# Supplementary material for: RedundancyMiner: De-replication of redundant GO categories in microarray and proteomics analysis
Source: BMC Bioinformatics. 2011 Feb 10;12:52. doi: 10.1186/1471-2105-12-52 (PMC3223614; doi:10.1186/1471-2105-12-52)
Supplement: Additional file 3 — RedundancyMiner program package download. the code for running RedundancyMiner on your own computer. [file 1471-2105-12-52-S3.GZ]

Archive with 17 entries (14 files):
- redundancyminer_pkg
- redundancyminer_pkg/.DS_Store
- redundancyminer_pkg/Glitches.doc
- redundancyminer_pkg/RedundancyMiner.jar
- redundancyminer_pkg/resources
- redundancyminer_pkg/resources/.DS_Store
- redundancyminer_pkg/resources/bin
- redundancyminer_pkg/resources/bin/.DS_Store
- redundancyminer_pkg/resources/bin/calculateFDR.pl
- redundancyminer_pkg/resources/bin/collapseCIM.pl
- redundancyminer_pkg/resources/bin/collapseCIM_dir.pl
- redundancyminer_pkg/resources/bin/multiCluster.pl
- redundancyminer_pkg/resources/bin/multiCluster_dir.pl
- redundancyminer_pkg/resources/bin/obtainStatistics.pl
- redundancyminer_pkg/resources/bin/prepareData.pl
- redundancyminer_pkg/resources/bin/prepareData_dir.pl
- redundancyminer_pkg/RREADME
