# Supplementary material for: RedundancyMiner: De-replication of redundant GO categories in microarray and proteomics analysis
Source: BMC Bioinformatics. 2011 Feb 10;12:52. doi: 10.1186/1471-2105-12-52 (PMC3223614; doi:10.1186/1471-2105-12-52)
Supplement: Additional file 3 — RedundancyMiner program package download. the code for running RedundancyMiner on your own computer. [file 1471-2105-12-52-S3.GZ › redundancyminer_pkg/resources/bin/calculateFDR.pl]

#!/usr/bin/perl -w


use Getopt::Long;


sub usage ($){
  return << "END_USAGE";
               ${ \(shift @_) }
 Usage: calculateFDR.pl -gcefile GOMinerGCEfile -cimfile CIMFILE -randn numberiteration -s2ns s2ns
    -gcefile 
    -cimfile
    -randn  Number of iteration (0 means ignore)
    -s2ns   Calculate Significant to non-signicant (0 means ignore)
    -help   This message
END_USAGE
}

local ($gcefile,$cimfile,$randn, $s2ns);

GetOptions(
	   "gcefile=s"=>\$gcefile,
	   "cimfile=s"=>\$cimfile,
	   "randn=s"=>\$randn,
       "s2ns=s"=>\$s2ns,
	   "help" => \$help,
	  );

# help message
die usage("") if ($help);
if($cimfile eq "NaN"){
 open(OUTPUT,">$gcefile.$randn.$s2ns.FDRout");
}
else{
open(OUTPUT,">$gcefile.$cimfile.$randn.$s2ns.FDRout");
}
computeFDR();
close(OUTPUT);

sub computeFDR{
my @fisherouts;
   if($cimfile ne "NaN"){
    @fisherouts=("$gcefile.$cimfile.fisher.output.s2s");
  for(my $i=0;$i<$randn; $i++){
   push @fisherouts, "$gcefile.$cimfile.fisher.output.rand.$i";
  }
  if($s2ns eq "1"){
   push @fisherouts, "$gcefile.$cimfile.fisher.output.s2ns";
  }
  }
  else{
 @fisherouts=("$gcefile.fisher.output.s2s");
  for(my $i=0;$i<$randn; $i++){
   push @fisherouts, "$gcefile.fisher.output.rand.$i";
  }
  if($s2ns eq "1"){
   push @fisherouts, "$gcefile.fisher.output.s2ns";
  }
  }  
  my %randps;
  my @s2nsps;
  my @s2nspss;
  if($randn>0){
  foreach $fisherout (@fisherouts){
    next if ($fisherout!~/rand\.\d+$/);
    open(FILE,$fisherout);
    while(<FILE>){
      chomp;
      @array=split(/\t/);
      next if ($array[0] eq $array[2]);
      $randps{join("\t",@array[0..3])}{$array[$#array]}++;
    }
  }
  }
  if($s2ns==1){
  foreach $fisherout (@fisherouts){
    next if ($fisherout!~/\.s2ns$/);
    open(FILE,$fisherout);
    while(<FILE>){
      chomp;
      @array=split(/\t/);
      next if ($array[0] eq $array[2]);
      push @s2nsps,$array[$#array];
    }
  }
  @s2nspss=sort {$a<=>$b} @s2nsps;
  }
  foreach $fisherout (@fisherouts){
    next if ($fisherout!~/\.s2s$/);
    my @s2sps;
    my %fdr1;
    my %pvalue;
    open(FILE,$fisherout);
    while(<FILE>){
      chomp;
      @array=split(/\t/);
      next if ($array[0] eq $array[2]);
      if($randn>0){
	    my $fdr1=0;
	    my $p;
	    my @ps=(sort {$a<=>$b} keys %{$randps{join("\t",@array[0..3])}});
    	foreach $p (@ps){
	   last if ($p>$array[$#array]);
	  $fdr1+=$randps{join("\t",@array[0..3])}{$p};
	}
	#print $fdr1."\t".(join("|",@ps))."\t".$_."\n";
	$fdr1{$_}=$fdr1/$randn;
   }
   else{
	$fdr1{$_}=0;
  }
      $pvalue{$_}=$array[$#array];
      push @s2sps,$array[$#array];
    }
    if($s2ns==1){
      my @s2spss=(sort {$a<=>$b} @s2sps);
      my $ratio=($#s2sps+1)/($#s2nspss+1);
      foreach $key (keys %pvalue){
	my $pv=$pvalue{$key};
	my $p;
	my $count1=0;
	my $count2=0;
	foreach $p (@s2spss){
	  last if ($p>$pv);
	  $count1++;
	}
	foreach $p (@s2nspss){
	  last if ($p>$pv);
	  $count2++;
	}
	$fdr2{$key}=$count2*$ratio/$count1;
      }
    }
    else{
      foreach $key (keys %pvalue){
	           $fdr2{$key}=0;
       }
    }
     foreach $key (keys %pvalue){
       print OUTPUT $key."\t".$fdr1{$key}."\t".$fdr2{$key}."\n";
    }
  }
}
