# Supplementary material for: RedundancyMiner: De-replication of redundant GO categories in microarray and proteomics analysis
Source: BMC Bioinformatics. 2011 Feb 10;12:52. doi: 10.1186/1471-2105-12-52 (PMC3223614; doi:10.1186/1471-2105-12-52)
Supplement: Additional file 3 — RedundancyMiner program package download. the code for running RedundancyMiner on your own computer. [file 1471-2105-12-52-S3.GZ › redundancyminer_pkg/resources/bin/collapseCIM.pl]

#!/usr/bin/perl -w


use Getopt::Long;


sub usage ($)
           {
               return << "END_USAGE";
               ${ \(shift @_) }
 Usage: collapseCIM.pl -cluster clusterfile -gcefile gcefile -cimfile cimfile -ncimfile ncimfile -mode mode-type
    -cluster cluster file
    -gcefile GCE file
    -cimfile GOMiner's CIM file 
    -ncimfile Collapse CIMs
    -mode 1 for average, 2 for minimum, and 3 for maximum
    -help    This message 
END_USAGE
}

local ($cluster,$gcefile, $cimfile, $mode); 

GetOptions(
       "cluster=s"=>\$cluster,
       "gcefile=s"=>\$gcefile,
	   "cimfile=s"=>\$cimfile,
	   "ncimfile=s"=>\$ncimfile,
	   "mode=s"=>\$mode,
	   "help" => \$help,
	  );

# help message
die usage("") if ($help);

local %flatvalues;
local %clust;
local %ignore;
local %collapseCIM;
local $head;
local @heads;
local %goname;
local %gocount;
local %clustername2meta;

$time=localtime();
print "The process starts at $time\n";
if(-e "$cluster"){
open(OUTPUT,">$ncimfile");
open(OUTPUT1,">$ncimfile.INDEX.CIM");
getGocount();
getFlatvalues();
getCluster();
collapseCIM();
printCIM();
close(OUTPUT);
close(OUTPUT1);
$time=localtime();
my @bcat=(keys %goname);
my @acat=(keys %clust);

my $nbcat=@bcat;
my $nacat=@acat;

print "The number of categories:\n";
print "Before collapsing: \t$nbcat\nAfter collapsing:\t$nacat\n";
if($nbcat>=$nacat){ printf "Compression ratio: %3.2f\n", ($nbcat/$nacat);}
else{ printf "Expansion ratio: %3.2f\n", ($nacat/$nbcat);}  

print "The process finishes at $time\n";
}

sub getGocount{
  open(GCE,$gcefile);
  while(<GCE>){
    chomp;
    my @array=split(/ |\t/);
   # next if ($#array<8);  #the new version of the GOMiner filters according to a minimum threshold.
    $array[0]=~s/(GO\:\d+)\_.*/$1/;      
   # $gocount{$array[0]}=$array[2];
     $gocount{$array[0]}++;
    }
    close(GCE);    
}


sub getFlatvalues{
  open(FILE, $cimfile);
  $head=<FILE>;
  @heads=split(/\t/,$head);
  shift @heads;
  for(my $i=0;$i<=$#heads;$i++){
    $heads[$i]=$i;
  }
  while(<FILE>){
    chomp;
    my @array=split(/\t/);
    my $tmp=shift @array;
    my ($gocat)=($tmp=~/(GO\:\d+)\_/);
    $goname{$gocat}=$tmp;
    for(my $i=0;$i<=$#heads;$i++){
       $flatvalues{$heads[$i]}{$gocat}=$array[$i];
      }
  }
}

sub getCluster{
  open(FILE, $cluster);
  my $name2cim=$cluster;
  my ($pvalue)=($ncimfile=~/$cimfile\.(.*)/);
  my $counter=0;
  my %meta2gocim;
  my %goes;
  my %meta;
  while(<FILE>){
    chomp;
    my ($clust, $ignore)=split(/\t/);
    if ($ignore eq "2"){
       $ignore{$clust}=1; 
       next;
    }
    next if ($clust eq "");
    $clust{$clust}=1;
    
    my @goes=split(/\~\|\~/,$clust);
    if ($#goes<1){
    $clustername2meta{$clust}=$clust;
    next;
    }
    $counter++;
    $meta{$counter}=1;
    
    my %lcount;    
      foreach $go (@goes){
     $meta2gocim{$go}{$counter}=1;
     $goes{$go}=1;
     $lcount{$go}=$gocount{$go};
    }
    
    foreach $go (sort {$lcount{$b}<=>$lcount{$a}} keys %lcount){
       $clustername2meta{$clust}=$go.":".$counter;
       last;
      }
  }
  
  $name2cim.=$pvalue;
  $name2cim=~s/clusterout//;
  $name2cim.=".META";
  open(NAMECIM, ">$name2cim");
  my $go;
  my @meta=(keys %meta);
  print NAMECIM "\t".(join("\t",@meta))."\n";
  foreach $go (keys %goes){
    print NAMECIM $goname{$go};
    for(my $i=0;$i<=$#meta;$i++){
        if(defined($meta2gocim{$go}{$meta[$i]})){print NAMECIM "\t1";}
        else{ print NAMECIM "\t0";}
      }
      print NAMECIM "\n";
    }
    close(NAMECIM);
 }

sub collapseCIM{
  foreach $clust (keys %clust){
    my @mems=split(/\~\|\~/,$clust);
    for(my $i=0;$i<=$#heads;$i++){
      next if(!defined($flatvalues{$heads[$i]}{$mems[0]}));
      my $score=$flatvalues{$heads[$i]}{$mems[0]};
      my $counter=1;
      for(my $j=1; $j<=$#mems; $j++){
	       next if (!defined($flatvalues{$heads[$i]}{$mems[$j]}));
	       $counter++;
		if($mode==1){$score+=$flatvalues{$heads[$i]}{$mems[$j]};}
	if($mode==2 && $score>$flatvalues{$heads[$i]}{$mems[$j]}){$score=$flatvalues{$heads[$i]}{$mems[$j]};}
	if($mode==3 && abs($score)<abs($flatvalues{$heads[$i]}{$mems[$j]})){$score=$flatvalues{$heads[$i]}{$mems[$j]};}
      }
      if($mode==1){$score=$score/$counter;}
      $collapseCIM{$clust}{$heads[$i]}=$score;
    }
  }
}


sub printCIM{
  print OUTPUT $head;
  print OUTPUT1 $head;
  my $clust;
  foreach $clust (keys %collapseCIM){
    my $tmp=$clust;
    $tmp=~s/(GO\:\d+)/$goname{$1}/g;
    print OUTPUT $tmp;
    my $metaname=$clustername2meta{$clust};
    $metaname=~s/(GO\:\d+)/$goname{$1}/;
    print OUTPUT1 $metaname;
    for(my $i=0;$i<=$#heads;$i++){
      print OUTPUT "\t".($collapseCIM{$clust}{$heads[$i]});
      print OUTPUT1 "\t".($collapseCIM{$clust}{$heads[$i]});
    }
    print OUTPUT "\n";
    print OUTPUT1 "\n";
  }
}
