# Supplementary material for: RedundancyMiner: De-replication of redundant GO categories in microarray and proteomics analysis
Source: BMC Bioinformatics. 2011 Feb 10;12:52. doi: 10.1186/1471-2105-12-52 (PMC3223614; doi:10.1186/1471-2105-12-52)
Supplement: Additional file 3 — RedundancyMiner program package download. the code for running RedundancyMiner on your own computer. [file 1471-2105-12-52-S3.GZ › redundancyminer_pkg/resources/bin/collapseCIM_dir.pl]

#!/usr/bin/perl -w


use Getopt::Long;


sub usage ($)
           {
               return << "END_USAGE";
               ${ \(shift @_) }
 Usage: collapseCIM_dir.pl -cluster clusterfile
    -cluster cluster file
    -help    This message 
END_USAGE
}

local ($cluster); 

GetOptions(
	   "cluster=s"=>\$cluster,
	   "help" => \$help,
	  );

# help message
die usage("") if ($help);

local %flatvalues;

# on 09.15.10, BRZ added {$flatvaluesCount} as the first dimension of $flatvalues array
# to avoid a problem with persistence of previous elements in $flatvalues
local $flatvaluesCount=0;

local %clust;
local %ignore;
local $npair;
local %collapseCIM;
local $head;
local @heads;
local %gocount;
local $cimfile;
local $ncimfile;
local %clustername2meta;
local $type;

$time=localtime();
print "The process starts at $time\n";
my $gominerdir=$cluster;
if(-e "$gominerdir"){
$gominerdir=~s/(\/|\\)[^\/\\]+$//g;
opendir(DIR,$gominerdir);
my @files=readdir(DIR);
    close(DIR);
    my $file;
    chomp(@files);
    foreach $file (@files){
	     if($file=~/^(.*txt)\d+\.dir/){
                 $cimfile=$1;
                 ($type,$npair)=($cluster=~/\.(change|over|under|updown)\..*clusterout.(.*)$/);
                 $cimfile.=".$type.series.CIM";
                 $cimfile=$gominerdir."/".$file."/".$cimfile;
                 $ncimfile=$cimfile.".${npair}.collapsed.CIM";
               #  if (! -e $ncimfile){
                 $mode=3;
                 $time=localtime();
                 print "Processing $cimfile at $time\n";
                 open(OUTPUT,">$ncimfile");
                 open(OUTPUT1,">$ncimfile.INDEX.CIM");
                 getGocount();
                 getFlatvalues();
                 getCluster();
                 collapseCIM();
                 printCIM();
                 close(OUTPUT);
                close(OUTPUT1);
                my @bcat=(keys %goname);
                my @acat=(keys %clust);
				my $nbcat=@bcat;
				my $nacat=@acat;
				print "The number of categories:\n";
				print "Before collapsing: \t$nbcat\nAfter collapsing:\t$nacat\n";
				if($nbcat>=$nacat){ printf "Compression ratio: %3.2f\n", ($nbcat/$nacat);}
				else{ printf "Expansion ratio: %3.2f\n", ($nacat/$nbcat);}  
                
                 opendir(DIR1,$gominerdir."/".$file);
                 my @tfs=readdir(DIR1);
               chomp(@tfs);
          close(DIR1);
          foreach $tf (@tfs){
              if($tf=~/\.dir$/){
              next if ($tf=~/series\.CIM\.\d\.dir/);
              my $t=$tf;
              $t=~s/dir$/$type\.gce\.CIM/;
              $cimfile=$gominerdir."/".$file."/".$tf."/".$t;
              $ncimfile=$cimfile.".${npair}.collapsed.CIM";
               $time=localtime();
                print "Processing $cimfile at $time\n";
                $mode=1;
                 open(OUTPUT,">$ncimfile");
                 open(OUTPUT1,">$ncimfile.INDEX.CIM");
                 getFlatvalues();
                # getCluster();
                 collapseCIM();
                 printCIM();
                 close(OUTPUT);
                 close(OUTPUT1);
          #    }
}
} 
}
}
}

sub getGocount{
  my $gcefile=$cluster;
  $gcefile=~s/.(change|over|under|updown)\.\d+\.\d+\.clusterout.*//;
  open(GCE,$gcefile);
  while(<GCE>){
    chomp;
    my @array=split(/ |\t/);
  #  next if ($#array<8);  #the new version of the GOMiner filters according to a minimum threshold.
    $array[0]=~s/(GO\:\d+)\_.*/$1/;      
    $gocount{$array[0]}++;
    }
    close(GCE);    
}

sub getFlatvalues{
  $flatvaluesCount=$flatvaluesCount+1;

  open(FILE, $cimfile);
  $head=<FILE>;
  @heads=split(/\t/,$head);
  shift @heads;
  for(my $i=0;$i<=$#heads;$i++){
    $heads[$i]=$i;
  }
  while(<FILE>){
    chomp;
    my @array=split(/\t/);
    my $tmp=shift @array;
    my ($gocat)=($tmp=~/(GO\:\d+)/);
    $goname{$gocat}=$tmp;
          
    for(my $i=0;$i<=$#heads;$i++){
      $flatvalues{$flatvaluesCount}{$heads[$i]}{$gocat}=$array[$i];
    }
  }
}

sub getCluster1{
  open(FILE, $cluster);
  while(<FILE>){
    chomp;
    my ($clust, $ignore)=split(/\t/);
    if ($ignore eq "2"){$ignore{$clust}=1; next;}
    
    $clust{$clust}=1;
  }
}
sub getCluster{
  open(FILE, $cluster);
  my $name2cim=$cluster;
  my $counter=0;
  my %meta2gocim;
  my %goes;
  my %meta;
  while(<FILE>){
    chomp;
    my ($clust, $ignore)=split(/\t/);
    if ($ignore eq "2"){
       $ignore{$clust}=1; 
       next;
    }
    next if ($clust eq "");
    $clust{$clust}=1;
    
    my @goes=split(/\~\|\~/,$clust);
    if ($#goes<1){
    $clustername2meta{$clust}=$clust;
    next;
    }
    $counter++;
    $meta{$counter}=1;
    
    my %lcount;    
      foreach $go (@goes){
     $meta2gocim{$go}{$counter}=1;
     $goes{$go}=1;
     $lcount{$go}=$gocount{$go};
    }
    
    foreach $go (sort {$lcount{$b}<=>$lcount{$a}} keys %lcount){
       $clustername2meta{$clust}=$go.":".$counter;
       last;
      }
  }
  
  $name2cim=~s/\.clusterout//;
  $name2cim.=".META";
  open(NAMECIM, ">$name2cim");
  my $go;
  my @meta=(keys %meta);
  print NAMECIM "\t".(join("\t",@meta))."\n";
  foreach $go (keys %goes){
    print NAMECIM $goname{$go};
    for(my $i=0;$i<=$#meta;$i++){
        if(defined($meta2gocim{$go}{$meta[$i]})){print NAMECIM "\t1";}
        else{ print NAMECIM "\t0";}
      }
      print NAMECIM "\n";
    }
    close(NAMECIM);
 }

sub getCluster2{
  open(FILE, $cluster);
  my $name2cim=$cluster;
  my $counter=0;
  my %meta2gocim;
  my %goes;
  my %meta;
  while(<FILE>){
    chomp;
    my ($clust, $ignore)=split(/\t/);
    if ($ignore eq "2"){
       $ignore{$clust}=1; 
       next;
    }
    next if ($clust eq "");
    $clust{$clust}=1;
   
    my @goes=split(/\~\|\~/,$clust);
     if ($#goes<1){
    $clustername2meta{$clust}=$clust;
    next;
    }  $counter++;$meta{$counter}=1;
    $clustername2meta{$clust}=$goes[0].":".$counter;
    foreach $go (@goes){
     $meta2gocim{$go}{$counter}=1;
     $goes{$go}=1;
    }
  }
  $name2cim=~s/clusterout/META/;
  open(NAMECIM, ">$name2cim");
  my $go;
  my @meta=(keys %meta);
  print NAMECIM "\t".(join("\t",@meta))."\n";
  foreach $go (keys %goes){
    print NAMECIM $goname{$go};
    for(my $i=0;$i<=$#meta;$i++){
        if(defined($meta2gocim{$go}{$meta[$i]})){print NAMECIM "\t1";}
        else{ print NAMECIM "\t0";}
      }
      print NAMECIM "\n";
    }
    close(NAMECIM);
 }

sub collapseCIM{
  foreach $clust (keys %clust){
    my @mems=split(/\~\|\~/,$clust);
    for(my $i=0;$i<=$#heads;$i++){
      my $score=0;
      my $present=0;
    if(defined($flatvalues{$flatvaluesCount}{$heads[$i]}{$mems[0]})){
      $score=$flatvalues{$flatvaluesCount}{$heads[$i]}{$mems[0]};
      $present++;
      }
      for(my $j=1; $j<=$#mems; $j++){
      if(defined($flatvalues{$flatvaluesCount}{$heads[$i]}{$mems[$j]})){
	   $present++;
	if($mode==1){$score+=$flatvalues{$flatvaluesCount}{$heads[$i]}{$mems[$j]};}
	if($mode==2 && $score>$flatvalues{$flatvaluesCount}{$heads[$i]}{$mems[$j]}){$score=$flatvalues{$flatvaluesCount}{$heads[$i]}{$mems[$j]};}
	if($mode==3 && abs($score)<abs($flatvalues{$flatvaluesCount}{$heads[$i]}{$mems[$j]})){$score=$flatvalues{$flatvaluesCount}{$heads[$i]}{$mems[$j]};}
      }
      }
      if($mode==1){
      if($present>0){
         $score=$score/$present;
      }
      }
      $collapseCIM{$clust}{$heads[$i]}=$score;
    }
  }
}


sub printCIM{
  print OUTPUT $head;
  print OUTPUT1 $head;
  my $clust;
  foreach $clust (keys %collapseCIM){
    my $tmp=$clust;
    $tmp=~s/(GO\:\d+)/$goname{$1}/g;
    print OUTPUT $tmp;
    my $metaname=$clustername2meta{$clust};
    $metaname=~s/(GO\:\d+)/$goname{$1}/;
    print OUTPUT1 $metaname;
    for(my $i=0;$i<=$#heads;$i++){
      print OUTPUT "\t".($collapseCIM{$clust}{$heads[$i]});
      print OUTPUT1 "\t".($collapseCIM{$clust}{$heads[$i]});
    }
    print OUTPUT "\n";
    print OUTPUT1 "\n";
  }
}

sub printCIM1{
  print OUTPUT $head."\n";
  my $clust;
  foreach $clust (keys %collapseCIM){  
    my $tmp=$clust;
    $tmp=~s/(GO\:\d+)/$goname{$1}/g;
    print OUTPUT $tmp;
    for(my $i=0;$i<=$#heads;$i++){
      print OUTPUT "\t".($collapseCIM{$clust}{$heads[$i]});
    }
    print OUTPUT "\n";
  }
}
