# Supplementary material for: RedundancyMiner: De-replication of redundant GO categories in microarray and proteomics analysis
Source: BMC Bioinformatics. 2011 Feb 10;12:52. doi: 10.1186/1471-2105-12-52 (PMC3223614; doi:10.1186/1471-2105-12-52)
Supplement: Additional file 3 — RedundancyMiner program package download. the code for running RedundancyMiner on your own computer. [file 1471-2105-12-52-S3.GZ › redundancyminer_pkg/resources/bin/multiCluster.pl]

#!/usr/bin/perl -w


use Getopt::Long;


sub usage ($)
  {
    return << "END_USAGE";
               ${ \(shift @_) }
 Usage: multiCluster.pl -simfile simfile -pth pth -fdr1 fdr1th -fdr2 fdr2th
    -simfile Similarity measures
    -pth P value threshold (e.g., .05)
    -fdr1 Randomized FDR threshold (e.g., .05)
    -fdr2 Sig v.s. Nonsig
    -help    This message
END_USAGE
  }

  local ($simfile,$pth, $fdr1th, $fdr2th);

$pth=0.05;
$fdr1th=0;
$fdr2th=0;

GetOptions(
	   "simfile=s"=>\$simfile,
	   "pth=s"=>\$pth,
	   "fdr1=s"=>\$fdr1th,
	   "fdr2=s"=>\$fdr2th,
	   "help" => \$help,
	  );

# help message
die usage("") if ($help);
$time=localtime();

print "The process starts at $time\n";
local %sim;
local %clust;
my $output=$simfile;
print "Initializing clusters ....\n";
my $check=initializeClust();
if($check eq 1){
$output=~s/FDRout/clusterout/;
open(OUTPUT,">$output");
print "Building clusters ....\n";
buildClust();
print "Printing clusters .... \n";
printClust();
}
$time=localtime();
print "The process finishes at $time\n";

sub initializeClust{
  open(FILE, $simfile);
  while(<FILE>){
    chomp;
    my @array=split(/\t/);
    $clust{$array[0]}=1;
    $clust{$array[2]}=1;
    next if ($#array<11);
    if($array[0] ne $array[2] 
       && ($array[9] <= $pth) 
       && ($fdr1th==0 || $array[10] <= $fdr1th) 
       && ($fdr2th==0 || $array[11]<=$fdr2th)) {
      $sim{$array[0]}{$array[2]}=1;
      $sim{$array[2]}{$array[0]}=1;
    }
  }
 my @yes=(keys %sim);
if($#yes<3){ return 0;}
else{ return 1;}
}

sub buildClust{
  my @refs=(keys %sim);
  my $ref;
  my $gflag=0;
  my %nclust;
  foreach $clust (keys %clust){
    my @mems = split(/\~\|\~/,$clust);
  #  print "0+++".$clust."\n";
    foreach $ref (@refs){
      my $flag=1;
      my $mem;
      foreach $mem (@mems){
	next if ($ref eq $mem || defined($sim{$ref}{$mem}));
	$flag=0;
	last;
      }
      if($flag==1){
	next if ($clust=~/\Q$ref\E/);
	$clust{$clust}=0;
	$nclust{join("~|~",sort((@mems,$ref)))}=1;
        $clust{join("~|~",sort((@mems,$ref)))}=1;
	$gflag=1;
      }
    }
  }
  
  my $round=0;
  while($gflag){
    $gflag=0;
    $round++;
    %lclust=%nclust;
    %nclust=();
    foreach $clust (keys %lclust){
      my @mems = split(/\~\|\~/,$clust);
    #  print $round."+++".$clust."\n";
      foreach $ref (@refs){
	my $flag=1;
	my $mem;
	foreach $mem (@mems){
	  next if ($ref eq $mem || defined($sim{$ref}{$mem}));
	  $flag=0;
	  last;
	}
	if($flag==1){
	  next if ($clust=~/\Q$ref\E/);
	  $clust{$clust}=0;
	  $nclust{join("~|~",sort((@mems,$ref)))}=1;
       $clust{join("~|~",sort((@mems,$ref)))}=1;
	  $gflag=1;
	}
      }
    }
  }
}

sub printClust{
  my $key;
  foreach $key (keys %clust){
    my $mem=$key;
    print OUTPUT $mem."\t".(2-$clust{$key})."\n";
  }
}
