# Supplementary material for: RedundancyMiner: De-replication of redundant GO categories in microarray and proteomics analysis
Source: BMC Bioinformatics. 2011 Feb 10;12:52. doi: 10.1186/1471-2105-12-52 (PMC3223614; doi:10.1186/1471-2105-12-52)
Supplement: Additional file 3 — RedundancyMiner program package download. the code for running RedundancyMiner on your own computer. [file 1471-2105-12-52-S3.GZ › redundancyminer_pkg/resources/bin/multiCluster_dir.pl]

#!/usr/bin/perl -w


use Getopt::Long;


sub usage ($)
  {
    return << "END_USAGE";
               ${ \(shift @_) }
 Usage: multiCluster_dir.pl -simfile simfile -npair npair
    -simfile Similarity measures
    -npair Fraction of the pairs collapsed
    -help    This message
END_USAGE
  }

local ($simfile,$npair);

$npair=0.1;


GetOptions(
	   "simfile=s"=>\$simfile,
	   "npair=s"=>\$npair,
	   "help" => \$help,
	  );

# help message
die usage("") if ($help);
$time=localtime();

print "The process starts at $time\n";
local %sim;
local %clust;
my $output=$simfile;
$output=~s/FDRout/clusterout\.${npair}/;
my $check=initializeClust();
if($check eq 1){
 $output=~s/FDRout/clusterout\.${npair}/;
open(OUTPUT,">$output");

 print "Building clusters ....\n";
buildClust();
print "Printing clusters .... \n";
printClust();
}
$time=localtime();
print "The process finishes at $time\n";

sub initializeClust{
  open(FILE, $simfile);
  my %pvalue;
  while(<FILE>){
    chomp;
    my @array=split(/\t/); 
    $clust{$array[0]}=1;
    $clust{$array[2]}=1;    
    if($array[0] ne $array[2]){
 	    $pvalue{$array[0]."|".$array[2]}=$array[9];
    }
  }
  my @pvalues=(sort {$pvalue{$a}<=>$pvalue{$b}} keys %pvalue);
  if($#pvalues < 2){ return 0;}
  #my $pairs=$npair*(sqrt(2*$#pvalues+0.25)+0.5);
  my $pairs=$npair*($#pvalues+1)*0.01;
  my $lastvalue=$pvalue{$pvalues[$pairs]};        
  for(my $i=0;$i<$pairs || $pvalue{$pvalues[$i]} <= $lastvalue;$i++){
    my ($e1,$e2)=split(/\|/,$pvalues[$i]);
       $sim{$e1}{$e2}=1;
      $sim{$e2}{$e1}=1;
    }
  return 1;
}

sub buildClust{
  my @refs=(keys %sim);
  my $ref;
  my $gflag=0;
  my %nclust;
  foreach $clust (keys %clust){
    my @mems = split(/\~\|\~/,$clust);
  #  print "0+++".$clust."\n";
    foreach $ref (@refs){
      my $flag=1;
      my $mem;
      foreach $mem (@mems){
	next if ($ref eq $mem || defined($sim{$ref}{$mem}));
	$flag=0;
	last;
      }
      if($flag==1){
	next if ($clust=~/\Q$ref\E/);
	$clust{$clust}=0;
	$nclust{join("~|~",sort((@mems,$ref)))}=1;
        $clust{join("~|~",sort((@mems,$ref)))}=1;
	$gflag=1;
      }
    }
  }
  
  my $round=0;
  while($gflag){
    $gflag=0;
    $round++;
    %lclust=%nclust;
    %nclust=();
    foreach $clust (keys %lclust){
      my @mems = split(/\~\|\~/,$clust);
    #  print $round."+++".$clust."\n";
      foreach $ref (@refs){
	my $flag=1;
	my $mem;
	foreach $mem (@mems){
	  next if ($ref eq $mem || defined($sim{$ref}{$mem}));
	  $flag=0;
	  last;
	}
	if($flag==1){
	  next if ($clust=~/\Q$ref\E/);
	  $clust{$clust}=0;
	  $nclust{join("~|~",sort((@mems,$ref)))}=1;
       $clust{join("~|~",sort((@mems,$ref)))}=1;
	  $gflag=1;
	}
      }
    }
  }
}

sub printClust{
  my $key;
  foreach $key (keys %clust){
    my $mem=$key;
    print OUTPUT $mem."\t".(2-$clust{$key})."\n";
  }
}
