# Supplementary material for: RedundancyMiner: De-replication of redundant GO categories in microarray and proteomics analysis
Source: BMC Bioinformatics. 2011 Feb 10;12:52. doi: 10.1186/1471-2105-12-52 (PMC3223614; doi:10.1186/1471-2105-12-52)
Supplement: Additional file 3 — RedundancyMiner program package download. the code for running RedundancyMiner on your own computer. [file 1471-2105-12-52-S3.GZ › redundancyminer_pkg/resources/bin/obtainStatistics.pl]

#!/usr/bin/perl -w


use Getopt::Long;


sub usage ($)
  {
    return << "END_USAGE";
               ${ \(shift @_) }
 Usage: obtainStatistics.pl -simfile simfile -pflag Pflag -fdr1flag fdr1flag -fdr2flag fdr2flag
    -simfile Similarity measures
    -pflag Obtain statistics of PValue (1 or 0)
    -fdr1flag Obtain statistics of FDR1 (1 or 0)
    -fdr2flag Obtain statistics of FDR2 (1 or 0)
    -help    This message
END_USAGE
  }

local ($simfile,$pflag, $fdr1flag, $fdr2flag);

$pflag=1;
$fdr1flag=0;
$fdr2flag=0;

GetOptions(
	   "simfile=s"=>\$simfile,
	   "pflag=s"=>\$pflag,
	   "fdr1flag=s"=>\$fdr1flag,
	   "fdr2flag=s"=>\$fdr2flag,
	   "help" => \$help,
	  );

# help message
die usage("") if ($help);
$time=localtime();
local %pvalue;
local %fdr1value;
local %fdr2value;
print "The process of obtaining statistics starts at $time\n";
obtainStatistics();
print "The process of obtaining statistics finishes at $time\n\n";

sub obtainStatistics{
  open(FILE, $simfile);
  while(<FILE>){
    chomp;
    my @array=split(/\t/);
    if($array[0] ne $array[2]){
 	       if($pflag eq 1){
              $pvalue{$array[0]."|".$array[2]}=$array[9];
             }
           if($fdr1flag eq 1){
             $fdr1value{$array[0]."|".$array[2]}=$array[10];
              }
              else{
               $fdr1value{$array[0]."|".$array[2]}=0;
              }
              if($fdr2flag eq 1){
             $fdr2value{$array[0]."|".$array[2]}=$array[11];
              }
              else{
               $fdr2value{$array[0]."|".$array[2]}=0;
              }
              }
              }
              
  @pvalues=(sort {$pvalue{$a}<=>$pvalue{$b}} keys %pvalue);
  @fdr1values=(sort {$fdr1value{$a}<=>$fdr1value{$b}} keys %fdr1value);
  @fdr2values=(sort {$fdr2value{$a}<=>$fdr2value{$b}} keys %fdr2value);
  
  print "\n\nTotal number of pairs is ".($#pvalues+1)."\n";
    if($pflag eq 1){
    #   print "Only show those with P-value less than 0.5\nRank\tlog10(P-Value)         \tPair\n";
       print "Only show those with P-value less than 0.5\nRank\tlog10(P-Value)\n";
     for(my $i=0;$i<=log($#pvalues+1)/log(2); $i++){
           $current=2**$i-1;
           last if ($current>$#pvalues);
           last if ($pvalue{$pvalues[$current]}>log(0.5)/log(10));
         #  printf "$current\t%15.6e\t$pvalues[$current]\n", $pvalue{$pvalues[$current]};
         printf "$current\t%15.6e\n", $pvalue{$pvalues[$current]};
       }
  }
 
  
  if($fdr1flag eq 1){
       # print "\n\nOnly show those with FDR1 value less than 0.5\nRank\tFDR1-Value       \tPair\n";
          print "\n\nOnly show those with FDR1 value less than 0.5\nRank\tFDR1-Value\n";
     for(my $i=0;$i<=log($#fdr1values+1)/log(2); $i++){
           $current=2**$i-1;
           last if ($current>$#fdr1values);
           last if ($fdr1value{$fdr1values[$current]}>0.5);
              printf "$current\t%15.6e\t$fdr1values[$current]\n", $fdr1value{$fdr1values[$current]};
      printf "$current\t%15.6e\n", $fdr1value{$fdr1values[$current]};
       }
  }
   if($fdr2flag eq 1){
   # print "\n\nOnly show those with FDR2 value less than 0.5\nRank\tFDR2-Value        \tPair\n";
        print "\n\nOnly show those with FDR2 value less than 0.5\nRank\tFDR2-Value\n";
        for(my $i=0;$i<=log($#fdr2values+1)/log(2); $i++){
           $current=2**$i-1;
           last if ($current>$#fdr2values);
           last if ($fdr2value{$fdr2values[$current]}>0.5);
           printf $current."\t%15.6e\n",$fdr2value{$fdr2values[$current]};
      #printf $current."\t%15.6e\t$fdr2values[$current]\n",$fdr2value{$fdr2values[$current]};
       }
  }
    
     
  print "\n\nRank";
  if($pflag eq 1){print "\tlog10(P-value) Threshold\t";}
  if($fdr1flag eq 1){print "\tFDR1 Threshold";}
  if($fdr2flag eq 1){print "\tFDR2 Threshold";}
  print "\tNumber of Collapsed Pairs\n";
  for(my $i=0; $i<=log($#pvalues+1)/log(2); $i++){
      my %common;
       my $collapse=0;
       my $current=2**$i-1;
       print $current;
       if($pflag eq 1){
              		
             my $mythreshold=$pvalue{$pvalues[$current]};
             printf "\t%15.6e\t",$mythreshold;
             for(my $j=0; $j<=$#pvalues; $j++){
             	   last if ($pvalue{$pvalues[$j]}>$mythreshold);
                   $common{$pvalues[$j]}++;
               }
          }
      if($fdr1flag eq 1){
        
      	my $mythreshold=$fdr1value{$fdr1values[$current]};
        printf "\t%15.6e",$mythreshold;
             for(my $j=0; $j<=$#fdr1values; $j++){
             	   last if ($fdr1value{$fdr1values[$j]}>$mythreshold);
                   $common{$fdr1values[$j]}++;
               }
     }         
   if($fdr2flag eq 1){
        my $mythreshold=$fdr2value{$fdr2values[$current]};
            printf "\t%15.6e",$mythreshold;
             for(my $j=0; $j<=$#fdr2values; $j++){
             	   last if ($fdr2value{$fdr2values[$j]}>$mythreshold);
                   $common{$fdr2values[$j]}++;
               }
                 
            }     
      my $total=$pflag+$fdr1flag+$fdr2flag;
     
      foreach $key (keys %common){
          next if ($common{$key}< $total);
          $collapse++;       
       }  
      print "\t".$collapse."\n";
      }
  
              
              
              
    
    
}
