# Supplementary material for: RedundancyMiner: De-replication of redundant GO categories in microarray and proteomics analysis
Source: BMC Bioinformatics. 2011 Feb 10;12:52. doi: 10.1186/1471-2105-12-52 (PMC3223614; doi:10.1186/1471-2105-12-52)
Supplement: Additional file 3 — RedundancyMiner program package download. the code for running RedundancyMiner on your own computer. [file 1471-2105-12-52-S3.GZ › redundancyminer_pkg/resources/bin/prepareData_dir.pl]

#!/usr/bin/perl -w


use Getopt::Long;


sub usage ($){
  return << "END_USAGE";
               ${ \(shift @_) }
 Usage: prepareData_dir.pl -gominerdir directory -type type -randn numberiteration -s2ns s2ns
    -gominerdir GOMiner output directory
    -type Change, Under, or Over
    -randn  Number of iteration (0 means ignore)
    -s2ns   Calculate Significant to non-signicant (0 means ignore)
    -help   This message
END_USAGE
}

local ($gominerdir, $type, $randn, $s2ns);

GetOptions(
	   "gominerdir=s"=>\$gominerdir,
	   "type=s"=>\$type,
	   "randn=s"=>\$randn,
       "s2ns=s"=>\$s2ns,
	   "help" => \$help,
	  );

# help message
die usage("") if ($help);

local %cat2gene;
local %cimcat;
local @totalgenes;
local $totalgenes;
local %cimtotal;
local @cimcats;
local @totalcats;
local $categorymax=-1;
local $cimfile="";
local $gcefile;


print $gominerdir."\n";

$time=localtime();
print "The process started at $time\n";
print "Reading data .... \n";
$check=initialize();
$time=localtime();
print "Reading data finished at $time\n";
if($check eq 1){
if(! -e "$gominerdir/$gcefile.$type.fisher.input.s2s"){
print "Calculating similarities ....\n";
computeSim();
}
print "Generating data for FDR calculation if needed .... \n";
generateRandGce();
}
$time=localtime();
print "The process finished at $time\n";

sub initialize{
    my %genes;
    return if ($gominerdir eq "");
    opendir(DIR,$gominerdir);
    my @files=readdir(DIR);
    close(DIR);
    my $file;
    chomp(@files);
    foreach $file (@files){
	      if($file=~/userinputparam\.txt/){
              open(FILE,$gominerdir."/".$file);
             my @lines=<FILE>;
             chomp(@lines);
             my $lines=join(" ",@lines);
             if($lines=~/categorymax\=(\d+)/){
                $categorymax=$1;
              }
             close(FILE);
        }
      elsif($file=~/\d+\.dir/){
             $gcefile=$`; 
             print "GCE header is: ${gcefile}.${type}:\n";
             opendir(DIR1,$gominerdir."/".$file);
             my @tfs=readdir(DIR1);
             chomp(@tfs);
             close(DIR1);
             my $tvtflag=0;
             if(-e "$gominerdir/${file}/${gcefile}.total.tvt"){
               $tvtflag=1;
               open(MYGCE,">$gominerdir/${gcefile}");
               open(FILE, "$gominerdir/${file}/${gcefile}.total.tvt");
               while(<FILE>){
                  print MYGCE;
                }
                close(FILE);
                close(MYGCE);
              }
             foreach $tf (@tfs){
             if($tf=~/\.tvt$/){
               open(FILE, $gominerdir."/".$file."/".$tf);
               while(<FILE>){
                 chomp;
                 my @array=split(/ |\t/);
                 $array[0]=~s/(GO\:\d+)\_.*/$1/;
                 $cat2gene{$array[0]}{$array[1]}=1;
                 $genes{$array[1]}=1; 
               }
             }
              
              elsif($tvtflag eq 0 && $tf=~/\.dir$/){
              my $t=$tf;
              $t=~s/dir$/$type\.gce/;
              open(FILE, $gominerdir."/".$file."/".$tf."/".$t);
              while(<FILE>){
		      chomp;
		      my @array=split(/ |\t/);
                     # next if ($#array<8);  #the new version of the GOMiner filters according to a minimum threshold.
                      next if ($categorymax>=0 && $array[2]>=$categorymax);
                      $array[0]=~s/(GO\:\d+)\_.*/$1/;
                      $cat2gene{$array[0]}{$array[1]}=1;
                      $genes{$array[1]}=1;
                    }
               }
        elsif($tf=~/($type)\.series\.CIM$/){
	     	 $cimfile=$gominerdir."/".$file."/".$tf;
	     }
}
}
}

if($cimfile eq "") {return 0;}
    @totalgenes=(sort keys %genes);
    @totalcats=(keys %cat2gene);
    $totalgenes=@totalgenes; 
    
    open(FILE,$cimfile);
    <FILE>;
    while(<FILE>){
      chomp;
      if($_=~/There were no categories with FDR/){ return 0;}
      @array=split(/\t/);
      $array[0]=~s/(GO\:\d+)\_.*/$1/;    
      $cimcat{$array[0]}=1;  
      my @tgenes=(keys %{$cat2gene{$array[0]}});
      if($#tgenes<0){
      $!=10;
      print $_."\n";
      die;
      }
      $cimtotal{$array[0]}=$#tgenes+1;
      
    }
    @cimcats=(sort keys %cimcat);
 if($#cimcats < 3){return 0;}
    return 1;
 }


sub generateRandGce{
  for(my $i=0; $i<$randn;$i++){
    my %randcat2gene;
    srand;
    for(my $j=0;$j<=$#cimcats;$j++){
      my $ngenes=$cimtotal{$cimcats[$j]};
      my $hash=random_array($ngenes, \@totalgenes);
    #  print "\n\n$cimcats[$j]\t$ngenes\t".(join(" ",(keys %$hash)))."\n";
      foreach $ele (keys %$hash){
	    $randcat2gene{$cimcats[$j]}{$ele}=1;
      }
    }
    compute_similarity(\@cimcats,\@cimcats,\%randcat2gene, "$gominerdir/$gcefile.$type.fisher.input.rand.$i"); 
  }
}


sub random_array{
  my $total=shift;
  my $array=shift;
  my @array=@$array;
  my $arraysize=$#array+1;
  my %exist_number;
  my %returnhash;
  my $number;
  for($i=1;$i<=$total;$i++){
    $number=int(rand($arraysize))+1;
    while($exist_number{$number}){
      $number=int(rand($arraysize))+1;
    }          
    $exist_number{$number}=1;         
    $returnhash{$array[$number-1]}=1;
  }
    return \%returnhash;
}


sub computeSim{
  my @cimcats=(sort keys %cimcat);
  compute_similarity(\@cimcats,\@cimcats,\%cat2gene,"$gominerdir/$gcefile.$type.fisher.input.s2s");
  my @noncimcats=();
  foreach $gocat (sort keys %cat2gene){
    next if(defined($cimcat{$gocat}));
    push @noncimcats,$gocat;
  }
  if($s2ns eq 1){
    compute_similarity(\@cimcats,\@noncimcats,\%cat2gene, "$gominerdir/$gcefile.$type.fisher.input.s2ns");
  }
}


sub compute_similarity{
  my $set1=shift;
  my $set2=shift;
  my $lcat2gene=shift;
  my $fisherin=shift;
  print $fisherin."\n";
  open(FISHERIN, "> $fisherin");
  my %lcat2gene=%$lcat2gene;
  my @cats1=@$set1;
  my @cats2=@$set2;
  my %similarity;
  for(my $i=0;$i<=$#cats1;$i++){
    for(my $j=0;$j<=$#cats2; $j++){
      next if (defined($similarity{join("~|~",sort(($cats1[$i],$cats2[$j])))}));
      my $ngenes1=0;
      my $ngenes2=0;
      my $ngenes12=0;
      my $ngenesn12=0;
      foreach $gene (@totalgenes){
        if(defined($lcat2gene{$cats1[$i]}{$gene}) && defined($lcat2gene{$cats2[$j]}{$gene})){
          $ngenes12++;
          $ngenes1++;
          $ngenes2++;
        }
        elsif(defined($lcat2gene{$cats1[$i]}{$gene})){
          $ngenes1++;
        }
        elsif(defined($lcat2gene{$cats2[$j]}{$gene})){
          $ngenes2++;
        }
        else{
          $ngenesn12++;
        }
      }
      if($cats1[$i] eq $cats2[$j]){
        $ngenes1=$ngenes2=$ngenes12;
      }
      next if ($ngenes1==0 || $ngenes2==0);
      my $sim=$ngenes12/($ngenes1>$ngenes2?$ngenes1:$ngenes2);
      print FISHERIN $cats1[$i]."\t".$ngenes1."\t".$cats2[$j]."\t".$ngenes2."\t".$ngenes12."\t".($ngenes1-$ngenes12)."\t".($ngenes2-$ngenes12)."\t".$ngenesn12."\t".$sim."\n";
      $similarity{join("~|~",sort(($cats1[$i],$cats2[$j])))}=1;
    }
  }
  close(FISHERIN);
}
