# Supplementary material for: RedundancyMiner: De-replication of redundant GO categories in microarray and proteomics analysis
Source: BMC Bioinformatics. 2011 Feb 10;12:52. doi: 10.1186/1471-2105-12-52 (PMC3223614; doi:10.1186/1471-2105-12-52)
Supplement: Additional file 3 — RedundancyMiner program package download. the code for running RedundancyMiner on your own computer. [file 1471-2105-12-52-S3.GZ › redundancyminer_pkg/RREADME]

Script started on Wed May 21 16:14:37 2008
This is how to run RedundancyMiner
hongfang-lius-powerbook59:~/redundancyminer hfliu$ java -jar RedundancyMiner.jar 
false
true
resources/temp/
Click me to select .gce file
Click me to select .CIM file
Submit
perl resources/bin/obtainStatistics.pl -simfile resources/temp/35.gce.0.0.FDRout -pflag 1 -fdr1flag 0 -fdr2flag 0
Submit
perl resources/bin/obtainStatistics.pl -simfile resources/temp/35.gce.0.0.FDRout -pflag 1 -fdr1flag 0 -fdr2flag 0
2.81838293126438E-291
perl resources/bin/multiCluster.pl -simfile resources/temp/35.gce.0.0.FDRout -pth 2.81838293126438E-291 -fdr1 0.0 -fdr2 0.0
perl resources/bin/collapseCIM.pl -cluster resources/temp/35.gce.0.0.clusterout -cimfile resources/temp/35.CIM -ncimfile resources/temp/35.CIM.0.2.81838293126438E-291.0.0.0.0 -mode 1
The process starts at Wed May 21 16:17:38 2008
The process finishes at Wed May 21 16:17:38 2008

Submit
perl resources/bin/obtainStatistics.pl -simfile resources/temp/35.gce.0.0.FDRout -pflag 1 -fdr1flag 0 -fdr2flag 0
1.0E-200
perl resources/bin/multiCluster.pl -simfile resources/temp/35.gce.0.0.FDRout -pth 1.0E-200 -fdr1 0.0 -fdr2 0.0
perl resources/bin/collapseCIM.pl -cluster resources/temp/35.gce.0.0.clusterout -cimfile resources/temp/35.CIM -ncimfile resources/temp/35.CIM.0.1.0E-200.0.0.0.0 -mode 1
The process starts at Wed May 21 16:18:28 2008
The process finishes at Wed May 21 16:18:28 2008

^Chongfang-lius-powerbook59:~/redundancyminer hfliu$ exit

Script done on Wed May 21 16:19:05 2008
