# Supplementary material for: RedundancyMiner: De-replication of redundant GO categories in microarray and proteomics analysis
Source: BMC Bioinformatics. 2011 Feb 10;12:52. doi: 10.1186/1471-2105-12-52 (PMC3223614; doi:10.1186/1471-2105-12-52)
Supplement: Additional file 5 — PowerPoint user's manual. Powerpoint version of the RedundancyMiner user's manual. [file 1471-2105-12-52-S5.GZ]

Archive with 1 entries (1 files):
- redundancyminer.ppt
