# Supplementary material for: RedundancyMiner: De-replication of redundant GO categories in microarray and proteomics analysis
Source: BMC Bioinformatics. 2011 Feb 10;12:52. doi: 10.1186/1471-2105-12-52 (PMC3223614; doi:10.1186/1471-2105-12-52)
Supplement: Additional file 7 — Simplified version of the HTGM result directory that is exemplified in the user's manual. HTGM result directory to be used in conjunction with the examples given in the RedundancyMiner user's manual. [file 1471-2105-12-52-S7.GZ]

Archive with 35 entries (28 files):
- work1338635610
- work1338635610/.DS_Store
- work1338635610/All_Genes_wPvals_IntxnEffect.txt.metric.txt
- work1338635610/All_Genes_wPvals_IntxnEffect.txt.metric.txt.change.0.0.0.1.META
- work1338635610/All_Genes_wPvals_IntxnEffect.txt.metric.txt.change.0.0.clusterout.0.1
- work1338635610/All_Genes_wPvals_IntxnEffect.txt.metric.txt.change.0.0.FDRout
- work1338635610/All_Genes_wPvals_IntxnEffect.txt.metric.txt.change.fisher.input.s2s
- work1338635610/All_Genes_wPvals_IntxnEffect.txt.metric.txt.change.fisher.output.s2s
- work1338635610/All_Genes_wPvals_IntxnEffect.txt.metric.txt1338635610.dir
- work1338635610/All_Genes_wPvals_IntxnEffect.txt.metric.txt1338635610.dir/.DS_Store
- work1338635610/All_Genes_wPvals_IntxnEffect.txt.metric.txt1338635610.dir/All_Genes_wPvals_IntxnEffect.txt.metric.txt.change.series.CIM
- work1338635610/All_Genes_wPvals_IntxnEffect.txt.metric.txt1338635610.dir/All_Genes_wPvals_IntxnEffect.txt.metric.txt.change.series.CIM.0.1.collapsed.CIM
- work1338635610/All_Genes_wPvals_IntxnEffect.txt.metric.txt1338635610.dir/All_Genes_wPvals_IntxnEffect.txt.metric.txt.change.series.CIM.0.1.collapsed.CIM.INDEX.CIM
- work1338635610/All_Genes_wPvals_IntxnEffect.txt.metric.txt1338635610.dir/All_Genes_wPvals_IntxnEffect.txt.metric.txt.change.series.CIM.1.dir
- work1338635610/All_Genes_wPvals_IntxnEffect.txt.metric.txt1338635610.dir/All_Genes_wPvals_IntxnEffect.txt.metric.txt.change.series.CIM.1.dir/.DS_Store
- work1338635610/All_Genes_wPvals_IntxnEffect.txt.metric.txt1338635610.dir/All_Genes_wPvals_IntxnEffect.txt.metric.txt.change.series.CIM.2.dir
- work1338635610/All_Genes_wPvals_IntxnEffect.txt.metric.txt1338635610.dir/All_Genes_wPvals_IntxnEffect.txt.metric.txt.change.series.CIM.2.dir/.DS_Store
- work1338635610/All_Genes_wPvals_IntxnEffect.txt.metric.txt1338635610.dir/All_Genes_wPvals_IntxnEffect.txt.metric.txt.report
- work1338635610/All_Genes_wPvals_IntxnEffect.txt.metric.txt1338635610.dir/All_Genes_wPvals_IntxnEffect.txt.metric.txt.total.tvt
- work1338635610/All_Genes_wPvals_IntxnEffect.txt.metric.txt1338635610.dir/All_Genes_wPvals_IntxnEffect.txt.metric~_0000000001.txt.dir
- work1338635610/All_Genes_wPvals_IntxnEffect.txt.metric.txt1338635610.dir/All_Genes_wPvals_IntxnEffect.txt.metric~_0000000001.txt.dir/.DS_Store
- work1338635610/All_Genes_wPvals_IntxnEffect.txt.metric.txt1338635610.dir/All_Genes_wPvals_IntxnEffect.txt.metric~_0000000001.txt.dir/All_Genes_wPvals_IntxnEffect.txt.metric~_0000000001.txt.change.gce.CIM
- work1338635610/All_Genes_wPvals_IntxnEffect.txt.metric.txt1338635610.dir/All_Genes_wPvals_IntxnEffect.txt.metric~_0000000001.txt.dir/All_Genes_wPvals_IntxnEffect.txt.metric~_0000000001.txt.change.gce.CIM.0.1.collapsed.CIM
- work1338635610/All_Genes_wPvals_IntxnEffect.txt.metric.txt1338635610.dir/All_Genes_wPvals_IntxnEffect.txt.metric~_0000000001.txt.dir/All_Genes_wPvals_IntxnEffect.txt.metric~_0000000001.txt.change.gce.CIM.0.1.collapsed.CIM.INDEX.CIM
- work1338635610/All_Genes_wPvals_IntxnEffect.txt.metric.txt1338635610.dir/All_Genes_wPvals_IntxnEffect.txt.metric~_0000000002.txt.dir
- work1338635610/All_Genes_wPvals_IntxnEffect.txt.metric.txt1338635610.dir/All_Genes_wPvals_IntxnEffect.txt.metric~_0000000002.txt.dir/.DS_Store
- work1338635610/All_Genes_wPvals_IntxnEffect.txt.metric.txt1338635610.dir/All_Genes_wPvals_IntxnEffect.txt.metric~_0000000002.txt.dir/All_Genes_wPvals_IntxnEffect.txt.metric~_0000000002.txt.change.gce.CIM
- work1338635610/All_Genes_wPvals_IntxnEffect.txt.metric.txt1338635610.dir/All_Genes_wPvals_IntxnEffect.txt.metric~_0000000002.txt.dir/All_Genes_wPvals_IntxnEffect.txt.metric~_0000000002.txt.change.gce.CIM.0.1.collapsed.CIM
- work1338635610/All_Genes_wPvals_IntxnEffect.txt.metric.txt1338635610.dir/All_Genes_wPvals_IntxnEffect.txt.metric~_0000000002.txt.dir/All_Genes_wPvals_IntxnEffect.txt.metric~_0000000002.txt.change.gce.CIM.0.1.collapsed.CIM.INDEX.CIM
- work1338635610/GODBVersion.txt
- work1338635610/HTGM.DEBUG
- work1338635610/index.html
- work1338635610/inputFileDir
- work1338635610/inputFileDir/.DS_Store
- work1338635610/userinputparam.txt
