# Supplementary material for: RedundancyMiner: De-replication of redundant GO categories in microarray and proteomics analysis
Source: BMC Bioinformatics. 2011 Feb 10;12:52. doi: 10.1186/1471-2105-12-52 (PMC3223614; doi:10.1186/1471-2105-12-52)
Supplement: Additional file 7 — Simplified version of the HTGM result directory that is exemplified in the user's manual. HTGM result directory to be used in conjunction with the examples given in the RedundancyMiner user's manual. [file 1471-2105-12-52-S7.GZ › work1338635610/All_Genes_wPvals_IntxnEffect.txt.metric.txt]

GO:0008150_biological_process	GFPT1_HUMAN~9.19089
GO:0008150_biological_process	AS3MT_HUMAN~1.82342
GO:0008150_biological_process	STK36_HUMAN~1.44836
GO:0008150_biological_process	GPR17_HUMAN~0.623223
GO:0008150_biological_process	ITPR2_HUMAN~8.4356
GO:0008150_biological_process	A4_HUMAN~2.58147
GO:0008150_biological_process	UCN1_HUMAN~1.32695
GO:0008150_biological_process	DIC_HUMAN~2.94639
GO:0008150_biological_process	GPC4_HUMAN~1.0813
GO:0008150_biological_process	CDS1_HUMAN~4.76429
GO:0008150_biological_process	NCBP2_HUMAN~0.893929
GO:0008150_biological_process	FYN_HUMAN~7.45452
GO:0008150_biological_process	MO4L2_HUMAN~2.29694
GO:0008150_biological_process	LEG4_HUMAN~4.15397
GO:0008150_biological_process	Q86VE9_HUMAN~4.0869
GO:0008150_biological_process	SAS6_HUMAN~6.19194
GO:0008150_biological_process	ASH1L_HUMAN~10.6231
GO:0008150_biological_process	COL12_HUMAN~1.72353
GO:0008150_biological_process	COG3_HUMAN~13.0335
GO:0008150_biological_process	UBE4B_HUMAN~5.44477
GO:0008150_biological_process	SNX17_HUMAN~5.30606
GO:0008150_biological_process	FKBP4_HUMAN~0.582553
GO:0008150_biological_process	BGH3_HUMAN~3.53968
GO:0008150_biological_process	ENTP4_HUMAN~7.11222
GO:0008150_biological_process	SYNM_HUMAN~1.89783
GO:0008150_biological_process	Q9Y489~12.6373
GO:0008150_biological_process	TRAF2_HUMAN~2.48328
GO:0008150_biological_process	DPOD2_HUMAN~1.97725
GO:0008150_biological_process	RPC10_HUMAN~0.105792
GO:0008150_biological_process	DPOD1_HUMAN~6.58804
GO:0008150_biological_process	VATO_HUMAN~1.63034
GO:0008150_biological_process	NPC1_HUMAN~9.63017
GO:0008150_biological_process	DHC24_HUMAN~4.93159
GO:0008150_biological_process	HDAC3_HUMAN~3.18179
GO:0008150_biological_process	TFAM_HUMAN~3.34737
GO:0008150_biological_process	SUFU_HUMAN~3.60151
GO:0008150_biological_process	ZN423_HUMAN~2.92933
GO:0008150_biological_process	TMF1_HUMAN~11.0562
GO:0008150_biological_process	RD23A_HUMAN~2.26814
GO:0008150_biological_process	FGR_HUMAN~0.465917
GO:0008150_biological_process	UPK1B_HUMAN~0.88882
GO:0008150_biological_process	Q12843_HUMAN~3.53252
GO:0008150_biological_process	TRHDE_HUMAN~4.33013
GO:0008150_biological_process	CAPR2_HUMAN~3.15573
GO:0008150_biological_process	Q9HB42_HUMAN~2.07551
GO:0008150_biological_process	TMPS3_HUMAN~2.33389
GO:0008150_biological_process	PPR1B_HUMAN~1.94639
GO:0008150_biological_process	STOM_HUMAN~3.61052
GO:0008150_biological_process	MDGA1_HUMAN~3.0301
GO:0008150_biological_process	ST14_HUMAN~2.46364
GO:0008150_biological_process	CXXC1_HUMAN~1.00777
GO:0008150_biological_process	CAH10_HUMAN~0.530868
GO:0008150_biological_process	RTN2_HUMAN~5.72739
GO:0008150_biological_process	CO2_HUMAN~4.38245
GO:0008150_biological_process	LIRB5_HUMAN~1.99488
GO:0008150_biological_process	SPB9_HUMAN~2.46964
GO:0008150_biological_process	Q92600_HUMAN~7.24258
GO:0008150_biological_process	CAV2_HUMAN~1.65891
GO:0008150_biological_process	VAS1_HUMAN~1.68352
GO:0008150_biological_process	F261_HUMAN~0.718407
GO:0008150_biological_process	ALG6_HUMAN~7.22826
GO:0008150_biological_process	TRNT1_HUMAN~3.19243
GO:0008150_biological_process	HMCS1_HUMAN~4.58993
GO:0008150_biological_process	MRCKB_HUMAN~11.1906
GO:0008150_biological_process	AP1M2_HUMAN~1.43605
GO:0008150_biological_process	COX42_HUMAN~0.325547
GO:0008150_biological_process	ID4_HUMAN~0.349236
GO:0008150_biological_process	NUPL_HUMAN~2.79055
GO:0008150_biological_process	STX1A_HUMAN~4.26685
GO:0008150_biological_process	ZFYV9_HUMAN~3.68859
GO:0008150_biological_process	CO5_HUMAN~1.67976
GO:0008150_biological_process	DPOA2_HUMAN~3.54704
GO:0008150_biological_process	DOCK7_HUMAN~4.52136
GO:0008150_biological_process	FGF8_HUMAN~2.11154
GO:0008150_biological_process	GSTA1_HUMAN~0.843616
GO:0008150_biological_process	SPCS1_HUMAN~4.66794
GO:0008150_biological_process	GALT6_HUMAN~2.87786
GO:0008150_biological_process	DDX11_HUMAN~6.94923
GO:0008150_biological_process	ZIC3_HUMAN~1.28083
GO:0008150_biological_process	NEBU_HUMAN~8.65374
GO:0008150_biological_process	RPB9_HUMAN~4.10851
GO:0008150_biological_process	DNL1_HUMAN~3.33023
GO:0008150_biological_process	ETS1_HUMAN~2.3368
GO:0008150_biological_process	NOCT_HUMAN~0.695018
GO:0008150_biological_process	FBW1A_HUMAN~5.76671
GO:0008150_biological_process	RYR3_HUMAN~4.34671
GO:0008150_biological_process	RAC1_HUMAN~2.41506
GO:0008150_biological_process	RDH11_HUMAN~2.94644
GO:0008150_biological_process	COPA_HUMAN~3.97747
GO:0008150_biological_process	ID2_HUMAN~0.55995
GO:0008150_biological_process	IRAK2_HUMAN~2.15197
GO:0008150_biological_process	PTN13_HUMAN~13.2201
GO:0008150_biological_process	GPR56_HUMAN~1.84682
GO:0008150_biological_process	PGTA_HUMAN~6.44872
GO:0008150_biological_process	POLS_HUMAN~9.30775
GO:0008150_biological_process	KKCC2_HUMAN~6.84575
GO:0008150_biological_process	MPZL1_HUMAN~6.69888
GO:0008150_biological_process	MX2_HUMAN~1.74395
GO:0008150_biological_process	C43BP_HUMAN~9.80284
GO:0008150_biological_process	MLX_HUMAN~4.88165
GO:0008150_biological_process	PLCB2_HUMAN~4.52758
GO:0008150_biological_process	TTPA_HUMAN~2.71176
GO:0008150_biological_process	MOT5_HUMAN~1.47951
GO:0008150_biological_process	Q13484_HUMAN~4.63754
GO:0008150_biological_process	MX1_HUMAN~3.27745
GO:0008150_biological_process	IKKA_HUMAN~9.07907
GO:0008150_biological_process	WNT7B_HUMAN~0.791091
GO:0008150_biological_process	GCP2_HUMAN~7.00502
GO:0008150_biological_process	DP13B_HUMAN~5.22121
GO:0008150_biological_process	ZER1_HUMAN~2.03277
GO:0008150_biological_process	KPCD1_HUMAN~1.13077
GO:0008150_biological_process	RPIA_HUMAN~1.95391
GO:0008150_biological_process	COASY_HUMAN~6.43526
GO:0008150_biological_process	TNFL9_HUMAN~0.780777
GO:0008150_biological_process	CYH3_HUMAN~1.48014
GO:0008150_biological_process	UBE4A_HUMAN~2.33895
GO:0008150_biological_process	HNF1A_HUMAN~1.89984
GO:0008150_biological_process	SCN4A_HUMAN~0.353563
GO:0008150_biological_process	PITM3_HUMAN~4.01553
GO:0008150_biological_process	M3K9_HUMAN~5.44175
GO:0008150_biological_process	SOX6_HUMAN~1.66485
GO:0008150_biological_process	GPX4_HUMAN~1.52056
GO:0008150_biological_process	MGMT_HUMAN~3.71011
GO:0008150_biological_process	SORC1_HUMAN~2.97261
GO:0008150_biological_process	FARP2_HUMAN~7.20555
GO:0008150_biological_process	SKAP1_HUMAN~3.60062
GO:0008150_biological_process	MYBPP_HUMAN~5.87497
GO:0008150_biological_process	MCE1_HUMAN~8.66484
GO:0008150_biological_process	CNN3_HUMAN~5.40242
GO:0008150_biological_process	HAP1_HUMAN~3.22321
GO:0008150_biological_process	CORIN_HUMAN~2.72419
GO:0008150_biological_process	SPTA1_HUMAN~0.471899
GO:0008150_biological_process	HDAC1_HUMAN~3.81138
GO:0008150_biological_process	BCL10_HUMAN~1.45776
GO:0008150_biological_process	SYVN1_HUMAN~1.42993
GO:0008150_biological_process	RND3_HUMAN~1.5937
GO:0008150_biological_process	EVC_HUMAN~0.376569
GO:0008150_biological_process	DERL2_HUMAN~6.64235
GO:0008150_biological_process	DNM3L_HUMAN~1.09388
GO:0008150_biological_process	PHB2_HUMAN~0.327241
GO:0008150_biological_process	MED23_HUMAN~10.5336
GO:0008150_biological_process	TPR_HUMAN~15.8789
GO:0008150_biological_process	GLI3_HUMAN~2.23774
GO:0008150_biological_process	INGR2_HUMAN~4.30438
GO:0008150_biological_process	LY6H_HUMAN~0.582675
GO:0008150_biological_process	SPT5H_HUMAN~2.44587
GO:0008150_biological_process	SRCAP_HUMAN~10.36
GO:0008150_biological_process	MMP25_HUMAN~3.1954
GO:0008150_biological_process	STIM2_HUMAN~5.38003
GO:0008150_biological_process	ITBP1_HUMAN~0.509139
GO:0008150_biological_process	41_HUMAN~6.45368
GO:0008150_biological_process	QPCT_HUMAN~2.56822
GO:0008150_biological_process	VIP1_HUMAN~5.26124
GO:0008150_biological_process	PKN3_HUMAN~3.5187
GO:0008150_biological_process	OREX_HUMAN~2.81936
GO:0008150_biological_process	PLAP_HUMAN~16.631
GO:0008150_biological_process	K2C7_HUMAN~1.28955
GO:0008150_biological_process	IRF9_HUMAN~2.49061
GO:0008150_biological_process	EMR1_HUMAN~0.532683
GO:0008150_biological_process	FGF12_HUMAN~3.03814
GO:0008150_biological_process	S4A7_HUMAN~4.67283
GO:0008150_biological_process	PDK2_HUMAN~2.25198
GO:0008150_biological_process	LTBP4_HUMAN~2.96109
GO:0008150_biological_process	PMP22_HUMAN~5.04466
GO:0008150_biological_process	PNPH_HUMAN~3.69582
GO:0008150_biological_process	Q15494_HUMAN~3.03048
GO:0008150_biological_process	CELF3_HUMAN~2.67337
GO:0008150_biological_process	ANM7_HUMAN~3.15129
GO:0008150_biological_process	CDV3_HUMAN~10.5881
GO:0008150_biological_process	ARFP2_HUMAN~1.04999
GO:0008150_biological_process	IF1AX_HUMAN~0.393072
GO:0008150_biological_process	MAP7_HUMAN~3.70587
GO:0008150_biological_process	VGFR2_HUMAN~0.992161
GO:0008150_biological_process	CAF1A_HUMAN~7.6635
GO:0008150_biological_process	AIFM2_HUMAN~3.6947
GO:0008150_biological_process	BCLX_HUMAN~3.4761
GO:0008150_biological_process	RAD21_HUMAN~2.09259
GO:0008150_biological_process	P79525_HUMAN~3.83563
GO:0008150_biological_process	ADEC1_HUMAN~2.23344
GO:0008150_biological_process	JAG1_HUMAN~3.04027
GO:0008150_biological_process	ZFY16_HUMAN~6.1175
GO:0008150_biological_process	SPG7_HUMAN~2.98496
GO:0008150_biological_process	KREM1_HUMAN~2.35711
GO:0008150_biological_process	A8MSJ0_HUMAN~1.08751
GO:0008150_biological_process	CHKA_HUMAN~5.85962
GO:0008150_biological_process	DHYS_HUMAN~2.5301
GO:0008150_biological_process	AMPD2_HUMAN~1.55649
GO:0008150_biological_process	PEX13_HUMAN~1.99438
GO:0008150_biological_process	Q29RV9_HUMAN~4.18046
GO:0008150_biological_process	COHA1_HUMAN~4.63418
GO:0008150_biological_process	INCE_HUMAN~4.44411
GO:0008150_biological_process	ZN160_HUMAN~4.95136
GO:0008150_biological_process	KIFC3_HUMAN~1.42765
GO:0008150_biological_process	MGST3_HUMAN~2.38708
GO:0008150_biological_process	E2AK3_HUMAN~1.55842
GO:0008150_biological_process	ANC4_HUMAN~4.52045
GO:0008150_biological_process	CSK21_HUMAN~4.29596
GO:0008150_biological_process	REL_HUMAN~9.94375
GO:0008150_biological_process	PHF12_HUMAN~6.6064
GO:0008150_biological_process	LAP2_HUMAN~16.3638
GO:0008150_biological_process	OAS3_HUMAN~5.90975
GO:0008150_biological_process	NKG2E_HUMAN~2.37876
GO:0008150_biological_process	EPHA5_HUMAN~1.07114
GO:0008150_biological_process	RIN3_HUMAN~4.71348
GO:0008150_biological_process	CLCN5_HUMAN~5.92795
GO:0008150_biological_process	AT8A2_HUMAN~1.82495
GO:0008150_biological_process	RYR1_HUMAN~2.67658
GO:0008150_biological_process	LPP1_HUMAN~2.53193
GO:0008150_biological_process	GBRD_HUMAN~2.08402
GO:0008150_biological_process	MDR1_HUMAN~4.18429
GO:0008150_biological_process	RU17_HUMAN~0.799168
GO:0008150_biological_process	SN1L1_HUMAN~4.75661
GO:0008150_biological_process	TALDO_HUMAN~0.239514
GO:0008150_biological_process	KC1G3_HUMAN~6.00443
GO:0008150_biological_process	P2RX3_HUMAN~0.452683
GO:0008150_biological_process	GRIP1_HUMAN~2.39425
GO:0008150_biological_process	GUC1B_HUMAN~1.80258
GO:0008150_biological_process	DGAT1_HUMAN~2.03585
GO:0008150_biological_process	TBL1X_HUMAN~6.93474
GO:0008150_biological_process	TIM13_HUMAN~4.77696
GO:0008150_biological_process	CCNI_HUMAN~1.52201
GO:0008150_biological_process	USP9Y_HUMAN~3.57901
GO:0008150_biological_process	ORC2_HUMAN~6.4461
GO:0008150_biological_process	NKX31_HUMAN~3.41634
GO:0008150_biological_process	SHIP2_HUMAN~5.88916
GO:0008150_biological_process	BHLH3_HUMAN~1.37243
GO:0008150_biological_process	OX2R_HUMAN~2.67172
GO:0008150_biological_process	ARHG1_HUMAN~6.94525
GO:0008150_biological_process	S27A4_HUMAN~2.68
GO:0008150_biological_process	ESR1_HUMAN~0.686898
GO:0008150_biological_process	MOT7_HUMAN~1.95637
GO:0008150_biological_process	MP2K2_HUMAN~2.86019
GO:0008150_biological_process	HERC5_HUMAN~3.12217
GO:0008150_biological_process	SCG2_HUMAN~1.02792
GO:0008150_biological_process	MSH6_HUMAN~6.78268
GO:0008150_biological_process	FOXJ2_HUMAN~8.25281
GO:0008150_biological_process	MA1C1_HUMAN~2.19022
GO:0008150_biological_process	DYH8_HUMAN~1.41897
GO:0008150_biological_process	C2D1A_HUMAN~4.72932
GO:0008150_biological_process	TCL1A_HUMAN~1.24455
GO:0008150_biological_process	AHR_HUMAN~5.08385
GO:0008150_biological_process	LRRF1_HUMAN~4.43551
GO:0008150_biological_process	CAC1C_HUMAN~1.46192
GO:0008150_biological_process	IL27A_HUMAN~2.02349
GO:0008150_biological_process	SRBP2_HUMAN~4.40768
GO:0008150_biological_process	MYLIP_HUMAN~3.88815
GO:0008150_biological_process	MESD2_HUMAN~0.591423
GO:0008150_biological_process	QCR2_HUMAN~3.08072
GO:0008150_biological_process	COLQ_HUMAN~1.70362
GO:0008150_biological_process	Q5T7F3_HUMAN~1.28945
GO:0008150_biological_process	AOAH_HUMAN~0.571975
GO:0008150_biological_process	ZN253_HUMAN~2.28718
GO:0008150_biological_process	PDE9A_HUMAN~10.923
GO:0008150_biological_process	SMC4_HUMAN~8.26297
GO:0008150_biological_process	DPOD3_HUMAN~7.27025
GO:0008150_biological_process	INT6_HUMAN~10.4173
GO:0008150_biological_process	DPOE2_HUMAN~4.28836
GO:0008150_biological_process	MRCKA_HUMAN~8.03243
GO:0008150_biological_process	PGCA_HUMAN~0.138779
GO:0008150_biological_process	RSU1_HUMAN~3.39093
GO:0008150_biological_process	IRPL1_HUMAN~2.16312
GO:0008150_biological_process	DNJC1_HUMAN~4.4192
GO:0008150_biological_process	CNDD3_HUMAN~6.60129
GO:0008150_biological_process	BAAT_HUMAN~1.02248
GO:0008150_biological_process	ZN346_HUMAN~3.24082
GO:0008150_biological_process	AMFR2_HUMAN~0.378203
GO:0008150_biological_process	ABCG2_HUMAN~4.71767
GO:0008150_biological_process	CTL1_HUMAN~7.80142
GO:0008150_biological_process	SATT_HUMAN~2.43109
GO:0008150_biological_process	BMS1_HUMAN~4.58462
GO:0008150_biological_process	OPRM_HUMAN~1.57992
GO:0008150_biological_process	ARPC2_HUMAN~0.494047
GO:0008150_biological_process	GSTP1_HUMAN~1.56991
GO:0008150_biological_process	RL3L_HUMAN~0.775461
GO:0008150_biological_process	PRG4_HUMAN~2.83435
GO:0008150_biological_process	MPV17_HUMAN~2.49322
GO:0008150_biological_process	PYGM_HUMAN~11.2655
GO:0008150_biological_process	PK2L1_HUMAN~4.8029
GO:0008150_biological_process	MMS19_HUMAN~11.1543
GO:0008150_biological_process	DPYL2_HUMAN~1.77528
GO:0008150_biological_process	SETX_HUMAN~18.4435
GO:0008150_biological_process	NR6A1_HUMAN~2.05383
GO:0008150_biological_process	VILI_HUMAN~0.528719
GO:0008150_biological_process	NDST1_HUMAN~5.16923
GO:0008150_biological_process	CIAO1_HUMAN~3.70171
GO:0008150_biological_process	RTN4_HUMAN~5.61336
GO:0008150_biological_process	LIPA4_HUMAN~2.36787
GO:0008150_biological_process	DDX23_HUMAN~5.20136
GO:0008150_biological_process	MOD5_HUMAN~8.96121
GO:0008150_biological_process	PDK3_HUMAN~1.20171
GO:0008150_biological_process	FBXL4_HUMAN~2.6826
GO:0008150_biological_process	PKP2_HUMAN~7.85257
GO:0008150_biological_process	AMPD3_HUMAN~4.55767
GO:0008150_biological_process	TNFA_HUMAN~2.58396
GO:0008150_biological_process	AL7A1_HUMAN~5.42228
GO:0008150_biological_process	TIM23_HUMAN~4.92027
GO:0008150_biological_process	LCAT_HUMAN~1.9352
GO:0008150_biological_process	TE2IP_HUMAN~1.47403
GO:0008150_biological_process	SPAG4_HUMAN~0.809851
GO:0008150_biological_process	DUS6_HUMAN~0.946613
GO:0008150_biological_process	LTK_HUMAN~1.92125
GO:0008150_biological_process	CHD2_HUMAN~12.5664
GO:0008150_biological_process	MATK_HUMAN~2.49469
GO:0008150_biological_process	ABT1_HUMAN~2.35162
GO:0008150_biological_process	PLEK2_HUMAN~3.87451
GO:0008150_biological_process	CAN9_HUMAN~1.25869
GO:0008150_biological_process	ADH1A_HUMAN~1.14069
GO:0008150_biological_process	OSTC_HUMAN~1.51068
GO:0008150_biological_process	SL9A7_HUMAN~2.2588
GO:0008150_biological_process	PDIA3_HUMAN~1.39251
GO:0008150_biological_process	RT35_HUMAN~2.42611
GO:0008150_biological_process	RUNX1_HUMAN~5.56497
GO:0008150_biological_process	SCN1A_HUMAN~0.391405
GO:0008150_biological_process	GLSK_HUMAN~4.86491
GO:0008150_biological_process	ANKH_HUMAN~2.04943
GO:0008150_biological_process	LIRA1_HUMAN~3.02315
GO:0008150_biological_process	PRKN2_HUMAN~1.2144
GO:0008150_biological_process	CD79B_HUMAN~0.484173
GO:0008150_biological_process	RED_HUMAN~3.1471
GO:0008150_biological_process	RM45_HUMAN~4.58239
GO:0008150_biological_process	PSPB_HUMAN~1.87124
GO:0008150_biological_process	LATS1_HUMAN~7.71274
GO:0008150_biological_process	SHC1_HUMAN~2.86756
GO:0008150_biological_process	M3K12_HUMAN~5.31606
GO:0008150_biological_process	SRCH_HUMAN~3.96605
GO:0008150_biological_process	GRB10_HUMAN~4.44907
GO:0008150_biological_process	PLXC1_HUMAN~2.35386
GO:0008150_biological_process	PPM1G_HUMAN~0.66205
GO:0008150_biological_process	HEBP1_HUMAN~5.73187
GO:0008150_biological_process	SCTM1_HUMAN~1.54305
GO:0008150_biological_process	RBGPR_HUMAN~6.11745
GO:0008150_biological_process	NLK_HUMAN~8.15529
GO:0008150_biological_process	ABCC8_HUMAN~7.65745
GO:0008150_biological_process	NADK_HUMAN~3.94837
GO:0008150_biological_process	PAR6B_HUMAN~3.2628
GO:0008150_biological_process	SCN3B_HUMAN~2.86183
GO:0008150_biological_process	EHF_HUMAN~5.7754
GO:0008150_biological_process	KC1E_HUMAN~6.63746
GO:0008150_biological_process	HCN4_HUMAN~1.31536
GO:0008150_biological_process	CD2L5_HUMAN~9.61479
GO:0008150_biological_process	CSN1_HUMAN~3.43102
GO:0008150_biological_process	DNM1L_HUMAN~3.73763
GO:0008150_biological_process	API5_HUMAN~1.93732
GO:0008150_biological_process	CADM3_HUMAN~0.536341
GO:0008150_biological_process	RAB8B_HUMAN~1.65304
GO:0008150_biological_process	RPH3L_HUMAN~3.05409
GO:0008150_biological_process	IP6K1_HUMAN~7.46924
GO:0008150_biological_process	PP4R1_HUMAN~9.74731
GO:0008150_biological_process	TULP2_HUMAN~4.15989
GO:0008150_biological_process	LIPR2_HUMAN~2.17858
GO:0008150_biological_process	CNKR1_HUMAN~4.55554
GO:0008150_biological_process	KAP2_HUMAN~2.59535
GO:0008150_biological_process	BTNL3_HUMAN~1.422
GO:0008150_biological_process	ARSE_HUMAN~1.19066
GO:0008150_biological_process	MIS12_HUMAN~3.0648
GO:0008150_biological_process	RAP1A_HUMAN~11.8407
GO:0008150_biological_process	AMPM2_HUMAN~9.43645
GO:0008150_biological_process	TXND5_HUMAN~1.4352
GO:0008150_biological_process	COQ7_HUMAN~8.94354
GO:0008150_biological_process	Q86UY3_HUMAN~0.911401
GO:0008150_biological_process	SGPL1_HUMAN~1.02551
GO:0008150_biological_process	NFRKB_HUMAN~15.7374
GO:0008150_biological_process	BDH2_HUMAN~0.963556
GO:0008150_biological_process	BMI1_HUMAN~2.83455
GO:0008150_biological_process	ABTB2_HUMAN~0.979684
GO:0008150_biological_process	SCAM3_HUMAN~5.79997
GO:0008150_biological_process	RBBP8_HUMAN~6.16557
GO:0008150_biological_process	ARHGH_HUMAN~2.66802
GO:0008150_biological_process	CD47_HUMAN~8.93175
GO:0008150_biological_process	KINH_HUMAN~10.9833
GO:0008150_biological_process	FA8_HUMAN~2.01035
GO:0008150_biological_process	HMDH_HUMAN~6.40626
GO:0008150_biological_process	PIAS1_HUMAN~11.2119
GO:0008150_biological_process	RIPK3_HUMAN~0.533478
GO:0008150_biological_process	NKX61_HUMAN~1.08921
GO:0008150_biological_process	BOK_HUMAN~1.81788
GO:0008150_biological_process	TFDP1_HUMAN~6.81898
GO:0008150_biological_process	MYST4_HUMAN~8.66085
GO:0008150_biological_process	IF5_HUMAN~2.50261
GO:0008150_biological_process	ELN_HUMAN~2.15649
GO:0008150_biological_process	TOB2_HUMAN~0.711532
GO:0008150_biological_process	NDUV1_HUMAN~1.09759
GO:0008150_biological_process	DAPK3_HUMAN~1.07091
GO:0008150_biological_process	FAIM2_HUMAN~1.81849
GO:0008150_biological_process	S23IP_HUMAN~14.6465
GO:0008150_biological_process	AT2C1_HUMAN~5.85941
GO:0008150_biological_process	OAZ1_HUMAN~0.224897
GO:0008150_biological_process	SHRM1_HUMAN~5.49593
GO:0008150_biological_process	TRI55_HUMAN~4.38589
GO:0008150_biological_process	LRCH4_HUMAN~1.3189
GO:0008150_biological_process	JIP1_HUMAN~0.99312
GO:0008150_biological_process	FKBP8_HUMAN~1.51358
GO:0008150_biological_process	RL19_HUMAN~2.19585
GO:0008150_biological_process	KAP3_HUMAN~2.41655
GO:0008150_biological_process	EPS8_HUMAN~14.2252
GO:0008150_biological_process	ABCAC_HUMAN~1.42187
GO:0008150_biological_process	BTG3_HUMAN~2.99109
GO:0008150_biological_process	QOR_HUMAN~1.89589
GO:0008150_biological_process	MTA70_HUMAN~5.40358
GO:0008150_biological_process	P53_HUMAN~7.53913
GO:0008150_biological_process	PRP31_HUMAN~3.22647
GO:0008150_biological_process	SYRC_HUMAN~7.88644
GO:0008150_biological_process	MON2_HUMAN~8.2195
GO:0008150_biological_process	PPP6_HUMAN~2.07814
GO:0008150_biological_process	BID_HUMAN~2.37524
GO:0008150_biological_process	AT1A2_HUMAN~1.14019
GO:0008150_biological_process	DNMT1_HUMAN~10.1849
GO:0008150_biological_process	PYY_HUMAN~1.20831
GO:0008150_biological_process	CGRE1_HUMAN~1.22245
GO:0008150_biological_process	IMA1_HUMAN~1.96234
GO:0008150_biological_process	STAT4_HUMAN~1.6126
GO:0008150_biological_process	VPS41_HUMAN~2.10581
GO:0008150_biological_process	NRDC_HUMAN~5.13428
GO:0008150_biological_process	CAR11_HUMAN~2.10834
GO:0008150_biological_process	COG5_HUMAN~4.42524
GO:0008150_biological_process	SC24B_HUMAN~14.3982
GO:0008150_biological_process	SSH2_HUMAN~5.25323
GO:0008150_biological_process	MSRA_HUMAN~3.05996
GO:0008150_biological_process	GTR8_HUMAN~0.220524
GO:0008150_biological_process	RPGF6_HUMAN~9.65194
GO:0008150_biological_process	KS6B2_HUMAN~6.99397
GO:0008150_biological_process	OCTC_HUMAN~1.80186
GO:0008150_biological_process	PROD_HUMAN~0.925861
GO:0008150_biological_process	HMGA1_HUMAN~0.938517
GO:0008150_biological_process	OSGI2_HUMAN~4.77815
GO:0008150_biological_process	FSCN1_HUMAN~1.6126
GO:0008150_biological_process	RASH_HUMAN~5.31174
GO:0008150_biological_process	RBGP1_HUMAN~12.4555
GO:0008150_biological_process	CK5P3_HUMAN~1.71101
GO:0008150_biological_process	STON2_HUMAN~2.89183
GO:0008150_biological_process	AKIP_HUMAN~1.98049
GO:0008150_biological_process	NSUN2_HUMAN~2.69297
GO:0008150_biological_process	MK14_HUMAN~5.2147
GO:0008150_biological_process	SMUF2_HUMAN~15.0247
GO:0008150_biological_process	RPGF1_HUMAN~4.1303
GO:0008150_biological_process	PARP2_HUMAN~4.49077
GO:0008150_biological_process	SULF1_HUMAN~3.2352
GO:0008150_biological_process	MANBA_HUMAN~3.96268
GO:0008150_biological_process	CPNE7_HUMAN~2.62949
GO:0008150_biological_process	SPAG1_HUMAN~4.29448
GO:0008150_biological_process	RPB2_HUMAN~5.29392
GO:0008150_biological_process	ARRS_HUMAN~1.38137
GO:0008150_biological_process	TAU_HUMAN~0.666425
GO:0008150_biological_process	THG1_HUMAN~3.93766
GO:0008150_biological_process	COQ3_HUMAN~6.94912
GO:0008150_biological_process	ITGBL_HUMAN~0.898885
GO:0008150_biological_process	SGCE_HUMAN~5.57224
GO:0008150_biological_process	SYWC_HUMAN~0.742616
GO:0008150_biological_process	ANXA4_HUMAN~3.24321
GO:0008150_biological_process	CSTF1_HUMAN~4.0956
GO:0008150_biological_process	MAGI1_HUMAN~7.72156
GO:0008150_biological_process	Q5VXI4_HUMAN~1.90205
GO:0008150_biological_process	RIR2_HUMAN~4.4009
GO:0008150_biological_process	NALD2_HUMAN~2.88066
GO:0008150_biological_process	BARD1_HUMAN~4.39744
GO:0008150_biological_process	ZFHX3_HUMAN~2.51753
GO:0008150_biological_process	IFRD2_HUMAN~3.15184
GO:0008150_biological_process	ALKB1_HUMAN~1.34505
GO:0008150_biological_process	TPD53_HUMAN~4.07609
GO:0008150_biological_process	JAK2_HUMAN~2.85512
GO:0008150_biological_process	TEAD2_HUMAN~6.3075
GO:0008150_biological_process	Q9HBK0_HUMAN~3.97274
GO:0008150_biological_process	EAA5_HUMAN~0.80737
GO:0008150_biological_process	PLCD_HUMAN~1.56283
GO:0008150_biological_process	NFX1_HUMAN~4.38544
GO:0008150_biological_process	PVRL1_HUMAN~2.19946
GO:0008150_biological_process	DAXX_HUMAN~1.6648
GO:0008150_biological_process	APAF_HUMAN~9.3333
GO:0008150_biological_process	NFAT5_HUMAN~9.48727
GO:0008150_biological_process	PYRD_HUMAN~5.88711
GO:0008150_biological_process	TF2B_HUMAN~2.85285
GO:0008150_biological_process	BST2_HUMAN~1.34389
GO:0008150_biological_process	SDCB2_HUMAN~0.882161
GO:0008150_biological_process	CO6A3_HUMAN~3.06331
GO:0008150_biological_process	ZMYM6_HUMAN~5.81197
GO:0008150_biological_process	GRN_HUMAN~2.24049
GO:0008150_biological_process	RAE1L_HUMAN~7.21947
GO:0008150_biological_process	CSF1R_HUMAN~1.87853
GO:0008150_biological_process	TEN1_HUMAN~0.0420859
GO:0008150_biological_process	NLGN2_HUMAN~0.991099
GO:0008150_biological_process	PMS1_HUMAN~12.7247
GO:0008150_biological_process	GBG5_HUMAN~4.35842
GO:0008150_biological_process	NADC_HUMAN~0.451954
GO:0008150_biological_process	DHRS3_HUMAN~3.23073
GO:0008150_biological_process	5HT2B_HUMAN~0.685085
GO:0008150_biological_process	AKT2_HUMAN~0.655942
GO:0008150_biological_process	ENOA_HUMAN~0.438087
GO:0008150_biological_process	NOD2_HUMAN~2.33741
GO:0008150_biological_process	GAS7_HUMAN~2.11092
GO:0008150_biological_process	TRPM3_HUMAN~3.03826
GO:0008150_biological_process	MED16_HUMAN~3.07162
GO:0008150_biological_process	UAP1_HUMAN~6.59325
GO:0008150_biological_process	MK01_HUMAN~1.94039
GO:0008150_biological_process	DVL2_HUMAN~3.20422
GO:0008150_biological_process	LIPB2_HUMAN~2.27721
GO:0008150_biological_process	SMG5_HUMAN~3.79304
GO:0008150_biological_process	DGCR8_HUMAN~3.69788
GO:0008150_biological_process	CPSF6_HUMAN~2.78845
GO:0008150_biological_process	SCRB1_HUMAN~2.65898
GO:0008150_biological_process	DHSB_HUMAN~4.9098
GO:0008150_biological_process	RT17_HUMAN~1.1285
GO:0008150_biological_process	IGLL1_HUMAN~0.243394
GO:0008150_biological_process	NOSIP_HUMAN~8.74366
GO:0008150_biological_process	MOT4_HUMAN~2.93769
GO:0008150_biological_process	SKP2_HUMAN~6.78463
GO:0008150_biological_process	OX1R_HUMAN~0.321646
GO:0008150_biological_process	SEM3B_HUMAN~1.68864
GO:0008150_biological_process	TGM3_HUMAN~2.0841
GO:0008150_biological_process	NUF2_HUMAN~8.17058
GO:0008150_biological_process	DSE_HUMAN~2.02658
GO:0008150_biological_process	NFIC_HUMAN~5.62417
GO:0008150_biological_process	TRIP4_HUMAN~6.49693
GO:0008150_biological_process	EF2K_HUMAN~8.69783
GO:0008150_biological_process	PLK2_HUMAN~6.85473
GO:0008150_biological_process	GNPAT_HUMAN~8.31292
GO:0008150_biological_process	VDAC1_HUMAN~0.342515
GO:0008150_biological_process	BICD1_HUMAN~2.12202
GO:0008150_biological_process	IBP4_HUMAN~1.65383
GO:0008150_biological_process	ZHX3_HUMAN~0.783304
GO:0008150_biological_process	AREG_HUMAN~5.13341
GO:0008150_biological_process	ADCY2_HUMAN~3.81815
GO:0008150_biological_process	RNF14_HUMAN~6.64593
GO:0008150_biological_process	MAST2_HUMAN~11.1327
GO:0008150_biological_process	DSRAD_HUMAN~3.30675
GO:0008150_biological_process	IL1R2_HUMAN~1.36381
GO:0008150_biological_process	LDLR_HUMAN~4.67757
GO:0008150_biological_process	AP1S1_HUMAN~1.98085
GO:0008150_biological_process	PE2R1_HUMAN~2.44696
GO:0008150_biological_process	RU1C_HUMAN~1.80204
GO:0008150_biological_process	ZNF41_HUMAN~1.58683
GO:0008150_biological_process	TRFL_HUMAN~0.26228
GO:0008150_biological_process	SIAT9_HUMAN~1.75706
GO:0008150_biological_process	UST_HUMAN~1.60688
GO:0008150_biological_process	UTP20_HUMAN~16.5809
GO:0008150_biological_process	APOL1_HUMAN~0.888174
GO:0008150_biological_process	MYT1_HUMAN~1.3875
GO:0008150_biological_process	TSN32_HUMAN~0.182373
GO:0008150_biological_process	RAF1_HUMAN~7.04608
GO:0008150_biological_process	MTLR_HUMAN~0.268265
GO:0008150_biological_process	EVI5_HUMAN~5.96
GO:0008150_biological_process	ZNF93_HUMAN~2.32342
GO:0008150_biological_process	APOM_HUMAN~1.75763
GO:0008150_biological_process	NKG2F_HUMAN~0.882778
GO:0008150_biological_process	RGS14_HUMAN~0.803736
GO:0008150_biological_process	KIFC1_HUMAN~7.10792
GO:0008150_biological_process	DKC1_HUMAN~4.72595
GO:0008150_biological_process	S17A5_HUMAN~6.79256
GO:0008150_biological_process	JIP2_HUMAN~2.76014
GO:0008150_biological_process	NT5M_HUMAN~1.42208
GO:0008150_biological_process	MMP24_HUMAN~6.27506
GO:0008150_biological_process	ATOX1_HUMAN~0.709126
GO:0008150_biological_process	BRCA2_HUMAN~5.35994
GO:0008150_biological_process	BIRC3_HUMAN~2.54202
GO:0008150_biological_process	CKLF_HUMAN~3.19672
GO:0008150_biological_process	FLNA_HUMAN~2.90595
GO:0008150_biological_process	RAC2_HUMAN~0.899595
GO:0008150_biological_process	Q15150_HUMAN~3.19242
GO:0008150_biological_process	APH1B_HUMAN~2.74878
GO:0008150_biological_process	CBX5_HUMAN~4.23936
GO:0008150_biological_process	ACINU_HUMAN~3.46616
GO:0008150_biological_process	MBD2_HUMAN~4.16001
GO:0008150_biological_process	PPGB_HUMAN~3.35073
GO:0008150_biological_process	ZNT5_HUMAN~10.1759
GO:0008150_biological_process	FXR1_HUMAN~11.414
GO:0008150_biological_process	NCTR3_HUMAN~2.13525
GO:0008150_biological_process	CP4F2_HUMAN~1.17865
GO:0008150_biological_process	CHSTA_HUMAN~0.754517
GO:0008150_biological_process	ROBO2_HUMAN~1.33268
GO:0008150_biological_process	GBRB3_HUMAN~3.20952
GO:0008150_biological_process	K1H2_HUMAN~3.26153
GO:0008150_biological_process	DTNA_HUMAN~2.3408
GO:0008150_biological_process	CCL19_HUMAN~0.4863
GO:0008150_biological_process	MAZ_HUMAN~1.59535
GO:0008150_biological_process	DNJB2_HUMAN~1.56756
GO:0008150_biological_process	AIFM1_HUMAN~3.72354
GO:0008150_biological_process	NPM2_HUMAN~4.98048
GO:0008150_biological_process	MLF2_HUMAN~1.32004
GO:0008150_biological_process	RUNX2_HUMAN~2.43578
GO:0008150_biological_process	TDG_HUMAN~5.61105
GO:0008150_biological_process	TR10B_HUMAN~5.36707
GO:0008150_biological_process	NEK3_HUMAN~6.10655
GO:0008150_biological_process	MOT3_HUMAN~0.809452
GO:0008150_biological_process	B3GT5_HUMAN~4.08215
GO:0008150_biological_process	SLIT2_HUMAN~1.56345
GO:0008150_biological_process	CSF3R_HUMAN~1.24096
GO:0008150_biological_process	KCC2D_HUMAN~3.11783
GO:0008150_biological_process	FBW1B_HUMAN~14.5213
GO:0008150_biological_process	M3K13_HUMAN~4.22294
GO:0008150_biological_process	GRPE1_HUMAN~2.90356
GO:0008150_biological_process	TULP1_HUMAN~3.15221
GO:0008150_biological_process	IL2RB_HUMAN~0.651404
GO:0008150_biological_process	LIRB4_HUMAN~3.23642
GO:0008150_biological_process	P85A_HUMAN~8.43287
GO:0008150_biological_process	MOT10_HUMAN~0.716256
GO:0008150_biological_process	RBP1_HUMAN~5.20819
GO:0008150_biological_process	NELL1_HUMAN~1.87784
GO:0008150_biological_process	CABP4_HUMAN~1.12882
GO:0008150_biological_process	SCML2_HUMAN~2.11909
GO:0008150_biological_process	KPCD_HUMAN~9.59513
GO:0008150_biological_process	ANGP2_HUMAN~3.40567
GO:0008150_biological_process	TRAF7_HUMAN~5.88438
GO:0008150_biological_process	CE290_HUMAN~9.59307
GO:0008150_biological_process	TRIA1_HUMAN~0.991897
GO:0008150_biological_process	MLRN_HUMAN~1.25983
GO:0008150_biological_process	PPCE_HUMAN~2.24355
GO:0008150_biological_process	PLCL1_HUMAN~1.9843
GO:0008150_biological_process	COG7_HUMAN~2.53801
GO:0008150_biological_process	ICK_HUMAN~4.16944
GO:0008150_biological_process	FOSL1_HUMAN~1.37946
GO:0008150_biological_process	MLH3_HUMAN~3.01161
GO:0008150_biological_process	UBP20_HUMAN~1.59569
GO:0008150_biological_process	FEZ1_HUMAN~1.45839
GO:0008150_biological_process	RPOM_HUMAN~4.78481
GO:0008150_biological_process	DCE2_HUMAN~0.963349
GO:0008150_biological_process	APOL2_HUMAN~3.70374
GO:0008150_biological_process	B3A2_HUMAN~3.83645
GO:0008150_biological_process	RHG07_HUMAN~3.12298
GO:0008150_biological_process	FBX5_HUMAN~1.65016
GO:0008150_biological_process	HKR1_HUMAN~1.52374
GO:0008150_biological_process	OM34_HUMAN~2.93328
GO:0008150_biological_process	CLPX_HUMAN~12.7277
GO:0008150_biological_process	DCLK1_HUMAN~4.88325
GO:0008150_biological_process	PAX5_HUMAN~2.19534
GO:0008150_biological_process	PLPL8_HUMAN~4.08717
GO:0008150_biological_process	DPOLZ_HUMAN~11.4091
GO:0008150_biological_process	SLU7_HUMAN~3.47022
GO:0008150_biological_process	CLCN6_HUMAN~7.1144
GO:0008150_biological_process	ELP4_HUMAN~7.27967
GO:0008150_biological_process	LIGA_HUMAN~2.60333
GO:0008150_biological_process	LMX1B_HUMAN~1.42283
GO:0008150_biological_process	KPB1_HUMAN~3.63175
GO:0008150_biological_process	SIRT2_HUMAN~2.68569
GO:0008150_biological_process	RND1_HUMAN~1.83532
GO:0008150_biological_process	RB11A_HUMAN~1.10492
GO:0008150_biological_process	K1C16_HUMAN~2.73281
GO:0008150_biological_process	MPU1_HUMAN~4.73795
GO:0008150_biological_process	MEN1_HUMAN~2.06002
GO:0008150_biological_process	YAF2_HUMAN~2.54159
GO:0008150_biological_process	HMGA2_HUMAN~5.79565
GO:0008150_biological_process	CBPM_HUMAN~4.10296
GO:0008150_biological_process	KPCL_HUMAN~6.04701
GO:0008150_biological_process	PYGB_HUMAN~1.93708
GO:0008150_biological_process	CDK5_HUMAN~2.10798
GO:0008150_biological_process	NU214_HUMAN~18.1322
GO:0008150_biological_process	TOR1A_HUMAN~0.967973
GO:0008150_biological_process	PPM1B_HUMAN~3.6459
GO:0008150_biological_process	PESC_HUMAN~0.112185
GO:0008150_biological_process	PIGL_HUMAN~3.02695
GO:0008150_biological_process	PIR_HUMAN~4.69698
GO:0008150_biological_process	HNRPR_HUMAN~3.5492
GO:0008150_biological_process	IMA2_HUMAN~4.98336
GO:0008150_biological_process	PHKG2_HUMAN~3.26245
GO:0008150_biological_process	MTCPA_HUMAN~1.99671
GO:0008150_biological_process	RM12_HUMAN~8.65923
GO:0008150_biological_process	SLBP_HUMAN~5.0947
GO:0008150_biological_process	ROBO1_HUMAN~2.45299
GO:0008150_biological_process	MYH11_HUMAN~4.04828
GO:0008150_biological_process	LYVE1_HUMAN~0.539559
GO:0008150_biological_process	CO9A2_HUMAN~5.34003
GO:0008150_biological_process	POLH_HUMAN~2.70313
GO:0008150_biological_process	ACV1C_HUMAN~2.82488
GO:0008150_biological_process	DMTF1_HUMAN~12.8326
GO:0008150_biological_process	T22D1_HUMAN~1.96631
GO:0008150_biological_process	TGFR1_HUMAN~1.81832
GO:0008150_biological_process	FR1OP_HUMAN~1.89804
GO:0008150_biological_process	ERCC4_HUMAN~4.43988
GO:0008150_biological_process	G6PT1_HUMAN~2.20153
GO:0008150_biological_process	TRPV6_HUMAN~2.36927
GO:0008150_biological_process	ZBT38_HUMAN~0.541159
GO:0008150_biological_process	NDUS1_HUMAN~3.54067
GO:0008150_biological_process	SYTL4_HUMAN~6.29847
GO:0008150_biological_process	SCN3A_HUMAN~0.489744
GO:0008150_biological_process	CAV1_HUMAN~4.6283
GO:0008150_biological_process	2B1E_HUMAN~0.520381
GO:0008150_biological_process	MTX2_HUMAN~8.61293
GO:0008150_biological_process	PCGF6_HUMAN~4.55903
GO:0008150_biological_process	CABP2_HUMAN~1.12329
GO:0008150_biological_process	DDX54_HUMAN~1.88148
GO:0008150_biological_process	MAAI_HUMAN~3.84049
GO:0008150_biological_process	MERTK_HUMAN~3.96954
GO:0008150_biological_process	PACN1_HUMAN~1.14998
GO:0008150_biological_process	SDA1_HUMAN~2.54961
GO:0008150_biological_process	ACTN2_HUMAN~1.52486
GO:0008150_biological_process	IF5A1_HUMAN~0.679657
GO:0008150_biological_process	BST1_HUMAN~1.46657
GO:0008150_biological_process	DRAP1_HUMAN~1.63924
GO:0008150_biological_process	NASP_HUMAN~15.7346
GO:0008150_biological_process	SUPT3_HUMAN~6.77796
GO:0008150_biological_process	OST48_HUMAN~0.924769
GO:0008150_biological_process	PCD16_HUMAN~0.711783
GO:0008150_biological_process	TRPC1_HUMAN~1.01854
GO:0008150_biological_process	FGD2_HUMAN~3.81612
GO:0008150_biological_process	P2RY5_HUMAN~3.6121
GO:0008150_biological_process	MYH3_HUMAN~3.12368
GO:0008150_biological_process	SNW1_HUMAN~8.49456
GO:0008150_biological_process	ODO2_HUMAN~5.46459
GO:0008150_biological_process	ZN212_HUMAN~1.51916
GO:0008150_biological_process	PA2G6_HUMAN~0.789861
GO:0008150_biological_process	PATZ1_HUMAN~3.19501
GO:0008150_biological_process	PAI1_HUMAN~2.64267
GO:0008150_biological_process	NSMA3_HUMAN~8.48583
GO:0008150_biological_process	CANT1_HUMAN~2.49199
GO:0008150_biological_process	GEMI6_HUMAN~1.08745
GO:0008150_biological_process	NCKP1_HUMAN~3.25001
GO:0008150_biological_process	NAGK_HUMAN~5.50478
GO:0008150_biological_process	ATS5_HUMAN~1.23085
GO:0008150_biological_process	MK09_HUMAN~3.10521
GO:0008150_biological_process	GBG7_HUMAN~0.790346
GO:0008150_biological_process	TNR4_HUMAN~1.0659
GO:0008150_biological_process	MED21_HUMAN~0.35014
GO:0008150_biological_process	RAPSN_HUMAN~1.17875
GO:0008150_biological_process	KCIP1_HUMAN~2.00878
GO:0008150_biological_process	CLD7_HUMAN~1.56308
GO:0008150_biological_process	TFAP4_HUMAN~1.87249
GO:0008150_biological_process	MRP5_HUMAN~10.4911
GO:0008150_biological_process	RGS6_HUMAN~1.52337
GO:0008150_biological_process	EAA1_HUMAN~2.91794
GO:0008150_biological_process	ELF3_HUMAN~2.19048
GO:0008150_biological_process	DPP8_HUMAN~7.75343
GO:0008150_biological_process	TIM_HUMAN~3.56673
GO:0008150_biological_process	RHOA_HUMAN~0.561097
GO:0008150_biological_process	ACVR1_HUMAN~7.92242
GO:0008150_biological_process	EMP1_HUMAN~4.55596
GO:0008150_biological_process	LCN1_HUMAN~2.94489
GO:0008150_biological_process	ECE2_HUMAN~7.43585
GO:0008150_biological_process	CDKL3_HUMAN~4.18157
GO:0008150_biological_process	AFF2_HUMAN~2.93748
GO:0008150_biological_process	FMO4_HUMAN~0.880293
GO:0008150_biological_process	MFN2_HUMAN~3.28763
GO:0008150_biological_process	GSPT1_HUMAN~2.26111
GO:0008150_biological_process	TBK1_HUMAN~6.02873
GO:0008150_biological_process	ABCG1_HUMAN~0.763343
GO:0008150_biological_process	NFYA_HUMAN~3.03044
GO:0008150_biological_process	S35A3_HUMAN~4.45871
GO:0008150_biological_process	CAZA2_HUMAN~2.98055
GO:0008150_biological_process	SUV3_HUMAN~6.77184
GO:0008150_biological_process	PFD4_HUMAN~2.55285
GO:0008150_biological_process	TM1L1_HUMAN~1.73938
GO:0008150_biological_process	S20A1_HUMAN~5.70218
GO:0008150_biological_process	EPO_HUMAN~0.628588
GO:0008150_biological_process	NRBP2_HUMAN~1.33587
GO:0008150_biological_process	Q6UXS2_HUMAN~3.24457
GO:0008150_biological_process	MALT1_HUMAN~5.79745
GO:0008150_biological_process	WASF2_HUMAN~3.60073
GO:0008150_biological_process	PI51A_HUMAN~12.0108
GO:0008150_biological_process	IFT88_HUMAN~8.82941
GO:0008150_biological_process	TAOK2_HUMAN~4.50259
GO:0008150_biological_process	TITIN_HUMAN~1.2608
GO:0008150_biological_process	2ABG_HUMAN~0.612821
GO:0008150_biological_process	EPHB1_HUMAN~3.42127
GO:0008150_biological_process	BNI3L_HUMAN~1.48989
GO:0008150_biological_process	S35D1_HUMAN~5.91561
GO:0008150_biological_process	PARK7_HUMAN~0.611342
GO:0008150_biological_process	MIER1_HUMAN~6.7196
GO:0008150_biological_process	RBP2_HUMAN~8.14617
GO:0008150_biological_process	ELK3_HUMAN~2.29655
GO:0008150_biological_process	I18RA_HUMAN~0.975898
GO:0008150_biological_process	SCN8A_HUMAN~4.276
GO:0008150_biological_process	IF2B2_HUMAN~6.94844
GO:0008150_biological_process	PROF2_HUMAN~1.49569
GO:0008150_biological_process	IL11_HUMAN~1.1528
GO:0008150_biological_process	TXNIP_HUMAN~2.39033
GO:0008150_biological_process	TBX10_HUMAN~0.419188
GO:0008150_biological_process	TTP_HUMAN~1.74725
GO:0008150_biological_process	TRXR1_HUMAN~9.72917
GO:0008150_biological_process	RARG_HUMAN~6.09305
GO:0008150_biological_process	NRCAM_HUMAN~4.00159
GO:0008150_biological_process	MGP_HUMAN~0.423211
GO:0008150_biological_process	ZN331_HUMAN~0.843618
GO:0008150_biological_process	BRD8_HUMAN~4.23594
GO:0008150_biological_process	UGPA_HUMAN~9.79267
GO:0008150_biological_process	CTCF_HUMAN~8.37388
GO:0008150_biological_process	AL2SB_HUMAN~2.82006
GO:0008150_biological_process	PO2F2_HUMAN~1.03437
GO:0008150_biological_process	MTA1_HUMAN~5.70251
GO:0008150_biological_process	TRPV5_HUMAN~3.02974
GO:0008150_biological_process	PGM1_HUMAN~1.81496
GO:0008150_biological_process	PA24B_HUMAN~8.68296
GO:0008150_biological_process	ZN117_HUMAN~2.47513
GO:0008150_biological_process	DNPEP_HUMAN~4.64772
GO:0008150_biological_process	MARK4_HUMAN~4.10051
GO:0008150_biological_process	MARCO_HUMAN~3.39058
GO:0008150_biological_process	NOTC2_HUMAN~14.0968
GO:0008150_biological_process	CHK2_HUMAN~16.6609
GO:0008150_biological_process	NDC1_HUMAN~3.48464
GO:0008150_biological_process	CPNE1_HUMAN~2.29236
GO:0008150_biological_process	SVIL_HUMAN~12.8157
GO:0008150_biological_process	PO2F3_HUMAN~4.36943
GO:0008150_biological_process	LU_HUMAN~1.58544
GO:0008150_biological_process	MLH1_HUMAN~2.82459
GO:0008150_biological_process	DLG5_HUMAN~6.73009
GO:0008150_biological_process	GDF5_HUMAN~2.41653
GO:0008150_biological_process	MIP2A_HUMAN~1.43826
GO:0008150_biological_process	NDUAC_HUMAN~1.10042
GO:0008150_biological_process	AL2CL_HUMAN~5.4853
GO:0008150_biological_process	ZDH13_HUMAN~4.93463
GO:0008150_biological_process	TBG1_HUMAN~2.11811
GO:0008150_biological_process	FOXN1_HUMAN~0.526183
GO:0008150_biological_process	ZP2_HUMAN~2.77475
GO:0008150_biological_process	CC14A_HUMAN~2.34019
GO:0008150_biological_process	CIB1_HUMAN~1.77741
GO:0008150_biological_process	ITA10_HUMAN~2.04835
GO:0008150_biological_process	GNAT2_HUMAN~0.619847
GO:0008150_biological_process	L2GL1_HUMAN~4.6406
GO:0008150_biological_process	MICA1_HUMAN~8.01477
GO:0008150_biological_process	XYLB_HUMAN~4.50424
GO:0008150_biological_process	EI2BE_HUMAN~2.69599
GO:0008150_biological_process	S12A4_HUMAN~2.35595
GO:0008150_biological_process	PPARA_HUMAN~1.9543
GO:0008150_biological_process	ERCC2_HUMAN~3.81109
GO:0008150_biological_process	TLN2_HUMAN~4.05576
GO:0008150_biological_process	RLBP1_HUMAN~2.31224
GO:0008150_biological_process	SF3B1_HUMAN~2.27372
GO:0008150_biological_process	DPOG2_HUMAN~7.3536
GO:0008150_biological_process	SPYA_HUMAN~3.20663
GO:0008150_biological_process	AKT3_HUMAN~2.18304
GO:0008150_biological_process	SMAD4_HUMAN~5.70545
GO:0008150_biological_process	VDAC3_HUMAN~4.55986
GO:0008150_biological_process	KRIT1_HUMAN~15.5621
GO:0008150_biological_process	MYST3_HUMAN~13.1891
GO:0008150_biological_process	R51A1_HUMAN~2.81212
GO:0008150_biological_process	EPHA1_HUMAN~1.77135
GO:0008150_biological_process	SNPC3_HUMAN~1.89547
GO:0008150_biological_process	DPP3_HUMAN~6.34138
GO:0008150_biological_process	FIBP_HUMAN~2.81929
GO:0008150_biological_process	ALK_HUMAN~2.76571
GO:0008150_biological_process	TBX18_HUMAN~1.58639
GO:0008150_biological_process	MED14_HUMAN~10.1947
GO:0008150_biological_process	TBX1_HUMAN~6.2068
GO:0008150_biological_process	SMAD1_HUMAN~9.4536
GO:0008150_biological_process	EZH1_HUMAN~6.41951
GO:0008150_biological_process	RAB38_HUMAN~3.45222
GO:0008150_biological_process	KIF3B_HUMAN~2.49167
GO:0008150_biological_process	K1C15_HUMAN~1.10511
GO:0008150_biological_process	SMAD5_HUMAN~8.178
GO:0008150_biological_process	PIMT_HUMAN~2.41969
GO:0008150_biological_process	NEC1_HUMAN~1.68924
GO:0008150_biological_process	CHK1_HUMAN~6.02301
GO:0008150_biological_process	DLX6_HUMAN~1.8314
GO:0008150_biological_process	CFAB_HUMAN~6.13685
GO:0008150_biological_process	HB22_HUMAN~0.404306
GO:0008150_biological_process	ANLN_HUMAN~3.48107
GO:0008150_biological_process	VATL_HUMAN~1.01161
GO:0008150_biological_process	DCMC_HUMAN~2.11242
GO:0008150_biological_process	SGCG_HUMAN~1.05538
GO:0008150_biological_process	ATF6B_HUMAN~4.83455
GO:0008150_biological_process	RRP44_HUMAN~11.6225
GO:0008150_biological_process	GCST_HUMAN~4.5541
GO:0008150_biological_process	GMFG_HUMAN~1.2662
GO:0008150_biological_process	FABP5_HUMAN~0.329062
GO:0008150_biological_process	PLCD1_HUMAN~1.42625
GO:0008150_biological_process	STXB2_HUMAN~1.55549
GO:0008150_biological_process	TSG10_HUMAN~4.03499
GO:0008150_biological_process	NFIP2_HUMAN~2.8106
GO:0008150_biological_process	WWOX_HUMAN~8.3363
GO:0008150_biological_process	MTMR6_HUMAN~5.30821
GO:0008150_biological_process	ANGL4_HUMAN~4.10722
GO:0008150_biological_process	LYAG_HUMAN~2.36333
GO:0008150_biological_process	EPHB4_HUMAN~6.46554
GO:0008150_biological_process	MSH3_HUMAN~2.22487
GO:0008150_biological_process	TMM97_HUMAN~2.43886
GO:0008150_biological_process	CKAP5_HUMAN~16.0363
GO:0008150_biological_process	UHRF2_HUMAN~6.45981
GO:0008150_biological_process	PRDX4_HUMAN~1.43114
GO:0008150_biological_process	RABEK_HUMAN~4.36749
GO:0008150_biological_process	DLG4_HUMAN~4.73208
GO:0008150_biological_process	QCR1_HUMAN~2.00068
GO:0008150_biological_process	NELL2_HUMAN~4.09923
GO:0008150_biological_process	ZYX_HUMAN~3.01974
GO:0008150_biological_process	CPNE6_HUMAN~2.45155
GO:0008150_biological_process	VNN1_HUMAN~0.793381
GO:0008150_biological_process	NEK4_HUMAN~1.58958
GO:0008150_biological_process	TRI38_HUMAN~0.883237
GO:0008150_biological_process	RAB18_HUMAN~4.02907
GO:0008150_biological_process	NELFA_HUMAN~0.648981
GO:0008150_biological_process	SEPT9_HUMAN~2.99486
GO:0008150_biological_process	TR10A_HUMAN~4.37379
GO:0008150_biological_process	PACE1_HUMAN~3.66187
GO:0008150_biological_process	NALP1_HUMAN~2.51962
GO:0008150_biological_process	Q96LE4_HUMAN~1.68926
GO:0008150_biological_process	ALDOC_HUMAN~1.76761
GO:0008150_biological_process	SYN2_HUMAN~3.08157
GO:0008150_biological_process	SLC31_HUMAN~4.71196
GO:0008150_biological_process	MGA_HUMAN~3.60865
GO:0008150_biological_process	SFRS4_HUMAN~0.669683
GO:0008150_biological_process	SMAD7_HUMAN~1.13928
GO:0008150_biological_process	PDLI7_HUMAN~2.6517
GO:0008150_biological_process	TF3C4_HUMAN~1.94376
GO:0008150_biological_process	DPH1_HUMAN~1.67252
GO:0008150_biological_process	SPHK2_HUMAN~0.786399
GO:0008150_biological_process	PTPS_HUMAN~1.02374
GO:0008150_biological_process	CELR1_HUMAN~3.08261
GO:0008150_biological_process	FLVC1_HUMAN~10.1269
GO:0008150_biological_process	ADCY8_HUMAN~1.99865
GO:0008150_biological_process	UTRO_HUMAN~6.50367
GO:0008150_biological_process	ATX2_HUMAN~12.6519
GO:0008150_biological_process	PFTA_HUMAN~8.17023
GO:0008150_biological_process	NMT1_HUMAN~5.60718
GO:0008150_biological_process	PLCA_HUMAN~2.58615
GO:0008150_biological_process	PLK3_HUMAN~1.6979
GO:0008150_biological_process	SYT5_HUMAN~1.43382
GO:0008150_biological_process	LAMC1_HUMAN~1.40465
GO:0008150_biological_process	SCN1B_HUMAN~1.19625
GO:0008150_biological_process	FACD2_HUMAN~3.99451
GO:0008150_biological_process	PEX3_HUMAN~4.62024
GO:0008150_biological_process	TSR1_HUMAN~2.01162
GO:0008150_biological_process	MOL1A_HUMAN~2.17599
GO:0008150_biological_process	LAMP3_HUMAN~0.804171
GO:0008150_biological_process	BAT1_HUMAN~5.77016
GO:0008150_biological_process	MPPH1_HUMAN~14.8724
GO:0008150_biological_process	RBM14_HUMAN~0.404829
GO:0008150_biological_process	SUCB2_HUMAN~2.60444
GO:0008150_biological_process	MUC18_HUMAN~3.49413
GO:0008150_biological_process	MEA1_HUMAN~1.52405
GO:0008150_biological_process	TRA2B_HUMAN~5.75348
GO:0008150_biological_process	SRBP1_HUMAN~3.34166
GO:0008150_biological_process	ZNF81_HUMAN~3.73043
GO:0008150_biological_process	EIF3A_HUMAN~8.94085
GO:0008150_biological_process	NCF2_HUMAN~0.825103
GO:0008150_biological_process	AF1L2_HUMAN~1.0532
GO:0008150_biological_process	ARVC_HUMAN~4.43562
GO:0008150_biological_process	LSM8_HUMAN~3.24383
GO:0008150_biological_process	SIA7F_HUMAN~2.49595
GO:0008150_biological_process	LCP2_HUMAN~2.74464
GO:0008150_biological_process	CATO_HUMAN~0.689154
GO:0008150_biological_process	PARP1_HUMAN~1.24692
GO:0008150_biological_process	GRIK3_HUMAN~0.498621
GO:0008150_biological_process	STABP_HUMAN~0.653699
GO:0008150_biological_process	PWP2_HUMAN~3.32808
GO:0008150_biological_process	FCN2_HUMAN~1.60996
GO:0008150_biological_process	GLIS1_HUMAN~0.354088
GO:0008150_biological_process	TAF6L_HUMAN~1.05111
GO:0008150_biological_process	FCN1_HUMAN~5.36822
GO:0008150_biological_process	NARG1_HUMAN~10.7785
GO:0008150_biological_process	DCTD_HUMAN~1.34919
GO:0008150_biological_process	ABI2_HUMAN~2.5273
GO:0008150_biological_process	DHSO_HUMAN~5.51044
GO:0008150_biological_process	LFTY1_HUMAN~0.796365
GO:0008150_biological_process	PLDN_HUMAN~3.84647
GO:0008150_biological_process	MFGM_HUMAN~0.647265
GO:0008150_biological_process	MARK2_HUMAN~6.40571
GO:0008150_biological_process	TARB1_HUMAN~6.79354
GO:0008150_biological_process	RAB4B_HUMAN~0.661341
GO:0008150_biological_process	EXOS3_HUMAN~4.04059
GO:0008150_biological_process	NAB1_HUMAN~3.12404
GO:0008150_biological_process	SIA8D_HUMAN~0.788298
GO:0008150_biological_process	PMS2_HUMAN~8.6453
GO:0008150_biological_process	NTRK3_HUMAN~3.1657
GO:0008150_biological_process	IL29_HUMAN~1.42505
GO:0008150_biological_process	GPSM2_HUMAN~4.52156
GO:0008150_biological_process	GCP5_HUMAN~5.3844
GO:0008150_biological_process	CFTR_HUMAN~0.248735
GO:0008150_biological_process	PRP4_HUMAN~2.55761
GO:0008150_biological_process	DERL1_HUMAN~2.84188
GO:0008150_biological_process	ADAM2_HUMAN~1.28449
GO:0008150_biological_process	SCNNG_HUMAN~3.0006
GO:0008150_biological_process	CN37_HUMAN~0.827878
GO:0008150_biological_process	SYSM_HUMAN~3.86931
GO:0008150_biological_process	RN217_HUMAN~8.12244
GO:0008150_biological_process	ERN1_HUMAN~3.20165
GO:0008150_biological_process	ASPG_HUMAN~1.8239
GO:0008150_biological_process	NAGPA_HUMAN~2.46297
GO:0008150_biological_process	ANXA9_HUMAN~2.38227
GO:0008150_biological_process	WASL_HUMAN~8.81172
GO:0008150_biological_process	ADR1_HUMAN~2.14066
GO:0008150_biological_process	SOX13_HUMAN~2.49749
GO:0008150_biological_process	LAT1_HUMAN~5.71638
GO:0008150_biological_process	PEX14_HUMAN~3.4529
GO:0008150_biological_process	SC5D_HUMAN~6.08076
GO:0008150_biological_process	SMRC2_HUMAN~5.69073
GO:0008150_biological_process	ZNF35_HUMAN~0.87822
GO:0008150_biological_process	RIB1_HUMAN~0.991052
GO:0008150_biological_process	NEC2_HUMAN~7.68085
GO:0008150_biological_process	REC8_HUMAN~4.4332
GO:0008150_biological_process	MARE3_HUMAN~1.47373
GO:0008150_biological_process	MEF2B_HUMAN~1.21778
GO:0008150_biological_process	CRIP1_HUMAN~1.35473
GO:0008150_biological_process	NDUB8_HUMAN~0.957735
GO:0008150_biological_process	STX8_HUMAN~0.832259
GO:0008150_biological_process	SF3B4_HUMAN~1.56478
GO:0008150_biological_process	NPHP4_HUMAN~3.40721
GO:0008150_biological_process	CUL5_HUMAN~4.23334
GO:0008150_biological_process	WASF3_HUMAN~2.03031
GO:0008150_biological_process	IFM2_HUMAN~0.714825
GO:0008150_biological_process	LAT3_HUMAN~1.54041
GO:0008150_biological_process	SP2_HUMAN~0.921237
GO:0008150_biological_process	UPK2_HUMAN~0.351358
GO:0008150_biological_process	PGAM1_HUMAN~0.547131
GO:0008150_biological_process	TBRG1_HUMAN~3.21793
GO:0008150_biological_process	PI3R4_HUMAN~3.08812
GO:0008150_biological_process	KS6A4_HUMAN~2.00109
GO:0008150_biological_process	TNR8_HUMAN~7.33691
GO:0008150_biological_process	RRAGB_HUMAN~0.937873
GO:0008150_biological_process	GBB2_HUMAN~1.09742
GO:0008150_biological_process	CIA30_HUMAN~2.08471
GO:0008150_biological_process	Q15959_HUMAN~2.67073
GO:0008150_biological_process	SIAT1_HUMAN~6.03814
GO:0008150_biological_process	CTND2_HUMAN~3.35848
GO:0008150_biological_process	APOB_HUMAN~1.88374
GO:0008150_biological_process	NMDE2_HUMAN~7.19067
GO:0008150_biological_process	CASP6_HUMAN~3.79699
GO:0008150_biological_process	STX5_HUMAN~4.34268
GO:0008150_biological_process	PPT1_HUMAN~2.05447
GO:0008150_biological_process	MKKS_HUMAN~4.06917
GO:0008150_biological_process	TSP1_HUMAN~2.96563
GO:0008150_biological_process	MK06_HUMAN~2.41344
GO:0008150_biological_process	BCKD_HUMAN~6.26705
GO:0008150_biological_process	NMUR1_HUMAN~0.0979741
GO:0008150_biological_process	WT1_HUMAN~1.53135
GO:0008150_biological_process	ARSA1_HUMAN~1.48948
GO:0008150_biological_process	HEMH_HUMAN~5.14573
GO:0008150_biological_process	KPRB_HUMAN~8.72203
GO:0008150_biological_process	AL2S2_HUMAN~7.38379
GO:0008150_biological_process	EPHA4_HUMAN~5.58188
GO:0008150_biological_process	Q14113_HUMAN~1.24704
GO:0008150_biological_process	MCCB_HUMAN~4.95522
GO:0008150_biological_process	DPYL5_HUMAN~7.09984
GO:0008150_biological_process	CRBL2_HUMAN~1.48338
GO:0008150_biological_process	BPHL_HUMAN~1.2575
GO:0008150_biological_process	RDH1_HUMAN~2.98895
GO:0008150_biological_process	GHSR_HUMAN~1.38684
GO:0008150_biological_process	PP2BB_HUMAN~9.61616
GO:0008150_biological_process	PAPOA_HUMAN~3.94006
GO:0008150_biological_process	TNFL6_HUMAN~0.333794
GO:0008150_biological_process	PRKRA_HUMAN~5.77828
GO:0008150_biological_process	VATC1_HUMAN~2.37502
GO:0008150_biological_process	LAMA3_HUMAN~3.59841
GO:0008150_biological_process	SIM2_HUMAN~6.09078
GO:0008150_biological_process	FLNB_HUMAN~2.07149
GO:0008150_biological_process	POSTN_HUMAN~1.31054
GO:0008150_biological_process	OSBL1_HUMAN~5.29463
GO:0008150_biological_process	SEPT6_HUMAN~4.14543
GO:0008150_biological_process	GDIR3_HUMAN~1.36412
GO:0008150_biological_process	GO45_HUMAN~4.23537
GO:0008150_biological_process	GAB1_HUMAN~3.64833
GO:0008150_biological_process	ITPK1_HUMAN~3.24108
GO:0008150_biological_process	GALT_HUMAN~2.26865
GO:0008150_biological_process	TUSC2_HUMAN~0.151443
GO:0008150_biological_process	CTL2_HUMAN~3.5571
GO:0008150_biological_process	HSF2_HUMAN~9.71277
GO:0008150_biological_process	SACS_HUMAN~2.48722
GO:0008150_biological_process	KLKB1_HUMAN~1.21717
GO:0008150_biological_process	TNR1A_HUMAN~10.2614
GO:0008150_biological_process	GATB_HUMAN~3.76125
GO:0008150_biological_process	FATSO_HUMAN~1.82178
GO:0008150_biological_process	MGT5A_HUMAN~6.21953
GO:0008150_biological_process	CD81_HUMAN~2.01268
GO:0008150_biological_process	ALS2_HUMAN~12.9523
GO:0008150_biological_process	AOC3_HUMAN~0.0926952
GO:0008150_biological_process	GDIR2_HUMAN~2.96272
GO:0008150_biological_process	RPGP1_HUMAN~6.22178
GO:0008150_biological_process	IMPA1_HUMAN~5.06648
GO:0008150_biological_process	VP33B_HUMAN~7.40058
GO:0008150_biological_process	KCNC3_HUMAN~0.271701
GO:0008150_biological_process	RRAS_HUMAN~2.75915
GO:0008150_biological_process	AMPL_HUMAN~4.16508
GO:0008150_biological_process	BCL2_HUMAN~1.02661
GO:0008150_biological_process	MARE1_HUMAN~2.44238
GO:0008150_biological_process	CCL20_HUMAN~0.848153
GO:0008150_biological_process	SPRE2_HUMAN~10.5858
GO:0008150_biological_process	CDON_HUMAN~4.87051
GO:0008150_biological_process	CCNE1_HUMAN~2.15246
GO:0008150_biological_process	GGA3_HUMAN~3.49882
GO:0008150_biological_process	ATP7B_HUMAN~3.13258
GO:0008150_biological_process	TERF1_HUMAN~3.42543
GO:0008150_biological_process	VPS4B_HUMAN~2.6164
GO:0008150_biological_process	DC1I2_HUMAN~7.86462
GO:0008150_biological_process	UROK_HUMAN~3.52751
GO:0008150_biological_process	JADE1_HUMAN~3.51923
GO:0008150_biological_process	RPB3_HUMAN~3.40355
GO:0008150_biological_process	GNA15_HUMAN~1.45416
GO:0008150_biological_process	DESM_HUMAN~0.813114
GO:0008150_biological_process	MTHR_HUMAN~4.7866
GO:0008150_biological_process	ACHB_HUMAN~5.79384
GO:0008150_biological_process	PKP4_HUMAN~9.53739
GO:0008150_biological_process	MMSA_HUMAN~2.40765
GO:0008150_biological_process	OPRX_HUMAN~1.31397
GO:0008150_biological_process	ARL8B_HUMAN~5.75458
GO:0008150_biological_process	TB182_HUMAN~2.74364
GO:0008150_biological_process	Q5TA44_HUMAN~3.11694
GO:0008150_biological_process	TLE2_HUMAN~4.42513
GO:0008150_biological_process	CASP7_HUMAN~5.83968
GO:0008150_biological_process	IL24_HUMAN~1.29608
GO:0008150_biological_process	PDCD4_HUMAN~3.11526
GO:0008150_biological_process	JAG2_HUMAN~4.1609
GO:0008150_biological_process	PGAP1_HUMAN~9.70851
GO:0008150_biological_process	FADS3_HUMAN~0.726064
GO:0008150_biological_process	ERBB4_HUMAN~1.04244
GO:0008150_biological_process	SAP_HUMAN~1.9622
GO:0008150_biological_process	NCTR2_HUMAN~0.512634
GO:0008150_biological_process	VTI1A_HUMAN~4.49346
GO:0008150_biological_process	STK3_HUMAN~9.36613
GO:0008150_biological_process	BMR1B_HUMAN~1.18875
GO:0008150_biological_process	SPS1_HUMAN~5.60664
GO:0008150_biological_process	ELF1_HUMAN~8.42701
GO:0008150_biological_process	SLIB_HUMAN~1.12207
GO:0008150_biological_process	CCL26_HUMAN~1.03686
GO:0008150_biological_process	TTC1_HUMAN~4.46593
GO:0008150_biological_process	PAHX_HUMAN~4.36687
GO:0008150_biological_process	KTN1_HUMAN~10.9509
GO:0008150_biological_process	GATA2_HUMAN~1.73009
GO:0008150_biological_process	MK11_HUMAN~2.21443
GO:0008150_biological_process	ECM1_HUMAN~1.06826
GO:0008150_biological_process	RCAN1_HUMAN~3.4971
GO:0008150_biological_process	EPHB3_HUMAN~1.57178
GO:0008150_biological_process	BIM_HUMAN~4.15534
GO:0008150_biological_process	TFCP2_HUMAN~9.59719
GO:0008150_biological_process	STAT1_HUMAN~3.3368
GO:0008150_biological_process	Q15952_HUMAN~2.63386
GO:0008150_biological_process	KIT_HUMAN~0.742773
GO:0008150_biological_process	PSB6_HUMAN~1.71797
GO:0008150_biological_process	UPAR_HUMAN~2.76225
GO:0008150_biological_process	ASIP_HUMAN~2.1979
GO:0008150_biological_process	GNMT_HUMAN~1.69721
GO:0008150_biological_process	BCS1_HUMAN~0.89315
GO:0008150_biological_process	MYO6_HUMAN~7.47421
GO:0008150_biological_process	PPARG_HUMAN~2.82652
GO:0008150_biological_process	FOXN3_HUMAN~1.12502
GO:0008150_biological_process	AVEN_HUMAN~2.36033
GO:0008150_biological_process	SUGT1_HUMAN~9.03922
GO:0008150_biological_process	DDX39_HUMAN~1.62968
GO:0008150_biological_process	FOXP3_HUMAN~0.297832
GO:0008150_biological_process	P66A_HUMAN~5.98231
GO:0008150_biological_process	IN35_HUMAN~1.03163
GO:0008150_biological_process	ATP9B_HUMAN~4.329
GO:0008150_biological_process	ENPP7_HUMAN~1.7387
GO:0008150_biological_process	ITBP2_HUMAN~3.32921
GO:0008150_biological_process	HIP1_HUMAN~12.9261
GO:0008150_biological_process	PRAX_HUMAN~0.39877
GO:0008150_biological_process	NR1H2_HUMAN~1.29764
GO:0008150_biological_process	PAK1_HUMAN~2.58461
GO:0008150_biological_process	RB6I2_HUMAN~13.7066
GO:0008150_biological_process	PEMT_HUMAN~1.45994
GO:0008150_biological_process	O60466_HUMAN~14.5631
GO:0008150_biological_process	NFAC3_HUMAN~3.62744
GO:0008150_biological_process	4F2_HUMAN~6.80715
GO:0008150_biological_process	NFKB1_HUMAN~2.97671
GO:0008150_biological_process	PRLD1_HUMAN~1.2018
GO:0008150_biological_process	HBEGF_HUMAN~2.25497
GO:0008150_biological_process	ABCE1_HUMAN~4.09053
GO:0008150_biological_process	SC6A1_HUMAN~1.29455
GO:0008150_biological_process	DYR_HUMAN~0.875846
GO:0008150_biological_process	RER1_HUMAN~0.610827
GO:0008150_biological_process	HBP1_HUMAN~4.72668
GO:0008150_biological_process	MT1X_HUMAN~0.797085
GO:0008150_biological_process	CATH_HUMAN~1.60315
GO:0008150_biological_process	TRML1_HUMAN~1.15223
GO:0008150_biological_process	LIFR_HUMAN~2.43827
GO:0008150_biological_process	ST65G_HUMAN~1.36338
GO:0008150_biological_process	WDR33_HUMAN~18.8872
GO:0008150_biological_process	BDH_HUMAN~2.3436
GO:0008150_biological_process	HS105_HUMAN~15.5243
GO:0008150_biological_process	Q92897_HUMAN~8.78518
GO:0008150_biological_process	FBXL3_HUMAN~0.938137
GO:0008150_biological_process	AES_HUMAN~3.02581
GO:0008150_biological_process	KCNQ4_HUMAN~0.378234
GO:0008150_biological_process	KTNA1_HUMAN~3.2459
GO:0008150_biological_process	LAT2_HUMAN~1.42439
GO:0008150_biological_process	ST38L_HUMAN~2.84965
GO:0008150_biological_process	GCH1_HUMAN~1.66163
GO:0008150_biological_process	RED1_HUMAN~4.66791
GO:0008150_biological_process	STIL_HUMAN~10.6225
GO:0008150_biological_process	DNM3B_HUMAN~11.1134
GO:0008150_biological_process	TF2L1_HUMAN~1.89651
GO:0008150_biological_process	HEM0_HUMAN~2.15094
GO:0008150_biological_process	ATG7_HUMAN~5.18272
GO:0008150_biological_process	CO3_HUMAN~2.24897
GO:0008150_biological_process	AK1D1_HUMAN~1.14574
GO:0008150_biological_process	ENOPH_HUMAN~2.63417
GO:0008150_biological_process	ARL2_HUMAN~2.48964
GO:0008150_biological_process	C1GLT_HUMAN~2.70309
GO:0008150_biological_process	CD2A2_HUMAN~0.204306
GO:0008150_biological_process	RN5A_HUMAN~2.44311
GO:0008150_biological_process	TEP1_HUMAN~5.29027
GO:0008150_biological_process	IDLC_HUMAN~2.57162
GO:0008150_biological_process	THIC_HUMAN~4.60653
GO:0008150_biological_process	GT2D1_HUMAN~4.5104
GO:0008150_biological_process	S27A6_HUMAN~1.77718
GO:0008150_biological_process	LFNG_HUMAN~3.08073
GO:0008150_biological_process	RPP29_HUMAN~9.87352
GO:0008150_biological_process	MED12_HUMAN~7.28526
GO:0008150_biological_process	OPRK_HUMAN~0.418942
GO:0008150_biological_process	CENPF_HUMAN~12.2588
GO:0008150_biological_process	YTHD2_HUMAN~2.83275
GO:0008150_biological_process	AL3A2_HUMAN~3.0784
GO:0008150_biological_process	Q32NB8_HUMAN~2.62392
GO:0008150_biological_process	CSKI1_HUMAN~0.881976
GO:0008150_biological_process	BECN1_HUMAN~2.50534
GO:0008150_biological_process	ANKR7_HUMAN~0.92687
GO:0008150_biological_process	O00431~2.63926
GO:0008150_biological_process	I27RA_HUMAN~1.60227
GO:0008150_biological_process	GDF15_HUMAN~1.41711
GO:0008150_biological_process	Q9P2U7_HUMAN~2.49251
GO:0008150_biological_process	UPK1A_HUMAN~1.52814
GO:0008150_biological_process	CYR61_HUMAN~0.636433
GO:0008150_biological_process	NOS1_HUMAN~3.29536
GO:0008150_biological_process	CDKL2_HUMAN~3.67535
GO:0008150_biological_process	KAPCA_HUMAN~4.81364
GO:0008150_biological_process	XAB2_HUMAN~4.20102
GO:0008150_biological_process	ACVL1_HUMAN~0.409159
GO:0008150_biological_process	RAB3D_HUMAN~0.697843
GO:0008150_biological_process	CIP4_HUMAN~13.1883
GO:0008150_biological_process	RHBL1_HUMAN~0.315178
GO:0008150_biological_process	KIF25_HUMAN~1.58429
GO:0008150_biological_process	TULP4_HUMAN~7.22711
GO:0008150_biological_process	SEM3C_HUMAN~4.58967
GO:0008150_biological_process	FBX22_HUMAN~3.32824
GO:0008150_biological_process	RAB1A_HUMAN~2.53604
GO:0008150_biological_process	JHD2A_HUMAN~7.40839
GO:0008150_biological_process	SCNAA_HUMAN~1.91986
GO:0008150_biological_process	FER_HUMAN~16.2955
GO:0008150_biological_process	DREB_HUMAN~3.61434
GO:0008150_biological_process	VIPR2_HUMAN~3.07118
GO:0008150_biological_process	KPYM_HUMAN~0.925361
GO:0008150_biological_process	DYH9_HUMAN~1.4579
GO:0008150_biological_process	DRD3_HUMAN~1.0691
GO:0008150_biological_process	NPAS2_HUMAN~10.0953
GO:0008150_biological_process	APLP2_HUMAN~1.9239
GO:0008150_biological_process	ATIF1_HUMAN~1.19115
GO:0008150_biological_process	PCSK7_HUMAN~3.42719
GO:0008150_biological_process	PSB10_HUMAN~1.82274
GO:0008150_biological_process	S39A2_HUMAN~1.31615
GO:0008150_biological_process	FBXL6_HUMAN~3.23261
GO:0008150_biological_process	ATRIP_HUMAN~4.52043
GO:0008150_biological_process	TFB2M_HUMAN~4.06204
GO:0008150_biological_process	GPI8_HUMAN~0.95286
GO:0008150_biological_process	AKAP8_HUMAN~1.49404
GO:0008150_biological_process	GSK3B_HUMAN~10.3681
GO:0008150_biological_process	MCA1_HUMAN~9.57146
GO:0008150_biological_process	SG3A1_HUMAN~0.743173
GO:0008150_biological_process	NOLC1_HUMAN~1.65422
GO:0008150_biological_process	CHD1_HUMAN~15.9335
GO:0008150_biological_process	PLD2_HUMAN~2.91636
GO:0008150_biological_process	KIME_HUMAN~2.68046
GO:0008150_biological_process	S26A4_HUMAN~6.30282
GO:0008150_biological_process	IREB1_HUMAN~6.57901
GO:0008150_biological_process	MEP1A_HUMAN~0.955879
GO:0008150_biological_process	5NT3_HUMAN~5.11679
GO:0008150_biological_process	EFNB2_HUMAN~0.983349
GO:0008150_biological_process	BMP7_HUMAN~1.73738
GO:0008150_biological_process	TAF1_HUMAN~4.05443
GO:0008150_biological_process	NDC80_HUMAN~15.3653
GO:0008150_biological_process	SYEP_HUMAN~2.49842
GO:0008150_biological_process	PRDM4_HUMAN~1.77793
GO:0008150_biological_process	ZO1_HUMAN~15.0248
GO:0008150_biological_process	ATL4_HUMAN~1.35677
GO:0008150_biological_process	I28RA_HUMAN~0.40051
GO:0008150_biological_process	PO2F1_HUMAN~4.97951
GO:0008150_biological_process	GCNL2_HUMAN~2.5068
GO:0008150_biological_process	PPIC_HUMAN~0.785242
GO:0008150_biological_process	ZNF3_HUMAN~5.55137
GO:0008150_biological_process	TLK1_HUMAN~10.3634
GO:0008150_biological_process	ALDR_HUMAN~1.419
GO:0008150_biological_process	CD1A_HUMAN~0.927776
GO:0008150_biological_process	ETS2_HUMAN~3.16787
GO:0008150_biological_process	XPO7_HUMAN~2.22422
GO:0008150_biological_process	RBPMS_HUMAN~3.39783
GO:0008150_biological_process	MRP6_HUMAN~1.48749
GO:0008150_biological_process	P3C2A_HUMAN~13.6261
GO:0008150_biological_process	DLG7_HUMAN~11.3539
GO:0008150_biological_process	RBM25_HUMAN~16.3006
GO:0008150_biological_process	ZHX2_HUMAN~2.53785
GO:0008150_biological_process	CP3A4_HUMAN~1.73916
GO:0008150_biological_process	SMD1_HUMAN~4.53025
GO:0008150_biological_process	ZN638_HUMAN~14.2775
GO:0008150_biological_process	BNIP2_HUMAN~6.14495
GO:0008150_biological_process	VAPB_HUMAN~5.84951
GO:0008150_biological_process	CASL_HUMAN~0.930436
GO:0008150_biological_process	TGBR3_HUMAN~3.67649
GO:0008150_biological_process	LA_HUMAN~1.03206
GO:0008150_biological_process	MSH5_HUMAN~6.45558
GO:0008150_biological_process	UGGG1_HUMAN~6.18784
GO:0008150_biological_process	FOG2_HUMAN~1.00873
GO:0008150_biological_process	GLSL_HUMAN~4.80894
GO:0008150_biological_process	RET5_HUMAN~0.329207
GO:0008150_biological_process	TYOBP_HUMAN~1.45337
GO:0008150_biological_process	TXND4_HUMAN~4.83524
GO:0008150_biological_process	MCES_HUMAN~1.87705
GO:0008150_biological_process	UCP5_HUMAN~5.25313
GO:0008150_biological_process	RSF1_HUMAN~17.8367
GO:0008150_biological_process	TNNI3_HUMAN~1.59959
GO:0008150_biological_process	CRCM_HUMAN~8.34536
GO:0008150_biological_process	MO4L1_HUMAN~0.957052
GO:0008150_biological_process	DHRS2_HUMAN~1.29124
GO:0008150_biological_process	SHBG_HUMAN~1.07573
GO:0008150_biological_process	RYBP_HUMAN~1.51109
GO:0008150_biological_process	CRBB2_HUMAN~3.35699
GO:0008150_biological_process	TNR6_HUMAN~8.45309
GO:0008150_biological_process	SC24D_HUMAN~5.21733
GO:0008150_biological_process	ERCC8_HUMAN~2.22062
GO:0008150_biological_process	CATZ_HUMAN~1.48072
GO:0008150_biological_process	DDX1_HUMAN~1.90824
GO:0008150_biological_process	EOMES_HUMAN~3.12029
GO:0008150_biological_process	I12R1_HUMAN~0.744976
GO:0008150_biological_process	TBB2C_HUMAN~0.706581
GO:0008150_biological_process	SEPT4_HUMAN~0.725561
GO:0008150_biological_process	SO2A1_HUMAN~1.23109
GO:0008150_biological_process	SORL_HUMAN~4.88507
GO:0008150_biological_process	R4RL2_HUMAN~2.32153
GO:0008150_biological_process	NDUA9_HUMAN~4.00504
GO:0008150_biological_process	CNTN1_HUMAN~1.15265
GO:0008150_biological_process	CSTF2_HUMAN~2.17889
GO:0008150_biological_process	JAM1_HUMAN~1.60158
GO:0008150_biological_process	GNL3_HUMAN~8.57925
GO:0008150_biological_process	I12R2_HUMAN~1.12716
GO:0008150_biological_process	WDR57_HUMAN~9.13087
GO:0008150_biological_process	SON_HUMAN~1.06888
GO:0008150_biological_process	LANC1_HUMAN~1.83381
GO:0008150_biological_process	ABCB7_HUMAN~2.6057
GO:0008150_biological_process	VPS35_HUMAN~6.31812
GO:0008150_biological_process	ORN_HUMAN~3.30163
GO:0008150_biological_process	GABR1_HUMAN~6.95067
GO:0008150_biological_process	GGT1_HUMAN~2.25101
GO:0008150_biological_process	DNER_HUMAN~2.68179
GO:0008150_biological_process	SAE1_HUMAN~1.72334
GO:0008150_biological_process	NOX4_HUMAN~2.26348
GO:0008150_biological_process	MXI1_HUMAN~8.76731
GO:0008150_biological_process	DNL4_HUMAN~1.53664
GO:0008150_biological_process	T2EB_HUMAN~9.33296
GO:0008150_biological_process	STAM1_HUMAN~8.85476
GO:0008150_biological_process	G6PI_HUMAN~2.91028
GO:0008150_biological_process	DAPK1_HUMAN~4.24928
GO:0008150_biological_process	GALT3_HUMAN~2.55229
GO:0008150_biological_process	MCTP2_HUMAN~3.78553
GO:0008150_biological_process	PHEX_HUMAN~3.09722
GO:0008150_biological_process	TI17A_HUMAN~3.10403
GO:0008150_biological_process	BIRC5_HUMAN~1.0078
GO:0008150_biological_process	KCNH2_HUMAN~1.6552
GO:0008150_biological_process	ADAM9_HUMAN~1.57069
GO:0008150_biological_process	DBPA_HUMAN~6.3986
GO:0008150_biological_process	LYST_HUMAN~7.26351
GO:0008150_biological_process	RINI_HUMAN~2.34702
GO:0008150_biological_process	LPP3_HUMAN~2.606
GO:0008150_biological_process	HPT_HUMAN~1.25748
GO:0008150_biological_process	FAK2_HUMAN~5.86552
GO:0008150_biological_process	XYLT2_HUMAN~1.0774
GO:0008150_biological_process	BAG4_HUMAN~1.6203
GO:0008150_biological_process	MCM7_HUMAN~3.25045
GO:0008150_biological_process	CO7A1_HUMAN~7.34412
GO:0008150_biological_process	SHC2_HUMAN~2.60131
GO:0008150_biological_process	RFX1_HUMAN~2.65837
GO:0008150_biological_process	SPOP_HUMAN~14.8325
GO:0008150_biological_process	APOL3_HUMAN~0.781175
GO:0008150_biological_process	ZBT16_HUMAN~0.0800928
GO:0008150_biological_process	ACOT9_HUMAN~10.6609
GO:0008150_biological_process	EGR2_HUMAN~2.48632
GO:0008150_biological_process	MYOF_HUMAN~1.53978
GO:0008150_biological_process	USH1C_HUMAN~4.88543
GO:0008150_biological_process	RCAS1_HUMAN~6.18979
GO:0008150_biological_process	MEIS2_HUMAN~3.83503
GO:0008150_biological_process	TLR3_HUMAN~0.0863416
GO:0008150_biological_process	TESK2_HUMAN~3.13583
GO:0008150_biological_process	SCN7A_HUMAN~0.437756
GO:0008150_biological_process	ELF4_HUMAN~4.91525
GO:0008150_biological_process	ITB4_HUMAN~7.90497
GO:0008150_biological_process	ACHD_HUMAN~1.41877
GO:0008150_biological_process	RXRA_HUMAN~2.53955
GO:0008150_biological_process	PTBP1_HUMAN~1.22408
GO:0008150_biological_process	PARVG_HUMAN~2.15731
GO:0008150_biological_process	K1C20_HUMAN~0.518781
GO:0008150_biological_process	M3K2_HUMAN~3.125
GO:0008150_biological_process	LIPS_HUMAN~1.62638
GO:0008150_biological_process	PREP_HUMAN~4.53678
GO:0008150_biological_process	MOTI_HUMAN~1.03678
GO:0008150_biological_process	MNT_HUMAN~2.56981
GO:0008150_biological_process	EAA4_HUMAN~0.591252
GO:0008150_biological_process	SULF2_HUMAN~3.57669
GO:0008150_biological_process	FBX25_HUMAN~1.29119
GO:0008150_biological_process	P2RX1_HUMAN~1.00647
GO:0008150_biological_process	RND2_HUMAN~2.47192
GO:0008150_biological_process	EAA2_HUMAN~0.0492782
GO:0008150_biological_process	PRI2_HUMAN~3.3677
GO:0008150_biological_process	MOT1_HUMAN~3.53327
GO:0008150_biological_process	MINP1_HUMAN~5.71231
GO:0008150_biological_process	LY96_HUMAN~3.15426
GO:0008150_biological_process	XRCC4_HUMAN~12.5561
GO:0008150_biological_process	RYK_HUMAN~2.83378
GO:0008150_biological_process	CADH4_HUMAN~2.54688
GO:0008150_biological_process	STK4_HUMAN~6.00627
GO:0008150_biological_process	CYTM_HUMAN~0.871666
GO:0008150_biological_process	2AAA_HUMAN~1.73947
GO:0008150_biological_process	NKG2C_HUMAN~0.416669
GO:0008150_biological_process	RUXE_HUMAN~0.196099
GO:0008150_biological_process	STT3A_HUMAN~1.57866
GO:0008150_biological_process	CAPS1_HUMAN~1.13704
GO:0008150_biological_process	NOE1_HUMAN~1.39895
GO:0008150_biological_process	RAI3_HUMAN~3.55431
GO:0008150_biological_process	ESPL1_HUMAN~6.36521
GO:0008150_biological_process	GEM_HUMAN~1.53097
GO:0008150_biological_process	SYFB_HUMAN~2.64343
GO:0008150_biological_process	IMPA2_HUMAN~3.31179
GO:0008150_biological_process	T2AG_HUMAN~1.20127
GO:0008150_biological_process	ASGR2_HUMAN~3.26454
GO:0008150_biological_process	RM37_HUMAN~0.457775
GO:0008150_biological_process	SCAM1_HUMAN~4.83344
GO:0008150_biological_process	SRPK3_HUMAN~2.60748
GO:0008150_biological_process	AL4A1_HUMAN~3.59532
GO:0008150_biological_process	PURA2_HUMAN~5.37649
GO:0008150_biological_process	LIPT_HUMAN~2.26029
GO:0008150_biological_process	UB2R1_HUMAN~1.53873
GO:0008150_biological_process	SIRT6_HUMAN~0.244516
GO:0008150_biological_process	TBL3_HUMAN~7.95651
GO:0008150_biological_process	BHMT1_HUMAN~1.2987
GO:0008150_biological_process	SMC3_HUMAN~12.761
GO:0008150_biological_process	TIM10_HUMAN~1.0689
GO:0008150_biological_process	RM35_HUMAN~1.11763
GO:0008150_biological_process	DNJC2_HUMAN~9.59313
GO:0008150_biological_process	RAB5A_HUMAN~1.14492
GO:0008150_biological_process	NXPH2_HUMAN~1.20765
GO:0008150_biological_process	MPP9_HUMAN~5.82115
GO:0008150_biological_process	AMPH_HUMAN~2.35885
GO:0008150_biological_process	Q9HBU5_HUMAN~5.01641
GO:0008150_biological_process	VPS45_HUMAN~2.93861
GO:0008150_biological_process	CLK1_HUMAN~5.71557
GO:0008150_biological_process	PCNT_HUMAN~9.60215
GO:0008150_biological_process	GCR_HUMAN~3.15794
GO:0008150_biological_process	RIR1_HUMAN~3.927
GO:0008150_biological_process	PREB_HUMAN~5.91335
GO:0008150_biological_process	PNKP_HUMAN~2.21678
GO:0008150_biological_process	COPT1_HUMAN~3.43127
GO:0008150_biological_process	TACT_HUMAN~0.510691
GO:0008150_biological_process	ZN236_HUMAN~9.1707
GO:0008150_biological_process	WFDC2_HUMAN~0.526667
GO:0008150_biological_process	IGSF2_HUMAN~2.74821
GO:0008150_biological_process	XYLT1_HUMAN~1.51611
GO:0008150_biological_process	TCEA2_HUMAN~0.837692
GO:0008150_biological_process	GMPR1_HUMAN~2.2667
GO:0008150_biological_process	NU205_HUMAN~8.07713
GO:0008150_biological_process	WNT16_HUMAN~4.94018
GO:0008150_biological_process	CPSF1_HUMAN~2.55568
GO:0008150_biological_process	NRG1_HUMAN~2.20954
GO:0008150_biological_process	DDIT3_HUMAN~3.81864
GO:0008150_biological_process	EIF3G_HUMAN~0.55612
GO:0008150_biological_process	GRK5_HUMAN~2.92518
GO:0008150_biological_process	ATG9B_HUMAN~2.97837
GO:0008150_biological_process	S26A5_HUMAN~10.1519
GO:0008150_biological_process	M4K2_HUMAN~6.31162
GO:0008150_biological_process	PRDX2_HUMAN~0.75814
GO:0008150_biological_process	HIRA_HUMAN~2.63913
GO:0008150_biological_process	BAZ1B_HUMAN~16.9193
GO:0008150_biological_process	OFUT1_HUMAN~0.797707
GO:0008150_biological_process	HOOK2_HUMAN~3.98113
GO:0008150_biological_process	CBPB2_HUMAN~1.33173
GO:0008150_biological_process	EXT1_HUMAN~13.2284
GO:0008150_biological_process	DOHH_HUMAN~1.02888
GO:0008150_biological_process	SC6A3_HUMAN~3.22264
GO:0008150_biological_process	DDB2_HUMAN~4.61533
GO:0008150_biological_process	EP300_HUMAN~7.40024
GO:0008150_biological_process	HCFC1_HUMAN~5.61894
GO:0008150_biological_process	YETS4_HUMAN~7.14022
GO:0008150_biological_process	K1C17_HUMAN~2.71534
GO:0008150_biological_process	MED6_HUMAN~3.51902
GO:0008150_biological_process	WRN_HUMAN~4.53468
GO:0008150_biological_process	Q9NRR3_HUMAN~2.25477
GO:0008150_biological_process	KGP2_HUMAN~0.426171
GO:0008150_biological_process	VIP2_HUMAN~6.26823
GO:0008150_biological_process	PTN4_HUMAN~6.1845
GO:0008150_biological_process	NLTP_HUMAN~0.505261
GO:0008150_biological_process	AP3M1_HUMAN~1.03823
GO:0008150_biological_process	CAD20_HUMAN~0.549756
GO:0008150_biological_process	ORNT1_HUMAN~5.2722
GO:0008150_biological_process	FAAA_HUMAN~3.86694
GO:0008150_biological_process	CD40L_HUMAN~0.844779
GO:0008150_biological_process	RGRF1_HUMAN~3.79318
GO:0008150_biological_process	ARFG3_HUMAN~2.87225
GO:0008150_biological_process	ARBK2_HUMAN~3.80198
GO:0008150_biological_process	PTC2_HUMAN~4.24843
GO:0008150_biological_process	UCP2_HUMAN~2.07862
GO:0008150_biological_process	PVRL2_HUMAN~3.17202
GO:0008150_biological_process	AFF3_HUMAN~2.56692
GO:0008150_biological_process	ODP2_HUMAN~3.00177
GO:0008150_biological_process	STK25_HUMAN~3.64225
GO:0008150_biological_process	TLN1_HUMAN~3.95377
GO:0008150_biological_process	ZN37A_HUMAN~3.67966
GO:0008150_biological_process	MCTP1_HUMAN~1.16761
GO:0008150_biological_process	OPN4_HUMAN~1.92469
GO:0008150_biological_process	CD166_HUMAN~4.88479
GO:0008150_biological_process	ACAD8_HUMAN~1.40525
GO:0008150_biological_process	ISK5_HUMAN~3.664
GO:0008150_biological_process	YES_HUMAN~4.21124
GO:0008150_biological_process	RIP_HUMAN~0.814845
GO:0008150_biological_process	NHERF_HUMAN~8.78385
GO:0008150_biological_process	CTRO_HUMAN~12.0803
GO:0008150_biological_process	PYR5_HUMAN~5.71006
GO:0008150_biological_process	LIPB1_HUMAN~16.7656
GO:0008150_biological_process	AAA1_HUMAN~2.00203
GO:0008150_biological_process	GCYB1_HUMAN~1.01243
GO:0008150_biological_process	TRDN_HUMAN~0.709029
GO:0008150_biological_process	ITAX_HUMAN~5.09602
GO:0008150_biological_process	TF3B_HUMAN~6.5097
GO:0008150_biological_process	DEMA_HUMAN~1.51906
GO:0008150_biological_process	SIRT5_HUMAN~2.36237
GO:0008150_biological_process	S13A4_HUMAN~2.88519
GO:0008150_biological_process	FINC_HUMAN~1.88513
GO:0008150_biological_process	LGR5_HUMAN~2.04893
GO:0008150_biological_process	PIGY_HUMAN~2.0791
GO:0008150_biological_process	RM23_HUMAN~2.66609
GO:0008150_biological_process	TAF5_HUMAN~3.8573
GO:0008150_biological_process	RFA2_HUMAN~2.83406
GO:0008150_biological_process	PHS2_HUMAN~3.82145
GO:0008150_biological_process	CDC27_HUMAN~10.9296
GO:0008150_biological_process	ATRX_HUMAN~5.25545
GO:0008150_biological_process	NFAM1_HUMAN~0.246239
GO:0008150_biological_process	TMEM1_HUMAN~9.8291
GO:0008150_biological_process	NU160_HUMAN~16.5626
GO:0008150_biological_process	OXR1_HUMAN~3.00718
GO:0008150_biological_process	MYO7A_HUMAN~4.83473
GO:0008150_biological_process	RAGP1_HUMAN~3.28203
GO:0008150_biological_process	KIFA3_HUMAN~2.54229
GO:0008150_biological_process	ERR3_HUMAN~1.21141
GO:0008150_biological_process	GLRX2_HUMAN~11.2401
GO:0008150_biological_process	SPDEF_HUMAN~1.39389
GO:0008150_biological_process	MFTC_HUMAN~1.96047
GO:0008150_biological_process	RT18B_HUMAN~6.90643
GO:0008150_biological_process	TF2H4_HUMAN~2.79316
GO:0008150_biological_process	KI67_HUMAN~3.39413
GO:0008150_biological_process	UB2D2_HUMAN~8.23811
GO:0008150_biological_process	MTMR3_HUMAN~4.21582
GO:0008150_biological_process	ITB2_HUMAN~1.79936
GO:0008150_biological_process	M3K11_HUMAN~1.20617
GO:0008150_biological_process	CAR10_HUMAN~2.16908
GO:0008150_biological_process	BIRC6_HUMAN~1.55143
GO:0008150_biological_process	LYPA3_HUMAN~2.88108
GO:0008150_biological_process	KBL_HUMAN~6.16793
GO:0008150_biological_process	CAC1F_HUMAN~2.69936
GO:0008150_biological_process	NR4A2_HUMAN~5.17971
GO:0008150_biological_process	MCM2_HUMAN~3.19353
GO:0008150_biological_process	SLAF1_HUMAN~1.48699
GO:0008150_biological_process	TRP13_HUMAN~3.39537
GO:0008150_biological_process	GBGT1_HUMAN~2.40374
GO:0008150_biological_process	NTR1_HUMAN~2.31041
GO:0008150_biological_process	DNM3A_HUMAN~8.94407
GO:0008150_biological_process	WWP2_HUMAN~8.10719
GO:0008150_biological_process	K1C18_HUMAN~5.48842
GO:0008150_biological_process	PRPS2_HUMAN~2.47463
GO:0008150_biological_process	AP4M1_HUMAN~5.42481
GO:0008150_biological_process	COR1A_HUMAN~5.68983
GO:0008150_biological_process	CNGA2_HUMAN~1.29015
GO:0008150_biological_process	AHNK_HUMAN~2.05961
GO:0008150_biological_process	HUS1_HUMAN~0.980941
GO:0008150_biological_process	BUB1B_HUMAN~12.4359
GO:0008150_biological_process	ATN1_HUMAN~0.288693
GO:0008150_biological_process	CPSF5_HUMAN~1.53915
GO:0008150_biological_process	CADM1_HUMAN~1.69914
GO:0008150_biological_process	Q9BRV3_HUMAN~5.10862
GO:0008150_biological_process	AMHR2_HUMAN~0.764387
GO:0008150_biological_process	AT10A_HUMAN~1.09563
GO:0008150_biological_process	PP2AA_HUMAN~1.49621
GO:0008150_biological_process	EXOS2_HUMAN~5.17926
GO:0008150_biological_process	AXUD1_HUMAN~5.06529
GO:0008150_biological_process	NOL1_HUMAN~8.85756
GO:0008150_biological_process	CDCA7_HUMAN~6.59816
GO:0008150_biological_process	EEA1_HUMAN~6.35219
GO:0008150_biological_process	ADR2_HUMAN~2.34195
GO:0008150_biological_process	UGDH_HUMAN~2.89869
GO:0008150_biological_process	MIB2_HUMAN~1.0372
GO:0008150_biological_process	ABC3F_HUMAN~1.65282
GO:0008150_biological_process	EPHA2_HUMAN~3.39995
GO:0008150_biological_process	CLIC5_HUMAN~0.550016
GO:0008150_biological_process	ADO_HUMAN~4.72297
GO:0008150_biological_process	ARL8A_HUMAN~2.16278
GO:0008150_biological_process	ACO11_HUMAN~1.99102
GO:0008150_biological_process	ZN169_HUMAN~2.65027
GO:0008150_biological_process	GELS_HUMAN~5.28624
GO:0008150_biological_process	HNRDL_HUMAN~5.96918
GO:0008150_biological_process	SATB1_HUMAN~0.356696
GO:0008150_biological_process	BCCIP_HUMAN~2.74877
GO:0008150_biological_process	7B2_HUMAN~2.83771
GO:0008150_biological_process	RM10_HUMAN~2.04194
GO:0008150_biological_process	PABP4_HUMAN~4.2048
GO:0008150_biological_process	SEM4F_HUMAN~1.47399
GO:0008150_biological_process	HIPK2_HUMAN~4.20253
GO:0008150_biological_process	FUBP2_HUMAN~3.42859
GO:0008150_biological_process	PKN2_HUMAN~9.45508
GO:0008150_biological_process	CASP8_HUMAN~6.14194
GO:0008150_biological_process	ECT2_HUMAN~11.5137
GO:0008150_biological_process	KS6A6_HUMAN~2.50959
GO:0008150_biological_process	DP13A_HUMAN~10.9208
GO:0008150_biological_process	BYST_HUMAN~0.915128
GO:0008150_biological_process	UNG_HUMAN~2.00194
GO:0008150_biological_process	RPGF4_HUMAN~1.4032
GO:0008150_biological_process	MA2B1_HUMAN~2.59076
GO:0008150_biological_process	ATX3_HUMAN~5.71378
GO:0008150_biological_process	S19A1_HUMAN~2.37368
GO:0008150_biological_process	MCM3A_HUMAN~9.08887
GO:0008150_biological_process	CTR2_HUMAN~5.98682
GO:0008150_biological_process	SPI1_HUMAN~0.109536
GO:0008150_biological_process	KC1A_HUMAN~3.7499
GO:0008150_biological_process	MYH9_HUMAN~2.6016
GO:0008150_biological_process	S10A2_HUMAN~4.4035
GO:0008150_biological_process	ZKSC1_HUMAN~3.50935
GO:0008150_biological_process	NU133_HUMAN~16.6036
GO:0008150_biological_process	MPIP3_HUMAN~1.29322
GO:0008150_biological_process	RALB_HUMAN~2.28736
GO:0008150_biological_process	LYN_HUMAN~5.43713
GO:0008150_biological_process	ZAP70_HUMAN~1.59029
GO:0008150_biological_process	P2RX5_HUMAN~2.55553
GO:0008150_biological_process	UTER_HUMAN~1.4227
GO:0008150_biological_process	ABC3G_HUMAN~0.552969
GO:0008150_biological_process	EYA2_HUMAN~1.74512
GO:0008150_biological_process	CCNG2_HUMAN~2.48194
GO:0008150_biological_process	CTNA1_HUMAN~2.44224
GO:0008150_biological_process	SPAG5_HUMAN~12.9783
GO:0008150_biological_process	VINEX_HUMAN~2.15593
GO:0008150_biological_process	HEM6_HUMAN~8.66385
GO:0008150_biological_process	UK114_HUMAN~0.913585
GO:0008150_biological_process	DLRB1_HUMAN~0.809288
GO:0008150_biological_process	TGIF1_HUMAN~6.59934
GO:0008150_biological_process	SCMH1_HUMAN~4.04801
GO:0008150_biological_process	COPZ2_HUMAN~2.9881
GO:0008150_biological_process	NCOA2_HUMAN~12.7066
GO:0008150_biological_process	ODO1_HUMAN~6.12561
GO:0008150_biological_process	TTYH1_HUMAN~0.805197
GO:0008150_biological_process	RAB26_HUMAN~3.0773
GO:0008150_biological_process	PUR9_HUMAN~2.20984
GO:0008150_biological_process	GABT_HUMAN~3.15433
GO:0008150_biological_process	ZNF84_HUMAN~1.90191
GO:0008150_biological_process	CP4FB_HUMAN~4.41844
GO:0008150_biological_process	BD01_HUMAN~0.831703
GO:0008150_biological_process	NKRF_HUMAN~0.284434
GO:0008150_biological_process	Q03399_HUMAN~1.25448
GO:0008150_biological_process	GPM6B_HUMAN~0.739252
GO:0008150_biological_process	TRIPB_HUMAN~9.24089
GO:0008150_biological_process	DDX20_HUMAN~2.61243
GO:0008150_biological_process	TAF5L_HUMAN~0.464733
GO:0008150_biological_process	TGFI1_HUMAN~1.16181
GO:0008150_biological_process	ZN263_HUMAN~4.50996
GO:0008150_biological_process	CCNB1_HUMAN~11.0445
GO:0008150_biological_process	RIN2_HUMAN~0.722899
GO:0008150_biological_process	ANDR_HUMAN~3.05204
GO:0008150_biological_process	RM36_HUMAN~2.4565
GO:0008150_biological_process	ACYP1_HUMAN~1.14396
GO:0008150_biological_process	N2DL2_HUMAN~1.83389
GO:0008150_biological_process	MYH2_HUMAN~2.88052
GO:0008150_biological_process	PACN3_HUMAN~7.00205
GO:0008150_biological_process	OPA1_HUMAN~4.92365
GO:0008150_biological_process	ACSL4_HUMAN~3.26568
GO:0008150_biological_process	KGUA_HUMAN~0.893418
GO:0008150_biological_process	ITB8_HUMAN~1.1667
GO:0008150_biological_process	P52K_HUMAN~2.13022
GO:0008150_biological_process	ACN9_HUMAN~6.1669
GO:0008150_biological_process	MOT8_HUMAN~0.555404
GO:0008150_biological_process	CTR1_HUMAN~5.72065
GO:0008150_biological_process	CDCA5_HUMAN~1.5697
GO:0008150_biological_process	PRDX3_HUMAN~1.61692
GO:0008150_biological_process	DSC2_HUMAN~9.15182
GO:0008150_biological_process	NDUS8_HUMAN~0.567772
GO:0008150_biological_process	UCP3_HUMAN~1.93915
GO:0008150_biological_process	U5S1_HUMAN~9.01024
GO:0008150_biological_process	TARA_HUMAN~6.55737
GO:0008150_biological_process	RHOC_HUMAN~2.91218
GO:0008150_biological_process	GATA3_HUMAN~1.40859
GO:0008150_biological_process	RB3GP_HUMAN~16.2457
GO:0008150_biological_process	TSYL2_HUMAN~3.24943
GO:0008150_biological_process	FBXL5_HUMAN~2.75382
GO:0008150_biological_process	CLCA_HUMAN~0.547491
GO:0008150_biological_process	ABLM1_HUMAN~4.86256
GO:0008150_biological_process	ADSV_HUMAN~2.24958
GO:0008150_biological_process	EGR1_HUMAN~3.14573
GO:0008150_biological_process	NCOA1_HUMAN~9.93307
GO:0008150_biological_process	O15483~4.88055
GO:0008150_biological_process	ASH2L_HUMAN~3.63094
GO:0008150_biological_process	BMR1A_HUMAN~4.39377
GO:0008150_biological_process	EBP_HUMAN~1.02264
GO:0008150_biological_process	UBP33_HUMAN~9.21781
GO:0008150_biological_process	XRP2_HUMAN~3.51664
GO:0008150_biological_process	ANXA2_HUMAN~5.16037
GO:0008150_biological_process	TCF7_HUMAN~2.23688
GO:0008150_biological_process	PMGT1_HUMAN~3.28191
GO:0008150_biological_process	NAR4_HUMAN~0.574644
GO:0008150_biological_process	SODM_HUMAN~1.89227
GO:0008150_biological_process	ECH1_HUMAN~2.82205
GO:0008150_biological_process	PITM1_HUMAN~1.66219
GO:0008150_biological_process	CCNK_HUMAN~1.60399
GO:0008150_biological_process	TEAD4_HUMAN~5.00115
GO:0008150_biological_process	DPYL4_HUMAN~5.71018
GO:0008150_biological_process	CNIH_HUMAN~1.35499
GO:0008150_biological_process	EHMT1_HUMAN~10.3066
GO:0008150_biological_process	PPBN_HUMAN~2.13515
GO:0008150_biological_process	TNNT3_HUMAN~0.674344
GO:0008150_biological_process	PTN2_HUMAN~9.09106
GO:0008150_biological_process	ZFPL1_HUMAN~1.03765
GO:0008150_biological_process	ZNF92_HUMAN~2.12044
GO:0008150_biological_process	GLI2_HUMAN~1.5881
GO:0008150_biological_process	AL3B2_HUMAN~1.33626
GO:0008150_biological_process	SMAL1_HUMAN~4.31542
GO:0008150_biological_process	KLHL2_HUMAN~9.44557
GO:0008150_biological_process	BFAR_HUMAN~4.3315
GO:0008150_biological_process	EPM2A_HUMAN~3.06495
GO:0008150_biological_process	PDE6D_HUMAN~1.33316
GO:0008150_biological_process	VATH_HUMAN~7.24185
GO:0008150_biological_process	PFTB_HUMAN~1.59944
GO:0008150_biological_process	STK39_HUMAN~16.8798
GO:0008150_biological_process	BCL7A_HUMAN~0.388403
GO:0008150_biological_process	TBCD8_HUMAN~6.17019
GO:0008150_biological_process	GNL1_HUMAN~0.8162
GO:0008150_biological_process	COMD7_HUMAN~2.42874
GO:0008150_biological_process	GPR22_HUMAN~0.576993
GO:0008150_biological_process	PDIA6_HUMAN~2.4862
GO:0008150_biological_process	TUFT1_HUMAN~3.04488
GO:0008150_biological_process	ZN202_HUMAN~3.05716
GO:0008150_biological_process	RAD17_HUMAN~9.05393
GO:0008150_biological_process	HACL1_HUMAN~4.02089
GO:0008150_biological_process	AAAT_HUMAN~1.91149
GO:0008150_biological_process	TLE3_HUMAN~5.54152
GO:0008150_biological_process	MADCA_HUMAN~0.449931
GO:0008150_biological_process	CYFP1_HUMAN~2.96149
GO:0008150_biological_process	FGF9_HUMAN~2.99632
GO:0008150_biological_process	TRPM2_HUMAN~1.8307
GO:0008150_biological_process	KPB2_HUMAN~4.88875
GO:0008150_biological_process	ZEB1_HUMAN~8.53444
GO:0008150_biological_process	B3GL1_HUMAN~4.08999
GO:0008150_biological_process	AT2A2_HUMAN~2.63723
GO:0008150_biological_process	Q92942_HUMAN~2.69872
GO:0008150_biological_process	GALT7_HUMAN~4.9507
GO:0008150_biological_process	ALDH2_HUMAN~1.91332
GO:0008150_biological_process	UB2E2_HUMAN~3.82888
GO:0008150_biological_process	NTAL_HUMAN~5.3953
GO:0008150_biological_process	DOP2_HUMAN~4.75258
GO:0008150_biological_process	TGFA_HUMAN~3.80268
GO:0008150_biological_process	SC6A8_HUMAN~1.87243
GO:0008150_biological_process	CC14B_HUMAN~4.60767
GO:0008150_biological_process	SIM1_HUMAN~0.630156
GO:0008150_biological_process	FTCD_HUMAN~1.62653
GO:0008150_biological_process	PF21A_HUMAN~6.95518
GO:0008150_biological_process	CLN3_HUMAN~4.46933
GO:0008150_biological_process	RPGR_HUMAN~10.7528
GO:0008150_biological_process	S22A7_HUMAN~0.438324
GO:0008150_biological_process	MYLK2_HUMAN~5.20415
GO:0008150_biological_process	MSX2_HUMAN~1.00794
GO:0008150_biological_process	DMBT1_HUMAN~3.4302
GO:0008150_biological_process	ADML_HUMAN~1.23121
GO:0008150_biological_process	TPST2_HUMAN~3.29721
GO:0008150_biological_process	PIGS_HUMAN~1.71356
GO:0008150_biological_process	STRN3_HUMAN~6.72439
GO:0008150_biological_process	L2HDH_HUMAN~2.90401
GO:0008150_biological_process	ACTZ_HUMAN~3.10337
GO:0008150_biological_process	APOE_HUMAN~2.00102
GO:0008150_biological_process	GLCNE_HUMAN~2.97082
GO:0008150_biological_process	CASR_HUMAN~2.08527
GO:0008150_biological_process	PTK6_HUMAN~1.23369
GO:0008150_biological_process	ZN165_HUMAN~3.69518
GO:0008150_biological_process	ASAH1_HUMAN~2.43613
GO:0008150_biological_process	ITPR1_HUMAN~11.7452
GO:0008150_biological_process	SCAM2_HUMAN~0.299855
GO:0008150_biological_process	DLG3_HUMAN~18.749
GO:0008150_biological_process	BPNT1_HUMAN~6.08071
GO:0008150_biological_process	NTHL1_HUMAN~3.98002
GO:0008150_biological_process	LSM4_HUMAN~1.53511
GO:0008150_biological_process	CAZA1_HUMAN~5.54553
GO:0008150_biological_process	SYPL1_HUMAN~1.49425
GO:0008150_biological_process	LKHA4_HUMAN~4.9167
GO:0008150_biological_process	NCKX1_HUMAN~0.806526
GO:0008150_biological_process	MEF2C_HUMAN~4.05705
GO:0008150_biological_process	FBX24_HUMAN~1.38775
GO:0008150_biological_process	FBN2_HUMAN~2.13797
GO:0008150_biological_process	RIPK2_HUMAN~4.27078
GO:0008150_biological_process	MIF_HUMAN~0.587362
GO:0008150_biological_process	TCPW_HUMAN~2.51644
GO:0008150_biological_process	H2AY_HUMAN~2.84578
GO:0008150_biological_process	VA0D1_HUMAN~1.9427
GO:0008150_biological_process	RPA49_HUMAN~5.06411
GO:0008150_biological_process	TRUA_HUMAN~0.335488
GO:0008150_biological_process	ACADV_HUMAN~1.94897
GO:0008150_biological_process	TRIB1_HUMAN~1.33845
GO:0008150_biological_process	RAD9A_HUMAN~3.09896
GO:0008150_biological_process	SERPH_HUMAN~2.79606
GO:0008150_biological_process	TNAP3_HUMAN~3.17615
GO:0008150_biological_process	BRSK2_HUMAN~5.17225
GO:0008150_biological_process	TCO1_HUMAN~0.905877
GO:0008150_biological_process	GCM2_HUMAN~0.372635
GO:0008150_biological_process	TPA_HUMAN~3.5557
GO:0008150_biological_process	FKBP5_HUMAN~7.55228
GO:0008150_biological_process	MET_HUMAN~10.3076
GO:0008150_biological_process	UBE2B_HUMAN~3.91585
GO:0008150_biological_process	PGTB_HUMAN~8.91294
GO:0008150_biological_process	MMP9_HUMAN~2.11597
GO:0008150_biological_process	AP3D1_HUMAN~5.25701
GO:0008150_biological_process	PMGE_HUMAN~1.52588
GO:0008150_biological_process	ACTN1_HUMAN~7.61551
GO:0008150_biological_process	STX2_HUMAN~1.45568
GO:0008150_biological_process	PCSK9_HUMAN~1.88424
GO:0008150_biological_process	PTPRZ_HUMAN~1.5018
GO:0008150_biological_process	IL1F7_HUMAN~1.23218
GO:0008150_biological_process	KLDC3_HUMAN~7.14192
GO:0008150_biological_process	S35A2_HUMAN~4.61148
GO:0008150_biological_process	ETV4_HUMAN~2.73472
GO:0008150_biological_process	DCTN1_HUMAN~2.28521
GO:0008150_biological_process	NMI_HUMAN~2.75287
GO:0008150_biological_process	RABE1_HUMAN~10.2817
GO:0008150_biological_process	CDC20_HUMAN~3.09822
GO:0008150_biological_process	LAMA2_HUMAN~11.3126
GO:0008150_biological_process	DOPP1_HUMAN~1.38264
GO:0008150_biological_process	SPDYA_HUMAN~3.82517
GO:0008150_biological_process	SNUT1_HUMAN~2.08584
GO:0008150_biological_process	ANX11_HUMAN~1.70662
GO:0008150_biological_process	SMRD3_HUMAN~3.97776
GO:0008150_biological_process	ULK1_HUMAN~4.17503
GO:0008150_biological_process	KS6A5_HUMAN~2.94721
GO:0008150_biological_process	GALT5_HUMAN~3.72195
GO:0008150_biological_process	ARD1_HUMAN~4.09599
GO:0008150_biological_process	PLK1_HUMAN~5.75974
GO:0008150_biological_process	MOS2L_HUMAN~2.76588
GO:0008150_biological_process	SC6A2_HUMAN~1.56437
GO:0008150_biological_process	APC2_HUMAN~1.34202
GO:0008150_biological_process	CHST6_HUMAN~0.484886
GO:0008150_biological_process	5HT7R_HUMAN~3.204
GO:0008150_biological_process	ERCC1_HUMAN~1.99268
GO:0008150_biological_process	P55G_HUMAN~2.40291
GO:0008150_biological_process	ARI1_HUMAN~3.22309
GO:0008150_biological_process	RAB13_HUMAN~2.34257
GO:0008150_biological_process	DPOLQ_HUMAN~9.51754
GO:0008150_biological_process	GPS2_HUMAN~2.19888
GO:0008150_biological_process	RT25_HUMAN~3.35507
GO:0008150_biological_process	C1QA_HUMAN~2.22678
GO:0008150_biological_process	TGT_HUMAN~2.88048
GO:0008150_biological_process	CLCN4_HUMAN~2.07115
GO:0008150_biological_process	ANGL2_HUMAN~0.186147
GO:0008150_biological_process	GRP1_HUMAN~3.00069
GO:0008150_biological_process	DUS11_HUMAN~3.24786
GO:0008150_biological_process	UBE2H_HUMAN~3.61022
GO:0008150_biological_process	XPO2_HUMAN~6.12396
GO:0008150_biological_process	EZH2_HUMAN~6.76306
GO:0008150_biological_process	GP1BA_HUMAN~1.07349
GO:0008150_biological_process	GCYA3_HUMAN~0.715099
GO:0008150_biological_process	SYN3_HUMAN~1.0742
GO:0008150_biological_process	SNTB1_HUMAN~2.02254
GO:0008150_biological_process	PCNA_HUMAN~7.88036
GO:0008150_biological_process	BORG3_HUMAN~0.373025
GO:0008150_biological_process	NDE1_HUMAN~3.54262
GO:0008150_biological_process	MAON_HUMAN~0.652909
GO:0008150_biological_process	TYK2_HUMAN~1.34621
GO:0008150_biological_process	S23A2_HUMAN~2.01988
GO:0008150_biological_process	SCOT_HUMAN~3.77843
GO:0008150_biological_process	AT8B1_HUMAN~6.15354
GO:0008150_biological_process	MYL4_HUMAN~0.511233
GO:0008150_biological_process	NCOA3_HUMAN~11.2927
GO:0008150_biological_process	MAD4_HUMAN~1.68187
GO:0008150_biological_process	GALT2_HUMAN~3.07938
GO:0008150_biological_process	MTMR5_HUMAN~2.51068
GO:0008150_biological_process	MK13_HUMAN~4.0481
GO:0008150_biological_process	RUVB2_HUMAN~1.25917
GO:0008150_biological_process	DLL3_HUMAN~0.402175
GO:0008150_biological_process	DUS9_HUMAN~1.08031
GO:0008150_biological_process	QSOX1_HUMAN~4.05264
GO:0008150_biological_process	CAC1B_HUMAN~2.59354
GO:0008150_biological_process	AAKG2_HUMAN~8.31047
GO:0008150_biological_process	VIGLN_HUMAN~0.940738
GO:0008150_biological_process	RBM9_HUMAN~10.9178
GO:0008150_biological_process	FHL2_HUMAN~2.89385
GO:0008150_biological_process	Q95460_HUMAN~0.803547
GO:0008150_biological_process	MTL5_HUMAN~3.30318
GO:0008150_biological_process	CATB_HUMAN~0.614219
GO:0008150_biological_process	Q8N2N0_HUMAN~0.918807
GO:0008150_biological_process	CBPA4_HUMAN~2.15102
GO:0008150_biological_process	SSH1_HUMAN~3.63497
GO:0008150_biological_process	HGD_HUMAN~1.27667
GO:0008150_biological_process	LARG2_HUMAN~4.07823
GO:0008150_biological_process	TCPH_HUMAN~1.22759
GO:0008150_biological_process	DBR1_HUMAN~8.73929
GO:0008150_biological_process	S6A14_HUMAN~1.72313
GO:0008150_biological_process	SYT1_HUMAN~14.1405
GO:0008150_biological_process	GLP2R_HUMAN~4.7614
GO:0008150_biological_process	RCAN3_HUMAN~10.298
GO:0008150_biological_process	CD14_HUMAN~1.89339
GO:0008150_biological_process	GLYG2_HUMAN~1.1684
GO:0008150_biological_process	AA2BR_HUMAN~2.19522
GO:0008150_biological_process	AP3S1_HUMAN~1.59198
GO:0008150_biological_process	ABCBA_HUMAN~1.95333
GO:0008150_biological_process	PCBP2_HUMAN~4.28563
GO:0008150_biological_process	WNT8B_HUMAN~4.07882
GO:0008150_biological_process	CNTP3_HUMAN~15.0558
GO:0008150_biological_process	EXOS9_HUMAN~7.33671
GO:0008150_biological_process	MCLN1_HUMAN~1.50087
GO:0008150_biological_process	CRBB3_HUMAN~2.26935
GO:0008150_biological_process	KIF3A_HUMAN~3.32579
GO:0008150_biological_process	LIPC_HUMAN~0.731168
GO:0008150_biological_process	NUDT5_HUMAN~0.607992
GO:0008150_biological_process	VEGFA_HUMAN~6.3506
GO:0008150_biological_process	ERO1A_HUMAN~3.42775
GO:0008150_biological_process	SUCB1_HUMAN~7.80226
GO:0008150_biological_process	TTK_HUMAN~7.45982
GO:0008150_biological_process	TNR11_HUMAN~1.64551
GO:0008150_biological_process	MPP3_HUMAN~6.99169
GO:0008150_biological_process	HM20B_HUMAN~5.34941
GO:0008150_biological_process	CCNT2_HUMAN~6.08127
GO:0008150_biological_process	SNRK_HUMAN~1.12843
GO:0008150_biological_process	NMDE4_HUMAN~1.3298
GO:0008150_biological_process	S26A3_HUMAN~3.01415
GO:0008150_biological_process	CEND2_HUMAN~2.13891
GO:0008150_biological_process	ERF_HUMAN~0.788168
GO:0008150_biological_process	ATE1_HUMAN~3.07306
GO:0008150_biological_process	ANXA1_HUMAN~9.95327
GO:0008150_biological_process	MUCDL_HUMAN~5.20543
GO:0008150_biological_process	CTRC_HUMAN~1.73097
GO:0008150_biological_process	ADAS_HUMAN~4.63579
GO:0008150_biological_process	CD8A_HUMAN~1.27482
GO:0008150_biological_process	ZSC21_HUMAN~3.41092
GO:0008150_biological_process	RASA1_HUMAN~7.46088
GO:0008150_biological_process	MOCOS_HUMAN~5.56365
GO:0008150_biological_process	TOR1B_HUMAN~1.49819
GO:0008150_biological_process	ZN254_HUMAN~2.09213
GO:0008150_biological_process	HEPC_HUMAN~1.00398
GO:0008150_biological_process	Q86T21_HUMAN~9.19802
GO:0008150_biological_process	NOD1_HUMAN~1.78254
GO:0008150_biological_process	RA51D_HUMAN~1.63815
GO:0008150_biological_process	ARHG8_HUMAN~12.4619
GO:0008150_biological_process	CENPH_HUMAN~6.01639
GO:0008150_biological_process	MKNK1_HUMAN~6.74633
GO:0008150_biological_process	STRN4_HUMAN~1.48166
GO:0008150_biological_process	AGAL_HUMAN~4.23318
GO:0008150_biological_process	ST2B1_HUMAN~2.60366
GO:0008150_biological_process	P2RY2_HUMAN~0.0387527
GO:0008150_biological_process	A2ML1_HUMAN~4.18786
GO:0008150_biological_process	RT18C_HUMAN~1.98842
GO:0008150_biological_process	K1C12_HUMAN~1.03857
GO:0008150_biological_process	H2B1N_HUMAN~3.97221
GO:0008150_biological_process	RFA1_HUMAN~4.26671
GO:0008150_biological_process	ABCA2_HUMAN~2.83793
GO:0008150_biological_process	DCE1_HUMAN~2.7669
GO:0008150_biological_process	DIAP2_HUMAN~3.71672
GO:0008150_biological_process	FAK1_HUMAN~3.99173
GO:0008150_biological_process	GALT9_HUMAN~3.08407
GO:0008150_biological_process	HTAI2_HUMAN~0.390801
GO:0008150_biological_process	FUBP1_HUMAN~7.618
GO:0008150_biological_process	PALLD_HUMAN~11.4253
GO:0008150_biological_process	TMOD4_HUMAN~3.07109
GO:0008150_biological_process	VAPA_HUMAN~6.14618
GO:0008150_biological_process	ACOX2_HUMAN~2.42951
GO:0008150_biological_process	SCUB1_HUMAN~1.61455
GO:0008150_biological_process	M4K4_HUMAN~3.81281
GO:0008150_biological_process	EIF3E_HUMAN~2.33296
GO:0008150_biological_process	SH2D3_HUMAN~1.62004
GO:0008150_biological_process	IMB1_HUMAN~1.27957
GO:0008150_biological_process	ACADS_HUMAN~0.744833
GO:0008150_biological_process	TNNI2_HUMAN~4.94017
GO:0008150_biological_process	PTAD1_HUMAN~1.21636
GO:0008150_biological_process	KIF11_HUMAN~18.1882
GO:0008150_biological_process	ATG4C_HUMAN~2.40687
GO:0008150_biological_process	HIRP3_HUMAN~1.56386
GO:0008150_biological_process	ACSL1_HUMAN~6.40304
GO:0008150_biological_process	AAPK2_HUMAN~3.00187
GO:0008150_biological_process	RU2A_HUMAN~1.41264
GO:0008150_biological_process	PGK1_HUMAN~0.796806
GO:0008150_biological_process	KAPCB_HUMAN~3.12442
GO:0008150_biological_process	PRDM2_HUMAN~2.14782
GO:0008150_biological_process	KCD13_HUMAN~1.16511
GO:0008150_biological_process	ACL6B_HUMAN~6.43883
GO:0008150_biological_process	IL5RA_HUMAN~0.854749
GO:0008150_biological_process	PTN21_HUMAN~3.41057
GO:0008150_biological_process	SH3K1_HUMAN~7.54511
GO:0008150_biological_process	COAA1_HUMAN~1.15862
GO:0008150_biological_process	O95152~1.24776
GO:0008150_biological_process	TOP3A_HUMAN~12.7944
GO:0008150_biological_process	SRGEF_HUMAN~5.14207
GO:0008150_biological_process	SEPT3_HUMAN~4.44996
GO:0008150_biological_process	CSK_HUMAN~3.05166
GO:0008150_biological_process	CAPG_HUMAN~1.29587
GO:0008150_biological_process	COPZ1_HUMAN~1.32148
GO:0008150_biological_process	PAIRB_HUMAN~1.57831
GO:0008150_biological_process	FGFR4_HUMAN~1.26274
GO:0008150_biological_process	TBX4_HUMAN~1.2344
GO:0008150_biological_process	EFNB3_HUMAN~0.582893
GO:0008150_biological_process	GHC1_HUMAN~2.56009
GO:0008150_biological_process	ACTB_HUMAN~0.290267
GO:0008150_biological_process	PPOX_HUMAN~8.512
GO:0008150_biological_process	ASC_HUMAN~1.14059
GO:0008150_biological_process	SIGL6_HUMAN~2.97389
GO:0008150_biological_process	ABR_HUMAN~3.77095
GO:0008150_biological_process	EI2BA_HUMAN~1.24795
GO:0008150_biological_process	MGT4A_HUMAN~5.94885
GO:0008150_biological_process	NUDT9_HUMAN~2.84853
GO:0008150_biological_process	PAFA_HUMAN~12.4079
GO:0008150_biological_process	CBLB_HUMAN~1.49419
GO:0008150_biological_process	NCOA4_HUMAN~2.76697
GO:0008150_biological_process	PSN1_HUMAN~6.22808
GO:0008150_biological_process	PEX19_HUMAN~1.56954
GO:0008150_biological_process	OSGI1_HUMAN~1.36729
GO:0008150_biological_process	TGM1_HUMAN~3.73863
GO:0008150_biological_process	ITB3_HUMAN~2.8489
GO:0008150_biological_process	NFIA_HUMAN~1.89951
GO:0008150_biological_process	PDIA2_HUMAN~1.34506
GO:0008150_biological_process	GPR18_HUMAN~0.232461
GO:0008150_biological_process	UFD1_HUMAN~1.6753
GO:0008150_biological_process	ERCC5_HUMAN~1.58772
GO:0008150_biological_process	IDH3G_HUMAN~2.79401
GO:0008150_biological_process	UHMK1_HUMAN~3.81764
GO:0008150_biological_process	MP2K1_HUMAN~7.67447
GO:0008150_biological_process	PPIE_HUMAN~5.46396
GO:0008150_biological_process	RA54B_HUMAN~8.78222
GO:0008150_biological_process	NPHN_HUMAN~3.69819
GO:0008150_biological_process	ERG1_HUMAN~11.6283
GO:0008150_biological_process	PTK7_HUMAN~1.58878
GO:0008150_biological_process	APC10_HUMAN~1.78784
GO:0008150_biological_process	TRI14_HUMAN~1.63793
GO:0008150_biological_process	FXYD5_HUMAN~1.60062
GO:0008150_biological_process	FCRL2_HUMAN~2.03526
GO:0008150_biological_process	LPPRC_HUMAN~13.5004
GO:0008150_biological_process	SRRM1_HUMAN~5.20237
GO:0008150_biological_process	ZN215_HUMAN~5.7734
[truncated: 104,337 more rows]
