# Supplementary material for: RedundancyMiner: De-replication of redundant GO categories in microarray and proteomics analysis
Source: BMC Bioinformatics. 2011 Feb 10;12:52. doi: 10.1186/1471-2105-12-52 (PMC3223614; doi:10.1186/1471-2105-12-52)
Supplement: Additional file 7 — Simplified version of the HTGM result directory that is exemplified in the user's manual. HTGM result directory to be used in conjunction with the examples given in the RedundancyMiner user's manual. [file 1471-2105-12-52-S7.GZ › work1338635610/All_Genes_wPvals_IntxnEffect.txt.metric.txt.change.0.0.clusterout.0.1]

GO:0010467~|~GO:0019219~|~GO:0019222~|~GO:0032774	2
GO:0006355~|~GO:0032774~|~GO:0045449~|~GO:0051252	2
GO:0006350~|~GO:0006351~|~GO:0006355~|~GO:0010467~|~GO:0010468~|~GO:0019222~|~GO:0031323~|~GO:0032774	2
GO:0006351~|~GO:0010468~|~GO:0019219~|~GO:0019222~|~GO:0032774	2
GO:0006351~|~GO:0006355~|~GO:0019219~|~GO:0019222~|~GO:0045449~|~GO:0051252	2
GO:0006350~|~GO:0006351~|~GO:0019222~|~GO:0045449	2
GO:0006350~|~GO:0006355~|~GO:0019219~|~GO:0019222~|~GO:0031323~|~GO:0032774	2
GO:0019219~|~GO:0031323~|~GO:0032774~|~GO:0045449	2
GO:0007286	1
GO:0006350~|~GO:0006351~|~GO:0010467~|~GO:0019222~|~GO:0031323~|~GO:0032774~|~GO:0051252	2
GO:0006350~|~GO:0006351~|~GO:0006355~|~GO:0010467~|~GO:0019219~|~GO:0019222~|~GO:0031323~|~GO:0032774	2
GO:0006355~|~GO:0010468~|~GO:0019219~|~GO:0019222~|~GO:0031323~|~GO:0032774~|~GO:0051252	2
GO:0006350~|~GO:0010467~|~GO:0010468~|~GO:0019219~|~GO:0031323~|~GO:0032774~|~GO:0051252	2
GO:0006351~|~GO:0006355~|~GO:0019219~|~GO:0032774~|~GO:0045449	2
GO:0006350~|~GO:0006355~|~GO:0016070~|~GO:0051252	2
GO:0006355~|~GO:0019219~|~GO:0019222~|~GO:0045449	2
GO:0010467~|~GO:0010468~|~GO:0019222~|~GO:0031323~|~GO:0032774~|~GO:0051252	2
GO:0006350~|~GO:0006351~|~GO:0010468~|~GO:0019222~|~GO:0031323~|~GO:0051252	2
GO:0006350~|~GO:0006351~|~GO:0006355~|~GO:0010468~|~GO:0019222~|~GO:0032774~|~GO:0051252	2
GO:0006350~|~GO:0006351~|~GO:0006355~|~GO:0010467~|~GO:0010468~|~GO:0019222~|~GO:0032774~|~GO:0051252	2
GO:0006350~|~GO:0006355~|~GO:0010468~|~GO:0019222~|~GO:0031323~|~GO:0045449~|~GO:0051252	2
GO:0006351~|~GO:0006355~|~GO:0010468~|~GO:0019219~|~GO:0032774~|~GO:0051252	2
GO:0006350~|~GO:0019219~|~GO:0019222~|~GO:0031323~|~GO:0032774~|~GO:0051252	2
GO:0006350~|~GO:0006351~|~GO:0006355~|~GO:0016070~|~GO:0032774~|~GO:0051252	2
GO:0019219~|~GO:0031323~|~GO:0051252	2
GO:0010467~|~GO:0010468~|~GO:0019219~|~GO:0031323~|~GO:0032774~|~GO:0045449	2
GO:0006350~|~GO:0006351~|~GO:0006355~|~GO:0010467~|~GO:0019222~|~GO:0051252	2
GO:0006355~|~GO:0010468~|~GO:0019219~|~GO:0031323~|~GO:0032774	2
GO:0006355~|~GO:0010467~|~GO:0016070~|~GO:0032774~|~GO:0051252	2
GO:0006350~|~GO:0006355~|~GO:0010467~|~GO:0019219~|~GO:0019222~|~GO:0031323~|~GO:0032774	2
GO:0006351~|~GO:0019219~|~GO:0031323~|~GO:0032774~|~GO:0051252	2
GO:0006350~|~GO:0006351~|~GO:0006355~|~GO:0010467~|~GO:0019219~|~GO:0051252	2
GO:0010468~|~GO:0019222	2
GO:0006351~|~GO:0006366	2
GO:0006350~|~GO:0006351~|~GO:0006355~|~GO:0019222~|~GO:0031323~|~GO:0032774~|~GO:0051252	2
GO:0019219~|~GO:0032774	2
GO:0006350~|~GO:0006351~|~GO:0006355~|~GO:0010467~|~GO:0019219~|~GO:0031323~|~GO:0032774	2
GO:0006350~|~GO:0006351~|~GO:0010467~|~GO:0010468~|~GO:0031323~|~GO:0045449	2
GO:0030705	1
GO:0010467~|~GO:0010468~|~GO:0019219~|~GO:0031323~|~GO:0032774	2
GO:0006350~|~GO:0006351~|~GO:0006355~|~GO:0010467~|~GO:0010468~|~GO:0045449	2
GO:0006350~|~GO:0006351~|~GO:0006355~|~GO:0010468~|~GO:0031323~|~GO:0051252	2
GO:0006351~|~GO:0006355~|~GO:0010467~|~GO:0031323~|~GO:0032774~|~GO:0045449~|~GO:0051252	2
GO:0006350~|~GO:0006351~|~GO:0006355~|~GO:0010467~|~GO:0019219~|~GO:0019222~|~GO:0045449	2
GO:0006355~|~GO:0019219~|~GO:0019222~|~GO:0031323~|~GO:0045449~|~GO:0051252	2
GO:0006355~|~GO:0010467~|~GO:0010468~|~GO:0019219~|~GO:0019222~|~GO:0031323~|~GO:0045449~|~GO:0051252	2
GO:0006350~|~GO:0006351~|~GO:0006355~|~GO:0010468~|~GO:0019219~|~GO:0019222	2
GO:0006351~|~GO:0010467~|~GO:0019219~|~GO:0031323~|~GO:0032774~|~GO:0045449~|~GO:0051252	2
GO:0006350~|~GO:0010468~|~GO:0032774	2
GO:0006350~|~GO:0006351~|~GO:0010468~|~GO:0019222~|~GO:0031323	2
GO:0006350~|~GO:0006351~|~GO:0010467~|~GO:0010468~|~GO:0019219~|~GO:0019222~|~GO:0032774~|~GO:0045449	2
GO:0006350~|~GO:0006351~|~GO:0006355~|~GO:0019219~|~GO:0031323~|~GO:0045449~|~GO:0051252	2
GO:0006350~|~GO:0006351~|~GO:0006355~|~GO:0010468~|~GO:0019219~|~GO:0019222~|~GO:0032774~|~GO:0045449	2
GO:0006350~|~GO:0006351~|~GO:0010467~|~GO:0032774	2
GO:0006350~|~GO:0006351~|~GO:0019219~|~GO:0051252	2
GO:0006350~|~GO:0010468~|~GO:0019219~|~GO:0045449	2
GO:0006350~|~GO:0010468~|~GO:0031323~|~GO:0051252	2
GO:0006350~|~GO:0010467~|~GO:0019219~|~GO:0019222~|~GO:0032774~|~GO:0051252	2
GO:0006351~|~GO:0010467~|~GO:0019222~|~GO:0032774~|~GO:0045449~|~GO:0051252	2
GO:0006350~|~GO:0006355~|~GO:0010467~|~GO:0010468~|~GO:0019219~|~GO:0019222~|~GO:0032774	2
GO:0048515	1
GO:0006355~|~GO:0010468~|~GO:0019222~|~GO:0032774~|~GO:0051252	2
GO:0006355~|~GO:0010468~|~GO:0019219~|~GO:0019222~|~GO:0031323~|~GO:0045449~|~GO:0051252	2
GO:0006351~|~GO:0010467~|~GO:0010468~|~GO:0019219~|~GO:0019222~|~GO:0032774~|~GO:0051252	2
GO:0010468~|~GO:0019219~|~GO:0019222~|~GO:0032774	2
GO:0006350~|~GO:0006351~|~GO:0006355~|~GO:0010468~|~GO:0019219~|~GO:0031323~|~GO:0051252	2
GO:0006351~|~GO:0010468~|~GO:0019222~|~GO:0031323~|~GO:0032774~|~GO:0051252	2
GO:0006351~|~GO:0010467~|~GO:0016070~|~GO:0032774	2
GO:0006350~|~GO:0006355~|~GO:0019219~|~GO:0032774~|~GO:0045449	2
GO:0006350~|~GO:0006355~|~GO:0010467~|~GO:0010468~|~GO:0019222~|~GO:0032774~|~GO:0051252	2
GO:0006350~|~GO:0010467~|~GO:0010468~|~GO:0019219~|~GO:0019222~|~GO:0031323	2
GO:0006350~|~GO:0006355~|~GO:0010467~|~GO:0019222~|~GO:0031323~|~GO:0032774~|~GO:0045449	2
GO:0006350~|~GO:0006351~|~GO:0006355~|~GO:0010468~|~GO:0019219~|~GO:0051252	2
GO:0006351~|~GO:0006355~|~GO:0019219~|~GO:0031323	2
GO:0006355~|~GO:0010468~|~GO:0031323~|~GO:0032774~|~GO:0051252	2
GO:0006350~|~GO:0010467~|~GO:0032774	2
GO:0006350~|~GO:0006355~|~GO:0010467~|~GO:0019219~|~GO:0031323~|~GO:0045449	2
GO:0006350~|~GO:0010467~|~GO:0010468~|~GO:0032774	2
GO:0006350~|~GO:0006351~|~GO:0010467~|~GO:0032774~|~GO:0045449	2
GO:0006350~|~GO:0006351~|~GO:0006355~|~GO:0010468~|~GO:0019222~|~GO:0031323~|~GO:0051252	2
GO:0010467~|~GO:0010468~|~GO:0019219~|~GO:0031323~|~GO:0032774~|~GO:0051252	2
GO:0006350~|~GO:0006351~|~GO:0010467~|~GO:0031323~|~GO:0032774	2
GO:0006351~|~GO:0010468~|~GO:0031323~|~GO:0032774~|~GO:0045449~|~GO:0051252	2
GO:0006351~|~GO:0006355~|~GO:0010468~|~GO:0031323~|~GO:0045449~|~GO:0051252	2
GO:0006351~|~GO:0010468~|~GO:0019222~|~GO:0045449~|~GO:0051252	2
GO:0006355~|~GO:0010467~|~GO:0019222~|~GO:0031323~|~GO:0051252	2
GO:0006350~|~GO:0006351~|~GO:0010468~|~GO:0019222~|~GO:0031323~|~GO:0045449~|~GO:0051252	2
GO:0006351~|~GO:0006355~|~GO:0019219~|~GO:0031323~|~GO:0051252	2
GO:0045944	1
GO:0033036	2
GO:0006351~|~GO:0010467~|~GO:0010468~|~GO:0019222~|~GO:0031323	2
GO:0006350~|~GO:0006355~|~GO:0010467~|~GO:0019219~|~GO:0019222~|~GO:0045449~|~GO:0051252	2
GO:0006350~|~GO:0006355~|~GO:0010467~|~GO:0019219~|~GO:0019222~|~GO:0032774~|~GO:0045449	2
GO:0006350~|~GO:0006355~|~GO:0016070~|~GO:0032774~|~GO:0045449~|~GO:0051252	2
GO:0006350~|~GO:0006355~|~GO:0010467~|~GO:0019219~|~GO:0031323~|~GO:0032774~|~GO:0051252	2
GO:0006350~|~GO:0006351~|~GO:0010467~|~GO:0019219~|~GO:0019222~|~GO:0045449~|~GO:0051252	2
GO:0006351~|~GO:0006355~|~GO:0019219~|~GO:0019222~|~GO:0031323~|~GO:0032774~|~GO:0051252	2
GO:0006351~|~GO:0010467~|~GO:0019219~|~GO:0051252	2
GO:0006355~|~GO:0019219~|~GO:0019222~|~GO:0031323~|~GO:0032774~|~GO:0045449	2
GO:0006464~|~GO:0043412~|~GO:0044260~|~GO:0044267	2
GO:0006355~|~GO:0031323~|~GO:0032774~|~GO:0045449	2
GO:0006350~|~GO:0006351~|~GO:0006355~|~GO:0031323~|~GO:0045449~|~GO:0051252	2
GO:0006350~|~GO:0006351~|~GO:0006355~|~GO:0010467~|~GO:0016070~|~GO:0032774~|~GO:0051252	2
GO:0006351~|~GO:0010468~|~GO:0019222~|~GO:0032774~|~GO:0045449~|~GO:0051252	2
GO:0006351~|~GO:0010467~|~GO:0010468~|~GO:0031323~|~GO:0045449	2
GO:0006351~|~GO:0006355~|~GO:0019222~|~GO:0031323~|~GO:0045449~|~GO:0051252	2
GO:0006350~|~GO:0006351~|~GO:0016070~|~GO:0045449~|~GO:0051252	2
GO:0006355~|~GO:0010467~|~GO:0032774~|~GO:0051252	2
GO:0006350~|~GO:0006355~|~GO:0010467~|~GO:0010468~|~GO:0019219~|~GO:0045449~|~GO:0051252	2
GO:0006350~|~GO:0006351~|~GO:0006355~|~GO:0010468~|~GO:0032774~|~GO:0045449	2
GO:0006350~|~GO:0010467~|~GO:0010468~|~GO:0031323~|~GO:0032774	2
GO:0006351~|~GO:0006355~|~GO:0010467~|~GO:0010468~|~GO:0019222~|~GO:0032774~|~GO:0045449~|~GO:0051252	2
GO:0006350~|~GO:0019219~|~GO:0031323~|~GO:0045449~|~GO:0051252	2
GO:0010467~|~GO:0045449	2
GO:0006350~|~GO:0006351~|~GO:0006355~|~GO:0019219~|~GO:0031323~|~GO:0032774	2
GO:0006351~|~GO:0006355~|~GO:0010467~|~GO:0045449	2
GO:0006351~|~GO:0006355~|~GO:0010467~|~GO:0019222~|~GO:0045449~|~GO:0051252	2
GO:0019222~|~GO:0031323~|~GO:0032774~|~GO:0045449	2
GO:0006350~|~GO:0010467~|~GO:0031323~|~GO:0032774~|~GO:0045449~|~GO:0051252	2
GO:0006351~|~GO:0010467	2
GO:0006350~|~GO:0006351~|~GO:0006355~|~GO:0019222~|~GO:0032774	2
GO:0006350~|~GO:0006351~|~GO:0019219~|~GO:0031323~|~GO:0032774~|~GO:0045449	2
GO:0006351~|~GO:0006355~|~GO:0019219~|~GO:0031323~|~GO:0032774~|~GO:0045449~|~GO:0051252	2
GO:0006351~|~GO:0006355~|~GO:0010467~|~GO:0019222~|~GO:0031323~|~GO:0032774	2
GO:0006355~|~GO:0010468~|~GO:0019222~|~GO:0031323	2
GO:0006351~|~GO:0006355~|~GO:0010467~|~GO:0019219~|~GO:0032774~|~GO:0045449~|~GO:0051252	2
GO:0006359	1
GO:0006350~|~GO:0006351~|~GO:0006355~|~GO:0010468~|~GO:0019219~|~GO:0019222~|~GO:0031323~|~GO:0032774~|~GO:0045449~|~GO:0051252	2
GO:0006355~|~GO:0010467~|~GO:0019219~|~GO:0031323~|~GO:0032774~|~GO:0045449	2
GO:0006355~|~GO:0019219~|~GO:0031323~|~GO:0032774~|~GO:0045449~|~GO:0051252	2
GO:0006350~|~GO:0010468~|~GO:0019222~|~GO:0031323~|~GO:0032774	2
GO:0006351~|~GO:0006355~|~GO:0010468~|~GO:0019222~|~GO:0031323~|~GO:0032774~|~GO:0045449~|~GO:0051252	2
GO:0006350~|~GO:0006351~|~GO:0006355~|~GO:0016070~|~GO:0051252	2
GO:0006351~|~GO:0006355~|~GO:0031323~|~GO:0032774	2
GO:0010468~|~GO:0019219~|~GO:0019222	2
GO:0006350~|~GO:0006351~|~GO:0010468~|~GO:0019219~|~GO:0019222~|~GO:0032774~|~GO:0051252	2
GO:0006350~|~GO:0006351~|~GO:0010467~|~GO:0010468~|~GO:0019219~|~GO:0019222~|~GO:0031323	2
GO:0006351~|~GO:0019222~|~GO:0031323~|~GO:0032774~|~GO:0045449	2
GO:0006355~|~GO:0010467~|~GO:0019222~|~GO:0031323~|~GO:0045449~|~GO:0051252	2
GO:0006351~|~GO:0006355~|~GO:0010467~|~GO:0016070~|~GO:0051252	2
GO:0006350~|~GO:0006355~|~GO:0019222~|~GO:0032774~|~GO:0051252	2
GO:0006350~|~GO:0006351~|~GO:0010467~|~GO:0010468~|~GO:0019219~|~GO:0019222~|~GO:0032774~|~GO:0051252	2
GO:0006350~|~GO:0010468~|~GO:0019219~|~GO:0019222~|~GO:0031323~|~GO:0032774~|~GO:0045449	2
GO:0006355~|~GO:0010467~|~GO:0019219~|~GO:0032774~|~GO:0051252	2
GO:0006350~|~GO:0006355~|~GO:0010467~|~GO:0010468~|~GO:0019219~|~GO:0019222~|~GO:0032774~|~GO:0051252	2
GO:0006350~|~GO:0006351~|~GO:0006355~|~GO:0010468~|~GO:0019222~|~GO:0031323~|~GO:0032774	2
GO:0006350~|~GO:0010467~|~GO:0010468~|~GO:0019222~|~GO:0032774~|~GO:0051252	2
GO:0006350~|~GO:0006351~|~GO:0006355~|~GO:0019219~|~GO:0031323	2
GO:0006351~|~GO:0010467~|~GO:0010468~|~GO:0019219~|~GO:0019222~|~GO:0031323~|~GO:0045449	2
GO:0006351~|~GO:0019219~|~GO:0045449~|~GO:0051252	2
GO:0006351~|~GO:0006355~|~GO:0010467~|~GO:0019219~|~GO:0019222~|~GO:0045449	2
GO:0006350~|~GO:0010467~|~GO:0010468~|~GO:0031323~|~GO:0045449	2
GO:0006350~|~GO:0006355~|~GO:0010467~|~GO:0010468~|~GO:0031323~|~GO:0045449	2
GO:0006355~|~GO:0010467~|~GO:0010468~|~GO:0019219~|~GO:0019222~|~GO:0031323~|~GO:0032774~|~GO:0045449	2
GO:0010467~|~GO:0010468~|~GO:0019222~|~GO:0032774	2
GO:0006350~|~GO:0010467~|~GO:0010468~|~GO:0019222~|~GO:0032774	2
GO:0006350~|~GO:0006351~|~GO:0006355~|~GO:0010467~|~GO:0010468~|~GO:0019219~|~GO:0031323~|~GO:0051252	2
GO:0006350~|~GO:0006355~|~GO:0019222~|~GO:0031323~|~GO:0032774~|~GO:0045449	2
GO:0006355~|~GO:0010467~|~GO:0019219~|~GO:0019222	2
GO:0010467~|~GO:0019219~|~GO:0032774~|~GO:0045449~|~GO:0051252	2
GO:0006355~|~GO:0010467~|~GO:0010468~|~GO:0019219~|~GO:0045449	2
GO:0007507	1
GO:0006350~|~GO:0006355~|~GO:0010467~|~GO:0019219~|~GO:0032774~|~GO:0045449~|~GO:0051252	2
GO:0006350~|~GO:0006355~|~GO:0010468~|~GO:0019219~|~GO:0019222~|~GO:0051252	2
GO:0006350~|~GO:0010467~|~GO:0019219~|~GO:0051252	2
GO:0010467~|~GO:0032774~|~GO:0045449~|~GO:0051252	2
GO:0010468~|~GO:0019222~|~GO:0031323~|~GO:0045449	2
GO:0006351~|~GO:0006355~|~GO:0010467~|~GO:0010468~|~GO:0019219~|~GO:0019222~|~GO:0045449	2
GO:0018105	1
GO:0006350~|~GO:0006355~|~GO:0019222~|~GO:0031323~|~GO:0045449~|~GO:0051252	2
GO:0006355~|~GO:0019222~|~GO:0045449~|~GO:0051252	2
GO:0006350~|~GO:0006351~|~GO:0006355~|~GO:0010468~|~GO:0019219~|~GO:0019222~|~GO:0032774	2
GO:0006350~|~GO:0006355~|~GO:0010467~|~GO:0010468~|~GO:0019219~|~GO:0031323~|~GO:0051252	2
GO:0006355~|~GO:0010468~|~GO:0019219~|~GO:0019222~|~GO:0031323~|~GO:0032774	2
GO:0010468~|~GO:0031323~|~GO:0032774~|~GO:0045449	2
GO:0006351~|~GO:0006355~|~GO:0010467~|~GO:0019219~|~GO:0019222~|~GO:0032774~|~GO:0051252	2
GO:0006350~|~GO:0006351~|~GO:0006355~|~GO:0019219~|~GO:0019222~|~GO:0045449~|~GO:0051252	2
GO:0006350~|~GO:0010467~|~GO:0019222~|~GO:0032774~|~GO:0045449	2
GO:0006350~|~GO:0006351~|~GO:0006355~|~GO:0010468~|~GO:0031323	2
GO:0006351~|~GO:0006355~|~GO:0010467~|~GO:0019219~|~GO:0019222~|~GO:0051252	2
GO:0006350~|~GO:0006355~|~GO:0010467~|~GO:0051252	2
GO:0007163	1
GO:0006351~|~GO:0006355~|~GO:0010467~|~GO:0019222~|~GO:0051252	2
GO:0006355~|~GO:0019219~|~GO:0031323~|~GO:0032774	2
GO:0006351~|~GO:0006355~|~GO:0010467~|~GO:0010468~|~GO:0019219~|~GO:0019222~|~GO:0031323	2
GO:0006351~|~GO:0010467~|~GO:0010468~|~GO:0019222~|~GO:0051252	2
GO:0006350~|~GO:0006351~|~GO:0006355~|~GO:0010468~|~GO:0032774~|~GO:0051252	2
GO:0006350~|~GO:0010467~|~GO:0010468~|~GO:0051252	2
GO:0006355~|~GO:0019222~|~GO:0031323~|~GO:0032774~|~GO:0045449~|~GO:0051252	2
GO:0031323~|~GO:0032774~|~GO:0045449	2
GO:0006350~|~GO:0006351~|~GO:0019219~|~GO:0019222~|~GO:0031323~|~GO:0032774~|~GO:0051252	2
GO:0051301	1
GO:0006350~|~GO:0006351~|~GO:0006355~|~GO:0019219~|~GO:0019222~|~GO:0031323	2
GO:0006351~|~GO:0006355~|~GO:0010467~|~GO:0010468~|~GO:0019222	2
GO:0046907	2
GO:0006350~|~GO:0006351~|~GO:0010467~|~GO:0010468~|~GO:0019219~|~GO:0031323~|~GO:0045449~|~GO:0051252	2
GO:0007346	1
GO:0006260	1
GO:0010467~|~GO:0010468~|~GO:0019219~|~GO:0019222~|~GO:0031323~|~GO:0032774~|~GO:0051252	2
GO:0006351~|~GO:0010467~|~GO:0010468~|~GO:0032774~|~GO:0051252	2
GO:0006355~|~GO:0010468~|~GO:0019219~|~GO:0019222~|~GO:0032774~|~GO:0045449	2
GO:0006350~|~GO:0006351~|~GO:0019222~|~GO:0031323~|~GO:0051252	2
GO:0006350~|~GO:0006351~|~GO:0006355~|~GO:0010468~|~GO:0019219~|~GO:0019222~|~GO:0031323~|~GO:0032774	2
GO:0006355~|~GO:0010467~|~GO:0019219~|~GO:0031323~|~GO:0032774~|~GO:0051252	2
GO:0006350~|~GO:0010468~|~GO:0019219~|~GO:0032774~|~GO:0045449~|~GO:0051252	2
GO:0006355~|~GO:0010468~|~GO:0019222~|~GO:0031323~|~GO:0045449	2
GO:0006351~|~GO:0006355~|~GO:0010467~|~GO:0010468~|~GO:0019222~|~GO:0031323~|~GO:0045449~|~GO:0051252	2
GO:0010467~|~GO:0019219~|~GO:0019222	2
GO:0006350~|~GO:0006351~|~GO:0006355~|~GO:0010467~|~GO:0032774~|~GO:0051252	2
GO:0006350~|~GO:0006351~|~GO:0006355~|~GO:0010467~|~GO:0019219~|~GO:0032774~|~GO:0051252	2
GO:0006350~|~GO:0006351~|~GO:0006355~|~GO:0010467~|~GO:0010468~|~GO:0031323~|~GO:0032774~|~GO:0045449	2
GO:0010467~|~GO:0010468~|~GO:0019219~|~GO:0019222	2
GO:0010468~|~GO:0031323~|~GO:0032774~|~GO:0045449~|~GO:0051252	2
GO:0006351~|~GO:0010467~|~GO:0019219	2
GO:0010467~|~GO:0010468~|~GO:0019219~|~GO:0019222~|~GO:0032774~|~GO:0051252	2
GO:0019219~|~GO:0019222~|~GO:0045449~|~GO:0051252	2
GO:0006351~|~GO:0010467~|~GO:0010468~|~GO:0019222	2
GO:0006350~|~GO:0006351~|~GO:0010468~|~GO:0019219~|~GO:0019222~|~GO:0045449~|~GO:0051252	2
GO:0016070~|~GO:0032774~|~GO:0045449	2
GO:0010467~|~GO:0010468~|~GO:0019219~|~GO:0019222~|~GO:0032774~|~GO:0045449~|~GO:0051252	2
GO:0006350~|~GO:0006351~|~GO:0006355~|~GO:0019219~|~GO:0031323~|~GO:0032774~|~GO:0045449	2
GO:0006350~|~GO:0006355~|~GO:0010467~|~GO:0019219~|~GO:0019222~|~GO:0051252	2
GO:0006350~|~GO:0006351~|~GO:0006355~|~GO:0010467~|~GO:0032774~|~GO:0045449~|~GO:0051252	2
GO:0006350~|~GO:0006355~|~GO:0019219~|~GO:0019222~|~GO:0031323~|~GO:0032774~|~GO:0045449	2
GO:0006350~|~GO:0006351~|~GO:0010468~|~GO:0019219~|~GO:0019222~|~GO:0051252	2
GO:0006350~|~GO:0006355~|~GO:0019219~|~GO:0031323~|~GO:0032774	2
GO:0006351~|~GO:0010467~|~GO:0010468~|~GO:0051252	2
GO:0019219~|~GO:0031323~|~GO:0032774~|~GO:0051252	2
GO:0006350~|~GO:0006355~|~GO:0010467~|~GO:0010468~|~GO:0019219~|~GO:0019222~|~GO:0031323~|~GO:0032774	2
GO:0006350~|~GO:0006351~|~GO:0006355~|~GO:0010467~|~GO:0010468~|~GO:0031323~|~GO:0032774~|~GO:0051252	2
GO:0006350~|~GO:0006355~|~GO:0010467~|~GO:0019219	2
GO:0006350~|~GO:0006351~|~GO:0019222~|~GO:0031323~|~GO:0032774~|~GO:0045449~|~GO:0051252	2
GO:0010467~|~GO:0019219~|~GO:0019222~|~GO:0031323~|~GO:0045449	2
GO:0006350~|~GO:0006351~|~GO:0010467~|~GO:0019219~|~GO:0019222~|~GO:0051252	2
GO:0006350~|~GO:0006351~|~GO:0010467~|~GO:0010468~|~GO:0031323	2
GO:0006351~|~GO:0010468~|~GO:0019219~|~GO:0032774~|~GO:0045449~|~GO:0051252	2
GO:0006351~|~GO:0006355~|~GO:0010468~|~GO:0019219~|~GO:0019222~|~GO:0032774~|~GO:0045449	2
GO:0006350~|~GO:0019219~|~GO:0032774	2
GO:0006350~|~GO:0019222	2
GO:0006350~|~GO:0006351~|~GO:0006355~|~GO:0010467~|~GO:0051252	2
GO:0006350~|~GO:0006355~|~GO:0010467~|~GO:0010468~|~GO:0019219~|~GO:0019222~|~GO:0032774~|~GO:0045449	2
GO:0022008	1
GO:0006350~|~GO:0006355~|~GO:0010467~|~GO:0010468~|~GO:0032774~|~GO:0045449	2
GO:0006350~|~GO:0006355~|~GO:0010467~|~GO:0010468~|~GO:0032774~|~GO:0045449~|~GO:0051252	2
GO:0006350~|~GO:0006355~|~GO:0016070~|~GO:0032774~|~GO:0045449	2
GO:0006351~|~GO:0010468~|~GO:0045449~|~GO:0051252	2
GO:0006351~|~GO:0032774~|~GO:0045449	2
GO:0006351~|~GO:0006355~|~GO:0010468~|~GO:0019219~|~GO:0019222~|~GO:0031323~|~GO:0045449	2
GO:0006350~|~GO:0010467~|~GO:0016070	2
GO:0006350~|~GO:0010467~|~GO:0051252	2
GO:0006350~|~GO:0006355~|~GO:0010467~|~GO:0010468~|~GO:0019219~|~GO:0031323	2
GO:0006350~|~GO:0006351~|~GO:0006355~|~GO:0019222~|~GO:0031323~|~GO:0051252	2
GO:0006350~|~GO:0010467~|~GO:0019219~|~GO:0045449~|~GO:0051252	2
GO:0006350~|~GO:0006355~|~GO:0019222~|~GO:0031323~|~GO:0032774~|~GO:0045449~|~GO:0051252	2
GO:0006351~|~GO:0006355~|~GO:0010467~|~GO:0010468~|~GO:0019219~|~GO:0045449~|~GO:0051252	2
GO:0006350~|~GO:0010467~|~GO:0019219~|~GO:0019222~|~GO:0031323~|~GO:0045449~|~GO:0051252	2
GO:0006355~|~GO:0010468~|~GO:0019219~|~GO:0019222	2
GO:0006350~|~GO:0006351~|~GO:0006355~|~GO:0019219~|~GO:0019222~|~GO:0032774~|~GO:0051252	2
GO:0006351~|~GO:0031323~|~GO:0032774~|~GO:0051252	2
GO:0006351~|~GO:0019222~|~GO:0031323	2
GO:0006350~|~GO:0006351~|~GO:0019219~|~GO:0031323~|~GO:0045449~|~GO:0051252	2
GO:0006351~|~GO:0006355~|~GO:0010467~|~GO:0010468~|~GO:0019222~|~GO:0045449	2
GO:0006351~|~GO:0010467~|~GO:0010468~|~GO:0031323~|~GO:0032774~|~GO:0045449~|~GO:0051252	2
GO:0006351~|~GO:0031323~|~GO:0045449~|~GO:0051252	2
GO:0006351~|~GO:0006355~|~GO:0019219~|~GO:0032774	2
GO:0006351~|~GO:0010467~|~GO:0010468~|~GO:0019219~|~GO:0019222~|~GO:0031323~|~GO:0032774	2
GO:0006350~|~GO:0006351~|~GO:0019219~|~GO:0019222~|~GO:0045449~|~GO:0051252	2
GO:0006350~|~GO:0010467~|~GO:0019219~|~GO:0019222~|~GO:0051252	2
GO:0010467~|~GO:0010468~|~GO:0019219~|~GO:0019222~|~GO:0045449	2
GO:0016197	1
GO:0006350~|~GO:0006355~|~GO:0032774~|~GO:0051252	2
GO:0006350~|~GO:0006355~|~GO:0010467~|~GO:0010468~|~GO:0019219~|~GO:0019222~|~GO:0045449~|~GO:0051252	2
GO:0006350~|~GO:0006351~|~GO:0006355~|~GO:0019219~|~GO:0032774~|~GO:0051252	2
GO:0007265	1
GO:0006351~|~GO:0006355~|~GO:0051252	2
GO:0010467~|~GO:0019219~|~GO:0045449	2
GO:0006355~|~GO:0010467~|~GO:0019219~|~GO:0019222~|~GO:0031323~|~GO:0051252	2
GO:0006350~|~GO:0010467~|~GO:0010468~|~GO:0019219~|~GO:0019222~|~GO:0032774~|~GO:0045449~|~GO:0051252	2
GO:0006350~|~GO:0006355~|~GO:0019219~|~GO:0032774~|~GO:0051252	2
GO:0043687~|~GO:0044260	2
GO:0010467~|~GO:0010468~|~GO:0019222~|~GO:0045449~|~GO:0051252	2
GO:0006355~|~GO:0010468~|~GO:0019219	2
GO:0006350~|~GO:0006355~|~GO:0010467~|~GO:0019222~|~GO:0032774~|~GO:0045449~|~GO:0051252	2
GO:0006350~|~GO:0006355~|~GO:0010468~|~GO:0019222~|~GO:0032774~|~GO:0045449~|~GO:0051252	2
GO:0006351~|~GO:0006355~|~GO:0010468~|~GO:0019219~|~GO:0031323~|~GO:0032774~|~GO:0051252	2
GO:0016540	1
GO:0006350~|~GO:0006355~|~GO:0019222~|~GO:0051252	2
GO:0006355~|~GO:0010467~|~GO:0010468~|~GO:0019219~|~GO:0031323~|~GO:0032774~|~GO:0051252	2
GO:0006350~|~GO:0006351~|~GO:0010467~|~GO:0010468~|~GO:0019219~|~GO:0019222~|~GO:0051252	2
GO:0006351~|~GO:0010467~|~GO:0010468~|~GO:0019219~|~GO:0019222~|~GO:0031323	2
GO:0006350~|~GO:0016070~|~GO:0032774~|~GO:0051252	2
GO:0006350~|~GO:0006351~|~GO:0010467~|~GO:0010468~|~GO:0019222~|~GO:0031323~|~GO:0032774	2
GO:0006351~|~GO:0010467~|~GO:0010468~|~GO:0019219~|~GO:0031323~|~GO:0032774~|~GO:0051252	2
GO:0006350~|~GO:0006351~|~GO:0010467~|~GO:0019222~|~GO:0051252	2
GO:0006351~|~GO:0010467~|~GO:0031323~|~GO:0032774~|~GO:0045449	2
GO:0006351~|~GO:0010467~|~GO:0010468~|~GO:0019222~|~GO:0032774~|~GO:0045449~|~GO:0051252	2
GO:0006406	1
GO:0006350~|~GO:0019219~|~GO:0019222~|~GO:0031323~|~GO:0032774~|~GO:0045449~|~GO:0051252	2
GO:0006468~|~GO:0006793~|~GO:0006796~|~GO:0043687	1
GO:0010467~|~GO:0016070~|~GO:0045449~|~GO:0051252	2
GO:0006350~|~GO:0006351~|~GO:0006355~|~GO:0019222~|~GO:0045449	2
GO:0006350~|~GO:0006351~|~GO:0019222~|~GO:0051252	2
GO:0010468~|~GO:0019219~|~GO:0032774~|~GO:0045449	2
GO:0051252	2
GO:0006350~|~GO:0006351~|~GO:0010468~|~GO:0019222~|~GO:0031323~|~GO:0032774	2
GO:0006350~|~GO:0010467~|~GO:0016070~|~GO:0045449	2
GO:0006355~|~GO:0010468~|~GO:0019222~|~GO:0051252	2
GO:0006350~|~GO:0006355~|~GO:0010467~|~GO:0010468~|~GO:0019219~|~GO:0031323~|~GO:0032774~|~GO:0045449	2
GO:0006351~|~GO:0010468~|~GO:0019219~|~GO:0019222~|~GO:0032774~|~GO:0051252	2
GO:0006350~|~GO:0006355~|~GO:0010468~|~GO:0019219~|~GO:0019222~|~GO:0031323~|~GO:0045449~|~GO:0051252	2
GO:0006351~|~GO:0010467~|~GO:0031323~|~GO:0032774~|~GO:0051252	2
GO:0006351~|~GO:0006355~|~GO:0010468~|~GO:0019222~|~GO:0031323~|~GO:0032774~|~GO:0051252	2
GO:0006350~|~GO:0010468~|~GO:0031323~|~GO:0032774~|~GO:0045449	2
GO:0006350~|~GO:0006351~|~GO:0010467~|~GO:0010468~|~GO:0045449	2
GO:0006350~|~GO:0006351~|~GO:0006355~|~GO:0031323~|~GO:0051252	2
GO:0006351~|~GO:0019219~|~GO:0019222	2
GO:0045935	1
GO:0009150	1
GO:0006351~|~GO:0006355~|~GO:0010467~|~GO:0010468~|~GO:0019219~|~GO:0019222~|~GO:0032774~|~GO:0045449~|~GO:0051252	2
GO:0006351~|~GO:0010467~|~GO:0010468~|~GO:0019219~|~GO:0019222~|~GO:0032774~|~GO:0045449~|~GO:0051252	2
GO:0006351~|~GO:0019219~|~GO:0032774~|~GO:0051252	2
GO:0006351~|~GO:0006355~|~GO:0010468~|~GO:0019219~|~GO:0019222~|~GO:0045449~|~GO:0051252	2
GO:0006289	1
GO:0006355~|~GO:0045449	2
GO:0006350~|~GO:0006355~|~GO:0010467~|~GO:0010468~|~GO:0032774~|~GO:0051252	2
GO:0031323~|~GO:0032774~|~GO:0051252	2
GO:0010467~|~GO:0010468~|~GO:0019219~|~GO:0019222~|~GO:0031323~|~GO:0032774~|~GO:0045449~|~GO:0051252	2
GO:0006351~|~GO:0019219~|~GO:0019222~|~GO:0031323~|~GO:0032774~|~GO:0045449~|~GO:0051252	2
GO:0006350~|~GO:0010468~|~GO:0019222~|~GO:0031323~|~GO:0032774~|~GO:0051252	2
GO:0006351~|~GO:0006355~|~GO:0010467~|~GO:0019222~|~GO:0031323	2
GO:0010467~|~GO:0010468~|~GO:0019219~|~GO:0019222~|~GO:0045449~|~GO:0051252	2
GO:0006350~|~GO:0010467~|~GO:0010468~|~GO:0019222~|~GO:0031323	2
GO:0045941	1
GO:0006350~|~GO:0010468~|~GO:0019219~|~GO:0019222~|~GO:0032774	2
GO:0006355~|~GO:0010467~|~GO:0010468~|~GO:0019222~|~GO:0031323~|~GO:0045449~|~GO:0051252	2
GO:0030522	1
GO:0006355~|~GO:0019222~|~GO:0032774	2
GO:0006355~|~GO:0019219~|~GO:0032774~|~GO:0051252	2
GO:0006351~|~GO:0006355~|~GO:0010467~|~GO:0016070~|~GO:0032774~|~GO:0045449~|~GO:0051252	2
GO:0006350~|~GO:0010467~|~GO:0019219~|~GO:0031323~|~GO:0032774~|~GO:0051252	2
GO:0030518	1
GO:0006350~|~GO:0006351~|~GO:0010467~|~GO:0019222~|~GO:0031323~|~GO:0045449~|~GO:0051252	2
GO:0000278	1
GO:0006355~|~GO:0010467~|~GO:0010468~|~GO:0031323	2
GO:0006355~|~GO:0010467~|~GO:0010468~|~GO:0031323~|~GO:0032774~|~GO:0045449~|~GO:0051252	2
GO:0006350~|~GO:0006351~|~GO:0006355~|~GO:0016070~|~GO:0045449~|~GO:0051252	2
GO:0010468~|~GO:0019222~|~GO:0031323~|~GO:0045449~|~GO:0051252	2
GO:0045449~|~GO:0051252	2
GO:0006350~|~GO:0006355~|~GO:0010468~|~GO:0031323~|~GO:0032774~|~GO:0051252	2
GO:0006350~|~GO:0019219~|~GO:0031323~|~GO:0032774	2
GO:0006350~|~GO:0006351~|~GO:0006355~|~GO:0010467~|~GO:0019219~|~GO:0031323~|~GO:0045449~|~GO:0051252	2
GO:0006350~|~GO:0006351~|~GO:0010468~|~GO:0019219~|~GO:0032774~|~GO:0045449	2
GO:0006350~|~GO:0006355~|~GO:0010467~|~GO:0019222~|~GO:0031323~|~GO:0032774~|~GO:0045449~|~GO:0051252	2
GO:0006351~|~GO:0010467~|~GO:0010468~|~GO:0045449~|~GO:0051252	2
GO:0006350~|~GO:0006355~|~GO:0031323~|~GO:0045449	2
GO:0006351~|~GO:0010467~|~GO:0031323~|~GO:0032774	2
GO:0006355~|~GO:0010468~|~GO:0019219~|~GO:0032774~|~GO:0045449	2
GO:0006350~|~GO:0006351~|~GO:0006355~|~GO:0010467~|~GO:0010468~|~GO:0032774	2
GO:0006351~|~GO:0019219~|~GO:0019222~|~GO:0031323~|~GO:0045449~|~GO:0051252	2
GO:0006355~|~GO:0019222~|~GO:0031323~|~GO:0045449~|~GO:0051252	2
GO:0006351~|~GO:0010467~|~GO:0010468~|~GO:0031323	2
GO:0006350~|~GO:0006351~|~GO:0010467~|~GO:0019219~|~GO:0019222~|~GO:0031323~|~GO:0032774	2
GO:0006350~|~GO:0006351~|~GO:0006355~|~GO:0010467~|~GO:0019222~|~GO:0032774	2
GO:0006350~|~GO:0006355~|~GO:0010467~|~GO:0010468~|~GO:0019222~|~GO:0032774~|~GO:0045449	2
GO:0010468~|~GO:0019219~|~GO:0019222~|~GO:0031323~|~GO:0032774	2
GO:0006350~|~GO:0006351~|~GO:0006355~|~GO:0010467~|~GO:0010468~|~GO:0019219~|~GO:0019222	2
GO:0010467~|~GO:0016070~|~GO:0051252	2
GO:0001570	1
GO:0006351~|~GO:0010468~|~GO:0019222~|~GO:0031323~|~GO:0032774~|~GO:0045449	2
GO:0006350~|~GO:0006355~|~GO:0016070~|~GO:0045449~|~GO:0051252	2
GO:0043412~|~GO:0044260	2
GO:0010467~|~GO:0010468	2
GO:0010467~|~GO:0010468~|~GO:0019219~|~GO:0045449~|~GO:0051252	2
GO:0006351~|~GO:0010467~|~GO:0019219~|~GO:0019222~|~GO:0032774~|~GO:0045449~|~GO:0051252	2
GO:0010468~|~GO:0019219~|~GO:0019222~|~GO:0045449	2
GO:0006351~|~GO:0006366~|~GO:0032774	2
GO:0006350~|~GO:0010467~|~GO:0019219~|~GO:0031323~|~GO:0045449~|~GO:0051252	2
GO:0006350~|~GO:0006351~|~GO:0006355~|~GO:0010468~|~GO:0019219~|~GO:0031323	2
GO:0006350~|~GO:0006351~|~GO:0010467~|~GO:0010468	2
GO:0006355~|~GO:0019222~|~GO:0032774~|~GO:0045449~|~GO:0051252	2
GO:0006351~|~GO:0016070~|~GO:0032774~|~GO:0045449	2
GO:0006350~|~GO:0006351~|~GO:0006355~|~GO:0010467~|~GO:0010468~|~GO:0019219~|~GO:0019222~|~GO:0031323~|~GO:0032774~|~GO:0045449~|~GO:0051252	1
GO:0010468~|~GO:0019219~|~GO:0031323	2
GO:0006350~|~GO:0006351~|~GO:0010467~|~GO:0031323	2
GO:0006350~|~GO:0006355~|~GO:0019219~|~GO:0019222~|~GO:0032774~|~GO:0045449	2
GO:0006355~|~GO:0010467~|~GO:0031323~|~GO:0051252	2
GO:0043412~|~GO:0043687	2
GO:0019222~|~GO:0032774~|~GO:0051252	2
GO:0006351~|~GO:0006355~|~GO:0010467~|~GO:0010468~|~GO:0019222~|~GO:0031323~|~GO:0051252	2
GO:0006351~|~GO:0010468~|~GO:0019219~|~GO:0032774~|~GO:0051252	2
GO:0006351~|~GO:0010467~|~GO:0019219~|~GO:0031323~|~GO:0045449~|~GO:0051252	2
GO:0006355~|~GO:0010467~|~GO:0019219~|~GO:0019222~|~GO:0045449~|~GO:0051252	2
GO:0006996	1
GO:0019219~|~GO:0019222~|~GO:0031323~|~GO:0045449~|~GO:0051252	2
GO:0006355~|~GO:0019219~|~GO:0031323~|~GO:0051252	2
GO:0006350~|~GO:0006351~|~GO:0010468~|~GO:0031323~|~GO:0045449~|~GO:0051252	2
GO:0006351~|~GO:0019222~|~GO:0032774	2
GO:0006350~|~GO:0006351~|~GO:0010467~|~GO:0016070~|~GO:0051252	2
GO:0040007	1
GO:0006350~|~GO:0006355~|~GO:0010467~|~GO:0019219~|~GO:0019222~|~GO:0031323~|~GO:0051252	2
GO:0006350~|~GO:0006355~|~GO:0019222~|~GO:0031323~|~GO:0045449	2
GO:0006350~|~GO:0006355~|~GO:0019219~|~GO:0045449	2
GO:0010467~|~GO:0031323~|~GO:0045449~|~GO:0051252	2
GO:0010468~|~GO:0019222~|~GO:0032774~|~GO:0045449	2
GO:0048634	1
GO:0006350~|~GO:0006355~|~GO:0019219~|~GO:0019222~|~GO:0045449	2
GO:0010467~|~GO:0019222~|~GO:0031323~|~GO:0032774~|~GO:0051252	2
GO:0006350~|~GO:0006355~|~GO:0010467~|~GO:0019222~|~GO:0051252	2
GO:0006355~|~GO:0010468~|~GO:0032774~|~GO:0045449~|~GO:0051252	2
GO:0016485	1
GO:0006350~|~GO:0010468~|~GO:0019219~|~GO:0031323~|~GO:0032774~|~GO:0045449	2
GO:0006350~|~GO:0006351~|~GO:0006355~|~GO:0010467~|~GO:0031323~|~GO:0045449	2
GO:0006351~|~GO:0006355~|~GO:0016070~|~GO:0032774~|~GO:0051252	2
GO:0010467~|~GO:0019219~|~GO:0019222~|~GO:0031323~|~GO:0032774~|~GO:0051252	2
GO:0019219~|~GO:0051252	2
GO:0010467~|~GO:0019222~|~GO:0032774~|~GO:0045449~|~GO:0051252	2
GO:0009893	2
GO:0019219~|~GO:0031323~|~GO:0045449	2
GO:0006350~|~GO:0006351~|~GO:0006355~|~GO:0019219~|~GO:0019222~|~GO:0031323~|~GO:0032774~|~GO:0051252	2
GO:0006350~|~GO:0006351~|~GO:0010468~|~GO:0045449~|~GO:0051252	2
GO:0006351~|~GO:0010467~|~GO:0010468~|~GO:0019219~|~GO:0019222~|~GO:0032774~|~GO:0045449	2
GO:0006355~|~GO:0010467~|~GO:0019222~|~GO:0032774~|~GO:0045449~|~GO:0051252	2
GO:0006310	1
GO:0006350~|~GO:0006355~|~GO:0010468~|~GO:0019222~|~GO:0032774~|~GO:0051252	2
GO:0006350~|~GO:0006351~|~GO:0006355~|~GO:0019219~|~GO:0031323~|~GO:0032774~|~GO:0051252	2
GO:0016070~|~GO:0045449~|~GO:0051252	2
GO:0006350~|~GO:0006351~|~GO:0019222~|~GO:0032774~|~GO:0051252	2
GO:0006350~|~GO:0006355~|~GO:0019219~|~GO:0045449~|~GO:0051252	2
GO:0006350~|~GO:0006355~|~GO:0019222~|~GO:0031323~|~GO:0032774	2
GO:0006355~|~GO:0019219~|~GO:0019222~|~GO:0032774	2
GO:0006350~|~GO:0006355~|~GO:0010467~|~GO:0010468~|~GO:0032774	2
GO:0006350~|~GO:0006351~|~GO:0010467~|~GO:0010468~|~GO:0019222~|~GO:0031323~|~GO:0032774~|~GO:0045449	2
GO:0006350~|~GO:0006355~|~GO:0010467~|~GO:0019219~|~GO:0031323~|~GO:0051252	2
GO:0006350~|~GO:0010467~|~GO:0010468~|~GO:0032774~|~GO:0045449	2
GO:0006351~|~GO:0006355~|~GO:0010467~|~GO:0010468~|~GO:0019219~|~GO:0019222~|~GO:0031323~|~GO:0045449~|~GO:0051252	2
GO:0006350~|~GO:0006351~|~GO:0019222~|~GO:0032774	2
GO:0006350~|~GO:0006351~|~GO:0010468~|~GO:0019219~|~GO:0019222~|~GO:0031323~|~GO:0032774	2
GO:0006351~|~GO:0006355~|~GO:0016070~|~GO:0045449~|~GO:0051252	2
GO:0006351~|~GO:0010467~|~GO:0019219~|~GO:0045449~|~GO:0051252	2
GO:0043412~|~GO:0044267	2
GO:0006350~|~GO:0010467~|~GO:0019222~|~GO:0031323~|~GO:0045449~|~GO:0051252	2
GO:0006350~|~GO:0006355~|~GO:0010467~|~GO:0031323~|~GO:0032774~|~GO:0045449	2
GO:0006351~|~GO:0006355~|~GO:0010467~|~GO:0010468~|~GO:0019219~|~GO:0032774~|~GO:0045449	2
GO:0006355~|~GO:0010467~|~GO:0016070~|~GO:0032774~|~GO:0045449~|~GO:0051252	2
GO:0006351~|~GO:0006355~|~GO:0010467~|~GO:0032774	2
GO:0006355~|~GO:0019219~|~GO:0032774	2
GO:0006350~|~GO:0006355~|~GO:0010467~|~GO:0019222~|~GO:0032774	2
GO:0006350~|~GO:0006351~|~GO:0006355~|~GO:0019222~|~GO:0031323~|~GO:0032774~|~GO:0045449~|~GO:0051252	2
GO:0006350~|~GO:0010467~|~GO:0019222~|~GO:0031323~|~GO:0032774~|~GO:0051252	2
GO:0006350~|~GO:0006351~|~GO:0010467~|~GO:0010468~|~GO:0019219~|~GO:0019222~|~GO:0031323~|~GO:0032774~|~GO:0045449~|~GO:0051252	2
GO:0006350~|~GO:0006355~|~GO:0010468~|~GO:0019219~|~GO:0019222~|~GO:0031323~|~GO:0032774~|~GO:0045449	2
GO:0006350~|~GO:0006351~|~GO:0006355~|~GO:0010467~|~GO:0010468~|~GO:0019219~|~GO:0031323~|~GO:0032774~|~GO:0045449~|~GO:0051252	2
GO:0006350~|~GO:0006351~|~GO:0019219~|~GO:0019222~|~GO:0031323~|~GO:0032774	2
GO:0006350~|~GO:0006351~|~GO:0019219~|~GO:0019222~|~GO:0032774~|~GO:0045449	2
GO:0006350~|~GO:0006351~|~GO:0010467~|~GO:0019219~|~GO:0051252	2
GO:0019219~|~GO:0019222	2
GO:0006350~|~GO:0019219~|~GO:0019222	2
GO:0006355	2
GO:0006350~|~GO:0006351~|~GO:0010467~|~GO:0010468~|~GO:0019219~|~GO:0031323~|~GO:0032774~|~GO:0045449~|~GO:0051252	2
GO:0006350~|~GO:0006351~|~GO:0010467~|~GO:0010468~|~GO:0031323~|~GO:0032774~|~GO:0045449~|~GO:0051252	2
GO:0006350~|~GO:0006351~|~GO:0019222~|~GO:0032774~|~GO:0045449~|~GO:0051252	2
GO:0006350~|~GO:0006355~|~GO:0010467~|~GO:0031323~|~GO:0045449~|~GO:0051252	2
GO:0006350~|~GO:0006351~|~GO:0006355~|~GO:0010468~|~GO:0019219~|~GO:0019222~|~GO:0031323	2
GO:0000070	1
GO:0010467~|~GO:0010468~|~GO:0019219~|~GO:0032774~|~GO:0051252	2
GO:0006350~|~GO:0006355~|~GO:0010467~|~GO:0032774~|~GO:0051252	2
GO:0007018	1
GO:0006355~|~GO:0010467~|~GO:0019219~|~GO:0019222~|~GO:0032774~|~GO:0051252	2
GO:0006350~|~GO:0006355~|~GO:0010467~|~GO:0010468~|~GO:0019219~|~GO:0051252	2
GO:0006351~|~GO:0010467~|~GO:0019222~|~GO:0031323	2
GO:0006350~|~GO:0006351~|~GO:0006355~|~GO:0010467~|~GO:0010468~|~GO:0019222~|~GO:0032774~|~GO:0045449~|~GO:0051252	2
GO:0006350~|~GO:0006351~|~GO:0006355~|~GO:0010467~|~GO:0016070~|~GO:0051252	2
GO:0010467	2
GO:0006350~|~GO:0006355~|~GO:0010467~|~GO:0019222~|~GO:0031323	2
GO:0007049	1
GO:0006350~|~GO:0006351~|~GO:0010467~|~GO:0019219~|~GO:0019222~|~GO:0031323~|~GO:0045449~|~GO:0051252	2
GO:0006350~|~GO:0006355~|~GO:0019222~|~GO:0031323	2
GO:0006355~|~GO:0010467~|~GO:0010468~|~GO:0019219~|~GO:0019222~|~GO:0031323~|~GO:0032774	2
GO:0006350~|~GO:0006355~|~GO:0019219~|~GO:0032774~|~GO:0045449~|~GO:0051252	2
GO:0006350~|~GO:0006351~|~GO:0006355~|~GO:0010468~|~GO:0019219~|~GO:0032774~|~GO:0045449~|~GO:0051252	2
GO:0010468~|~GO:0032774~|~GO:0045449~|~GO:0051252	2
GO:0006350~|~GO:0006351~|~GO:0010467~|~GO:0010468~|~GO:0019219~|~GO:0019222~|~GO:0031323~|~GO:0032774~|~GO:0051252	2
GO:0006350~|~GO:0006351~|~GO:0010467~|~GO:0010468~|~GO:0019222~|~GO:0031323~|~GO:0032774~|~GO:0045449~|~GO:0051252	2
GO:0006355~|~GO:0019219~|~GO:0019222~|~GO:0031323~|~GO:0032774	2
GO:0006350~|~GO:0006351~|~GO:0010467~|~GO:0019222~|~GO:0031323~|~GO:0032774~|~GO:0045449	2
GO:0006350~|~GO:0006355~|~GO:0010467~|~GO:0010468~|~GO:0019219~|~GO:0032774~|~GO:0051252	2
GO:0006355~|~GO:0019219~|~GO:0019222~|~GO:0031323	2
GO:0006351~|~GO:0006355~|~GO:0010468~|~GO:0019222~|~GO:0032774~|~GO:0045449~|~GO:0051252	2
GO:0010467~|~GO:0031323~|~GO:0051252	2
GO:0006351~|~GO:0006355~|~GO:0010467~|~GO:0010468~|~GO:0019222~|~GO:0031323~|~GO:0032774~|~GO:0051252	2
GO:0006350~|~GO:0006355~|~GO:0010467~|~GO:0032774	2
GO:0006351~|~GO:0006355~|~GO:0010467~|~GO:0010468~|~GO:0019219~|~GO:0019222~|~GO:0032774	2
GO:0006350~|~GO:0010467~|~GO:0019219~|~GO:0031323~|~GO:0032774	2
GO:0006351~|~GO:0006355~|~GO:0010467~|~GO:0019222~|~GO:0031323~|~GO:0045449	2
GO:0008104	2
GO:0006350~|~GO:0006355~|~GO:0010467~|~GO:0010468~|~GO:0019219~|~GO:0019222~|~GO:0031323~|~GO:0032774~|~GO:0045449~|~GO:0051252	2
GO:0006350~|~GO:0006351~|~GO:0010467~|~GO:0010468~|~GO:0031323~|~GO:0032774~|~GO:0051252	2
GO:0010467~|~GO:0019222~|~GO:0031323~|~GO:0032774~|~GO:0045449	2
GO:0006895	1
GO:0006351~|~GO:0006355~|~GO:0010467~|~GO:0010468~|~GO:0019219~|~GO:0019222~|~GO:0031323~|~GO:0032774~|~GO:0045449~|~GO:0051252	2
GO:0006355~|~GO:0010468~|~GO:0019219~|~GO:0032774	2
GO:0032774	2
GO:0006350~|~GO:0031323	2
GO:0031323	2
GO:0006350~|~GO:0006351~|~GO:0019219~|~GO:0031323	2
GO:0010468~|~GO:0019219~|~GO:0045449	2
GO:0006351~|~GO:0006355~|~GO:0031323~|~GO:0045449	2
GO:0000902	1
GO:0006355~|~GO:0019222	2
GO:0006350~|~GO:0006351~|~GO:0006355~|~GO:0031323~|~GO:0032774~|~GO:0051252	2
GO:0006355~|~GO:0010468~|~GO:0019222~|~GO:0045449	2
GO:0050790	1
GO:0006355~|~GO:0010467~|~GO:0019219~|~GO:0051252	2
GO:0006355~|~GO:0016070~|~GO:0032774~|~GO:0045449~|~GO:0051252	2
GO:0019222~|~GO:0031323	2
GO:0006350~|~GO:0006351~|~GO:0006355~|~GO:0010467~|~GO:0019222~|~GO:0031323~|~GO:0032774~|~GO:0045449~|~GO:0051252	2
GO:0006350~|~GO:0006351~|~GO:0006355~|~GO:0010467~|~GO:0016070~|~GO:0045449~|~GO:0051252	2
GO:0006350~|~GO:0006355~|~GO:0010467~|~GO:0019219~|~GO:0019222~|~GO:0045449	2
GO:0006351~|~GO:0006355~|~GO:0010467~|~GO:0010468~|~GO:0019219~|~GO:0019222~|~GO:0031323~|~GO:0032774~|~GO:0051252	2
GO:0006350~|~GO:0006355~|~GO:0010468~|~GO:0019219~|~GO:0019222~|~GO:0031323	2
GO:0006355~|~GO:0016070~|~GO:0051252	2
GO:0006351~|~GO:0010468~|~GO:0019219~|~GO:0019222~|~GO:0031323~|~GO:0051252	2
GO:0006350~|~GO:0010467~|~GO:0010468~|~GO:0031323~|~GO:0045449~|~GO:0051252	2
GO:0006351~|~GO:0006355~|~GO:0019219~|~GO:0045449~|~GO:0051252	2
GO:0006350~|~GO:0006351~|~GO:0006355~|~GO:0019219~|~GO:0045449	2
GO:0006350~|~GO:0006351~|~GO:0019219~|~GO:0031323~|~GO:0051252	2
GO:0006351~|~GO:0006355~|~GO:0010468~|~GO:0019222~|~GO:0031323~|~GO:0045449~|~GO:0051252	2
GO:0006351~|~GO:0006355~|~GO:0045449	2
GO:0006351~|~GO:0006355~|~GO:0010467~|~GO:0010468~|~GO:0019222~|~GO:0032774	2
GO:0006350~|~GO:0006355~|~GO:0010468~|~GO:0019219~|~GO:0019222~|~GO:0045449~|~GO:0051252	2
GO:0010467~|~GO:0010468~|~GO:0019219~|~GO:0019222~|~GO:0031323~|~GO:0045449~|~GO:0051252	2
GO:0006350~|~GO:0006351~|~GO:0016070~|~GO:0032774~|~GO:0045449~|~GO:0051252	2
GO:0010467~|~GO:0010468~|~GO:0032774~|~GO:0051252	2
GO:0006355~|~GO:0010467~|~GO:0019222~|~GO:0045449~|~GO:0051252	2
GO:0006461	1
GO:0006350~|~GO:0010467~|~GO:0019219~|~GO:0031323~|~GO:0032774~|~GO:0045449	2
GO:0010467~|~GO:0019219~|~GO:0019222~|~GO:0032774~|~GO:0045449	2
GO:0006355~|~GO:0019219~|~GO:0019222~|~GO:0032774~|~GO:0045449~|~GO:0051252	2
GO:0006351~|~GO:0006355~|~GO:0031323~|~GO:0032774~|~GO:0051252	2
GO:0010467~|~GO:0010468~|~GO:0031323~|~GO:0045449	2
GO:0006350~|~GO:0010468~|~GO:0019219~|~GO:0019222~|~GO:0032774~|~GO:0051252	2
GO:0016192	1
GO:0006351~|~GO:0006355~|~GO:0010467~|~GO:0010468~|~GO:0019219~|~GO:0031323~|~GO:0045449~|~GO:0051252	2
GO:0006350~|~GO:0010467~|~GO:0010468~|~GO:0019219	2
GO:0006350~|~GO:0006355~|~GO:0031323~|~GO:0032774~|~GO:0045449~|~GO:0051252	2
GO:0006351~|~GO:0010468~|~GO:0019222~|~GO:0031323~|~GO:0045449	2
GO:0006350~|~GO:0006351~|~GO:0051252	2
GO:0006350~|~GO:0006355~|~GO:0010467~|~GO:0031323~|~GO:0032774~|~GO:0045449~|~GO:0051252	2
GO:0006350~|~GO:0010467~|~GO:0010468~|~GO:0019219~|~GO:0045449~|~GO:0051252	2
GO:0006355~|~GO:0051252	2
GO:0006351~|~GO:0006355~|~GO:0010467~|~GO:0016070~|~GO:0045449~|~GO:0051252	2
GO:0006350~|~GO:0006351~|~GO:0006355~|~GO:0010468~|~GO:0019219~|~GO:0019222~|~GO:0045449~|~GO:0051252	2
GO:0006351~|~GO:0010467~|~GO:0019219~|~GO:0019222~|~GO:0031323~|~GO:0032774	2
GO:0006350~|~GO:0006351~|~GO:0019219~|~GO:0031323~|~GO:0032774~|~GO:0045449~|~GO:0051252	2
GO:0006350~|~GO:0006351~|~GO:0010468~|~GO:0031323~|~GO:0032774~|~GO:0045449~|~GO:0051252	2
GO:0006350~|~GO:0006355~|~GO:0010467~|~GO:0032774~|~GO:0045449	2
GO:0007062	1
GO:0006351~|~GO:0006355~|~GO:0019219~|~GO:0019222~|~GO:0032774~|~GO:0051252	2
GO:0006350~|~GO:0006351~|~GO:0010467~|~GO:0019219~|~GO:0019222~|~GO:0031323~|~GO:0032774~|~GO:0045449	2
GO:0010468~|~GO:0019219~|~GO:0031323~|~GO:0045449~|~GO:0051252	2
GO:0006350~|~GO:0006351~|~GO:0010467~|~GO:0010468~|~GO:0019222~|~GO:0032774	2
GO:0006350~|~GO:0006351~|~GO:0010467~|~GO:0019219~|~GO:0031323~|~GO:0032774~|~GO:0051252	2
GO:0010468~|~GO:0019219~|~GO:0019222~|~GO:0032774~|~GO:0045449~|~GO:0051252	2
GO:0006350~|~GO:0010467~|~GO:0010468~|~GO:0019222	2
GO:0006350~|~GO:0006351~|~GO:0006355~|~GO:0010468~|~GO:0019219~|~GO:0019222~|~GO:0031323~|~GO:0045449~|~GO:0051252	2
GO:0006350~|~GO:0006351~|~GO:0006355~|~GO:0010467~|~GO:0019219~|~GO:0045449	2
GO:0006355~|~GO:0010468~|~GO:0019222~|~GO:0045449~|~GO:0051252	2
GO:0006355~|~GO:0019219~|~GO:0019222~|~GO:0045449~|~GO:0051252	2
GO:0006350~|~GO:0006355~|~GO:0019222~|~GO:0032774~|~GO:0045449~|~GO:0051252	2
GO:0006350~|~GO:0006351~|~GO:0010467~|~GO:0010468~|~GO:0019222~|~GO:0045449~|~GO:0051252	2
GO:0006355~|~GO:0010467~|~GO:0019219~|~GO:0019222~|~GO:0032774	2
GO:0006350~|~GO:0006355~|~GO:0010467~|~GO:0019222	2
GO:0010467~|~GO:0019219~|~GO:0051252	2
GO:0006350~|~GO:0010467~|~GO:0031323~|~GO:0032774~|~GO:0045449	2
GO:0006350~|~GO:0006355~|~GO:0010468~|~GO:0019222~|~GO:0031323~|~GO:0032774~|~GO:0045449~|~GO:0051252	2
GO:0006351~|~GO:0010467~|~GO:0019219~|~GO:0031323~|~GO:0032774	2
GO:0010467~|~GO:0010468~|~GO:0031323	2
GO:0006351~|~GO:0006355~|~GO:0010467~|~GO:0019219~|~GO:0031323~|~GO:0045449~|~GO:0051252	2
GO:0006351~|~GO:0010468~|~GO:0019219~|~GO:0032774~|~GO:0045449	2
GO:0006355~|~GO:0010467~|~GO:0031323~|~GO:0045449~|~GO:0051252	2
GO:0006355~|~GO:0019222~|~GO:0032774~|~GO:0045449	2
GO:0006350~|~GO:0006351~|~GO:0006355~|~GO:0010468~|~GO:0019219~|~GO:0032774	2
GO:0031570	1
GO:0006355~|~GO:0010467~|~GO:0019219~|~GO:0019222~|~GO:0032774~|~GO:0045449	2
GO:0006350~|~GO:0006351~|~GO:0010467~|~GO:0010468~|~GO:0045449~|~GO:0051252	2
GO:0010467~|~GO:0010468~|~GO:0019222~|~GO:0031323	2
GO:0006355~|~GO:0010467~|~GO:0032774~|~GO:0045449~|~GO:0051252	2
GO:0006355~|~GO:0010468~|~GO:0019219~|~GO:0019222~|~GO:0032774~|~GO:0051252	2
GO:0016070	2
GO:0019222~|~GO:0031323~|~GO:0045449~|~GO:0051252	2
GO:0006351~|~GO:0016070~|~GO:0032774	2
GO:0019222	2
GO:0006350~|~GO:0006351~|~GO:0010468~|~GO:0051252	2
GO:0006351~|~GO:0006355~|~GO:0010467~|~GO:0031323~|~GO:0032774~|~GO:0045449	2
GO:0006350~|~GO:0006351~|~GO:0006355~|~GO:0031323	2
GO:0006350~|~GO:0006355~|~GO:0019219	2
GO:0006350~|~GO:0006355~|~GO:0010468~|~GO:0019222~|~GO:0031323~|~GO:0032774~|~GO:0051252	2
GO:0006350~|~GO:0010467~|~GO:0010468~|~GO:0019222~|~GO:0031323~|~GO:0045449~|~GO:0051252	2
GO:0006350~|~GO:0006355~|~GO:0019219~|~GO:0019222~|~GO:0031323~|~GO:0045449~|~GO:0051252	2
GO:0006351~|~GO:0006355~|~GO:0010467~|~GO:0010468~|~GO:0019219~|~GO:0031323	2
GO:0019219~|~GO:0031323~|~GO:0032774	2
GO:0006350~|~GO:0006351~|~GO:0010467~|~GO:0031323~|~GO:0045449	2
GO:0010467~|~GO:0010468~|~GO:0031323~|~GO:0032774~|~GO:0045449~|~GO:0051252	2
GO:0006351~|~GO:0006355~|~GO:0010468~|~GO:0019222	2
GO:0006351~|~GO:0031323~|~GO:0032774~|~GO:0045449	2
GO:0006355~|~GO:0031323~|~GO:0032774~|~GO:0051252	2
GO:0006351~|~GO:0006355~|~GO:0019219~|~GO:0019222~|~GO:0032774~|~GO:0045449~|~GO:0051252	2
GO:0010467~|~GO:0010468~|~GO:0019222~|~GO:0051252	2
GO:0006355~|~GO:0010468~|~GO:0032774~|~GO:0045449	2
GO:0006350~|~GO:0010467~|~GO:0010468~|~GO:0032774~|~GO:0045449~|~GO:0051252	2
GO:0006350~|~GO:0006351~|~GO:0010467~|~GO:0016070~|~GO:0032774	2
GO:0006350~|~GO:0006351~|~GO:0019222~|~GO:0031323~|~GO:0032774~|~GO:0051252	2
GO:0006351~|~GO:0006355~|~GO:0019222~|~GO:0031323	2
GO:0044265	1
GO:0006350~|~GO:0006351~|~GO:0010467~|~GO:0019222~|~GO:0032774~|~GO:0045449	2
GO:0006350~|~GO:0006355~|~GO:0010467~|~GO:0010468~|~GO:0019219~|~GO:0032774	2
GO:0006350~|~GO:0006351~|~GO:0006355~|~GO:0019219~|~GO:0031323~|~GO:0045449	2
GO:0010467~|~GO:0019219~|~GO:0032774~|~GO:0051252	2
GO:0006350~|~GO:0006351~|~GO:0010467~|~GO:0010468~|~GO:0019222~|~GO:0031323~|~GO:0032774~|~GO:0051252	2
GO:0006350~|~GO:0006351~|~GO:0010467~|~GO:0010468~|~GO:0019219~|~GO:0032774	2
GO:0006350~|~GO:0006351~|~GO:0006355~|~GO:0010467~|~GO:0019219~|~GO:0031323~|~GO:0051252	2
GO:0006351~|~GO:0019219~|~GO:0032774~|~GO:0045449~|~GO:0051252	2
GO:0006350~|~GO:0010468~|~GO:0019219~|~GO:0031323~|~GO:0032774~|~GO:0045449~|~GO:0051252	2
GO:0006350~|~GO:0006355~|~GO:0010467~|~GO:0010468~|~GO:0031323~|~GO:0032774	2
GO:0006351~|~GO:0006355~|~GO:0010467~|~GO:0010468~|~GO:0031323~|~GO:0032774~|~GO:0045449	2
GO:0006350~|~GO:0006355~|~GO:0010467~|~GO:0019219~|~GO:0019222~|~GO:0031323~|~GO:0032774~|~GO:0051252	2
GO:0006351~|~GO:0019219~|~GO:0019222~|~GO:0031323~|~GO:0045449	2
GO:0006351~|~GO:0010467~|~GO:0019222~|~GO:0051252	2
GO:0006350~|~GO:0006351~|~GO:0010467~|~GO:0019219~|~GO:0019222~|~GO:0031323~|~GO:0045449	2
GO:0006350~|~GO:0006351~|~GO:0006355~|~GO:0010467~|~GO:0019219~|~GO:0019222~|~GO:0031323~|~GO:0051252	2
GO:0006350~|~GO:0006355~|~GO:0010467~|~GO:0019219~|~GO:0031323~|~GO:0032774~|~GO:0045449	2
GO:0019222~|~GO:0031323~|~GO:0032774	2
GO:0006355~|~GO:0010467~|~GO:0019219~|~GO:0045449~|~GO:0051252	2
GO:0006351~|~GO:0006355~|~GO:0010467~|~GO:0010468~|~GO:0019222~|~GO:0031323~|~GO:0032774~|~GO:0045449~|~GO:0051252	2
GO:0006351~|~GO:0006355~|~GO:0010467~|~GO:0019219~|~GO:0019222~|~GO:0031323~|~GO:0045449~|~GO:0051252	2
GO:0006350~|~GO:0010468~|~GO:0019219~|~GO:0019222~|~GO:0051252	2
GO:0006350~|~GO:0006351~|~GO:0006355~|~GO:0019219~|~GO:0019222~|~GO:0031323~|~GO:0032774~|~GO:0045449	2
GO:0010467~|~GO:0019222~|~GO:0032774~|~GO:0051252	2
GO:0006350~|~GO:0006355~|~GO:0019219~|~GO:0031323	2
GO:0051493	1
GO:0006350~|~GO:0010467~|~GO:0010468~|~GO:0019219~|~GO:0019222~|~GO:0031323~|~GO:0032774	2
GO:0006351~|~GO:0010467~|~GO:0019219~|~GO:0019222~|~GO:0031323~|~GO:0051252	2
GO:0006350~|~GO:0006355~|~GO:0010467~|~GO:0016070~|~GO:0051252	2
GO:0006350~|~GO:0006351~|~GO:0010467~|~GO:0019219~|~GO:0019222~|~GO:0031323~|~GO:0032774~|~GO:0051252	2
GO:0010468~|~GO:0019219~|~GO:0019222~|~GO:0031323~|~GO:0045449	2
GO:0006350~|~GO:0006355~|~GO:0010468~|~GO:0019219~|~GO:0031323~|~GO:0045449~|~GO:0051252	2
GO:0006350~|~GO:0006351~|~GO:0010468~|~GO:0019219~|~GO:0031323~|~GO:0032774~|~GO:0051252	2
GO:0006355~|~GO:0010467~|~GO:0031323~|~GO:0032774~|~GO:0045449~|~GO:0051252	2
GO:0006468~|~GO:0006793~|~GO:0016310	2
GO:0006351~|~GO:0006355~|~GO:0010467~|~GO:0010468~|~GO:0019222~|~GO:0031323~|~GO:0032774	2
GO:0006351~|~GO:0006355~|~GO:0010467~|~GO:0019219	2
GO:0016568	1
GO:0006350~|~GO:0006355~|~GO:0031323~|~GO:0032774~|~GO:0051252	2
GO:0006351~|~GO:0010467~|~GO:0019222~|~GO:0031323~|~GO:0032774	2
GO:0006351~|~GO:0032774~|~GO:0051252	2
GO:0031323~|~GO:0045449	2
GO:0006350~|~GO:0006351~|~GO:0006355~|~GO:0010467~|~GO:0010468~|~GO:0019222~|~GO:0031323	2
GO:0006350~|~GO:0019219~|~GO:0045449~|~GO:0051252	2
GO:0006351~|~GO:0006355~|~GO:0032774~|~GO:0045449	2
GO:0006350~|~GO:0006351~|~GO:0006355~|~GO:0010468~|~GO:0019222~|~GO:0032774	2
GO:0006350~|~GO:0006355~|~GO:0010468~|~GO:0019219~|~GO:0019222~|~GO:0031323~|~GO:0032774	2
GO:0006350~|~GO:0031323~|~GO:0045449~|~GO:0051252	2
GO:0006351~|~GO:0006355~|~GO:0010467~|~GO:0019219~|~GO:0032774~|~GO:0051252	2
GO:0006351~|~GO:0019219~|~GO:0031323~|~GO:0045449~|~GO:0051252	2
GO:0010468~|~GO:0031323~|~GO:0032774	2
GO:0009259	1
GO:0006351~|~GO:0010467~|~GO:0010468~|~GO:0019222~|~GO:0031323~|~GO:0045449~|~GO:0051252	2
GO:0006351~|~GO:0019219~|~GO:0031323~|~GO:0032774~|~GO:0045449~|~GO:0051252	2
GO:0006355~|~GO:0010467~|~GO:0019219~|~GO:0019222~|~GO:0051252	2
GO:0006350~|~GO:0006351~|~GO:0006355~|~GO:0010467~|~GO:0019219~|~GO:0019222~|~GO:0031323~|~GO:0032774~|~GO:0045449~|~GO:0051252	2
GO:0006351~|~GO:0006355~|~GO:0010468~|~GO:0019219~|~GO:0019222~|~GO:0031323~|~GO:0032774	2
GO:0006355~|~GO:0010468~|~GO:0032774~|~GO:0051252	2
GO:0006350~|~GO:0006355~|~GO:0010467~|~GO:0031323	2
GO:0006350~|~GO:0006351~|~GO:0010467~|~GO:0019222~|~GO:0032774~|~GO:0051252	2
GO:0006355~|~GO:0010467~|~GO:0010468~|~GO:0019219~|~GO:0032774	2
GO:0006351~|~GO:0006355~|~GO:0010468~|~GO:0019219~|~GO:0019222~|~GO:0031323~|~GO:0051252	2
GO:0010468~|~GO:0045449~|~GO:0051252	2
GO:0006355~|~GO:0010467~|~GO:0016070	2
GO:0006350~|~GO:0006351~|~GO:0019219	2
GO:0006350~|~GO:0006351~|~GO:0006355~|~GO:0010467~|~GO:0010468~|~GO:0019219~|~GO:0032774	2
GO:0006355~|~GO:0019219~|~GO:0031323~|~GO:0045449	2
GO:0006351~|~GO:0010467~|~GO:0010468~|~GO:0019219~|~GO:0031323~|~GO:0032774~|~GO:0045449~|~GO:0051252	2
GO:0006350~|~GO:0006351~|~GO:0032774	2
GO:0019219~|~GO:0019222~|~GO:0031323~|~GO:0032774	2
GO:0006355~|~GO:0010467~|~GO:0019222~|~GO:0031323~|~GO:0045449	2
GO:0006350~|~GO:0010468~|~GO:0019219~|~GO:0031323~|~GO:0051252	2
GO:0006351~|~GO:0010467~|~GO:0019222~|~GO:0031323~|~GO:0045449~|~GO:0051252	2
GO:0006351~|~GO:0006355~|~GO:0010468~|~GO:0045449~|~GO:0051252	2
GO:0031572	1
GO:0006350~|~GO:0006355~|~GO:0010468~|~GO:0019219~|~GO:0019222~|~GO:0031323~|~GO:0045449	2
GO:0006351~|~GO:0006355~|~GO:0019219~|~GO:0019222~|~GO:0031323	2
GO:0006350~|~GO:0006355~|~GO:0019219~|~GO:0019222~|~GO:0045449~|~GO:0051252	2
GO:0006355~|~GO:0010467~|~GO:0010468~|~GO:0019219~|~GO:0019222~|~GO:0031323~|~GO:0045449	2
GO:0010467~|~GO:0010468~|~GO:0019222~|~GO:0031323~|~GO:0051252	2
GO:0043412	2
GO:0006350~|~GO:0006355~|~GO:0010467~|~GO:0019219~|~GO:0051252	2
GO:0006350~|~GO:0019219~|~GO:0019222~|~GO:0031323	2
GO:0006351~|~GO:0006355~|~GO:0010467~|~GO:0051252	2
GO:0006350~|~GO:0006351~|~GO:0006355~|~GO:0010467~|~GO:0019219~|~GO:0045449~|~GO:0051252	2
GO:0006351~|~GO:0019219~|~GO:0031323~|~GO:0032774	2
GO:0006351~|~GO:0006355~|~GO:0010468~|~GO:0019219~|~GO:0045449~|~GO:0051252	2
GO:0006350~|~GO:0019219~|~GO:0019222~|~GO:0031323~|~GO:0032774~|~GO:0045449	2
GO:0010467~|~GO:0019219~|~GO:0031323~|~GO:0051252	2
GO:0006350~|~GO:0010467~|~GO:0010468~|~GO:0019222~|~GO:0031323~|~GO:0032774~|~GO:0045449~|~GO:0051252	2
GO:0006351~|~GO:0006355~|~GO:0010468~|~GO:0045449	2
GO:0006350~|~GO:0006351~|~GO:0010467~|~GO:0010468~|~GO:0019222~|~GO:0032774~|~GO:0045449~|~GO:0051252	2
GO:0010468~|~GO:0032774~|~GO:0045449	2
GO:0006350~|~GO:0006355~|~GO:0010467~|~GO:0016070~|~GO:0032774~|~GO:0045449~|~GO:0051252	2
GO:0006351~|~GO:0006355~|~GO:0010467~|~GO:0010468~|~GO:0031323~|~GO:0051252	2
GO:0019222~|~GO:0051252	2
GO:0006350~|~GO:0006351~|~GO:0006355~|~GO:0010467~|~GO:0010468~|~GO:0031323~|~GO:0032774	2
GO:0006355~|~GO:0010467~|~GO:0010468~|~GO:0032774~|~GO:0051252	2
GO:0006350~|~GO:0010467~|~GO:0019222~|~GO:0051252	2
GO:0006350~|~GO:0006351~|~GO:0006355~|~GO:0010467~|~GO:0019219~|~GO:0019222~|~GO:0031323~|~GO:0045449	2
GO:0019222~|~GO:0045449~|~GO:0051252	2
GO:0010468~|~GO:0019219~|~GO:0031323~|~GO:0032774~|~GO:0045449	2
GO:0006351~|~GO:0045449~|~GO:0051252	2
GO:0006350~|~GO:0010468~|~GO:0019219~|~GO:0051252	2
GO:0006351~|~GO:0019219~|~GO:0019222~|~GO:0032774~|~GO:0051252	2
GO:0006350~|~GO:0016070~|~GO:0032774	2
GO:0010467~|~GO:0010468~|~GO:0019219~|~GO:0031323	2
GO:0006350~|~GO:0006351~|~GO:0032774~|~GO:0045449~|~GO:0051252	2
GO:0006350~|~GO:0006351~|~GO:0010467~|~GO:0031323~|~GO:0032774~|~GO:0051252	2
GO:0006355~|~GO:0010467~|~GO:0010468~|~GO:0019219~|~GO:0019222~|~GO:0051252	2
GO:0006351~|~GO:0006355~|~GO:0019219~|~GO:0045449	2
GO:0006351~|~GO:0010468~|~GO:0019222~|~GO:0031323~|~GO:0032774~|~GO:0045449~|~GO:0051252	2
GO:0006355~|~GO:0010467~|~GO:0019219~|~GO:0031323~|~GO:0045449~|~GO:0051252	2
GO:0006351	2
GO:0010467~|~GO:0031323~|~GO:0045449	2
GO:0006350~|~GO:0010467~|~GO:0010468~|~GO:0019219~|~GO:0019222~|~GO:0045449~|~GO:0051252	2
GO:0006355~|~GO:0010468~|~GO:0019222~|~GO:0032774~|~GO:0045449	2
GO:0006351~|~GO:0016070~|~GO:0032774~|~GO:0051252	2
GO:0006350~|~GO:0006355~|~GO:0010468~|~GO:0019219~|~GO:0019222~|~GO:0031323~|~GO:0032774~|~GO:0051252	2
GO:0006351~|~GO:0006355~|~GO:0019222	2
GO:0006350~|~GO:0010467~|~GO:0045449~|~GO:0051252	2
GO:0006350~|~GO:0006355~|~GO:0016070	2
GO:0006350~|~GO:0006351~|~GO:0010467~|~GO:0010468~|~GO:0019219~|~GO:0032774~|~GO:0051252	2
GO:0006351~|~GO:0006355~|~GO:0010467~|~GO:0045449~|~GO:0051252	2
GO:0006350~|~GO:0010467~|~GO:0019219~|~GO:0031323	2
GO:0006350~|~GO:0010468~|~GO:0019219~|~GO:0019222~|~GO:0032774~|~GO:0045449~|~GO:0051252	2
GO:0006350~|~GO:0006351~|~GO:0006355~|~GO:0019222~|~GO:0031323~|~GO:0045449~|~GO:0051252	2
GO:0006350~|~GO:0006355~|~GO:0010468~|~GO:0019222~|~GO:0031323~|~GO:0051252	2
GO:0006350~|~GO:0006351~|~GO:0010467~|~GO:0010468~|~GO:0019222~|~GO:0045449	2
GO:0006351~|~GO:0010467~|~GO:0016070~|~GO:0032774~|~GO:0045449	2
GO:0006350~|~GO:0006351~|~GO:0010467~|~GO:0010468~|~GO:0019222~|~GO:0031323~|~GO:0051252	2
GO:0006350~|~GO:0006351~|~GO:0006355~|~GO:0010467~|~GO:0019219~|~GO:0032774~|~GO:0045449	2
GO:0006351~|~GO:0006355~|~GO:0010467~|~GO:0019222	2
GO:0006350~|~GO:0010468~|~GO:0031323~|~GO:0032774~|~GO:0045449~|~GO:0051252	2
GO:0006350~|~GO:0006351~|~GO:0010467~|~GO:0045449~|~GO:0051252	2
GO:0006350~|~GO:0010467~|~GO:0031323~|~GO:0045449~|~GO:0051252	2
GO:0006350~|~GO:0010467~|~GO:0010468~|~GO:0019222~|~GO:0031323~|~GO:0032774~|~GO:0045449	2
GO:0006350~|~GO:0010467~|~GO:0019219~|~GO:0045449	2
GO:0006350~|~GO:0010468~|~GO:0019219~|~GO:0032774~|~GO:0051252	2
GO:0006351~|~GO:0019222~|~GO:0045449~|~GO:0051252	2
GO:0006468~|~GO:0006796	2
GO:0006351~|~GO:0010467~|~GO:0010468~|~GO:0019222~|~GO:0031323~|~GO:0032774~|~GO:0045449	2
GO:0006350~|~GO:0006355~|~GO:0010468~|~GO:0019219~|~GO:0031323	2
GO:0006350~|~GO:0010467~|~GO:0010468~|~GO:0019219~|~GO:0032774~|~GO:0051252	2
GO:0006351~|~GO:0010467~|~GO:0010468~|~GO:0032774~|~GO:0045449~|~GO:0051252	2
GO:0044260~|~GO:0044267	2
GO:0006355~|~GO:0010468~|~GO:0031323~|~GO:0051252	2
GO:0006350~|~GO:0006355~|~GO:0010467~|~GO:0019219~|~GO:0031323	2
GO:0006350~|~GO:0010467~|~GO:0010468~|~GO:0019219~|~GO:0019222~|~GO:0051252	2
GO:0006351~|~GO:0006355~|~GO:0010467~|~GO:0031323~|~GO:0045449~|~GO:0051252	2
GO:0010467~|~GO:0010468~|~GO:0019219	2
GO:0006350~|~GO:0006351~|~GO:0016070	2
GO:0006350~|~GO:0006351~|~GO:0019219~|~GO:0031323~|~GO:0045449	2
GO:0010467~|~GO:0010468~|~GO:0019219~|~GO:0019222~|~GO:0031323	2
GO:0010468~|~GO:0019219~|~GO:0045449~|~GO:0051252	2
GO:0006351~|~GO:0006355~|~GO:0010467~|~GO:0019219~|~GO:0031323~|~GO:0051252	2
GO:0006350~|~GO:0006351~|~GO:0006355~|~GO:0010467~|~GO:0010468~|~GO:0019219~|~GO:0019222~|~GO:0031323~|~GO:0032774~|~GO:0051252	2
GO:0010467~|~GO:0010468~|~GO:0019219~|~GO:0031323~|~GO:0051252	2
GO:0006351~|~GO:0010467~|~GO:0019219~|~GO:0019222~|~GO:0032774~|~GO:0045449	2
GO:0006350~|~GO:0006355~|~GO:0010467~|~GO:0016070~|~GO:0032774~|~GO:0051252	2
GO:0006350~|~GO:0010468~|~GO:0031323~|~GO:0032774	2
GO:0019219~|~GO:0019222~|~GO:0031323	2
GO:0006350~|~GO:0006351~|~GO:0006355~|~GO:0032774	2
GO:0006350~|~GO:0006351~|~GO:0016070~|~GO:0045449	2
GO:0006350~|~GO:0006351~|~GO:0006355~|~GO:0010467~|~GO:0019219~|~GO:0019222	2
GO:0006350~|~GO:0019222~|~GO:0031323~|~GO:0032774~|~GO:0045449	2
GO:0006355~|~GO:0010468~|~GO:0031323	2
GO:0006351~|~GO:0010467~|~GO:0016070~|~GO:0045449	2
GO:0006351~|~GO:0010467~|~GO:0010468~|~GO:0019219~|~GO:0051252	2
GO:0009893~|~GO:0031325	1
GO:0006350~|~GO:0006351~|~GO:0006355~|~GO:0010468~|~GO:0019222~|~GO:0031323~|~GO:0032774~|~GO:0051252	2
GO:0006350~|~GO:0010468~|~GO:0019219~|~GO:0019222~|~GO:0031323~|~GO:0032774~|~GO:0051252	2
GO:0006351~|~GO:0031323~|~GO:0051252	2
GO:0006350~|~GO:0010467~|~GO:0019219~|~GO:0032774~|~GO:0051252	2
GO:0006351~|~GO:0019222~|~GO:0031323~|~GO:0045449~|~GO:0051252	2
GO:0006350~|~GO:0006351~|~GO:0006355~|~GO:0010467~|~GO:0019222~|~GO:0031323~|~GO:0045449~|~GO:0051252	2
GO:0010467~|~GO:0010468~|~GO:0032774~|~GO:0045449~|~GO:0051252	2
GO:0045893	1
GO:0006350~|~GO:0006351~|~GO:0006355~|~GO:0010467~|~GO:0031323~|~GO:0032774	2
GO:0006350~|~GO:0019222~|~GO:0031323~|~GO:0045449~|~GO:0051252	2
GO:0007169	1
GO:0006355~|~GO:0019219~|~GO:0045449~|~GO:0051252	2
GO:0006350~|~GO:0006351~|~GO:0006355~|~GO:0010468~|~GO:0019219~|~GO:0032774~|~GO:0051252	2
GO:0006351~|~GO:0006355~|~GO:0010467~|~GO:0016070~|~GO:0032774~|~GO:0045449	2
GO:0007264	1
GO:0051272	1
GO:0006350~|~GO:0006351~|~GO:0010467~|~GO:0019219~|~GO:0032774~|~GO:0045449~|~GO:0051252	2
GO:0006351~|~GO:0006355~|~GO:0010468~|~GO:0019219~|~GO:0032774~|~GO:0045449	2
GO:0006350~|~GO:0006355~|~GO:0010468	2
GO:0006350~|~GO:0006351~|~GO:0006355~|~GO:0019222	2
GO:0006350~|~GO:0006351~|~GO:0006355~|~GO:0010467~|~GO:0019219~|~GO:0019222~|~GO:0032774~|~GO:0045449	2
GO:0006351~|~GO:0010467~|~GO:0019219~|~GO:0019222~|~GO:0031323~|~GO:0032774~|~GO:0045449~|~GO:0051252	2
GO:0006350~|~GO:0019219~|~GO:0019222~|~GO:0031323~|~GO:0032774	2
GO:0006355~|~GO:0010467~|~GO:0051252	2
GO:0006351~|~GO:0010467~|~GO:0019219~|~GO:0019222	2
GO:0006355~|~GO:0010467~|~GO:0010468~|~GO:0019222	2
GO:0006350~|~GO:0006351~|~GO:0010468~|~GO:0019222~|~GO:0031323~|~GO:0045449	2
GO:0006464~|~GO:0043412~|~GO:0043687~|~GO:0044267	2
GO:0006350~|~GO:0010467~|~GO:0019222~|~GO:0032774~|~GO:0051252	2
GO:0006350~|~GO:0006351~|~GO:0006355~|~GO:0010467~|~GO:0010468~|~GO:0019222~|~GO:0031323~|~GO:0051252	2
GO:0006351~|~GO:0006355~|~GO:0010467~|~GO:0032774~|~GO:0051252	2
GO:0006351~|~GO:0006355~|~GO:0010468	2
GO:0006350~|~GO:0006351~|~GO:0010467~|~GO:0010468~|~GO:0019219~|~GO:0019222~|~GO:0031323~|~GO:0032774~|~GO:0045449	2
GO:0006351~|~GO:0010467~|~GO:0019222~|~GO:0031323~|~GO:0032774~|~GO:0045449~|~GO:0051252	2
GO:0006351~|~GO:0006355~|~GO:0010467~|~GO:0019219~|~GO:0032774	2
GO:0006355~|~GO:0019219	2
GO:0044267	2
GO:0006355~|~GO:0010467~|~GO:0016070~|~GO:0032774	2
GO:0006350~|~GO:0010467~|~GO:0010468~|~GO:0019219~|~GO:0019222~|~GO:0032774~|~GO:0051252	2
GO:0006351~|~GO:0010467~|~GO:0019219~|~GO:0019222~|~GO:0032774	2
GO:0006350~|~GO:0006355~|~GO:0010467	2
GO:0006350~|~GO:0010468~|~GO:0019219	2
GO:0006350~|~GO:0010467~|~GO:0019222~|~GO:0031323~|~GO:0032774~|~GO:0045449	2
GO:0006350~|~GO:0006351~|~GO:0006355~|~GO:0019219~|~GO:0031323~|~GO:0051252	2
GO:0006350~|~GO:0010467~|~GO:0016070~|~GO:0032774~|~GO:0051252	2
GO:0032147	1
GO:0006350~|~GO:0032774~|~GO:0045449	2
GO:0006351~|~GO:0010467~|~GO:0010468~|~GO:0019219~|~GO:0031323~|~GO:0051252	2
GO:0006350~|~GO:0006351~|~GO:0006355~|~GO:0010467~|~GO:0010468~|~GO:0045449~|~GO:0051252	2
GO:0006351~|~GO:0010467~|~GO:0019219~|~GO:0019222~|~GO:0031323~|~GO:0045449~|~GO:0051252	2
GO:0006351~|~GO:0010468	2
GO:0006464~|~GO:0043687	2
GO:0051338	1
GO:0006350~|~GO:0006355~|~GO:0010468~|~GO:0031323~|~GO:0032774~|~GO:0045449~|~GO:0051252	2
GO:0006355~|~GO:0010468~|~GO:0019222~|~GO:0031323~|~GO:0032774~|~GO:0051252	2
GO:0006351~|~GO:0010467~|~GO:0032774	2
GO:0010467~|~GO:0019222~|~GO:0031323	2
GO:0006350~|~GO:0006355~|~GO:0010467~|~GO:0019222~|~GO:0031323~|~GO:0051252	2
GO:0006351~|~GO:0006355~|~GO:0031323~|~GO:0051252	2
GO:0006350~|~GO:0010467~|~GO:0010468~|~GO:0019219~|~GO:0019222~|~GO:0031323~|~GO:0045449	2
GO:0006351~|~GO:0006355~|~GO:0010467~|~GO:0019219~|~GO:0031323~|~GO:0032774~|~GO:0045449	2
GO:0006350~|~GO:0010467~|~GO:0019219~|~GO:0031323~|~GO:0045449	2
GO:0006350~|~GO:0006351~|~GO:0006355~|~GO:0010467~|~GO:0019222~|~GO:0031323~|~GO:0032774~|~GO:0051252	2
GO:0006350~|~GO:0010468~|~GO:0019222~|~GO:0032774	2
GO:0006350~|~GO:0006355~|~GO:0010467~|~GO:0010468~|~GO:0019219~|~GO:0019222~|~GO:0031323~|~GO:0045449	2
GO:0006350~|~GO:0006351~|~GO:0006355~|~GO:0016070~|~GO:0032774~|~GO:0045449~|~GO:0051252	2
GO:0006350~|~GO:0006355~|~GO:0010468~|~GO:0019219~|~GO:0031323~|~GO:0032774	2
GO:0010467~|~GO:0010468~|~GO:0019219~|~GO:0032774~|~GO:0045449~|~GO:0051252	2
GO:0006350~|~GO:0006351~|~GO:0006355~|~GO:0010467~|~GO:0019222~|~GO:0031323	2
GO:0006355~|~GO:0016070	2
GO:0006350~|~GO:0006351~|~GO:0006355~|~GO:0010467~|~GO:0031323~|~GO:0032774~|~GO:0051252	2
GO:0006351~|~GO:0010468~|~GO:0019219~|~GO:0019222	2
GO:0006351~|~GO:0006355~|~GO:0010468~|~GO:0019219~|~GO:0031323~|~GO:0032774~|~GO:0045449~|~GO:0051252	2
GO:0006350~|~GO:0006351~|~GO:0010467~|~GO:0010468~|~GO:0019219~|~GO:0031323~|~GO:0032774~|~GO:0051252	2
GO:0006355~|~GO:0010467~|~GO:0010468~|~GO:0019219~|~GO:0045449~|~GO:0051252	2
GO:0006355~|~GO:0010467~|~GO:0019222~|~GO:0031323~|~GO:0032774~|~GO:0045449~|~GO:0051252	2
GO:0019222~|~GO:0032774~|~GO:0045449	2
GO:0006350~|~GO:0006355~|~GO:0010467~|~GO:0045449	2
GO:0006350~|~GO:0006351~|~GO:0006355~|~GO:0010468~|~GO:0019219~|~GO:0019222~|~GO:0032774~|~GO:0045449~|~GO:0051252	2
GO:0006351~|~GO:0010467~|~GO:0010468~|~GO:0019222~|~GO:0031323~|~GO:0032774	2
GO:0006350~|~GO:0006351~|~GO:0006355~|~GO:0010467~|~GO:0010468~|~GO:0019219~|~GO:0031323~|~GO:0045449~|~GO:0051252	2
GO:0006355~|~GO:0010467~|~GO:0031323~|~GO:0032774~|~GO:0045449	2
GO:0006350~|~GO:0019219~|~GO:0051252	2
GO:0006350~|~GO:0010468~|~GO:0032774~|~GO:0051252	2
GO:0006351~|~GO:0010468~|~GO:0019222~|~GO:0045449	2
GO:0019219~|~GO:0019222~|~GO:0031323~|~GO:0032774~|~GO:0045449~|~GO:0051252	2
GO:0006350~|~GO:0006355~|~GO:0010468~|~GO:0019219~|~GO:0032774	2
GO:0006350~|~GO:0006355~|~GO:0010467~|~GO:0010468~|~GO:0045449~|~GO:0051252	2
GO:0006350~|~GO:0006351~|~GO:0010468~|~GO:0032774~|~GO:0051252	2
GO:0006796~|~GO:0016310	2
GO:0006351~|~GO:0006355~|~GO:0010467~|~GO:0010468~|~GO:0019219~|~GO:0019222~|~GO:0031323~|~GO:0032774	2
GO:0006355~|~GO:0019222~|~GO:0031323	2
GO:0022607	2
GO:0010468~|~GO:0019222~|~GO:0031323~|~GO:0032774~|~GO:0045449~|~GO:0051252	2
GO:0000075	1
GO:0006350~|~GO:0019219~|~GO:0019222~|~GO:0031323~|~GO:0051252	2
GO:0010468	2
GO:0006355~|~GO:0010467~|~GO:0019219~|~GO:0019222~|~GO:0031323~|~GO:0032774~|~GO:0045449	2
GO:0006350~|~GO:0010467~|~GO:0019219~|~GO:0019222~|~GO:0031323~|~GO:0032774~|~GO:0051252	2
GO:0051298	1
GO:0010467~|~GO:0010468~|~GO:0019222~|~GO:0045449	2
GO:0006350~|~GO:0010467~|~GO:0010468~|~GO:0019219~|~GO:0019222~|~GO:0031323~|~GO:0032774~|~GO:0045449~|~GO:0051252	2
GO:0006350~|~GO:0006355	2
GO:0006793~|~GO:0006796	2
GO:0006350~|~GO:0006355~|~GO:0010467~|~GO:0010468	2
GO:0006350~|~GO:0006355~|~GO:0010467~|~GO:0019219~|~GO:0045449~|~GO:0051252	2
GO:0006351~|~GO:0010467~|~GO:0010468~|~GO:0019219~|~GO:0019222~|~GO:0031323~|~GO:0032774~|~GO:0045449	2
GO:0006351~|~GO:0006355~|~GO:0010467~|~GO:0010468~|~GO:0019219~|~GO:0032774~|~GO:0045449~|~GO:0051252	2
GO:0006350~|~GO:0032774~|~GO:0045449~|~GO:0051252	2
GO:0006355~|~GO:0010467~|~GO:0010468~|~GO:0019219~|~GO:0031323	2
GO:0019222~|~GO:0031323~|~GO:0051252	2
GO:0006355~|~GO:0010467~|~GO:0010468~|~GO:0019219~|~GO:0019222~|~GO:0045449~|~GO:0051252	2
GO:0006355~|~GO:0010467~|~GO:0019222~|~GO:0031323~|~GO:0032774~|~GO:0051252	2
GO:0006350~|~GO:0006351~|~GO:0010468~|~GO:0019219~|~GO:0019222~|~GO:0032774	2
GO:0006351~|~GO:0010467~|~GO:0019219~|~GO:0019222~|~GO:0045449~|~GO:0051252	2
GO:0006350~|~GO:0006355~|~GO:0031323~|~GO:0051252	2
GO:0006350~|~GO:0006351~|~GO:0010467~|~GO:0010468~|~GO:0019219~|~GO:0019222~|~GO:0031323~|~GO:0045449	2
GO:0006350~|~GO:0006351~|~GO:0010467~|~GO:0010468~|~GO:0032774~|~GO:0051252	2
GO:0006350~|~GO:0006351~|~GO:0006355~|~GO:0010468~|~GO:0031323~|~GO:0032774~|~GO:0051252	2
GO:0010467~|~GO:0045449~|~GO:0051252	2
GO:0006350~|~GO:0006351~|~GO:0010467~|~GO:0010468~|~GO:0019219~|~GO:0051252	2
GO:0006351~|~GO:0006355~|~GO:0019219~|~GO:0019222~|~GO:0051252	2
GO:0006350~|~GO:0006355~|~GO:0031323~|~GO:0032774~|~GO:0045449	2
GO:0006351~|~GO:0006355~|~GO:0010468~|~GO:0019219~|~GO:0019222~|~GO:0031323~|~GO:0032774~|~GO:0051252	2
GO:0006351~|~GO:0006355	2
GO:0006351~|~GO:0010467~|~GO:0010468~|~GO:0019219~|~GO:0019222~|~GO:0045449~|~GO:0051252	2
GO:0006355~|~GO:0010468~|~GO:0031323~|~GO:0045449	2
GO:0006351~|~GO:0006355~|~GO:0016070~|~GO:0051252	2
GO:0006350~|~GO:0006355~|~GO:0010468~|~GO:0019219~|~GO:0031323~|~GO:0032774~|~GO:0045449~|~GO:0051252	2
GO:0006350~|~GO:0006351~|~GO:0006355~|~GO:0010468~|~GO:0019219~|~GO:0031323~|~GO:0032774~|~GO:0045449~|~GO:0051252	2
GO:0006350~|~GO:0010467~|~GO:0010468~|~GO:0019219~|~GO:0019222~|~GO:0031323~|~GO:0032774~|~GO:0045449	2
GO:0006350~|~GO:0006355~|~GO:0032774	2
GO:0006350~|~GO:0006355~|~GO:0010467~|~GO:0010468~|~GO:0031323~|~GO:0032774~|~GO:0045449	2
GO:0006355~|~GO:0019219~|~GO:0031323~|~GO:0045449~|~GO:0051252	2
GO:0006350~|~GO:0006351~|~GO:0010467~|~GO:0031323~|~GO:0051252	2
GO:0006350~|~GO:0010467~|~GO:0019219~|~GO:0019222~|~GO:0031323~|~GO:0051252	2
GO:0010467~|~GO:0010468~|~GO:0031323~|~GO:0032774	2
GO:0006350~|~GO:0010468~|~GO:0019222~|~GO:0032774~|~GO:0045449~|~GO:0051252	2
GO:0006351~|~GO:0006355~|~GO:0010467~|~GO:0016070~|~GO:0045449	2
GO:0006350~|~GO:0006351~|~GO:0010468~|~GO:0019219~|~GO:0031323~|~GO:0045449~|~GO:0051252	2
GO:0006355~|~GO:0010468~|~GO:0019219~|~GO:0031323~|~GO:0045449~|~GO:0051252	2
GO:0006350~|~GO:0006355~|~GO:0010468~|~GO:0019219~|~GO:0019222~|~GO:0032774~|~GO:0045449	2
GO:0006350~|~GO:0006351~|~GO:0006355~|~GO:0019219~|~GO:0019222~|~GO:0031323~|~GO:0032774~|~GO:0045449~|~GO:0051252	2
GO:0006357	1
GO:0006350~|~GO:0006351~|~GO:0010467~|~GO:0010468~|~GO:0019219~|~GO:0031323~|~GO:0045449	2
GO:0006350~|~GO:0006351~|~GO:0006355~|~GO:0010467~|~GO:0010468~|~GO:0019222~|~GO:0031323~|~GO:0045449~|~GO:0051252	2
GO:0006351~|~GO:0006355~|~GO:0010467~|~GO:0019222~|~GO:0031323~|~GO:0051252	2
GO:0006350~|~GO:0006351~|~GO:0006355~|~GO:0010467~|~GO:0019222~|~GO:0031323~|~GO:0032774~|~GO:0045449	2
GO:0006350~|~GO:0006351~|~GO:0010468~|~GO:0019219~|~GO:0031323	2
GO:0006351~|~GO:0010467~|~GO:0019222~|~GO:0031323~|~GO:0045449	2
GO:0006350~|~GO:0006351~|~GO:0010467~|~GO:0010468~|~GO:0019219~|~GO:0031323~|~GO:0032774~|~GO:0045449	2
GO:0006351~|~GO:0010467~|~GO:0010468~|~GO:0019222~|~GO:0031323~|~GO:0051252	2
GO:0006355~|~GO:0010467~|~GO:0010468~|~GO:0031323~|~GO:0045449	2
GO:0006350~|~GO:0019222~|~GO:0045449	2
GO:0006355~|~GO:0019219~|~GO:0032774~|~GO:0045449~|~GO:0051252	2
GO:0006350~|~GO:0006351~|~GO:0010467~|~GO:0010468~|~GO:0032774~|~GO:0045449~|~GO:0051252	2
GO:0006350~|~GO:0006351~|~GO:0010468~|~GO:0019219~|~GO:0019222	2
GO:0006350~|~GO:0045449	2
GO:0010468~|~GO:0019219~|~GO:0031323~|~GO:0045449	2
GO:0006351~|~GO:0006355~|~GO:0019222~|~GO:0051252	2
GO:0010467~|~GO:0010468~|~GO:0019219~|~GO:0051252	2
GO:0006350~|~GO:0006351~|~GO:0006366	2
GO:0006350~|~GO:0006351~|~GO:0006355~|~GO:0010468~|~GO:0019219~|~GO:0019222~|~GO:0032774~|~GO:0051252	2
GO:0006350~|~GO:0010467~|~GO:0010468~|~GO:0019219~|~GO:0031323~|~GO:0032774	2
GO:0006355~|~GO:0010467~|~GO:0010468~|~GO:0031323~|~GO:0045449~|~GO:0051252	2
GO:0010467~|~GO:0010468~|~GO:0019219~|~GO:0019222~|~GO:0051252	2
GO:0065003	2
GO:0007091	1
GO:0006351~|~GO:0010467~|~GO:0010468~|~GO:0031323~|~GO:0045449~|~GO:0051252	2
GO:0009108	1
GO:0006350~|~GO:0006351~|~GO:0006355~|~GO:0010467~|~GO:0010468~|~GO:0019219~|~GO:0019222~|~GO:0032774~|~GO:0045449~|~GO:0051252	2
GO:0006351~|~GO:0006355~|~GO:0010467~|~GO:0019222~|~GO:0032774~|~GO:0051252	2
GO:0019219~|~GO:0032774~|~GO:0045449	2
GO:0006351~|~GO:0010467~|~GO:0032774~|~GO:0045449~|~GO:0051252	2
GO:0006351~|~GO:0006355~|~GO:0010468~|~GO:0019222~|~GO:0032774~|~GO:0051252	2
GO:0006350~|~GO:0006355~|~GO:0010468~|~GO:0031323~|~GO:0051252	2
GO:0006350~|~GO:0051252	2
GO:0006350~|~GO:0006351~|~GO:0006355~|~GO:0010468	2
GO:0006351~|~GO:0006355~|~GO:0010467~|~GO:0010468~|~GO:0019219~|~GO:0031323~|~GO:0051252	2
GO:0007030	1
GO:0006512	1
GO:0006350~|~GO:0006351~|~GO:0006355~|~GO:0045449~|~GO:0051252	2
GO:0006350~|~GO:0006355~|~GO:0010467~|~GO:0016070~|~GO:0045449~|~GO:0051252	2
GO:0006351~|~GO:0019222~|~GO:0032774~|~GO:0045449	2
GO:0006350~|~GO:0006355~|~GO:0010468~|~GO:0051252	2
GO:0006351~|~GO:0006355~|~GO:0010468~|~GO:0051252	2
GO:0006351~|~GO:0010467~|~GO:0019222~|~GO:0031323~|~GO:0032774~|~GO:0051252	2
GO:0006350~|~GO:0006355~|~GO:0010467~|~GO:0010468~|~GO:0019219~|~GO:0019222~|~GO:0051252	2
GO:0006351~|~GO:0010468~|~GO:0031323~|~GO:0032774~|~GO:0051252	2
GO:0006351~|~GO:0010467~|~GO:0016070	2
GO:0006350~|~GO:0006351~|~GO:0010467~|~GO:0010468~|~GO:0019222~|~GO:0032774~|~GO:0051252	2
GO:0006350~|~GO:0010467~|~GO:0010468~|~GO:0031323~|~GO:0032774~|~GO:0051252	2
GO:0006351~|~GO:0010467~|~GO:0016070~|~GO:0032774~|~GO:0051252	2
GO:0043412~|~GO:0044260~|~GO:0044267	2
GO:0006351~|~GO:0006355~|~GO:0010467~|~GO:0010468~|~GO:0019222~|~GO:0032774~|~GO:0051252	2
GO:0006350~|~GO:0006355~|~GO:0019222~|~GO:0031323~|~GO:0051252	2
GO:0051297	1
GO:0006350~|~GO:0006355~|~GO:0051252	2
GO:0006355~|~GO:0010468~|~GO:0019219~|~GO:0019222~|~GO:0031323~|~GO:0045449	2
GO:0007242	1
GO:0006350~|~GO:0006351~|~GO:0006355~|~GO:0010468~|~GO:0019219~|~GO:0032774~|~GO:0045449	2
GO:0006350~|~GO:0010467~|~GO:0019219~|~GO:0019222~|~GO:0032774~|~GO:0045449~|~GO:0051252	2
GO:0006350~|~GO:0006351~|~GO:0010467~|~GO:0045449	2
GO:0006350~|~GO:0006355~|~GO:0019219~|~GO:0019222~|~GO:0031323	2
GO:0006350~|~GO:0006351~|~GO:0010467~|~GO:0019219~|~GO:0019222~|~GO:0032774	2
GO:0006355~|~GO:0010467~|~GO:0045449	2
GO:0006350~|~GO:0006351~|~GO:0010467~|~GO:0019219~|~GO:0031323~|~GO:0051252	2
GO:0006350~|~GO:0006351~|~GO:0019219~|~GO:0019222	2
GO:0006355~|~GO:0010468~|~GO:0019219~|~GO:0031323~|~GO:0032774~|~GO:0045449~|~GO:0051252	2
GO:0006351~|~GO:0019219~|~GO:0051252	2
GO:0006351~|~GO:0006355~|~GO:0010467~|~GO:0019219~|~GO:0019222~|~GO:0045449~|~GO:0051252	2
GO:0006350~|~GO:0006355~|~GO:0010467~|~GO:0010468~|~GO:0019219~|~GO:0031323~|~GO:0032774	2
GO:0006351~|~GO:0006355~|~GO:0019219~|~GO:0031323~|~GO:0032774~|~GO:0045449	2
GO:0016567	1
GO:0006351~|~GO:0010467~|~GO:0010468~|~GO:0019222~|~GO:0031323~|~GO:0045449	2
GO:0010468~|~GO:0019219~|~GO:0019222~|~GO:0051252	2
GO:0006350~|~GO:0006351~|~GO:0006355~|~GO:0010468~|~GO:0019222~|~GO:0045449~|~GO:0051252	2
GO:0032446	1
GO:0006350~|~GO:0010467~|~GO:0010468~|~GO:0019219~|~GO:0032774~|~GO:0045449~|~GO:0051252	2
GO:0006355~|~GO:0019219~|~GO:0031323~|~GO:0032774~|~GO:0051252	2
GO:0010467~|~GO:0032774~|~GO:0045449	2
GO:0010467~|~GO:0019219~|~GO:0032774	2
GO:0010467~|~GO:0010468~|~GO:0031323~|~GO:0045449~|~GO:0051252	2
GO:0019219~|~GO:0019222~|~GO:0045449	2
GO:0031647	1
GO:0006350~|~GO:0010467~|~GO:0010468~|~GO:0019222~|~GO:0031323~|~GO:0045449	2
GO:0006350~|~GO:0006351~|~GO:0010468~|~GO:0019222~|~GO:0031323~|~GO:0032774~|~GO:0045449	2
GO:0019219~|~GO:0032774~|~GO:0051252	2
GO:0006350~|~GO:0006351~|~GO:0006355~|~GO:0010468~|~GO:0019222~|~GO:0031323	2
GO:0006350~|~GO:0006355~|~GO:0010467~|~GO:0019219~|~GO:0019222~|~GO:0031323~|~GO:0032774~|~GO:0045449~|~GO:0051252	2
GO:0051168	1
GO:0006355~|~GO:0045449~|~GO:0051252	2
GO:0006350~|~GO:0006355~|~GO:0010467~|~GO:0010468~|~GO:0019222~|~GO:0031323~|~GO:0032774~|~GO:0051252	2
GO:0019219~|~GO:0019222~|~GO:0031323~|~GO:0032774~|~GO:0045449	2
GO:0006350~|~GO:0006366~|~GO:0032774	2
GO:0010467~|~GO:0019219~|~GO:0031323~|~GO:0032774~|~GO:0045449~|~GO:0051252	2
GO:0006350~|~GO:0006351~|~GO:0006355~|~GO:0019222~|~GO:0045449~|~GO:0051252	2
GO:0006350~|~GO:0016070~|~GO:0045449~|~GO:0051252	2
GO:0006350~|~GO:0006351~|~GO:0006355~|~GO:0010467~|~GO:0019219~|~GO:0019222~|~GO:0032774~|~GO:0051252	2
GO:0006350~|~GO:0006351~|~GO:0006355~|~GO:0016070~|~GO:0045449	2
GO:0006355~|~GO:0010467~|~GO:0010468~|~GO:0019219~|~GO:0031323~|~GO:0032774	2
GO:0010468~|~GO:0019219~|~GO:0051252	2
GO:0019219~|~GO:0019222~|~GO:0032774~|~GO:0045449	2
GO:0006351~|~GO:0006355~|~GO:0010468~|~GO:0032774	2
GO:0006351~|~GO:0010468~|~GO:0019219~|~GO:0019222~|~GO:0051252	2
GO:0006350~|~GO:0006351~|~GO:0010467~|~GO:0010468~|~GO:0019219	2
GO:0006350~|~GO:0006355~|~GO:0010467~|~GO:0031323~|~GO:0032774~|~GO:0051252	2
GO:0006350~|~GO:0006355~|~GO:0019219~|~GO:0031323~|~GO:0045449~|~GO:0051252	2
GO:0006350~|~GO:0010467~|~GO:0045449	2
GO:0006351~|~GO:0019222~|~GO:0051252	2
GO:0006350~|~GO:0006355~|~GO:0010467~|~GO:0010468~|~GO:0019222~|~GO:0031323~|~GO:0032774~|~GO:0045449~|~GO:0051252	2
GO:0006350~|~GO:0006351~|~GO:0006355~|~GO:0010467~|~GO:0010468~|~GO:0019219~|~GO:0032774~|~GO:0045449~|~GO:0051252	2
GO:0006350~|~GO:0006355~|~GO:0010468~|~GO:0019219~|~GO:0032774~|~GO:0045449~|~GO:0051252	2
GO:0006351~|~GO:0019222~|~GO:0032774~|~GO:0045449~|~GO:0051252	2
GO:0006350~|~GO:0006351~|~GO:0010467~|~GO:0019222~|~GO:0045449~|~GO:0051252	2
GO:0051641~|~GO:0051649	2
GO:0006325	1
GO:0031576	1
GO:0006350~|~GO:0006355~|~GO:0032774~|~GO:0045449~|~GO:0051252	2
GO:0006350~|~GO:0006351~|~GO:0019219~|~GO:0019222~|~GO:0031323~|~GO:0045449	2
GO:0010467~|~GO:0010468~|~GO:0019219~|~GO:0019222~|~GO:0031323~|~GO:0045449	2
GO:0051320	1
GO:0006350~|~GO:0006351~|~GO:0010467~|~GO:0019219~|~GO:0019222~|~GO:0031323~|~GO:0051252	2
GO:0006350~|~GO:0010467~|~GO:0019222~|~GO:0031323~|~GO:0051252	2
GO:0006355~|~GO:0010468~|~GO:0031323~|~GO:0032774~|~GO:0045449	2
GO:0006351~|~GO:0006355~|~GO:0019222~|~GO:0031323~|~GO:0032774~|~GO:0051252	2
GO:0006351~|~GO:0010468~|~GO:0019219~|~GO:0031323~|~GO:0051252	2
GO:0006350~|~GO:0006351~|~GO:0006355~|~GO:0010467~|~GO:0019219	2
GO:0006350~|~GO:0006351~|~GO:0010468~|~GO:0019222~|~GO:0031323~|~GO:0032774~|~GO:0051252	2
GO:0006350~|~GO:0006355~|~GO:0010468~|~GO:0019219~|~GO:0045449~|~GO:0051252	2
GO:0006355~|~GO:0010467~|~GO:0010468~|~GO:0019219~|~GO:0031323~|~GO:0045449~|~GO:0051252	2
GO:0006350~|~GO:0006355~|~GO:0010468~|~GO:0019222	2
GO:0006350~|~GO:0006355~|~GO:0010468~|~GO:0019219~|~GO:0019222~|~GO:0032774~|~GO:0045449~|~GO:0051252	2
GO:0006350~|~GO:0010468~|~GO:0031323~|~GO:0045449	2
GO:0006351~|~GO:0006355~|~GO:0010467~|~GO:0032774~|~GO:0045449~|~GO:0051252	2
GO:0006350~|~GO:0016070~|~GO:0032774~|~GO:0045449	2
GO:0006350~|~GO:0006351~|~GO:0006355~|~GO:0019222~|~GO:0032774~|~GO:0045449~|~GO:0051252	2
GO:0006350~|~GO:0006355~|~GO:0010468~|~GO:0032774~|~GO:0045449~|~GO:0051252	2
GO:0006355~|~GO:0010467~|~GO:0010468~|~GO:0019219~|~GO:0031323~|~GO:0051252	2
GO:0006350~|~GO:0006355~|~GO:0010468~|~GO:0019219~|~GO:0051252	2
GO:0006304	1
GO:0006351~|~GO:0010467~|~GO:0019222~|~GO:0032774	2
GO:0010467~|~GO:0019219~|~GO:0019222~|~GO:0031323~|~GO:0045449~|~GO:0051252	2
GO:0046034	1
GO:0006350~|~GO:0010467~|~GO:0019219~|~GO:0032774	2
GO:0010467~|~GO:0019219~|~GO:0031323	2
GO:0051303	1
GO:0006350~|~GO:0010467~|~GO:0019219~|~GO:0031323~|~GO:0051252	2
GO:0006351~|~GO:0006355~|~GO:0010468~|~GO:0019219~|~GO:0019222	2
GO:0006350~|~GO:0019222~|~GO:0031323~|~GO:0045449	2
GO:0006350~|~GO:0010468~|~GO:0019219~|~GO:0031323~|~GO:0032774	2
GO:0045934	1
GO:0006351~|~GO:0006355~|~GO:0010468~|~GO:0019219~|~GO:0019222~|~GO:0032774~|~GO:0051252	2
GO:0006351~|~GO:0010467~|~GO:0010468~|~GO:0019219~|~GO:0045449	2
GO:0006355~|~GO:0010468~|~GO:0019219~|~GO:0019222~|~GO:0032774~|~GO:0045449~|~GO:0051252	2
GO:0006350~|~GO:0006355~|~GO:0010467~|~GO:0019219~|~GO:0031323~|~GO:0032774~|~GO:0045449~|~GO:0051252	2
GO:0006350~|~GO:0006355~|~GO:0019222	2
GO:0006350~|~GO:0006351~|~GO:0006355~|~GO:0019219~|~GO:0019222~|~GO:0031323~|~GO:0045449~|~GO:0051252	2
GO:0010467~|~GO:0010468~|~GO:0019219~|~GO:0019222~|~GO:0031323~|~GO:0032774~|~GO:0045449	2
GO:0006350~|~GO:0010467~|~GO:0010468~|~GO:0019219~|~GO:0019222~|~GO:0032774	2
GO:0006350~|~GO:0006351~|~GO:0010467~|~GO:0016070~|~GO:0032774~|~GO:0051252	2
GO:0010468~|~GO:0019219~|~GO:0032774	2
GO:0006350~|~GO:0006355~|~GO:0010467~|~GO:0010468~|~GO:0019222~|~GO:0051252	2
GO:0006350~|~GO:0006355~|~GO:0019219~|~GO:0031323~|~GO:0032774~|~GO:0051252	2
GO:0006351~|~GO:0010467~|~GO:0045449	2
GO:0006350~|~GO:0006351~|~GO:0006355~|~GO:0010467~|~GO:0010468~|~GO:0019222~|~GO:0045449	2
GO:0006351~|~GO:0006355~|~GO:0010467~|~GO:0019219~|~GO:0019222~|~GO:0031323~|~GO:0045449	2
GO:0010468~|~GO:0019222~|~GO:0045449	2
GO:0006350~|~GO:0006351~|~GO:0006355~|~GO:0019222~|~GO:0031323	2
GO:0006351~|~GO:0010467~|~GO:0019222	2
GO:0006351~|~GO:0006355~|~GO:0010468~|~GO:0032774~|~GO:0051252	2
GO:0031323~|~GO:0045449~|~GO:0051252	2
GO:0010468~|~GO:0019222~|~GO:0032774~|~GO:0045449~|~GO:0051252	2
GO:0006350~|~GO:0010467~|~GO:0031323	2
GO:0032989	1
GO:0006355~|~GO:0010467~|~GO:0031323~|~GO:0045449	2
GO:0006350~|~GO:0006351~|~GO:0006355	2
GO:0006350~|~GO:0010468~|~GO:0019219~|~GO:0019222~|~GO:0045449	2
GO:0006351~|~GO:0010468~|~GO:0019222~|~GO:0031323~|~GO:0051252	2
GO:0006350~|~GO:0010467~|~GO:0010468~|~GO:0019219~|~GO:0019222~|~GO:0031323~|~GO:0032774~|~GO:0051252	2
GO:0006350~|~GO:0006351~|~GO:0006355~|~GO:0010467~|~GO:0010468~|~GO:0019219~|~GO:0019222~|~GO:0031323~|~GO:0051252	2
GO:0006351~|~GO:0006355~|~GO:0010467~|~GO:0010468~|~GO:0019222~|~GO:0045449~|~GO:0051252	2
GO:0006355~|~GO:0019222~|~GO:0032774~|~GO:0051252	2
GO:0019219~|~GO:0019222~|~GO:0031323~|~GO:0051252	2
GO:0006350~|~GO:0006355~|~GO:0010468~|~GO:0019222~|~GO:0045449	2
GO:0006350~|~GO:0006351~|~GO:0010467~|~GO:0019219~|~GO:0019222~|~GO:0032774~|~GO:0045449	2
GO:0006350~|~GO:0006351~|~GO:0010467~|~GO:0019219~|~GO:0019222~|~GO:0032774~|~GO:0051252	2
GO:0006350~|~GO:0010467~|~GO:0019219~|~GO:0019222~|~GO:0045449~|~GO:0051252	2
GO:0006351~|~GO:0019219	2
GO:0006351~|~GO:0006355~|~GO:0010467~|~GO:0010468~|~GO:0019222~|~GO:0032774~|~GO:0045449	2
GO:0006351~|~GO:0010467~|~GO:0010468~|~GO:0019222~|~GO:0032774~|~GO:0045449	2
GO:0006355~|~GO:0010467~|~GO:0010468~|~GO:0019219~|~GO:0019222~|~GO:0032774~|~GO:0045449	2
GO:0006350~|~GO:0006351~|~GO:0010467~|~GO:0019219~|~GO:0031323~|~GO:0045449	2
GO:0006350~|~GO:0006351~|~GO:0019219~|~GO:0019222~|~GO:0032774	2
GO:0006350~|~GO:0006351~|~GO:0010467~|~GO:0031323~|~GO:0032774~|~GO:0045449~|~GO:0051252	2
GO:0006350~|~GO:0010468~|~GO:0019222~|~GO:0045449	2
GO:0006355~|~GO:0032774~|~GO:0051252	2
GO:0006355~|~GO:0010468~|~GO:0019222~|~GO:0031323~|~GO:0045449~|~GO:0051252	2
GO:0043687	2
GO:0006350~|~GO:0006355~|~GO:0010467~|~GO:0019219~|~GO:0019222~|~GO:0032774~|~GO:0045449~|~GO:0051252	2
GO:0006355~|~GO:0010467~|~GO:0010468~|~GO:0019219~|~GO:0019222	2
GO:0006350~|~GO:0006351~|~GO:0010467~|~GO:0010468~|~GO:0019219~|~GO:0032774~|~GO:0045449	2
GO:0006355~|~GO:0019222~|~GO:0031323~|~GO:0032774~|~GO:0045449	2
GO:0006351~|~GO:0006355~|~GO:0010467~|~GO:0019219~|~GO:0045449	2
GO:0000731	1
GO:0006350~|~GO:0006355~|~GO:0019219~|~GO:0019222~|~GO:0032774	2
GO:0006350~|~GO:0006355~|~GO:0019219~|~GO:0031323~|~GO:0032774~|~GO:0045449	2
GO:0006350~|~GO:0006355~|~GO:0010467~|~GO:0010468~|~GO:0051252	2
GO:0006350~|~GO:0006355~|~GO:0010467~|~GO:0010468~|~GO:0019219~|~GO:0031323~|~GO:0032774~|~GO:0045449~|~GO:0051252	2
GO:0006793~|~GO:0006796~|~GO:0043687	2
GO:0006350~|~GO:0016070	2
GO:0006464~|~GO:0043412~|~GO:0044260	2
GO:0006350~|~GO:0019222~|~GO:0031323~|~GO:0032774~|~GO:0045449~|~GO:0051252	2
GO:0006355~|~GO:0010468~|~GO:0031323~|~GO:0032774	2
GO:0006351~|~GO:0006355~|~GO:0010467~|~GO:0010468~|~GO:0019219~|~GO:0019222~|~GO:0045449~|~GO:0051252	2
GO:0051325	1
GO:0006350~|~GO:0006351~|~GO:0006355~|~GO:0016070~|~GO:0032774~|~GO:0045449	2
GO:0010468~|~GO:0019222~|~GO:0031323~|~GO:0051252	2
GO:0006351~|~GO:0006355~|~GO:0016070	2
GO:0006350~|~GO:0010467~|~GO:0019219	2
GO:0006350~|~GO:0006351~|~GO:0010467~|~GO:0010468~|~GO:0031323~|~GO:0032774~|~GO:0045449	2
GO:0031323~|~GO:0032774~|~GO:0045449~|~GO:0051252	2
GO:0006350~|~GO:0006355~|~GO:0010467~|~GO:0019222~|~GO:0031323~|~GO:0032774~|~GO:0051252	2
GO:0016044	1
GO:0006350~|~GO:0006351~|~GO:0006355~|~GO:0010467~|~GO:0016070~|~GO:0032774~|~GO:0045449	2
GO:0006464~|~GO:0043412~|~GO:0043687~|~GO:0044260~|~GO:0044267	1
GO:0006350~|~GO:0006355~|~GO:0031323	2
GO:0006350~|~GO:0019222~|~GO:0032774~|~GO:0045449~|~GO:0051252	2
GO:0051276	1
GO:0006351~|~GO:0010468~|~GO:0019219~|~GO:0031323~|~GO:0045449	2
GO:0010467~|~GO:0010468~|~GO:0019222~|~GO:0032774~|~GO:0045449	2
GO:0006355~|~GO:0010467~|~GO:0031323~|~GO:0032774~|~GO:0051252	2
GO:0006350~|~GO:0006351~|~GO:0006355~|~GO:0010467~|~GO:0019222	2
GO:0006350~|~GO:0006351~|~GO:0010467~|~GO:0019222~|~GO:0031323~|~GO:0032774	2
GO:0006355~|~GO:0010468~|~GO:0019222	2
GO:0006468~|~GO:0016310	2
GO:0006350~|~GO:0006355~|~GO:0010467~|~GO:0010468~|~GO:0019222~|~GO:0031323~|~GO:0032774	2
GO:0006350~|~GO:0010467~|~GO:0019222~|~GO:0045449~|~GO:0051252	2
GO:0006350~|~GO:0006351~|~GO:0031323~|~GO:0045449	2
GO:0010467~|~GO:0031323~|~GO:0032774	2
GO:0006351~|~GO:0006355~|~GO:0019219~|~GO:0032774~|~GO:0045449~|~GO:0051252	2
GO:0006355~|~GO:0016070~|~GO:0032774	2
GO:0006350~|~GO:0006351~|~GO:0006355~|~GO:0010467~|~GO:0010468~|~GO:0019219~|~GO:0019222~|~GO:0031323~|~GO:0045449~|~GO:0051252	2
GO:0006355~|~GO:0016070~|~GO:0045449~|~GO:0051252	2
GO:0006350~|~GO:0006355~|~GO:0031323~|~GO:0032774	2
GO:0006355~|~GO:0019219~|~GO:0051252	2
GO:0006261	1
GO:0006350~|~GO:0006351~|~GO:0016070~|~GO:0032774	2
GO:0006351~|~GO:0006355~|~GO:0010468~|~GO:0019219~|~GO:0031323~|~GO:0032774	2
GO:0006351~|~GO:0010467~|~GO:0010468~|~GO:0019219~|~GO:0019222	2
GO:0006350~|~GO:0006351~|~GO:0010468~|~GO:0019219~|~GO:0045449~|~GO:0051252	2
GO:0006350~|~GO:0006351~|~GO:0006355~|~GO:0019219	2
GO:0010467~|~GO:0019219	2
GO:0010467~|~GO:0019222~|~GO:0032774	2
GO:0006350~|~GO:0006351~|~GO:0006355~|~GO:0010468~|~GO:0019222	2
GO:0006350~|~GO:0006351~|~GO:0010467~|~GO:0010468~|~GO:0019222~|~GO:0031323~|~GO:0045449~|~GO:0051252	2
GO:0006350~|~GO:0006351~|~GO:0010467~|~GO:0010468~|~GO:0019219~|~GO:0031323	2
GO:0006350~|~GO:0006355~|~GO:0010468~|~GO:0019219~|~GO:0032774~|~GO:0051252	2
GO:0006350~|~GO:0019219	2
GO:0006351~|~GO:0010467~|~GO:0019219~|~GO:0032774~|~GO:0045449~|~GO:0051252	2
GO:0006350~|~GO:0006351~|~GO:0019219~|~GO:0031323~|~GO:0032774	2
GO:0006351~|~GO:0010468~|~GO:0019222	2
GO:0006350~|~GO:0006355~|~GO:0010468~|~GO:0045449	2
GO:0006351~|~GO:0016070	2
GO:0006350~|~GO:0010467~|~GO:0019222	2
GO:0006355~|~GO:0010467~|~GO:0019219~|~GO:0031323~|~GO:0045449	2
GO:0006350~|~GO:0016070~|~GO:0045449	2
GO:0006351~|~GO:0010468~|~GO:0019222~|~GO:0032774	2
GO:0006351~|~GO:0006355~|~GO:0010467~|~GO:0010468~|~GO:0019219~|~GO:0045449	2
GO:0006351~|~GO:0006355~|~GO:0019219~|~GO:0019222~|~GO:0031323~|~GO:0032774	2
GO:0006350~|~GO:0006351~|~GO:0006355~|~GO:0010467~|~GO:0010468~|~GO:0019219~|~GO:0045449	2
GO:0006350~|~GO:0006351~|~GO:0010468~|~GO:0019222~|~GO:0051252	2
GO:0006355~|~GO:0010467~|~GO:0019219~|~GO:0031323~|~GO:0032774~|~GO:0045449~|~GO:0051252	2
GO:0010467~|~GO:0019219~|~GO:0019222~|~GO:0031323~|~GO:0032774	2
GO:0006350~|~GO:0006351~|~GO:0010468~|~GO:0019219~|~GO:0032774~|~GO:0051252	2
GO:0006351~|~GO:0006355~|~GO:0019219~|~GO:0019222~|~GO:0031323~|~GO:0032774~|~GO:0045449~|~GO:0051252	2
GO:0006351~|~GO:0006355~|~GO:0010467~|~GO:0019222~|~GO:0031323~|~GO:0032774~|~GO:0051252	2
GO:0006270	1
GO:0006350~|~GO:0006351~|~GO:0006355~|~GO:0010467~|~GO:0010468~|~GO:0019219~|~GO:0019222~|~GO:0031323~|~GO:0032774	2
GO:0006351~|~GO:0010467~|~GO:0019219~|~GO:0031323~|~GO:0045449	2
GO:0006350~|~GO:0006366	2
GO:0006351~|~GO:0010468~|~GO:0031323~|~GO:0051252	2
GO:0000082	1
GO:0010468~|~GO:0019222~|~GO:0032774~|~GO:0051252	2
GO:0006350~|~GO:0006351~|~GO:0031323~|~GO:0051252	2
GO:0006350~|~GO:0006351~|~GO:0006355~|~GO:0032774~|~GO:0045449	2
GO:0006351~|~GO:0010467~|~GO:0045449~|~GO:0051252	2
GO:0006350~|~GO:0006355~|~GO:0019219~|~GO:0019222~|~GO:0051252	2
GO:0006350~|~GO:0006355~|~GO:0010467~|~GO:0010468~|~GO:0031323~|~GO:0045449~|~GO:0051252	2
GO:0006355~|~GO:0010467~|~GO:0019219~|~GO:0019222~|~GO:0031323~|~GO:0045449	2
GO:0006350~|~GO:0006351~|~GO:0006355~|~GO:0010468~|~GO:0019219~|~GO:0019222~|~GO:0031323~|~GO:0032774~|~GO:0045449	2
GO:0006351~|~GO:0010467~|~GO:0019219~|~GO:0031323~|~GO:0032774~|~GO:0051252	2
GO:0006350~|~GO:0006351~|~GO:0010468~|~GO:0019219~|~GO:0019222~|~GO:0031323~|~GO:0045449~|~GO:0051252	2
GO:0006351~|~GO:0006355~|~GO:0019219~|~GO:0019222~|~GO:0045449	2
GO:0006350~|~GO:0010467~|~GO:0010468~|~GO:0019222~|~GO:0032774~|~GO:0045449	2
GO:0006350~|~GO:0006355~|~GO:0010467~|~GO:0010468~|~GO:0019219~|~GO:0032774~|~GO:0045449~|~GO:0051252	2
GO:0006464~|~GO:0044260	2
GO:0006350~|~GO:0006355~|~GO:0010468~|~GO:0019222~|~GO:0032774~|~GO:0045449	2
GO:0006350~|~GO:0006351~|~GO:0006355~|~GO:0010468~|~GO:0019219~|~GO:0031323~|~GO:0045449	2
GO:0006350~|~GO:0006351~|~GO:0010467~|~GO:0010468~|~GO:0031323~|~GO:0032774	2
GO:0006351~|~GO:0010467~|~GO:0031323~|~GO:0051252	2
GO:0006350~|~GO:0006355~|~GO:0010468~|~GO:0019219~|~GO:0031323~|~GO:0032774~|~GO:0045449	2
GO:0006350~|~GO:0010467~|~GO:0031323~|~GO:0045449	2
GO:0006350~|~GO:0006351~|~GO:0010468~|~GO:0019219~|~GO:0031323~|~GO:0032774	2
GO:0010467~|~GO:0016070	2
GO:0010467~|~GO:0019222~|~GO:0031323~|~GO:0051252	2
GO:0006350~|~GO:0006351~|~GO:0010468~|~GO:0031323~|~GO:0051252	2
GO:0006350~|~GO:0006355~|~GO:0019219~|~GO:0019222~|~GO:0031323~|~GO:0032774~|~GO:0045449~|~GO:0051252	2
GO:0010564	1
GO:0006350~|~GO:0006351~|~GO:0010468~|~GO:0019222	2
GO:0006355~|~GO:0010467~|~GO:0019222~|~GO:0031323	2
GO:0006351~|~GO:0032774~|~GO:0045449~|~GO:0051252	2
GO:0006355~|~GO:0010467~|~GO:0010468~|~GO:0019219~|~GO:0031323~|~GO:0032774~|~GO:0045449~|~GO:0051252	2
GO:0022403	1
GO:0010467~|~GO:0019222~|~GO:0032774~|~GO:0045449	2
GO:0006350~|~GO:0010467~|~GO:0019222~|~GO:0031323	2
GO:0010467~|~GO:0031323~|~GO:0032774~|~GO:0051252	2
GO:0010467~|~GO:0010468~|~GO:0019219~|~GO:0045449	2
GO:0006350~|~GO:0006355~|~GO:0010468~|~GO:0031323~|~GO:0032774~|~GO:0045449	2
GO:0006355~|~GO:0010468~|~GO:0051252	2
GO:0006350~|~GO:0006351~|~GO:0010467~|~GO:0016070~|~GO:0032774~|~GO:0045449	2
GO:0006355~|~GO:0010467~|~GO:0019219~|~GO:0031323~|~GO:0051252	2
GO:0010467~|~GO:0010468~|~GO:0045449	2
GO:0006351~|~GO:0006355~|~GO:0019219~|~GO:0031323~|~GO:0032774	2
GO:0006355~|~GO:0019219~|~GO:0019222~|~GO:0051252	2
GO:0006355~|~GO:0010467~|~GO:0019219~|~GO:0019222~|~GO:0031323~|~GO:0032774~|~GO:0051252	2
GO:0006355~|~GO:0010467~|~GO:0019222~|~GO:0045449	2
GO:0006351~|~GO:0006355~|~GO:0010467~|~GO:0010468~|~GO:0019219~|~GO:0031323~|~GO:0032774~|~GO:0045449	2
GO:0006350~|~GO:0006351~|~GO:0010468~|~GO:0019219~|~GO:0019222~|~GO:0032774~|~GO:0045449	2
GO:0016310	2
GO:0051028	1
GO:0007051	1
GO:0006350~|~GO:0006351~|~GO:0006355~|~GO:0010467~|~GO:0010468~|~GO:0019219~|~GO:0051252	2
GO:0016070~|~GO:0051252	2
GO:0010467~|~GO:0016070~|~GO:0032774	2
GO:0006355~|~GO:0019219~|~GO:0019222~|~GO:0031323~|~GO:0032774~|~GO:0051252	2
GO:0006350~|~GO:0006355~|~GO:0010467~|~GO:0010468~|~GO:0019219~|~GO:0032774~|~GO:0045449	2
GO:0006350~|~GO:0006351~|~GO:0006355~|~GO:0010468~|~GO:0019219~|~GO:0019222~|~GO:0031323~|~GO:0045449	2
GO:0006350~|~GO:0006355~|~GO:0010467~|~GO:0019219~|~GO:0032774~|~GO:0051252	2
GO:0006350~|~GO:0006351~|~GO:0010468~|~GO:0019219~|~GO:0019222~|~GO:0031323~|~GO:0051252	2
GO:0016070~|~GO:0045449	2
GO:0006350~|~GO:0010467~|~GO:0010468~|~GO:0045449	2
GO:0006468~|~GO:0006793	2
GO:0010468~|~GO:0051252	2
GO:0006355~|~GO:0010467~|~GO:0045449~|~GO:0051252	2
GO:0019219~|~GO:0019222~|~GO:0032774	2
GO:0006350~|~GO:0010467~|~GO:0010468~|~GO:0019222~|~GO:0031323~|~GO:0032774	2
GO:0006350~|~GO:0006355~|~GO:0019219~|~GO:0019222~|~GO:0032774~|~GO:0051252	2
GO:0006351~|~GO:0006355~|~GO:0019222~|~GO:0045449	2
GO:0006351~|~GO:0010468~|~GO:0019219~|~GO:0031323~|~GO:0045449~|~GO:0051252	2
GO:0006350~|~GO:0006355~|~GO:0010467~|~GO:0019222~|~GO:0032774~|~GO:0045449	2
GO:0010467~|~GO:0016070~|~GO:0045449	2
GO:0006350~|~GO:0006355~|~GO:0010467~|~GO:0016070	2
GO:0006351~|~GO:0010468~|~GO:0019222~|~GO:0032774~|~GO:0051252	2
GO:0006350~|~GO:0010467~|~GO:0010468~|~GO:0032774~|~GO:0051252	2
GO:0006355~|~GO:0010467~|~GO:0010468~|~GO:0019219~|~GO:0031323~|~GO:0045449	2
GO:0006350~|~GO:0006355~|~GO:0019219~|~GO:0032774	2
GO:0006351~|~GO:0006355~|~GO:0010467~|~GO:0031323~|~GO:0032774	2
GO:0006350~|~GO:0016070~|~GO:0032774~|~GO:0045449~|~GO:0051252	2
GO:0006355~|~GO:0010468~|~GO:0045449	2
GO:0006351~|~GO:0010467~|~GO:0010468~|~GO:0019219~|~GO:0031323~|~GO:0032774~|~GO:0045449	2
GO:0006355~|~GO:0019222~|~GO:0031323~|~GO:0032774~|~GO:0051252	2
GO:0006974	1
GO:0006351~|~GO:0019222~|~GO:0045449	2
GO:0006350~|~GO:0006355~|~GO:0010467~|~GO:0032774~|~GO:0045449~|~GO:0051252	2
GO:0006351~|~GO:0006355~|~GO:0019222~|~GO:0032774~|~GO:0051252	2
GO:0006355~|~GO:0010467~|~GO:0032774	2
GO:0006350~|~GO:0006351~|~GO:0019222~|~GO:0045449~|~GO:0051252	2
GO:0006351~|~GO:0006355~|~GO:0010467~|~GO:0010468~|~GO:0019219~|~GO:0019222~|~GO:0031323~|~GO:0045449	2
GO:0006351~|~GO:0006355~|~GO:0010467~|~GO:0010468~|~GO:0032774~|~GO:0045449~|~GO:0051252	2
GO:0006350~|~GO:0006351~|~GO:0010467~|~GO:0019219~|~GO:0045449	2
GO:0006351~|~GO:0010468~|~GO:0019219	2
GO:0006355~|~GO:0019219~|~GO:0019222	2
GO:0006350~|~GO:0019222~|~GO:0032774~|~GO:0045449	2
GO:0006350~|~GO:0006351~|~GO:0006355~|~GO:0019219~|~GO:0019222~|~GO:0032774~|~GO:0045449	2
GO:0006351~|~GO:0006355~|~GO:0010468~|~GO:0032774~|~GO:0045449~|~GO:0051252	2
GO:0006350~|~GO:0006351~|~GO:0006355~|~GO:0010467~|~GO:0010468~|~GO:0019219	2
GO:0018209	1
GO:0006350~|~GO:0006355~|~GO:0010467~|~GO:0010468~|~GO:0019222	2
GO:0043687~|~GO:0044267	2
GO:0006350~|~GO:0006351~|~GO:0010467~|~GO:0010468~|~GO:0019219~|~GO:0019222~|~GO:0032774~|~GO:0045449~|~GO:0051252	2
GO:0007131	1
GO:0006351~|~GO:0006355~|~GO:0045449~|~GO:0051252	2
GO:0010467~|~GO:0019219~|~GO:0019222~|~GO:0031323~|~GO:0051252	2
GO:0006351~|~GO:0019219~|~GO:0019222~|~GO:0045449~|~GO:0051252	2
GO:0010468~|~GO:0019219~|~GO:0031323~|~GO:0032774~|~GO:0051252	2
GO:0006796	2
GO:0006350~|~GO:0006351~|~GO:0006355~|~GO:0010467~|~GO:0032774	2
GO:0045930	1
GO:0006350~|~GO:0006355~|~GO:0010467~|~GO:0019219~|~GO:0031323~|~GO:0045449~|~GO:0051252	2
GO:0006350~|~GO:0006355~|~GO:0032774~|~GO:0045449	2
GO:0046777	1
GO:0006464~|~GO:0043687~|~GO:0044260	2
GO:0006350~|~GO:0032774~|~GO:0051252	2
GO:0006351~|~GO:0006355~|~GO:0010467~|~GO:0010468~|~GO:0031323~|~GO:0032774~|~GO:0045449~|~GO:0051252	2
GO:0051726	1
GO:0006350~|~GO:0010467~|~GO:0019219~|~GO:0032774~|~GO:0045449~|~GO:0051252	2
GO:0006351~|~GO:0010468~|~GO:0031323~|~GO:0032774	2
GO:0006355~|~GO:0010468~|~GO:0019222~|~GO:0031323~|~GO:0032774~|~GO:0045449~|~GO:0051252	2
GO:0006350~|~GO:0006351~|~GO:0010468~|~GO:0019219	2
GO:0006350~|~GO:0006351~|~GO:0019219~|~GO:0019222~|~GO:0051252	2
GO:0006350~|~GO:0006351~|~GO:0010468~|~GO:0019222~|~GO:0032774~|~GO:0051252	2
GO:0006350~|~GO:0019219~|~GO:0032774~|~GO:0051252	2
GO:0006350~|~GO:0006351~|~GO:0010467~|~GO:0010468~|~GO:0019222~|~GO:0032774~|~GO:0045449	2
GO:0006350~|~GO:0006351~|~GO:0006355~|~GO:0010468~|~GO:0019222~|~GO:0031323~|~GO:0045449	2
GO:0051321	1
GO:0006351~|~GO:0006355~|~GO:0010467~|~GO:0019219~|~GO:0051252	2
GO:0006350~|~GO:0006351~|~GO:0010468~|~GO:0019219~|~GO:0045449	2
GO:0006350~|~GO:0006355~|~GO:0010467~|~GO:0019222~|~GO:0045449~|~GO:0051252	2
GO:0010467~|~GO:0031323	2
GO:0006351~|~GO:0010467~|~GO:0019219~|~GO:0019222~|~GO:0031323~|~GO:0032774~|~GO:0051252	2
GO:0006350~|~GO:0006351~|~GO:0006355~|~GO:0010467~|~GO:0010468~|~GO:0032774~|~GO:0045449~|~GO:0051252	2
GO:0016202	1
GO:0006355~|~GO:0019222~|~GO:0051252	2
GO:0010467~|~GO:0010468~|~GO:0051252	2
GO:0006350~|~GO:0006355~|~GO:0016070~|~GO:0045449	2
GO:0006351~|~GO:0010467~|~GO:0019222~|~GO:0032774~|~GO:0051252	2
GO:0010467~|~GO:0010468~|~GO:0019222~|~GO:0031323~|~GO:0045449	2
GO:0006350~|~GO:0006355~|~GO:0010467~|~GO:0010468~|~GO:0031323~|~GO:0051252	2
GO:0006350~|~GO:0019219~|~GO:0031323~|~GO:0032774~|~GO:0045449	2
GO:0006350~|~GO:0006351~|~GO:0006355~|~GO:0010467~|~GO:0031323	2
GO:0006350~|~GO:0006351~|~GO:0006355~|~GO:0010467~|~GO:0010468~|~GO:0019219~|~GO:0019222~|~GO:0032774	2
GO:0019222~|~GO:0031323~|~GO:0032774~|~GO:0045449~|~GO:0051252	2
GO:0006351~|~GO:0010467~|~GO:0016070~|~GO:0051252	2
GO:0006350~|~GO:0010467~|~GO:0016070~|~GO:0032774~|~GO:0045449~|~GO:0051252	2
GO:0006350~|~GO:0006351~|~GO:0006355~|~GO:0010467~|~GO:0031323~|~GO:0051252	2
GO:0006350~|~GO:0010467~|~GO:0010468~|~GO:0019222~|~GO:0045449~|~GO:0051252	2
GO:0006350~|~GO:0006351~|~GO:0010467~|~GO:0019222~|~GO:0031323~|~GO:0045449	2
GO:0006468~|~GO:0006793~|~GO:0006796	2
GO:0006350~|~GO:0006351~|~GO:0010467~|~GO:0010468~|~GO:0019219~|~GO:0031323~|~GO:0051252	2
GO:0006350~|~GO:0006351~|~GO:0006355~|~GO:0010467~|~GO:0010468~|~GO:0019219~|~GO:0019222~|~GO:0032774~|~GO:0045449	2
GO:0006350~|~GO:0006351~|~GO:0006355~|~GO:0010468~|~GO:0019219	2
GO:0006350~|~GO:0006351~|~GO:0010468	2
GO:0006351~|~GO:0010467~|~GO:0031323~|~GO:0045449~|~GO:0051252	2
GO:0006350~|~GO:0006351~|~GO:0006355~|~GO:0010467~|~GO:0010468~|~GO:0019222~|~GO:0045449~|~GO:0051252	2
GO:0006355~|~GO:0019222~|~GO:0031323~|~GO:0045449	2
GO:0006355~|~GO:0010467~|~GO:0019219~|~GO:0045449	2
GO:0006351~|~GO:0010467~|~GO:0010468~|~GO:0019222~|~GO:0031323~|~GO:0032774~|~GO:0051252	2
GO:0006351~|~GO:0006355~|~GO:0010467~|~GO:0010468~|~GO:0019219~|~GO:0019222~|~GO:0032774~|~GO:0045449	2
GO:0006367	1
GO:0006351~|~GO:0016070~|~GO:0045449~|~GO:0051252	2
GO:0006350~|~GO:0006351~|~GO:0010467~|~GO:0010468~|~GO:0032774~|~GO:0045449	2
GO:0006350~|~GO:0006351~|~GO:0006355~|~GO:0010467~|~GO:0010468~|~GO:0019222~|~GO:0031323~|~GO:0045449	2
GO:0006351~|~GO:0006355~|~GO:0031323~|~GO:0032774~|~GO:0045449	2
GO:0046907~|~GO:0051641	2
GO:0006351~|~GO:0019219~|~GO:0019222~|~GO:0032774~|~GO:0045449~|~GO:0051252	2
GO:0006350~|~GO:0006351~|~GO:0019222	2
GO:0006350~|~GO:0006351~|~GO:0006355~|~GO:0010467~|~GO:0019219~|~GO:0032774~|~GO:0045449~|~GO:0051252	2
GO:0006350~|~GO:0006351~|~GO:0006355~|~GO:0019219~|~GO:0019222~|~GO:0045449	2
GO:0006355~|~GO:0010467~|~GO:0019222	2
GO:0006366	2
GO:0006351~|~GO:0006355~|~GO:0010468~|~GO:0019219~|~GO:0032774	2
GO:0006351~|~GO:0006355~|~GO:0010467~|~GO:0031323~|~GO:0045449	2
GO:0006351~|~GO:0006355~|~GO:0010467~|~GO:0010468~|~GO:0019222~|~GO:0051252	2
GO:0006350~|~GO:0006355~|~GO:0010467~|~GO:0031323~|~GO:0045449	2
GO:0006350~|~GO:0006351~|~GO:0010467~|~GO:0010468~|~GO:0019222	2
GO:0006355~|~GO:0019222~|~GO:0045449	2
GO:0006350~|~GO:0006351~|~GO:0010468~|~GO:0019219~|~GO:0019222~|~GO:0031323	2
GO:0006351~|~GO:0010468~|~GO:0019219~|~GO:0019222~|~GO:0045449~|~GO:0051252	2
GO:0006355~|~GO:0010467~|~GO:0010468~|~GO:0019222~|~GO:0031323~|~GO:0051252	2
GO:0010467~|~GO:0019219~|~GO:0019222~|~GO:0045449	2
GO:0006350~|~GO:0006351~|~GO:0019222~|~GO:0031323	2
GO:0006351~|~GO:0010468~|~GO:0019222~|~GO:0031323	2
GO:0006351~|~GO:0010468~|~GO:0031323~|~GO:0045449	2
GO:0006351~|~GO:0006355~|~GO:0010468~|~GO:0019222~|~GO:0031323~|~GO:0032774~|~GO:0045449	2
GO:0006350~|~GO:0010467~|~GO:0019219~|~GO:0019222~|~GO:0032774~|~GO:0045449	2
GO:0006350~|~GO:0006351~|~GO:0006355~|~GO:0010467~|~GO:0019222~|~GO:0031323~|~GO:0051252	2
GO:0006468~|~GO:0006793~|~GO:0006796~|~GO:0016310	1
GO:0006350~|~GO:0006351~|~GO:0006355~|~GO:0010467~|~GO:0019222~|~GO:0031323~|~GO:0045449	2
GO:0006350~|~GO:0006351~|~GO:0006355~|~GO:0010467~|~GO:0010468~|~GO:0019219~|~GO:0032774~|~GO:0045449	2
GO:0006350~|~GO:0006355~|~GO:0019219~|~GO:0019222~|~GO:0032774~|~GO:0045449~|~GO:0051252	2
GO:0010467~|~GO:0016070~|~GO:0032774~|~GO:0045449	2
GO:0006355~|~GO:0010468~|~GO:0019219~|~GO:0032774~|~GO:0051252	2
GO:0006351~|~GO:0019219~|~GO:0019222~|~GO:0031323	2
GO:0006351~|~GO:0006355~|~GO:0010468~|~GO:0032774~|~GO:0045449	2
GO:0006351~|~GO:0006355~|~GO:0010467~|~GO:0010468~|~GO:0051252	2
GO:0006350~|~GO:0006355~|~GO:0010468~|~GO:0032774	2
GO:0006350~|~GO:0006351~|~GO:0006355~|~GO:0010467~|~GO:0010468~|~GO:0019219~|~GO:0019222~|~GO:0031323~|~GO:0045449	2
GO:0006350~|~GO:0019219~|~GO:0031323~|~GO:0045449	2
GO:0006350~|~GO:0010468~|~GO:0019222~|~GO:0031323~|~GO:0032774~|~GO:0045449	2
GO:0006350~|~GO:0006351~|~GO:0006355~|~GO:0010467~|~GO:0010468~|~GO:0019219~|~GO:0031323	2
GO:0006350~|~GO:0006355~|~GO:0010467~|~GO:0019219~|~GO:0019222~|~GO:0031323	2
GO:0006350~|~GO:0006351~|~GO:0019219~|~GO:0019222~|~GO:0032774~|~GO:0051252	2
GO:0006351~|~GO:0006355~|~GO:0010468~|~GO:0031323~|~GO:0032774~|~GO:0045449	2
GO:0006350~|~GO:0006351~|~GO:0006355~|~GO:0010467~|~GO:0019222~|~GO:0031323~|~GO:0032774	2
GO:0006350~|~GO:0006355~|~GO:0010468~|~GO:0019219~|~GO:0031323~|~GO:0051252	2
GO:0006350~|~GO:0006351~|~GO:0010467~|~GO:0010468~|~GO:0019219~|~GO:0019222~|~GO:0032774	2
GO:0006350~|~GO:0006351~|~GO:0006355~|~GO:0010467~|~GO:0010468~|~GO:0019222~|~GO:0031323~|~GO:0032774~|~GO:0045449~|~GO:0051252	2
GO:0006351~|~GO:0010467~|~GO:0019219~|~GO:0031323~|~GO:0051252	2
GO:0006350~|~GO:0006351~|~GO:0006355~|~GO:0032774~|~GO:0045449~|~GO:0051252	2
GO:0006350~|~GO:0006351~|~GO:0010467~|~GO:0051252	2
GO:0065004	1
GO:0006464~|~GO:0043687~|~GO:0044267	2
GO:0006793~|~GO:0043687	2
GO:0006350~|~GO:0010467~|~GO:0010468~|~GO:0019219~|~GO:0019222~|~GO:0045449	2
GO:0006351~|~GO:0006355~|~GO:0010467~|~GO:0010468~|~GO:0019219~|~GO:0051252	2
GO:0006355~|~GO:0010468~|~GO:0019222~|~GO:0032774~|~GO:0045449~|~GO:0051252	2
GO:0006464	2
GO:0006350~|~GO:0006351~|~GO:0006355~|~GO:0016070~|~GO:0032774	2
GO:0006350~|~GO:0006355~|~GO:0019222~|~GO:0045449	2
GO:0006351~|~GO:0010467~|~GO:0010468~|~GO:0019219~|~GO:0019222~|~GO:0051252	2
GO:0006351~|~GO:0006355~|~GO:0019219~|~GO:0019222	2
GO:0006351~|~GO:0006355~|~GO:0016070~|~GO:0032774~|~GO:0045449	2
GO:0006355~|~GO:0010468~|~GO:0019219~|~GO:0031323	2
GO:0006350~|~GO:0010467~|~GO:0010468~|~GO:0019219~|~GO:0045449	2
GO:0006351~|~GO:0010467~|~GO:0010468~|~GO:0019219~|~GO:0032774~|~GO:0045449	2
GO:0006350~|~GO:0006351~|~GO:0006355~|~GO:0010468~|~GO:0019222~|~GO:0051252	2
GO:0006350~|~GO:0010468~|~GO:0019222~|~GO:0031323~|~GO:0032774~|~GO:0045449~|~GO:0051252	2
GO:0006350~|~GO:0006351~|~GO:0006355~|~GO:0010467~|~GO:0010468~|~GO:0019219~|~GO:0019222~|~GO:0051252	2
GO:0006351~|~GO:0006355~|~GO:0019219~|~GO:0019222~|~GO:0032774	2
GO:0006350~|~GO:0006355~|~GO:0019219~|~GO:0031323~|~GO:0051252	2
GO:0006351~|~GO:0006355~|~GO:0010467~|~GO:0019219~|~GO:0031323~|~GO:0032774	2
GO:0019219~|~GO:0019222~|~GO:0032774~|~GO:0045449~|~GO:0051252	2
GO:0006323	1
GO:0016073	1
GO:0010467~|~GO:0010468~|~GO:0032774	2
GO:0043412~|~GO:0043687~|~GO:0044260	2
GO:0006366~|~GO:0032774	2
GO:0006350~|~GO:0006351~|~GO:0010468~|~GO:0019222~|~GO:0032774~|~GO:0045449~|~GO:0051252	2
GO:0006350~|~GO:0019219~|~GO:0031323	2
GO:0006350~|~GO:0006355~|~GO:0010468~|~GO:0019222~|~GO:0051252	2
GO:0006355~|~GO:0031323~|~GO:0045449~|~GO:0051252	2
GO:0006350~|~GO:0010467~|~GO:0019222~|~GO:0032774	2
GO:0006355~|~GO:0010467~|~GO:0010468~|~GO:0019219~|~GO:0019222~|~GO:0032774	2
GO:0006350~|~GO:0006355~|~GO:0010467~|~GO:0019219~|~GO:0045449	2
GO:0010467~|~GO:0051252	2
GO:0006351~|~GO:0019219~|~GO:0019222~|~GO:0031323~|~GO:0032774~|~GO:0051252	2
GO:0006351~|~GO:0006355~|~GO:0010467~|~GO:0019219~|~GO:0031323~|~GO:0045449	2
GO:0006355~|~GO:0016070~|~GO:0032774~|~GO:0051252	2
GO:0006351~|~GO:0006355~|~GO:0010467~|~GO:0010468~|~GO:0031323~|~GO:0032774~|~GO:0051252	2
GO:0006350~|~GO:0006355~|~GO:0010467~|~GO:0010468~|~GO:0019219~|~GO:0019222~|~GO:0031323	2
GO:0006350~|~GO:0006351~|~GO:0031323	2
GO:0006351~|~GO:0010468~|~GO:0019219~|~GO:0031323	2
GO:0006350~|~GO:0006351~|~GO:0010467~|~GO:0010468~|~GO:0019219~|~GO:0031323~|~GO:0032774	2
GO:0006793	2
GO:0006355~|~GO:0010468~|~GO:0019222~|~GO:0031323~|~GO:0051252	2
GO:0006351~|~GO:0006355~|~GO:0010468~|~GO:0031323~|~GO:0032774~|~GO:0051252	2
GO:0006350~|~GO:0006355~|~GO:0010467~|~GO:0045449~|~GO:0051252	2
GO:0006350~|~GO:0006351~|~GO:0006355~|~GO:0010468~|~GO:0019222~|~GO:0032774~|~GO:0045449	2
GO:0006350~|~GO:0006351~|~GO:0006366~|~GO:0032774	1
GO:0006351~|~GO:0010467~|~GO:0019219~|~GO:0019222~|~GO:0031323~|~GO:0032774~|~GO:0045449	2
GO:0006350~|~GO:0006351~|~GO:0010467~|~GO:0010468~|~GO:0019219~|~GO:0019222~|~GO:0031323~|~GO:0032774	2
GO:0006350~|~GO:0006351~|~GO:0006355~|~GO:0019219~|~GO:0019222~|~GO:0031323~|~GO:0051252	2
GO:0007098	1
GO:0010467~|~GO:0032774~|~GO:0051252	2
GO:0006351~|~GO:0019219~|~GO:0031323~|~GO:0032774~|~GO:0045449	2
GO:0006350~|~GO:0010467~|~GO:0010468~|~GO:0019219~|~GO:0031323~|~GO:0032774~|~GO:0045449~|~GO:0051252	2
GO:0006350~|~GO:0006351~|~GO:0006355~|~GO:0010468~|~GO:0051252	2
GO:0006350~|~GO:0006351~|~GO:0006355~|~GO:0010467~|~GO:0032774~|~GO:0045449	2
GO:0006350~|~GO:0006351~|~GO:0006355~|~GO:0010467~|~GO:0016070~|~GO:0032774	2
GO:0006355~|~GO:0010467~|~GO:0010468~|~GO:0019222~|~GO:0032774	2
GO:0006351~|~GO:0006355~|~GO:0031323~|~GO:0032774~|~GO:0045449~|~GO:0051252	2
GO:0006351~|~GO:0019222~|~GO:0031323~|~GO:0051252	2
GO:0006350~|~GO:0006351~|~GO:0010468~|~GO:0032774~|~GO:0045449~|~GO:0051252	2
GO:0006350~|~GO:0010468~|~GO:0019219~|~GO:0019222~|~GO:0032774~|~GO:0045449	2
GO:0006350~|~GO:0019219~|~GO:0045449	2
GO:0006355~|~GO:0010467~|~GO:0019219~|~GO:0032774~|~GO:0045449	2
GO:0006351~|~GO:0006355~|~GO:0010467~|~GO:0010468~|~GO:0019219~|~GO:0019222~|~GO:0031323~|~GO:0032774~|~GO:0045449	2
GO:0006351~|~GO:0006355~|~GO:0019219	2
GO:0006350~|~GO:0010468~|~GO:0019219~|~GO:0019222~|~GO:0031323~|~GO:0032774	2
GO:0006351~|~GO:0019219~|~GO:0031323~|~GO:0045449	2
GO:0006355~|~GO:0010467~|~GO:0019222~|~GO:0032774~|~GO:0045449	2
GO:0006350~|~GO:0006355~|~GO:0010468~|~GO:0019222~|~GO:0032774	2
GO:0010467~|~GO:0010468~|~GO:0019219~|~GO:0031323~|~GO:0045449~|~GO:0051252	2
GO:0006351~|~GO:0010467~|~GO:0010468~|~GO:0019219~|~GO:0031323	2
GO:0006355~|~GO:0010467~|~GO:0010468~|~GO:0019219~|~GO:0032774~|~GO:0045449~|~GO:0051252	2
GO:0006350~|~GO:0006355~|~GO:0010467~|~GO:0010468~|~GO:0019219~|~GO:0019222~|~GO:0032774~|~GO:0045449~|~GO:0051252	2
GO:0006350~|~GO:0010467~|~GO:0010468	2
GO:0006355~|~GO:0010467~|~GO:0019219~|~GO:0019222~|~GO:0031323~|~GO:0032774	2
GO:0006350~|~GO:0006351~|~GO:0019219~|~GO:0032774~|~GO:0045449~|~GO:0051252	2
GO:0006351~|~GO:0006355~|~GO:0010467	2
GO:0006350~|~GO:0010467~|~GO:0010468~|~GO:0019222~|~GO:0031323~|~GO:0051252	2
GO:0010467~|~GO:0010468~|~GO:0032774~|~GO:0045449	2
GO:0019219	2
GO:0006352	1
GO:0006350~|~GO:0010467~|~GO:0010468~|~GO:0019219~|~GO:0031323~|~GO:0051252	2
GO:0010467~|~GO:0010468~|~GO:0019222~|~GO:0031323~|~GO:0045449~|~GO:0051252	2
GO:0032774~|~GO:0045449	2
GO:0006351~|~GO:0006355~|~GO:0010467~|~GO:0010468~|~GO:0019219~|~GO:0031323~|~GO:0032774~|~GO:0051252	2
GO:0006351~|~GO:0010468~|~GO:0019219~|~GO:0019222~|~GO:0031323~|~GO:0045449	2
GO:0006351~|~GO:0006355~|~GO:0010467~|~GO:0010468~|~GO:0032774~|~GO:0045449	2
GO:0006350~|~GO:0006355~|~GO:0019219~|~GO:0019222~|~GO:0031323~|~GO:0051252	2
GO:0016180	1
GO:0006351~|~GO:0006355~|~GO:0010467~|~GO:0010468~|~GO:0019222~|~GO:0031323~|~GO:0045449	2
GO:0006350~|~GO:0006351~|~GO:0010467~|~GO:0010468~|~GO:0019219~|~GO:0019222	2
GO:0006351~|~GO:0019219~|~GO:0019222~|~GO:0031323~|~GO:0051252	2
GO:0006350~|~GO:0006351~|~GO:0010467~|~GO:0010468~|~GO:0031323~|~GO:0051252	2
GO:0006350~|~GO:0006355~|~GO:0010467~|~GO:0019219~|~GO:0032774~|~GO:0045449	2
GO:0000087	1
GO:0006351~|~GO:0006355~|~GO:0010468~|~GO:0019222~|~GO:0045449	2
GO:0006350~|~GO:0006351~|~GO:0006355~|~GO:0010467~|~GO:0010468~|~GO:0032774~|~GO:0051252	2
GO:0006350~|~GO:0010467~|~GO:0019219~|~GO:0019222~|~GO:0031323~|~GO:0045449	2
GO:0006350~|~GO:0019222~|~GO:0031323~|~GO:0032774~|~GO:0051252	2
GO:0006350~|~GO:0006351~|~GO:0019222~|~GO:0032774~|~GO:0045449	2
GO:0006350~|~GO:0006351~|~GO:0010467~|~GO:0031323~|~GO:0045449~|~GO:0051252	2
GO:0006351~|~GO:0006355~|~GO:0010467~|~GO:0016070~|~GO:0032774	2
GO:0006351~|~GO:0006355~|~GO:0010467~|~GO:0010468~|~GO:0019219	2
GO:0006350~|~GO:0045449~|~GO:0051252	2
GO:0006350~|~GO:0006351~|~GO:0032774~|~GO:0045449	2
GO:0006350~|~GO:0006351~|~GO:0010467~|~GO:0019219~|~GO:0031323~|~GO:0032774~|~GO:0045449	2
GO:0006350~|~GO:0010467~|~GO:0032774~|~GO:0045449~|~GO:0051252	2
GO:0051128	1
GO:0019219~|~GO:0032774~|~GO:0045449~|~GO:0051252	2
GO:0006350~|~GO:0006355~|~GO:0016070~|~GO:0032774	2
GO:0006350~|~GO:0006351~|~GO:0006355~|~GO:0010468~|~GO:0019222~|~GO:0031323~|~GO:0032774~|~GO:0045449	2
GO:0006350~|~GO:0010467~|~GO:0019219~|~GO:0019222~|~GO:0032774	2
GO:0006350~|~GO:0006351~|~GO:0006355~|~GO:0010468~|~GO:0045449	2
GO:0006350~|~GO:0019219~|~GO:0032774~|~GO:0045449~|~GO:0051252	2
GO:0006350~|~GO:0006351~|~GO:0006355~|~GO:0010468~|~GO:0031323~|~GO:0032774~|~GO:0045449	2
GO:0006355~|~GO:0010467~|~GO:0016070~|~GO:0045449	2
GO:0006355~|~GO:0010467~|~GO:0019219~|~GO:0019222~|~GO:0031323~|~GO:0032774~|~GO:0045449~|~GO:0051252	2
GO:0006351~|~GO:0006355~|~GO:0019222~|~GO:0032774	2
GO:0006350~|~GO:0006355~|~GO:0019222~|~GO:0045449~|~GO:0051252	2
GO:0006351~|~GO:0006355~|~GO:0010467~|~GO:0010468~|~GO:0019219~|~GO:0031323~|~GO:0045449	2
GO:0006355~|~GO:0031323~|~GO:0032774~|~GO:0045449~|~GO:0051252	2
GO:0006350~|~GO:0006351~|~GO:0019219~|~GO:0032774~|~GO:0045449	2
GO:0006351~|~GO:0010468~|~GO:0032774	2
GO:0010467~|~GO:0010468~|~GO:0045449~|~GO:0051252	2
GO:0006355~|~GO:0010468~|~GO:0031323~|~GO:0045449~|~GO:0051252	2
GO:0006355~|~GO:0010467~|~GO:0019222~|~GO:0031323~|~GO:0032774	2
GO:0010468~|~GO:0019219~|~GO:0019222~|~GO:0032774~|~GO:0051252	2
GO:0006350~|~GO:0010467~|~GO:0010468~|~GO:0019219~|~GO:0019222	2
GO:0006350~|~GO:0006351~|~GO:0006355~|~GO:0010467~|~GO:0045449~|~GO:0051252	2
GO:0006351~|~GO:0010467~|~GO:0019222~|~GO:0031323~|~GO:0032774~|~GO:0045449	2
GO:0006350~|~GO:0006351~|~GO:0006355~|~GO:0019219~|~GO:0019222~|~GO:0031323~|~GO:0032774	2
GO:0010468~|~GO:0019222~|~GO:0031323~|~GO:0032774~|~GO:0045449	2
GO:0006351~|~GO:0006355~|~GO:0019222~|~GO:0031323~|~GO:0032774~|~GO:0045449~|~GO:0051252	2
GO:0000165	1
GO:0006350~|~GO:0019219~|~GO:0031323~|~GO:0032774~|~GO:0045449~|~GO:0051252	2
GO:0006350~|~GO:0006351~|~GO:0010468~|~GO:0019222~|~GO:0032774	2
GO:0006350~|~GO:0006351~|~GO:0006355~|~GO:0019219~|~GO:0032774	2
GO:0044260	2
GO:0010467~|~GO:0019219~|~GO:0019222~|~GO:0051252	2
GO:0006350~|~GO:0006355~|~GO:0010467~|~GO:0019222~|~GO:0032774~|~GO:0051252	2
GO:0006350~|~GO:0006351~|~GO:0006355~|~GO:0010467~|~GO:0019222~|~GO:0032774~|~GO:0051252	2
GO:0006350~|~GO:0010467	2
GO:0010468~|~GO:0031323~|~GO:0032774~|~GO:0051252	2
GO:0006355~|~GO:0010467~|~GO:0010468~|~GO:0019219~|~GO:0032774~|~GO:0051252	2
GO:0006350~|~GO:0010468~|~GO:0019222	2
GO:0006350~|~GO:0010467~|~GO:0019219~|~GO:0019222	2
GO:0006350~|~GO:0010467~|~GO:0019219~|~GO:0019222~|~GO:0031323	2
GO:0006355~|~GO:0010467~|~GO:0010468~|~GO:0019219~|~GO:0031323~|~GO:0032774~|~GO:0045449	2
GO:0006350~|~GO:0006355~|~GO:0019219~|~GO:0031323~|~GO:0045449	2
GO:0006355~|~GO:0010467~|~GO:0019219~|~GO:0032774~|~GO:0045449~|~GO:0051252	2
GO:0010468~|~GO:0031323~|~GO:0045449~|~GO:0051252	2
GO:0016070~|~GO:0032774~|~GO:0045449~|~GO:0051252	2
GO:0006355~|~GO:0010467~|~GO:0010468~|~GO:0019219~|~GO:0019222~|~GO:0031323	2
GO:0006350~|~GO:0006351~|~GO:0010467~|~GO:0016070~|~GO:0032774~|~GO:0045449~|~GO:0051252	2
GO:0006355~|~GO:0019219~|~GO:0031323~|~GO:0032774~|~GO:0045449	2
GO:0006350~|~GO:0019222~|~GO:0031323~|~GO:0032774	2
GO:0006351~|~GO:0006355~|~GO:0010468~|~GO:0019219	2
GO:0006350~|~GO:0006351~|~GO:0006355~|~GO:0010468~|~GO:0031323~|~GO:0045449~|~GO:0051252	2
GO:0006355~|~GO:0019219~|~GO:0032774~|~GO:0045449	2
GO:0006350~|~GO:0006355~|~GO:0010467~|~GO:0031323~|~GO:0032774	2
GO:0006351~|~GO:0010467~|~GO:0019222~|~GO:0032774~|~GO:0045449	2
GO:0006355~|~GO:0010467~|~GO:0016070~|~GO:0051252	2
GO:0031325	2
GO:0006350~|~GO:0006355~|~GO:0010467~|~GO:0019222~|~GO:0031323~|~GO:0045449	2
GO:0010467~|~GO:0010468~|~GO:0019222~|~GO:0031323~|~GO:0032774	2
GO:0006351~|~GO:0006355~|~GO:0010468~|~GO:0019219~|~GO:0031323~|~GO:0045449~|~GO:0051252	2
GO:0006383	1
GO:0006350~|~GO:0006351~|~GO:0019219~|~GO:0045449~|~GO:0051252	2
GO:0006351~|~GO:0010467~|~GO:0019222~|~GO:0045449	2
GO:0006351~|~GO:0019222~|~GO:0031323~|~GO:0045449	2
GO:0006351~|~GO:0019219~|~GO:0032774~|~GO:0045449	2
GO:0008286	1
GO:0006350~|~GO:0006351~|~GO:0010467~|~GO:0019219	2
GO:0006351~|~GO:0019219~|~GO:0019222~|~GO:0031323~|~GO:0032774	2
GO:0006350~|~GO:0006351~|~GO:0010467~|~GO:0010468~|~GO:0019219~|~GO:0019222~|~GO:0045449~|~GO:0051252	2
GO:0007067	1
GO:0006350~|~GO:0006351~|~GO:0006355~|~GO:0019222~|~GO:0051252	2
GO:0006351~|~GO:0006355~|~GO:0010467~|~GO:0019222~|~GO:0031323~|~GO:0032774~|~GO:0045449~|~GO:0051252	2
GO:0006351~|~GO:0006355~|~GO:0010467~|~GO:0019219~|~GO:0019222~|~GO:0031323~|~GO:0032774~|~GO:0045449	2
GO:0006351~|~GO:0019222~|~GO:0031323~|~GO:0032774~|~GO:0051252	2
GO:0010468~|~GO:0019222~|~GO:0051252	2
GO:0010468~|~GO:0031323	2
GO:0006350~|~GO:0006351~|~GO:0006355~|~GO:0010468~|~GO:0031323~|~GO:0045449	2
GO:0006351~|~GO:0019222~|~GO:0031323~|~GO:0032774~|~GO:0045449~|~GO:0051252	2
GO:0006350~|~GO:0010468~|~GO:0031323	2
GO:0006350~|~GO:0006351~|~GO:0006355~|~GO:0019222~|~GO:0031323~|~GO:0032774	2
GO:0006351~|~GO:0010468~|~GO:0032774~|~GO:0045449	2
GO:0006350~|~GO:0006351~|~GO:0010468~|~GO:0031323~|~GO:0032774~|~GO:0051252	2
GO:0006350~|~GO:0006355~|~GO:0019219~|~GO:0019222~|~GO:0031323~|~GO:0045449	2
GO:0006350~|~GO:0019219~|~GO:0019222~|~GO:0032774~|~GO:0045449~|~GO:0051252	2
GO:0006355~|~GO:0010467~|~GO:0010468~|~GO:0051252	2
GO:0010468~|~GO:0045449	2
GO:0006351~|~GO:0006355~|~GO:0010467~|~GO:0010468~|~GO:0019219~|~GO:0031323~|~GO:0032774	2
GO:0006351~|~GO:0010467~|~GO:0010468~|~GO:0019222~|~GO:0031323~|~GO:0032774~|~GO:0045449~|~GO:0051252	2
GO:0006350~|~GO:0006351~|~GO:0010467~|~GO:0019222	2
GO:0010468~|~GO:0019219~|~GO:0019222~|~GO:0031323~|~GO:0032774~|~GO:0051252	2
GO:0006351~|~GO:0010467~|~GO:0010468~|~GO:0019222~|~GO:0032774~|~GO:0051252	2
GO:0006350~|~GO:0006355~|~GO:0010468~|~GO:0019219~|~GO:0031323~|~GO:0032774~|~GO:0051252	2
GO:0019219~|~GO:0045449~|~GO:0051252	2
GO:0006350~|~GO:0006351~|~GO:0010467~|~GO:0019222~|~GO:0032774~|~GO:0045449~|~GO:0051252	2
GO:0006350~|~GO:0006351~|~GO:0010467~|~GO:0010468~|~GO:0019219~|~GO:0019222~|~GO:0031323~|~GO:0051252	2
GO:0006355~|~GO:0010468~|~GO:0019219~|~GO:0019222~|~GO:0045449	2
GO:0006350~|~GO:0010468~|~GO:0032774~|~GO:0045449	2
GO:0006351~|~GO:0006355~|~GO:0010468~|~GO:0019219~|~GO:0031323~|~GO:0032774~|~GO:0045449	2
GO:0006350~|~GO:0010467~|~GO:0031323~|~GO:0032774	2
GO:0006350~|~GO:0006355~|~GO:0010467~|~GO:0010468~|~GO:0019219~|~GO:0019222~|~GO:0031323~|~GO:0045449~|~GO:0051252	2
GO:0043087	1
GO:0006350~|~GO:0006351~|~GO:0006355~|~GO:0010467	2
GO:0010468~|~GO:0019219~|~GO:0019222~|~GO:0032774~|~GO:0045449	2
GO:0006351~|~GO:0006355~|~GO:0019219~|~GO:0019222~|~GO:0032774~|~GO:0045449	2
GO:0006305	1
GO:0006351~|~GO:0006355~|~GO:0010467~|~GO:0019219~|~GO:0019222~|~GO:0031323~|~GO:0051252	2
GO:0006350~|~GO:0010468~|~GO:0019219~|~GO:0031323~|~GO:0045449	2
GO:0010324	1
GO:0006351~|~GO:0006355~|~GO:0010467~|~GO:0019222~|~GO:0032774~|~GO:0045449~|~GO:0051252	2
GO:0006350~|~GO:0006351~|~GO:0010467~|~GO:0019222~|~GO:0031323~|~GO:0032774~|~GO:0045449~|~GO:0051252	2
GO:0006351~|~GO:0019219~|~GO:0031323~|~GO:0051252	2
GO:0006355~|~GO:0010467~|~GO:0019222~|~GO:0032774	2
GO:0006350~|~GO:0006351~|~GO:0010468~|~GO:0019219~|~GO:0032774	2
GO:0006351~|~GO:0006355~|~GO:0010467~|~GO:0016070~|~GO:0032774~|~GO:0051252	2
GO:0006350~|~GO:0006355~|~GO:0010467~|~GO:0019219~|~GO:0019222~|~GO:0031323~|~GO:0045449	2
GO:0006350~|~GO:0006351~|~GO:0006355~|~GO:0051252	2
GO:0043623	1
GO:0006350~|~GO:0006351~|~GO:0006355~|~GO:0019222~|~GO:0031323~|~GO:0045449	2
GO:0006351~|~GO:0006355~|~GO:0010468~|~GO:0019222~|~GO:0032774~|~GO:0045449	2
GO:0006351~|~GO:0010467~|~GO:0010468~|~GO:0019219~|~GO:0019222~|~GO:0031323~|~GO:0032774~|~GO:0045449~|~GO:0051252	2
GO:0006468~|~GO:0006796~|~GO:0043687	2
GO:0006355~|~GO:0010468~|~GO:0019219~|~GO:0019222~|~GO:0031323~|~GO:0032774~|~GO:0045449~|~GO:0051252	2
GO:0006350~|~GO:0006351~|~GO:0006355~|~GO:0010468~|~GO:0031323~|~GO:0032774~|~GO:0045449~|~GO:0051252	2
GO:0033043	1
GO:0006468~|~GO:0006793~|~GO:0043687	2
GO:0010468~|~GO:0019219~|~GO:0019222~|~GO:0031323~|~GO:0032774~|~GO:0045449	2
GO:0006351~|~GO:0010467~|~GO:0019219~|~GO:0032774	2
GO:0006351~|~GO:0019219~|~GO:0019222~|~GO:0032774~|~GO:0045449	2
GO:0006351~|~GO:0019219~|~GO:0019222~|~GO:0045449	2
GO:0006355~|~GO:0010467~|~GO:0019222~|~GO:0032774~|~GO:0051252	2
GO:0006355~|~GO:0010467~|~GO:0010468~|~GO:0031323~|~GO:0032774~|~GO:0045449	2
GO:0010467~|~GO:0031323~|~GO:0032774~|~GO:0045449~|~GO:0051252	2
GO:0006351~|~GO:0010467~|~GO:0019219~|~GO:0019222~|~GO:0032774~|~GO:0051252	2
GO:0006351~|~GO:0010468~|~GO:0019219~|~GO:0019222~|~GO:0031323~|~GO:0032774	2
GO:0006350~|~GO:0010467~|~GO:0016070~|~GO:0032774~|~GO:0045449	2
GO:0006350~|~GO:0010468~|~GO:0019222~|~GO:0031323~|~GO:0051252	2
GO:0006355~|~GO:0032774~|~GO:0045449	2
GO:0006351~|~GO:0006355~|~GO:0010467~|~GO:0010468~|~GO:0019219~|~GO:0019222~|~GO:0032774~|~GO:0051252	2
GO:0006793~|~GO:0016310	2
GO:0006351~|~GO:0010468~|~GO:0019219~|~GO:0051252	2
GO:0006350~|~GO:0010467~|~GO:0019219~|~GO:0019222~|~GO:0045449	2
GO:0019219~|~GO:0019222~|~GO:0031323~|~GO:0045449	2
GO:0006351~|~GO:0031323~|~GO:0032774~|~GO:0045449~|~GO:0051252	2
GO:0006351~|~GO:0006355~|~GO:0019222~|~GO:0031323~|~GO:0045449	2
GO:0006351~|~GO:0032774	2
GO:0006351~|~GO:0006355~|~GO:0010467~|~GO:0031323~|~GO:0032774~|~GO:0051252	2
GO:0006355~|~GO:0010467~|~GO:0019222~|~GO:0051252	2
GO:0006350~|~GO:0006351~|~GO:0010467~|~GO:0016070~|~GO:0045449~|~GO:0051252	2
GO:0006350~|~GO:0019219~|~GO:0019222~|~GO:0032774~|~GO:0045449	2
GO:0006350~|~GO:0006355~|~GO:0010468~|~GO:0031323~|~GO:0032774	2
GO:0006350~|~GO:0006355~|~GO:0010467~|~GO:0016070~|~GO:0045449	2
GO:0006355~|~GO:0010467~|~GO:0019219~|~GO:0019222~|~GO:0031323	2
GO:0006350~|~GO:0019219~|~GO:0019222~|~GO:0051252	2
GO:0006351~|~GO:0010467~|~GO:0010468~|~GO:0019219~|~GO:0019222~|~GO:0032774	2
GO:0006350~|~GO:0006355~|~GO:0010467~|~GO:0019219~|~GO:0019222~|~GO:0032774~|~GO:0051252	2
GO:0006350~|~GO:0006351~|~GO:0016070~|~GO:0032774~|~GO:0045449	2
GO:0006350~|~GO:0006351~|~GO:0019222~|~GO:0031323~|~GO:0032774~|~GO:0045449	2
GO:0006351~|~GO:0006355~|~GO:0010467~|~GO:0031323	2
GO:0006350~|~GO:0006355~|~GO:0010468~|~GO:0019219~|~GO:0031323~|~GO:0045449	2
GO:0006351~|~GO:0010467~|~GO:0010468~|~GO:0019222~|~GO:0045449~|~GO:0051252	2
GO:0006350~|~GO:0006351~|~GO:0031323~|~GO:0032774~|~GO:0051252	2
GO:0010467~|~GO:0010468~|~GO:0019219~|~GO:0019222~|~GO:0032774	2
GO:0010467~|~GO:0010468~|~GO:0019219~|~GO:0019222~|~GO:0031323~|~GO:0032774	2
GO:0006464~|~GO:0043412~|~GO:0043687	2
GO:0006350~|~GO:0006351~|~GO:0006355~|~GO:0010467~|~GO:0019222~|~GO:0032774~|~GO:0045449	2
GO:0006350~|~GO:0010468~|~GO:0031323~|~GO:0045449~|~GO:0051252	2
GO:0006350~|~GO:0010467~|~GO:0016070~|~GO:0045449~|~GO:0051252	2
GO:0006350~|~GO:0010468~|~GO:0019219~|~GO:0031323~|~GO:0032774~|~GO:0051252	2
GO:0006350~|~GO:0006351~|~GO:0006355~|~GO:0010467~|~GO:0019219~|~GO:0031323~|~GO:0045449	2
GO:0006351~|~GO:0006355~|~GO:0010468~|~GO:0019219~|~GO:0019222~|~GO:0031323	2
GO:0006350~|~GO:0006351~|~GO:0006355~|~GO:0010467~|~GO:0019219~|~GO:0019222~|~GO:0031323~|~GO:0032774~|~GO:0051252	2
GO:0006350~|~GO:0010467~|~GO:0010468~|~GO:0031323~|~GO:0051252	2
GO:0006351~|~GO:0006355~|~GO:0010468~|~GO:0019222~|~GO:0031323	2
GO:0006350~|~GO:0006351~|~GO:0006355~|~GO:0010467~|~GO:0010468~|~GO:0019222~|~GO:0032774	2
GO:0006350~|~GO:0006351~|~GO:0006355~|~GO:0031323~|~GO:0032774	2
GO:0006350~|~GO:0010467~|~GO:0010468~|~GO:0019219~|~GO:0051252	2
GO:0006350~|~GO:0010468~|~GO:0019219~|~GO:0031323	2
GO:0006350~|~GO:0006351~|~GO:0010467~|~GO:0010468~|~GO:0019219~|~GO:0019222~|~GO:0045449	2
GO:0006350~|~GO:0006351~|~GO:0006355~|~GO:0010467~|~GO:0019219~|~GO:0019222~|~GO:0051252	2
GO:0006350~|~GO:0006355~|~GO:0010467~|~GO:0010468~|~GO:0031323~|~GO:0032774~|~GO:0045449~|~GO:0051252	2
GO:0010468~|~GO:0019219~|~GO:0019222~|~GO:0031323~|~GO:0032774~|~GO:0045449~|~GO:0051252	2
GO:0006350~|~GO:0006351~|~GO:0010468~|~GO:0019222~|~GO:0032774~|~GO:0045449	2
GO:0006350~|~GO:0010468~|~GO:0019219~|~GO:0032774	2
GO:0006350~|~GO:0006351~|~GO:0006355~|~GO:0031323~|~GO:0032774~|~GO:0045449	2
GO:0006350~|~GO:0006351~|~GO:0006355~|~GO:0010468~|~GO:0019219~|~GO:0019222~|~GO:0045449	2
GO:0006355~|~GO:0031323	2
GO:0006351~|~GO:0006355~|~GO:0010468~|~GO:0031323~|~GO:0045449	2
GO:0006351~|~GO:0006355~|~GO:0010467~|~GO:0019222~|~GO:0032774~|~GO:0045449	2
GO:0006355~|~GO:0010467~|~GO:0010468~|~GO:0019219~|~GO:0019222~|~GO:0031323~|~GO:0051252	2
GO:0006350~|~GO:0006355~|~GO:0010467~|~GO:0019219~|~GO:0019222	2
GO:0006350~|~GO:0006351~|~GO:0006355~|~GO:0010468~|~GO:0019222~|~GO:0032774~|~GO:0045449~|~GO:0051252	2
GO:0006351~|~GO:0006355~|~GO:0019222~|~GO:0045449~|~GO:0051252	2
GO:0006350~|~GO:0006351~|~GO:0019219~|~GO:0019222~|~GO:0031323~|~GO:0032774~|~GO:0045449~|~GO:0051252	2
GO:0009966	1
GO:0006350~|~GO:0010468~|~GO:0019219~|~GO:0019222~|~GO:0031323~|~GO:0045449	2
GO:0006351~|~GO:0010468~|~GO:0045449	2
GO:0006355~|~GO:0010468~|~GO:0019219~|~GO:0031323~|~GO:0032774~|~GO:0051252	2
GO:0006355~|~GO:0010468~|~GO:0031323~|~GO:0032774~|~GO:0045449~|~GO:0051252	2
GO:0006351~|~GO:0006355~|~GO:0010468~|~GO:0019222~|~GO:0031323~|~GO:0051252	2
GO:0006350~|~GO:0006351~|~GO:0010467~|~GO:0019222~|~GO:0032774	2
GO:0006350~|~GO:0006351~|~GO:0010467~|~GO:0019222~|~GO:0031323	2
GO:0006350~|~GO:0010467~|~GO:0019222~|~GO:0031323~|~GO:0032774~|~GO:0045449~|~GO:0051252	2
GO:0006468~|~GO:0006796~|~GO:0016310	2
GO:0006350~|~GO:0006351~|~GO:0010468~|~GO:0019219~|~GO:0032774~|~GO:0045449~|~GO:0051252	2
GO:0031323~|~GO:0051252	2
GO:0006355~|~GO:0010468~|~GO:0019219~|~GO:0051252	2
GO:0010467~|~GO:0016070~|~GO:0032774~|~GO:0051252	2
GO:0010467~|~GO:0019219~|~GO:0031323~|~GO:0032774	2
GO:0006351~|~GO:0006355~|~GO:0010467~|~GO:0010468~|~GO:0019219~|~GO:0019222~|~GO:0051252	2
GO:0006350~|~GO:0019219~|~GO:0019222~|~GO:0032774	2
GO:0006350~|~GO:0006351~|~GO:0006355~|~GO:0010468~|~GO:0019219~|~GO:0045449	2
GO:0006355~|~GO:0016070~|~GO:0045449	2
GO:0006350~|~GO:0006351~|~GO:0006355~|~GO:0010468~|~GO:0045449~|~GO:0051252	2
GO:0043687~|~GO:0044260~|~GO:0044267	2
GO:0006351~|~GO:0006355~|~GO:0019219~|~GO:0019222~|~GO:0031323~|~GO:0045449	2
GO:0006350~|~GO:0019222~|~GO:0031323	2
GO:0006355~|~GO:0010467~|~GO:0010468~|~GO:0019222~|~GO:0032774~|~GO:0045449	2
GO:0010467~|~GO:0019222~|~GO:0045449	2
GO:0006351~|~GO:0031323	2
GO:0006350~|~GO:0031323~|~GO:0032774~|~GO:0051252	2
GO:0010467~|~GO:0019219~|~GO:0031323~|~GO:0032774~|~GO:0051252	2
GO:0010467~|~GO:0019219~|~GO:0019222~|~GO:0032774~|~GO:0051252	2
GO:0006351~|~GO:0031323~|~GO:0045449	2
GO:0006350~|~GO:0006351~|~GO:0019219~|~GO:0032774	2
GO:0006351~|~GO:0006355~|~GO:0010467~|~GO:0019219~|~GO:0019222~|~GO:0031323~|~GO:0032774	2
GO:0006350~|~GO:0006355~|~GO:0010468~|~GO:0019219~|~GO:0019222~|~GO:0032774	2
GO:0006350~|~GO:0006351~|~GO:0010467~|~GO:0010468~|~GO:0019219~|~GO:0045449~|~GO:0051252	2
GO:0010468~|~GO:0019219~|~GO:0031323~|~GO:0051252	2
GO:0006350~|~GO:0006355~|~GO:0010467~|~GO:0010468~|~GO:0019219~|~GO:0019222~|~GO:0031323~|~GO:0051252	2
GO:0050000	1
GO:0006355~|~GO:0010468~|~GO:0019219~|~GO:0019222~|~GO:0031323~|~GO:0051252	2
GO:0006351~|~GO:0019219~|~GO:0019222~|~GO:0031323~|~GO:0032774~|~GO:0045449	2
GO:0033261	1
GO:0006350~|~GO:0006351~|~GO:0006355~|~GO:0045449	2
GO:0006350~|~GO:0010467~|~GO:0031323~|~GO:0032774~|~GO:0051252	2
GO:0010467~|~GO:0010468~|~GO:0031323~|~GO:0032774~|~GO:0045449	2
GO:0006355~|~GO:0010467~|~GO:0010468~|~GO:0045449	2
GO:0007094	1
GO:0006355~|~GO:0010467~|~GO:0010468~|~GO:0045449~|~GO:0051252	2
GO:0006355~|~GO:0010467~|~GO:0010468~|~GO:0019222~|~GO:0031323~|~GO:0032774	2
GO:0006351~|~GO:0006355~|~GO:0010467~|~GO:0032774~|~GO:0045449	2
GO:0010467~|~GO:0010468~|~GO:0019222	2
GO:0006351~|~GO:0006355~|~GO:0010467~|~GO:0010468	2
GO:0006350~|~GO:0006351~|~GO:0006355~|~GO:0010467~|~GO:0010468~|~GO:0019219~|~GO:0019222~|~GO:0045449	2
GO:0006351~|~GO:0006355~|~GO:0010468~|~GO:0019219~|~GO:0031323~|~GO:0045449	2
GO:0006351~|~GO:0010467~|~GO:0010468~|~GO:0019219~|~GO:0031323~|~GO:0045449	2
GO:0006350~|~GO:0006351~|~GO:0006355~|~GO:0010468~|~GO:0019219~|~GO:0031323~|~GO:0032774~|~GO:0045449	2
GO:0006351~|~GO:0006355~|~GO:0010467~|~GO:0019219~|~GO:0019222~|~GO:0032774~|~GO:0045449	2
GO:0006355~|~GO:0019219~|~GO:0019222~|~GO:0031323~|~GO:0032774~|~GO:0045449~|~GO:0051252	2
GO:0006351~|~GO:0010467~|~GO:0019219~|~GO:0031323	2
GO:0006350~|~GO:0006351~|~GO:0006355~|~GO:0010468~|~GO:0019219~|~GO:0019222~|~GO:0031323~|~GO:0032774~|~GO:0051252	2
GO:0006350~|~GO:0010467~|~GO:0019219~|~GO:0019222~|~GO:0031323~|~GO:0032774	2
GO:0006351~|~GO:0006355~|~GO:0016070~|~GO:0032774	2
GO:0006350~|~GO:0006355~|~GO:0010467~|~GO:0010468~|~GO:0019222~|~GO:0031323~|~GO:0051252	2
GO:0006350~|~GO:0006351~|~GO:0006355~|~GO:0010467~|~GO:0016070~|~GO:0032774~|~GO:0045449~|~GO:0051252	1
GO:0006350~|~GO:0010468~|~GO:0019222~|~GO:0032774~|~GO:0045449	2
GO:0006350~|~GO:0010467~|~GO:0010468~|~GO:0019219~|~GO:0019222~|~GO:0031323~|~GO:0051252	2
GO:0019222~|~GO:0031323~|~GO:0032774~|~GO:0051252	2
GO:0006351~|~GO:0016070~|~GO:0032774~|~GO:0045449~|~GO:0051252	2
GO:0006350~|~GO:0019219~|~GO:0019222~|~GO:0031323~|~GO:0045449~|~GO:0051252	2
GO:0006350~|~GO:0006351~|~GO:0010467~|~GO:0010468~|~GO:0019222~|~GO:0031323~|~GO:0045449	2
GO:0006350~|~GO:0006351~|~GO:0010467~|~GO:0019219~|~GO:0019222~|~GO:0045449	2
GO:0006350~|~GO:0006355~|~GO:0010467~|~GO:0010468~|~GO:0031323~|~GO:0032774~|~GO:0051252	2
GO:0006350~|~GO:0006351~|~GO:0010467~|~GO:0031323~|~GO:0032774~|~GO:0045449	2
GO:0006350~|~GO:0006351~|~GO:0006355~|~GO:0010467~|~GO:0010468~|~GO:0031323	2
GO:0006350~|~GO:0006351~|~GO:0006355~|~GO:0010467~|~GO:0045449	2
GO:0010467~|~GO:0031323~|~GO:0032774~|~GO:0045449	2
GO:0006350~|~GO:0006351~|~GO:0006355~|~GO:0010467~|~GO:0010468~|~GO:0031323~|~GO:0032774~|~GO:0045449~|~GO:0051252	2
GO:0007052	1
GO:0006355~|~GO:0010467~|~GO:0010468~|~GO:0032774~|~GO:0045449~|~GO:0051252	2
GO:0016070~|~GO:0032774	2
GO:0006355~|~GO:0010468~|~GO:0019219~|~GO:0031323~|~GO:0045449	2
GO:0006351~|~GO:0006355~|~GO:0010467~|~GO:0010468~|~GO:0032774	2
GO:0006351~|~GO:0006355~|~GO:0010468~|~GO:0019219~|~GO:0019222~|~GO:0031323~|~GO:0032774~|~GO:0045449	2
GO:0031323~|~GO:0032774	2
GO:0006351~|~GO:0010468~|~GO:0019219~|~GO:0019222~|~GO:0031323~|~GO:0045449~|~GO:0051252	2
GO:0006897	1
GO:0006355~|~GO:0010467~|~GO:0010468~|~GO:0019222~|~GO:0031323	2
GO:0051641	2
GO:0006351~|~GO:0019222~|~GO:0031323~|~GO:0032774	2
GO:0006351~|~GO:0045449	2
GO:0006355~|~GO:0010467~|~GO:0019219~|~GO:0019222~|~GO:0032774~|~GO:0045449~|~GO:0051252	2
GO:0006355~|~GO:0010468~|~GO:0019222~|~GO:0031323~|~GO:0032774	2
GO:0006351~|~GO:0010468~|~GO:0019219~|~GO:0045449	2
GO:0010468~|~GO:0019222~|~GO:0031323	2
GO:0008104~|~GO:0033036	1
GO:0006351~|~GO:0010468~|~GO:0019222~|~GO:0051252	2
GO:0007126	1
GO:0006350~|~GO:0006351~|~GO:0032774~|~GO:0051252	2
GO:0006350~|~GO:0006351~|~GO:0006355~|~GO:0010467~|~GO:0010468~|~GO:0019219~|~GO:0031323~|~GO:0032774~|~GO:0051252	2
GO:0006350~|~GO:0006351~|~GO:0010467~|~GO:0010468~|~GO:0019219~|~GO:0032774~|~GO:0045449~|~GO:0051252	2
GO:0006351~|~GO:0006355~|~GO:0010467~|~GO:0010468~|~GO:0031323~|~GO:0045449~|~GO:0051252	2
GO:0006350~|~GO:0031323~|~GO:0032774~|~GO:0045449	2
GO:0006350~|~GO:0006355~|~GO:0010467~|~GO:0019219~|~GO:0032774	2
GO:0006351~|~GO:0010467~|~GO:0016070~|~GO:0045449~|~GO:0051252	2
GO:0019222~|~GO:0031323~|~GO:0045449	2
GO:0006350~|~GO:0006351~|~GO:0010468~|~GO:0031323~|~GO:0045449	2
GO:0006351~|~GO:0010467~|~GO:0019219~|~GO:0031323~|~GO:0032774~|~GO:0045449	2
GO:0046907~|~GO:0051641~|~GO:0051649	1
GO:0006355~|~GO:0010467~|~GO:0010468~|~GO:0019222~|~GO:0032774~|~GO:0051252	2
GO:0006350~|~GO:0006351~|~GO:0006355~|~GO:0010467~|~GO:0010468~|~GO:0031323~|~GO:0051252	2
GO:0006350~|~GO:0016070~|~GO:0051252	2
GO:0006350~|~GO:0019219~|~GO:0019222~|~GO:0031323~|~GO:0045449	2
GO:0006350~|~GO:0006351~|~GO:0006355~|~GO:0019219~|~GO:0051252	2
GO:0006351~|~GO:0010467~|~GO:0010468~|~GO:0019219~|~GO:0032774~|~GO:0045449~|~GO:0051252	2
GO:0010467~|~GO:0019219~|~GO:0019222~|~GO:0031323~|~GO:0032774~|~GO:0045449	2
GO:0006350~|~GO:0006351~|~GO:0006355~|~GO:0010467~|~GO:0019219~|~GO:0019222~|~GO:0032774	2
GO:0006396	1
GO:0010467~|~GO:0019219~|~GO:0019222~|~GO:0032774~|~GO:0045449~|~GO:0051252	2
GO:0046907~|~GO:0051649	2
GO:0007059	1
GO:0006355~|~GO:0010467~|~GO:0019219~|~GO:0019222~|~GO:0031323~|~GO:0045449~|~GO:0051252	2
GO:0006350~|~GO:0006355~|~GO:0045449	2
GO:0006351~|~GO:0010467~|~GO:0010468~|~GO:0032774~|~GO:0045449	2
GO:0006350~|~GO:0010467~|~GO:0032774~|~GO:0045449	2
GO:0006351~|~GO:0010468~|~GO:0019219~|~GO:0019222~|~GO:0031323~|~GO:0032774~|~GO:0051252	2
GO:0010467~|~GO:0019219~|~GO:0045449~|~GO:0051252	2
GO:0006350~|~GO:0006355~|~GO:0045449~|~GO:0051252	2
GO:0010468~|~GO:0019219~|~GO:0032774~|~GO:0045449~|~GO:0051252	2
GO:0006355~|~GO:0010467~|~GO:0019219~|~GO:0019222~|~GO:0045449	2
GO:0006350~|~GO:0006351~|~GO:0006355~|~GO:0016070	2
GO:0006350~|~GO:0010467~|~GO:0010468~|~GO:0019219~|~GO:0019222~|~GO:0032774~|~GO:0045449	2
GO:0006350~|~GO:0010467~|~GO:0010468~|~GO:0031323~|~GO:0032774~|~GO:0045449~|~GO:0051252	2
GO:0010467~|~GO:0019219~|~GO:0032774~|~GO:0045449	2
GO:0010467~|~GO:0010468~|~GO:0019219~|~GO:0019222~|~GO:0032774~|~GO:0045449	2
GO:0006464~|~GO:0043412	2
GO:0006351~|~GO:0006355~|~GO:0010467~|~GO:0010468~|~GO:0031323~|~GO:0032774	2
GO:0006259	1
GO:0006350~|~GO:0006351~|~GO:0010468~|~GO:0019219~|~GO:0031323~|~GO:0045449	2
GO:0006350~|~GO:0006351~|~GO:0006355~|~GO:0010467~|~GO:0010468~|~GO:0031323~|~GO:0045449	2
GO:0006464~|~GO:0044267	2
GO:0006350~|~GO:0006351~|~GO:0006355~|~GO:0010467~|~GO:0031323~|~GO:0032774~|~GO:0045449	2
GO:0006350~|~GO:0006351~|~GO:0006355~|~GO:0010468~|~GO:0019219~|~GO:0045449~|~GO:0051252	2
GO:0032774~|~GO:0051252	2
GO:0006350~|~GO:0006355~|~GO:0016070~|~GO:0032774~|~GO:0051252	2
GO:0006350~|~GO:0010468~|~GO:0019222~|~GO:0031323~|~GO:0045449	2
GO:0006350~|~GO:0006351~|~GO:0006355~|~GO:0010467~|~GO:0010468~|~GO:0019219~|~GO:0019222~|~GO:0031323~|~GO:0032774~|~GO:0045449	2
GO:0006350~|~GO:0006351~|~GO:0006355~|~GO:0010468~|~GO:0032774~|~GO:0045449~|~GO:0051252	2
GO:0006350~|~GO:0019219~|~GO:0019222~|~GO:0045449~|~GO:0051252	2
GO:0006351~|~GO:0006355~|~GO:0016070~|~GO:0045449	2
GO:0006350~|~GO:0006351~|~GO:0031323~|~GO:0032774~|~GO:0045449~|~GO:0051252	2
GO:0010468~|~GO:0032774	2
GO:0006350~|~GO:0006351~|~GO:0006355~|~GO:0010468~|~GO:0019219~|~GO:0019222~|~GO:0051252	2
GO:0006355~|~GO:0010468~|~GO:0019219~|~GO:0019222~|~GO:0045449~|~GO:0051252	2
GO:0006350~|~GO:0010468~|~GO:0019219~|~GO:0019222~|~GO:0045449~|~GO:0051252	2
GO:0006351~|~GO:0006355~|~GO:0031323~|~GO:0045449~|~GO:0051252	2
GO:0006350~|~GO:0006351~|~GO:0006355~|~GO:0010468~|~GO:0019219~|~GO:0019222~|~GO:0031323~|~GO:0051252	2
GO:0006351~|~GO:0006355~|~GO:0016070~|~GO:0032774~|~GO:0045449~|~GO:0051252	2
GO:0010467~|~GO:0010468~|~GO:0019222~|~GO:0032774~|~GO:0045449~|~GO:0051252	2
GO:0006163	1
GO:0006350~|~GO:0010467~|~GO:0010468~|~GO:0019222~|~GO:0032774~|~GO:0045449~|~GO:0051252	2
GO:0006351~|~GO:0019219~|~GO:0045449	2
GO:0051329	1
GO:0006355~|~GO:0016070~|~GO:0032774~|~GO:0045449	2
GO:0006350~|~GO:0006355~|~GO:0010467~|~GO:0010468~|~GO:0019222~|~GO:0032774	2
GO:0006350~|~GO:0006351~|~GO:0006355~|~GO:0010467~|~GO:0010468~|~GO:0019222	2
GO:0006350~|~GO:0006351~|~GO:0019219~|~GO:0019222~|~GO:0031323~|~GO:0045449~|~GO:0051252	2
GO:0019219~|~GO:0019222~|~GO:0051252	2
GO:0006350~|~GO:0006351~|~GO:0006355~|~GO:0010468~|~GO:0019222~|~GO:0031323~|~GO:0045449~|~GO:0051252	2
GO:0006351~|~GO:0006355~|~GO:0010468~|~GO:0019222~|~GO:0051252	2
GO:0006350~|~GO:0006351~|~GO:0010468~|~GO:0045449	2
GO:0035023	1
GO:0051327	1
GO:0006355~|~GO:0010467~|~GO:0019219~|~GO:0031323~|~GO:0032774	2
GO:0006351~|~GO:0006355~|~GO:0010467~|~GO:0019219~|~GO:0045449~|~GO:0051252	2
GO:0006350~|~GO:0006355~|~GO:0010467~|~GO:0010468~|~GO:0019219~|~GO:0045449	2
GO:0006355~|~GO:0010467~|~GO:0010468	2
GO:0006355~|~GO:0010467	2
GO:0006350~|~GO:0006351~|~GO:0006355~|~GO:0010468~|~GO:0032774	2
GO:0006351~|~GO:0019219~|~GO:0032774	2
GO:0006350~|~GO:0006355~|~GO:0010468~|~GO:0031323	2
GO:0010467~|~GO:0019222~|~GO:0031323~|~GO:0032774	2
GO:0006351~|~GO:0010468~|~GO:0019219~|~GO:0031323~|~GO:0032774~|~GO:0045449	2
GO:0000077	1
GO:0006350~|~GO:0006351~|~GO:0006355~|~GO:0010467~|~GO:0010468~|~GO:0019222~|~GO:0032774~|~GO:0045449	2
GO:0010467~|~GO:0019222	2
GO:0006350~|~GO:0006351~|~GO:0019219~|~GO:0019222~|~GO:0031323	2
GO:0006355~|~GO:0010467~|~GO:0032774~|~GO:0045449	2
GO:0006350~|~GO:0006351~|~GO:0010468~|~GO:0019222~|~GO:0045449~|~GO:0051252	2
GO:0019222~|~GO:0032774	2
GO:0010468~|~GO:0031323~|~GO:0051252	2
GO:0006355~|~GO:0010467~|~GO:0010468~|~GO:0019222~|~GO:0031323~|~GO:0032774~|~GO:0051252	2
GO:0006355~|~GO:0010467~|~GO:0010468~|~GO:0019219~|~GO:0019222~|~GO:0032774~|~GO:0045449~|~GO:0051252	2
GO:0006350~|~GO:0006355~|~GO:0010468~|~GO:0019222~|~GO:0031323~|~GO:0032774~|~GO:0045449	2
GO:0010467~|~GO:0010468~|~GO:0031323~|~GO:0051252	2
GO:0006351~|~GO:0010468~|~GO:0031323	2
GO:0006350~|~GO:0006351~|~GO:0006355~|~GO:0010467~|~GO:0010468~|~GO:0019219~|~GO:0045449~|~GO:0051252	2
GO:0006350~|~GO:0019219~|~GO:0019222~|~GO:0045449	2
GO:0006350~|~GO:0010468~|~GO:0019219~|~GO:0045449~|~GO:0051252	2
GO:0006351~|~GO:0010467~|~GO:0031323	2
GO:0006351~|~GO:0010468~|~GO:0019219~|~GO:0019222~|~GO:0045449	2
GO:0006351~|~GO:0006355~|~GO:0010468~|~GO:0019219~|~GO:0031323	2
GO:0006350~|~GO:0010467~|~GO:0019219~|~GO:0032774~|~GO:0045449	2
GO:0006355~|~GO:0019222~|~GO:0031323~|~GO:0032774	2
GO:0006351~|~GO:0006355~|~GO:0010468~|~GO:0019219~|~GO:0019222~|~GO:0031323~|~GO:0045449~|~GO:0051252	2
GO:0006351~|~GO:0006355~|~GO:0019222~|~GO:0031323~|~GO:0032774	2
GO:0006351~|~GO:0010468~|~GO:0019222~|~GO:0031323~|~GO:0045449~|~GO:0051252	2
GO:0006350~|~GO:0006351~|~GO:0031323~|~GO:0032774	2
GO:0006351~|~GO:0006355~|~GO:0010468~|~GO:0019222~|~GO:0032774	2
GO:0006350~|~GO:0006355~|~GO:0010467~|~GO:0031323~|~GO:0051252	2
GO:0006351~|~GO:0006355~|~GO:0010468~|~GO:0019219~|~GO:0019222~|~GO:0032774	2
GO:0010467~|~GO:0010468~|~GO:0019219~|~GO:0031323~|~GO:0045449	2
GO:0006355~|~GO:0010467~|~GO:0019219	2
GO:0019222~|~GO:0045449	2
GO:0006350~|~GO:0006351~|~GO:0010467~|~GO:0019219~|~GO:0031323~|~GO:0045449~|~GO:0051252	2
GO:0045786	1
GO:0006350~|~GO:0006355~|~GO:0010467~|~GO:0019219~|~GO:0019222~|~GO:0031323~|~GO:0032774~|~GO:0045449	2
GO:0006350~|~GO:0010468~|~GO:0051252	2
GO:0010467~|~GO:0019222~|~GO:0031323~|~GO:0032774~|~GO:0045449~|~GO:0051252	2
GO:0006350~|~GO:0006355~|~GO:0010468~|~GO:0019219~|~GO:0019222~|~GO:0031323~|~GO:0032774~|~GO:0045449~|~GO:0051252	2
GO:0006351~|~GO:0006355~|~GO:0019222~|~GO:0031323~|~GO:0032774~|~GO:0045449	2
GO:0010467~|~GO:0010468~|~GO:0019219~|~GO:0032774	2
GO:0006350~|~GO:0006355~|~GO:0010468~|~GO:0019219~|~GO:0019222~|~GO:0045449	2
GO:0006350~|~GO:0010467~|~GO:0010468~|~GO:0031323	2
GO:0006351~|~GO:0010467~|~GO:0010468	2
GO:0006351~|~GO:0006355~|~GO:0010467~|~GO:0019219~|~GO:0031323	2
GO:0006350~|~GO:0006351~|~GO:0010468~|~GO:0031323	2
GO:0006350~|~GO:0010467~|~GO:0019222~|~GO:0032774~|~GO:0045449~|~GO:0051252	2
GO:0006468	2
GO:0006355~|~GO:0010468~|~GO:0019219~|~GO:0019222~|~GO:0031323	2
GO:0006350~|~GO:0006351~|~GO:0010468~|~GO:0019219~|~GO:0019222~|~GO:0031323~|~GO:0032774~|~GO:0045449	2
GO:0006351~|~GO:0010467~|~GO:0010468~|~GO:0019219~|~GO:0019222~|~GO:0031323~|~GO:0045449~|~GO:0051252	2
GO:0010467~|~GO:0010468~|~GO:0019222~|~GO:0032774~|~GO:0051252	2
GO:0006886	1
GO:0006350~|~GO:0006351~|~GO:0006355~|~GO:0010467~|~GO:0010468~|~GO:0019219~|~GO:0031323~|~GO:0045449	2
GO:0006351~|~GO:0006355~|~GO:0010467~|~GO:0019222~|~GO:0045449	2
GO:0006350~|~GO:0006351~|~GO:0006355~|~GO:0019219~|~GO:0019222~|~GO:0032774	2
GO:0006355~|~GO:0010468~|~GO:0019219~|~GO:0031323~|~GO:0051252	2
GO:0006355~|~GO:0010467~|~GO:0010468~|~GO:0032774	2
GO:0007050	1
GO:0006355~|~GO:0010467~|~GO:0010468~|~GO:0019219~|~GO:0051252	2
GO:0006350~|~GO:0006351~|~GO:0006355~|~GO:0010467~|~GO:0019222~|~GO:0045449~|~GO:0051252	2
GO:0006351~|~GO:0010467~|~GO:0019219~|~GO:0032774~|~GO:0045449	2
GO:0006350~|~GO:0006355~|~GO:0010468~|~GO:0019222~|~GO:0031323	2
GO:0006350~|~GO:0006351~|~GO:0006355~|~GO:0031323~|~GO:0045449	2
GO:0006355~|~GO:0019219~|~GO:0019222~|~GO:0031323~|~GO:0045449	2
GO:0006350~|~GO:0006351~|~GO:0006355~|~GO:0010467~|~GO:0019219~|~GO:0019222~|~GO:0031323~|~GO:0032774~|~GO:0045449	2
GO:0006350~|~GO:0006351~|~GO:0006355~|~GO:0010468~|~GO:0019222~|~GO:0045449	2
GO:0019222~|~GO:0032774~|~GO:0045449~|~GO:0051252	2
GO:0006350~|~GO:0006351~|~GO:0019222~|~GO:0031323~|~GO:0045449	2
GO:0006350~|~GO:0006355~|~GO:0010468~|~GO:0019219~|~GO:0019222~|~GO:0031323~|~GO:0051252	2
GO:0006350~|~GO:0006351~|~GO:0010467~|~GO:0019219~|~GO:0019222	2
GO:0006351~|~GO:0006355~|~GO:0019219~|~GO:0031323~|~GO:0032774~|~GO:0051252	2
GO:0022402	1
GO:0006350~|~GO:0006351~|~GO:0010468~|~GO:0019219~|~GO:0051252	2
GO:0006355~|~GO:0010468~|~GO:0019219~|~GO:0045449	2
GO:0010468~|~GO:0019219~|~GO:0019222~|~GO:0031323~|~GO:0045449~|~GO:0051252	2
GO:0006351~|~GO:0010467~|~GO:0019219~|~GO:0032774~|~GO:0051252	2
GO:0006350~|~GO:0006351~|~GO:0006355~|~GO:0019219~|~GO:0032774~|~GO:0045449	2
GO:0006350~|~GO:0006351~|~GO:0010467~|~GO:0019219~|~GO:0032774~|~GO:0045449	2
GO:0006350~|~GO:0006355~|~GO:0010467~|~GO:0010468~|~GO:0019219~|~GO:0031323~|~GO:0045449	2
GO:0006355~|~GO:0010467~|~GO:0010468~|~GO:0031323~|~GO:0032774~|~GO:0051252	2
GO:0006350~|~GO:0006351~|~GO:0006355~|~GO:0010468~|~GO:0019219~|~GO:0031323~|~GO:0032774	2
GO:0010467~|~GO:0019222~|~GO:0031323~|~GO:0045449~|~GO:0051252	2
GO:0006350~|~GO:0006355~|~GO:0019222~|~GO:0031323~|~GO:0032774~|~GO:0051252	2
GO:0006350~|~GO:0010468~|~GO:0019219~|~GO:0031323~|~GO:0045449~|~GO:0051252	2
GO:0006350~|~GO:0010467~|~GO:0019219~|~GO:0019222~|~GO:0031323~|~GO:0032774~|~GO:0045449	2
GO:0010467~|~GO:0019222~|~GO:0051252	2
GO:0006350~|~GO:0006351~|~GO:0006355~|~GO:0010467~|~GO:0019219~|~GO:0031323~|~GO:0032774~|~GO:0045449	2
GO:0006351~|~GO:0006355~|~GO:0019222~|~GO:0031323~|~GO:0051252	2
GO:0006351~|~GO:0006355~|~GO:0010467~|~GO:0010468~|~GO:0045449	2
GO:0009719	1
GO:0006350~|~GO:0006351~|~GO:0006355~|~GO:0010467~|~GO:0010468	2
GO:0006351~|~GO:0006355~|~GO:0010467~|~GO:0019219~|~GO:0019222~|~GO:0031323~|~GO:0032774~|~GO:0045449~|~GO:0051252	2
GO:0006350~|~GO:0019222~|~GO:0051252	2
GO:0006350~|~GO:0010468~|~GO:0031323~|~GO:0032774~|~GO:0051252	2
GO:0006351~|~GO:0010467~|~GO:0010468~|~GO:0032774	2
GO:0006350~|~GO:0010467~|~GO:0019222~|~GO:0031323~|~GO:0045449	2
GO:0006351~|~GO:0010467~|~GO:0051252	2
GO:0010468~|~GO:0019219~|~GO:0031323~|~GO:0032774	2
GO:0006351~|~GO:0016070~|~GO:0045449	2
GO:0006355~|~GO:0010468~|~GO:0019222~|~GO:0031323~|~GO:0032774~|~GO:0045449	2
GO:0006351~|~GO:0019219~|~GO:0031323	2
GO:0022607~|~GO:0065003	1
GO:0006350~|~GO:0006355~|~GO:0010467~|~GO:0010468~|~GO:0019222~|~GO:0031323	2
GO:0006350~|~GO:0010467~|~GO:0010468~|~GO:0019219~|~GO:0032774~|~GO:0045449	2
[truncated: 404 more rows]
