# Supplementary material for: RedundancyMiner: De-replication of redundant GO categories in microarray and proteomics analysis
Source: BMC Bioinformatics. 2011 Feb 10;12:52. doi: 10.1186/1471-2105-12-52 (PMC3223614; doi:10.1186/1471-2105-12-52)
Supplement: Additional file 7 — Simplified version of the HTGM result directory that is exemplified in the user's manual. HTGM result directory to be used in conjunction with the examples given in the RedundancyMiner user's manual. [file 1471-2105-12-52-S7.GZ › work1338635610/All_Genes_wPvals_IntxnEffect.txt.metric.txt.change.0.0.FDRout]

GO:0007098	9	GO:0051252	441	1	8	440	4323	0.00226757369614512	-0.23	0	0
GO:0006289	19	GO:0009259	15	0	19	15	4738	0.0	0.0	0	0
GO:0006163	14	GO:0006289	19	0	14	19	4739	0.0	0.0	0	0
GO:0007018	17	GO:0016192	197	0	17	197	4558	0.0	0.0	0	0
GO:0006259	237	GO:0022403	170	40	197	130	4405	0.168776371308017	-16.83	0	0
GO:0007062	6	GO:0016485	49	0	6	49	4717	0.0	0.0	0	0
GO:0030521	29	GO:0051298	6	1	28	5	4738	0.0344827586206897	-1.44	0	0
GO:0016070	750	GO:0046578	20	1	749	19	4003	0.00133333333333333	-0.01	0	0
GO:0000082	25	GO:0006897	72	0	25	72	4675	0.0	0.0	0	0
GO:0006351	559	GO:0019222	704	441	118	263	3950	0.626420454545455	-9.223372036854776E16	0	0
GO:0000902	92	GO:0045944	55	1	91	54	4626	0.0108695652173913	-0.18	0	0
GO:0009966	179	GO:0051272	7	0	179	7	4586	0.0	0.0	0	0
GO:0006270	15	GO:0006897	72	0	15	72	4685	0.0	0.0	0	0
GO:0019219	575	GO:0030522	40	32	543	8	4189	0.0556521739130435	-22.27	0	0
GO:0033036	218	GO:0051325	67	3	215	64	4490	0.0137614678899083	-0.22	0	0
GO:0007017	84	GO:0009966	179	2	82	177	4511	0.0111731843575419	-0.08	0	0
GO:0007030	8	GO:0051325	67	0	8	67	4697	0.0	0.0	0	0
GO:0000082	25	GO:0022403	170	25	0	145	4602	0.147058823529412	-36.99	0	0
GO:0046034	6	GO:0051168	27	0	6	27	4739	0.0	0.0	0	0
GO:0048193	57	GO:0051028	14	0	57	14	4701	0.0	0.0	0	0
GO:0007242	539	GO:0010324	72	8	531	64	4169	0.0148423005565863	-0.24	0	0
GO:0006281	123	GO:0045944	55	7	116	48	4601	0.0569105691056911	-3.33	0	0
GO:0006306	10	GO:0048634	8	0	10	8	4754	0.0	0.0	0	0
GO:0009966	179	GO:0032774	562	20	159	542	4051	0.0355871886120996	-0.2	0	0
GO:0007050	40	GO:0051056	24	2	38	22	4710	0.05	-1.77	0	0
GO:0006996	484	GO:0031023	13	13	471	0	4288	0.0268595041322314	-12.98	0	0
GO:0000226	56	GO:0006259	237	4	52	233	4483	0.0168776371308017	-0.52	0	0
GO:0007010	232	GO:0007169	84	6	226	78	4462	0.0258620689655172	-0.65	0	0
GO:0000819	23	GO:0006305	10	0	23	10	4739	0.0	0.0	0	0
GO:0006793	399	GO:0007169	84	23	376	61	4312	0.0576441102756892	-6.74	0	0
GO:0000077	23	GO:0051327	35	2	21	33	4716	0.0571428571428571	-1.92	0	0
GO:0006796	399	GO:0016568	63	3	396	60	4313	0.0075187969924812	-0.04	0	0
GO:0000226	56	GO:0040007	98	0	56	98	4618	0.0	0.0	0	0
GO:0006974	157	GO:0018209	16	0	157	16	4599	0.0	0.0	0	0
GO:0007126	35	GO:0019219	575	4	31	571	4166	0.00695652173913044	-0.21	0	0
GO:0016568	63	GO:0032147	27	0	63	27	4682	0.0	0.0	0	0
GO:0010212	11	GO:0015031	161	1	10	160	4601	0.0062111801242236	-0.5	0	0
GO:0007242	539	GO:0031325	191	60	479	131	4102	0.111317254174397	-13.79	0	0
GO:0007050	40	GO:0009893	195	6	34	189	4543	0.0307692307692308	-2.29	0	0
GO:0006325	86	GO:0035023	16	0	86	16	4670	0.0	0.0	0	0
GO:0007127	20	GO:0031576	5	0	20	5	4747	0.0	0.0	0	0
GO:0000279	115	GO:0007286	5	1	114	4	4653	0.00869565217391304	-0.94	0	0
GO:0007094	6	GO:0051028	14	0	6	14	4752	0.0	0.0	0	0
GO:0016180	10	GO:0032774	562	0	10	562	4200	0.0	0.0	0	0
GO:0031570	26	GO:0051254	117	0	26	117	4629	0.0	0.0	0	0
GO:0006897	72	GO:0018105	13	0	72	13	4687	0.0	0.0	0	0
GO:0051276	141	GO:0051321	36	9	132	27	4604	0.0638297872340425	-6.2	0	0
GO:0016073	10	GO:0051320	15	0	10	15	4747	0.0	0.0	0	0
GO:0006383	17	GO:0032147	27	0	17	27	4728	0.0	0.0	0	0
GO:0007167	125	GO:0031325	191	15	110	176	4471	0.0785340314136126	-3.93	0	0
GO:0000819	23	GO:0001570	7	0	23	7	4742	0.0	0.0	0	0
GO:0006350	669	GO:0006796	399	39	630	360	3743	0.0582959641255605	0.0	0	0
GO:0007507	23	GO:0032147	27	1	22	26	4723	0.037037037037037	-0.91	0	0
GO:0007030	8	GO:0007062	6	0	8	6	4758	0.0	0.0	0	0
GO:0006367	25	GO:0006996	484	0	25	484	4263	0.0	0.0	0	0
GO:0045184	178	GO:0051297	12	0	178	12	4582	0.0	0.0	0	0
GO:0016202	8	GO:0051254	117	2	6	115	4649	0.0170940170940171	-1.82	0	0
GO:0006996	484	GO:0009893	195	35	449	160	4128	0.0723140495867769	-3.32	0	0
GO:0000087	82	GO:0044260	992	25	57	967	3723	0.0252016129032258	-1.62	0	0
GO:0007264	76	GO:0051325	67	0	76	67	4629	0.0	0.0	0	0
GO:0006352	31	GO:0006359	6	0	31	6	4735	0.0	0.0	0	0
GO:0006383	17	GO:0045893	115	1	16	114	4641	0.00869565217391304	-0.47	0	0
GO:0007169	84	GO:0045944	55	1	83	54	4634	0.0119047619047619	-0.2	0	0
GO:0000226	56	GO:0051272	7	0	56	7	4709	0.0	0.0	0	0
GO:0016310	322	GO:0044260	992	285	37	707	3743	0.287298387096774	-164.41	0	0
GO:0000279	115	GO:0007050	40	2	113	38	4619	0.0173913043478261	-0.6	0	0
GO:0000087	82	GO:0006974	157	2	80	155	4535	0.0127388535031847	-0.12	0	0
GO:0016310	322	GO:0045786	29	6	316	23	4427	0.0186335403726708	-1.94	0	0
GO:0006383	17	GO:0007265	58	0	17	58	4697	0.0	0.0	0	0
GO:0007051	17	GO:0033043	40	0	17	40	4715	0.0	0.0	0	0
GO:0007050	40	GO:0035023	16	0	40	16	4716	0.0	0.0	0	0
GO:0009893	195	GO:0051641	358	19	176	339	4238	0.053072625698324	-0.85	0	0
GO:0031323	694	GO:0051276	141	59	635	82	3996	0.085014409221902	-14.99	0	0
GO:0007049	306	GO:0009719	188	63	243	125	4341	0.205882352941176	-29.97	0	0
GO:0006310	46	GO:0051726	133	5	41	128	4598	0.037593984962406	-2.07	0	0
GO:0006406	14	GO:0006886	148	1	13	147	4611	0.00675675675675676	-0.45	0	0
GO:0006468	277	GO:0007051	17	1	276	16	4479	0.0036101083032491	-0.19	0	0
GO:0006289	19	GO:0016485	49	0	19	49	4704	0.0	0.0	0	0
GO:0022607	266	GO:0030182	59	5	261	54	4452	0.018796992481203	-0.64	0	0
GO:0007093	28	GO:0044260	992	6	22	986	3758	0.00604838709677419	-0.27	0	0
GO:0006310	46	GO:0006366	329	4	42	325	4401	0.0121580547112462	-0.41	0	0
GO:0009719	188	GO:0045786	29	6	182	23	4561	0.0319148936170213	-3.11	0	0
GO:0042770	32	GO:0051276	141	3	29	138	4602	0.0212765957446809	-1.17	0	0
GO:0006396	155	GO:0007286	5	0	155	5	4612	0.0	0.0	0	0
GO:0035023	16	GO:0051056	24	16	0	8	4748	0.666666666666667	-39.66	0	0
GO:0031323	694	GO:0040007	98	33	661	65	4013	0.0475504322766571	-5.91	0	0
GO:0009150	10	GO:0016310	322	3	7	319	4443	0.0093167701863354	-1.59	0	0
GO:0000226	56	GO:0006464	599	6	50	593	4123	0.010016694490818	-0.14	0	0
GO:0051168	27	GO:0051276	141	1	26	140	4605	0.00709219858156028	-0.25	0	0
GO:0000070	22	GO:0032147	27	0	22	27	4723	0.0	0.0	0	0
GO:0006796	399	GO:0045786	29	6	393	23	4350	0.0150375939849624	-1.52	0	0
GO:0006270	15	GO:0045934	170	7	8	163	4594	0.0411764705882353	-6.49	0	0
GO:0000082	25	GO:0007131	17	0	25	17	4730	0.0	0.0	0	0
GO:0006793	399	GO:0022607	266	22	377	244	4129	0.0551378446115288	-0.25	0	0
GO:0051276	141	GO:0051641	358	14	127	344	4287	0.0391061452513966	-0.77	0	0
GO:0048634	8	GO:0051325	67	1	7	66	4698	0.0149253731343284	-0.97	0	0
GO:0000279	115	GO:0051254	117	2	113	115	4542	0.0170940170940171	-0.11	0	0
GO:0006366	329	GO:0006383	17	7	322	10	4433	0.0212765957446809	-4.13	0	0
GO:0006259	237	GO:0051056	24	0	237	24	4511	0.0	0.0	0	0
GO:0016192	197	GO:0031570	26	0	197	26	4549	0.0	0.0	0	0
GO:0000077	23	GO:0033261	10	1	22	9	4740	0.0434782608695652	-1.33	0	0
GO:0000082	25	GO:0022008	72	0	25	72	4675	0.0	0.0	0	0
GO:0009719	188	GO:0009966	179	7	181	172	4412	0.0372340425531915	-0.25	0	0
GO:0007163	17	GO:0051028	14	0	17	14	4741	0.0	0.0	0	0
GO:0007051	17	GO:0030518	38	0	17	38	4717	0.0	0.0	0	0
GO:0009719	188	GO:0051329	62	12	176	50	4534	0.0638297872340425	-5.42	0	0
GO:0000087	82	GO:0032147	27	0	82	27	4663	0.0	0.0	0	0
GO:0007167	125	GO:0016044	118	5	120	113	4534	0.04	-0.71	0	0
GO:0007242	539	GO:0032774	562	62	477	500	3733	0.110320284697509	-0.22	0	0
GO:0007163	17	GO:0009893	195	2	15	193	4562	0.0102564102564103	-0.82	0	0
GO:0007030	8	GO:0048634	8	0	8	8	4756	0.0	0.0	0	0
GO:0000082	25	GO:0019219	575	5	20	570	4177	0.00869565217391304	-0.76	0	0
GO:0016567	48	GO:0051252	441	3	45	438	4286	0.00680272108843537	-0.08	0	0
GO:0007062	6	GO:0031572	5	0	6	5	4761	0.0	0.0	0	0
GO:0016073	10	GO:0051327	35	0	10	35	4727	0.0	0.0	0	0
GO:0007167	125	GO:0046777	29	6	119	23	4624	0.048	-4.08	0	0
GO:0006163	14	GO:0016568	63	0	14	63	4695	0.0	0.0	0	0
GO:0007242	539	GO:0051297	12	1	538	11	4222	0.00185528756957328	-0.12	0	0
GO:0000902	92	GO:0007030	8	0	92	8	4672	0.0	0.0	0	0
GO:0031323	694	GO:0033036	218	37	657	181	3897	0.053314121037464	-0.76	0	0
GO:0007059	39	GO:0045449	532	3	36	529	4204	0.0056390977443609	-0.08	0	0
GO:0000082	25	GO:0006260	113	3	22	110	4637	0.0265486725663717	-1.69	0	0
GO:0006350	669	GO:0045893	115	115	554	0	4103	0.171898355754858	-102.05	0	0
GO:0007163	17	GO:0045449	532	1	16	531	4224	0.0018796992481203	-0.06	0	0
GO:0006796	399	GO:0007286	5	0	399	5	4368	0.0	0.0	0	0
GO:0006281	123	GO:0018209	16	0	123	16	4633	0.0	0.0	0	0
GO:0006304	11	GO:0016485	49	0	11	49	4712	0.0	0.0	0	0
GO:0009966	179	GO:0044267	964	56	123	908	3685	0.0580912863070539	-3.63	0	0
GO:0006366	329	GO:0007051	17	0	329	17	4426	0.0	0.0	0	0
GO:0007131	17	GO:0016197	28	0	17	28	4727	0.0	0.0	0	0
GO:0006406	14	GO:0010564	38	0	14	38	4720	0.0	0.0	0	0
GO:0019222	704	GO:0035023	16	3	701	13	4055	0.00426136363636364	-0.37	0	0
GO:0007167	125	GO:0051254	117	7	118	110	4537	0.056	-1.48	0	0
GO:0022403	170	GO:0031570	26	7	163	19	4583	0.0411764705882353	-4.62	0	0
GO:0006461	156	GO:0046907	291	21	135	270	4346	0.0721649484536082	-3.36	0	0
GO:0006310	46	GO:0006406	14	0	46	14	4712	0.0	0.0	0	0
GO:0006305	10	GO:0051298	6	0	10	6	4756	0.0	0.0	0	0
GO:0010324	72	GO:0043412	620	4	68	616	4084	0.00645161290322581	0.0	0	0
GO:0006464	599	GO:0007050	40	10	589	30	4143	0.01669449081803	-1.64	0	0
GO:0007050	40	GO:0007091	5	0	40	5	4727	0.0	0.0	0	0
GO:0006304	11	GO:0050790	211	1	10	210	4551	0.004739336492891	-0.41	0	0
GO:0016310	322	GO:0031647	19	4	318	15	4435	0.0124223602484472	-1.45	0	0
GO:0007051	17	GO:0051321	36	3	14	33	4722	0.0833333333333333	-3.6	0	0
GO:0040007	98	GO:0051325	67	8	90	59	4615	0.0816326530612245	-4.24	0	0
GO:0016197	28	GO:0031647	19	0	28	19	4725	0.0	0.0	0	0
GO:0007167	125	GO:0045935	147	11	114	136	4511	0.0748299319727891	-2.83	0	0
GO:0001570	7	GO:0051493	30	1	6	29	4736	0.0333333333333333	-1.36	0	0
GO:0006468	277	GO:0033036	218	15	262	203	4292	0.0541516245487365	-0.55	0	0
GO:0006310	46	GO:0033036	218	4	42	214	4512	0.018348623853211	-0.8	0	0
GO:0016567	48	GO:0033043	40	3	45	37	4687	0.0625	-2.14	0	0
GO:0009108	12	GO:0018105	13	0	12	13	4747	0.0	0.0	0	0
GO:0006897	72	GO:0051325	67	1	71	66	4634	0.0138888888888889	-0.19	0	0
GO:0000278	165	GO:0045184	178	5	160	173	4434	0.0280898876404494	-0.13	0	0
GO:0045786	29	GO:0051254	117	2	27	115	4628	0.0170940170940171	-0.8	0	0
GO:0006259	237	GO:0065004	40	3	234	37	4498	0.0126582278481013	-0.5	0	0
GO:0007091	5	GO:0016540	31	0	5	31	4736	0.0	0.0	0	0
GO:0033036	218	GO:0045941	138	10	208	128	4426	0.0458715596330275	-1.01	0	0
GO:0006323	33	GO:0008104	198	0	33	198	4541	0.0	0.0	0	0
GO:0006351	559	GO:0007059	39	3	556	36	4177	0.00536672629695885	-0.07	0	0
GO:0007049	306	GO:0032774	562	42	264	520	3946	0.0747330960854092	-0.8	0	0
GO:0006163	14	GO:0019219	575	1	13	574	4184	0.00173913043478261	-0.08	0	0
GO:0031647	19	GO:0045786	29	1	18	28	4725	0.0344827586206897	-0.96	0	0
GO:0006306	10	GO:0044265	107	0	10	107	4655	0.0	0.0	0	0
GO:0022402	219	GO:0042770	32	13	206	19	4534	0.0593607305936073	-9.35	0	0
GO:0006325	86	GO:0045893	115	11	75	104	4582	0.0956521739130435	-5.28	0	0
GO:0016180	10	GO:0065003	252	0	10	252	4510	0.0	0.0	0	0
GO:0007265	58	GO:0031570	26	0	58	26	4688	0.0	0.0	0	0
GO:0016073	10	GO:0030522	40	0	10	40	4722	0.0	0.0	0	0
GO:0010324	72	GO:0031572	5	0	72	5	4695	0.0	0.0	0	0
GO:0000070	22	GO:0016540	31	0	22	31	4719	0.0	0.0	0	0
GO:0010468	597	GO:0051329	62	18	579	44	4131	0.0301507537688442	-3.41	0	0
GO:0007127	20	GO:0010468	597	0	20	597	4155	0.0	0.0	0	0
GO:0007098	9	GO:0044260	992	1	8	991	3772	0.00100806451612903	-0.06	0	0
GO:0035023	16	GO:0045935	147	0	16	147	4609	0.0	0.0	0	0
GO:0031647	19	GO:0051641	358	8	11	350	4403	0.0223463687150838	-4.47	0	0
GO:0007030	8	GO:0046034	6	0	8	6	4758	0.0	0.0	0	0
GO:0009893	195	GO:0016310	322	29	166	293	4284	0.0900621118012422	-4.45	0	0
GO:0006892	18	GO:0009150	10	0	18	10	4744	0.0	0.0	0	0
GO:0006289	19	GO:0010212	11	1	18	10	4743	0.0526315789473684	-1.37	0	0
GO:0007126	35	GO:0051252	441	0	35	441	4296	0.0	0.0	0	0
GO:0006396	155	GO:0045893	115	2	153	113	4504	0.0129032258064516	-0.05	0	0
GO:0016180	10	GO:0051327	35	0	10	35	4727	0.0	0.0	0	0
GO:0007507	23	GO:0048634	8	0	23	8	4741	0.0	0.0	0	0
GO:0007126	35	GO:0022607	266	5	30	261	4476	0.018796992481203	-1.37	0	0
GO:0006383	17	GO:0006974	157	1	16	156	4599	0.00636942675159236	-0.36	0	0
GO:0007242	539	GO:0051276	141	20	519	121	4112	0.0371057513914657	-0.78	0	0
GO:0007264	76	GO:0007346	47	0	76	47	4649	0.0	0.0	0	0
GO:0006996	484	GO:0007169	84	10	474	74	4214	0.0206611570247934	-0.46	0	0
GO:0006351	559	GO:0042770	32	7	552	25	4188	0.0125223613595707	-1.14	0	0
GO:0006260	113	GO:0006461	156	6	107	150	4509	0.0384615384615385	-0.79	0	0
GO:0030521	29	GO:0045449	532	25	4	507	4236	0.0469924812030075	-19.85	0	0
GO:0000819	23	GO:0006464	599	1	22	598	4151	0.00166944908180301	-0.02	0	0
GO:0000731	6	GO:0000902	92	0	6	92	4674	0.0	0.0	0	0
GO:0010467	937	GO:0033043	40	5	932	35	3800	0.00533617929562433	-0.04	0	0
GO:0007163	17	GO:0046777	29	0	17	29	4726	0.0	0.0	0	0
GO:0007131	17	GO:0051252	441	0	17	441	4314	0.0	0.0	0	0
GO:0006396	155	GO:0006461	156	3	152	153	4464	0.0192307692307692	-0.05	0	0
GO:0006396	155	GO:0046907	291	5	150	286	4331	0.0171821305841924	-0.02	0	0
GO:0016180	10	GO:0051252	441	0	10	441	4321	0.0	0.0	0	0
GO:0022403	170	GO:0044267	964	40	130	924	3678	0.04149377593361	-0.8	0	0
GO:0006468	277	GO:0010324	72	0	277	72	4423	0.0	0.0	0	0
GO:0006796	399	GO:0033036	218	20	379	198	4175	0.050125313283208	-0.44	0	0
GO:0046578	20	GO:0051493	30	3	17	27	4725	0.1	-3.62	0	0
GO:0006325	86	GO:0033043	40	5	81	35	4651	0.0581395348837209	-3.17	0	0
GO:0009719	188	GO:0051321	36	15	173	21	4563	0.0797872340425532	-11.88	0	0
GO:0045935	147	GO:0046907	291	11	136	280	4345	0.0378006872852234	-0.55	0	0
GO:0000731	6	GO:0007091	5	0	6	5	4761	0.0	0.0	0	0
GO:0000902	92	GO:0006359	6	0	92	6	4674	0.0	0.0	0	0
GO:0031647	19	GO:0043412	620	9	10	611	4142	0.0145161290322581	-3.56	0	0
GO:0016540	31	GO:0022402	219	4	27	215	4526	0.0182648401826484	-1.29	0	0
GO:0007094	6	GO:0010324	72	0	6	72	4694	0.0	0.0	0	0
GO:0006259	237	GO:0030521	29	2	235	27	4508	0.00843881856540084	-0.37	0	0
GO:0006396	155	GO:0008104	198	2	153	196	4421	0.0101010101010101	0.0	0	0
GO:0016070	750	GO:0051321	36	1	749	35	3987	0.00133333333333333	0.0	0	0
GO:0006366	329	GO:0019219	575	228	101	347	4096	0.396521739130435	-146.66	0	0
GO:0016192	197	GO:0046777	29	0	197	29	4546	0.0	0.0	0	0
GO:0010468	597	GO:0051303	6	1	596	5	4170	0.0016750418760469	-0.26	0	0
GO:0006366	329	GO:0006464	599	15	314	584	3859	0.0250417362270451	0.0	0	0
GO:0033036	218	GO:0045944	55	6	212	49	4505	0.0275229357798165	-1.42	0	0
GO:0009150	10	GO:0043087	17	0	10	17	4745	0.0	0.0	0	0
GO:0030521	29	GO:0051649	345	0	29	345	4398	0.0	0.0	0	0
GO:0010467	937	GO:0031323	694	588	349	106	3729	0.627534685165422	-9.223372036854776E16	0	0
GO:0006352	31	GO:0040007	98	0	31	98	4643	0.0	0.0	0	0
GO:0030522	40	GO:0045786	29	0	40	29	4703	0.0	0.0	0	0
GO:0007169	84	GO:0051028	14	1	83	13	4675	0.0119047619047619	-0.66	0	0
GO:0001570	7	GO:0006289	19	0	7	19	4746	0.0	0.0	0	0
GO:0000226	56	GO:0006304	11	0	56	11	4705	0.0	0.0	0	0
GO:0000070	22	GO:0010564	38	6	16	32	4718	0.157894736842105	-7.94	0	0
GO:0016310	322	GO:0051338	123	54	268	69	4381	0.167701863354037	-31.38	0	0
GO:0006357	208	GO:0007091	5	0	208	5	4559	0.0	0.0	0	0
GO:0006367	25	GO:0043623	31	0	25	31	4716	0.0	0.0	0	0
GO:0031576	5	GO:0065004	40	0	5	40	4727	0.0	0.0	0	0
GO:0006464	599	GO:0051128	110	18	581	92	4081	0.0300500834724541	-0.85	0	0
GO:0007017	84	GO:0010564	38	6	78	32	4656	0.0714285714285714	-4.36	0	0
GO:0000278	165	GO:0065003	252	10	155	242	4365	0.0396825396825397	-0.43	0	0
GO:0031023	13	GO:0045934	170	1	12	169	4590	0.00588235294117647	-0.42	0	0
GO:0006974	157	GO:0007507	23	1	156	22	4593	0.00636942675159236	-0.27	0	0
GO:0006396	155	GO:0007062	6	0	155	6	4611	0.0	0.0	0	0
GO:0000077	23	GO:0030182	59	0	23	59	4690	0.0	0.0	0	0
GO:0018105	13	GO:0022008	72	1	12	71	4688	0.0138888888888889	-0.75	0	0
GO:0006886	148	GO:0044267	964	44	104	920	3704	0.045643153526971	-2.48	0	0
GO:0051272	7	GO:0051649	345	1	6	344	4421	0.00289855072463768	-0.39	0	0
GO:0006323	33	GO:0051321	36	0	33	36	4703	0.0	0.0	0	0
GO:0006974	157	GO:0016568	63	4	153	59	4556	0.0254777070063694	-0.82	0	0
GO:0006281	123	GO:0046777	29	0	123	29	4620	0.0	0.0	0	0
GO:0022008	72	GO:0051128	110	12	60	98	4602	0.109090909090909	-7.23	0	0
GO:0018209	16	GO:0022403	170	0	16	170	4586	0.0	0.0	0	0
GO:0006359	6	GO:0007091	5	0	6	5	4761	0.0	0.0	0	0
GO:0016202	8	GO:0045944	55	1	7	54	4710	0.0181818181818182	-1.05	0	0
GO:0010564	38	GO:0022607	266	5	33	261	4473	0.018796992481203	-1.24	0	0
GO:0031576	5	GO:0046034	6	0	5	6	4761	0.0	0.0	0	0
GO:0000278	165	GO:0008286	15	0	165	15	4592	0.0	0.0	0	0
GO:0030521	29	GO:0031572	5	0	29	5	4738	0.0	0.0	0	0
GO:0010212	11	GO:0032989	92	0	11	92	4669	0.0	0.0	0	0
GO:0007017	84	GO:0051276	141	7	77	134	4554	0.049645390070922	-1.94	0	0
GO:0010468	597	GO:0016540	31	5	592	26	4149	0.00837520938023451	-0.46	0	0
GO:0006270	15	GO:0051297	12	0	15	12	4745	0.0	0.0	0	0
GO:0045930	11	GO:0051329	62	5	6	57	4704	0.0806451612903226	-6.86	0	0
GO:0000819	23	GO:0031647	19	0	23	19	4730	0.0	0.0	0	0
GO:0006406	14	GO:0050000	6	0	14	6	4752	0.0	0.0	0	0
GO:0051272	7	GO:0051493	30	1	6	29	4736	0.0333333333333333	-1.36	0	0
GO:0000082	25	GO:0051272	7	0	25	7	4740	0.0	0.0	0	0
GO:0030518	38	GO:0051321	36	0	38	36	4698	0.0	0.0	0	0
GO:0019222	704	GO:0042770	32	15	689	17	4051	0.0213068181818182	-4.84	0	0
GO:0000819	23	GO:0007052	9	1	22	8	4741	0.0434782608695652	-1.37	0	0
GO:0006306	10	GO:0048193	57	1	9	56	4706	0.0175438596491228	-0.95	0	0
GO:0006996	484	GO:0007030	8	8	476	0	4288	0.0165289256198347	-7.97	0	0
GO:0007264	76	GO:0010467	937	3	73	934	3762	0.0032017075773746	0.0	0	0
GO:0040007	98	GO:0045941	138	6	92	132	4542	0.0434782608695652	-1.2	0	0
GO:0007169	84	GO:0009108	12	0	84	12	4676	0.0	0.0	0	0
GO:0022403	170	GO:0032989	92	2	168	90	4512	0.0117647058823529	-0.07	0	0
GO:0007264	76	GO:0030522	40	0	76	40	4656	0.0	0.0	0	0
GO:0009150	10	GO:0048518	518	2	8	516	4246	0.00386100386100386	-0.53	0	0
GO:0009108	12	GO:0010324	72	0	12	72	4688	0.0	0.0	0	0
GO:0007030	8	GO:0065004	40	0	8	40	4724	0.0	0.0	0	0
GO:0016568	63	GO:0045449	532	36	27	496	4213	0.0676691729323308	-18.34	0	0
GO:0008286	15	GO:0045930	11	0	15	11	4746	0.0	0.0	0	0
GO:0046034	6	GO:0051298	6	0	6	6	4760	0.0	0.0	0	0
GO:0006260	113	GO:0010467	937	21	92	916	3743	0.0224119530416222	-0.19	0	0
GO:0000087	82	GO:0007286	5	0	82	5	4685	0.0	0.0	0	0
GO:0022008	72	GO:0045786	29	2	70	27	4673	0.0277777777777778	-1.15	0	0
GO:0007059	39	GO:0009966	179	1	38	178	4555	0.00558659217877095	-0.11	0	0
GO:0007346	47	GO:0031023	13	1	46	12	4713	0.0212765957446809	-0.92	0	0
GO:0007127	20	GO:0009719	188	12	8	176	4576	0.0638297872340425	-12.02	0	0
GO:0016202	8	GO:0016568	63	4	4	59	4705	0.0634920634920635	-5.73	0	0
GO:0006325	86	GO:0007126	35	1	85	34	4652	0.0116279069767442	-0.33	0	0
GO:0007265	58	GO:0051252	441	2	56	439	4275	0.00453514739229025	-0.01	0	0
GO:0006259	237	GO:0044260	992	42	195	950	3585	0.0423387096774194	-0.05	0	0
GO:0006359	6	GO:0010324	72	0	6	72	4694	0.0	0.0	0	0
GO:0009108	12	GO:0044265	107	0	12	107	4653	0.0	0.0	0	0
GO:0000278	165	GO:0051168	27	0	165	27	4580	0.0	0.0	0	0
GO:0007163	17	GO:0048634	8	0	17	8	4747	0.0	0.0	0	0
GO:0009259	15	GO:0030705	30	0	15	30	4727	0.0	0.0	0	0
GO:0006352	31	GO:0006383	17	3	28	14	4727	0.0967741935483871	-3.8	0	0
GO:0006461	156	GO:0051128	110	10	146	100	4516	0.0641025641025641	-2.53	0	0
GO:0050000	6	GO:0051303	6	6	0	0	4766	1.0	-19.21	0	0
GO:0030518	38	GO:0030522	40	38	0	2	4732	0.95	-92.12	0	0
GO:0007131	17	GO:0044267	964	0	17	964	3791	0.0	0.0	0	0
GO:0006796	399	GO:0007163	17	5	394	12	4361	0.012531328320802	-1.97	0	0
GO:0016568	63	GO:0048515	6	0	63	6	4703	0.0	0.0	0	0
GO:0016044	118	GO:0048518	518	22	96	496	4158	0.0424710424710425	-2.13	0	0
GO:0032446	49	GO:0051298	6	1	48	5	4718	0.0204081632653061	-1.22	0	0
GO:0000082	25	GO:0051168	27	0	25	27	4720	0.0	0.0	0	0
GO:0009719	188	GO:0009893	195	27	161	168	4416	0.138461538461538	-8.23	0	0
GO:0007098	9	GO:0031325	191	1	8	190	4573	0.00523560209424084	-0.51	0	0
GO:0000082	25	GO:0051641	358	1	24	357	4390	0.00279329608938547	-0.07	0	0
GO:0006289	19	GO:0006892	18	0	19	18	4735	0.0	0.0	0	0
GO:0000278	165	GO:0009966	179	12	153	167	4440	0.0670391061452514	-1.69	0	0
GO:0006468	277	GO:0007242	539	127	150	412	4083	0.235621521335807	-51.02	0	0
GO:0006260	113	GO:0030705	30	0	113	30	4629	0.0	0.0	0	0
GO:0040007	98	GO:0043087	17	0	98	17	4657	0.0	0.0	0	0
GO:0007286	5	GO:0032774	562	0	5	562	4205	0.0	0.0	0	0
GO:0007059	39	GO:0051303	6	5	34	1	4732	0.128205128205128	-9.78	0	0
GO:0010324	72	GO:0048515	6	0	72	6	4694	0.0	0.0	0	0
GO:0007052	9	GO:0018105	13	0	9	13	4750	0.0	0.0	0	0
GO:0032989	92	GO:0051056	24	13	79	11	4669	0.141304347826087	-16.35	0	0
GO:0009893	195	GO:0031572	5	1	194	4	4573	0.00512820512820513	-0.73	0	0
GO:0043087	17	GO:0048699	65	2	15	63	4692	0.0307692307692308	-1.66	0	0
GO:0006366	329	GO:0016180	10	0	329	10	4433	0.0	0.0	0	0
GO:0030521	29	GO:0048193	57	0	29	57	4686	0.0	0.0	0	0
GO:0016180	10	GO:0033036	218	0	10	218	4544	0.0	0.0	0	0
GO:0006304	11	GO:0006996	484	1	10	483	4278	0.00206611570247934	-0.16	0	0
GO:0009966	179	GO:0051641	358	18	161	340	4253	0.0502793296089385	-0.91	0	0
GO:0000731	6	GO:0051056	24	0	6	24	4742	0.0	0.0	0	0
GO:0001570	7	GO:0009108	12	0	7	12	4753	0.0	0.0	0	0
GO:0050790	211	GO:0051641	358	24	187	334	4227	0.0670391061452514	-1.6	0	0
GO:0006270	15	GO:0006892	18	0	15	18	4739	0.0	0.0	0	0
GO:0006359	6	GO:0010564	38	1	5	37	4729	0.0263157894736842	-1.33	0	0
GO:0007067	79	GO:0065004	40	0	79	40	4653	0.0	0.0	0	0
GO:0030518	38	GO:0051272	7	0	38	7	4727	0.0	0.0	0	0
GO:0000226	56	GO:0019222	704	10	46	694	4022	0.0142045454545455	-0.51	0	0
GO:0006323	33	GO:0016202	8	2	31	6	4733	0.0606060606060606	-2.9	0	0
GO:0000070	22	GO:0065003	252	2	20	250	4500	0.00793650793650794	-0.49	0	0
GO:0044260	992	GO:0051303	6	3	989	3	3777	0.0030241935483871	-0.96	0	0
GO:0042770	32	GO:0051327	35	3	29	32	4708	0.0857142857142857	-2.81	0	0
GO:0007242	539	GO:0042770	32	32	507	0	4233	0.0593692022263451	-30.67	0	0
GO:0006383	17	GO:0007098	9	1	16	8	4747	0.0588235294117647	-1.5	0	0
GO:0006996	484	GO:0065004	40	10	474	30	4258	0.0206611570247934	-2.27	0	0
GO:0006796	399	GO:0051641	358	23	376	335	4038	0.0576441102756892	-0.03	0	0
GO:0006310	46	GO:0007067	79	0	46	79	4647	0.0	0.0	0	0
GO:0007052	9	GO:0045449	532	0	9	532	4231	0.0	0.0	0	0
GO:0045893	115	GO:0051298	6	1	114	5	4652	0.00869565217391304	-0.87	0	0
GO:0006351	559	GO:0045944	55	55	504	0	4213	0.0983899821109123	-52.28	0	0
GO:0030522	40	GO:0051276	141	3	37	138	4594	0.0212765957446809	-0.95	0	0
GO:0006289	19	GO:0009719	188	19	0	169	4584	0.101063829787234	-27.08	0	0
GO:0006261	47	GO:0048193	57	0	47	57	4668	0.0	0.0	0	0
GO:0000070	22	GO:0000077	23	0	22	23	4727	0.0	0.0	0	0
GO:0006163	14	GO:0033043	40	0	14	40	4718	0.0	0.0	0	0
GO:0030522	40	GO:0051338	123	4	36	119	4613	0.032520325203252	-1.73	0	0
GO:0000070	22	GO:0007131	17	0	22	17	4733	0.0	0.0	0	0
GO:0006974	157	GO:0044260	992	29	128	963	3652	0.0292338709677419	-0.1	0	0
GO:0007052	9	GO:0051297	12	0	9	12	4751	0.0	0.0	0	0
GO:0000070	22	GO:0006897	72	0	22	72	4678	0.0	0.0	0	0
GO:0006406	14	GO:0045935	147	1	13	146	4612	0.00680272108843537	-0.45	0	0
GO:0007050	40	GO:0045934	170	5	35	165	4567	0.0294117647058824	-1.89	0	0
GO:0007098	9	GO:0051301	25	2	7	23	4740	0.08	-3.03	0	0
GO:0045449	532	GO:0045944	55	55	477	0	4240	0.103383458646617	-53.52	0	0
GO:0006897	72	GO:0007127	20	0	72	20	4680	0.0	0.0	0	0
GO:0006163	14	GO:0006259	237	1	13	236	4522	0.00421940928270042	-0.29	0	0
GO:0009893	195	GO:0016180	10	0	195	10	4567	0.0	0.0	0	0
GO:0006512	55	GO:0031323	694	14	41	680	4037	0.0201729106628242	-1.64	0	0
GO:0045944	55	GO:0051338	123	3	52	120	4597	0.024390243902439	-0.77	0	0
GO:0001570	7	GO:0022008	72	0	7	72	4693	0.0	0.0	0	0
GO:0006895	6	GO:0065004	40	0	6	40	4726	0.0	0.0	0	0
GO:0007051	17	GO:0048699	65	0	17	65	4690	0.0	0.0	0	0
GO:0006352	31	GO:0016485	49	0	31	49	4692	0.0	0.0	0	0
GO:0006325	86	GO:0033036	218	3	83	215	4471	0.0137614678899083	-0.12	0	0
GO:0043087	17	GO:0051252	441	0	17	441	4314	0.0	0.0	0	0
GO:0006261	47	GO:0045786	29	0	47	29	4696	0.0	0.0	0	0
GO:0008286	15	GO:0022607	266	2	13	264	4493	0.0075187969924812	-0.69	0	0
GO:0031023	13	GO:0051254	117	1	12	116	4643	0.00854700854700855	-0.56	0	0
GO:0015031	161	GO:0016310	322	14	147	308	4303	0.0434782608695652	-0.71	0	0
GO:0006323	33	GO:0065004	40	9	24	31	4708	0.225	-11.58	0	0
GO:0000731	6	GO:0007094	6	0	6	6	4760	0.0	0.0	0	0
GO:0010468	597	GO:0044260	992	125	472	867	3308	0.126008064516129	-0.32	0	0
GO:0007242	539	GO:0009259	15	0	539	15	4218	0.0	0.0	0	0
GO:0007018	17	GO:0016567	48	0	17	48	4707	0.0	0.0	0	0
GO:0007126	35	GO:0042770	32	3	32	29	4708	0.0857142857142857	-2.81	0	0
GO:0042770	32	GO:0050000	6	0	32	6	4734	0.0	0.0	0	0
GO:0006270	15	GO:0030518	38	0	15	38	4719	0.0	0.0	0	0
GO:0019222	704	GO:0065003	252	79	625	173	3895	0.112215909090909	-11.33	0	0
GO:0019222	704	GO:0043687	475	92	612	383	3685	0.130681818181818	-2.64	0	0
GO:0000279	115	GO:0006350	669	9	106	660	3997	0.0134529147982063	-0.01	0	0
GO:0006259	237	GO:0016485	49	0	237	49	4486	0.0	0.0	0	0
GO:0000902	92	GO:0048193	57	0	92	57	4623	0.0	0.0	0	0
GO:0000902	92	GO:0051327	35	0	92	35	4645	0.0	0.0	0	0
GO:0007131	17	GO:0010212	11	1	16	10	4745	0.0588235294117647	-1.41	0	0
GO:0016070	750	GO:0051641	358	26	724	332	3690	0.0346666666666667	0.0	0	0
GO:0006396	155	GO:0010467	937	155	0	782	3835	0.165421558164354	-114.34	0	0
GO:0000731	6	GO:0007167	125	0	6	125	4641	0.0	0.0	0	0
GO:0031570	26	GO:0032989	92	0	26	92	4654	0.0	0.0	0	0
GO:0000731	6	GO:0051320	15	2	4	13	4753	0.133333333333333	-3.86	0	0
GO:0000278	165	GO:0051726	133	75	90	58	4549	0.454545454545455	-80.16	0	0
GO:0006281	123	GO:0051298	6	2	121	4	4645	0.016260162601626	-2.03	0	0
GO:0016180	10	GO:0016310	322	0	10	322	4440	0.0	0.0	0	0
GO:0008286	15	GO:0046578	20	0	15	20	4737	0.0	0.0	0	0
GO:0000226	56	GO:0051128	110	11	45	99	4617	0.1	-7.43	0	0
GO:0006996	484	GO:0032147	27	3	481	24	4264	0.00619834710743802	-0.28	0	0
GO:0006260	113	GO:0051303	6	0	113	6	4653	0.0	0.0	0	0
GO:0006895	6	GO:0016485	49	0	6	49	4717	0.0	0.0	0	0
GO:0033261	10	GO:0051028	14	0	10	14	4748	0.0	0.0	0	0
GO:0006323	33	GO:0006406	14	0	33	14	4725	0.0	0.0	0	0
GO:0016202	8	GO:0051028	14	0	8	14	4750	0.0	0.0	0	0
GO:0006259	237	GO:0006886	148	8	229	140	4395	0.0337552742616034	-0.34	0	0
GO:0006261	47	GO:0051327	35	3	44	32	4693	0.0638297872340425	-2.33	0	0
GO:0006383	17	GO:0015031	161	0	17	161	4594	0.0	0.0	0	0
GO:0016192	197	GO:0022403	170	3	194	167	4408	0.0152284263959391	-0.01	0	0
GO:0007127	20	GO:0007242	539	2	18	537	4215	0.00371057513914657	-0.17	0	0
GO:0006895	6	GO:0045786	29	0	6	29	4737	0.0	0.0	0	0
GO:0007017	84	GO:0051321	36	3	81	33	4655	0.0357142857142857	-1.61	0	0
GO:0048518	518	GO:0051298	6	1	517	5	4249	0.00193050193050193	-0.3	0	0
GO:0000902	92	GO:0008286	15	1	91	14	4666	0.0108695652173913	-0.6	0	0
GO:0007127	20	GO:0018209	16	0	20	16	4736	0.0	0.0	0	0
GO:0006260	113	GO:0030522	40	2	111	38	4621	0.0176991150442478	-0.61	0	0
GO:0007010	232	GO:0016567	48	3	229	45	4495	0.0129310344827586	-0.38	0	0
GO:0007018	17	GO:0016044	118	1	16	117	4638	0.00847457627118644	-0.46	0	0
GO:0000077	23	GO:0045934	170	7	16	163	4586	0.0411764705882353	-5.01	0	0
GO:0031572	5	GO:0065004	40	0	5	40	4727	0.0	0.0	0	0
GO:0031572	5	GO:0046034	6	0	5	6	4761	0.0	0.0	0	0
GO:0016485	49	GO:0051168	27	1	48	26	4697	0.0204081632653061	-0.61	0	0
GO:0007049	306	GO:0045944	55	10	296	45	4421	0.0326797385620915	-2.65	0	0
GO:0006383	17	GO:0010467	937	17	0	920	3835	0.0181430096051227	-12.07	0	0
GO:0006270	15	GO:0048193	57	0	15	57	4700	0.0	0.0	0	0
GO:0030182	59	GO:0051298	6	0	59	6	4707	0.0	0.0	0	0
GO:0006305	10	GO:0006886	148	0	10	148	4614	0.0	0.0	0	0
GO:0006163	14	GO:0031023	13	0	14	13	4745	0.0	0.0	0	0
GO:0044267	964	GO:0048699	65	8	956	57	3751	0.00829875518672199	-0.01	0	0
GO:0006468	277	GO:0022402	219	24	253	195	4300	0.0866425992779783	-2.76	0	0
GO:0006897	72	GO:0007010	232	3	69	229	4471	0.0129310344827586	-0.16	0	0
GO:0007098	9	GO:0033036	218	0	9	218	4545	0.0	0.0	0	0
GO:0006304	11	GO:0009150	10	0	11	10	4751	0.0	0.0	0	0
GO:0000087	82	GO:0050000	6	5	77	1	4689	0.0609756097560976	-8.11	0	0
GO:0007017	84	GO:0016192	197	7	77	190	4498	0.0355329949238579	-1.24	0	0
GO:0033043	40	GO:0045944	55	1	39	54	4678	0.0181818181818182	-0.43	0	0
GO:0006886	148	GO:0048699	65	0	148	65	4559	0.0	0.0	0	0
GO:0016044	118	GO:0045184	178	14	104	164	4490	0.0786516853932584	-3.98	0	0
GO:0006793	399	GO:0051128	110	11	388	99	4274	0.0275689223057644	-0.51	0	0
GO:0006383	17	GO:0030182	59	0	17	59	4696	0.0	0.0	0	0
GO:0007051	17	GO:0046578	20	0	17	20	4735	0.0	0.0	0	0
GO:0016568	63	GO:0043623	31	0	63	31	4678	0.0	0.0	0	0
GO:0000082	25	GO:0006357	208	1	24	207	4540	0.00480769230769231	-0.17	0	0
GO:0006259	237	GO:0007062	6	3	234	3	4532	0.0126582278481013	-2.66	0	0
GO:0007126	35	GO:0046907	291	1	34	290	4447	0.00343642611683849	-0.05	0	0
GO:0006304	11	GO:0051329	62	0	11	62	4699	0.0	0.0	0	0
GO:0016180	10	GO:0031323	694	0	10	694	4068	0.0	0.0	0	0
GO:0000226	56	GO:0006996	484	56	0	428	4288	0.115702479338843	-56.95	0	0
GO:0006261	47	GO:0016567	48	1	46	47	4678	0.0208333333333333	-0.42	0	0
GO:0006897	72	GO:0043623	31	1	71	30	4670	0.0138888888888889	-0.42	0	0
GO:0033043	40	GO:0043087	17	2	38	15	4717	0.05	-2.07	0	0
GO:0031325	191	GO:0045449	532	143	48	389	4192	0.268796992481203	-100.7	0	0
GO:0006468	277	GO:0045944	55	2	275	53	4442	0.0072202166064982	-0.08	0	0
GO:0006897	72	GO:0051321	36	0	72	36	4664	0.0	0.0	0	0
GO:0007018	17	GO:0009966	179	0	17	179	4576	0.0	0.0	0	0
GO:0006306	10	GO:0032774	562	6	4	556	4206	0.0106761565836299	-3.44	0	0
GO:0007091	5	GO:0032147	27	0	5	27	4740	0.0	0.0	0	0
GO:0007059	39	GO:0016485	49	2	37	47	4686	0.0408163265306122	-1.22	0	0
GO:0006892	18	GO:0045786	29	0	18	29	4725	0.0	0.0	0	0
GO:0006270	15	GO:0051028	14	0	15	14	4743	0.0	0.0	0	0
GO:0009966	179	GO:0045449	532	38	141	494	4099	0.0714285714285714	-4.29	0	0
GO:0007010	232	GO:0031325	191	11	221	180	4360	0.0474137931034483	-0.49	0	0
GO:0000077	23	GO:0010467	937	4	19	933	3816	0.00426894343649947	-0.16	0	0
GO:0007067	79	GO:0009966	179	7	72	172	4521	0.0391061452513966	-1.56	0	0
GO:0006355	432	GO:0043412	620	39	393	581	3759	0.0629032258064516	0.0	0	0
GO:0000279	115	GO:0007264	76	0	115	76	4581	0.0	0.0	0	0
GO:0031576	5	GO:0045944	55	0	5	55	4712	0.0	0.0	0	0
GO:0006796	399	GO:0007017	84	5	394	79	4294	0.012531328320802	-0.07	0	0
GO:0000226	56	GO:0007067	79	12	44	67	4649	0.151898734177215	-10.25	0	0
GO:0006468	277	GO:0045893	115	5	272	110	4385	0.0180505415162455	-0.09	0	0
GO:0007050	40	GO:0007126	35	0	40	35	4697	0.0	0.0	0	0
GO:0006461	156	GO:0006464	599	18	138	581	4035	0.0300500834724541	-0.16	0	0
GO:0031572	5	GO:0045941	138	1	4	137	4630	0.0072463768115942	-0.86	0	0
GO:0007098	9	GO:0043623	31	0	9	31	4732	0.0	0.0	0	0
GO:0046777	29	GO:0051329	62	2	27	60	4683	0.032258064516129	-1.27	0	0
GO:0000075	54	GO:0007017	84	7	47	77	4641	0.0833333333333333	-4.43	0	0
GO:0008286	15	GO:0031576	5	0	15	5	4752	0.0	0.0	0	0
GO:0030182	59	GO:0042770	32	0	59	32	4681	0.0	0.0	0	0
GO:0009893	195	GO:0051338	123	18	177	105	4472	0.0923076923076923	-5.73	0	0
GO:0007163	17	GO:0035023	16	1	16	15	4740	0.0588235294117647	-1.26	0	0
GO:0000077	23	GO:0016197	28	0	23	28	4721	0.0	0.0	0	0
GO:0032147	27	GO:0032989	92	3	24	89	4656	0.0326086956521739	-1.84	0	0
GO:0007059	39	GO:0051321	36	4	35	32	4701	0.102564102564103	-3.73	0	0
GO:0000731	6	GO:0048699	65	0	6	65	4701	0.0	0.0	0	0
GO:0006366	329	GO:0033261	10	1	328	9	4434	0.00303951367781155	-0.29	0	0
GO:0022402	219	GO:0051168	27	2	217	25	4528	0.0091324200913242	-0.45	0	0
GO:0006355	432	GO:0009259	15	1	431	14	4326	0.00231481481481481	-0.12	0	0
GO:0006259	237	GO:0051649	345	15	222	330	4205	0.0434782608695652	-0.13	0	0
GO:0045934	170	GO:0048193	57	0	170	57	4545	0.0	0.0	0	0
GO:0006304	11	GO:0006886	148	0	11	148	4613	0.0	0.0	0	0
GO:0000902	92	GO:0051254	117	2	90	115	4565	0.0170940170940171	-0.18	0	0
GO:0007167	125	GO:0015031	161	8	117	153	4494	0.0496894409937888	-1.23	0	0
GO:0006886	148	GO:0033043	40	4	144	36	4588	0.027027027027027	-1.47	0	0
GO:0006355	432	GO:0051297	12	1	431	11	4329	0.00231481481481481	-0.17	0	0
GO:0006289	19	GO:0051168	27	0	19	27	4726	0.0	0.0	0	0
GO:0051252	441	GO:0051272	7	0	441	7	4324	0.0	0.0	0	0
GO:0030518	38	GO:0045944	55	10	28	45	4689	0.181818181818182	-11.19	0	0
GO:0016485	49	GO:0019219	575	3	46	572	4151	0.00521739130434783	-0.02	0	0
GO:0043623	31	GO:0051493	30	1	30	29	4712	0.032258064516129	-0.75	0	0
GO:0044267	964	GO:0051320	15	3	961	12	3796	0.00311203319502075	-0.21	0	0
GO:0016180	10	GO:0043623	31	0	10	31	4731	0.0	0.0	0	0
GO:0000087	82	GO:0007010	232	16	66	216	4474	0.0689655172413793	-5.86	0	0
GO:0030522	40	GO:0065003	252	12	28	240	4492	0.0476190476190476	-6.27	0	0
GO:0030522	40	GO:0031570	26	0	40	26	4706	0.0	0.0	0	0
GO:0007030	8	GO:0007127	20	0	8	20	4744	0.0	0.0	0	0
GO:0007067	79	GO:0040007	98	4	75	94	4599	0.0408163265306122	-1.11	0	0
GO:0006793	399	GO:0007127	20	0	399	20	4353	0.0	0.0	0	0
GO:0009108	12	GO:0030518	38	0	12	38	4722	0.0	0.0	0	0
GO:0007264	76	GO:0065003	252	1	75	251	4445	0.00396825396825397	-0.01	0	0
GO:0006793	399	GO:0007242	539	140	259	399	3974	0.25974025974026	-39.77	0	0
GO:0006281	123	GO:0006367	25	1	122	24	4625	0.00813008130081301	-0.32	0	0
GO:0010467	937	GO:0019219	575	538	399	37	3798	0.574172892209178	-9.223372036854776E16	0	0
GO:0006359	6	GO:0007126	35	0	6	35	4731	0.0	0.0	0	0
GO:0006306	10	GO:0046907	291	1	9	290	4472	0.00343642611683849	-0.33	0	0
GO:0006305	10	GO:0007127	20	0	10	20	4742	0.0	0.0	0	0
GO:0000902	92	GO:0007127	20	0	92	20	4660	0.0	0.0	0	0
GO:0006359	6	GO:0018209	16	0	6	16	4750	0.0	0.0	0	0
GO:0031572	5	GO:0051254	117	0	5	117	4650	0.0	0.0	0	0
GO:0016180	10	GO:0045944	55	0	10	55	4707	0.0	0.0	0	0
GO:0007052	9	GO:0043087	17	0	9	17	4746	0.0	0.0	0	0
GO:0007286	5	GO:0051303	6	0	5	6	4761	0.0	0.0	0	0
GO:0007091	5	GO:0048634	8	0	5	8	4759	0.0	0.0	0	0
GO:0016567	48	GO:0051254	117	2	46	115	4609	0.0170940170940171	-0.48	0	0
GO:0001570	7	GO:0006897	72	0	7	72	4693	0.0	0.0	0	0
GO:0030705	30	GO:0051325	67	0	30	67	4675	0.0	0.0	0	0
GO:0031325	191	GO:0048699	65	5	186	60	4521	0.0261780104712042	-0.93	0	0
GO:0031023	13	GO:0051276	141	0	13	141	4618	0.0	0.0	0	0
GO:0006351	559	GO:0051272	7	0	559	7	4206	0.0	0.0	0	0
GO:0032147	27	GO:0051321	36	0	27	36	4709	0.0	0.0	0	0
GO:0045930	11	GO:0051272	7	0	11	7	4754	0.0	0.0	0	0
GO:0010212	11	GO:0051128	110	1	10	109	4652	0.00909090909090909	-0.64	0	0
GO:0000278	165	GO:0010564	38	34	131	4	4603	0.206060606060606	-46.4	0	0
GO:0006396	155	GO:0007167	125	0	155	125	4492	0.0	0.0	0	0
GO:0007169	84	GO:0051252	441	5	79	436	4252	0.0113378684807256	-0.05	0	0
GO:0006352	31	GO:0042770	32	0	31	32	4709	0.0	0.0	0	0
GO:0007049	306	GO:0007163	17	3	303	14	4452	0.00980392156862745	-1.04	0	0
GO:0000087	82	GO:0045930	11	1	81	10	4680	0.0121951219512195	-0.76	0	0
GO:0009259	15	GO:0016192	197	0	15	197	4560	0.0	0.0	0	0
GO:0006359	6	GO:0031325	191	1	5	190	4576	0.00523560209424084	-0.66	0	0
GO:0009966	179	GO:0048193	57	0	179	57	4536	0.0	0.0	0	0
GO:0006897	72	GO:0019222	704	5	67	699	4001	0.00710227272727273	-0.01	0	0
GO:0043623	31	GO:0051168	27	0	31	27	4714	0.0	0.0	0	0
GO:0007286	5	GO:0010324	72	0	5	72	4695	0.0	0.0	0	0
GO:0007098	9	GO:0009259	15	0	9	15	4748	0.0	0.0	0	0
GO:0000226	56	GO:0006359	6	1	55	5	4711	0.0178571428571429	-1.16	0	0
GO:0000075	54	GO:0006796	399	5	49	394	4324	0.012531328320802	-0.32	0	0
GO:0007052	9	GO:0031570	26	0	9	26	4737	0.0	0.0	0	0
GO:0000731	6	GO:0022607	266	0	6	266	4500	0.0	0.0	0	0
GO:0006281	123	GO:0006461	156	7	116	149	4500	0.0448717948717949	-0.97	0	0
GO:0007030	8	GO:0010564	38	0	8	38	4726	0.0	0.0	0	0
GO:0007507	23	GO:0045944	55	2	21	53	4696	0.0363636363636364	-1.55	0	0
GO:0010324	72	GO:0051321	36	0	72	36	4664	0.0	0.0	0	0
GO:0016070	750	GO:0046907	291	25	725	266	3756	0.0333333333333333	0.0	0	0
GO:0007131	17	GO:0040007	98	0	17	98	4657	0.0	0.0	0	0
GO:0007059	39	GO:0030182	59	0	39	59	4674	0.0	0.0	0	0
GO:0006357	208	GO:0045941	138	68	140	70	4494	0.326923076923077	-58.23	0	0
GO:0019219	575	GO:0032147	27	3	572	24	4173	0.00521739130434783	-0.19	0	0
GO:0048515	6	GO:0051327	35	1	5	34	4732	0.0285714285714286	-1.36	0	0
GO:0006357	208	GO:0016197	28	1	207	27	4537	0.00480769230769231	-0.15	0	0
GO:0006355	432	GO:0030521	29	24	408	5	4335	0.0555555555555556	-20.41	0	0
GO:0000279	115	GO:0006310	46	19	96	27	4630	0.165217391304348	-19.02	0	0
GO:0016567	48	GO:0051338	123	3	45	120	4604	0.024390243902439	-0.9	0	0
GO:0016310	322	GO:0051320	15	2	320	13	4437	0.0062111801242236	-0.57	0	0
GO:0007093	28	GO:0032774	562	1	27	561	4183	0.00177935943060498	-0.01	0	0
GO:0006396	155	GO:0006886	148	2	153	146	4471	0.0129032258064516	-0.02	0	0
GO:0006461	156	GO:0010324	72	3	153	69	4547	0.0192307692307692	-0.38	0	0
GO:0006793	399	GO:0051301	25	2	397	23	4350	0.0050125313283208	-0.2	0	0
GO:0006352	31	GO:0007018	17	0	31	17	4724	0.0	0.0	0	0
GO:0006306	10	GO:0006351	559	6	4	553	4209	0.0107334525939177	-3.46	0	0
GO:0007131	17	GO:0009259	15	0	17	15	4740	0.0	0.0	0	0
GO:0000278	165	GO:0022403	170	135	30	35	4572	0.794117647058823	-196.16	0	0
GO:0022607	266	GO:0031325	191	30	236	161	4345	0.112781954887218	-6.84	0	0
GO:0007059	39	GO:0009893	195	1	38	194	4539	0.00512820512820513	-0.09	0	0
GO:0000226	56	GO:0007093	28	4	52	24	4692	0.0714285714285714	-3.55	0	0
GO:0000077	23	GO:0001570	7	0	23	7	4742	0.0	0.0	0	0
GO:0000165	83	GO:0006461	156	3	80	153	4536	0.0192307692307692	-0.29	0	0
GO:0006304	11	GO:0045930	11	0	11	11	4750	0.0	0.0	0	0
GO:0010324	72	GO:0032774	562	2	70	560	4140	0.00355871886120996	0.0	0	0
GO:0007059	39	GO:0009108	12	0	39	12	4721	0.0	0.0	0	0
GO:0006304	11	GO:0007059	39	0	11	39	4722	0.0	0.0	0	0
GO:0006895	6	GO:0051726	133	0	6	133	4633	0.0	0.0	0	0
GO:0016310	322	GO:0051056	24	6	316	18	4432	0.0186335403726708	-2.37	0	0
GO:0031576	5	GO:0051320	15	0	5	15	4752	0.0	0.0	0	0
GO:0030705	30	GO:0051297	12	0	30	12	4730	0.0	0.0	0	0
GO:0022008	72	GO:0042770	32	0	72	32	4668	0.0	0.0	0	0
GO:0009259	15	GO:0031647	19	0	15	19	4738	0.0	0.0	0	0
GO:0007049	306	GO:0010467	937	65	241	872	3594	0.0693703308431163	-0.6	0	0
GO:0016180	10	GO:0032989	92	0	10	92	4670	0.0	0.0	0	0
GO:0007050	40	GO:0007131	17	0	40	17	4715	0.0	0.0	0	0
GO:0006367	25	GO:0030705	30	0	25	30	4717	0.0	0.0	0	0
GO:0022402	219	GO:0051301	25	10	209	15	4538	0.045662100456621	-7.22	0	0
GO:0007051	17	GO:0016202	8	0	17	8	4747	0.0	0.0	0	0
GO:0016070	750	GO:0022403	170	18	732	152	3870	0.024	-0.01	0	0
GO:0045944	55	GO:0065003	252	12	43	240	4477	0.0476190476190476	-4.68	0	0
GO:0010467	937	GO:0051327	35	2	935	33	3802	0.00213447171824973	0.0	0	0
GO:0007242	539	GO:0045930	11	4	535	7	4226	0.00742115027829314	-1.56	0	0
GO:0016540	31	GO:0032446	49	0	31	49	4692	0.0	0.0	0	0
GO:0006383	17	GO:0006886	148	0	17	148	4607	0.0	0.0	0	0
GO:0006163	14	GO:0007507	23	0	14	23	4735	0.0	0.0	0	0
GO:0000077	23	GO:0008286	15	0	23	15	4734	0.0	0.0	0	0
GO:0006163	14	GO:0006406	14	0	14	14	4744	0.0	0.0	0	0
GO:0018209	16	GO:0030518	38	0	16	38	4718	0.0	0.0	0	0
GO:0006260	113	GO:0006892	18	0	113	18	4641	0.0	0.0	0	0
GO:0015031	161	GO:0031576	5	0	161	5	4606	0.0	0.0	0	0
GO:0007265	58	GO:0045934	170	0	58	170	4544	0.0	0.0	0	0
GO:0007051	17	GO:0051276	141	4	13	137	4618	0.0283687943262411	-2.89	0	0
GO:0045944	55	GO:0051254	117	55	0	62	4655	0.47008547008547	-95.09	0	0
GO:0006351	559	GO:0045449	532	437	122	95	4118	0.78175313059034	-9.223372036854776E16	0	0
GO:0007126	35	GO:0007346	47	2	33	45	4692	0.0425531914893617	-1.34	0	0
GO:0006464	599	GO:0051303	6	0	599	6	4167	0.0	0.0	0	0
GO:0007264	76	GO:0008286	15	1	75	14	4682	0.0131578947368421	-0.67	0	0
GO:0007126	35	GO:0032989	92	0	35	92	4645	0.0	0.0	0	0
GO:0006974	157	GO:0016073	10	0	157	10	4605	0.0	0.0	0	0
GO:0045930	11	GO:0051493	30	0	11	30	4731	0.0	0.0	0	0
GO:0016044	118	GO:0051649	345	28	90	317	4337	0.0811594202898551	-8.0	0	0
GO:0006261	47	GO:0048515	6	0	47	6	4719	0.0	0.0	0	0
GO:0000165	83	GO:0009893	195	8	75	187	4502	0.041025641025641	-1.72	0	0
GO:0007169	84	GO:0045930	11	0	84	11	4677	0.0	0.0	0	0
GO:0000226	56	GO:0009893	195	5	51	190	4526	0.0256410256410256	-1.11	0	0
GO:0045935	147	GO:0046777	29	2	145	27	4598	0.0136054421768707	-0.65	0	0
GO:0008286	15	GO:0016567	48	0	15	48	4709	0.0	0.0	0	0
GO:0030182	59	GO:0030705	30	1	58	29	4684	0.0169491525423729	-0.51	0	0
GO:0007049	306	GO:0018209	16	1	305	15	4451	0.00326797385620915	-0.18	0	0
GO:0007052	9	GO:0051276	141	2	7	139	4624	0.0141843971631206	-1.56	0	0
GO:0010212	11	GO:0045935	147	1	10	146	4615	0.00680272108843537	-0.54	0	0
GO:0007126	35	GO:0031023	13	0	35	13	4724	0.0	0.0	0	0
GO:0016197	28	GO:0016485	49	0	28	49	4695	0.0	0.0	0	0
GO:0046578	20	GO:0048699	65	2	18	63	4689	0.0307692307692308	-1.53	0	0
GO:0006892	18	GO:0043412	620	0	18	620	4134	0.0	0.0	0	0
GO:0006261	47	GO:0043687	475	4	43	471	4254	0.00842105263157895	-0.15	0	0
GO:0030522	40	GO:0051327	35	0	40	35	4697	0.0	0.0	0	0
GO:0046034	6	GO:0048518	518	2	4	516	4250	0.00386100386100386	-0.88	0	0
GO:0009259	15	GO:0065004	40	0	15	40	4717	0.0	0.0	0	0
GO:0006306	10	GO:0016202	8	0	10	8	4754	0.0	0.0	0	0
GO:0006793	399	GO:0016044	118	6	393	112	4261	0.0150375939849624	-0.03	0	0
GO:0006270	15	GO:0051726	133	7	8	126	4631	0.0526315789473684	-7.22	0	0
GO:0000278	165	GO:0016073	10	0	165	10	4597	0.0	0.0	0	0
GO:0006886	148	GO:0007030	8	3	145	5	4619	0.0202702702702703	-2.84	0	0
GO:0010324	72	GO:0016310	322	0	72	322	4378	0.0	0.0	0	0
GO:0006793	399	GO:0051297	12	0	399	12	4361	0.0	0.0	0	0
GO:0031325	191	GO:0043687	475	42	149	433	4148	0.0884210526315789	-6.4	0	0
GO:0030705	30	GO:0033043	40	1	29	39	4703	0.025	-0.65	0	0
GO:0007169	84	GO:0046578	20	2	82	18	4670	0.0238095238095238	-1.32	0	0
GO:0006323	33	GO:0016540	31	0	33	31	4708	0.0	0.0	0	0
GO:0007265	58	GO:0009719	188	1	57	187	4527	0.00531914893617021	-0.04	0	0
GO:0022403	170	GO:0030518	38	2	168	36	4566	0.0117647058823529	-0.4	0	0
GO:0000075	54	GO:0051298	6	1	53	5	4713	0.0185185185185185	-1.18	0	0
GO:0031647	19	GO:0032147	27	0	19	27	4726	0.0	0.0	0	0
GO:0022402	219	GO:0051276	141	37	182	104	4449	0.168949771689498	-18.47	0	0
GO:0031325	191	GO:0051325	67	5	186	62	4519	0.0261780104712042	-0.89	0	0
GO:0044260	992	GO:0045786	29	8	984	21	3759	0.00806451612903226	-0.62	0	0
GO:0016073	10	GO:0051276	141	0	10	141	4621	0.0	0.0	0	0
GO:0016044	118	GO:0051056	24	3	115	21	4633	0.0254237288135593	-1.69	0	0
GO:0010324	72	GO:0031325	191	2	70	189	4511	0.0104712041884817	-0.1	0	0
GO:0006281	123	GO:0046578	20	0	123	20	4629	0.0	0.0	0	0
GO:0051641	358	GO:0065004	40	0	358	40	4374	0.0	0.0	0	0
GO:0022402	219	GO:0022607	266	18	201	248	4305	0.0676691729323308	-1.21	0	0
GO:0006366	329	GO:0045935	147	74	255	73	4370	0.224924012158055	-48.26	0	0
GO:0031647	19	GO:0051726	133	4	15	129	4624	0.0300751879699248	-2.79	0	0
GO:0007051	17	GO:0019222	704	0	17	704	4051	0.0	0.0	0	0
GO:0000075	54	GO:0006306	10	0	54	10	4708	0.0	0.0	0	0
GO:0030182	59	GO:0051028	14	0	59	14	4699	0.0	0.0	0	0
GO:0006886	148	GO:0007010	232	14	134	218	4406	0.0603448275862069	-1.91	0	0
GO:0006464	599	GO:0045941	138	23	576	115	4058	0.0383973288814691	-1.04	0	0
GO:0000279	115	GO:0010324	72	0	115	72	4585	0.0	0.0	0	0
GO:0016202	8	GO:0022402	219	3	5	216	4548	0.0136986301369863	-2.35	0	0
GO:0022008	72	GO:0045944	55	1	71	54	4646	0.0138888888888889	-0.25	0	0
GO:0010212	11	GO:0016568	63	1	10	62	4699	0.0158730158730159	-0.87	0	0
GO:0016180	10	GO:0031572	5	0	10	5	4757	0.0	0.0	0	0
GO:0010212	11	GO:0051320	15	0	11	15	4746	0.0	0.0	0	0
GO:0006366	329	GO:0046578	20	0	329	20	4423	0.0	0.0	0	0
GO:0006325	86	GO:0018209	16	1	85	15	4671	0.0116279069767442	-0.6	0	0
GO:0000087	82	GO:0016567	48	2	80	46	4644	0.024390243902439	-0.7	0	0
GO:0000165	83	GO:0043687	475	52	31	423	4266	0.109473684210526	-31.71	0	0
GO:0016567	48	GO:0051321	36	0	48	36	4688	0.0	0.0	0	0
GO:0000226	56	GO:0048515	6	0	56	6	4710	0.0	0.0	0	0
GO:0009719	188	GO:0015031	161	9	179	152	4432	0.0478723404255319	-0.74	0	0
GO:0006793	399	GO:0051168	27	7	392	20	4353	0.0175438596491228	-2.26	0	0
GO:0031325	191	GO:0031572	5	1	190	4	4577	0.00523560209424084	-0.73	0	0
GO:0009259	15	GO:0046578	20	0	15	20	4737	0.0	0.0	0	0
GO:0000082	25	GO:0016197	28	0	25	28	4719	0.0	0.0	0	0
GO:0046777	29	GO:0051254	117	0	29	117	4626	0.0	0.0	0	0
GO:0018105	13	GO:0032989	92	2	11	90	4669	0.0217391304347826	-1.6	0	0
GO:0007051	17	GO:0033036	218	0	17	218	4537	0.0	0.0	0	0
GO:0006260	113	GO:0045935	147	11	102	136	4523	0.0748299319727891	-3.2	0	0
GO:0007062	6	GO:0048699	65	0	6	65	4701	0.0	0.0	0	0
GO:0006261	47	GO:0007093	28	2	45	26	4699	0.0425531914893617	-1.52	0	0
GO:0006163	14	GO:0006892	18	0	14	18	4740	0.0	0.0	0	0
GO:0006289	19	GO:0046034	6	0	19	6	4747	0.0	0.0	0	0
GO:0031325	191	GO:0051641	358	17	174	341	4240	0.0474860335195531	-0.58	0	0
GO:0046907	291	GO:0051329	62	2	289	60	4421	0.00687285223367698	-0.05	0	0
GO:0045944	55	GO:0065004	40	8	47	32	4685	0.145454545454545	-7.97	0	0
GO:0009893	195	GO:0051128	110	17	178	93	4484	0.0871794871794872	-5.78	0	0
GO:0000087	82	GO:0006260	113	3	79	110	4580	0.0265486725663717	-0.51	0	0
GO:0006305	10	GO:0006796	399	1	9	398	4364	0.0025062656641604	-0.23	0	0
GO:0045944	55	GO:0050000	6	0	55	6	4711	0.0	0.0	0	0
GO:0000077	23	GO:0007018	17	0	23	17	4732	0.0	0.0	0	0
GO:0006270	15	GO:0007050	40	1	14	39	4718	0.025	-0.93	0	0
GO:0007507	23	GO:0009259	15	0	23	15	4734	0.0	0.0	0	0
GO:0006323	33	GO:0051168	27	0	33	27	4712	0.0	0.0	0	0
GO:0000165	83	GO:0046907	291	5	78	286	4403	0.0171821305841924	-0.24	0	0
GO:0030705	30	GO:0046578	20	0	30	20	4722	0.0	0.0	0	0
GO:0007093	28	GO:0048193	57	1	27	56	4688	0.0175438596491228	-0.54	0	0
GO:0009108	12	GO:0030182	59	0	12	59	4701	0.0	0.0	0	0
GO:0000087	82	GO:0007346	47	11	71	36	4654	0.134146341463415	-9.69	0	0
GO:0006163	14	GO:0031576	5	0	14	5	4753	0.0	0.0	0	0
GO:0031576	5	GO:0048699	65	0	5	65	4702	0.0	0.0	0	0
GO:0033261	10	GO:0051297	12	1	9	11	4751	0.0833333333333333	-1.6	0	0
GO:0033261	10	GO:0051272	7	0	10	7	4755	0.0	0.0	0	0
GO:0009719	188	GO:0046578	20	1	187	19	4565	0.00531914893617021	-0.26	0	0
GO:0000279	115	GO:0007051	17	8	107	9	4648	0.0695652173913043	-8.74	0	0
GO:0006996	484	GO:0009259	15	1	483	14	4274	0.00206611570247934	-0.1	0	0
GO:0007049	306	GO:0050000	6	6	300	0	4466	0.0196078431372549	-7.18	0	0
GO:0006383	17	GO:0016044	118	0	17	118	4637	0.0	0.0	0	0
GO:0019222	704	GO:0043412	620	108	596	512	3556	0.153409090909091	-1.56	0	0
GO:0031572	5	GO:0045944	55	0	5	55	4712	0.0	0.0	0	0
GO:0007091	5	GO:0040007	98	0	5	98	4669	0.0	0.0	0	0
GO:0006512	55	GO:0007242	539	10	45	529	4188	0.0185528756957328	-1.07	0	0
GO:0007052	9	GO:0040007	98	0	9	98	4665	0.0	0.0	0	0
GO:0043412	620	GO:0051493	30	6	614	24	4128	0.00967741935483871	-0.73	0	0
GO:0006261	47	GO:0045930	11	0	47	11	4714	0.0	0.0	0	0
GO:0048193	57	GO:0051254	117	1	56	116	4599	0.00854700854700855	-0.12	0	0
GO:0006461	156	GO:0016568	63	4	152	59	4557	0.0256410256410256	-0.83	0	0
GO:0044267	964	GO:0065003	252	97	867	155	3653	0.100622406639004	-11.34	0	0
GO:0000165	83	GO:0051056	24	1	82	23	4666	0.0120481927710843	-0.46	0	0
GO:0048518	518	GO:0051327	35	4	514	31	4223	0.00772200772200772	-0.27	0	0
GO:0006359	6	GO:0051649	345	0	6	345	4421	0.0	0.0	0	0
GO:0032774	562	GO:0045449	532	437	125	95	4115	0.777580071174377	-9.223372036854776E16	0	0
GO:0006974	157	GO:0009893	195	21	136	174	4441	0.107692307692308	-5.95	0	0
GO:0045934	170	GO:0046578	20	0	170	20	4582	0.0	0.0	0	0
GO:0006468	277	GO:0006897	72	0	277	72	4423	0.0	0.0	0	0
GO:0030521	29	GO:0031647	19	0	29	19	4724	0.0	0.0	0	0
GO:0007242	539	GO:0045893	115	37	502	78	4155	0.0686456400742115	-8.97	0	0
GO:0006355	432	GO:0009893	195	119	313	76	4264	0.275462962962963	-78.21	0	0
GO:0006260	113	GO:0006512	55	3	110	52	4607	0.0265486725663717	-0.85	0	0
GO:0030518	38	GO:0048515	6	0	38	6	4728	0.0	0.0	0	0
GO:0000731	6	GO:0007265	58	0	6	58	4708	0.0	0.0	0	0
GO:0007126	35	GO:0016070	750	1	34	749	3988	0.00133333333333333	0.0	0	0
GO:0043623	31	GO:0051301	25	1	30	24	4717	0.032258064516129	-0.82	0	0
GO:0030522	40	GO:0043087	17	0	40	17	4715	0.0	0.0	0	0
GO:0044260	992	GO:0051254	117	19	973	98	3682	0.0191532258064516	-0.04	0	0
GO:0010324	72	GO:0045934	170	0	72	170	4530	0.0	0.0	0	0
GO:0006304	11	GO:0046034	6	0	11	6	4755	0.0	0.0	0	0
GO:0051298	6	GO:0051338	123	0	6	123	4643	0.0	0.0	0	0
GO:0006383	17	GO:0051254	117	1	16	116	4639	0.00854700854700855	-0.46	0	0
GO:0030518	38	GO:0051641	358	0	38	358	4376	0.0	0.0	0	0
GO:0007131	17	GO:0009150	10	0	17	10	4745	0.0	0.0	0	0
GO:0000902	92	GO:0030521	29	0	92	29	4651	0.0	0.0	0	0
GO:0007050	40	GO:0015031	161	6	34	155	4577	0.0372670807453416	-2.7	0	0
GO:0007167	125	GO:0007265	58	5	120	53	4594	0.04	-1.76	0	0
GO:0006259	237	GO:0022402	219	47	190	172	4363	0.19831223628692	-18.09	0	0
GO:0016070	750	GO:0043412	620	60	690	560	3462	0.08	0.0	0	0
GO:0006461	156	GO:0033043	40	5	151	35	4581	0.032051282051282	-2.04	0	0
GO:0006355	432	GO:0006897	72	2	430	70	4270	0.00462962962962963	0.0	0	0
GO:0006357	208	GO:0051297	12	1	207	11	4553	0.00480769230769231	-0.38	0	0
GO:0033043	40	GO:0042770	32	2	38	30	4702	0.05	-1.54	0	0
GO:0032989	92	GO:0045184	178	6	86	172	4508	0.0337078651685393	-0.89	0	0
GO:0006351	559	GO:0051320	15	3	556	12	4201	0.00536672629695885	-0.6	0	0
GO:0006163	14	GO:0031647	19	0	14	19	4739	0.0	0.0	0	0
GO:0006270	15	GO:0051325	67	4	11	63	4694	0.0597014925373134	-4.37	0	0
GO:0006886	148	GO:0051303	6	0	148	6	4618	0.0	0.0	0	0
GO:0006464	599	GO:0022008	72	5	594	67	4106	0.00834724540901502	-0.02	0	0
GO:0006886	148	GO:0032989	92	4	144	88	4536	0.027027027027027	-0.5	0	0
GO:0006461	156	GO:0030518	38	0	156	38	4578	0.0	0.0	0	0
GO:0006512	55	GO:0007049	306	7	48	299	4418	0.0228758169934641	-1.22	0	0
GO:0006357	208	GO:0031323	694	208	0	486	4078	0.29971181556196	-187.24	0	0
GO:0051276	141	GO:0051325	67	7	134	60	4571	0.049645390070922	-2.48	0	0
GO:0006351	559	GO:0030705	30	1	558	29	4184	0.00178890876565295	-0.01	0	0
GO:0051298	6	GO:0051301	25	2	4	23	4743	0.08	-3.41	0	0
GO:0007010	232	GO:0030521	29	1	231	28	4512	0.00431034482758621	-0.12	0	0
GO:0050000	6	GO:0051493	30	0	6	30	4736	0.0	0.0	0	0
GO:0007346	47	GO:0045934	170	9	38	161	4564	0.0529411764705882	-4.5	0	0
GO:0000902	92	GO:0006396	155	0	92	155	4525	0.0	0.0	0	0
GO:0019222	704	GO:0022008	72	13	691	59	4009	0.0184659090909091	-0.59	0	0
GO:0016310	322	GO:0030182	59	3	319	56	4394	0.0093167701863354	-0.11	0	0
GO:0000278	165	GO:0048699	65	2	163	63	4544	0.0121212121212121	-0.18	0	0
GO:0006796	399	GO:0043623	31	7	392	24	4349	0.0175438596491228	-1.91	0	0
GO:0009259	15	GO:0048634	8	1	14	7	4750	0.0666666666666667	-1.6	0	0
GO:0000819	23	GO:0048518	518	4	19	514	4235	0.00772200772200772	-0.63	0	0
GO:0045935	147	GO:0051276	141	18	129	123	4502	0.122448979591837	-6.68	0	0
GO:0006886	148	GO:0007127	20	0	148	20	4604	0.0	0.0	0	0
GO:0007127	20	GO:0044260	992	0	20	992	3760	0.0	0.0	0	0
GO:0006796	399	GO:0032774	562	20	379	542	3831	0.0355871886120996	0.0	0	0
GO:0007052	9	GO:0009259	15	0	9	15	4748	0.0	0.0	0	0
GO:0010212	11	GO:0048193	57	0	11	57	4704	0.0	0.0	0	0
GO:0006468	277	GO:0019219	575	36	241	539	3956	0.0626086956521739	-0.47	0	0
GO:0045893	115	GO:0045941	138	115	0	23	4634	0.833333333333333	-208.02	0	0
GO:0006259	237	GO:0051276	141	32	205	109	4426	0.135021097046413	-12.98	0	0
GO:0006260	113	GO:0006396	155	6	107	149	4510	0.0387096774193548	-0.8	0	0
GO:0030182	59	GO:0046578	20	2	57	18	4695	0.0338983050847458	-1.61	0	0
GO:0006325	86	GO:0016540	31	1	85	30	4656	0.0116279069767442	-0.36	0	0
GO:0006270	15	GO:0045449	532	1	14	531	4226	0.0018796992481203	-0.08	0	0
GO:0045893	115	GO:0048634	8	2	113	6	4651	0.0173913043478261	-1.83	0	0
GO:0032446	49	GO:0051028	14	0	49	14	4709	0.0	0.0	0	0
GO:0007242	539	GO:0044260	992	181	358	811	3422	0.182459677419355	-12.95	0	0
GO:0016567	48	GO:0045449	532	4	44	528	4196	0.0075187969924812	-0.1	0	0
GO:0008104	198	GO:0045184	178	178	20	0	4574	0.898989898989899	-301.45	0	0
GO:0000087	82	GO:0046777	29	1	81	28	4662	0.0121951219512195	-0.4	0	0
GO:0016567	48	GO:0032989	92	0	48	92	4632	0.0	0.0	0	0
GO:0008286	15	GO:0016568	63	0	15	63	4694	0.0	0.0	0	0
GO:0007169	84	GO:0009966	179	15	69	164	4524	0.0837988826815642	-6.46	0	0
GO:0006996	484	GO:0031570	26	3	481	23	4265	0.00619834710743802	-0.3	0	0
GO:0000278	165	GO:0006406	14	0	165	14	4593	0.0	0.0	0	0
GO:0007265	58	GO:0051028	14	0	58	14	4700	0.0	0.0	0	0
GO:0007010	232	GO:0050000	6	0	232	6	4534	0.0	0.0	0	0
GO:0006306	10	GO:0006359	6	0	10	6	4756	0.0	0.0	0	0
GO:0033261	10	GO:0051276	141	1	9	140	4622	0.00709219858156028	-0.59	0	0
GO:0016192	197	GO:0051168	27	0	197	27	4548	0.0	0.0	0	0
GO:0009150	10	GO:0045893	115	1	9	114	4648	0.00869565217391304	-0.66	0	0
GO:0048515	6	GO:0051301	25	0	6	25	4741	0.0	0.0	0	0
GO:0016568	63	GO:0045930	11	1	62	10	4699	0.0158730158730159	-0.87	0	0
GO:0030521	29	GO:0046034	6	0	29	6	4737	0.0	0.0	0	0
GO:0007067	79	GO:0007242	539	13	66	526	4167	0.0241187384044527	-0.98	0	0
GO:0008286	15	GO:0010564	38	0	15	38	4719	0.0	0.0	0	0
GO:0007030	8	GO:0051303	6	0	8	6	4758	0.0	0.0	0	0
GO:0031576	5	GO:0051028	14	0	5	14	4753	0.0	0.0	0	0
GO:0018209	16	GO:0031570	26	0	16	26	4730	0.0	0.0	0	0
GO:0007091	5	GO:0051297	12	0	5	12	4755	0.0	0.0	0	0
GO:0007131	17	GO:0051321	36	17	0	19	4736	0.472222222222222	-38.04	0	0
GO:0006996	484	GO:0044267	964	129	355	835	3453	0.133817427385892	-3.74	0	0
GO:0045935	147	GO:0050790	211	13	134	198	4427	0.0616113744075829	-1.9	0	0
GO:0016192	197	GO:0051726	133	2	195	131	4444	0.0101522842639594	-0.01	0	0
GO:0006468	277	GO:0016485	49	29	248	20	4475	0.104693140794224	-23.47	0	0
GO:0006289	19	GO:0007049	306	5	14	301	4452	0.0163398692810458	-2.24	0	0
GO:0016070	750	GO:0032446	49	3	747	46	3976	0.0040	0.0	0	0
GO:0007067	79	GO:0032446	49	2	77	47	4646	0.0253164556962025	-0.71	0	0
GO:0006464	599	GO:0033036	218	32	567	186	3987	0.0534223706176962	-0.72	0	0
GO:0006163	14	GO:0051276	141	0	14	141	4617	0.0	0.0	0	0
GO:0006406	14	GO:0007507	23	0	14	23	4735	0.0	0.0	0	0
GO:0006355	432	GO:0051056	24	1	431	23	4317	0.00231481481481481	-0.05	0	0
GO:0033261	10	GO:0051320	15	10	0	5	4757	0.666666666666667	-26.75	0	0
GO:0006304	11	GO:0065004	40	1	10	39	4722	0.025	-1.05	0	0
GO:0007093	28	GO:0042770	32	12	16	20	4724	0.375	-19.65	0	0
GO:0010564	38	GO:0051493	30	2	36	28	4706	0.0526315789473684	-1.63	0	0
GO:0006310	46	GO:0051272	7	0	46	7	4719	0.0	0.0	0	0
GO:0040007	98	GO:0051168	27	0	98	27	4647	0.0	0.0	0	0
GO:0000087	82	GO:0022008	72	1	81	71	4619	0.0121951219512195	-0.15	0	0
GO:0006310	46	GO:0008104	198	4	42	194	4532	0.0202020202020202	-0.91	0	0
GO:0001570	7	GO:0006323	33	0	7	33	4732	0.0	0.0	0	0
GO:0010324	72	GO:0050790	211	2	70	209	4491	0.00947867298578199	-0.08	0	0
GO:0007067	79	GO:0051321	36	5	74	31	4662	0.0632911392405063	-3.56	0	0
GO:0006163	14	GO:0016202	8	1	13	7	4751	0.0714285714285714	-1.63	0	0
GO:0016202	8	GO:0044267	964	5	3	959	3805	0.00518672199170124	-1.97	0	0
GO:0007093	28	GO:0051252	441	1	27	440	4304	0.00226757369614512	-0.03	0	0
GO:0007131	17	GO:0051254	117	0	17	117	4638	0.0	0.0	0	0
GO:0010212	11	GO:0032147	27	0	11	27	4734	0.0	0.0	0	0
GO:0007062	6	GO:0045941	138	0	6	138	4628	0.0	0.0	0	0
GO:0000070	22	GO:0016192	197	2	20	195	4555	0.0101522842639594	-0.64	0	0
GO:0006351	559	GO:0016202	8	5	554	3	4210	0.00894454382826476	-3.05	0	0
GO:0006261	47	GO:0030522	40	0	47	40	4685	0.0	0.0	0	0
GO:0007062	6	GO:0051325	67	0	6	67	4699	0.0	0.0	0	0
GO:0006974	157	GO:0007126	35	15	142	20	4595	0.0955414012738854	-13.27	0	0
GO:0007062	6	GO:0031023	13	0	6	13	4753	0.0	0.0	0	0
GO:0006396	155	GO:0016073	10	10	145	0	4617	0.0645161290322581	-15.01	0	0
GO:0006974	157	GO:0046907	291	9	148	282	4333	0.0309278350515464	-0.2	0	0
GO:0000819	23	GO:0006310	46	0	23	46	4703	0.0	0.0	0	0
GO:0006261	47	GO:0051056	24	0	47	24	4701	0.0	0.0	0	0
GO:0006512	55	GO:0031572	5	0	55	5	4712	0.0	0.0	0	0
GO:0007052	9	GO:0009719	188	1	8	187	4576	0.00531914893617021	-0.52	0	0
GO:0007018	17	GO:0032446	49	0	17	49	4706	0.0	0.0	0	0
GO:0046578	20	GO:0051325	67	0	20	67	4685	0.0	0.0	0	0
GO:0006383	17	GO:0051493	30	1	16	29	4726	0.0333333333333333	-0.99	0	0
GO:0000278	165	GO:0007062	6	5	160	1	4606	0.0303030303030303	-6.57	0	0
GO:0009108	12	GO:0051320	15	0	12	15	4745	0.0	0.0	0	0
GO:0006406	14	GO:0030521	29	0	14	29	4729	0.0	0.0	0	0
GO:0006325	86	GO:0010564	38	3	83	35	4651	0.0348837209302326	-1.52	0	0
GO:0043623	31	GO:0044260	992	31	0	961	3780	0.03125	-21.31	0	0
GO:0051327	35	GO:0051726	133	7	28	126	4611	0.0526315789473684	-4.41	0	0
GO:0007010	232	GO:0045944	55	2	230	53	4487	0.00862068965517241	-0.12	0	0
GO:0006281	123	GO:0022402	219	26	97	193	4456	0.118721461187215	-10.63	0	0
GO:0006259	237	GO:0007131	17	17	220	0	4535	0.0717299578059072	-22.41	0	0
GO:0019222	704	GO:0033036	218	38	666	180	3888	0.0539772727272727	-0.83	0	0
GO:0001570	7	GO:0006310	46	0	7	46	4719	0.0	0.0	0	0
GO:0009108	12	GO:0031647	19	0	12	19	4741	0.0	0.0	0	0
GO:0007131	17	GO:0015031	161	0	17	161	4594	0.0	0.0	0	0
GO:0007030	8	GO:0022607	266	0	8	266	4498	0.0	0.0	0	0
GO:0016568	63	GO:0022402	219	6	57	213	4496	0.0273972602739726	-1.17	0	0
GO:0006886	148	GO:0051338	123	7	141	116	4508	0.0472972972972973	-1.06	0	0
GO:0016540	31	GO:0033043	40	0	31	40	4701	0.0	0.0	0	0
GO:0016192	197	GO:0065003	252	11	186	241	4334	0.0436507936507936	-0.33	0	0
GO:0007059	39	GO:0022008	72	0	39	72	4661	0.0	0.0	0	0
GO:0043623	31	GO:0051321	36	0	31	36	4705	0.0	0.0	0	0
GO:0016180	10	GO:0051128	110	0	10	110	4652	0.0	0.0	0	0
GO:0006261	47	GO:0045184	178	1	46	177	4548	0.00561797752808989	-0.08	0	0
GO:0007507	23	GO:0048699	65	1	22	64	4685	0.0153846153846154	-0.57	0	0
GO:0022402	219	GO:0032446	49	4	215	45	4508	0.0182648401826484	-0.73	0	0
GO:0016192	197	GO:0043087	17	1	196	16	4559	0.0050761421319797	-0.29	0	0
GO:0009966	179	GO:0051297	12	0	179	12	4581	0.0	0.0	0	0
GO:0006996	484	GO:0032446	49	6	478	43	4245	0.012396694214876	-0.42	0	0
GO:0006406	14	GO:0016568	63	0	14	63	4695	0.0	0.0	0	0
GO:0006289	19	GO:0016073	10	0	19	10	4743	0.0	0.0	0	0
GO:0008286	15	GO:0045935	147	0	15	147	4610	0.0	0.0	0	0
GO:0043087	17	GO:0048518	518	3	14	515	4240	0.00579150579150579	-0.55	0	0
GO:0030518	38	GO:0051028	14	0	38	14	4720	0.0	0.0	0	0
GO:0009966	179	GO:0016070	750	22	157	728	3865	0.0293333333333333	-0.04	0	0
GO:0007018	17	GO:0016070	750	0	17	750	4005	0.0	0.0	0	0
GO:0045449	532	GO:0051056	24	1	531	23	4217	0.0018796992481203	-0.03	0	0
GO:0045184	178	GO:0065003	252	19	159	233	4361	0.0753968253968254	-2.62	0	0
GO:0007062	6	GO:0010212	11	0	6	11	4755	0.0	0.0	0	0
GO:0000087	82	GO:0031647	19	1	81	18	4672	0.0121951219512195	-0.55	0	0
GO:0006892	18	GO:0018209	16	0	18	16	4738	0.0	0.0	0	0
GO:0006270	15	GO:0006796	399	1	14	398	4359	0.0025062656641604	-0.14	0	0
GO:0000165	83	GO:0051327	35	0	83	35	4654	0.0	0.0	0	0
GO:0007062	6	GO:0051726	133	2	4	131	4635	0.0150375939849624	-1.97	0	0
GO:0009259	15	GO:0043087	17	0	15	17	4740	0.0	0.0	0	0
GO:0006406	14	GO:0007131	17	0	14	17	4741	0.0	0.0	0	0
GO:0006892	18	GO:0051726	133	0	18	133	4621	0.0	0.0	0	0
GO:0010468	597	GO:0019219	575	532	65	43	4132	0.891122278056951	-9.223372036854776E16	0	0
GO:0007094	6	GO:0045930	11	0	6	11	4755	0.0	0.0	0	0
GO:0006289	19	GO:0006512	55	2	17	53	4700	0.0363636363636364	-1.71	0	0
GO:0007093	28	GO:0051276	141	6	22	135	4609	0.0425531914893617	-3.88	0	0
GO:0006323	33	GO:0006366	329	2	31	327	4412	0.0060790273556231	-0.17	0	0
GO:0006886	148	GO:0051320	15	1	147	14	4610	0.00675675675675676	-0.42	0	0
GO:0043412	620	GO:0051325	67	11	609	56	4096	0.017741935483871	-0.61	0	0
GO:0007093	28	GO:0016540	31	0	28	31	4713	0.0	0.0	0	0
GO:0007507	23	GO:0010324	72	0	23	72	4677	0.0	0.0	0	0
GO:0000226	56	GO:0008104	198	2	54	196	4520	0.0101010101010101	-0.17	0	0
GO:0032446	49	GO:0044260	992	49	0	943	3780	0.0493951612903226	-33.84	0	0
GO:0000731	6	GO:0033261	10	0	6	10	4756	0.0	0.0	0	0
GO:0006261	47	GO:0007059	39	0	47	39	4686	0.0	0.0	0	0
GO:0006464	599	GO:0009108	12	0	599	12	4161	0.0	0.0	0	0
GO:0007507	23	GO:0045786	29	0	23	29	4720	0.0	0.0	0	0
GO:0006396	155	GO:0006796	399	8	147	391	4226	0.0200501253132832	-0.02	0	0
GO:0007167	125	GO:0016073	10	0	125	10	4637	0.0	0.0	0	0
GO:0000165	83	GO:0051252	441	7	76	434	4255	0.0158730158730159	-0.18	0	0
GO:0006359	6	GO:0051641	358	0	6	358	4408	0.0	0.0	0	0
GO:0016070	750	GO:0016073	10	10	740	0	4022	0.0133333333333333	-8.06	0	0
GO:0048193	57	GO:0048518	518	1	56	517	4198	0.00193050193050193	0.0	0	0
GO:0000902	92	GO:0045930	11	2	90	9	4671	0.0217391304347826	-1.74	0	0
GO:0000278	165	GO:0051028	14	0	165	14	4593	0.0	0.0	0	0
GO:0006383	17	GO:0051325	67	0	17	67	4688	0.0	0.0	0	0
GO:0007059	39	GO:0009259	15	0	39	15	4718	0.0	0.0	0	0
GO:0031572	5	GO:0051297	12	0	5	12	4755	0.0	0.0	0	0
GO:0007049	306	GO:0051649	345	26	280	319	4147	0.0753623188405797	-0.66	0	0
GO:0006396	155	GO:0051276	141	1	154	140	4477	0.00645161290322581	0.0	0	0
GO:0022402	219	GO:0046907	291	12	207	279	4274	0.0412371134020619	-0.16	0	0
GO:0007507	23	GO:0040007	98	2	21	96	4653	0.0204081632653061	-1.1	0	0
GO:0000902	92	GO:0051303	6	0	92	6	4674	0.0	0.0	0	0
GO:0016202	8	GO:0019219	575	6	2	569	4195	0.0104347826086957	-4.17	0	0
GO:0006350	669	GO:0007098	9	1	668	8	4095	0.00149476831091181	-0.13	0	0
GO:0006325	86	GO:0051301	25	0	86	25	4661	0.0	0.0	0	0
GO:0009150	10	GO:0040007	98	1	9	97	4665	0.0102040816326531	-0.73	0	0
GO:0006259	237	GO:0022008	72	4	233	68	4467	0.0168776371308017	-0.32	0	0
GO:0006304	11	GO:0010467	937	10	1	927	3834	0.0106723585912487	-6.13	0	0
GO:0051327	35	GO:0051493	30	0	35	30	4707	0.0	0.0	0	0
GO:0006325	86	GO:0045941	138	17	69	121	4565	0.123188405797101	-9.73	0	0
GO:0007265	58	GO:0051641	358	7	51	351	4363	0.0195530726256983	-0.85	0	0
GO:0007051	17	GO:0015031	161	0	17	161	4594	0.0	0.0	0	0
GO:0006996	484	GO:0018105	13	3	481	10	4278	0.00619834710743802	-0.86	0	0
GO:0032147	27	GO:0051276	141	0	27	141	4604	0.0	0.0	0	0
GO:0006357	208	GO:0046907	291	10	198	281	4283	0.0343642611683849	-0.08	0	0
GO:0006366	329	GO:0048193	57	0	329	57	4386	0.0	0.0	0	0
GO:0006796	399	GO:0048634	8	3	396	5	4368	0.0075187969924812	-1.63	0	0
GO:0006270	15	GO:0051128	110	0	15	110	4647	0.0	0.0	0	0
GO:0006383	17	GO:0007507	23	0	17	23	4732	0.0	0.0	0	0
GO:0007091	5	GO:0031325	191	0	5	191	4576	0.0	0.0	0	0
GO:0046578	20	GO:0051298	6	0	20	6	4746	0.0	0.0	0	0
GO:0006796	399	GO:0045935	147	14	385	133	4240	0.0350877192982456	-0.46	0	0
GO:0015031	161	GO:0046907	291	151	10	140	4471	0.518900343642612	-188.08	0	0
GO:0000070	22	GO:0046578	20	0	22	20	4730	0.0	0.0	0	0
GO:0015031	161	GO:0051272	7	2	159	5	4606	0.0124223602484472	-1.67	0	0
GO:0043687	475	GO:0051726	133	23	452	110	4187	0.0484210526315789	-2.26	0	0
GO:0040007	98	GO:0045893	115	6	92	109	4565	0.0521739130434783	-1.52	0	0
GO:0000279	115	GO:0030521	29	1	114	28	4629	0.00869565217391304	-0.29	0	0
GO:0031570	26	GO:0065003	252	2	24	250	4496	0.00793650793650794	-0.4	0	0
GO:0006468	277	GO:0008104	198	15	262	183	4312	0.0541516245487365	-0.76	0	0
GO:0000075	54	GO:0006163	14	1	53	13	4705	0.0185185185185185	-0.83	0	0
GO:0000077	23	GO:0006304	11	0	23	11	4738	0.0	0.0	0	0
GO:0000070	22	GO:0008286	15	0	22	15	4735	0.0	0.0	0	0
GO:0022607	266	GO:0048634	8	3	263	5	4501	0.0112781954887218	-2.11	0	0
GO:0006306	10	GO:0043087	17	0	10	17	4745	0.0	0.0	0	0
GO:0022403	170	GO:0051327	35	35	135	0	4602	0.205882352941176	-52.27	0	0
GO:0031647	19	GO:0045449	532	2	17	530	4223	0.0037593984962406	-0.19	0	0
GO:0046777	29	GO:0048193	57	0	29	57	4686	0.0	0.0	0	0
GO:0006351	559	GO:0016567	48	2	557	46	4167	0.0035778175313059	-0.01	0	0
GO:0006366	329	GO:0007286	5	0	329	5	4438	0.0	0.0	0	0
GO:0006259	237	GO:0006357	208	21	216	187	4348	0.0886075949367089	-2.87	0	0
GO:0006289	19	GO:0051252	441	5	14	436	4317	0.0113378684807256	-1.59	0	0
GO:0000902	92	GO:0050000	6	0	92	6	4674	0.0	0.0	0	0
GO:0006461	156	GO:0030705	30	0	156	30	4586	0.0	0.0	0	0
GO:0007242	539	GO:0030518	38	38	501	0	4233	0.0705009276437848	-36.51	0	0
GO:0006461	156	GO:0010212	11	2	154	9	4607	0.0128205128205128	-1.32	0	0
GO:0006325	86	GO:0015031	161	2	84	159	4527	0.0124223602484472	-0.1	0	0
GO:0000226	56	GO:0022607	266	4	52	262	4454	0.0150375939849624	-0.42	0	0
GO:0007050	40	GO:0009719	188	10	30	178	4554	0.0531914893617021	-5.67	0	0
GO:0000278	165	GO:0007126	35	6	159	29	4578	0.0363636363636364	-2.96	0	0
GO:0016044	118	GO:0045934	170	0	118	170	4484	0.0	0.0	0	0
GO:0007059	39	GO:0031325	191	1	38	190	4543	0.00523560209424084	-0.1	0	0
GO:0022008	72	GO:0031576	5	0	72	5	4695	0.0	0.0	0	0
GO:0007030	8	GO:0051272	7	0	8	7	4757	0.0	0.0	0	0
GO:0001570	7	GO:0051297	12	0	7	12	4753	0.0	0.0	0	0
GO:0016202	8	GO:0033043	40	0	8	40	4724	0.0	0.0	0	0
GO:0006289	19	GO:0007286	5	0	19	5	4748	0.0	0.0	0	0
GO:0006355	432	GO:0051726	133	19	413	114	4226	0.0439814814814815	-1.53	0	0
GO:0006406	14	GO:0006796	399	3	11	396	4362	0.0075187969924812	-0.98	0	0
GO:0045944	55	GO:0051320	15	0	55	15	4702	0.0	0.0	0	0
GO:0016070	750	GO:0044265	107	24	726	83	3939	0.032	-1.39	0	0
GO:0006897	72	GO:0045893	115	2	70	113	4587	0.0173913043478261	-0.28	0	0
GO:0007049	306	GO:0007264	76	4	302	72	4394	0.0130718954248366	-0.14	0	0
GO:0007050	40	GO:0016197	28	0	40	28	4704	0.0	0.0	0	0
GO:0006270	15	GO:0009893	195	0	15	195	4562	0.0	0.0	0	0
GO:0000279	115	GO:0050790	211	10	105	201	4456	0.0473933649289099	-1.52	0	0
GO:0007265	58	GO:0051321	36	0	58	36	4678	0.0	0.0	0	0
GO:0000902	92	GO:0046777	29	1	91	28	4652	0.0108695652173913	-0.36	0	0
GO:0007091	5	GO:0008104	198	0	5	198	4569	0.0	0.0	0	0
GO:0006406	14	GO:0045930	11	0	14	11	4747	0.0	0.0	0	0
GO:0006352	31	GO:0051028	14	0	31	14	4727	0.0	0.0	0	0
GO:0030182	59	GO:0051297	12	0	59	12	4701	0.0	0.0	0	0
GO:0006996	484	GO:0031323	694	98	386	596	3692	0.141210374639769	-3.72	0	0
GO:0010564	38	GO:0043687	475	9	29	466	4268	0.0189473684210526	-1.98	0	0
GO:0007265	58	GO:0045930	11	0	58	11	4703	0.0	0.0	0	0
GO:0007018	17	GO:0040007	98	0	17	98	4657	0.0	0.0	0	0
GO:0007264	76	GO:0051168	27	1	75	26	4670	0.0131578947368421	-0.45	0	0
GO:0000087	82	GO:0016310	322	12	70	310	4380	0.0372670807453416	-2.08	0	0
GO:0006512	55	GO:0007265	58	1	54	57	4660	0.0172413793103448	-0.31	0	0
GO:0006383	17	GO:0006897	72	0	17	72	4683	0.0	0.0	0	0
GO:0008104	198	GO:0040007	98	9	189	89	4485	0.0454545454545455	-1.71	0	0
GO:0016485	49	GO:0022008	72	1	48	71	4652	0.0138888888888889	-0.28	0	0
GO:0006305	10	GO:0006383	17	0	10	17	4745	0.0	0.0	0	0
GO:0007242	539	GO:0045449	532	82	457	450	3783	0.152133580705009	-2.87	0	0
GO:0007167	125	GO:0022008	72	3	122	69	4578	0.024	-0.53	0	0
GO:0007127	20	GO:0065004	40	0	20	40	4712	0.0	0.0	0	0
GO:0007051	17	GO:0016073	10	0	17	10	4745	0.0	0.0	0	0
GO:0007264	76	GO:0031647	19	0	76	19	4677	0.0	0.0	0	0
GO:0006359	6	GO:0009259	15	0	6	15	4751	0.0	0.0	0	0
GO:0006281	123	GO:0006355	432	17	106	415	4234	0.0393518518518519	-1.3	0	0
GO:0006892	18	GO:0045449	532	0	18	532	4222	0.0	0.0	0	0
GO:0006260	113	GO:0016070	750	23	90	727	3932	0.0306666666666667	-0.96	0	0
GO:0032446	49	GO:0051128	110	5	44	105	4618	0.0454545454545455	-2.3	0	0
GO:0016192	197	GO:0045893	115	4	193	111	4464	0.0203045685279188	-0.15	0	0
GO:0016485	49	GO:0051320	15	0	49	15	4708	0.0	0.0	0	0
GO:0006310	46	GO:0019219	575	18	28	557	4169	0.031304347826087	-5.62	0	0
GO:0033261	10	GO:0043087	17	0	10	17	4745	0.0	0.0	0	0
GO:0006304	11	GO:0006357	208	3	8	205	4556	0.0144230769230769	-1.98	0	0
GO:0007052	9	GO:0045786	29	0	9	29	4734	0.0	0.0	0	0
GO:0007167	125	GO:0016070	750	11	114	739	3908	0.0146666666666667	0.0	0	0
GO:0006306	10	GO:0009893	195	1	9	194	4568	0.00512820512820513	-0.47	0	0
GO:0000165	83	GO:0051726	133	5	78	128	4561	0.037593984962406	-1.09	0	0
GO:0035023	16	GO:0065004	40	0	16	40	4716	0.0	0.0	0	0
GO:0043687	475	GO:0050000	6	0	475	6	4291	0.0	0.0	0	0
GO:0016485	49	GO:0043087	17	0	49	17	4706	0.0	0.0	0	0
GO:0007242	539	GO:0051272	7	2	537	5	4228	0.00371057513914657	-0.74	0	0
GO:0006897	72	GO:0051254	117	2	70	115	4585	0.0170940170940171	-0.27	0	0
GO:0007010	232	GO:0045786	29	3	229	26	4514	0.0129310344827586	-0.78	0	0
GO:0006461	156	GO:0051298	6	0	156	6	4610	0.0	0.0	0	0
GO:0000731	6	GO:0006886	148	0	6	148	4618	0.0	0.0	0	0
GO:0006261	47	GO:0046578	20	0	47	20	4705	0.0	0.0	0	0
GO:0006259	237	GO:0010212	11	7	230	4	4531	0.029535864978903	-6.72	0	0
GO:0008104	198	GO:0022008	72	1	197	71	4503	0.00505050505050505	-0.02	0	0
GO:0006886	148	GO:0016202	8	1	147	7	4617	0.00675675675675676	-0.65	0	0
GO:0006396	155	GO:0065004	40	0	155	40	4577	0.0	0.0	0	0
GO:0016073	10	GO:0018209	16	0	10	16	4746	0.0	0.0	0	0
GO:0016568	63	GO:0033036	218	2	61	216	4493	0.00917431192660551	-0.1	0	0
GO:0006310	46	GO:0048518	518	9	37	509	4217	0.0173745173745174	-1.25	0	0
GO:0006366	329	GO:0006396	155	3	326	152	4291	0.00911854103343465	0.0	0	0
GO:0006270	15	GO:0006351	559	1	14	558	4199	0.00178890876565295	-0.07	0	0
GO:0007507	23	GO:0051128	110	0	23	110	4639	0.0	0.0	0	0
GO:0007286	5	GO:0032446	49	0	5	49	4718	0.0	0.0	0	0
GO:0007010	232	GO:0009150	10	0	232	10	4530	0.0	0.0	0	0
GO:0006260	113	GO:0045184	178	4	109	174	4485	0.0224719101123595	-0.21	0	0
GO:0006305	10	GO:0030522	40	0	10	40	4722	0.0	0.0	0	0
GO:0006897	72	GO:0007091	5	0	72	5	4695	0.0	0.0	0	0
GO:0007265	58	GO:0031572	5	0	58	5	4709	0.0	0.0	0	0
GO:0006366	329	GO:0051056	24	0	329	24	4419	0.0	0.0	0	0
GO:0016070	750	GO:0045935	147	123	627	24	3998	0.164	-76.9	0	0
GO:0000279	115	GO:0044267	964	27	88	937	3720	0.0280082987551867	-0.66	0	0
GO:0051325	67	GO:0065004	40	0	67	40	4665	0.0	0.0	0	0
GO:0016540	31	GO:0065003	252	6	25	246	4495	0.0238095238095238	-2.31	0	0
GO:0006396	155	GO:0051028	14	2	153	12	4605	0.0129032258064516	-1.13	0	0
GO:0006289	19	GO:0051276	141	2	17	139	4614	0.0141843971631206	-0.97	0	0
GO:0006259	237	GO:0007010	232	10	227	222	4313	0.0421940928270042	-0.14	0	0
GO:0006270	15	GO:0016070	750	1	14	749	4008	0.00133333333333333	-0.03	0	0
GO:0007346	47	GO:0043087	17	0	47	17	4708	0.0	0.0	0	0
GO:0007018	17	GO:0045935	147	0	17	147	4608	0.0	0.0	0	0
GO:0006281	123	GO:0051649	345	5	118	340	4309	0.0144927536231884	-0.02	0	0
GO:0010212	11	GO:0045934	170	3	8	167	4594	0.0176470588235294	-2.23	0	0
GO:0000279	115	GO:0010564	38	27	88	11	4646	0.234782608695652	-36.1	0	0
GO:0006310	46	GO:0030522	40	3	43	37	4689	0.0652173913043478	-2.19	0	0
GO:0006396	155	GO:0007049	306	6	149	300	4317	0.0196078431372549	-0.03	0	0
GO:0000278	165	GO:0016044	118	2	163	116	4491	0.0121212121212121	-0.04	0	0
GO:0006306	10	GO:0045893	115	1	9	114	4648	0.00869565217391304	-0.66	0	0
GO:0006793	399	GO:0007286	5	0	399	5	4368	0.0	0.0	0	0
GO:0016192	197	GO:0050790	211	3	194	208	4367	0.014218009478673	0.0	0	0
GO:0043412	620	GO:0051168	27	5	615	22	4130	0.00806451612903226	-0.57	0	0
GO:0016202	8	GO:0048518	518	3	5	515	4249	0.00579150579150579	-1.33	0	0
GO:0006350	669	GO:0042770	32	10	659	22	4081	0.0149476831091181	-2.02	0	0
GO:0042770	32	GO:0051056	24	0	32	24	4716	0.0	0.0	0	0
GO:0006892	18	GO:0051168	27	0	18	27	4727	0.0	0.0	0	0
GO:0007030	8	GO:0048193	57	4	4	53	4711	0.0701754385964912	-5.91	0	0
GO:0010467	937	GO:0032774	562	559	378	3	3832	0.5965848452508	-9.223372036854776E16	0	0
GO:0006260	113	GO:0016180	10	0	113	10	4649	0.0	0.0	0	0
GO:0010324	72	GO:0051252	441	2	70	439	4261	0.00453514739229025	0.0	0	0
GO:0006260	113	GO:0007059	39	1	112	38	4621	0.00884955752212389	-0.22	0	0
GO:0006895	6	GO:0051493	30	0	6	30	4736	0.0	0.0	0	0
GO:0051297	12	GO:0065003	252	0	12	252	4508	0.0	0.0	0	0
GO:0007059	39	GO:0007094	6	1	38	5	4728	0.0256410256410256	-1.32	0	0
GO:0019219	575	GO:0031576	5	2	573	3	4194	0.00347826086956522	-0.95	0	0
GO:0006305	10	GO:0006396	155	0	10	155	4607	0.0	0.0	0	0
GO:0006383	17	GO:0031023	13	1	16	12	4743	0.0588235294117647	-1.34	0	0
GO:0006974	157	GO:0031570	26	23	134	3	4612	0.146496815286624	-31.44	0	0
GO:0006310	46	GO:0051297	12	1	45	11	4715	0.0217391304347826	-0.96	0	0
GO:0006281	123	GO:0031570	26	9	114	17	4632	0.0731707317073171	-8.09	0	0
GO:0031323	694	GO:0046034	6	1	693	5	4073	0.00144092219020173	-0.21	0	0
GO:0030521	29	GO:0031570	26	0	29	26	4717	0.0	0.0	0	0
GO:0006367	25	GO:0051301	25	0	25	25	4722	0.0	0.0	0	0
GO:0016192	197	GO:0032774	562	5	192	557	4018	0.00889679715302491	0.0	0	0
GO:0006359	6	GO:0051329	62	0	6	62	4704	0.0	0.0	0	0
GO:0000226	56	GO:0006396	155	0	56	155	4561	0.0	0.0	0	0
GO:0019222	704	GO:0051301	25	3	701	22	4046	0.00426136363636364	-0.13	0	0
GO:0016540	31	GO:0030182	59	1	30	58	4683	0.0169491525423729	-0.49	0	0
GO:0000731	6	GO:0006897	72	0	6	72	4694	0.0	0.0	0	0
GO:0006359	6	GO:0018105	13	0	6	13	4753	0.0	0.0	0	0
GO:0006897	72	GO:0007018	17	0	72	17	4683	0.0	0.0	0	0
GO:0016485	49	GO:0022607	266	7	42	259	4464	0.0263157894736842	-1.75	0	0
GO:0006461	156	GO:0031647	19	4	152	15	4601	0.0256410256410256	-2.54	0	0
GO:0006306	10	GO:0009719	188	1	9	187	4575	0.00531914893617021	-0.48	0	0
GO:0015031	161	GO:0019222	704	20	141	684	3927	0.0284090909090909	-0.08	0	0
GO:0000165	83	GO:0051649	345	7	76	338	4351	0.0202898550724638	-0.4	0	0
GO:0007062	6	GO:0050790	211	0	6	211	4555	0.0	0.0	0	0
GO:0006270	15	GO:0022403	170	4	11	166	4591	0.0235294117647059	-2.81	0	0
GO:0007062	6	GO:0051252	441	0	6	441	4325	0.0	0.0	0	0
GO:0007091	5	GO:0016202	8	0	5	8	4759	0.0	0.0	0	0
GO:0001570	7	GO:0006468	277	0	7	277	4488	0.0	0.0	0	0
GO:0010467	937	GO:0016485	49	9	928	40	3795	0.0096051227321238	-0.19	0	0
GO:0008104	198	GO:0033261	10	1	197	9	4565	0.00505050505050505	-0.46	0	0
GO:0006270	15	GO:0007059	39	0	15	39	4718	0.0	0.0	0	0
GO:0006305	10	GO:0009108	12	0	10	12	4750	0.0	0.0	0	0
GO:0006512	55	GO:0046907	291	4	51	287	4430	0.013745704467354	-0.36	0	0
GO:0000077	23	GO:0006352	31	0	23	31	4718	0.0	0.0	0	0
GO:0000077	23	GO:0019222	704	9	14	695	4054	0.0127840909090909	-2.43	0	0
GO:0044260	992	GO:0051276	141	44	948	97	3683	0.0443548387096774	-2.68	0	0
GO:0010324	72	GO:0016044	118	72	0	46	4654	0.610169491525424	-127.7	0	0
GO:0006996	484	GO:0048518	518	75	409	443	3845	0.144787644787645	-3.23	0	0
GO:0006323	33	GO:0006886	148	0	33	148	4591	0.0	0.0	0	0
GO:0007051	17	GO:0018105	13	0	17	13	4742	0.0	0.0	0	0
GO:0000077	23	GO:0006325	86	1	22	85	4664	0.0116279069767442	-0.47	0	0
GO:0007050	40	GO:0007059	39	0	40	39	4693	0.0	0.0	0	0
GO:0006468	277	GO:0051128	110	11	266	99	4396	0.0397111913357401	-1.28	0	0
GO:0000075	54	GO:0000087	82	10	44	72	4646	0.121951219512195	-7.78	0	0
GO:0016192	197	GO:0051056	24	3	194	21	4554	0.0152284263959391	-1.13	0	0
GO:0007163	17	GO:0009108	12	0	17	12	4743	0.0	0.0	0	0
GO:0006359	6	GO:0022402	219	1	5	218	4548	0.0045662100456621	-0.61	0	0
GO:0006270	15	GO:0045893	115	0	15	115	4642	0.0	0.0	0	0
GO:0006270	15	GO:0051303	6	0	15	6	4751	0.0	0.0	0	0
GO:0007126	35	GO:0048699	65	0	35	65	4672	0.0	0.0	0	0
GO:0043412	620	GO:0048699	65	4	616	61	4091	0.00645161290322581	-0.01	0	0
GO:0007018	17	GO:0007167	125	0	17	125	4630	0.0	0.0	0	0
GO:0006305	10	GO:0006512	55	0	10	55	4707	0.0	0.0	0	0
GO:0006468	277	GO:0010564	38	4	273	34	4461	0.0144404332129964	-0.75	0	0
GO:0006305	10	GO:0051726	133	0	10	133	4629	0.0	0.0	0	0
GO:0006304	11	GO:0051128	110	1	10	109	4652	0.00909090909090909	-0.64	0	0
GO:0006367	25	GO:0043687	475	1	24	474	4273	0.00210526315789474	-0.03	0	0
GO:0006259	237	GO:0046578	20	0	237	20	4515	0.0	0.0	0	0
GO:0000226	56	GO:0035023	16	2	54	14	4702	0.0357142857142857	-1.84	0	0
GO:0007169	84	GO:0051303	6	0	84	6	4682	0.0	0.0	0	0
GO:0048515	6	GO:0051320	15	0	6	15	4751	0.0	0.0	0	0
GO:0007286	5	GO:0033043	40	0	5	40	4727	0.0	0.0	0	0
GO:0006289	19	GO:0031576	5	0	19	5	4748	0.0	0.0	0	0
GO:0006261	47	GO:0007049	306	14	33	292	4433	0.0457516339869281	-6.13	0	0
GO:0007346	47	GO:0010324	72	0	47	72	4653	0.0	0.0	0	0
GO:0007018	17	GO:0048699	65	1	16	64	4691	0.0153846153846154	-0.68	0	0
GO:0016070	750	GO:0030705	30	1	749	29	3993	0.00133333333333333	0.0	0	0
GO:0016310	322	GO:0051726	133	18	304	115	4335	0.0559006211180124	-2.49	0	0
GO:0006306	10	GO:0016070	750	6	4	744	4018	0.0080	-2.76	0	0
GO:0007091	5	GO:0045934	170	0	5	170	4597	0.0	0.0	0	0
GO:0051028	14	GO:0051297	12	0	14	12	4746	0.0	0.0	0	0
GO:0007094	6	GO:0009150	10	0	6	10	4756	0.0	0.0	0	0
GO:0007017	84	GO:0051641	358	34	50	324	4364	0.0949720670391061	-16.83	0	0
GO:0000278	165	GO:0006359	6	0	165	6	4601	0.0	0.0	0	0
GO:0000731	6	GO:0031570	26	0	6	26	4740	0.0	0.0	0	0
GO:0006406	14	GO:0007052	9	0	14	9	4749	0.0	0.0	0	0
GO:0051272	7	GO:0051325	67	0	7	67	4698	0.0	0.0	0	0
GO:0006468	277	GO:0048515	6	1	276	5	4490	0.0036101083032491	-0.52	0	0
GO:0000082	25	GO:0000279	115	1	24	114	4633	0.00869565217391304	-0.34	0	0
GO:0006260	113	GO:0010564	38	4	109	34	4625	0.0353982300884956	-1.93	0	0
GO:0000731	6	GO:0010564	38	0	6	38	4728	0.0	0.0	0	0
GO:0007051	17	GO:0016567	48	1	16	47	4708	0.0208333333333333	-0.8	0	0
GO:0007286	5	GO:0046907	291	1	4	290	4477	0.00343642611683849	-0.57	0	0
GO:0000087	82	GO:0007126	35	5	77	30	4660	0.0609756097560976	-3.54	0	0
GO:0018105	13	GO:0051303	6	0	13	6	4753	0.0	0.0	0	0
GO:0009108	12	GO:0016180	10	0	12	10	4750	0.0	0.0	0	0
GO:0006464	599	GO:0016192	197	13	586	184	3989	0.0217028380634391	0.0	0	0
GO:0048699	65	GO:0051641	358	3	62	355	4352	0.00837988826815642	-0.06	0	0
GO:0007052	9	GO:0051338	123	0	9	123	4640	0.0	0.0	0	0
GO:0016070	750	GO:0051028	14	7	743	7	4015	0.00933333333333333	-2.54	0	0
GO:0007346	47	GO:0042770	32	12	35	20	4705	0.25531914893617	-16.45	0	0
GO:0010324	72	GO:0033043	40	0	72	40	4660	0.0	0.0	0	0
GO:0007018	17	GO:0051325	67	0	17	67	4688	0.0	0.0	0	0
GO:0006281	123	GO:0030522	40	4	119	36	4613	0.032520325203252	-1.73	0	0
GO:0045786	29	GO:0051168	27	0	29	27	4716	0.0	0.0	0	0
GO:0007062	6	GO:0051327	35	3	3	32	4734	0.0857142857142857	-5.15	0	0
GO:0006796	399	GO:0007091	5	1	398	4	4369	0.0025062656641604	-0.45	0	0
GO:0007030	8	GO:0051493	30	0	8	30	4734	0.0	0.0	0	0
GO:0006461	156	GO:0031572	5	1	155	4	4612	0.00641025641025641	-0.81	0	0
GO:0006512	55	GO:0045449	532	5	50	527	4190	0.0093984962406015	-0.13	0	0
GO:0009150	10	GO:0032989	92	0	10	92	4670	0.0	0.0	0	0
GO:0007018	17	GO:0051327	35	0	17	35	4720	0.0	0.0	0	0
GO:0007052	9	GO:0033261	10	0	9	10	4753	0.0	0.0	0	0
GO:0006886	148	GO:0051298	6	0	148	6	4618	0.0	0.0	0	0
GO:0006350	669	GO:0045184	178	16	653	162	3941	0.0239162929745889	-0.01	0	0
GO:0045893	115	GO:0051056	24	0	115	24	4633	0.0	0.0	0	0
GO:0010212	11	GO:0051325	67	1	10	66	4695	0.0149253731343284	-0.84	0	0
GO:0000070	22	GO:0030522	40	0	22	40	4710	0.0	0.0	0	0
GO:0016540	31	GO:0033036	218	2	29	216	4525	0.00917431192660551	-0.38	0	0
GO:0006464	599	GO:0006892	18	0	599	18	4155	0.0	0.0	0	0
GO:0030705	30	GO:0043412	620	0	30	620	4122	0.0	0.0	0	0
GO:0022403	170	GO:0051321	36	35	135	1	4601	0.205882352941176	-50.73	0	0
GO:0010467	937	GO:0046034	6	1	936	5	3830	0.00106723585912487	-0.14	0	0
GO:0000226	56	GO:0007098	9	9	47	0	4716	0.160714285714286	-17.67	0	0
GO:0006464	599	GO:0007167	125	37	562	88	4085	0.0617696160267112	-6.63	0	0
GO:0001570	7	GO:0048518	518	4	3	514	4251	0.00772200772200772	-2.43	0	0
GO:0006468	277	GO:0007030	8	1	276	7	4488	0.0036101083032491	-0.42	0	0
GO:0006306	10	GO:0046578	20	0	10	20	4742	0.0	0.0	0	0
GO:0000070	22	GO:0030521	29	0	22	29	4721	0.0	0.0	0	0
GO:0007094	6	GO:0040007	98	0	6	98	4668	0.0	0.0	0	0
GO:0007163	17	GO:0044265	107	0	17	107	4648	0.0	0.0	0	0
GO:0007050	40	GO:0051128	110	1	39	109	4623	0.00909090909090909	-0.22	0	0
GO:0032446	49	GO:0045893	115	2	47	113	4610	0.0173913043478261	-0.48	0	0
GO:0016197	28	GO:0048699	65	0	28	65	4679	0.0	0.0	0	0
GO:0007059	39	GO:0065004	40	0	39	40	4693	0.0	0.0	0	0
GO:0007049	306	GO:0051301	25	10	296	15	4451	0.0326797385620915	-5.85	0	0
GO:0006396	155	GO:0009108	12	0	155	12	4605	0.0	0.0	0	0
GO:0000087	82	GO:0031023	13	1	81	12	4678	0.0121951219512195	-0.69	0	0
GO:0015031	161	GO:0045944	55	2	159	53	4558	0.0124223602484472	-0.25	0	0
GO:0000819	23	GO:0010564	38	6	17	32	4717	0.157894736842105	-7.81	0	0
GO:0016485	49	GO:0031323	694	9	40	685	4038	0.0129682997118156	-0.56	0	0
GO:0007507	23	GO:0008286	15	0	23	15	4734	0.0	0.0	0	0
GO:0006310	46	GO:0007169	84	0	46	84	4642	0.0	0.0	0	0
GO:0007051	17	GO:0016070	750	0	17	750	4005	0.0	0.0	0	0
GO:0022403	170	GO:0048193	57	1	169	56	4546	0.00588235294117647	-0.06	0	0
GO:0006886	148	GO:0030522	40	0	148	40	4584	0.0	0.0	0	0
GO:0006163	14	GO:0007010	232	0	14	232	4526	0.0	0.0	0	0
GO:0022607	266	GO:0050000	6	2	264	4	4502	0.0075187969924812	-1.4	0	0
GO:0000731	6	GO:0007050	40	0	6	40	4726	0.0	0.0	0	0
GO:0018209	16	GO:0051320	15	0	16	15	4741	0.0	0.0	0	0
GO:0045786	29	GO:0050790	211	8	21	203	4540	0.037914691943128	-4.61	0	0
GO:0016197	28	GO:0019219	575	2	26	573	4171	0.00347826086956522	-0.06	0	0
GO:0010468	597	GO:0043412	620	75	522	545	3630	0.120967741935484	-0.19	0	0
GO:0007030	8	GO:0045184	178	3	5	175	4589	0.0168539325842697	-2.6	0	0
GO:0000165	83	GO:0042770	32	0	83	32	4657	0.0	0.0	0	0
GO:0010212	11	GO:0031572	5	2	9	3	4758	0.181818181818182	-4.32	0	0
GO:0007059	39	GO:0007167	125	0	39	125	4608	0.0	0.0	0	0
GO:0006260	113	GO:0032774	562	16	97	546	4113	0.0284697508896797	-0.6	0	0
GO:0007091	5	GO:0065004	40	0	5	40	4727	0.0	0.0	0	0
GO:0051303	6	GO:0065003	252	2	4	250	4516	0.00793650793650794	-1.44	0	0
GO:0006261	47	GO:0048634	8	0	47	8	4717	0.0	0.0	0	0
GO:0007163	17	GO:0009719	188	0	17	188	4567	0.0	0.0	0	0
GO:0006406	14	GO:0009150	10	0	14	10	4748	0.0	0.0	0	0
GO:0048634	8	GO:0048699	65	0	8	65	4699	0.0	0.0	0	0
GO:0006350	669	GO:0009259	15	1	668	14	4089	0.00149476831091181	-0.05	0	0
GO:0000278	165	GO:0016070	750	19	146	731	3876	0.0253333333333333	-0.02	0	0
GO:0044260	992	GO:0050000	6	3	989	3	3777	0.0030241935483871	-0.96	0	0
GO:0051303	6	GO:0051641	358	6	0	352	4414	0.0167597765363128	-6.77	0	0
GO:0051252	441	GO:0051320	15	3	438	12	4319	0.00680272108843537	-0.81	0	0
GO:0016073	10	GO:0031572	5	0	10	5	4757	0.0	0.0	0	0
GO:0016540	31	GO:0045786	29	0	31	29	4712	0.0	0.0	0	0
GO:0000075	54	GO:0016568	63	2	52	61	4657	0.0317460317460317	-0.8	0	0
GO:0030705	30	GO:0051168	27	0	30	27	4715	0.0	0.0	0	0
GO:0006352	31	GO:0006464	599	1	30	598	4143	0.00166944908180301	-0.01	0	0
GO:0008104	198	GO:0009259	15	1	197	14	4560	0.00505050505050505	-0.33	0	0
GO:0000165	83	GO:0045786	29	1	82	28	4661	0.0120481927710843	-0.4	0	0
GO:0007051	17	GO:0051254	117	0	17	117	4638	0.0	0.0	0	0
GO:0009893	195	GO:0009966	179	21	174	158	4419	0.107692307692308	-5.02	0	0
GO:0007030	8	GO:0045786	29	0	8	29	4735	0.0	0.0	0	0
GO:0006406	14	GO:0007264	76	0	14	76	4682	0.0	0.0	0	0
GO:0009966	179	GO:0051056	24	24	155	0	4593	0.134078212290503	-34.9	0	0
GO:0006464	599	GO:0032446	49	49	550	0	4173	0.0818030050083473	-44.93	0	0
GO:0031325	191	GO:0031647	19	1	190	18	4563	0.00523560209424084	-0.27	0	0
GO:0006886	148	GO:0007018	17	1	147	16	4608	0.00675675675675676	-0.38	0	0
GO:0006355	432	GO:0007098	9	1	431	8	4332	0.00231481481481481	-0.24	0	0
GO:0009150	10	GO:0048515	6	0	10	6	4756	0.0	0.0	0	0
GO:0000902	92	GO:0007059	39	0	92	39	4641	0.0	0.0	0	0
GO:0043412	620	GO:0045944	55	3	617	52	4100	0.00483870967741936	-0.01	0	0
GO:0008104	198	GO:0016202	8	1	197	7	4567	0.00505050505050505	-0.54	0	0
GO:0045930	11	GO:0046777	29	0	11	29	4732	0.0	0.0	0	0
GO:0006325	86	GO:0016070	750	39	47	711	3975	0.052	-10.29	0	0
GO:0006406	14	GO:0009108	12	0	14	12	4746	0.0	0.0	0	0
GO:0000070	22	GO:0045935	147	0	22	147	4603	0.0	0.0	0	0
GO:0000075	54	GO:0019219	575	20	34	555	4163	0.0347826086956522	-5.74	0	0
GO:0031570	26	GO:0051301	25	1	25	24	4722	0.0384615384615385	-0.89	0	0
GO:0050000	6	GO:0051128	110	0	6	110	4656	0.0	0.0	0	0
GO:0000087	82	GO:0007169	84	4	78	80	4610	0.0476190476190476	-1.26	0	0
GO:0007098	9	GO:0016044	118	0	9	118	4645	0.0	0.0	0	0
GO:0007030	8	GO:0009966	179	0	8	179	4585	0.0	0.0	0	0
GO:0006306	10	GO:0045786	29	0	10	29	4733	0.0	0.0	0	0
GO:0001570	7	GO:0006367	25	0	7	25	4740	0.0	0.0	0	0
GO:0030521	29	GO:0031323	694	25	4	669	4074	0.0360230547550432	-16.97	0	0
GO:0007242	539	GO:0009150	10	0	539	10	4223	0.0	0.0	0	0
GO:0009259	15	GO:0043623	31	0	15	31	4726	0.0	0.0	0	0
GO:0007098	9	GO:0018105	13	0	9	13	4750	0.0	0.0	0	0
GO:0006259	237	GO:0031323	694	79	158	615	3920	0.113832853025937	-13.28	0	0
GO:0008104	198	GO:0051254	117	7	191	110	4464	0.0353535353535354	-0.68	0	0
GO:0031325	191	GO:0040007	98	8	183	90	4491	0.0418848167539267	-1.38	0	0
GO:0019219	575	GO:0035023	16	0	575	16	4181	0.0	0.0	0	0
GO:0007052	9	GO:0007286	5	0	9	5	4758	0.0	0.0	0	0
GO:0006261	47	GO:0006793	399	5	42	394	4331	0.012531328320802	-0.45	0	0
GO:0000819	23	GO:0006974	157	2	21	155	4594	0.0127388535031847	-0.76	0	0
GO:0016202	8	GO:0046578	20	0	8	20	4744	0.0	0.0	0	0
GO:0043623	31	GO:0051056	24	0	31	24	4717	0.0	0.0	0	0
GO:0006352	31	GO:0006886	148	0	31	148	4593	0.0	0.0	0	0
GO:0016568	63	GO:0050000	6	0	63	6	4703	0.0	0.0	0	0
GO:0006305	10	GO:0032989	92	0	10	92	4670	0.0	0.0	0	0
GO:0016180	10	GO:0018209	16	0	10	16	4746	0.0	0.0	0	0
GO:0006350	669	GO:0016568	63	36	633	27	4076	0.0538116591928251	-15.02	0	0
GO:0000077	23	GO:0046578	20	0	23	20	4729	0.0	0.0	0	0
GO:0006163	14	GO:0007049	306	1	13	305	4453	0.00326797385620915	-0.22	0	0
GO:0031572	5	GO:0051301	25	1	4	24	4743	0.04	-1.59	0	0
GO:0000075	54	GO:0018209	16	0	54	16	4702	0.0	0.0	0	0
GO:0043412	620	GO:0051128	110	19	601	91	4061	0.0306451612903226	-0.94	0	0
GO:0019219	575	GO:0048193	57	1	574	56	4141	0.00173913043478261	0.0	0	0
GO:0007059	39	GO:0022402	219	28	11	191	4542	0.127853881278539	-29.19	0	0
GO:0006323	33	GO:0048518	518	7	26	511	4228	0.0135135135135135	-1.22	0	0
GO:0000279	115	GO:0006396	155	4	111	151	4506	0.0258064516129032	-0.29	0	0
GO:0031572	5	GO:0048634	8	0	5	8	4759	0.0	0.0	0	0
GO:0007017	84	GO:0048634	8	0	84	8	4680	0.0	0.0	0	0
GO:0006468	277	GO:0010468	597	36	241	561	3934	0.0603015075376884	-0.37	0	0
GO:0033043	40	GO:0043623	31	1	39	30	4702	0.025	-0.64	0	0
GO:0010468	597	GO:0033043	40	5	592	35	4140	0.00837520938023451	-0.24	0	0
GO:0007126	35	GO:0007127	20	20	15	0	4737	0.571428571428571	-45.66	0	0
GO:0022403	170	GO:0050790	211	19	151	192	4410	0.0900473933649289	-3.82	0	0
GO:0051128	110	GO:0051493	30	30	80	0	4662	0.272727272727273	-50.98	0	0
GO:0009150	10	GO:0051641	358	2	8	356	4406	0.00558659217877095	-0.77	0	0
GO:0000731	6	GO:0006352	31	0	6	31	4735	0.0	0.0	0	0
GO:0051303	6	GO:0051493	30	0	6	30	4736	0.0	0.0	0	0
GO:0006383	17	GO:0048515	6	0	17	6	4749	0.0	0.0	0	0
GO:0010467	937	GO:0019222	704	589	348	115	3720	0.628601921024546	-9.223372036854776E16	0	0
GO:0009259	15	GO:0030522	40	0	15	40	4717	0.0	0.0	0	0
GO:0022402	219	GO:0051641	358	23	196	335	4218	0.0642458100558659	-1.22	0	0
GO:0007030	8	GO:0010468	597	0	8	597	4167	0.0	0.0	0	0
GO:0019219	575	GO:0030705	30	1	574	29	4168	0.00173913043478261	-0.01	0	0
GO:0007051	17	GO:0031576	5	0	17	5	4750	0.0	0.0	0	0
GO:0000279	115	GO:0016310	322	13	102	309	4348	0.0403726708074534	-1.35	0	0
GO:0016485	49	GO:0051252	441	0	49	441	4282	0.0	0.0	0	0
GO:0016073	10	GO:0032446	49	0	10	49	4713	0.0	0.0	0	0
GO:0050790	211	GO:0051329	62	11	200	51	4510	0.0521327014218009	-4.17	0	0
GO:0006974	157	GO:0007094	6	1	156	5	4610	0.00636942675159236	-0.74	0	0
GO:0031323	694	GO:0046907	291	33	661	258	3820	0.0475504322766571	-0.02	0	0
GO:0019219	575	GO:0051168	27	2	573	25	4172	0.00347826086956522	-0.07	0	0
GO:0007131	17	GO:0045944	55	0	17	55	4700	0.0	0.0	0	0
GO:0006464	599	GO:0006793	399	341	258	58	4115	0.569282136894825	-286.39	0	0
GO:0007126	35	GO:0010468	597	2	33	595	4142	0.0033500837520938	-0.02	0	0
GO:0045935	147	GO:0051272	7	0	147	7	4618	0.0	0.0	0	0
GO:0006383	17	GO:0031576	5	0	17	5	4750	0.0	0.0	0	0
GO:0006270	15	GO:0006281	123	5	10	118	4639	0.040650406504065	-4.59	0	0
GO:0006259	237	GO:0006355	432	33	204	399	4136	0.0763888888888889	-2.13	0	0
GO:0000077	23	GO:0051321	36	2	21	34	4715	0.0555555555555556	-1.9	0	0
GO:0000075	54	GO:0051254	117	4	50	113	4605	0.0341880341880342	-1.37	0	0
GO:0006323	33	GO:0006352	31	2	31	29	4710	0.0606060606060606	-1.72	0	0
GO:0006383	17	GO:0016567	48	1	16	47	4708	0.0208333333333333	-0.8	0	0
GO:0040007	98	GO:0051329	62	7	91	55	4619	0.0714285714285714	-3.62	0	0
GO:0006461	156	GO:0016485	49	5	151	44	4572	0.032051282051282	-1.68	0	0
GO:0006461	156	GO:0031023	13	0	156	13	4603	0.0	0.0	0	0
GO:0048699	65	GO:0051493	30	1	64	29	4678	0.0153846153846154	-0.47	0	0
GO:0018209	16	GO:0051276	141	2	14	139	4617	0.0141843971631206	-1.1	0	0
GO:0045184	178	GO:0048515	6	1	177	5	4589	0.00561797752808989	-0.69	0	0
GO:0006323	33	GO:0006396	155	0	33	155	4584	0.0	0.0	0	0
GO:0006289	19	GO:0006996	484	4	15	480	4273	0.00826446280991736	-0.92	0	0
GO:0016073	10	GO:0045941	138	0	10	138	4624	0.0	0.0	0	0
GO:0007346	47	GO:0048518	518	14	33	504	4221	0.027027027027027	-3.52	0	0
GO:0016180	10	GO:0016485	49	0	10	49	4713	0.0	0.0	0	0
GO:0044265	107	GO:0048515	6	0	107	6	4659	0.0	0.0	0	0
GO:0006974	157	GO:0007051	17	1	156	16	4599	0.00636942675159236	-0.36	0	0
GO:0000279	115	GO:0051056	24	0	115	24	4633	0.0	0.0	0	0
GO:0006325	86	GO:0006892	18	0	86	18	4668	0.0	0.0	0	0
GO:0006289	19	GO:0007346	47	1	18	46	4707	0.0212765957446809	-0.77	0	0
GO:0016192	197	GO:0016310	322	6	191	316	4259	0.0186335403726708	0.0	0	0
GO:0006281	123	GO:0045184	178	3	120	175	4474	0.0168539325842697	-0.07	0	0
GO:0000279	115	GO:0006359	6	0	115	6	4651	0.0	0.0	0	0
GO:0006305	10	GO:0046777	29	0	10	29	4733	0.0	0.0	0	0
GO:0000731	6	GO:0042770	32	0	6	32	4734	0.0	0.0	0	0
GO:0007018	17	GO:0031570	26	0	17	26	4729	0.0	0.0	0	0
GO:0006974	157	GO:0051168	27	2	155	25	4590	0.0127388535031847	-0.65	0	0
GO:0007010	232	GO:0051128	110	43	189	67	4473	0.185344827586207	-28.5	0	0
GO:0006163	14	GO:0051493	30	0	14	30	4728	0.0	0.0	0	0
GO:0006396	155	GO:0022607	266	24	131	242	4375	0.0902255639097744	-5.45	0	0
GO:0051303	6	GO:0065004	40	0	6	40	4726	0.0	0.0	0	0
GO:0009966	179	GO:0050790	211	43	136	168	4425	0.203791469194313	-20.57	0	0
GO:0006259	237	GO:0016310	322	19	218	303	4232	0.0590062111801242	-0.61	0	0
GO:0009150	10	GO:0033261	10	0	10	10	4752	0.0	0.0	0	0
GO:0000819	23	GO:0045786	29	2	21	27	4722	0.0689655172413793	-2.08	0	0
GO:0007507	23	GO:0045449	532	4	19	528	4221	0.0075187969924812	-0.6	0	0
GO:0000075	54	GO:0048518	518	13	41	505	4213	0.0250965250965251	-2.38	0	0
GO:0007167	125	GO:0065004	40	0	125	40	4607	0.0	0.0	0	0
GO:0006306	10	GO:0030521	29	0	10	29	4733	0.0	0.0	0	0
GO:0040007	98	GO:0051056	24	3	95	21	4653	0.0306122448979592	-1.91	0	0
GO:0016568	63	GO:0051321	36	1	62	35	4674	0.0158730158730159	-0.42	0	0
GO:0019219	575	GO:0031572	5	2	573	3	4194	0.00347826086956522	-0.95	0	0
GO:0006323	33	GO:0035023	16	0	33	16	4723	0.0	0.0	0	0
GO:0006350	669	GO:0019222	704	536	133	168	3935	0.761363636363636	-9.223372036854776E16	0	0
GO:0048699	65	GO:0051128	110	9	56	101	4606	0.0818181818181818	-4.84	0	0
GO:0006305	10	GO:0019222	704	6	4	698	4064	0.00852272727272727	-2.9	0	0
GO:0007167	125	GO:0030705	30	0	125	30	4617	0.0	0.0	0	0
GO:0000070	22	GO:0016568	63	0	22	63	4687	0.0	0.0	0	0
GO:0000731	6	GO:0009966	179	0	6	179	4587	0.0	0.0	0	0
GO:0048515	6	GO:0051056	24	0	6	24	4742	0.0	0.0	0	0
GO:0007059	39	GO:0016180	10	0	39	10	4723	0.0	0.0	0	0
GO:0007052	9	GO:0045944	55	0	9	55	4708	0.0	0.0	0	0
GO:0006355	432	GO:0006886	148	8	424	140	4200	0.0185185185185185	-0.02	0	0
GO:0001570	7	GO:0032989	92	1	6	91	4674	0.0108695652173913	-0.89	0	0
GO:0000226	56	GO:0007094	6	2	54	4	4712	0.0357142857142857	-2.71	0	0
GO:0006260	113	GO:0007126	35	6	107	29	4630	0.0530973451327434	-3.84	0	0
GO:0006974	157	GO:0007052	9	1	156	8	4607	0.00636942675159236	-0.58	0	0
GO:0050000	6	GO:0051320	15	0	6	15	4751	0.0	0.0	0	0
GO:0048634	8	GO:0051327	35	0	8	35	4729	0.0	0.0	0	0
GO:0007346	47	GO:0050000	6	2	45	4	4721	0.0425531914893617	-2.86	0	0
GO:0006163	14	GO:0006325	86	0	14	86	4672	0.0	0.0	0	0
GO:0000075	54	GO:0046034	6	1	53	5	4713	0.0185185185185185	-1.18	0	0
GO:0033261	10	GO:0051303	6	0	10	6	4756	0.0	0.0	0	0
GO:0007098	9	GO:0043687	475	1	8	474	4289	0.00210526315789474	-0.21	0	0
GO:0006304	11	GO:0009108	12	0	11	12	4749	0.0	0.0	0	0
GO:0016044	118	GO:0051128	110	15	103	95	4559	0.127118644067797	-7.28	0	0
GO:0010467	937	GO:0045935	147	142	795	5	3830	0.151547491995731	-96.04	0	0
GO:0007067	79	GO:0007264	76	0	79	76	4617	0.0	0.0	0	0
GO:0006357	208	GO:0051493	30	2	206	28	4536	0.00961538461538462	-0.42	0	0
GO:0007127	20	GO:0033043	40	0	20	40	4712	0.0	0.0	0	0
GO:0000819	23	GO:0032774	562	1	22	561	4188	0.00177935943060498	-0.02	0	0
GO:0006355	432	GO:0045786	29	5	427	24	4316	0.0115740740740741	-0.94	0	0
GO:0006357	208	GO:0007264	76	0	208	76	4488	0.0	0.0	0	0
GO:0006367	25	GO:0016540	31	0	25	31	4716	0.0	0.0	0	0
GO:0010212	11	GO:0031023	13	0	11	13	4748	0.0	0.0	0	0
GO:0000075	54	GO:0006464	599	5	49	594	4124	0.00834724540901502	-0.08	0	0
GO:0007265	58	GO:0046034	6	0	58	6	4708	0.0	0.0	0	0
GO:0007131	17	GO:0033043	40	0	17	40	4715	0.0	0.0	0	0
GO:0045935	147	GO:0048518	518	147	0	371	4254	0.283783783783784	-150.77	0	0
GO:0007264	76	GO:0040007	98	3	73	95	4601	0.0306122448979592	-0.69	0	0
GO:0006366	329	GO:0030518	38	20	309	18	4425	0.060790273556231	-13.44	0	0
GO:0032446	49	GO:0051301	25	0	49	25	4698	0.0	0.0	0	0
GO:0007169	84	GO:0015031	161	4	80	157	4531	0.0248447204968944	-0.5	0	0
GO:0000819	23	GO:0010212	11	0	23	11	4738	0.0	0.0	0	0
GO:0032774	562	GO:0051276	141	40	522	101	4109	0.0711743772241993	-7.34	0	0
GO:0007010	232	GO:0051329	62	7	225	55	4485	0.0301724137931034	-1.53	0	0
GO:0007094	6	GO:0050790	211	1	5	210	4556	0.004739336492891	-0.62	0	0
GO:0000279	115	GO:0007098	9	0	115	9	4648	0.0	0.0	0	0
GO:0007030	8	GO:0015031	161	3	5	158	4606	0.0186335403726708	-2.73	0	0
GO:0006163	14	GO:0016310	322	4	10	318	4440	0.0124223602484472	-1.93	0	0
GO:0007127	20	GO:0007346	47	1	19	46	4706	0.0212765957446809	-0.74	0	0
GO:0007049	306	GO:0048193	57	1	305	56	4410	0.00326797385620915	-0.01	0	0
GO:0007346	47	GO:0031647	19	2	45	17	4708	0.0425531914893617	-1.84	0	0
GO:0006406	14	GO:0045934	170	1	13	169	4589	0.00588235294117647	-0.4	0	0
GO:0030522	40	GO:0051303	6	0	40	6	4726	0.0	0.0	0	0
GO:0006793	399	GO:0048634	8	3	396	5	4368	0.0075187969924812	-1.63	0	0
GO:0006357	208	GO:0006464	599	11	197	588	3976	0.0183639398998331	0.0	0	0
GO:0016568	63	GO:0051276	141	63	0	78	4631	0.446808510638298	-103.36	0	0
GO:0006974	157	GO:0045935	147	19	138	128	4487	0.121019108280255	-6.65	0	0
GO:0018209	16	GO:0065003	252	0	16	252	4504	0.0	0.0	0	0
GO:0006793	399	GO:0031576	5	1	398	4	4369	0.0025062656641604	-0.45	0	0
GO:0006350	669	GO:0007264	76	2	667	74	4029	0.00298953662182362	0.0	0	0
GO:0008286	15	GO:0030182	59	1	14	58	4699	0.0169491525423729	-0.77	0	0
GO:0007018	17	GO:0010324	72	0	17	72	4683	0.0	0.0	0	0
GO:0000819	23	GO:0051168	27	0	23	27	4722	0.0	0.0	0	0
GO:0016070	750	GO:0045893	115	115	635	0	4022	0.153333333333333	-95.82	0	0
GO:0006464	599	GO:0006796	399	341	258	58	4115	0.569282136894825	-286.39	0	0
GO:0022403	170	GO:0035023	16	0	170	16	4586	0.0	0.0	0	0
GO:0006261	47	GO:0016192	197	0	47	197	4528	0.0	0.0	0	0
GO:0006261	47	GO:0006352	31	0	47	31	4694	0.0	0.0	0	0
GO:0022008	72	GO:0048193	57	1	71	56	4644	0.0138888888888889	-0.24	0	0
GO:0006461	156	GO:0045934	170	8	148	162	4454	0.0470588235294118	-0.72	0	0
GO:0048634	8	GO:0051252	441	5	3	436	4328	0.0113378684807256	-3.54	0	0
GO:0043623	31	GO:0044265	107	0	31	107	4634	0.0	0.0	0	0
GO:0006351	559	GO:0007126	35	1	558	34	4179	0.00178890876565295	-0.01	0	0
GO:0006325	86	GO:0010468	597	47	39	550	4136	0.0787269681742044	-20.53	0	0
GO:0006289	19	GO:0006366	329	4	15	325	4428	0.0121580547112462	-1.42	0	0
GO:0000070	22	GO:0016202	8	0	22	8	4742	0.0	0.0	0	0
GO:0000087	82	GO:0009893	195	5	77	190	4500	0.0256410256410256	-0.61	0	0
GO:0018105	13	GO:0046578	20	1	12	19	4740	0.05	-1.27	0	0
GO:0008286	15	GO:0046034	6	0	15	6	4751	0.0	0.0	0	0
GO:0006895	6	GO:0051301	25	0	6	25	4741	0.0	0.0	0	0
GO:0007346	47	GO:0045930	11	11	36	0	4725	0.234042553191489	-22.62	0	0
GO:0031023	13	GO:0032989	92	0	13	92	4667	0.0	0.0	0	0
GO:0000082	25	GO:0009893	195	2	23	193	4554	0.0102564102564103	-0.56	0	0
GO:0000070	22	GO:0006304	11	0	22	11	4739	0.0	0.0	0	0
GO:0009108	12	GO:0016073	10	0	12	10	4750	0.0	0.0	0	0
GO:0033043	40	GO:0065004	40	0	40	40	4692	0.0	0.0	0	0
GO:0009259	15	GO:0051649	345	2	13	343	4414	0.00579710144927536	-0.53	0	0
GO:0000279	115	GO:0051726	133	37	78	96	4561	0.278195488721804	-30.28	0	0
GO:0006325	86	GO:0046777	29	1	85	28	4658	0.0116279069767442	-0.39	0	0
GO:0010468	597	GO:0051726	133	31	566	102	4073	0.0519262981574539	-3.46	0	0
GO:0007049	306	GO:0051303	6	6	300	0	4466	0.0196078431372549	-7.18	0	0
GO:0042770	32	GO:0051649	345	4	28	341	4399	0.0115942028985507	-0.7	0	0
GO:0046777	29	GO:0051320	15	0	29	15	4728	0.0	0.0	0	0
GO:0045786	29	GO:0051493	30	1	28	29	4714	0.0333333333333333	-0.78	0	0
GO:0033043	40	GO:0051493	30	30	10	0	4732	0.75	-68.97	0	0
GO:0016568	63	GO:0031647	19	1	62	18	4691	0.0158730158730159	-0.65	0	0
GO:0006468	277	GO:0006974	157	9	268	148	4347	0.0324909747292419	-0.25	0	0
GO:0009719	188	GO:0031647	19	3	185	16	4568	0.0159574468085106	-1.44	0	0
GO:0009108	12	GO:0050790	211	0	12	211	4549	0.0	0.0	0	0
GO:0033036	218	GO:0035023	16	2	216	14	4540	0.00917431192660551	-0.78	0	0
GO:0010468	597	GO:0046777	29	5	592	24	4151	0.00837520938023451	-0.53	0	0
GO:0007242	539	GO:0016192	197	20	519	177	4056	0.0371057513914657	-0.14	0	0
GO:0031576	5	GO:0051298	6	0	5	6	4761	0.0	0.0	0	0
GO:0006895	6	GO:0033043	40	0	6	40	4726	0.0	0.0	0	0
GO:0007052	9	GO:0022403	170	3	6	167	4596	0.0176470588235294	-2.5	0	0
GO:0009719	188	GO:0030705	30	1	187	29	4555	0.00531914893617021	-0.15	0	0
GO:0006406	14	GO:0016070	750	7	7	743	4015	0.00933333333333333	-2.54	0	0
GO:0040007	98	GO:0043412	620	19	79	601	4073	0.0306451612903226	-1.34	0	0
GO:0007059	39	GO:0032774	562	3	36	559	4174	0.00533807829181495	-0.07	0	0
GO:0016485	49	GO:0051321	36	0	49	36	4687	0.0	0.0	0	0
GO:0007163	17	GO:0032989	92	17	0	75	4680	0.184782608695652	-29.83	0	0
GO:0006310	46	GO:0006512	55	3	43	52	4674	0.0545454545454545	-1.81	0	0
GO:0007049	306	GO:0045934	170	33	273	137	4329	0.107843137254902	-8.33	0	0
GO:0006464	599	GO:0007018	17	0	599	17	4156	0.0	0.0	0	0
GO:0000279	115	GO:0031647	19	1	114	18	4639	0.00869565217391304	-0.43	0	0
GO:0031325	191	GO:0051726	133	20	171	113	4468	0.104712041884817	-6.67	0	0
GO:0009259	15	GO:0051276	141	0	15	141	4616	0.0	0.0	0	0
GO:0000075	54	GO:0016192	197	1	53	196	4522	0.0050761421319797	-0.05	0	0
GO:0031023	13	GO:0045449	532	1	12	531	4228	0.0018796992481203	-0.1	0	0
GO:0045934	170	GO:0045941	138	27	143	111	4491	0.158823529411765	-12.9	0	0
GO:0035023	16	GO:0051297	12	0	16	12	4744	0.0	0.0	0	0
GO:0031325	191	GO:0043412	620	46	145	574	4007	0.0741935483870968	-4.84	0	0
GO:0006892	18	GO:0010468	597	0	18	597	4157	0.0	0.0	0	0
GO:0016568	63	GO:0051338	123	0	63	123	4586	0.0	0.0	0	0
GO:0006323	33	GO:0007062	6	1	32	5	4734	0.0303030303030303	-1.39	0	0
GO:0000070	22	GO:0051726	133	8	14	125	4625	0.0601503759398496	-7.17	0	0
GO:0035023	16	GO:0048518	518	4	12	514	4242	0.00772200772200772	-1.06	0	0
GO:0031323	694	GO:0044267	964	181	513	783	3295	0.187759336099585	-4.54	0	0
GO:0000902	92	GO:0043087	17	9	83	8	4672	0.0978260869565217	-11.28	0	0
GO:0006355	432	GO:0010212	11	1	431	10	4330	0.00231481481481481	-0.19	0	0
GO:0006886	148	GO:0033036	218	148	0	70	4554	0.678899082568807	-226.85	0	0
GO:0006996	484	GO:0040007	98	12	472	86	4202	0.0247933884297521	-0.54	0	0
GO:0007286	5	GO:0031023	13	0	5	13	4754	0.0	0.0	0	0
GO:0000165	83	GO:0033261	10	0	83	10	4679	0.0	0.0	0	0
GO:0006304	11	GO:0022607	266	3	8	263	4498	0.0112781954887218	-1.69	0	0
GO:0048699	65	GO:0065004	40	0	65	40	4667	0.0	0.0	0	0
GO:0022008	72	GO:0032774	562	6	66	556	4144	0.0106761565836299	-0.06	0	0
GO:0007059	39	GO:0045935	147	1	38	146	4587	0.00680272108843537	-0.15	0	0
GO:0006289	19	GO:0007098	9	1	18	8	4745	0.0526315789473684	-1.45	0	0
GO:0007051	17	GO:0010468	597	0	17	597	4158	0.0	0.0	0	0
GO:0006306	10	GO:0006464	599	1	9	598	4164	0.00166944908180301	-0.13	0	0
GO:0006163	14	GO:0016567	48	0	14	48	4710	0.0	0.0	0	0
GO:0006304	11	GO:0006383	17	0	11	17	4744	0.0	0.0	0	0
GO:0007286	5	GO:0048193	57	0	5	57	4710	0.0	0.0	0	0
GO:0046034	6	GO:0051128	110	0	6	110	4656	0.0	0.0	0	0
GO:0031572	5	GO:0045184	178	0	5	178	4589	0.0	0.0	0	0
GO:0006325	86	GO:0009719	188	6	80	182	4504	0.0319148936170213	-0.91	0	0
GO:0010467	937	GO:0051493	30	3	934	27	3808	0.0032017075773746	-0.02	0	0
GO:0007091	5	GO:0048699	65	0	5	65	4702	0.0	0.0	0	0
GO:0000279	115	GO:0016197	28	0	115	28	4629	0.0	0.0	0	0
GO:0022008	72	GO:0033043	40	2	70	38	4662	0.0277777777777778	-0.92	0	0
GO:0007062	6	GO:0051641	358	1	5	357	4409	0.00279329608938547	-0.43	0	0
GO:0007265	58	GO:0045184	178	5	53	173	4541	0.0280898876404494	-1.2	0	0
GO:0051056	24	GO:0051325	67	0	24	67	4681	0.0	0.0	0	0
GO:0006796	399	GO:0050790	211	70	329	141	4232	0.175438596491228	-25.46	0	0
GO:0006793	399	GO:0045930	11	1	398	10	4363	0.0025062656641604	-0.21	0	0
GO:0007030	8	GO:0045941	138	0	8	138	4626	0.0	0.0	0	0
GO:0006260	113	GO:0065004	40	2	111	38	4621	0.0176991150442478	-0.61	0	0
GO:0000278	165	GO:0007346	47	47	118	0	4607	0.284848484848485	-71.74	0	0
GO:0007264	76	GO:0044260	992	18	58	974	3722	0.0181451612903226	-0.51	0	0
GO:0031570	26	GO:0051128	110	1	25	109	4637	0.00909090909090909	-0.34	0	0
GO:0007017	84	GO:0031023	13	13	71	0	4688	0.154761904761905	-23.23	0	0
GO:0031325	191	GO:0051252	441	121	70	320	4261	0.27437641723356	-81.27	0	0
GO:0006366	329	GO:0043087	17	0	329	17	4426	0.0	0.0	0	0
GO:0050000	6	GO:0065004	40	0	6	40	4726	0.0	0.0	0	0
GO:0008286	15	GO:0048634	8	0	15	8	4749	0.0	0.0	0	0
GO:0006396	155	GO:0006892	18	0	155	18	4599	0.0	0.0	0	0
GO:0001570	7	GO:0051303	6	0	7	6	4759	0.0	0.0	0	0
GO:0006892	18	GO:0051641	358	18	0	340	4414	0.0502793296089385	-20.42	0	0
GO:0006261	47	GO:0010564	38	1	46	37	4688	0.0212765957446809	-0.5	0	0
GO:0018105	13	GO:0030705	30	0	13	30	4729	0.0	0.0	0	0
GO:0006355	432	GO:0051320	15	3	429	12	4328	0.00694444444444444	-0.83	0	0
GO:0000087	82	GO:0019222	704	11	71	693	3997	0.015625	-0.17	0	0
GO:0006406	14	GO:0051321	36	0	14	36	4722	0.0	0.0	0	0
GO:0000731	6	GO:0009150	10	0	6	10	4756	0.0	0.0	0	0
GO:0051056	24	GO:0051641	358	3	21	355	4393	0.00837988826815642	-0.57	0	0
GO:0008104	198	GO:0022402	219	10	188	209	4365	0.045662100456621	-0.37	0	0
GO:0000278	165	GO:0007059	39	26	139	13	4594	0.157575757575758	-29.12	0	0
GO:0009893	195	GO:0045944	55	55	140	0	4577	0.282051282051282	-79.91	0	0
GO:0006350	669	GO:0051056	24	1	668	23	4080	0.00149476831091181	-0.01	0	0
GO:0050000	6	GO:0051726	133	4	2	129	4637	0.0300751879699248	-5.08	0	0
GO:0016197	28	GO:0051649	345	28	0	317	4427	0.0811594202898551	-32.4	0	0
GO:0007169	84	GO:0030518	38	1	83	37	4651	0.0119047619047619	-0.31	0	0
GO:0006796	399	GO:0051297	12	0	399	12	4361	0.0	0.0	0	0
GO:0006396	155	GO:0050790	211	2	153	209	4408	0.00947867298578199	0.0	0	0
GO:0007264	76	GO:0031323	694	7	69	687	4009	0.0100864553314121	-0.03	0	0
GO:0007018	17	GO:0016310	322	0	17	322	4433	0.0	0.0	0	0
GO:0016310	322	GO:0032446	49	3	319	46	4404	0.0093167701863354	-0.19	0	0
GO:0000070	22	GO:0007030	8	0	22	8	4742	0.0	0.0	0	0
GO:0035023	16	GO:0051321	36	0	16	36	4720	0.0	0.0	0	0
GO:0016192	197	GO:0051493	30	0	197	30	4545	0.0	0.0	0	0
GO:0006270	15	GO:0007507	23	0	15	23	4734	0.0	0.0	0	0
GO:0010324	72	GO:0050000	6	0	72	6	4694	0.0	0.0	0	0
GO:0010468	597	GO:0031570	26	4	593	22	4153	0.0067001675041876	-0.38	0	0
GO:0006367	25	GO:0016070	750	25	0	725	4022	0.0333333333333333	-20.24	0	0
GO:0000087	82	GO:0043087	17	0	82	17	4673	0.0	0.0	0	0
GO:0007507	23	GO:0031576	5	0	23	5	4744	0.0	0.0	0	0
GO:0031325	191	GO:0045893	115	115	76	0	4581	0.602094240837696	-179.46	0	0
GO:0000077	23	GO:0007094	6	0	23	6	4743	0.0	0.0	0	0
GO:0009966	179	GO:0051028	14	1	178	13	4580	0.00558659217877095	-0.38	0	0
GO:0009893	195	GO:0032446	49	9	186	40	4537	0.0461538461538462	-3.88	0	0
GO:0006260	113	GO:0051056	24	0	113	24	4635	0.0	0.0	0	0
GO:0006357	208	GO:0051252	441	208	0	233	4331	0.471655328798186	-238.77	0	0
GO:0016540	31	GO:0050790	211	8	23	203	4538	0.037914691943128	-4.38	0	0
GO:0007030	8	GO:0030522	40	0	8	40	4724	0.0	0.0	0	0
GO:0006351	559	GO:0035023	16	0	559	16	4197	0.0	0.0	0	0
GO:0001570	7	GO:0006352	31	0	7	31	4734	0.0	0.0	0	0
GO:0000070	22	GO:0006366	329	0	22	329	4421	0.0	0.0	0	0
GO:0006383	17	GO:0006468	277	0	17	277	4478	0.0	0.0	0	0
GO:0007049	306	GO:0007131	17	17	289	0	4466	0.0555555555555556	-20.46	0	0
GO:0006897	72	GO:0007059	39	0	72	39	4661	0.0	0.0	0	0
GO:0006796	399	GO:0044260	992	345	54	647	3726	0.347782258064516	-195.73	0	0
GO:0006270	15	GO:0044265	107	0	15	107	4650	0.0	0.0	0	0
GO:0007059	39	GO:0007091	5	4	35	1	4732	0.102564102564103	-7.72	0	0
GO:0045449	532	GO:0051649	345	23	509	322	3918	0.0432330827067669	0.0	0	0
GO:0031572	5	GO:0046907	291	0	5	291	4476	0.0	0.0	0	0
GO:0009966	179	GO:0032147	27	6	173	21	4572	0.0335195530726257	-3.41	0	0
GO:0006270	15	GO:0007163	17	0	15	17	4740	0.0	0.0	0	0
GO:0043087	17	GO:0051726	133	0	17	133	4622	0.0	0.0	0	0
GO:0007017	84	GO:0044265	107	1	83	106	4582	0.00934579439252336	-0.07	0	0
GO:0006468	277	GO:0016310	322	277	0	45	4450	0.860248447204969	-9.223372036854776E16	0	0
GO:0000278	165	GO:0016192	197	3	162	194	4413	0.0152284263959391	-0.01	0	0
GO:0018105	13	GO:0046034	6	0	13	6	4753	0.0	0.0	0	0
GO:0007010	232	GO:0048193	57	3	229	54	4486	0.0129310344827586	-0.28	0	0
GO:0006461	156	GO:0044260	992	59	97	933	3683	0.0594758064516129	-6.29	0	0
GO:0009893	195	GO:0031647	19	1	194	18	4559	0.00512820512820513	-0.26	0	0
GO:0006310	46	GO:0007131	17	17	29	0	4726	0.369565217391304	-35.73	0	0
GO:0030182	59	GO:0045941	138	2	57	136	4577	0.0144927536231884	-0.29	0	0
GO:0007030	8	GO:0045944	55	0	8	55	4709	0.0	0.0	0	0
GO:0008286	15	GO:0018105	13	1	14	12	4745	0.0666666666666667	-1.4	0	0
GO:0006259	237	GO:0006304	11	11	226	0	4535	0.0464135021097046	-14.44	0	0
GO:0007094	6	GO:0051272	7	0	6	7	4759	0.0	0.0	0	0
GO:0007051	17	GO:0044267	964	3	14	961	3794	0.00311203319502075	-0.16	0	0
GO:0000731	6	GO:0051252	441	0	6	441	4325	0.0	0.0	0	0
GO:0007094	6	GO:0051321	36	1	5	35	4731	0.0277777777777778	-1.35	0	0
GO:0006352	31	GO:0006796	399	1	30	398	4343	0.0025062656641604	-0.03	0	0
GO:0006260	113	GO:0045930	11	0	113	11	4648	0.0	0.0	0	0
GO:0006383	17	GO:0022402	219	1	16	218	4537	0.0045662100456621	-0.26	0	0
GO:0048515	6	GO:0050790	211	0	6	211	4555	0.0	0.0	0	0
GO:0031576	5	GO:0051726	133	5	0	128	4639	0.037593984962406	-7.81	0	0
GO:0006289	19	GO:0010564	38	1	18	37	4716	0.0263157894736842	-0.85	0	0
GO:0006383	17	GO:0009719	188	1	16	187	4568	0.00531914893617021	-0.3	0	0
GO:0007067	79	GO:0045449	532	6	73	526	4167	0.0112781954887218	-0.05	0	0
GO:0007062	6	GO:0016567	48	0	6	48	4718	0.0	0.0	0	0
GO:0006270	15	GO:0007030	8	0	15	8	4749	0.0	0.0	0	0
GO:0007286	5	GO:0051301	25	0	5	25	4742	0.0	0.0	0	0
GO:0022607	266	GO:0031572	5	1	265	4	4502	0.0037593984962406	-0.6	0	0
GO:0006897	72	GO:0007052	9	0	72	9	4691	0.0	0.0	0	0
GO:0000165	83	GO:0007049	306	8	75	298	4391	0.0261437908496732	-0.79	0	0
GO:0000075	54	GO:0007091	5	0	54	5	4713	0.0	0.0	0	0
GO:0001570	7	GO:0045934	170	0	7	170	4595	0.0	0.0	0	0
GO:0006366	329	GO:0031572	5	0	329	5	4438	0.0	0.0	0	0
GO:0006310	46	GO:0030518	38	3	43	35	4691	0.0652173913043478	-2.25	0	0
GO:0006996	484	GO:0007167	125	10	474	115	4173	0.0206611570247934	-0.08	0	0
GO:0006270	15	GO:0050000	6	0	15	6	4751	0.0	0.0	0	0
GO:0006259	237	GO:0043623	31	2	235	29	4506	0.00843881856540084	-0.34	0	0
GO:0007059	39	GO:0033043	40	3	36	37	4696	0.075	-2.39	0	0
GO:0007030	8	GO:0016192	197	4	4	193	4571	0.0203045685279188	-3.76	0	0
GO:0007017	84	GO:0010467	937	1	83	936	3752	0.00106723585912487	0.0	0	0
GO:0006796	399	GO:0051726	133	20	379	113	4260	0.050125313283208	-2.17	0	0
GO:0006461	156	GO:0051649	345	28	128	317	4299	0.0811594202898551	-5.33	0	0
GO:0006359	6	GO:0006367	25	0	6	25	4741	0.0	0.0	0	0
GO:0031023	13	GO:0051252	441	1	12	440	4319	0.00226757369614512	-0.14	0	0
GO:0007264	76	GO:0007507	23	1	75	22	4674	0.0131578947368421	-0.51	0	0
GO:0016073	10	GO:0048193	57	0	10	57	4705	0.0	0.0	0	0
GO:0010212	11	GO:0051649	345	1	10	344	4417	0.00289855072463768	-0.25	0	0
GO:0001570	7	GO:0019222	704	2	5	702	4063	0.00284090909090909	-0.56	0	0
GO:0000278	165	GO:0031570	26	14	151	12	4595	0.0848484848484849	-13.87	0	0
GO:0007051	17	GO:0007286	5	0	17	5	4750	0.0	0.0	0	0
GO:0007265	58	GO:0045944	55	0	58	55	4659	0.0	0.0	0	0
GO:0000082	25	GO:0007049	306	25	0	281	4466	0.0816993464052288	-30.23	0	0
GO:0007242	539	GO:0022403	170	27	512	143	4090	0.0500927643784787	-1.39	0	0
GO:0001570	7	GO:0006351	559	0	7	559	4206	0.0	0.0	0	0
GO:0019222	704	GO:0046578	20	4	700	16	4052	0.00568181818181818	-0.47	0	0
GO:0031570	26	GO:0046907	291	1	25	290	4456	0.00343642611683849	-0.09	0	0
GO:0006281	123	GO:0045786	29	2	121	27	4622	0.016260162601626	-0.77	0	0
GO:0018105	13	GO:0031576	5	0	13	5	4754	0.0	0.0	0	0
GO:0007286	5	GO:0016192	197	0	5	197	4570	0.0	0.0	0	0
GO:0000902	92	GO:0045941	138	2	90	136	4544	0.0144927536231884	-0.12	0	0
GO:0007018	17	GO:0007286	5	0	17	5	4750	0.0	0.0	0	0
GO:0006289	19	GO:0019222	704	8	11	696	4057	0.0113636363636364	-2.44	0	0
GO:0006305	10	GO:0006461	156	1	9	155	4607	0.00641025641025641	-0.55	0	0
GO:0051276	141	GO:0065003	252	18	123	234	4397	0.0714285714285714	-3.42	0	0
GO:0022402	219	GO:0045449	532	33	186	499	4054	0.0620300751879699	-1.38	0	0
GO:0010564	38	GO:0045930	11	5	33	6	4728	0.131578947368421	-7.96	0	0
GO:0018105	13	GO:0050790	211	3	10	208	4551	0.014218009478673	-1.76	0	0
GO:0006796	399	GO:0007094	6	0	399	6	4367	0.0	0.0	0	0
GO:0033261	10	GO:0051325	67	10	0	57	4705	0.149253731343284	-18.83	0	0
GO:0016202	8	GO:0018209	16	0	8	16	4748	0.0	0.0	0	0
GO:0007049	306	GO:0007286	5	1	305	4	4462	0.00326797385620915	-0.55	0	0
GO:0006281	123	GO:0016073	10	0	123	10	4639	0.0	0.0	0	0
GO:0031647	19	GO:0046578	20	0	19	20	4733	0.0	0.0	0	0
GO:0000077	23	GO:0030705	30	0	23	30	4719	0.0	0.0	0	0
GO:0007098	9	GO:0051303	6	0	9	6	4757	0.0	0.0	0	0
GO:0006406	14	GO:0006892	18	0	14	18	4740	0.0	0.0	0	0
GO:0006305	10	GO:0051301	25	0	10	25	4737	0.0	0.0	0	0
GO:0006512	55	GO:0051168	27	2	53	25	4692	0.0363636363636364	-1.42	0	0
GO:0018209	16	GO:0048634	8	0	16	8	4748	0.0	0.0	0	0
GO:0006895	6	GO:0051272	7	0	6	7	4759	0.0	0.0	0	0
GO:0006366	329	GO:0007094	6	0	329	6	4437	0.0	0.0	0	0
GO:0006974	157	GO:0033036	218	11	146	207	4408	0.0504587155963303	-0.99	0	0
GO:0006289	19	GO:0008104	198	2	17	196	4557	0.0101010101010101	-0.73	0	0
GO:0006323	33	GO:0006351	559	11	22	548	4191	0.0196779964221825	-3.05	0	0
GO:0009966	179	GO:0040007	98	15	164	83	4510	0.0837988826815642	-5.57	0	0
GO:0007507	23	GO:0031325	191	3	20	188	4561	0.0157068062827225	-1.21	0	0
GO:0007091	5	GO:0043687	475	1	4	474	4293	0.00210526315789474	-0.39	0	0
GO:0000075	54	GO:0043687	475	5	49	470	4248	0.0105263157894737	-0.2	0	0
GO:0007127	20	GO:0007167	125	0	20	125	4627	0.0	0.0	0	0
GO:0007067	79	GO:0007126	35	5	74	30	4663	0.0632911392405063	-3.62	0	0
GO:0000087	82	GO:0006996	484	37	45	447	4243	0.0764462809917355	-15.75	0	0
GO:0000077	23	GO:0031572	5	5	18	0	4749	0.217391304347826	-11.79	0	0
GO:0006886	148	GO:0008286	15	1	147	14	4610	0.00675675675675676	-0.42	0	0
GO:0016070	750	GO:0031576	5	0	750	5	4017	0.0	0.0	0	0
GO:0006323	33	GO:0016180	10	0	33	10	4729	0.0	0.0	0	0
GO:0015031	161	GO:0030522	40	0	161	40	4571	0.0	0.0	0	0
GO:0000279	115	GO:0031572	5	0	115	5	4652	0.0	0.0	0	0
GO:0006352	31	GO:0031576	5	0	31	5	4736	0.0	0.0	0	0
GO:0044265	107	GO:0048193	57	0	107	57	4608	0.0	0.0	0	0
GO:0016202	8	GO:0016567	48	0	8	48	4716	0.0	0.0	0	0
GO:0006396	155	GO:0031023	13	0	155	13	4604	0.0	0.0	0	0
GO:0007059	39	GO:0007093	28	3	36	25	4708	0.0769230769230769	-2.84	0	0
GO:0000279	115	GO:0009893	195	8	107	187	4470	0.041025641025641	-1.01	0	0
GO:0006350	669	GO:0022008	72	7	662	65	4038	0.0104633781763827	-0.05	0	0
GO:0006996	484	GO:0046578	20	15	469	5	4283	0.0309917355371901	-11.01	0	0
GO:0006468	277	GO:0030521	29	1	276	28	4467	0.0036101083032491	-0.08	0	0
GO:0000082	25	GO:0051276	141	1	24	140	4607	0.00709219858156028	-0.28	0	0
GO:0000278	165	GO:0006892	18	0	165	18	4589	0.0	0.0	0	0
GO:0007286	5	GO:0045184	178	1	4	177	4590	0.00561797752808989	-0.76	0	0
GO:0006512	55	GO:0007098	9	1	54	8	4709	0.0181818181818182	-1.0	0	0
GO:0006464	599	GO:0051493	30	6	593	24	4149	0.010016694490818	-0.78	0	0
GO:0000070	22	GO:0046034	6	0	22	6	4744	0.0	0.0	0	0
GO:0016197	28	GO:0019222	704	3	25	701	4043	0.00426136363636364	-0.09	0	0
GO:0009719	188	GO:0051028	14	1	187	13	4571	0.00531914893617021	-0.37	0	0
GO:0006352	31	GO:0008104	198	0	31	198	4543	0.0	0.0	0	0
GO:0046907	291	GO:0051297	12	0	291	12	4469	0.0	0.0	0	0
GO:0000278	165	GO:0009108	12	0	165	12	4595	0.0	0.0	0	0
GO:0048699	65	GO:0051056	24	2	63	22	4685	0.0307692307692308	-1.38	0	0
GO:0001570	7	GO:0016197	28	0	7	28	4737	0.0	0.0	0	0
GO:0006383	17	GO:0006892	18	0	17	18	4737	0.0	0.0	0	0
GO:0022008	72	GO:0030518	38	0	72	38	4662	0.0	0.0	0	0
GO:0006350	669	GO:0006367	25	25	644	0	4103	0.0373692077727952	-21.5	0	0
GO:0016192	197	GO:0048699	65	3	194	62	4513	0.0152284263959391	-0.3	0	0
GO:0010212	11	GO:0043412	620	3	8	617	4144	0.00483870967741936	-0.79	0	0
GO:0007050	40	GO:0051321	36	0	40	36	4696	0.0	0.0	0	0
GO:0016202	8	GO:0035023	16	0	8	16	4748	0.0	0.0	0	0
GO:0010468	597	GO:0033261	10	5	592	5	4170	0.00837520938023451	-2.35	0	0
GO:0000226	56	GO:0050000	6	0	56	6	4710	0.0	0.0	0	0
GO:0006325	86	GO:0043623	31	0	86	31	4655	0.0	0.0	0	0
GO:0040007	98	GO:0051649	345	8	90	337	4337	0.0231884057971014	-0.38	0	0
GO:0007093	28	GO:0046907	291	3	25	288	4456	0.0103092783505155	-0.62	0	0
GO:0045941	138	GO:0051320	15	0	138	15	4619	0.0	0.0	0	0
GO:0007264	76	GO:0051726	133	0	76	133	4563	0.0	0.0	0	0
GO:0000070	22	GO:0007127	20	0	22	20	4730	0.0	0.0	0	0
GO:0035023	16	GO:0051128	110	11	5	99	4657	0.1	-14.63	0	0
GO:0045786	29	GO:0046578	20	0	29	20	4723	0.0	0.0	0	0
GO:0000082	25	GO:0006261	47	1	24	46	4701	0.0212765957446809	-0.66	0	0
GO:0022402	219	GO:0051298	6	6	213	0	4553	0.0273972602739726	-8.06	0	0
GO:0007507	23	GO:0022402	219	0	23	219	4530	0.0	0.0	0	0
GO:0000070	22	GO:0051329	62	4	18	58	4692	0.0645161290322581	-3.8	0	0
GO:0000278	165	GO:0015031	161	5	160	156	4451	0.0303030303030303	-0.18	0	0
GO:0006406	14	GO:0051298	6	0	14	6	4752	0.0	0.0	0	0
GO:0006325	86	GO:0051303	6	0	86	6	4680	0.0	0.0	0	0
GO:0006305	10	GO:0045449	532	6	4	526	4236	0.0112781954887218	-3.58	0	0
GO:0007346	47	GO:0045944	55	1	46	54	4671	0.0181818181818182	-0.38	0	0
GO:0007098	9	GO:0045934	170	1	8	169	4594	0.00588235294117647	-0.55	0	0
GO:0000226	56	GO:0000902	92	7	49	85	4631	0.0760869565217391	-4.07	0	0
GO:0006357	208	GO:0031576	5	0	208	5	4559	0.0	0.0	0	0
GO:0006306	10	GO:0016180	10	0	10	10	4752	0.0	0.0	0	0
GO:0030705	30	GO:0051028	14	0	30	14	4728	0.0	0.0	0	0
GO:0009108	12	GO:0010467	937	1	11	936	3824	0.00106723585912487	-0.03	0	0
GO:0006464	599	GO:0010468	597	66	533	531	3642	0.110183639398998	-0.05	0	0
GO:0006323	33	GO:0006892	18	0	33	18	4721	0.0	0.0	0	0
GO:0000075	54	GO:0051325	67	10	44	57	4661	0.149253731343284	-8.66	0	0
GO:0030521	29	GO:0043412	620	5	24	615	4128	0.00806451612903226	-0.49	0	0
GO:0007507	23	GO:0044265	107	0	23	107	4642	0.0	0.0	0	0
GO:0006350	669	GO:0006406	14	1	668	13	4090	0.00149476831091181	-0.06	0	0
GO:0006897	72	GO:0016044	118	72	0	46	4654	0.610169491525424	-127.7	0	0
GO:0006383	17	GO:0051301	25	0	17	25	4730	0.0	0.0	0	0
GO:0022008	72	GO:0045935	147	3	69	144	4556	0.0204081632653061	-0.42	0	0
GO:0031647	19	GO:0051297	12	0	19	12	4741	0.0	0.0	0	0
GO:0009259	15	GO:0019219	575	1	14	574	4183	0.00173913043478261	-0.07	0	0
GO:0031572	5	GO:0045449	532	1	4	531	4236	0.0018796992481203	-0.35	0	0
GO:0022008	72	GO:0031647	19	0	72	19	4681	0.0	0.0	0	0
GO:0016180	10	GO:0046034	6	0	10	6	4756	0.0	0.0	0	0
GO:0019219	575	GO:0030182	59	7	568	52	4145	0.0121739130434783	-0.24	0	0
GO:0007093	28	GO:0007127	20	1	27	19	4725	0.0357142857142857	-0.95	0	0
GO:0006468	277	GO:0051329	62	8	269	54	4441	0.0288808664259928	-1.59	0	0
GO:0006406	14	GO:0016310	322	0	14	322	4436	0.0	0.0	0	0
GO:0000075	54	GO:0000077	23	23	31	0	4718	0.425925925925926	-47.14	0	0
GO:0007169	84	GO:0044260	992	32	52	960	3728	0.032258064516129	-3.74	0	0
GO:0050000	6	GO:0051301	25	1	5	24	4742	0.04	-1.51	0	0
GO:0018209	16	GO:0019219	575	2	14	573	4183	0.00347826086956522	-0.23	0	0
GO:0010212	11	GO:0010564	38	0	11	38	4723	0.0	0.0	0	0
GO:0007167	125	GO:0031570	26	0	125	26	4621	0.0	0.0	0	0
GO:0016310	322	GO:0050790	211	62	260	149	4301	0.192546583850932	-24.55	0	0
GO:0007017	84	GO:0009719	188	4	80	184	4504	0.0212765957446809	-0.37	0	0
GO:0009893	195	GO:0032147	27	3	192	24	4553	0.0153846153846154	-1.02	0	0
GO:0006163	14	GO:0006357	208	0	14	208	4550	0.0	0.0	0	0
GO:0007098	9	GO:0051320	15	1	8	14	4749	0.0666666666666667	-1.55	0	0
GO:0000070	22	GO:0006396	155	0	22	155	4595	0.0	0.0	0	0
GO:0009966	179	GO:0019219	575	40	139	535	4058	0.0695652173913043	-4.25	0	0
GO:0007242	539	GO:0050790	211	143	396	68	4165	0.26530612244898	-89.79	0	0
GO:0010212	11	GO:0051168	27	0	11	27	4734	0.0	0.0	0	0
GO:0007094	6	GO:0016192	197	0	6	197	4569	0.0	0.0	0	0
GO:0010467	937	GO:0016540	31	5	932	26	3809	0.00533617929562433	-0.12	0	0
GO:0006366	329	GO:0048699	65	3	326	62	4381	0.00911854103343465	-0.08	0	0
GO:0009893	195	GO:0031325	191	191	4	0	4577	0.979487179487179	-9.223372036854776E16	0	0
GO:0007052	9	GO:0007131	17	0	9	17	4746	0.0	0.0	0	0
GO:0044260	992	GO:0051649	345	69	923	276	3504	0.0695564516129032	-0.18	0	0
GO:0006260	113	GO:0007163	17	0	113	17	4642	0.0	0.0	0	0
GO:0006310	46	GO:0009259	15	1	45	14	4712	0.0217391304347826	-0.87	0	0
GO:0010468	597	GO:0018209	16	2	595	14	4161	0.0033500837520938	-0.21	0	0
GO:0018209	16	GO:0043087	17	1	15	16	4740	0.0588235294117647	-1.26	0	0
GO:0006464	599	GO:0051649	345	32	567	313	3860	0.0534223706176962	-0.01	0	0
GO:0007062	6	GO:0051254	117	0	6	117	4649	0.0	0.0	0	0
GO:0030521	29	GO:0044265	107	0	29	107	4636	0.0	0.0	0	0
GO:0007049	306	GO:0048518	518	81	225	437	4029	0.156370656370656	-14.82	0	0
GO:0010212	11	GO:0048699	65	0	11	65	4696	0.0	0.0	0	0
GO:0010467	937	GO:0048518	518	207	730	311	3524	0.220917822838847	-29.44	0	0
GO:0008286	15	GO:0051028	14	0	15	14	4743	0.0	0.0	0	0
GO:0000070	22	GO:0035023	16	0	22	16	4734	0.0	0.0	0	0
GO:0000165	83	GO:0043087	17	0	83	17	4672	0.0	0.0	0	0
GO:0016485	49	GO:0016567	48	0	49	48	4675	0.0	0.0	0	0
GO:0016485	49	GO:0046907	291	4	45	287	4436	0.013745704467354	-0.46	0	0
GO:0006270	15	GO:0006325	86	0	15	86	4671	0.0	0.0	0	0
GO:0006383	17	GO:0030521	29	1	16	28	4727	0.0344827586206897	-1.01	0	0
GO:0007059	39	GO:0031570	26	0	39	26	4707	0.0	0.0	0	0
GO:0006461	156	GO:0007018	17	0	156	17	4599	0.0	0.0	0	0
GO:0010468	597	GO:0019222	704	578	19	126	4049	0.821022727272727	-9.223372036854776E16	0	0
GO:0006464	599	GO:0051254	117	13	586	104	4069	0.0217028380634391	-0.14	0	0
GO:0006366	329	GO:0032147	27	0	329	27	4416	0.0	0.0	0	0
GO:0000075	54	GO:0045944	55	2	52	53	4665	0.0363636363636364	-0.89	0	0
GO:0000279	115	GO:0045934	170	5	110	165	4492	0.0294117647058824	-0.41	0	0
GO:0022403	170	GO:0042770	32	8	162	24	4578	0.0470588235294118	-4.95	0	0
GO:0006464	599	GO:0030182	59	4	595	55	4118	0.00667779632721202	-0.02	0	0
GO:0006996	484	GO:0019222	704	99	385	605	3683	0.140625	-3.68	0	0
GO:0006464	599	GO:0007163	17	5	594	12	4161	0.00834724540901502	-1.28	0	0
GO:0000902	92	GO:0033261	10	1	91	9	4671	0.0108695652173913	-0.75	0	0
GO:0006464	599	GO:0051298	6	1	598	5	4168	0.00166944908180301	-0.26	0	0
GO:0009108	12	GO:0032446	49	0	12	49	4711	0.0	0.0	0	0
GO:0006163	14	GO:0046578	20	0	14	20	4738	0.0	0.0	0	0
GO:0006367	25	GO:0032774	562	25	0	537	4210	0.0444839857651246	-23.43	0	0
GO:0006325	86	GO:0009893	195	20	66	175	4511	0.102564102564103	-9.96	0	0
GO:0010467	937	GO:0010564	38	10	927	28	3807	0.0106723585912487	-0.7	0	0
GO:0006304	11	GO:0051252	441	6	5	435	4326	0.0136054421768707	-3.73	0	0
GO:0016567	48	GO:0019222	704	14	34	690	4034	0.0198863636363636	-2.12	0	0
GO:0006323	33	GO:0007052	9	0	33	9	4730	0.0	0.0	0	0
GO:0007242	539	GO:0007346	47	19	520	28	4205	0.0352504638218924	-6.61	0	0
GO:0051320	15	GO:0051641	358	1	14	357	4400	0.00279329608938547	-0.16	0	0
GO:0006357	208	GO:0033043	40	2	206	38	4526	0.00961538461538462	-0.28	0	0
GO:0001570	7	GO:0031647	19	0	7	19	4746	0.0	0.0	0	0
GO:0006163	14	GO:0046034	6	6	8	0	4758	0.428571428571429	-15.74	0	0
GO:0006359	6	GO:0019219	575	6	0	569	4197	0.0104347826086957	-5.52	0	0
GO:0006323	33	GO:0010324	72	0	33	72	4667	0.0	0.0	0	0
GO:0006281	123	GO:0009259	15	0	123	15	4634	0.0	0.0	0	0
GO:0006512	55	GO:0019222	704	15	40	689	4028	0.0213068181818182	-1.95	0	0
GO:0006304	11	GO:0007286	5	0	11	5	4756	0.0	0.0	0	0
GO:0006323	33	GO:0044260	992	8	25	984	3755	0.00806451612903226	-0.42	0	0
GO:0043412	620	GO:0065004	40	3	617	37	4115	0.00483870967741936	-0.04	0	0
GO:0007051	17	GO:0040007	98	0	17	98	4657	0.0	0.0	0	0
GO:0006259	237	GO:0031325	191	28	209	163	4372	0.118143459915612	-6.83	0	0
GO:0033036	218	GO:0051276	141	4	214	137	4417	0.018348623853211	-0.05	0	0
GO:0006886	148	GO:0007507	23	0	148	23	4601	0.0	0.0	0	0
GO:0030705	30	GO:0050000	6	0	30	6	4736	0.0	0.0	0	0
GO:0006996	484	GO:0007062	6	6	478	0	4288	0.012396694214876	-5.98	0	0
GO:0030521	29	GO:0051726	133	3	26	130	4613	0.0225563909774436	-1.34	0	0
GO:0022403	170	GO:0032774	562	15	155	547	4055	0.0266903914590747	-0.04	0	0
GO:0000819	23	GO:0007169	84	0	23	84	4665	0.0	0.0	0	0
GO:0006974	157	GO:0033043	40	5	152	35	4580	0.0318471337579618	-2.03	0	0
GO:0006796	399	GO:0065004	40	1	398	39	4334	0.0025062656641604	-0.01	0	0
GO:0016073	10	GO:0030518	38	0	10	38	4724	0.0	0.0	0	0
GO:0006886	148	GO:0009108	12	0	148	12	4612	0.0	0.0	0	0
GO:0006406	14	GO:0044265	107	5	9	102	4656	0.0467289719626168	-5.06	0	0
GO:0006366	329	GO:0016310	322	7	322	315	4128	0.0212765957446809	0.0	0	0
GO:0000070	22	GO:0046907	291	1	21	290	4460	0.00343642611683849	-0.12	0	0
GO:0000278	165	GO:0000819	23	23	142	0	4607	0.139393939393939	-34.28	0	0
GO:0008286	15	GO:0048518	518	1	14	517	4240	0.00193050193050193	-0.09	0	0
GO:0006281	123	GO:0022403	170	21	102	149	4500	0.123529411764706	-8.92	0	0
GO:0016485	49	GO:0044267	964	49	0	915	3808	0.0508298755186722	-34.47	0	0
GO:0000082	25	GO:0015031	161	0	25	161	4586	0.0	0.0	0	0
GO:0007062	6	GO:0010467	937	0	6	937	3829	0.0	0.0	0	0
GO:0050790	211	GO:0065003	252	19	192	233	4328	0.0753968253968254	-1.83	0	0
GO:0007018	17	GO:0019219	575	0	17	575	4180	0.0	0.0	0	0
GO:0000077	23	GO:0045941	138	1	22	137	4612	0.0072463768115942	-0.31	0	0
GO:0006796	399	GO:0044267	964	343	56	621	3752	0.355809128630705	-197.7	0	0
GO:0043623	31	GO:0045944	55	1	30	54	4687	0.0181818181818182	-0.52	0	0
GO:0006383	17	GO:0045449	532	7	10	525	4230	0.0131578947368421	-2.83	0	0
GO:0006351	559	GO:0051641	358	17	542	341	3872	0.0304114490161002	0.0	0	0
GO:0051329	62	GO:0051726	133	23	39	110	4600	0.172932330827068	-20.22	0	0
GO:0006406	14	GO:0007094	6	0	14	6	4752	0.0	0.0	0	0
GO:0000077	23	GO:0051297	12	0	23	12	4737	0.0	0.0	0	0
GO:0007067	79	GO:0051297	12	0	79	12	4681	0.0	0.0	0	0
GO:0031323	694	GO:0051252	441	441	253	0	4078	0.635446685878963	-9.223372036854776E16	0	0
GO:0006351	559	GO:0006996	484	52	507	432	3781	0.0930232558139535	-0.11	0	0
GO:0006325	86	GO:0045930	11	1	85	10	4676	0.0116279069767442	-0.74	0	0
GO:0043687	475	GO:0045184	178	21	454	157	4140	0.0442105263157895	-0.63	0	0
GO:0019222	704	GO:0045934	170	170	534	0	4068	0.241477272727273	-149.64	0	0
GO:0010564	38	GO:0045944	55	0	38	55	4679	0.0	0.0	0	0
GO:0000075	54	GO:0045935	147	5	49	142	4576	0.0340136054421769	-1.61	0	0
GO:0006892	18	GO:0043087	17	0	18	17	4737	0.0	0.0	0	0
GO:0040007	98	GO:0051276	141	2	96	139	4535	0.0141843971631206	-0.1	0	0
GO:0006289	19	GO:0006793	399	1	18	398	4355	0.0025062656641604	-0.09	0	0
GO:0032147	27	GO:0051028	14	0	27	14	4731	0.0	0.0	0	0
GO:0007067	79	GO:0048699	65	1	78	64	4629	0.0126582278481013	-0.18	0	0
GO:0000087	82	GO:0010324	72	0	82	72	4618	0.0	0.0	0	0
GO:0000279	115	GO:0051649	345	10	105	335	4322	0.0289855072463768	-0.5	0	0
GO:0016070	750	GO:0045934	170	109	641	61	3961	0.145333333333333	-47.55	0	0
GO:0006281	123	GO:0007049	306	40	83	266	4383	0.130718954248366	-18.28	0	0
GO:0006366	329	GO:0016073	10	0	329	10	4433	0.0	0.0	0	0
GO:0016202	8	GO:0030521	29	0	8	29	4735	0.0	0.0	0	0
GO:0006996	484	GO:0051338	123	12	472	111	4177	0.0247933884297521	-0.22	0	0
GO:0032989	92	GO:0051301	25	4	88	21	4659	0.0434782608695652	-2.92	0	0
GO:0007163	17	GO:0016202	8	0	17	8	4747	0.0	0.0	0	0
GO:0006512	55	GO:0042770	32	1	54	31	4686	0.0181818181818182	-0.51	0	0
GO:0030182	59	GO:0031647	19	0	59	19	4694	0.0	0.0	0	0
GO:0007131	17	GO:0032989	92	0	17	92	4663	0.0	0.0	0	0
GO:0007062	6	GO:0008286	15	0	6	15	4751	0.0	0.0	0	0
GO:0006512	55	GO:0007017	84	2	53	82	4635	0.0238095238095238	-0.6	0	0
GO:0006260	113	GO:0006323	33	1	112	32	4627	0.00884955752212389	-0.26	0	0
GO:0009108	12	GO:0050000	6	0	12	6	4754	0.0	0.0	0	0
GO:0008286	15	GO:0015031	161	1	14	160	4597	0.0062111801242236	-0.39	0	0
GO:0000087	82	GO:0016540	31	1	81	30	4660	0.0121951219512195	-0.38	0	0
GO:0051252	441	GO:0065003	252	28	413	224	4107	0.0634920634920635	-0.76	0	0
GO:0007030	8	GO:0045934	170	0	8	170	4594	0.0	0.0	0	0
GO:0006289	19	GO:0022402	219	2	17	217	4536	0.0091324200913242	-0.67	0	0
GO:0030518	38	GO:0031572	5	0	38	5	4729	0.0	0.0	0	0
GO:0006512	55	GO:0048193	57	0	55	57	4660	0.0	0.0	0	0
GO:0000226	56	GO:0051297	12	12	44	0	4716	0.214285714285714	-23.71	0	0
GO:0045893	115	GO:0045944	55	55	60	0	4657	0.478260869565217	-95.65	0	0
GO:0006406	14	GO:0043412	620	0	14	620	4138	0.0	0.0	0	0
GO:0006512	55	GO:0007018	17	0	55	17	4700	0.0	0.0	0	0
GO:0006325	86	GO:0022607	266	20	66	246	4440	0.075187969924812	-7.57	0	0
GO:0006793	399	GO:0030521	29	2	397	27	4346	0.0050125313283208	-0.15	0	0
GO:0045941	138	GO:0051254	117	115	23	2	4632	0.833333333333333	-204.19	0	0
GO:0016202	8	GO:0031325	191	3	5	188	4576	0.0157068062827225	-2.52	0	0
GO:0009719	188	GO:0051252	441	26	162	415	4169	0.0589569160997732	-1.64	0	0
GO:0016485	49	GO:0031570	26	0	49	26	4697	0.0	0.0	0	0
GO:0006261	47	GO:0006383	17	0	47	17	4708	0.0	0.0	0	0
GO:0006468	277	GO:0009150	10	1	276	9	4486	0.0036101083032491	-0.35	0	0
GO:0016202	8	GO:0051325	67	1	7	66	4698	0.0149253731343284	-0.97	0	0
GO:0006352	31	GO:0016567	48	0	31	48	4693	0.0	0.0	0	0
GO:0000082	25	GO:0000731	6	1	24	5	4742	0.04	-1.51	0	0
GO:0006895	6	GO:0016044	118	1	5	117	4649	0.00847457627118644	-0.86	0	0
GO:0006305	10	GO:0051056	24	0	10	24	4738	0.0	0.0	0	0
GO:0010564	38	GO:0048634	8	1	37	7	4727	0.0263157894736842	-1.21	0	0
GO:0007049	306	GO:0046578	20	3	303	17	4449	0.00980392156862745	-0.88	0	0
GO:0006796	399	GO:0007049	306	44	355	262	4111	0.110275689223058	-3.72	0	0
GO:0006355	432	GO:0044265	107	2	430	105	4235	0.00462962962962963	0.0	0	0
GO:0001570	7	GO:0006366	329	0	7	329	4436	0.0	0.0	0	0
GO:0016197	28	GO:0032147	27	0	28	27	4717	0.0	0.0	0	0
GO:0000070	22	GO:0006406	14	0	22	14	4736	0.0	0.0	0	0
GO:0009966	179	GO:0065004	40	0	179	40	4553	0.0	0.0	0	0
GO:0019222	704	GO:0051726	133	50	654	83	3985	0.0710227272727273	-10.42	0	0
GO:0007059	39	GO:0031647	19	0	39	19	4714	0.0	0.0	0	0
GO:0006367	25	GO:0050790	211	1	24	210	4537	0.004739336492891	-0.17	0	0
GO:0030518	38	GO:0065003	252	12	26	240	4494	0.0476190476190476	-6.54	0	0
GO:0007050	40	GO:0016070	750	8	32	742	3990	0.0106666666666667	-0.54	0	0
GO:0007091	5	GO:0044267	964	2	3	962	3805	0.0020746887966805	-0.57	0	0
GO:0000075	54	GO:0031576	5	5	49	0	4718	0.0925925925925926	-9.81	0	0
GO:0006352	31	GO:0045941	138	9	22	129	4612	0.0652173913043478	-6.89	0	0
GO:0000819	23	GO:0006261	47	0	23	47	4702	0.0	0.0	0	0
GO:0051276	141	GO:0051297	12	0	141	12	4619	0.0	0.0	0	0
GO:0016485	49	GO:0051301	25	0	49	25	4698	0.0	0.0	0	0
GO:0006359	6	GO:0048518	518	1	5	517	4249	0.00193050193050193	-0.3	0	0
GO:0007265	58	GO:0048193	57	0	58	57	4657	0.0	0.0	0	0
GO:0000226	56	GO:0007286	5	0	56	5	4711	0.0	0.0	0	0
GO:0007169	84	GO:0016540	31	5	79	26	4662	0.0595238095238095	-3.75	0	0
GO:0031325	191	GO:0032446	49	8	183	41	4540	0.0418848167539267	-3.2	0	0
GO:0010212	11	GO:0019222	704	3	8	701	4060	0.00426136363636364	-0.67	0	0
GO:0006886	148	GO:0009259	15	1	147	14	4610	0.00675675675675676	-0.42	0	0
GO:0045944	55	GO:0051128	110	2	53	108	4609	0.0181818181818182	-0.44	0	0
GO:0009259	15	GO:0016568	63	0	15	63	4694	0.0	0.0	0	0
GO:0007067	79	GO:0043687	475	15	64	460	4233	0.0315789473684211	-2.0	0	0
GO:0000819	23	GO:0010468	597	1	22	596	4153	0.0016750418760469	-0.02	0	0
GO:0046907	291	GO:0051056	24	3	288	21	4460	0.0103092783505155	-0.75	0	0
GO:0006406	14	GO:0043687	475	0	14	475	4283	0.0	0.0	0	0
GO:0016073	10	GO:0051028	14	0	10	14	4748	0.0	0.0	0	0
GO:0044260	992	GO:0051329	62	16	976	46	3734	0.0161290322580645	-0.69	0	0
GO:0006367	25	GO:0006468	277	1	24	276	4471	0.0036101083032491	-0.11	0	0
GO:0009108	12	GO:0051168	27	0	12	27	4733	0.0	0.0	0	0
GO:0007051	17	GO:0007126	35	2	15	33	4722	0.0571428571428571	-2.18	0	0
GO:0000075	54	GO:0006359	6	1	53	5	4713	0.0185185185185185	-1.18	0	0
GO:0006325	86	GO:0016202	8	4	82	4	4682	0.0465116279069767	-5.19	0	0
GO:0032989	92	GO:0035023	16	12	80	4	4676	0.130434782608696	-17.67	0	0
GO:0016485	49	GO:0045786	29	0	49	29	4694	0.0	0.0	0	0
GO:0007018	17	GO:0007051	17	1	16	16	4739	0.0588235294117647	-1.23	0	0
GO:0009893	195	GO:0050790	211	24	171	187	4390	0.113744075829384	-5.44	0	0
GO:0033261	10	GO:0043623	31	0	10	31	4731	0.0	0.0	0	0
GO:0032989	92	GO:0051321	36	0	92	36	4644	0.0	0.0	0	0
GO:0010467	937	GO:0051254	117	117	820	0	3835	0.124866595517609	-85.38	0	0
GO:0000226	56	GO:0008286	15	0	56	15	4701	0.0	0.0	0	0
GO:0006261	47	GO:0043412	620	4	43	616	4109	0.00645161290322581	-0.06	0	0
GO:0042770	32	GO:0051338	123	2	30	121	4619	0.016260162601626	-0.7	0	0
GO:0007062	6	GO:0008104	198	0	6	198	4568	0.0	0.0	0	0
GO:0015031	161	GO:0030705	30	3	158	27	4584	0.0186335403726708	-1.1	0	0
GO:0007127	20	GO:0009966	179	0	20	179	4573	0.0	0.0	0	0
GO:0001570	7	GO:0006461	156	0	7	156	4609	0.0	0.0	0	0
GO:0000819	23	GO:0031570	26	0	23	26	4723	0.0	0.0	0	0
GO:0030705	30	GO:0032774	562	1	29	561	4181	0.00177935943060498	-0.01	0	0
GO:0000226	56	GO:0007018	17	2	54	15	4701	0.0357142857142857	-1.78	0	0
GO:0044260	992	GO:0051327	35	4	988	31	3749	0.00403225806451613	-0.02	0	0
GO:0006323	33	GO:0051493	30	0	33	30	4709	0.0	0.0	0	0
GO:0009893	195	GO:0018209	16	3	192	13	4564	0.0153846153846154	-1.6	0	0
GO:0019219	575	GO:0045930	11	7	568	4	4193	0.0121739130434783	-4.12	0	0
GO:0000902	92	GO:0007051	17	0	92	17	4663	0.0	0.0	0	0
GO:0030521	29	GO:0065003	252	11	18	241	4502	0.0436507936507936	-6.97	0	0
GO:0007059	39	GO:0022403	170	27	12	143	4590	0.158823529411765	-30.58	0	0
GO:0007126	35	GO:0016568	63	1	34	62	4675	0.0158730158730159	-0.43	0	0
GO:0007169	84	GO:0051726	133	5	79	128	4560	0.037593984962406	-1.08	0	0
GO:0007242	539	GO:0031323	694	108	431	586	3647	0.155619596541787	-3.87	0	0
GO:0016485	49	GO:0045449	532	3	46	529	4194	0.0056390977443609	-0.03	0	0
GO:0007126	35	GO:0043687	475	2	33	473	4264	0.00421052631578947	-0.06	0	0
GO:0007049	306	GO:0051297	12	10	296	2	4464	0.0326797385620915	-10.22	0	0
GO:0009966	179	GO:0045935	147	16	163	131	4462	0.0893854748603352	-3.99	0	0
GO:0000070	22	GO:0045893	115	0	22	115	4635	0.0	0.0	0	0
[truncated: 14,653 more rows]
