# Supplementary material for: RedundancyMiner: De-replication of redundant GO categories in microarray and proteomics analysis
Source: BMC Bioinformatics. 2011 Feb 10;12:52. doi: 10.1186/1471-2105-12-52 (PMC3223614; doi:10.1186/1471-2105-12-52)
Supplement: Additional file 7 — Simplified version of the HTGM result directory that is exemplified in the user's manual. HTGM result directory to be used in conjunction with the examples given in the RedundancyMiner user's manual. [file 1471-2105-12-52-S7.GZ › work1338635610/All_Genes_wPvals_IntxnEffect.txt.metric.txt.change.fisher.input.s2s]

GO:0000070	22	GO:0000070	22	22	0	0	4750	1
GO:0000070	22	GO:0000075	54	3	19	51	4699	0.0555555555555556
GO:0000070	22	GO:0000077	23	0	22	23	4727	0
GO:0000070	22	GO:0000082	25	1	21	24	4726	0.04
GO:0000070	22	GO:0000087	82	22	0	60	4690	0.268292682926829
GO:0000070	22	GO:0000165	83	0	22	83	4667	0
GO:0000070	22	GO:0000226	56	5	17	51	4699	0.0892857142857143
GO:0000070	22	GO:0000278	165	22	0	143	4607	0.133333333333333
GO:0000070	22	GO:0000279	115	22	0	93	4657	0.191304347826087
GO:0000070	22	GO:0000731	6	0	22	6	4744	0
GO:0000070	22	GO:0000819	23	22	0	1	4749	0.956521739130435
GO:0000070	22	GO:0000902	92	0	22	92	4658	0
GO:0000070	22	GO:0001570	7	0	22	7	4743	0
GO:0000070	22	GO:0006163	14	0	22	14	4736	0
GO:0000070	22	GO:0006259	237	2	20	235	4515	0.00843881856540084
GO:0000070	22	GO:0006260	113	0	22	113	4637	0
GO:0000070	22	GO:0006261	47	0	22	47	4703	0
GO:0000070	22	GO:0006270	15	0	22	15	4735	0
GO:0000070	22	GO:0006281	123	2	20	121	4629	0.016260162601626
GO:0000070	22	GO:0006289	19	0	22	19	4731	0
GO:0000070	22	GO:0006304	11	0	22	11	4739	0
GO:0000070	22	GO:0006305	10	0	22	10	4740	0
GO:0000070	22	GO:0006306	10	0	22	10	4740	0
GO:0000070	22	GO:0006310	46	0	22	46	4704	0
GO:0000070	22	GO:0006323	33	10	12	23	4727	0.303030303030303
GO:0000070	22	GO:0006325	86	0	22	86	4664	0
GO:0000070	22	GO:0006350	669	1	21	668	4082	0.00149476831091181
GO:0000070	22	GO:0006351	559	1	21	558	4192	0.00178890876565295
GO:0000070	22	GO:0006352	31	0	22	31	4719	0
GO:0000070	22	GO:0006355	432	1	21	431	4319	0.00231481481481481
GO:0000070	22	GO:0006357	208	0	22	208	4542	0
GO:0000070	22	GO:0006359	6	0	22	6	4744	0
GO:0000070	22	GO:0006366	329	0	22	329	4421	0
GO:0000070	22	GO:0006367	25	0	22	25	4725	0
GO:0000070	22	GO:0006383	17	0	22	17	4733	0
GO:0000070	22	GO:0006396	155	0	22	155	4595	0
GO:0000070	22	GO:0006406	14	0	22	14	4736	0
GO:0000070	22	GO:0006461	156	2	20	154	4596	0.0128205128205128
GO:0000070	22	GO:0006464	599	0	22	599	4151	0
GO:0000070	22	GO:0006468	277	0	22	277	4473	0
GO:0000070	22	GO:0006512	55	0	22	55	4695	0
GO:0000070	22	GO:0006793	399	0	22	399	4351	0
GO:0000070	22	GO:0006796	399	0	22	399	4351	0
GO:0000070	22	GO:0006886	148	0	22	148	4602	0
GO:0000070	22	GO:0006892	18	0	22	18	4732	0
GO:0000070	22	GO:0006895	6	0	22	6	4744	0
GO:0000070	22	GO:0006897	72	0	22	72	4678	0
GO:0000070	22	GO:0006974	157	2	20	155	4595	0.0127388535031847
GO:0000070	22	GO:0006996	484	22	0	462	4288	0.0454545454545455
GO:0000070	22	GO:0007010	232	5	17	227	4523	0.021551724137931
GO:0000070	22	GO:0007017	84	5	17	79	4671	0.0595238095238095
GO:0000070	22	GO:0007018	17	0	22	17	4733	0
GO:0000070	22	GO:0007030	8	0	22	8	4742	0
GO:0000070	22	GO:0007049	306	22	0	284	4466	0.0718954248366013
GO:0000070	22	GO:0007050	40	0	22	40	4710	0
GO:0000070	22	GO:0007051	17	3	19	14	4736	0.136363636363636
GO:0000070	22	GO:0007052	9	1	21	8	4742	0.0454545454545455
GO:0000070	22	GO:0007059	39	22	0	17	4733	0.564102564102564
GO:0000070	22	GO:0007062	6	4	18	2	4748	0.181818181818182
GO:0000070	22	GO:0007067	79	22	0	57	4693	0.278481012658228
GO:0000070	22	GO:0007091	5	3	19	2	4748	0.136363636363636
GO:0000070	22	GO:0007093	28	2	20	26	4724	0.0714285714285714
GO:0000070	22	GO:0007094	6	0	22	6	4744	0
GO:0000070	22	GO:0007098	9	0	22	9	4741	0
GO:0000070	22	GO:0007126	35	2	20	33	4717	0.0571428571428571
GO:0000070	22	GO:0007127	20	0	22	20	4730	0
GO:0000070	22	GO:0007131	17	0	22	17	4733	0
GO:0000070	22	GO:0007163	17	0	22	17	4733	0
GO:0000070	22	GO:0007167	125	0	22	125	4625	0
GO:0000070	22	GO:0007169	84	0	22	84	4666	0
GO:0000070	22	GO:0007242	539	3	19	536	4214	0.00556586270871985
GO:0000070	22	GO:0007264	76	0	22	76	4674	0
GO:0000070	22	GO:0007265	58	0	22	58	4692	0
GO:0000070	22	GO:0007286	5	0	22	5	4745	0
GO:0000070	22	GO:0007346	47	3	19	44	4706	0.0638297872340425
GO:0000070	22	GO:0007507	23	0	22	23	4727	0
GO:0000070	22	GO:0008104	198	0	22	198	4552	0
GO:0000070	22	GO:0008286	15	0	22	15	4735	0
GO:0000070	22	GO:0009108	12	0	22	12	4738	0
GO:0000070	22	GO:0009150	10	0	22	10	4740	0
GO:0000070	22	GO:0009259	15	0	22	15	4735	0
GO:0000070	22	GO:0009719	188	2	20	186	4564	0.0106382978723404
GO:0000070	22	GO:0009893	195	0	22	195	4555	0
GO:0000070	22	GO:0009966	179	0	22	179	4571	0
GO:0000070	22	GO:0010212	11	0	22	11	4739	0
GO:0000070	22	GO:0010324	72	0	22	72	4678	0
GO:0000070	22	GO:0010467	937	1	21	936	3814	0.00106723585912487
GO:0000070	22	GO:0010468	597	1	21	596	4154	0.0016750418760469
GO:0000070	22	GO:0010564	38	6	16	32	4718	0.157894736842105
GO:0000070	22	GO:0015031	161	0	22	161	4589	0
GO:0000070	22	GO:0016044	118	0	22	118	4632	0
GO:0000070	22	GO:0016070	750	1	21	749	4001	0.00133333333333333
GO:0000070	22	GO:0016073	10	0	22	10	4740	0
GO:0000070	22	GO:0016180	10	0	22	10	4740	0
GO:0000070	22	GO:0016192	197	2	20	195	4555	0.0101522842639594
GO:0000070	22	GO:0016197	28	0	22	28	4722	0
GO:0000070	22	GO:0016202	8	0	22	8	4742	0
GO:0000070	22	GO:0016310	322	0	22	322	4428	0
GO:0000070	22	GO:0016485	49	0	22	49	4701	0
GO:0000070	22	GO:0016540	31	0	22	31	4719	0
GO:0000070	22	GO:0016567	48	0	22	48	4702	0
GO:0000070	22	GO:0016568	63	0	22	63	4687	0
GO:0000070	22	GO:0018105	13	0	22	13	4737	0
GO:0000070	22	GO:0018209	16	0	22	16	4734	0
GO:0000070	22	GO:0019219	575	1	21	574	4176	0.00173913043478261
GO:0000070	22	GO:0019222	704	1	21	703	4047	0.00142045454545455
GO:0000070	22	GO:0022008	72	0	22	72	4678	0
GO:0000070	22	GO:0022402	219	22	0	197	4553	0.100456621004566
GO:0000070	22	GO:0022403	170	22	0	148	4602	0.129411764705882
GO:0000070	22	GO:0022607	266	2	20	264	4486	0.0075187969924812
GO:0000070	22	GO:0030182	59	0	22	59	4691	0
GO:0000070	22	GO:0030518	38	0	22	38	4712	0
GO:0000070	22	GO:0030521	29	0	22	29	4721	0
GO:0000070	22	GO:0030522	40	0	22	40	4710	0
GO:0000070	22	GO:0030705	30	0	22	30	4720	0
GO:0000070	22	GO:0031023	13	0	22	13	4737	0
GO:0000070	22	GO:0031323	694	1	21	693	4057	0.00144092219020173
GO:0000070	22	GO:0031325	191	0	22	191	4559	0
GO:0000070	22	GO:0031570	26	0	22	26	4724	0
GO:0000070	22	GO:0031572	5	0	22	5	4745	0
GO:0000070	22	GO:0031576	5	0	22	5	4745	0
GO:0000070	22	GO:0031647	19	0	22	19	4731	0
GO:0000070	22	GO:0032147	27	0	22	27	4723	0
GO:0000070	22	GO:0032446	49	0	22	49	4701	0
GO:0000070	22	GO:0032774	562	1	21	561	4189	0.00177935943060498
GO:0000070	22	GO:0032989	92	0	22	92	4658	0
GO:0000070	22	GO:0033036	218	0	22	218	4532	0
GO:0000070	22	GO:0033043	40	1	21	39	4711	0.025
GO:0000070	22	GO:0033261	10	1	21	9	4741	0.0454545454545455
GO:0000070	22	GO:0035023	16	0	22	16	4734	0
GO:0000070	22	GO:0040007	98	0	22	98	4652	0
GO:0000070	22	GO:0042770	32	1	21	31	4719	0.03125
GO:0000070	22	GO:0043087	17	0	22	17	4733	0
GO:0000070	22	GO:0043412	620	0	22	620	4130	0
GO:0000070	22	GO:0043623	31	1	21	30	4720	0.032258064516129
GO:0000070	22	GO:0043687	475	0	22	475	4275	0
GO:0000070	22	GO:0044260	992	2	20	990	3760	0.00201612903225806
GO:0000070	22	GO:0044265	107	1	21	106	4644	0.00934579439252336
GO:0000070	22	GO:0044267	964	2	20	962	3788	0.0020746887966805
GO:0000070	22	GO:0045184	178	0	22	178	4572	0
GO:0000070	22	GO:0045449	532	1	21	531	4219	0.0018796992481203
GO:0000070	22	GO:0045786	29	1	21	28	4722	0.0344827586206897
GO:0000070	22	GO:0045893	115	0	22	115	4635	0
GO:0000070	22	GO:0045930	11	1	21	10	4740	0.0454545454545455
GO:0000070	22	GO:0045934	170	1	21	169	4581	0.00588235294117647
GO:0000070	22	GO:0045935	147	0	22	147	4603	0
GO:0000070	22	GO:0045941	138	0	22	138	4612	0
GO:0000070	22	GO:0045944	55	0	22	55	4695	0
GO:0000070	22	GO:0046034	6	0	22	6	4744	0
GO:0000070	22	GO:0046578	20	0	22	20	4730	0
GO:0000070	22	GO:0046777	29	0	22	29	4721	0
GO:0000070	22	GO:0046907	291	1	21	290	4460	0.00343642611683849
GO:0000070	22	GO:0048193	57	1	21	56	4694	0.0175438596491228
GO:0000070	22	GO:0048515	6	0	22	6	4744	0
GO:0000070	22	GO:0048518	518	4	18	514	4236	0.00772200772200772
GO:0000070	22	GO:0048634	8	0	22	8	4742	0
GO:0000070	22	GO:0048699	65	0	22	65	4685	0
GO:0000070	22	GO:0050000	6	4	18	2	4748	0.181818181818182
GO:0000070	22	GO:0050790	211	0	22	211	4539	0
GO:0000070	22	GO:0051028	14	0	22	14	4736	0
GO:0000070	22	GO:0051056	24	0	22	24	4726	0
GO:0000070	22	GO:0051128	110	1	21	109	4641	0.00909090909090909
GO:0000070	22	GO:0051168	27	0	22	27	4723	0
GO:0000070	22	GO:0051252	441	1	21	440	4310	0.00226757369614512
GO:0000070	22	GO:0051254	117	0	22	117	4633	0
GO:0000070	22	GO:0051272	7	0	22	7	4743	0
GO:0000070	22	GO:0051276	141	22	0	119	4631	0.156028368794326
GO:0000070	22	GO:0051297	12	0	22	12	4738	0
GO:0000070	22	GO:0051298	6	0	22	6	4744	0
GO:0000070	22	GO:0051301	25	2	20	23	4727	0.08
GO:0000070	22	GO:0051303	6	4	18	2	4748	0.181818181818182
GO:0000070	22	GO:0051320	15	2	20	13	4737	0.0909090909090909
GO:0000070	22	GO:0051321	36	2	20	34	4716	0.0555555555555556
GO:0000070	22	GO:0051325	67	4	18	63	4687	0.0597014925373134
GO:0000070	22	GO:0051327	35	2	20	33	4717	0.0571428571428571
GO:0000070	22	GO:0051329	62	4	18	58	4692	0.0645161290322581
GO:0000070	22	GO:0051338	123	0	22	123	4627	0
GO:0000070	22	GO:0051493	30	0	22	30	4720	0
GO:0000070	22	GO:0051641	358	8	14	350	4400	0.0223463687150838
GO:0000070	22	GO:0051649	345	8	14	337	4413	0.0231884057971014
GO:0000070	22	GO:0051726	133	8	14	125	4625	0.0601503759398496
GO:0000070	22	GO:0065003	252	2	20	250	4500	0.00793650793650794
GO:0000070	22	GO:0065004	40	0	22	40	4710	0
GO:0000075	54	GO:0000075	54	54	0	0	4718	1
GO:0000075	54	GO:0000077	23	23	31	0	4718	0.425925925925926
GO:0000075	54	GO:0000082	25	1	53	24	4694	0.0185185185185185
GO:0000075	54	GO:0000087	82	10	44	72	4646	0.121951219512195
GO:0000075	54	GO:0000165	83	0	54	83	4635	0
GO:0000075	54	GO:0000226	56	6	48	50	4668	0.107142857142857
GO:0000075	54	GO:0000278	165	33	21	132	4586	0.2
GO:0000075	54	GO:0000279	115	14	40	101	4617	0.121739130434783
GO:0000075	54	GO:0000731	6	0	54	6	4712	0
GO:0000075	54	GO:0000819	23	3	51	20	4698	0.0555555555555556
GO:0000075	54	GO:0000902	92	1	53	91	4627	0.0108695652173913
GO:0000075	54	GO:0001570	7	0	54	7	4711	0
GO:0000075	54	GO:0006163	14	1	53	13	4705	0.0185185185185185
GO:0000075	54	GO:0006259	237	25	29	212	4506	0.105485232067511
GO:0000075	54	GO:0006260	113	10	44	103	4615	0.0884955752212389
GO:0000075	54	GO:0006261	47	7	47	40	4678	0.12962962962963
GO:0000075	54	GO:0006270	15	7	47	8	4710	0.12962962962963
GO:0000075	54	GO:0006281	123	17	37	106	4612	0.138211382113821
GO:0000075	54	GO:0006289	19	3	51	16	4702	0.0555555555555556
GO:0000075	54	GO:0006304	11	0	54	11	4707	0
GO:0000075	54	GO:0006305	10	0	54	10	4708	0
GO:0000075	54	GO:0006306	10	0	54	10	4708	0
GO:0000075	54	GO:0006310	46	5	49	41	4677	0.0925925925925926
GO:0000075	54	GO:0006323	33	0	54	33	4685	0
GO:0000075	54	GO:0006325	86	2	52	84	4634	0.0232558139534884
GO:0000075	54	GO:0006350	669	12	42	657	4061	0.0179372197309417
GO:0000075	54	GO:0006351	559	8	46	551	4167	0.0143112701252236
GO:0000075	54	GO:0006352	31	0	54	31	4687	0
GO:0000075	54	GO:0006355	432	8	46	424	4294	0.0185185185185185
GO:0000075	54	GO:0006357	208	6	48	202	4516	0.0288461538461538
GO:0000075	54	GO:0006359	6	1	53	5	4713	0.0185185185185185
GO:0000075	54	GO:0006366	329	6	48	323	4395	0.0182370820668693
GO:0000075	54	GO:0006367	25	0	54	25	4693	0
GO:0000075	54	GO:0006383	17	1	53	16	4702	0.0185185185185185
GO:0000075	54	GO:0006396	155	0	54	155	4563	0
GO:0000075	54	GO:0006406	14	0	54	14	4704	0
GO:0000075	54	GO:0006461	156	6	48	150	4568	0.0384615384615385
GO:0000075	54	GO:0006464	599	5	49	594	4124	0.00834724540901502
GO:0000075	54	GO:0006468	277	3	51	274	4444	0.0108303249097473
GO:0000075	54	GO:0006512	55	1	53	54	4664	0.0181818181818182
GO:0000075	54	GO:0006793	399	5	49	394	4324	0.012531328320802
GO:0000075	54	GO:0006796	399	5	49	394	4324	0.012531328320802
GO:0000075	54	GO:0006886	148	2	52	146	4572	0.0135135135135135
GO:0000075	54	GO:0006892	18	0	54	18	4700	0
GO:0000075	54	GO:0006895	6	0	54	6	4712	0
GO:0000075	54	GO:0006897	72	0	54	72	4646	0
GO:0000075	54	GO:0006974	157	31	23	126	4592	0.197452229299363
GO:0000075	54	GO:0006996	484	13	41	471	4247	0.0268595041322314
GO:0000075	54	GO:0007010	232	8	46	224	4494	0.0344827586206897
GO:0000075	54	GO:0007017	84	7	47	77	4641	0.0833333333333333
GO:0000075	54	GO:0007018	17	0	54	17	4701	0
GO:0000075	54	GO:0007030	8	0	54	8	4710	0
GO:0000075	54	GO:0007049	306	54	0	252	4466	0.176470588235294
GO:0000075	54	GO:0007050	40	5	49	35	4683	0.0925925925925926
GO:0000075	54	GO:0007051	17	4	50	13	4705	0.0740740740740741
GO:0000075	54	GO:0007052	9	2	52	7	4711	0.037037037037037
GO:0000075	54	GO:0007059	39	5	49	34	4684	0.0925925925925926
GO:0000075	54	GO:0007062	6	1	53	5	4713	0.0185185185185185
GO:0000075	54	GO:0007067	79	10	44	69	4649	0.126582278481013
GO:0000075	54	GO:0007091	5	0	54	5	4713	0
GO:0000075	54	GO:0007093	28	28	26	0	4718	0.518518518518518
GO:0000075	54	GO:0007094	6	6	48	0	4718	0.111111111111111
GO:0000075	54	GO:0007098	9	1	53	8	4710	0.0185185185185185
GO:0000075	54	GO:0007126	35	5	49	30	4688	0.0925925925925926
GO:0000075	54	GO:0007127	20	3	51	17	4701	0.0555555555555556
GO:0000075	54	GO:0007131	17	2	52	15	4703	0.037037037037037
GO:0000075	54	GO:0007163	17	1	53	16	4702	0.0185185185185185
GO:0000075	54	GO:0007167	125	1	53	124	4594	0.008
GO:0000075	54	GO:0007169	84	0	54	84	4634	0
GO:0000075	54	GO:0007242	539	30	24	509	4209	0.0556586270871985
GO:0000075	54	GO:0007264	76	0	54	76	4642	0
GO:0000075	54	GO:0007265	58	0	54	58	4660	0
GO:0000075	54	GO:0007286	5	0	54	5	4713	0
GO:0000075	54	GO:0007346	47	31	23	16	4702	0.574074074074074
GO:0000075	54	GO:0007507	23	0	54	23	4695	0
GO:0000075	54	GO:0008104	198	4	50	194	4524	0.0202020202020202
GO:0000075	54	GO:0008286	15	0	54	15	4703	0
GO:0000075	54	GO:0009108	12	0	54	12	4706	0
GO:0000075	54	GO:0009150	10	1	53	9	4709	0.0185185185185185
GO:0000075	54	GO:0009259	15	1	53	14	4704	0.0185185185185185
GO:0000075	54	GO:0009719	188	31	23	157	4561	0.164893617021277
GO:0000075	54	GO:0009893	195	7	47	188	4530	0.0358974358974359
GO:0000075	54	GO:0009966	179	1	53	178	4540	0.00558659217877095
GO:0000075	54	GO:0010212	11	4	50	7	4711	0.0740740740740741
GO:0000075	54	GO:0010324	72	0	54	72	4646	0
GO:0000075	54	GO:0010467	937	12	42	925	3793	0.0128068303094984
GO:0000075	54	GO:0010468	597	12	42	585	4133	0.0201005025125628
GO:0000075	54	GO:0010564	38	7	47	31	4687	0.12962962962963
GO:0000075	54	GO:0015031	161	2	52	159	4559	0.0124223602484472
GO:0000075	54	GO:0016044	118	0	54	118	4600	0
GO:0000075	54	GO:0016070	750	8	46	742	3976	0.0106666666666667
GO:0000075	54	GO:0016073	10	0	54	10	4708	0
GO:0000075	54	GO:0016180	10	0	54	10	4708	0
GO:0000075	54	GO:0016192	197	1	53	196	4522	0.0050761421319797
GO:0000075	54	GO:0016197	28	0	54	28	4690	0
GO:0000075	54	GO:0016202	8	2	52	6	4712	0.037037037037037
GO:0000075	54	GO:0016310	322	5	49	317	4401	0.015527950310559
GO:0000075	54	GO:0016485	49	0	54	49	4669	0
GO:0000075	54	GO:0016540	31	0	54	31	4687	0
GO:0000075	54	GO:0016567	48	1	53	47	4671	0.0185185185185185
GO:0000075	54	GO:0016568	63	2	52	61	4657	0.0317460317460317
GO:0000075	54	GO:0018105	13	0	54	13	4705	0
GO:0000075	54	GO:0018209	16	0	54	16	4702	0
GO:0000075	54	GO:0019219	575	20	34	555	4163	0.0347826086956522
GO:0000075	54	GO:0019222	704	21	33	683	4035	0.0298295454545455
GO:0000075	54	GO:0022008	72	0	54	72	4646	0
GO:0000075	54	GO:0022402	219	27	27	192	4526	0.123287671232877
GO:0000075	54	GO:0022403	170	21	33	149	4569	0.123529411764706
GO:0000075	54	GO:0022607	266	6	48	260	4458	0.0225563909774436
GO:0000075	54	GO:0030182	59	0	54	59	4659	0
GO:0000075	54	GO:0030518	38	2	52	36	4682	0.037037037037037
GO:0000075	54	GO:0030521	29	2	52	27	4691	0.037037037037037
GO:0000075	54	GO:0030522	40	2	52	38	4680	0.037037037037037
GO:0000075	54	GO:0030705	30	0	54	30	4688	0
GO:0000075	54	GO:0031023	13	1	53	12	4706	0.0185185185185185
GO:0000075	54	GO:0031323	694	21	33	673	4045	0.0302593659942363
GO:0000075	54	GO:0031325	191	7	47	184	4534	0.0366492146596859
GO:0000075	54	GO:0031570	26	26	28	0	4718	0.481481481481481
GO:0000075	54	GO:0031572	5	5	49	0	4718	0.0925925925925926
GO:0000075	54	GO:0031576	5	5	49	0	4718	0.0925925925925926
GO:0000075	54	GO:0031647	19	2	52	17	4701	0.037037037037037
GO:0000075	54	GO:0032147	27	0	54	27	4691	0
GO:0000075	54	GO:0032446	49	1	53	48	4670	0.0185185185185185
GO:0000075	54	GO:0032774	562	8	46	554	4164	0.0142348754448399
GO:0000075	54	GO:0032989	92	1	53	91	4627	0.0108695652173913
GO:0000075	54	GO:0033036	218	4	50	214	4504	0.018348623853211
GO:0000075	54	GO:0033043	40	3	51	37	4681	0.0555555555555556
GO:0000075	54	GO:0033261	10	1	53	9	4709	0.0185185185185185
GO:0000075	54	GO:0035023	16	0	54	16	4702	0
GO:0000075	54	GO:0040007	98	4	50	94	4624	0.0408163265306122
GO:0000075	54	GO:0042770	32	25	29	7	4711	0.462962962962963
GO:0000075	54	GO:0043087	17	0	54	17	4701	0
GO:0000075	54	GO:0043412	620	5	49	615	4103	0.00806451612903226
GO:0000075	54	GO:0043623	31	1	53	30	4688	0.0185185185185185
GO:0000075	54	GO:0043687	475	5	49	470	4248	0.0105263157894737
GO:0000075	54	GO:0044260	992	8	46	984	3734	0.00806451612903226
GO:0000075	54	GO:0044265	107	0	54	107	4611	0
GO:0000075	54	GO:0044267	964	8	46	956	3762	0.00829875518672199
GO:0000075	54	GO:0045184	178	2	52	176	4542	0.0112359550561798
GO:0000075	54	GO:0045449	532	12	42	520	4198	0.0225563909774436
GO:0000075	54	GO:0045786	29	5	49	24	4694	0.0925925925925926
GO:0000075	54	GO:0045893	115	4	50	111	4607	0.0347826086956522
GO:0000075	54	GO:0045930	11	4	50	7	4711	0.0740740740740741
GO:0000075	54	GO:0045934	170	14	40	156	4562	0.0823529411764706
GO:0000075	54	GO:0045935	147	5	49	142	4576	0.0340136054421769
GO:0000075	54	GO:0045941	138	5	49	133	4585	0.036231884057971
GO:0000075	54	GO:0045944	55	2	52	53	4665	0.0363636363636364
GO:0000075	54	GO:0046034	6	1	53	5	4713	0.0185185185185185
GO:0000075	54	GO:0046578	20	0	54	20	4698	0
GO:0000075	54	GO:0046777	29	0	54	29	4689	0
GO:0000075	54	GO:0046907	291	3	51	288	4430	0.0103092783505155
GO:0000075	54	GO:0048193	57	1	53	56	4662	0.0175438596491228
GO:0000075	54	GO:0048515	6	0	54	6	4712	0
GO:0000075	54	GO:0048518	518	13	41	505	4213	0.0250965250965251
GO:0000075	54	GO:0048634	8	2	52	6	4712	0.037037037037037
GO:0000075	54	GO:0048699	65	0	54	65	4653	0
GO:0000075	54	GO:0050000	6	2	52	4	4714	0.037037037037037
GO:0000075	54	GO:0050790	211	8	46	203	4515	0.037914691943128
GO:0000075	54	GO:0051028	14	0	54	14	4704	0
GO:0000075	54	GO:0051056	24	0	54	24	4694	0
GO:0000075	54	GO:0051128	110	3	51	107	4611	0.0272727272727273
GO:0000075	54	GO:0051168	27	0	54	27	4691	0
GO:0000075	54	GO:0051252	441	8	46	433	4285	0.018140589569161
GO:0000075	54	GO:0051254	117	4	50	113	4605	0.0341880341880342
GO:0000075	54	GO:0051272	7	0	54	7	4711	0
GO:0000075	54	GO:0051276	141	7	47	134	4584	0.049645390070922
GO:0000075	54	GO:0051297	12	1	53	11	4707	0.0185185185185185
GO:0000075	54	GO:0051298	6	1	53	5	4713	0.0185185185185185
GO:0000075	54	GO:0051301	25	2	52	23	4695	0.037037037037037
GO:0000075	54	GO:0051303	6	2	52	4	4714	0.037037037037037
GO:0000075	54	GO:0051320	15	1	53	14	4704	0.0185185185185185
GO:0000075	54	GO:0051321	36	5	49	31	4687	0.0925925925925926
GO:0000075	54	GO:0051325	67	10	44	57	4661	0.149253731343284
GO:0000075	54	GO:0051327	35	5	49	30	4688	0.0925925925925926
GO:0000075	54	GO:0051329	62	8	46	54	4664	0.129032258064516
GO:0000075	54	GO:0051338	123	6	48	117	4601	0.0487804878048781
GO:0000075	54	GO:0051493	30	2	52	28	4690	0.037037037037037
GO:0000075	54	GO:0051641	358	6	48	352	4366	0.0167597765363128
GO:0000075	54	GO:0051649	345	6	48	339	4379	0.0173913043478261
GO:0000075	54	GO:0051726	133	54	0	79	4639	0.406015037593985
GO:0000075	54	GO:0065003	252	6	48	246	4472	0.0238095238095238
GO:0000075	54	GO:0065004	40	0	54	40	4678	0
GO:0000077	23	GO:0000077	23	23	0	0	4749	1
GO:0000077	23	GO:0000082	25	0	23	25	4724	0
GO:0000077	23	GO:0000087	82	0	23	82	4667	0
GO:0000077	23	GO:0000165	83	0	23	83	4666	0
GO:0000077	23	GO:0000226	56	0	23	56	4693	0
GO:0000077	23	GO:0000278	165	13	10	152	4597	0.0787878787878788
GO:0000077	23	GO:0000279	115	2	21	113	4636	0.0173913043478261
GO:0000077	23	GO:0000731	6	0	23	6	4743	0
GO:0000077	23	GO:0000819	23	0	23	23	4726	0
GO:0000077	23	GO:0000902	92	0	23	92	4657	0
GO:0000077	23	GO:0001570	7	0	23	7	4742	0
GO:0000077	23	GO:0006163	14	0	23	14	4735	0
GO:0000077	23	GO:0006259	237	11	12	226	4523	0.0464135021097046
GO:0000077	23	GO:0006260	113	6	17	107	4642	0.0530973451327434
GO:0000077	23	GO:0006261	47	4	19	43	4706	0.0851063829787234
GO:0000077	23	GO:0006270	15	4	19	11	4738	0.173913043478261
GO:0000077	23	GO:0006281	123	9	14	114	4635	0.0731707317073171
GO:0000077	23	GO:0006289	19	0	23	19	4730	0
GO:0000077	23	GO:0006304	11	0	23	11	4738	0
GO:0000077	23	GO:0006305	10	0	23	10	4739	0
GO:0000077	23	GO:0006306	10	0	23	10	4739	0
GO:0000077	23	GO:0006310	46	2	21	44	4705	0.0434782608695652
GO:0000077	23	GO:0006323	33	0	23	33	4716	0
GO:0000077	23	GO:0006325	86	1	22	85	4664	0.0116279069767442
GO:0000077	23	GO:0006350	669	4	19	665	4084	0.00597907324364723
GO:0000077	23	GO:0006351	559	2	21	557	4192	0.0035778175313059
GO:0000077	23	GO:0006352	31	0	23	31	4718	0
GO:0000077	23	GO:0006355	432	2	21	430	4319	0.00462962962962963
GO:0000077	23	GO:0006357	208	1	22	207	4542	0.00480769230769231
GO:0000077	23	GO:0006359	6	0	23	6	4743	0
GO:0000077	23	GO:0006366	329	1	22	328	4421	0.00303951367781155
GO:0000077	23	GO:0006367	25	0	23	25	4724	0
GO:0000077	23	GO:0006383	17	0	23	17	4732	0
GO:0000077	23	GO:0006396	155	0	23	155	4594	0
GO:0000077	23	GO:0006406	14	0	23	14	4735	0
GO:0000077	23	GO:0006461	156	2	21	154	4595	0.0128205128205128
GO:0000077	23	GO:0006464	599	3	20	596	4153	0.00500834724540901
GO:0000077	23	GO:0006468	277	2	21	275	4474	0.0072202166064982
GO:0000077	23	GO:0006512	55	0	23	55	4694	0
GO:0000077	23	GO:0006793	399	3	20	396	4353	0.0075187969924812
GO:0000077	23	GO:0006796	399	3	20	396	4353	0.0075187969924812
GO:0000077	23	GO:0006886	148	1	22	147	4602	0.00675675675675676
GO:0000077	23	GO:0006892	18	0	23	18	4731	0
GO:0000077	23	GO:0006895	6	0	23	6	4743	0
GO:0000077	23	GO:0006897	72	0	23	72	4677	0
GO:0000077	23	GO:0006974	157	23	0	134	4615	0.146496815286624
GO:0000077	23	GO:0006996	484	3	20	481	4268	0.00619834710743802
GO:0000077	23	GO:0007010	232	1	22	231	4518	0.00431034482758621
GO:0000077	23	GO:0007017	84	1	22	83	4666	0.0119047619047619
GO:0000077	23	GO:0007018	17	0	23	17	4732	0
GO:0000077	23	GO:0007030	8	0	23	8	4741	0
GO:0000077	23	GO:0007049	306	23	0	283	4466	0.0751633986928105
GO:0000077	23	GO:0007050	40	3	20	37	4712	0.075
GO:0000077	23	GO:0007051	17	0	23	17	4732	0
GO:0000077	23	GO:0007052	9	0	23	9	4740	0
GO:0000077	23	GO:0007059	39	0	23	39	4710	0
GO:0000077	23	GO:0007062	6	0	23	6	4743	0
GO:0000077	23	GO:0007067	79	0	23	79	4670	0
GO:0000077	23	GO:0007091	5	0	23	5	4744	0
GO:0000077	23	GO:0007093	28	12	11	16	4733	0.428571428571429
GO:0000077	23	GO:0007094	6	0	23	6	4743	0
GO:0000077	23	GO:0007098	9	0	23	9	4740	0
GO:0000077	23	GO:0007126	35	2	21	33	4716	0.0571428571428571
GO:0000077	23	GO:0007127	20	2	21	18	4731	0.0869565217391304
GO:0000077	23	GO:0007131	17	1	22	16	4733	0.0434782608695652
GO:0000077	23	GO:0007163	17	0	23	17	4732	0
GO:0000077	23	GO:0007167	125	0	23	125	4624	0
GO:0000077	23	GO:0007169	84	0	23	84	4665	0
GO:0000077	23	GO:0007242	539	23	0	516	4233	0.0426716141001855
GO:0000077	23	GO:0007264	76	0	23	76	4673	0
GO:0000077	23	GO:0007265	58	0	23	58	4691	0
GO:0000077	23	GO:0007286	5	0	23	5	4744	0
GO:0000077	23	GO:0007346	47	12	11	35	4714	0.25531914893617
GO:0000077	23	GO:0007507	23	0	23	23	4726	0
GO:0000077	23	GO:0008104	198	1	22	197	4552	0.00505050505050505
GO:0000077	23	GO:0008286	15	0	23	15	4734	0
GO:0000077	23	GO:0009108	12	0	23	12	4737	0
GO:0000077	23	GO:0009150	10	0	23	10	4739	0
GO:0000077	23	GO:0009259	15	0	23	15	4734	0
GO:0000077	23	GO:0009719	188	23	0	165	4584	0.122340425531915
GO:0000077	23	GO:0009893	195	2	21	193	4556	0.0102564102564103
GO:0000077	23	GO:0009966	179	0	23	179	4570	0
GO:0000077	23	GO:0010212	11	3	20	8	4741	0.130434782608696
GO:0000077	23	GO:0010324	72	0	23	72	4677	0
GO:0000077	23	GO:0010467	937	4	19	933	3816	0.00426894343649947
GO:0000077	23	GO:0010468	597	4	19	593	4156	0.0067001675041876
GO:0000077	23	GO:0010564	38	1	22	37	4712	0.0263157894736842
GO:0000077	23	GO:0015031	161	1	22	160	4589	0.0062111801242236
GO:0000077	23	GO:0016044	118	0	23	118	4631	0
GO:0000077	23	GO:0016070	750	2	21	748	4001	0.00266666666666667
GO:0000077	23	GO:0016073	10	0	23	10	4739	0
GO:0000077	23	GO:0016180	10	0	23	10	4739	0
GO:0000077	23	GO:0016192	197	0	23	197	4552	0
GO:0000077	23	GO:0016197	28	0	23	28	4721	0
GO:0000077	23	GO:0016202	8	0	23	8	4741	0
GO:0000077	23	GO:0016310	322	3	20	319	4430	0.0093167701863354
GO:0000077	23	GO:0016485	49	0	23	49	4700	0
GO:0000077	23	GO:0016540	31	0	23	31	4718	0
GO:0000077	23	GO:0016567	48	0	23	48	4701	0
GO:0000077	23	GO:0016568	63	1	22	62	4687	0.0158730158730159
GO:0000077	23	GO:0018105	13	0	23	13	4736	0
GO:0000077	23	GO:0018209	16	0	23	16	4733	0
GO:0000077	23	GO:0019219	575	9	14	566	4183	0.0156521739130435
GO:0000077	23	GO:0019222	704	9	14	695	4054	0.0127840909090909
GO:0000077	23	GO:0022008	72	0	23	72	4677	0
GO:0000077	23	GO:0022402	219	9	14	210	4539	0.0410958904109589
GO:0000077	23	GO:0022403	170	6	17	164	4585	0.0352941176470588
GO:0000077	23	GO:0022607	266	2	21	264	4485	0.0075187969924812
GO:0000077	23	GO:0030182	59	0	23	59	4690	0
GO:0000077	23	GO:0030518	38	0	23	38	4711	0
GO:0000077	23	GO:0030521	29	0	23	29	4720	0
GO:0000077	23	GO:0030522	40	0	23	40	4709	0
GO:0000077	23	GO:0030705	30	0	23	30	4719	0
GO:0000077	23	GO:0031023	13	0	23	13	4736	0
GO:0000077	23	GO:0031323	694	9	14	685	4064	0.0129682997118156
GO:0000077	23	GO:0031325	191	2	21	189	4560	0.0104712041884817
GO:0000077	23	GO:0031570	26	23	0	3	4746	0.884615384615385
GO:0000077	23	GO:0031572	5	5	18	0	4749	0.217391304347826
GO:0000077	23	GO:0031576	5	5	18	0	4749	0.217391304347826
GO:0000077	23	GO:0031647	19	2	21	17	4732	0.0869565217391304
GO:0000077	23	GO:0032147	27	0	23	27	4722	0
GO:0000077	23	GO:0032446	49	0	23	49	4700	0
GO:0000077	23	GO:0032774	562	2	21	560	4189	0.00355871886120996
GO:0000077	23	GO:0032989	92	0	23	92	4657	0
GO:0000077	23	GO:0033036	218	1	22	217	4532	0.00458715596330275
GO:0000077	23	GO:0033043	40	1	22	39	4710	0.025
GO:0000077	23	GO:0033261	10	1	22	9	4740	0.0434782608695652
GO:0000077	23	GO:0035023	16	0	23	16	4733	0
GO:0000077	23	GO:0040007	98	1	22	97	4652	0.0102040816326531
GO:0000077	23	GO:0042770	32	23	0	9	4740	0.71875
GO:0000077	23	GO:0043087	17	0	23	17	4732	0
GO:0000077	23	GO:0043412	620	3	20	617	4132	0.00483870967741936
GO:0000077	23	GO:0043623	31	0	23	31	4718	0
GO:0000077	23	GO:0043687	475	3	20	472	4277	0.00631578947368421
GO:0000077	23	GO:0044260	992	4	19	988	3761	0.00403225806451613
GO:0000077	23	GO:0044265	107	0	23	107	4642	0
GO:0000077	23	GO:0044267	964	4	19	960	3789	0.004149377593361
GO:0000077	23	GO:0045184	178	1	22	177	4572	0.00561797752808989
GO:0000077	23	GO:0045449	532	4	19	528	4221	0.0075187969924812
GO:0000077	23	GO:0045786	29	2	21	27	4722	0.0689655172413793
GO:0000077	23	GO:0045893	115	0	23	115	4634	0
GO:0000077	23	GO:0045930	11	2	21	9	4740	0.0869565217391304
GO:0000077	23	GO:0045934	170	7	16	163	4586	0.0411764705882353
GO:0000077	23	GO:0045935	147	1	22	146	4603	0.00680272108843537
GO:0000077	23	GO:0045941	138	1	22	137	4612	0.0072463768115942
GO:0000077	23	GO:0045944	55	0	23	55	4694	0
GO:0000077	23	GO:0046034	6	0	23	6	4743	0
GO:0000077	23	GO:0046578	20	0	23	20	4729	0
GO:0000077	23	GO:0046777	29	0	23	29	4720	0
GO:0000077	23	GO:0046907	291	1	22	290	4459	0.00343642611683849
GO:0000077	23	GO:0048193	57	0	23	57	4692	0
GO:0000077	23	GO:0048515	6	0	23	6	4743	0
GO:0000077	23	GO:0048518	518	5	18	513	4236	0.00965250965250965
GO:0000077	23	GO:0048634	8	0	23	8	4741	0
GO:0000077	23	GO:0048699	65	0	23	65	4684	0
GO:0000077	23	GO:0050000	6	0	23	6	4743	0
GO:0000077	23	GO:0050790	211	2	21	209	4540	0.00947867298578199
GO:0000077	23	GO:0051028	14	0	23	14	4735	0
GO:0000077	23	GO:0051056	24	0	23	24	4725	0
GO:0000077	23	GO:0051128	110	1	22	109	4640	0.00909090909090909
GO:0000077	23	GO:0051168	27	0	23	27	4722	0
GO:0000077	23	GO:0051252	441	2	21	439	4310	0.00453514739229025
GO:0000077	23	GO:0051254	117	0	23	117	4632	0
GO:0000077	23	GO:0051272	7	0	23	7	4742	0
GO:0000077	23	GO:0051276	141	2	21	139	4610	0.0141843971631206
GO:0000077	23	GO:0051297	12	0	23	12	4737	0
GO:0000077	23	GO:0051298	6	0	23	6	4743	0
GO:0000077	23	GO:0051301	25	1	22	24	4725	0.04
GO:0000077	23	GO:0051303	6	0	23	6	4743	0
GO:0000077	23	GO:0051320	15	1	22	14	4735	0.0434782608695652
GO:0000077	23	GO:0051321	36	2	21	34	4715	0.0555555555555556
GO:0000077	23	GO:0051325	67	4	19	63	4686	0.0597014925373134
GO:0000077	23	GO:0051327	35	2	21	33	4716	0.0571428571428571
GO:0000077	23	GO:0051329	62	3	20	59	4690	0.0483870967741935
GO:0000077	23	GO:0051338	123	2	21	121	4628	0.016260162601626
GO:0000077	23	GO:0051493	30	0	23	30	4719	0
GO:0000077	23	GO:0051641	358	1	22	357	4392	0.00279329608938547
GO:0000077	23	GO:0051649	345	1	22	344	4405	0.00289855072463768
GO:0000077	23	GO:0051726	133	23	0	110	4639	0.172932330827068
GO:0000077	23	GO:0065003	252	2	21	250	4499	0.00793650793650794
GO:0000077	23	GO:0065004	40	0	23	40	4709	0
GO:0000082	25	GO:0000082	25	25	0	0	4747	1
GO:0000082	25	GO:0000087	82	1	24	81	4666	0.0121951219512195
GO:0000082	25	GO:0000165	83	0	25	83	4664	0
GO:0000082	25	GO:0000226	56	0	25	56	4691	0
GO:0000082	25	GO:0000278	165	25	0	140	4607	0.151515151515152
GO:0000082	25	GO:0000279	115	1	24	114	4633	0.00869565217391304
GO:0000082	25	GO:0000731	6	1	24	5	4742	0.04
GO:0000082	25	GO:0000819	23	1	24	22	4725	0.04
GO:0000082	25	GO:0000902	92	0	25	92	4655	0
GO:0000082	25	GO:0001570	7	0	25	7	4740	0
GO:0000082	25	GO:0006163	14	0	25	14	4733	0
GO:0000082	25	GO:0006259	237	4	21	233	4514	0.0168776371308017
GO:0000082	25	GO:0006260	113	3	22	110	4637	0.0265486725663717
GO:0000082	25	GO:0006261	47	1	24	46	4701	0.0212765957446809
GO:0000082	25	GO:0006270	15	1	24	14	4733	0.04
GO:0000082	25	GO:0006281	123	1	24	122	4625	0.00813008130081301
GO:0000082	25	GO:0006289	19	0	25	19	4728	0
GO:0000082	25	GO:0006304	11	0	25	11	4736	0
GO:0000082	25	GO:0006305	10	0	25	10	4737	0
GO:0000082	25	GO:0006306	10	0	25	10	4737	0
GO:0000082	25	GO:0006310	46	0	25	46	4701	0
GO:0000082	25	GO:0006323	33	1	24	32	4715	0.0303030303030303
GO:0000082	25	GO:0006325	86	0	25	86	4661	0
GO:0000082	25	GO:0006350	669	5	20	664	4083	0.00747384155455904
GO:0000082	25	GO:0006351	559	2	23	557	4190	0.0035778175313059
GO:0000082	25	GO:0006352	31	0	25	31	4716	0
GO:0000082	25	GO:0006355	432	2	23	430	4317	0.00462962962962963
GO:0000082	25	GO:0006357	208	1	24	207	4540	0.00480769230769231
GO:0000082	25	GO:0006359	6	0	25	6	4741	0
GO:0000082	25	GO:0006366	329	1	24	328	4419	0.00303951367781155
GO:0000082	25	GO:0006367	25	0	25	25	4722	0
GO:0000082	25	GO:0006383	17	0	25	17	4730	0
GO:0000082	25	GO:0006396	155	0	25	155	4592	0
GO:0000082	25	GO:0006406	14	0	25	14	4733	0
GO:0000082	25	GO:0006461	156	0	25	156	4591	0
GO:0000082	25	GO:0006464	599	5	20	594	4153	0.00834724540901502
GO:0000082	25	GO:0006468	277	3	22	274	4473	0.0108303249097473
GO:0000082	25	GO:0006512	55	1	24	54	4693	0.0181818181818182
GO:0000082	25	GO:0006793	399	7	18	392	4355	0.0175438596491228
GO:0000082	25	GO:0006796	399	7	18	392	4355	0.0175438596491228
GO:0000082	25	GO:0006886	148	0	25	148	4599	0
GO:0000082	25	GO:0006892	18	0	25	18	4729	0
GO:0000082	25	GO:0006895	6	0	25	6	4741	0
GO:0000082	25	GO:0006897	72	0	25	72	4675	0
GO:0000082	25	GO:0006974	157	2	23	155	4592	0.0127388535031847
GO:0000082	25	GO:0006996	484	2	23	482	4265	0.00413223140495868
GO:0000082	25	GO:0007010	232	0	25	232	4515	0
GO:0000082	25	GO:0007017	84	0	25	84	4663	0
GO:0000082	25	GO:0007018	17	0	25	17	4730	0
GO:0000082	25	GO:0007030	8	0	25	8	4739	0
GO:0000082	25	GO:0007049	306	25	0	281	4466	0.0816993464052288
GO:0000082	25	GO:0007050	40	8	17	32	4715	0.2
GO:0000082	25	GO:0007051	17	0	25	17	4730	0
GO:0000082	25	GO:0007052	9	0	25	9	4738	0
GO:0000082	25	GO:0007059	39	1	24	38	4709	0.0256410256410256
GO:0000082	25	GO:0007062	6	0	25	6	4741	0
GO:0000082	25	GO:0007067	79	1	24	78	4669	0.0126582278481013
GO:0000082	25	GO:0007091	5	0	25	5	4742	0
GO:0000082	25	GO:0007093	28	0	25	28	4719	0
GO:0000082	25	GO:0007094	6	0	25	6	4741	0
GO:0000082	25	GO:0007098	9	0	25	9	4738	0
GO:0000082	25	GO:0007126	35	0	25	35	4712	0
GO:0000082	25	GO:0007127	20	0	25	20	4727	0
GO:0000082	25	GO:0007131	17	0	25	17	4730	0
GO:0000082	25	GO:0007163	17	0	25	17	4730	0
GO:0000082	25	GO:0007167	125	2	23	123	4624	0.016
GO:0000082	25	GO:0007169	84	0	25	84	4663	0
GO:0000082	25	GO:0007242	539	3	22	536	4211	0.00556586270871985
GO:0000082	25	GO:0007264	76	0	25	76	4671	0
GO:0000082	25	GO:0007265	58	0	25	58	4689	0
GO:0000082	25	GO:0007286	5	0	25	5	4742	0
GO:0000082	25	GO:0007346	47	1	24	46	4701	0.0212765957446809
GO:0000082	25	GO:0007507	23	0	25	23	4724	0
GO:0000082	25	GO:0008104	198	0	25	198	4549	0
GO:0000082	25	GO:0008286	15	0	25	15	4732	0
GO:0000082	25	GO:0009108	12	0	25	12	4735	0
GO:0000082	25	GO:0009150	10	0	25	10	4737	0
GO:0000082	25	GO:0009259	15	0	25	15	4732	0
GO:0000082	25	GO:0009719	188	3	22	185	4562	0.0159574468085106
GO:0000082	25	GO:0009893	195	2	23	193	4554	0.0102564102564103
GO:0000082	25	GO:0009966	179	2	23	177	4570	0.0111731843575419
GO:0000082	25	GO:0010212	11	0	25	11	4736	0
GO:0000082	25	GO:0010324	72	0	25	72	4675	0
GO:0000082	25	GO:0010467	937	6	19	931	3816	0.0064034151547492
GO:0000082	25	GO:0010468	597	6	19	591	4156	0.0100502512562814
GO:0000082	25	GO:0010564	38	2	23	36	4711	0.0526315789473684
GO:0000082	25	GO:0015031	161	0	25	161	4586	0
GO:0000082	25	GO:0016044	118	0	25	118	4629	0
GO:0000082	25	GO:0016070	750	3	22	747	4000	0.004
GO:0000082	25	GO:0016073	10	0	25	10	4737	0
GO:0000082	25	GO:0016180	10	0	25	10	4737	0
GO:0000082	25	GO:0016192	197	0	25	197	4550	0
GO:0000082	25	GO:0016197	28	0	25	28	4719	0
GO:0000082	25	GO:0016202	8	0	25	8	4739	0
GO:0000082	25	GO:0016310	322	6	19	316	4431	0.0186335403726708
GO:0000082	25	GO:0016485	49	0	25	49	4698	0
GO:0000082	25	GO:0016540	31	0	25	31	4716	0
GO:0000082	25	GO:0016567	48	0	25	48	4699	0
GO:0000082	25	GO:0016568	63	0	25	63	4684	0
GO:0000082	25	GO:0018105	13	0	25	13	4734	0
GO:0000082	25	GO:0018209	16	0	25	16	4731	0
GO:0000082	25	GO:0019219	575	5	20	570	4177	0.00869565217391304
GO:0000082	25	GO:0019222	704	7	18	697	4050	0.00994318181818182
GO:0000082	25	GO:0022008	72	0	25	72	4675	0
GO:0000082	25	GO:0022402	219	25	0	194	4553	0.114155251141553
GO:0000082	25	GO:0022403	170	25	0	145	4602	0.147058823529412
GO:0000082	25	GO:0022607	266	0	25	266	4481	0
GO:0000082	25	GO:0030182	59	0	25	59	4688	0
GO:0000082	25	GO:0030518	38	1	24	37	4710	0.0263157894736842
GO:0000082	25	GO:0030521	29	1	24	28	4719	0.0344827586206897
GO:0000082	25	GO:0030522	40	1	24	39	4708	0.025
GO:0000082	25	GO:0030705	30	0	25	30	4717	0
GO:0000082	25	GO:0031023	13	0	25	13	4734	0
GO:0000082	25	GO:0031323	694	7	18	687	4060	0.0100864553314121
GO:0000082	25	GO:0031325	191	2	23	189	4558	0.0104712041884817
GO:0000082	25	GO:0031570	26	0	25	26	4721	0
GO:0000082	25	GO:0031572	5	0	25	5	4742	0
GO:0000082	25	GO:0031576	5	0	25	5	4742	0
GO:0000082	25	GO:0031647	19	0	25	19	4728	0
GO:0000082	25	GO:0032147	27	0	25	27	4720	0
GO:0000082	25	GO:0032446	49	0	25	49	4698	0
GO:0000082	25	GO:0032774	562	2	23	560	4187	0.00355871886120996
GO:0000082	25	GO:0032989	92	0	25	92	4655	0
GO:0000082	25	GO:0033036	218	0	25	218	4529	0
GO:0000082	25	GO:0033043	40	0	25	40	4707	0
GO:0000082	25	GO:0033261	10	1	24	9	4738	0.04
GO:0000082	25	GO:0035023	16	0	25	16	4731	0
GO:0000082	25	GO:0040007	98	4	21	94	4653	0.0408163265306122
GO:0000082	25	GO:0042770	32	0	25	32	4715	0
GO:0000082	25	GO:0043087	17	0	25	17	4730	0
GO:0000082	25	GO:0043412	620	5	20	615	4132	0.00806451612903226
GO:0000082	25	GO:0043623	31	0	25	31	4716	0
GO:0000082	25	GO:0043687	475	5	20	470	4277	0.0105263157894737
GO:0000082	25	GO:0044260	992	5	20	987	3760	0.00504032258064516
GO:0000082	25	GO:0044265	107	1	24	106	4641	0.00934579439252336
GO:0000082	25	GO:0044267	964	5	20	959	3788	0.00518672199170124
GO:0000082	25	GO:0045184	178	0	25	178	4569	0
GO:0000082	25	GO:0045449	532	5	20	527	4220	0.0093984962406015
GO:0000082	25	GO:0045786	29	2	23	27	4720	0.0689655172413793
GO:0000082	25	GO:0045893	115	1	24	114	4633	0.00869565217391304
GO:0000082	25	GO:0045930	11	0	25	11	4736	0
GO:0000082	25	GO:0045934	170	0	25	170	4577	0
GO:0000082	25	GO:0045935	147	2	23	145	4602	0.0136054421768707
GO:0000082	25	GO:0045941	138	2	23	136	4611	0.0144927536231884
GO:0000082	25	GO:0045944	55	0	25	55	4692	0
GO:0000082	25	GO:0046034	6	0	25	6	4741	0
GO:0000082	25	GO:0046578	20	0	25	20	4727	0
GO:0000082	25	GO:0046777	29	0	25	29	4718	0
GO:0000082	25	GO:0046907	291	0	25	291	4456	0
GO:0000082	25	GO:0048193	57	0	25	57	4690	0
GO:0000082	25	GO:0048515	6	0	25	6	4741	0
GO:0000082	25	GO:0048518	518	14	11	504	4243	0.027027027027027
GO:0000082	25	GO:0048634	8	0	25	8	4739	0
GO:0000082	25	GO:0048699	65	0	25	65	4682	0
GO:0000082	25	GO:0050000	6	1	24	5	4742	0.04
GO:0000082	25	GO:0050790	211	3	22	208	4539	0.014218009478673
GO:0000082	25	GO:0051028	14	0	25	14	4733	0
GO:0000082	25	GO:0051056	24	0	25	24	4723	0
GO:0000082	25	GO:0051128	110	0	25	110	4637	0
GO:0000082	25	GO:0051168	27	0	25	27	4720	0
GO:0000082	25	GO:0051252	441	2	23	439	4308	0.00453514739229025
GO:0000082	25	GO:0051254	117	1	24	116	4631	0.00854700854700855
GO:0000082	25	GO:0051272	7	0	25	7	4740	0
GO:0000082	25	GO:0051276	141	1	24	140	4607	0.00709219858156028
GO:0000082	25	GO:0051297	12	0	25	12	4735	0
GO:0000082	25	GO:0051298	6	0	25	6	4741	0
GO:0000082	25	GO:0051301	25	0	25	25	4722	0
GO:0000082	25	GO:0051303	6	1	24	5	4742	0.04
GO:0000082	25	GO:0051320	15	1	24	14	4733	0.04
GO:0000082	25	GO:0051321	36	0	25	36	4711	0
GO:0000082	25	GO:0051325	67	25	0	42	4705	0.373134328358209
GO:0000082	25	GO:0051327	35	0	25	35	4712	0
GO:0000082	25	GO:0051329	62	25	0	37	4710	0.403225806451613
GO:0000082	25	GO:0051338	123	3	22	120	4627	0.024390243902439
GO:0000082	25	GO:0051493	30	0	25	30	4717	0
GO:0000082	25	GO:0051641	358	1	24	357	4390	0.00279329608938547
GO:0000082	25	GO:0051649	345	1	24	344	4403	0.00289855072463768
GO:0000082	25	GO:0051726	133	4	21	129	4618	0.0300751879699248
GO:0000082	25	GO:0065003	252	0	25	252	4495	0
GO:0000082	25	GO:0065004	40	0	25	40	4707	0
GO:0000087	82	GO:0000087	82	82	0	0	4690	1
GO:0000087	82	GO:0000165	83	3	79	80	4610	0.036144578313253
GO:0000087	82	GO:0000226	56	13	69	43	4647	0.158536585365854
GO:0000087	82	GO:0000278	165	82	0	83	4607	0.496969696969697
GO:0000087	82	GO:0000279	115	82	0	33	4657	0.71304347826087
GO:0000087	82	GO:0000731	6	0	82	6	4684	0
GO:0000087	82	GO:0000819	23	22	60	1	4689	0.268292682926829
GO:0000087	82	GO:0000902	92	1	81	91	4599	0.0108695652173913
GO:0000087	82	GO:0001570	7	0	82	7	4683	0
GO:0000087	82	GO:0006163	14	0	82	14	4676	0
GO:0000087	82	GO:0006259	237	5	77	232	4458	0.0210970464135021
GO:0000087	82	GO:0006260	113	3	79	110	4580	0.0265486725663717
GO:0000087	82	GO:0006261	47	0	82	47	4643	0
GO:0000087	82	GO:0006270	15	0	82	15	4675	0
GO:0000087	82	GO:0006281	123	2	80	121	4569	0.016260162601626
GO:0000087	82	GO:0006289	19	0	82	19	4671	0
GO:0000087	82	GO:0006304	11	0	82	11	4679	0
GO:0000087	82	GO:0006305	10	0	82	10	4680	0
GO:0000087	82	GO:0006306	10	0	82	10	4680	0
GO:0000087	82	GO:0006310	46	0	82	46	4644	0
GO:0000087	82	GO:0006323	33	11	71	22	4668	0.134146341463415
GO:0000087	82	GO:0006325	86	4	78	82	4608	0.0465116279069767
GO:0000087	82	GO:0006350	669	7	75	662	4028	0.0104633781763827
GO:0000087	82	GO:0006351	559	6	76	553	4137	0.0107334525939177
GO:0000087	82	GO:0006352	31	0	82	31	4659	0
GO:0000087	82	GO:0006355	432	5	77	427	4263	0.0115740740740741
GO:0000087	82	GO:0006357	208	0	82	208	4482	0
GO:0000087	82	GO:0006359	6	0	82	6	4684	0
GO:0000087	82	GO:0006366	329	0	82	329	4361	0
GO:0000087	82	GO:0006367	25	0	82	25	4665	0
GO:0000087	82	GO:0006383	17	0	82	17	4673	0
GO:0000087	82	GO:0006396	155	4	78	151	4539	0.0258064516129032
GO:0000087	82	GO:0006406	14	0	82	14	4676	0
GO:0000087	82	GO:0006461	156	5	77	151	4539	0.032051282051282
GO:0000087	82	GO:0006464	599	15	67	584	4106	0.0250417362270451
GO:0000087	82	GO:0006468	277	10	72	267	4423	0.036101083032491
GO:0000087	82	GO:0006512	55	2	80	53	4637	0.024390243902439
GO:0000087	82	GO:0006793	399	13	69	386	4304	0.0325814536340852
GO:0000087	82	GO:0006796	399	13	69	386	4304	0.0325814536340852
GO:0000087	82	GO:0006886	148	0	82	148	4542	0
GO:0000087	82	GO:0006892	18	0	82	18	4672	0
GO:0000087	82	GO:0006895	6	0	82	6	4684	0
GO:0000087	82	GO:0006897	72	0	82	72	4618	0
GO:0000087	82	GO:0006974	157	2	80	155	4535	0.0127388535031847
GO:0000087	82	GO:0006996	484	37	45	447	4243	0.0764462809917355
GO:0000087	82	GO:0007010	232	16	66	216	4474	0.0689655172413793
GO:0000087	82	GO:0007017	84	14	68	70	4620	0.166666666666667
GO:0000087	82	GO:0007018	17	0	82	17	4673	0
GO:0000087	82	GO:0007030	8	0	82	8	4682	0
GO:0000087	82	GO:0007049	306	82	0	224	4466	0.26797385620915
GO:0000087	82	GO:0007050	40	2	80	38	4652	0.024390243902439
GO:0000087	82	GO:0007051	17	8	74	9	4681	0.0975609756097561
GO:0000087	82	GO:0007052	9	3	79	6	4684	0.0365853658536585
GO:0000087	82	GO:0007059	39	24	58	15	4675	0.292682926829268
GO:0000087	82	GO:0007062	6	5	77	1	4689	0.0609756097560976
GO:0000087	82	GO:0007067	79	79	3	0	4690	0.963414634146341
GO:0000087	82	GO:0007091	5	5	77	0	4690	0.0609756097560976
GO:0000087	82	GO:0007093	28	8	74	20	4670	0.0975609756097561
GO:0000087	82	GO:0007094	6	2	80	4	4686	0.024390243902439
GO:0000087	82	GO:0007098	9	0	82	9	4681	0
GO:0000087	82	GO:0007126	35	5	77	30	4660	0.0609756097560976
GO:0000087	82	GO:0007127	20	0	82	20	4670	0
GO:0000087	82	GO:0007131	17	0	82	17	4673	0
GO:0000087	82	GO:0007163	17	1	81	16	4674	0.0121951219512195
GO:0000087	82	GO:0007167	125	4	78	121	4569	0.032
GO:0000087	82	GO:0007169	84	4	78	80	4610	0.0476190476190476
GO:0000087	82	GO:0007242	539	13	69	526	4164	0.0241187384044527
GO:0000087	82	GO:0007264	76	0	82	76	4614	0
GO:0000087	82	GO:0007265	58	0	82	58	4632	0
GO:0000087	82	GO:0007286	5	0	82	5	4685	0
GO:0000087	82	GO:0007346	47	11	71	36	4654	0.134146341463415
GO:0000087	82	GO:0007507	23	0	82	23	4667	0
GO:0000087	82	GO:0008104	198	1	81	197	4493	0.00505050505050505
GO:0000087	82	GO:0008286	15	0	82	15	4675	0
GO:0000087	82	GO:0009108	12	0	82	12	4678	0
GO:0000087	82	GO:0009150	10	0	82	10	4680	0
GO:0000087	82	GO:0009259	15	0	82	15	4675	0
GO:0000087	82	GO:0009719	188	2	80	186	4504	0.0106382978723404
GO:0000087	82	GO:0009893	195	5	77	190	4500	0.0256410256410256
GO:0000087	82	GO:0009966	179	7	75	172	4518	0.0391061452513966
GO:0000087	82	GO:0010212	11	0	82	11	4679	0
GO:0000087	82	GO:0010324	72	0	82	72	4618	0
GO:0000087	82	GO:0010467	937	9	73	928	3762	0.0096051227321238
GO:0000087	82	GO:0010468	597	6	76	591	4099	0.0100502512562814
GO:0000087	82	GO:0010564	38	27	55	11	4679	0.329268292682927
GO:0000087	82	GO:0015031	161	0	82	161	4529	0
GO:0000087	82	GO:0016044	118	0	82	118	4572	0
GO:0000087	82	GO:0016070	750	8	74	742	3948	0.0106666666666667
GO:0000087	82	GO:0016073	10	0	82	10	4680	0
GO:0000087	82	GO:0016180	10	0	82	10	4680	0
GO:0000087	82	GO:0016192	197	2	80	195	4495	0.0101522842639594
GO:0000087	82	GO:0016197	28	0	82	28	4662	0
GO:0000087	82	GO:0016202	8	1	81	7	4683	0.0121951219512195
GO:0000087	82	GO:0016310	322	12	70	310	4380	0.0372670807453416
GO:0000087	82	GO:0016485	49	1	81	48	4642	0.0121951219512195
GO:0000087	82	GO:0016540	31	1	81	30	4660	0.0121951219512195
GO:0000087	82	GO:0016567	48	2	80	46	4644	0.024390243902439
GO:0000087	82	GO:0016568	63	4	78	59	4631	0.0487804878048781
GO:0000087	82	GO:0018105	13	0	82	13	4677	0
GO:0000087	82	GO:0018209	16	0	82	16	4674	0
GO:0000087	82	GO:0019219	575	6	76	569	4121	0.0104347826086957
GO:0000087	82	GO:0019222	704	11	71	693	3997	0.015625
GO:0000087	82	GO:0022008	72	1	81	71	4619	0.0121951219512195
GO:0000087	82	GO:0022402	219	82	0	137	4553	0.374429223744292
GO:0000087	82	GO:0022403	170	82	0	88	4602	0.482352941176471
GO:0000087	82	GO:0022607	266	7	75	259	4431	0.0263157894736842
GO:0000087	82	GO:0030182	59	0	82	59	4631	0
GO:0000087	82	GO:0030518	38	0	82	38	4652	0
GO:0000087	82	GO:0030521	29	0	82	29	4661	0
GO:0000087	82	GO:0030522	40	0	82	40	4650	0
GO:0000087	82	GO:0030705	30	0	82	30	4660	0
GO:0000087	82	GO:0031023	13	1	81	12	4678	0.0121951219512195
GO:0000087	82	GO:0031323	694	10	72	684	4006	0.0144092219020173
GO:0000087	82	GO:0031325	191	5	77	186	4504	0.0261780104712042
GO:0000087	82	GO:0031570	26	0	82	26	4664	0
GO:0000087	82	GO:0031572	5	0	82	5	4685	0
GO:0000087	82	GO:0031576	5	0	82	5	4685	0
GO:0000087	82	GO:0031647	19	1	81	18	4672	0.0121951219512195
GO:0000087	82	GO:0032147	27	0	82	27	4663	0
GO:0000087	82	GO:0032446	49	2	80	47	4643	0.024390243902439
GO:0000087	82	GO:0032774	562	6	76	556	4134	0.0106761565836299
GO:0000087	82	GO:0032989	92	1	81	91	4599	0.0108695652173913
GO:0000087	82	GO:0033036	218	1	81	217	4473	0.00458715596330275
GO:0000087	82	GO:0033043	40	3	79	37	4653	0.0365853658536585
GO:0000087	82	GO:0033261	10	1	81	9	4681	0.0121951219512195
GO:0000087	82	GO:0035023	16	0	82	16	4674	0
GO:0000087	82	GO:0040007	98	4	78	94	4596	0.0408163265306122
GO:0000087	82	GO:0042770	32	1	81	31	4659	0.0121951219512195
GO:0000087	82	GO:0043087	17	0	82	17	4673	0
GO:0000087	82	GO:0043412	620	15	67	605	4085	0.0241935483870968
GO:0000087	82	GO:0043623	31	2	80	29	4661	0.024390243902439
GO:0000087	82	GO:0043687	475	15	67	460	4230	0.0315789473684211
GO:0000087	82	GO:0044260	992	25	57	967	3723	0.0252016129032258
GO:0000087	82	GO:0044265	107	5	77	102	4588	0.0467289719626168
GO:0000087	82	GO:0044267	964	24	58	940	3750	0.024896265560166
GO:0000087	82	GO:0045184	178	0	82	178	4512	0
GO:0000087	82	GO:0045449	532	6	76	526	4164	0.0112781954887218
GO:0000087	82	GO:0045786	29	2	80	27	4663	0.024390243902439
GO:0000087	82	GO:0045893	115	1	81	114	4576	0.00869565217391304
GO:0000087	82	GO:0045930	11	1	81	10	4680	0.0121951219512195
GO:0000087	82	GO:0045934	170	3	79	167	4523	0.0176470588235294
GO:0000087	82	GO:0045935	147	2	80	145	4545	0.0136054421768707
GO:0000087	82	GO:0045941	138	1	81	137	4553	0.0072463768115942
GO:0000087	82	GO:0045944	55	0	82	55	4635	0
GO:0000087	82	GO:0046034	6	0	82	6	4684	0
GO:0000087	82	GO:0046578	20	0	82	20	4670	0
GO:0000087	82	GO:0046777	29	1	81	28	4662	0.0121951219512195
GO:0000087	82	GO:0046907	291	1	81	290	4400	0.00343642611683849
GO:0000087	82	GO:0048193	57	1	81	56	4634	0.0121951219512195
GO:0000087	82	GO:0048515	6	0	82	6	4684	0
GO:0000087	82	GO:0048518	518	19	63	499	4191	0.0366795366795367
GO:0000087	82	GO:0048634	8	1	81	7	4683	0.0121951219512195
GO:0000087	82	GO:0048699	65	1	81	64	4626	0.0121951219512195
GO:0000087	82	GO:0050000	6	5	77	1	4689	0.0609756097560976
GO:0000087	82	GO:0050790	211	8	74	203	4487	0.037914691943128
GO:0000087	82	GO:0051028	14	0	82	14	4676	0
GO:0000087	82	GO:0051056	24	0	82	24	4666	0
GO:0000087	82	GO:0051128	110	3	79	107	4583	0.0272727272727273
GO:0000087	82	GO:0051168	27	0	82	27	4663	0
GO:0000087	82	GO:0051252	441	5	77	436	4254	0.0113378684807256
GO:0000087	82	GO:0051254	117	1	81	116	4574	0.00854700854700855
GO:0000087	82	GO:0051272	7	0	82	7	4683	0
GO:0000087	82	GO:0051276	141	27	55	114	4576	0.191489361702128
GO:0000087	82	GO:0051297	12	0	82	12	4678	0
GO:0000087	82	GO:0051298	6	0	82	6	4684	0
GO:0000087	82	GO:0051301	25	5	77	20	4670	0.0609756097560976
GO:0000087	82	GO:0051303	6	5	77	1	4689	0.0609756097560976
GO:0000087	82	GO:0051320	15	2	80	13	4677	0.024390243902439
GO:0000087	82	GO:0051321	36	5	77	31	4659	0.0609756097560976
GO:0000087	82	GO:0051325	67	10	72	57	4633	0.121951219512195
GO:0000087	82	GO:0051327	35	5	77	30	4660	0.0609756097560976
GO:0000087	82	GO:0051329	62	10	72	52	4638	0.121951219512195
GO:0000087	82	GO:0051338	123	6	76	117	4573	0.0487804878048781
GO:0000087	82	GO:0051493	30	2	80	28	4662	0.024390243902439
GO:0000087	82	GO:0051641	358	9	73	349	4341	0.0251396648044693
GO:0000087	82	GO:0051649	345	9	73	336	4354	0.0260869565217391
GO:0000087	82	GO:0051726	133	33	49	100	4590	0.24812030075188
GO:0000087	82	GO:0065003	252	5	77	247	4443	0.0198412698412698
GO:0000087	82	GO:0065004	40	0	82	40	4650	0
GO:0000165	83	GO:0000165	83	83	0	0	4689	1
GO:0000165	83	GO:0000226	56	0	83	56	4633	0
GO:0000165	83	GO:0000278	165	4	79	161	4528	0.0242424242424242
GO:0000165	83	GO:0000279	115	3	80	112	4577	0.0260869565217391
GO:0000165	83	GO:0000731	6	0	83	6	4683	0
GO:0000165	83	GO:0000819	23	0	83	23	4666	0
GO:0000165	83	GO:0000902	92	1	82	91	4598	0.0108695652173913
GO:0000165	83	GO:0001570	7	1	82	6	4683	0.0120481927710843
GO:0000165	83	GO:0006163	14	0	83	14	4675	0
GO:0000165	83	GO:0006259	237	5	78	232	4457	0.0210970464135021
GO:0000165	83	GO:0006260	113	3	80	110	4579	0.0265486725663717
GO:0000165	83	GO:0006261	47	0	83	47	4642	0
GO:0000165	83	GO:0006270	15	0	83	15	4674	0
GO:0000165	83	GO:0006281	123	1	82	122	4567	0.00813008130081301
GO:0000165	83	GO:0006289	19	0	83	19	4670	0
GO:0000165	83	GO:0006304	11	0	83	11	4678	0
GO:0000165	83	GO:0006305	10	0	83	10	4679	0
GO:0000165	83	GO:0006306	10	0	83	10	4679	0
GO:0000165	83	GO:0006310	46	0	83	46	4643	0
GO:0000165	83	GO:0006323	33	0	83	33	4656	0
GO:0000165	83	GO:0006325	86	1	82	85	4604	0.0116279069767442
GO:0000165	83	GO:0006350	669	12	71	657	4032	0.0179372197309417
GO:0000165	83	GO:0006351	559	7	76	552	4137	0.0125223613595707
GO:0000165	83	GO:0006352	31	0	83	31	4658	0
GO:0000165	83	GO:0006355	432	7	76	425	4264	0.0162037037037037
GO:0000165	83	GO:0006357	208	4	79	204	4485	0.0192307692307692
GO:0000165	83	GO:0006359	6	0	83	6	4683	0
GO:0000165	83	GO:0006366	329	4	79	325	4364	0.0121580547112462
GO:0000165	83	GO:0006367	25	0	83	25	4664	0
GO:0000165	83	GO:0006383	17	0	83	17	4672	0
GO:0000165	83	GO:0006396	155	2	81	153	4536	0.0129032258064516
GO:0000165	83	GO:0006406	14	0	83	14	4675	0
GO:0000165	83	GO:0006461	156	3	80	153	4536	0.0192307692307692
GO:0000165	83	GO:0006464	599	52	31	547	4142	0.0868113522537563
GO:0000165	83	GO:0006468	277	46	37	231	4458	0.166064981949458
GO:0000165	83	GO:0006512	55	1	82	54	4635	0.0120481927710843
GO:0000165	83	GO:0006793	399	51	32	348	4341	0.12781954887218
GO:0000165	83	GO:0006796	399	51	32	348	4341	0.12781954887218
GO:0000165	83	GO:0006886	148	5	78	143	4546	0.0337837837837838
GO:0000165	83	GO:0006892	18	0	83	18	4671	0
GO:0000165	83	GO:0006895	6	0	83	6	4683	0
GO:0000165	83	GO:0006897	72	0	83	72	4617	0
GO:0000165	83	GO:0006974	157	1	82	156	4533	0.00636942675159236
GO:0000165	83	GO:0006996	484	7	76	477	4212	0.0144628099173554
GO:0000165	83	GO:0007010	232	5	78	227	4462	0.021551724137931
GO:0000165	83	GO:0007017	84	2	81	82	4607	0.0238095238095238
GO:0000165	83	GO:0007018	17	0	83	17	4672	0
GO:0000165	83	GO:0007030	8	0	83	8	4681	0
GO:0000165	83	GO:0007049	306	8	75	298	4391	0.0261437908496732
GO:0000165	83	GO:0007050	40	0	83	40	4649	0
GO:0000165	83	GO:0007051	17	0	83	17	4672	0
GO:0000165	83	GO:0007052	9	0	83	9	4680	0
GO:0000165	83	GO:0007059	39	0	83	39	4650	0
GO:0000165	83	GO:0007062	6	0	83	6	4683	0
GO:0000165	83	GO:0007067	79	3	80	76	4613	0.036144578313253
GO:0000165	83	GO:0007091	5	0	83	5	4684	0
GO:0000165	83	GO:0007093	28	0	83	28	4661	0
GO:0000165	83	GO:0007094	6	0	83	6	4683	0
GO:0000165	83	GO:0007098	9	0	83	9	4680	0
GO:0000165	83	GO:0007126	35	0	83	35	4654	0
GO:0000165	83	GO:0007127	20	0	83	20	4669	0
GO:0000165	83	GO:0007131	17	0	83	17	4672	0
GO:0000165	83	GO:0007163	17	0	83	17	4672	0
GO:0000165	83	GO:0007167	125	9	74	116	4573	0.072
GO:0000165	83	GO:0007169	84	7	76	77	4612	0.0833333333333333
GO:0000165	83	GO:0007242	539	83	0	456	4233	0.153988868274583
GO:0000165	83	GO:0007264	76	4	79	72	4617	0.0481927710843374
GO:0000165	83	GO:0007265	58	4	79	54	4635	0.0481927710843374
GO:0000165	83	GO:0007286	5	0	83	5	4684	0
GO:0000165	83	GO:0007346	47	0	83	47	4642	0
GO:0000165	83	GO:0007507	23	1	82	22	4667	0.0120481927710843
GO:0000165	83	GO:0008104	198	7	76	191	4498	0.0353535353535354
GO:0000165	83	GO:0008286	15	0	83	15	4674	0
GO:0000165	83	GO:0009108	12	0	83	12	4677	0
GO:0000165	83	GO:0009150	10	0	83	10	4679	0
GO:0000165	83	GO:0009259	15	0	83	15	4674	0
GO:0000165	83	GO:0009719	188	2	81	186	4503	0.0106382978723404
GO:0000165	83	GO:0009893	195	8	75	187	4502	0.041025641025641
GO:0000165	83	GO:0009966	179	26	57	153	4536	0.145251396648045
GO:0000165	83	GO:0010212	11	1	82	10	4679	0.0120481927710843
GO:0000165	83	GO:0010324	72	0	83	72	4617	0
GO:0000165	83	GO:0010467	937	13	70	924	3765	0.0138740661686233
GO:0000165	83	GO:0010468	597	12	71	585	4104	0.0201005025125628
GO:0000165	83	GO:0010564	38	3	80	35	4654	0.036144578313253
GO:0000165	83	GO:0015031	161	5	78	156	4533	0.031055900621118
GO:0000165	83	GO:0016044	118	0	83	118	4571	0
GO:0000165	83	GO:0016070	750	9	74	741	3948	0.012
GO:0000165	83	GO:0016073	10	0	83	10	4679	0
GO:0000165	83	GO:0016180	10	0	83	10	4679	0
GO:0000165	83	GO:0016192	197	3	80	194	4495	0.0152284263959391
GO:0000165	83	GO:0016197	28	0	83	28	4661	0
GO:0000165	83	GO:0016202	8	0	83	8	4681	0
GO:0000165	83	GO:0016310	322	46	37	276	4413	0.142857142857143
GO:0000165	83	GO:0016485	49	8	75	41	4648	0.0963855421686747
GO:0000165	83	GO:0016540	31	8	75	23	4666	0.0963855421686747
GO:0000165	83	GO:0016567	48	1	82	47	4642	0.0120481927710843
GO:0000165	83	GO:0016568	63	1	82	62	4627	0.0120481927710843
GO:0000165	83	GO:0018105	13	4	79	9	4680	0.0481927710843374
GO:0000165	83	GO:0018209	16	4	79	12	4677	0.0481927710843374
GO:0000165	83	GO:0019219	575	12	71	563	4126	0.0208695652173913
GO:0000165	83	GO:0019222	704	16	67	688	4001	0.0227272727272727
GO:0000165	83	GO:0022008	72	0	83	72	4617	0
GO:0000165	83	GO:0022402	219	4	79	215	4474	0.0182648401826484
GO:0000165	83	GO:0022403	170	4	79	166	4523	0.0235294117647059
GO:0000165	83	GO:0022607	266	3	80	263	4426	0.0112781954887218
GO:0000165	83	GO:0030182	59	0	83	59	4630	0
GO:0000165	83	GO:0030518	38	1	82	37	4652	0.0120481927710843
GO:0000165	83	GO:0030521	29	1	82	28	4661	0.0120481927710843
GO:0000165	83	GO:0030522	40	1	82	39	4650	0.0120481927710843
GO:0000165	83	GO:0030705	30	0	83	30	4659	0
GO:0000165	83	GO:0031023	13	0	83	13	4676	0
GO:0000165	83	GO:0031323	694	15	68	679	4010	0.0216138328530259
GO:0000165	83	GO:0031325	191	8	75	183	4506	0.0418848167539267
GO:0000165	83	GO:0031570	26	0	83	26	4663	0
GO:0000165	83	GO:0031572	5	0	83	5	4684	0
GO:0000165	83	GO:0031576	5	0	83	5	4684	0
GO:0000165	83	GO:0031647	19	0	83	19	4670	0
GO:0000165	83	GO:0032147	27	7	76	20	4669	0.0843373493975904
GO:0000165	83	GO:0032446	49	1	82	48	4641	0.0120481927710843
GO:0000165	83	GO:0032774	562	7	76	555	4134	0.0124555160142349
GO:0000165	83	GO:0032989	92	1	82	91	4598	0.0108695652173913
GO:0000165	83	GO:0033036	218	7	76	211	4478	0.0321100917431193
GO:0000165	83	GO:0033043	40	0	83	40	4649	0
GO:0000165	83	GO:0033261	10	0	83	10	4679	0
GO:0000165	83	GO:0035023	16	0	83	16	4673	0
GO:0000165	83	GO:0040007	98	6	77	92	4597	0.0612244897959184
GO:0000165	83	GO:0042770	32	0	83	32	4657	0
GO:0000165	83	GO:0043087	17	0	83	17	4672	0
GO:0000165	83	GO:0043412	620	52	31	568	4121	0.0838709677419355
GO:0000165	83	GO:0043623	31	1	82	30	4659	0.0120481927710843
GO:0000165	83	GO:0043687	475	52	31	423	4266	0.109473684210526
GO:0000165	83	GO:0044260	992	54	29	938	3751	0.0544354838709677
GO:0000165	83	GO:0044265	107	0	83	107	4582	0
GO:0000165	83	GO:0044267	964	54	29	910	3779	0.0560165975103734
GO:0000165	83	GO:0045184	178	6	77	172	4517	0.0337078651685393
GO:0000165	83	GO:0045449	532	12	71	520	4169	0.0225563909774436
GO:0000165	83	GO:0045786	29	1	82	28	4661	0.0120481927710843
GO:0000165	83	GO:0045893	115	3	80	112	4577	0.0260869565217391
GO:0000165	83	GO:0045930	11	0	83	11	4678	0
GO:0000165	83	GO:0045934	170	5	78	165	4524	0.0294117647058824
GO:0000165	83	GO:0045935	147	4	79	143	4546	0.0272108843537415
GO:0000165	83	GO:0045941	138	4	79	134	4555	0.0289855072463768
GO:0000165	83	GO:0045944	55	2	81	53	4636	0.0240963855421687
GO:0000165	83	GO:0046034	6	0	83	6	4683	0
GO:0000165	83	GO:0046578	20	1	82	19	4670	0.0120481927710843
GO:0000165	83	GO:0046777	29	8	75	21	4668	0.0963855421686747
GO:0000165	83	GO:0046907	291	5	78	286	4403	0.0171821305841924
GO:0000165	83	GO:0048193	57	0	83	57	4632	0
GO:0000165	83	GO:0048515	6	0	83	6	4683	0
GO:0000165	83	GO:0048518	518	27	56	491	4198	0.0521235521235521
GO:0000165	83	GO:0048634	8	0	83	8	4681	0
GO:0000165	83	GO:0048699	65	0	83	65	4624	0
GO:0000165	83	GO:0050000	6	0	83	6	4683	0
GO:0000165	83	GO:0050790	211	52	31	159	4530	0.246445497630332
GO:0000165	83	GO:0051028	14	0	83	14	4675	0
GO:0000165	83	GO:0051056	24	1	82	23	4666	0.0120481927710843
GO:0000165	83	GO:0051128	110	1	82	109	4580	0.00909090909090909
GO:0000165	83	GO:0051168	27	1	82	26	4663	0.0120481927710843
GO:0000165	83	GO:0051252	441	7	76	434	4255	0.0158730158730159
GO:0000165	83	GO:0051254	117	3	80	114	4575	0.0256410256410256
GO:0000165	83	GO:0051272	7	0	83	7	4682	0
GO:0000165	83	GO:0051276	141	1	82	140	4549	0.00709219858156028
GO:0000165	83	GO:0051297	12	0	83	12	4677	0
GO:0000165	83	GO:0051298	6	0	83	6	4683	0
GO:0000165	83	GO:0051301	25	0	83	25	4664	0
GO:0000165	83	GO:0051303	6	0	83	6	4683	0
GO:0000165	83	GO:0051320	15	0	83	15	4674	0
GO:0000165	83	GO:0051321	36	0	83	36	4653	0
GO:0000165	83	GO:0051325	67	1	82	66	4623	0.0120481927710843
GO:0000165	83	GO:0051327	35	0	83	35	4654	0
GO:0000165	83	GO:0051329	62	1	82	61	4628	0.0120481927710843
GO:0000165	83	GO:0051338	123	52	31	71	4618	0.422764227642276
GO:0000165	83	GO:0051493	30	0	83	30	4659	0
GO:0000165	83	GO:0051641	358	7	76	351	4338	0.0195530726256983
GO:0000165	83	GO:0051649	345	7	76	338	4351	0.0202898550724638
GO:0000165	83	GO:0051726	133	5	78	128	4561	0.037593984962406
GO:0000165	83	GO:0065003	252	3	80	249	4440	0.0119047619047619
GO:0000165	83	GO:0065004	40	0	83	40	4649	0
GO:0000226	56	GO:0000226	56	56	0	0	4716	1
GO:0000226	56	GO:0000278	165	22	34	143	4573	0.133333333333333
GO:0000226	56	GO:0000279	115	13	43	102	4614	0.11304347826087
GO:0000226	56	GO:0000731	6	0	56	6	4710	0
GO:0000226	56	GO:0000819	23	5	51	18	4698	0.0892857142857143
GO:0000226	56	GO:0000902	92	7	49	85	4631	0.0760869565217391
GO:0000226	56	GO:0001570	7	0	56	7	4709	0
GO:0000226	56	GO:0006163	14	0	56	14	4702	0
GO:0000226	56	GO:0006259	237	4	52	233	4483	0.0168776371308017
GO:0000226	56	GO:0006260	113	1	55	112	4604	0.00884955752212389
GO:0000226	56	GO:0006261	47	0	56	47	4669	0
GO:0000226	56	GO:0006270	15	0	56	15	4701	0
GO:0000226	56	GO:0006281	123	3	53	120	4596	0.024390243902439
GO:0000226	56	GO:0006289	19	1	55	18	4698	0.0178571428571429
GO:0000226	56	GO:0006304	11	0	56	11	4705	0
GO:0000226	56	GO:0006305	10	0	56	10	4706	0
GO:0000226	56	GO:0006306	10	0	56	10	4706	0
GO:0000226	56	GO:0006310	46	1	55	45	4671	0.0178571428571429
GO:0000226	56	GO:0006323	33	1	55	32	4684	0.0178571428571429
GO:0000226	56	GO:0006325	86	1	55	85	4631	0.0116279069767442
GO:0000226	56	GO:0006350	669	1	55	668	4048	0.00149476831091181
GO:0000226	56	GO:0006351	559	1	55	558	4158	0.00178890876565295
GO:0000226	56	GO:0006352	31	0	56	31	4685	0
GO:0000226	56	GO:0006355	432	1	55	431	4285	0.00231481481481481
GO:0000226	56	GO:0006357	208	1	55	207	4509	0.00480769230769231
GO:0000226	56	GO:0006359	6	1	55	5	4711	0.0178571428571429
GO:0000226	56	GO:0006366	329	1	55	328	4388	0.00303951367781155
GO:0000226	56	GO:0006367	25	0	56	25	4691	0
GO:0000226	56	GO:0006383	17	1	55	16	4700	0.0178571428571429
GO:0000226	56	GO:0006396	155	0	56	155	4561	0
GO:0000226	56	GO:0006406	14	0	56	14	4702	0
GO:0000226	56	GO:0006461	156	4	52	152	4564	0.0256410256410256
GO:0000226	56	GO:0006464	599	6	50	593	4123	0.010016694490818
GO:0000226	56	GO:0006468	277	3	53	274	4442	0.0108303249097473
GO:0000226	56	GO:0006512	55	2	54	53	4663	0.0357142857142857
GO:0000226	56	GO:0006793	399	3	53	396	4320	0.0075187969924812
GO:0000226	56	GO:0006796	399	3	53	396	4320	0.0075187969924812
GO:0000226	56	GO:0006886	148	2	54	146	4570	0.0135135135135135
GO:0000226	56	GO:0006892	18	0	56	18	4698	0
GO:0000226	56	GO:0006895	6	0	56	6	4710	0
GO:0000226	56	GO:0006897	72	0	56	72	4644	0
GO:0000226	56	GO:0006974	157	3	53	154	4562	0.0191082802547771
GO:0000226	56	GO:0006996	484	56	0	428	4288	0.115702479338843
GO:0000226	56	GO:0007010	232	56	0	176	4540	0.241379310344828
GO:0000226	56	GO:0007017	84	56	0	28	4688	0.666666666666667
GO:0000226	56	GO:0007018	17	2	54	15	4701	0.0357142857142857
GO:0000226	56	GO:0007030	8	0	56	8	4708	0
GO:0000226	56	GO:0007049	306	33	23	273	4443	0.107843137254902
GO:0000226	56	GO:0007050	40	0	56	40	4676	0
GO:0000226	56	GO:0007051	17	17	39	0	4716	0.303571428571429
GO:0000226	56	GO:0007052	9	9	47	0	4716	0.160714285714286
GO:0000226	56	GO:0007059	39	7	49	32	4684	0.125
GO:0000226	56	GO:0007062	6	3	53	3	4713	0.0535714285714286
GO:0000226	56	GO:0007067	79	12	44	67	4649	0.151898734177215
GO:0000226	56	GO:0007091	5	1	55	4	4712	0.0178571428571429
GO:0000226	56	GO:0007093	28	4	52	24	4692	0.0714285714285714
GO:0000226	56	GO:0007094	6	2	54	4	4712	0.0357142857142857
GO:0000226	56	GO:0007098	9	9	47	0	4716	0.160714285714286
GO:0000226	56	GO:0007126	35	2	54	33	4683	0.0357142857142857
GO:0000226	56	GO:0007127	20	0	56	20	4696	0
GO:0000226	56	GO:0007131	17	0	56	17	4699	0
GO:0000226	56	GO:0007163	17	4	52	13	4703	0.0714285714285714
GO:0000226	56	GO:0007167	125	0	56	125	4591	0
GO:0000226	56	GO:0007169	84	0	56	84	4632	0
GO:0000226	56	GO:0007242	539	13	43	526	4190	0.0241187384044527
GO:0000226	56	GO:0007264	76	2	54	74	4642	0.0263157894736842
GO:0000226	56	GO:0007265	58	2	54	56	4660	0.0344827586206897
GO:0000226	56	GO:0007286	5	0	56	5	4711	0
GO:0000226	56	GO:0007346	47	5	51	42	4674	0.0892857142857143
GO:0000226	56	GO:0007507	23	0	56	23	4693	0
GO:0000226	56	GO:0008104	198	2	54	196	4520	0.0101010101010101
GO:0000226	56	GO:0008286	15	0	56	15	4701	0
GO:0000226	56	GO:0009108	12	0	56	12	4704	0
GO:0000226	56	GO:0009150	10	0	56	10	4706	0
GO:0000226	56	GO:0009259	15	0	56	15	4701	0
GO:0000226	56	GO:0009719	188	3	53	185	4531	0.0159574468085106
GO:0000226	56	GO:0009893	195	5	51	190	4526	0.0256410256410256
GO:0000226	56	GO:0009966	179	2	54	177	4539	0.0111731843575419
GO:0000226	56	GO:0010212	11	0	56	11	4705	0
GO:0000226	56	GO:0010324	72	0	56	72	4644	0
GO:0000226	56	GO:0010467	937	1	55	936	3780	0.00106723585912487
GO:0000226	56	GO:0010468	597	1	55	596	4120	0.0016750418760469
GO:0000226	56	GO:0010564	38	6	50	32	4684	0.107142857142857
GO:0000226	56	GO:0015031	161	2	54	159	4557	0.0124223602484472
GO:0000226	56	GO:0016044	118	1	55	117	4599	0.00847457627118644
GO:0000226	56	GO:0016070	750	1	55	749	3967	0.00133333333333333
GO:0000226	56	GO:0016073	10	0	56	10	4706	0
GO:0000226	56	GO:0016180	10	0	56	10	4706	0
GO:0000226	56	GO:0016192	197	0	56	197	4519	0
GO:0000226	56	GO:0016197	28	0	56	28	4688	0
GO:0000226	56	GO:0016202	8	0	56	8	4708	0
GO:0000226	56	GO:0016310	322	3	53	319	4397	0.0093167701863354
GO:0000226	56	GO:0016485	49	0	56	49	4667	0
GO:0000226	56	GO:0016540	31	0	56	31	4685	0
GO:0000226	56	GO:0016567	48	2	54	46	4670	0.0357142857142857
GO:0000226	56	GO:0016568	63	1	55	62	4654	0.0158730158730159
GO:0000226	56	GO:0018105	13	1	55	12	4704	0.0178571428571429
GO:0000226	56	GO:0018209	16	1	55	15	4701	0.0178571428571429
GO:0000226	56	GO:0019219	575	1	55	574	4142	0.00173913043478261
GO:0000226	56	GO:0019222	704	10	46	694	4022	0.0142045454545455
GO:0000226	56	GO:0022008	72	3	53	69	4647	0.0416666666666667
GO:0000226	56	GO:0022402	219	31	25	188	4528	0.141552511415525
GO:0000226	56	GO:0022403	170	14	42	156	4560	0.0823529411764706
GO:0000226	56	GO:0022607	266	4	52	262	4454	0.0150375939849624
GO:0000226	56	GO:0030182	59	3	53	56	4660	0.0508474576271186
GO:0000226	56	GO:0030518	38	1	55	37	4679	0.0178571428571429
GO:0000226	56	GO:0030521	29	1	55	28	4688	0.0178571428571429
GO:0000226	56	GO:0030522	40	1	55	39	4677	0.0178571428571429
GO:0000226	56	GO:0030705	30	2	54	28	4688	0.0357142857142857
GO:0000226	56	GO:0031023	13	13	43	0	4716	0.232142857142857
GO:0000226	56	GO:0031323	694	10	46	684	4032	0.0144092219020173
GO:0000226	56	GO:0031325	191	5	51	186	4530	0.0261780104712042
GO:0000226	56	GO:0031570	26	0	56	26	4690	0
GO:0000226	56	GO:0031572	5	0	56	5	4711	0
GO:0000226	56	GO:0031576	5	0	56	5	4711	0
GO:0000226	56	GO:0031647	19	1	55	18	4698	0.0178571428571429
GO:0000226	56	GO:0032147	27	0	56	27	4689	0
GO:0000226	56	GO:0032446	49	2	54	47	4669	0.0357142857142857
GO:0000226	56	GO:0032774	562	1	55	561	4155	0.00177935943060498
GO:0000226	56	GO:0032989	92	7	49	85	4631	0.0760869565217391
GO:0000226	56	GO:0033036	218	3	53	215	4501	0.0137614678899083
GO:0000226	56	GO:0033043	40	11	45	29	4687	0.196428571428571
GO:0000226	56	GO:0033261	10	1	55	9	4707	0.0178571428571429
GO:0000226	56	GO:0035023	16	2	54	14	4702	0.0357142857142857
GO:0000226	56	GO:0040007	98	0	56	98	4618	0
GO:0000226	56	GO:0042770	32	2	54	30	4686	0.0357142857142857
GO:0000226	56	GO:0043087	17	1	55	16	4700	0.0178571428571429
GO:0000226	56	GO:0043412	620	6	50	614	4102	0.00967741935483871
GO:0000226	56	GO:0043623	31	0	56	31	4685	0
GO:0000226	56	GO:0043687	475	5	51	470	4246	0.0105263157894737
GO:0000226	56	GO:0044260	992	16	40	976	3740	0.0161290322580645
GO:0000226	56	GO:0044265	107	1	55	106	4610	0.00934579439252336
GO:0000226	56	GO:0044267	964	16	40	948	3768	0.016597510373444
GO:0000226	56	GO:0045184	178	2	54	176	4540	0.0112359550561798
GO:0000226	56	GO:0045449	532	1	55	531	4185	0.0018796992481203
GO:0000226	56	GO:0045786	29	0	56	29	4687	0
GO:0000226	56	GO:0045893	115	1	55	114	4602	0.00869565217391304
GO:0000226	56	GO:0045930	11	0	56	11	4705	0
GO:0000226	56	GO:0045934	170	1	55	169	4547	0.00588235294117647
GO:0000226	56	GO:0045935	147	1	55	146	4570	0.00680272108843537
GO:0000226	56	GO:0045941	138	1	55	137	4579	0.0072463768115942
GO:0000226	56	GO:0045944	55	0	56	55	4661	0
GO:0000226	56	GO:0046034	6	0	56	6	4710	0
GO:0000226	56	GO:0046578	20	2	54	18	4698	0.0357142857142857
GO:0000226	56	GO:0046777	29	0	56	29	4687	0
GO:0000226	56	GO:0046907	291	4	52	287	4429	0.013745704467354
GO:0000226	56	GO:0048193	57	0	56	57	4659	0
GO:0000226	56	GO:0048515	6	0	56	6	4710	0
GO:0000226	56	GO:0048518	518	10	46	508	4208	0.0193050193050193
GO:0000226	56	GO:0048634	8	0	56	8	4708	0
GO:0000226	56	GO:0048699	65	3	53	62	4654	0.0461538461538462
GO:0000226	56	GO:0050000	6	0	56	6	4710	0
GO:0000226	56	GO:0050790	211	3	53	208	4508	0.014218009478673
GO:0000226	56	GO:0051028	14	0	56	14	4702	0
GO:0000226	56	GO:0051056	24	2	54	22	4694	0.0357142857142857
GO:0000226	56	GO:0051128	110	11	45	99	4617	0.1
GO:0000226	56	GO:0051168	27	0	56	27	4689	0
GO:0000226	56	GO:0051252	441	1	55	440	4276	0.00226757369614512
GO:0000226	56	GO:0051254	117	1	55	116	4600	0.00854700854700855
GO:0000226	56	GO:0051272	7	0	56	7	4709	0
GO:0000226	56	GO:0051276	141	7	49	134	4582	0.049645390070922
GO:0000226	56	GO:0051297	12	12	44	0	4716	0.214285714285714
GO:0000226	56	GO:0051298	6	6	50	0	4716	0.107142857142857
GO:0000226	56	GO:0051301	25	6	50	19	4697	0.107142857142857
GO:0000226	56	GO:0051303	6	0	56	6	4710	0
GO:0000226	56	GO:0051320	15	1	55	14	4702	0.0178571428571429
GO:0000226	56	GO:0051321	36	3	53	33	4683	0.0535714285714286
GO:0000226	56	GO:0051325	67	2	54	65	4651	0.0298507462686567
GO:0000226	56	GO:0051327	35	2	54	33	4683	0.0357142857142857
GO:0000226	56	GO:0051329	62	2	54	60	4656	0.032258064516129
GO:0000226	56	GO:0051338	123	1	55	122	4594	0.00813008130081301
GO:0000226	56	GO:0051493	30	10	46	20	4696	0.178571428571429
GO:0000226	56	GO:0051641	358	10	46	348	4368	0.0279329608938547
GO:0000226	56	GO:0051649	345	9	47	336	4380	0.0260869565217391
GO:0000226	56	GO:0051726	133	11	45	122	4594	0.0827067669172932
GO:0000226	56	GO:0065003	252	4	52	248	4468	0.0158730158730159
GO:0000226	56	GO:0065004	40	0	56	40	4676	0
GO:0000278	165	GO:0000278	165	165	0	0	4607	1
GO:0000278	165	GO:0000279	115	84	81	31	4576	0.509090909090909
GO:0000278	165	GO:0000731	6	3	162	3	4604	0.0181818181818182
GO:0000278	165	GO:0000819	23	23	142	0	4607	0.139393939393939
GO:0000278	165	GO:0000902	92	3	162	89	4518	0.0181818181818182
GO:0000278	165	GO:0001570	7	0	165	7	4600	0
GO:0000278	165	GO:0006163	14	1	164	13	4594	0.00606060606060606
GO:0000278	165	GO:0006259	237	23	142	214	4393	0.0970464135021097
GO:0000278	165	GO:0006260	113	15	150	98	4509	0.0909090909090909
GO:0000278	165	GO:0006261	47	7	158	40	4567	0.0424242424242424
GO:0000278	165	GO:0006270	15	5	160	10	4597	0.0303030303030303
GO:0000278	165	GO:0006281	123	12	153	111	4496	0.0727272727272727
GO:0000278	165	GO:0006289	19	1	164	18	4589	0.00606060606060606
GO:0000278	165	GO:0006304	11	0	165	11	4596	0
GO:0000278	165	GO:0006305	10	0	165	10	4597	0
GO:0000278	165	GO:0006306	10	0	165	10	4597	0
GO:0000278	165	GO:0006310	46	4	161	42	4565	0.0242424242424242
GO:0000278	165	GO:0006323	33	11	154	22	4585	0.0666666666666667
GO:0000278	165	GO:0006325	86	5	160	81	4526	0.0303030303030303
GO:0000278	165	GO:0006350	669	26	139	643	3964	0.038863976083707
GO:0000278	165	GO:0006351	559	16	149	543	4064	0.0286225402504472
GO:0000278	165	GO:0006352	31	0	165	31	4576	0
GO:0000278	165	GO:0006355	432	15	150	417	4190	0.0347222222222222
GO:0000278	165	GO:0006357	208	5	160	203	4404	0.0240384615384615
GO:0000278	165	GO:0006359	6	0	165	6	4601	0
GO:0000278	165	GO:0006366	329	5	160	324	4283	0.0151975683890578
GO:0000278	165	GO:0006367	25	0	165	25	4582	0
GO:0000278	165	GO:0006383	17	0	165	17	4590	0
GO:0000278	165	GO:0006396	155	4	161	151	4456	0.0242424242424242
GO:0000278	165	GO:0006406	14	0	165	14	4593	0
GO:0000278	165	GO:0006461	156	10	155	146	4461	0.0606060606060606
GO:0000278	165	GO:0006464	599	29	136	570	4037	0.0484140233722871
GO:0000278	165	GO:0006468	277	21	144	256	4351	0.075812274368231
GO:0000278	165	GO:0006512	55	3	162	52	4555	0.0181818181818182
GO:0000278	165	GO:0006793	399	29	136	370	4237	0.0726817042606516
GO:0000278	165	GO:0006796	399	29	136	370	4237	0.0726817042606516
GO:0000278	165	GO:0006886	148	5	160	143	4464	0.0303030303030303
GO:0000278	165	GO:0006892	18	0	165	18	4589	0
GO:0000278	165	GO:0006895	6	0	165	6	4601	0
GO:0000278	165	GO:0006897	72	1	164	71	4536	0.00606060606060606
GO:0000278	165	GO:0006974	157	23	142	134	4473	0.139393939393939
GO:0000278	165	GO:0006996	484	56	109	428	4179	0.115702479338843
GO:0000278	165	GO:0007010	232	31	134	201	4406	0.133620689655172
GO:0000278	165	GO:0007017	84	26	139	58	4549	0.157575757575758
GO:0000278	165	GO:0007018	17	1	164	16	4591	0.00606060606060606
GO:0000278	165	GO:0007030	8	0	165	8	4599	0
GO:0000278	165	GO:0007049	306	165	0	141	4466	0.53921568627451
GO:0000278	165	GO:0007050	40	18	147	22	4585	0.109090909090909
GO:0000278	165	GO:0007051	17	14	151	3	4604	0.0848484848484849
GO:0000278	165	GO:0007052	9	9	156	0	4607	0.0545454545454545
GO:0000278	165	GO:0007059	39	26	139	13	4594	0.157575757575758
GO:0000278	165	GO:0007062	6	5	160	1	4606	0.0303030303030303
GO:0000278	165	GO:0007067	79	79	86	0	4607	0.478787878787879
GO:0000278	165	GO:0007091	5	5	160	0	4607	0.0303030303030303
GO:0000278	165	GO:0007093	28	28	137	0	4607	0.16969696969697
GO:0000278	165	GO:0007094	6	6	159	0	4607	0.0363636363636364
GO:0000278	165	GO:0007098	9	2	163	7	4600	0.0121212121212121
GO:0000278	165	GO:0007126	35	6	159	29	4578	0.0363636363636364
GO:0000278	165	GO:0007127	20	1	164	19	4588	0.00606060606060606
GO:0000278	165	GO:0007131	17	1	164	16	4591	0.00606060606060606
GO:0000278	165	GO:0007163	17	2	163	15	4592	0.0121212121212121
GO:0000278	165	GO:0007167	125	9	156	116	4491	0.0545454545454545
GO:0000278	165	GO:0007169	84	5	160	79	4528	0.0303030303030303
GO:0000278	165	GO:0007242	539	36	129	503	4104	0.0667903525046382
GO:0000278	165	GO:0007264	76	0	165	76	4531	0
GO:0000278	165	GO:0007265	58	0	165	58	4549	0
GO:0000278	165	GO:0007286	5	0	165	5	4602	0
GO:0000278	165	GO:0007346	47	47	118	0	4607	0.284848484848485
GO:0000278	165	GO:0007507	23	0	165	23	4584	0
GO:0000278	165	GO:0008104	198	6	159	192	4415	0.0303030303030303
GO:0000278	165	GO:0008286	15	0	165	15	4592	0
GO:0000278	165	GO:0009108	12	0	165	12	4595	0
GO:0000278	165	GO:0009150	10	1	164	9	4598	0.00606060606060606
GO:0000278	165	GO:0009259	15	1	164	14	4593	0.00606060606060606
GO:0000278	165	GO:0009719	188	25	140	163	4444	0.132978723404255
GO:0000278	165	GO:0009893	195	13	152	182	4425	0.0666666666666667
GO:0000278	165	GO:0009966	179	12	153	167	4440	0.0670391061452514
GO:0000278	165	GO:0010212	11	4	161	7	4600	0.0242424242424242
GO:0000278	165	GO:0010324	72	1	164	71	4536	0.00606060606060606
GO:0000278	165	GO:0010467	937	30	135	907	3700	0.032017075773746
GO:0000278	165	GO:0010468	597	27	138	570	4037	0.0452261306532663
GO:0000278	165	GO:0010564	38	34	131	4	4603	0.206060606060606
GO:0000278	165	GO:0015031	161	5	160	156	4451	0.0303030303030303
GO:0000278	165	GO:0016044	118	2	163	116	4491	0.0121212121212121
GO:0000278	165	GO:0016070	750	19	146	731	3876	0.0253333333333333
GO:0000278	165	GO:0016073	10	0	165	10	4597	0
GO:0000278	165	GO:0016180	10	0	165	10	4597	0
GO:0000278	165	GO:0016192	197	3	162	194	4413	0.0152284263959391
GO:0000278	165	GO:0016197	28	0	165	28	4579	0
GO:0000278	165	GO:0016202	8	3	162	5	4602	0.0181818181818182
GO:0000278	165	GO:0016310	322	27	138	295	4312	0.0838509316770186
GO:0000278	165	GO:0016485	49	3	162	46	4561	0.0181818181818182
GO:0000278	165	GO:0016540	31	3	162	28	4579	0.0181818181818182
GO:0000278	165	GO:0016567	48	2	163	46	4561	0.0121212121212121
GO:0000278	165	GO:0016568	63	5	160	58	4549	0.0303030303030303
GO:0000278	165	GO:0018105	13	0	165	13	4594	0
GO:0000278	165	GO:0018209	16	0	165	16	4591	0
GO:0000278	165	GO:0019219	575	30	135	545	4062	0.0521739130434783
GO:0000278	165	GO:0019222	704	38	127	666	3941	0.0539772727272727
GO:0000278	165	GO:0022008	72	3	162	69	4538	0.0181818181818182
GO:0000278	165	GO:0022402	219	150	15	69	4538	0.684931506849315
GO:0000278	165	GO:0022403	170	135	30	35	4572	0.794117647058823
GO:0000278	165	GO:0022607	266	12	153	254	4353	0.0451127819548872
GO:0000278	165	GO:0030182	59	1	164	58	4549	0.00606060606060606
GO:0000278	165	GO:0030518	38	1	164	37	4570	0.00606060606060606
GO:0000278	165	GO:0030521	29	1	164	28	4579	0.00606060606060606
GO:0000278	165	GO:0030522	40	1	164	39	4568	0.00606060606060606
GO:0000278	165	GO:0030705	30	1	164	29	4578	0.00606060606060606
GO:0000278	165	GO:0031023	13	3	162	10	4597	0.0181818181818182
GO:0000278	165	GO:0031323	694	37	128	657	3950	0.053314121037464
GO:0000278	165	GO:0031325	191	13	152	178	4429	0.0680628272251309
GO:0000278	165	GO:0031570	26	14	151	12	4595	0.0848484848484849
GO:0000278	165	GO:0031572	5	5	160	0	4607	0.0303030303030303
GO:0000278	165	GO:0031576	5	5	160	0	4607	0.0303030303030303
GO:0000278	165	GO:0031647	19	3	162	16	4591	0.0181818181818182
GO:0000278	165	GO:0032147	27	0	165	27	4580	0
GO:0000278	165	GO:0032446	49	2	163	47	4560	0.0121212121212121
GO:0000278	165	GO:0032774	562	16	149	546	4061	0.0284697508896797
GO:0000278	165	GO:0032989	92	3	162	89	4518	0.0181818181818182
GO:0000278	165	GO:0033036	218	6	159	212	4395	0.0275229357798165
GO:0000278	165	GO:0033043	40	6	159	34	4573	0.0363636363636364
GO:0000278	165	GO:0033261	10	7	158	3	4604	0.0424242424242424
GO:0000278	165	GO:0035023	16	0	165	16	4591	0
GO:0000278	165	GO:0040007	98	14	151	84	4523	0.0848484848484849
GO:0000278	165	GO:0042770	32	15	150	17	4590	0.0909090909090909
GO:0000278	165	GO:0043087	17	0	165	17	4590	0
GO:0000278	165	GO:0043412	620	29	136	591	4016	0.0467741935483871
GO:0000278	165	GO:0043623	31	4	161	27	4580	0.0242424242424242
GO:0000278	165	GO:0043687	475	29	136	446	4161	0.0610526315789474
GO:0000278	165	GO:0044260	992	43	122	949	3658	0.0433467741935484
GO:0000278	165	GO:0044265	107	6	159	101	4506	0.0363636363636364
GO:0000278	165	GO:0044267	964	42	123	922	3685	0.0435684647302905
GO:0000278	165	GO:0045184	178	5	160	173	4434	0.0280898876404494
GO:0000278	165	GO:0045449	532	25	140	507	4100	0.0469924812030075
GO:0000278	165	GO:0045786	29	15	150	14	4593	0.0909090909090909
GO:0000278	165	GO:0045893	115	6	159	109	4498	0.0363636363636364
GO:0000278	165	GO:0045930	11	11	154	0	4607	0.0666666666666667
GO:0000278	165	GO:0045934	170	13	152	157	4450	0.0764705882352941
GO:0000278	165	GO:0045935	147	9	156	138	4469	0.0545454545454545
GO:0000278	165	GO:0045941	138	8	157	130	4477	0.0484848484848485
GO:0000278	165	GO:0045944	55	1	164	54	4553	0.00606060606060606
GO:0000278	165	GO:0046034	6	1	164	5	4602	0.00606060606060606
GO:0000278	165	GO:0046578	20	0	165	20	4587	0
GO:0000278	165	GO:0046777	29	3	162	26	4581	0.0181818181818182
GO:0000278	165	GO:0046907	291	7	158	284	4323	0.0240549828178694
GO:0000278	165	GO:0048193	57	1	164	56	4551	0.00606060606060606
GO:0000278	165	GO:0048515	6	0	165	6	4601	0
GO:0000278	165	GO:0048518	518	48	117	470	4137	0.0926640926640927
GO:0000278	165	GO:0048634	8	3	162	5	4602	0.0181818181818182
GO:0000278	165	GO:0048699	65	2	163	63	4544	0.0121212121212121
GO:0000278	165	GO:0050000	6	6	159	0	4607	0.0363636363636364
GO:0000278	165	GO:0050790	211	18	147	193	4414	0.0853080568720379
GO:0000278	165	GO:0051028	14	0	165	14	4593	0
GO:0000278	165	GO:0051056	24	0	165	24	4583	0
GO:0000278	165	GO:0051128	110	6	159	104	4503	0.0363636363636364
GO:0000278	165	GO:0051168	27	0	165	27	4580	0
GO:0000278	165	GO:0051252	441	15	150	426	4181	0.0340136054421769
GO:0000278	165	GO:0051254	117	6	159	111	4496	0.0363636363636364
GO:0000278	165	GO:0051272	7	0	165	7	4600	0
GO:0000278	165	GO:0051276	141	31	134	110	4497	0.187878787878788
GO:0000278	165	GO:0051297	12	2	163	10	4597	0.0121212121212121
GO:0000278	165	GO:0051298	6	1	164	5	4602	0.00606060606060606
GO:0000278	165	GO:0051301	25	8	157	17	4590	0.0484848484848485
GO:0000278	165	GO:0051303	6	6	159	0	4607	0.0363636363636364
GO:0000278	165	GO:0051320	15	12	153	3	4604	0.0727272727272727
GO:0000278	165	GO:0051321	36	6	159	30	4577	0.0363636363636364
GO:0000278	165	GO:0051325	67	62	103	5	4602	0.375757575757576
GO:0000278	165	GO:0051327	35	6	159	29	4578	0.0363636363636364
GO:0000278	165	GO:0051329	62	62	103	0	4607	0.375757575757576
GO:0000278	165	GO:0051338	123	13	152	110	4497	0.0787878787878788
GO:0000278	165	GO:0051493	30	4	161	26	4581	0.0242424242424242
GO:0000278	165	GO:0051641	358	18	147	340	4267	0.0502793296089385
GO:0000278	165	GO:0051649	345	18	147	327	4280	0.0521739130434783
GO:0000278	165	GO:0051726	133	75	90	58	4549	0.454545454545455
GO:0000278	165	GO:0065003	252	10	155	242	4365	0.0396825396825397
GO:0000278	165	GO:0065004	40	0	165	40	4567	0
GO:0000279	115	GO:0000279	115	115	0	0	4657	1
GO:0000279	115	GO:0000731	6	0	115	6	4651	0
GO:0000279	115	GO:0000819	23	22	93	1	4656	0.191304347826087
GO:0000279	115	GO:0000902	92	1	114	91	4566	0.00869565217391304
GO:0000279	115	GO:0001570	7	0	115	7	4650	0
GO:0000279	115	GO:0006163	14	0	115	14	4643	0
GO:0000279	115	GO:0006259	237	26	89	211	4446	0.109704641350211
GO:0000279	115	GO:0006260	113	8	107	105	4552	0.0695652173913043
GO:0000279	115	GO:0006261	47	3	112	44	4613	0.0260869565217391
GO:0000279	115	GO:0006270	15	0	115	15	4642	0
GO:0000279	115	GO:0006281	123	15	100	108	4549	0.121951219512195
GO:0000279	115	GO:0006289	19	0	115	19	4638	0
GO:0000279	115	GO:0006304	11	0	115	11	4646	0
GO:0000279	115	GO:0006305	10	0	115	10	4647	0
GO:0000279	115	GO:0006306	10	0	115	10	4647	0
GO:0000279	115	GO:0006310	46	19	96	27	4630	0.165217391304348
GO:0000279	115	GO:0006323	33	11	104	22	4635	0.0956521739130435
GO:0000279	115	GO:0006325	86	4	111	82	4575	0.0347826086956522
GO:0000279	115	GO:0006350	669	9	106	660	3997	0.0134529147982063
GO:0000279	115	GO:0006351	559	8	107	551	4106	0.0143112701252236
GO:0000279	115	GO:0006352	31	0	115	31	4626	0
GO:0000279	115	GO:0006355	432	7	108	425	4232	0.0162037037037037
GO:0000279	115	GO:0006357	208	1	114	207	4450	0.00480769230769231
GO:0000279	115	GO:0006359	6	0	115	6	4651	0
GO:0000279	115	GO:0006366	329	1	114	328	4329	0.00303951367781155
GO:0000279	115	GO:0006367	25	0	115	25	4632	0
GO:0000279	115	GO:0006383	17	0	115	17	4640	0
GO:0000279	115	GO:0006396	155	4	111	151	4506	0.0258064516129032
GO:0000279	115	GO:0006406	14	0	115	14	4643	0
GO:0000279	115	GO:0006461	156	6	109	150	4507	0.0384615384615385
GO:0000279	115	GO:0006464	599	17	98	582	4075	0.0283806343906511
GO:0000279	115	GO:0006468	277	11	104	266	4391	0.0397111913357401
GO:0000279	115	GO:0006512	55	2	113	53	4604	0.0173913043478261
GO:0000279	115	GO:0006793	399	15	100	384	4273	0.037593984962406
GO:0000279	115	GO:0006796	399	15	100	384	4273	0.037593984962406
GO:0000279	115	GO:0006886	148	1	114	147	4510	0.00675675675675676
GO:0000279	115	GO:0006892	18	0	115	18	4639	0
GO:0000279	115	GO:0006895	6	0	115	6	4651	0
GO:0000279	115	GO:0006897	72	0	115	72	4585	0
GO:0000279	115	GO:0006974	157	16	99	141	4516	0.101910828025478
GO:0000279	115	GO:0006996	484	43	72	441	4216	0.0888429752066116
GO:0000279	115	GO:0007010	232	17	98	215	4442	0.0732758620689655
GO:0000279	115	GO:0007017	84	15	100	69	4588	0.130434782608696
GO:0000279	115	GO:0007018	17	0	115	17	4640	0
GO:0000279	115	GO:0007030	8	0	115	8	4649	0
GO:0000279	115	GO:0007049	306	115	0	191	4466	0.375816993464052
GO:0000279	115	GO:0007050	40	2	113	38	4619	0.0173913043478261
GO:0000279	115	GO:0007051	17	8	107	9	4648	0.0695652173913043
GO:0000279	115	GO:0007052	9	3	112	6	4651	0.0260869565217391
GO:0000279	115	GO:0007059	39	25	90	14	4643	0.217391304347826
GO:0000279	115	GO:0007062	6	6	109	0	4657	0.0521739130434783
GO:0000279	115	GO:0007067	79	79	36	0	4657	0.68695652173913
GO:0000279	115	GO:0007091	5	5	110	0	4657	0.0434782608695652
GO:0000279	115	GO:0007093	28	9	106	19	4638	0.0782608695652174
GO:0000279	115	GO:0007094	6	3	112	3	4654	0.0260869565217391
GO:0000279	115	GO:0007098	9	0	115	9	4648	0
GO:0000279	115	GO:0007126	35	35	80	0	4657	0.304347826086957
GO:0000279	115	GO:0007127	20	20	95	0	4657	0.173913043478261
GO:0000279	115	GO:0007131	17	17	98	0	4657	0.147826086956522
GO:0000279	115	GO:0007163	17	1	114	16	4641	0.00869565217391304
GO:0000279	115	GO:0007167	125	4	111	121	4536	0.032
GO:0000279	115	GO:0007169	84	4	111	80	4577	0.0347826086956522
GO:0000279	115	GO:0007242	539	16	99	523	4134	0.0296846011131725
GO:0000279	115	GO:0007264	76	0	115	76	4581	0
GO:0000279	115	GO:0007265	58	0	115	58	4599	0
GO:0000279	115	GO:0007286	5	1	114	4	4653	0.00869565217391304
GO:0000279	115	GO:0007346	47	12	103	35	4622	0.104347826086957
GO:0000279	115	GO:0007507	23	0	115	23	4634	0
GO:0000279	115	GO:0008104	198	2	113	196	4461	0.0101010101010101
GO:0000279	115	GO:0008286	15	0	115	15	4642	0
GO:0000279	115	GO:0009108	12	0	115	12	4645	0
GO:0000279	115	GO:0009150	10	0	115	10	4647	0
GO:0000279	115	GO:0009259	15	0	115	15	4642	0
GO:0000279	115	GO:0009719	188	16	99	172	4485	0.0851063829787234
GO:0000279	115	GO:0009893	195	8	107	187	4470	0.041025641025641
GO:0000279	115	GO:0009966	179	7	108	172	4485	0.0391061452513966
GO:0000279	115	GO:0010212	11	1	114	10	4647	0.00869565217391304
GO:0000279	115	GO:0010324	72	0	115	72	4585	0
GO:0000279	115	GO:0010467	937	12	103	925	3732	0.0128068303094984
GO:0000279	115	GO:0010468	597	9	106	588	4069	0.0150753768844221
GO:0000279	115	GO:0010564	38	27	88	11	4646	0.234782608695652
GO:0000279	115	GO:0015031	161	1	114	160	4497	0.0062111801242236
GO:0000279	115	GO:0016044	118	0	115	118	4539	0
GO:0000279	115	GO:0016070	750	10	105	740	3917	0.0133333333333333
GO:0000279	115	GO:0016073	10	0	115	10	4647	0
GO:0000279	115	GO:0016180	10	0	115	10	4647	0
GO:0000279	115	GO:0016192	197	2	113	195	4462	0.0101522842639594
GO:0000279	115	GO:0016197	28	0	115	28	4629	0
GO:0000279	115	GO:0016202	8	1	114	7	4650	0.00869565217391304
GO:0000279	115	GO:0016310	322	13	102	309	4348	0.0403726708074534
GO:0000279	115	GO:0016485	49	1	114	48	4609	0.00869565217391304
GO:0000279	115	GO:0016540	31	1	114	30	4627	0.00869565217391304
GO:0000279	115	GO:0016567	48	2	113	46	4611	0.0173913043478261
GO:0000279	115	GO:0016568	63	4	111	59	4598	0.0347826086956522
GO:0000279	115	GO:0018105	13	0	115	13	4644	0
GO:0000279	115	GO:0018209	16	0	115	16	4641	0
GO:0000279	115	GO:0019219	575	12	103	563	4094	0.0208695652173913
GO:0000279	115	GO:0019222	704	18	97	686	3971	0.0255681818181818
GO:0000279	115	GO:0022008	72	1	114	71	4586	0.00869565217391304
GO:0000279	115	GO:0022402	219	115	0	104	4553	0.525114155251142
GO:0000279	115	GO:0022403	170	115	0	55	4602	0.676470588235294
GO:0000279	115	GO:0022607	266	11	104	255	4402	0.0413533834586466
GO:0000279	115	GO:0030182	59	0	115	59	4598	0
GO:0000279	115	GO:0030518	38	1	114	37	4620	0.00869565217391304
GO:0000279	115	GO:0030521	29	1	114	28	4629	0.00869565217391304
GO:0000279	115	GO:0030522	40	1	114	39	4618	0.00869565217391304
GO:0000279	115	GO:0030705	30	0	115	30	4627	0
GO:0000279	115	GO:0031023	13	1	114	12	4645	0.00869565217391304
GO:0000279	115	GO:0031323	694	17	98	677	3980	0.0244956772334294
GO:0000279	115	GO:0031325	191	8	107	183	4474	0.0418848167539267
GO:0000279	115	GO:0031570	26	2	113	24	4633	0.0173913043478261
GO:0000279	115	GO:0031572	5	0	115	5	4652	0
GO:0000279	115	GO:0031576	5	0	115	5	4652	0
GO:0000279	115	GO:0031647	19	1	114	18	4639	0.00869565217391304
GO:0000279	115	GO:0032147	27	0	115	27	4630	0
GO:0000279	115	GO:0032446	49	2	113	47	4610	0.0173913043478261
GO:0000279	115	GO:0032774	562	8	107	554	4103	0.0142348754448399
GO:0000279	115	GO:0032989	92	1	114	91	4566	0.00869565217391304
GO:0000279	115	GO:0033036	218	2	113	216	4441	0.00917431192660551
GO:0000279	115	GO:0033043	40	3	112	37	4620	0.0260869565217391
GO:0000279	115	GO:0033261	10	1	114	9	4648	0.00869565217391304
GO:0000279	115	GO:0035023	16	0	115	16	4641	0
GO:0000279	115	GO:0040007	98	5	110	93	4564	0.0434782608695652
GO:0000279	115	GO:0042770	32	3	112	29	4628	0.0260869565217391
GO:0000279	115	GO:0043087	17	0	115	17	4640	0
GO:0000279	115	GO:0043412	620	17	98	603	4054	0.0274193548387097
GO:0000279	115	GO:0043623	31	2	113	29	4628	0.0173913043478261
GO:0000279	115	GO:0043687	475	17	98	458	4199	0.0357894736842105
GO:0000279	115	GO:0044260	992	28	87	964	3693	0.0282258064516129
GO:0000279	115	GO:0044265	107	5	110	102	4555	0.0434782608695652
GO:0000279	115	GO:0044267	964	27	88	937	3720	0.0280082987551867
GO:0000279	115	GO:0045184	178	1	114	177	4480	0.00561797752808989
GO:0000279	115	GO:0045449	532	8	107	524	4133	0.0150375939849624
GO:0000279	115	GO:0045786	29	2	113	27	4630	0.0173913043478261
GO:0000279	115	GO:0045893	115	2	113	113	4544	0.0173913043478261
GO:0000279	115	GO:0045930	11	1	114	10	4647	0.00869565217391304
GO:0000279	115	GO:0045934	170	5	110	165	4492	0.0294117647058824
GO:0000279	115	GO:0045935	147	4	111	143	4514	0.0272108843537415
GO:0000279	115	GO:0045941	138	2	113	136	4521	0.0144927536231884
GO:0000279	115	GO:0045944	55	0	115	55	4602	0
GO:0000279	115	GO:0046034	6	0	115	6	4651	0
GO:0000279	115	GO:0046578	20	0	115	20	4637	0
GO:0000279	115	GO:0046777	29	1	114	28	4629	0.00869565217391304
GO:0000279	115	GO:0046907	291	2	113	289	4368	0.00687285223367698
GO:0000279	115	GO:0048193	57	1	114	56	4601	0.00869565217391304
GO:0000279	115	GO:0048515	6	1	114	5	4652	0.00869565217391304
GO:0000279	115	GO:0048518	518	22	93	496	4161	0.0424710424710425
GO:0000279	115	GO:0048634	8	1	114	7	4650	0.00869565217391304
GO:0000279	115	GO:0048699	65	1	114	64	4593	0.00869565217391304
GO:0000279	115	GO:0050000	6	5	110	1	4656	0.0434782608695652
GO:0000279	115	GO:0050790	211	10	105	201	4456	0.0473933649289099
GO:0000279	115	GO:0051028	14	0	115	14	4643	0
GO:0000279	115	GO:0051056	24	0	115	24	4633	0
GO:0000279	115	GO:0051128	110	4	111	106	4551	0.0347826086956522
GO:0000279	115	GO:0051168	27	0	115	27	4630	0
GO:0000279	115	GO:0051252	441	7	108	434	4223	0.0158730158730159
GO:0000279	115	GO:0051254	117	2	113	115	4542	0.0170940170940171
GO:0000279	115	GO:0051272	7	0	115	7	4650	0
GO:0000279	115	GO:0051276	141	32	83	109	4548	0.226950354609929
GO:0000279	115	GO:0051297	12	0	115	12	4645	0
GO:0000279	115	GO:0051298	6	0	115	6	4651	0
GO:0000279	115	GO:0051301	25	5	110	20	4637	0.0434782608695652
GO:0000279	115	GO:0051303	6	5	110	1	4656	0.0434782608695652
GO:0000279	115	GO:0051320	15	2	113	13	4644	0.0173913043478261
GO:0000279	115	GO:0051321	36	35	80	1	4656	0.304347826086957
GO:0000279	115	GO:0051325	67	12	103	55	4602	0.104347826086957
GO:0000279	115	GO:0051327	35	35	80	0	4657	0.304347826086957
GO:0000279	115	GO:0051329	62	11	104	51	4606	0.0956521739130435
GO:0000279	115	GO:0051338	123	8	107	115	4542	0.0650406504065041
GO:0000279	115	GO:0051493	30	2	113	28	4629	0.0173913043478261
GO:0000279	115	GO:0051641	358	10	105	348	4309	0.0279329608938547
GO:0000279	115	GO:0051649	345	10	105	335	4322	0.0289855072463768
GO:0000279	115	GO:0051726	133	37	78	96	4561	0.278195488721804
GO:0000279	115	GO:0065003	252	7	108	245	4412	0.0277777777777778
GO:0000279	115	GO:0065004	40	0	115	40	4617	0
GO:0000731	6	GO:0000731	6	6	0	0	4766	1
GO:0000731	6	GO:0000819	23	0	6	23	4743	0
GO:0000731	6	GO:0000902	92	0	6	92	4674	0
GO:0000731	6	GO:0001570	7	0	6	7	4759	0
GO:0000731	6	GO:0006163	14	0	6	14	4752	0
GO:0000731	6	GO:0006259	237	6	0	231	4535	0.0253164556962025
GO:0000731	6	GO:0006260	113	6	0	107	4659	0.0530973451327434
GO:0000731	6	GO:0006261	47	4	2	43	4723	0.0851063829787234
GO:0000731	6	GO:0006270	15	2	4	13	4753	0.133333333333333
GO:0000731	6	GO:0006281	123	6	0	117	4649	0.0487804878048781
GO:0000731	6	GO:0006289	19	0	6	19	4747	0
GO:0000731	6	GO:0006304	11	0	6	11	4755	0
GO:0000731	6	GO:0006305	10	0	6	10	4756	0
GO:0000731	6	GO:0006306	10	0	6	10	4756	0
GO:0000731	6	GO:0006310	46	0	6	46	4720	0
GO:0000731	6	GO:0006323	33	0	6	33	4733	0
GO:0000731	6	GO:0006325	86	0	6	86	4680	0
GO:0000731	6	GO:0006350	669	0	6	669	4097	0
GO:0000731	6	GO:0006351	559	0	6	559	4207	0
GO:0000731	6	GO:0006352	31	0	6	31	4735	0
GO:0000731	6	GO:0006355	432	0	6	432	4334	0
GO:0000731	6	GO:0006357	208	0	6	208	4558	0
GO:0000731	6	GO:0006359	6	0	6	6	4760	0
GO:0000731	6	GO:0006366	329	0	6	329	4437	0
GO:0000731	6	GO:0006367	25	0	6	25	4741	0
GO:0000731	6	GO:0006383	17	0	6	17	4749	0
GO:0000731	6	GO:0006396	155	0	6	155	4611	0
GO:0000731	6	GO:0006406	14	0	6	14	4752	0
GO:0000731	6	GO:0006461	156	0	6	156	4610	0
GO:0000731	6	GO:0006464	599	0	6	599	4167	0
GO:0000731	6	GO:0006468	277	0	6	277	4489	0
GO:0000731	6	GO:0006512	55	0	6	55	4711	0
GO:0000731	6	GO:0006793	399	0	6	399	4367	0
GO:0000731	6	GO:0006796	399	0	6	399	4367	0
GO:0000731	6	GO:0006886	148	0	6	148	4618	0
GO:0000731	6	GO:0006892	18	0	6	18	4748	0
GO:0000731	6	GO:0006895	6	0	6	6	4760	0
GO:0000731	6	GO:0006897	72	0	6	72	4694	0
GO:0000731	6	GO:0006974	157	6	0	151	4615	0.0382165605095541
GO:0000731	6	GO:0006996	484	0	6	484	4282	0
GO:0000731	6	GO:0007010	232	0	6	232	4534	0
GO:0000731	6	GO:0007017	84	0	6	84	4682	0
GO:0000731	6	GO:0007018	17	0	6	17	4749	0
GO:0000731	6	GO:0007030	8	0	6	8	4758	0
GO:0000731	6	GO:0007049	306	3	3	303	4463	0.00980392156862745
GO:0000731	6	GO:0007050	40	0	6	40	4726	0
GO:0000731	6	GO:0007051	17	0	6	17	4749	0
GO:0000731	6	GO:0007052	9	0	6	9	4757	0
GO:0000731	6	GO:0007059	39	0	6	39	4727	0
GO:0000731	6	GO:0007062	6	0	6	6	4760	0
GO:0000731	6	GO:0007067	79	0	6	79	4687	0
GO:0000731	6	GO:0007091	5	0	6	5	4761	0
GO:0000731	6	GO:0007093	28	0	6	28	4738	0
GO:0000731	6	GO:0007094	6	0	6	6	4760	0
GO:0000731	6	GO:0007098	9	0	6	9	4757	0
GO:0000731	6	GO:0007126	35	0	6	35	4731	0
GO:0000731	6	GO:0007127	20	0	6	20	4746	0
GO:0000731	6	GO:0007131	17	0	6	17	4749	0
GO:0000731	6	GO:0007163	17	0	6	17	4749	0
GO:0000731	6	GO:0007167	125	0	6	125	4641	0
GO:0000731	6	GO:0007169	84	0	6	84	4682	0
GO:0000731	6	GO:0007242	539	0	6	539	4227	0
GO:0000731	6	GO:0007264	76	0	6	76	4690	0
GO:0000731	6	GO:0007265	58	0	6	58	4708	0
GO:0000731	6	GO:0007286	5	0	6	5	4761	0
GO:0000731	6	GO:0007346	47	0	6	47	4719	0
GO:0000731	6	GO:0007507	23	0	6	23	4743	0
GO:0000731	6	GO:0008104	198	0	6	198	4568	0
GO:0000731	6	GO:0008286	15	0	6	15	4751	0
GO:0000731	6	GO:0009108	12	0	6	12	4754	0
GO:0000731	6	GO:0009150	10	0	6	10	4756	0
GO:0000731	6	GO:0009259	15	0	6	15	4751	0
GO:0000731	6	GO:0009719	188	6	0	182	4584	0.0319148936170213
GO:0000731	6	GO:0009893	195	0	6	195	4571	0
GO:0000731	6	GO:0009966	179	0	6	179	4587	0
GO:0000731	6	GO:0010212	11	0	6	11	4755	0
GO:0000731	6	GO:0010324	72	0	6	72	4694	0
GO:0000731	6	GO:0010467	937	0	6	937	3829	0
GO:0000731	6	GO:0010468	597	0	6	597	4169	0
GO:0000731	6	GO:0010564	38	0	6	38	4728	0
GO:0000731	6	GO:0015031	161	0	6	161	4605	0
GO:0000731	6	GO:0016044	118	0	6	118	4648	0
GO:0000731	6	GO:0016070	750	0	6	750	4016	0
GO:0000731	6	GO:0016073	10	0	6	10	4756	0
GO:0000731	6	GO:0016180	10	0	6	10	4756	0
GO:0000731	6	GO:0016192	197	0	6	197	4569	0
GO:0000731	6	GO:0016197	28	0	6	28	4738	0
GO:0000731	6	GO:0016202	8	0	6	8	4758	0
GO:0000731	6	GO:0016310	322	0	6	322	4444	0
GO:0000731	6	GO:0016485	49	0	6	49	4717	0
GO:0000731	6	GO:0016540	31	0	6	31	4735	0
GO:0000731	6	GO:0016567	48	0	6	48	4718	0
GO:0000731	6	GO:0016568	63	0	6	63	4703	0
GO:0000731	6	GO:0018105	13	0	6	13	4753	0
GO:0000731	6	GO:0018209	16	0	6	16	4750	0
GO:0000731	6	GO:0019219	575	1	5	574	4192	0.00173913043478261
GO:0000731	6	GO:0019222	704	1	5	703	4063	0.00142045454545455
GO:0000731	6	GO:0022008	72	0	6	72	4694	0
GO:0000731	6	GO:0022402	219	3	3	216	4550	0.0136986301369863
GO:0000731	6	GO:0022403	170	3	3	167	4599	0.0176470588235294
GO:0000731	6	GO:0022607	266	0	6	266	4500	0
GO:0000731	6	GO:0030182	59	0	6	59	4707	0
GO:0000731	6	GO:0030518	38	0	6	38	4728	0
GO:0000731	6	GO:0030521	29	0	6	29	4737	0
GO:0000731	6	GO:0030522	40	0	6	40	4726	0
GO:0000731	6	GO:0030705	30	0	6	30	4736	0
GO:0000731	6	GO:0031023	13	0	6	13	4753	0
GO:0000731	6	GO:0031323	694	1	5	693	4073	0.00144092219020173
GO:0000731	6	GO:0031325	191	0	6	191	4575	0
GO:0000731	6	GO:0031570	26	0	6	26	4740	0
GO:0000731	6	GO:0031572	5	0	6	5	4761	0
GO:0000731	6	GO:0031576	5	0	6	5	4761	0
GO:0000731	6	GO:0031647	19	0	6	19	4747	0
GO:0000731	6	GO:0032147	27	0	6	27	4739	0
GO:0000731	6	GO:0032446	49	0	6	49	4717	0
GO:0000731	6	GO:0032774	562	0	6	562	4204	0
GO:0000731	6	GO:0032989	92	0	6	92	4674	0
GO:0000731	6	GO:0033036	218	0	6	218	4548	0
GO:0000731	6	GO:0033043	40	0	6	40	4726	0
GO:0000731	6	GO:0033261	10	0	6	10	4756	0
GO:0000731	6	GO:0035023	16	0	6	16	4750	0
GO:0000731	6	GO:0040007	98	0	6	98	4668	0
GO:0000731	6	GO:0042770	32	0	6	32	4734	0
GO:0000731	6	GO:0043087	17	0	6	17	4749	0
GO:0000731	6	GO:0043412	620	0	6	620	4146	0
GO:0000731	6	GO:0043623	31	0	6	31	4735	0
GO:0000731	6	GO:0043687	475	0	6	475	4291	0
GO:0000731	6	GO:0044260	992	0	6	992	3774	0
GO:0000731	6	GO:0044265	107	0	6	107	4659	0
GO:0000731	6	GO:0044267	964	0	6	964	3802	0
GO:0000731	6	GO:0045184	178	0	6	178	4588	0
GO:0000731	6	GO:0045449	532	0	6	532	4234	0
GO:0000731	6	GO:0045786	29	0	6	29	4737	0
GO:0000731	6	GO:0045893	115	0	6	115	4651	0
GO:0000731	6	GO:0045930	11	0	6	11	4755	0
GO:0000731	6	GO:0045934	170	0	6	170	4596	0
GO:0000731	6	GO:0045935	147	0	6	147	4619	0
GO:0000731	6	GO:0045941	138	0	6	138	4628	0
GO:0000731	6	GO:0045944	55	0	6	55	4711	0
GO:0000731	6	GO:0046034	6	0	6	6	4760	0
GO:0000731	6	GO:0046578	20	0	6	20	4746	0
GO:0000731	6	GO:0046777	29	0	6	29	4737	0
GO:0000731	6	GO:0046907	291	0	6	291	4475	0
GO:0000731	6	GO:0048193	57	0	6	57	4709	0
GO:0000731	6	GO:0048515	6	0	6	6	4760	0
GO:0000731	6	GO:0048518	518	0	6	518	4248	0
GO:0000731	6	GO:0048634	8	0	6	8	4758	0
GO:0000731	6	GO:0048699	65	0	6	65	4701	0
GO:0000731	6	GO:0050000	6	0	6	6	4760	0
GO:0000731	6	GO:0050790	211	0	6	211	4555	0
GO:0000731	6	GO:0051028	14	0	6	14	4752	0
GO:0000731	6	GO:0051056	24	0	6	24	4742	0
GO:0000731	6	GO:0051128	110	0	6	110	4656	0
GO:0000731	6	GO:0051168	27	0	6	27	4739	0
GO:0000731	6	GO:0051252	441	0	6	441	4325	0
GO:0000731	6	GO:0051254	117	0	6	117	4649	0
GO:0000731	6	GO:0051272	7	0	6	7	4759	0
GO:0000731	6	GO:0051276	141	0	6	141	4625	0
GO:0000731	6	GO:0051297	12	0	6	12	4754	0
GO:0000731	6	GO:0051298	6	0	6	6	4760	0
GO:0000731	6	GO:0051301	25	0	6	25	4741	0
GO:0000731	6	GO:0051303	6	0	6	6	4760	0
GO:0000731	6	GO:0051320	15	2	4	13	4753	0.133333333333333
GO:0000731	6	GO:0051321	36	0	6	36	4730	0
GO:0000731	6	GO:0051325	67	3	3	64	4702	0.0447761194029851
GO:0000731	6	GO:0051327	35	0	6	35	4731	0
GO:0000731	6	GO:0051329	62	3	3	59	4707	0.0483870967741935
GO:0000731	6	GO:0051338	123	0	6	123	4643	0
GO:0000731	6	GO:0051493	30	0	6	30	4736	0
GO:0000731	6	GO:0051641	358	0	6	358	4408	0
GO:0000731	6	GO:0051649	345	0	6	345	4421	0
GO:0000731	6	GO:0051726	133	0	6	133	4633	0
GO:0000731	6	GO:0065003	252	0	6	252	4514	0
GO:0000731	6	GO:0065004	40	0	6	40	4726	0
GO:0000819	23	GO:0000819	23	23	0	0	4749	1
GO:0000819	23	GO:0000902	92	0	23	92	4657	0
GO:0000819	23	GO:0001570	7	0	23	7	4742	0
GO:0000819	23	GO:0006163	14	0	23	14	4735	0
GO:0000819	23	GO:0006259	237	2	21	235	4514	0.00843881856540084
GO:0000819	23	GO:0006260	113	0	23	113	4636	0
GO:0000819	23	GO:0006261	47	0	23	47	4702	0
GO:0000819	23	GO:0006270	15	0	23	15	4734	0
GO:0000819	23	GO:0006281	123	2	21	121	4628	0.016260162601626
GO:0000819	23	GO:0006289	19	0	23	19	4730	0
GO:0000819	23	GO:0006304	11	0	23	11	4738	0
GO:0000819	23	GO:0006305	10	0	23	10	4739	0
GO:0000819	23	GO:0006306	10	0	23	10	4739	0
GO:0000819	23	GO:0006310	46	0	23	46	4703	0
GO:0000819	23	GO:0006323	33	10	13	23	4726	0.303030303030303
GO:0000819	23	GO:0006325	86	0	23	86	4663	0
GO:0000819	23	GO:0006350	669	1	22	668	4081	0.00149476831091181
GO:0000819	23	GO:0006351	559	1	22	558	4191	0.00178890876565295
GO:0000819	23	GO:0006352	31	0	23	31	4718	0
GO:0000819	23	GO:0006355	432	1	22	431	4318	0.00231481481481481
GO:0000819	23	GO:0006357	208	0	23	208	4541	0
GO:0000819	23	GO:0006359	6	0	23	6	4743	0
GO:0000819	23	GO:0006366	329	0	23	329	4420	0
GO:0000819	23	GO:0006367	25	0	23	25	4724	0
GO:0000819	23	GO:0006383	17	0	23	17	4732	0
GO:0000819	23	GO:0006396	155	0	23	155	4594	0
GO:0000819	23	GO:0006406	14	0	23	14	4735	0
GO:0000819	23	GO:0006461	156	2	21	154	4595	0.0128205128205128
GO:0000819	23	GO:0006464	599	1	22	598	4151	0.00166944908180301
GO:0000819	23	GO:0006468	277	1	22	276	4473	0.0036101083032491
GO:0000819	23	GO:0006512	55	0	23	55	4694	0
GO:0000819	23	GO:0006793	399	1	22	398	4351	0.0025062656641604
GO:0000819	23	GO:0006796	399	1	22	398	4351	0.0025062656641604
GO:0000819	23	GO:0006886	148	0	23	148	4601	0
GO:0000819	23	GO:0006892	18	0	23	18	4731	0
GO:0000819	23	GO:0006895	6	0	23	6	4743	0
GO:0000819	23	GO:0006897	72	0	23	72	4677	0
GO:0000819	23	GO:0006974	157	2	21	155	4594	0.0127388535031847
GO:0000819	23	GO:0006996	484	23	0	461	4288	0.0475206611570248
GO:0000819	23	GO:0007010	232	6	17	226	4523	0.0258620689655172
GO:0000819	23	GO:0007017	84	5	18	79	4670	0.0595238095238095
GO:0000819	23	GO:0007018	17	0	23	17	4732	0
GO:0000819	23	GO:0007030	8	0	23	8	4741	0
GO:0000819	23	GO:0007049	306	23	0	283	4466	0.0751633986928105
GO:0000819	23	GO:0007050	40	0	23	40	4709	0
GO:0000819	23	GO:0007051	17	3	20	14	4735	0.130434782608696
GO:0000819	23	GO:0007052	9	1	22	8	4741	0.0434782608695652
GO:0000819	23	GO:0007059	39	23	0	16	4733	0.58974358974359
GO:0000819	23	GO:0007062	6	4	19	2	4747	0.173913043478261
GO:0000819	23	GO:0007067	79	22	1	57	4692	0.278481012658228
GO:0000819	23	GO:0007091	5	3	20	2	4747	0.130434782608696
GO:0000819	23	GO:0007093	28	2	21	26	4723	0.0714285714285714
GO:0000819	23	GO:0007094	6	0	23	6	4743	0
GO:0000819	23	GO:0007098	9	0	23	9	4740	0
GO:0000819	23	GO:0007126	35	2	21	33	4716	0.0571428571428571
GO:0000819	23	GO:0007127	20	0	23	20	4729	0
GO:0000819	23	GO:0007131	17	0	23	17	4732	0
GO:0000819	23	GO:0007163	17	0	23	17	4732	0
GO:0000819	23	GO:0007167	125	0	23	125	4624	0
GO:0000819	23	GO:0007169	84	0	23	84	4665	0
GO:0000819	23	GO:0007242	539	4	19	535	4214	0.00742115027829314
GO:0000819	23	GO:0007264	76	0	23	76	4673	0
GO:0000819	23	GO:0007265	58	0	23	58	4691	0
GO:0000819	23	GO:0007286	5	0	23	5	4744	0
GO:0000819	23	GO:0007346	47	3	20	44	4705	0.0638297872340425
GO:0000819	23	GO:0007507	23	0	23	23	4726	0
GO:0000819	23	GO:0008104	198	0	23	198	4551	0
GO:0000819	23	GO:0008286	15	0	23	15	4734	0
GO:0000819	23	GO:0009108	12	0	23	12	4737	0
GO:0000819	23	GO:0009150	10	0	23	10	4739	0
GO:0000819	23	GO:0009259	15	0	23	15	4734	0
GO:0000819	23	GO:0009719	188	3	20	185	4564	0.0159574468085106
GO:0000819	23	GO:0009893	195	0	23	195	4554	0
GO:0000819	23	GO:0009966	179	0	23	179	4570	0
GO:0000819	23	GO:0010212	11	0	23	11	4738	0
GO:0000819	23	GO:0010324	72	0	23	72	4677	0
GO:0000819	23	GO:0010467	937	1	22	936	3813	0.00106723585912487
GO:0000819	23	GO:0010468	597	1	22	596	4153	0.0016750418760469
GO:0000819	23	GO:0010564	38	6	17	32	4717	0.157894736842105
GO:0000819	23	GO:0015031	161	0	23	161	4588	0
GO:0000819	23	GO:0016044	118	0	23	118	4631	0
GO:0000819	23	GO:0016070	750	1	22	749	4000	0.00133333333333333
GO:0000819	23	GO:0016073	10	0	23	10	4739	0
GO:0000819	23	GO:0016180	10	0	23	10	4739	0
GO:0000819	23	GO:0016192	197	2	21	195	4554	0.0101522842639594
GO:0000819	23	GO:0016197	28	0	23	28	4721	0
GO:0000819	23	GO:0016202	8	0	23	8	4741	0
GO:0000819	23	GO:0016310	322	1	22	321	4428	0.0031055900621118
GO:0000819	23	GO:0016485	49	0	23	49	4700	0
GO:0000819	23	GO:0016540	31	0	23	31	4718	0
GO:0000819	23	GO:0016567	48	0	23	48	4701	0
GO:0000819	23	GO:0016568	63	0	23	63	4686	0
GO:0000819	23	GO:0018105	13	0	23	13	4736	0
GO:0000819	23	GO:0018209	16	0	23	16	4733	0
GO:0000819	23	GO:0019219	575	1	22	574	4175	0.00173913043478261
GO:0000819	23	GO:0019222	704	2	21	702	4047	0.00284090909090909
GO:0000819	23	GO:0022008	72	0	23	72	4677	0
GO:0000819	23	GO:0022402	219	23	0	196	4553	0.105022831050228
GO:0000819	23	GO:0022403	170	23	0	147	4602	0.135294117647059
GO:0000819	23	GO:0022607	266	2	21	264	4485	0.0075187969924812
GO:0000819	23	GO:0030182	59	0	23	59	4690	0
GO:0000819	23	GO:0030518	38	0	23	38	4711	0
GO:0000819	23	GO:0030521	29	0	23	29	4720	0
GO:0000819	23	GO:0030522	40	0	23	40	4709	0
GO:0000819	23	GO:0030705	30	0	23	30	4719	0
GO:0000819	23	GO:0031023	13	0	23	13	4736	0
GO:0000819	23	GO:0031323	694	2	21	692	4057	0.00288184438040346
GO:0000819	23	GO:0031325	191	0	23	191	4558	0
GO:0000819	23	GO:0031570	26	0	23	26	4723	0
GO:0000819	23	GO:0031572	5	0	23	5	4744	0
GO:0000819	23	GO:0031576	5	0	23	5	4744	0
GO:0000819	23	GO:0031647	19	0	23	19	4730	0
GO:0000819	23	GO:0032147	27	0	23	27	4722	0
GO:0000819	23	GO:0032446	49	0	23	49	4700	0
GO:0000819	23	GO:0032774	562	1	22	561	4188	0.00177935943060498
GO:0000819	23	GO:0032989	92	0	23	92	4657	0
GO:0000819	23	GO:0033036	218	0	23	218	4531	0
GO:0000819	23	GO:0033043	40	2	21	38	4711	0.05
GO:0000819	23	GO:0033261	10	1	22	9	4740	0.0434782608695652
GO:0000819	23	GO:0035023	16	0	23	16	4733	0
GO:0000819	23	GO:0040007	98	0	23	98	4651	0
GO:0000819	23	GO:0042770	32	1	22	31	4718	0.03125
GO:0000819	23	GO:0043087	17	0	23	17	4732	0
GO:0000819	23	GO:0043412	620	1	22	619	4130	0.00161290322580645
GO:0000819	23	GO:0043623	31	1	22	30	4719	0.032258064516129
GO:0000819	23	GO:0043687	475	1	22	474	4275	0.00210526315789474
GO:0000819	23	GO:0044260	992	3	20	989	3760	0.0030241935483871
GO:0000819	23	GO:0044265	107	1	22	106	4643	0.00934579439252336
GO:0000819	23	GO:0044267	964	3	20	961	3788	0.00311203319502075
GO:0000819	23	GO:0045184	178	0	23	178	4571	0
GO:0000819	23	GO:0045449	532	1	22	531	4218	0.0018796992481203
GO:0000819	23	GO:0045786	29	2	21	27	4722	0.0689655172413793
GO:0000819	23	GO:0045893	115	0	23	115	4634	0
GO:0000819	23	GO:0045930	11	1	22	10	4739	0.0434782608695652
GO:0000819	23	GO:0045934	170	1	22	169	4580	0.00588235294117647
GO:0000819	23	GO:0045935	147	0	23	147	4602	0
GO:0000819	23	GO:0045941	138	0	23	138	4611	0
GO:0000819	23	GO:0045944	55	0	23	55	4694	0
GO:0000819	23	GO:0046034	6	0	23	6	4743	0
GO:0000819	23	GO:0046578	20	0	23	20	4729	0
GO:0000819	23	GO:0046777	29	0	23	29	4720	0
GO:0000819	23	GO:0046907	291	1	22	290	4459	0.00343642611683849
GO:0000819	23	GO:0048193	57	1	22	56	4693	0.0175438596491228
GO:0000819	23	GO:0048515	6	0	23	6	4743	0
GO:0000819	23	GO:0048518	518	4	19	514	4235	0.00772200772200772
GO:0000819	23	GO:0048634	8	0	23	8	4741	0
GO:0000819	23	GO:0048699	65	0	23	65	4684	0
GO:0000819	23	GO:0050000	6	4	19	2	4747	0.173913043478261
GO:0000819	23	GO:0050790	211	1	22	210	4539	0.004739336492891
GO:0000819	23	GO:0051028	14	0	23	14	4735	0
GO:0000819	23	GO:0051056	24	0	23	24	4725	0
GO:0000819	23	GO:0051128	110	2	21	108	4641	0.0181818181818182
GO:0000819	23	GO:0051168	27	0	23	27	4722	0
GO:0000819	23	GO:0051252	441	1	22	440	4309	0.00226757369614512
GO:0000819	23	GO:0051254	117	0	23	117	4632	0
GO:0000819	23	GO:0051272	7	0	23	7	4742	0
GO:0000819	23	GO:0051276	141	23	0	118	4631	0.163120567375887
GO:0000819	23	GO:0051297	12	0	23	12	4737	0
GO:0000819	23	GO:0051298	6	0	23	6	4743	0
GO:0000819	23	GO:0051301	25	2	21	23	4726	0.08
GO:0000819	23	GO:0051303	6	4	19	2	4747	0.173913043478261
GO:0000819	23	GO:0051320	15	2	21	13	4736	0.0869565217391304
GO:0000819	23	GO:0051321	36	2	21	34	4715	0.0555555555555556
GO:0000819	23	GO:0051325	67	5	18	62	4687	0.0746268656716418
GO:0000819	23	GO:0051327	35	2	21	33	4716	0.0571428571428571
GO:0000819	23	GO:0051329	62	5	18	57	4692	0.0806451612903226
GO:0000819	23	GO:0051338	123	1	22	122	4627	0.00813008130081301
GO:0000819	23	GO:0051493	30	1	22	29	4720	0.0333333333333333
GO:0000819	23	GO:0051641	358	8	15	350	4399	0.0223463687150838
GO:0000819	23	GO:0051649	345	8	15	337	4412	0.0231884057971014
GO:0000819	23	GO:0051726	133	9	14	124	4625	0.0676691729323308
GO:0000819	23	GO:0065003	252	2	21	250	4499	0.00793650793650794
GO:0000819	23	GO:0065004	40	0	23	40	4709	0
GO:0000902	92	GO:0000902	92	92	0	0	4680	1
GO:0000902	92	GO:0001570	7	1	91	6	4674	0.0108695652173913
GO:0000902	92	GO:0006163	14	0	92	14	4666	0
GO:0000902	92	GO:0006259	237	2	90	235	4445	0.00843881856540084
GO:0000902	92	GO:0006260	113	2	90	111	4569	0.0176991150442478
GO:0000902	92	GO:0006261	47	0	92	47	4633	0
GO:0000902	92	GO:0006270	15	0	92	15	4665	0
GO:0000902	92	GO:0006281	123	0	92	123	4557	0
GO:0000902	92	GO:0006289	19	0	92	19	4661	0
GO:0000902	92	GO:0006304	11	0	92	11	4669	0
GO:0000902	92	GO:0006305	10	0	92	10	4670	0
GO:0000902	92	GO:0006306	10	0	92	10	4670	0
GO:0000902	92	GO:0006310	46	0	92	46	4634	0
GO:0000902	92	GO:0006323	33	0	92	33	4647	0
GO:0000902	92	GO:0006325	86	0	92	86	4594	0
GO:0000902	92	GO:0006350	669	4	88	665	4015	0.00597907324364723
GO:0000902	92	GO:0006351	559	3	89	556	4124	0.00536672629695885
GO:0000902	92	GO:0006352	31	0	92	31	4649	0
GO:0000902	92	GO:0006355	432	2	90	430	4250	0.00462962962962963
GO:0000902	92	GO:0006357	208	1	91	207	4473	0.00480769230769231
GO:0000902	92	GO:0006359	6	0	92	6	4674	0
GO:0000902	92	GO:0006366	329	2	90	327	4353	0.0060790273556231
GO:0000902	92	GO:0006367	25	0	92	25	4655	0
GO:0000902	92	GO:0006383	17	0	92	17	4663	0
GO:0000902	92	GO:0006396	155	0	92	155	4525	0
GO:0000902	92	GO:0006406	14	0	92	14	4666	0
GO:0000902	92	GO:0006461	156	7	85	149	4531	0.0448717948717949
GO:0000902	92	GO:0006464	599	10	82	589	4091	0.01669449081803
GO:0000902	92	GO:0006468	277	9	83	268	4412	0.0324909747292419
GO:0000902	92	GO:0006512	55	0	92	55	4625	0
GO:0000902	92	GO:0006793	399	10	82	389	4291	0.025062656641604
GO:0000902	92	GO:0006796	399	10	82	389	4291	0.025062656641604
GO:0000902	92	GO:0006886	148	4	88	144	4536	0.027027027027027
GO:0000902	92	GO:0006892	18	0	92	18	4662	0
GO:0000902	92	GO:0006895	6	0	92	6	4674	0
GO:0000902	92	GO:0006897	72	1	91	71	4609	0.0108695652173913
GO:0000902	92	GO:0006974	157	0	92	157	4523	0
GO:0000902	92	GO:0006996	484	39	53	445	4235	0.0805785123966942
GO:0000902	92	GO:0007010	232	38	54	194	4486	0.163793103448276
GO:0000902	92	GO:0007017	84	7	85	77	4603	0.0760869565217391
GO:0000902	92	GO:0007018	17	1	91	16	4664	0.0108695652173913
GO:0000902	92	GO:0007030	8	0	92	8	4672	0
[truncated: 14,836 more rows]
