# Supplementary material for: RedundancyMiner: De-replication of redundant GO categories in microarray and proteomics analysis
Source: BMC Bioinformatics. 2011 Feb 10;12:52. doi: 10.1186/1471-2105-12-52 (PMC3223614; doi:10.1186/1471-2105-12-52)
Supplement: Additional file 7 — Simplified version of the HTGM result directory that is exemplified in the user's manual. HTGM result directory to be used in conjunction with the examples given in the RedundancyMiner user's manual. [file 1471-2105-12-52-S7.GZ › work1338635610/All_Genes_wPvals_IntxnEffect.txt.metric.txt.change.fisher.output.s2s]

GO:0000070	22	GO:0000070	22	22	0	0	4750	1.0	-59.86
GO:0000070	22	GO:0000075	54	3	19	51	4699	0.0555555555555556	-2.74
GO:0000070	22	GO:0000077	23	0	22	23	4727	0.0	0.0
GO:0000070	22	GO:0000082	25	1	21	24	4726	0.04	-0.96
GO:0000070	22	GO:0000087	82	22	0	60	4690	0.268292682926829	-40.15
GO:0000070	22	GO:0000165	83	0	22	83	4667	0.0	0.0
GO:0000070	22	GO:0000226	56	5	17	51	4699	0.0892857142857143	-5.38
GO:0000070	22	GO:0000278	165	22	0	143	4607	0.133333333333333	-32.76
GO:0000070	22	GO:0000279	115	22	0	93	4657	0.191304347826087	-36.51
GO:0000070	22	GO:0000731	6	0	22	6	4744	0.0	0.0
GO:0000070	22	GO:0000819	23	22	0	1	4749	0.956521739130435	-58.5
GO:0000070	22	GO:0000902	92	0	22	92	4658	0.0	0.0
GO:0000070	22	GO:0001570	7	0	22	7	4743	0.0	0.0
GO:0000070	22	GO:0006163	14	0	22	14	4736	0.0	0.0
GO:0000070	22	GO:0006259	237	2	20	235	4515	0.00843881856540084	-0.52
GO:0000070	22	GO:0006260	113	0	22	113	4637	0.0	0.0
GO:0000070	22	GO:0006261	47	0	22	47	4703	0.0	0.0
GO:0000070	22	GO:0006270	15	0	22	15	4735	0.0	0.0
GO:0000070	22	GO:0006281	123	2	20	121	4629	0.016260162601626	-0.96
GO:0000070	22	GO:0006289	19	0	22	19	4731	0.0	0.0
GO:0000070	22	GO:0006304	11	0	22	11	4739	0.0	0.0
GO:0000070	22	GO:0006305	10	0	22	10	4740	0.0	0.0
GO:0000070	22	GO:0006306	10	0	22	10	4740	0.0	0.0
GO:0000070	22	GO:0006310	46	0	22	46	4704	0.0	0.0
GO:0000070	22	GO:0006323	33	10	12	23	4727	0.303030303030303	-16.47
GO:0000070	22	GO:0006325	86	0	22	86	4664	0.0	0.0
GO:0000070	22	GO:0006350	669	1	21	668	4082	0.00149476831091181	-0.02
GO:0000070	22	GO:0006351	559	1	21	558	4192	0.00178890876565295	-0.03
GO:0000070	22	GO:0006352	31	0	22	31	4719	0.0	0.0
GO:0000070	22	GO:0006355	432	1	21	431	4319	0.00231481481481481	-0.06
GO:0000070	22	GO:0006357	208	0	22	208	4542	0.0	0.0
GO:0000070	22	GO:0006359	6	0	22	6	4744	0.0	0.0
GO:0000070	22	GO:0006366	329	0	22	329	4421	0.0	0.0
GO:0000070	22	GO:0006367	25	0	22	25	4725	0.0	0.0
GO:0000070	22	GO:0006383	17	0	22	17	4733	0.0	0.0
GO:0000070	22	GO:0006396	155	0	22	155	4595	0.0	0.0
GO:0000070	22	GO:0006406	14	0	22	14	4736	0.0	0.0
GO:0000070	22	GO:0006461	156	2	20	154	4596	0.0128205128205128	-0.79
GO:0000070	22	GO:0006464	599	0	22	599	4151	0.0	0.0
GO:0000070	22	GO:0006468	277	0	22	277	4473	0.0	0.0
GO:0000070	22	GO:0006512	55	0	22	55	4695	0.0	0.0
GO:0000070	22	GO:0006793	399	0	22	399	4351	0.0	0.0
GO:0000070	22	GO:0006796	399	0	22	399	4351	0.0	0.0
GO:0000070	22	GO:0006886	148	0	22	148	4602	0.0	0.0
GO:0000070	22	GO:0006892	18	0	22	18	4732	0.0	0.0
GO:0000070	22	GO:0006895	6	0	22	6	4744	0.0	0.0
GO:0000070	22	GO:0006897	72	0	22	72	4678	0.0	0.0
GO:0000070	22	GO:0006974	157	2	20	155	4595	0.0127388535031847	-0.79
GO:0000070	22	GO:0006996	484	22	0	462	4288	0.0454545454545455	-22.05
GO:0000070	22	GO:0007010	232	5	17	227	4523	0.021551724137931	-2.46
GO:0000070	22	GO:0007017	84	5	17	79	4671	0.0595238095238095	-4.51
GO:0000070	22	GO:0007018	17	0	22	17	4733	0.0	0.0
GO:0000070	22	GO:0007030	8	0	22	8	4742	0.0	0.0
GO:0000070	22	GO:0007049	306	22	0	284	4466	0.0718954248366013	-26.56
GO:0000070	22	GO:0007050	40	0	22	40	4710	0.0	0.0
GO:0000070	22	GO:0007051	17	3	19	14	4736	0.136363636363636	-4.26
GO:0000070	22	GO:0007052	9	1	21	8	4742	0.0454545454545455	-1.39
GO:0000070	22	GO:0007059	39	22	0	17	4733	0.564102564102564	-49.15
GO:0000070	22	GO:0007062	6	4	18	2	4748	0.181818181818182	-8.3
GO:0000070	22	GO:0007067	79	22	0	57	4693	0.278481012658228	-40.57
GO:0000070	22	GO:0007091	5	3	19	2	4748	0.136363636363636	-6.07
GO:0000070	22	GO:0007093	28	2	20	26	4724	0.0714285714285714	-2.15
GO:0000070	22	GO:0007094	6	0	22	6	4744	0.0	0.0
GO:0000070	22	GO:0007098	9	0	22	9	4741	0.0	0.0
GO:0000070	22	GO:0007126	35	2	20	33	4717	0.0571428571428571	-1.96
GO:0000070	22	GO:0007127	20	0	22	20	4730	0.0	0.0
GO:0000070	22	GO:0007131	17	0	22	17	4733	0.0	0.0
GO:0000070	22	GO:0007163	17	0	22	17	4733	0.0	0.0
GO:0000070	22	GO:0007167	125	0	22	125	4625	0.0	0.0
GO:0000070	22	GO:0007169	84	0	22	84	4666	0.0	0.0
GO:0000070	22	GO:0007242	539	3	19	536	4214	0.00556586270871985	-0.34
GO:0000070	22	GO:0007264	76	0	22	76	4674	0.0	0.0
GO:0000070	22	GO:0007265	58	0	22	58	4692	0.0	0.0
GO:0000070	22	GO:0007286	5	0	22	5	4745	0.0	0.0
GO:0000070	22	GO:0007346	47	3	19	44	4706	0.0638297872340425	-2.92
GO:0000070	22	GO:0007507	23	0	22	23	4727	0.0	0.0
GO:0000070	22	GO:0008104	198	0	22	198	4552	0.0	0.0
GO:0000070	22	GO:0008286	15	0	22	15	4735	0.0	0.0
GO:0000070	22	GO:0009108	12	0	22	12	4738	0.0	0.0
GO:0000070	22	GO:0009150	10	0	22	10	4740	0.0	0.0
GO:0000070	22	GO:0009259	15	0	22	15	4735	0.0	0.0
GO:0000070	22	GO:0009719	188	2	20	186	4564	0.0106382978723404	-0.67
GO:0000070	22	GO:0009893	195	0	22	195	4555	0.0	0.0
GO:0000070	22	GO:0009966	179	0	22	179	4571	0.0	0.0
GO:0000070	22	GO:0010212	11	0	22	11	4739	0.0	0.0
GO:0000070	22	GO:0010324	72	0	22	72	4678	0.0	0.0
GO:0000070	22	GO:0010467	937	1	21	936	3814	0.00106723585912487	0.0
GO:0000070	22	GO:0010468	597	1	21	596	4154	0.0016750418760469	-0.02
GO:0000070	22	GO:0010564	38	6	16	32	4718	0.157894736842105	-7.94
GO:0000070	22	GO:0015031	161	0	22	161	4589	0.0	0.0
GO:0000070	22	GO:0016044	118	0	22	118	4632	0.0	0.0
GO:0000070	22	GO:0016070	750	1	21	749	4001	0.00133333333333333	-0.01
GO:0000070	22	GO:0016073	10	0	22	10	4740	0.0	0.0
GO:0000070	22	GO:0016180	10	0	22	10	4740	0.0	0.0
GO:0000070	22	GO:0016192	197	2	20	195	4555	0.0101522842639594	-0.64
GO:0000070	22	GO:0016197	28	0	22	28	4722	0.0	0.0
GO:0000070	22	GO:0016202	8	0	22	8	4742	0.0	0.0
GO:0000070	22	GO:0016310	322	0	22	322	4428	0.0	0.0
GO:0000070	22	GO:0016485	49	0	22	49	4701	0.0	0.0
GO:0000070	22	GO:0016540	31	0	22	31	4719	0.0	0.0
GO:0000070	22	GO:0016567	48	0	22	48	4702	0.0	0.0
GO:0000070	22	GO:0016568	63	0	22	63	4687	0.0	0.0
GO:0000070	22	GO:0018105	13	0	22	13	4737	0.0	0.0
GO:0000070	22	GO:0018209	16	0	22	16	4734	0.0	0.0
GO:0000070	22	GO:0019219	575	1	21	574	4176	0.00173913043478261	-0.03
GO:0000070	22	GO:0019222	704	1	21	703	4047	0.00142045454545455	-0.01
GO:0000070	22	GO:0022008	72	0	22	72	4678	0.0	0.0
GO:0000070	22	GO:0022402	219	22	0	197	4553	0.100456621004566	-29.89
GO:0000070	22	GO:0022403	170	22	0	148	4602	0.129411764705882	-32.46
GO:0000070	22	GO:0022607	266	2	20	264	4486	0.0075187969924812	-0.46
GO:0000070	22	GO:0030182	59	0	22	59	4691	0.0	0.0
GO:0000070	22	GO:0030518	38	0	22	38	4712	0.0	0.0
GO:0000070	22	GO:0030521	29	0	22	29	4721	0.0	0.0
GO:0000070	22	GO:0030522	40	0	22	40	4710	0.0	0.0
GO:0000070	22	GO:0030705	30	0	22	30	4720	0.0	0.0
GO:0000070	22	GO:0031023	13	0	22	13	4737	0.0	0.0
GO:0000070	22	GO:0031323	694	1	21	693	4057	0.00144092219020173	-0.01
GO:0000070	22	GO:0031325	191	0	22	191	4559	0.0	0.0
GO:0000070	22	GO:0031570	26	0	22	26	4724	0.0	0.0
GO:0000070	22	GO:0031572	5	0	22	5	4745	0.0	0.0
GO:0000070	22	GO:0031576	5	0	22	5	4745	0.0	0.0
GO:0000070	22	GO:0031647	19	0	22	19	4731	0.0	0.0
GO:0000070	22	GO:0032147	27	0	22	27	4723	0.0	0.0
GO:0000070	22	GO:0032446	49	0	22	49	4701	0.0	0.0
GO:0000070	22	GO:0032774	562	1	21	561	4189	0.00177935943060498	-0.03
GO:0000070	22	GO:0032989	92	0	22	92	4658	0.0	0.0
GO:0000070	22	GO:0033036	218	0	22	218	4532	0.0	0.0
GO:0000070	22	GO:0033043	40	1	21	39	4711	0.025	-0.77
GO:0000070	22	GO:0033261	10	1	21	9	4741	0.0454545454545455	-1.34
GO:0000070	22	GO:0035023	16	0	22	16	4734	0.0	0.0
GO:0000070	22	GO:0040007	98	0	22	98	4652	0.0	0.0
GO:0000070	22	GO:0042770	32	1	21	31	4719	0.03125	-0.86
GO:0000070	22	GO:0043087	17	0	22	17	4733	0.0	0.0
GO:0000070	22	GO:0043412	620	0	22	620	4130	0.0	0.0
GO:0000070	22	GO:0043623	31	1	21	30	4720	0.032258064516129	-0.87
GO:0000070	22	GO:0043687	475	0	22	475	4275	0.0	0.0
GO:0000070	22	GO:0044260	992	2	20	990	3760	0.00201612903225806	-0.02
GO:0000070	22	GO:0044265	107	1	21	106	4644	0.00934579439252336	-0.41
GO:0000070	22	GO:0044267	964	2	20	962	3788	0.0020746887966805	-0.02
GO:0000070	22	GO:0045184	178	0	22	178	4572	0.0	0.0
GO:0000070	22	GO:0045449	532	1	21	531	4219	0.0018796992481203	-0.03
GO:0000070	22	GO:0045786	29	1	21	28	4722	0.0344827586206897	-0.9
GO:0000070	22	GO:0045893	115	0	22	115	4635	0.0	0.0
GO:0000070	22	GO:0045930	11	1	21	10	4740	0.0454545454545455	-1.3
GO:0000070	22	GO:0045934	170	1	21	169	4581	0.00588235294117647	-0.26
GO:0000070	22	GO:0045935	147	0	22	147	4603	0.0	0.0
GO:0000070	22	GO:0045941	138	0	22	138	4612	0.0	0.0
GO:0000070	22	GO:0045944	55	0	22	55	4695	0.0	0.0
GO:0000070	22	GO:0046034	6	0	22	6	4744	0.0	0.0
GO:0000070	22	GO:0046578	20	0	22	20	4730	0.0	0.0
GO:0000070	22	GO:0046777	29	0	22	29	4721	0.0	0.0
GO:0000070	22	GO:0046907	291	1	21	290	4460	0.00343642611683849	-0.12
GO:0000070	22	GO:0048193	57	1	21	56	4694	0.0175438596491228	-0.63
GO:0000070	22	GO:0048515	6	0	22	6	4744	0.0	0.0
GO:0000070	22	GO:0048518	518	4	18	514	4236	0.00772200772200772	-0.68
GO:0000070	22	GO:0048634	8	0	22	8	4742	0.0	0.0
GO:0000070	22	GO:0048699	65	0	22	65	4685	0.0	0.0
GO:0000070	22	GO:0050000	6	4	18	2	4748	0.181818181818182	-8.3
GO:0000070	22	GO:0050790	211	0	22	211	4539	0.0	0.0
GO:0000070	22	GO:0051028	14	0	22	14	4736	0.0	0.0
GO:0000070	22	GO:0051056	24	0	22	24	4726	0.0	0.0
GO:0000070	22	GO:0051128	110	1	21	109	4641	0.00909090909090909	-0.4
GO:0000070	22	GO:0051168	27	0	22	27	4723	0.0	0.0
GO:0000070	22	GO:0051252	441	1	21	440	4310	0.00226757369614512	-0.05
GO:0000070	22	GO:0051254	117	0	22	117	4633	0.0	0.0
GO:0000070	22	GO:0051272	7	0	22	7	4743	0.0	0.0
GO:0000070	22	GO:0051276	141	22	0	119	4631	0.156028368794326	-34.38
GO:0000070	22	GO:0051297	12	0	22	12	4738	0.0	0.0
GO:0000070	22	GO:0051298	6	0	22	6	4744	0.0	0.0
GO:0000070	22	GO:0051301	25	2	20	23	4727	0.08	-2.24
GO:0000070	22	GO:0051303	6	4	18	2	4748	0.181818181818182	-8.3
GO:0000070	22	GO:0051320	15	2	20	13	4737	0.0909090909090909	-2.69
GO:0000070	22	GO:0051321	36	2	20	34	4716	0.0555555555555556	-1.93
GO:0000070	22	GO:0051325	67	4	18	63	4687	0.0597014925373134	-3.67
GO:0000070	22	GO:0051327	35	2	20	33	4717	0.0571428571428571	-1.96
GO:0000070	22	GO:0051329	62	4	18	58	4692	0.0645161290322581	-3.8
GO:0000070	22	GO:0051338	123	0	22	123	4627	0.0	0.0
GO:0000070	22	GO:0051493	30	0	22	30	4720	0.0	0.0
GO:0000070	22	GO:0051641	358	8	14	350	4400	0.0223463687150838	-3.93
GO:0000070	22	GO:0051649	345	8	14	337	4413	0.0231884057971014	-4.05
GO:0000070	22	GO:0051726	133	8	14	125	4625	0.0601503759398496	-7.17
GO:0000070	22	GO:0065003	252	2	20	250	4500	0.00793650793650794	-0.49
GO:0000070	22	GO:0065004	40	0	22	40	4710	0.0	0.0
GO:0000075	54	GO:0000075	54	54	0	0	4718	1.0	-127.16
GO:0000075	54	GO:0000077	23	23	31	0	4718	0.425925925925926	-47.14
GO:0000075	54	GO:0000082	25	1	53	24	4694	0.0185185185185185	-0.61
GO:0000075	54	GO:0000087	82	10	44	72	4646	0.121951219512195	-7.78
GO:0000075	54	GO:0000165	83	0	54	83	4635	0.0	0.0
GO:0000075	54	GO:0000226	56	6	48	50	4668	0.107142857142857	-4.48
GO:0000075	54	GO:0000278	165	33	21	132	4586	0.2	-35.2
GO:0000075	54	GO:0000279	115	14	40	101	4617	0.121739130434783	-10.84
GO:0000075	54	GO:0000731	6	0	54	6	4712	0.0	0.0
GO:0000075	54	GO:0000819	23	3	51	20	4698	0.0555555555555556	-2.68
GO:0000075	54	GO:0000902	92	1	53	91	4627	0.0108695652173913	-0.19
GO:0000075	54	GO:0001570	7	0	54	7	4711	0.0	0.0
GO:0000075	54	GO:0006163	14	1	53	13	4705	0.0185185185185185	-0.83
GO:0000075	54	GO:0006259	237	25	29	212	4506	0.105485232067511	-18.47
GO:0000075	54	GO:0006260	113	10	44	103	4615	0.0884955752212389	-6.43
GO:0000075	54	GO:0006261	47	7	47	40	4678	0.12962962962963	-6.15
GO:0000075	54	GO:0006270	15	7	47	8	4710	0.12962962962963	-10.02
GO:0000075	54	GO:0006281	123	17	37	106	4612	0.138211382113821	-14.17
GO:0000075	54	GO:0006289	19	3	51	16	4702	0.0555555555555556	-2.93
GO:0000075	54	GO:0006304	11	0	54	11	4707	0.0	0.0
GO:0000075	54	GO:0006305	10	0	54	10	4708	0.0	0.0
GO:0000075	54	GO:0006306	10	0	54	10	4708	0.0	0.0
GO:0000075	54	GO:0006310	46	5	49	41	4677	0.0925925925925926	-3.83
GO:0000075	54	GO:0006323	33	0	54	33	4685	0.0	0.0
GO:0000075	54	GO:0006325	86	2	52	84	4634	0.0232558139534884	-0.59
GO:0000075	54	GO:0006350	669	12	42	657	4061	0.0179372197309417	-1.18
GO:0000075	54	GO:0006351	559	8	46	551	4167	0.0143112701252236	-0.53
GO:0000075	54	GO:0006352	31	0	54	31	4687	0.0	0.0
GO:0000075	54	GO:0006355	432	8	46	424	4294	0.0185185185185185	-0.96
GO:0000075	54	GO:0006357	208	6	48	202	4516	0.0288461538461538	-1.54
GO:0000075	54	GO:0006359	6	1	53	5	4713	0.0185185185185185	-1.18
GO:0000075	54	GO:0006366	329	6	48	323	4395	0.0182370820668693	-0.78
GO:0000075	54	GO:0006367	25	0	54	25	4693	0.0	0.0
GO:0000075	54	GO:0006383	17	1	53	16	4702	0.0185185185185185	-0.75
GO:0000075	54	GO:0006396	155	0	54	155	4563	0.0	0.0
GO:0000075	54	GO:0006406	14	0	54	14	4704	0.0	0.0
GO:0000075	54	GO:0006461	156	6	48	150	4568	0.0384615384615385	-2.11
GO:0000075	54	GO:0006464	599	5	49	594	4124	0.00834724540901502	-0.08
GO:0000075	54	GO:0006468	277	3	51	274	4444	0.0108303249097473	-0.21
GO:0000075	54	GO:0006512	55	1	53	54	4664	0.0181818181818182	-0.33
GO:0000075	54	GO:0006793	399	5	49	394	4324	0.012531328320802	-0.32
GO:0000075	54	GO:0006796	399	5	49	394	4324	0.012531328320802	-0.32
GO:0000075	54	GO:0006886	148	2	52	146	4572	0.0135135135135135	-0.3
GO:0000075	54	GO:0006892	18	0	54	18	4700	0.0	0.0
GO:0000075	54	GO:0006895	6	0	54	6	4712	0.0	0.0
GO:0000075	54	GO:0006897	72	0	54	72	4646	0.0	0.0
GO:0000075	54	GO:0006974	157	31	23	126	4592	0.197452229299363	-32.53
GO:0000075	54	GO:0006996	484	13	41	471	4247	0.0268595041322314	-2.64
GO:0000075	54	GO:0007010	232	8	46	224	4494	0.0344827586206897	-2.38
GO:0000075	54	GO:0007017	84	7	47	77	4641	0.0833333333333333	-4.43
GO:0000075	54	GO:0007018	17	0	54	17	4701	0.0	0.0
GO:0000075	54	GO:0007030	8	0	54	8	4710	0.0	0.0
GO:0000075	54	GO:0007049	306	54	0	252	4466	0.176470588235294	-66.45
GO:0000075	54	GO:0007050	40	5	49	35	4683	0.0925925925925926	-4.13
GO:0000075	54	GO:0007051	17	4	50	13	4705	0.0740740740740741	-4.5
GO:0000075	54	GO:0007052	9	2	52	7	4711	0.037037037037037	-2.37
GO:0000075	54	GO:0007059	39	5	49	34	4684	0.0925925925925926	-4.18
GO:0000075	54	GO:0007062	6	1	53	5	4713	0.0185185185185185	-1.18
GO:0000075	54	GO:0007067	79	10	44	69	4649	0.126582278481013	-7.94
GO:0000075	54	GO:0007091	5	0	54	5	4713	0.0	0.0
GO:0000075	54	GO:0007093	28	28	26	0	4718	0.518518518518518	-58.21
GO:0000075	54	GO:0007094	6	6	48	0	4718	0.111111111111111	-11.8
GO:0000075	54	GO:0007098	9	1	53	8	4710	0.0185185185185185	-1.01
GO:0000075	54	GO:0007126	35	5	49	30	4688	0.0925925925925926	-4.41
GO:0000075	54	GO:0007127	20	3	51	17	4701	0.0555555555555556	-2.87
GO:0000075	54	GO:0007131	17	2	52	15	4703	0.037037037037037	-1.81
GO:0000075	54	GO:0007163	17	1	53	16	4702	0.0185185185185185	-0.75
GO:0000075	54	GO:0007167	125	1	53	124	4594	0.0080	-0.12
GO:0000075	54	GO:0007169	84	0	54	84	4634	0.0	0.0
GO:0000075	54	GO:0007242	539	30	24	509	4209	0.0556586270871985	-14.73
GO:0000075	54	GO:0007264	76	0	54	76	4642	0.0	0.0
GO:0000075	54	GO:0007265	58	0	54	58	4660	0.0	0.0
GO:0000075	54	GO:0007286	5	0	54	5	4713	0.0	0.0
GO:0000075	54	GO:0007346	47	31	23	16	4702	0.574074074074074	-52.9
GO:0000075	54	GO:0007507	23	0	54	23	4695	0.0	0.0
GO:0000075	54	GO:0008104	198	4	50	194	4524	0.0202020202020202	-0.73
GO:0000075	54	GO:0008286	15	0	54	15	4703	0.0	0.0
GO:0000075	54	GO:0009108	12	0	54	12	4706	0.0	0.0
GO:0000075	54	GO:0009150	10	1	53	9	4709	0.0185185185185185	-0.97
GO:0000075	54	GO:0009259	15	1	53	14	4704	0.0185185185185185	-0.8
GO:0000075	54	GO:0009719	188	31	23	157	4561	0.164893617021277	-29.93
GO:0000075	54	GO:0009893	195	7	47	188	4530	0.0358974358974359	-2.23
GO:0000075	54	GO:0009966	179	1	53	178	4540	0.00558659217877095	-0.06
GO:0000075	54	GO:0010212	11	4	50	7	4711	0.0740740740740741	-5.34
GO:0000075	54	GO:0010324	72	0	54	72	4646	0.0	0.0
GO:0000075	54	GO:0010467	937	12	42	925	3793	0.0128068303094984	-0.44
GO:0000075	54	GO:0010468	597	12	42	585	4133	0.0201005025125628	-1.5
GO:0000075	54	GO:0010564	38	7	47	31	4687	0.12962962962963	-6.81
GO:0000075	54	GO:0015031	161	2	52	159	4559	0.0124223602484472	-0.26
GO:0000075	54	GO:0016044	118	0	54	118	4600	0.0	0.0
GO:0000075	54	GO:0016070	750	8	46	742	3976	0.0106666666666667	-0.2
GO:0000075	54	GO:0016073	10	0	54	10	4708	0.0	0.0
GO:0000075	54	GO:0016180	10	0	54	10	4708	0.0	0.0
GO:0000075	54	GO:0016192	197	1	53	196	4522	0.0050761421319797	-0.05
GO:0000075	54	GO:0016197	28	0	54	28	4690	0.0	0.0
GO:0000075	54	GO:0016202	8	2	52	6	4712	0.037037037037037	-2.47
GO:0000075	54	GO:0016310	322	5	49	317	4401	0.015527950310559	-0.52
GO:0000075	54	GO:0016485	49	0	54	49	4669	0.0	0.0
GO:0000075	54	GO:0016540	31	0	54	31	4687	0.0	0.0
GO:0000075	54	GO:0016567	48	1	53	47	4671	0.0185185185185185	-0.37
GO:0000075	54	GO:0016568	63	2	52	61	4657	0.0317460317460317	-0.8
GO:0000075	54	GO:0018105	13	0	54	13	4705	0.0	0.0
GO:0000075	54	GO:0018209	16	0	54	16	4702	0.0	0.0
GO:0000075	54	GO:0019219	575	20	34	555	4163	0.0347826086956522	-5.74
GO:0000075	54	GO:0019222	704	21	33	683	4035	0.0298295454545455	-4.96
GO:0000075	54	GO:0022008	72	0	54	72	4646	0.0	0.0
GO:0000075	54	GO:0022402	219	27	27	192	4526	0.123287671232877	-22.01
GO:0000075	54	GO:0022403	170	21	33	149	4569	0.123529411764706	-16.67
GO:0000075	54	GO:0022607	266	6	48	260	4458	0.0225563909774436	-1.11
GO:0000075	54	GO:0030182	59	0	54	59	4659	0.0	0.0
GO:0000075	54	GO:0030518	38	2	52	36	4682	0.037037037037037	-1.17
GO:0000075	54	GO:0030521	29	2	52	27	4691	0.037037037037037	-1.38
GO:0000075	54	GO:0030522	40	2	52	38	4680	0.037037037037037	-1.13
GO:0000075	54	GO:0030705	30	0	54	30	4688	0.0	0.0
GO:0000075	54	GO:0031023	13	1	53	12	4706	0.0185185185185185	-0.86
GO:0000075	54	GO:0031323	694	21	33	673	4045	0.0302593659942363	-5.06
GO:0000075	54	GO:0031325	191	7	47	184	4534	0.0366492146596859	-2.28
GO:0000075	54	GO:0031570	26	26	28	0	4718	0.481481481481481	-53.74
GO:0000075	54	GO:0031572	5	5	49	0	4718	0.0925925925925926	-9.81
GO:0000075	54	GO:0031576	5	5	49	0	4718	0.0925925925925926	-9.81
GO:0000075	54	GO:0031647	19	2	52	17	4701	0.037037037037037	-1.72
GO:0000075	54	GO:0032147	27	0	54	27	4691	0.0	0.0
GO:0000075	54	GO:0032446	49	1	53	48	4670	0.0185185185185185	-0.37
GO:0000075	54	GO:0032774	562	8	46	554	4164	0.0142348754448399	-0.52
GO:0000075	54	GO:0032989	92	1	53	91	4627	0.0108695652173913	-0.19
GO:0000075	54	GO:0033036	218	4	50	214	4504	0.018348623853211	-0.63
GO:0000075	54	GO:0033043	40	3	51	37	4681	0.0555555555555556	-2.0
GO:0000075	54	GO:0033261	10	1	53	9	4709	0.0185185185185185	-0.97
GO:0000075	54	GO:0035023	16	0	54	16	4702	0.0	0.0
GO:0000075	54	GO:0040007	98	4	50	94	4624	0.0408163265306122	-1.62
GO:0000075	54	GO:0042770	32	25	29	7	4711	0.462962962962963	-45.01
GO:0000075	54	GO:0043087	17	0	54	17	4701	0.0	0.0
GO:0000075	54	GO:0043412	620	5	49	615	4103	0.00806451612903226	-0.07
GO:0000075	54	GO:0043623	31	1	53	30	4688	0.0185185185185185	-0.53
GO:0000075	54	GO:0043687	475	5	49	470	4248	0.0105263157894737	-0.2
GO:0000075	54	GO:0044260	992	8	46	984	3734	0.00806451612903226	-0.05
GO:0000075	54	GO:0044265	107	0	54	107	4611	0.0	0.0
GO:0000075	54	GO:0044267	964	8	46	956	3762	0.00829875518672199	-0.06
GO:0000075	54	GO:0045184	178	2	52	176	4542	0.0112359550561798	-0.22
GO:0000075	54	GO:0045449	532	12	42	520	4198	0.0225563909774436	-1.86
GO:0000075	54	GO:0045786	29	5	49	24	4694	0.0925925925925926	-4.83
GO:0000075	54	GO:0045893	115	4	50	111	4607	0.0347826086956522	-1.4
GO:0000075	54	GO:0045930	11	4	50	7	4711	0.0740740740740741	-5.34
GO:0000075	54	GO:0045934	170	14	40	156	4562	0.0823529411764706	-8.54
GO:0000075	54	GO:0045935	147	5	49	142	4576	0.0340136054421769	-1.61
GO:0000075	54	GO:0045941	138	5	49	133	4585	0.036231884057971	-1.72
GO:0000075	54	GO:0045944	55	2	52	53	4665	0.0363636363636364	-0.89
GO:0000075	54	GO:0046034	6	1	53	5	4713	0.0185185185185185	-1.18
GO:0000075	54	GO:0046578	20	0	54	20	4698	0.0	0.0
GO:0000075	54	GO:0046777	29	0	54	29	4689	0.0	0.0
GO:0000075	54	GO:0046907	291	3	51	288	4430	0.0103092783505155	-0.19
GO:0000075	54	GO:0048193	57	1	53	56	4662	0.0175438596491228	-0.32
GO:0000075	54	GO:0048515	6	0	54	6	4712	0.0	0.0
GO:0000075	54	GO:0048518	518	13	41	505	4213	0.0250965250965251	-2.38
GO:0000075	54	GO:0048634	8	2	52	6	4712	0.037037037037037	-2.47
GO:0000075	54	GO:0048699	65	0	54	65	4653	0.0	0.0
GO:0000075	54	GO:0050000	6	2	52	4	4714	0.037037037037037	-2.74
GO:0000075	54	GO:0050790	211	8	46	203	4515	0.037914691943128	-2.64
GO:0000075	54	GO:0051028	14	0	54	14	4704	0.0	0.0
GO:0000075	54	GO:0051056	24	0	54	24	4694	0.0	0.0
GO:0000075	54	GO:0051128	110	3	51	107	4611	0.0272727272727273	-0.89
GO:0000075	54	GO:0051168	27	0	54	27	4691	0.0	0.0
GO:0000075	54	GO:0051252	441	8	46	433	4285	0.018140589569161	-0.92
GO:0000075	54	GO:0051254	117	4	50	113	4605	0.0341880341880342	-1.37
GO:0000075	54	GO:0051272	7	0	54	7	4711	0.0	0.0
GO:0000075	54	GO:0051276	141	7	47	134	4584	0.049645390070922	-3.03
GO:0000075	54	GO:0051297	12	1	53	11	4707	0.0185185185185185	-0.89
GO:0000075	54	GO:0051298	6	1	53	5	4713	0.0185185185185185	-1.18
GO:0000075	54	GO:0051301	25	2	52	23	4695	0.037037037037037	-1.5
GO:0000075	54	GO:0051303	6	2	52	4	4714	0.037037037037037	-2.74
GO:0000075	54	GO:0051320	15	1	53	14	4704	0.0185185185185185	-0.8
GO:0000075	54	GO:0051321	36	5	49	31	4687	0.0925925925925926	-4.35
GO:0000075	54	GO:0051325	67	10	44	57	4661	0.149253731343284	-8.66
GO:0000075	54	GO:0051327	35	5	49	30	4688	0.0925925925925926	-4.41
GO:0000075	54	GO:0051329	62	8	46	54	4664	0.129032258064516	-6.48
GO:0000075	54	GO:0051338	123	6	48	117	4601	0.0487804878048781	-2.61
GO:0000075	54	GO:0051493	30	2	52	28	4690	0.037037037037037	-1.35
GO:0000075	54	GO:0051641	358	6	48	352	4366	0.0167597765363128	-0.67
GO:0000075	54	GO:0051649	345	6	48	339	4379	0.0173913043478261	-0.72
GO:0000075	54	GO:0051726	133	54	0	79	4639	0.406015037593985	-89.3
GO:0000075	54	GO:0065003	252	6	48	246	4472	0.0238095238095238	-1.2
GO:0000075	54	GO:0065004	40	0	54	40	4678	0.0	0.0
GO:0000077	23	GO:0000077	23	23	0	0	4749	1.0	-62.17
GO:0000077	23	GO:0000082	25	0	23	25	4724	0.0	0.0
GO:0000077	23	GO:0000087	82	0	23	82	4667	0.0	0.0
GO:0000077	23	GO:0000165	83	0	23	83	4666	0.0	0.0
GO:0000077	23	GO:0000226	56	0	23	56	4693	0.0	0.0
GO:0000077	23	GO:0000278	165	13	10	152	4597	0.0787878787878788	-13.27
GO:0000077	23	GO:0000279	115	2	21	113	4636	0.0173913043478261	-0.98
GO:0000077	23	GO:0000731	6	0	23	6	4743	0.0	0.0
GO:0000077	23	GO:0000819	23	0	23	23	4726	0.0	0.0
GO:0000077	23	GO:0000902	92	0	23	92	4657	0.0	0.0
GO:0000077	23	GO:0001570	7	0	23	7	4742	0.0	0.0
GO:0000077	23	GO:0006163	14	0	23	14	4735	0.0	0.0
GO:0000077	23	GO:0006259	237	11	12	226	4523	0.0464135021097046	-8.54
GO:0000077	23	GO:0006260	113	6	17	107	4642	0.0530973451327434	-4.95
GO:0000077	23	GO:0006261	47	4	19	43	4706	0.0851063829787234	-4.2
GO:0000077	23	GO:0006270	15	4	19	11	4738	0.173913043478261	-6.27
GO:0000077	23	GO:0006281	123	9	14	114	4635	0.0731707317073171	-8.65
GO:0000077	23	GO:0006289	19	0	23	19	4730	0.0	0.0
GO:0000077	23	GO:0006304	11	0	23	11	4738	0.0	0.0
GO:0000077	23	GO:0006305	10	0	23	10	4739	0.0	0.0
GO:0000077	23	GO:0006306	10	0	23	10	4739	0.0	0.0
GO:0000077	23	GO:0006310	46	2	21	44	4705	0.0434782608695652	-1.69
GO:0000077	23	GO:0006323	33	0	23	33	4716	0.0	0.0
GO:0000077	23	GO:0006325	86	1	22	85	4664	0.0116279069767442	-0.47
GO:0000077	23	GO:0006350	669	4	19	665	4084	0.00597907324364723	-0.39
GO:0000077	23	GO:0006351	559	2	21	557	4192	0.0035778175313059	-0.11
GO:0000077	23	GO:0006352	31	0	23	31	4718	0.0	0.0
GO:0000077	23	GO:0006355	432	2	21	430	4319	0.00462962962962963	-0.2
GO:0000077	23	GO:0006357	208	1	22	207	4542	0.00480769230769231	-0.19
GO:0000077	23	GO:0006359	6	0	23	6	4743	0.0	0.0
GO:0000077	23	GO:0006366	329	1	22	328	4421	0.00303951367781155	-0.09
GO:0000077	23	GO:0006367	25	0	23	25	4724	0.0	0.0
GO:0000077	23	GO:0006383	17	0	23	17	4732	0.0	0.0
GO:0000077	23	GO:0006396	155	0	23	155	4594	0.0	0.0
GO:0000077	23	GO:0006406	14	0	23	14	4735	0.0	0.0
GO:0000077	23	GO:0006461	156	2	21	154	4595	0.0128205128205128	-0.76
GO:0000077	23	GO:0006464	599	3	20	596	4153	0.00500834724540901	-0.25
GO:0000077	23	GO:0006468	277	2	21	275	4474	0.0072202166064982	-0.41
GO:0000077	23	GO:0006512	55	0	23	55	4694	0.0	0.0
GO:0000077	23	GO:0006793	399	3	20	396	4353	0.0075187969924812	-0.52
GO:0000077	23	GO:0006796	399	3	20	396	4353	0.0075187969924812	-0.52
GO:0000077	23	GO:0006886	148	1	22	147	4602	0.00675675675675676	-0.29
GO:0000077	23	GO:0006892	18	0	23	18	4731	0.0	0.0
GO:0000077	23	GO:0006895	6	0	23	6	4743	0.0	0.0
GO:0000077	23	GO:0006897	72	0	23	72	4677	0.0	0.0
GO:0000077	23	GO:0006974	157	23	0	134	4615	0.146496815286624	-34.82
GO:0000077	23	GO:0006996	484	3	20	481	4268	0.00619834710743802	-0.38
GO:0000077	23	GO:0007010	232	1	22	231	4518	0.00431034482758621	-0.17
GO:0000077	23	GO:0007017	84	1	22	83	4666	0.0119047619047619	-0.47
GO:0000077	23	GO:0007018	17	0	23	17	4732	0.0	0.0
GO:0000077	23	GO:0007030	8	0	23	8	4741	0.0	0.0
GO:0000077	23	GO:0007049	306	23	0	283	4466	0.0751633986928105	-27.78
GO:0000077	23	GO:0007050	40	3	20	37	4712	0.075	-3.07
GO:0000077	23	GO:0007051	17	0	23	17	4732	0.0	0.0
GO:0000077	23	GO:0007052	9	0	23	9	4740	0.0	0.0
GO:0000077	23	GO:0007059	39	0	23	39	4710	0.0	0.0
GO:0000077	23	GO:0007062	6	0	23	6	4743	0.0	0.0
GO:0000077	23	GO:0007067	79	0	23	79	4670	0.0	0.0
GO:0000077	23	GO:0007091	5	0	23	5	4744	0.0	0.0
GO:0000077	23	GO:0007093	28	12	11	16	4733	0.428571428571429	-21.86
GO:0000077	23	GO:0007094	6	0	23	6	4743	0.0	0.0
GO:0000077	23	GO:0007098	9	0	23	9	4740	0.0	0.0
GO:0000077	23	GO:0007126	35	2	21	33	4716	0.0571428571428571	-1.92
GO:0000077	23	GO:0007127	20	2	21	18	4731	0.0869565217391304	-2.4
GO:0000077	23	GO:0007131	17	1	22	16	4733	0.0434782608695652	-1.1
GO:0000077	23	GO:0007163	17	0	23	17	4732	0.0	0.0
GO:0000077	23	GO:0007167	125	0	23	125	4624	0.0	0.0
GO:0000077	23	GO:0007169	84	0	23	84	4665	0.0	0.0
GO:0000077	23	GO:0007242	539	23	0	516	4233	0.0426716141001855	-21.97
GO:0000077	23	GO:0007264	76	0	23	76	4673	0.0	0.0
GO:0000077	23	GO:0007265	58	0	23	58	4691	0.0	0.0
GO:0000077	23	GO:0007286	5	0	23	5	4744	0.0	0.0
GO:0000077	23	GO:0007346	47	12	11	35	4714	0.25531914893617	-18.64
GO:0000077	23	GO:0007507	23	0	23	23	4726	0.0	0.0
GO:0000077	23	GO:0008104	198	1	22	197	4552	0.00505050505050505	-0.21
GO:0000077	23	GO:0008286	15	0	23	15	4734	0.0	0.0
GO:0000077	23	GO:0009108	12	0	23	12	4737	0.0	0.0
GO:0000077	23	GO:0009150	10	0	23	10	4739	0.0	0.0
GO:0000077	23	GO:0009259	15	0	23	15	4734	0.0	0.0
GO:0000077	23	GO:0009719	188	23	0	165	4584	0.122340425531915	-32.89
GO:0000077	23	GO:0009893	195	2	21	193	4556	0.0102564102564103	-0.62
GO:0000077	23	GO:0009966	179	0	23	179	4570	0.0	0.0
GO:0000077	23	GO:0010212	11	3	20	8	4741	0.130434782608696	-4.8
GO:0000077	23	GO:0010324	72	0	23	72	4677	0.0	0.0
GO:0000077	23	GO:0010467	937	4	19	933	3816	0.00426894343649947	-0.16
GO:0000077	23	GO:0010468	597	4	19	593	4156	0.0067001675041876	-0.49
GO:0000077	23	GO:0010564	38	1	22	37	4712	0.0263157894736842	-0.77
GO:0000077	23	GO:0015031	161	1	22	160	4589	0.0062111801242236	-0.26
GO:0000077	23	GO:0016044	118	0	23	118	4631	0.0	0.0
GO:0000077	23	GO:0016070	750	2	21	748	4001	0.00266666666666667	-0.05
GO:0000077	23	GO:0016073	10	0	23	10	4739	0.0	0.0
GO:0000077	23	GO:0016180	10	0	23	10	4739	0.0	0.0
GO:0000077	23	GO:0016192	197	0	23	197	4552	0.0	0.0
GO:0000077	23	GO:0016197	28	0	23	28	4721	0.0	0.0
GO:0000077	23	GO:0016202	8	0	23	8	4741	0.0	0.0
GO:0000077	23	GO:0016310	322	3	20	319	4430	0.0093167701863354	-0.7
GO:0000077	23	GO:0016485	49	0	23	49	4700	0.0	0.0
GO:0000077	23	GO:0016540	31	0	23	31	4718	0.0	0.0
GO:0000077	23	GO:0016567	48	0	23	48	4701	0.0	0.0
GO:0000077	23	GO:0016568	63	1	22	62	4687	0.0158730158730159	-0.58
GO:0000077	23	GO:0018105	13	0	23	13	4736	0.0	0.0
GO:0000077	23	GO:0018209	16	0	23	16	4733	0.0	0.0
GO:0000077	23	GO:0019219	575	9	14	566	4183	0.0156521739130435	-3.07
GO:0000077	23	GO:0019222	704	9	14	695	4054	0.0127840909090909	-2.43
GO:0000077	23	GO:0022008	72	0	23	72	4677	0.0	0.0
GO:0000077	23	GO:0022402	219	9	14	210	4539	0.0410958904109589	-6.45
GO:0000077	23	GO:0022403	170	6	17	164	4585	0.0352941176470588	-3.94
GO:0000077	23	GO:0022607	266	2	21	264	4485	0.0075187969924812	-0.43
GO:0000077	23	GO:0030182	59	0	23	59	4690	0.0	0.0
GO:0000077	23	GO:0030518	38	0	23	38	4711	0.0	0.0
GO:0000077	23	GO:0030521	29	0	23	29	4720	0.0	0.0
GO:0000077	23	GO:0030522	40	0	23	40	4709	0.0	0.0
GO:0000077	23	GO:0030705	30	0	23	30	4719	0.0	0.0
GO:0000077	23	GO:0031023	13	0	23	13	4736	0.0	0.0
GO:0000077	23	GO:0031323	694	9	14	685	4064	0.0129682997118156	-2.48
GO:0000077	23	GO:0031325	191	2	21	189	4560	0.0104712041884817	-0.63
GO:0000077	23	GO:0031570	26	23	0	3	4746	0.884615384615385	-58.76
GO:0000077	23	GO:0031572	5	5	18	0	4749	0.217391304347826	-11.79
GO:0000077	23	GO:0031576	5	5	18	0	4749	0.217391304347826	-11.79
GO:0000077	23	GO:0031647	19	2	21	17	4732	0.0869565217391304	-2.44
GO:0000077	23	GO:0032147	27	0	23	27	4722	0.0	0.0
GO:0000077	23	GO:0032446	49	0	23	49	4700	0.0	0.0
GO:0000077	23	GO:0032774	562	2	21	560	4189	0.00355871886120996	-0.11
GO:0000077	23	GO:0032989	92	0	23	92	4657	0.0	0.0
GO:0000077	23	GO:0033036	218	1	22	217	4532	0.00458715596330275	-0.18
GO:0000077	23	GO:0033043	40	1	22	39	4710	0.025	-0.75
GO:0000077	23	GO:0033261	10	1	22	9	4740	0.0434782608695652	-1.33
GO:0000077	23	GO:0035023	16	0	23	16	4733	0.0	0.0
GO:0000077	23	GO:0040007	98	1	22	97	4652	0.0102040816326531	-0.42
GO:0000077	23	GO:0042770	32	23	0	9	4740	0.71875	-54.73
GO:0000077	23	GO:0043087	17	0	23	17	4732	0.0	0.0
GO:0000077	23	GO:0043412	620	3	20	617	4132	0.00483870967741936	-0.23
GO:0000077	23	GO:0043623	31	0	23	31	4718	0.0	0.0
GO:0000077	23	GO:0043687	475	3	20	472	4277	0.00631578947368421	-0.39
GO:0000077	23	GO:0044260	992	4	19	988	3761	0.00403225806451613	-0.13
GO:0000077	23	GO:0044265	107	0	23	107	4642	0.0	0.0
GO:0000077	23	GO:0044267	964	4	19	960	3789	0.004149377593361	-0.15
GO:0000077	23	GO:0045184	178	1	22	177	4572	0.00561797752808989	-0.23
GO:0000077	23	GO:0045449	532	4	19	528	4221	0.0075187969924812	-0.6
GO:0000077	23	GO:0045786	29	2	21	27	4722	0.0689655172413793	-2.08
GO:0000077	23	GO:0045893	115	0	23	115	4634	0.0	0.0
GO:0000077	23	GO:0045930	11	2	21	9	4740	0.0869565217391304	-2.92
GO:0000077	23	GO:0045934	170	7	16	163	4586	0.0411764705882353	-5.01
GO:0000077	23	GO:0045935	147	1	22	146	4603	0.00680272108843537	-0.29
GO:0000077	23	GO:0045941	138	1	22	137	4612	0.0072463768115942	-0.31
GO:0000077	23	GO:0045944	55	0	23	55	4694	0.0	0.0
GO:0000077	23	GO:0046034	6	0	23	6	4743	0.0	0.0
GO:0000077	23	GO:0046578	20	0	23	20	4729	0.0	0.0
GO:0000077	23	GO:0046777	29	0	23	29	4720	0.0	0.0
GO:0000077	23	GO:0046907	291	1	22	290	4459	0.00343642611683849	-0.12
GO:0000077	23	GO:0048193	57	0	23	57	4692	0.0	0.0
GO:0000077	23	GO:0048515	6	0	23	6	4743	0.0	0.0
GO:0000077	23	GO:0048518	518	5	18	513	4236	0.00965250965250965	-1.02
GO:0000077	23	GO:0048634	8	0	23	8	4741	0.0	0.0
GO:0000077	23	GO:0048699	65	0	23	65	4684	0.0	0.0
GO:0000077	23	GO:0050000	6	0	23	6	4743	0.0	0.0
GO:0000077	23	GO:0050790	211	2	21	209	4540	0.00947867298578199	-0.57
GO:0000077	23	GO:0051028	14	0	23	14	4735	0.0	0.0
GO:0000077	23	GO:0051056	24	0	23	24	4725	0.0	0.0
GO:0000077	23	GO:0051128	110	1	22	109	4640	0.00909090909090909	-0.38
GO:0000077	23	GO:0051168	27	0	23	27	4722	0.0	0.0
GO:0000077	23	GO:0051252	441	2	21	439	4310	0.00453514739229025	-0.19
GO:0000077	23	GO:0051254	117	0	23	117	4632	0.0	0.0
GO:0000077	23	GO:0051272	7	0	23	7	4742	0.0	0.0
GO:0000077	23	GO:0051276	141	2	21	139	4610	0.0141843971631206	-0.83
GO:0000077	23	GO:0051297	12	0	23	12	4737	0.0	0.0
GO:0000077	23	GO:0051298	6	0	23	6	4743	0.0	0.0
GO:0000077	23	GO:0051301	25	1	22	24	4725	0.04	-0.94
GO:0000077	23	GO:0051303	6	0	23	6	4743	0.0	0.0
GO:0000077	23	GO:0051320	15	1	22	14	4735	0.0434782608695652	-1.15
GO:0000077	23	GO:0051321	36	2	21	34	4715	0.0555555555555556	-1.9
GO:0000077	23	GO:0051325	67	4	19	63	4686	0.0597014925373134	-3.59
GO:0000077	23	GO:0051327	35	2	21	33	4716	0.0571428571428571	-1.92
GO:0000077	23	GO:0051329	62	3	20	59	4690	0.0483870967741935	-2.51
GO:0000077	23	GO:0051338	123	2	21	121	4628	0.016260162601626	-0.93
GO:0000077	23	GO:0051493	30	0	23	30	4719	0.0	0.0
GO:0000077	23	GO:0051641	358	1	22	357	4392	0.00279329608938547	-0.08
GO:0000077	23	GO:0051649	345	1	22	344	4405	0.00289855072463768	-0.08
GO:0000077	23	GO:0051726	133	23	0	110	4639	0.172932330827068	-36.62
GO:0000077	23	GO:0065003	252	2	21	250	4499	0.00793650793650794	-0.46
GO:0000077	23	GO:0065004	40	0	23	40	4709	0.0	0.0
GO:0000082	25	GO:0000082	25	25	0	0	4747	1.0	-66.75
GO:0000082	25	GO:0000087	82	1	24	81	4666	0.0121951219512195	-0.45
GO:0000082	25	GO:0000165	83	0	25	83	4664	0.0	0.0
GO:0000082	25	GO:0000226	56	0	25	56	4691	0.0	0.0
GO:0000082	25	GO:0000278	165	25	0	140	4607	0.151515151515152	-37.33
GO:0000082	25	GO:0000279	115	1	24	114	4633	0.00869565217391304	-0.34
GO:0000082	25	GO:0000731	6	1	24	5	4742	0.04	-1.51
GO:0000082	25	GO:0000819	23	1	24	22	4725	0.04	-0.94
GO:0000082	25	GO:0000902	92	0	25	92	4655	0.0	0.0
GO:0000082	25	GO:0001570	7	0	25	7	4740	0.0	0.0
GO:0000082	25	GO:0006163	14	0	25	14	4733	0.0	0.0
GO:0000082	25	GO:0006259	237	4	21	233	4514	0.0168776371308017	-1.48
GO:0000082	25	GO:0006260	113	3	22	110	4637	0.0265486725663717	-1.69
GO:0000082	25	GO:0006261	47	1	24	46	4701	0.0212765957446809	-0.66
GO:0000082	25	GO:0006270	15	1	24	14	4733	0.04	-1.12
GO:0000082	25	GO:0006281	123	1	24	122	4625	0.00813008130081301	-0.32
GO:0000082	25	GO:0006289	19	0	25	19	4728	0.0	0.0
GO:0000082	25	GO:0006304	11	0	25	11	4736	0.0	0.0
GO:0000082	25	GO:0006305	10	0	25	10	4737	0.0	0.0
GO:0000082	25	GO:0006306	10	0	25	10	4737	0.0	0.0
GO:0000082	25	GO:0006310	46	0	25	46	4701	0.0	0.0
GO:0000082	25	GO:0006323	33	1	24	32	4715	0.0303030303030303	-0.8
GO:0000082	25	GO:0006325	86	0	25	86	4661	0.0	0.0
GO:0000082	25	GO:0006350	669	5	20	664	4083	0.00747384155455904	-0.57
GO:0000082	25	GO:0006351	559	2	23	557	4190	0.0035778175313059	-0.09
GO:0000082	25	GO:0006352	31	0	25	31	4716	0.0	0.0
GO:0000082	25	GO:0006355	432	2	23	430	4317	0.00462962962962963	-0.17
GO:0000082	25	GO:0006357	208	1	24	207	4540	0.00480769230769231	-0.17
GO:0000082	25	GO:0006359	6	0	25	6	4741	0.0	0.0
GO:0000082	25	GO:0006366	329	1	24	328	4419	0.00303951367781155	-0.08
GO:0000082	25	GO:0006367	25	0	25	25	4722	0.0	0.0
GO:0000082	25	GO:0006383	17	0	25	17	4730	0.0	0.0
GO:0000082	25	GO:0006396	155	0	25	155	4592	0.0	0.0
GO:0000082	25	GO:0006406	14	0	25	14	4733	0.0	0.0
GO:0000082	25	GO:0006461	156	0	25	156	4591	0.0	0.0
GO:0000082	25	GO:0006464	599	5	20	594	4153	0.00834724540901502	-0.71
GO:0000082	25	GO:0006468	277	3	22	274	4473	0.0108303249097473	-0.76
GO:0000082	25	GO:0006512	55	1	24	54	4693	0.0181818181818182	-0.6
GO:0000082	25	GO:0006793	399	7	18	392	4355	0.0175438596491228	-2.46
GO:0000082	25	GO:0006796	399	7	18	392	4355	0.0175438596491228	-2.46
GO:0000082	25	GO:0006886	148	0	25	148	4599	0.0	0.0
GO:0000082	25	GO:0006892	18	0	25	18	4729	0.0	0.0
GO:0000082	25	GO:0006895	6	0	25	6	4741	0.0	0.0
GO:0000082	25	GO:0006897	72	0	25	72	4675	0.0	0.0
GO:0000082	25	GO:0006974	157	2	23	155	4592	0.0127388535031847	-0.7
GO:0000082	25	GO:0006996	484	2	23	482	4265	0.00413223140495868	-0.13
GO:0000082	25	GO:0007010	232	0	25	232	4515	0.0	0.0
GO:0000082	25	GO:0007017	84	0	25	84	4663	0.0	0.0
GO:0000082	25	GO:0007018	17	0	25	17	4730	0.0	0.0
GO:0000082	25	GO:0007030	8	0	25	8	4739	0.0	0.0
GO:0000082	25	GO:0007049	306	25	0	281	4466	0.0816993464052288	-30.23
GO:0000082	25	GO:0007050	40	8	17	32	4715	0.2	-10.95
GO:0000082	25	GO:0007051	17	0	25	17	4730	0.0	0.0
GO:0000082	25	GO:0007052	9	0	25	9	4738	0.0	0.0
GO:0000082	25	GO:0007059	39	1	24	38	4709	0.0256410256410256	-0.73
GO:0000082	25	GO:0007062	6	0	25	6	4741	0.0	0.0
GO:0000082	25	GO:0007067	79	1	24	78	4669	0.0126582278481013	-0.47
GO:0000082	25	GO:0007091	5	0	25	5	4742	0.0	0.0
GO:0000082	25	GO:0007093	28	0	25	28	4719	0.0	0.0
GO:0000082	25	GO:0007094	6	0	25	6	4741	0.0	0.0
GO:0000082	25	GO:0007098	9	0	25	9	4738	0.0	0.0
GO:0000082	25	GO:0007126	35	0	25	35	4712	0.0	0.0
GO:0000082	25	GO:0007127	20	0	25	20	4727	0.0	0.0
GO:0000082	25	GO:0007131	17	0	25	17	4730	0.0	0.0
GO:0000082	25	GO:0007163	17	0	25	17	4730	0.0	0.0
GO:0000082	25	GO:0007167	125	2	23	123	4624	0.016	-0.86
GO:0000082	25	GO:0007169	84	0	25	84	4663	0.0	0.0
GO:0000082	25	GO:0007242	539	3	22	536	4211	0.00556586270871985	-0.26
GO:0000082	25	GO:0007264	76	0	25	76	4671	0.0	0.0
GO:0000082	25	GO:0007265	58	0	25	58	4689	0.0	0.0
GO:0000082	25	GO:0007286	5	0	25	5	4742	0.0	0.0
GO:0000082	25	GO:0007346	47	1	24	46	4701	0.0212765957446809	-0.66
GO:0000082	25	GO:0007507	23	0	25	23	4724	0.0	0.0
GO:0000082	25	GO:0008104	198	0	25	198	4549	0.0	0.0
GO:0000082	25	GO:0008286	15	0	25	15	4732	0.0	0.0
GO:0000082	25	GO:0009108	12	0	25	12	4735	0.0	0.0
GO:0000082	25	GO:0009150	10	0	25	10	4737	0.0	0.0
GO:0000082	25	GO:0009259	15	0	25	15	4732	0.0	0.0
GO:0000082	25	GO:0009719	188	3	22	185	4562	0.0159574468085106	-1.13
GO:0000082	25	GO:0009893	195	2	23	193	4554	0.0102564102564103	-0.56
GO:0000082	25	GO:0009966	179	2	23	177	4570	0.0111731843575419	-0.62
GO:0000082	25	GO:0010212	11	0	25	11	4736	0.0	0.0
GO:0000082	25	GO:0010324	72	0	25	72	4675	0.0	0.0
GO:0000082	25	GO:0010467	937	6	19	931	3816	0.0064034151547492	-0.44
GO:0000082	25	GO:0010468	597	6	19	591	4156	0.0100502512562814	-1.08
GO:0000082	25	GO:0010564	38	2	23	36	4711	0.0526315789473684	-1.78
GO:0000082	25	GO:0015031	161	0	25	161	4586	0.0	0.0
GO:0000082	25	GO:0016044	118	0	25	118	4629	0.0	0.0
GO:0000082	25	GO:0016070	750	3	22	747	4000	0.0040	-0.11
GO:0000082	25	GO:0016073	10	0	25	10	4737	0.0	0.0
GO:0000082	25	GO:0016180	10	0	25	10	4737	0.0	0.0
GO:0000082	25	GO:0016192	197	0	25	197	4550	0.0	0.0
GO:0000082	25	GO:0016197	28	0	25	28	4719	0.0	0.0
GO:0000082	25	GO:0016202	8	0	25	8	4739	0.0	0.0
GO:0000082	25	GO:0016310	322	6	19	316	4431	0.0186335403726708	-2.27
GO:0000082	25	GO:0016485	49	0	25	49	4698	0.0	0.0
GO:0000082	25	GO:0016540	31	0	25	31	4716	0.0	0.0
GO:0000082	25	GO:0016567	48	0	25	48	4699	0.0	0.0
GO:0000082	25	GO:0016568	63	0	25	63	4684	0.0	0.0
GO:0000082	25	GO:0018105	13	0	25	13	4734	0.0	0.0
GO:0000082	25	GO:0018209	16	0	25	16	4731	0.0	0.0
GO:0000082	25	GO:0019219	575	5	20	570	4177	0.00869565217391304	-0.76
GO:0000082	25	GO:0019222	704	7	18	697	4050	0.00994318181818182	-1.19
GO:0000082	25	GO:0022008	72	0	25	72	4675	0.0	0.0
GO:0000082	25	GO:0022402	219	25	0	194	4553	0.114155251141553	-34.05
GO:0000082	25	GO:0022403	170	25	0	145	4602	0.147058823529412	-36.99
GO:0000082	25	GO:0022607	266	0	25	266	4481	0.0	0.0
GO:0000082	25	GO:0030182	59	0	25	59	4688	0.0	0.0
GO:0000082	25	GO:0030518	38	1	24	37	4710	0.0263157894736842	-0.74
GO:0000082	25	GO:0030521	29	1	24	28	4719	0.0344827586206897	-0.85
GO:0000082	25	GO:0030522	40	1	24	39	4708	0.025	-0.72
GO:0000082	25	GO:0030705	30	0	25	30	4717	0.0	0.0
GO:0000082	25	GO:0031023	13	0	25	13	4734	0.0	0.0
GO:0000082	25	GO:0031323	694	7	18	687	4060	0.0100864553314121	-1.22
GO:0000082	25	GO:0031325	191	2	23	189	4558	0.0104712041884817	-0.58
GO:0000082	25	GO:0031570	26	0	25	26	4721	0.0	0.0
GO:0000082	25	GO:0031572	5	0	25	5	4742	0.0	0.0
GO:0000082	25	GO:0031576	5	0	25	5	4742	0.0	0.0
GO:0000082	25	GO:0031647	19	0	25	19	4728	0.0	0.0
GO:0000082	25	GO:0032147	27	0	25	27	4720	0.0	0.0
GO:0000082	25	GO:0032446	49	0	25	49	4698	0.0	0.0
GO:0000082	25	GO:0032774	562	2	23	560	4187	0.00355871886120996	-0.09
GO:0000082	25	GO:0032989	92	0	25	92	4655	0.0	0.0
GO:0000082	25	GO:0033036	218	0	25	218	4529	0.0	0.0
GO:0000082	25	GO:0033043	40	0	25	40	4707	0.0	0.0
GO:0000082	25	GO:0033261	10	1	24	9	4738	0.04	-1.29
GO:0000082	25	GO:0035023	16	0	25	16	4731	0.0	0.0
GO:0000082	25	GO:0040007	98	4	21	94	4653	0.0408163265306122	-2.82
GO:0000082	25	GO:0042770	32	0	25	32	4715	0.0	0.0
GO:0000082	25	GO:0043087	17	0	25	17	4730	0.0	0.0
GO:0000082	25	GO:0043412	620	5	20	615	4132	0.00806451612903226	-0.66
GO:0000082	25	GO:0043623	31	0	25	31	4716	0.0	0.0
GO:0000082	25	GO:0043687	475	5	20	470	4277	0.0105263157894737	-1.02
GO:0000082	25	GO:0044260	992	5	20	987	3760	0.00504032258064516	-0.21
GO:0000082	25	GO:0044265	107	1	24	106	4641	0.00934579439252336	-0.36
GO:0000082	25	GO:0044267	964	5	20	959	3788	0.00518672199170124	-0.23
GO:0000082	25	GO:0045184	178	0	25	178	4569	0.0	0.0
GO:0000082	25	GO:0045449	532	5	20	527	4220	0.0093984962406015	-0.86
GO:0000082	25	GO:0045786	29	2	23	27	4720	0.0689655172413793	-2.01
GO:0000082	25	GO:0045893	115	1	24	114	4633	0.00869565217391304	-0.34
GO:0000082	25	GO:0045930	11	0	25	11	4736	0.0	0.0
GO:0000082	25	GO:0045934	170	0	25	170	4577	0.0	0.0
GO:0000082	25	GO:0045935	147	2	23	145	4602	0.0136054421768707	-0.75
GO:0000082	25	GO:0045941	138	2	23	136	4611	0.0144927536231884	-0.79
GO:0000082	25	GO:0045944	55	0	25	55	4692	0.0	0.0
GO:0000082	25	GO:0046034	6	0	25	6	4741	0.0	0.0
GO:0000082	25	GO:0046578	20	0	25	20	4727	0.0	0.0
GO:0000082	25	GO:0046777	29	0	25	29	4718	0.0	0.0
GO:0000082	25	GO:0046907	291	0	25	291	4456	0.0	0.0
GO:0000082	25	GO:0048193	57	0	25	57	4690	0.0	0.0
GO:0000082	25	GO:0048515	6	0	25	6	4741	0.0	0.0
GO:0000082	25	GO:0048518	518	14	11	504	4243	0.027027027027027	-7.42
GO:0000082	25	GO:0048634	8	0	25	8	4739	0.0	0.0
GO:0000082	25	GO:0048699	65	0	25	65	4682	0.0	0.0
GO:0000082	25	GO:0050000	6	1	24	5	4742	0.04	-1.51
GO:0000082	25	GO:0050790	211	3	22	208	4539	0.014218009478673	-1.02
GO:0000082	25	GO:0051028	14	0	25	14	4733	0.0	0.0
GO:0000082	25	GO:0051056	24	0	25	24	4723	0.0	0.0
GO:0000082	25	GO:0051128	110	0	25	110	4637	0.0	0.0
GO:0000082	25	GO:0051168	27	0	25	27	4720	0.0	0.0
GO:0000082	25	GO:0051252	441	2	23	439	4308	0.00453514739229025	-0.16
GO:0000082	25	GO:0051254	117	1	24	116	4631	0.00854700854700855	-0.33
GO:0000082	25	GO:0051272	7	0	25	7	4740	0.0	0.0
GO:0000082	25	GO:0051276	141	1	24	140	4607	0.00709219858156028	-0.28
GO:0000082	25	GO:0051297	12	0	25	12	4735	0.0	0.0
GO:0000082	25	GO:0051298	6	0	25	6	4741	0.0	0.0
GO:0000082	25	GO:0051301	25	0	25	25	4722	0.0	0.0
GO:0000082	25	GO:0051303	6	1	24	5	4742	0.04	-1.51
GO:0000082	25	GO:0051320	15	1	24	14	4733	0.04	-1.12
GO:0000082	25	GO:0051321	36	0	25	36	4711	0.0	0.0
GO:0000082	25	GO:0051325	67	25	0	42	4705	0.373134328358209	-48.53
GO:0000082	25	GO:0051327	35	0	25	35	4712	0.0	0.0
GO:0000082	25	GO:0051329	62	25	0	37	4710	0.403225806451613	-49.58
GO:0000082	25	GO:0051338	123	3	22	120	4627	0.024390243902439	-1.59
GO:0000082	25	GO:0051493	30	0	25	30	4717	0.0	0.0
GO:0000082	25	GO:0051641	358	1	24	357	4390	0.00279329608938547	-0.07
GO:0000082	25	GO:0051649	345	1	24	344	4403	0.00289855072463768	-0.07
GO:0000082	25	GO:0051726	133	4	21	129	4618	0.0300751879699248	-2.33
GO:0000082	25	GO:0065003	252	0	25	252	4495	0.0	0.0
GO:0000082	25	GO:0065004	40	0	25	40	4707	0.0	0.0
GO:0000087	82	GO:0000087	82	82	0	0	4690	1.0	-178.67
GO:0000087	82	GO:0000165	83	3	79	80	4610	0.036144578313253	-0.77
GO:0000087	82	GO:0000226	56	13	69	43	4647	0.158536585365854	-11.35
GO:0000087	82	GO:0000278	165	82	0	83	4607	0.496969696969697	-130.21
GO:0000087	82	GO:0000279	115	82	0	33	4657	0.71304347826087	-149.82
GO:0000087	82	GO:0000731	6	0	82	6	4684	0.0	0.0
GO:0000087	82	GO:0000819	23	22	60	1	4689	0.268292682926829	-38.8
GO:0000087	82	GO:0000902	92	1	81	91	4599	0.0108695652173913	-0.1
GO:0000087	82	GO:0001570	7	0	82	7	4683	0.0	0.0
GO:0000087	82	GO:0006163	14	0	82	14	4676	0.0	0.0
GO:0000087	82	GO:0006259	237	5	77	232	4458	0.0210970464135021	-0.41
GO:0000087	82	GO:0006260	113	3	79	110	4580	0.0265486725663717	-0.51
GO:0000087	82	GO:0006261	47	0	82	47	4643	0.0	0.0
GO:0000087	82	GO:0006270	15	0	82	15	4675	0.0	0.0
GO:0000087	82	GO:0006281	123	2	80	121	4569	0.016260162601626	-0.2
GO:0000087	82	GO:0006289	19	0	82	19	4671	0.0	0.0
GO:0000087	82	GO:0006304	11	0	82	11	4679	0.0	0.0
GO:0000087	82	GO:0006305	10	0	82	10	4680	0.0	0.0
GO:0000087	82	GO:0006306	10	0	82	10	4680	0.0	0.0
GO:0000087	82	GO:0006310	46	0	82	46	4644	0.0	0.0
GO:0000087	82	GO:0006323	33	11	71	22	4668	0.134146341463415	-11.56
GO:0000087	82	GO:0006325	86	4	78	82	4608	0.0465116279069767	-1.23
GO:0000087	82	GO:0006350	669	7	75	662	4028	0.0104633781763827	-0.02
GO:0000087	82	GO:0006351	559	6	76	553	4137	0.0107334525939177	-0.03
GO:0000087	82	GO:0006352	31	0	82	31	4659	0.0	0.0
GO:0000087	82	GO:0006355	432	5	77	427	4263	0.0115740740740741	-0.06
GO:0000087	82	GO:0006357	208	0	82	208	4482	0.0	0.0
GO:0000087	82	GO:0006359	6	0	82	6	4684	0.0	0.0
GO:0000087	82	GO:0006366	329	0	82	329	4361	0.0	0.0
GO:0000087	82	GO:0006367	25	0	82	25	4665	0.0	0.0
GO:0000087	82	GO:0006383	17	0	82	17	4673	0.0	0.0
GO:0000087	82	GO:0006396	155	4	78	151	4539	0.0258064516129032	-0.56
GO:0000087	82	GO:0006406	14	0	82	14	4676	0.0	0.0
GO:0000087	82	GO:0006461	156	5	77	151	4539	0.032051282051282	-0.89
GO:0000087	82	GO:0006464	599	15	67	584	4106	0.0250417362270451	-1.08
GO:0000087	82	GO:0006468	277	10	72	267	4423	0.036101083032491	-1.71
GO:0000087	82	GO:0006512	55	2	80	53	4637	0.024390243902439	-0.61
GO:0000087	82	GO:0006793	399	13	69	386	4304	0.0325814536340852	-1.76
GO:0000087	82	GO:0006796	399	13	69	386	4304	0.0325814536340852	-1.76
GO:0000087	82	GO:0006886	148	0	82	148	4542	0.0	0.0
GO:0000087	82	GO:0006892	18	0	82	18	4672	0.0	0.0
GO:0000087	82	GO:0006895	6	0	82	6	4684	0.0	0.0
GO:0000087	82	GO:0006897	72	0	82	72	4618	0.0	0.0
GO:0000087	82	GO:0006974	157	2	80	155	4535	0.0127388535031847	-0.12
GO:0000087	82	GO:0006996	484	37	45	447	4243	0.0764462809917355	-15.75
GO:0000087	82	GO:0007010	232	16	66	216	4474	0.0689655172413793	-5.86
GO:0000087	82	GO:0007017	84	14	68	70	4620	0.166666666666667	-10.12
GO:0000087	82	GO:0007018	17	0	82	17	4673	0.0	0.0
GO:0000087	82	GO:0007030	8	0	82	8	4682	0.0	0.0
GO:0000087	82	GO:0007049	306	82	0	224	4466	0.26797385620915	-102.72
GO:0000087	82	GO:0007050	40	2	80	38	4652	0.024390243902439	-0.82
GO:0000087	82	GO:0007051	17	8	74	9	4681	0.0975609756097561	-9.94
GO:0000087	82	GO:0007052	9	3	79	6	4684	0.0365853658536585	-3.42
GO:0000087	82	GO:0007059	39	24	58	15	4675	0.292682926829268	-33.63
GO:0000087	82	GO:0007062	6	5	77	1	4689	0.0609756097560976	-8.11
GO:0000087	82	GO:0007067	79	79	3	0	4690	0.963414634146341	-168.44
GO:0000087	82	GO:0007091	5	5	77	0	4690	0.0609756097560976	-8.88
GO:0000087	82	GO:0007093	28	8	74	20	4670	0.0975609756097561	-7.9
GO:0000087	82	GO:0007094	6	2	80	4	4686	0.024390243902439	-2.38
GO:0000087	82	GO:0007098	9	0	82	9	4681	0.0	0.0
GO:0000087	82	GO:0007126	35	5	77	30	4660	0.0609756097560976	-3.54
GO:0000087	82	GO:0007127	20	0	82	20	4670	0.0	0.0
GO:0000087	82	GO:0007131	17	0	82	17	4673	0.0	0.0
GO:0000087	82	GO:0007163	17	1	81	16	4674	0.0121951219512195	-0.59
GO:0000087	82	GO:0007167	125	4	78	121	4569	0.032	-0.78
GO:0000087	82	GO:0007169	84	4	78	80	4610	0.0476190476190476	-1.26
GO:0000087	82	GO:0007242	539	13	69	526	4164	0.0241187384044527	-0.89
GO:0000087	82	GO:0007264	76	0	82	76	4614	0.0	0.0
GO:0000087	82	GO:0007265	58	0	82	58	4632	0.0	0.0
GO:0000087	82	GO:0007286	5	0	82	5	4685	0.0	0.0
GO:0000087	82	GO:0007346	47	11	71	36	4654	0.134146341463415	-9.69
GO:0000087	82	GO:0007507	23	0	82	23	4667	0.0	0.0
GO:0000087	82	GO:0008104	198	1	81	197	4493	0.00505050505050505	-0.01
GO:0000087	82	GO:0008286	15	0	82	15	4675	0.0	0.0
GO:0000087	82	GO:0009108	12	0	82	12	4678	0.0	0.0
GO:0000087	82	GO:0009150	10	0	82	10	4680	0.0	0.0
GO:0000087	82	GO:0009259	15	0	82	15	4675	0.0	0.0
GO:0000087	82	GO:0009719	188	2	80	186	4504	0.0106382978723404	-0.08
GO:0000087	82	GO:0009893	195	5	77	190	4500	0.0256410256410256	-0.61
GO:0000087	82	GO:0009966	179	7	75	172	4518	0.0391061452513966	-1.48
GO:0000087	82	GO:0010212	11	0	82	11	4679	0.0	0.0
GO:0000087	82	GO:0010324	72	0	82	72	4618	0.0	0.0
GO:0000087	82	GO:0010467	937	9	73	928	3762	0.0096051227321238	-0.01
GO:0000087	82	GO:0010468	597	6	76	591	4099	0.0100502512562814	-0.02
GO:0000087	82	GO:0010564	38	27	55	11	4679	0.329268292682927	-40.69
GO:0000087	82	GO:0015031	161	0	82	161	4529	0.0	0.0
GO:0000087	82	GO:0016044	118	0	82	118	4572	0.0	0.0
GO:0000087	82	GO:0016070	750	8	74	742	3948	0.0106666666666667	-0.02
GO:0000087	82	GO:0016073	10	0	82	10	4680	0.0	0.0
GO:0000087	82	GO:0016180	10	0	82	10	4680	0.0	0.0
GO:0000087	82	GO:0016192	197	2	80	195	4495	0.0101522842639594	-0.07
GO:0000087	82	GO:0016197	28	0	82	28	4662	0.0	0.0
GO:0000087	82	GO:0016202	8	1	81	7	4683	0.0121951219512195	-0.89
GO:0000087	82	GO:0016310	322	12	70	310	4380	0.0372670807453416	-2.08
GO:0000087	82	GO:0016485	49	1	81	48	4642	0.0121951219512195	-0.24
GO:0000087	82	GO:0016540	31	1	81	30	4660	0.0121951219512195	-0.38
GO:0000087	82	GO:0016567	48	2	80	46	4644	0.024390243902439	-0.7
GO:0000087	82	GO:0016568	63	4	78	59	4631	0.0487804878048781	-1.65
GO:0000087	82	GO:0018105	13	0	82	13	4677	0.0	0.0
GO:0000087	82	GO:0018209	16	0	82	16	4674	0.0	0.0
GO:0000087	82	GO:0019219	575	6	76	569	4121	0.0104347826086957	-0.03
GO:0000087	82	GO:0019222	704	11	71	693	3997	0.015625	-0.17
GO:0000087	82	GO:0022008	72	1	81	71	4619	0.0121951219512195	-0.15
GO:0000087	82	GO:0022402	219	82	0	137	4553	0.374429223744292	-117.03
GO:0000087	82	GO:0022403	170	82	0	88	4602	0.482352941176471	-128.76
GO:0000087	82	GO:0022607	266	7	75	259	4431	0.0263157894736842	-0.77
GO:0000087	82	GO:0030182	59	0	82	59	4631	0.0	0.0
GO:0000087	82	GO:0030518	38	0	82	38	4652	0.0	0.0
GO:0000087	82	GO:0030521	29	0	82	29	4661	0.0	0.0
GO:0000087	82	GO:0030522	40	0	82	40	4650	0.0	0.0
GO:0000087	82	GO:0030705	30	0	82	30	4660	0.0	0.0
GO:0000087	82	GO:0031023	13	1	81	12	4678	0.0121951219512195	-0.69
GO:0000087	82	GO:0031323	694	10	72	684	4006	0.0144092219020173	-0.11
GO:0000087	82	GO:0031325	191	5	77	186	4504	0.0261780104712042	-0.64
GO:0000087	82	GO:0031570	26	0	82	26	4664	0.0	0.0
GO:0000087	82	GO:0031572	5	0	82	5	4685	0.0	0.0
GO:0000087	82	GO:0031576	5	0	82	5	4685	0.0	0.0
GO:0000087	82	GO:0031647	19	1	81	18	4672	0.0121951219512195	-0.55
GO:0000087	82	GO:0032147	27	0	82	27	4663	0.0	0.0
GO:0000087	82	GO:0032446	49	2	80	47	4643	0.024390243902439	-0.69
GO:0000087	82	GO:0032774	562	6	76	556	4134	0.0106761565836299	-0.03
GO:0000087	82	GO:0032989	92	1	81	91	4599	0.0108695652173913	-0.1
GO:0000087	82	GO:0033036	218	1	81	217	4473	0.00458715596330275	-0.01
GO:0000087	82	GO:0033043	40	3	79	37	4653	0.0365853658536585	-1.51
GO:0000087	82	GO:0033261	10	1	81	9	4681	0.0121951219512195	-0.8
GO:0000087	82	GO:0035023	16	0	82	16	4674	0.0	0.0
GO:0000087	82	GO:0040007	98	4	78	94	4596	0.0408163265306122	-1.06
GO:0000087	82	GO:0042770	32	1	81	31	4659	0.0121951219512195	-0.37
GO:0000087	82	GO:0043087	17	0	82	17	4673	0.0	0.0
GO:0000087	82	GO:0043412	620	15	67	605	4085	0.0241935483870968	-0.98
GO:0000087	82	GO:0043623	31	2	80	29	4661	0.024390243902439	-1.01
GO:0000087	82	GO:0043687	475	15	67	460	4230	0.0315789473684211	-1.85
GO:0000087	82	GO:0044260	992	25	57	967	3723	0.0252016129032258	-1.62
GO:0000087	82	GO:0044265	107	5	77	102	4588	0.0467289719626168	-1.44
GO:0000087	82	GO:0044267	964	24	58	940	3750	0.024896265560166	-1.51
GO:0000087	82	GO:0045184	178	0	82	178	4512	0.0	0.0
GO:0000087	82	GO:0045449	532	6	76	526	4164	0.0112781954887218	-0.04
GO:0000087	82	GO:0045786	29	2	80	27	4663	0.024390243902439	-1.06
GO:0000087	82	GO:0045893	115	1	81	114	4576	0.00869565217391304	-0.06
GO:0000087	82	GO:0045930	11	1	81	10	4680	0.0121951219512195	-0.76
GO:0000087	82	GO:0045934	170	3	79	167	4523	0.0176470588235294	-0.25
GO:0000087	82	GO:0045935	147	2	80	145	4545	0.0136054421768707	-0.14
GO:0000087	82	GO:0045941	138	1	81	137	4553	0.0072463768115942	-0.04
GO:0000087	82	GO:0045944	55	0	82	55	4635	0.0	0.0
GO:0000087	82	GO:0046034	6	0	82	6	4684	0.0	0.0
GO:0000087	82	GO:0046578	20	0	82	20	4670	0.0	0.0
GO:0000087	82	GO:0046777	29	1	81	28	4662	0.0121951219512195	-0.4
GO:0000087	82	GO:0046907	291	1	81	290	4400	0.00343642611683849	0.0
GO:0000087	82	GO:0048193	57	1	81	56	4634	0.0121951219512195	-0.2
GO:0000087	82	GO:0048515	6	0	82	6	4684	0.0	0.0
GO:0000087	82	GO:0048518	518	19	63	499	4191	0.0366795366795367	-3.02
GO:0000087	82	GO:0048634	8	1	81	7	4683	0.0121951219512195	-0.89
GO:0000087	82	GO:0048699	65	1	81	64	4626	0.0121951219512195	-0.17
GO:0000087	82	GO:0050000	6	5	77	1	4689	0.0609756097560976	-8.11
GO:0000087	82	GO:0050790	211	8	74	203	4487	0.037914691943128	-1.56
GO:0000087	82	GO:0051028	14	0	82	14	4676	0.0	0.0
GO:0000087	82	GO:0051056	24	0	82	24	4666	0.0	0.0
GO:0000087	82	GO:0051128	110	3	79	107	4583	0.0272727272727273	-0.53
GO:0000087	82	GO:0051168	27	0	82	27	4663	0.0	0.0
GO:0000087	82	GO:0051252	441	5	77	436	4254	0.0113378684807256	-0.05
GO:0000087	82	GO:0051254	117	1	81	116	4574	0.00854700854700855	-0.06
GO:0000087	82	GO:0051272	7	0	82	7	4683	0.0	0.0
GO:0000087	82	GO:0051276	141	27	55	114	4576	0.191489361702128	-21.45
GO:0000087	82	GO:0051297	12	0	82	12	4678	0.0	0.0
GO:0000087	82	GO:0051298	6	0	82	6	4684	0.0	0.0
GO:0000087	82	GO:0051301	25	5	77	20	4670	0.0609756097560976	-4.27
GO:0000087	82	GO:0051303	6	5	77	1	4689	0.0609756097560976	-8.11
GO:0000087	82	GO:0051320	15	2	80	13	4677	0.024390243902439	-1.58
GO:0000087	82	GO:0051321	36	5	77	31	4659	0.0609756097560976	-3.48
GO:0000087	82	GO:0051325	67	10	72	57	4633	0.121951219512195	-6.84
GO:0000087	82	GO:0051327	35	5	77	30	4660	0.0609756097560976	-3.54
GO:0000087	82	GO:0051329	62	10	72	52	4638	0.121951219512195	-7.17
GO:0000087	82	GO:0051338	123	6	76	117	4573	0.0487804878048781	-1.73
GO:0000087	82	GO:0051493	30	2	80	28	4662	0.024390243902439	-1.03
GO:0000087	82	GO:0051641	358	9	73	349	4341	0.0251396648044693	-0.8
GO:0000087	82	GO:0051649	345	9	73	336	4354	0.0260869565217391	-0.87
GO:0000087	82	GO:0051726	133	33	49	100	4590	0.24812030075188	-30.63
GO:0000087	82	GO:0065003	252	5	77	247	4443	0.0198412698412698	-0.36
GO:0000087	82	GO:0065004	40	0	82	40	4650	0.0	0.0
GO:0000165	83	GO:0000165	83	83	0	0	4689	1.0	-180.42
GO:0000165	83	GO:0000226	56	0	83	56	4633	0.0	0.0
GO:0000165	83	GO:0000278	165	4	79	161	4528	0.0242424242424242	-0.49
GO:0000165	83	GO:0000279	115	3	80	112	4577	0.0260869565217391	-0.49
GO:0000165	83	GO:0000731	6	0	83	6	4683	0.0	0.0
GO:0000165	83	GO:0000819	23	0	83	23	4666	0.0	0.0
GO:0000165	83	GO:0000902	92	1	82	91	4598	0.0108695652173913	-0.09
GO:0000165	83	GO:0001570	7	1	82	6	4683	0.0120481927710843	-0.94
GO:0000165	83	GO:0006163	14	0	83	14	4675	0.0	0.0
GO:0000165	83	GO:0006259	237	5	78	232	4457	0.0210970464135021	-0.4
GO:0000165	83	GO:0006260	113	3	80	110	4579	0.0265486725663717	-0.5
GO:0000165	83	GO:0006261	47	0	83	47	4642	0.0	0.0
GO:0000165	83	GO:0006270	15	0	83	15	4674	0.0	0.0
GO:0000165	83	GO:0006281	123	1	82	122	4567	0.00813008130081301	-0.05
GO:0000165	83	GO:0006289	19	0	83	19	4670	0.0	0.0
GO:0000165	83	GO:0006304	11	0	83	11	4678	0.0	0.0
GO:0000165	83	GO:0006305	10	0	83	10	4679	0.0	0.0
GO:0000165	83	GO:0006306	10	0	83	10	4679	0.0	0.0
GO:0000165	83	GO:0006310	46	0	83	46	4643	0.0	0.0
GO:0000165	83	GO:0006323	33	0	83	33	4656	0.0	0.0
GO:0000165	83	GO:0006325	86	1	82	85	4604	0.0116279069767442	-0.11
GO:0000165	83	GO:0006350	669	12	71	657	4032	0.0179372197309417	-0.3
GO:0000165	83	GO:0006351	559	7	76	552	4137	0.0125223613595707	-0.06
GO:0000165	83	GO:0006352	31	0	83	31	4658	0.0	0.0
GO:0000165	83	GO:0006355	432	7	76	425	4264	0.0162037037037037	-0.2
GO:0000165	83	GO:0006357	208	4	79	204	4485	0.0192307692307692	-0.31
GO:0000165	83	GO:0006359	6	0	83	6	4683	0.0	0.0
GO:0000165	83	GO:0006366	329	4	79	325	4364	0.0121580547112462	-0.08
GO:0000165	83	GO:0006367	25	0	83	25	4664	0.0	0.0
GO:0000165	83	GO:0006383	17	0	83	17	4672	0.0	0.0
GO:0000165	83	GO:0006396	155	2	81	153	4536	0.0129032258064516	-0.12
GO:0000165	83	GO:0006406	14	0	83	14	4675	0.0	0.0
GO:0000165	83	GO:0006461	156	3	80	153	4536	0.0192307692307692	-0.29
GO:0000165	83	GO:0006464	599	52	31	547	4142	0.0868113522537563	-26.59
GO:0000165	83	GO:0006468	277	46	37	231	4458	0.166064981949458	-35.56
GO:0000165	83	GO:0006512	55	1	82	54	4635	0.0120481927710843	-0.21
GO:0000165	83	GO:0006793	399	51	32	348	4341	0.12781954887218	-34.36
GO:0000165	83	GO:0006796	399	51	32	348	4341	0.12781954887218	-34.36
GO:0000165	83	GO:0006886	148	5	78	143	4546	0.0337837837837838	-0.94
GO:0000165	83	GO:0006892	18	0	83	18	4671	0.0	0.0
GO:0000165	83	GO:0006895	6	0	83	6	4683	0.0	0.0
GO:0000165	83	GO:0006897	72	0	83	72	4617	0.0	0.0
GO:0000165	83	GO:0006974	157	1	82	156	4533	0.00636942675159236	-0.03
GO:0000165	83	GO:0006996	484	7	76	477	4212	0.0144628099173554	-0.12
GO:0000165	83	GO:0007010	232	5	78	227	4462	0.021551724137931	-0.42
GO:0000165	83	GO:0007017	84	2	81	82	4607	0.0238095238095238	-0.36
GO:0000165	83	GO:0007018	17	0	83	17	4672	0.0	0.0
GO:0000165	83	GO:0007030	8	0	83	8	4681	0.0	0.0
GO:0000165	83	GO:0007049	306	8	75	298	4391	0.0261437908496732	-0.79
GO:0000165	83	GO:0007050	40	0	83	40	4649	0.0	0.0
GO:0000165	83	GO:0007051	17	0	83	17	4672	0.0	0.0
GO:0000165	83	GO:0007052	9	0	83	9	4680	0.0	0.0
GO:0000165	83	GO:0007059	39	0	83	39	4650	0.0	0.0
GO:0000165	83	GO:0007062	6	0	83	6	4683	0.0	0.0
GO:0000165	83	GO:0007067	79	3	80	76	4613	0.036144578313253	-0.8
GO:0000165	83	GO:0007091	5	0	83	5	4684	0.0	0.0
GO:0000165	83	GO:0007093	28	0	83	28	4661	0.0	0.0
GO:0000165	83	GO:0007094	6	0	83	6	4683	0.0	0.0
GO:0000165	83	GO:0007098	9	0	83	9	4680	0.0	0.0
GO:0000165	83	GO:0007126	35	0	83	35	4654	0.0	0.0
GO:0000165	83	GO:0007127	20	0	83	20	4669	0.0	0.0
GO:0000165	83	GO:0007131	17	0	83	17	4672	0.0	0.0
GO:0000165	83	GO:0007163	17	0	83	17	4672	0.0	0.0
GO:0000165	83	GO:0007167	125	9	74	116	4573	0.072	-3.55
GO:0000165	83	GO:0007169	84	7	76	77	4612	0.0833333333333333	-3.24
GO:0000165	83	GO:0007242	539	83	0	456	4233	0.153988868274583	-81.19
GO:0000165	83	GO:0007264	76	4	79	72	4617	0.0481927710843374	-1.37
GO:0000165	83	GO:0007265	58	4	79	54	4635	0.0481927710843374	-1.75
GO:0000165	83	GO:0007286	5	0	83	5	4684	0.0	0.0
GO:0000165	83	GO:0007346	47	0	83	47	4642	0.0	0.0
GO:0000165	83	GO:0007507	23	1	82	22	4667	0.0120481927710843	-0.48
GO:0000165	83	GO:0008104	198	7	76	191	4498	0.0353535353535354	-1.26
GO:0000165	83	GO:0008286	15	0	83	15	4674	0.0	0.0
GO:0000165	83	GO:0009108	12	0	83	12	4677	0.0	0.0
GO:0000165	83	GO:0009150	10	0	83	10	4679	0.0	0.0
GO:0000165	83	GO:0009259	15	0	83	15	4674	0.0	0.0
GO:0000165	83	GO:0009719	188	2	81	186	4503	0.0106382978723404	-0.07
GO:0000165	83	GO:0009893	195	8	75	187	4502	0.041025641025641	-1.72
GO:0000165	83	GO:0009966	179	26	57	153	4536	0.145251396648045	-17.27
GO:0000165	83	GO:0010212	11	1	82	10	4679	0.0120481927710843	-0.76
GO:0000165	83	GO:0010324	72	0	83	72	4617	0.0	0.0
GO:0000165	83	GO:0010467	937	13	70	924	3765	0.0138740661686233	-0.07
GO:0000165	83	GO:0010468	597	12	71	585	4104	0.0201005025125628	-0.47
GO:0000165	83	GO:0010564	38	3	80	35	4654	0.036144578313253	-1.56
GO:0000165	83	GO:0015031	161	5	78	156	4533	0.031055900621118	-0.83
GO:0000165	83	GO:0016044	118	0	83	118	4571	0.0	0.0
GO:0000165	83	GO:0016070	750	9	74	741	3948	0.012	-0.04
GO:0000165	83	GO:0016073	10	0	83	10	4679	0.0	0.0
GO:0000165	83	GO:0016180	10	0	83	10	4679	0.0	0.0
GO:0000165	83	GO:0016192	197	3	80	194	4495	0.0152284263959391	-0.17
GO:0000165	83	GO:0016197	28	0	83	28	4661	0.0	0.0
GO:0000165	83	GO:0016202	8	0	83	8	4681	0.0	0.0
GO:0000165	83	GO:0016310	322	46	37	276	4413	0.142857142857143	-32.46
GO:0000165	83	GO:0016485	49	8	75	41	4648	0.0963855421686747	-5.82
GO:0000165	83	GO:0016540	31	8	75	23	4666	0.0963855421686747	-7.47
GO:0000165	83	GO:0016567	48	1	82	47	4642	0.0120481927710843	-0.24
GO:0000165	83	GO:0016568	63	1	82	62	4627	0.0120481927710843	-0.17
GO:0000165	83	GO:0018105	13	4	79	9	4680	0.0481927710843374	-4.27
GO:0000165	83	GO:0018209	16	4	79	12	4677	0.0481927710843374	-3.88
GO:0000165	83	GO:0019219	575	12	71	563	4126	0.0208695652173913	-0.53
GO:0000165	83	GO:0019222	704	16	67	688	4001	0.0227272727272727	-0.81
GO:0000165	83	GO:0022008	72	0	83	72	4617	0.0	0.0
GO:0000165	83	GO:0022402	219	4	79	215	4474	0.0182648401826484	-0.27
GO:0000165	83	GO:0022403	170	4	79	166	4523	0.0235294117647059	-0.47
GO:0000165	83	GO:0022607	266	3	80	263	4426	0.0112781954887218	-0.07
GO:0000165	83	GO:0030182	59	0	83	59	4630	0.0	0.0
GO:0000165	83	GO:0030518	38	1	82	37	4652	0.0120481927710843	-0.31
GO:0000165	83	GO:0030521	29	1	82	28	4661	0.0120481927710843	-0.4
GO:0000165	83	GO:0030522	40	1	82	39	4650	0.0120481927710843	-0.3
GO:0000165	83	GO:0030705	30	0	83	30	4659	0.0	0.0
GO:0000165	83	GO:0031023	13	0	83	13	4676	0.0	0.0
GO:0000165	83	GO:0031323	694	15	68	679	4010	0.0216138328530259	-0.66
GO:0000165	83	GO:0031325	191	8	75	183	4506	0.0418848167539267	-1.76
GO:0000165	83	GO:0031570	26	0	83	26	4663	0.0	0.0
GO:0000165	83	GO:0031572	5	0	83	5	4684	0.0	0.0
GO:0000165	83	GO:0031576	5	0	83	5	4684	0.0	0.0
GO:0000165	83	GO:0031647	19	0	83	19	4670	0.0	0.0
GO:0000165	83	GO:0032147	27	7	76	20	4669	0.0843373493975904	-6.6
GO:0000165	83	GO:0032446	49	1	82	48	4641	0.0120481927710843	-0.24
GO:0000165	83	GO:0032774	562	7	76	555	4134	0.0124555160142349	-0.06
GO:0000165	83	GO:0032989	92	1	82	91	4598	0.0108695652173913	-0.09
GO:0000165	83	GO:0033036	218	7	76	211	4478	0.0321100917431193	-1.08
GO:0000165	83	GO:0033043	40	0	83	40	4649	0.0	0.0
GO:0000165	83	GO:0033261	10	0	83	10	4679	0.0	0.0
GO:0000165	83	GO:0035023	16	0	83	16	4673	0.0	0.0
GO:0000165	83	GO:0040007	98	6	77	92	4597	0.0612244897959184	-2.17
GO:0000165	83	GO:0042770	32	0	83	32	4657	0.0	0.0
GO:0000165	83	GO:0043087	17	0	83	17	4672	0.0	0.0
GO:0000165	83	GO:0043412	620	52	31	568	4121	0.0838709677419355	-25.84
GO:0000165	83	GO:0043623	31	1	82	30	4659	0.0120481927710843	-0.38
GO:0000165	83	GO:0043687	475	52	31	423	4266	0.109473684210526	-31.71
GO:0000165	83	GO:0044260	992	54	29	938	3751	0.0544354838709677	-17.8
GO:0000165	83	GO:0044265	107	0	83	107	4582	0.0	0.0
GO:0000165	83	GO:0044267	964	54	29	910	3779	0.0560165975103734	-18.4
GO:0000165	83	GO:0045184	178	6	77	172	4517	0.0337078651685393	-1.05
GO:0000165	83	GO:0045449	532	12	71	520	4169	0.0225563909774436	-0.68
GO:0000165	83	GO:0045786	29	1	82	28	4661	0.0120481927710843	-0.4
GO:0000165	83	GO:0045893	115	3	80	112	4577	0.0260869565217391	-0.49
GO:0000165	83	GO:0045930	11	0	83	11	4678	0.0	0.0
GO:0000165	83	GO:0045934	170	5	78	165	4524	0.0294117647058824	-0.76
GO:0000165	83	GO:0045935	147	4	79	143	4546	0.0272108843537415	-0.6
GO:0000165	83	GO:0045941	138	4	79	134	4555	0.0289855072463768	-0.66
GO:0000165	83	GO:0045944	55	2	81	53	4636	0.0240963855421687	-0.61
GO:0000165	83	GO:0046034	6	0	83	6	4683	0.0	0.0
GO:0000165	83	GO:0046578	20	1	82	19	4670	0.0120481927710843	-0.53
GO:0000165	83	GO:0046777	29	8	75	21	4668	0.0963855421686747	-7.72
GO:0000165	83	GO:0046907	291	5	78	286	4403	0.0171821305841924	-0.24
GO:0000165	83	GO:0048193	57	0	83	57	4632	0.0	0.0
GO:0000165	83	GO:0048515	6	0	83	6	4683	0.0	0.0
GO:0000165	83	GO:0048518	518	27	56	491	4198	0.0521235521235521	-7.16
GO:0000165	83	GO:0048634	8	0	83	8	4681	0.0	0.0
GO:0000165	83	GO:0048699	65	0	83	65	4624	0.0	0.0
GO:0000165	83	GO:0050000	6	0	83	6	4683	0.0	0.0
GO:0000165	83	GO:0050790	211	52	31	159	4530	0.246445497630332	-50.97
GO:0000165	83	GO:0051028	14	0	83	14	4675	0.0	0.0
GO:0000165	83	GO:0051056	24	1	82	23	4666	0.0120481927710843	-0.46
GO:0000165	83	GO:0051128	110	1	82	109	4580	0.00909090909090909	-0.07
GO:0000165	83	GO:0051168	27	1	82	26	4663	0.0120481927710843	-0.42
GO:0000165	83	GO:0051252	441	7	76	434	4255	0.0158730158730159	-0.18
GO:0000165	83	GO:0051254	117	3	80	114	4575	0.0256410256410256	-0.48
GO:0000165	83	GO:0051272	7	0	83	7	4682	0.0	0.0
GO:0000165	83	GO:0051276	141	1	82	140	4549	0.00709219858156028	-0.04
GO:0000165	83	GO:0051297	12	0	83	12	4677	0.0	0.0
GO:0000165	83	GO:0051298	6	0	83	6	4683	0.0	0.0
GO:0000165	83	GO:0051301	25	0	83	25	4664	0.0	0.0
GO:0000165	83	GO:0051303	6	0	83	6	4683	0.0	0.0
GO:0000165	83	GO:0051320	15	0	83	15	4674	0.0	0.0
GO:0000165	83	GO:0051321	36	0	83	36	4653	0.0	0.0
GO:0000165	83	GO:0051325	67	1	82	66	4623	0.0120481927710843	-0.16
GO:0000165	83	GO:0051327	35	0	83	35	4654	0.0	0.0
GO:0000165	83	GO:0051329	62	1	82	61	4628	0.0120481927710843	-0.18
GO:0000165	83	GO:0051338	123	52	31	71	4618	0.422764227642276	-65.44
GO:0000165	83	GO:0051493	30	0	83	30	4659	0.0	0.0
GO:0000165	83	GO:0051641	358	7	76	351	4338	0.0195530726256983	-0.36
GO:0000165	83	GO:0051649	345	7	76	338	4351	0.0202898550724638	-0.4
GO:0000165	83	GO:0051726	133	5	78	128	4561	0.037593984962406	-1.09
GO:0000165	83	GO:0065003	252	3	80	249	4440	0.0119047619047619	-0.08
GO:0000165	83	GO:0065004	40	0	83	40	4649	0.0	0.0
GO:0000226	56	GO:0000226	56	56	0	0	4716	1.0	-131.01
GO:0000226	56	GO:0000278	165	22	34	143	4573	0.133333333333333	-17.86
GO:0000226	56	GO:0000279	115	13	43	102	4614	0.11304347826087	-9.43
GO:0000226	56	GO:0000731	6	0	56	6	4710	0.0	0.0
GO:0000226	56	GO:0000819	23	5	51	18	4698	0.0892857142857143	-5.27
GO:0000226	56	GO:0000902	92	7	49	85	4631	0.0760869565217391	-4.07
GO:0000226	56	GO:0001570	7	0	56	7	4709	0.0	0.0
GO:0000226	56	GO:0006163	14	0	56	14	4702	0.0	0.0
GO:0000226	56	GO:0006259	237	4	52	233	4483	0.0168776371308017	-0.52
GO:0000226	56	GO:0006260	113	1	55	112	4604	0.00884955752212389	-0.13
GO:0000226	56	GO:0006261	47	0	56	47	4669	0.0	0.0
GO:0000226	56	GO:0006270	15	0	56	15	4701	0.0	0.0
GO:0000226	56	GO:0006281	123	3	53	120	4596	0.024390243902439	-0.76
GO:0000226	56	GO:0006289	19	1	55	18	4698	0.0178571428571429	-0.7
GO:0000226	56	GO:0006304	11	0	56	11	4705	0.0	0.0
GO:0000226	56	GO:0006305	10	0	56	10	4706	0.0	0.0
GO:0000226	56	GO:0006306	10	0	56	10	4706	0.0	0.0
GO:0000226	56	GO:0006310	46	1	55	45	4671	0.0178571428571429	-0.38
GO:0000226	56	GO:0006323	33	1	55	32	4684	0.0178571428571429	-0.49
GO:0000226	56	GO:0006325	86	1	55	85	4631	0.0116279069767442	-0.19
GO:0000226	56	GO:0006350	669	1	55	668	4048	0.00149476831091181	0.0
GO:0000226	56	GO:0006351	559	1	55	558	4158	0.00178890876565295	0.0
GO:0000226	56	GO:0006352	31	0	56	31	4685	0.0	0.0
GO:0000226	56	GO:0006355	432	1	55	431	4285	0.00231481481481481	0.0
GO:0000226	56	GO:0006357	208	1	55	207	4509	0.00480769230769231	-0.04
GO:0000226	56	GO:0006359	6	1	55	5	4711	0.0178571428571429	-1.16
GO:0000226	56	GO:0006366	329	1	55	328	4388	0.00303951367781155	-0.01
GO:0000226	56	GO:0006367	25	0	56	25	4691	0.0	0.0
GO:0000226	56	GO:0006383	17	1	55	16	4700	0.0178571428571429	-0.74
GO:0000226	56	GO:0006396	155	0	56	155	4561	0.0	0.0
GO:0000226	56	GO:0006406	14	0	56	14	4702	0.0	0.0
GO:0000226	56	GO:0006461	156	4	52	152	4564	0.0256410256410256	-0.96
GO:0000226	56	GO:0006464	599	6	50	593	4123	0.010016694490818	-0.14
GO:0000226	56	GO:0006468	277	3	53	274	4442	0.0108303249097473	-0.19
GO:0000226	56	GO:0006512	55	2	54	53	4663	0.0357142857142857	-0.87
GO:0000226	56	GO:0006793	399	3	53	396	4320	0.0075187969924812	-0.07
GO:0000226	56	GO:0006796	399	3	53	396	4320	0.0075187969924812	-0.07
GO:0000226	56	GO:0006886	148	2	54	146	4570	0.0135135135135135	-0.28
GO:0000226	56	GO:0006892	18	0	56	18	4698	0.0	0.0
GO:0000226	56	GO:0006895	6	0	56	6	4710	0.0	0.0
GO:0000226	56	GO:0006897	72	0	56	72	4644	0.0	0.0
GO:0000226	56	GO:0006974	157	3	53	154	4562	0.0191082802547771	-0.55
GO:0000226	56	GO:0006996	484	56	0	428	4288	0.115702479338843	-56.95
GO:0000226	56	GO:0007010	232	56	0	176	4540	0.241379310344828	-76.54
GO:0000226	56	GO:0007017	84	56	0	28	4688	0.666666666666667	-108.83
GO:0000226	56	GO:0007018	17	2	54	15	4701	0.0357142857142857	-1.78
GO:0000226	56	GO:0007030	8	0	56	8	4708	0.0	0.0
GO:0000226	56	GO:0007049	306	33	23	273	4443	0.107843137254902	-25.17
GO:0000226	56	GO:0007050	40	0	56	40	4676	0.0	0.0
GO:0000226	56	GO:0007051	17	17	39	0	4716	0.303571428571429	-33.98
GO:0000226	56	GO:0007052	9	9	47	0	4716	0.160714285714286	-17.67
GO:0000226	56	GO:0007059	39	7	49	32	4684	0.125	-6.62
GO:0000226	56	GO:0007062	6	3	53	3	4713	0.0535714285714286	-4.52
GO:0000226	56	GO:0007067	79	12	44	67	4649	0.151898734177215	-10.25
GO:0000226	56	GO:0007091	5	1	55	4	4712	0.0178571428571429	-1.24
GO:0000226	56	GO:0007093	28	4	52	24	4692	0.0714285714285714	-3.55
GO:0000226	56	GO:0007094	6	2	54	4	4712	0.0357142857142857	-2.71
GO:0000226	56	GO:0007098	9	9	47	0	4716	0.160714285714286	-17.67
GO:0000226	56	GO:0007126	35	2	54	33	4683	0.0357142857142857	-1.2
GO:0000226	56	GO:0007127	20	0	56	20	4696	0.0	0.0
GO:0000226	56	GO:0007131	17	0	56	17	4699	0.0	0.0
GO:0000226	56	GO:0007163	17	4	52	13	4703	0.0714285714285714	-4.44
GO:0000226	56	GO:0007167	125	0	56	125	4591	0.0	0.0
GO:0000226	56	GO:0007169	84	0	56	84	4632	0.0	0.0
GO:0000226	56	GO:0007242	539	13	43	526	4190	0.0241187384044527	-2.09
GO:0000226	56	GO:0007264	76	2	54	74	4642	0.0263157894736842	-0.65
GO:0000226	56	GO:0007265	58	2	54	56	4660	0.0344827586206897	-0.83
GO:0000226	56	GO:0007286	5	0	56	5	4711	0.0	0.0
GO:0000226	56	GO:0007346	47	5	51	42	4674	0.0892857142857143	-3.71
GO:0000226	56	GO:0007507	23	0	56	23	4693	0.0	0.0
GO:0000226	56	GO:0008104	198	2	54	196	4520	0.0101010101010101	-0.17
GO:0000226	56	GO:0008286	15	0	56	15	4701	0.0	0.0
GO:0000226	56	GO:0009108	12	0	56	12	4704	0.0	0.0
GO:0000226	56	GO:0009150	10	0	56	10	4706	0.0	0.0
GO:0000226	56	GO:0009259	15	0	56	15	4701	0.0	0.0
GO:0000226	56	GO:0009719	188	3	53	185	4531	0.0159574468085106	-0.42
GO:0000226	56	GO:0009893	195	5	51	190	4526	0.0256410256410256	-1.11
GO:0000226	56	GO:0009966	179	2	54	177	4539	0.0111731843575419	-0.2
GO:0000226	56	GO:0010212	11	0	56	11	4705	0.0	0.0
GO:0000226	56	GO:0010324	72	0	56	72	4644	0.0	0.0
GO:0000226	56	GO:0010467	937	1	55	936	3780	0.00106723585912487	0.0
GO:0000226	56	GO:0010468	597	1	55	596	4120	0.0016750418760469	0.0
GO:0000226	56	GO:0010564	38	6	50	32	4684	0.107142857142857	-5.39
GO:0000226	56	GO:0015031	161	2	54	159	4557	0.0124223602484472	-0.24
GO:0000226	56	GO:0016044	118	1	55	117	4599	0.00847457627118644	-0.12
GO:0000226	56	GO:0016070	750	1	55	749	3967	0.00133333333333333	0.0
GO:0000226	56	GO:0016073	10	0	56	10	4706	0.0	0.0
GO:0000226	56	GO:0016180	10	0	56	10	4706	0.0	0.0
GO:0000226	56	GO:0016192	197	0	56	197	4519	0.0	0.0
GO:0000226	56	GO:0016197	28	0	56	28	4688	0.0	0.0
GO:0000226	56	GO:0016202	8	0	56	8	4708	0.0	0.0
GO:0000226	56	GO:0016310	322	3	53	319	4397	0.0093167701863354	-0.13
GO:0000226	56	GO:0016485	49	0	56	49	4667	0.0	0.0
GO:0000226	56	GO:0016540	31	0	56	31	4685	0.0	0.0
GO:0000226	56	GO:0016567	48	2	54	46	4670	0.0357142857142857	-0.96
GO:0000226	56	GO:0016568	63	1	55	62	4654	0.0158730158730159	-0.28
GO:0000226	56	GO:0018105	13	1	55	12	4704	0.0178571428571429	-0.85
GO:0000226	56	GO:0018209	16	1	55	15	4701	0.0178571428571429	-0.76
GO:0000226	56	GO:0019219	575	1	55	574	4142	0.00173913043478261	0.0
GO:0000226	56	GO:0019222	704	10	46	694	4022	0.0142045454545455	-0.51
GO:0000226	56	GO:0022008	72	3	53	69	4647	0.0416666666666667	-1.29
GO:0000226	56	GO:0022402	219	31	25	188	4528	0.141552511415525	-27.09
GO:0000226	56	GO:0022403	170	14	42	156	4560	0.0823529411764706	-8.31
GO:0000226	56	GO:0022607	266	4	52	262	4454	0.0150375939849624	-0.42
GO:0000226	56	GO:0030182	59	3	53	56	4660	0.0508474576271186	-1.5
GO:0000226	56	GO:0030518	38	1	55	37	4679	0.0178571428571429	-0.44
GO:0000226	56	GO:0030521	29	1	55	28	4688	0.0178571428571429	-0.54
GO:0000226	56	GO:0030522	40	1	55	39	4677	0.0178571428571429	-0.42
GO:0000226	56	GO:0030705	30	2	54	28	4688	0.0357142857142857	-1.32
GO:0000226	56	GO:0031023	13	13	43	0	4716	0.232142857142857	-25.75
GO:0000226	56	GO:0031323	694	10	46	684	4032	0.0144092219020173	-0.54
GO:0000226	56	GO:0031325	191	5	51	186	4530	0.0261780104712042	-1.14
GO:0000226	56	GO:0031570	26	0	56	26	4690	0.0	0.0
GO:0000226	56	GO:0031572	5	0	56	5	4711	0.0	0.0
GO:0000226	56	GO:0031576	5	0	56	5	4711	0.0	0.0
GO:0000226	56	GO:0031647	19	1	55	18	4698	0.0178571428571429	-0.7
GO:0000226	56	GO:0032147	27	0	56	27	4689	0.0	0.0
GO:0000226	56	GO:0032446	49	2	54	47	4669	0.0357142857142857	-0.95
GO:0000226	56	GO:0032774	562	1	55	561	4155	0.00177935943060498	0.0
GO:0000226	56	GO:0032989	92	7	49	85	4631	0.0760869565217391	-4.07
GO:0000226	56	GO:0033036	218	3	53	215	4501	0.0137614678899083	-0.32
GO:0000226	56	GO:0033043	40	11	45	29	4687	0.196428571428571	-12.43
GO:0000226	56	GO:0033261	10	1	55	9	4707	0.0178571428571429	-0.95
GO:0000226	56	GO:0035023	16	2	54	14	4702	0.0357142857142857	-1.84
GO:0000226	56	GO:0040007	98	0	56	98	4618	0.0	0.0
GO:0000226	56	GO:0042770	32	2	54	30	4686	0.0357142857142857	-1.27
GO:0000226	56	GO:0043087	17	1	55	16	4700	0.0178571428571429	-0.74
GO:0000226	56	GO:0043412	620	6	50	614	4102	0.00967741935483871	-0.12
GO:0000226	56	GO:0043623	31	0	56	31	4685	0.0	0.0
GO:0000226	56	GO:0043687	475	5	51	470	4246	0.0105263157894737	-0.18
GO:0000226	56	GO:0044260	992	16	40	976	3740	0.0161290322580645	-0.99
GO:0000226	56	GO:0044265	107	1	55	106	4610	0.00934579439252336	-0.14
GO:0000226	56	GO:0044267	964	16	40	948	3768	0.016597510373444	-1.07
GO:0000226	56	GO:0045184	178	2	54	176	4540	0.0112359550561798	-0.2
GO:0000226	56	GO:0045449	532	1	55	531	4185	0.0018796992481203	0.0
GO:0000226	56	GO:0045786	29	0	56	29	4687	0.0	0.0
GO:0000226	56	GO:0045893	115	1	55	114	4602	0.00869565217391304	-0.13
GO:0000226	56	GO:0045930	11	0	56	11	4705	0.0	0.0
GO:0000226	56	GO:0045934	170	1	55	169	4547	0.00588235294117647	-0.06
GO:0000226	56	GO:0045935	147	1	55	146	4570	0.00680272108843537	-0.08
GO:0000226	56	GO:0045941	138	1	55	137	4579	0.0072463768115942	-0.09
GO:0000226	56	GO:0045944	55	0	56	55	4661	0.0	0.0
GO:0000226	56	GO:0046034	6	0	56	6	4710	0.0	0.0
GO:0000226	56	GO:0046578	20	2	54	18	4698	0.0357142857142857	-1.65
GO:0000226	56	GO:0046777	29	0	56	29	4687	0.0	0.0
GO:0000226	56	GO:0046907	291	4	52	287	4429	0.013745704467354	-0.35
GO:0000226	56	GO:0048193	57	0	56	57	4659	0.0	0.0
GO:0000226	56	GO:0048515	6	0	56	6	4710	0.0	0.0
GO:0000226	56	GO:0048518	518	10	46	508	4208	0.0193050193050193	-1.12
GO:0000226	56	GO:0048634	8	0	56	8	4708	0.0	0.0
GO:0000226	56	GO:0048699	65	3	53	62	4654	0.0461538461538462	-1.4
GO:0000226	56	GO:0050000	6	0	56	6	4710	0.0	0.0
GO:0000226	56	GO:0050790	211	3	53	208	4508	0.014218009478673	-0.34
GO:0000226	56	GO:0051028	14	0	56	14	4702	0.0	0.0
GO:0000226	56	GO:0051056	24	2	54	22	4694	0.0357142857142857	-1.5
GO:0000226	56	GO:0051128	110	11	45	99	4617	0.1	-7.43
GO:0000226	56	GO:0051168	27	0	56	27	4689	0.0	0.0
GO:0000226	56	GO:0051252	441	1	55	440	4276	0.00226757369614512	0.0
GO:0000226	56	GO:0051254	117	1	55	116	4600	0.00854700854700855	-0.12
GO:0000226	56	GO:0051272	7	0	56	7	4709	0.0	0.0
GO:0000226	56	GO:0051276	141	7	49	134	4582	0.049645390070922	-2.93
GO:0000226	56	GO:0051297	12	12	44	0	4716	0.214285714285714	-23.71
GO:0000226	56	GO:0051298	6	6	50	0	4716	0.107142857142857	-11.7
GO:0000226	56	GO:0051301	25	6	50	19	4697	0.107142857142857	-6.53
GO:0000226	56	GO:0051303	6	0	56	6	4710	0.0	0.0
GO:0000226	56	GO:0051320	15	1	55	14	4702	0.0178571428571429	-0.79
GO:0000226	56	GO:0051321	36	3	53	33	4683	0.0535714285714286	-2.08
GO:0000226	56	GO:0051325	67	2	54	65	4651	0.0298507462686567	-0.73
GO:0000226	56	GO:0051327	35	2	54	33	4683	0.0357142857142857	-1.2
GO:0000226	56	GO:0051329	62	2	54	60	4656	0.032258064516129	-0.78
GO:0000226	56	GO:0051338	123	1	55	122	4594	0.00813008130081301	-0.11
GO:0000226	56	GO:0051493	30	10	46	20	4696	0.178571428571429	-12.27
GO:0000226	56	GO:0051641	358	10	46	348	4368	0.0279329608938547	-2.1
GO:0000226	56	GO:0051649	345	9	47	336	4380	0.0260869565217391	-1.75
GO:0000226	56	GO:0051726	133	11	45	122	4594	0.0827067669172932	-6.57
GO:0000226	56	GO:0065003	252	4	52	248	4468	0.0158730158730159	-0.47
GO:0000226	56	GO:0065004	40	0	56	40	4676	0.0	0.0
GO:0000278	165	GO:0000278	165	165	0	0	4607	1.0	-310.01
GO:0000278	165	GO:0000279	115	84	81	31	4576	0.509090909090909	-105.92
GO:0000278	165	GO:0000731	6	3	162	3	4604	0.0181818181818182	-3.12
GO:0000278	165	GO:0000819	23	23	142	0	4607	0.139393939393939	-34.28
GO:0000278	165	GO:0000902	92	3	162	89	4518	0.0181818181818182	-0.21
GO:0000278	165	GO:0001570	7	0	165	7	4600	0.0	0.0
GO:0000278	165	GO:0006163	14	1	164	13	4594	0.00606060606060606	-0.41
GO:0000278	165	GO:0006259	237	23	142	214	4393	0.0970464135021097	-5.3
GO:0000278	165	GO:0006260	113	15	150	98	4509	0.0909090909090909	-5.22
GO:0000278	165	GO:0006261	47	7	158	40	4567	0.0424242424242424	-2.99
GO:0000278	165	GO:0006270	15	5	160	10	4597	0.0303030303030303	-3.98
GO:0000278	165	GO:0006281	123	12	153	111	4496	0.0727272727272727	-3.0
GO:0000278	165	GO:0006289	19	1	164	18	4589	0.00606060606060606	-0.31
GO:0000278	165	GO:0006304	11	0	165	11	4596	0.0	0.0
GO:0000278	165	GO:0006305	10	0	165	10	4597	0.0	0.0
GO:0000278	165	GO:0006306	10	0	165	10	4597	0.0	0.0
GO:0000278	165	GO:0006310	46	4	161	42	4565	0.0242424242424242	-1.14
GO:0000278	165	GO:0006323	33	11	154	22	4585	0.0666666666666667	-8.22
GO:0000278	165	GO:0006325	86	5	160	81	4526	0.0303030303030303	-0.76
GO:0000278	165	GO:0006350	669	26	139	643	3964	0.038863976083707	-0.54
GO:0000278	165	GO:0006351	559	16	149	543	4064	0.0286225402504472	-0.08
GO:0000278	165	GO:0006352	31	0	165	31	4576	0.0	0.0
GO:0000278	165	GO:0006355	432	15	150	417	4190	0.0347222222222222	-0.27
GO:0000278	165	GO:0006357	208	5	160	203	4404	0.0240384615384615	-0.07
GO:0000278	165	GO:0006359	6	0	165	6	4601	0.0	0.0
GO:0000278	165	GO:0006366	329	5	160	324	4283	0.0151975683890578	0.0
GO:0000278	165	GO:0006367	25	0	165	25	4582	0.0	0.0
GO:0000278	165	GO:0006383	17	0	165	17	4590	0.0	0.0
GO:0000278	165	GO:0006396	155	4	161	151	4456	0.0242424242424242	-0.1
GO:0000278	165	GO:0006406	14	0	165	14	4593	0.0	0.0
GO:0000278	165	GO:0006461	156	10	155	146	4461	0.0606060606060606	-1.37
GO:0000278	165	GO:0006464	599	29	136	570	4037	0.0484140233722871	-1.45
GO:0000278	165	GO:0006468	277	21	144	256	4351	0.075812274368231	-3.31
GO:0000278	165	GO:0006512	55	3	162	52	4555	0.0181818181818182	-0.53
GO:0000278	165	GO:0006793	399	29	136	370	4237	0.0726817042606516	-4.1
GO:0000278	165	GO:0006796	399	29	136	370	4237	0.0726817042606516	-4.1
GO:0000278	165	GO:0006886	148	5	160	143	4464	0.0303030303030303	-0.23
GO:0000278	165	GO:0006892	18	0	165	18	4589	0.0	0.0
GO:0000278	165	GO:0006895	6	0	165	6	4601	0.0	0.0
GO:0000278	165	GO:0006897	72	1	164	71	4536	0.00606060606060606	-0.04
GO:0000278	165	GO:0006974	157	23	142	134	4473	0.139393939393939	-8.63
GO:0000278	165	GO:0006996	484	56	109	428	4179	0.115702479338843	-16.7
GO:0000278	165	GO:0007010	232	31	134	201	4406	0.133620689655172	-10.53
GO:0000278	165	GO:0007017	84	26	139	58	4549	0.157575757575758	-18.05
GO:0000278	165	GO:0007018	17	1	164	16	4591	0.00606060606060606	-0.35
GO:0000278	165	GO:0007030	8	0	165	8	4599	0.0	0.0
GO:0000278	165	GO:0007049	306	165	0	141	4466	0.53921568627451	-219.64
GO:0000278	165	GO:0007050	40	18	147	22	4585	0.109090909090909	-15.94
GO:0000278	165	GO:0007051	17	14	151	3	4604	0.0848484848484849	-17.9
GO:0000278	165	GO:0007052	9	9	156	0	4607	0.0545454545454545	-13.24
GO:0000278	165	GO:0007059	39	26	139	13	4594	0.157575757575758	-29.12
GO:0000278	165	GO:0007062	6	5	160	1	4606	0.0303030303030303	-6.57
GO:0000278	165	GO:0007067	79	79	86	0	4607	0.478787878787879	-124.99
GO:0000278	165	GO:0007091	5	5	160	0	4607	0.0303030303030303	-7.33
GO:0000278	165	GO:0007093	28	28	137	0	4607	0.16969696969697	-41.93
GO:0000278	165	GO:0007094	6	6	159	0	4607	0.0363636363636364	-8.81
GO:0000278	165	GO:0007098	9	2	163	7	4600	0.0121212121212121	-1.44
GO:0000278	165	GO:0007126	35	6	159	29	4578	0.0363636363636364	-2.96
GO:0000278	165	GO:0007127	20	1	164	19	4588	0.00606060606060606	-0.3
GO:0000278	165	GO:0007131	17	1	164	16	4591	0.00606060606060606	-0.35
GO:0000278	165	GO:0007163	17	2	163	15	4592	0.0121212121212121	-0.94
GO:0000278	165	GO:0007167	125	9	156	116	4491	0.0545454545454545	-1.55
GO:0000278	165	GO:0007169	84	5	160	79	4528	0.0303030303030303	-0.78
GO:0000278	165	GO:0007242	539	36	129	503	4104	0.0667903525046382	-4.24
GO:0000278	165	GO:0007264	76	0	165	76	4531	0.0	0.0
GO:0000278	165	GO:0007265	58	0	165	58	4549	0.0	0.0
GO:0000278	165	GO:0007286	5	0	165	5	4602	0.0	0.0
GO:0000278	165	GO:0007346	47	47	118	0	4607	0.284848484848485	-71.74
GO:0000278	165	GO:0007507	23	0	165	23	4584	0.0	0.0
GO:0000278	165	GO:0008104	198	6	159	192	4415	0.0303030303030303	-0.16
GO:0000278	165	GO:0008286	15	0	165	15	4592	0.0	0.0
GO:0000278	165	GO:0009108	12	0	165	12	4595	0.0	0.0
GO:0000278	165	GO:0009150	10	1	164	9	4598	0.00606060606060606	-0.53
GO:0000278	165	GO:0009259	15	1	164	14	4593	0.00606060606060606	-0.39
GO:0000278	165	GO:0009719	188	25	140	163	4444	0.132978723404255	-8.46
GO:0000278	165	GO:0009893	195	13	152	182	4425	0.0666666666666667	-1.78
GO:0000278	165	GO:0009966	179	12	153	167	4440	0.0670391061452514	-1.69
GO:0000278	165	GO:0010212	11	4	161	7	4600	0.0242424242424242	-3.42
GO:0000278	165	GO:0010324	72	1	164	71	4536	0.00606060606060606	-0.04
GO:0000278	165	GO:0010467	937	30	135	907	3700	0.032017075773746	-0.15
GO:0000278	165	GO:0010468	597	27	138	570	4037	0.0452261306532663	-1.08
GO:0000278	165	GO:0010564	38	34	131	4	4603	0.206060606060606	-46.4
GO:0000278	165	GO:0015031	161	5	160	156	4451	0.0303030303030303	-0.18
GO:0000278	165	GO:0016044	118	2	163	116	4491	0.0121212121212121	-0.04
GO:0000278	165	GO:0016070	750	19	146	731	3876	0.0253333333333333	-0.02
GO:0000278	165	GO:0016073	10	0	165	10	4597	0.0	0.0
GO:0000278	165	GO:0016180	10	0	165	10	4597	0.0	0.0
GO:0000278	165	GO:0016192	197	3	162	194	4413	0.0152284263959391	-0.01
GO:0000278	165	GO:0016197	28	0	165	28	4579	0.0	0.0
GO:0000278	165	GO:0016202	8	3	162	5	4602	0.0181818181818182	-2.7
GO:0000278	165	GO:0016310	322	27	138	295	4312	0.0838509316770186	-4.94
GO:0000278	165	GO:0016485	49	3	162	46	4561	0.0181818181818182	-0.62
GO:0000278	165	GO:0016540	31	3	162	28	4579	0.0181818181818182	-1.05
GO:0000278	165	GO:0016567	48	2	163	46	4561	0.0121212121212121	-0.3
GO:0000278	165	GO:0016568	63	5	160	58	4549	0.0303030303030303	-1.18
GO:0000278	165	GO:0018105	13	0	165	13	4594	0.0	0.0
GO:0000278	165	GO:0018209	16	0	165	16	4591	0.0	0.0
GO:0000278	165	GO:0019219	575	30	135	545	4062	0.0521739130434783	-1.9
GO:0000278	165	GO:0019222	704	38	127	666	3941	0.0539772727272727	-2.58
GO:0000278	165	GO:0022008	72	3	162	69	4538	0.0181818181818182	-0.34
GO:0000278	165	GO:0022402	219	150	15	69	4538	0.684931506849315	-209.23
GO:0000278	165	GO:0022403	170	135	30	35	4572	0.794117647058823	-196.16
GO:0000278	165	GO:0022607	266	12	153	254	4353	0.0451127819548872	-0.68
GO:0000278	165	GO:0030182	59	1	164	58	4549	0.00606060606060606	-0.06
GO:0000278	165	GO:0030518	38	1	164	37	4570	0.00606060606060606	-0.13
GO:0000278	165	GO:0030521	29	1	164	28	4579	0.00606060606060606	-0.19
GO:0000278	165	GO:0030522	40	1	164	39	4568	0.00606060606060606	-0.12
GO:0000278	165	GO:0030705	30	1	164	29	4578	0.00606060606060606	-0.18
GO:0000278	165	GO:0031023	13	3	162	10	4597	0.0181818181818182	-2.05
GO:0000278	165	GO:0031323	694	37	128	657	3950	0.053314121037464	-2.42
GO:0000278	165	GO:0031325	191	13	152	178	4429	0.0680628272251309	-1.85
GO:0000278	165	GO:0031570	26	14	151	12	4595	0.0848484848484849	-13.87
GO:0000278	165	GO:0031572	5	5	160	0	4607	0.0303030303030303	-7.33
GO:0000278	165	GO:0031576	5	5	160	0	4607	0.0303030303030303	-7.33
GO:0000278	165	GO:0031647	19	3	162	16	4591	0.0181818181818182	-1.58
GO:0000278	165	GO:0032147	27	0	165	27	4580	0.0	0.0
GO:0000278	165	GO:0032446	49	2	163	47	4560	0.0121212121212121	-0.29
GO:0000278	165	GO:0032774	562	16	149	546	4061	0.0284697508896797	-0.08
GO:0000278	165	GO:0032989	92	3	162	89	4518	0.0181818181818182	-0.21
GO:0000278	165	GO:0033036	218	6	159	212	4395	0.0275229357798165	-0.11
GO:0000278	165	GO:0033043	40	6	159	34	4573	0.0363636363636364	-2.65
GO:0000278	165	GO:0033261	10	7	158	3	4604	0.0424242424242424	-8.24
GO:0000278	165	GO:0035023	16	0	165	16	4591	0.0	0.0
GO:0000278	165	GO:0040007	98	14	151	84	4523	0.0848484848484849	-5.28
GO:0000278	165	GO:0042770	32	15	150	17	4590	0.0909090909090909	-13.66
GO:0000278	165	GO:0043087	17	0	165	17	4590	0.0	0.0
GO:0000278	165	GO:0043412	620	29	136	591	4016	0.0467741935483871	-1.28
GO:0000278	165	GO:0043623	31	4	161	27	4580	0.0242424242424242	-1.68
GO:0000278	165	GO:0043687	475	29	136	446	4161	0.0610526315789474	-2.82
GO:0000278	165	GO:0044260	992	43	122	949	3658	0.0433467741935484	-1.24
GO:0000278	165	GO:0044265	107	6	159	101	4506	0.0363636363636364	-0.78
GO:0000278	165	GO:0044267	964	42	123	922	3685	0.0435684647302905	-1.25
GO:0000278	165	GO:0045184	178	5	160	173	4434	0.0280898876404494	-0.13
GO:0000278	165	GO:0045449	532	25	140	507	4100	0.0469924812030075	-1.18
GO:0000278	165	GO:0045786	29	15	150	14	4593	0.0909090909090909	-14.49
GO:0000278	165	GO:0045893	115	6	159	109	4498	0.0363636363636364	-0.69
GO:0000278	165	GO:0045930	11	11	154	0	4607	0.0666666666666667	-16.22
GO:0000278	165	GO:0045934	170	13	152	157	4450	0.0764705882352941	-2.25
GO:0000278	165	GO:0045935	147	9	156	138	4469	0.0545454545454545	-1.17
GO:0000278	165	GO:0045941	138	8	157	130	4477	0.0484848484848485	-0.98
GO:0000278	165	GO:0045944	55	1	164	54	4553	0.00606060606060606	-0.07
GO:0000278	165	GO:0046034	6	1	164	5	4602	0.00606060606060606	-0.72
GO:0000278	165	GO:0046578	20	0	165	20	4587	0.0	0.0
GO:0000278	165	GO:0046777	29	3	162	26	4581	0.0181818181818182	-1.11
GO:0000278	165	GO:0046907	291	7	158	284	4323	0.0240549828178694	-0.05
GO:0000278	165	GO:0048193	57	1	164	56	4551	0.00606060606060606	-0.06
GO:0000278	165	GO:0048515	6	0	165	6	4601	0.0	0.0
GO:0000278	165	GO:0048518	518	48	117	470	4137	0.0926640926640927	-10.38
GO:0000278	165	GO:0048634	8	3	162	5	4602	0.0181818181818182	-2.7
GO:0000278	165	GO:0048699	65	2	163	63	4544	0.0121212121212121	-0.18
GO:0000278	165	GO:0050000	6	6	159	0	4607	0.0363636363636364	-8.81
GO:0000278	165	GO:0050790	211	18	147	193	4414	0.0853080568720379	-3.51
GO:0000278	165	GO:0051028	14	0	165	14	4593	0.0	0.0
GO:0000278	165	GO:0051056	24	0	165	24	4583	0.0	0.0
GO:0000278	165	GO:0051128	110	6	159	104	4503	0.0363636363636364	-0.75
GO:0000278	165	GO:0051168	27	0	165	27	4580	0.0	0.0
GO:0000278	165	GO:0051252	441	15	150	426	4181	0.0340136054421769	-0.25
GO:0000278	165	GO:0051254	117	6	159	111	4496	0.0363636363636364	-0.66
GO:0000278	165	GO:0051272	7	0	165	7	4600	0.0	0.0
GO:0000278	165	GO:0051276	141	31	134	110	4497	0.187878787878788	-16.74
GO:0000278	165	GO:0051297	12	2	163	10	4597	0.0121212121212121	-1.2
GO:0000278	165	GO:0051298	6	1	164	5	4602	0.00606060606060606	-0.72
GO:0000278	165	GO:0051301	25	8	157	17	4590	0.0484848484848485	-5.95
GO:0000278	165	GO:0051303	6	6	159	0	4607	0.0363636363636364	-8.81
GO:0000278	165	GO:0051320	15	12	153	3	4604	0.0727272727272727	-15.09
GO:0000278	165	GO:0051321	36	6	159	30	4577	0.0363636363636364	-2.89
GO:0000278	165	GO:0051325	67	62	103	5	4602	0.375757575757576	-89.23
GO:0000278	165	GO:0051327	35	6	159	29	4578	0.0363636363636364	-2.96
GO:0000278	165	GO:0051329	62	62	103	0	4607	0.375757575757576	-96.17
GO:0000278	165	GO:0051338	123	13	152	110	4497	0.0787878787878788	-3.55
GO:0000278	165	GO:0051493	30	4	161	26	4581	0.0242424242424242	-1.73
GO:0000278	165	GO:0051641	358	18	147	340	4267	0.0502793296089385	-1.17
GO:0000278	165	GO:0051649	345	18	147	327	4280	0.0521739130434783	-1.3
GO:0000278	165	GO:0051726	133	75	90	58	4549	0.454545454545455	-80.16
GO:0000278	165	GO:0065003	252	10	155	242	4365	0.0396825396825397	-0.43
GO:0000278	165	GO:0065004	40	0	165	40	4567	0.0	0.0
GO:0000279	115	GO:0000279	115	115	0	0	4657	1.0	-233.98
GO:0000279	115	GO:0000731	6	0	115	6	4651	0.0	0.0
GO:0000279	115	GO:0000819	23	22	93	1	4656	0.191304347826087	-35.15
GO:0000279	115	GO:0000902	92	1	114	91	4566	0.00869565217391304	-0.05
GO:0000279	115	GO:0001570	7	0	115	7	4650	0.0	0.0
GO:0000279	115	GO:0006163	14	0	115	14	4643	0.0	0.0
GO:0000279	115	GO:0006259	237	26	89	211	4446	0.109704641350211	-10.55
GO:0000279	115	GO:0006260	113	8	107	105	4552	0.0695652173913043	-2.26
GO:0000279	115	GO:0006261	47	3	112	44	4613	0.0260869565217391	-0.99
GO:0000279	115	GO:0006270	15	0	115	15	4642	0.0	0.0
GO:0000279	115	GO:0006281	123	15	100	108	4549	0.121951219512195	-6.77
GO:0000279	115	GO:0006289	19	0	115	19	4638	0.0	0.0
GO:0000279	115	GO:0006304	11	0	115	11	4646	0.0	0.0
GO:0000279	115	GO:0006305	10	0	115	10	4647	0.0	0.0
GO:0000279	115	GO:0006306	10	0	115	10	4647	0.0	0.0
GO:0000279	115	GO:0006310	46	19	96	27	4630	0.165217391304348	-19.02
GO:0000279	115	GO:0006323	33	11	104	22	4635	0.0956521739130435	-9.91
GO:0000279	115	GO:0006325	86	4	111	82	4575	0.0347826086956522	-0.82
GO:0000279	115	GO:0006350	669	9	106	660	3997	0.0134529147982063	-0.01
GO:0000279	115	GO:0006351	559	8	107	551	4106	0.0143112701252236	-0.01
GO:0000279	115	GO:0006352	31	0	115	31	4626	0.0	0.0
GO:0000279	115	GO:0006355	432	7	108	425	4232	0.0162037037037037	-0.04
GO:0000279	115	GO:0006357	208	1	114	207	4450	0.00480769230769231	0.0
GO:0000279	115	GO:0006359	6	0	115	6	4651	0.0	0.0
GO:0000279	115	GO:0006366	329	1	114	328	4329	0.00303951367781155	0.0
GO:0000279	115	GO:0006367	25	0	115	25	4632	0.0	0.0
GO:0000279	115	GO:0006383	17	0	115	17	4640	0.0	0.0
GO:0000279	115	GO:0006396	155	4	111	151	4506	0.0258064516129032	-0.29
GO:0000279	115	GO:0006406	14	0	115	14	4643	0.0	0.0
GO:0000279	115	GO:0006461	156	6	109	150	4507	0.0384615384615385	-0.76
GO:0000279	115	GO:0006464	599	17	98	582	4075	0.0283806343906511	-0.57
GO:0000279	115	GO:0006468	277	11	104	266	4391	0.0397111913357401	-1.16
GO:0000279	115	GO:0006512	55	2	113	53	4604	0.0173913043478261	-0.42
GO:0000279	115	GO:0006793	399	15	100	384	4273	0.037593984962406	-1.26
GO:0000279	115	GO:0006796	399	15	100	384	4273	0.037593984962406	-1.26
GO:0000279	115	GO:0006886	148	1	114	147	4510	0.00675675675675676	-0.01
GO:0000279	115	GO:0006892	18	0	115	18	4639	0.0	0.0
GO:0000279	115	GO:0006895	6	0	115	6	4651	0.0	0.0
GO:0000279	115	GO:0006897	72	0	115	72	4585	0.0	0.0
GO:0000279	115	GO:0006974	157	16	99	141	4516	0.101910828025478	-6.1
GO:0000279	115	GO:0006996	484	43	72	441	4216	0.0888429752066116	-14.6
GO:0000279	115	GO:0007010	232	17	98	215	4442	0.0732758620689655	-4.49
GO:0000279	115	GO:0007017	84	15	100	69	4588	0.130434782608696	-9.1
GO:0000279	115	GO:0007018	17	0	115	17	4640	0.0	0.0
GO:0000279	115	GO:0007030	8	0	115	8	4649	0.0	0.0
GO:0000279	115	GO:0007049	306	115	0	191	4466	0.375816993464052	-147.34
GO:0000279	115	GO:0007050	40	2	113	38	4619	0.0173913043478261	-0.6
GO:0000279	115	GO:0007051	17	8	107	9	4648	0.0695652173913043	-8.74
GO:0000279	115	GO:0007052	9	3	112	6	4651	0.0260869565217391	-2.99
GO:0000279	115	GO:0007059	39	25	90	14	4643	0.217391304347826	-31.58
GO:0000279	115	GO:0007062	6	6	109	0	4657	0.0521739130434783	-9.76
GO:0000279	115	GO:0007067	79	79	36	0	4657	0.68695652173913	-143.44
GO:0000279	115	GO:0007091	5	5	110	0	4657	0.0434782608695652	-8.13
GO:0000279	115	GO:0007093	28	9	106	19	4638	0.0782608695652174	-8.03
GO:0000279	115	GO:0007094	6	3	112	3	4654	0.0260869565217391	-3.59
GO:0000279	115	GO:0007098	9	0	115	9	4648	0.0	0.0
GO:0000279	115	GO:0007126	35	35	80	0	4657	0.304347826086957	-59.09
GO:0000279	115	GO:0007127	20	20	95	0	4657	0.173913043478261	-33.1
GO:0000279	115	GO:0007131	17	17	98	0	4657	0.147826086956522	-28.03
GO:0000279	115	GO:0007163	17	1	114	16	4641	0.00869565217391304	-0.47
GO:0000279	115	GO:0007167	125	4	111	121	4536	0.032	-0.45
GO:0000279	115	GO:0007169	84	4	111	80	4577	0.0347826086956522	-0.84
GO:0000279	115	GO:0007242	539	16	99	523	4134	0.0296846011131725	-0.65
GO:0000279	115	GO:0007264	76	0	115	76	4581	0.0	0.0
GO:0000279	115	GO:0007265	58	0	115	58	4599	0.0	0.0
GO:0000279	115	GO:0007286	5	1	114	4	4653	0.00869565217391304	-0.94
GO:0000279	115	GO:0007346	47	12	103	35	4622	0.104347826086957	-9.26
GO:0000279	115	GO:0007507	23	0	115	23	4634	0.0	0.0
GO:0000279	115	GO:0008104	198	2	113	196	4461	0.0101010101010101	-0.02
GO:0000279	115	GO:0008286	15	0	115	15	4642	0.0	0.0
GO:0000279	115	GO:0009108	12	0	115	12	4645	0.0	0.0
GO:0000279	115	GO:0009150	10	0	115	10	4647	0.0	0.0
GO:0000279	115	GO:0009259	15	0	115	15	4642	0.0	0.0
GO:0000279	115	GO:0009719	188	16	99	172	4485	0.0851063829787234	-5.06
GO:0000279	115	GO:0009893	195	8	107	187	4470	0.041025641025641	-1.01
GO:0000279	115	GO:0009966	179	7	108	172	4485	0.0391061452513966	-0.86
GO:0000279	115	GO:0010212	11	1	114	10	4647	0.00869565217391304	-0.63
GO:0000279	115	GO:0010324	72	0	115	72	4585	0.0	0.0
GO:0000279	115	GO:0010467	937	12	103	925	3732	0.0128068303094984	0.0
GO:0000279	115	GO:0010468	597	9	106	588	4069	0.0150753768844221	-0.02
GO:0000279	115	GO:0010564	38	27	88	11	4646	0.234782608695652	-36.1
GO:0000279	115	GO:0015031	161	1	114	160	4497	0.0062111801242236	-0.01
GO:0000279	115	GO:0016044	118	0	115	118	4539	0.0	0.0
GO:0000279	115	GO:0016070	750	10	105	740	3917	0.0133333333333333	0.0
GO:0000279	115	GO:0016073	10	0	115	10	4647	0.0	0.0
GO:0000279	115	GO:0016180	10	0	115	10	4647	0.0	0.0
GO:0000279	115	GO:0016192	197	2	113	195	4462	0.0101522842639594	-0.02
GO:0000279	115	GO:0016197	28	0	115	28	4629	0.0	0.0
GO:0000279	115	GO:0016202	8	1	114	7	4650	0.00869565217391304	-0.75
GO:0000279	115	GO:0016310	322	13	102	309	4348	0.0403726708074534	-1.35
GO:0000279	115	GO:0016485	49	1	114	48	4609	0.00869565217391304	-0.16
GO:0000279	115	GO:0016540	31	1	114	30	4627	0.00869565217391304	-0.27
GO:0000279	115	GO:0016567	48	2	113	46	4611	0.0173913043478261	-0.49
GO:0000279	115	GO:0016568	63	4	111	59	4598	0.0347826086956522	-1.19
GO:0000279	115	GO:0018105	13	0	115	13	4644	0.0	0.0
GO:0000279	115	GO:0018209	16	0	115	16	4641	0.0	0.0
GO:0000279	115	GO:0019219	575	12	103	563	4094	0.0208695652173913	-0.13
GO:0000279	115	GO:0019222	704	18	97	686	3971	0.0255681818181818	-0.36
GO:0000279	115	GO:0022008	72	1	114	71	4586	0.00869565217391304	-0.08
GO:0000279	115	GO:0022402	219	115	0	104	4553	0.525114155251142	-169.45
GO:0000279	115	GO:0022403	170	115	0	55	4602	0.676470588235294	-188.69
GO:0000279	115	GO:0022607	266	11	104	255	4402	0.0413533834586466	-1.27
GO:0000279	115	GO:0030182	59	0	115	59	4598	0.0	0.0
GO:0000279	115	GO:0030518	38	1	114	37	4620	0.00869565217391304	-0.22
GO:0000279	115	GO:0030521	29	1	114	28	4629	0.00869565217391304	-0.29
GO:0000279	115	GO:0030522	40	1	114	39	4618	0.00869565217391304	-0.2
GO:0000279	115	GO:0030705	30	0	115	30	4627	0.0	0.0
GO:0000279	115	GO:0031023	13	1	114	12	4645	0.00869565217391304	-0.57
GO:0000279	115	GO:0031323	694	17	98	677	3980	0.0244956772334294	-0.29
GO:0000279	115	GO:0031325	191	8	107	183	4474	0.0418848167539267	-1.05
GO:0000279	115	GO:0031570	26	2	113	24	4633	0.0173913043478261	-0.89
GO:0000279	115	GO:0031572	5	0	115	5	4652	0.0	0.0
GO:0000279	115	GO:0031576	5	0	115	5	4652	0.0	0.0
GO:0000279	115	GO:0031647	19	1	114	18	4639	0.00869565217391304	-0.43
GO:0000279	115	GO:0032147	27	0	115	27	4630	0.0	0.0
GO:0000279	115	GO:0032446	49	2	113	47	4610	0.0173913043478261	-0.48
GO:0000279	115	GO:0032774	562	8	107	554	4103	0.0142348754448399	-0.01
GO:0000279	115	GO:0032989	92	1	114	91	4566	0.00869565217391304	-0.05
GO:0000279	115	GO:0033036	218	2	113	216	4441	0.00917431192660551	-0.01
GO:0000279	115	GO:0033043	40	3	112	37	4620	0.0260869565217391	-1.15
GO:0000279	115	GO:0033261	10	1	114	9	4648	0.00869565217391304	-0.66
GO:0000279	115	GO:0035023	16	0	115	16	4641	0.0	0.0
GO:0000279	115	GO:0040007	98	5	110	93	4564	0.0434782608695652	-1.06
GO:0000279	115	GO:0042770	32	3	112	29	4628	0.0260869565217391	-1.39
GO:0000279	115	GO:0043087	17	0	115	17	4640	0.0	0.0
GO:0000279	115	GO:0043412	620	17	98	603	4054	0.0274193548387097	-0.49
GO:0000279	115	GO:0043623	31	2	113	29	4628	0.0173913043478261	-0.77
GO:0000279	115	GO:0043687	475	17	98	458	4199	0.0357894736842105	-1.21
GO:0000279	115	GO:0044260	992	28	87	964	3693	0.0282258064516129	-0.7
GO:0000279	115	GO:0044265	107	5	110	102	4555	0.0434782608695652	-0.94
GO:0000279	115	GO:0044267	964	27	88	937	3720	0.0280082987551867	-0.66
GO:0000279	115	GO:0045184	178	1	114	177	4480	0.00561797752808989	-0.01
GO:0000279	115	GO:0045449	532	8	107	524	4133	0.0150375939849624	-0.02
GO:0000279	115	GO:0045786	29	2	113	27	4630	0.0173913043478261	-0.81
GO:0000279	115	GO:0045893	115	2	113	113	4544	0.0173913043478261	-0.11
GO:0000279	115	GO:0045930	11	1	114	10	4647	0.00869565217391304	-0.63
GO:0000279	115	GO:0045934	170	5	110	165	4492	0.0294117647058824	-0.41
GO:0000279	115	GO:0045935	147	4	111	143	4514	0.0272108843537415	-0.32
GO:0000279	115	GO:0045941	138	2	113	136	4521	0.0144927536231884	-0.07
GO:0000279	115	GO:0045944	55	0	115	55	4602	0.0	0.0
GO:0000279	115	GO:0046034	6	0	115	6	4651	0.0	0.0
GO:0000279	115	GO:0046578	20	0	115	20	4637	0.0	0.0
GO:0000279	115	GO:0046777	29	1	114	28	4629	0.00869565217391304	-0.29
GO:0000279	115	GO:0046907	291	2	113	289	4368	0.00687285223367698	0.0
GO:0000279	115	GO:0048193	57	1	114	56	4601	0.00869565217391304	-0.12
GO:0000279	115	GO:0048515	6	1	114	5	4652	0.00869565217391304	-0.87
GO:0000279	115	GO:0048518	518	22	93	496	4161	0.0424710424710425	-2.27
GO:0000279	115	GO:0048634	8	1	114	7	4650	0.00869565217391304	-0.75
GO:0000279	115	GO:0048699	65	1	114	64	4593	0.00869565217391304	-0.1
GO:0000279	115	GO:0050000	6	5	110	1	4656	0.0434782608695652	-7.36
GO:0000279	115	GO:0050790	211	10	105	201	4456	0.0473933649289099	-1.52
GO:0000279	115	GO:0051028	14	0	115	14	4643	0.0	0.0
GO:0000279	115	GO:0051056	24	0	115	24	4633	0.0	0.0
GO:0000279	115	GO:0051128	110	4	111	106	4551	0.0347826086956522	-0.56
GO:0000279	115	GO:0051168	27	0	115	27	4630	0.0	0.0
GO:0000279	115	GO:0051252	441	7	108	434	4223	0.0158730158730159	-0.04
GO:0000279	115	GO:0051254	117	2	113	115	4542	0.0170940170940171	-0.11
GO:0000279	115	GO:0051272	7	0	115	7	4650	0.0	0.0
GO:0000279	115	GO:0051276	141	32	83	109	4548	0.226950354609929	-22.92
GO:0000279	115	GO:0051297	12	0	115	12	4645	0.0	0.0
GO:0000279	115	GO:0051298	6	0	115	6	4651	0.0	0.0
GO:0000279	115	GO:0051301	25	5	110	20	4637	0.0434782608695652	-3.57
GO:0000279	115	GO:0051303	6	5	110	1	4656	0.0434782608695652	-7.36
GO:0000279	115	GO:0051320	15	2	113	13	4644	0.0173913043478261	-1.31
GO:0000279	115	GO:0051321	36	35	80	1	4656	0.304347826086957	-57.54
GO:0000279	115	GO:0051325	67	12	103	55	4602	0.104347826086957	-7.37
GO:0000279	115	GO:0051327	35	35	80	0	4657	0.304347826086957	-59.09
GO:0000279	115	GO:0051329	62	11	104	51	4606	0.0956521739130435	-6.75
GO:0000279	115	GO:0051338	123	8	107	115	4542	0.0650406504065041	-2.04
GO:0000279	115	GO:0051493	30	2	113	28	4629	0.0173913043478261	-0.79
GO:0000279	115	GO:0051641	358	10	105	348	4309	0.0279329608938547	-0.44
GO:0000279	115	GO:0051649	345	10	105	335	4322	0.0289855072463768	-0.5
GO:0000279	115	GO:0051726	133	37	78	96	4561	0.278195488721804	-30.28
GO:0000279	115	GO:0065003	252	7	108	245	4412	0.0277777777777778	-0.39
GO:0000279	115	GO:0065004	40	0	115	40	4617	0.0	0.0
GO:0000731	6	GO:0000731	6	6	0	0	4766	1.0	-19.21
GO:0000731	6	GO:0000819	23	0	6	23	4743	0.0	0.0
GO:0000731	6	GO:0000902	92	0	6	92	4674	0.0	0.0
GO:0000731	6	GO:0001570	7	0	6	7	4759	0.0	0.0
GO:0000731	6	GO:0006163	14	0	6	14	4752	0.0	0.0
GO:0000731	6	GO:0006259	237	6	0	231	4535	0.0253164556962025	-7.85
GO:0000731	6	GO:0006260	113	6	0	107	4659	0.0530973451327434	-9.81
GO:0000731	6	GO:0006261	47	4	2	43	4723	0.0851063829787234	-6.91
GO:0000731	6	GO:0006270	15	2	4	13	4753	0.133333333333333	-3.86
GO:0000731	6	GO:0006281	123	6	0	117	4649	0.0487804878048781	-9.59
GO:0000731	6	GO:0006289	19	0	6	19	4747	0.0	0.0
GO:0000731	6	GO:0006304	11	0	6	11	4755	0.0	0.0
GO:0000731	6	GO:0006305	10	0	6	10	4756	0.0	0.0
GO:0000731	6	GO:0006306	10	0	6	10	4756	0.0	0.0
GO:0000731	6	GO:0006310	46	0	6	46	4720	0.0	0.0
GO:0000731	6	GO:0006323	33	0	6	33	4733	0.0	0.0
GO:0000731	6	GO:0006325	86	0	6	86	4680	0.0	0.0
GO:0000731	6	GO:0006350	669	0	6	669	4097	0.0	0.0
GO:0000731	6	GO:0006351	559	0	6	559	4207	0.0	0.0
GO:0000731	6	GO:0006352	31	0	6	31	4735	0.0	0.0
GO:0000731	6	GO:0006355	432	0	6	432	4334	0.0	0.0
GO:0000731	6	GO:0006357	208	0	6	208	4558	0.0	0.0
GO:0000731	6	GO:0006359	6	0	6	6	4760	0.0	0.0
GO:0000731	6	GO:0006366	329	0	6	329	4437	0.0	0.0
GO:0000731	6	GO:0006367	25	0	6	25	4741	0.0	0.0
GO:0000731	6	GO:0006383	17	0	6	17	4749	0.0	0.0
GO:0000731	6	GO:0006396	155	0	6	155	4611	0.0	0.0
GO:0000731	6	GO:0006406	14	0	6	14	4752	0.0	0.0
GO:0000731	6	GO:0006461	156	0	6	156	4610	0.0	0.0
GO:0000731	6	GO:0006464	599	0	6	599	4167	0.0	0.0
GO:0000731	6	GO:0006468	277	0	6	277	4489	0.0	0.0
GO:0000731	6	GO:0006512	55	0	6	55	4711	0.0	0.0
GO:0000731	6	GO:0006793	399	0	6	399	4367	0.0	0.0
GO:0000731	6	GO:0006796	399	0	6	399	4367	0.0	0.0
GO:0000731	6	GO:0006886	148	0	6	148	4618	0.0	0.0
GO:0000731	6	GO:0006892	18	0	6	18	4748	0.0	0.0
GO:0000731	6	GO:0006895	6	0	6	6	4760	0.0	0.0
GO:0000731	6	GO:0006897	72	0	6	72	4694	0.0	0.0
GO:0000731	6	GO:0006974	157	6	0	151	4615	0.0382165605095541	-8.94
GO:0000731	6	GO:0006996	484	0	6	484	4282	0.0	0.0
GO:0000731	6	GO:0007010	232	0	6	232	4534	0.0	0.0
GO:0000731	6	GO:0007017	84	0	6	84	4682	0.0	0.0
GO:0000731	6	GO:0007018	17	0	6	17	4749	0.0	0.0
GO:0000731	6	GO:0007030	8	0	6	8	4758	0.0	0.0
GO:0000731	6	GO:0007049	306	3	3	303	4463	0.00980392156862745	-2.35
GO:0000731	6	GO:0007050	40	0	6	40	4726	0.0	0.0
GO:0000731	6	GO:0007051	17	0	6	17	4749	0.0	0.0
GO:0000731	6	GO:0007052	9	0	6	9	4757	0.0	0.0
GO:0000731	6	GO:0007059	39	0	6	39	4727	0.0	0.0
GO:0000731	6	GO:0007062	6	0	6	6	4760	0.0	0.0
GO:0000731	6	GO:0007067	79	0	6	79	4687	0.0	0.0
GO:0000731	6	GO:0007091	5	0	6	5	4761	0.0	0.0
GO:0000731	6	GO:0007093	28	0	6	28	4738	0.0	0.0
GO:0000731	6	GO:0007094	6	0	6	6	4760	0.0	0.0
GO:0000731	6	GO:0007098	9	0	6	9	4757	0.0	0.0
GO:0000731	6	GO:0007126	35	0	6	35	4731	0.0	0.0
GO:0000731	6	GO:0007127	20	0	6	20	4746	0.0	0.0
GO:0000731	6	GO:0007131	17	0	6	17	4749	0.0	0.0
GO:0000731	6	GO:0007163	17	0	6	17	4749	0.0	0.0
GO:0000731	6	GO:0007167	125	0	6	125	4641	0.0	0.0
GO:0000731	6	GO:0007169	84	0	6	84	4682	0.0	0.0
GO:0000731	6	GO:0007242	539	0	6	539	4227	0.0	0.0
GO:0000731	6	GO:0007264	76	0	6	76	4690	0.0	0.0
GO:0000731	6	GO:0007265	58	0	6	58	4708	0.0	0.0
GO:0000731	6	GO:0007286	5	0	6	5	4761	0.0	0.0
GO:0000731	6	GO:0007346	47	0	6	47	4719	0.0	0.0
GO:0000731	6	GO:0007507	23	0	6	23	4743	0.0	0.0
GO:0000731	6	GO:0008104	198	0	6	198	4568	0.0	0.0
GO:0000731	6	GO:0008286	15	0	6	15	4751	0.0	0.0
GO:0000731	6	GO:0009108	12	0	6	12	4754	0.0	0.0
GO:0000731	6	GO:0009150	10	0	6	10	4756	0.0	0.0
GO:0000731	6	GO:0009259	15	0	6	15	4751	0.0	0.0
GO:0000731	6	GO:0009719	188	6	0	182	4584	0.0319148936170213	-8.46
GO:0000731	6	GO:0009893	195	0	6	195	4571	0.0	0.0
GO:0000731	6	GO:0009966	179	0	6	179	4587	0.0	0.0
GO:0000731	6	GO:0010212	11	0	6	11	4755	0.0	0.0
GO:0000731	6	GO:0010324	72	0	6	72	4694	0.0	0.0
GO:0000731	6	GO:0010467	937	0	6	937	3829	0.0	0.0
GO:0000731	6	GO:0010468	597	0	6	597	4169	0.0	0.0
GO:0000731	6	GO:0010564	38	0	6	38	4728	0.0	0.0
GO:0000731	6	GO:0015031	161	0	6	161	4605	0.0	0.0
GO:0000731	6	GO:0016044	118	0	6	118	4648	0.0	0.0
GO:0000731	6	GO:0016070	750	0	6	750	4016	0.0	0.0
GO:0000731	6	GO:0016073	10	0	6	10	4756	0.0	0.0
GO:0000731	6	GO:0016180	10	0	6	10	4756	0.0	0.0
GO:0000731	6	GO:0016192	197	0	6	197	4569	0.0	0.0
GO:0000731	6	GO:0016197	28	0	6	28	4738	0.0	0.0
GO:0000731	6	GO:0016202	8	0	6	8	4758	0.0	0.0
GO:0000731	6	GO:0016310	322	0	6	322	4444	0.0	0.0
GO:0000731	6	GO:0016485	49	0	6	49	4717	0.0	0.0
GO:0000731	6	GO:0016540	31	0	6	31	4735	0.0	0.0
GO:0000731	6	GO:0016567	48	0	6	48	4718	0.0	0.0
GO:0000731	6	GO:0016568	63	0	6	63	4703	0.0	0.0
GO:0000731	6	GO:0018105	13	0	6	13	4753	0.0	0.0
GO:0000731	6	GO:0018209	16	0	6	16	4750	0.0	0.0
GO:0000731	6	GO:0019219	575	1	5	574	4192	0.00173913043478261	-0.27
GO:0000731	6	GO:0019222	704	1	5	703	4063	0.00142045454545455	-0.21
GO:0000731	6	GO:0022008	72	0	6	72	4694	0.0	0.0
GO:0000731	6	GO:0022402	219	3	3	216	4550	0.0136986301369863	-2.76
GO:0000731	6	GO:0022403	170	3	3	167	4599	0.0176470588235294	-3.09
GO:0000731	6	GO:0022607	266	0	6	266	4500	0.0	0.0
GO:0000731	6	GO:0030182	59	0	6	59	4707	0.0	0.0
GO:0000731	6	GO:0030518	38	0	6	38	4728	0.0	0.0
GO:0000731	6	GO:0030521	29	0	6	29	4737	0.0	0.0
GO:0000731	6	GO:0030522	40	0	6	40	4726	0.0	0.0
GO:0000731	6	GO:0030705	30	0	6	30	4736	0.0	0.0
GO:0000731	6	GO:0031023	13	0	6	13	4753	0.0	0.0
GO:0000731	6	GO:0031323	694	1	5	693	4073	0.00144092219020173	-0.21
GO:0000731	6	GO:0031325	191	0	6	191	4575	0.0	0.0
GO:0000731	6	GO:0031570	26	0	6	26	4740	0.0	0.0
GO:0000731	6	GO:0031572	5	0	6	5	4761	0.0	0.0
GO:0000731	6	GO:0031576	5	0	6	5	4761	0.0	0.0
GO:0000731	6	GO:0031647	19	0	6	19	4747	0.0	0.0
GO:0000731	6	GO:0032147	27	0	6	27	4739	0.0	0.0
GO:0000731	6	GO:0032446	49	0	6	49	4717	0.0	0.0
GO:0000731	6	GO:0032774	562	0	6	562	4204	0.0	0.0
GO:0000731	6	GO:0032989	92	0	6	92	4674	0.0	0.0
GO:0000731	6	GO:0033036	218	0	6	218	4548	0.0	0.0
GO:0000731	6	GO:0033043	40	0	6	40	4726	0.0	0.0
GO:0000731	6	GO:0033261	10	0	6	10	4756	0.0	0.0
GO:0000731	6	GO:0035023	16	0	6	16	4750	0.0	0.0
GO:0000731	6	GO:0040007	98	0	6	98	4668	0.0	0.0
GO:0000731	6	GO:0042770	32	0	6	32	4734	0.0	0.0
GO:0000731	6	GO:0043087	17	0	6	17	4749	0.0	0.0
GO:0000731	6	GO:0043412	620	0	6	620	4146	0.0	0.0
GO:0000731	6	GO:0043623	31	0	6	31	4735	0.0	0.0
GO:0000731	6	GO:0043687	475	0	6	475	4291	0.0	0.0
GO:0000731	6	GO:0044260	992	0	6	992	3774	0.0	0.0
GO:0000731	6	GO:0044265	107	0	6	107	4659	0.0	0.0
GO:0000731	6	GO:0044267	964	0	6	964	3802	0.0	0.0
GO:0000731	6	GO:0045184	178	0	6	178	4588	0.0	0.0
GO:0000731	6	GO:0045449	532	0	6	532	4234	0.0	0.0
GO:0000731	6	GO:0045786	29	0	6	29	4737	0.0	0.0
GO:0000731	6	GO:0045893	115	0	6	115	4651	0.0	0.0
GO:0000731	6	GO:0045930	11	0	6	11	4755	0.0	0.0
GO:0000731	6	GO:0045934	170	0	6	170	4596	0.0	0.0
GO:0000731	6	GO:0045935	147	0	6	147	4619	0.0	0.0
GO:0000731	6	GO:0045941	138	0	6	138	4628	0.0	0.0
GO:0000731	6	GO:0045944	55	0	6	55	4711	0.0	0.0
GO:0000731	6	GO:0046034	6	0	6	6	4760	0.0	0.0
GO:0000731	6	GO:0046578	20	0	6	20	4746	0.0	0.0
GO:0000731	6	GO:0046777	29	0	6	29	4737	0.0	0.0
GO:0000731	6	GO:0046907	291	0	6	291	4475	0.0	0.0
GO:0000731	6	GO:0048193	57	0	6	57	4709	0.0	0.0
GO:0000731	6	GO:0048515	6	0	6	6	4760	0.0	0.0
GO:0000731	6	GO:0048518	518	0	6	518	4248	0.0	0.0
GO:0000731	6	GO:0048634	8	0	6	8	4758	0.0	0.0
GO:0000731	6	GO:0048699	65	0	6	65	4701	0.0	0.0
GO:0000731	6	GO:0050000	6	0	6	6	4760	0.0	0.0
GO:0000731	6	GO:0050790	211	0	6	211	4555	0.0	0.0
GO:0000731	6	GO:0051028	14	0	6	14	4752	0.0	0.0
GO:0000731	6	GO:0051056	24	0	6	24	4742	0.0	0.0
GO:0000731	6	GO:0051128	110	0	6	110	4656	0.0	0.0
GO:0000731	6	GO:0051168	27	0	6	27	4739	0.0	0.0
GO:0000731	6	GO:0051252	441	0	6	441	4325	0.0	0.0
GO:0000731	6	GO:0051254	117	0	6	117	4649	0.0	0.0
GO:0000731	6	GO:0051272	7	0	6	7	4759	0.0	0.0
GO:0000731	6	GO:0051276	141	0	6	141	4625	0.0	0.0
GO:0000731	6	GO:0051297	12	0	6	12	4754	0.0	0.0
GO:0000731	6	GO:0051298	6	0	6	6	4760	0.0	0.0
GO:0000731	6	GO:0051301	25	0	6	25	4741	0.0	0.0
GO:0000731	6	GO:0051303	6	0	6	6	4760	0.0	0.0
GO:0000731	6	GO:0051320	15	2	4	13	4753	0.133333333333333	-3.86
GO:0000731	6	GO:0051321	36	0	6	36	4730	0.0	0.0
GO:0000731	6	GO:0051325	67	3	3	64	4702	0.0447761194029851	-4.29
GO:0000731	6	GO:0051327	35	0	6	35	4731	0.0	0.0
GO:0000731	6	GO:0051329	62	3	3	59	4707	0.0483870967741935	-4.39
GO:0000731	6	GO:0051338	123	0	6	123	4643	0.0	0.0
GO:0000731	6	GO:0051493	30	0	6	30	4736	0.0	0.0
GO:0000731	6	GO:0051641	358	0	6	358	4408	0.0	0.0
GO:0000731	6	GO:0051649	345	0	6	345	4421	0.0	0.0
GO:0000731	6	GO:0051726	133	0	6	133	4633	0.0	0.0
GO:0000731	6	GO:0065003	252	0	6	252	4514	0.0	0.0
GO:0000731	6	GO:0065004	40	0	6	40	4726	0.0	0.0
GO:0000819	23	GO:0000819	23	23	0	0	4749	1.0	-62.17
GO:0000819	23	GO:0000902	92	0	23	92	4657	0.0	0.0
GO:0000819	23	GO:0001570	7	0	23	7	4742	0.0	0.0
GO:0000819	23	GO:0006163	14	0	23	14	4735	0.0	0.0
GO:0000819	23	GO:0006259	237	2	21	235	4514	0.00843881856540084	-0.5
GO:0000819	23	GO:0006260	113	0	23	113	4636	0.0	0.0
GO:0000819	23	GO:0006261	47	0	23	47	4702	0.0	0.0
GO:0000819	23	GO:0006270	15	0	23	15	4734	0.0	0.0
GO:0000819	23	GO:0006281	123	2	21	121	4628	0.016260162601626	-0.93
GO:0000819	23	GO:0006289	19	0	23	19	4730	0.0	0.0
GO:0000819	23	GO:0006304	11	0	23	11	4738	0.0	0.0
GO:0000819	23	GO:0006305	10	0	23	10	4739	0.0	0.0
GO:0000819	23	GO:0006306	10	0	23	10	4739	0.0	0.0
GO:0000819	23	GO:0006310	46	0	23	46	4703	0.0	0.0
GO:0000819	23	GO:0006323	33	10	13	23	4726	0.303030303030303	-16.22
GO:0000819	23	GO:0006325	86	0	23	86	4663	0.0	0.0
GO:0000819	23	GO:0006350	669	1	22	668	4081	0.00149476831091181	-0.01
GO:0000819	23	GO:0006351	559	1	22	558	4191	0.00178890876565295	-0.03
GO:0000819	23	GO:0006352	31	0	23	31	4718	0.0	0.0
GO:0000819	23	GO:0006355	432	1	22	431	4318	0.00231481481481481	-0.05
GO:0000819	23	GO:0006357	208	0	23	208	4541	0.0	0.0
GO:0000819	23	GO:0006359	6	0	23	6	4743	0.0	0.0
GO:0000819	23	GO:0006366	329	0	23	329	4420	0.0	0.0
GO:0000819	23	GO:0006367	25	0	23	25	4724	0.0	0.0
GO:0000819	23	GO:0006383	17	0	23	17	4732	0.0	0.0
GO:0000819	23	GO:0006396	155	0	23	155	4594	0.0	0.0
GO:0000819	23	GO:0006406	14	0	23	14	4735	0.0	0.0
GO:0000819	23	GO:0006461	156	2	21	154	4595	0.0128205128205128	-0.76
GO:0000819	23	GO:0006464	599	1	22	598	4151	0.00166944908180301	-0.02
GO:0000819	23	GO:0006468	277	1	22	276	4473	0.0036101083032491	-0.13
GO:0000819	23	GO:0006512	55	0	23	55	4694	0.0	0.0
GO:0000819	23	GO:0006793	399	1	22	398	4351	0.0025062656641604	-0.06
GO:0000819	23	GO:0006796	399	1	22	398	4351	0.0025062656641604	-0.06
GO:0000819	23	GO:0006886	148	0	23	148	4601	0.0	0.0
GO:0000819	23	GO:0006892	18	0	23	18	4731	0.0	0.0
GO:0000819	23	GO:0006895	6	0	23	6	4743	0.0	0.0
GO:0000819	23	GO:0006897	72	0	23	72	4677	0.0	0.0
GO:0000819	23	GO:0006974	157	2	21	155	4594	0.0127388535031847	-0.76
GO:0000819	23	GO:0006996	484	23	0	461	4288	0.0475206611570248	-23.07
GO:0000819	23	GO:0007010	232	6	17	226	4523	0.0258620689655172	-3.21
GO:0000819	23	GO:0007017	84	5	18	79	4670	0.0595238095238095	-4.41
GO:0000819	23	GO:0007018	17	0	23	17	4732	0.0	0.0
GO:0000819	23	GO:0007030	8	0	23	8	4741	0.0	0.0
GO:0000819	23	GO:0007049	306	23	0	283	4466	0.0751633986928105	-27.78
GO:0000819	23	GO:0007050	40	0	23	40	4709	0.0	0.0
GO:0000819	23	GO:0007051	17	3	20	14	4735	0.130434782608696	-4.2
GO:0000819	23	GO:0007052	9	1	22	8	4741	0.0434782608695652	-1.37
GO:0000819	23	GO:0007059	39	23	0	16	4733	0.58974358974359	-51.6
GO:0000819	23	GO:0007062	6	4	19	2	4747	0.173913043478261	-8.21
GO:0000819	23	GO:0007067	79	22	1	57	4692	0.278481012658228	-39.21
GO:0000819	23	GO:0007091	5	3	20	2	4747	0.130434782608696	-6.01
GO:0000819	23	GO:0007093	28	2	21	26	4723	0.0714285714285714	-2.11
GO:0000819	23	GO:0007094	6	0	23	6	4743	0.0	0.0
GO:0000819	23	GO:0007098	9	0	23	9	4740	0.0	0.0
GO:0000819	23	GO:0007126	35	2	21	33	4716	0.0571428571428571	-1.92
GO:0000819	23	GO:0007127	20	0	23	20	4729	0.0	0.0
GO:0000819	23	GO:0007131	17	0	23	17	4732	0.0	0.0
GO:0000819	23	GO:0007163	17	0	23	17	4732	0.0	0.0
GO:0000819	23	GO:0007167	125	0	23	125	4624	0.0	0.0
GO:0000819	23	GO:0007169	84	0	23	84	4665	0.0	0.0
GO:0000819	23	GO:0007242	539	4	19	535	4214	0.00742115027829314	-0.59
GO:0000819	23	GO:0007264	76	0	23	76	4673	0.0	0.0
GO:0000819	23	GO:0007265	58	0	23	58	4691	0.0	0.0
GO:0000819	23	GO:0007286	5	0	23	5	4744	0.0	0.0
GO:0000819	23	GO:0007346	47	3	20	44	4705	0.0638297872340425	-2.86
GO:0000819	23	GO:0007507	23	0	23	23	4726	0.0	0.0
GO:0000819	23	GO:0008104	198	0	23	198	4551	0.0	0.0
GO:0000819	23	GO:0008286	15	0	23	15	4734	0.0	0.0
GO:0000819	23	GO:0009108	12	0	23	12	4737	0.0	0.0
GO:0000819	23	GO:0009150	10	0	23	10	4739	0.0	0.0
GO:0000819	23	GO:0009259	15	0	23	15	4734	0.0	0.0
GO:0000819	23	GO:0009719	188	3	20	185	4564	0.0159574468085106	-1.22
GO:0000819	23	GO:0009893	195	0	23	195	4554	0.0	0.0
GO:0000819	23	GO:0009966	179	0	23	179	4570	0.0	0.0
GO:0000819	23	GO:0010212	11	0	23	11	4738	0.0	0.0
GO:0000819	23	GO:0010324	72	0	23	72	4677	0.0	0.0
GO:0000819	23	GO:0010467	937	1	22	936	3813	0.00106723585912487	0.0
GO:0000819	23	GO:0010468	597	1	22	596	4153	0.0016750418760469	-0.02
GO:0000819	23	GO:0010564	38	6	17	32	4717	0.157894736842105	-7.81
GO:0000819	23	GO:0015031	161	0	23	161	4588	0.0	0.0
GO:0000819	23	GO:0016044	118	0	23	118	4631	0.0	0.0
GO:0000819	23	GO:0016070	750	1	22	749	4000	0.00133333333333333	-0.01
GO:0000819	23	GO:0016073	10	0	23	10	4739	0.0	0.0
GO:0000819	23	GO:0016180	10	0	23	10	4739	0.0	0.0
GO:0000819	23	GO:0016192	197	2	21	195	4554	0.0101522842639594	-0.61
GO:0000819	23	GO:0016197	28	0	23	28	4721	0.0	0.0
GO:0000819	23	GO:0016202	8	0	23	8	4741	0.0	0.0
GO:0000819	23	GO:0016310	322	1	22	321	4428	0.0031055900621118	-0.1
GO:0000819	23	GO:0016485	49	0	23	49	4700	0.0	0.0
GO:0000819	23	GO:0016540	31	0	23	31	4718	0.0	0.0
GO:0000819	23	GO:0016567	48	0	23	48	4701	0.0	0.0
GO:0000819	23	GO:0016568	63	0	23	63	4686	0.0	0.0
GO:0000819	23	GO:0018105	13	0	23	13	4736	0.0	0.0
GO:0000819	23	GO:0018209	16	0	23	16	4733	0.0	0.0
GO:0000819	23	GO:0019219	575	1	22	574	4175	0.00173913043478261	-0.02
GO:0000819	23	GO:0019222	704	2	21	702	4047	0.00284090909090909	-0.06
GO:0000819	23	GO:0022008	72	0	23	72	4677	0.0	0.0
GO:0000819	23	GO:0022402	219	23	0	196	4553	0.105022831050228	-31.28
GO:0000819	23	GO:0022403	170	23	0	147	4602	0.135294117647059	-33.96
GO:0000819	23	GO:0022607	266	2	21	264	4485	0.0075187969924812	-0.43
GO:0000819	23	GO:0030182	59	0	23	59	4690	0.0	0.0
GO:0000819	23	GO:0030518	38	0	23	38	4711	0.0	0.0
GO:0000819	23	GO:0030521	29	0	23	29	4720	0.0	0.0
GO:0000819	23	GO:0030522	40	0	23	40	4709	0.0	0.0
GO:0000819	23	GO:0030705	30	0	23	30	4719	0.0	0.0
GO:0000819	23	GO:0031023	13	0	23	13	4736	0.0	0.0
GO:0000819	23	GO:0031323	694	2	21	692	4057	0.00288184438040346	-0.06
GO:0000819	23	GO:0031325	191	0	23	191	4558	0.0	0.0
GO:0000819	23	GO:0031570	26	0	23	26	4723	0.0	0.0
GO:0000819	23	GO:0031572	5	0	23	5	4744	0.0	0.0
GO:0000819	23	GO:0031576	5	0	23	5	4744	0.0	0.0
GO:0000819	23	GO:0031647	19	0	23	19	4730	0.0	0.0
GO:0000819	23	GO:0032147	27	0	23	27	4722	0.0	0.0
GO:0000819	23	GO:0032446	49	0	23	49	4700	0.0	0.0
GO:0000819	23	GO:0032774	562	1	22	561	4188	0.00177935943060498	-0.02
GO:0000819	23	GO:0032989	92	0	23	92	4657	0.0	0.0
GO:0000819	23	GO:0033036	218	0	23	218	4531	0.0	0.0
GO:0000819	23	GO:0033043	40	2	21	38	4711	0.05	-1.81
GO:0000819	23	GO:0033261	10	1	22	9	4740	0.0434782608695652	-1.33
GO:0000819	23	GO:0035023	16	0	23	16	4733	0.0	0.0
GO:0000819	23	GO:0040007	98	0	23	98	4651	0.0	0.0
GO:0000819	23	GO:0042770	32	1	22	31	4718	0.03125	-0.84
GO:0000819	23	GO:0043087	17	0	23	17	4732	0.0	0.0
GO:0000819	23	GO:0043412	620	1	22	619	4130	0.00161290322580645	-0.02
GO:0000819	23	GO:0043623	31	1	22	30	4719	0.032258064516129	-0.86
GO:0000819	23	GO:0043687	475	1	22	474	4275	0.00210526315789474	-0.04
GO:0000819	23	GO:0044260	992	3	20	989	3760	0.0030241935483871	-0.05
GO:0000819	23	GO:0044265	107	1	22	106	4643	0.00934579439252336	-0.39
GO:0000819	23	GO:0044267	964	3	20	961	3788	0.00311203319502075	-0.06
GO:0000819	23	GO:0045184	178	0	23	178	4571	0.0	0.0
GO:0000819	23	GO:0045449	532	1	22	531	4218	0.0018796992481203	-0.03
GO:0000819	23	GO:0045786	29	2	21	27	4722	0.0689655172413793	-2.08
GO:0000819	23	GO:0045893	115	0	23	115	4634	0.0	0.0
GO:0000819	23	GO:0045930	11	1	22	10	4739	0.0434782608695652	-1.29
GO:0000819	23	GO:0045934	170	1	22	169	4580	0.00588235294117647	-0.25
GO:0000819	23	GO:0045935	147	0	23	147	4602	0.0	0.0
GO:0000819	23	GO:0045941	138	0	23	138	4611	0.0	0.0
GO:0000819	23	GO:0045944	55	0	23	55	4694	0.0	0.0
GO:0000819	23	GO:0046034	6	0	23	6	4743	0.0	0.0
GO:0000819	23	GO:0046578	20	0	23	20	4729	0.0	0.0
GO:0000819	23	GO:0046777	29	0	23	29	4720	0.0	0.0
GO:0000819	23	GO:0046907	291	1	22	290	4459	0.00343642611683849	-0.12
GO:0000819	23	GO:0048193	57	1	22	56	4693	0.0175438596491228	-0.62
GO:0000819	23	GO:0048515	6	0	23	6	4743	0.0	0.0
GO:0000819	23	GO:0048518	518	4	19	514	4235	0.00772200772200772	-0.63
GO:0000819	23	GO:0048634	8	0	23	8	4741	0.0	0.0
GO:0000819	23	GO:0048699	65	0	23	65	4684	0.0	0.0
GO:0000819	23	GO:0050000	6	4	19	2	4747	0.173913043478261	-8.21
GO:0000819	23	GO:0050790	211	1	22	210	4539	0.004739336492891	-0.19
GO:0000819	23	GO:0051028	14	0	23	14	4735	0.0	0.0
GO:0000819	23	GO:0051056	24	0	23	24	4725	0.0	0.0
GO:0000819	23	GO:0051128	110	2	21	108	4641	0.0181818181818182	-1.01
GO:0000819	23	GO:0051168	27	0	23	27	4722	0.0	0.0
GO:0000819	23	GO:0051252	441	1	22	440	4309	0.00226757369614512	-0.05
GO:0000819	23	GO:0051254	117	0	23	117	4632	0.0	0.0
GO:0000819	23	GO:0051272	7	0	23	7	4742	0.0	0.0
GO:0000819	23	GO:0051276	141	23	0	118	4631	0.163120567375887	-35.98
GO:0000819	23	GO:0051297	12	0	23	12	4737	0.0	0.0
GO:0000819	23	GO:0051298	6	0	23	6	4743	0.0	0.0
GO:0000819	23	GO:0051301	25	2	21	23	4726	0.08	-2.21
GO:0000819	23	GO:0051303	6	4	19	2	4747	0.173913043478261	-8.21
GO:0000819	23	GO:0051320	15	2	21	13	4736	0.0869565217391304	-2.65
GO:0000819	23	GO:0051321	36	2	21	34	4715	0.0555555555555556	-1.9
GO:0000819	23	GO:0051325	67	5	18	62	4687	0.0746268656716418	-4.89
GO:0000819	23	GO:0051327	35	2	21	33	4716	0.0571428571428571	-1.92
GO:0000819	23	GO:0051329	62	5	18	57	4692	0.0806451612903226	-5.05
GO:0000819	23	GO:0051338	123	1	22	122	4627	0.00813008130081301	-0.34
GO:0000819	23	GO:0051493	30	1	22	29	4720	0.0333333333333333	-0.87
GO:0000819	23	GO:0051641	358	8	15	350	4399	0.0223463687150838	-3.78
GO:0000819	23	GO:0051649	345	8	15	337	4412	0.0231884057971014	-3.89
GO:0000819	23	GO:0051726	133	9	14	124	4625	0.0676691729323308	-8.34
GO:0000819	23	GO:0065003	252	2	21	250	4499	0.00793650793650794	-0.46
GO:0000819	23	GO:0065004	40	0	23	40	4709	0.0	0.0
GO:0000902	92	GO:0000902	92	92	0	0	4680	1.0	-195.96
GO:0000902	92	GO:0001570	7	1	91	6	4674	0.0108695652173913	-0.89
GO:0000902	92	GO:0006163	14	0	92	14	4666	0.0	0.0
GO:0000902	92	GO:0006259	237	2	90	235	4445	0.00843881856540084	-0.02
GO:0000902	92	GO:0006260	113	2	90	111	4569	0.0176991150442478	-0.19
GO:0000902	92	GO:0006261	47	0	92	47	4633	0.0	0.0
GO:0000902	92	GO:0006270	15	0	92	15	4665	0.0	0.0
GO:0000902	92	GO:0006281	123	0	92	123	4557	0.0	0.0
GO:0000902	92	GO:0006289	19	0	92	19	4661	0.0	0.0
GO:0000902	92	GO:0006304	11	0	92	11	4669	0.0	0.0
GO:0000902	92	GO:0006305	10	0	92	10	4670	0.0	0.0
GO:0000902	92	GO:0006306	10	0	92	10	4670	0.0	0.0
GO:0000902	92	GO:0006310	46	0	92	46	4634	0.0	0.0
GO:0000902	92	GO:0006323	33	0	92	33	4647	0.0	0.0
GO:0000902	92	GO:0006325	86	0	92	86	4594	0.0	0.0
GO:0000902	92	GO:0006350	669	4	88	665	4015	0.00597907324364723	0.0
GO:0000902	92	GO:0006351	559	3	89	556	4124	0.00536672629695885	0.0
GO:0000902	92	GO:0006352	31	0	92	31	4649	0.0	0.0
GO:0000902	92	GO:0006355	432	2	90	430	4250	0.00462962962962963	0.0
GO:0000902	92	GO:0006357	208	1	91	207	4473	0.00480769230769231	-0.01
GO:0000902	92	GO:0006359	6	0	92	6	4674	0.0	0.0
GO:0000902	92	GO:0006366	329	2	90	327	4353	0.0060790273556231	0.0
GO:0000902	92	GO:0006367	25	0	92	25	4655	0.0	0.0
GO:0000902	92	GO:0006383	17	0	92	17	4663	0.0	0.0
GO:0000902	92	GO:0006396	155	0	92	155	4525	0.0	0.0
GO:0000902	92	GO:0006406	14	0	92	14	4666	0.0	0.0
GO:0000902	92	GO:0006461	156	7	85	149	4531	0.0448717948717949	-1.52
GO:0000902	92	GO:0006464	599	10	82	589	4091	0.01669449081803	-0.13
GO:0000902	92	GO:0006468	277	9	83	268	4412	0.0324909747292419	-1.07
GO:0000902	92	GO:0006512	55	0	92	55	4625	0.0	0.0
GO:0000902	92	GO:0006793	399	10	82	389	4291	0.025062656641604	-0.62
GO:0000902	92	GO:0006796	399	10	82	389	4291	0.025062656641604	-0.62
GO:0000902	92	GO:0006886	148	4	88	144	4536	0.027027027027027	-0.5
GO:0000902	92	GO:0006892	18	0	92	18	4662	0.0	0.0
GO:0000902	92	GO:0006895	6	0	92	6	4674	0.0	0.0
GO:0000902	92	GO:0006897	72	1	91	71	4609	0.0108695652173913	-0.12
GO:0000902	92	GO:0006974	157	0	92	157	4523	0.0	0.0
GO:0000902	92	GO:0006996	484	39	53	445	4235	0.0805785123966942	-15.44
GO:0000902	92	GO:0007010	232	38	54	194	4486	0.163793103448276	-26.18
GO:0000902	92	GO:0007017	84	7	85	77	4603	0.0760869565217391	-2.97
GO:0000902	92	GO:0007018	17	1	91	16	4664	0.0108695652173913	-0.55
GO:0000902	92	GO:0007030	8	0	92	8	4672	0.0	0.0
[truncated: 14,836 more rows]
