# Supplementary material for: RedundancyMiner: De-replication of redundant GO categories in microarray and proteomics analysis
Source: BMC Bioinformatics. 2011 Feb 10;12:52. doi: 10.1186/1471-2105-12-52 (PMC3223614; doi:10.1186/1471-2105-12-52)
Supplement: Additional file 7 — Simplified version of the HTGM result directory that is exemplified in the user's manual. HTGM result directory to be used in conjunction with the examples given in the RedundancyMiner user's manual. [file 1471-2105-12-52-S7.GZ › work1338635610/All_Genes_wPvals_IntxnEffect.txt.metric.txt1338635610.dir/All_Genes_wPvals_IntxnEffect.txt.metric.txt.change.series.CIM]

	All_Genes_wPvals_IntxnEffect.txt.metric~_0000000001.txt	All_Genes_wPvals_IntxnEffect.txt.metric~_0000000002.txt	All_Genes_wPvals_IntxnEffect.txt.metric~_0000000003.txt	All_Genes_wPvals_IntxnEffect.txt.metric~_0000000004.txt	All_Genes_wPvals_IntxnEffect.txt.metric~_0000000005.txt	All_Genes_wPvals_IntxnEffect.txt.metric~_0000000006.txt	All_Genes_wPvals_IntxnEffect.txt.metric~_0000000007.txt	All_Genes_wPvals_IntxnEffect.txt.metric~_0000000008.txt	All_Genes_wPvals_IntxnEffect.txt.metric~_0000000009.txt	All_Genes_wPvals_IntxnEffect.txt.metric~_0000000010.txt	All_Genes_wPvals_IntxnEffect.txt.metric~_0000000011.txt	All_Genes_wPvals_IntxnEffect.txt.metric~_0000000012.txt	All_Genes_wPvals_IntxnEffect.txt.metric~_0000000013.txt	All_Genes_wPvals_IntxnEffect.txt.metric~_0000000014.txt	All_Genes_wPvals_IntxnEffect.txt.metric~_0000000015.txt	All_Genes_wPvals_IntxnEffect.txt.metric~_0000000016.txt	All_Genes_wPvals_IntxnEffect.txt.metric~_0000000017.txt	All_Genes_wPvals_IntxnEffect.txt.metric~_0000000018.txt	All_Genes_wPvals_IntxnEffect.txt.metric~_0000000019.txt
GO:0050790_regulation_of_catalytic_activity	0	0	0	0	0	0	0.059082	0.036431	0	0.046329	0	0	0	0	0	0	0	0	0
GO:0022402_cell_cycle_process	0.0955	0.1	0.1	0.1	0.1	0.1	0.1	0.1	0.1	0.1	0.1	0.1	0.1	0.1	0.1	0.1	0.1	0.098875	0
GO:0042770_DNA_damage_response__signal_transduction	0	0.0686	0.060739	0.058343	0.062419	0.062934	0.075029	0.066131	0.089442	0.088492	0.077254	0	0	0	0	0	0	0	0
GO:0043087_regulation_of_GTPase_activity	0	0	0	0	0	0	0	0	0	0.08875	0.061851	0	0.015807	0	0.04366	0	0	0	0
GO:0006281_DNA_repair	0	0.039327	0.1	0.1	0.098313	0.0995	0.09865	0.099625	0.098961	0.1	0.0964	0.077378	0.09591	0.089616	0.041333	0	0	0	0
GO:0006793_phosphorus_metabolic_process	0	0	0	0	0	0	0.0676	0.08515	0.066046	0.060594	0.055875	0	0	0	0.056841	0	0.0991	0.1	0.004375
GO:0051493_regulation_of_cytoskeleton_organization_and_biogenesis	0	0	0	0	0.053667	0	0	0	0	0	0	0	0	0	0	0	0	0	0
GO:0044260_cellular_macromolecule_metabolic_process	0	0	0	0	0	0	0	0	0	0	0.042962	0.024831	0.064837	0.05039	0.09325	0.0955	0.098826	0.0973	0.0073
GO:0031647_regulation_of_protein_stability	0	0	0	0	0	0	0	0	0	0	0.02125	0	0	0	0	0	0	0	0
GO:0033043_regulation_of_organelle_organization_and_biogenesis	0	0	0.013682	0.040262	0.064	0.018912	0	0	0	0	0	0	0	0	0	0	0	0	0
GO:0051338_regulation_of_transferase_activity	0	0	0	0	0	0	0.018825	0	0	0	0	0	0	0	0	0	0	0	0
GO:0006897_endocytosis	0	0	0	0	0	0	0	0	0	0	0	0	0	0	0.043058	0	0	0	0
GO:0010324_membrane_invagination	0	0	0	0	0	0	0	0	0	0	0	0	0	0	0.043058	0	0	0	0
GO:0000226_microtubule_cytoskeleton_organization_and_biogenesis	0.0865	0.093769	0.086118	0.1	0.096448	0.098091	0.097261	0.09955	0.099572	0.1	0.1	0.1	0.1	0.098071	0.097857	0.09505	0.053326	0	0
GO:0016180_snRNA_processing	0.040214	0	0	0	0	0	0	0	0.042845	0.011161	0	0	0	0	0	0	0	0	0
GO:0044265_cellular_macromolecule_catabolic_process	0	0	0	0	0	0	0	0	0	0	0	0	0	0	0.033625	0	0	0	0
GO:0000082_G1_S_transition_of_mitotic_cell_cycle	0	0.039369	0	0	0	0	0	0	0	0	0	0	0	0	0	0	0	0	0
GO:0009719_response_to_endogenous_stimulus	0	0	0.087946	0.0904	0.084298	0.09539	0.097	0.0952	0.085966	0.097231	0.095886	0.0721	0.084057	0.073771	0	0	0	0	0
GO:0051327_M_phase_of_meiotic_cell_cycle	0	0	0	7.0E-4	0.060611	0.01927	0	0	0	0	0	0	0	0	0	0	0.072455	0	0
GO:0007049_cell_cycle	0.1	0.1	0.1	0.1	0.1	0.1	0.1	0.1	0.1	0.1	0.1	0.1	0.1	0.1	0.1	0.1	0.1	0.1	0.037
GO:0016485_protein_processing	0	0	0	0	0	0	0	0	0	0	0	0	0	0	0	0	0.072735	0.064643	0
GO:0033036_macromolecule_localization	0	0.068875	0.046986	0	0.024364	0.062731	0.019089	0.025588	0	0.090224	0.072848	0.063042	0.074536	0.021872	0.052848	0	0	0	0
GO:0000165_MAPKKK_cascade	0	0	0	0	0	0	0	0	0	0	0	0	0	0	0	0	0	0.0478	0
GO:0043623_cellular_protein_complex_assembly	0	0	0	0	0	0	0	0	0	0	0.011112	0	0	0.004674	0	0	0	0	0
GO:0000902_cell_morphogenesis	0	0	0	0	0	0	0	0	0	0	0	0	0	0	0	0	0.066676	0.003454	0
GO:0045935_positive_regulation_of_nucleobase__nucleoside__nucleotide_and_nucleic_acid_metabolic_process	0.06805	0.0955	0.1	0.1	0.091	0.090667	0.096143	0.096233	0.0955	0.097146	0.078366	0.025	0.011773	0	0	0	0	0	0
GO:0000278_mitotic_cell_cycle	0.1	0.1	0.1	0.1	0.1	0.1	0.1	0.1	0.1	0.1	0.1	0.1	0.1	0.1	0.1	0.096786	0.099	0.095091	0
GO:0009893_positive_regulation_of_metabolic_process	0	0.033607	0.094857	0.09039	0.019446	0.016577	0.007892	0	0	0	0	0	0	0	0	0	0	0	0
GO:0007098_centrosome_cycle	0	0	0	0.055365	0.002372	0.046107	0.082554	0.096108	0.088333	0.082269	0.056826	0	0	0	0	0	0	0	0
GO:0048515_spermatid_differentiation	0	0	0.091849	0.074688	0.038929	9.2E-5	0	0	0	0	0	0	0	0	0	0	0	0	0
GO:0006355_regulation_of_transcription__DNA-dependent	0	0.015373	0.094375	0.099775	0.083286	0.085193	0.091706	0.099357	0.0995	0.1	0.095846	0.047264	0.002267	0	0	0	0	0	0
GO:0048518_positive_regulation_of_biological_process	0	0	0	0.027566	0	0	0.029021	0	0	0	0	0	0	0	0	0	0	0	0
GO:0048699_generation_of_neurons	0	0	0	0	0	0	0	0	0	0	0	0	0	0	0	0	0.080714	0	0
GO:0006796_phosphate_metabolic_process	0	0	0	0	0	0	0.0676	0.08515	0.066046	0.060594	0.055875	0	0	0	0.056841	0	0.0991	0.1	0.004375
GO:0018105_peptidyl-serine_phosphorylation	0	0	0	0	0	0	0.093625	0.084758	0.044906	0.0082	0	0	0	0	0	0	0	0	0
GO:0006974_response_to_DNA_damage_stimulus	0	0	0.094977	0.098764	0.096594	0.099182	0.098875	0.099608	0.099527	0.1	0.099625	0.091321	0.0975	0.088666	0.007044	0	0	0	0
GO:0043687_post-translational_protein_modification	0	0.07725	0.085048	0.071616	0.067955	0.081045	0.097107	0.098636	0.091	0.096357	0.096	0.071929	0.051553	0	0.089548	0.087539	0.099357	0.1	0
GO:0016070_RNA_metabolic_process	0.06184	0.1	0.1	0.1	0.1	0.099471	0.098714	0.1	0.1	0.1	0.1	0.098364	0.089138	0.091	0.089714	0.024062	0	0	0
GO:0006352_transcription_initiation	0.060539	0.074946	0.096294	0.1	0.0982	0.09298	0.08635	0.0494	0	0	0	0	0	0	0	0	0	0	0
GO:0007163_establishment_and_or_maintenance_of_cell_polarity	0.0826	0.07525	0.093471	0.056875	0.055112	0.0856	0.063671	0.094375	0.093454	0.0982	0.093925	0.067	0.015807	0	0.04366	0	0	0	0
GO:0045944_positive_regulation_of_transcription_from_RNA_polymerase_II_promoter	0	0	0.044579	0.062147	0.071548	0.090836	0.090834	0.095213	0.098364	0.093596	0.068131	0.045845	0	0	0	0	0	0	0
GO:0007010_cytoskeleton_organization_and_biogenesis	0.0685	0.068213	0	0	0.034627	0.083939	0.074216	0.09595	0.091958	0.09406	0.097666	0.09496	0.073692	0.058693	0.068928	0.010273	0.0568	0	0
GO:0050000_chromosome_localization	0.026784	0	0	0	0	0	0	0	0	0	0	0	0	0	0	0	0	0	0
GO:0007094_mitotic_cell_cycle_spindle_assembly_checkpoint	0.026784	0	0.021386	0	0	0	0	0.058512	0.0159	0	0	0	0	0	0	0	0	0	0
GO:0022008_neurogenesis	0	0	0	0	0	0	0	0	0	0	0	0	0	0	0	0	0.070171	0	0
GO:0045934_negative_regulation_of_nucleobase__nucleoside__nucleotide_and_nucleic_acid_metabolic_process	0	0	0	0	0	0	0.007224	0	0.050056	0	0	0	0	0	0	0	0	0	0
GO:0031576_G2_M_transition_checkpoint	0	0	0	0	0.079404	0.064123	0.040461	2.13E-4	0	0	0	0	0	0	0	0	0	0	0
GO:0006366_transcription_from_RNA_polymerase_II_promoter	0	0.09424	0.1	0.1	0.097	0.09928	0.096571	0.09406	0.091184	0.087714	0.011345	0.039672	0.002286	0	0	0	0	0	0
GO:0032989_cellular_structure_morphogenesis	0	0	0	0	0	0	0	0	0	0	0	0	0	0	0	0	0.066676	0.003454	0
GO:0040007_growth	0	0	0	0	0	0	0	0	0	0	0	0	0	0	0	0	0.0010	0.041355	0
GO:0000819_sister_chromatid_segregation	0	0.098313	0.1	0.1	0.098579	0.097882	0.086895	0.086263	0.03385	0.04825	0	0	0	0	0.02095	0	0	0	0
GO:0051272_positive_regulation_of_cell_motility	0	0	0	0	0	0.054222	0.009134	0	0	0	0	0	0	0	0	0	0	0	0
GO:0044267_cellular_protein_metabolic_process	0	0	0	0	0	0	0	0	0	0	0.07847	0.07278	0.084647	0.072455	0.09775	0.09925	0.099471	0.099308	0.025
GO:0046777_protein_amino_acid_autophosphorylation	0	0	0	0	0	0	0	0	0	0	0	0	0	0	0	0	0.040522	0	0
GO:0051028_mRNA_transport	0	0	0	0	0	0	0	0	0	0.0445	0	0	0	0	0	0	0	0	0
GO:0007286_spermatid_development	0	0	0.061546	0.009365	0	0	0	0	0	0	0	0	0	0	0	0	0	0	0
GO:0032446_protein_modification_by_small_protein_conjugation	0	0	0.013741	0.092929	0.076541	0.093813	0.090518	0.041064	0	0	0	0	0	0	0	0	0	0	0
GO:0007126_meiosis	0	0	0	7.0E-4	0.060611	0.01927	0	0	0	0	0	0	0	0	0	0	0.072455	0	0
GO:0031325_positive_regulation_of_cellular_metabolic_process	0.001328	0.047146	0.0964	0.095582	0.038655	0.020312	0.019529	0	0	0	0	0	0	0	0	0	0	0	0
GO:0006260_DNA_replication	0	0	0.087121	0.058913	0.084935	0.062906	0.084286	0.077773	0.096108	0.098412	0.095637	0.031627	0	0	0	0	0	0	0
GO:0009259_ribonucleotide_metabolic_process	0	0	0	0	0	0	0	0.076261	0.029626	0	0	0	0	0	0	0	0	0	0
GO:0009150_purine_ribonucleotide_metabolic_process	0	0	0	0	0	0	0	0.077431	0.042845	0.011161	0	0	0	0	0	0	0	0	0
GO:0006305_DNA_alkylation	0	0	0	0.005138	0.05557	0.0775	0.037678	0	0	0	0	0	0	0	0	0	0	0	0
GO:0051329_interphase_of_mitotic_cell_cycle	0	0	0.013207	0	0	0	0.055818	0.055635	0	0	0	0	0	0	0	0	0.018426	0	0
GO:0007018_microtubule-based_movement	0	0.07525	0	0	0	0.053902	0	0.073247	6.17E-4	0	0	0	0	0	0	0	0	0	0
GO:0006359_regulation_of_transcription_from_RNA_polymerase_III_promoter	0	0	0.021386	0	0	0	0	0	0	0	0	0	0	0	0	0	0	0	0
GO:0015031_protein_transport	0	0	0	0	0	0.016554	0	0.020273	0	0.090842	0.091195	0.084057	0.071929	0.047465	0.0542	0	0	0	0
GO:0006259_DNA_metabolic_process	0	0.060648	0.1	0.1	0.1	0.1	0.0991	0.1	0.1	0.1	0.1	0.099052	0.098875	0.098313	0.0892	0.09136	0.081333	0	0
GO:0000087_M_phase_of_mitotic_cell_cycle	0.0874	0.094522	0.099036	0.1	0.1	0.099333	0.097954	0.1	0.098759	0.1	0.1	0.1	0.097631	0.096824	0.099357	0.095286	0.09775	0.086695	0
GO:0006306_DNA_methylation	0	0	0	0.005138	0.05557	0.0775	0.037678	0	0	0	0	0	0	0	0	0	0	0	0
GO:0006464_protein_modification_process	0	0	0.004127	0	0.037942	0.019663	0.094	0.094122	0.088218	0.093681	0.09775	0.083589	0.08875	0.082281	0.097631	0.0975	0.099143	0.1	0
GO:0019219_regulation_of_nucleobase__nucleoside__nucleotide_and_nucleic_acid_metabolic_process	0	0	0.094326	0.099796	0.079589	0.093939	0.093543	0.09725	0.098594	0.093813	0.078774	0.026826	0.014345	0	0	0	0	0	0
GO:0006163_purine_nucleotide_metabolic_process	0	0	0	0	0	0	0	0.055542	0	0	0	0	0	0	0	0	0	0	0
GO:0006396_RNA_processing	0	0.055	0.042192	0.037439	0.02735	0.02001	0.008726	0.055107	0.09775	0.093833	0.098616	0.083364	0.037	0.073265	0.088324	0.038742	0	0	0
GO:0007091_mitotic_metaphase_anaphase_transition	0	0	0	0.009365	0	0	0.040461	2.13E-4	0	0	0	0	0	0	0	0	0	0	0
GO:0043412_biopolymer_modification	0	0.016818	0.003419	0	0.063746	0.035364	0.096448	0.096049	0.09539	0.097811	0.099591	0.090379	0.09325	0.0829	0.0975	0.097	0.099182	0.1	0
GO:0006886_intracellular_protein_transport	0	0	0	0	0	0	0	0	0	0.093717	0.0914	0.079	0.0626	0.0404	0.043113	0	0	0	0
GO:0065004_protein-DNA_complex_assembly	0.0015	0.094	0.0985	0.1	0.096824	0.08106	0.080909	0	0	0	0	0	0	0	0	0	0	0	0
GO:0046907_intracellular_transport	0	6.08E-4	0	1.82E-4	0.0882	0.099357	0.097	0.097686	0.096077	0.1	0.1	0.0985	0.09352	0.09235	0.087921	0.003118	0	0	0
GO:0006289_nucleotide-excision_repair	0	0	0	0	0	0	0.058918	0	0	0	0	0	0	0	0	0	0	0	0
GO:0006895_Golgi_to_endosome_transport	0	0	0	0	0.038929	0.088947	0.076261	0.058512	0.0159	0	0	0	0	0	0	0	0	0	0
GO:0000731_DNA_synthesis_during_DNA_repair	0	0	0.021386	0	0	0	0	0	0	0	0	0	0	0	0	0	0	0	0
GO:0031572_G2_M_transition_DNA_damage_checkpoint	0	0	0	0	0.079404	0.064123	0.040461	2.13E-4	0	0	0	0	0	0	0	0	0	0	0
GO:0006323_DNA_packaging	0	0.06547	0.046	0	0	0	0	0	0	0	0	0	0	0	0	0	0	0	0
GO:0030705_cytoskeleton-dependent_intracellular_transport	0	0	0	0	0	0.063088	0	4.8E-5	0.033	0.019921	0.05574	0	0	0	0	0	0	0	0
GO:0006367_transcription_initiation_from_RNA_polymerase_II_promoter	0.035548	0.039369	0.08635	0.1	0.096625	0.091509	0.086882	0.05262	0.029715	0	0	0	0	0	0	0	0	0	0
GO:0016310_phosphorylation	0	0	0.01	0	0	0	0.070663	0.079328	0.061391	0.075057	0.044633	0	0	0	0.089312	0.081	0.1	0.09925	0
GO:0007169_transmembrane_receptor_protein_tyrosine_kinase_signaling_pathway	0	0	0	0	0	0	0	0	0	0	0.05196	0	0	0.082621	0.090036	0	0	0.049103	0
GO:0006468_protein_amino_acid_phosphorylation	0	0.029406	0.015337	0	0	0.019185	0.090661	0.083857	0.065192	0.0865	0.077345	0.044628	0.015944	0.023695	0.095695	0.097353	0.1	0.1	0.0050
GO:0007127_meiosis_I	0	0	0	0.055237	0.037101	0.029088	0	0	0	0	0	0	0	0	0	0	0	0	0
GO:0051649_establishment_of_cellular_localization	0	0	0	0	0.07821	0.09925	0.093681	0.085879	0.087431	0.1	0.1	0.099143	0.09595	0.095737	0.089091	0	0	0	0
GO:0045893_positive_regulation_of_transcription__DNA-dependent	0.067	0.095737	0.1	0.1	0.0965	0.095	0.09712	0.099308	0.098826	0.1	0.09621	0.067522	0.026942	0	0	0	0	0	0
GO:0045941_positive_regulation_of_transcription	0.078625	0.098616	0.1	0.1	0.094731	0.0955	0.096351	0.09621	0.098457	0.099156	0.092432	0.063082	0.015625	0	0	0	0	0	0
GO:0035023_regulation_of_Rho_protein_signal_transduction	0	0	0	0	0	0	0	0	0	0.008673	0	0	0	0	0.032345	0	0	0	0
GO:0007265_Ras_protein_signal_transduction	0	0	0	0	0	0	0	0	0	0	0	0.071568	0.07435	0	0.014	0	0	0	0
GO:0000075_cell_cycle_checkpoint	0.028462	0.0988	0.0965	0.09979	0.094923	0.09625	0.096558	0.099129	0.098714	0.1	0.097827	0.094461	0.073473	0	0	0	0	0	0
GO:0048634_regulation_of_muscle_development	0	0	0	0	0	0	0	0	0	0	0.026683	0	0	0	0	0	0	0	0
GO:0010467_gene_expression	0.082692	0.1	0.1	0.1	0.0985	0.099308	0.097	0.098594	0.098772	0.093939	0.088511	0.049634	0.0165	0	0	0	0	0	0
GO:0007346_regulation_of_mitotic_cell_cycle	0.016279	0.075854	0.0424	0	0.010699	0	0	0	0	0	0	0	0	0	0	0	0	0	0
GO:0006351_transcription__DNA-dependent	0	0.0922	0.1	0.1	0.096897	0.096108	0.09625	0.099333	0.0988	0.09775	0.076536	0.041143	0.00275	0	0	0	0	0	0
GO:0009966_regulation_of_signal_transduction	0	0	0	0	0	0	0	0	0	0.05992	0	0	0	0	0	0	0	0	0
GO:0007059_chromosome_segregation	0.00325	0.098714	0.1	0.1	0.0994	0.1	0.099182	0.1	0.1	0.1	0.096108	0.083125	0.084182	0.049825	0.097954	0.081036	0.082692	0	0
GO:0016192_vesicle-mediated_transport	0	0	0	0	0.079382	0.099357	0.096897	0.076838	0.0805	0.041024	0.055	0.092333	0.0886	0.08992	0.08223	0	0	0	0
GO:0051056_regulation_of_small_GTPase_mediated_signal_transduction	0	0	0	0	0	0.036276	0.074603	0.074267	0.059757	0.093454	0.06175	0.048128	0.085094	0.067892	0.089616	0.0472	0	0	0
GO:0051301_cell_division	0	0	0	0	0	0	0	0.05262	0	0	0	0	0	0	0	0	0	0	0
GO:0051726_regulation_of_cell_cycle	0	0.076214	0.04625	0.0996	0.097097	0.092236	0.094682	0.0955	0.090647	0.097075	0.096225	0.098435	0.089667	0.083452	0.090379	0	0	0	0
GO:0007093_mitotic_cell_cycle_checkpoint	0.066369	0.096824	0.087891	0.069182	0.070572	0.060063	0.029688	0.087833	0.0926	0.093543	0.093302	0.049	0.03646	0	0	0	0	0	0
GO:0006892_post-Golgi_vesicle-mediated_transport	0	0	0	0	0.029327	0.076929	0.080388	0.04287	0.034115	0.06075	0	0.014069	0	0	0	0	0	0	0
GO:0045449_regulation_of_transcription	0.02361	0.019554	0.0942	0.099608	0.065696	0.083688	0.087121	0.095109	0.09621	0.093823	0.06805	0.027338	0.009438	0	0	0	0	0	0
GO:0051321_meiotic_cell_cycle	0	0	0	0	0.037424	0	0	0	0	0	0	0	0	0	0	0	0.0757	0	0
GO:0016044_membrane_organization_and_biogenesis	0	0	0	0	0	0	0	0	0	0	0	0	0	0	0.0424	0	0	0	0
GO:0010212_response_to_ionizing_radiation	0.031656	0	0	0	0	0	0	0	0	0	0	0	0	0	0	0	0	0	0
GO:0065003_macromolecular_complex_assembly	0.00234	0.091291	0.071594	0.062791	0.035337	0	0	0	0	0	0	0	0	0	0	0	0.01075	0	0
GO:0045184_establishment_of_protein_localization	0	0	0	0	0	0	0	0	0	0.055115	0.021542	0.032363	0.05363	0	0.019738	0	0	0	0
GO:0000077_DNA_damage_checkpoint	0	0.06526	0	0	0.034871	0.062714	0.058	0	0.03385	0.04825	0.047169	0	0	0	0	0	0	0	0
GO:0006325_establishment_and_or_maintenance_of_chromatin_architecture	0.023725	0	0	0	0	0	0	0	0	0	0	0	0	0	0	0	0	0	0
GO:0031570_DNA_integrity_checkpoint	0	0.0346	0.043779	0.05584	0.066956	0.083714	0.07444	0.02203	0.04725	0.056402	0.045538	0	0	0	0	0	0	0	0
GO:0030521_androgen_receptor_signaling_pathway	0.0056	0	0.099	0.098442	0.082938	0.0328	0	0	0	0	0	0.01156	0	0	0.012953	0	0.040522	0	0
GO:0007167_enzyme_linked_receptor_protein_signaling_pathway	0	0	0	0	0	0	0	0	0	0	0.0622	0	0.016404	0.090609	0.09208	0	6.33E-4	0.073333	0
GO:0007067_mitosis	0.08125	0.093893	0.098258	0.1	0.098412	0.095275	0.097097	0.099572	0.09393	0.097631	0.09892	0.1	0.095695	0.092228	0.098313	0.0925	0.09712	0.085375	0
GO:0007051_spindle_organization_and_biogenesis	0.0826	0.07525	0.061353	0.056875	0	0	0	0	6.17E-4	0.08875	0.061851	0	0.015807	0	0.04366	0	0	0	0
GO:0016073_snRNA_metabolic_process	0.040214	0	0	0	0	0	0	0	0.042845	0.011161	0	0	0	0	0	0	0	0	0
GO:0016202_regulation_of_striated_muscle_development	0	0	0	0	0	0	0	0	0	0	0.026683	0	0	0	0	0	0	0	0
GO:0030182_neuron_differentiation	0	0	0	0	0	0	0	0	0	0	0	0	0	0	0	0	0.065658	0	0
GO:0051168_nuclear_export	0	0	0	0	0	0	0.006973	0	0	0.010479	0	0	0	0	0	0	0	0	0
GO:0006304_DNA_modification	0	0	0	0	0.019	0.037314	0	0.044517	0	0	0	0	0	0	0	0	0	0	0
GO:0051276_chromosome_organization_and_biogenesis	0.0795	0.082265	0.098364	0.099426	0.098286	0.0985	0.090346	0.097882	0.096175	0.096233	0.096063	0.075842	0.083946	0.069	0.089412	0.094522	0.044364	0	0
GO:0051320_S_phase	0	0	0	0	0	0	0	0	0	0	0.0066	0.040099	0	0	0	0	0	0	0
GO:0048193_Golgi_vesicle_transport	0	0	0	0	0.064493	0.081206	0.063458	0	0	0	0	0	0	0	0	0	0	0	0
GO:0031323_regulation_of_cellular_metabolic_process	0	0	0.096594	0.099786	0.078034	0.093872	0.086426	0.076761	0.071984	0.020213	0	0	0	0	0	0	0	0	0
GO:0046578_regulation_of_Ras_protein_signal_transduction	0	0	0	0	0	0	0.02269	0.039106	0.026835	0.088097	0.05056	0.048334	0.06175	0.004188	0.075195	0	0	0	0
GO:0006383_transcription_from_RNA_polymerase_III_promoter	0	0	0.061353	0	0	0	0	0	0	0	0	0	0	0	0	0	0	0	0
GO:0016197_endosome_transport	0	0	0	0	0.036	0.099069	0.096906	0.087833	0.078164	0.040453	0.010921	0	0	0	0	0	0	0	0
GO:0051325_interphase	0	0	0	0	0	0	0.00861	0.049236	0	0	0	0	0	0	0	0	0.0535	0	0
GO:0006461_protein_complex_assembly	0	0	0	0	0	0	0	0	0	0	0	0	0	0	0	0	0.081379	0.07264	0
GO:0007017_microtubule-based_process	0.088	0.0985	0.096077	0.1	0.098364	0.099438	0.098579	0.1	0.1	0.1	0.1	0.1	0.098412	0.091857	0.090036	0.062759	0	0	0
GO:0006996_organelle_organization_and_biogenesis	0.087143	0.09591	0.094068	0.092264	0.098435	0.1	0.0988	0.1	0.1	0.1	0.1	0.1	0.1	0.1	0.1	0.1	0.099438	0.073692	0
GO:0016568_chromatin_modification	0.028	0	0	0	0	0	0	0	0	0	0	0	0.017036	0.050286	0.009861	0	0	0	0
GO:0006261_DNA-dependent_DNA_replication	0	0	0.071616	0	0.070508	0.02034	0.03566	0	2.42E-4	0.056421	0	0	0	0	0	0	0	0	0
GO:0007030_Golgi_organization_and_biogenesis	0	0	0.046257	0	0	0	0.059393	0.025375	0	0	0	0	0	0	0	0	0	0	0
GO:0019222_regulation_of_metabolic_process	0	0	0.09595	0.099062	0.071031	0.091866	0.075571	0.074	0.066283	0.002677	0	0	0	0	0	0	0	0	0
GO:0006406_mRNA_export_from_nucleus	0	0	0	0	0	0	0	0	0	0.0445	0	0	0	0	0	0	0	0	0
GO:0006350_transcription	0.0424	0.091562	0.1	0.1	0.0946	0.095154	0.09244	0.092039	0.087684	0.077235	0.004461	0	0	0	0	0	0	0	0
GO:0006357_regulation_of_transcription_from_RNA_polymerase_II_promoter	0	0.010529	0.094255	0.092397	0.08344	0.098594	0.096539	0.096307	0.098412	0.095	0.061242	0.025557	0	0	0	0	0	0	0
GO:0051128_regulation_of_cellular_component_organization_and_biogenesis	0	0	0	0	0.027062	0	0	0	0	0	0	0	0	0	0	0	0	0	0
GO:0051303_establishment_of_chromosome_localization	0.026784	0	0	0	0	0	0	0	0	0	0	0	0	0	0	0	0	0	0
GO:0045786_negative_regulation_of_cell_cycle	0	0	0	0	0	0	0	0	0	0	0	0.01156	0.084	0.058552	0.08155	0	0	0	0
GO:0016540_protein_autoprocessing	0	0	0	0	0	0	0	0	0	0	0	0	0	0	0	0	0.055	0	0
GO:0018209_peptidyl-serine_modification	0	0	0	0	0	0	0.024637	0	0	0	0	0	0	0	0	0	0	0	0
GO:0010468_regulation_of_gene_expression	0.040414	0.055833	0.098313	0.1	0.077655	0.085246	0.074302	0.087143	0.088429	0.084216	0.04979	0	0	0	0	0	0	0	0
GO:0006270_DNA_replication_initiation	0	0	0	0	0.037307	0	0.066222	0	0.029626	0	0	0	0	0	0	0	0	0	0
GO:0022403_cell_cycle_phase	0.0874	0.1	0.1	0.1	0.1	0.1	0.1	0.1	0.1	0.1	0.1	0.1	0.1	0.097923	0.0994	0.097188	0.1	0.0988	0
GO:0016567_protein_ubiquitination	0	0	0.021571	0.0965	0.066186	0.089138	0.084323	0	0	0	0	0	0	0	0	0	0	0	0
GO:0000070_mitotic_sister_chromatid_segregation	0	0.093667	0.1	0.1	0.098269	0.09413	0.074875	0.075571	0.007848	0.019621	0	0	0	0	0.006591	0	0	0	0
GO:0051254_positive_regulation_of_RNA_metabolic_process	0.065125	0.095714	0.1	0.1	0.096728	0.0955	0.097	0.09928	0.09892	0.1	0.092976	0.0625	0.013632	0	0	0	0	0	0
GO:0007507_heart_development	0	0	0	0	0	0	0	0	0	0	0	0	0	0	0.02095	0	0	0	0
GO:0030518_steroid_hormone_receptor_signaling_pathway	0.006674	0	0.093388	0.097962	0.0775	0	0	0	0	0	0	0	0	0	0	0	0	0	0
GO:0007052_mitotic_spindle_organization_and_biogenesis	0	0	0.016142	0.055365	0.002372	0.046107	0.082554	0.062714	0.088333	0.082269	0.056826	0	0	0	0	0	0	0	0
GO:0009108_coenzyme_biosynthetic_process	0	0	0	0	0	0	0	0	0	0	0.023229	0	0	0	0	0	0	0	0
GO:0030522_intracellular_receptor-mediated_signaling_pathway	0.0015	0	0.09561	0.098898	0.078944	0.018912	0	0	0	0	0	0	0	0	0	0	0	0	0
GO:0006310_DNA_recombination	0	0	0	0	0.027266	0.032652	0	0	0	0	0	0	0	0	0	0	0	0	0
GO:0032774_RNA_biosynthetic_process	0	0.091	0.1	0.1	0.097	0.09621	0.096625	0.0994	0.099	0.098364	0.08218	0.048571	0.015429	0	0	0	0	0	0
GO:0031023_microtubule_organizing_center_organization_and_biogenesis	0.015143	0.074884	0.003348	0.078807	0.033074	0.0442	0.067693	0.084758	0.044906	0.0082	0	0	0	0	0	0	0	0	0
GO:0007264_small_GTPase_mediated_signal_transduction	0	0	0	0	0	0	0.007943	0	0	0.075739	0.076947	0.0898	0.092384	0.043546	0.034158	0	0	0	0
GO:0033261_regulation_of_S_phase	0	0	0	0	0	0	0	0	0	0	0	0.0316	0	0	0	0	0	0	0
GO:0007062_sister_chromatid_cohesion	0	0.06891	0.091849	0.074688	0.038929	0.088947	0.076261	0.058512	0.0159	0	0	0	0	0	0	0	0	0	0
GO:0007131_meiotic_recombination	0	0	0	0	0	0	0	0	0	0	0	0	0.015807	0	0.04366	0	0	0	0
GO:0000279_M_phase	0.082818	0.095737	0.1	0.1	0.1	0.0994	0.098714	0.1	0.098548	0.1	0.099608	0.1	0.1	0.0982	0.09925	0.095263	0.0994	0.096143	0.0352
GO:0045930_negative_regulation_of_mitotic_cell_cycle	0	0	0	0	0	0	0	0	0	0	0	0.0496	0.002826	0	0	0	0	0	0
GO:0051641_cellular_localization	0.029853	0.055339	0.042241	0.052896	0.09121	0.099527	0.096488	0.094176	0.092174	0.1	0.1	0.0991	0.095714	0.096	0.089	0	0	0	0
GO:0008286_insulin_receptor_signaling_pathway	0	0	0	0	0	0	0	0	0	0	0	0	0	0	0.0145	0	0	0	0
GO:0010564_regulation_of_cell_cycle_process	0	0	0	0	0	0	0	0	0	0	0	0.04525	0	0	0	0	0	0	0
GO:0051298_centrosome_duplication	0	0	0	0	0	9.2E-5	0	0.058512	0.0159	0	0	0	0	0	0	0	0	0	0
GO:0008104_protein_localization	0	0	0	0	0	0.026935	0	0	0	0.048889	0	0	0.010831	0	0	0	0	0	0
GO:0051297_centrosome_organization_and_biogenesis	0	0.028428	0	0.048308	0	0.011286	0.030369	0.071176	0.012077	0	0	0	0	0	0	0	0	0	0
GO:0006512_ubiquitin_cycle	0	0.031339	0.095973	0.1	0.094214	0.098548	0.095604	0.07132	0	0.0211	0	0	0	0	0	0	0	0	0
GO:0051252_regulation_of_RNA_metabolic_process	0	0	0.090333	0.09978	0.079167	0.089017	0.09247	0.099379	0.09955	0.1	0.093143	0.040775	0	0	0	0	0	0	0
GO:0007242_intracellular_signaling_cascade	0	7.43E-4	0.045636	0.085246	0.05968	0.0628	0.02598	0.052954	0.069485	0.0955	0.086125	0.08258	0.052563	0	0.003647	0	0	0	0
GO:0007050_cell_cycle_arrest	0	0	0	0	0	0	0	0	0	0	0.015651	0	0	0	0	0	0	0	0
GO:0022607_cellular_component_assembly	0.003571	0.079429	0.04528	0.041	0.015117	0	0	0	0	0	0	0	0	0	0	0	0.060307	0	0
GO:0001570_vasculogenesis	0	0	0	0.040076	0	0	0	0	0	0	0	0	0	0	0	0	0	0	0
GO:0032147_activation_of_protein_kinase_activity	0	0	0	0	0	0.026239	0.006973	0	0	0	0	0	0	0	0	0	0	0	0
GO:0046034_ATP_metabolic_process	0	0	0	0	0	0	0	0.058512	0.0159	0	0	0	0	0	0	0	0	0	0
