# Supplementary material for: RedundancyMiner: De-replication of redundant GO categories in microarray and proteomics analysis
Source: BMC Bioinformatics. 2011 Feb 10;12:52. doi: 10.1186/1471-2105-12-52 (PMC3223614; doi:10.1186/1471-2105-12-52)
Supplement: Additional file 7 — Simplified version of the HTGM result directory that is exemplified in the user's manual. HTGM result directory to be used in conjunction with the examples given in the RedundancyMiner user's manual. [file 1471-2105-12-52-S7.GZ › work1338635610/All_Genes_wPvals_IntxnEffect.txt.metric.txt1338635610.dir/All_Genes_wPvals_IntxnEffect.txt.metric.txt.report]

All_Genes_wPvals_IntxnEffect.txt.metric~_0000000006.txt.change	105
All_Genes_wPvals_IntxnEffect.txt.metric~_0000000005.txt.change	103
All_Genes_wPvals_IntxnEffect.txt.metric~_0000000007.txt.change	103
All_Genes_wPvals_IntxnEffect.txt.metric~_0000000008.txt.change	99
All_Genes_wPvals_IntxnEffect.txt.metric~_0000000010.txt.change	94
All_Genes_wPvals_IntxnEffect.txt.metric~_0000000009.txt.change	91
All_Genes_wPvals_IntxnEffect.txt.metric~_0000000003.txt.change	90
All_Genes_wPvals_IntxnEffect.txt.metric~_0000000011.txt.change	89
All_Genes_wPvals_IntxnEffect.txt.metric~_0000000004.txt.change	83
All_Genes_wPvals_IntxnEffect.txt.metric~_0000000012.txt.change	75
All_Genes_wPvals_IntxnEffect.txt.metric~_0000000002.txt.change	68
All_Genes_wPvals_IntxnEffect.txt.metric~_0000000013.txt.change	65
All_Genes_wPvals_IntxnEffect.txt.metric~_0000000015.txt.change	64
All_Genes_wPvals_IntxnEffect.txt.metric~_0000000017.txt.change	48
All_Genes_wPvals_IntxnEffect.txt.metric~_0000000014.txt.change	47
All_Genes_wPvals_IntxnEffect.txt.metric~_0000000001.txt.change	43
All_Genes_wPvals_IntxnEffect.txt.metric~_0000000016.txt.change	33
All_Genes_wPvals_IntxnEffect.txt.metric~_0000000018.txt.change	31
All_Genes_wPvals_IntxnEffect.txt.metric~_0000000019.txt.change	4
