# Supplementary material for: RedundancyMiner: De-replication of redundant GO categories in microarray and proteomics analysis
Source: BMC Bioinformatics. 2011 Feb 10;12:52. doi: 10.1186/1471-2105-12-52 (PMC3223614; doi:10.1186/1471-2105-12-52)
Supplement: Additional file 7 — Simplified version of the HTGM result directory that is exemplified in the user's manual. HTGM result directory to be used in conjunction with the examples given in the RedundancyMiner user's manual. [file 1471-2105-12-52-S7.GZ › work1338635610/All_Genes_wPvals_IntxnEffect.txt.metric.txt1338635610.dir/All_Genes_wPvals_IntxnEffect.txt.metric~_0000000001.txt.dir/All_Genes_wPvals_IntxnEffect.txt.metric~_0000000001.txt.change.gce.CIM]

	ALS2~12.9523	AP1G1~10.2546	AP1GBP1~12.2515	APBB2~11.5762	APPBP2~11.2541	ARFGEF1~13.934	ARFGEF2~11.7963	ARHGAP26~11.0858	ARID4A~12.8115	ASH1L~10.6231	ATM~10.0869	ATR~16.7745	ATXN2~12.6519	BAZ1B~16.9193	BLM~12.369	BPTF~17.3521	BUB1B~12.4359	BUB1~12.4765	CCDC88A~17.9999	CCNB1~11.0445	CDC27~10.9296	CDC40~14.0579	CDC42BPB~11.1906	CDC7~10.7675	CDK7~11.6853	CENPE~16.1449	CENPF~12.2588	CEP110~12.6373	CEP250~13.4747	CHD1~15.9335	CHD2~12.5664	CHD6~15.5314	CHEK2~16.6609	CIT~12.0803	CKAP5~16.0363	CLASP1~16.731	CLASP2~14.2961	CLIP1~13.3681	CLOCK~14.4015	CNOT2~10.7982	COG2~10.6975	COG3~13.0335	CSTF3~10.4025	CUL1~15.0303	CUL2~11.7011	CUL3~12.6847	DICER1~14.3072	DIS3~11.6225	DLG7~11.3539
GO:0016568_chromatin_modification	0	0	0	0	0	0	0	0	0	0	0	0	0	0	0	1	0	0	0	0	0	0	0	0	0	0	0	0	0	0	0	1	0	0	0	0	0	0	0	0	0	0	0	0	0	0	0	0	0
GO:0006996_organelle_organization_and_biogenesis	1	0	0	0	0	0	0	1	0	0	0	0	0	0	0	1	1	0	1	0	0	0	1	0	0	1	1	1	1	0	0	1	0	0	1	1	1	0	0	0	1	0	0	0	0	0	0	1	1
GO:0006350_transcription	0	0	0	1	0	0	0	0	1	1	0	0	0	1	1	1	0	0	0	0	0	0	0	0	1	0	1	0	0	1	1	1	0	0	0	0	0	0	1	1	0	0	0	0	0	0	0	0	0
GO:0051303_establishment_of_chromosome_localization	0	0	0	0	0	0	0	0	0	0	0	0	0	0	0	0	0	0	0	0	0	0	0	0	0	1	1	0	0	0	0	0	0	0	0	0	0	0	0	0	0	0	0	0	0	0	0	0	1
GO:0006367_transcription_initiation_from_RNA_polymerase_II_promoter	0	0	0	0	0	0	0	0	0	0	0	0	0	0	0	0	0	0	0	0	0	0	0	0	1	0	0	0	0	0	0	0	0	0	0	0	0	0	0	0	0	0	0	0	0	0	0	0	0
GO:0016070_RNA_metabolic_process	0	0	0	0	0	0	0	0	1	1	0	0	1	0	0	1	0	0	0	0	0	1	0	0	1	0	0	0	0	1	1	1	0	0	0	0	0	0	1	1	0	0	1	0	0	0	0	1	0
GO:0006352_transcription_initiation	0	0	0	0	0	0	0	0	0	0	0	0	0	0	0	0	0	0	0	0	0	0	0	0	1	0	0	0	0	0	0	0	0	0	0	0	0	0	0	0	0	0	0	0	0	0	0	0	0
GO:0022402_cell_cycle_process	0	0	0	1	0	0	0	0	0	0	1	0	0	0	1	0	1	0	0	1	1	0	0	1	0	1	1	1	1	0	0	0	0	1	1	1	0	1	0	0	0	0	0	1	1	1	0	0	1
GO:0010468_regulation_of_gene_expression	0	0	0	1	0	0	0	0	1	0	0	0	1	0	1	1	0	0	0	0	0	0	0	0	1	0	1	0	0	1	1	1	0	0	0	0	0	0	1	1	0	0	0	0	0	0	1	0	0
GO:0045893_positive_regulation_of_transcription__DNA-dependent	0	0	0	0	0	0	0	0	0	0	0	0	0	0	0	1	0	0	0	0	0	0	0	0	1	0	0	0	0	0	0	0	0	0	0	0	0	0	1	0	0	0	0	0	0	0	0	0	0
GO:0022403_cell_cycle_phase	0	0	0	1	0	0	0	0	0	0	1	0	0	0	1	0	1	0	0	1	1	0	0	1	0	1	1	0	0	0	0	0	0	1	0	1	0	1	0	0	0	0	0	1	1	1	0	0	1
GO:0007163_establishment_and_or_maintenance_of_cell_polarity	0	0	0	0	0	0	0	0	0	0	0	0	0	0	0	0	0	0	0	0	0	0	1	0	0	0	0	0	0	0	0	0	0	0	0	1	1	0	0	0	0	0	0	0	0	0	0	0	0
GO:0045941_positive_regulation_of_transcription	0	0	0	0	0	0	0	0	0	0	0	0	0	0	1	1	0	0	0	0	0	0	0	0	1	0	0	0	0	0	0	0	0	0	0	0	0	0	1	0	0	0	0	0	0	0	0	0	0
GO:0007010_cytoskeleton_organization_and_biogenesis	0	0	0	0	0	0	0	1	0	0	0	0	0	0	0	0	1	0	1	0	0	0	1	0	0	0	0	1	1	0	0	0	0	0	1	1	1	0	0	0	0	0	0	0	0	0	0	0	0
GO:0051254_positive_regulation_of_RNA_metabolic_process	0	0	0	0	0	0	0	0	0	0	0	0	0	0	0	1	0	0	0	0	0	0	0	0	1	0	0	0	0	0	0	0	0	0	0	0	0	0	1	0	0	0	0	0	0	0	0	0	0
GO:0050000_chromosome_localization	0	0	0	0	0	0	0	0	0	0	0	0	0	0	0	0	0	0	0	0	0	0	0	0	0	1	1	0	0	0	0	0	0	0	0	0	0	0	0	0	0	0	0	0	0	0	0	0	1
GO:0000075_cell_cycle_checkpoint	0	0	0	0	0	0	0	0	0	0	1	1	0	0	1	0	1	1	0	0	0	0	0	0	0	0	1	0	0	0	0	0	1	0	0	0	0	0	0	0	0	0	0	0	0	0	0	0	0
GO:0007094_mitotic_cell_cycle_spindle_assembly_checkpoint	0	0	0	0	0	0	0	0	0	0	1	0	0	0	0	0	0	1	0	0	0	0	0	0	0	0	1	0	0	0	0	0	0	0	0	0	0	0	0	0	0	0	0	0	0	0	0	0	0
GO:0007346_regulation_of_mitotic_cell_cycle	0	0	0	1	0	0	0	0	0	0	1	0	0	0	1	0	1	1	0	0	0	0	0	0	0	0	1	0	0	0	0	0	0	0	0	0	0	0	0	0	0	0	0	0	0	0	0	0	0
GO:0010467_gene_expression	0	0	0	1	0	0	0	0	1	1	0	0	1	1	1	1	0	0	0	0	0	1	0	0	1	0	1	0	0	1	1	1	0	0	0	0	0	0	1	1	0	0	1	0	0	0	1	1	0
GO:0000226_microtubule_cytoskeleton_organization_and_biogenesis	0	0	0	0	0	0	0	0	0	0	0	0	0	0	0	0	1	0	0	0	0	0	0	0	0	0	0	1	1	0	0	0	0	0	1	1	1	0	0	0	0	0	0	0	0	0	0	0	0
GO:0016180_snRNA_processing	0	0	0	0	0	0	0	0	0	0	0	0	0	0	0	0	0	0	0	0	0	0	0	0	0	0	0	0	0	0	0	0	0	0	0	0	0	0	0	0	0	0	0	0	0	0	0	0	0
GO:0031023_microtubule_organizing_center_organization_and_biogenesis	0	0	0	0	0	0	0	0	0	0	0	0	0	0	0	0	0	0	0	0	0	0	0	0	0	0	0	1	1	0	0	0	0	0	1	0	0	0	0	0	0	0	0	0	0	0	0	0	0
GO:0007049_cell_cycle	0	0	0	1	0	0	0	0	0	0	1	1	0	0	1	0	1	1	0	1	1	0	0	1	1	1	1	1	1	0	0	0	1	1	1	1	0	1	0	0	0	0	0	1	1	1	0	0	1
GO:0007093_mitotic_cell_cycle_checkpoint	0	0	0	0	0	0	0	0	0	0	1	0	0	0	1	0	1	1	0	0	0	0	0	0	0	0	1	0	0	0	0	0	0	0	0	0	0	0	0	0	0	0	0	0	0	0	0	0	0
GO:0045449_regulation_of_transcription	0	0	0	1	0	0	0	0	1	0	0	0	0	0	1	1	0	0	0	0	0	0	0	0	1	0	1	0	0	1	1	1	0	0	0	0	0	0	1	1	0	0	0	0	0	0	0	0	0
GO:0000279_M_phase	0	0	0	0	0	0	0	0	0	0	1	0	0	0	0	0	1	0	0	0	1	0	0	0	0	1	0	0	0	0	0	0	0	1	0	1	0	1	0	0	0	0	0	0	0	0	0	0	1
GO:0010212_response_to_ionizing_radiation	0	0	0	0	0	0	0	0	0	0	1	0	0	0	1	0	0	0	0	0	0	0	0	0	0	0	0	0	0	0	0	0	0	0	0	0	0	0	0	0	0	0	0	0	0	0	0	0	0
GO:0051641_cellular_localization	0	1	1	0	1	1	1	0	0	0	0	0	0	0	0	0	0	0	0	0	0	0	0	0	0	1	1	0	0	0	0	0	0	0	0	0	0	0	0	0	1	1	0	0	0	0	0	0	1
GO:0006325_establishment_and_or_maintenance_of_chromatin_architecture	0	0	0	0	0	0	0	0	0	0	0	0	0	0	0	1	0	0	0	0	0	0	0	0	0	0	0	0	0	0	0	1	0	0	0	0	0	0	0	0	0	0	0	0	0	0	0	0	0
GO:0045935_positive_regulation_of_nucleobase__nucleoside__nucleotide_and_nucleic_acid_metabolic_process	0	0	0	0	0	0	0	0	0	0	0	0	0	0	1	1	0	0	0	0	0	0	0	0	1	0	0	0	0	0	0	0	0	0	0	0	0	0	1	0	0	0	0	0	0	0	0	0	0
GO:0007051_spindle_organization_and_biogenesis	0	0	0	0	0	0	0	0	0	0	0	0	0	0	0	0	1	0	0	0	0	0	0	0	0	0	0	0	0	0	0	0	0	0	0	0	0	0	0	0	0	0	0	0	0	0	0	0	0
GO:0007067_mitosis	0	0	0	0	0	0	0	0	0	0	0	0	0	0	0	0	1	0	0	0	1	0	0	0	0	1	0	0	0	0	0	0	0	1	0	0	0	1	0	0	0	0	0	0	0	0	0	0	1
GO:0016073_snRNA_metabolic_process	0	0	0	0	0	0	0	0	0	0	0	0	0	0	0	0	0	0	0	0	0	0	0	0	0	0	0	0	0	0	0	0	0	0	0	0	0	0	0	0	0	0	0	0	0	0	0	0	0
GO:0000087_M_phase_of_mitotic_cell_cycle	0	0	0	0	0	0	0	0	0	0	0	0	0	0	0	0	1	0	0	0	1	0	0	0	0	1	0	0	0	0	0	0	0	1	0	1	0	1	0	0	0	0	0	0	0	0	0	0	1
GO:0051276_chromosome_organization_and_biogenesis	0	0	0	0	0	0	0	0	0	0	0	0	0	0	0	1	0	0	0	0	0	0	0	0	0	1	1	0	0	0	0	1	0	0	0	0	0	0	0	0	0	0	0	0	0	0	0	0	1
GO:0000278_mitotic_cell_cycle	0	0	0	1	0	0	0	0	0	0	1	0	0	0	1	0	1	1	0	1	1	0	0	1	0	1	1	0	1	0	0	0	0	1	0	1	0	1	0	0	0	0	0	1	1	1	0	0	1
GO:0007017_microtubule-based_process	0	0	0	0	0	0	0	0	0	0	0	0	0	0	0	0	1	0	0	0	0	0	0	0	0	0	0	1	1	0	0	0	0	0	1	1	1	0	0	0	0	0	0	0	0	0	0	0	0
[truncated: 116 more columns]
