# Supplementary material for: RedundancyMiner: De-replication of redundant GO categories in microarray and proteomics analysis
Source: BMC Bioinformatics. 2011 Feb 10;12:52. doi: 10.1186/1471-2105-12-52 (PMC3223614; doi:10.1186/1471-2105-12-52)
Supplement: Additional file 7 — Simplified version of the HTGM result directory that is exemplified in the user's manual. HTGM result directory to be used in conjunction with the examples given in the RedundancyMiner user's manual. [file 1471-2105-12-52-S7.GZ › work1338635610/HTGM.DEBUG]

Aug 9, 2008 10:52:14 PM gov.nih.nci.lmp.gominer.server.HTGMProcessor <init>
INFO: HTGM Parameter Info :-
Aug 9, 2008 10:52:14 PM gov.nih.nci.lmp.gominer.server.HTGMProcessor <init>
INFO: Number Of Randoms :100
Aug 9, 2008 10:52:14 PM gov.nih.nci.lmp.gominer.server.HTGMProcessor <init>
INFO: Threshold :0.1
Aug 9, 2008 10:52:14 PM gov.nih.nci.lmp.gominer.server.HTGMProcessor <init>
INFO: TimeSeriesThreshold :0.1
Aug 9, 2008 10:52:14 PM gov.nih.nci.lmp.gominer.server.HTGMProcessor <init>
INFO: Threshold Type :BOTH
Aug 9, 2008 10:52:14 PM gov.nih.nci.lmp.gominer.server.HTGMProcessor <init>
INFO: CIM : Basic CIM
Aug 9, 2008 10:52:14 PM gov.nih.nci.lmp.gominer.server.HTGMProcessor <init>
INFO: Maximum Category:1000
Aug 9, 2008 10:52:14 PM gov.nih.nci.lmp.gominer.server.HTGMProcessor <init>
INFO: TF : No TF
Aug 9, 2008 10:52:14 PM gov.nih.nci.lmp.gominer.server.HTGMProcessor <init>
INFO: 

Aug 9, 2008 10:52:14 PM gov.nih.nci.lmp.gominer.server.HTGMProcessor init
INFO: Start Loading GO Tree....
Aug 9, 2008 10:52:16 PM gov.nih.nci.lmp.gominer.server.HTGMProcessor init
INFO: Finished Loading GO Tree ....
Aug 9, 2008 10:52:16 PM gov.nih.nci.lmp.gominer.server.HTGMProcessor init
INFO: Loading Total File : All_Genes_wPvals_IntxnEffect.txt.metric.txt
Aug 9, 2008 10:58:18 PM gov.nih.nci.lmp.gominer.server.HTGMProcessor init
INFO: Finished Total File 
Aug 9, 2008 10:58:18 PM gov.nih.nci.lmp.gominer.server.HTGMProcessor init
INFO: Checking Number of entries from Total Mapped to GO Tree
Aug 9, 2008 10:58:18 PM gov.nih.nci.lmp.gominer.server.HTGMProcessor init
INFO: 4772 entries Mapped from Total file to GO Tree
Aug 9, 2008 10:58:18 PM gov.nih.nci.lmp.gominer.server.HTGMProcessor processBatchFisher
INFO: ProcessBatchFisher Invoked...
Aug 9, 2008 10:58:18 PM gov.nih.nci.lmp.gominer.server.HTGMProcessor processBatchFisher
INFO: Start Processing Changed Files
Aug 9, 2008 10:58:18 PM gov.nih.nci.lmp.gominer.server.HTGMProcessor processBatchFisher
INFO: Processing Changed File : All_Genes_wPvals_IntxnEffect.txt.metric~_0000000001.txt
Aug 9, 2008 10:58:18 PM gov.nih.nci.lmp.gominer.server.HTGMProcessor processBatchFisher
INFO: Create Directory : /export1/tomcatinstances/tomcat1/webapps/htgmdata/work1338635610/All_Genes_wPvals_IntxnEffect.txt.metric.txt1338635610.dir/All_Genes_wPvals_IntxnEffect.txt.metric~_0000000001.txt.dir
Aug 9, 2008 10:58:18 PM gov.nih.nci.lmp.gominer.server.HTGMProcessor executeAndReport
INFO: No underregulated entries in All_Genes_wPvals_IntxnEffect.txt.metric~_0000000001.txt
Aug 9, 2008 10:58:18 PM gov.nih.nci.lmp.gominer.server.HTGMProcessor executeAndReport
INFO: No overregulated entries in All_Genes_wPvals_IntxnEffect.txt.metric~_0000000001.txt
Aug 9, 2008 10:58:18 PM gov.nih.nci.lmp.gominer.server.HTGMProcessor executeAndReport
INFO: Processing Batch Fisher for change regulated entries in All_Genes_wPvals_IntxnEffect.txt.metric~_0000000001.txt
Aug 9, 2008 11:00:40 PM gov.nih.nci.lmp.gominer.server.HTGMProcessor executeAndReport
INFO: Generate Individual Reports ...
Aug 9, 2008 11:00:40 PM gov.nih.nci.lmp.gominer.server.HTGMProcessor invokeIndividualReporter
INFO: Individual Reports : Generating Summary-GCE-Reports ...
Aug 9, 2008 11:00:42 PM gov.nih.nci.lmp.gominer.server.HTGMProcessor invokeIndividualReporter
INFO: Individual Reports : Generating Summary-CIM-Reports ...
Aug 9, 2008 11:00:51 PM gov.nih.nci.lmp.gominer.server.HTGMProcessor executeAndReport
INFO: Finished Processing change regulated entries in All_Genes_wPvals_IntxnEffect.txt.metric~_0000000001.txt
Aug 9, 2008 11:00:55 PM gov.nih.nci.lmp.gominer.server.HTGMProcessor processBatchFisher
INFO: Processing Changed File : All_Genes_wPvals_IntxnEffect.txt.metric~_0000000002.txt
Aug 9, 2008 11:00:55 PM gov.nih.nci.lmp.gominer.server.HTGMProcessor processBatchFisher
INFO: Create Directory : /export1/tomcatinstances/tomcat1/webapps/htgmdata/work1338635610/All_Genes_wPvals_IntxnEffect.txt.metric.txt1338635610.dir/All_Genes_wPvals_IntxnEffect.txt.metric~_0000000002.txt.dir
Aug 9, 2008 11:00:55 PM gov.nih.nci.lmp.gominer.server.HTGMProcessor executeAndReport
INFO: No underregulated entries in All_Genes_wPvals_IntxnEffect.txt.metric~_0000000002.txt
Aug 9, 2008 11:00:55 PM gov.nih.nci.lmp.gominer.server.HTGMProcessor executeAndReport
INFO: No overregulated entries in All_Genes_wPvals_IntxnEffect.txt.metric~_0000000002.txt
Aug 9, 2008 11:00:55 PM gov.nih.nci.lmp.gominer.server.HTGMProcessor executeAndReport
INFO: Processing Batch Fisher for change regulated entries in All_Genes_wPvals_IntxnEffect.txt.metric~_0000000002.txt
Aug 9, 2008 11:03:18 PM gov.nih.nci.lmp.gominer.server.HTGMProcessor executeAndReport
INFO: Generate Individual Reports ...
Aug 9, 2008 11:03:18 PM gov.nih.nci.lmp.gominer.server.HTGMProcessor invokeIndividualReporter
INFO: Individual Reports : Generating Summary-GCE-Reports ...
Aug 9, 2008 11:03:22 PM gov.nih.nci.lmp.gominer.server.HTGMProcessor invokeIndividualReporter
INFO: Individual Reports : Generating Summary-CIM-Reports ...
Aug 9, 2008 11:03:33 PM gov.nih.nci.lmp.gominer.server.HTGMProcessor executeAndReport
INFO: Finished Processing change regulated entries in All_Genes_wPvals_IntxnEffect.txt.metric~_0000000002.txt
Aug 9, 2008 11:03:38 PM gov.nih.nci.lmp.gominer.server.HTGMProcessor processBatchFisher
INFO: Processing Changed File : All_Genes_wPvals_IntxnEffect.txt.metric~_0000000003.txt
Aug 9, 2008 11:03:38 PM gov.nih.nci.lmp.gominer.server.HTGMProcessor processBatchFisher
INFO: Create Directory : /export1/tomcatinstances/tomcat1/webapps/htgmdata/work1338635610/All_Genes_wPvals_IntxnEffect.txt.metric.txt1338635610.dir/All_Genes_wPvals_IntxnEffect.txt.metric~_0000000003.txt.dir
Aug 9, 2008 11:03:38 PM gov.nih.nci.lmp.gominer.server.HTGMProcessor executeAndReport
INFO: No underregulated entries in All_Genes_wPvals_IntxnEffect.txt.metric~_0000000003.txt
Aug 9, 2008 11:03:38 PM gov.nih.nci.lmp.gominer.server.HTGMProcessor executeAndReport
INFO: No overregulated entries in All_Genes_wPvals_IntxnEffect.txt.metric~_0000000003.txt
Aug 9, 2008 11:03:38 PM gov.nih.nci.lmp.gominer.server.HTGMProcessor executeAndReport
INFO: Processing Batch Fisher for change regulated entries in All_Genes_wPvals_IntxnEffect.txt.metric~_0000000003.txt
Aug 9, 2008 11:05:49 PM gov.nih.nci.lmp.gominer.server.HTGMProcessor executeAndReport
INFO: Generate Individual Reports ...
Aug 9, 2008 11:05:49 PM gov.nih.nci.lmp.gominer.server.HTGMProcessor invokeIndividualReporter
INFO: Individual Reports : Generating Summary-GCE-Reports ...
Aug 9, 2008 11:05:55 PM gov.nih.nci.lmp.gominer.server.HTGMProcessor invokeIndividualReporter
INFO: Individual Reports : Generating Summary-CIM-Reports ...
Aug 9, 2008 11:06:05 PM gov.nih.nci.lmp.gominer.server.HTGMProcessor executeAndReport
INFO: Finished Processing change regulated entries in All_Genes_wPvals_IntxnEffect.txt.metric~_0000000003.txt
Aug 9, 2008 11:06:10 PM gov.nih.nci.lmp.gominer.server.HTGMProcessor processBatchFisher
INFO: Processing Changed File : All_Genes_wPvals_IntxnEffect.txt.metric~_0000000004.txt
Aug 9, 2008 11:06:10 PM gov.nih.nci.lmp.gominer.server.HTGMProcessor processBatchFisher
INFO: Create Directory : /export1/tomcatinstances/tomcat1/webapps/htgmdata/work1338635610/All_Genes_wPvals_IntxnEffect.txt.metric.txt1338635610.dir/All_Genes_wPvals_IntxnEffect.txt.metric~_0000000004.txt.dir
Aug 9, 2008 11:06:10 PM gov.nih.nci.lmp.gominer.server.HTGMProcessor executeAndReport
INFO: No underregulated entries in All_Genes_wPvals_IntxnEffect.txt.metric~_0000000004.txt
Aug 9, 2008 11:06:10 PM gov.nih.nci.lmp.gominer.server.HTGMProcessor executeAndReport
INFO: No overregulated entries in All_Genes_wPvals_IntxnEffect.txt.metric~_0000000004.txt
Aug 9, 2008 11:06:10 PM gov.nih.nci.lmp.gominer.server.HTGMProcessor executeAndReport
INFO: Processing Batch Fisher for change regulated entries in All_Genes_wPvals_IntxnEffect.txt.metric~_0000000004.txt
Aug 9, 2008 11:08:32 PM gov.nih.nci.lmp.gominer.server.HTGMProcessor executeAndReport
INFO: Generate Individual Reports ...
Aug 9, 2008 11:08:32 PM gov.nih.nci.lmp.gominer.server.HTGMProcessor invokeIndividualReporter
INFO: Individual Reports : Generating Summary-GCE-Reports ...
Aug 9, 2008 11:08:39 PM gov.nih.nci.lmp.gominer.server.HTGMProcessor invokeIndividualReporter
INFO: Individual Reports : Generating Summary-CIM-Reports ...
Aug 9, 2008 11:08:52 PM gov.nih.nci.lmp.gominer.server.HTGMProcessor executeAndReport
INFO: Finished Processing change regulated entries in All_Genes_wPvals_IntxnEffect.txt.metric~_0000000004.txt
Aug 9, 2008 11:08:57 PM gov.nih.nci.lmp.gominer.server.HTGMProcessor processBatchFisher
INFO: Processing Changed File : All_Genes_wPvals_IntxnEffect.txt.metric~_0000000005.txt
Aug 9, 2008 11:08:57 PM gov.nih.nci.lmp.gominer.server.HTGMProcessor processBatchFisher
INFO: Create Directory : /export1/tomcatinstances/tomcat1/webapps/htgmdata/work1338635610/All_Genes_wPvals_IntxnEffect.txt.metric.txt1338635610.dir/All_Genes_wPvals_IntxnEffect.txt.metric~_0000000005.txt.dir
Aug 9, 2008 11:08:57 PM gov.nih.nci.lmp.gominer.server.HTGMProcessor executeAndReport
INFO: No underregulated entries in All_Genes_wPvals_IntxnEffect.txt.metric~_0000000005.txt
Aug 9, 2008 11:08:57 PM gov.nih.nci.lmp.gominer.server.HTGMProcessor executeAndReport
INFO: No overregulated entries in All_Genes_wPvals_IntxnEffect.txt.metric~_0000000005.txt
Aug 9, 2008 11:08:57 PM gov.nih.nci.lmp.gominer.server.HTGMProcessor executeAndReport
INFO: Processing Batch Fisher for change regulated entries in All_Genes_wPvals_IntxnEffect.txt.metric~_0000000005.txt
Aug 9, 2008 11:11:11 PM gov.nih.nci.lmp.gominer.server.HTGMProcessor executeAndReport
INFO: Generate Individual Reports ...
Aug 9, 2008 11:11:11 PM gov.nih.nci.lmp.gominer.server.HTGMProcessor invokeIndividualReporter
INFO: Individual Reports : Generating Summary-GCE-Reports ...
Aug 9, 2008 11:11:19 PM gov.nih.nci.lmp.gominer.server.HTGMProcessor invokeIndividualReporter
INFO: Individual Reports : Generating Summary-CIM-Reports ...
Aug 9, 2008 11:11:40 PM gov.nih.nci.lmp.gominer.server.HTGMProcessor executeAndReport
INFO: Finished Processing change regulated entries in All_Genes_wPvals_IntxnEffect.txt.metric~_0000000005.txt
Aug 9, 2008 11:11:44 PM gov.nih.nci.lmp.gominer.server.HTGMProcessor processBatchFisher
INFO: Processing Changed File : All_Genes_wPvals_IntxnEffect.txt.metric~_0000000006.txt
Aug 9, 2008 11:11:44 PM gov.nih.nci.lmp.gominer.server.HTGMProcessor processBatchFisher
INFO: Create Directory : /export1/tomcatinstances/tomcat1/webapps/htgmdata/work1338635610/All_Genes_wPvals_IntxnEffect.txt.metric.txt1338635610.dir/All_Genes_wPvals_IntxnEffect.txt.metric~_0000000006.txt.dir
Aug 9, 2008 11:11:44 PM gov.nih.nci.lmp.gominer.server.HTGMProcessor executeAndReport
INFO: No underregulated entries in All_Genes_wPvals_IntxnEffect.txt.metric~_0000000006.txt
Aug 9, 2008 11:11:44 PM gov.nih.nci.lmp.gominer.server.HTGMProcessor executeAndReport
INFO: No overregulated entries in All_Genes_wPvals_IntxnEffect.txt.metric~_0000000006.txt
Aug 9, 2008 11:11:44 PM gov.nih.nci.lmp.gominer.server.HTGMProcessor executeAndReport
INFO: Processing Batch Fisher for change regulated entries in All_Genes_wPvals_IntxnEffect.txt.metric~_0000000006.txt
Aug 9, 2008 11:13:59 PM gov.nih.nci.lmp.gominer.server.HTGMProcessor executeAndReport
INFO: Generate Individual Reports ...
Aug 9, 2008 11:13:59 PM gov.nih.nci.lmp.gominer.server.HTGMProcessor invokeIndividualReporter
INFO: Individual Reports : Generating Summary-GCE-Reports ...
Aug 9, 2008 11:14:10 PM gov.nih.nci.lmp.gominer.server.HTGMProcessor invokeIndividualReporter
INFO: Individual Reports : Generating Summary-CIM-Reports ...
Aug 9, 2008 11:14:36 PM gov.nih.nci.lmp.gominer.server.HTGMProcessor executeAndReport
INFO: Finished Processing change regulated entries in All_Genes_wPvals_IntxnEffect.txt.metric~_0000000006.txt
Aug 9, 2008 11:14:40 PM gov.nih.nci.lmp.gominer.server.HTGMProcessor processBatchFisher
INFO: Processing Changed File : All_Genes_wPvals_IntxnEffect.txt.metric~_0000000007.txt
Aug 9, 2008 11:14:40 PM gov.nih.nci.lmp.gominer.server.HTGMProcessor processBatchFisher
INFO: Create Directory : /export1/tomcatinstances/tomcat1/webapps/htgmdata/work1338635610/All_Genes_wPvals_IntxnEffect.txt.metric.txt1338635610.dir/All_Genes_wPvals_IntxnEffect.txt.metric~_0000000007.txt.dir
Aug 9, 2008 11:14:40 PM gov.nih.nci.lmp.gominer.server.HTGMProcessor executeAndReport
INFO: No underregulated entries in All_Genes_wPvals_IntxnEffect.txt.metric~_0000000007.txt
Aug 9, 2008 11:14:40 PM gov.nih.nci.lmp.gominer.server.HTGMProcessor executeAndReport
INFO: No overregulated entries in All_Genes_wPvals_IntxnEffect.txt.metric~_0000000007.txt
Aug 9, 2008 11:14:40 PM gov.nih.nci.lmp.gominer.server.HTGMProcessor executeAndReport
INFO: Processing Batch Fisher for change regulated entries in All_Genes_wPvals_IntxnEffect.txt.metric~_0000000007.txt
Aug 9, 2008 11:16:58 PM gov.nih.nci.lmp.gominer.server.HTGMProcessor executeAndReport
INFO: Generate Individual Reports ...
Aug 9, 2008 11:16:58 PM gov.nih.nci.lmp.gominer.server.HTGMProcessor invokeIndividualReporter
INFO: Individual Reports : Generating Summary-GCE-Reports ...
Aug 9, 2008 11:17:10 PM gov.nih.nci.lmp.gominer.server.HTGMProcessor invokeIndividualReporter
INFO: Individual Reports : Generating Summary-CIM-Reports ...
Aug 9, 2008 11:17:49 PM gov.nih.nci.lmp.gominer.server.HTGMProcessor executeAndReport
INFO: Finished Processing change regulated entries in All_Genes_wPvals_IntxnEffect.txt.metric~_0000000007.txt
Aug 9, 2008 11:17:52 PM gov.nih.nci.lmp.gominer.server.HTGMProcessor processBatchFisher
INFO: Processing Changed File : All_Genes_wPvals_IntxnEffect.txt.metric~_0000000008.txt
Aug 9, 2008 11:17:52 PM gov.nih.nci.lmp.gominer.server.HTGMProcessor processBatchFisher
INFO: Create Directory : /export1/tomcatinstances/tomcat1/webapps/htgmdata/work1338635610/All_Genes_wPvals_IntxnEffect.txt.metric.txt1338635610.dir/All_Genes_wPvals_IntxnEffect.txt.metric~_0000000008.txt.dir
Aug 9, 2008 11:17:52 PM gov.nih.nci.lmp.gominer.server.HTGMProcessor executeAndReport
INFO: No underregulated entries in All_Genes_wPvals_IntxnEffect.txt.metric~_0000000008.txt
Aug 9, 2008 11:17:52 PM gov.nih.nci.lmp.gominer.server.HTGMProcessor executeAndReport
INFO: No overregulated entries in All_Genes_wPvals_IntxnEffect.txt.metric~_0000000008.txt
Aug 9, 2008 11:17:52 PM gov.nih.nci.lmp.gominer.server.HTGMProcessor executeAndReport
INFO: Processing Batch Fisher for change regulated entries in All_Genes_wPvals_IntxnEffect.txt.metric~_0000000008.txt
Aug 9, 2008 11:20:13 PM gov.nih.nci.lmp.gominer.server.HTGMProcessor executeAndReport
INFO: Generate Individual Reports ...
Aug 9, 2008 11:20:13 PM gov.nih.nci.lmp.gominer.server.HTGMProcessor invokeIndividualReporter
INFO: Individual Reports : Generating Summary-GCE-Reports ...
Aug 9, 2008 11:20:25 PM gov.nih.nci.lmp.gominer.server.HTGMProcessor invokeIndividualReporter
INFO: Individual Reports : Generating Summary-CIM-Reports ...
Aug 9, 2008 11:21:12 PM gov.nih.nci.lmp.gominer.server.HTGMProcessor executeAndReport
INFO: Finished Processing change regulated entries in All_Genes_wPvals_IntxnEffect.txt.metric~_0000000008.txt
Aug 9, 2008 11:21:16 PM gov.nih.nci.lmp.gominer.server.HTGMProcessor processBatchFisher
INFO: Processing Changed File : All_Genes_wPvals_IntxnEffect.txt.metric~_0000000009.txt
Aug 9, 2008 11:21:16 PM gov.nih.nci.lmp.gominer.server.HTGMProcessor processBatchFisher
INFO: Create Directory : /export1/tomcatinstances/tomcat1/webapps/htgmdata/work1338635610/All_Genes_wPvals_IntxnEffect.txt.metric.txt1338635610.dir/All_Genes_wPvals_IntxnEffect.txt.metric~_0000000009.txt.dir
Aug 9, 2008 11:21:16 PM gov.nih.nci.lmp.gominer.server.HTGMProcessor executeAndReport
INFO: No underregulated entries in All_Genes_wPvals_IntxnEffect.txt.metric~_0000000009.txt
Aug 9, 2008 11:21:16 PM gov.nih.nci.lmp.gominer.server.HTGMProcessor executeAndReport
INFO: No overregulated entries in All_Genes_wPvals_IntxnEffect.txt.metric~_0000000009.txt
Aug 9, 2008 11:21:16 PM gov.nih.nci.lmp.gominer.server.HTGMProcessor executeAndReport
INFO: Processing Batch Fisher for change regulated entries in All_Genes_wPvals_IntxnEffect.txt.metric~_0000000009.txt
Aug 9, 2008 11:23:41 PM gov.nih.nci.lmp.gominer.server.HTGMProcessor executeAndReport
INFO: Generate Individual Reports ...
Aug 9, 2008 11:23:41 PM gov.nih.nci.lmp.gominer.server.HTGMProcessor invokeIndividualReporter
INFO: Individual Reports : Generating Summary-GCE-Reports ...
Aug 9, 2008 11:23:55 PM gov.nih.nci.lmp.gominer.server.HTGMProcessor invokeIndividualReporter
INFO: Individual Reports : Generating Summary-CIM-Reports ...
Aug 9, 2008 11:24:54 PM gov.nih.nci.lmp.gominer.server.HTGMProcessor executeAndReport
INFO: Finished Processing change regulated entries in All_Genes_wPvals_IntxnEffect.txt.metric~_0000000009.txt
Aug 9, 2008 11:24:57 PM gov.nih.nci.lmp.gominer.server.HTGMProcessor processBatchFisher
INFO: Processing Changed File : All_Genes_wPvals_IntxnEffect.txt.metric~_0000000010.txt
Aug 9, 2008 11:24:57 PM gov.nih.nci.lmp.gominer.server.HTGMProcessor processBatchFisher
INFO: Create Directory : /export1/tomcatinstances/tomcat1/webapps/htgmdata/work1338635610/All_Genes_wPvals_IntxnEffect.txt.metric.txt1338635610.dir/All_Genes_wPvals_IntxnEffect.txt.metric~_0000000010.txt.dir
Aug 9, 2008 11:24:57 PM gov.nih.nci.lmp.gominer.server.HTGMProcessor executeAndReport
INFO: No underregulated entries in All_Genes_wPvals_IntxnEffect.txt.metric~_0000000010.txt
Aug 9, 2008 11:24:57 PM gov.nih.nci.lmp.gominer.server.HTGMProcessor executeAndReport
INFO: No overregulated entries in All_Genes_wPvals_IntxnEffect.txt.metric~_0000000010.txt
Aug 9, 2008 11:24:57 PM gov.nih.nci.lmp.gominer.server.HTGMProcessor executeAndReport
INFO: Processing Batch Fisher for change regulated entries in All_Genes_wPvals_IntxnEffect.txt.metric~_0000000010.txt
Aug 9, 2008 11:27:26 PM gov.nih.nci.lmp.gominer.server.HTGMProcessor executeAndReport
INFO: Generate Individual Reports ...
Aug 9, 2008 11:27:26 PM gov.nih.nci.lmp.gominer.server.HTGMProcessor invokeIndividualReporter
INFO: Individual Reports : Generating Summary-GCE-Reports ...
Aug 9, 2008 11:27:42 PM gov.nih.nci.lmp.gominer.server.HTGMProcessor invokeIndividualReporter
INFO: Individual Reports : Generating Summary-CIM-Reports ...
Aug 9, 2008 11:28:59 PM gov.nih.nci.lmp.gominer.server.HTGMProcessor executeAndReport
INFO: Finished Processing change regulated entries in All_Genes_wPvals_IntxnEffect.txt.metric~_0000000010.txt
Aug 9, 2008 11:29:03 PM gov.nih.nci.lmp.gominer.server.HTGMProcessor processBatchFisher
INFO: Processing Changed File : All_Genes_wPvals_IntxnEffect.txt.metric~_0000000011.txt
Aug 9, 2008 11:29:03 PM gov.nih.nci.lmp.gominer.server.HTGMProcessor processBatchFisher
INFO: Create Directory : /export1/tomcatinstances/tomcat1/webapps/htgmdata/work1338635610/All_Genes_wPvals_IntxnEffect.txt.metric.txt1338635610.dir/All_Genes_wPvals_IntxnEffect.txt.metric~_0000000011.txt.dir
Aug 9, 2008 11:29:03 PM gov.nih.nci.lmp.gominer.server.HTGMProcessor executeAndReport
INFO: No underregulated entries in All_Genes_wPvals_IntxnEffect.txt.metric~_0000000011.txt
Aug 9, 2008 11:29:03 PM gov.nih.nci.lmp.gominer.server.HTGMProcessor executeAndReport
INFO: No overregulated entries in All_Genes_wPvals_IntxnEffect.txt.metric~_0000000011.txt
Aug 9, 2008 11:29:03 PM gov.nih.nci.lmp.gominer.server.HTGMProcessor executeAndReport
INFO: Processing Batch Fisher for change regulated entries in All_Genes_wPvals_IntxnEffect.txt.metric~_0000000011.txt
Aug 9, 2008 11:31:36 PM gov.nih.nci.lmp.gominer.server.HTGMProcessor executeAndReport
INFO: Generate Individual Reports ...
Aug 9, 2008 11:31:36 PM gov.nih.nci.lmp.gominer.server.HTGMProcessor invokeIndividualReporter
INFO: Individual Reports : Generating Summary-GCE-Reports ...
Aug 9, 2008 11:31:53 PM gov.nih.nci.lmp.gominer.server.HTGMProcessor invokeIndividualReporter
INFO: Individual Reports : Generating Summary-CIM-Reports ...
Aug 9, 2008 11:33:49 PM gov.nih.nci.lmp.gominer.server.HTGMProcessor executeAndReport
INFO: Finished Processing change regulated entries in All_Genes_wPvals_IntxnEffect.txt.metric~_0000000011.txt
Aug 9, 2008 11:33:52 PM gov.nih.nci.lmp.gominer.server.HTGMProcessor processBatchFisher
INFO: Processing Changed File : All_Genes_wPvals_IntxnEffect.txt.metric~_0000000012.txt
Aug 9, 2008 11:33:52 PM gov.nih.nci.lmp.gominer.server.HTGMProcessor processBatchFisher
INFO: Create Directory : /export1/tomcatinstances/tomcat1/webapps/htgmdata/work1338635610/All_Genes_wPvals_IntxnEffect.txt.metric.txt1338635610.dir/All_Genes_wPvals_IntxnEffect.txt.metric~_0000000012.txt.dir
Aug 9, 2008 11:33:52 PM gov.nih.nci.lmp.gominer.server.HTGMProcessor executeAndReport
INFO: No underregulated entries in All_Genes_wPvals_IntxnEffect.txt.metric~_0000000012.txt
Aug 9, 2008 11:33:52 PM gov.nih.nci.lmp.gominer.server.HTGMProcessor executeAndReport
INFO: No overregulated entries in All_Genes_wPvals_IntxnEffect.txt.metric~_0000000012.txt
Aug 9, 2008 11:33:52 PM gov.nih.nci.lmp.gominer.server.HTGMProcessor executeAndReport
INFO: Processing Batch Fisher for change regulated entries in All_Genes_wPvals_IntxnEffect.txt.metric~_0000000012.txt
Aug 9, 2008 11:36:29 PM gov.nih.nci.lmp.gominer.server.HTGMProcessor executeAndReport
INFO: Generate Individual Reports ...
Aug 9, 2008 11:36:29 PM gov.nih.nci.lmp.gominer.server.HTGMProcessor invokeIndividualReporter
INFO: Individual Reports : Generating Summary-GCE-Reports ...
Aug 9, 2008 11:36:47 PM gov.nih.nci.lmp.gominer.server.HTGMProcessor invokeIndividualReporter
INFO: Individual Reports : Generating Summary-CIM-Reports ...
Aug 9, 2008 11:38:53 PM gov.nih.nci.lmp.gominer.server.HTGMProcessor executeAndReport
INFO: Finished Processing change regulated entries in All_Genes_wPvals_IntxnEffect.txt.metric~_0000000012.txt
Aug 9, 2008 11:38:57 PM gov.nih.nci.lmp.gominer.server.HTGMProcessor processBatchFisher
INFO: Processing Changed File : All_Genes_wPvals_IntxnEffect.txt.metric~_0000000013.txt
Aug 9, 2008 11:38:57 PM gov.nih.nci.lmp.gominer.server.HTGMProcessor processBatchFisher
INFO: Create Directory : /export1/tomcatinstances/tomcat1/webapps/htgmdata/work1338635610/All_Genes_wPvals_IntxnEffect.txt.metric.txt1338635610.dir/All_Genes_wPvals_IntxnEffect.txt.metric~_0000000013.txt.dir
Aug 9, 2008 11:38:57 PM gov.nih.nci.lmp.gominer.server.HTGMProcessor executeAndReport
INFO: No underregulated entries in All_Genes_wPvals_IntxnEffect.txt.metric~_0000000013.txt
Aug 9, 2008 11:38:57 PM gov.nih.nci.lmp.gominer.server.HTGMProcessor executeAndReport
INFO: No overregulated entries in All_Genes_wPvals_IntxnEffect.txt.metric~_0000000013.txt
Aug 9, 2008 11:38:57 PM gov.nih.nci.lmp.gominer.server.HTGMProcessor executeAndReport
INFO: Processing Batch Fisher for change regulated entries in All_Genes_wPvals_IntxnEffect.txt.metric~_0000000013.txt
Aug 9, 2008 11:41:38 PM gov.nih.nci.lmp.gominer.server.HTGMProcessor executeAndReport
INFO: Generate Individual Reports ...
Aug 9, 2008 11:41:38 PM gov.nih.nci.lmp.gominer.server.HTGMProcessor invokeIndividualReporter
INFO: Individual Reports : Generating Summary-GCE-Reports ...
Aug 9, 2008 11:41:58 PM gov.nih.nci.lmp.gominer.server.HTGMProcessor invokeIndividualReporter
INFO: Individual Reports : Generating Summary-CIM-Reports ...
Aug 9, 2008 11:44:41 PM gov.nih.nci.lmp.gominer.server.HTGMProcessor executeAndReport
INFO: Finished Processing change regulated entries in All_Genes_wPvals_IntxnEffect.txt.metric~_0000000013.txt
Aug 9, 2008 11:44:45 PM gov.nih.nci.lmp.gominer.server.HTGMProcessor processBatchFisher
INFO: Processing Changed File : All_Genes_wPvals_IntxnEffect.txt.metric~_0000000014.txt
Aug 9, 2008 11:44:45 PM gov.nih.nci.lmp.gominer.server.HTGMProcessor processBatchFisher
INFO: Create Directory : /export1/tomcatinstances/tomcat1/webapps/htgmdata/work1338635610/All_Genes_wPvals_IntxnEffect.txt.metric.txt1338635610.dir/All_Genes_wPvals_IntxnEffect.txt.metric~_0000000014.txt.dir
Aug 9, 2008 11:44:45 PM gov.nih.nci.lmp.gominer.server.HTGMProcessor executeAndReport
INFO: No underregulated entries in All_Genes_wPvals_IntxnEffect.txt.metric~_0000000014.txt
Aug 9, 2008 11:44:45 PM gov.nih.nci.lmp.gominer.server.HTGMProcessor executeAndReport
INFO: No overregulated entries in All_Genes_wPvals_IntxnEffect.txt.metric~_0000000014.txt
Aug 9, 2008 11:44:45 PM gov.nih.nci.lmp.gominer.server.HTGMProcessor executeAndReport
INFO: Processing Batch Fisher for change regulated entries in All_Genes_wPvals_IntxnEffect.txt.metric~_0000000014.txt
Aug 9, 2008 11:47:31 PM gov.nih.nci.lmp.gominer.server.HTGMProcessor executeAndReport
INFO: Generate Individual Reports ...
Aug 9, 2008 11:47:31 PM gov.nih.nci.lmp.gominer.server.HTGMProcessor invokeIndividualReporter
INFO: Individual Reports : Generating Summary-GCE-Reports ...
Aug 9, 2008 11:47:52 PM gov.nih.nci.lmp.gominer.server.HTGMProcessor invokeIndividualReporter
INFO: Individual Reports : Generating Summary-CIM-Reports ...
Aug 9, 2008 11:50:22 PM gov.nih.nci.lmp.gominer.server.HTGMProcessor executeAndReport
INFO: Finished Processing change regulated entries in All_Genes_wPvals_IntxnEffect.txt.metric~_0000000014.txt
Aug 9, 2008 11:50:26 PM gov.nih.nci.lmp.gominer.server.HTGMProcessor processBatchFisher
INFO: Processing Changed File : All_Genes_wPvals_IntxnEffect.txt.metric~_0000000015.txt
Aug 9, 2008 11:50:26 PM gov.nih.nci.lmp.gominer.server.HTGMProcessor processBatchFisher
INFO: Create Directory : /export1/tomcatinstances/tomcat1/webapps/htgmdata/work1338635610/All_Genes_wPvals_IntxnEffect.txt.metric.txt1338635610.dir/All_Genes_wPvals_IntxnEffect.txt.metric~_0000000015.txt.dir
Aug 9, 2008 11:50:26 PM gov.nih.nci.lmp.gominer.server.HTGMProcessor executeAndReport
INFO: No underregulated entries in All_Genes_wPvals_IntxnEffect.txt.metric~_0000000015.txt
Aug 9, 2008 11:50:26 PM gov.nih.nci.lmp.gominer.server.HTGMProcessor executeAndReport
INFO: No overregulated entries in All_Genes_wPvals_IntxnEffect.txt.metric~_0000000015.txt
Aug 9, 2008 11:50:26 PM gov.nih.nci.lmp.gominer.server.HTGMProcessor executeAndReport
INFO: Processing Batch Fisher for change regulated entries in All_Genes_wPvals_IntxnEffect.txt.metric~_0000000015.txt
Aug 9, 2008 11:53:17 PM gov.nih.nci.lmp.gominer.server.HTGMProcessor executeAndReport
INFO: Generate Individual Reports ...
Aug 9, 2008 11:53:17 PM gov.nih.nci.lmp.gominer.server.HTGMProcessor invokeIndividualReporter
INFO: Individual Reports : Generating Summary-GCE-Reports ...
Aug 9, 2008 11:53:40 PM gov.nih.nci.lmp.gominer.server.HTGMProcessor invokeIndividualReporter
INFO: Individual Reports : Generating Summary-CIM-Reports ...
Aug 9, 2008 11:57:05 PM gov.nih.nci.lmp.gominer.server.HTGMProcessor executeAndReport
INFO: Finished Processing change regulated entries in All_Genes_wPvals_IntxnEffect.txt.metric~_0000000015.txt
Aug 9, 2008 11:57:10 PM gov.nih.nci.lmp.gominer.server.HTGMProcessor processBatchFisher
INFO: Processing Changed File : All_Genes_wPvals_IntxnEffect.txt.metric~_0000000016.txt
Aug 9, 2008 11:57:10 PM gov.nih.nci.lmp.gominer.server.HTGMProcessor processBatchFisher
INFO: Create Directory : /export1/tomcatinstances/tomcat1/webapps/htgmdata/work1338635610/All_Genes_wPvals_IntxnEffect.txt.metric.txt1338635610.dir/All_Genes_wPvals_IntxnEffect.txt.metric~_0000000016.txt.dir
Aug 9, 2008 11:57:10 PM gov.nih.nci.lmp.gominer.server.HTGMProcessor executeAndReport
INFO: No underregulated entries in All_Genes_wPvals_IntxnEffect.txt.metric~_0000000016.txt
Aug 9, 2008 11:57:10 PM gov.nih.nci.lmp.gominer.server.HTGMProcessor executeAndReport
INFO: No overregulated entries in All_Genes_wPvals_IntxnEffect.txt.metric~_0000000016.txt
Aug 9, 2008 11:57:10 PM gov.nih.nci.lmp.gominer.server.HTGMProcessor executeAndReport
INFO: Processing Batch Fisher for change regulated entries in All_Genes_wPvals_IntxnEffect.txt.metric~_0000000016.txt
Aug 10, 2008 12:00:04 AM gov.nih.nci.lmp.gominer.server.HTGMProcessor executeAndReport
INFO: Generate Individual Reports ...
Aug 10, 2008 12:00:04 AM gov.nih.nci.lmp.gominer.server.HTGMProcessor invokeIndividualReporter
INFO: Individual Reports : Generating Summary-GCE-Reports ...
Aug 10, 2008 12:00:28 AM gov.nih.nci.lmp.gominer.server.HTGMProcessor invokeIndividualReporter
INFO: Individual Reports : Generating Summary-CIM-Reports ...
Aug 10, 2008 12:02:39 AM gov.nih.nci.lmp.gominer.server.HTGMProcessor executeAndReport
INFO: Finished Processing change regulated entries in All_Genes_wPvals_IntxnEffect.txt.metric~_0000000016.txt
Aug 10, 2008 12:02:44 AM gov.nih.nci.lmp.gominer.server.HTGMProcessor processBatchFisher
INFO: Processing Changed File : All_Genes_wPvals_IntxnEffect.txt.metric~_0000000017.txt
Aug 10, 2008 12:02:44 AM gov.nih.nci.lmp.gominer.server.HTGMProcessor processBatchFisher
INFO: Create Directory : /export1/tomcatinstances/tomcat1/webapps/htgmdata/work1338635610/All_Genes_wPvals_IntxnEffect.txt.metric.txt1338635610.dir/All_Genes_wPvals_IntxnEffect.txt.metric~_0000000017.txt.dir
Aug 10, 2008 12:02:44 AM gov.nih.nci.lmp.gominer.server.HTGMProcessor executeAndReport
INFO: No underregulated entries in All_Genes_wPvals_IntxnEffect.txt.metric~_0000000017.txt
Aug 10, 2008 12:02:44 AM gov.nih.nci.lmp.gominer.server.HTGMProcessor executeAndReport
INFO: No overregulated entries in All_Genes_wPvals_IntxnEffect.txt.metric~_0000000017.txt
Aug 10, 2008 12:02:44 AM gov.nih.nci.lmp.gominer.server.HTGMProcessor executeAndReport
INFO: Processing Batch Fisher for change regulated entries in All_Genes_wPvals_IntxnEffect.txt.metric~_0000000017.txt
Aug 10, 2008 12:05:43 AM gov.nih.nci.lmp.gominer.server.HTGMProcessor executeAndReport
INFO: Generate Individual Reports ...
Aug 10, 2008 12:05:43 AM gov.nih.nci.lmp.gominer.server.HTGMProcessor invokeIndividualReporter
INFO: Individual Reports : Generating Summary-GCE-Reports ...
Aug 10, 2008 12:06:08 AM gov.nih.nci.lmp.gominer.server.HTGMProcessor invokeIndividualReporter
INFO: Individual Reports : Generating Summary-CIM-Reports ...
Aug 10, 2008 12:07:44 AM gov.nih.nci.lmp.gominer.server.HTGMProcessor executeAndReport
INFO: Finished Processing change regulated entries in All_Genes_wPvals_IntxnEffect.txt.metric~_0000000017.txt
Aug 10, 2008 12:07:48 AM gov.nih.nci.lmp.gominer.server.HTGMProcessor processBatchFisher
INFO: Processing Changed File : All_Genes_wPvals_IntxnEffect.txt.metric~_0000000018.txt
Aug 10, 2008 12:07:48 AM gov.nih.nci.lmp.gominer.server.HTGMProcessor processBatchFisher
INFO: Create Directory : /export1/tomcatinstances/tomcat1/webapps/htgmdata/work1338635610/All_Genes_wPvals_IntxnEffect.txt.metric.txt1338635610.dir/All_Genes_wPvals_IntxnEffect.txt.metric~_0000000018.txt.dir
Aug 10, 2008 12:07:48 AM gov.nih.nci.lmp.gominer.server.HTGMProcessor executeAndReport
INFO: No underregulated entries in All_Genes_wPvals_IntxnEffect.txt.metric~_0000000018.txt
Aug 10, 2008 12:07:48 AM gov.nih.nci.lmp.gominer.server.HTGMProcessor executeAndReport
INFO: No overregulated entries in All_Genes_wPvals_IntxnEffect.txt.metric~_0000000018.txt
Aug 10, 2008 12:07:48 AM gov.nih.nci.lmp.gominer.server.HTGMProcessor executeAndReport
INFO: Processing Batch Fisher for change regulated entries in All_Genes_wPvals_IntxnEffect.txt.metric~_0000000018.txt
Aug 10, 2008 12:10:52 AM gov.nih.nci.lmp.gominer.server.HTGMProcessor executeAndReport
INFO: Generate Individual Reports ...
Aug 10, 2008 12:10:52 AM gov.nih.nci.lmp.gominer.server.HTGMProcessor invokeIndividualReporter
INFO: Individual Reports : Generating Summary-GCE-Reports ...
Aug 10, 2008 12:11:19 AM gov.nih.nci.lmp.gominer.server.HTGMProcessor invokeIndividualReporter
INFO: Individual Reports : Generating Summary-CIM-Reports ...
Aug 10, 2008 12:12:48 AM gov.nih.nci.lmp.gominer.server.HTGMProcessor executeAndReport
INFO: Finished Processing change regulated entries in All_Genes_wPvals_IntxnEffect.txt.metric~_0000000018.txt
Aug 10, 2008 12:12:53 AM gov.nih.nci.lmp.gominer.server.HTGMProcessor processBatchFisher
INFO: Processing Changed File : All_Genes_wPvals_IntxnEffect.txt.metric~_0000000019.txt
Aug 10, 2008 12:12:53 AM gov.nih.nci.lmp.gominer.server.HTGMProcessor processBatchFisher
INFO: Create Directory : /export1/tomcatinstances/tomcat1/webapps/htgmdata/work1338635610/All_Genes_wPvals_IntxnEffect.txt.metric.txt1338635610.dir/All_Genes_wPvals_IntxnEffect.txt.metric~_0000000019.txt.dir
Aug 10, 2008 12:12:53 AM gov.nih.nci.lmp.gominer.server.HTGMProcessor executeAndReport
INFO: No underregulated entries in All_Genes_wPvals_IntxnEffect.txt.metric~_0000000019.txt
Aug 10, 2008 12:12:53 AM gov.nih.nci.lmp.gominer.server.HTGMProcessor executeAndReport
INFO: No overregulated entries in All_Genes_wPvals_IntxnEffect.txt.metric~_0000000019.txt
Aug 10, 2008 12:12:53 AM gov.nih.nci.lmp.gominer.server.HTGMProcessor executeAndReport
INFO: Processing Batch Fisher for change regulated entries in All_Genes_wPvals_IntxnEffect.txt.metric~_0000000019.txt
Aug 10, 2008 12:16:01 AM gov.nih.nci.lmp.gominer.server.HTGMProcessor executeAndReport
INFO: Generate Individual Reports ...
Aug 10, 2008 12:16:01 AM gov.nih.nci.lmp.gominer.server.HTGMProcessor invokeIndividualReporter
INFO: Individual Reports : Generating Summary-GCE-Reports ...
Aug 10, 2008 12:16:29 AM gov.nih.nci.lmp.gominer.server.HTGMProcessor invokeIndividualReporter
INFO: Individual Reports : Generating Summary-CIM-Reports ...
Aug 10, 2008 12:16:58 AM gov.nih.nci.lmp.gominer.server.HTGMProcessor executeAndReport
INFO: Finished Processing change regulated entries in All_Genes_wPvals_IntxnEffect.txt.metric~_0000000019.txt
Aug 10, 2008 12:17:03 AM gov.nih.nci.lmp.gominer.server.HTGMProcessor processBatchFisher
INFO: Generating Integrative Reports ...
Aug 10, 2008 12:17:34 AM gov.nih.nci.lmp.gominer.server.HTGMProcessor processBatchFisher
INFO: Finished Generating Integrative Reports 
Aug 10, 2008 12:17:34 AM gov.nih.nci.lmp.gominer.server.HTGMProcessor processBatchFisher
INFO: ProcessBatchFisher Completed 
Aug 10, 2008 12:17:34 AM gov.nih.nci.lmp.gominer.server.HTGMProcessor processBatchFisher
INFO: 
Aug 10, 2008 12:17:39 AM gov.nih.nci.lmp.gominer.server.ExecuteHighThruput executeHTGM
INFO: NORMAL TERMINATION
