# Supplementary material for: RedundancyMiner: De-replication of redundant GO categories in microarray and proteomics analysis
Source: BMC Bioinformatics. 2011 Feb 10;12:52. doi: 10.1186/1471-2105-12-52 (PMC3223614; doi:10.1186/1471-2105-12-52)
Supplement: Additional file 7 — Simplified version of the HTGM result directory that is exemplified in the user's manual. HTGM result directory to be used in conjunction with the examples given in the RedundancyMiner user's manual. [file 1471-2105-12-52-S7.GZ › work1338635610/userinputparam.txt]

totalfile=All_Genes_wPvals_IntxnEffect.txt.metric.txt
changedfile=All_Genes_wPvals_IntxnEffect.txt.metric~_0000000001.txt
changedfile=All_Genes_wPvals_IntxnEffect.txt.metric~_0000000002.txt
changedfile=All_Genes_wPvals_IntxnEffect.txt.metric~_0000000003.txt
changedfile=All_Genes_wPvals_IntxnEffect.txt.metric~_0000000004.txt
changedfile=All_Genes_wPvals_IntxnEffect.txt.metric~_0000000005.txt
changedfile=All_Genes_wPvals_IntxnEffect.txt.metric~_0000000006.txt
changedfile=All_Genes_wPvals_IntxnEffect.txt.metric~_0000000007.txt
changedfile=All_Genes_wPvals_IntxnEffect.txt.metric~_0000000008.txt
changedfile=All_Genes_wPvals_IntxnEffect.txt.metric~_0000000009.txt
changedfile=All_Genes_wPvals_IntxnEffect.txt.metric~_0000000010.txt
changedfile=All_Genes_wPvals_IntxnEffect.txt.metric~_0000000011.txt
changedfile=All_Genes_wPvals_IntxnEffect.txt.metric~_0000000012.txt
changedfile=All_Genes_wPvals_IntxnEffect.txt.metric~_0000000013.txt
changedfile=All_Genes_wPvals_IntxnEffect.txt.metric~_0000000014.txt
changedfile=All_Genes_wPvals_IntxnEffect.txt.metric~_0000000015.txt
changedfile=All_Genes_wPvals_IntxnEffect.txt.metric~_0000000016.txt
changedfile=All_Genes_wPvals_IntxnEffect.txt.metric~_0000000017.txt
changedfile=All_Genes_wPvals_IntxnEffect.txt.metric~_0000000018.txt
changedfile=All_Genes_wPvals_IntxnEffect.txt.metric~_0000000019.txt
datasource=UniProtKB
organism=9606
evidencecode=TAS;IDA;IMP;IGI;IPI;ISS;IEP;NAS;RCA
enhanced=true
crossref=false
synonym=false
thresholdtype=BOTH
timeseriesthreshold=0.1
randomization=100
categorymin=5
cim=1
categorymax=1000
rootcategory=GO:0008150
tf=0
email=barry@discover.nci.nih.gov
