# Supplementary material for: RedundancyMiner: De-replication of redundant GO categories in microarray and proteomics analysis
Source: BMC Bioinformatics. 2011 Feb 10;12:52. doi: 10.1186/1471-2105-12-52 (PMC3223614; doi:10.1186/1471-2105-12-52)
Supplement: Additional file 8 — Retinal development HTGM download. compressed package of the results of running HTGM on the retinal development genes list. [file 1471-2105-12-52-S8.ZIP]

Archive with 358 entries (328 files):
- SCENARIO_2_MODIFIED/Exp1_BestClusterMap_LEIGS_KM_24.csv.join.1.txt
- SCENARIO_2_MODIFIED/Exp1_BestClusterMap_LEIGS_KM_24.csv.join.10.txt
- SCENARIO_2_MODIFIED/Exp1_BestClusterMap_LEIGS_KM_24.csv.join.11.txt
- SCENARIO_2_MODIFIED/Exp1_BestClusterMap_LEIGS_KM_24.csv.join.12.txt
- SCENARIO_2_MODIFIED/Exp1_BestClusterMap_LEIGS_KM_24.csv.join.14.txt
- SCENARIO_2_MODIFIED/Exp1_BestClusterMap_LEIGS_KM_24.csv.join.15.txt
- SCENARIO_2_MODIFIED/Exp1_BestClusterMap_LEIGS_KM_24.csv.join.16.txt
- SCENARIO_2_MODIFIED/Exp1_BestClusterMap_LEIGS_KM_24.csv.join.17.txt
- SCENARIO_2_MODIFIED/Exp1_BestClusterMap_LEIGS_KM_24.csv.join.18.txt
- SCENARIO_2_MODIFIED/Exp1_BestClusterMap_LEIGS_KM_24.csv.join.19.txt
- SCENARIO_2_MODIFIED/Exp1_BestClusterMap_LEIGS_KM_24.csv.join.2.txt
- SCENARIO_2_MODIFIED/Exp1_BestClusterMap_LEIGS_KM_24.csv.join.20.txt
- SCENARIO_2_MODIFIED/Exp1_BestClusterMap_LEIGS_KM_24.csv.join.21.txt
- SCENARIO_2_MODIFIED/Exp1_BestClusterMap_LEIGS_KM_24.csv.join.22.txt
- SCENARIO_2_MODIFIED/Exp1_BestClusterMap_LEIGS_KM_24.csv.join.23.txt
- SCENARIO_2_MODIFIED/Exp1_BestClusterMap_LEIGS_KM_24.csv.join.24.txt
- SCENARIO_2_MODIFIED/Exp1_BestClusterMap_LEIGS_KM_24.csv.join.3.txt
- SCENARIO_2_MODIFIED/Exp1_BestClusterMap_LEIGS_KM_24.csv.join.4.txt
- SCENARIO_2_MODIFIED/Exp1_BestClusterMap_LEIGS_KM_24.csv.join.5.txt
- SCENARIO_2_MODIFIED/Exp1_BestClusterMap_LEIGS_KM_24.csv.join.6.txt
- SCENARIO_2_MODIFIED/Exp1_BestClusterMap_LEIGS_KM_24.csv.join.7.txt
- SCENARIO_2_MODIFIED/Exp1_BestClusterMap_LEIGS_KM_24.csv.join.8.txt
- SCENARIO_2_MODIFIED/Exp1_BestClusterMap_LEIGS_KM_24.csv.join.9.txt
- SCENARIO_2_MODIFIED/GM_SUMMARY_A.txt
- SCENARIO_2_MODIFIED/GM_SUMMARY_B.txt
- SCENARIO_2_MODIFIED/GODBVersion.txt
- SCENARIO_2_MODIFIED/HTGM.DEBUG
- SCENARIO_2_MODIFIED/HTGM.DEBUG.lck
- SCENARIO_2_MODIFIED/index.html
- SCENARIO_2_MODIFIED/INPUT_PARAMETERS.config
- SCENARIO_2_MODIFIED/list.txt
- SCENARIO_2_MODIFIED/total.txt.total.txt
- SCENARIO_2_MODIFIED/total.txt.total.txt.dir/
- SCENARIO_2_MODIFIED/total.txt.total.txt.dir/Exp1_BestClusterMap_LEIGS_KM_24.csv.join.1.txt.dir/
- SCENARIO_2_MODIFIED/total.txt.total.txt.dir/Exp1_BestClusterMap_LEIGS_KM_24.csv.join.1.txt.dir/Exp1_BestClusterMap_LEIGS_KM_24.csv.join.1.txt.change
- SCENARIO_2_MODIFIED/total.txt.total.txt.dir/Exp1_BestClusterMap_LEIGS_KM_24.csv.join.1.txt.dir/Exp1_BestClusterMap_LEIGS_KM_24.csv.join.1.txt.change.gce
- SCENARIO_2_MODIFIED/total.txt.total.txt.dir/Exp1_BestClusterMap_LEIGS_KM_24.csv.join.1.txt.dir/Exp1_BestClusterMap_LEIGS_KM_24.csv.join.1.txt.change.gce.CIM
- SCENARIO_2_MODIFIED/total.txt.total.txt.dir/Exp1_BestClusterMap_LEIGS_KM_24.csv.join.1.txt.dir/Exp1_BestClusterMap_LEIGS_KM_24.csv.join.1.txt.change.gce.html
- SCENARIO_2_MODIFIED/total.txt.total.txt.dir/Exp1_BestClusterMap_LEIGS_KM_24.csv.join.1.txt.dir/Exp1_BestClusterMap_LEIGS_KM_24.csv.join.1.txt.change.gce.xls
- SCENARIO_2_MODIFIED/total.txt.total.txt.dir/Exp1_BestClusterMap_LEIGS_KM_24.csv.join.1.txt.dir/Exp1_BestClusterMap_LEIGS_KM_24.csv.join.1.txt.change.html
- SCENARIO_2_MODIFIED/total.txt.total.txt.dir/Exp1_BestClusterMap_LEIGS_KM_24.csv.join.1.txt.dir/Exp1_BestClusterMap_LEIGS_KM_24.csv.join.1.txt.change.xls
- SCENARIO_2_MODIFIED/total.txt.total.txt.dir/Exp1_BestClusterMap_LEIGS_KM_24.csv.join.1.txt.dir/index.html
- SCENARIO_2_MODIFIED/total.txt.total.txt.dir/Exp1_BestClusterMap_LEIGS_KM_24.csv.join.10.txt.dir/
- SCENARIO_2_MODIFIED/total.txt.total.txt.dir/Exp1_BestClusterMap_LEIGS_KM_24.csv.join.10.txt.dir/Exp1_BestClusterMap_LEIGS_KM_24.csv.join.10.txt.change
- SCENARIO_2_MODIFIED/total.txt.total.txt.dir/Exp1_BestClusterMap_LEIGS_KM_24.csv.join.10.txt.dir/Exp1_BestClusterMap_LEIGS_KM_24.csv.join.10.txt.change.gce
- SCENARIO_2_MODIFIED/total.txt.total.txt.dir/Exp1_BestClusterMap_LEIGS_KM_24.csv.join.10.txt.dir/Exp1_BestClusterMap_LEIGS_KM_24.csv.join.10.txt.change.gce.CIM
- SCENARIO_2_MODIFIED/total.txt.total.txt.dir/Exp1_BestClusterMap_LEIGS_KM_24.csv.join.10.txt.dir/Exp1_BestClusterMap_LEIGS_KM_24.csv.join.10.txt.change.gce.html
- SCENARIO_2_MODIFIED/total.txt.total.txt.dir/Exp1_BestClusterMap_LEIGS_KM_24.csv.join.10.txt.dir/Exp1_BestClusterMap_LEIGS_KM_24.csv.join.10.txt.change.gce.xls
- SCENARIO_2_MODIFIED/total.txt.total.txt.dir/Exp1_BestClusterMap_LEIGS_KM_24.csv.join.10.txt.dir/Exp1_BestClusterMap_LEIGS_KM_24.csv.join.10.txt.change.html
- SCENARIO_2_MODIFIED/total.txt.total.txt.dir/Exp1_BestClusterMap_LEIGS_KM_24.csv.join.10.txt.dir/Exp1_BestClusterMap_LEIGS_KM_24.csv.join.10.txt.change.xls
- SCENARIO_2_MODIFIED/total.txt.total.txt.dir/Exp1_BestClusterMap_LEIGS_KM_24.csv.join.10.txt.dir/index.html
- SCENARIO_2_MODIFIED/total.txt.total.txt.dir/Exp1_BestClusterMap_LEIGS_KM_24.csv.join.11.txt.dir/
- SCENARIO_2_MODIFIED/total.txt.total.txt.dir/Exp1_BestClusterMap_LEIGS_KM_24.csv.join.11.txt.dir/Exp1_BestClusterMap_LEIGS_KM_24.csv.join.11.txt.change
- SCENARIO_2_MODIFIED/total.txt.total.txt.dir/Exp1_BestClusterMap_LEIGS_KM_24.csv.join.11.txt.dir/Exp1_BestClusterMap_LEIGS_KM_24.csv.join.11.txt.change.gce
- SCENARIO_2_MODIFIED/total.txt.total.txt.dir/Exp1_BestClusterMap_LEIGS_KM_24.csv.join.11.txt.dir/Exp1_BestClusterMap_LEIGS_KM_24.csv.join.11.txt.change.gce.CIM
- SCENARIO_2_MODIFIED/total.txt.total.txt.dir/Exp1_BestClusterMap_LEIGS_KM_24.csv.join.11.txt.dir/Exp1_BestClusterMap_LEIGS_KM_24.csv.join.11.txt.change.gce.html
- SCENARIO_2_MODIFIED/total.txt.total.txt.dir/Exp1_BestClusterMap_LEIGS_KM_24.csv.join.11.txt.dir/Exp1_BestClusterMap_LEIGS_KM_24.csv.join.11.txt.change.gce.xls
- SCENARIO_2_MODIFIED/total.txt.total.txt.dir/Exp1_BestClusterMap_LEIGS_KM_24.csv.join.11.txt.dir/Exp1_BestClusterMap_LEIGS_KM_24.csv.join.11.txt.change.html
- SCENARIO_2_MODIFIED/total.txt.total.txt.dir/Exp1_BestClusterMap_LEIGS_KM_24.csv.join.11.txt.dir/Exp1_BestClusterMap_LEIGS_KM_24.csv.join.11.txt.change.xls
- SCENARIO_2_MODIFIED/total.txt.total.txt.dir/Exp1_BestClusterMap_LEIGS_KM_24.csv.join.11.txt.dir/index.html
- SCENARIO_2_MODIFIED/total.txt.total.txt.dir/Exp1_BestClusterMap_LEIGS_KM_24.csv.join.12.txt.dir/
- SCENARIO_2_MODIFIED/total.txt.total.txt.dir/Exp1_BestClusterMap_LEIGS_KM_24.csv.join.12.txt.dir/Exp1_BestClusterMap_LEIGS_KM_24.csv.join.12.txt.change
- SCENARIO_2_MODIFIED/total.txt.total.txt.dir/Exp1_BestClusterMap_LEIGS_KM_24.csv.join.12.txt.dir/Exp1_BestClusterMap_LEIGS_KM_24.csv.join.12.txt.change.gce
- SCENARIO_2_MODIFIED/total.txt.total.txt.dir/Exp1_BestClusterMap_LEIGS_KM_24.csv.join.12.txt.dir/Exp1_BestClusterMap_LEIGS_KM_24.csv.join.12.txt.change.gce.CIM
- SCENARIO_2_MODIFIED/total.txt.total.txt.dir/Exp1_BestClusterMap_LEIGS_KM_24.csv.join.12.txt.dir/Exp1_BestClusterMap_LEIGS_KM_24.csv.join.12.txt.change.gce.html
- SCENARIO_2_MODIFIED/total.txt.total.txt.dir/Exp1_BestClusterMap_LEIGS_KM_24.csv.join.12.txt.dir/Exp1_BestClusterMap_LEIGS_KM_24.csv.join.12.txt.change.gce.xls
- SCENARIO_2_MODIFIED/total.txt.total.txt.dir/Exp1_BestClusterMap_LEIGS_KM_24.csv.join.12.txt.dir/Exp1_BestClusterMap_LEIGS_KM_24.csv.join.12.txt.change.html
- SCENARIO_2_MODIFIED/total.txt.total.txt.dir/Exp1_BestClusterMap_LEIGS_KM_24.csv.join.12.txt.dir/Exp1_BestClusterMap_LEIGS_KM_24.csv.join.12.txt.change.xls
- SCENARIO_2_MODIFIED/total.txt.total.txt.dir/Exp1_BestClusterMap_LEIGS_KM_24.csv.join.12.txt.dir/index.html
- SCENARIO_2_MODIFIED/total.txt.total.txt.dir/Exp1_BestClusterMap_LEIGS_KM_24.csv.join.14.txt.dir/
- SCENARIO_2_MODIFIED/total.txt.total.txt.dir/Exp1_BestClusterMap_LEIGS_KM_24.csv.join.14.txt.dir/Exp1_BestClusterMap_LEIGS_KM_24.csv.join.14.txt.change
- SCENARIO_2_MODIFIED/total.txt.total.txt.dir/Exp1_BestClusterMap_LEIGS_KM_24.csv.join.14.txt.dir/Exp1_BestClusterMap_LEIGS_KM_24.csv.join.14.txt.change.gce
- SCENARIO_2_MODIFIED/total.txt.total.txt.dir/Exp1_BestClusterMap_LEIGS_KM_24.csv.join.14.txt.dir/Exp1_BestClusterMap_LEIGS_KM_24.csv.join.14.txt.change.gce.CIM
- SCENARIO_2_MODIFIED/total.txt.total.txt.dir/Exp1_BestClusterMap_LEIGS_KM_24.csv.join.14.txt.dir/Exp1_BestClusterMap_LEIGS_KM_24.csv.join.14.txt.change.gce.html
- SCENARIO_2_MODIFIED/total.txt.total.txt.dir/Exp1_BestClusterMap_LEIGS_KM_24.csv.join.14.txt.dir/Exp1_BestClusterMap_LEIGS_KM_24.csv.join.14.txt.change.gce.xls
- SCENARIO_2_MODIFIED/total.txt.total.txt.dir/Exp1_BestClusterMap_LEIGS_KM_24.csv.join.14.txt.dir/Exp1_BestClusterMap_LEIGS_KM_24.csv.join.14.txt.change.html
- SCENARIO_2_MODIFIED/total.txt.total.txt.dir/Exp1_BestClusterMap_LEIGS_KM_24.csv.join.14.txt.dir/Exp1_BestClusterMap_LEIGS_KM_24.csv.join.14.txt.change.xls
- SCENARIO_2_MODIFIED/total.txt.total.txt.dir/Exp1_BestClusterMap_LEIGS_KM_24.csv.join.14.txt.dir/index.html
- SCENARIO_2_MODIFIED/total.txt.total.txt.dir/Exp1_BestClusterMap_LEIGS_KM_24.csv.join.15.txt.dir/
- SCENARIO_2_MODIFIED/total.txt.total.txt.dir/Exp1_BestClusterMap_LEIGS_KM_24.csv.join.15.txt.dir/Exp1_BestClusterMap_LEIGS_KM_24.csv.join.15.txt.change
- SCENARIO_2_MODIFIED/total.txt.total.txt.dir/Exp1_BestClusterMap_LEIGS_KM_24.csv.join.15.txt.dir/Exp1_BestClusterMap_LEIGS_KM_24.csv.join.15.txt.change.gce
- SCENARIO_2_MODIFIED/total.txt.total.txt.dir/Exp1_BestClusterMap_LEIGS_KM_24.csv.join.15.txt.dir/Exp1_BestClusterMap_LEIGS_KM_24.csv.join.15.txt.change.gce.CIM
- SCENARIO_2_MODIFIED/total.txt.total.txt.dir/Exp1_BestClusterMap_LEIGS_KM_24.csv.join.15.txt.dir/Exp1_BestClusterMap_LEIGS_KM_24.csv.join.15.txt.change.gce.html
- SCENARIO_2_MODIFIED/total.txt.total.txt.dir/Exp1_BestClusterMap_LEIGS_KM_24.csv.join.15.txt.dir/Exp1_BestClusterMap_LEIGS_KM_24.csv.join.15.txt.change.gce.xls
- SCENARIO_2_MODIFIED/total.txt.total.txt.dir/Exp1_BestClusterMap_LEIGS_KM_24.csv.join.15.txt.dir/Exp1_BestClusterMap_LEIGS_KM_24.csv.join.15.txt.change.html
- SCENARIO_2_MODIFIED/total.txt.total.txt.dir/Exp1_BestClusterMap_LEIGS_KM_24.csv.join.15.txt.dir/Exp1_BestClusterMap_LEIGS_KM_24.csv.join.15.txt.change.xls
- SCENARIO_2_MODIFIED/total.txt.total.txt.dir/Exp1_BestClusterMap_LEIGS_KM_24.csv.join.15.txt.dir/index.html
- SCENARIO_2_MODIFIED/total.txt.total.txt.dir/Exp1_BestClusterMap_LEIGS_KM_24.csv.join.16.txt.dir/
- SCENARIO_2_MODIFIED/total.txt.total.txt.dir/Exp1_BestClusterMap_LEIGS_KM_24.csv.join.16.txt.dir/Exp1_BestClusterMap_LEIGS_KM_24.csv.join.16.txt.change
- SCENARIO_2_MODIFIED/total.txt.total.txt.dir/Exp1_BestClusterMap_LEIGS_KM_24.csv.join.16.txt.dir/Exp1_BestClusterMap_LEIGS_KM_24.csv.join.16.txt.change.gce
- SCENARIO_2_MODIFIED/total.txt.total.txt.dir/Exp1_BestClusterMap_LEIGS_KM_24.csv.join.16.txt.dir/Exp1_BestClusterMap_LEIGS_KM_24.csv.join.16.txt.change.gce.CIM
- SCENARIO_2_MODIFIED/total.txt.total.txt.dir/Exp1_BestClusterMap_LEIGS_KM_24.csv.join.16.txt.dir/Exp1_BestClusterMap_LEIGS_KM_24.csv.join.16.txt.change.gce.html
- SCENARIO_2_MODIFIED/total.txt.total.txt.dir/Exp1_BestClusterMap_LEIGS_KM_24.csv.join.16.txt.dir/Exp1_BestClusterMap_LEIGS_KM_24.csv.join.16.txt.change.gce.xls
- SCENARIO_2_MODIFIED/total.txt.total.txt.dir/Exp1_BestClusterMap_LEIGS_KM_24.csv.join.16.txt.dir/Exp1_BestClusterMap_LEIGS_KM_24.csv.join.16.txt.change.html
- SCENARIO_2_MODIFIED/total.txt.total.txt.dir/Exp1_BestClusterMap_LEIGS_KM_24.csv.join.16.txt.dir/Exp1_BestClusterMap_LEIGS_KM_24.csv.join.16.txt.change.xls
- SCENARIO_2_MODIFIED/total.txt.total.txt.dir/Exp1_BestClusterMap_LEIGS_KM_24.csv.join.16.txt.dir/index.html
- SCENARIO_2_MODIFIED/total.txt.total.txt.dir/Exp1_BestClusterMap_LEIGS_KM_24.csv.join.17.txt.dir/
- SCENARIO_2_MODIFIED/total.txt.total.txt.dir/Exp1_BestClusterMap_LEIGS_KM_24.csv.join.17.txt.dir/Exp1_BestClusterMap_LEIGS_KM_24.csv.join.17.txt.change
- SCENARIO_2_MODIFIED/total.txt.total.txt.dir/Exp1_BestClusterMap_LEIGS_KM_24.csv.join.17.txt.dir/Exp1_BestClusterMap_LEIGS_KM_24.csv.join.17.txt.change.gce
- SCENARIO_2_MODIFIED/total.txt.total.txt.dir/Exp1_BestClusterMap_LEIGS_KM_24.csv.join.17.txt.dir/Exp1_BestClusterMap_LEIGS_KM_24.csv.join.17.txt.change.gce.CIM
- SCENARIO_2_MODIFIED/total.txt.total.txt.dir/Exp1_BestClusterMap_LEIGS_KM_24.csv.join.17.txt.dir/Exp1_BestClusterMap_LEIGS_KM_24.csv.join.17.txt.change.gce.html
- SCENARIO_2_MODIFIED/total.txt.total.txt.dir/Exp1_BestClusterMap_LEIGS_KM_24.csv.join.17.txt.dir/Exp1_BestClusterMap_LEIGS_KM_24.csv.join.17.txt.change.gce.xls
- SCENARIO_2_MODIFIED/total.txt.total.txt.dir/Exp1_BestClusterMap_LEIGS_KM_24.csv.join.17.txt.dir/Exp1_BestClusterMap_LEIGS_KM_24.csv.join.17.txt.change.html
- SCENARIO_2_MODIFIED/total.txt.total.txt.dir/Exp1_BestClusterMap_LEIGS_KM_24.csv.join.17.txt.dir/Exp1_BestClusterMap_LEIGS_KM_24.csv.join.17.txt.change.xls
- SCENARIO_2_MODIFIED/total.txt.total.txt.dir/Exp1_BestClusterMap_LEIGS_KM_24.csv.join.17.txt.dir/index.html
- SCENARIO_2_MODIFIED/total.txt.total.txt.dir/Exp1_BestClusterMap_LEIGS_KM_24.csv.join.18.txt.dir/
- SCENARIO_2_MODIFIED/total.txt.total.txt.dir/Exp1_BestClusterMap_LEIGS_KM_24.csv.join.18.txt.dir/Exp1_BestClusterMap_LEIGS_KM_24.csv.join.18.txt.change
- SCENARIO_2_MODIFIED/total.txt.total.txt.dir/Exp1_BestClusterMap_LEIGS_KM_24.csv.join.18.txt.dir/Exp1_BestClusterMap_LEIGS_KM_24.csv.join.18.txt.change.gce
- SCENARIO_2_MODIFIED/total.txt.total.txt.dir/Exp1_BestClusterMap_LEIGS_KM_24.csv.join.18.txt.dir/Exp1_BestClusterMap_LEIGS_KM_24.csv.join.18.txt.change.gce.CIM
- SCENARIO_2_MODIFIED/total.txt.total.txt.dir/Exp1_BestClusterMap_LEIGS_KM_24.csv.join.18.txt.dir/Exp1_BestClusterMap_LEIGS_KM_24.csv.join.18.txt.change.gce.html
- SCENARIO_2_MODIFIED/total.txt.total.txt.dir/Exp1_BestClusterMap_LEIGS_KM_24.csv.join.18.txt.dir/Exp1_BestClusterMap_LEIGS_KM_24.csv.join.18.txt.change.gce.xls
- SCENARIO_2_MODIFIED/total.txt.total.txt.dir/Exp1_BestClusterMap_LEIGS_KM_24.csv.join.18.txt.dir/Exp1_BestClusterMap_LEIGS_KM_24.csv.join.18.txt.change.html
- SCENARIO_2_MODIFIED/total.txt.total.txt.dir/Exp1_BestClusterMap_LEIGS_KM_24.csv.join.18.txt.dir/Exp1_BestClusterMap_LEIGS_KM_24.csv.join.18.txt.change.xls
- SCENARIO_2_MODIFIED/total.txt.total.txt.dir/Exp1_BestClusterMap_LEIGS_KM_24.csv.join.18.txt.dir/index.html
- SCENARIO_2_MODIFIED/total.txt.total.txt.dir/Exp1_BestClusterMap_LEIGS_KM_24.csv.join.19.txt.dir/
- SCENARIO_2_MODIFIED/total.txt.total.txt.dir/Exp1_BestClusterMap_LEIGS_KM_24.csv.join.19.txt.dir/Exp1_BestClusterMap_LEIGS_KM_24.csv.join.19.txt.change
- SCENARIO_2_MODIFIED/total.txt.total.txt.dir/Exp1_BestClusterMap_LEIGS_KM_24.csv.join.19.txt.dir/Exp1_BestClusterMap_LEIGS_KM_24.csv.join.19.txt.change.gce
- SCENARIO_2_MODIFIED/total.txt.total.txt.dir/Exp1_BestClusterMap_LEIGS_KM_24.csv.join.19.txt.dir/Exp1_BestClusterMap_LEIGS_KM_24.csv.join.19.txt.change.gce.CIM
- SCENARIO_2_MODIFIED/total.txt.total.txt.dir/Exp1_BestClusterMap_LEIGS_KM_24.csv.join.19.txt.dir/Exp1_BestClusterMap_LEIGS_KM_24.csv.join.19.txt.change.gce.html
- SCENARIO_2_MODIFIED/total.txt.total.txt.dir/Exp1_BestClusterMap_LEIGS_KM_24.csv.join.19.txt.dir/Exp1_BestClusterMap_LEIGS_KM_24.csv.join.19.txt.change.gce.xls
- SCENARIO_2_MODIFIED/total.txt.total.txt.dir/Exp1_BestClusterMap_LEIGS_KM_24.csv.join.19.txt.dir/Exp1_BestClusterMap_LEIGS_KM_24.csv.join.19.txt.change.html
- SCENARIO_2_MODIFIED/total.txt.total.txt.dir/Exp1_BestClusterMap_LEIGS_KM_24.csv.join.19.txt.dir/Exp1_BestClusterMap_LEIGS_KM_24.csv.join.19.txt.change.xls
- SCENARIO_2_MODIFIED/total.txt.total.txt.dir/Exp1_BestClusterMap_LEIGS_KM_24.csv.join.19.txt.dir/index.html
- SCENARIO_2_MODIFIED/total.txt.total.txt.dir/Exp1_BestClusterMap_LEIGS_KM_24.csv.join.2.txt.dir/
- SCENARIO_2_MODIFIED/total.txt.total.txt.dir/Exp1_BestClusterMap_LEIGS_KM_24.csv.join.2.txt.dir/Exp1_BestClusterMap_LEIGS_KM_24.csv.join.2.txt.change
- SCENARIO_2_MODIFIED/total.txt.total.txt.dir/Exp1_BestClusterMap_LEIGS_KM_24.csv.join.2.txt.dir/Exp1_BestClusterMap_LEIGS_KM_24.csv.join.2.txt.change.gce
- SCENARIO_2_MODIFIED/total.txt.total.txt.dir/Exp1_BestClusterMap_LEIGS_KM_24.csv.join.2.txt.dir/Exp1_BestClusterMap_LEIGS_KM_24.csv.join.2.txt.change.gce.CIM
- SCENARIO_2_MODIFIED/total.txt.total.txt.dir/Exp1_BestClusterMap_LEIGS_KM_24.csv.join.2.txt.dir/Exp1_BestClusterMap_LEIGS_KM_24.csv.join.2.txt.change.gce.html
- SCENARIO_2_MODIFIED/total.txt.total.txt.dir/Exp1_BestClusterMap_LEIGS_KM_24.csv.join.2.txt.dir/Exp1_BestClusterMap_LEIGS_KM_24.csv.join.2.txt.change.gce.xls
- SCENARIO_2_MODIFIED/total.txt.total.txt.dir/Exp1_BestClusterMap_LEIGS_KM_24.csv.join.2.txt.dir/Exp1_BestClusterMap_LEIGS_KM_24.csv.join.2.txt.change.html
- SCENARIO_2_MODIFIED/total.txt.total.txt.dir/Exp1_BestClusterMap_LEIGS_KM_24.csv.join.2.txt.dir/Exp1_BestClusterMap_LEIGS_KM_24.csv.join.2.txt.change.xls
- SCENARIO_2_MODIFIED/total.txt.total.txt.dir/Exp1_BestClusterMap_LEIGS_KM_24.csv.join.2.txt.dir/index.html
- SCENARIO_2_MODIFIED/total.txt.total.txt.dir/Exp1_BestClusterMap_LEIGS_KM_24.csv.join.20.txt.dir/
- SCENARIO_2_MODIFIED/total.txt.total.txt.dir/Exp1_BestClusterMap_LEIGS_KM_24.csv.join.20.txt.dir/Exp1_BestClusterMap_LEIGS_KM_24.csv.join.20.txt.change
- SCENARIO_2_MODIFIED/total.txt.total.txt.dir/Exp1_BestClusterMap_LEIGS_KM_24.csv.join.20.txt.dir/Exp1_BestClusterMap_LEIGS_KM_24.csv.join.20.txt.change.gce
- SCENARIO_2_MODIFIED/total.txt.total.txt.dir/Exp1_BestClusterMap_LEIGS_KM_24.csv.join.20.txt.dir/Exp1_BestClusterMap_LEIGS_KM_24.csv.join.20.txt.change.gce.CIM
- SCENARIO_2_MODIFIED/total.txt.total.txt.dir/Exp1_BestClusterMap_LEIGS_KM_24.csv.join.20.txt.dir/Exp1_BestClusterMap_LEIGS_KM_24.csv.join.20.txt.change.gce.html
- SCENARIO_2_MODIFIED/total.txt.total.txt.dir/Exp1_BestClusterMap_LEIGS_KM_24.csv.join.20.txt.dir/Exp1_BestClusterMap_LEIGS_KM_24.csv.join.20.txt.change.gce.xls
- SCENARIO_2_MODIFIED/total.txt.total.txt.dir/Exp1_BestClusterMap_LEIGS_KM_24.csv.join.20.txt.dir/Exp1_BestClusterMap_LEIGS_KM_24.csv.join.20.txt.change.html
- SCENARIO_2_MODIFIED/total.txt.total.txt.dir/Exp1_BestClusterMap_LEIGS_KM_24.csv.join.20.txt.dir/Exp1_BestClusterMap_LEIGS_KM_24.csv.join.20.txt.change.xls
- SCENARIO_2_MODIFIED/total.txt.total.txt.dir/Exp1_BestClusterMap_LEIGS_KM_24.csv.join.20.txt.dir/index.html
- SCENARIO_2_MODIFIED/total.txt.total.txt.dir/Exp1_BestClusterMap_LEIGS_KM_24.csv.join.21.txt.dir/
- SCENARIO_2_MODIFIED/total.txt.total.txt.dir/Exp1_BestClusterMap_LEIGS_KM_24.csv.join.21.txt.dir/Exp1_BestClusterMap_LEIGS_KM_24.csv.join.21.txt.change
- SCENARIO_2_MODIFIED/total.txt.total.txt.dir/Exp1_BestClusterMap_LEIGS_KM_24.csv.join.21.txt.dir/Exp1_BestClusterMap_LEIGS_KM_24.csv.join.21.txt.change.gce
- SCENARIO_2_MODIFIED/total.txt.total.txt.dir/Exp1_BestClusterMap_LEIGS_KM_24.csv.join.21.txt.dir/Exp1_BestClusterMap_LEIGS_KM_24.csv.join.21.txt.change.gce.CIM
- SCENARIO_2_MODIFIED/total.txt.total.txt.dir/Exp1_BestClusterMap_LEIGS_KM_24.csv.join.21.txt.dir/Exp1_BestClusterMap_LEIGS_KM_24.csv.join.21.txt.change.gce.CIM.dir/
- SCENARIO_2_MODIFIED/total.txt.total.txt.dir/Exp1_BestClusterMap_LEIGS_KM_24.csv.join.21.txt.dir/Exp1_BestClusterMap_LEIGS_KM_24.csv.join.21.txt.change.gce.CIM.dir/cgi_user_form.html
- SCENARIO_2_MODIFIED/total.txt.total.txt.dir/Exp1_BestClusterMap_LEIGS_KM_24.csv.join.21.txt.dir/Exp1_BestClusterMap_LEIGS_KM_24.csv.join.21.txt.change.gce.CIM.dir/cgi_user_info.html
- SCENARIO_2_MODIFIED/total.txt.total.txt.dir/Exp1_BestClusterMap_LEIGS_KM_24.csv.join.21.txt.dir/Exp1_BestClusterMap_LEIGS_KM_24.csv.join.21.txt.change.gce.CIM.dir/cgi_user_matrix.gif
- SCENARIO_2_MODIFIED/total.txt.total.txt.dir/Exp1_BestClusterMap_LEIGS_KM_24.csv.join.21.txt.dir/Exp1_BestClusterMap_LEIGS_KM_24.csv.join.21.txt.change.gce.CIM.dir/cgi_user_matrix.html
- SCENARIO_2_MODIFIED/total.txt.total.txt.dir/Exp1_BestClusterMap_LEIGS_KM_24.csv.join.21.txt.dir/Exp1_BestClusterMap_LEIGS_KM_24.csv.join.21.txt.change.gce.CIM.dir/cgi_user_matrix.ps
- SCENARIO_2_MODIFIED/total.txt.total.txt.dir/Exp1_BestClusterMap_LEIGS_KM_24.csv.join.21.txt.dir/Exp1_BestClusterMap_LEIGS_KM_24.csv.join.21.txt.change.gce.CIM.dir/cgi_user_matrix.txt
- SCENARIO_2_MODIFIED/total.txt.total.txt.dir/Exp1_BestClusterMap_LEIGS_KM_24.csv.join.21.txt.dir/Exp1_BestClusterMap_LEIGS_KM_24.csv.join.21.txt.change.gce.CIM.dir/cgi_user_x.html
- SCENARIO_2_MODIFIED/total.txt.total.txt.dir/Exp1_BestClusterMap_LEIGS_KM_24.csv.join.21.txt.dir/Exp1_BestClusterMap_LEIGS_KM_24.csv.join.21.txt.change.gce.CIM.dir/cgi_user_x.txt
- SCENARIO_2_MODIFIED/total.txt.total.txt.dir/Exp1_BestClusterMap_LEIGS_KM_24.csv.join.21.txt.dir/Exp1_BestClusterMap_LEIGS_KM_24.csv.join.21.txt.change.gce.CIM.dir/cgi_user_y.html
- SCENARIO_2_MODIFIED/total.txt.total.txt.dir/Exp1_BestClusterMap_LEIGS_KM_24.csv.join.21.txt.dir/Exp1_BestClusterMap_LEIGS_KM_24.csv.join.21.txt.change.gce.CIM.dir/cgi_user_y.txt
- SCENARIO_2_MODIFIED/total.txt.total.txt.dir/Exp1_BestClusterMap_LEIGS_KM_24.csv.join.21.txt.dir/Exp1_BestClusterMap_LEIGS_KM_24.csv.join.21.txt.change.gce.CIM.dir/cimlog.out
- SCENARIO_2_MODIFIED/total.txt.total.txt.dir/Exp1_BestClusterMap_LEIGS_KM_24.csv.join.21.txt.dir/Exp1_BestClusterMap_LEIGS_KM_24.csv.join.21.txt.change.gce.CIM.dir/convert.out
- SCENARIO_2_MODIFIED/total.txt.total.txt.dir/Exp1_BestClusterMap_LEIGS_KM_24.csv.join.21.txt.dir/Exp1_BestClusterMap_LEIGS_KM_24.csv.join.21.txt.change.gce.CIM.dir/menu.html
- SCENARIO_2_MODIFIED/total.txt.total.txt.dir/Exp1_BestClusterMap_LEIGS_KM_24.csv.join.21.txt.dir/Exp1_BestClusterMap_LEIGS_KM_24.csv.join.21.txt.change.gce.CIM.dir/r.in
- SCENARIO_2_MODIFIED/total.txt.total.txt.dir/Exp1_BestClusterMap_LEIGS_KM_24.csv.join.21.txt.dir/Exp1_BestClusterMap_LEIGS_KM_24.csv.join.21.txt.change.gce.CIM.dir/RETURNCODE
- SCENARIO_2_MODIFIED/total.txt.total.txt.dir/Exp1_BestClusterMap_LEIGS_KM_24.csv.join.21.txt.dir/Exp1_BestClusterMap_LEIGS_KM_24.csv.join.21.txt.change.gce.CIM.dir/userinputparam.txt
- SCENARIO_2_MODIFIED/total.txt.total.txt.dir/Exp1_BestClusterMap_LEIGS_KM_24.csv.join.21.txt.dir/Exp1_BestClusterMap_LEIGS_KM_24.csv.join.21.txt.change.gce.CIM.dir/xplclust.gif
- SCENARIO_2_MODIFIED/total.txt.total.txt.dir/Exp1_BestClusterMap_LEIGS_KM_24.csv.join.21.txt.dir/Exp1_BestClusterMap_LEIGS_KM_24.csv.join.21.txt.change.gce.CIM.dir/xplot.png
- SCENARIO_2_MODIFIED/total.txt.total.txt.dir/Exp1_BestClusterMap_LEIGS_KM_24.csv.join.21.txt.dir/Exp1_BestClusterMap_LEIGS_KM_24.csv.join.21.txt.change.gce.CIM.dir/yplclust.gif
- SCENARIO_2_MODIFIED/total.txt.total.txt.dir/Exp1_BestClusterMap_LEIGS_KM_24.csv.join.21.txt.dir/Exp1_BestClusterMap_LEIGS_KM_24.csv.join.21.txt.change.gce.CIM.dir/yplot.png
- SCENARIO_2_MODIFIED/total.txt.total.txt.dir/Exp1_BestClusterMap_LEIGS_KM_24.csv.join.21.txt.dir/Exp1_BestClusterMap_LEIGS_KM_24.csv.join.21.txt.change.gce.html
- SCENARIO_2_MODIFIED/total.txt.total.txt.dir/Exp1_BestClusterMap_LEIGS_KM_24.csv.join.21.txt.dir/Exp1_BestClusterMap_LEIGS_KM_24.csv.join.21.txt.change.gce.xls
- SCENARIO_2_MODIFIED/total.txt.total.txt.dir/Exp1_BestClusterMap_LEIGS_KM_24.csv.join.21.txt.dir/Exp1_BestClusterMap_LEIGS_KM_24.csv.join.21.txt.change.html
- SCENARIO_2_MODIFIED/total.txt.total.txt.dir/Exp1_BestClusterMap_LEIGS_KM_24.csv.join.21.txt.dir/Exp1_BestClusterMap_LEIGS_KM_24.csv.join.21.txt.change.xls
- SCENARIO_2_MODIFIED/total.txt.total.txt.dir/Exp1_BestClusterMap_LEIGS_KM_24.csv.join.21.txt.dir/index.html
- SCENARIO_2_MODIFIED/total.txt.total.txt.dir/Exp1_BestClusterMap_LEIGS_KM_24.csv.join.22.txt.dir/
- SCENARIO_2_MODIFIED/total.txt.total.txt.dir/Exp1_BestClusterMap_LEIGS_KM_24.csv.join.22.txt.dir/Exp1_BestClusterMap_LEIGS_KM_24.csv.join.22.txt.change
- SCENARIO_2_MODIFIED/total.txt.total.txt.dir/Exp1_BestClusterMap_LEIGS_KM_24.csv.join.22.txt.dir/Exp1_BestClusterMap_LEIGS_KM_24.csv.join.22.txt.change.gce
- SCENARIO_2_MODIFIED/total.txt.total.txt.dir/Exp1_BestClusterMap_LEIGS_KM_24.csv.join.22.txt.dir/Exp1_BestClusterMap_LEIGS_KM_24.csv.join.22.txt.change.gce.CIM
- SCENARIO_2_MODIFIED/total.txt.total.txt.dir/Exp1_BestClusterMap_LEIGS_KM_24.csv.join.22.txt.dir/Exp1_BestClusterMap_LEIGS_KM_24.csv.join.22.txt.change.gce.CIM.dir/
- SCENARIO_2_MODIFIED/total.txt.total.txt.dir/Exp1_BestClusterMap_LEIGS_KM_24.csv.join.22.txt.dir/Exp1_BestClusterMap_LEIGS_KM_24.csv.join.22.txt.change.gce.CIM.dir/cgi_user_form.html
- SCENARIO_2_MODIFIED/total.txt.total.txt.dir/Exp1_BestClusterMap_LEIGS_KM_24.csv.join.22.txt.dir/Exp1_BestClusterMap_LEIGS_KM_24.csv.join.22.txt.change.gce.CIM.dir/cgi_user_info.html
- SCENARIO_2_MODIFIED/total.txt.total.txt.dir/Exp1_BestClusterMap_LEIGS_KM_24.csv.join.22.txt.dir/Exp1_BestClusterMap_LEIGS_KM_24.csv.join.22.txt.change.gce.CIM.dir/cgi_user_matrix.gif
- SCENARIO_2_MODIFIED/total.txt.total.txt.dir/Exp1_BestClusterMap_LEIGS_KM_24.csv.join.22.txt.dir/Exp1_BestClusterMap_LEIGS_KM_24.csv.join.22.txt.change.gce.CIM.dir/cgi_user_matrix.html
- SCENARIO_2_MODIFIED/total.txt.total.txt.dir/Exp1_BestClusterMap_LEIGS_KM_24.csv.join.22.txt.dir/Exp1_BestClusterMap_LEIGS_KM_24.csv.join.22.txt.change.gce.CIM.dir/cgi_user_matrix.ps
- SCENARIO_2_MODIFIED/total.txt.total.txt.dir/Exp1_BestClusterMap_LEIGS_KM_24.csv.join.22.txt.dir/Exp1_BestClusterMap_LEIGS_KM_24.csv.join.22.txt.change.gce.CIM.dir/cgi_user_matrix.txt
- SCENARIO_2_MODIFIED/total.txt.total.txt.dir/Exp1_BestClusterMap_LEIGS_KM_24.csv.join.22.txt.dir/Exp1_BestClusterMap_LEIGS_KM_24.csv.join.22.txt.change.gce.CIM.dir/cgi_user_x.html
- SCENARIO_2_MODIFIED/total.txt.total.txt.dir/Exp1_BestClusterMap_LEIGS_KM_24.csv.join.22.txt.dir/Exp1_BestClusterMap_LEIGS_KM_24.csv.join.22.txt.change.gce.CIM.dir/cgi_user_x.txt
- SCENARIO_2_MODIFIED/total.txt.total.txt.dir/Exp1_BestClusterMap_LEIGS_KM_24.csv.join.22.txt.dir/Exp1_BestClusterMap_LEIGS_KM_24.csv.join.22.txt.change.gce.CIM.dir/cgi_user_y.html
- SCENARIO_2_MODIFIED/total.txt.total.txt.dir/Exp1_BestClusterMap_LEIGS_KM_24.csv.join.22.txt.dir/Exp1_BestClusterMap_LEIGS_KM_24.csv.join.22.txt.change.gce.CIM.dir/cgi_user_y.txt
- SCENARIO_2_MODIFIED/total.txt.total.txt.dir/Exp1_BestClusterMap_LEIGS_KM_24.csv.join.22.txt.dir/Exp1_BestClusterMap_LEIGS_KM_24.csv.join.22.txt.change.gce.CIM.dir/cimlog.out
- SCENARIO_2_MODIFIED/total.txt.total.txt.dir/Exp1_BestClusterMap_LEIGS_KM_24.csv.join.22.txt.dir/Exp1_BestClusterMap_LEIGS_KM_24.csv.join.22.txt.change.gce.CIM.dir/convert.out
- SCENARIO_2_MODIFIED/total.txt.total.txt.dir/Exp1_BestClusterMap_LEIGS_KM_24.csv.join.22.txt.dir/Exp1_BestClusterMap_LEIGS_KM_24.csv.join.22.txt.change.gce.CIM.dir/menu.html
- SCENARIO_2_MODIFIED/total.txt.total.txt.dir/Exp1_BestClusterMap_LEIGS_KM_24.csv.join.22.txt.dir/Exp1_BestClusterMap_LEIGS_KM_24.csv.join.22.txt.change.gce.CIM.dir/r.in
- SCENARIO_2_MODIFIED/total.txt.total.txt.dir/Exp1_BestClusterMap_LEIGS_KM_24.csv.join.22.txt.dir/Exp1_BestClusterMap_LEIGS_KM_24.csv.join.22.txt.change.gce.CIM.dir/RETURNCODE
- SCENARIO_2_MODIFIED/total.txt.total.txt.dir/Exp1_BestClusterMap_LEIGS_KM_24.csv.join.22.txt.dir/Exp1_BestClusterMap_LEIGS_KM_24.csv.join.22.txt.change.gce.CIM.dir/userinputparam.txt
- SCENARIO_2_MODIFIED/total.txt.total.txt.dir/Exp1_BestClusterMap_LEIGS_KM_24.csv.join.22.txt.dir/Exp1_BestClusterMap_LEIGS_KM_24.csv.join.22.txt.change.gce.CIM.dir/xplclust.gif
- SCENARIO_2_MODIFIED/total.txt.total.txt.dir/Exp1_BestClusterMap_LEIGS_KM_24.csv.join.22.txt.dir/Exp1_BestClusterMap_LEIGS_KM_24.csv.join.22.txt.change.gce.CIM.dir/xplot.png
- SCENARIO_2_MODIFIED/total.txt.total.txt.dir/Exp1_BestClusterMap_LEIGS_KM_24.csv.join.22.txt.dir/Exp1_BestClusterMap_LEIGS_KM_24.csv.join.22.txt.change.gce.CIM.dir/yplclust.gif
- SCENARIO_2_MODIFIED/total.txt.total.txt.dir/Exp1_BestClusterMap_LEIGS_KM_24.csv.join.22.txt.dir/Exp1_BestClusterMap_LEIGS_KM_24.csv.join.22.txt.change.gce.CIM.dir/yplot.png
- SCENARIO_2_MODIFIED/total.txt.total.txt.dir/Exp1_BestClusterMap_LEIGS_KM_24.csv.join.22.txt.dir/Exp1_BestClusterMap_LEIGS_KM_24.csv.join.22.txt.change.gce.html
- SCENARIO_2_MODIFIED/total.txt.total.txt.dir/Exp1_BestClusterMap_LEIGS_KM_24.csv.join.22.txt.dir/Exp1_BestClusterMap_LEIGS_KM_24.csv.join.22.txt.change.gce.xls
- SCENARIO_2_MODIFIED/total.txt.total.txt.dir/Exp1_BestClusterMap_LEIGS_KM_24.csv.join.22.txt.dir/Exp1_BestClusterMap_LEIGS_KM_24.csv.join.22.txt.change.html
- SCENARIO_2_MODIFIED/total.txt.total.txt.dir/Exp1_BestClusterMap_LEIGS_KM_24.csv.join.22.txt.dir/Exp1_BestClusterMap_LEIGS_KM_24.csv.join.22.txt.change.xls
- SCENARIO_2_MODIFIED/total.txt.total.txt.dir/Exp1_BestClusterMap_LEIGS_KM_24.csv.join.22.txt.dir/index.html
- SCENARIO_2_MODIFIED/total.txt.total.txt.dir/Exp1_BestClusterMap_LEIGS_KM_24.csv.join.23.txt.dir/
- SCENARIO_2_MODIFIED/total.txt.total.txt.dir/Exp1_BestClusterMap_LEIGS_KM_24.csv.join.23.txt.dir/Exp1_BestClusterMap_LEIGS_KM_24.csv.join.23.txt.change
- SCENARIO_2_MODIFIED/total.txt.total.txt.dir/Exp1_BestClusterMap_LEIGS_KM_24.csv.join.23.txt.dir/Exp1_BestClusterMap_LEIGS_KM_24.csv.join.23.txt.change.gce
- SCENARIO_2_MODIFIED/total.txt.total.txt.dir/Exp1_BestClusterMap_LEIGS_KM_24.csv.join.23.txt.dir/Exp1_BestClusterMap_LEIGS_KM_24.csv.join.23.txt.change.gce.CIM
- SCENARIO_2_MODIFIED/total.txt.total.txt.dir/Exp1_BestClusterMap_LEIGS_KM_24.csv.join.23.txt.dir/Exp1_BestClusterMap_LEIGS_KM_24.csv.join.23.txt.change.gce.html
- SCENARIO_2_MODIFIED/total.txt.total.txt.dir/Exp1_BestClusterMap_LEIGS_KM_24.csv.join.23.txt.dir/Exp1_BestClusterMap_LEIGS_KM_24.csv.join.23.txt.change.gce.xls
- SCENARIO_2_MODIFIED/total.txt.total.txt.dir/Exp1_BestClusterMap_LEIGS_KM_24.csv.join.23.txt.dir/Exp1_BestClusterMap_LEIGS_KM_24.csv.join.23.txt.change.html
- SCENARIO_2_MODIFIED/total.txt.total.txt.dir/Exp1_BestClusterMap_LEIGS_KM_24.csv.join.23.txt.dir/Exp1_BestClusterMap_LEIGS_KM_24.csv.join.23.txt.change.xls
- SCENARIO_2_MODIFIED/total.txt.total.txt.dir/Exp1_BestClusterMap_LEIGS_KM_24.csv.join.23.txt.dir/index.html
- SCENARIO_2_MODIFIED/total.txt.total.txt.dir/Exp1_BestClusterMap_LEIGS_KM_24.csv.join.24.txt.dir/
- SCENARIO_2_MODIFIED/total.txt.total.txt.dir/Exp1_BestClusterMap_LEIGS_KM_24.csv.join.24.txt.dir/Exp1_BestClusterMap_LEIGS_KM_24.csv.join.24.txt.change
- SCENARIO_2_MODIFIED/total.txt.total.txt.dir/Exp1_BestClusterMap_LEIGS_KM_24.csv.join.24.txt.dir/Exp1_BestClusterMap_LEIGS_KM_24.csv.join.24.txt.change.gce
- SCENARIO_2_MODIFIED/total.txt.total.txt.dir/Exp1_BestClusterMap_LEIGS_KM_24.csv.join.24.txt.dir/Exp1_BestClusterMap_LEIGS_KM_24.csv.join.24.txt.change.gce.CIM
- SCENARIO_2_MODIFIED/total.txt.total.txt.dir/Exp1_BestClusterMap_LEIGS_KM_24.csv.join.24.txt.dir/Exp1_BestClusterMap_LEIGS_KM_24.csv.join.24.txt.change.gce.html
- SCENARIO_2_MODIFIED/total.txt.total.txt.dir/Exp1_BestClusterMap_LEIGS_KM_24.csv.join.24.txt.dir/Exp1_BestClusterMap_LEIGS_KM_24.csv.join.24.txt.change.gce.xls
- SCENARIO_2_MODIFIED/total.txt.total.txt.dir/Exp1_BestClusterMap_LEIGS_KM_24.csv.join.24.txt.dir/Exp1_BestClusterMap_LEIGS_KM_24.csv.join.24.txt.change.html
- SCENARIO_2_MODIFIED/total.txt.total.txt.dir/Exp1_BestClusterMap_LEIGS_KM_24.csv.join.24.txt.dir/Exp1_BestClusterMap_LEIGS_KM_24.csv.join.24.txt.change.xls
- SCENARIO_2_MODIFIED/total.txt.total.txt.dir/Exp1_BestClusterMap_LEIGS_KM_24.csv.join.24.txt.dir/index.html
- SCENARIO_2_MODIFIED/total.txt.total.txt.dir/Exp1_BestClusterMap_LEIGS_KM_24.csv.join.3.txt.dir/
- SCENARIO_2_MODIFIED/total.txt.total.txt.dir/Exp1_BestClusterMap_LEIGS_KM_24.csv.join.3.txt.dir/Exp1_BestClusterMap_LEIGS_KM_24.csv.join.3.txt.change
- SCENARIO_2_MODIFIED/total.txt.total.txt.dir/Exp1_BestClusterMap_LEIGS_KM_24.csv.join.3.txt.dir/Exp1_BestClusterMap_LEIGS_KM_24.csv.join.3.txt.change.gce
- SCENARIO_2_MODIFIED/total.txt.total.txt.dir/Exp1_BestClusterMap_LEIGS_KM_24.csv.join.3.txt.dir/Exp1_BestClusterMap_LEIGS_KM_24.csv.join.3.txt.change.gce.CIM
- SCENARIO_2_MODIFIED/total.txt.total.txt.dir/Exp1_BestClusterMap_LEIGS_KM_24.csv.join.3.txt.dir/Exp1_BestClusterMap_LEIGS_KM_24.csv.join.3.txt.change.gce.html
- SCENARIO_2_MODIFIED/total.txt.total.txt.dir/Exp1_BestClusterMap_LEIGS_KM_24.csv.join.3.txt.dir/Exp1_BestClusterMap_LEIGS_KM_24.csv.join.3.txt.change.gce.xls
- SCENARIO_2_MODIFIED/total.txt.total.txt.dir/Exp1_BestClusterMap_LEIGS_KM_24.csv.join.3.txt.dir/Exp1_BestClusterMap_LEIGS_KM_24.csv.join.3.txt.change.html
- SCENARIO_2_MODIFIED/total.txt.total.txt.dir/Exp1_BestClusterMap_LEIGS_KM_24.csv.join.3.txt.dir/Exp1_BestClusterMap_LEIGS_KM_24.csv.join.3.txt.change.xls
- SCENARIO_2_MODIFIED/total.txt.total.txt.dir/Exp1_BestClusterMap_LEIGS_KM_24.csv.join.3.txt.dir/index.html
- SCENARIO_2_MODIFIED/total.txt.total.txt.dir/Exp1_BestClusterMap_LEIGS_KM_24.csv.join.4.txt.dir/
- SCENARIO_2_MODIFIED/total.txt.total.txt.dir/Exp1_BestClusterMap_LEIGS_KM_24.csv.join.4.txt.dir/Exp1_BestClusterMap_LEIGS_KM_24.csv.join.4.txt.change
- SCENARIO_2_MODIFIED/total.txt.total.txt.dir/Exp1_BestClusterMap_LEIGS_KM_24.csv.join.4.txt.dir/Exp1_BestClusterMap_LEIGS_KM_24.csv.join.4.txt.change.gce
- SCENARIO_2_MODIFIED/total.txt.total.txt.dir/Exp1_BestClusterMap_LEIGS_KM_24.csv.join.4.txt.dir/Exp1_BestClusterMap_LEIGS_KM_24.csv.join.4.txt.change.gce.CIM
- SCENARIO_2_MODIFIED/total.txt.total.txt.dir/Exp1_BestClusterMap_LEIGS_KM_24.csv.join.4.txt.dir/Exp1_BestClusterMap_LEIGS_KM_24.csv.join.4.txt.change.gce.html
- SCENARIO_2_MODIFIED/total.txt.total.txt.dir/Exp1_BestClusterMap_LEIGS_KM_24.csv.join.4.txt.dir/Exp1_BestClusterMap_LEIGS_KM_24.csv.join.4.txt.change.gce.xls
- SCENARIO_2_MODIFIED/total.txt.total.txt.dir/Exp1_BestClusterMap_LEIGS_KM_24.csv.join.4.txt.dir/Exp1_BestClusterMap_LEIGS_KM_24.csv.join.4.txt.change.html
- SCENARIO_2_MODIFIED/total.txt.total.txt.dir/Exp1_BestClusterMap_LEIGS_KM_24.csv.join.4.txt.dir/Exp1_BestClusterMap_LEIGS_KM_24.csv.join.4.txt.change.xls
- SCENARIO_2_MODIFIED/total.txt.total.txt.dir/Exp1_BestClusterMap_LEIGS_KM_24.csv.join.4.txt.dir/index.html
- SCENARIO_2_MODIFIED/total.txt.total.txt.dir/Exp1_BestClusterMap_LEIGS_KM_24.csv.join.5.txt.dir/
- SCENARIO_2_MODIFIED/total.txt.total.txt.dir/Exp1_BestClusterMap_LEIGS_KM_24.csv.join.5.txt.dir/Exp1_BestClusterMap_LEIGS_KM_24.csv.join.5.txt.change
- SCENARIO_2_MODIFIED/total.txt.total.txt.dir/Exp1_BestClusterMap_LEIGS_KM_24.csv.join.5.txt.dir/Exp1_BestClusterMap_LEIGS_KM_24.csv.join.5.txt.change.gce
- SCENARIO_2_MODIFIED/total.txt.total.txt.dir/Exp1_BestClusterMap_LEIGS_KM_24.csv.join.5.txt.dir/Exp1_BestClusterMap_LEIGS_KM_24.csv.join.5.txt.change.gce.CIM
- SCENARIO_2_MODIFIED/total.txt.total.txt.dir/Exp1_BestClusterMap_LEIGS_KM_24.csv.join.5.txt.dir/Exp1_BestClusterMap_LEIGS_KM_24.csv.join.5.txt.change.gce.html
- SCENARIO_2_MODIFIED/total.txt.total.txt.dir/Exp1_BestClusterMap_LEIGS_KM_24.csv.join.5.txt.dir/Exp1_BestClusterMap_LEIGS_KM_24.csv.join.5.txt.change.gce.xls
- SCENARIO_2_MODIFIED/total.txt.total.txt.dir/Exp1_BestClusterMap_LEIGS_KM_24.csv.join.5.txt.dir/Exp1_BestClusterMap_LEIGS_KM_24.csv.join.5.txt.change.html
- SCENARIO_2_MODIFIED/total.txt.total.txt.dir/Exp1_BestClusterMap_LEIGS_KM_24.csv.join.5.txt.dir/Exp1_BestClusterMap_LEIGS_KM_24.csv.join.5.txt.change.xls
- SCENARIO_2_MODIFIED/total.txt.total.txt.dir/Exp1_BestClusterMap_LEIGS_KM_24.csv.join.5.txt.dir/index.html
- SCENARIO_2_MODIFIED/total.txt.total.txt.dir/Exp1_BestClusterMap_LEIGS_KM_24.csv.join.6.txt.dir/
- SCENARIO_2_MODIFIED/total.txt.total.txt.dir/Exp1_BestClusterMap_LEIGS_KM_24.csv.join.6.txt.dir/Exp1_BestClusterMap_LEIGS_KM_24.csv.join.6.txt.change
- SCENARIO_2_MODIFIED/total.txt.total.txt.dir/Exp1_BestClusterMap_LEIGS_KM_24.csv.join.6.txt.dir/Exp1_BestClusterMap_LEIGS_KM_24.csv.join.6.txt.change.gce
- SCENARIO_2_MODIFIED/total.txt.total.txt.dir/Exp1_BestClusterMap_LEIGS_KM_24.csv.join.6.txt.dir/Exp1_BestClusterMap_LEIGS_KM_24.csv.join.6.txt.change.gce.CIM
- SCENARIO_2_MODIFIED/total.txt.total.txt.dir/Exp1_BestClusterMap_LEIGS_KM_24.csv.join.6.txt.dir/Exp1_BestClusterMap_LEIGS_KM_24.csv.join.6.txt.change.gce.html
- SCENARIO_2_MODIFIED/total.txt.total.txt.dir/Exp1_BestClusterMap_LEIGS_KM_24.csv.join.6.txt.dir/Exp1_BestClusterMap_LEIGS_KM_24.csv.join.6.txt.change.gce.xls
- SCENARIO_2_MODIFIED/total.txt.total.txt.dir/Exp1_BestClusterMap_LEIGS_KM_24.csv.join.6.txt.dir/Exp1_BestClusterMap_LEIGS_KM_24.csv.join.6.txt.change.html
- SCENARIO_2_MODIFIED/total.txt.total.txt.dir/Exp1_BestClusterMap_LEIGS_KM_24.csv.join.6.txt.dir/Exp1_BestClusterMap_LEIGS_KM_24.csv.join.6.txt.change.xls
- SCENARIO_2_MODIFIED/total.txt.total.txt.dir/Exp1_BestClusterMap_LEIGS_KM_24.csv.join.6.txt.dir/index.html
- SCENARIO_2_MODIFIED/total.txt.total.txt.dir/Exp1_BestClusterMap_LEIGS_KM_24.csv.join.7.txt.dir/
- SCENARIO_2_MODIFIED/total.txt.total.txt.dir/Exp1_BestClusterMap_LEIGS_KM_24.csv.join.7.txt.dir/Exp1_BestClusterMap_LEIGS_KM_24.csv.join.7.txt.change
- SCENARIO_2_MODIFIED/total.txt.total.txt.dir/Exp1_BestClusterMap_LEIGS_KM_24.csv.join.7.txt.dir/Exp1_BestClusterMap_LEIGS_KM_24.csv.join.7.txt.change.gce
- SCENARIO_2_MODIFIED/total.txt.total.txt.dir/Exp1_BestClusterMap_LEIGS_KM_24.csv.join.7.txt.dir/Exp1_BestClusterMap_LEIGS_KM_24.csv.join.7.txt.change.gce.CIM
- SCENARIO_2_MODIFIED/total.txt.total.txt.dir/Exp1_BestClusterMap_LEIGS_KM_24.csv.join.7.txt.dir/Exp1_BestClusterMap_LEIGS_KM_24.csv.join.7.txt.change.gce.html
- SCENARIO_2_MODIFIED/total.txt.total.txt.dir/Exp1_BestClusterMap_LEIGS_KM_24.csv.join.7.txt.dir/Exp1_BestClusterMap_LEIGS_KM_24.csv.join.7.txt.change.gce.xls
- SCENARIO_2_MODIFIED/total.txt.total.txt.dir/Exp1_BestClusterMap_LEIGS_KM_24.csv.join.7.txt.dir/Exp1_BestClusterMap_LEIGS_KM_24.csv.join.7.txt.change.html
- SCENARIO_2_MODIFIED/total.txt.total.txt.dir/Exp1_BestClusterMap_LEIGS_KM_24.csv.join.7.txt.dir/Exp1_BestClusterMap_LEIGS_KM_24.csv.join.7.txt.change.xls
- SCENARIO_2_MODIFIED/total.txt.total.txt.dir/Exp1_BestClusterMap_LEIGS_KM_24.csv.join.7.txt.dir/index.html
- SCENARIO_2_MODIFIED/total.txt.total.txt.dir/Exp1_BestClusterMap_LEIGS_KM_24.csv.join.8.txt.dir/
- SCENARIO_2_MODIFIED/total.txt.total.txt.dir/Exp1_BestClusterMap_LEIGS_KM_24.csv.join.8.txt.dir/Exp1_BestClusterMap_LEIGS_KM_24.csv.join.8.txt.change
- SCENARIO_2_MODIFIED/total.txt.total.txt.dir/Exp1_BestClusterMap_LEIGS_KM_24.csv.join.8.txt.dir/Exp1_BestClusterMap_LEIGS_KM_24.csv.join.8.txt.change.gce
- SCENARIO_2_MODIFIED/total.txt.total.txt.dir/Exp1_BestClusterMap_LEIGS_KM_24.csv.join.8.txt.dir/Exp1_BestClusterMap_LEIGS_KM_24.csv.join.8.txt.change.gce.CIM
- SCENARIO_2_MODIFIED/total.txt.total.txt.dir/Exp1_BestClusterMap_LEIGS_KM_24.csv.join.8.txt.dir/Exp1_BestClusterMap_LEIGS_KM_24.csv.join.8.txt.change.gce.CIM.dir/
- SCENARIO_2_MODIFIED/total.txt.total.txt.dir/Exp1_BestClusterMap_LEIGS_KM_24.csv.join.8.txt.dir/Exp1_BestClusterMap_LEIGS_KM_24.csv.join.8.txt.change.gce.CIM.dir/cgi_user_form.html
- SCENARIO_2_MODIFIED/total.txt.total.txt.dir/Exp1_BestClusterMap_LEIGS_KM_24.csv.join.8.txt.dir/Exp1_BestClusterMap_LEIGS_KM_24.csv.join.8.txt.change.gce.CIM.dir/cgi_user_info.html
- SCENARIO_2_MODIFIED/total.txt.total.txt.dir/Exp1_BestClusterMap_LEIGS_KM_24.csv.join.8.txt.dir/Exp1_BestClusterMap_LEIGS_KM_24.csv.join.8.txt.change.gce.CIM.dir/cgi_user_matrix.gif
- SCENARIO_2_MODIFIED/total.txt.total.txt.dir/Exp1_BestClusterMap_LEIGS_KM_24.csv.join.8.txt.dir/Exp1_BestClusterMap_LEIGS_KM_24.csv.join.8.txt.change.gce.CIM.dir/cgi_user_matrix.html
- SCENARIO_2_MODIFIED/total.txt.total.txt.dir/Exp1_BestClusterMap_LEIGS_KM_24.csv.join.8.txt.dir/Exp1_BestClusterMap_LEIGS_KM_24.csv.join.8.txt.change.gce.CIM.dir/cgi_user_matrix.ps
- SCENARIO_2_MODIFIED/total.txt.total.txt.dir/Exp1_BestClusterMap_LEIGS_KM_24.csv.join.8.txt.dir/Exp1_BestClusterMap_LEIGS_KM_24.csv.join.8.txt.change.gce.CIM.dir/cgi_user_matrix.txt
- SCENARIO_2_MODIFIED/total.txt.total.txt.dir/Exp1_BestClusterMap_LEIGS_KM_24.csv.join.8.txt.dir/Exp1_BestClusterMap_LEIGS_KM_24.csv.join.8.txt.change.gce.CIM.dir/cgi_user_x.html
- SCENARIO_2_MODIFIED/total.txt.total.txt.dir/Exp1_BestClusterMap_LEIGS_KM_24.csv.join.8.txt.dir/Exp1_BestClusterMap_LEIGS_KM_24.csv.join.8.txt.change.gce.CIM.dir/cgi_user_x.txt
- SCENARIO_2_MODIFIED/total.txt.total.txt.dir/Exp1_BestClusterMap_LEIGS_KM_24.csv.join.8.txt.dir/Exp1_BestClusterMap_LEIGS_KM_24.csv.join.8.txt.change.gce.CIM.dir/cgi_user_y.html
- SCENARIO_2_MODIFIED/total.txt.total.txt.dir/Exp1_BestClusterMap_LEIGS_KM_24.csv.join.8.txt.dir/Exp1_BestClusterMap_LEIGS_KM_24.csv.join.8.txt.change.gce.CIM.dir/cgi_user_y.txt
- SCENARIO_2_MODIFIED/total.txt.total.txt.dir/Exp1_BestClusterMap_LEIGS_KM_24.csv.join.8.txt.dir/Exp1_BestClusterMap_LEIGS_KM_24.csv.join.8.txt.change.gce.CIM.dir/cimlog.out
- SCENARIO_2_MODIFIED/total.txt.total.txt.dir/Exp1_BestClusterMap_LEIGS_KM_24.csv.join.8.txt.dir/Exp1_BestClusterMap_LEIGS_KM_24.csv.join.8.txt.change.gce.CIM.dir/convert.out
- SCENARIO_2_MODIFIED/total.txt.total.txt.dir/Exp1_BestClusterMap_LEIGS_KM_24.csv.join.8.txt.dir/Exp1_BestClusterMap_LEIGS_KM_24.csv.join.8.txt.change.gce.CIM.dir/Exp1_BestClusterMap_LEIGS_KM_24.csv.join.8.txt.change.gce.CIM
- SCENARIO_2_MODIFIED/total.txt.total.txt.dir/Exp1_BestClusterMap_LEIGS_KM_24.csv.join.8.txt.dir/Exp1_BestClusterMap_LEIGS_KM_24.csv.join.8.txt.change.gce.CIM.dir/menu.html
- SCENARIO_2_MODIFIED/total.txt.total.txt.dir/Exp1_BestClusterMap_LEIGS_KM_24.csv.join.8.txt.dir/Exp1_BestClusterMap_LEIGS_KM_24.csv.join.8.txt.change.gce.CIM.dir/r.in
- SCENARIO_2_MODIFIED/total.txt.total.txt.dir/Exp1_BestClusterMap_LEIGS_KM_24.csv.join.8.txt.dir/Exp1_BestClusterMap_LEIGS_KM_24.csv.join.8.txt.change.gce.CIM.dir/RETURNCODE
- SCENARIO_2_MODIFIED/total.txt.total.txt.dir/Exp1_BestClusterMap_LEIGS_KM_24.csv.join.8.txt.dir/Exp1_BestClusterMap_LEIGS_KM_24.csv.join.8.txt.change.gce.CIM.dir/userinputparam.txt
- SCENARIO_2_MODIFIED/total.txt.total.txt.dir/Exp1_BestClusterMap_LEIGS_KM_24.csv.join.8.txt.dir/Exp1_BestClusterMap_LEIGS_KM_24.csv.join.8.txt.change.gce.CIM.dir/xplclust.gif
- SCENARIO_2_MODIFIED/total.txt.total.txt.dir/Exp1_BestClusterMap_LEIGS_KM_24.csv.join.8.txt.dir/Exp1_BestClusterMap_LEIGS_KM_24.csv.join.8.txt.change.gce.CIM.dir/xplot.png
- SCENARIO_2_MODIFIED/total.txt.total.txt.dir/Exp1_BestClusterMap_LEIGS_KM_24.csv.join.8.txt.dir/Exp1_BestClusterMap_LEIGS_KM_24.csv.join.8.txt.change.gce.CIM.dir/yplclust.gif
- SCENARIO_2_MODIFIED/total.txt.total.txt.dir/Exp1_BestClusterMap_LEIGS_KM_24.csv.join.8.txt.dir/Exp1_BestClusterMap_LEIGS_KM_24.csv.join.8.txt.change.gce.CIM.dir/yplot.png
- SCENARIO_2_MODIFIED/total.txt.total.txt.dir/Exp1_BestClusterMap_LEIGS_KM_24.csv.join.8.txt.dir/Exp1_BestClusterMap_LEIGS_KM_24.csv.join.8.txt.change.gce.html
- SCENARIO_2_MODIFIED/total.txt.total.txt.dir/Exp1_BestClusterMap_LEIGS_KM_24.csv.join.8.txt.dir/Exp1_BestClusterMap_LEIGS_KM_24.csv.join.8.txt.change.gce.xls
- SCENARIO_2_MODIFIED/total.txt.total.txt.dir/Exp1_BestClusterMap_LEIGS_KM_24.csv.join.8.txt.dir/Exp1_BestClusterMap_LEIGS_KM_24.csv.join.8.txt.change.html
- SCENARIO_2_MODIFIED/total.txt.total.txt.dir/Exp1_BestClusterMap_LEIGS_KM_24.csv.join.8.txt.dir/Exp1_BestClusterMap_LEIGS_KM_24.csv.join.8.txt.change.xls
- SCENARIO_2_MODIFIED/total.txt.total.txt.dir/Exp1_BestClusterMap_LEIGS_KM_24.csv.join.8.txt.dir/index.html
- SCENARIO_2_MODIFIED/total.txt.total.txt.dir/Exp1_BestClusterMap_LEIGS_KM_24.csv.join.9.txt.dir/
- SCENARIO_2_MODIFIED/total.txt.total.txt.dir/Exp1_BestClusterMap_LEIGS_KM_24.csv.join.9.txt.dir/Exp1_BestClusterMap_LEIGS_KM_24.csv.join.9.txt.change
- SCENARIO_2_MODIFIED/total.txt.total.txt.dir/Exp1_BestClusterMap_LEIGS_KM_24.csv.join.9.txt.dir/Exp1_BestClusterMap_LEIGS_KM_24.csv.join.9.txt.change.gce
- SCENARIO_2_MODIFIED/total.txt.total.txt.dir/Exp1_BestClusterMap_LEIGS_KM_24.csv.join.9.txt.dir/Exp1_BestClusterMap_LEIGS_KM_24.csv.join.9.txt.change.gce.CIM
- SCENARIO_2_MODIFIED/total.txt.total.txt.dir/Exp1_BestClusterMap_LEIGS_KM_24.csv.join.9.txt.dir/Exp1_BestClusterMap_LEIGS_KM_24.csv.join.9.txt.change.gce.html
[truncated: 58 more entries]
