# Supplementary material for: RedundancyMiner: De-replication of redundant GO categories in microarray and proteomics analysis
Source: BMC Bioinformatics. 2011 Feb 10;12:52. doi: 10.1186/1471-2105-12-52 (PMC3223614; doi:10.1186/1471-2105-12-52)
Supplement: Additional file 8 — Retinal development HTGM download. compressed package of the results of running HTGM on the retinal development genes list. [file 1471-2105-12-52-S8.ZIP › SCENARIO_2_MODIFIED/Exp1_BestClusterMap_LEIGS_KM_24.csv.join.1.txt]

Rbm39
Nsfl1c
Nsun2
Ssr1
Nfkb2
Ywhag
Rpl7l1
Rab5a
Tmpo
Hp1bp3
Eif5
Ivns1abp
Chchd1
Ndufa9
Ing5
Siva1
Psd
Ptprd
4833427B12Rik
Fubp3
Cst3
Tom1
Msh2
Atp2b1
Dstn
Ints3
Dnmt1
H1f0
Tipin
Sdcbp
Vcan
2900010J23Rik
Gnai3
Ptbp2
Stag2
Flrt3
Bptf
Spag9
Erh
Vbp1
Oxct1
Utrn
Cript
Smarca4
AK122525
Mycn
Ccdc23
Smc2
Atp5b
Aco1
Nup50
C130032J12Rik
Creb1
Smad4
Pde2a
Tmem33
Hsd17b11
H47
Csrp2
Eif4g2
Rcc2
6330407G11Rik
Topbp1
