# Supplementary material for: RedundancyMiner: De-replication of redundant GO categories in microarray and proteomics analysis
Source: BMC Bioinformatics. 2011 Feb 10;12:52. doi: 10.1186/1471-2105-12-52 (PMC3223614; doi:10.1186/1471-2105-12-52)
Supplement: Additional file 8 — Retinal development HTGM download. compressed package of the results of running HTGM on the retinal development genes list. [file 1471-2105-12-52-S8.ZIP › SCENARIO_2_MODIFIED/Exp1_BestClusterMap_LEIGS_KM_24.csv.join.10.txt]

Wdr77
Arid1a
Tulp4
Fat1
Ran
Pbrm1
Ssb
Sgk
Slc30a9
Ube2v1
Orc6l
Ccng2
Doc2b
Enc1
Ptpn2
Hexa
Narg1
Smarcad1
Syce2
Ppm1b
Dct
Clpp
Sqle
Gja7
Mosc2
Aars
Suclg1
Rad21
Id2
Fmr1
Rps9
Frmd4a
Nudt4
Taf9
Mapk14
Rbl1
Eid1
Metrn
Atg3
Tomm70a
Ctsc
Eny2
Si
Socs7
Filip1
Tmem32
Rhoc
Bxdc1
Zmpste24
Csrp2bp
