# Supplementary material for: RedundancyMiner: De-replication of redundant GO categories in microarray and proteomics analysis
Source: BMC Bioinformatics. 2011 Feb 10;12:52. doi: 10.1186/1471-2105-12-52 (PMC3223614; doi:10.1186/1471-2105-12-52)
Supplement: Additional file 8 — Retinal development HTGM download. compressed package of the results of running HTGM on the retinal development genes list. [file 1471-2105-12-52-S8.ZIP › SCENARIO_2_MODIFIED/Exp1_BestClusterMap_LEIGS_KM_24.csv.join.11.txt]

BC055324
Rad51ap1
Ssr3
Wsb1
Gpbp1
Rfwd3
Acp1
Tpm3
Dbf4
2310028O11Rik
Speg
Otx2
6530403A03Rik
Capn7
Cct8
2700029M09Rik
Rai14
Strap
Tmem123
Tmem167
Serinc1
Trip6
Aldoa
AW548124
Rap1a
Serf1
Serf2
Rgs2
Foxd1
Enoph1
Abcf1
Cdca4
Wdr3
Itm2b
Pdha1
Qk
Anp32e
Rkhd2
Ptpn11
Ptpn12
Acsm3
Zc3h14
Ahsa1
Eif1b
Exod1
Pex6
Aldh1a7
Mcm5
Mknk2
Eif4a3
Nlk
Cdk8
Gmfb
Ipo4
Rbm17
Hells
Ssbp1
Gars
Sfrs3
Sfrs5
Sfrs9
Dkc1
Pigq
Taf10
2010309E21Rik
Dnmt3b
Isoc1
Irs4
Prkcn
Cse1l
Lsm6
Atp11c
Lrrc59
Scyl1
Abcd3
2810026P18Rik
Lbr
Ctsl
Cuedc2
Psmc6
1500032L24Rik
Cp
AU022870
Vcp
Shcbp1
Skp2
Ptplb
Api5
2810407C02Rik
BC021395
1810009A15Rik
Eif4g1
Prim1
Ubqln1
Ubqln2
Azin1
Eml5
2310003F16Rik
