# Supplementary material for: RedundancyMiner: De-replication of redundant GO categories in microarray and proteomics analysis
Source: BMC Bioinformatics. 2011 Feb 10;12:52. doi: 10.1186/1471-2105-12-52 (PMC3223614; doi:10.1186/1471-2105-12-52)
Supplement: Additional file 8 — Retinal development HTGM download. compressed package of the results of running HTGM on the retinal development genes list. [file 1471-2105-12-52-S8.ZIP › SCENARIO_2_MODIFIED/Exp1_BestClusterMap_LEIGS_KM_24.csv.join.12.txt]

Mtx1
Tpi1
Psmd6
Hspa4
Psat1
Prkaca
4921533L14Rik
Mthfd1
Cnot2
Cnot7
Mcl1
Actr3
Sox2
Prkar2a
Ddr1
Hnrpa2b1
Klhdc3
Hsp110
Hif1a
Nme1
Trip13
Cdca5
Prpf6
Zcd1
Akr1b3
Bub1b
Glrx5
Eif3s1
Gtpbp9
Sf3a2
Aldh1a1
Cacybp
Farsb
Mcm7
Pa2g4
C1qbp
Cdk4
Tbcb
Pold1
1110005A23Rik
Zfp574
Hsp90ab1
Fbxl10
Npc2
Sfrs7
Phgdh
Psmb6
Iars
Gltscr2
Zwint
Marcksl1
Dpysl2
Ptn
Gyg
March5
Higd1a
Actl6a
Pbx3
Gpx1
Rplp1
Atad3a
Six3
Six6
Fdft1
Sec11a
2610002J02Rik
Psip1
Btg1
Mtmr4
Fh1
Zmynd11
Smarce1
Cndp2
Rnf26
Eif2s1
Arl1
Zranb2
Ssrp1
Zfand3
Tmed9
Poldip3
Cfl2
Hist2h2be
Lasp1
Ppp1cb
Fstl1
Sucla2
EG382421
