# Supplementary material for: RedundancyMiner: De-replication of redundant GO categories in microarray and proteomics analysis
Source: BMC Bioinformatics. 2011 Feb 10;12:52. doi: 10.1186/1471-2105-12-52 (PMC3223614; doi:10.1186/1471-2105-12-52)
Supplement: Additional file 8 — Retinal development HTGM download. compressed package of the results of running HTGM on the retinal development genes list. [file 1471-2105-12-52-S8.ZIP › SCENARIO_2_MODIFIED/Exp1_BestClusterMap_LEIGS_KM_24.csv.join.14.txt]

Chd4
Hiat1
Dtx4
Fyn
Mogat2
Spin1
Cxadr
AA407659
AI427515
Klc1
Scara3
2810003C17Rik
Rab28
Coq4
Sgcg
Golph3
Apc2
A830080D01Rik
Khdrbs3
Slc24a5
Med25
Pdlim5
B430203M17Rik
Erp29
6330503K22Rik
Efemp1
Lgals1
C530043G21Rik
Trpm1
Nav1
Prnp
Piga
Csdc2
Fst
Pafah1b1
Fzd2
Chfr
Tpd52
Bcap29
Atp13a1
Sssca1
Tmem141
Tmem176a
Tmem176b
Gna11
1110014K08Rik
Azi2
Igfbp5
Gas1
Mrpl12
Usp32
2510012J08Rik
A530082C11Rik
Emg1
Dmwd
Cd8a
Ldlr
Tgm2
D10Wsu52e
2410014A08Rik
Herpud2
Sesn1
Zdhhc17
Znhit1
Tspyl1
Cdc45l
Gulp1
Xpnpep1
Pdia5
Amph
2900010M23Rik
Agtpbp1
Prkar1a
Pitpnb
Usp45
Rbms1
Dnajb11
Insig1
