# Supplementary material for: RedundancyMiner: De-replication of redundant GO categories in microarray and proteomics analysis
Source: BMC Bioinformatics. 2011 Feb 10;12:52. doi: 10.1186/1471-2105-12-52 (PMC3223614; doi:10.1186/1471-2105-12-52)
Supplement: Additional file 8 — Retinal development HTGM download. compressed package of the results of running HTGM on the retinal development genes list. [file 1471-2105-12-52-S8.ZIP › SCENARIO_2_MODIFIED/Exp1_BestClusterMap_LEIGS_KM_24.csv.join.15.txt]

Hnrpd
Ung
Kpnb1
Yy1
4933439C20Rik+236604:LOC236604
Fau
Caprin1
Cbfb
Rnf2
Rps27l
Clk1
Nbr1
Nudt21
Mif
Pnn
Tmed10
Ddx18
Tmem165
Skil
Aprt
Pkig
Sephs1
Fbl
Itm2a
Psma1
Kif2c
Eif4ebp1
Appbp1
Gkap1
Eif4e2
D430039N05Rik
Eed
Btf3
Epc2
Ccnd2
Map3k4
Rab2
Pisd
Ndufb3
Mars
8430410K20Rik
2610039C10Rik
Hnrpdl
Hip2
Mrg1
Mpzl1
Rcn2
Rpl41
Gtf3c4
Mab21l2
Hmga2
Smc4
Urod
Rabl4
Zfand6
Top2b
Upf3b
Mdk
Arl6ip4
Spsb4
Mrpl3
Ppp1r15b
Rpl12
Rpl13
