# Supplementary material for: RedundancyMiner: De-replication of redundant GO categories in microarray and proteomics analysis
Source: BMC Bioinformatics. 2011 Feb 10;12:52. doi: 10.1186/1471-2105-12-52 (PMC3223614; doi:10.1186/1471-2105-12-52)
Supplement: Additional file 8 — Retinal development HTGM download. compressed package of the results of running HTGM on the retinal development genes list. [file 1471-2105-12-52-S8.ZIP › SCENARIO_2_MODIFIED/Exp1_BestClusterMap_LEIGS_KM_24.csv.join.16.txt]

Gmpr
Zfp289
Sympk
Hbb-bh1
Cnr1
Dtx1
Abca4
Fat4
Efcbp2
Trim37
Opa1
Slc45a2
Pitpnc1
Tpm2
Psmd7
C1qtnf5+259172:Mfrp
Ftl1
Six6os1
Ftl2
D530005L17Rik
Gnpda2
Adamts1
Araf
Col8a1
p
Dusp6
Dusp7
Fbxl3
Crym
Cnot4
Phf15
Dohh
Slc25a16
Tyr
Sox6
Ang1
AI747699
Plk2
Bnc2
Camta1
Obfc2a
Htra1
3110043O21Rik
Yod1
Camk2n1
Gmppa
Ulk2
Upk1b
Cryab
Ccdc86
Gabrb3
Fusip1
Slc9a3r2
2410129H14Rik
Hmgcr
Anxa5
Enox2
Shf
Tacstd1
Crtap
Ank
Tdrd7
Dst
Grrp1
Ppm1k
2010107G23Rik
Ccpg1
Derl2
5730419I09Rik
Car8
Ube2g1
Mfrp
Nedd9
0610010D24Rik
Zfp68
Wdr55
A230046K03Rik
Cgnl1
Ssbp2
Lyzs
Lamb1-1
Itga6
Lemd3
Aup1
Utx
0610013E23Rik
Lyz
Pgbd5
Psmb1
Xpo5
Nkiras1
Rab38
Kif16b
Rbed1
Dtna
Arrdc3
Cldn12
Zfp654
Ntf3
Brsk2
Acyp2
Vldlr
Postn
Fcho2
Lhfp
Guca1b
Gnl3l
C1qtnf5
Gemin5
Klhl24
Erc2
Bace2
Hk2
Gnai1
Krit1
Ccnf
Tmem108
Herc3
D11Wsu99e
Nid1
Scn5a
4921524J17Rik
Dpp7
Dhodh
Kdr
Aftph
Steap2
Rec8L1
Rnaseh2a
Ranbp6
Cep192
Zfp503
Mett5d1
Abcd1
C2
1110051M20Rik
Ogn
Syne2
Suhw3
C030011O14Rik
Scml2
Cgn
Nipa1
Slc13a3
Cyp46a1
Cklf
Pgm3
Serping1
Bcl11b
Cog1
Creb3
Tmem30a
Amd1
Amd2
Kctd9
Irx3
Plcg2
Elac2
4932442K08Rik
Nolc1
Cugbp2
Galnt10
Lrig3
6430537H07Rik
Pip5k1b
