# Supplementary material for: RedundancyMiner: De-replication of redundant GO categories in microarray and proteomics analysis
Source: BMC Bioinformatics. 2011 Feb 10;12:52. doi: 10.1186/1471-2105-12-52 (PMC3223614; doi:10.1186/1471-2105-12-52)
Supplement: Additional file 8 — Retinal development HTGM download. compressed package of the results of running HTGM on the retinal development genes list. [file 1471-2105-12-52-S8.ZIP › SCENARIO_2_MODIFIED/Exp1_BestClusterMap_LEIGS_KM_24.csv.join.17.txt]

Hnrpr
Metap2
Hnrpu
Snrpa1
Tsr1
Cnbp
Cct3
Invs
EG622339
Tex10
Gapdh
Sod1
Bzw1
Atp2a2
Edf1
EG277333
Rps24
Tceb2
Kif22
4921506J03Rik
2900073G15Rik
Ndufa5
Sepw1
Arbp
Vim
Pgd
Eif3s8
Arih2
Khdrbs1
Lamp2
Eef1d
Mcm4
Ccar1
3300001P08Rik
Rpl34
Zfp36l1
Atp5c1
Rbm10
Pfn2
Wdr57
Cox7a2
Hnrph1
Cdc20
Hars
Snx17
Ndufv2
Park7
Ptges3
Ngdn
Bat1a
Phb2
OTTMUSG00000005300
Ddx39
Rrs1
Mrpl11
Usp39
Ddx3x
Ndufs8
Pabpn1
Srr
Grn
Dtymk
Tdg
EG624367
Rpl18
