# Supplementary material for: RedundancyMiner: De-replication of redundant GO categories in microarray and proteomics analysis
Source: BMC Bioinformatics. 2011 Feb 10;12:52. doi: 10.1186/1471-2105-12-52 (PMC3223614; doi:10.1186/1471-2105-12-52)
Supplement: Additional file 8 — Retinal development HTGM download. compressed package of the results of running HTGM on the retinal development genes list. [file 1471-2105-12-52-S8.ZIP › SCENARIO_2_MODIFIED/Exp1_BestClusterMap_LEIGS_KM_24.csv.join.18.txt]

Gmps
Dynll2
2410015N17Rik
Eps15
Noc4l
Ncam1
Rnf38
Mrps25
Hes6
Sypl
Tbrg4
Zwilch
Ywhah
Rnf4
Mmd
Slc30a1
Cct7
Thrap6
Vax2
E2f7
Ncoa2
Arl4c
Slc8a3
Ga17
B230208H17Rik
Slc12a2
Cmas
EG432649
Foxp2
Nhp2l1
Usp9x
Csf1r
Zfml
Heph
Fkbp4
Mcm10
1810007M14Rik
Cthrc1
Gtf2h5
1700029F09Rik
Ppm1m
Elavl1
Crispld2
Fubp1
Lrba
Ncor1
Alg11
Ift74
Gpc4
Pold3
Crsp2
Rbm12
Thap4
Appl2
Nrip1
Dock7
Tial1
Rab1
Lsmd1
Taf13
Rbpms2
Sepp1
Crebzf
Drg1
Matr3
Spc24
March8
Zfp771
Zfp191
Tmem107
Heatr1
Ppp1r14b
Dach1
Msi2
Tle4
Cyb5r4
Akap8
Mab21l1
Cspp1
Ahcy
Sfrs10
Mpdz
Sh3glb1
Fasn
Tusc3
Hn1l
1190002N15Rik
Pkp4
Stch
2610001J05Rik
Tmem157
Sh3bgrl
AI597468
Cenpc1
Rxrb
Klf7
Myh9
Ube2f
Cmpk
Tia1
