# Supplementary material for: RedundancyMiner: De-replication of redundant GO categories in microarray and proteomics analysis
Source: BMC Bioinformatics. 2011 Feb 10;12:52. doi: 10.1186/1471-2105-12-52 (PMC3223614; doi:10.1186/1471-2105-12-52)
Supplement: Additional file 8 — Retinal development HTGM download. compressed package of the results of running HTGM on the retinal development genes list. [file 1471-2105-12-52-S8.ZIP › SCENARIO_2_MODIFIED/Exp1_BestClusterMap_LEIGS_KM_24.csv.join.19.txt]

Centb2
Fgf9
B3gnt5
Glt8d3
Csnk2a1
Exo1
Zfp711
Tmem160
Rrm2
Atp6ap2
Xpr1
Tacc3
B230118H07Rik
Rrp15
Eif3s9
Ebna1bp2
Stx4a
D0HXS9928E
Reln
Hdgfrp3
Srp72
Timp2
Bicd2
Tyrp1
Rdh10
Sfrs2
Pitpnm1
Pcbp4
Rad23b
Fzd1
Pdk1
Fzd7
Cul5
Etfa
Wwc1
Arhgap21
Atp1a1
Slc2a3
Bmf
Mrpl19
Tle1
Ckb
Atp5h
Slc4a7
Apc
Lin7c
Ckap4
Lrrn1
Pcmtd2
