# Supplementary material for: RedundancyMiner: De-replication of redundant GO categories in microarray and proteomics analysis
Source: BMC Bioinformatics. 2011 Feb 10;12:52. doi: 10.1186/1471-2105-12-52 (PMC3223614; doi:10.1186/1471-2105-12-52)
Supplement: Additional file 8 — Retinal development HTGM download. compressed package of the results of running HTGM on the retinal development genes list. [file 1471-2105-12-52-S8.ZIP › SCENARIO_2_MODIFIED/Exp1_BestClusterMap_LEIGS_KM_24.csv.join.2.txt]

Armet
Gpatc4
Cbfa2t2
Rsrc2
Klhl7
Sorbs2
Csnk1g3
Fastkd3
Stub1
Cyp51
Tmem1
2610024E20Rik
Bmi1
Cnot6
Utp6
Ppp1r16a
Cntnap2
Tubb2a
Pcsk5
6720458F09Rik
Ahctf1
Lxn
Tfam
Tmtc4
Baz2b
2410019A14Rik
Fam18b
Pno1
Eif4a2
Thap7
2610003J06Rik
Dock1
Fgfr1op
Trmt1
Raf1
Masp2
Trappc6b
Mllt10
Pmf1
1110032A13Rik
Rwdd4a
Ppp1r2
Cstf2
Hsd17b7
Prei3
Dtl
Gtf2e1
Arhgap29
Ddt
Rps6ka6
Ift81
Gpt2
Lsm4
0610010F05Rik
Ranbp2
Ap3s1
Ppil4
Atad5
Ttrap
Sfrs15
Nup54
Polr2f
Tmed5
Srm
Ncapg2
Tspyl4
Cadm1
Rrbp1
Mrpl2
Oxr1
St8sia1
Birc5
