# Supplementary material for: RedundancyMiner: De-replication of redundant GO categories in microarray and proteomics analysis
Source: BMC Bioinformatics. 2011 Feb 10;12:52. doi: 10.1186/1471-2105-12-52 (PMC3223614; doi:10.1186/1471-2105-12-52)
Supplement: Additional file 8 — Retinal development HTGM download. compressed package of the results of running HTGM on the retinal development genes list. [file 1471-2105-12-52-S8.ZIP › SCENARIO_2_MODIFIED/Exp1_BestClusterMap_LEIGS_KM_24.csv.join.20.txt]

Cnn3
Foxk1
Mylk
Prmt2
Leo1
Clu
Napg
Dmtf1
Stx7
Dusp16
Nfxl1
Eif2s3y
Glce
Exoc1
Pcolce
Rg9mtd2
2810403A07Rik
Mterfd1
Sod2
Zhx1
B230118G17Rik
Pin1
2310001A20Rik
Nras
BC018507
Sall4
D030056L22Rik
Gm440
Krt10
BB220380
Mlstd2
Arhgap12
Rrp1b
Tmem57
Hist1h1c
3110001I20Rik
Stam
Gcat
Trim2
Lcmt1
Phlpp
Pdpk1
Trp53bp1
Dnajb9
Ipo8
Rbm16
Crsp9
Hisppd1
Ints2
Atrx
Rnf13
0610011F06Rik
1700019E19Rik
Stk38
Zik1
Tmeff1
Phtf2
G430022H21Rik
Pja2
Mfsd3
D14Ertd231e
Gcn5l2
BC085271
Sars
Set
Phf6
Tmem180
D030016E14Rik
Tspan14
Abi1
Zfp37
Atp2c1
Pprc1
Sirt1
Fbxo33
Dsel
Hdac6
Eif1ay
Osbpl8
Stt3a
Ctss
Bmpr1b
Slc4a1
Igf1r
Asb7
Recql4
Ptprz1
Rhou
Krcc1
Ube2n
