# Supplementary material for: RedundancyMiner: De-replication of redundant GO categories in microarray and proteomics analysis
Source: BMC Bioinformatics. 2011 Feb 10;12:52. doi: 10.1186/1471-2105-12-52 (PMC3223614; doi:10.1186/1471-2105-12-52)
Supplement: Additional file 8 — Retinal development HTGM download. compressed package of the results of running HTGM on the retinal development genes list. [file 1471-2105-12-52-S8.ZIP › SCENARIO_2_MODIFIED/Exp1_BestClusterMap_LEIGS_KM_24.csv.join.21.txt]

Scoc
Gnb4
Foxg1
Sytl2
Klhl2
Pdgfa
4631426J05Rik
Car12
Fus
Tsr2
Hes5
4932438A13Rik
Scamp1
Kif5c
B630005N14Rik
Shprh
Dusp12
Hsd11b2
Dlc1
Kcnk1
Pcf11
Depdc1a
Copb1
Aplp1
Tm2d1
Ppp2r4
Yes1
Col3a1
Tspan33
Scrn1
Ank3
Rbmx2
Pop1
Plk1
Osgin2
2810485I05Rik
Mtap9
Rassf4
Ptcd1
Aebp2
Pqlc2
Prss23
Hba-a1
Syt11
Gpr172b
Odz4
Sp3
Iqgap2
Chuk
Arntl
Kif2a
Coro2b
Cplx3
Tloc1
Kbtbd11
Elavl2
Clpx
Pus7l
Stmn3
Selk
Car3
Map3k12
Zfp60
Zfp62
Appl1
Zc3h8
Hipk1
Ankrd32
Itga8
D10Bwg1364e
Etaa1
Rasgrp1
Nab1
Rab11a
Dkk1
Mapk1
Pcbp2
Hey1
Leprotl1
Ntn1
Spon1
Epha4
Mapk10
Olfm1
Gpr98
Ddc
BC020077
Thop1
Grhpr
4930431B11Rik
Dhx36
Xbp1
Slmo1
Ikzf5
Evc
1110007L15Rik
Cyb5r3
Myo1b
Ccne2
3110001A13Rik
Col4a2
Scyl3
Jag1
Sfrp1
Jarid1d
Snx27
EG633640
Katna1
Thex1
Tubgcp5
Pou4f1
Sv2b
Ephb2
Tmed2
Frmd5
Nudt11
Slc33a1
Rbm4
Slco4a1
Lrp2
B930006L02Rik
Syngr2
Yif1b
Lin7a
Smndc1
Tmem158
Bud31
Tubg1
Exosc4
Nnt
Ttc30a1
B4galnt4
Mmp2
