# Supplementary material for: RedundancyMiner: De-replication of redundant GO categories in microarray and proteomics analysis
Source: BMC Bioinformatics. 2011 Feb 10;12:52. doi: 10.1186/1471-2105-12-52 (PMC3223614; doi:10.1186/1471-2105-12-52)
Supplement: Additional file 8 — Retinal development HTGM download. compressed package of the results of running HTGM on the retinal development genes list. [file 1471-2105-12-52-S8.ZIP › SCENARIO_2_MODIFIED/Exp1_BestClusterMap_LEIGS_KM_24.csv.join.22.txt]

Col13a1
2610002M06Rik
Gtl2
Nr2f2
Cnn2
Hmgb1
3110004L20Rik
Car13
Traf3
Crabp1
Sec24d
Mettl6
Pitx2
Tacr3
Ehd1
Spry1
F630043A04Rik
Bcl2
Map4k5
Rnf6
Nt5dc2
Myb
Dusp1
Acsl4
Riok1
2010310D06Rik
D15Ertd621e
Tnfrsf21
Scube1
Ube1l2
1200015N20Rik
Cdc42ep3
Lcorl
Phf17
Bai3
Efhd1
Glcci1
Nol7
Ltbp1
Ltbp3
0910001A06Rik
Aldh18a1
Ccdc117
Bdnf
Scd1
Fyttd1
AW146242
Plekhb2
Cxcl5
Ifit2
6330409N04Rik
Akna
Sall1
Safb2
Csnk1e
Stxbp3a
Sp4
Zfhx4
Fabp3
Phf20l1
Fabp7
Gpnmb
Ing3
Nrcam
Mpeg1
E130016E03Rik
Greb1
D5Ertd593e
Dclre1a
1200016B10Rik
Dusp26
Chrnb4
Sbk1
Gtf2h4
Ppm1a
Ankrd6
Crbn
E130306M17Rik
Snca
Nol11
Pdlim4
Paxip1
Trim9
Armc8
Suclg2
Dab1
Id4
Nsl1
Mkrn1
Mynn
1700052N19Rik
Galk2
Ntrk2
Mgll
Etv3
Akr7a5
Garnl1
Nuak1
Pdk3
Eea1
Zfp386
Ccdc28a
Arsk
Epha5
Ptpn21
Stip1
Tagln2
Tbc1d12
Slc2a13
Commd5
Clip1
Rapgef6
Hcfc2
Irs2
Slc11a1
D730040F13Rik
6330439K17Rik
2810426N06Rik
Ela1
Gm266
Hars2
Brp44l
Rab3gap1
Cadps
RP23-211L7.2
2610030H06Rik
Dach2
Trib2
Tspan18
Cdc25b
Tmem14a
Rorb
Phyhipl
Tob1
Akap9
Nfat5
Vegfa
Kitl
Lrrc16
Suz12
Acot9
Arl2
Abat
Pfkl
Sema5a
Sema5b
Parp3
Pard3
Gprc5b
Brd8
Rbbp6
Gnaq
Ephb1
1110019K23Rik
Slc4a4
A230042K10Rik
Fen1
Afap1l2
Tbc1d23
BC049807
Nudt19
Morc3
Sulf2
3732412D22Rik
Tmem77
Rnase4
Rhobtb3
Ahr
Pkp2
Hmgb1-rs17
Yme1l1
Zfp704
Nefl
Map2k5
Tgfbi
St3gal6
Onecut2
2810416G20Rik
Fhod1
Fhod3
Lrig1
Gypc
Bre
Lrfn4
D1Ertd622e
Jmjd2c
Ak3l1
6430550H21Rik
Eml1
Acot10
Plekha5
