# Supplementary material for: RedundancyMiner: De-replication of redundant GO categories in microarray and proteomics analysis
Source: BMC Bioinformatics. 2011 Feb 10;12:52. doi: 10.1186/1471-2105-12-52 (PMC3223614; doi:10.1186/1471-2105-12-52)
Supplement: Additional file 8 — Retinal development HTGM download. compressed package of the results of running HTGM on the retinal development genes list. [file 1471-2105-12-52-S8.ZIP › SCENARIO_2_MODIFIED/Exp1_BestClusterMap_LEIGS_KM_24.csv.join.23.txt]

Idi1
Hnrpk
Hsp90b1
Rps15
Zc3h11a
Nup62
Ctps
Pax6
Ywhae
Tsc22d1
Neo1
Stx6
Pbk
2310037I24Rik
Timm23
4930548G07Rik
Rragd
Cggbp1
Mybbp1a
Ei24
Ncl
Eftud2
Dnaja1
Fnbp1l
Nufip2
Hsp90aa1
Rap1b
Rpn1
Lyar
Ppp2r1b
Eprs
Sae2
Smc1a
Slc39a6
Golph2
Ptprf
Klhl13
Lamp1
Tspan3
Psmc3ip
Nola1
Nola2
Marcks
Erdr1
Atf4
Rpl37
4933409K07Rik
Csda
Rufy2
Ccnd1
Hnrph3
Calm1
Sfrs6
Ccdc12
Zic3
Cdipt
Yaf2
Cdk2ap1
March6
Impa1
Tmem109
Gpx4
Mrps6
Tsn
Igfbp4
Lsm8
BC057893
Ube2d3
Ranbp5
Ccne1
1200011O22Rik
Lrrc57
Ldha
Foxj3
Slc38a6
Sfrp2
Rdx
Psmc2
Rnps1
Htatsf1
Slc39a10
Bmpr1a
Sdha
Tmsb4x
Cox6c
Adk
Pdia6
D3Ucla1
Rhoq
Btaf1
Timm8a1
Anapc5
Agrn
Bclaf1
Ube2e3
Hmgcs1
Cotl1
