# Supplementary material for: RedundancyMiner: De-replication of redundant GO categories in microarray and proteomics analysis
Source: BMC Bioinformatics. 2011 Feb 10;12:52. doi: 10.1186/1471-2105-12-52 (PMC3223614; doi:10.1186/1471-2105-12-52)
Supplement: Additional file 8 — Retinal development HTGM download. compressed package of the results of running HTGM on the retinal development genes list. [file 1471-2105-12-52-S8.ZIP › SCENARIO_2_MODIFIED/Exp1_BestClusterMap_LEIGS_KM_24.csv.join.24.txt]

Hnrpf
Slc25a5
Rpa1
Ubc
Hmgn1
Cttn
Hspa5
Hspa8
Ywhab
Serbp1
1110002E23Rik
Ywhaq
Actb
Ppib
Cct2
Srrm2
Eif4h
Vapa
Nucks1
Cox6b1
H2afz
Rpl27
Rpl29
Atp5j2
Samm50
Ndufa12
Gng5
Csnk1d
2010100O12Rik
Cdca8
Rps28
Ppp2r1a
Psma6
Uba52
Fkbp1a
Incenp
Nutf2
Atp6v1c2
Rpl13a
Gja1
Ndn
Sec61a1
Rpl36
Atpif1
Ythdf1
Prpf19
Limd2
Ints5
Sfrs1
Cbx3
EG433923
Fscn1
Oaz1
Sox11
Ndufb7
Ndufb9
Clns1a
Cox5a
Cox5b
Sf3b2
Acat2
Bms1
Mat2a
Impdh2
Tubb5
Ddx5
Cycs
Epl2
Rpl6
Lrrc58
Ldhb
Trim28
Snx22
Arl3
Prdx1
Atp5d
Hspd1
Naca
Zfp622
Rbbp7
Snrpb
Cfl1
Gns
Cox6a1
Rnasen
Gdi2
Hax1
