# Supplementary material for: RedundancyMiner: De-replication of redundant GO categories in microarray and proteomics analysis
Source: BMC Bioinformatics. 2011 Feb 10;12:52. doi: 10.1186/1471-2105-12-52 (PMC3223614; doi:10.1186/1471-2105-12-52)
Supplement: Additional file 8 — Retinal development HTGM download. compressed package of the results of running HTGM on the retinal development genes list. [file 1471-2105-12-52-S8.ZIP › SCENARIO_2_MODIFIED/Exp1_BestClusterMap_LEIGS_KM_24.csv.join.3.txt]

Dynlt3
Rgs16
Calu
Phlda1
Trim33
Chd9
Kif18a
Pknox2
AK129302
St6galnac2
Rras2
Notch1
Vax1
Ash1l
Ociad2
2610318N02Rik
Gclc
Nol1
Kif4
Ube2v2
Rb1
Nfyb
Mdn1
6530401N04Rik
Gspt1
Prpf4b
Sema3a
Taok1
Aldh6a1
Nup35
Krt18
Ints12
Sgce
Spire1
Dck
Rnf103
Nrarp
1810032O08Rik
Itfg1
Tmem178
BC011248
Gpsn2
Hbb-b1
Hbb-b2
2010204K13Rik
Ndufab1
Nup133
Wdr13
Ifrd1
Sc4mol
Phtf1
Pcaf
Lrpprc
Uap1l1
Fpgt
A030007L17Rik
Polr1e
Fzd4
Chx10
Fras1
Commd8
Klhl28
Crhbp
Zfp770
Rbpj
Ror2
0610011L14Rik
Mat2b
Vwc2
Cdh4
2010208K18Rik
Rab39b
Bad
Bax
Ranbp3
Sord
Endog
Lyrm5
Fezf2
Wdr40b
Dnm2
Sec23a
Kif13a
Tac1
Tmed1
Zdhhc14
Cdc14a
Inmt
Timm50
Pdpn
Rnf126
Zfp161
Nr1d2
Nrbf2
Sertad4
Sos1
Tram1l1
A430106J12Rik
D2Wsu81e
Uqcrc1
