# Supplementary material for: RedundancyMiner: De-replication of redundant GO categories in microarray and proteomics analysis
Source: BMC Bioinformatics. 2011 Feb 10;12:52. doi: 10.1186/1471-2105-12-52 (PMC3223614; doi:10.1186/1471-2105-12-52)
Supplement: Additional file 8 — Retinal development HTGM download. compressed package of the results of running HTGM on the retinal development genes list. [file 1471-2105-12-52-S8.ZIP › SCENARIO_2_MODIFIED/Exp1_BestClusterMap_LEIGS_KM_24.csv.join.4.txt]

Hs6st2
Gpm6b
Ttc14
Cdc42
Ches1
Chek1
Rasl11b
Gdpd1
Guf1
Zfp367
Fanca
Kif1b
Dusp9
Slc30a5
Gopc
Phf13
Zcchc9
Lynx1
Cacna1d
Zfp91
Hist1h2bc
Hist1h2be
Hist1h2bf
Hist1h2bg
Hist1h2bh
Hist1h2bk
Hist1h2bl
Hist1h2bm
Hist1h2bn
Hist1h2bp
Pcp4
Slc35b1
Hrsp12
Tjp2
Ddef2
D130058I21Rik
Ddx27
Cops2
Mcm3
Ngly1
Arl5a
Slc25a24
Frem2
Rpl30
Ccdc124
Fign
Pdcd11
Rnf11
Zfp91+12803:Cntf
Sav1
Sdc2
Frmd4b
Sema4f
Dnajc12
L1cam
Sostdc1
Kif3a
4933421E11Rik
Commd9
Clcn3
Tmem65
2310032F03Rik
Add3
Crot
Clmn
Rps6ka1
Pbx1
Ankib1
Pbx2
Luc7l2
Peli1
Ybx1
Gm71
Flrt2
Hist3h2a
Atp6v1h
Cd83
Usp33
Sec11c
Pcdh9
Edem1
Cxcr7
Ptov1
Smarca2
Smarca5
Myst4
Zfp276
Noc3l
Ankrd44
Wdr40a
Ogt
Tpx2
Emid1
3110050N22Rik
Pptc7
Zfp160
Map2k2
Vasn
Scyl1bp1
Lcor
Pcgf5
Epb4.1l2
Lsm14a
