# Supplementary material for: RedundancyMiner: De-replication of redundant GO categories in microarray and proteomics analysis
Source: BMC Bioinformatics. 2011 Feb 10;12:52. doi: 10.1186/1471-2105-12-52 (PMC3223614; doi:10.1186/1471-2105-12-52)
Supplement: Additional file 8 — Retinal development HTGM download. compressed package of the results of running HTGM on the retinal development genes list. [file 1471-2105-12-52-S8.ZIP › SCENARIO_2_MODIFIED/Exp1_BestClusterMap_LEIGS_KM_24.csv.join.5.txt]

Pdap1
Hnrpm
Npm1
Ttc13
Sfpq
Bola2
Rab14
Hspa9
Mettl9
Polr3k
Tardbp
Rnf7
Cct4
Ddx54
H19
2310061F22Rik
Tubb2b
Dvl1
Sin3b
Smarcc1
Arf6
Odz3
Anp32a
Mxd3
Rheb
Eif5a
Ampd2
Derl1
Nola3
Vdac3
Nol5a
Gmnn
Ndufv1
Odc1
Ndufb6
Ndufb8
D0H4S114
Fzd5
Mapre2
Cyc1
Ccnh
Pex13
Pnrc2
Cdt1
Sla2
Ddx1
Ube2d2
Rnaseh2c
2810410M20Rik
D19Bwg1357e
Lrrc17
Slc38a2
Eif2s2
2410127L17Rik
Prelid1
Stt3b
Sap18
Rpl15
1110008F13Rik
Mrfap1
