# Supplementary material for: RedundancyMiner: De-replication of redundant GO categories in microarray and proteomics analysis
Source: BMC Bioinformatics. 2011 Feb 10;12:52. doi: 10.1186/1471-2105-12-52 (PMC3223614; doi:10.1186/1471-2105-12-52)
Supplement: Additional file 8 — Retinal development HTGM download. compressed package of the results of running HTGM on the retinal development genes list. [file 1471-2105-12-52-S8.ZIP › SCENARIO_2_MODIFIED/Exp1_BestClusterMap_LEIGS_KM_24.csv.join.6.txt]

Wdr37
Neurod1
Ube2w
Gpm6a
Arid5b
Rgs13
Nsun3
Bnip1
Abca1
Col23a1
Col1a2
Prmt6
Klhl8
B3gnt2
Fap
Nt5c2
Pgm2l1
Camk1d
Atp6v1b1
Alcam
Slc40a1
Vac14
1110028C15Rik
Kif26b
Chodl
Serinc3
3110032G18Rik
Gpr177
Sox5
Hspa1a
Cldn1
Eras
Boc
Cd27
Lats2
Cttnbp2
Ppap2a
Spg3a
Npr3
Bbs7
Rgs8
Stk25
Ccdc82
Sema3e
Slc9a3r1
Eno2
Fabp9
Tbx20
Ndrg1
Hexb
Nap1l3
Rab2b
Lypd6
Fkbp7
Mvp
Ptprc
Dcc
Tmem56
Afp
Khdrbs2
Adhfe1
Elavl4
Rbm12b
Zfp182
Col12a1
Gpr146
Senp6
Tcf7l2
Vps13a
Fnbp1
Plxna2
Pter
Sumf1
Mlph
Rsbn1
Pcdh20
Msx1
Pld3
Tcerg1
Stxbp6
Wdfy1
Dock4
Itga4
Lemd1
Atrn
BC062127
Chn2
Fgd4
Ahnak
Lum
Dkk2
Etv1
Psd3
Ogfrl1
Cntn1
Nuak2
Sspn
Hmgcll1
Loh11cr2a
Mapk12
Endod1
Farp2
Rab27a
Lrrtm1
Tmem27
Kcna5
Sgpp1
Sgms1
Atxn2
Atp1a2
Mbnl3
Ccnc
Tbx3
Klhdc8b
Fut9
Ddit4l
Ap2a1
Myom2
Esrrg
Nid2
Mlana
Stag1
Tox
Negr1
Nkx6-1
4833424O15Rik
Usp34
OTTMUSG00000000421
Gadd45b
Myo6
Niban
Pcdh8
Ddx3y
Ttc30b
Myo5b
Nr2e1
Hdac9
Ccbe1
Rnf20
Rpe
Lonrf3
Trim63
Trim23
Jak2
Gbe1
Daam2
Cpne8
Aqp11
4921517N04Rik
Tubgcp2
Thbs1
Socs4
Nr3c1
A930008G19Rik
Nptx1
Sdpr
Dmd
C1ql3
Tasp1
Kctd8
Mthfs
Irx5
Elf1
Ascl1
2010012O05Rik
BC054438
Snap91
Tcfap2b
Zc3h7a
Hsd17b14
Mamdc2
Xlr4a
Xlr4b
Fstl5
Zfx
Arhgef7
Efcab1
Fgf18
Magee1
Ypel2
AA407452
AW551984
C430048L16Rik
A930001N09Rik
Emp1
