# Supplementary material for: RedundancyMiner: De-replication of redundant GO categories in microarray and proteomics analysis
Source: BMC Bioinformatics. 2011 Feb 10;12:52. doi: 10.1186/1471-2105-12-52 (PMC3223614; doi:10.1186/1471-2105-12-52)
Supplement: Additional file 8 — Retinal development HTGM download. compressed package of the results of running HTGM on the retinal development genes list. [file 1471-2105-12-52-S8.ZIP › SCENARIO_2_MODIFIED/Exp1_BestClusterMap_LEIGS_KM_24.csv.join.7.txt]

1110012J17Rik
Ankrd17
Prmt1
2410018M08Rik
Cntd1
Agtrl1
Fbn2
Igf2r
Tbl1xr1
Rnf138
Rnf139
Isca1
Reck
Ier3ip1
Tfdp2
Vash1
A430041B07Rik
B3galnt1
Pkia
Nope
Tox3
Ormdl2
Rad17
Seh1l
Chchd2
Grwd1
Zfp644
Casp2
Hus1
Zc3h15
Thoc3
Ddx21
Hn1
C1galt1c1
Tpd52l1
Pten
Txnip
Trp53bp2
Unkl
Gm603
Pnpla8
Wdfy3
Hddc2
Eaf1
Fbxl14
1700012G19Rik
Fnip1
Pdcd10
Cwf19l2
Uxt
Tnfaip8
Ids
Slc16a4
4933427D14Rik
Dnajc14
Dnmt3a
Phb
Wwc2
Rbp1
Rabggtb
Chst11
Mtfr1
Slmo2
Gas2l3
Bysl
Tm7sf3
Rbm26
Arid4b
Hdac2
Zfp238
Arl6
2310022M17Rik
Ebag9
Ndc80
Slain2
Becn1
Pkd2
Psmd13
Fbxw11
Rcbtb2
Cd1d1
Asns
Cpsf6
2810004N23Rik
Zkscan1
Galnt12
Fgf15
Mrpl28
Lgr4
