# Supplementary material for: RedundancyMiner: De-replication of redundant GO categories in microarray and proteomics analysis
Source: BMC Bioinformatics. 2011 Feb 10;12:52. doi: 10.1186/1471-2105-12-52 (PMC3223614; doi:10.1186/1471-2105-12-52)
Supplement: Additional file 8 — Retinal development HTGM download. compressed package of the results of running HTGM on the retinal development genes list. [file 1471-2105-12-52-S8.ZIP › SCENARIO_2_MODIFIED/Exp1_BestClusterMap_LEIGS_KM_24.csv.join.8.txt]

Pck2
Zfp597
Zfp248
Foxc1
Klhl4
C030014M07Rik
Megf10
Aasdhppt
Spty2d1
Bhlhb5
Zfp365
Adamts5
Stx3
Klf12
Rnf170
Scube2
Tmem85
Hectd2
Hfe2
Fbxl4
Tshz3
Cdc42ep4
Nol4
4930544G21Rik
B630019K06Rik
Prox1
Stam2
Cyp4v3
Usp14
Acbd4
Pcdh18
Pcdh19
Slc12a6
1110012M11Rik
Kbtbd7
Wdr44
A930038C07Rik
Foxp4
Rgs9bp
Rb1cc1
Rbpms
Hba-x
Ccdc80
Zbtb8os
9130213B05Rik
Sgk3
BC068110
C1d
Fkbp10
Atg4a
Dzip1
Ephx2
Ndrg2
Cited2
Rkhd1
S100a1
Anxa3
Gdap1
Col5a2
Clic6
Jun
Dll1
Cep76
Ptprm
Dcn
4933439F18Rik
Gm527
C77370
1200009O22Rik
Apoe
Insm1
Gpr143
Senp7
Chst7
Krr1
Tada3l
A030009H04Rik
9430020K01Rik
2810055F11Rik
Zfp536
Syn3
Dmrta2
Rhpn2
Spata1
Tnfaip3
Sfrs8
Zic4
BC031353
Tcp11l2
Ctbs
Wscd1
Mbd5
Sept4
Brms1l
Slc6a15
Rbp4
Prkg1
Wdr51b
Lix1
Vav3
Spaca3
Ppm2c
Tbx5
Pex16
Ahcyl1
Tcfec
Chpt1
4932441K18Rik
Tspan10
Cbwd1
Mageh1
B930008K04Rik
Rora
Tanc1
Tanc2
Btg2
Mtmr6
Wnt5a
Arid4a
Ppil5
Kpna1
Plek
Adssl1
Atp9a
Schip1
Smpdl3a
Hemgn
Ctsz
Tmem161b
Optn
Rspo3
E030049G20Rik
Pla2g5
Zc3hc1
Ctnnb1
Lrp8
Tgfb2
Rlbp1
Atp6v1e1
Kcnj3
Bmp2
Rhoj
Nrp2
Cftr
3200002M19Rik
Gpi1
Prrx1
Enpp2
Enpp4
Acta2
Xrcc4
AW049765
Zeb2
Ube2q2
2700081O15Rik
Fzd10
Gsbs
Egr1
