# Supplementary material for: RedundancyMiner: De-replication of redundant GO categories in microarray and proteomics analysis
Source: BMC Bioinformatics. 2011 Feb 10;12:52. doi: 10.1186/1471-2105-12-52 (PMC3223614; doi:10.1186/1471-2105-12-52)
Supplement: Additional file 8 — Retinal development HTGM download. compressed package of the results of running HTGM on the retinal development genes list. [file 1471-2105-12-52-S8.ZIP › SCENARIO_2_MODIFIED/Exp1_BestClusterMap_LEIGS_KM_24.csv.join.9.txt]

Igf2
Fbxo45
Metap1
Slbp
Nat12
Dr1
Apex1
Nek2
Acsl3
Pes1
E2f8
Qrsl1
Wdr46
Tufm
Snrpb2
Tmem55b
Ppp2r5e
6330403K07Rik
Psma4
Psma7
Wasf1
Cdc5l
Mll3
Tro
Atf1
Cdc7
Dnajb6
Syncrip
Edg3
Sltm
Trpm3
Pomp
Lars
Dkk3
Etf1
Nup85
Nudt5
Coro7
Sept7
Arfip1
Gm1673
D530033C11Rik
Gas5
Picalm
Cdkn1c
Fignl1
Wnt5b
Txndc13
Atad2
Sfxn1
Kpna4
Uqcrfs1
Dync1i2
Smyd2
Snrpf
Hbb-y
Creld2
Timm13
Arhgap11a
Soat1
Arl6ip1
Arl6ip2
Arl6ip6
Srp9
Exosc7
