# Supplementary material for: RedundancyMiner: De-replication of redundant GO categories in microarray and proteomics analysis
Source: BMC Bioinformatics. 2011 Feb 10;12:52. doi: 10.1186/1471-2105-12-52 (PMC3223614; doi:10.1186/1471-2105-12-52)
Supplement: Additional file 8 — Retinal development HTGM download. compressed package of the results of running HTGM on the retinal development genes list. [file 1471-2105-12-52-S8.ZIP › SCENARIO_2_MODIFIED/GM_SUMMARY_A.txt]

GENE LIST FILE: Exp1_BestClusterMap_LEIGS_KM_24.csv.join.3.txt
NUMBER OF ENRICHED GO CATEGORIES: 1

GO:0060284_regulation_of_cell_development:
   BAX  CDH4  NOTCH1  SEMA3A  VAX1  VWC2


GENE LIST FILE: Exp1_BestClusterMap_LEIGS_KM_24.csv.join.5.txt
NUMBER OF ENRICHED GO CATEGORIES: 2

GO:0006275_regulation_of_DNA_replication:
   CDT1  GMNN

GO:0008156_negative_regulation_of_DNA_replication:
   CDT1  GMNN


GENE LIST FILE: Exp1_BestClusterMap_LEIGS_KM_24.csv.join.8.txt
NUMBER OF ENRICHED GO CATEGORIES: 26

GO:0003018_vascular_process_in_circulatory_system:
   ACTA2  APOE  FOXC1  PTPRM

GO:0035150_regulation_of_tube_size:
   ACTA2  APOE  FOXC1  PTPRM

GO:0050880_regulation_of_blood_vessel_size:
   ACTA2  APOE  FOXC1  PTPRM

GO:0045669_positive_regulation_of_osteoblast_differentiation:
   BMP2  CTNNB1

GO:0007420_brain_development:
   CTNNB1  FOXC1  LRP8  PCDH18  PRKG1  RORA  SEPT4  WNT5A  ZEB2

GO:0048729_tissue_morphogenesis:
   BMP2  CTNNB1  FOXC1  JUN  PROX1  TBX5  TGFB2  WNT5A  ZEB2

GO:0007507_heart_development:
   CITED2  CTNNB1  FOXC1  FOXP4  NRP2  PROX1  RB1CC1  RBP4  TBX5  TGFB2

GO:0001501_skeletal_system_development:
   BMP2  COL5A2  CTNNB1  FOXC1  PRRX1  RBP4  SCHIP1  TGFB2

GO:0018149_peptide_cross-linking:
   A930038C07RIK  DCN

GO:0050654_chondroitin_sulfate_proteoglycan_metabolic_process:
   A930038C07RIK  DCN

GO:0001945_lymph_vessel_development:
   FOXC1  PROX1

GO:0048598_embryonic_morphogenesis:
   CTNNB1  FOXC1  FOXP4  PROX1  PRRX1  RBP4  RSPO3  TBX5  WNT5A  ZEB2

GO:0045785_positive_regulation_of_cell_adhesion:
   A930038C07RIK  CCDC80  CITED2  VAV3

GO:0006022_aminoglycan_metabolic_process:
   A930038C07RIK  DCN  FOXC1

GO:0022610_biological_adhesion:
   A930038C07RIK  CCDC80  CITED2  CTNNB1  PLEK  TGFB2  VAV3

GO:0001655_urogenital_system_development:
   BMP2  CTNNB1  FOXC1  RBP4  SCHIP1  WNT5A

GO:0030155_regulation_of_cell_adhesion:
   A930038C07RIK  CCDC80  CITED2  VAV3

GO:0045787_positive_regulation_of_cell_cycle:
   CITED2  PROX1  TGFB2

GO:0030203_glycosaminoglycan_metabolic_process:
   A930038C07RIK  DCN  FOXC1

GO:0048844_artery_morphogenesis:
   APOE  FOXC1  PROX1  PRRX1

GO:0007155_cell_adhesion:
   A930038C07RIK  CCDC80  CITED2  CTNNB1  PLEK  TGFB2  VAV3

GO:0006916_anti-apoptosis:
   CITED2  FOXC1  SGK3  ZC3HC1

GO:0019800_peptide_cross-linking_via_chondroitin_4-sulfate_glycosaminoglycan:
   A930038C07RIK  DCN

GO:0048514_blood_vessel_morphogenesis:
   APOE  CITED2  CTNNB1  FOXC1  PROX1  PRRX1  TGFB2

GO:0007417_central_nervous_system_development:
   BMP2  CITED2  CTNNB1  FOXC1  LRP8  PCDH18  PRKG1  RORA  SEPT4  WNT5A  XRCC4  ZEB2

GO:0060840_artery_development:
   APOE  FOXC1  PROX1  PRRX1


GENE LIST FILE: Exp1_BestClusterMap_LEIGS_KM_24.csv.join.21.txt
NUMBER OF ENRICHED GO CATEGORIES: 11

GO:0048489_synaptic_vesicle_transport:
   CPLX3  LIN7A  SV2B

GO:0007411_axon_guidance:
   ANK3  EPHA4  EPHB2  FOXG1  KIF5C  NTN1

GO:0030030_cell_projection_organization:
   ANK3  EPHA4  EPHB2  FOXG1  GPR98  ITGA8  KIF5C  NTN1  PDGFA  STMN3

GO:0043583_ear_development:
   FOXG1  GPR98  HES5  ITGA8  JAG1

GO:0060113_inner_ear_receptor_cell_differentiation:
   GPR98  HES5  JAG1

GO:0006887_exocytosis:
   CPLX3  SCAMP1  SV2B  SYTL2

GO:0002011_morphogenesis_of_an_epithelial_sheet:
   CHUK  JAG1

GO:0042490_mechanoreceptor_differentiation:
   GPR98  HES5  JAG1

GO:0031122_cytoplasmic_microtubule_organization:
   KATNA1  STMN3

GO:0048839_inner_ear_development:
   FOXG1  GPR98  HES5  ITGA8  JAG1

GO:0050769_positive_regulation_of_neurogenesis:
   EPHB2  FOXG1  NTN1


GENE LIST FILE: Exp1_BestClusterMap_LEIGS_KM_24.csv.join.22.txt
NUMBER OF ENRICHED GO CATEGORIES: 73

GO:0042116_macrophage_activation:
   SLC11A1  SNCA

GO:0042462_eye_photoreceptor_cell_development:
   NTRK2  RORB  VEGFA

GO:0051174_regulation_of_phosphorus_metabolic_process:
   BCL2  CDC25B  DAB1  HMGB1  KITL  SLC11A1  SPRY1

GO:0010721_negative_regulation_of_cell_development:
   BDNF  ID4  RNF6

GO:0042325_regulation_of_phosphorylation:
   BCL2  CDC25B  DAB1  HMGB1  KITL  SLC11A1  SPRY1

GO:0030335_positive_regulation_of_cell_migration:
   BCL2  HMGB1  IRS2  ONECUT2

GO:0010562_positive_regulation_of_phosphorus_metabolic_process:
   BCL2  HMGB1  KITL

GO:0042551_neuron_maturation:
   BCL2  GNAQ

GO:0001654_eye_development:
   BCL2  BDNF  EPHB1  HMGB1  NTRK2  PITX2  RORB  VEGFA

GO:0046530_photoreceptor_cell_differentiation:
   NTRK2  RORB  VEGFA

GO:0001754_eye_photoreceptor_cell_differentiation:
   NTRK2  RORB  VEGFA

GO:0048070_regulation_of_pigmentation_during_development:
   BCL2  GNAQ  KITL

GO:0007006_mitochondrial_membrane_organization:
   BCL2  SNCA

GO:0048678_response_to_axon_injury:
   BCL2  NEFL

GO:0002053_positive_regulation_of_mesenchymal_cell_proliferation:
   HMGB1  IRS2  VEGFA

GO:0043523_regulation_of_neuron_apoptosis:
   BCL2  BDNF  NEFL  SNCA

GO:0010623_developmental_programmed_cell_death:
   BCL2  BDNF  KITL

GO:0045664_regulation_of_neuron_differentiation:
   BCL2  BDNF  ID4  NEFL  RNF6

GO:0031175_neuron_projection_development:
   BCL2  BDNF  EFHD1  EPHB1  NEFL  NRCAM  RNF6  SEMA5A

GO:0048667_cell_morphogenesis_involved_in_neuron_differentiation:
   BCL2  BDNF  EPHB1  NEFL  NRCAM  RNF6  SEMA5A

GO:0040012_regulation_of_locomotion:
   BCL2  HMGB1  IRS2  ONECUT2  PITX2  SNCA

GO:0033028_myeloid_cell_apoptosis:
   BCL2  KITL

GO:0040011_locomotion:
   BCL2  DAB1  HMGB1  IRS2  KITL  NEFL  NR2F2  ONECUT2  PITX2  SNCA  VEGFA

GO:0048469_cell_maturation:
   BCL2  CDC25B  GNAQ  VEGFA

GO:0007155_cell_adhesion:
   BCL2  DAB1  GPNMB  NRCAM  ONECUT2  PKP2  TGFBI

GO:0001657_ureteric_bud_development:
   BCL2  BDNF  SALL1  SPRY1

GO:0043524_negative_regulation_of_neuron_apoptosis:
   BCL2  BDNF  NEFL  SNCA

GO:0030030_cell_projection_organization:
   BCL2  BDNF  EFHD1  EPHB1  NEFL  NRCAM  ONECUT2  RNF6  SEMA5A

GO:0031401_positive_regulation_of_protein_modification_process:
   BCL2  HMGB1  KITL

GO:0001569_patterning_of_blood_vessels:
   PITX2  SEMA5A  VEGFA

GO:0001952_regulation_of_cell-matrix_adhesion:
   BCL2  ONECUT2

GO:0031102_neuron_projection_regeneration:
   BCL2  NEFL

GO:0007409_axonogenesis:
   BCL2  BDNF  EPHB1  NEFL  NRCAM  RNF6  SEMA5A

GO:0001934_positive_regulation_of_protein_amino_acid_phosphorylation:
   BCL2  HMGB1  KITL

GO:0050931_pigment_cell_differentiation:
   BCL2  GNAQ  KITL

GO:0051384_response_to_glucocorticoid_stimulus:
   BCL2  HMGB1

GO:0048666_neuron_development:
   BCL2  BDNF  EFHD1  EPHB1  GNAQ  NEFL  NRCAM  NTRK2  ONECUT2  RNF6  RORB  SEMA5A  VEGFA

GO:0045860_positive_regulation_of_protein_kinase_activity:
   CDC25B  DAB1  KITL  SLC11A1

GO:0048858_cell_projection_morphogenesis:
   BCL2  BDNF  EPHB1  NEFL  NRCAM  RNF6  SEMA5A

GO:0031960_response_to_corticosteroid_stimulus:
   BCL2  HMGB1

GO:0042493_response_to_drug:
   BCL2  BDNF  SNCA

GO:0030334_regulation_of_cell_migration:
   BCL2  HMGB1  IRS2  ONECUT2  PITX2

GO:0051402_neuron_apoptosis:
   BCL2  BDNF  NEFL  SNCA  TNFRSF21

GO:0007179_transforming_growth_factor_beta_receptor_signaling_pathway:
   LTBP1  LTBP3  ONECUT2  TOB1

GO:0046394_carboxylic_acid_biosynthetic_process:
   ALDH18A1  SCD1  SNCA

GO:0010464_regulation_of_mesenchymal_cell_proliferation:
   HMGB1  IRS2  VEGFA

GO:0001656_metanephros_development:
   BCL2  BDNF  SALL1  SPRY1

GO:0030318_melanocyte_differentiation:
   BCL2  GNAQ  KITL

GO:0016053_organic_acid_biosynthetic_process:
   ALDH18A1  SCD1  SNCA

GO:0022610_biological_adhesion:
   BCL2  DAB1  GPNMB  NRCAM  ONECUT2  PKP2  TGFBI

GO:0033033_negative_regulation_of_myeloid_cell_apoptosis:
   BCL2  KITL

GO:0046666_retinal_cell_programmed_cell_death:
   BCL2  BDNF

GO:0019220_regulation_of_phosphate_metabolic_process:
   BCL2  CDC25B  DAB1  HMGB1  KITL  SLC11A1  SPRY1

GO:0048812_neuron_projection_morphogenesis:
   BCL2  BDNF  EPHB1  NEFL  NRCAM  RNF6  SEMA5A

GO:0016477_cell_migration:
   BCL2  DAB1  HMGB1  IRS2  KITL  NR2F2  ONECUT2  PITX2  VEGFA

GO:0033032_regulation_of_myeloid_cell_apoptosis:
   BCL2  KITL

GO:0045937_positive_regulation_of_phosphate_metabolic_process:
   BCL2  HMGB1  KITL

GO:0000082_G1_S_transition_of_mitotic_cell_cycle:
   BCL2  ID4  MYB

GO:0051270_regulation_of_cell_motion:
   BCL2  HMGB1  IRS2  ONECUT2  PITX2

GO:0048066_pigmentation_during_development:
   BCL2  GNAQ  KITL

GO:0050768_negative_regulation_of_neurogenesis:
   BDNF  ID4  RNF6

GO:0048870_cell_motility:
   BCL2  DAB1  HMGB1  IRS2  KITL  NR2F2  ONECUT2  PITX2  VEGFA

GO:0042327_positive_regulation_of_phosphorylation:
   BCL2  HMGB1  KITL

GO:0051272_positive_regulation_of_cell_motion:
   BCL2  HMGB1  IRS2  ONECUT2

GO:0007417_central_nervous_system_development:
   BCL2  DAB1  EPHB1  FABP7  GNAQ  ID4  IRS2  NR2F2  NRCAM  PITX2

GO:0048592_eye_morphogenesis:
   BCL2  BDNF  EPHB1  NTRK2  RORB  VEGFA

GO:0050767_regulation_of_neurogenesis:
   BCL2  BDNF  ID4  NEFL  RNF6

GO:0007423_sensory_organ_development:
   BCL2  BDNF  EPHB1  HMGB1  NTRK2  PITX2  RORB  VEGFA

GO:0006637_acyl-CoA_metabolic_process:
   ACOT10  SNCA

GO:0014047_glutamate_secretion:
   BDNF  NTRK2  SNCA

GO:0010463_mesenchymal_cell_proliferation:
   HMGB1  IRS2  VEGFA

GO:0031103_axon_regeneration:
   BCL2  NEFL

GO:0042461_photoreceptor_cell_development:
   NTRK2  RORB  VEGFA
