# Supplementary material for: RedundancyMiner: De-replication of redundant GO categories in microarray and proteomics analysis
Source: BMC Bioinformatics. 2011 Feb 10;12:52. doi: 10.1186/1471-2105-12-52 (PMC3223614; doi:10.1186/1471-2105-12-52)
Supplement: Additional file 8 — Retinal development HTGM download. compressed package of the results of running HTGM on the retinal development genes list. [file 1471-2105-12-52-S8.ZIP › SCENARIO_2_MODIFIED/GM_SUMMARY_B.txt]

GENE LIST FILE: Exp1_BestClusterMap_LEIGS_KM_24.csv.join.3.txt
NUMBER OF ENRICHED GO CATEGORIES: 1

BAX	CDH4	NOTCH1	SEMA3A	VAX1	VWC2
GO:0060284_regulation_of_cell_development	1	1	1	1	1	1


GENE LIST FILE: Exp1_BestClusterMap_LEIGS_KM_24.csv.join.5.txt
NUMBER OF ENRICHED GO CATEGORIES: 2

CDT1	GMNN
GO:0006275_regulation_of_DNA_replication	1	1
GO:0008156_negative_regulation_of_DNA_replication	1	1


GENE LIST FILE: Exp1_BestClusterMap_LEIGS_KM_24.csv.join.8.txt
NUMBER OF ENRICHED GO CATEGORIES: 26

A930038C07RIK	ACTA2	APOE	BMP2	CCDC80	CITED2	COL5A2	CTNNB1	DCN	FOXC1	FOXP4	JUN	LRP8	NRP2	PCDH18	PLEK	PRKG1	PROX1	PRRX1	PTPRM	RB1CC1	RBP4	RORA	RSPO3	SCHIP1	SEPT4	SGK3	TBX5	TGFB2	VAV3	WNT5A	XRCC4	ZC3HC1	ZEB2
GO:0003018_vascular_process_in_circulatory_system	0	1	1	0	0	0	0	0	0	1	0	0	0	0	0	0	0	0	0	1	0	0	0	0	0	0	0	0	0	0	0	0	0	0
GO:0035150_regulation_of_tube_size	0	1	1	0	0	0	0	0	0	1	0	0	0	0	0	0	0	0	0	1	0	0	0	0	0	0	0	0	0	0	0	0	0	0
GO:0050880_regulation_of_blood_vessel_size	0	1	1	0	0	0	0	0	0	1	0	0	0	0	0	0	0	0	0	1	0	0	0	0	0	0	0	0	0	0	0	0	0	0
GO:0045669_positive_regulation_of_osteoblast_differentiation	0	0	0	1	0	0	0	1	0	0	0	0	0	0	0	0	0	0	0	0	0	0	0	0	0	0	0	0	0	0	0	0	0	0
GO:0007420_brain_development	0	0	0	0	0	0	0	1	0	1	0	0	1	0	1	0	1	0	0	0	0	0	1	0	0	1	0	0	0	0	1	0	0	1
GO:0048729_tissue_morphogenesis	0	0	0	1	0	0	0	1	0	1	0	1	0	0	0	0	0	1	0	0	0	0	0	0	0	0	0	1	1	0	1	0	0	1
GO:0007507_heart_development	0	0	0	0	0	1	0	1	0	1	1	0	0	1	0	0	0	1	0	0	1	1	0	0	0	0	0	1	1	0	0	0	0	0
GO:0001501_skeletal_system_development	0	0	0	1	0	0	1	1	0	1	0	0	0	0	0	0	0	0	1	0	0	1	0	0	1	0	0	0	1	0	0	0	0	0
GO:0018149_peptide_cross-linking	1	0	0	0	0	0	0	0	1	0	0	0	0	0	0	0	0	0	0	0	0	0	0	0	0	0	0	0	0	0	0	0	0	0
GO:0050654_chondroitin_sulfate_proteoglycan_metabolic_process	1	0	0	0	0	0	0	0	1	0	0	0	0	0	0	0	0	0	0	0	0	0	0	0	0	0	0	0	0	0	0	0	0	0
GO:0001945_lymph_vessel_development	0	0	0	0	0	0	0	0	0	1	0	0	0	0	0	0	0	1	0	0	0	0	0	0	0	0	0	0	0	0	0	0	0	0
GO:0048598_embryonic_morphogenesis	0	0	0	0	0	0	0	1	0	1	1	0	0	0	0	0	0	1	1	0	0	1	0	1	0	0	0	1	0	0	1	0	0	1
GO:0045785_positive_regulation_of_cell_adhesion	1	0	0	0	1	1	0	0	0	0	0	0	0	0	0	0	0	0	0	0	0	0	0	0	0	0	0	0	0	1	0	0	0	0
GO:0006022_aminoglycan_metabolic_process	1	0	0	0	0	0	0	0	1	1	0	0	0	0	0	0	0	0	0	0	0	0	0	0	0	0	0	0	0	0	0	0	0	0
GO:0022610_biological_adhesion	1	0	0	0	1	1	0	1	0	0	0	0	0	0	0	1	0	0	0	0	0	0	0	0	0	0	0	0	1	1	0	0	0	0
GO:0001655_urogenital_system_development	0	0	0	1	0	0	0	1	0	1	0	0	0	0	0	0	0	0	0	0	0	1	0	0	1	0	0	0	0	0	1	0	0	0
GO:0030155_regulation_of_cell_adhesion	1	0	0	0	1	1	0	0	0	0	0	0	0	0	0	0	0	0	0	0	0	0	0	0	0	0	0	0	0	1	0	0	0	0
GO:0045787_positive_regulation_of_cell_cycle	0	0	0	0	0	1	0	0	0	0	0	0	0	0	0	0	0	1	0	0	0	0	0	0	0	0	0	0	1	0	0	0	0	0
GO:0030203_glycosaminoglycan_metabolic_process	1	0	0	0	0	0	0	0	1	1	0	0	0	0	0	0	0	0	0	0	0	0	0	0	0	0	0	0	0	0	0	0	0	0
GO:0048844_artery_morphogenesis	0	0	1	0	0	0	0	0	0	1	0	0	0	0	0	0	0	1	1	0	0	0	0	0	0	0	0	0	0	0	0	0	0	0
GO:0007155_cell_adhesion	1	0	0	0	1	1	0	1	0	0	0	0	0	0	0	1	0	0	0	0	0	0	0	0	0	0	0	0	1	1	0	0	0	0
GO:0006916_anti-apoptosis	0	0	0	0	0	1	0	0	0	1	0	0	0	0	0	0	0	0	0	0	0	0	0	0	0	0	1	0	0	0	0	0	1	0
GO:0019800_peptide_cross-linking_via_chondroitin_4-sulfate_glycosaminoglycan	1	0	0	0	0	0	0	0	1	0	0	0	0	0	0	0	0	0	0	0	0	0	0	0	0	0	0	0	0	0	0	0	0	0
GO:0048514_blood_vessel_morphogenesis	0	0	1	0	0	1	0	1	0	1	0	0	0	0	0	0	0	1	1	0	0	0	0	0	0	0	0	0	1	0	0	0	0	0
GO:0007417_central_nervous_system_development	0	0	0	1	0	1	0	1	0	1	0	0	1	0	1	0	1	0	0	0	0	0	1	0	0	1	0	0	0	0	1	1	0	1
GO:0060840_artery_development	0	0	1	0	0	0	0	0	0	1	0	0	0	0	0	0	0	1	1	0	0	0	0	0	0	0	0	0	0	0	0	0	0	0


GENE LIST FILE: Exp1_BestClusterMap_LEIGS_KM_24.csv.join.21.txt
NUMBER OF ENRICHED GO CATEGORIES: 11

ANK3	CHUK	CPLX3	EPHA4	EPHB2	FOXG1	GPR98	HES5	ITGA8	JAG1	KATNA1	KIF5C	LIN7A	NTN1	PDGFA	SCAMP1	STMN3	SV2B	SYTL2
GO:0048489_synaptic_vesicle_transport	0	0	1	0	0	0	0	0	0	0	0	0	1	0	0	0	0	1	0
GO:0007411_axon_guidance	1	0	0	1	1	1	0	0	0	0	0	1	0	1	0	0	0	0	0
GO:0030030_cell_projection_organization	1	0	0	1	1	1	1	0	1	0	0	1	0	1	1	0	1	0	0
GO:0043583_ear_development	0	0	0	0	0	1	1	1	1	1	0	0	0	0	0	0	0	0	0
GO:0060113_inner_ear_receptor_cell_differentiation	0	0	0	0	0	0	1	1	0	1	0	0	0	0	0	0	0	0	0
GO:0006887_exocytosis	0	0	1	0	0	0	0	0	0	0	0	0	0	0	0	1	0	1	1
GO:0002011_morphogenesis_of_an_epithelial_sheet	0	1	0	0	0	0	0	0	0	1	0	0	0	0	0	0	0	0	0
GO:0042490_mechanoreceptor_differentiation	0	0	0	0	0	0	1	1	0	1	0	0	0	0	0	0	0	0	0
GO:0031122_cytoplasmic_microtubule_organization	0	0	0	0	0	0	0	0	0	0	1	0	0	0	0	0	1	0	0
GO:0048839_inner_ear_development	0	0	0	0	0	1	1	1	1	1	0	0	0	0	0	0	0	0	0
GO:0050769_positive_regulation_of_neurogenesis	0	0	0	0	1	1	0	0	0	0	0	0	0	1	0	0	0	0	0


GENE LIST FILE: Exp1_BestClusterMap_LEIGS_KM_24.csv.join.22.txt
NUMBER OF ENRICHED GO CATEGORIES: 73

ACOT10	ALDH18A1	BCL2	BDNF	CDC25B	DAB1	EFHD1	EPHB1	FABP7	GNAQ	GPNMB	HMGB1	ID4	IRS2	KITL	LTBP1	LTBP3	MYB	NEFL	NR2F2	NRCAM	NTRK2	ONECUT2	PITX2	PKP2	RNF6	RORB	SALL1	SCD1	SEMA5A	SLC11A1	SNCA	SPRY1	TGFBI	TNFRSF21	TOB1	VEGFA
GO:0042116_macrophage_activation	0	0	0	0	0	0	0	0	0	0	0	0	0	0	0	0	0	0	0	0	0	0	0	0	0	0	0	0	0	0	1	1	0	0	0	0	0
GO:0042462_eye_photoreceptor_cell_development	0	0	0	0	0	0	0	0	0	0	0	0	0	0	0	0	0	0	0	0	0	1	0	0	0	0	1	0	0	0	0	0	0	0	0	0	1
GO:0051174_regulation_of_phosphorus_metabolic_process	0	0	1	0	1	1	0	0	0	0	0	1	0	0	1	0	0	0	0	0	0	0	0	0	0	0	0	0	0	0	1	0	1	0	0	0	0
GO:0010721_negative_regulation_of_cell_development	0	0	0	1	0	0	0	0	0	0	0	0	1	0	0	0	0	0	0	0	0	0	0	0	0	1	0	0	0	0	0	0	0	0	0	0	0
GO:0042325_regulation_of_phosphorylation	0	0	1	0	1	1	0	0	0	0	0	1	0	0	1	0	0	0	0	0	0	0	0	0	0	0	0	0	0	0	1	0	1	0	0	0	0
GO:0030335_positive_regulation_of_cell_migration	0	0	1	0	0	0	0	0	0	0	0	1	0	1	0	0	0	0	0	0	0	0	1	0	0	0	0	0	0	0	0	0	0	0	0	0	0
GO:0010562_positive_regulation_of_phosphorus_metabolic_process	0	0	1	0	0	0	0	0	0	0	0	1	0	0	1	0	0	0	0	0	0	0	0	0	0	0	0	0	0	0	0	0	0	0	0	0	0
GO:0042551_neuron_maturation	0	0	1	0	0	0	0	0	0	1	0	0	0	0	0	0	0	0	0	0	0	0	0	0	0	0	0	0	0	0	0	0	0	0	0	0	0
GO:0001654_eye_development	0	0	1	1	0	0	0	1	0	0	0	1	0	0	0	0	0	0	0	0	0	1	0	1	0	0	1	0	0	0	0	0	0	0	0	0	1
GO:0046530_photoreceptor_cell_differentiation	0	0	0	0	0	0	0	0	0	0	0	0	0	0	0	0	0	0	0	0	0	1	0	0	0	0	1	0	0	0	0	0	0	0	0	0	1
GO:0001754_eye_photoreceptor_cell_differentiation	0	0	0	0	0	0	0	0	0	0	0	0	0	0	0	0	0	0	0	0	0	1	0	0	0	0	1	0	0	0	0	0	0	0	0	0	1
GO:0048070_regulation_of_pigmentation_during_development	0	0	1	0	0	0	0	0	0	1	0	0	0	0	1	0	0	0	0	0	0	0	0	0	0	0	0	0	0	0	0	0	0	0	0	0	0
GO:0007006_mitochondrial_membrane_organization	0	0	1	0	0	0	0	0	0	0	0	0	0	0	0	0	0	0	0	0	0	0	0	0	0	0	0	0	0	0	0	1	0	0	0	0	0
GO:0048678_response_to_axon_injury	0	0	1	0	0	0	0	0	0	0	0	0	0	0	0	0	0	0	1	0	0	0	0	0	0	0	0	0	0	0	0	0	0	0	0	0	0
GO:0002053_positive_regulation_of_mesenchymal_cell_proliferation	0	0	0	0	0	0	0	0	0	0	0	1	0	1	0	0	0	0	0	0	0	0	0	0	0	0	0	0	0	0	0	0	0	0	0	0	1
GO:0043523_regulation_of_neuron_apoptosis	0	0	1	1	0	0	0	0	0	0	0	0	0	0	0	0	0	0	1	0	0	0	0	0	0	0	0	0	0	0	0	1	0	0	0	0	0
GO:0010623_developmental_programmed_cell_death	0	0	1	1	0	0	0	0	0	0	0	0	0	0	1	0	0	0	0	0	0	0	0	0	0	0	0	0	0	0	0	0	0	0	0	0	0
GO:0045664_regulation_of_neuron_differentiation	0	0	1	1	0	0	0	0	0	0	0	0	1	0	0	0	0	0	1	0	0	0	0	0	0	1	0	0	0	0	0	0	0	0	0	0	0
GO:0031175_neuron_projection_development	0	0	1	1	0	0	1	1	0	0	0	0	0	0	0	0	0	0	1	0	1	0	0	0	0	1	0	0	0	1	0	0	0	0	0	0	0
GO:0048667_cell_morphogenesis_involved_in_neuron_differentiation	0	0	1	1	0	0	0	1	0	0	0	0	0	0	0	0	0	0	1	0	1	0	0	0	0	1	0	0	0	1	0	0	0	0	0	0	0
GO:0040012_regulation_of_locomotion	0	0	1	0	0	0	0	0	0	0	0	1	0	1	0	0	0	0	0	0	0	0	1	1	0	0	0	0	0	0	0	1	0	0	0	0	0
GO:0033028_myeloid_cell_apoptosis	0	0	1	0	0	0	0	0	0	0	0	0	0	0	1	0	0	0	0	0	0	0	0	0	0	0	0	0	0	0	0	0	0	0	0	0	0
GO:0040011_locomotion	0	0	1	0	0	1	0	0	0	0	0	1	0	1	1	0	0	0	1	1	0	0	1	1	0	0	0	0	0	0	0	1	0	0	0	0	1
GO:0048469_cell_maturation	0	0	1	0	1	0	0	0	0	1	0	0	0	0	0	0	0	0	0	0	0	0	0	0	0	0	0	0	0	0	0	0	0	0	0	0	1
GO:0007155_cell_adhesion	0	0	1	0	0	1	0	0	0	0	1	0	0	0	0	0	0	0	0	0	1	0	1	0	1	0	0	0	0	0	0	0	0	1	0	0	0
GO:0001657_ureteric_bud_development	0	0	1	1	0	0	0	0	0	0	0	0	0	0	0	0	0	0	0	0	0	0	0	0	0	0	0	1	0	0	0	0	1	0	0	0	0
GO:0043524_negative_regulation_of_neuron_apoptosis	0	0	1	1	0	0	0	0	0	0	0	0	0	0	0	0	0	0	1	0	0	0	0	0	0	0	0	0	0	0	0	1	0	0	0	0	0
GO:0030030_cell_projection_organization	0	0	1	1	0	0	1	1	0	0	0	0	0	0	0	0	0	0	1	0	1	0	1	0	0	1	0	0	0	1	0	0	0	0	0	0	0
GO:0031401_positive_regulation_of_protein_modification_process	0	0	1	0	0	0	0	0	0	0	0	1	0	0	1	0	0	0	0	0	0	0	0	0	0	0	0	0	0	0	0	0	0	0	0	0	0
GO:0001569_patterning_of_blood_vessels	0	0	0	0	0	0	0	0	0	0	0	0	0	0	0	0	0	0	0	0	0	0	0	1	0	0	0	0	0	1	0	0	0	0	0	0	1
GO:0001952_regulation_of_cell-matrix_adhesion	0	0	1	0	0	0	0	0	0	0	0	0	0	0	0	0	0	0	0	0	0	0	1	0	0	0	0	0	0	0	0	0	0	0	0	0	0
GO:0031102_neuron_projection_regeneration	0	0	1	0	0	0	0	0	0	0	0	0	0	0	0	0	0	0	1	0	0	0	0	0	0	0	0	0	0	0	0	0	0	0	0	0	0
GO:0007409_axonogenesis	0	0	1	1	0	0	0	1	0	0	0	0	0	0	0	0	0	0	1	0	1	0	0	0	0	1	0	0	0	1	0	0	0	0	0	0	0
GO:0001934_positive_regulation_of_protein_amino_acid_phosphorylation	0	0	1	0	0	0	0	0	0	0	0	1	0	0	1	0	0	0	0	0	0	0	0	0	0	0	0	0	0	0	0	0	0	0	0	0	0
GO:0050931_pigment_cell_differentiation	0	0	1	0	0	0	0	0	0	1	0	0	0	0	1	0	0	0	0	0	0	0	0	0	0	0	0	0	0	0	0	0	0	0	0	0	0
GO:0051384_response_to_glucocorticoid_stimulus	0	0	1	0	0	0	0	0	0	0	0	1	0	0	0	0	0	0	0	0	0	0	0	0	0	0	0	0	0	0	0	0	0	0	0	0	0
GO:0048666_neuron_development	0	0	1	1	0	0	1	1	0	1	0	0	0	0	0	0	0	0	1	0	1	1	1	0	0	1	1	0	0	1	0	0	0	0	0	0	1
GO:0045860_positive_regulation_of_protein_kinase_activity	0	0	0	0	1	1	0	0	0	0	0	0	0	0	1	0	0	0	0	0	0	0	0	0	0	0	0	0	0	0	1	0	0	0	0	0	0
GO:0048858_cell_projection_morphogenesis	0	0	1	1	0	0	0	1	0	0	0	0	0	0	0	0	0	0	1	0	1	0	0	0	0	1	0	0	0	1	0	0	0	0	0	0	0
GO:0031960_response_to_corticosteroid_stimulus	0	0	1	0	0	0	0	0	0	0	0	1	0	0	0	0	0	0	0	0	0	0	0	0	0	0	0	0	0	0	0	0	0	0	0	0	0
GO:0042493_response_to_drug	0	0	1	1	0	0	0	0	0	0	0	0	0	0	0	0	0	0	0	0	0	0	0	0	0	0	0	0	0	0	0	1	0	0	0	0	0
GO:0030334_regulation_of_cell_migration	0	0	1	0	0	0	0	0	0	0	0	1	0	1	0	0	0	0	0	0	0	0	1	1	0	0	0	0	0	0	0	0	0	0	0	0	0
GO:0051402_neuron_apoptosis	0	0	1	1	0	0	0	0	0	0	0	0	0	0	0	0	0	0	1	0	0	0	0	0	0	0	0	0	0	0	0	1	0	0	1	0	0
GO:0007179_transforming_growth_factor_beta_receptor_signaling_pathway	0	0	0	0	0	0	0	0	0	0	0	0	0	0	0	1	1	0	0	0	0	0	1	0	0	0	0	0	0	0	0	0	0	0	0	1	0
GO:0046394_carboxylic_acid_biosynthetic_process	0	1	0	0	0	0	0	0	0	0	0	0	0	0	0	0	0	0	0	0	0	0	0	0	0	0	0	0	1	0	0	1	0	0	0	0	0
GO:0010464_regulation_of_mesenchymal_cell_proliferation	0	0	0	0	0	0	0	0	0	0	0	1	0	1	0	0	0	0	0	0	0	0	0	0	0	0	0	0	0	0	0	0	0	0	0	0	1
GO:0001656_metanephros_development	0	0	1	1	0	0	0	0	0	0	0	0	0	0	0	0	0	0	0	0	0	0	0	0	0	0	0	1	0	0	0	0	1	0	0	0	0
GO:0030318_melanocyte_differentiation	0	0	1	0	0	0	0	0	0	1	0	0	0	0	1	0	0	0	0	0	0	0	0	0	0	0	0	0	0	0	0	0	0	0	0	0	0
GO:0016053_organic_acid_biosynthetic_process	0	1	0	0	0	0	0	0	0	0	0	0	0	0	0	0	0	0	0	0	0	0	0	0	0	0	0	0	1	0	0	1	0	0	0	0	0
GO:0022610_biological_adhesion	0	0	1	0	0	1	0	0	0	0	1	0	0	0	0	0	0	0	0	0	1	0	1	0	1	0	0	0	0	0	0	0	0	1	0	0	0
GO:0033033_negative_regulation_of_myeloid_cell_apoptosis	0	0	1	0	0	0	0	0	0	0	0	0	0	0	1	0	0	0	0	0	0	0	0	0	0	0	0	0	0	0	0	0	0	0	0	0	0
GO:0046666_retinal_cell_programmed_cell_death	0	0	1	1	0	0	0	0	0	0	0	0	0	0	0	0	0	0	0	0	0	0	0	0	0	0	0	0	0	0	0	0	0	0	0	0	0
GO:0019220_regulation_of_phosphate_metabolic_process	0	0	1	0	1	1	0	0	0	0	0	1	0	0	1	0	0	0	0	0	0	0	0	0	0	0	0	0	0	0	1	0	1	0	0	0	0
GO:0048812_neuron_projection_morphogenesis	0	0	1	1	0	0	0	1	0	0	0	0	0	0	0	0	0	0	1	0	1	0	0	0	0	1	0	0	0	1	0	0	0	0	0	0	0
GO:0016477_cell_migration	0	0	1	0	0	1	0	0	0	0	0	1	0	1	1	0	0	0	0	1	0	0	1	1	0	0	0	0	0	0	0	0	0	0	0	0	1
GO:0033032_regulation_of_myeloid_cell_apoptosis	0	0	1	0	0	0	0	0	0	0	0	0	0	0	1	0	0	0	0	0	0	0	0	0	0	0	0	0	0	0	0	0	0	0	0	0	0
GO:0045937_positive_regulation_of_phosphate_metabolic_process	0	0	1	0	0	0	0	0	0	0	0	1	0	0	1	0	0	0	0	0	0	0	0	0	0	0	0	0	0	0	0	0	0	0	0	0	0
GO:0000082_G1_S_transition_of_mitotic_cell_cycle	0	0	1	0	0	0	0	0	0	0	0	0	1	0	0	0	0	1	0	0	0	0	0	0	0	0	0	0	0	0	0	0	0	0	0	0	0
GO:0051270_regulation_of_cell_motion	0	0	1	0	0	0	0	0	0	0	0	1	0	1	0	0	0	0	0	0	0	0	1	1	0	0	0	0	0	0	0	0	0	0	0	0	0
GO:0048066_pigmentation_during_development	0	0	1	0	0	0	0	0	0	1	0	0	0	0	1	0	0	0	0	0	0	0	0	0	0	0	0	0	0	0	0	0	0	0	0	0	0
GO:0050768_negative_regulation_of_neurogenesis	0	0	0	1	0	0	0	0	0	0	0	0	1	0	0	0	0	0	0	0	0	0	0	0	0	1	0	0	0	0	0	0	0	0	0	0	0
GO:0048870_cell_motility	0	0	1	0	0	1	0	0	0	0	0	1	0	1	1	0	0	0	0	1	0	0	1	1	0	0	0	0	0	0	0	0	0	0	0	0	1
GO:0042327_positive_regulation_of_phosphorylation	0	0	1	0	0	0	0	0	0	0	0	1	0	0	1	0	0	0	0	0	0	0	0	0	0	0	0	0	0	0	0	0	0	0	0	0	0
GO:0051272_positive_regulation_of_cell_motion	0	0	1	0	0	0	0	0	0	0	0	1	0	1	0	0	0	0	0	0	0	0	1	0	0	0	0	0	0	0	0	0	0	0	0	0	0
GO:0007417_central_nervous_system_development	0	0	1	0	0	1	0	1	1	1	0	0	1	1	0	0	0	0	0	1	1	0	0	1	0	0	0	0	0	0	0	0	0	0	0	0	0
GO:0048592_eye_morphogenesis	0	0	1	1	0	0	0	1	0	0	0	0	0	0	0	0	0	0	0	0	0	1	0	0	0	0	1	0	0	0	0	0	0	0	0	0	1
GO:0050767_regulation_of_neurogenesis	0	0	1	1	0	0	0	0	0	0	0	0	1	0	0	0	0	0	1	0	0	0	0	0	0	1	0	0	0	0	0	0	0	0	0	0	0
GO:0007423_sensory_organ_development	0	0	1	1	0	0	0	1	0	0	0	1	0	0	0	0	0	0	0	0	0	1	0	1	0	0	1	0	0	0	0	0	0	0	0	0	1
GO:0006637_acyl-CoA_metabolic_process	1	0	0	0	0	0	0	0	0	0	0	0	0	0	0	0	0	0	0	0	0	0	0	0	0	0	0	0	0	0	0	1	0	0	0	0	0
GO:0014047_glutamate_secretion	0	0	0	1	0	0	0	0	0	0	0	0	0	0	0	0	0	0	0	0	0	1	0	0	0	0	0	0	0	0	0	1	0	0	0	0	0
GO:0010463_mesenchymal_cell_proliferation	0	0	0	0	0	0	0	0	0	0	0	1	0	1	0	0	0	0	0	0	0	0	0	0	0	0	0	0	0	0	0	0	0	0	0	0	1
GO:0031103_axon_regeneration	0	0	1	0	0	0	0	0	0	0	0	0	0	0	0	0	0	0	1	0	0	0	0	0	0	0	0	0	0	0	0	0	0	0	0	0	0
GO:0042461_photoreceptor_cell_development	0	0	0	0	0	0	0	0	0	0	0	0	0	0	0	0	0	0	0	0	0	1	0	0	0	0	1	0	0	0	0	0	0	0	0	0	1
