# Supplementary material for: RedundancyMiner: De-replication of redundant GO categories in microarray and proteomics analysis
Source: BMC Bioinformatics. 2011 Feb 10;12:52. doi: 10.1186/1471-2105-12-52 (PMC3223614; doi:10.1186/1471-2105-12-52)
Supplement: Additional file 8 — Retinal development HTGM download. compressed package of the results of running HTGM on the retinal development genes list. [file 1471-2105-12-52-S8.ZIP › SCENARIO_2_MODIFIED/HTGM.DEBUG]

Feb 24, 2010 10:10:08 AM gov.nih.nci.lmp.gominer.server.HTGMProcessor <init>
INFO: HTGM Parameter Info :-
Feb 24, 2010 10:10:08 AM gov.nih.nci.lmp.gominer.server.HTGMProcessor <init>
INFO: Number Of Randoms :100
Feb 24, 2010 10:10:08 AM gov.nih.nci.lmp.gominer.server.HTGMProcessor <init>
INFO: Threshold :0.15
Feb 24, 2010 10:10:08 AM gov.nih.nci.lmp.gominer.server.HTGMProcessor <init>
INFO: TimeSeriesThreshold :0.15
Feb 24, 2010 10:10:08 AM gov.nih.nci.lmp.gominer.server.HTGMProcessor <init>
INFO: Threshold Type :BOTH
Feb 24, 2010 10:10:08 AM gov.nih.nci.lmp.gominer.server.HTGMProcessor <init>
INFO: CIM : Basic CIM
Feb 24, 2010 10:10:08 AM gov.nih.nci.lmp.gominer.server.HTGMProcessor <init>
INFO: Maximum Category:300
Feb 24, 2010 10:10:08 AM gov.nih.nci.lmp.gominer.server.HTGMProcessor <init>
INFO: TF : No TF
Feb 24, 2010 10:10:08 AM gov.nih.nci.lmp.gominer.server.HTGMProcessor <init>
INFO: 

Feb 24, 2010 10:10:08 AM gov.nih.nci.lmp.gominer.server.HTGMProcessor init
INFO: Start Loading GO Tree....
Feb 24, 2010 10:10:16 AM gov.nih.nci.lmp.gominer.server.HTGMProcessor init
INFO: Finished Loading GO Tree ....
Feb 24, 2010 10:10:16 AM gov.nih.nci.lmp.gominer.server.HTGMProcessor init
INFO: Loading Total File : total.txt.total.txt
Feb 24, 2010 10:30:57 AM gov.nih.nci.lmp.gominer.server.HTGMProcessor init
INFO: Finished Total File 
Feb 24, 2010 10:30:57 AM gov.nih.nci.lmp.gominer.server.HTGMProcessor init
INFO: Checking Number of entries from Total Mapped to GO Tree
Feb 24, 2010 10:30:57 AM gov.nih.nci.lmp.gominer.server.HTGMProcessor init
INFO: 4605 entries Mapped from Total file to GO Tree
Feb 24, 2010 10:30:57 AM gov.nih.nci.lmp.gominer.server.HTGMProcessor processBatchFisher
INFO: ProcessBatchFisher Invoked...
Feb 24, 2010 10:30:57 AM gov.nih.nci.lmp.gominer.server.HTGMProcessor processBatchFisher
INFO: Start Processing Changed Files
Feb 24, 2010 10:30:57 AM gov.nih.nci.lmp.gominer.server.HTGMProcessor processBatchFisher
INFO: Processing Changed File : Exp1_BestClusterMap_LEIGS_KM_24.csv.join.1.txt
Feb 24, 2010 10:30:57 AM gov.nih.nci.lmp.gominer.server.HTGMProcessor processBatchFisher
INFO: Create Directory : C:\RESEARCH\GO_MINER\hi-thruput\data\total.txt.total.txt.dir\Exp1_BestClusterMap_LEIGS_KM_24.csv.join.1.txt.dir
Feb 24, 2010 10:30:57 AM gov.nih.nci.lmp.gominer.server.HTGMProcessor executeAndReport
INFO: No underregulated entries in Exp1_BestClusterMap_LEIGS_KM_24.csv.join.1.txt
Feb 24, 2010 10:30:57 AM gov.nih.nci.lmp.gominer.server.HTGMProcessor executeAndReport
INFO: No overregulated entries in Exp1_BestClusterMap_LEIGS_KM_24.csv.join.1.txt
Feb 24, 2010 10:30:57 AM gov.nih.nci.lmp.gominer.server.HTGMProcessor executeAndReport
INFO: Processing Batch Fisher for change regulated entries in Exp1_BestClusterMap_LEIGS_KM_24.csv.join.1.txt
Feb 24, 2010 10:33:05 AM gov.nih.nci.lmp.gominer.server.HTGMProcessor executeAndReport
INFO: Generate Individual Reports ...
Feb 24, 2010 10:33:05 AM gov.nih.nci.lmp.gominer.server.HTGMProcessor invokeIndividualReporter
INFO: Individual Reports : Generating Summary-GCE-Reports ...
Feb 24, 2010 10:33:06 AM gov.nih.nci.lmp.gominer.server.HTGMProcessor invokeIndividualReporter
INFO: Individual Reports : Generating Summary-CIM-Reports ...
Feb 24, 2010 10:33:06 AM gov.nih.nci.lmp.gominer.server.HTGMProcessor executeAndReport
INFO: Finished Processing change regulated entries in Exp1_BestClusterMap_LEIGS_KM_24.csv.join.1.txt
Feb 24, 2010 10:33:07 AM gov.nih.nci.lmp.gominer.server.HTGMProcessor processBatchFisher
INFO: Processing Changed File : Exp1_BestClusterMap_LEIGS_KM_24.csv.join.2.txt
Feb 24, 2010 10:33:07 AM gov.nih.nci.lmp.gominer.server.HTGMProcessor processBatchFisher
INFO: Create Directory : C:\RESEARCH\GO_MINER\hi-thruput\data\total.txt.total.txt.dir\Exp1_BestClusterMap_LEIGS_KM_24.csv.join.2.txt.dir
Feb 24, 2010 10:33:07 AM gov.nih.nci.lmp.gominer.server.HTGMProcessor executeAndReport
INFO: No underregulated entries in Exp1_BestClusterMap_LEIGS_KM_24.csv.join.2.txt
Feb 24, 2010 10:33:07 AM gov.nih.nci.lmp.gominer.server.HTGMProcessor executeAndReport
INFO: No overregulated entries in Exp1_BestClusterMap_LEIGS_KM_24.csv.join.2.txt
Feb 24, 2010 10:33:07 AM gov.nih.nci.lmp.gominer.server.HTGMProcessor executeAndReport
INFO: Processing Batch Fisher for change regulated entries in Exp1_BestClusterMap_LEIGS_KM_24.csv.join.2.txt
Feb 24, 2010 10:35:13 AM gov.nih.nci.lmp.gominer.server.HTGMProcessor executeAndReport
INFO: Generate Individual Reports ...
Feb 24, 2010 10:35:13 AM gov.nih.nci.lmp.gominer.server.HTGMProcessor invokeIndividualReporter
INFO: Individual Reports : Generating Summary-GCE-Reports ...
Feb 24, 2010 10:35:14 AM gov.nih.nci.lmp.gominer.server.HTGMProcessor invokeIndividualReporter
INFO: Individual Reports : Generating Summary-CIM-Reports ...
Feb 24, 2010 10:35:14 AM gov.nih.nci.lmp.gominer.server.HTGMProcessor executeAndReport
INFO: Finished Processing change regulated entries in Exp1_BestClusterMap_LEIGS_KM_24.csv.join.2.txt
Feb 24, 2010 10:35:14 AM gov.nih.nci.lmp.gominer.server.HTGMProcessor processBatchFisher
INFO: Processing Changed File : Exp1_BestClusterMap_LEIGS_KM_24.csv.join.3.txt
Feb 24, 2010 10:35:14 AM gov.nih.nci.lmp.gominer.server.HTGMProcessor processBatchFisher
INFO: Create Directory : C:\RESEARCH\GO_MINER\hi-thruput\data\total.txt.total.txt.dir\Exp1_BestClusterMap_LEIGS_KM_24.csv.join.3.txt.dir
Feb 24, 2010 10:35:14 AM gov.nih.nci.lmp.gominer.server.HTGMProcessor executeAndReport
INFO: No underregulated entries in Exp1_BestClusterMap_LEIGS_KM_24.csv.join.3.txt
Feb 24, 2010 10:35:14 AM gov.nih.nci.lmp.gominer.server.HTGMProcessor executeAndReport
INFO: No overregulated entries in Exp1_BestClusterMap_LEIGS_KM_24.csv.join.3.txt
Feb 24, 2010 10:35:14 AM gov.nih.nci.lmp.gominer.server.HTGMProcessor executeAndReport
INFO: Processing Batch Fisher for change regulated entries in Exp1_BestClusterMap_LEIGS_KM_24.csv.join.3.txt
Feb 24, 2010 10:37:20 AM gov.nih.nci.lmp.gominer.server.HTGMProcessor executeAndReport
INFO: Generate Individual Reports ...
Feb 24, 2010 10:37:20 AM gov.nih.nci.lmp.gominer.server.HTGMProcessor invokeIndividualReporter
INFO: Individual Reports : Generating Summary-GCE-Reports ...
Feb 24, 2010 10:37:21 AM gov.nih.nci.lmp.gominer.server.HTGMProcessor invokeIndividualReporter
INFO: Individual Reports : Generating Summary-CIM-Reports ...
Feb 24, 2010 10:37:21 AM gov.nih.nci.lmp.gominer.server.HTGMProcessor executeAndReport
INFO: Finished Processing change regulated entries in Exp1_BestClusterMap_LEIGS_KM_24.csv.join.3.txt
Feb 24, 2010 10:37:22 AM gov.nih.nci.lmp.gominer.server.HTGMProcessor processBatchFisher
INFO: Processing Changed File : Exp1_BestClusterMap_LEIGS_KM_24.csv.join.4.txt
Feb 24, 2010 10:37:22 AM gov.nih.nci.lmp.gominer.server.HTGMProcessor processBatchFisher
INFO: Create Directory : C:\RESEARCH\GO_MINER\hi-thruput\data\total.txt.total.txt.dir\Exp1_BestClusterMap_LEIGS_KM_24.csv.join.4.txt.dir
Feb 24, 2010 10:37:22 AM gov.nih.nci.lmp.gominer.server.HTGMProcessor executeAndReport
INFO: No underregulated entries in Exp1_BestClusterMap_LEIGS_KM_24.csv.join.4.txt
Feb 24, 2010 10:37:22 AM gov.nih.nci.lmp.gominer.server.HTGMProcessor executeAndReport
INFO: No overregulated entries in Exp1_BestClusterMap_LEIGS_KM_24.csv.join.4.txt
Feb 24, 2010 10:37:22 AM gov.nih.nci.lmp.gominer.server.HTGMProcessor executeAndReport
INFO: Processing Batch Fisher for change regulated entries in Exp1_BestClusterMap_LEIGS_KM_24.csv.join.4.txt
Feb 24, 2010 10:39:27 AM gov.nih.nci.lmp.gominer.server.HTGMProcessor executeAndReport
INFO: Generate Individual Reports ...
Feb 24, 2010 10:39:27 AM gov.nih.nci.lmp.gominer.server.HTGMProcessor invokeIndividualReporter
INFO: Individual Reports : Generating Summary-GCE-Reports ...
Feb 24, 2010 10:39:28 AM gov.nih.nci.lmp.gominer.server.HTGMProcessor invokeIndividualReporter
INFO: Individual Reports : Generating Summary-CIM-Reports ...
Feb 24, 2010 10:39:28 AM gov.nih.nci.lmp.gominer.server.HTGMProcessor executeAndReport
INFO: Finished Processing change regulated entries in Exp1_BestClusterMap_LEIGS_KM_24.csv.join.4.txt
Feb 24, 2010 10:39:29 AM gov.nih.nci.lmp.gominer.server.HTGMProcessor processBatchFisher
INFO: Processing Changed File : Exp1_BestClusterMap_LEIGS_KM_24.csv.join.5.txt
Feb 24, 2010 10:39:29 AM gov.nih.nci.lmp.gominer.server.HTGMProcessor processBatchFisher
INFO: Create Directory : C:\RESEARCH\GO_MINER\hi-thruput\data\total.txt.total.txt.dir\Exp1_BestClusterMap_LEIGS_KM_24.csv.join.5.txt.dir
Feb 24, 2010 10:39:29 AM gov.nih.nci.lmp.gominer.server.HTGMProcessor executeAndReport
INFO: No underregulated entries in Exp1_BestClusterMap_LEIGS_KM_24.csv.join.5.txt
Feb 24, 2010 10:39:29 AM gov.nih.nci.lmp.gominer.server.HTGMProcessor executeAndReport
INFO: No overregulated entries in Exp1_BestClusterMap_LEIGS_KM_24.csv.join.5.txt
Feb 24, 2010 10:39:29 AM gov.nih.nci.lmp.gominer.server.HTGMProcessor executeAndReport
INFO: Processing Batch Fisher for change regulated entries in Exp1_BestClusterMap_LEIGS_KM_24.csv.join.5.txt
Feb 24, 2010 10:41:32 AM gov.nih.nci.lmp.gominer.server.HTGMProcessor executeAndReport
INFO: Generate Individual Reports ...
Feb 24, 2010 10:41:32 AM gov.nih.nci.lmp.gominer.server.HTGMProcessor invokeIndividualReporter
INFO: Individual Reports : Generating Summary-GCE-Reports ...
Feb 24, 2010 10:41:34 AM gov.nih.nci.lmp.gominer.server.HTGMProcessor invokeIndividualReporter
INFO: Individual Reports : Generating Summary-CIM-Reports ...
Feb 24, 2010 10:41:34 AM gov.nih.nci.lmp.gominer.server.HTGMProcessor executeAndReport
INFO: Finished Processing change regulated entries in Exp1_BestClusterMap_LEIGS_KM_24.csv.join.5.txt
Feb 24, 2010 10:41:34 AM gov.nih.nci.lmp.gominer.server.HTGMProcessor processBatchFisher
INFO: Processing Changed File : Exp1_BestClusterMap_LEIGS_KM_24.csv.join.6.txt
Feb 24, 2010 10:41:34 AM gov.nih.nci.lmp.gominer.server.HTGMProcessor processBatchFisher
INFO: Create Directory : C:\RESEARCH\GO_MINER\hi-thruput\data\total.txt.total.txt.dir\Exp1_BestClusterMap_LEIGS_KM_24.csv.join.6.txt.dir
Feb 24, 2010 10:41:34 AM gov.nih.nci.lmp.gominer.server.HTGMProcessor executeAndReport
INFO: No underregulated entries in Exp1_BestClusterMap_LEIGS_KM_24.csv.join.6.txt
Feb 24, 2010 10:41:34 AM gov.nih.nci.lmp.gominer.server.HTGMProcessor executeAndReport
INFO: No overregulated entries in Exp1_BestClusterMap_LEIGS_KM_24.csv.join.6.txt
Feb 24, 2010 10:41:34 AM gov.nih.nci.lmp.gominer.server.HTGMProcessor executeAndReport
INFO: Processing Batch Fisher for change regulated entries in Exp1_BestClusterMap_LEIGS_KM_24.csv.join.6.txt
Feb 24, 2010 10:43:39 AM gov.nih.nci.lmp.gominer.server.HTGMProcessor executeAndReport
INFO: Generate Individual Reports ...
Feb 24, 2010 10:43:39 AM gov.nih.nci.lmp.gominer.server.HTGMProcessor invokeIndividualReporter
INFO: Individual Reports : Generating Summary-GCE-Reports ...
Feb 24, 2010 10:43:41 AM gov.nih.nci.lmp.gominer.server.HTGMProcessor invokeIndividualReporter
INFO: Individual Reports : Generating Summary-CIM-Reports ...
Feb 24, 2010 10:43:41 AM gov.nih.nci.lmp.gominer.server.HTGMProcessor executeAndReport
INFO: Finished Processing change regulated entries in Exp1_BestClusterMap_LEIGS_KM_24.csv.join.6.txt
Feb 24, 2010 10:43:41 AM gov.nih.nci.lmp.gominer.server.HTGMProcessor processBatchFisher
INFO: Processing Changed File : Exp1_BestClusterMap_LEIGS_KM_24.csv.join.7.txt
Feb 24, 2010 10:43:41 AM gov.nih.nci.lmp.gominer.server.HTGMProcessor processBatchFisher
INFO: Create Directory : C:\RESEARCH\GO_MINER\hi-thruput\data\total.txt.total.txt.dir\Exp1_BestClusterMap_LEIGS_KM_24.csv.join.7.txt.dir
Feb 24, 2010 10:43:41 AM gov.nih.nci.lmp.gominer.server.HTGMProcessor executeAndReport
INFO: No underregulated entries in Exp1_BestClusterMap_LEIGS_KM_24.csv.join.7.txt
Feb 24, 2010 10:43:41 AM gov.nih.nci.lmp.gominer.server.HTGMProcessor executeAndReport
INFO: No overregulated entries in Exp1_BestClusterMap_LEIGS_KM_24.csv.join.7.txt
Feb 24, 2010 10:43:41 AM gov.nih.nci.lmp.gominer.server.HTGMProcessor executeAndReport
INFO: Processing Batch Fisher for change regulated entries in Exp1_BestClusterMap_LEIGS_KM_24.csv.join.7.txt
Feb 24, 2010 10:45:47 AM gov.nih.nci.lmp.gominer.server.HTGMProcessor executeAndReport
INFO: Generate Individual Reports ...
Feb 24, 2010 10:45:47 AM gov.nih.nci.lmp.gominer.server.HTGMProcessor invokeIndividualReporter
INFO: Individual Reports : Generating Summary-GCE-Reports ...
Feb 24, 2010 10:45:48 AM gov.nih.nci.lmp.gominer.server.HTGMProcessor invokeIndividualReporter
INFO: Individual Reports : Generating Summary-CIM-Reports ...
Feb 24, 2010 10:45:48 AM gov.nih.nci.lmp.gominer.server.HTGMProcessor executeAndReport
INFO: Finished Processing change regulated entries in Exp1_BestClusterMap_LEIGS_KM_24.csv.join.7.txt
Feb 24, 2010 10:45:48 AM gov.nih.nci.lmp.gominer.server.HTGMProcessor processBatchFisher
INFO: Processing Changed File : Exp1_BestClusterMap_LEIGS_KM_24.csv.join.8.txt
Feb 24, 2010 10:45:48 AM gov.nih.nci.lmp.gominer.server.HTGMProcessor processBatchFisher
INFO: Create Directory : C:\RESEARCH\GO_MINER\hi-thruput\data\total.txt.total.txt.dir\Exp1_BestClusterMap_LEIGS_KM_24.csv.join.8.txt.dir
Feb 24, 2010 10:45:48 AM gov.nih.nci.lmp.gominer.server.HTGMProcessor executeAndReport
INFO: No underregulated entries in Exp1_BestClusterMap_LEIGS_KM_24.csv.join.8.txt
Feb 24, 2010 10:45:48 AM gov.nih.nci.lmp.gominer.server.HTGMProcessor executeAndReport
INFO: No overregulated entries in Exp1_BestClusterMap_LEIGS_KM_24.csv.join.8.txt
Feb 24, 2010 10:45:48 AM gov.nih.nci.lmp.gominer.server.HTGMProcessor executeAndReport
INFO: Processing Batch Fisher for change regulated entries in Exp1_BestClusterMap_LEIGS_KM_24.csv.join.8.txt
Feb 24, 2010 10:47:55 AM gov.nih.nci.lmp.gominer.server.HTGMProcessor executeAndReport
INFO: Generate Individual Reports ...
Feb 24, 2010 10:47:55 AM gov.nih.nci.lmp.gominer.server.HTGMProcessor invokeIndividualReporter
INFO: Individual Reports : Generating Summary-GCE-Reports ...
Feb 24, 2010 10:47:56 AM gov.nih.nci.lmp.gominer.server.HTGMProcessor invokeIndividualReporter
INFO: Individual Reports : Generating Summary-CIM-Reports ...
Feb 24, 2010 10:48:51 AM gov.nih.nci.lmp.gominer.server.HTGMProcessor executeAndReport
INFO: Finished Processing change regulated entries in Exp1_BestClusterMap_LEIGS_KM_24.csv.join.8.txt
Feb 24, 2010 10:48:52 AM gov.nih.nci.lmp.gominer.server.HTGMProcessor processBatchFisher
INFO: Processing Changed File : Exp1_BestClusterMap_LEIGS_KM_24.csv.join.9.txt
Feb 24, 2010 10:48:52 AM gov.nih.nci.lmp.gominer.server.HTGMProcessor processBatchFisher
INFO: Create Directory : C:\RESEARCH\GO_MINER\hi-thruput\data\total.txt.total.txt.dir\Exp1_BestClusterMap_LEIGS_KM_24.csv.join.9.txt.dir
Feb 24, 2010 10:48:52 AM gov.nih.nci.lmp.gominer.server.HTGMProcessor executeAndReport
INFO: No underregulated entries in Exp1_BestClusterMap_LEIGS_KM_24.csv.join.9.txt
Feb 24, 2010 10:48:52 AM gov.nih.nci.lmp.gominer.server.HTGMProcessor executeAndReport
INFO: No overregulated entries in Exp1_BestClusterMap_LEIGS_KM_24.csv.join.9.txt
Feb 24, 2010 10:48:52 AM gov.nih.nci.lmp.gominer.server.HTGMProcessor executeAndReport
INFO: Processing Batch Fisher for change regulated entries in Exp1_BestClusterMap_LEIGS_KM_24.csv.join.9.txt
Feb 24, 2010 10:50:56 AM gov.nih.nci.lmp.gominer.server.HTGMProcessor executeAndReport
INFO: Generate Individual Reports ...
Feb 24, 2010 10:50:56 AM gov.nih.nci.lmp.gominer.server.HTGMProcessor invokeIndividualReporter
INFO: Individual Reports : Generating Summary-GCE-Reports ...
Feb 24, 2010 10:50:57 AM gov.nih.nci.lmp.gominer.server.HTGMProcessor invokeIndividualReporter
INFO: Individual Reports : Generating Summary-CIM-Reports ...
Feb 24, 2010 10:50:57 AM gov.nih.nci.lmp.gominer.server.HTGMProcessor executeAndReport
INFO: Finished Processing change regulated entries in Exp1_BestClusterMap_LEIGS_KM_24.csv.join.9.txt
Feb 24, 2010 10:50:57 AM gov.nih.nci.lmp.gominer.server.HTGMProcessor processBatchFisher
INFO: Processing Changed File : Exp1_BestClusterMap_LEIGS_KM_24.csv.join.10.txt
Feb 24, 2010 10:50:57 AM gov.nih.nci.lmp.gominer.server.HTGMProcessor processBatchFisher
INFO: Create Directory : C:\RESEARCH\GO_MINER\hi-thruput\data\total.txt.total.txt.dir\Exp1_BestClusterMap_LEIGS_KM_24.csv.join.10.txt.dir
Feb 24, 2010 10:50:57 AM gov.nih.nci.lmp.gominer.server.HTGMProcessor executeAndReport
INFO: No underregulated entries in Exp1_BestClusterMap_LEIGS_KM_24.csv.join.10.txt
Feb 24, 2010 10:50:57 AM gov.nih.nci.lmp.gominer.server.HTGMProcessor executeAndReport
INFO: No overregulated entries in Exp1_BestClusterMap_LEIGS_KM_24.csv.join.10.txt
Feb 24, 2010 10:50:57 AM gov.nih.nci.lmp.gominer.server.HTGMProcessor executeAndReport
INFO: Processing Batch Fisher for change regulated entries in Exp1_BestClusterMap_LEIGS_KM_24.csv.join.10.txt
Feb 24, 2010 10:53:02 AM gov.nih.nci.lmp.gominer.server.HTGMProcessor executeAndReport
INFO: Generate Individual Reports ...
Feb 24, 2010 10:53:02 AM gov.nih.nci.lmp.gominer.server.HTGMProcessor invokeIndividualReporter
INFO: Individual Reports : Generating Summary-GCE-Reports ...
Feb 24, 2010 10:53:03 AM gov.nih.nci.lmp.gominer.server.HTGMProcessor invokeIndividualReporter
INFO: Individual Reports : Generating Summary-CIM-Reports ...
Feb 24, 2010 10:53:03 AM gov.nih.nci.lmp.gominer.server.HTGMProcessor executeAndReport
INFO: Finished Processing change regulated entries in Exp1_BestClusterMap_LEIGS_KM_24.csv.join.10.txt
Feb 24, 2010 10:53:03 AM gov.nih.nci.lmp.gominer.server.HTGMProcessor processBatchFisher
INFO: Processing Changed File : Exp1_BestClusterMap_LEIGS_KM_24.csv.join.11.txt
Feb 24, 2010 10:53:03 AM gov.nih.nci.lmp.gominer.server.HTGMProcessor processBatchFisher
INFO: Create Directory : C:\RESEARCH\GO_MINER\hi-thruput\data\total.txt.total.txt.dir\Exp1_BestClusterMap_LEIGS_KM_24.csv.join.11.txt.dir
Feb 24, 2010 10:53:03 AM gov.nih.nci.lmp.gominer.server.HTGMProcessor executeAndReport
INFO: No underregulated entries in Exp1_BestClusterMap_LEIGS_KM_24.csv.join.11.txt
Feb 24, 2010 10:53:03 AM gov.nih.nci.lmp.gominer.server.HTGMProcessor executeAndReport
INFO: No overregulated entries in Exp1_BestClusterMap_LEIGS_KM_24.csv.join.11.txt
Feb 24, 2010 10:53:03 AM gov.nih.nci.lmp.gominer.server.HTGMProcessor executeAndReport
INFO: Processing Batch Fisher for change regulated entries in Exp1_BestClusterMap_LEIGS_KM_24.csv.join.11.txt
Feb 24, 2010 10:55:07 AM gov.nih.nci.lmp.gominer.server.HTGMProcessor executeAndReport
INFO: Generate Individual Reports ...
Feb 24, 2010 10:55:07 AM gov.nih.nci.lmp.gominer.server.HTGMProcessor invokeIndividualReporter
INFO: Individual Reports : Generating Summary-GCE-Reports ...
Feb 24, 2010 10:55:08 AM gov.nih.nci.lmp.gominer.server.HTGMProcessor invokeIndividualReporter
INFO: Individual Reports : Generating Summary-CIM-Reports ...
Feb 24, 2010 10:55:08 AM gov.nih.nci.lmp.gominer.server.HTGMProcessor executeAndReport
INFO: Finished Processing change regulated entries in Exp1_BestClusterMap_LEIGS_KM_24.csv.join.11.txt
Feb 24, 2010 10:55:08 AM gov.nih.nci.lmp.gominer.server.HTGMProcessor processBatchFisher
INFO: Processing Changed File : Exp1_BestClusterMap_LEIGS_KM_24.csv.join.12.txt
Feb 24, 2010 10:55:08 AM gov.nih.nci.lmp.gominer.server.HTGMProcessor processBatchFisher
INFO: Create Directory : C:\RESEARCH\GO_MINER\hi-thruput\data\total.txt.total.txt.dir\Exp1_BestClusterMap_LEIGS_KM_24.csv.join.12.txt.dir
Feb 24, 2010 10:55:08 AM gov.nih.nci.lmp.gominer.server.HTGMProcessor executeAndReport
INFO: No underregulated entries in Exp1_BestClusterMap_LEIGS_KM_24.csv.join.12.txt
Feb 24, 2010 10:55:08 AM gov.nih.nci.lmp.gominer.server.HTGMProcessor executeAndReport
INFO: No overregulated entries in Exp1_BestClusterMap_LEIGS_KM_24.csv.join.12.txt
Feb 24, 2010 10:55:08 AM gov.nih.nci.lmp.gominer.server.HTGMProcessor executeAndReport
INFO: Processing Batch Fisher for change regulated entries in Exp1_BestClusterMap_LEIGS_KM_24.csv.join.12.txt
Feb 24, 2010 10:57:13 AM gov.nih.nci.lmp.gominer.server.HTGMProcessor executeAndReport
INFO: Generate Individual Reports ...
Feb 24, 2010 10:57:13 AM gov.nih.nci.lmp.gominer.server.HTGMProcessor invokeIndividualReporter
INFO: Individual Reports : Generating Summary-GCE-Reports ...
Feb 24, 2010 10:57:15 AM gov.nih.nci.lmp.gominer.server.HTGMProcessor invokeIndividualReporter
INFO: Individual Reports : Generating Summary-CIM-Reports ...
Feb 24, 2010 10:57:15 AM gov.nih.nci.lmp.gominer.server.HTGMProcessor executeAndReport
INFO: Finished Processing change regulated entries in Exp1_BestClusterMap_LEIGS_KM_24.csv.join.12.txt
Feb 24, 2010 10:57:15 AM gov.nih.nci.lmp.gominer.server.HTGMProcessor processBatchFisher
INFO: Processing Changed File : Exp1_BestClusterMap_LEIGS_KM_24.csv.join.14.txt
Feb 24, 2010 10:57:15 AM gov.nih.nci.lmp.gominer.server.HTGMProcessor processBatchFisher
INFO: Create Directory : C:\RESEARCH\GO_MINER\hi-thruput\data\total.txt.total.txt.dir\Exp1_BestClusterMap_LEIGS_KM_24.csv.join.14.txt.dir
Feb 24, 2010 10:57:15 AM gov.nih.nci.lmp.gominer.server.HTGMProcessor executeAndReport
INFO: No underregulated entries in Exp1_BestClusterMap_LEIGS_KM_24.csv.join.14.txt
Feb 24, 2010 10:57:15 AM gov.nih.nci.lmp.gominer.server.HTGMProcessor executeAndReport
INFO: No overregulated entries in Exp1_BestClusterMap_LEIGS_KM_24.csv.join.14.txt
Feb 24, 2010 10:57:15 AM gov.nih.nci.lmp.gominer.server.HTGMProcessor executeAndReport
INFO: Processing Batch Fisher for change regulated entries in Exp1_BestClusterMap_LEIGS_KM_24.csv.join.14.txt
Feb 24, 2010 10:59:19 AM gov.nih.nci.lmp.gominer.server.HTGMProcessor executeAndReport
INFO: Generate Individual Reports ...
Feb 24, 2010 10:59:19 AM gov.nih.nci.lmp.gominer.server.HTGMProcessor invokeIndividualReporter
INFO: Individual Reports : Generating Summary-GCE-Reports ...
Feb 24, 2010 10:59:20 AM gov.nih.nci.lmp.gominer.server.HTGMProcessor invokeIndividualReporter
INFO: Individual Reports : Generating Summary-CIM-Reports ...
Feb 24, 2010 10:59:20 AM gov.nih.nci.lmp.gominer.server.HTGMProcessor executeAndReport
INFO: Finished Processing change regulated entries in Exp1_BestClusterMap_LEIGS_KM_24.csv.join.14.txt
Feb 24, 2010 10:59:21 AM gov.nih.nci.lmp.gominer.server.HTGMProcessor processBatchFisher
INFO: Processing Changed File : Exp1_BestClusterMap_LEIGS_KM_24.csv.join.15.txt
Feb 24, 2010 10:59:21 AM gov.nih.nci.lmp.gominer.server.HTGMProcessor processBatchFisher
INFO: Create Directory : C:\RESEARCH\GO_MINER\hi-thruput\data\total.txt.total.txt.dir\Exp1_BestClusterMap_LEIGS_KM_24.csv.join.15.txt.dir
Feb 24, 2010 10:59:21 AM gov.nih.nci.lmp.gominer.server.HTGMProcessor executeAndReport
INFO: No underregulated entries in Exp1_BestClusterMap_LEIGS_KM_24.csv.join.15.txt
Feb 24, 2010 10:59:21 AM gov.nih.nci.lmp.gominer.server.HTGMProcessor executeAndReport
INFO: No overregulated entries in Exp1_BestClusterMap_LEIGS_KM_24.csv.join.15.txt
Feb 24, 2010 10:59:21 AM gov.nih.nci.lmp.gominer.server.HTGMProcessor executeAndReport
INFO: Processing Batch Fisher for change regulated entries in Exp1_BestClusterMap_LEIGS_KM_24.csv.join.15.txt
Feb 24, 2010 11:01:25 AM gov.nih.nci.lmp.gominer.server.HTGMProcessor executeAndReport
INFO: Generate Individual Reports ...
Feb 24, 2010 11:01:25 AM gov.nih.nci.lmp.gominer.server.HTGMProcessor invokeIndividualReporter
INFO: Individual Reports : Generating Summary-GCE-Reports ...
Feb 24, 2010 11:01:26 AM gov.nih.nci.lmp.gominer.server.HTGMProcessor invokeIndividualReporter
INFO: Individual Reports : Generating Summary-CIM-Reports ...
Feb 24, 2010 11:01:26 AM gov.nih.nci.lmp.gominer.server.HTGMProcessor executeAndReport
INFO: Finished Processing change regulated entries in Exp1_BestClusterMap_LEIGS_KM_24.csv.join.15.txt
Feb 24, 2010 11:01:26 AM gov.nih.nci.lmp.gominer.server.HTGMProcessor processBatchFisher
INFO: Processing Changed File : Exp1_BestClusterMap_LEIGS_KM_24.csv.join.16.txt
Feb 24, 2010 11:01:26 AM gov.nih.nci.lmp.gominer.server.HTGMProcessor processBatchFisher
INFO: Create Directory : C:\RESEARCH\GO_MINER\hi-thruput\data\total.txt.total.txt.dir\Exp1_BestClusterMap_LEIGS_KM_24.csv.join.16.txt.dir
Feb 24, 2010 11:01:26 AM gov.nih.nci.lmp.gominer.server.HTGMProcessor executeAndReport
INFO: No underregulated entries in Exp1_BestClusterMap_LEIGS_KM_24.csv.join.16.txt
Feb 24, 2010 11:01:26 AM gov.nih.nci.lmp.gominer.server.HTGMProcessor executeAndReport
INFO: No overregulated entries in Exp1_BestClusterMap_LEIGS_KM_24.csv.join.16.txt
Feb 24, 2010 11:01:26 AM gov.nih.nci.lmp.gominer.server.HTGMProcessor executeAndReport
INFO: Processing Batch Fisher for change regulated entries in Exp1_BestClusterMap_LEIGS_KM_24.csv.join.16.txt
Feb 24, 2010 11:03:32 AM gov.nih.nci.lmp.gominer.server.HTGMProcessor executeAndReport
INFO: Generate Individual Reports ...
Feb 24, 2010 11:03:32 AM gov.nih.nci.lmp.gominer.server.HTGMProcessor invokeIndividualReporter
INFO: Individual Reports : Generating Summary-GCE-Reports ...
Feb 24, 2010 11:03:33 AM gov.nih.nci.lmp.gominer.server.HTGMProcessor invokeIndividualReporter
INFO: Individual Reports : Generating Summary-CIM-Reports ...
Feb 24, 2010 11:03:33 AM gov.nih.nci.lmp.gominer.server.HTGMProcessor executeAndReport
INFO: Finished Processing change regulated entries in Exp1_BestClusterMap_LEIGS_KM_24.csv.join.16.txt
Feb 24, 2010 11:03:33 AM gov.nih.nci.lmp.gominer.server.HTGMProcessor processBatchFisher
INFO: Processing Changed File : Exp1_BestClusterMap_LEIGS_KM_24.csv.join.17.txt
Feb 24, 2010 11:03:33 AM gov.nih.nci.lmp.gominer.server.HTGMProcessor processBatchFisher
INFO: Create Directory : C:\RESEARCH\GO_MINER\hi-thruput\data\total.txt.total.txt.dir\Exp1_BestClusterMap_LEIGS_KM_24.csv.join.17.txt.dir
Feb 24, 2010 11:03:33 AM gov.nih.nci.lmp.gominer.server.HTGMProcessor executeAndReport
INFO: No underregulated entries in Exp1_BestClusterMap_LEIGS_KM_24.csv.join.17.txt
Feb 24, 2010 11:03:33 AM gov.nih.nci.lmp.gominer.server.HTGMProcessor executeAndReport
INFO: No overregulated entries in Exp1_BestClusterMap_LEIGS_KM_24.csv.join.17.txt
Feb 24, 2010 11:03:33 AM gov.nih.nci.lmp.gominer.server.HTGMProcessor executeAndReport
INFO: Processing Batch Fisher for change regulated entries in Exp1_BestClusterMap_LEIGS_KM_24.csv.join.17.txt
Feb 24, 2010 11:05:36 AM gov.nih.nci.lmp.gominer.server.HTGMProcessor executeAndReport
INFO: Generate Individual Reports ...
Feb 24, 2010 11:05:36 AM gov.nih.nci.lmp.gominer.server.HTGMProcessor invokeIndividualReporter
INFO: Individual Reports : Generating Summary-GCE-Reports ...
Feb 24, 2010 11:05:37 AM gov.nih.nci.lmp.gominer.server.HTGMProcessor invokeIndividualReporter
INFO: Individual Reports : Generating Summary-CIM-Reports ...
Feb 24, 2010 11:05:37 AM gov.nih.nci.lmp.gominer.server.HTGMProcessor executeAndReport
INFO: Finished Processing change regulated entries in Exp1_BestClusterMap_LEIGS_KM_24.csv.join.17.txt
Feb 24, 2010 11:05:38 AM gov.nih.nci.lmp.gominer.server.HTGMProcessor processBatchFisher
INFO: Processing Changed File : Exp1_BestClusterMap_LEIGS_KM_24.csv.join.18.txt
Feb 24, 2010 11:05:38 AM gov.nih.nci.lmp.gominer.server.HTGMProcessor processBatchFisher
INFO: Create Directory : C:\RESEARCH\GO_MINER\hi-thruput\data\total.txt.total.txt.dir\Exp1_BestClusterMap_LEIGS_KM_24.csv.join.18.txt.dir
Feb 24, 2010 11:05:38 AM gov.nih.nci.lmp.gominer.server.HTGMProcessor executeAndReport
INFO: No underregulated entries in Exp1_BestClusterMap_LEIGS_KM_24.csv.join.18.txt
Feb 24, 2010 11:05:38 AM gov.nih.nci.lmp.gominer.server.HTGMProcessor executeAndReport
INFO: No overregulated entries in Exp1_BestClusterMap_LEIGS_KM_24.csv.join.18.txt
Feb 24, 2010 11:05:38 AM gov.nih.nci.lmp.gominer.server.HTGMProcessor executeAndReport
INFO: Processing Batch Fisher for change regulated entries in Exp1_BestClusterMap_LEIGS_KM_24.csv.join.18.txt
Feb 24, 2010 11:07:43 AM gov.nih.nci.lmp.gominer.server.HTGMProcessor executeAndReport
INFO: Generate Individual Reports ...
Feb 24, 2010 11:07:43 AM gov.nih.nci.lmp.gominer.server.HTGMProcessor invokeIndividualReporter
INFO: Individual Reports : Generating Summary-GCE-Reports ...
Feb 24, 2010 11:07:44 AM gov.nih.nci.lmp.gominer.server.HTGMProcessor invokeIndividualReporter
INFO: Individual Reports : Generating Summary-CIM-Reports ...
Feb 24, 2010 11:07:44 AM gov.nih.nci.lmp.gominer.server.HTGMProcessor executeAndReport
INFO: Finished Processing change regulated entries in Exp1_BestClusterMap_LEIGS_KM_24.csv.join.18.txt
Feb 24, 2010 11:07:44 AM gov.nih.nci.lmp.gominer.server.HTGMProcessor processBatchFisher
INFO: Processing Changed File : Exp1_BestClusterMap_LEIGS_KM_24.csv.join.19.txt
Feb 24, 2010 11:07:44 AM gov.nih.nci.lmp.gominer.server.HTGMProcessor processBatchFisher
INFO: Create Directory : C:\RESEARCH\GO_MINER\hi-thruput\data\total.txt.total.txt.dir\Exp1_BestClusterMap_LEIGS_KM_24.csv.join.19.txt.dir
Feb 24, 2010 11:07:44 AM gov.nih.nci.lmp.gominer.server.HTGMProcessor executeAndReport
INFO: No underregulated entries in Exp1_BestClusterMap_LEIGS_KM_24.csv.join.19.txt
Feb 24, 2010 11:07:44 AM gov.nih.nci.lmp.gominer.server.HTGMProcessor executeAndReport
INFO: No overregulated entries in Exp1_BestClusterMap_LEIGS_KM_24.csv.join.19.txt
Feb 24, 2010 11:07:44 AM gov.nih.nci.lmp.gominer.server.HTGMProcessor executeAndReport
INFO: Processing Batch Fisher for change regulated entries in Exp1_BestClusterMap_LEIGS_KM_24.csv.join.19.txt
Feb 24, 2010 11:09:49 AM gov.nih.nci.lmp.gominer.server.HTGMProcessor executeAndReport
INFO: Generate Individual Reports ...
Feb 24, 2010 11:09:49 AM gov.nih.nci.lmp.gominer.server.HTGMProcessor invokeIndividualReporter
INFO: Individual Reports : Generating Summary-GCE-Reports ...
Feb 24, 2010 11:09:50 AM gov.nih.nci.lmp.gominer.server.HTGMProcessor invokeIndividualReporter
INFO: Individual Reports : Generating Summary-CIM-Reports ...
Feb 24, 2010 11:09:50 AM gov.nih.nci.lmp.gominer.server.HTGMProcessor executeAndReport
INFO: Finished Processing change regulated entries in Exp1_BestClusterMap_LEIGS_KM_24.csv.join.19.txt
Feb 24, 2010 11:09:51 AM gov.nih.nci.lmp.gominer.server.HTGMProcessor processBatchFisher
INFO: Processing Changed File : Exp1_BestClusterMap_LEIGS_KM_24.csv.join.20.txt
Feb 24, 2010 11:09:51 AM gov.nih.nci.lmp.gominer.server.HTGMProcessor processBatchFisher
INFO: Create Directory : C:\RESEARCH\GO_MINER\hi-thruput\data\total.txt.total.txt.dir\Exp1_BestClusterMap_LEIGS_KM_24.csv.join.20.txt.dir
Feb 24, 2010 11:09:51 AM gov.nih.nci.lmp.gominer.server.HTGMProcessor executeAndReport
INFO: No underregulated entries in Exp1_BestClusterMap_LEIGS_KM_24.csv.join.20.txt
Feb 24, 2010 11:09:51 AM gov.nih.nci.lmp.gominer.server.HTGMProcessor executeAndReport
INFO: No overregulated entries in Exp1_BestClusterMap_LEIGS_KM_24.csv.join.20.txt
Feb 24, 2010 11:09:51 AM gov.nih.nci.lmp.gominer.server.HTGMProcessor executeAndReport
INFO: Processing Batch Fisher for change regulated entries in Exp1_BestClusterMap_LEIGS_KM_24.csv.join.20.txt
Feb 24, 2010 11:11:55 AM gov.nih.nci.lmp.gominer.server.HTGMProcessor executeAndReport
INFO: Generate Individual Reports ...
Feb 24, 2010 11:11:55 AM gov.nih.nci.lmp.gominer.server.HTGMProcessor invokeIndividualReporter
INFO: Individual Reports : Generating Summary-GCE-Reports ...
Feb 24, 2010 11:11:56 AM gov.nih.nci.lmp.gominer.server.HTGMProcessor invokeIndividualReporter
INFO: Individual Reports : Generating Summary-CIM-Reports ...
Feb 24, 2010 11:11:56 AM gov.nih.nci.lmp.gominer.server.HTGMProcessor executeAndReport
INFO: Finished Processing change regulated entries in Exp1_BestClusterMap_LEIGS_KM_24.csv.join.20.txt
Feb 24, 2010 11:11:57 AM gov.nih.nci.lmp.gominer.server.HTGMProcessor processBatchFisher
INFO: Processing Changed File : Exp1_BestClusterMap_LEIGS_KM_24.csv.join.21.txt
Feb 24, 2010 11:11:57 AM gov.nih.nci.lmp.gominer.server.HTGMProcessor processBatchFisher
INFO: Create Directory : C:\RESEARCH\GO_MINER\hi-thruput\data\total.txt.total.txt.dir\Exp1_BestClusterMap_LEIGS_KM_24.csv.join.21.txt.dir
Feb 24, 2010 11:11:57 AM gov.nih.nci.lmp.gominer.server.HTGMProcessor executeAndReport
INFO: No underregulated entries in Exp1_BestClusterMap_LEIGS_KM_24.csv.join.21.txt
Feb 24, 2010 11:11:57 AM gov.nih.nci.lmp.gominer.server.HTGMProcessor executeAndReport
INFO: No overregulated entries in Exp1_BestClusterMap_LEIGS_KM_24.csv.join.21.txt
Feb 24, 2010 11:11:57 AM gov.nih.nci.lmp.gominer.server.HTGMProcessor executeAndReport
INFO: Processing Batch Fisher for change regulated entries in Exp1_BestClusterMap_LEIGS_KM_24.csv.join.21.txt
Feb 24, 2010 11:14:02 AM gov.nih.nci.lmp.gominer.server.HTGMProcessor executeAndReport
INFO: Generate Individual Reports ...
Feb 24, 2010 11:14:02 AM gov.nih.nci.lmp.gominer.server.HTGMProcessor invokeIndividualReporter
INFO: Individual Reports : Generating Summary-GCE-Reports ...
Feb 24, 2010 11:14:04 AM gov.nih.nci.lmp.gominer.server.HTGMProcessor invokeIndividualReporter
INFO: Individual Reports : Generating Summary-CIM-Reports ...
Feb 24, 2010 11:14:53 AM gov.nih.nci.lmp.gominer.server.HTGMProcessor executeAndReport
INFO: Finished Processing change regulated entries in Exp1_BestClusterMap_LEIGS_KM_24.csv.join.21.txt
Feb 24, 2010 11:14:54 AM gov.nih.nci.lmp.gominer.server.HTGMProcessor processBatchFisher
INFO: Processing Changed File : Exp1_BestClusterMap_LEIGS_KM_24.csv.join.22.txt
Feb 24, 2010 11:14:54 AM gov.nih.nci.lmp.gominer.server.HTGMProcessor processBatchFisher
INFO: Create Directory : C:\RESEARCH\GO_MINER\hi-thruput\data\total.txt.total.txt.dir\Exp1_BestClusterMap_LEIGS_KM_24.csv.join.22.txt.dir
Feb 24, 2010 11:14:54 AM gov.nih.nci.lmp.gominer.server.HTGMProcessor executeAndReport
INFO: No underregulated entries in Exp1_BestClusterMap_LEIGS_KM_24.csv.join.22.txt
Feb 24, 2010 11:14:54 AM gov.nih.nci.lmp.gominer.server.HTGMProcessor executeAndReport
INFO: No overregulated entries in Exp1_BestClusterMap_LEIGS_KM_24.csv.join.22.txt
Feb 24, 2010 11:14:54 AM gov.nih.nci.lmp.gominer.server.HTGMProcessor executeAndReport
INFO: Processing Batch Fisher for change regulated entries in Exp1_BestClusterMap_LEIGS_KM_24.csv.join.22.txt
Feb 24, 2010 11:17:01 AM gov.nih.nci.lmp.gominer.server.HTGMProcessor executeAndReport
INFO: Generate Individual Reports ...
Feb 24, 2010 11:17:01 AM gov.nih.nci.lmp.gominer.server.HTGMProcessor invokeIndividualReporter
INFO: Individual Reports : Generating Summary-GCE-Reports ...
Feb 24, 2010 11:17:03 AM gov.nih.nci.lmp.gominer.server.HTGMProcessor invokeIndividualReporter
INFO: Individual Reports : Generating Summary-CIM-Reports ...
Feb 24, 2010 11:17:37 AM gov.nih.nci.lmp.gominer.server.HTGMProcessor executeAndReport
INFO: Finished Processing change regulated entries in Exp1_BestClusterMap_LEIGS_KM_24.csv.join.22.txt
Feb 24, 2010 11:17:37 AM gov.nih.nci.lmp.gominer.server.HTGMProcessor processBatchFisher
INFO: Processing Changed File : Exp1_BestClusterMap_LEIGS_KM_24.csv.join.23.txt
Feb 24, 2010 11:17:37 AM gov.nih.nci.lmp.gominer.server.HTGMProcessor processBatchFisher
INFO: Create Directory : C:\RESEARCH\GO_MINER\hi-thruput\data\total.txt.total.txt.dir\Exp1_BestClusterMap_LEIGS_KM_24.csv.join.23.txt.dir
Feb 24, 2010 11:17:37 AM gov.nih.nci.lmp.gominer.server.HTGMProcessor executeAndReport
INFO: No underregulated entries in Exp1_BestClusterMap_LEIGS_KM_24.csv.join.23.txt
Feb 24, 2010 11:17:37 AM gov.nih.nci.lmp.gominer.server.HTGMProcessor executeAndReport
INFO: No overregulated entries in Exp1_BestClusterMap_LEIGS_KM_24.csv.join.23.txt
Feb 24, 2010 11:17:37 AM gov.nih.nci.lmp.gominer.server.HTGMProcessor executeAndReport
INFO: Processing Batch Fisher for change regulated entries in Exp1_BestClusterMap_LEIGS_KM_24.csv.join.23.txt
Feb 24, 2010 11:19:41 AM gov.nih.nci.lmp.gominer.server.HTGMProcessor executeAndReport
INFO: Generate Individual Reports ...
Feb 24, 2010 11:19:41 AM gov.nih.nci.lmp.gominer.server.HTGMProcessor invokeIndividualReporter
INFO: Individual Reports : Generating Summary-GCE-Reports ...
Feb 24, 2010 11:19:43 AM gov.nih.nci.lmp.gominer.server.HTGMProcessor invokeIndividualReporter
INFO: Individual Reports : Generating Summary-CIM-Reports ...
Feb 24, 2010 11:19:43 AM gov.nih.nci.lmp.gominer.server.HTGMProcessor executeAndReport
INFO: Finished Processing change regulated entries in Exp1_BestClusterMap_LEIGS_KM_24.csv.join.23.txt
Feb 24, 2010 11:19:43 AM gov.nih.nci.lmp.gominer.server.HTGMProcessor processBatchFisher
INFO: Processing Changed File : Exp1_BestClusterMap_LEIGS_KM_24.csv.join.24.txt
Feb 24, 2010 11:19:43 AM gov.nih.nci.lmp.gominer.server.HTGMProcessor processBatchFisher
INFO: Create Directory : C:\RESEARCH\GO_MINER\hi-thruput\data\total.txt.total.txt.dir\Exp1_BestClusterMap_LEIGS_KM_24.csv.join.24.txt.dir
Feb 24, 2010 11:19:43 AM gov.nih.nci.lmp.gominer.server.HTGMProcessor executeAndReport
INFO: No underregulated entries in Exp1_BestClusterMap_LEIGS_KM_24.csv.join.24.txt
Feb 24, 2010 11:19:43 AM gov.nih.nci.lmp.gominer.server.HTGMProcessor executeAndReport
INFO: No overregulated entries in Exp1_BestClusterMap_LEIGS_KM_24.csv.join.24.txt
Feb 24, 2010 11:19:43 AM gov.nih.nci.lmp.gominer.server.HTGMProcessor executeAndReport
INFO: Processing Batch Fisher for change regulated entries in Exp1_BestClusterMap_LEIGS_KM_24.csv.join.24.txt
Feb 24, 2010 11:21:49 AM gov.nih.nci.lmp.gominer.server.HTGMProcessor executeAndReport
INFO: Generate Individual Reports ...
Feb 24, 2010 11:21:49 AM gov.nih.nci.lmp.gominer.server.HTGMProcessor invokeIndividualReporter
INFO: Individual Reports : Generating Summary-GCE-Reports ...
Feb 24, 2010 11:21:51 AM gov.nih.nci.lmp.gominer.server.HTGMProcessor invokeIndividualReporter
INFO: Individual Reports : Generating Summary-CIM-Reports ...
Feb 24, 2010 11:21:51 AM gov.nih.nci.lmp.gominer.server.HTGMProcessor executeAndReport
INFO: Finished Processing change regulated entries in Exp1_BestClusterMap_LEIGS_KM_24.csv.join.24.txt
Feb 24, 2010 11:21:51 AM gov.nih.nci.lmp.gominer.server.HTGMProcessor processBatchFisher
INFO: Generating Integrative Reports ...
Feb 24, 2010 11:24:20 AM gov.nih.nci.lmp.gominer.server.HTGMProcessor processBatchFisher
INFO: Finished Generating Integrative Reports 
Feb 24, 2010 11:24:20 AM gov.nih.nci.lmp.gominer.server.HTGMProcessor processBatchFisher
INFO: ProcessBatchFisher Completed 
Feb 24, 2010 11:24:20 AM gov.nih.nci.lmp.gominer.server.HTGMProcessor processBatchFisher
INFO: 
Feb 24, 2010 11:24:21 AM gov.nih.nci.lmp.gominer.HTGMCommand main
INFO: NORMAL TERMINATION
