# Supplementary material for: RedundancyMiner: De-replication of redundant GO categories in microarray and proteomics analysis
Source: BMC Bioinformatics. 2011 Feb 10;12:52. doi: 10.1186/1471-2105-12-52 (PMC3223614; doi:10.1186/1471-2105-12-52)
Supplement: Additional file 8 — Retinal development HTGM download. compressed package of the results of running HTGM on the retinal development genes list. [file 1471-2105-12-52-S8.ZIP › SCENARIO_2_MODIFIED/INPUT_PARAMETERS.config]

#### See http://discover.nci.nih.gov/gominer/gocommand.jsp for details of field specifications ####

####REQUIRED FIELDS:####

# Specify full path to data files.
DATA = C:\\RESEARCH\\GO_MINER\\hi-thruput\\data


# Either provide total file name - DO NOT INCLUDE PATH OR leave this field blank to AUTO-GENERATE total genes.
# More Information about Auto-Generate can be found here http://discover.nci.nih.gov/gominer/faq.jsp
TOTALFILE = total.txt.total.txt

# Name of the file which contains list of changed file names - DO NOT INCLUDE PATH
LIST = list.txt

####OPTIONAL FIELDS:####

DATASOURCE = all
ENHANCED = true
DBXREF = true
SYNONYM = true

# For human = 9606; mouse = 10090; rat = 10116; drosophila = 7227; c elegans = 6239; s. cerevisiae = 4932; a thaliania = 3702
# others: http://www.ncbi.nlm.nih.gov/entrez/query.fcgi?db=Taxonomy

ORGANISM = 10090

#### Which sets of Evidence Codes to use as the criteria for accepting gene to GO category mappings.####
#### Based upon our own experience, we recommend level3 for general use.####
#### For Evidence Codes Description: http://www.geneontology.org/GO.evidence.shtml####
 # all causes program to skip any evidence code checking
 # level1 includes TAS,IDA,IMP,IGI,IPI,ISS,IEP,NAS,RCA
 # level2 includes TAS,IDA,IMP,IGI,IPI,ISS,IEP,NAS
 # level3 includes TAS,IDA,IMP,IGI,IPI,ISS,IEP
 # level4 includes TAS,IDA,IMP,IGI,IPI
 # level5 includes TAS,IDA
EVIDENCECODE = level3

ROOTCATEGORY = GO:0008150
#ROOTCATEGORY = GO:0005575


# Limits the categories that will be included in the CIM and summary reports.
# Categories whose size is less than this threshold will be omitted from category
# statistic calculations, and randomized categories below this threshold will
# be omitted from FDR calculations.
MINIMUMCATEGORYSIZE = 5

# The p-value and/or FDR determine which categories are counted in the .report file and
# which categories are displayed in the CIM.  The maximum category size restricts the
# categories used in these same files
MAXIMUMCATEGORYSIZE = 300


#### REASONABLE DEFAULT SETTINGS THAT YOU PROBABLY DON'T NEED TO CHANGE ####

RANDOMS = 100
THRESHOLD = 0.15
# Possible values for THRESHOLDTYPE are PVALUE, FDR or BOTH
THRESHOLDTYPE = BOTH
TIMESERIESTHRESHOLD = .15

#### FIELDS THAT NEED TO BE SET ONLY IF USING LOCAL GO DATABASE SERVER: ####

USER = deploy
PASSWORD = selectonly
DATABASE = jdbc:mysql://discover.nci.nih.gov:1521/GEEVS
DRIVER = com.mysql.jdbc.Driver


#### TOGGLE FOR TF BINDING SITES OUTPUT - SLOWS DOWN PROGRAM IF TURNED ON ####

TF = 0

#### TOGGLE FOR CIMs ####
# 0 = No CIMs
# 1 = Generate basic CIM's. Does not generate XIN CIM's.
# 2 = Generate both basic and XIN CIMs

CIM = 1

#### READONLY: DO NOT CHANGE ####

LOGFILENAME = HTGM.DEBUG

STATUSFILENAME = RETURNCODE
