# Supplementary material for: RedundancyMiner: De-replication of redundant GO categories in microarray and proteomics analysis
Source: BMC Bioinformatics. 2011 Feb 10;12:52. doi: 10.1186/1471-2105-12-52 (PMC3223614; doi:10.1186/1471-2105-12-52)
Supplement: Additional file 8 — Retinal development HTGM download. compressed package of the results of running HTGM on the retinal development genes list. [file 1471-2105-12-52-S8.ZIP › SCENARIO_2_MODIFIED/list.txt]

Exp1_BestClusterMap_LEIGS_KM_24.csv.join.1.txt
Exp1_BestClusterMap_LEIGS_KM_24.csv.join.2.txt
Exp1_BestClusterMap_LEIGS_KM_24.csv.join.3.txt
Exp1_BestClusterMap_LEIGS_KM_24.csv.join.4.txt
Exp1_BestClusterMap_LEIGS_KM_24.csv.join.5.txt
Exp1_BestClusterMap_LEIGS_KM_24.csv.join.6.txt
Exp1_BestClusterMap_LEIGS_KM_24.csv.join.7.txt
Exp1_BestClusterMap_LEIGS_KM_24.csv.join.8.txt
Exp1_BestClusterMap_LEIGS_KM_24.csv.join.9.txt
Exp1_BestClusterMap_LEIGS_KM_24.csv.join.10.txt
Exp1_BestClusterMap_LEIGS_KM_24.csv.join.11.txt
Exp1_BestClusterMap_LEIGS_KM_24.csv.join.12.txt
Exp1_BestClusterMap_LEIGS_KM_24.csv.join.14.txt
Exp1_BestClusterMap_LEIGS_KM_24.csv.join.15.txt
Exp1_BestClusterMap_LEIGS_KM_24.csv.join.16.txt
Exp1_BestClusterMap_LEIGS_KM_24.csv.join.17.txt
Exp1_BestClusterMap_LEIGS_KM_24.csv.join.18.txt
Exp1_BestClusterMap_LEIGS_KM_24.csv.join.19.txt
Exp1_BestClusterMap_LEIGS_KM_24.csv.join.20.txt
Exp1_BestClusterMap_LEIGS_KM_24.csv.join.21.txt
Exp1_BestClusterMap_LEIGS_KM_24.csv.join.22.txt
Exp1_BestClusterMap_LEIGS_KM_24.csv.join.23.txt
Exp1_BestClusterMap_LEIGS_KM_24.csv.join.24.txt
