# Supplementary material for: RedundancyMiner: De-replication of redundant GO categories in microarray and proteomics analysis
Source: BMC Bioinformatics. 2011 Feb 10;12:52. doi: 10.1186/1471-2105-12-52 (PMC3223614; doi:10.1186/1471-2105-12-52)
Supplement: Additional file 8 — Retinal development HTGM download. compressed package of the results of running HTGM on the retinal development genes list. [file 1471-2105-12-52-S8.ZIP › SCENARIO_2_MODIFIED/total.txt.total.txt]

0610006I08Rik
0610007C21Rik
0610007L01Rik
0610007P08Rik
0610007P14Rik
0610007P22Rik
0610008C08Rik
0610008F07Rik
0610009B22Rik
0610009D07Rik
0610009K11Rik
0610009O03Rik
0610009O20Rik
0610010D20Rik
0610010D24Rik
0610010E21Rik
0610010F05Rik
0610010K06Rik
0610010K14Rik
0610010O12Rik
0610011F06Rik
0610011L14Rik
0610012D14Rik
0610012D17Rik
0610012H03Rik
0610013E23Rik
0610025P10Rik
0610030E20Rik
0610031J06Rik
0610037D15Rik
0610037L13Rik
0610037P05Rik
0610038D11Rik
0610038F07Rik
0610040D20Rik
0610040J01Rik
0710005I19Rik
0710005M24Rik
0710008K08Rik
0910001A06Rik
0910001L09Rik
1100001E04Rik
1100001G20Rik
1100001H23Rik
1110001A07Rik
1110001D15Rik
1110001J03Rik
1110002B05Rik
1110002E23Rik
1110002H13Rik
1110002N22Rik
1110003E01Rik
1110004E09Rik
1110004F10Rik
1110005A03Rik
1110005A23Rik
1110006G06Rik
1110006O17Rik
1110007A13Rik
1110007C09Rik
1110007L15Rik
1110007M04Rik
1110008F13Rik
1110008J03Rik
1110008L16Rik
1110008P14Rik
1110012D08Rik
1110012J17Rik
1110012L19Rik
1110012M11Rik
1110012N22Rik
1110013L07Rik
1110014J01Rik
1110014K08Rik
1110014N23Rik
1110017D15Rik
1110017I16Rik
1110018G07Rik
1110018H23Rik
1110018J18Rik
1110018M03Rik
1110019K23Rik
1110019N10Rik
1110020C03Rik
1110020G09Rik
1110020P15Rik
1110028A07Rik
1110028C15Rik
1110029E03Rik
1110031B06Rik
1110031I02Rik
1110032A03Rik
1110032A04Rik
1110032A13Rik
1110032E23Rik
1110032O16Rik
1110033F04Rik
1110033J19Rik
1110034A24Rik
1110034B05Rik
1110034G24Rik
1110036O03Rik
1110037F02Rik
1110038D17Rik
1110038F14Rik
1110039B18Rik
1110049B09Rik
1110049F12Rik
1110051B16Rik
1110051M20Rik
1110054O05Rik
1110057K04Rik
1110058L19Rik
1110059E24Rik
1110059G10Rik
1110067D22Rik
1110067I12Rik
1190002A17Rik
1190002H23Rik
1190002J23Rik
1190002N15Rik
1190003J15Rik
1190003M12Rik
1190005F20Rik
1190005I06Rik
1190005P17Rik
1190017O12Rik
1190020J12Rik
1200002N14Rik
1200003C05Rik
1200003I07Rik
1200004M23Rik
1200009F10Rik
1200009I06Rik
1200009O22Rik
1200011I18Rik
1200011M11Rik
1200011O22Rik
1200013B08Rik
1200013P24Rik
1200014J11Rik
1200014M14Rik
1200015A19Rik
1200015F23Rik
1200015N20Rik
1200016B10Rik
1300001I01Rik
1300002K09Rik
1300003B13Rik
1300007F04Rik
1300010F03Rik
1300010M03Rik
1300012G16Rik
1300013J15Rik
1300014I06Rik
1300017J02Rik
1300018I05Rik
1300018I17Rik
1300018J18Rik
1500001A10Rik
1500001M20Rik
1500002O20Rik
1500003O03Rik
1500003O22Rik
1500005A01Rik
1500005I02Rik
1500010J02Rik
1500011H22Rik
1500011K16Rik
1500012F01Rik
1500015O10Rik
1500016O10Rik
1500019G21Rik
1500031H01Rik
1500031L02Rik
1500032D16Rik
1500032L24Rik
1500034J01Rik
1500035H01Rik
1500041B16Rik
1500041N16Rik
1600002H07Rik
1600002K03Rik
1600012F09Rik
1600012H06Rik
1600014C10Rik
1600014E20Rik
1600015H20Rik
1600015I10Rik
1600016N20Rik
1600021P15Rik
1600027N09Rik
1600029D21Rik
1700001C02Rik
1700001C19Rik
1700001F09Rik
1700001K19Rik
1700001L19Rik
1700001O22Rik
1700001P01Rik
1700003E16Rik
1700003E24Rik
1700003F12Rik
1700006E09Rik
1700007B14Rik
1700007G11Rik
1700007I06Rik
1700007K09Rik
1700007K13Rik
1700008F21Rik
1700008G05Rik
1700008I05Rik
1700008P20Rik
1700009J07Rik
1700009N14Rik
1700009P17Rik
1700010A17Rik
1700010C24Rik
1700010D01Rik
1700010I14Rik
1700010M22Rik
1700011A15Rik
1700011F03Rik
1700011F14Rik
1700011H14Rik
1700012A03Rik
1700012A16Rik
1700012B07Rik
1700012B09Rik
1700012G19Rik
1700012H05Rik
1700012H17Rik
1700012L04Rik
1700012P22Rik
1700013D24Rik
1700013F07Rik
1700013G24Rik
1700013N18Rik
1700014N06Rik
1700015E13Rik
1700016C15Rik
1700016D06Rik
1700016G05Rik
1700016K19Rik
1700016M24Rik
1700017B05Rik
1700017G21Rik
1700017N19Rik
1700018B08Rik
1700018B24Rik
1700018C11Rik
1700018F24Rik
1700018L24Rik
1700019B03Rik
1700019D03Rik
1700019E19Rik
1700019G17Rik
1700019H03Rik
1700019L03Rik
1700019M22Rik
1700019N12Rik
1700019N19Rik
1700019O17Rik
1700020A23Rik
1700020C07Rik
1700020C11Rik
1700020D05Rik
1700020O03Rik
1700021C14Rik
1700021F05Rik
1700021F07Rik
1700021K02Rik
1700021K19Rik
1700021P22Rik
1700022C21Rik
1700023B02Rik
1700023D19Rik
1700023E05Rik
1700023F06Rik
1700023I07Rik
1700024G10Rik
1700025D03Rik
1700025E21Rik
1700025F22Rik
1700025G04Rik
1700025K23Rik
1700026D08Rik
1700026L06Rik
1700027A23Rik
1700027D21Rik
1700027J05Rik
1700027N10Rik
1700028P14Rik
1700029F09Rik
1700029F12Rik
1700029G01Rik
1700029H14Rik
1700029I01Rik
1700029I08Rik
1700029I15Rik
1700029J07Rik
1700029P11Rik
1700030E15Rik
1700030F18Rik
1700030J22Rik
1700030K09Rik
1700034E13Rik
1700034H14Rik
1700034I23Rik
1700034J05Rik
1700034K16Rik
1700034O15Rik
1700036D21Rik
1700037C18Rik
1700037H04Rik
1700040I03Rik
1700040L02Rik
1700041B20Rik
1700041C02Rik
1700041E20Rik
1700042B14Rik+546400:EG546400
1700045I19Rik
1700047I17Rik
1700049E17Rik
1700049G17Rik
1700049K14Rik
1700052K11Rik
1700052N19Rik
1700054N08Rik
1700054O13Rik
1700055M20Rik
1700057G04Rik
1700057K13Rik
1700058C13Rik
1700060H10Rik
1700061G19Rik
1700061J05Rik
1700065D16Rik
1700065I17Rik
1700065O13Rik
1700066B19Rik
1700067C01Rik
1700067K01Rik
1700067P10Rik
1700071K01Rik
1700072E05Rik
1700073E17Rik
1700074P13Rik
1700080E11Rik
1700080O16Rik
1700081D17Rik
1700081L11Rik
1700088E04Rik
1700093K21Rik
1700094C09Rik
1700094D03Rik
1700102P08Rik
1700106N22Rik
1700108M19Rik
1700109H08Rik
1700112C13Rik
1700113I22Rik
1700113O17Rik
1700123D08Rik
1700123K08Rik
1700123L14Rik
1700123O20Rik
1700125H20Rik
1700127D06Rik
1700128F08Rik
1700129C05Rik
1700129I04Rik
1700129I15Rik
1810006K21Rik
1810007M14Rik
1810007P19Rik
1810008A18Rik
1810008K16Rik
1810009A15Rik
1810009J06Rik
1810009K13Rik
1810009N02Rik
1810009O10Rik
1810010H24Rik
1810010M01Rik
1810011O10Rik
1810012P15Rik
1810013C15Rik
1810014F10Rik
1810015A11Rik
1810015C04Rik
1810019J16Rik
1810020D17Rik
1810020G14Rik
1810021J13Rik
1810022C23Rik
1810022K09Rik
1810023F06Rik
1810026J23Rik
1810027O10Rik
1810029B16Rik
1810030J14Rik
1810030N24Rik
1810030O07Rik
1810031K17Rik
1810032O08Rik
1810033B17Rik
1810034K20Rik
1810035L17Rik
1810037C20Rik
1810037I17Rik
1810041L15Rik
1810042K04Rik
1810043G02Rik
1810044A24Rik
1810046J19Rik
1810046K07Rik
1810047C23Rik
1810048J11Rik
1810049H13Rik
1810049H19Rik
1810054D07Rik
1810054G18Rik
1810055E12Rik
1810055G02Rik
1810059G22Rik
1810063B05Rik
1810063B07Rik
1810065E05Rik
1810073G14Rik
1810073H04Rik
1810073N04Rik
1810074P20Rik
2010001J22Rik
2010001M09Rik
2010002M12Rik
2010002N04Rik
2010003J03Rik
2010003K11Rik
2010003O18Rik
2010004A03Rik
2010005H15Rik
2010005J08Rik
2010007H12Rik
2010008E23Rik
2010011I20Rik
2010012C16Rik
2010012O05Rik
2010100O12Rik
2010106E10Rik
2010106G01Rik
2010107E04Rik
2010107G12Rik
2010107G23Rik
2010109I03Rik
2010110K16Rik
2010110P09Rik
2010111I01Rik
2010200O16Rik
2010204K13Rik
2010208K18Rik
2010209O12Rik
2010300C02Rik
2010301N04Rik
2010305A19Rik
2010305C02Rik
2010309E21Rik
2010310D06Rik
2010311D03Rik
2010315L10Rik
2010316F05Rik
2010317E24Rik
2010321M09Rik
2200001I15Rik
2200002J24Rik
2200002K05Rik
2210009G21Rik
2210010B09Rik
2210010C04Rik
2210010C17Rik
2210010L05Rik
2210010N04Rik
2210012G02Rik
2210013K02Rik
2210016L21Rik
2210018M11Rik
2210020M01Rik
2210021J22Rik
2210023G05Rik
2210407C18Rik
2210408I21Rik
2210409E12Rik
2210411K11Rik
2210412D01Rik
2210415F13Rik
2210417D09Rik
2210418O10Rik
2210421G13Rik
2300002D11Rik
2300002M23Rik
2300002O18Rik
2300006N05Rik
2300009A05Rik
2310001A20Rik
2310001H12Rik
2310002B06Rik
2310002B14Rik
2310002J15Rik
2310002L09Rik
2310003C23Rik
2310003F16Rik
2310003H01Rik
2310003L22Rik
2310004I24Rik
2310004L02Rik
2310004N24Rik
2310005E10Rik
2310005G13Rik
2310005N01Rik
2310005N03Rik
2310005P05Rik
2310007A19Rik
2310007B03Rik
2310007D09Rik
2310007F21Rik
2310007H09Rik
2310008H04Rik
2310008H09Rik
2310008M10Rik
2310009B15Rik
2310010M20Rik
2310010M24Rik
2310011J03Rik
2310014G06Rik
2310014L17Rik
2310016C08Rik
2310016C16Rik
2310016E02Rik
2310016F22Rik
2310016M24Rik
2310020A21Rik
2310021H06Rik
2310021P13Rik
2310022A10Rik
2310022B05Rik
2310022M17Rik
2310026E23Rik
2310028H24Rik
2310028N02Rik
2310028O11Rik
2310030G06Rik
2310031A18Rik
2310032F03Rik
2310033E01Rik
2310033K02Rik
2310033P09Rik
2310034C09Rik
2310035C23Rik
2310035K24Rik
2310036O22Rik
2310037I24Rik
2310038H17Rik
2310039E09Rik
2310039H08Rik
2310040A07Rik
2310040C09Rik
2310040M23Rik
2310042D19Rik
2310042E22Rik
2310043L02Rik
2310044G17Rik
2310044H10Rik
2310045A20Rik
2310046A06Rik
2310046K01Rik
2310046O06Rik
2310047C04Rik
2310047D13Rik
2310047H23Rik
2310047M10Rik
2310047O13Rik
2310051M13Rik
2310056P07Rik
2310057J16Rik
2310057J18Rik
2310057M21Rik
2310057N15Rik
2310061C15Rik
2310061F22Rik
2310061I04Rik
2310061J03Rik
2310061N02Rik
2310065K24Rik
2310066E14Rik
2310067B10Rik
2310073E15Rik
2310076L09Rik
2310079F23Rik
2310079N02Rik
2400001E08Rik
2400003C14Rik
2400006H24Rik
2410001C21Rik
2410002F23Rik
2410002I01Rik
2410002O22Rik
2410003J06Rik
2410003P15Rik
2410004A20Rik
2410004B18Rik
2410004F06Rik
2410004L22Rik
2410005O16Rik
2410008K03Rik
2410012H22Rik
2410014A08Rik
2410015M20Rik
2410015N17Rik
2410016F19Rik
2410016O06Rik
2410017P07Rik
2410018C17Rik
2410018C20Rik
2410018G20Rik
2410018L13Rik
2410018M08Rik
2410019A14Rik
2410022L05Rik
2410024A21Rik
2410025L10Rik
2410042D21Rik
2410066E13Rik
2410075B13Rik
2410081M15Rik
2410089E03Rik
2410091C18Rik
2410104I19Rik
2410116G06Rik
2410127E16Rik
2410127E18Rik
2410127L17Rik
2410129H14Rik
2410131K14Rik
2410137M14Rik
2410146L05Rik
2410166I05Rik
2410187C16Rik
2500002L14Rik
2500003M10Rik
2510002D24Rik
2510003E04Rik
2510006D16Rik
2510009E07Rik
2510012J08Rik
2510027J23Rik
2510039O18Rik
2510048L02Rik
2510049I19Rik
2600005N12Rik
2600005O03Rik
2600009E05Rik
2600010E01Rik
2600011C06Rik
2600011E07Rik
2610001J05Rik
2610002D18Rik
2610002J02Rik
2610002M06Rik
2610003J06Rik
2610008E11Rik
2610016C23Rik
2610018G03Rik
2610018I03Rik
2610019A05Rik
2610019F03Rik
2610019P18Rik
2610020C11Rik
2610020H08Rik
2610020O08Rik
2610021K21Rik
2610024E20Rik
2610024G14Rik
2610027C15Rik
2610027L16Rik
2610028A01Rik
2610028H24Rik
2610029G23Rik
2610030H06Rik
2610034B18Rik
2610034M16Rik
2610036D13Rik
2610036F08Rik
2610039C10Rik
2610042L04Rik
2610042O14Rik
2610044O15Rik
2610101N10Rik
2610109H07Rik
2610110G12Rik
2610200G18Rik
2610203E10Rik
2610204K14Rik
2610204L23Rik
2610204M08Rik
2610205E22Rik
2610206B13Rik
2610207I05Rik
2610208M17Rik
2610209A20Rik
2610209M04Rik
2610301B20Rik
2610301F02Rik
2610301G19Rik
2610304G08Rik
2610305D13Rik
2610307O08Rik
2610318N02Rik
2610507B11Rik
2610510H03Rik
2610510J17Rik
2610524H06Rik
2610528E23Rik
2610528J11Rik
2610528K11Rik
2610529C04Rik
2700007P21Rik
2700008B19Rik
2700019D07Rik
2700029M09Rik
2700038C09Rik
2700038N03Rik
2700049P18Rik
2700050L05Rik
2700055K07Rik
2700059D21Rik
2700060E02Rik
2700062C07Rik
2700078E11Rik
2700078K21Rik
2700081O15Rik
2700083E18Rik
2700094F01Rik
2700094K13Rik
2700097O09Rik
2810002I04Rik
2810002N01Rik
2810002O09Rik
2810003C17Rik
2810004N23Rik
2810006K23Rik
2810007J24Rik
2810008M24Rik
2810012G03Rik
2810021B07Rik
2810021J22Rik
2810022L02Rik
2810025M15Rik
2810026P18Rik
2810032E02Rik
2810046L04Rik
2810046M22Rik
2810047C21Rik
2810048G17Rik
2810051F02Rik
2810055F11Rik
2810055G22Rik
2810402A17Rik
2810403A07Rik
2810405J04Rik
2810405K02Rik
2810407C02Rik
2810408A11Rik
2810408M09Rik
2810410M20Rik
2810416G20Rik
2810417H13Rik
2810417J12Rik
2810422J05Rik
2810422O20Rik
2810426N06Rik
2810428I15Rik
2810432D09Rik
2810432L12Rik
2810433K01Rik
2810439F02Rik
2810441K11Rik
2810451A06Rik
2810452K22Rik
2810453I06Rik
2810457I06Rik
2810474O19Rik
2810485I05Rik
2810487A22Rik
2900002H16Rik
2900006F19Rik
2900006K08Rik
2900009I07Rik
2900010J23Rik
2900010M23Rik
2900011O08Rik
2900024C23Rik
2900024O10Rik
2900026A02Rik
2900041A09Rik
2900042B11Rik
2900046G09Rik
2900062L11Rik
2900064A13Rik
2900073G15Rik
2900083I11Rik
2900092C05Rik
2900092E17Rik
2900093B09Rik
3000002G13Rik
3000004C01Rik
3010026O09Rik
3100002J23Rik
3100004P22Rik
3110001A13Rik
3110001D03Rik
3110001I20Rik
3110001I22Rik
3110001K24Rik
3110002H16Rik
3110003A17Rik
3110003A22Rik
3110004L20Rik
3110005G23Rik
3110007F17Rik
3110009E18Rik
3110023B02Rik
3110031B13Rik
3110032G18Rik
3110035E14Rik
3110037I16Rik
3110040N11Rik
3110043J09Rik
3110043O21Rik
3110045G13Rik
3110048E14Rik
3110049J23Rik
3110050N22Rik
3110052M02Rik
3110056O03Rik
3110057O12Rik
3110062M04Rik
3110070M22Rik
3110079O15Rik
3110082I17Rik
3200002M19Rik
3222402P14Rik
3230401D17Rik
3230401M21Rik
3300001A09Rik
3300001G02Rik
3300001M20Rik
3300001P08Rik
3300002I08Rik
3321401G04Rik
3322402L07Rik
3632451O06Rik
3732412D22Rik
3732413I11Rik
3830403N18Rik
3830406C13Rik
3830417A13Rik
3930401K13Rik
4121402D02Rik
4430402I18Rik
4432405B04Rik
4432416J03Rik
4631403P03Rik
4631416L12Rik
4631426E05Rik
4631426J05Rik
4631427C17Rik
4632404H12Rik
4632404H22Rik
4632411B12Rik
4632411J06Rik
4632412N22Rik
4632415L05Rik
4632417D23Rik
4632417K18Rik
4632417N05Rik
4632419I22Rik
4632419K20Rik
4632428N05Rik
4632433K11Rik
4632434I11Rik
4732415M23Rik
4732418C07Rik
4732429D16Rik
4732435N03Rik
4732454E20Rik
4732466D17Rik
4732471D19Rik
4732473B16Rik
4732474A20Rik
4732479N06Rik
4732495E13Rik
4732496O08Rik
4733401H18Rik
4733401H21Rik
4831426I19Rik
4832428D23Rik
4833401D15Rik
4833403I15Rik
4833409A17Rik
4833413O15Rik
4833418A01Rik
4833420G17Rik
4833422F24Rik
4833423E24Rik
4833424O15Rik
4833426J09Rik
4833427B12Rik
4833427G06Rik
4833430A08Rik
4833439L19Rik
4833442J19Rik
4833446K15Rik
4921501E09Rik
4921504E06Rik
4921504I05Rik
4921505C17Rik
4921506J03Rik
4921506M07Rik
4921507P07Rik
4921509A18Rik
4921509E07Rik
4921510H08Rik
4921510J17Rik
4921511C04Rik
4921511H03Rik
4921511K06Rik
4921513D23Rik
4921515J06Rik
4921517D21Rik
4921517D22Rik
4921517L17Rik
4921517N04Rik
4921520G13Rik
4921521F21Rik
4921521K07Rik
4921524J17Rik
4921524L21Rik
4921526F01Rik
4921530G04Rik
4921530L21Rik
4921533L14Rik
4921536K21Rik
4921537D05Rik
4921537P18Rik
4921539E11Rik
4922501C03Rik
4922501K12Rik
4922502D21Rik
4922503N01Rik
4922505E12Rik
4930402E16Rik
4930402F06Rik
4930402H24Rik
4930403L05Rik
4930404A10Rik
4930404H21Rik
4930408F14Rik
4930408O21Rik
4930412F15Rik
4930415O20Rik
4930418G15Rik
4930420K17Rik
4930424G05Rik
4930425N13Rik
4930427A07Rik
4930429A22Rik
4930430A15Rik
4930430E16Rik
4930430F08Rik
4930431B11Rik
4930432F04Rik
4930432H15Rik
4930432K09Rik
4930432K21Rik
4930432O21Rik
4930434E21Rik
4930444A02Rik
4930449I24Rik
4930451I11Rik
4930452B06Rik
4930453N24Rik
4930455C21Rik
4930455F23Rik
4930470P17Rik
4930471M23Rik
4930473A06Rik
4930474N05Rik
4930480E11Rik
4930481F22Rik
4930483J18Rik
4930485B16Rik
4930486G11Rik
4930486L24Rik
4930488E11Rik
4930500O09Rik
4930502E18Rik
4930503B16Rik
4930503B20Rik
4930503E14Rik
4930503L19Rik
4930504E06Rik
4930504H06Rik
4930504O13Rik
4930506M07Rik
4930507C10Rik
4930511H11Rik
4930511I11Rik
4930511J11Rik
4930511M11Rik
4930515G01Rik
4930517K11Rik
4930517K23Rik
4930519F16Rik
4930519G04Rik
4930519N16Rik
4930521A18Rik
4930521E07Rik
4930522H14Rik
4930523C11Rik
4930524B15Rik
4930525K10Rik
4930526D03Rik
4930528F23Rik
4930529M08Rik
4930534B04Rik
4930535B03Rik
4930535E21Rik
4930538K18Rik
4930539E08Rik
4930542N07Rik
4930544G11Rik
4930544G21Rik
4930546H06Rik
4930547C10Rik
4930547N16Rik
4930548G07Rik
4930548H24Rik
4930549C01Rik
4930550C14Rik
4930550L24Rik
4930555I21Rik
4930556P03Rik
4930558O21Rik
4930560E09Rik
4930562D19Rik
4930563D23Rik
4930563E19Rik
4930563P21Rik
4930566A11Rik
4930570C03Rik
4930572J05Rik
4930573I19Rik
4930578C19Rik
4930578I06Rik
4930578N16Rik
4930579C15Rik
4930579E17Rik
4930579G22Rik
4930579G24Rik
4930579J09Rik
4930583H14Rik
4930589M24Rik
4931406C07Rik
4931406H21Rik
4931406I20Rik
4931406P16Rik
4931407G18Rik
4931407K02Rik
4931408A02Rik
4931414P19Rik
4931417E11Rik
4931417G12Rik
4931428F04Rik
4931428L18Rik
4931429I11Rik
4931432M23Rik
4931433A01Rik
4931440B09Rik
4931440F15Rik
4931440L10Rik
4932409I22Rik
4932411G14Rik
4932414N04Rik
4932416N17Rik
4932417H02Rik
4932417I16Rik
4932418E24Rik
4932425I24Rik
4932431H17Rik
4932432K03Rik
4932438A13Rik
4932438H23Rik
4932441K18Rik
4932442K08Rik
4932701A20Rik
4932702K14Rik
4933400A11Rik
4933400E14Rik
4933401F05Rik
4933402E13Rik
4933402J07Rik
4933402J24Rik
4933403F05Rik
4933403G14Rik
4933404M02Rik
4933404M19Rik
4933405K07Rik
4933405L10Rik
4933405O20Rik
4933406E20Rik
4933407H18Rik
4933407I18Rik
4933407N01Rik
4933409K07Rik
4933411G11Rik
4933411K16Rik
4933411K20Rik
4933413N12Rik
4933416C03Rik
4933417A18Rik
4933417E01Rik
4933417O08Rik
4933421E11Rik
4933421I07Rik
4933422H20Rik
4933424B01Rik
4933425K02Rik
4933425L03Rik
4933425L06Rik
4933425O20Rik
4933426K21Rik
4933426M11Rik
4933427D06Rik
4933427D14Rik
4933428G09Rik
4933428G20Rik
4933428M03Rik
4933430I17Rik
4933432B09Rik
4933433C11Rik
4933433K01Rik
4933433P14Rik
4933434E20Rik
4933434I06Rik
4933434I20Rik
4933435A13Rik
4933436I01Rik
4933437F05Rik
4933437K13Rik
4933439C20Rik+236604:LOC236604
4933439F18Rik
4933440H19Rik
5031410I06Rik
5031439G07Rik
5033414D02Rik
5033414K04Rik
5033428A16Rik
5133400G04Rik
5133401N09Rik
5230400G24Rik
5330417C22Rik
5330421F07Rik
5330431N19Rik
5330439B14Rik
5430402E10Rik
5430407P10Rik
5430413K10Rik
5430416O09Rik
5430419D17Rik
5430421N21Rik
5430427O19Rik
5430432M24Rik
5430435G22Rik
5430437P03Rik
5630401D24Rik
5730403B10Rik
5730403M16Rik
5730409G15Rik
5730410E15Rik
5730410I19Rik
5730419I09Rik
5730420B22Rik
5730427N09Rik
5730437N04Rik
5730446C15Rik
5730446D14Rik
5730449L18Rik
5730453I16Rik
5730455O13Rik
5730455P16Rik
5730469M10Rik
5730470L24Rik
5730472N09Rik
5730494M16Rik
5730494N06Rik
5730507A09Rik
5730507C01Rik
5730509K17Rik
5730528L13Rik
5730536A07Rik
5730557B15Rik
5730559C18Rik
5730577I03Rik
5730590G19Rik
5730593F17Rik
5730593N15Rik
5730596K20Rik
5830403L16Rik
5830404H04Rik
5830405N20Rik
5830406J20Rik
5830411G16Rik
5830415F09Rik
5830415L20Rik
5830416A07Rik
5830417C01Rik
5830417I10Rik
5830427D03Rik
5830433M19Rik
5830434P21Rik
5830443L24Rik
5830457O10Rik
5830472M02Rik
5830482F20Rik
5830483C08Rik
5930416I19Rik
5930434B04Rik
6030405A18Rik
6030408C04Rik
6030419C18Rik
6030443O07Rik
6030446N20Rik
6030458C11Rik
6030465E24Rik
6030490I01Rik
6030498E09Rik
6230409E13Rik
6230410P16Rik
6230416J20Rik
6230427J02Rik
6330403K07Rik
6330406I15Rik
6330407G11Rik
6330407J23Rik
6330408A02Rik
6330409N04Rik
6330416G13Rik
6330416L07Rik
6330419J24Rik
6330439K17Rik
6330442E10Rik
6330500D04Rik
6330503C03Rik
6330503K22Rik
6330505N24Rik
6330512M04Rik
6330514A18Rik
6330527O06Rik
6330530A05Rik
6330534C20Rik
6330548G22Rik
6330549D23Rik
6330569M22Rik
6330577E15Rik
6330578E17Rik
6330581L23Rik
6332401O19Rik
6430502M16Rik
6430510M02Rik
6430514L14Rik
6430517E21Rik
6430526N21Rik
6430527G18Rik
6430531B16Rik
6430537H07Rik
6430548M08Rik
6430550H21Rik
6430571L13Rik
6430573F11Rik
6430598A04Rik
6430604K15Rik
6430701C03Rik
6430706D22Rik
6530401C20Rik
6530401D17Rik
6530401N04Rik
6530403A03Rik
6530404N21Rik
6530418L21Rik
6620401K05Rik
6720416L17Rik
6720456B07Rik
6720457D02Rik
6720458F09Rik
6720460F02Rik
6720463M24Rik
6720467C03Rik
6820408C15Rik
6820424L24Rik
6820431F20Rik
7420416P09Rik
7530404M11Rik
8030411F24Rik
8030451F13Rik
8030463A06Rik
8430406I07Rik
8430408G22Rik
8430410A17Rik
8430410K20Rik
8430415E04Rik
8430419L09Rik
8430426H19Rik
8430427H17Rik
9030012A22Rik
9030025P20Rik
9030205A07Rik
9030224M15Rik
9030409G11Rik
9030416H16Rik
9030425E11Rik
9030605E09Rik
9030607L17Rik
9030611O19Rik
9030612M13Rik
9030617O03Rik
9030619P08Rik
9030624J02Rik
9030625A04Rik
9130005N14Rik
9130008F23Rik
9130011J15Rik
9130017C17Rik
9130017N09Rik
9130019O22Rik
9130023D20Rik
9130211I03Rik
9130213B05Rik
9130218E19Rik
9130221H12Rik
9130227C08Rik
9130401M01Rik
9130404D08Rik
9130404D14Rik
9130409I23Rik
9230104L09Rik
9230105E10Rik
9230110C19Rik
9330128J19Rik
9330134C04Rik
9330176C04Rik
9430010O03Rik
9430015G10Rik
9430016H08Rik
9430020K01Rik
9430022F06Rik
9430023L20Rik
9430028L06Rik
9430057O19Rik
9430067K14Rik
9430069J07Rik
9530002B09Rik
9530003J23Rik
9530008L14Rik
9530020G05Rik
9530058B02Rik
9530066K23Rik
9530068E07Rik
9530077C05Rik
9630019K15Rik
9630031F12Rik
9630033F20Rik
9630041N07Rik
9630042H07Rik
9630046K23Rik
9630050M13Rik
9630055N22Rik
9630058J23Rik
9830002I17Rik
9830102E05Rik
9830124H08Rik
9830134C10Rik
9930012K11Rik
9930013L23Rik
9930021D14Rik
9930021J17Rik
9930023K05Rik
9930032O22Rik
9930039A11Rik
9930104L06Rik
9930109F21Rik
A030001H23Rik
A030004J04Rik
A030007L17Rik
A030009A09Rik
A030009H04Rik
A030010K20Rik
A130010J15Rik
A130022J15Rik
A130042E20Rik
A130090K04Rik
A130092J06Rik
A230042K10Rik
A230046K03Rik
A230050P20Rik
A230051G13Rik
A230054D04Rik
A230062G08Rik
A230078I05Rik
A230097K15Rik
A230106M15Rik
A230106N23Rik
A230107C01Rik
A2bp1
A2m
A330008L17Rik
A330019N05Rik
A330021E22Rik
A330041C17Rik
A330049M08Rik
A330102K23Rik
A330104H05Rik
A430005L14Rik
A430033K04Rik
A430041B07Rik
A430093A21Rik
A430093F15Rik
A430106J12Rik
A430107D22Rik
A430107O13Rik
A430107P09Rik
A430110N23Rik
A4galt
A530016L24Rik
A530023O14Rik
A530050D06Rik
A530053G22Rik
A530054K11Rik
A530057A03Rik
A530082C11Rik
A530088H08Rik
A530088I07Rik
A530089I17Rik
A630018P17Rik
A630033E08Rik
A630038E17Rik
A630042L21Rik
A630054L15Rik
A630077B13Rik
A630082K20Rik
A630095E13Rik
A630098A13Rik
A730008H23Rik
A730008L03Rik
A730011L01Rik
A730017C20Rik
A730037C10Rik
A730098D12Rik
A830006F12Rik
A830007L07Rik
A830007P12Rik
A830023I12Rik
A830036E02Rik
A830043J08Rik
A830053O21Rik
A830058L05Rik
A830059I20Rik
A830080D01Rik
A830091I15Rik
A930001M12Rik
A930001N09Rik
A930006D11Rik
A930008G19Rik
A930016P21Rik
A930017N06Rik
A930018P22Rik
A930021C24Rik
A930025D01Rik
A930028L21Rik
A930034L06Rik
A930037G23Rik
A930038C07Rik
A930041I02Rik
AA388235
AA407270
AA407452
AA407659
AA408296
AA409316
AA415398
AA467197
AA536717
AA536743
AA536749
AA673488
AA792892
AA881470
AA960436
AA986860
AA987161
AB041550
AB041803
AB056442
AB112350
AB182283
AF067063
AF366264
AF397014
AF529169
AI118078
AI132487
AI314180
AI314976
AI316787
AI316807
AI317395
AI324046
AI413582
AI413782
AI427515
AI428936
AI447904
AI449175
AI450540
AI450948
AI451557
AI451617
AI462493
AI467606
AI480556
AI480653
AI481105
AI553587
AI586015
AI593442
AI595406
AI597468
AI597479
AI646023
AI661453
AI662250
AI747448
AI747699
AI790298
AI836003
AI837181
AI840826
AI842396
AI846148
AI847670
AI851790
AI894139
AI931714
AI987662
AI987692
AI987944
AJ237917
AK122209
AK122525
AK129128
AK129302
AK129341
AU014645
AU015228
AU017455
AU018091
AU018778
AU018829
AU019823
AU020772
AU021034
AU021092
AU021838
AU022252
AU022751
AU022870
AU024582
AU040320
AU040829
AU042651
AU042671
AV249152
AV312086
AW049604
AW049765
AW060207
AW061290
AW124722
AW125753
AW146020
AW146154
AW146242
AW146299
AW209491
AW456874
AW544981
AW548124
AW549877
AW551984
AW555464
AW822216
AY026312
AY074887
AY078069
AY702102
AY702103
AY761184
Aaas
Aacs
Aadac
Aadacl1
Aadat
Aak1
Aamp
Aanat
Aard
Aars
Aars2
Aarsd1
Aasdhppt
Aass
Aatf
Aatk
Abat
Abca1
Abca13
Abca14
Abca16
Abca2
Abca3
Abca4
Abca6
Abca7
Abca8a
Abca8b
Abcb10
Abcb11
Abcb1a
Abcb1b
Abcb4
Abcb6
Abcb8
Abcb9
Abcc1
Abcc10
Abcc12
Abcc2
Abcc3
Abcc4
Abcc5
Abcc6
Abcc8
Abcc9
Abcd1
Abcd2
Abcd3
Abcd4
Abce1
Abcf1
Abcf2
Abcf3
Abcg1
Abcg2
Abcg3
Abcg4
Abcg5
Abcg8
Abhd1
Abhd10
Abhd11
Abhd12
Abhd13
Abhd14a
Abhd14b
Abhd2
Abhd3
Abhd4
Abhd5
Abhd6
Abhd7
Abhd8
Abhd9
Abi1
Abi2
Abi3
Abl1
Abl2
Ablim2
Ablim3
Abo
Abp1
Abpa
Abpb
Abpd
Abr
Abt1
Abtb1
Abtb2
Acaa1a
Acaa1b
Acaa2
Acaca
Acad10
Acad11
Acad8
Acad9
Acadl
Acadm
Acads
Acadsb
Acadvl
Acan
Acat1
Acat2
Acat3
Acbd3
Acbd4
Acbd5
Acbd6
Accn1
Accn2
Accn3
Accn4
Accn5
Acd
Ace
Ace2
Ache
Acin1
Acly
Acn9
Aco1
Aco2
Acot1
Acot10
Acot11
Acot12
Acot2
Acot3
Acot4
Acot5
Acot6
Acot7
Acot8
Acot9
Acox1
Acox2
Acox3
Acoxl
Acp1
Acp2
Acp5
Acp6
Acpl2
Acpp
Acr
Acrbp
Acrv1
Acsbg1
Acsbg2
Acsl1
Acsl3
Acsl4
Acsl5
Acsl6
Acsm1
Acsm2
Acsm3
Acss1
Acss2
Acta1
Acta2
Actb
Actc1
Actg1
Actg2
Actl6a
Actl6b
Actl7a
Actl7b
Actn1
Actn2
Actn3
Actn4
Actr10
Actr1a
Actr1b
Actr2
Actr3
Actr3b
Actr5
Actr6
Actr8
Actrt1
Actrt2
Acvr1
Acvr1b
Acvr1c
Acvr2a
Acvr2b
Acvrl1
Acy1
Acy3
Acyp1
Acyp2
Ada
Adal
Adam10
Adam11
Adam12
Adam15
Adam17
Adam18
Adam19
Adam1a
Adam1b
Adam2
Adam21
Adam22
Adam23
Adam24
Adam25
Adam26a
Adam28
Adam3
Adam32
Adam33
Adam5
Adam6
Adam7
Adam8
Adam9
Adamdec1
Adamts1
Adamts10
Adamts15
Adamts16
Adamts18
Adamts2
Adamts4
Adamts5
Adamts7
Adamts8
Adamtsl1
Adamtsl2
Adamtsl4
Adamtsl5
Adar
Adarb1
Adarb2
Adat1
Adc
Adck1
Adck2
Adck4
Adck5
Adcy1
Adcy2
Adcy3
Adcy4
Adcy5
Adcy6
Adcy7
Adcy8
Adcy9
Adcyap1
Adcyap1r1
Add1
Add2
Add3
Adfp
Adh1
Adh4
Adh5
Adh6a
Adh7
Adhfe1
Adi1
Adipoq
Adipor1
Adipor2
Adk
Adm
Adm2
Admr
Adnp
Adora1
Adora2a
Adora2b
Adora3
Adpgk
Adprh
Adprhl1
Adprhl2
Adra1a
Adra1b
Adra2a
Adra2b
Adra2c
Adrb2
Adrb3
Adrbk1
Adrbk2
Adrm1
Adsl
Adss
Adssl1
Aebp1
Aebp2
Aes
Afap1
Afap1l1
Afap1l2
Aff1
Aff2
Aff4
Afg3l1
Afg3l2
Afm
Afmid
Afp
Aftph
Aga
Agbl3
Ager
Aggf1
Agk
Agl
Agmat
Agpat1
Agpat3
Agpat4
Agpat5
Agpat6
Agpat7
Agps
Agr2
Agr3
Agrn
Agrp
Agt
Agtpbp1
Agtr1a
Agtr1b
Agtr2
Agtrap
Agtrl1
Agxt
Agxt2l1
Agxt2l2
Ahctf1
Ahcy
Ahcyl1
Ahdc1
Ahi1
Ahnak
Ahr
Ahrr
Ahsa1
Ahsa2
Ahsg
Aicda
Aif1
Aifm1
Aifm2
Aifm3
Aig1
Aim2
Aip
Aipl1
Aire
Ak1
Ak2
Ak3
Ak3l1
Ak5
Akap1
Akap10
Akap12
Akap14
Akap2
Akap3
Akap4
Akap6
Akap8
Akap8l
Akap9
Akna
Akp2
Akp3
Akp5
Akr1a4
Akr1b3
Akr1b7
Akr1b8
Akr1c12
Akr1c13
Akr1c14
Akr1c18
Akr1c19
Akr1c20
Akr1c21
Akr1c6
Akr1d1
Akr1e1
Akr7a5
Akt1
Akt1s1
Akt2
Akt3
Aktip
Alad
Alas1
Alas2
Alb1
Alcam
Aldh16a1
Aldh18a1
Aldh1a1
Aldh1a2
Aldh1a3
Aldh1a7
Aldh1b1
Aldh1l1
Aldh1l2
Aldh2
Aldh3a1
Aldh3a2
Aldh3b1
Aldh4a1
Aldh5a1
Aldh6a1
Aldh7a1
Aldh8a1
Aldh9a1
Aldoa
Aldob
Aldoc
Alg1
Alg10b
Alg11
Alg12
Alg13
Alg14
Alg2
Alg3
Alg5
Alg6
Alg8
Alg9
Alk
Alkbh2
Alkbh3
Alkbh4
Alkbh5
Alkbh6
Alkbh7
Alkbh8
Allc
Alms1
Alox12
Alox12b
Alox12e
Alox15
Alox5
Alox5ap
Alox8
Aloxe3
Alpi
Alpk3
Als2
Als2cl
Als2cr11
Als2cr12
Als2cr13
Als2cr2
Als2cr4
Alx3
Alx4
Amac1
Amacr
Ambn
Ambp
Amd1
Amd2
Amdhd1
Amdhd2
Amelx
Amfr
Amh
Amhr2
Amigo1
Amigo2
Ammecr1
Ammecr1l
Amn
Amot
Amotl1
Amotl2
Ampd1
Ampd2
Ampd3
Amph
Amy1
Amy2
Amy2-1
Amy2-2
Anapc1
Anapc10
Anapc11
Anapc13
Anapc2
Anapc4
Anapc5
Anapc7
Ang1
Ang2
Ang4
Angel1
Angel2
Angpt1
Angpt2
Angpt4
Angptl1
Angptl2
Angptl3
Angptl4
Angptl6
Angptl7
Ank
Ank1
Ank2
Ank3
Ankfy1
Ankib1
Ankmy2
Ankra2
Ankrd1
Ankrd10
Ankrd11
Ankrd12
Ankrd13a
Ankrd13b
Ankrd13c
Ankrd13d
Ankrd15
Ankrd17
Ankrd2
Ankrd22
Ankrd23
Ankrd24
Ankrd25
Ankrd26
Ankrd27
Ankrd28
Ankrd32
Ankrd33
Ankrd34
Ankrd35
Ankrd36
Ankrd37
Ankrd38
Ankrd39
Ankrd40
Ankrd43
Ankrd44
Ankrd45
Ankrd46
Ankrd47
Ankrd49
Ankrd5
Ankrd54
Ankrd55
Ankrd56
Ankrd6
Ankrd7
Ankrd9
Anks1
Anks1b
Anks3
Anks4b
Anln
Anp32a
Anp32b
Anp32e
Anpep
Antxr1
Antxr2
Anxa1
Anxa10
Anxa11
Anxa13
Anxa2
Anxa3
Anxa4
Anxa5
Anxa6
Anxa7
Anxa8
Anxa9
Aoah
Aoc3
Aof1
Aof2
Aox1
Aox3
Aox4
Ap1b1
Ap1g1
Ap1g2
Ap1gbp1
Ap1m1
Ap1m2
Ap1s1
Ap1s2
Ap1s3
Ap2a1
Ap2a2
Ap2b1
Ap2m1
Ap2s1
Ap3b1
Ap3b2
Ap3d1
Ap3m1
Ap3m2
Ap3s1
Ap3s2
Ap4b1
Ap4e1
Ap4m1
Ap4s1
Apaf1
Apba1
Apba2
Apba2bp
Apba3
Apbb1
Apbb1ip
Apbb2
Apbb3
Apbh
Apc
Apc2
Apcdd1
Apcs
Apeh
Apex1
Apex2
Aph1a
Aph1b
Aph1c
Api5
Apip
Apitd1
Apln
Aplp1
Aplp2
Apoa1
Apoa1bp
Apoa2
Apoa4
Apoa5
Apob
Apob48r
Apobec1
Apobec2
Apobec3
Apobec4
Apoc1
Apoc2
Apoc3
Apoc4
Apod
Apoe
Apof
Apoh
Apol3
Apom
Apon
Apool
App
Appbp1
Appbp2
Appl1
Appl2
Aprin
Aprt
Aptx
Aqp1
Aqp11
Aqp12
Aqp2
Aqp3
Aqp4
Aqp5
Aqp6
Aqp7
Aqp8
Aqp9
Aqr
Ar
Araf
Arbp
Arc
Arcn1
Ard1
Areg
Arf1
Arf2
Arf3
Arf4
Arf5
Arf6
Arfgap1
Arfgap3
Arfip1
Arfip2
Arfrp1
Arg1
Arg2
Arhgap1
Arhgap10
Arhgap11a
Arhgap12
Arhgap15
Arhgap17
Arhgap18
Arhgap19
Arhgap20
Arhgap21
Arhgap22
Arhgap24
Arhgap25
Arhgap26
Arhgap27
Arhgap28
Arhgap29
Arhgap30
Arhgap4
Arhgap5
Arhgap6
Arhgap8
Arhgap9
Arhgdia
Arhgdib
Arhgdig
Arhgef1
Arhgef10
Arhgef10l
Arhgef11
Arhgef12
Arhgef15
Arhgef17
Arhgef18
Arhgef19
Arhgef2
Arhgef3
Arhgef4
Arhgef6
Arhgef7
Arhgef9
Arid1a
Arid2
Arid3a
Arid3b
Arid4a
Arid4b
Arid5a
Arid5b
Arih1
Arih2
Arl1
Arl10
Arl13a
Arl13b
Arl15
Arl2
Arl2bp
Arl3
Arl4a
Arl4c
Arl4d
Arl5a
Arl5b
Arl6
Arl6ip1
Arl6ip2
Arl6ip4
Arl6ip5
Arl6ip6
Arl8a
Arl8b
Armc1
Armc10
Armc3
Armc4
Armc5
Armc6
Armc7
Armc8
Armc9
Armcx1
Armcx2
Armcx3
Armcx5
Armcx6
Armet
Arnt
Arnt2
Arntl
Arntl2
Arpc1a
Arpc1b
Arpc2
Arpc3
Arpc4
Arpc5
Arpc5l
Arpm1
Arpp19
Arpp21
Arr3
Arrb1
Arrb2
Arrdc1
Arrdc2
Arrdc3
Arrdc4
Arrdc5
Ars2
Arsa
Arsb
Arsg
Arsj
Arsk
Art1
Art2a
Art2b
Art3
Art4
Art5
Artn
Arts1
Arv1
Arvcf
Arx
As3mt
Asah1
Asah2
Asah3
Asah3l
Asahl
Asb1
Asb10
Asb11
Asb12
Asb13
Asb14
Asb15
Asb16
Asb17
Asb18
Asb2
Asb3
Asb4
Asb5
Asb6
Asb7
Asb8
Asb9
Ascc1
Ascc2
Ascc3
Ascc3l1
Ascl1
Ascl2
Ascl3
Asf1a
Asf1b
Asgr1
Asgr2
Ash1l
Ash2l
Asl
Asna1
Asns
Asnsd1
Aspa
Asph
Asphd2
Aspm
Aspn
Asprv1
Aspscr1
Asrgl1
Ass1
Aste1
Astl
Astn1
Astn2
Asxl1
Asxl2
Asz1
Atad1
Atad2
Atad3a
Atad4
Atad5
Atbf1
Atcay
Ate1
Atf1
Atf2
Atf3
Atf4
Atf5
Atf6
Atf7
Atf7ip
Atf7ip2
Atg10
Atg12
Atg16l1
Atg3
Atg4a
Atg4b
Atg4c
Atg4d
Atg5
Atg7
Atg9a
Atg9b
Athl1
Atic
Atm
Atn1
Atoh1
Atoh7
Atoh8
Atox1
Atp10a
Atp10b
Atp10d
Atp11a
Atp11b
Atp11c
Atp12a
Atp13a1
Atp13a2
Atp13a4
Atp13a5
Atp1a1
Atp1a2
Atp1a3
Atp1b1
Atp1b2
Atp1b3
Atp1b4
Atp2a1
Atp2a2
Atp2a3
Atp2b1
Atp2b2
Atp2c1
Atp4a
Atp4b
Atp5a1
Atp5b
Atp5c1
Atp5d
Atp5e
Atp5f1
Atp5g1
Atp5g2
Atp5g3
Atp5h
Atp5j
Atp5j2
Atp5k
Atp5l
Atp5o
Atp5s
Atp6ap1
Atp6ap2
Atp6v0a1
Atp6v0a2
Atp6v0a4
Atp6v0b
Atp6v0c
Atp6v0d1
Atp6v0d2
Atp6v0e
Atp6v0e2
Atp6v1a
Atp6v1b1
Atp6v1b2
Atp6v1c1
Atp6v1c2
Atp6v1d
Atp6v1e1
Atp6v1e2
Atp6v1f
Atp6v1g1
Atp6v1g2
Atp6v1h
Atp7a
Atp7b
Atp8a1
Atp8a2
Atp8b1
Atp8b2
Atp8b3
Atp9a
Atp9b
Atpaf1
Atpaf2
Atpbd1b
Atpbd1c
Atpbd3
Atpbd4
Atpif1
Atrn
Atrnl1
Atrx
Atxn1
Atxn10
Atxn2
Atxn2l
Atxn3
Atxn7
Atxn7l1
Atxn7l2
Atxn7l4
Auh
Aup1
Aurka
Aurkaip1
Aurkb
Aurkc
Auts2
Aven
Avil
Avp
Avpi1
Avpr1a
Avpr1b
Avpr2
Axin1
Axin2
Axl
Axud1
Aym1
Aytl1
Aytl2
Azgp1
Azi1
Azi2
Azin1
B020006M18Rik
B020018G12Rik
B130050I23Rik
B230118G17Rik
B230118H07Rik
B230120H23Rik
B230208H17Rik
B230209C24Rik
B230217C12Rik
B230219D22Rik
B230312A22Rik
B230315N10Rik
B230317C12Rik
B230333C21Rik
B230339M05Rik
B230342M21Rik
B230380D07Rik
B230396O12Rik
B2m
B3bp
B3galnt1
B3galnt2
B3galt1
B3galt2
B3galt4
B3galt5
B3galt6
B3galtl
B3gat1
B3gat2
B3gat3
B3gnt1
B3gnt2
B3gnt3
B3gnt4
B3gnt5
B3gnt6
B3gnt7
B3gnt8
B3gntl1
B430119L13Rik
B430203M17Rik
B430306N03Rik
B4galnt1
B4galnt2
B4galnt4
B4galt1
B4galt2
B4galt3
B4galt4
B4galt5
B4galt6
B4galt7
B630005N14Rik
B630019K06Rik
B830045N13Rik
B930006L02Rik
B930008K04Rik
B930037P14Rik
B930041F14Rik
BB128963
BB146404
BB220380
BB287469
BC002059
BC002163
BC002199
BC002216
BC002230
BC003266
BC003267
BC003324
BC003331
BC003883
BC003885
BC003940
BC003993
BC004004
BC004022
BC004044
BC004728
BC004853
BC005537
BC005624
BC005764
BC006662
BC006779
BC006965
BC008155
BC008163
BC010304
BC010787
BC011209
BC011248
BC011426
BC011467
BC011487
BC012278
BC013476
BC013481
BC013491
BC013529
BC013672
BC014805
BC015286
BC016201
BC016423
BC016495
BC016548
BC016579
BC017158
BC017612
BC017643
BC017647
BC018101
BC018242
BC018285
BC018371
BC018465
BC018507
BC019731
BC019943
BC020002
BC020077
BC020489
BC020535
BC021381
BC021395
BC021438
BC021523
BC021608
BC021611
BC021614
BC021891
BC022224
BC022593
BC022623
BC022651
BC022687
BC023055
BC023105
BC023179
BC023744
BC023814
BC023829
BC023882
BC024139
BC024479
BC024561
BC024814
BC024868
BC024997
BC025076
BC025446
BC025462
BC025546
BC025575
BC025816
BC025833
BC025920
BC026374
BC026439
BC026585
BC026590
BC026682
BC026782
BC027057
BC027061
BC027072
BC027231
BC027344
BC027582
BC028440
BC028528
BC029169
BC029214
BC030183
BC030336
BC030500
BC030867
BC031181
BC031353
BC031441
BC031748
BC031781
BC031853
BC031901
BC032204
BC033915
BC034069
BC034902
BC035295
BC035537
BC036313
BC037034
BC037112
BC037703
BC038167
BC038286
BC038479
BC038613
BC038822
BC038925
BC039093
BC039632
BC040758
BC042698
BC043098
BC043118
BC043301
BC046404
BC048355
BC048403
BC048507
BC048546
BC048562
BC048599
BC048644
BC048651
BC048671
BC048679
BC049349
BC049762
BC049806
BC049807
BC049816
BC050078
BC050092
BC050210
BC050777
BC050789
BC051019
BC051142
BC051227
BC051628
BC052040
BC052328
BC052883
BC053393
BC054059
BC054438
BC055107
BC055324
BC056474
BC056923
BC057022
BC057079
BC057371
BC057552
BC057627
BC057893
BC059842
BC060267
BC060631
BC060632
BC061039
BC062109
BC062115
BC062127
BC063749
BC065085
BC065397
BC066028
BC066107
BC067047
BC067068
BC068110
BC068157
BC068281
BC072620
BC085271
BC085284
BC087945
BC088983
BC089491
BC089597
BC094916
BC099439
BC099486
BC100530
BC107230
BC117090
Baalc
Baat
Bace1
Bace2
Bach1
Bach2
Bad
Bag1
Bag2
Bag3
Bag4
Bag5
Bahcc1
Bahd1
Bai1
Bai2
Bai3
Baiap2
Baiap2l1
Bak1
Bambi
Banf1
Bank1
Banp
Bap1
Bapx1
Bard1
Barhl1
Barhl2
Barx1
Barx2
Bat1a
Bat2
Bat2d
Bat3
Bat4
Bat5
Batf
Batf2
Bax
Baz1b
Baz2a
Baz2b
Bbc3
Bbox1
Bbs12
Bbs2
Bbs4
Bbs5
Bbs7
Bbx
Bcam
Bcan
Bcap29
Bcap31
Bcar1
Bcar3
Bcas1
Bcas2
Bcas3
Bcat1
Bcat2
Bccip
Bcdin3
Bcdo2
Bche
Bckdha
Bckdhb
Bckdk
Bcl10
Bcl11a
Bcl11b
Bcl2
Bcl2a1a
Bcl2a1b
Bcl2a1d
Bcl2l1
Bcl2l10
Bcl2l11
Bcl2l12
Bcl2l13
Bcl2l14
Bcl2l2
Bcl3
Bcl6
Bcl6b
Bcl7a
Bcl7b
Bcl7c
Bcl9
Bcl9l
Bclaf1
Bcmo1
Bcor
Bcorl1
Bcr
Bcs1l
Bdh1
Bdh2
Bdkrb1
Bdkrb2
Bdnf
Becn1
Best1
Best2
Bet1
Bet1l
Bex1
Bex2
Bex4
Bex6
Bfar
Bfsp1
Bfsp2
Bglap-rs1
Bglap1
Bglap2
Bgn
Bhlhb2
Bhlhb3
Bhlhb4
Bhlhb5
Bhlhb8
Bhlhb9
Bhmt
Bhmt2
Bicc1
Bicd1
Bicd2
Bid
Bik
Bin1
Bin3
Birc1f
Birc2
Birc3
Birc4
Birc5
Birc6
Bivm
Blcap
Blk
Blm
Blmh
Blnk
Bloc1s1
Bloc1s2
Bloc1s3
Blr1
Blvra
Blvrb
Blzf1
Bmf
Bmi1
Bmp1
Bmp10
Bmp15
Bmp2
Bmp2k
Bmp4
Bmp5
Bmp7
Bmp8a
Bmp8b
Bmper
Bmpr1a
Bmpr1b
Bmpr2
Bms1
Bmx
Bmyc
Bnc1
Bnc2
Bnip1
Bnip2
Bnip3
Bnip3l
Bnipl
Boc
Bok
Bola1
Bola2
Bola3
Boll
Bop1
Bpgm
Bphl
Bpil1
Bpil2
Bpnt1
Bptf
Braf
Brap
Brca1
Brca2
Brcc3
Brctd1
Brd1
Brd2
Brd3
Brd4
Brd7
Brd8
Brd9
Brdt
Bre
Brf1
Brf2
Bri3
Bri3bp
Brip1
Brms1
Brms1l
Brp16
Brp44
Brp44l
Brpf1
Brpf3
Brs3
Brsk1
Brsk2
Brunol4
Brunol6
Brwd1
Brwd2
Brwd3
Bscl2
Bsdc1
Bsg
Bsn
Bsnd
Bspry
Bst1
Bst2
Btaf1
Btbd1
Btbd10
Btbd11
Btbd12
Btbd14a
Btbd14b
Btbd2
Btbd3
Btbd4
Btbd6
Btbd9
Btc
Btd
Btf3
Btf3l4
Btg1
Btg2
Btg3
Btg4
Btk
Btla
Btn1a1
Btnl2
Btnl9
Btrc
Bub1
Bub1b
Bub3
Bud13
Bud31
Butr1
Bves
Bxdc1
Bxdc2
Bxdc5
Bysl
Bzrap1
Bzrpl1
Bzw1
Bzw2
C030002E08Rik
C030003D03Rik
C030004A17Rik
C030006K11Rik
C030011O14Rik
C030014K22Rik
C030014M07Rik
C030019F02Rik
C030019I05Rik
C030030A07Rik
C030039L03Rik
C030046E11Rik
C030046I01Rik
C030048B08Rik
C130022K22Rik
C130032J12Rik
C130034I18Rik
C130038G02Rik
C130050O18Rik
C130053K05Rik
C130079G13Rik
C130090K23Rik
C1d
C1galt1
C1galt1c1
C1qa
C1qb
C1qbp
C1qc
C1qdc2
C1ql2
C1ql3
C1qtnf1
C1qtnf3
C1qtnf4
C1qtnf5
C1qtnf5+259172:Mfrp
C1qtnf6
C1qtnf7
C1qtnf9
C1r
C1s
C2
C230021P08Rik
C230052I12Rik
C230071H18Rik
C230078M08Rik
C230081A13Rik
C230086A09Rik
C230093N12Rik
C230094A16Rik
C230095G01Rik
C230096C10Rik
C3
C330001K17Rik
C330002I19Rik
C330006K01Rik
C330007P06Rik
C330011K17Rik
C330016O10Rik
C330019G07Rik
C330019L16Rik
C330021A05Rik
C330021F23Rik
C330023M02Rik
C330027C09Rik
C3ar1
C430003P19Rik
C430004E15Rik
C430048L16Rik
C4a
C4b
C4bp
C530028I08Rik
C530028O21Rik
C530043G21Rik
C530044N13Rik
C5ar1
C6
C630002B14Rik
C630004H02Rik
C630007B19Rik
C630028N24Rik
C630035N08Rik
C730007P19Rik
C730025P13Rik
C730027J19Rik
C730034F03Rik
C730036D15Rik
C730048C13Rik
C76566
C77080
C77370
C78409
C79127
C79267
C79407
C80008
C80638
C80913
C85492
C85627
C86695
C87414
C87436
C87499
C8a
C8b
C8g
C9
C920005C14Rik
C920006C10Rik
C920016K16Rik
Cab39
Cab39l
Cabc1
Cabin1
Cables1
Cables2
Cabp1
Cabp2
Cabp4
Cabp5
Cabp7
Cabyr
Cachd1
Cacna1a
Cacna1b
Cacna1c
Cacna1d
Cacna1e
Cacna1f
Cacna1g
Cacna1h
Cacna1s
Cacna2d1
Cacna2d2
Cacna2d3
Cacna2d4
Cacnb1
Cacnb2
Cacnb3
Cacnb4
Cacng1
Cacng2
Cacng3
Cacng5
Cacng6
Cacng7
Cacng8
Cacybp
Cad
Cadm1
Cadm2
Cadm3
Cadm4
Cadps
Cadps2
Cage1
Calb1
Calb2
Calca
Calcb
Calcoco1
Calcr
Calcrl
Cald1
Calm1
Calm2
Calm3
Calm4
Calml3
Calml4
Caln1
Calr
Calr3
Calu
Camk1
Camk1d
Camk1g
Camk2a
Camk2b
Camk2d
Camk2g
Camk2n1
Camk4
Camkk1
Camkk2
Camkv
Caml
Camp
Camsap1l1
Camta1
Camta2
Cand2
Cant1
Canx
Cap1
Cap2
Capg
Capn1
Capn10
Capn11
Capn12
Capn13
Capn2
Capn3
Capn5
Capn6
Capn7
Capn8
Capn9
Capns1
Caprin1
Caprin2
Caps2
Capsl
Capza1
Capza2
Capza3
Capzb
Car1
Car10
Car11
Car12
Car13
Car14
Car15
Car2
Car3
Car4
Car5a
Car5b
Car6
Car7
Car8
Car9
Card10
Card11
Card14
Carf
Carhsp1
Carkl
Carm1
Cars
Cart1
Cartpt
Casc3
Casc4
Casc5
Casd1
Cask
Caskin1
Caskin2
Casp1
Casp12
Casp14
Casp2
Casp3
Casp4
Casp6
Casp7
Casp8
Casp8ap2
Casp9
Casq1
Casq2
Casr
Cast
Casz1
Cat
Catsper1
Catsper2
Catsper3
Cav1
Cav2
Cav3
Cbara1
Cbfa2t2
Cbfa2t3h
Cbfb
Cbl
Cblb
Cblc
Cbll1
Cbln1
Cbln2
Cbln3
Cbln4
Cbr1
Cbr2
Cbr3
Cbr4
Cbs
Cbwd1
Cbx1
Cbx2
Cbx3
Cbx4
Cbx5
Cbx6
Cbx7
Cbx8
Cc2d1a
Cc2d1b
Ccar1
Ccbe1
Ccbl1
Ccbl2
Ccbp2
Ccdc100
Ccdc101
Ccdc102a
Ccdc103
Ccdc104
Ccdc106
Ccdc108
Ccdc109a
Ccdc109b
Ccdc11
Ccdc110
Ccdc111
Ccdc113
Ccdc115
Ccdc116
Ccdc117
Ccdc12
Ccdc120
Ccdc122
Ccdc123
Ccdc124
Ccdc125
Ccdc126
Ccdc127
Ccdc128
Ccdc130
Ccdc131
Ccdc132
Ccdc134
Ccdc16
Ccdc18
Ccdc21
Ccdc22
Ccdc23
Ccdc28a
Ccdc28b
Ccdc3
Ccdc32
Ccdc38
Ccdc39
Ccdc40
Ccdc43
Ccdc45
Ccdc46
Ccdc49
Ccdc5
Ccdc50
Ccdc51
Ccdc52
Ccdc53
Ccdc54
Ccdc55
Ccdc56
Ccdc57
Ccdc58
Ccdc59
Ccdc63
Ccdc65
Ccdc66
Ccdc67
Ccdc68
Ccdc69
Ccdc7
Ccdc70
Ccdc71
Ccdc72
Ccdc73
Ccdc77
Ccdc79
Ccdc80
Ccdc82
Ccdc83
Ccdc84
Ccdc85a
Ccdc85b
Ccdc86
Ccdc88
Ccdc9
Ccdc90b
Ccdc91
Ccdc92
Ccdc93
Ccdc94
Ccdc95
Ccdc96
Ccdc97
Ccdc98
Ccdc99
Cchcr1
Ccin
Cck
Cckar
Cckbr
Ccl1
Ccl11
Ccl12
Ccl17
Ccl19
Ccl2
Ccl20
Ccl21a
Ccl21b
Ccl21c
Ccl22
Ccl24
Ccl25
Ccl27
Ccl28
Ccl3
Ccl4
Ccl5
Ccl6
Ccl7
Ccl8
Ccl9
Ccm2
Ccna1
Ccna2
Ccnb1
Ccnb2
Ccnb3
Ccnc
Ccnd1
Ccnd2
Ccnd3
Ccndbp1
Ccne1
Ccne2
Ccnf
Ccng1
Ccng2
Ccnh
Ccni
Ccnj
Ccnjl
Ccnk
Ccnl1
Ccnl2
Ccnt1
Ccnt2
Ccnu
Ccny
Ccpg1
Ccr1
Ccr10
Ccr1l1
Ccr2
Ccr3
Ccr4
Ccr5
Ccr6
Ccr7
Ccr8
Ccr9
Ccrk
Ccrl1
Ccrl2
Ccrn4l
Ccs
Cct2
Cct3
Cct4
Cct5
Cct6a
Cct6b
Cct7
Cct8
Cd109
Cd14
Cd151
Cd160
Cd163
Cd164
Cd164l2
Cd177
Cd180
Cd19
Cd1d1
Cd1d2
Cd2
Cd200
Cd200r1
Cd200r3
Cd200r4
Cd207
Cd209a
Cd209b
Cd209c
Cd209d
Cd209e
Cd209g
Cd22
Cd226
Cd244
Cd247
Cd248
Cd24a
Cd27
Cd274
Cd276
Cd28
Cd2ap
Cd2bp2
Cd300a
Cd300d
Cd300lb
Cd300lf
Cd300lg
Cd302
Cd320
Cd33
Cd34
Cd36
Cd37
Cd38
Cd3d
Cd3e
Cd3g
Cd4
Cd40
Cd40lg
Cd44
Cd46
Cd47
Cd48
Cd5
Cd52
Cd53
Cd55
Cd59a
Cd5l
Cd6
Cd68
Cd69
Cd7
Cd70
Cd72
Cd74
Cd79a
Cd79b
Cd80
Cd81
Cd82
Cd83
Cd86
Cd8a
Cd8b1
Cd9
Cd93
Cd96
Cd97
Cd99
Cd99l2
Cda
Cdadc1
Cdan1
Cdc123
Cdc14a
Cdc14b
Cdc16
Cdc20
Cdc23
Cdc25a
Cdc25b
Cdc25c
Cdc26
Cdc27
Cdc2a
Cdc2l1
Cdc2l5
Cdc2l6
Cdc34
Cdc37
Cdc37l1
Cdc42
Cdc42bpb
Cdc42ep1
Cdc42ep2
Cdc42ep3
Cdc42ep4
Cdc42ep5
Cdc42se1
Cdc42se2
Cdc45l
Cdc5l
Cdc6
Cdc7
Cdc73
Cdc91l1
Cdca2
Cdca3
Cdca4
Cdca5
Cdca7
Cdca7l
Cdca8
Cdgap
Cdh1
Cdh10
Cdh11
Cdh13
Cdh15
Cdh16
Cdh17
Cdh2
Cdh20
Cdh22
Cdh23
Cdh26
Cdh3
Cdh4
Cdh5
Cdh6
Cdh7
Cdh8
Cdipt
Cdk10
Cdk2
Cdk2ap1
Cdk2ap2
Cdk3
Cdk4
Cdk5
Cdk5r1
Cdk5r2
Cdk5rap1
Cdk5rap2
Cdk5rap3
Cdk6
Cdk7
Cdk8
Cdk9
Cdkal1
Cdkl1
Cdkl2
Cdkl3
Cdkn1a
Cdkn1b
Cdkn1c
Cdkn2a
Cdkn2aip
Cdkn2b
Cdkn2c
Cdkn2d
Cdkn3
Cdo1
Cdon
Cdr2
Cdr2l
Cdrt4
Cds1
Cds2
Cdsn
Cdt1
Cdv3
Cdx1
Cdx2
Cdx4
Cdyl
Cdyl2
Ceacam1
Ceacam10
Ceacam11
Ceacam12
Ceacam13
Ceacam14
Ceacam15
Ceacam16
Ceacam18
Ceacam2
Ceacam20
Ceacam9
Cebpa
Cebpb
Cebpd
Cebpg
Cebpz
Cecr5
Cecr6
Ceecam1
Cel
Celsr1
Celsr2
Celsr3
Cend1
Cenpa
Cenpb
Cenpc1
Cenpe
Cenpf
Cenph
Cenpi
Cenpj
Cenpk
Cenpl
Cenpm
Cenpo
Cenpp
Cenpq
Cenpt
Centa1
Centa2
Centb1
Centb2
Centb5
Centd2
Centd3
Centg2
Centg3
Cep110
Cep135
Cep152
Cep164
Cep192
Cep250
Cep27
Cep290
Cep350
Cep55
Cep57
Cep63
Cep68
Cep70
Cep72
Cep76
Cep78
Cept1
Cer1
Cerk
Ces1
Ces2
Ces3
Ces5
Ces6
Ces7
Cetn1
Cetn2
Cetn3
Cetn4
Cfb
Cfc1
Cfd
Cfdp1
Cfh
Cfhr1
Cfi
Cfl1
Cfl2
Cflar
Cfp
Cftr
Cga
Cggbp1
Cgn
Cgnl1
Cgref1
Cgrrf1
Ch25h
Chac1
Chac2
Chad
Chaf1b
Chchd1
Chchd2
Chchd3
Chchd4
Chchd5
Chchd6
Chchd7
Chd1
Chd1l
Chd3
Chd4
Chd5
Chd6
Chd7
Chd8
Chd9
Chek1
Chek2
Cherp
Ches1
Chfr
Chga
Chgb
Chi3l1
Chi3l3
Chi3l4
Chia
Chic1
Chic2
Chid1
Chit1
Chka
Chkb
Chl1
Chm
Chml
Chmp1a
Chmp1b
Chmp2a
Chmp2b
Chmp4b
Chmp4c
Chmp5
Chmp7
Chn1
Chn2
Chodl
Chordc1
Chpt1
Chrac1
Chrd
Chrdl1
Chrdl2
Chrm1
Chrm3
Chrm4
Chrna1
Chrna10
Chrna2
Chrna3
Chrna4
Chrna5
Chrna6
Chrna7
Chrna9
Chrnb1
Chrnb2
Chrnb3
Chrnb4
Chrnd
Chrne
Chrng
Chst1
Chst10
Chst11
Chst12
Chst14
Chst2
Chst3
Chst4
Chst5
Chst7
Chst8
Chst9
Chsy1
Chtf18
Chuk
Churc1
Chx10
Ciao1
Ciapin1
Cib1
Cib2
Cic
Cidea
Cideb
Cidec
Ciita
Cilp
Cilp2
Cirbp
Cirh1a
Cish
Cit
Cited1
Cited2
Cited4
Ciz1
Ckap2
Ckap2l
Ckap4
Ckap5
Ckb
Cklf
Ckm
Ckmt1
Ckmt2
Cks1b
Cks2
Clasp1
Clasp2
Clca1
Clca2
Clca3
Clca4
Clca5
Clca6
Clcc1
Clcf1
Clcn2
Clcn3
Clcn4-2
Clcn5
Clcn6
Clcn7
Clcnka
Clcnkb
Cldn1
Cldn10
Cldn11
Cldn12
Cldn13
Cldn14
Cldn15
Cldn16
Cldn18
Cldn19
Cldn2
Cldn23
Cldn3
Cldn4
Cldn5
Cldn6
Cldn7
Cldn8
Cldn9
Cldnd1
Cldnd2
Clec11a
Clec14a
Clec1a
Clec1b
Clec2d
Clec2e
Clec2g
Clec2h
Clec2i
Clec3b
Clec4a2
Clec4a3
Clec4b1
Clec4d
Clec4e
Clec4f
Clec4g
Clec4n
Clec5a
Clec7a
Clgn
Clic1
Clic3
Clic4
Clic5
Clic6
Clint1
Clip1
Clip2
Clip3
Clip4
Clk1
Clk2
Clk3
Clk4
Clmn
Cln3
Cln5
Cln6
Cln8
Clnk
Clns1a
Clock
Clp1
Clpb
Clpp
Clps
Clptm1
Clptm1l
Clpx
Clrn1
Clrn3
Clspn
Clstn1
Clstn2
Clstn3
Clta
Cltb
Cltc
Clu
Cluap1
Clybl
Cma1
Cma2
Cmah
Cmas
Cmbl
Cmklr1
Cml1
Cml2
Cml3
Cml4
Cml5
Cmpk
Cmtm1
Cmtm2a
Cmtm2b
Cmtm3
Cmtm5
Cmtm6
Cmtm7
Cmtm8
Cmya1
Cnbp
Cnbp2
Cndp1
Cndp2
Cnfn
Cnga1
Cnga2
Cnga4
Cngb3
Cnih
Cnih2
Cnih3
Cnih4
Cnksr1
Cnksr2
Cnksr3
Cnn1
Cnn2
Cnn3
Cnnm1
Cnnm2
Cnnm3
Cnnm4
Cno
Cnot1
Cnot10
Cnot2
Cnot3
Cnot4
Cnot6
Cnot6l
Cnot7
Cnot8
Cnp1
Cnpy1
Cnr1
Cnr2
Cntd1
Cntf
Cntfr
Cntn1
Cntn2
Cntn3
Cntn4
Cntn6
Cntnap1
Cntnap2
Cntnap4
Cntrob
Coasy
Cobl
Coch
Cog1
Cog2
Cog3
Cog4
Cog6
Cog7
Cog8
Coil
Col10a1
Col11a1
Col11a2
Col12a1
Col13a1
Col14a1
Col15a1
Col16a1
Col17a1
Col18a1
Col19a1
Col1a1
Col1a2
Col20a1
Col23a1
Col24a1
Col25a1
Col27a1
Col2a1
Col3a1
Col4a1
Col4a2
Col4a3
Col4a3bp
Col4a4
Col4a5
Col4a6
Col5a1
Col5a2
Col5a3
Col6a1
Col6a2
Col6a3
Col7a1
Col8a1
Col8a2
Col9a1
Col9a2
Col9a3
Colec10
Colec11
Colec12
Commd1
Commd10
Commd2
Commd3
Commd4
Commd5
Commd6
Commd7
Commd8
Commd9
Comp
Comt
Comtd1
Copa
Copb1
Copb2
Cope
Copg
Copg2
Cops2
Cops3
Cops4
Cops5
Cops6
Cops7a
Cops7b
Cops8
Copz1
Copz2
Coq10a
Coq10b
Coq2
Coq3
Coq4
Coq5
Coq6
Coq7
Coq9
Corin
Coro1a
Coro1b
Coro1c
Coro2a
Coro2b
Coro6
Coro7
Cort
Cotl1
Cox10
Cox11
Cox15
Cox17
Cox18
Cox19
Cox4i1
Cox4i2
Cox4nb
Cox5a
Cox5b
Cox6a1
Cox6a2
Cox6b1
Cox6b2
Cox6c
Cox7a1
Cox7a2
Cox7a2l
Cox7c
Cox8a
Cox8b
Cox8c
Cp
Cpa1
Cpa2
Cpa3
Cpa5
Cpa6
Cpb1
Cpb2
Cpd
Cpe
Cpeb1
Cpeb3
Cphx
Cplx1
Cplx2
Cplx3
Cplx4
Cpm
Cpn1
Cpne1
Cpne2
Cpne3
Cpne4
Cpne5
Cpne6
Cpne7
Cpne8
Cpne9
Cpox
Cpsf1
Cpsf2
Cpsf3
Cpsf3l
Cpsf4
Cpsf6
Cpt1a
Cpt1b
Cpt1c
Cpt2
Cpxm1
Cpxm2
Cpz
Cr2
Crabp1
Crabp2
Cradd
Cramp1l
Crat
Crb1
Crb3
Crbn
Crcp
Crct1
Creb1
Creb3
Creb3l1
Creb3l2
Creb3l3
Creb3l4
Creb5
Crebbp
Crebl1
Crebl2
Crebzf
Creg1
Creg2
Creld1
Creld2
Crem
Crh
Crhbp
Crhr1
Crhr2
Crim2
Crip1
Crip2
Crip3
Cript
Crisp1
Crisp2
Crisp3
Crisp4
Crispld1
Crispld2
Crk
Crkl
Crkrs
Crlf1
Crlf3
Crls1
Crlz1
Crmp1
Crnkl1
Crocc
Crot
Crp
Crry
Crsp2
Crsp3
Crsp6
Crsp7
Crsp8
Crsp9
Crtac1
Crtam
Crtap
Crtc1
Crtc2
Crtc3
Crx
Crxos1
Cry1
Cry2
Cryaa
Cryab
Cryba1
Cryba2
Cryba4
Crybb1
Crybb2
Crybb3
Cryga
Crygb
Crygc
Crygd
Crygf
Crygn
Crygs
Cryl1
Crym
Cryz
Cryzl1
Cs
Csad
Csda
Csdc2
Csde1
Cse1l
Csf1
Csf1r
Csf2
Csf2ra
Csf2rb1
Csf2rb2
Csf3
Csf3r
Csh1
Csh2
Csk
Csl
Csmd1
Csmd3
Csn1s1
Csn1s2a
Csn1s2b
Csn2
Csn3
Csnk1a1
Csnk1d
Csnk1e
Csnk1g1
Csnk1g2
Csnk1g3
Csnk2a1
Csnk2a2
Csnk2b
Cspg4
Cspg5
Cspp1
Csprs
Csrp1
Csrp2
Csrp2bp
Csrp3
Cst10
Cst11
Cst12
Cst13
Cst3
Cst6
Cst7
Cst8
Cst9
Csta
Cstad
Cstb
Cstf1
Cstf2
Cstf2t
Cstf3
Ctag2
Ctbp1
Ctbp2
Ctbs
Ctcf
Ctdp1
Ctdsp1
Ctdsp2
Ctdspl
Ctdspl2
Ctf1
Ctgf
Cth
Cthrc1
Ctla2a
Ctla4
Ctnna1
Ctnna2
Ctnna3
Ctnnal1
Ctnnb1
Ctnnbip1
Ctnnbl1
Ctnnd1
Ctnnd2
Ctns
Ctps
Ctps2
Ctr9
Ctrb1
Ctrc
Ctrl
Cts3
Cts6
Cts7
Cts8
Ctsa
Ctsb
Ctsc
Ctsd
Ctse
Ctsf
Ctsg
Ctsh
Ctsj
Ctsk
Ctsl
Ctsm
Ctso
Ctsq
Ctsr
Ctss
Ctsw
Ctsz
Cttn
Cttnbp2
Cttnbp2nl
Ctxn1
Cubn
Cuedc1
Cuedc2
Cugbp1
Cugbp2
Cul1
Cul2
Cul3
Cul4a
Cul4b
Cul5
Cul7
Cuta
Cutc
Cutl1
Cutl2
Cuzd1
Cwf19l1
Cwf19l2
Cx3cl1
Cx3cr1
Cxadr
Cxcl1
Cxcl10
Cxcl11
Cxcl12
Cxcl13
Cxcl14
Cxcl15
Cxcl16
Cxcl2
Cxcl4
Cxcl5
Cxcl9
Cxcr3
Cxcr4
Cxcr6
Cxcr7
Cxx1a
Cxx1b
Cxx1c
Cxxc1
Cxxc4
Cxxc5
Cyb5
Cyb561
Cyb561d1
Cyb561d2
Cyb5b
Cyb5d2
Cyb5r1
Cyb5r2
Cyb5r3
Cyb5r4
Cyba
Cybasc3
Cybb
Cybrd1
Cyc1
Cycs
Cyct
Cyfip1
Cyfip2
Cygb
Cyhr1
Cylc1
Cyld
Cyp11a1
Cyp11b1
Cyp11b2
Cyp17a1
Cyp19a1
Cyp1a1
Cyp1a2
Cyp1b1
Cyp20a1
Cyp21a1
Cyp24a1
Cyp26a1
Cyp26b1
Cyp27a1
Cyp27b1
Cyp2a12
Cyp2a4
Cyp2a5
Cyp2b10
Cyp2b13
Cyp2b19
Cyp2b9
Cyp2c29
Cyp2c38
Cyp2c39
Cyp2c40
Cyp2c44
Cyp2c55
Cyp2c65
Cyp2c66
Cyp2c70
Cyp2d10
Cyp2d13
Cyp2d22
Cyp2d26
Cyp2d9
Cyp2e1
Cyp2f2
Cyp2g1
Cyp2j11
Cyp2j13
Cyp2j5
Cyp2j6
Cyp2j9
Cyp2r1
Cyp2s1
Cyp2u1
Cyp39a1
Cyp3a11
Cyp3a13
Cyp3a16
Cyp3a25
Cyp3a41
Cyp3a44
Cyp46a1
Cyp4a10
Cyp4a12
Cyp4a12b
Cyp4a14
Cyp4b1
Cyp4f13
Cyp4f14
Cyp4f15
Cyp4f16
Cyp4f18
Cyp4v3
Cyp51
Cyp7a1
Cyp7b1
Cyp8b1
Cypt3
Cypt6
Cypt7
Cypt8
Cyr61
Cys1
Cysltr1
Cysltr2
Cytl1
Cyyr1
D030011O10Rik
D030013I16Rik
D030016E14Rik
D030018L15Rik
D030041N04Rik
D030051N19Rik
D030056L22Rik
D030070L09Rik
D0H4S114
D0H6S2654E
D0HXS9928E
D0Kist2
D10627
D10Bwg1364e
D10Bwg1379e
D10Ertd322e
D10Ertd438e
D10Ertd610e
D10Ertd641e
D10Jhu81e
D10Wsu102e
D10Wsu52e
D11Bwg0434e
D11Bwg0517e
D11Ertd497e
D11Ertd636e
D11Lgp2e
D11Wsu47e
D11Wsu99e
D12Ertd551e
D12Ertd553e
D12Ertd647e
D130029J02Rik
D130043K22Rik
D130052B06Rik
D130058I21Rik
D130059P03Rik
D13Ertd608e
D13Wsu177e
D14Ertd231e
D14Ertd436e
D14Ertd449e
D14Ertd500e
D14Ertd581e
D14Ertd668e
D15Ertd621e
D15Ertd682e
D15Mgi27
D15Wsu169e
D15Wsu75e
D16Ertd472e
D16H22S680E
D17H6S56E-3
D17H6S56E-5
D17Wsu104e
D17Wsu92e
D18Ertd653e
D19Bwg1357e
D19Ertd386e
D19Ertd721e
D19Ertd737e
D19Wsu12e
D19Wsu162e
D1Bwg0212e
D1Bwg1363e
D1Ertd161e
D1Ertd622e
D1Pas1
D230005D02Rik
D230010M03Rik
D230014K01Rik
D230025D16Rik
D2Bwg1335e
D2Ertd391e
D2Ertd750e
D2Wsu81e
D2hgdh
D330012F22Rik
D330017J20Rik
D330022A01Rik
D330028D13Rik
D330037H05Rik
D3Bwg0562e
D3Ertd300e
D3Ertd751e
D3Ucla1
D430015B01Rik
D430018E03Rik
D430028G21Rik
D430039N05Rik
D430041D05Rik
D430042O09Rik
D4Bwg0951e
D4Ertd196e
D4Ertd22e
D4Ertd429e
D4Wsu114e
D4Wsu132e
D4Wsu53e
D530005L17Rik
D530033C11Rik
D5Ertd40e
D5Ertd577e
D5Ertd579e
D5Ertd585e
D5Ertd593e
D5Wsu178e
D630002G06Rik
D630002J15Rik
D630023F18Rik
D630039A03Rik
D630040G17Rik
D630042F21Rik
D6Mm5e
D6Wsu116e
D6Wsu163e
D6Wsu176e
D730001G18Rik
D730039F16Rik
D730040F13Rik
D730048I06Rik
D830007B15Rik
D830007F02Rik
D830030K20Rik
D830046C22Rik
D8Ertd457e
D8Ertd587e
D8Ertd738e
D8Ertd82e
D930001I22Rik
D930005D10Rik
D930010J01Rik
D930014E17Rik
D930015E06Rik
D930028F11Rik
D930038D03Rik
D9Ertd280e
D9Ertd402e
DXBay18
Daam1
Daam2
Dab1
Dab2
Dab2ip
Dach1
Dach2
Dact1
Dact2
Dact3
Dad1
Daf2
Dag1
Daglb
Dak
Dalrd3
Dand5
Dao1
Dap
Dap3
Dapk1
Dapk2
Dapk3
Dapp1
Darc
Dars
Dars2
Daxx
Dazap1
Dazap2
Dazl
Dbc1
Dbf4
Dbh
Dbi
Dbil5
Dbn1
Dbndd1
Dbndd2
Dbnl
Dbp
Dbpht2
Dbr1
Dbt
Dbx1
Dbx2
Dcakd
Dcbld1
Dcbld2
Dcc
Dci
Dck
Dclk1
Dclk2
Dclk3
Dclre1a
Dclre1b
Dclre1c
Dcn
Dcp1a
Dcp1b
Dcpp1
Dcpp2
Dcpp3
Dcps
Dcst1
Dct
Dctd
Dctn1
Dctn2
Dctn3
Dctn4
Dctn5
Dctn6
Dcun1d1
Dcun1d2
Dcun1d3
Dcun1d4
Dcun1d5
Dcx
Dcxr
Ddah1
Ddah2
Ddb1
Ddb2
Ddc
Ddc8
Ddef1
Ddef2
Ddhd1
Ddhd2
Ddi2
Ddit3
Ddit4
Ddit4l
Ddo
Ddost
Ddr1
Ddr2
Ddt
Ddx1
Ddx10
Ddx11
Ddx17
Ddx18
Ddx19a
Ddx19b
Ddx20
Ddx21
Ddx23
Ddx24
Ddx25
Ddx26b
Ddx27
Ddx28
Ddx31
Ddx39
Ddx3x
Ddx3y
Ddx4
Ddx41
Ddx42
Ddx46
Ddx47
Ddx49
Ddx5
Ddx50
Ddx51
Ddx52
Ddx54
Ddx55
Ddx56
Ddx59
Ddx6
Deadc1
Deaf1
Deb1
Decr1
Decr2
Dedd
Dedd2
Def6
Def8
Defb1
Defb10
Defb11
Defb12
Defb13
Defb15
Defb19
Defb2
Defb29
Defb3
Defb35
Defb4
Defb41
Defb42
Defb5
Defb6
Defb7
Defb8
Defb9
Defcr-rs1
Defcr-rs10
Defcr-rs12
Defcr-rs2
Defcr-rs7
Defcr21
Defcr22
Defcr24
Defcr4
Defcr5
Defcr6
Degs1
Degs2
Dek
Dennd1a
Dennd1c
Dennd2a
Dennd2c
Dennd2d
Dennd3
Dennd4b
Denr
Depdc1a
Depdc1b
Depdc5
Depdc6
Depdc7
Dera
Derl1
Derl2
Derl3
Des
Det1
Dexi
Dffa
Dffb
Dfna5h
Dgat1
Dgat2
Dgcr2
Dgcr6
Dgcr8
Dgka
Dgkb
Dgkd
Dgke
Dgkg
Dgkh
Dgki
Dgkq
Dgkz
Dguok
Dhcr24
Dhcr7
Dhdds
Dhdh
Dhfr
Dhh
Dhodh
Dhps
Dhrs1
Dhrs13
Dhrs2
Dhrs3
Dhrs4
Dhrs7
Dhrs7b
Dhrs7c
Dhrsx
Dhtkd1
Dhx15
Dhx16
Dhx29
Dhx30
Dhx32
Dhx33
Dhx34
Dhx35
Dhx36
Dhx38
Dhx40
Dhx57
Dhx8
Dhx9
Diablo
Diap1
Diap2
Diap3
Dicer1
Dido1
Dimt1
Dio1
Dio2
Dip2a
Dip2c
Diras1
Diras2
Dirc2
Dis3
Dis3l
Disp1
Disp2
Dixdc1
Dkc1
Dkk1
Dkk2
Dkk3
Dkk4
Dkkl1
Dlat
Dlc1
Dld
Dleu7
Dlg1
Dlg2
Dlg3
Dlg4
Dlg5
Dlg7
Dlgap1
Dlgap2
Dlgap3
Dlgap4
Dlk1
Dll1
Dll3
Dll4
Dlst
Dlx1
Dlx2
Dlx3
Dlx4
Dlx5
Dmap1
Dmbt1
Dmbx1
Dmc1
Dmd
Dmgdh
Dmkn
Dmn
Dmp1
Dmpk
Dmrt2
Dmrt3
Dmrta1
Dmrta2
Dmrtc1a
Dmrtc1c
Dmrtc2
Dmtf1
Dmwd
Dmxl1
Dna2l
Dnahc1
Dnahc11
Dnahc2
Dnahc5
Dnahc8
Dnaic1
Dnaic2
Dnaja1
Dnaja2
Dnaja3
Dnaja4
Dnajb1
Dnajb10
Dnajb11
Dnajb12
Dnajb13
Dnajb3
Dnajb4
Dnajb5
Dnajb6
Dnajb7
Dnajb8
Dnajb9
Dnajc1
Dnajc10
Dnajc11
Dnajc12
Dnajc14
Dnajc15
Dnajc16
Dnajc17
Dnajc18
Dnajc19
Dnajc2
Dnajc3b
Dnajc4
Dnajc5
Dnajc5b
Dnajc5g
Dnajc6
Dnajc7
Dnajc8
Dnajc9
Dnalc1
Dnalc4
Dnali1
Dnase1
Dnase1l1
Dnase1l2
Dnase1l3
Dnase2a
Dnase2b
Dnd1
Dner
Dnm1
Dnm1l
Dnm2
Dnm3
Dnm3os
Dnmbp
Dnmt1
Dnmt3a
Dnmt3b
Dnmt3l
Dnpep
Dntt
Dnttip1
Dnttip2
Doc2a
Doc2b
Doc2g
Dock1
Dock11
Dock2
Dock4
Dock5
Dock6
Dock7
Dock8
Dock9
Dohh
Dok1
Dok2
Dok3
Dok4
Dok5
Dok7
Dolk
Dolpp1
Dom3z
Donson
Dopey1
Dopey2
Dos
Dot1l
Dpagt1
Dpep1
Dpep3
Dpf2
Dpf3
Dph1
Dph2
Dph3
Dph4
Dph5
Dpm1
Dpm2
Dpp10
Dpp3
Dpp4
Dpp6
Dpp7
Dpp8
Dpp9
Dppa2
Dppa3
Dppa4
Dppa5
Dpt
Dpy19l1
Dpy19l3
Dpyd
Dpys
Dpysl2
Dpysl3
Dpysl4
Dpysl5
Dqx1
Dr1
Drap1
Drctnnb1a
Drd1a
Drd1ip
Drd2
Drd3
Drd4
Drg1
Drg2
Drp2
Dsc1
Dsc2
Dsc3
Dscam
Dscaml1
Dscr1
Dscr1l1
Dscr1l2
Dscr2
Dscr3
Dscr6
Dse
Dsel
Dsg2
Dsn1
Dspp
Dst
Dstn
Dtd1
Dtl
Dtna
Dtnb
Dtnbp1
Dtprp
Dtwd1
Dtwd2
Dtx1
Dtx2
Dtx3
Dtx3l
Dtx4
Dtymk
Dub1
Dub2
Dub2a
Dullard
Duoxa1
Duoxa2
Dus1l
Dus2l
Dus3l
Dus4l
Dusp1
Dusp10
Dusp11
Dusp12
Dusp13
Dusp14
Dusp15
Dusp16
Dusp18
Dusp19
Dusp2
Dusp21
Dusp22
Dusp23
Dusp26
Dusp27
Dusp28
Dusp3
Dusp6
Dusp7
Dusp8
Dusp9
Dut
Dvl1
Dvl2
Dvl3
Dydc1
Dydc2
Dym
Dync1h1
Dync1i1
Dync1i2
Dync1li1
Dync1li2
Dync2h1
Dync2li1
Dynll1
Dynll2
Dynlrb1
Dynlrb2
Dynlt1
Dynlt3
Dyrk1a
Dyrk1b
Dyrk2
Dyrk3
Dysf
Dysfip1
Dyx1c1
Dzip1
Dzip1l
E030010A14Rik
E030011K20Rik
E030041M21Rik
E030049G20Rik
E130009J12Rik
E130012A19Rik
E130014J05Rik
E130016E03Rik
E130103I17Rik
E130112L23Rik
E130120F12Rik
E130203B14Rik
E130303B06Rik
E130304F04Rik
E130306D19Rik
E130306M17Rik
E130308A19Rik
E130309D02Rik
E130309D14Rik
E130309F12Rik
E130311K13Rik
E130319B15Rik
E2f1
E2f2
E2f3
E2f4
E2f5
E2f6
E2f7
E2f8
E330009P21Rik
E330016A19Rik
E330018D03Rik
E330021D16Rik
E330034G19Rik
E330039K12Rik
E430002D04Rik
E430002G05Rik
E430004N04Rik
E430018J23Rik
E430025E21Rik
E430028B21Rik
E4f1
E530011F12Rik
EG13909
EG194588
EG210853
EG214321
EG215472
EG215714
EG218444
EG232599
EG232875
EG238829
EG240916
EG245263
EG245297
EG245643
EG266459
EG272350
EG277333
EG317677
EG328231
EG328264
EG328644
EG330403
EG330503
EG331392
EG331529
EG380907
EG381438
EG381936
EG382106
EG382156
EG382275
EG382421
EG385328
EG432649
EG432879
EG433182
EG433632
EG433923
EG434179
EG434197
EG434402
EG434459
EG434674
EG434729
EG434760
EG434881
EG435970
EG436332
EG436523
EG545758
EG545929
EG546282
EG546325
EG546347
EG546723
EG547109
EG56544
EG574403
EG574437
EG622139
EG622320
EG622339
EG622976
EG623661
EG624219
EG624367
EG624855
EG624866
EG625347
EG625603
EG627782
EG628994
EG630579
EG633640
EG653016
EG665378
EG665577
EG668668
EG70793
ENSMUSG00000043225
ENSMUSG00000052629
ENSMUSG00000053178
ENSMUSG00000057032
ENSMUSG00000058934
ENSMUSG00000063277
ENSMUSG00000068074
ENSMUSG00000068790
ENSMUSG00000074179
ENSMUSG00000074670
Eaf1
Eaf2
Eapp
Ear1
Ear10
Ear11
Ear12
Ear14
Ear2
Ear3
Ear4
Ear5
Ear6
Ears2
Ebag9
Ebf1
Ebf2
Ebf3
Ebf4
Ebi2
Ebi3
Ebna1bp2
Ebp
Ebpl
Ecd
Ece1
Ece2
Ecel1
Ecgf1
Ech1
Echdc1
Echdc2
Echdc3
Echs1
Ecm1
Ecm2
Ecsit
Ect2
Eda
Edar
Edaradd
Edc3
Edc4
Edd1
Edem1
Edem2
Edem3
Edf1
Edg1
Edg2
Edg3
Edg4
Edg5
Edg7
Edg8
Edil3
Edn1
Edn2
Edn3
Ednra
Ednrb
Eea1
Eed
Eef1a1
Eef1a2
Eef1b2
Eef1d
Eef1e1
Eef1g
Eef2
Eef2k
Eefsec
Efcab1
Efcab2
Efcab4a
Efcbp1
Efcbp2
Efemp1
Efemp2
Efha1
Efhb
Efhc2
Efhd1
Efhd2
Efna1
Efna2
Efna4
Efna5
Efnb1
Efnb2
Efnb3
Efs
Eftud1
Eftud2
Egf
Egfbp2
Egfl6
Egfl7
Egfl8
Egfl9
Egflam
Egfr
Egln1
Egln2
Egln3
Egr1
Egr2
Egr3
Egr4
Ehbp1
Ehbp1l1
Ehd1
Ehd2
Ehd3
Ehd4
Ehf
Ehhadh
Ehmt1
Ehmt2
Ei24
Eid1
Eid2
Eid3
Eif1
Eif1a
Eif1ay
Eif1b
Eif2a
Eif2ak1
Eif2ak2
Eif2ak3
Eif2ak4
Eif2b1
Eif2b2
Eif2b3
Eif2b4
Eif2b5
Eif2c3
Eif2c4
Eif2s1
Eif2s2
Eif2s3x
Eif2s3y
Eif3s1
Eif3s10
Eif3s12
Eif3s2
Eif3s3
Eif3s4
Eif3s5
Eif3s6
Eif3s6ip
Eif3s7
Eif3s8
Eif3s9
Eif4a1
Eif4a2
Eif4a3
Eif4b
Eif4e
Eif4e2
Eif4e3
Eif4ebp1
Eif4ebp2
Eif4ebp3
Eif4enif1
Eif4g1
Eif4g2
Eif4g3
Eif4h
Eif5
Eif5a
Eif5a2
Eif5b
Ela1
Ela2
Ela3
Elac1
Elac2
Elavl1
Elavl2
Elavl3
Elavl4
Elf1
Elf2
Elf3
Elf4
Elf5
Elk1
Elk3
Elk4
Ell
Ell2
Ell3
Elmo1
Elmo2
Elmo3
Elmod1
Elmod2
Eln
Elof1
Elovl1
Elovl2
Elovl3
Elovl4
Elovl5
Elovl6
Elovl7
Elp3
Elp4
Eltd1
Emb
Emcn
Emd
Eme1
Emg1
Emid1
Emid2
Emilin1
Emilin2
Eml1
Eml2
Eml3
Eml4
Eml5
Emp1
Emp2
Emp3
Emr1
Emr4
Emx1
Emx2
En1
En2
Enah
Enam
Enc1
Endod1
Endog
Endogl1
Eng
Eno1
Eno2
Eno3
Enoph1
Enox2
Enpep
Enpp1
Enpp2
Enpp3
Enpp4
Enpp5
Enpp6
Ensa
Entpd1
Entpd2
Entpd3
Entpd4
Entpd5
Entpd6
Entpd7
Entpd8
Eny2
Eomes
Ep300
Ep400
Epas1
Epb4.1
Epb4.1l1
Epb4.1l2
Epb4.1l3
Epb4.1l4a
Epb4.1l4b
Epb4.1l5
Epb4.2
Epb4.9
Epc1
Epc2
Epdr1
Epgn
Epha1
Epha2
Epha3
Epha4
Epha5
Epha6
Epha7
Epha8
Ephb1
Ephb2
Ephb3
Ephb4
Ephb6
Ephx1
Ephx2
Epl2
Epm2a
Epm2aip1
Epn1
Epn2
Epn3
Epor
Eppb9
Eppk1
Eprs
Eps15
Eps15l1
Eps8
Eps8l1
Eps8l2
Eps8l3
Epsti1
Epx
Epyc
Eraf
Eral1
Eras
Erbb2
Erbb2ip
Erbb3
Erc1
Erc2
Ercc1
Ercc2
Ercc3
Ercc4
Ercc5
Ercc6l
Ercc8
Erdr1
Ereg
Erf
Erg
Ergic1
Ergic2
Ergic3
Erh
Erlin1
Erlin2
Ermap
Ern1
Ern2
Ero1l
Ero1lb
Erp27
Erp29
Errfi1
Es1
Es22
Es2el
Es31
Esam1
Esco1
Esco2
Esd
Esf1
Esm1
Espl1
Espn
Esr1
Esr2
Esrra
Esrrb
Esrrg
Esx1
Etaa1
Etf1
Etfa
Etfb
Etfdh
Ethe1
Etl4
Etos1
Ets1
Ets2
Etv1
Etv2
Etv3
Etv4
Etv5
Etv6
Eva1
Evc
Evc2
Evi2a
Evi2b
Evi5
Evl
Evpl
Evx1
Evx2
Ewsr1
Exdl1
Exdl2
Exo1
Exoc1
Exoc2
Exoc3
Exoc3l
Exoc4
Exoc5
Exoc6
Exoc7
Exoc8
Exod1
Exosc1
Exosc10
Exosc2
Exosc3
Exosc4
Exosc5
Exosc6
Exosc7
Exosc8
Exosc9
Expi
Ext1
Ext2
Extl1
Extl2
Extl3
Eya1
Eya2
Eya3
Eya4
Ezh1
Ezh2
F10
F11
F11r
F12
F13a1
F13b
F2
F2r
F2rl1
F2rl2
F2rl3
F3
F5
F630043A04Rik
F630110N24Rik
F7
F730047E07Rik
F8
F830021D11Rik
F8a
F9
Fa2h
Faah
Fabp1
Fabp2
Fabp3
Fabp4
Fabp5
Fabp6
Fabp7
Fabp9
Fadd
Fads1
Fads2
Fads3
Faf1
Fah
Fahd1
Fahd2a
Faim
Faim2
Faim3
Fam18b
Fanca
Fancb
Fancc
Fancd2
Fance
Fancg
Fancl
Fancm
Fank1
Fap
Farp1
Farp2
Fars2
Farsa
Farsb
Fas
Fasl
Fasn
Fastk
Fastkd1
Fastkd2
Fastkd3
Fastkd5
Fat1
Fat2
Fat3
Fat4
Fau
Fbf1
Fbl
Fblim1
Fbln1
Fbln2
Fbln5
Fbn1
Fbn2
Fbp1
Fbp2
Fbxl10
Fbxl11
Fbxl12
Fbxl13
Fbxl14
Fbxl15
Fbxl18
Fbxl2
Fbxl20
Fbxl21
Fbxl3
Fbxl4
Fbxl5
Fbxl6
Fbxl7
Fbxl8
Fbxo10
Fbxo11
Fbxo15
Fbxo16
Fbxo17
Fbxo18
Fbxo2
Fbxo21
Fbxo22
Fbxo25
Fbxo27
Fbxo28
Fbxo3
Fbxo30
Fbxo31
Fbxo32
Fbxo33
Fbxo34
Fbxo36
Fbxo38
Fbxo39
Fbxo4
Fbxo41
Fbxo42
Fbxo43
Fbxo44
Fbxo45
Fbxo46
Fbxo5
Fbxo6
Fbxo7
Fbxo8
Fbxo9
Fbxw10
Fbxw11
Fbxw13
Fbxw14
Fbxw16
Fbxw17
Fbxw19
Fbxw2
Fbxw4
Fbxw5
Fbxw7
Fbxw8
Fbxw9
Fcamr
Fcer1a
Fcer1g
Fcer2a
Fcf1
Fcgr1
Fcgr2b
Fcgr3
Fcgr3a
Fcgrt
Fcho1
Fcho2
Fchsd1
Fchsd2
Fcmd
Fcna
Fcnb
Fcrl1
Fcrla
Fdft1
Fdps
Fdx1
Fdxr
Fech
Fem1a
Fem1b
Fen1
Ferd3l
Fert2
Fes
Fetub
Fev
Fez1
Fez2
Fezf2
Ffar2
Fga
Fgb
Fgd1
Fgd2
Fgd3
Fgd4
Fgd5
Fgd6
Fgf1
Fgf10
Fgf11
Fgf12
Fgf13
Fgf14
Fgf15
Fgf16
Fgf17
Fgf18
Fgf2
Fgf20
Fgf21
Fgf22
Fgf23
Fgf3
Fgf4
Fgf5
Fgf7
Fgf8
Fgf9
Fgfbp1
Fgfbp3
Fgfr1
Fgfr1op
Fgfr1op2
Fgfr2
Fgfr3
Fgfr4
Fgfrl1
Fgg
Fgl1
Fgl2
Fgr
Fh1
Fhad1
Fhit
Fhl1
Fhl2
Fhl3
Fhl4
Fhl5
Fhod1
Fhod3
Fibcd1
Fibp
Figf
Figla
Fign
Fignl1
Filip1
Fip1l1
Fis1
Fiz1
Fjx1
Fkbp10
Fkbp11
Fkbp14
Fkbp1a
Fkbp1b
Fkbp2
Fkbp3
Fkbp4
Fkbp5
Fkbp6
Fkbp7
Fkbp8
Fkbp9
Fkbpl
Fkhl18
Fkrp
Flad1
Flcn
Fli1
Flii
Flna
Flnc
Flot1
Flot2
Flrt2
Flrt3
Flt1
Flt3
Flt3l
Flt4
Flywch1
Fmn1
Fmn2
Fmnl1
Fmnl2
Fmnl3
Fmo1
Fmo2
Fmo3
Fmo4
Fmo5
Fmod
Fmr1
Fmr1nb
Fn1
Fn3k
Fnbp1
Fnbp1l
Fnbp4
Fndc1
Fndc3a
Fndc3b
Fndc4
Fndc5
Fndc7
Fndc8
Fnip1
Fnta
Fntb
Folh1
Folr1
Folr2
Folr4
Fos
Fosb
Fosl1
Fosl2
Foxa1
Foxa2
Foxa3
Foxb1
Foxb2
Foxc1
Foxc2
Foxd1
Foxd2
Foxd3
Foxd4
Foxe3
Foxf1a
Foxf2
Foxg1
Foxh1
Foxi1
Foxj1
Foxj2
Foxj3
Foxk1
Foxk2
Foxl1
Foxl2
Foxm1
Foxn1
Foxn2
Foxn4
Foxo1
Foxo3a
Foxp1
Foxp2
Foxp3
Foxp4
Foxq1
Foxred1
Foxred2
Fpgs
Fpgt
Fpr-rs2
Fpr1
Fprl1
Frag1
Frap1
Fras1
Frat1
Frat2
Frem1
Frem2
Freq
Frg1
Frk
Frmd3
Frmd4a
Frmd4b
Frmd5
Frmd6
Frmpd1
Frrs1
Frs2
Frs3
Fryl
Frzb
Fscn1
Fscn2
Fscn3
Fsd1
Fsd2
Fshb
Fshr
Fsip1
Fst
Fstl1
Fstl3
Fstl5
Ftcd
Fth1
Fthl17
Ftl1
Ftl2
Ftmt
Ftsj1
Ftsj2
Ftsj3
Fubp1
Fubp3
Fuca1
Fuca2
Fuk
Fundc1
Fundc2
Furin
Fus
Fusip1
Fut1
Fut10
Fut11
Fut2
Fut4
Fut7
Fut8
Fut9
Fuz
Fv1
Fvt1
Fxc1
Fxn
Fxr1h
Fxr2
Fxyd1
Fxyd2
Fxyd3
Fxyd4
Fxyd5
Fxyd6
Fxyd7
Fyb
Fyco1
Fyn
Fyttd1
Fzd1
Fzd10
Fzd2
Fzd3
Fzd4
Fzd5
Fzd6
Fzd7
Fzr1
G0s2
G3bp2
G430022H21Rik
G6pc
G6pc2
G6pc3
G6pd2
G6pdx
Ga17
Gaa
Gab1
Gab2
Gab3
Gabarap
Gabarapl1
Gabarapl2
Gabbr1
Gabpa
Gabpb1
Gabpb2
Gabra1
Gabra2
Gabra3
Gabra4
Gabra5
Gabra6
Gabrb1
Gabrb2
Gabrb3
Gabrd
Gabre
Gabrg1
Gabrg2
Gabrg3
Gabrp
Gabrq
Gabrr1
Gabrr2
Gad1
Gad2
Gadd45a
Gadd45b
Gadd45g
Gadd45gip1
Gak
Gal
Gal3st1
Gal3st2
Gal3st4
Galc
Gale
Galk1
Galk2
Galm
Galnact2
Galns
Galnt1
Galnt10
Galnt11
Galnt12
Galnt13
Galnt2
Galnt3
Galnt4
Galnt6
Galnt7
Galnt9
Galntl1
Galntl2
Galntl4
Galntl5
Galr1
Galr2
Galr3
Galt
Gamt
Gan
Ganab
Ganc
Gap43
Gapdh
Gapdhs
Gapvd1
Garnl1
Garnl3
Garnl4
Gars
Gart
Gas1
Gas2
Gas2l1
Gas2l3
Gas5
Gas6
Gas7
Gas8
Gast
Gata1
Gata2
Gata3
Gata4
Gata5
Gata6
Gatad1
Gatad2a
Gatad2b
Gatm
Gats
Gba
Gba2
Gbas
Gbe1
Gbf1
Gbgt1
Gbl
Gbp1
Gbp2
Gbp3
Gbp6
Gbx2
Gc
Gca
Gcap14
Gcat
Gcc1
Gcc2
Gcdh
Gcet2
Gcg
Gcgr
Gch1
Gchfr
Gck
Gckr
Gclc
Gclm
Gcm1
Gcm2
Gcn1l1
Gcn5l2
Gcnt1
Gcnt2
Gcnt3
Gcs1
Gcsh
Gda
Gdap1
Gdap10
Gdap1l1
Gdap2
Gdf1
Gdf10
Gdf15
Gdf2
Gdf3
Gdf5
Gdf9
Gdi1
Gdi2
Gdnf
Gdpd1
Gdpd2
Gdpd3
Gdpd5
Gem
Gemin4
Gemin5
Gemin6
Gemin7
Gemin8
Gfer
Gfi1
Gfi1b
Gfm1
Gfm2
Gfod1
Gfod2
Gfpt1
Gfpt2
Gfra1
Gfra2
Gfra3
Gfra4
Gga1
Gga2
Gga3
Ggcx
Ggh
Ggnbp1
Ggnbp2
Ggps1
Ggt1
Ggt6
Ggta1
Ggtl3
Ggtla1
Gh
Ghdc
Ghitm
Ghr
Ghrh
Ghrhr
Ghrl
Ghsr
Gif
Gimap1
Gimap3
Gimap4
Gimap5
Gimap6
Gimap7
Gimap8
Gimap9
Gins3
Gins4
Gip
Gipc1
Gipc2
Gipc3
Gipr
Git1
Git2
Giyd2
Gja1
Gja10
Gja12
Gja3
Gja4
Gja5
Gja7
Gja8
Gja9
Gjb1
Gjb2
Gjb3
Gjb4
Gjb5
Gjb6
Gje1
Gk2
Gkap1
Gkn1
Gkn2
Gla
Glb1
Glb1l
Glb1l3
Glcci1
Glce
Gldc
Gle1l
Glg1
Gli1
Gli2
Gli3
Glipr1
Glipr1l2
Glipr2
Glis1
Glis2
Glmn
Glo1
Glod4
Glod5
Glp1
Glp1r
Glra1
Glra2
Glra3
Glra4
Glrb
Glrp1
Glrx
Glrx2
Glrx5
Gls2
Glt25d1
Glt25d2
Glt28d2
Glt6d1
Glt8d1
Glt8d2
Glt8d3
Gltp
Gltscr2
Glud1
Glul
Gluld1
Glyat
Glycam1
Gm106
Gm1060
Gm1070
Gm1123
Gm114
Gm128
Gm129
Gm1337
Gm1568
Gm1574
Gm166
Gm1673
Gm1679
Gm1960
Gm1964
Gm1967
Gm237
Gm239
Gm266
Gm2a
Gm323
Gm347
Gm397
Gm410
Gm428
Gm440
Gm443
Gm447
Gm484
Gm50
Gm527
Gm561
Gm603
Gm614
Gm672
Gm691
Gm71
Gm732
Gm776
Gm784
Gm817
Gm829
Gm879
Gm884
Gm885
Gm9
Gm93
Gm94
Gm944
Gm962
Gm97
Gm996
Gmcl1
Gmds
Gmeb1
Gmeb2
Gmfb
Gmfg
Gmip
Gmnn
Gmppa
Gmppb
Gmpr
Gmpr2
Gmps
Gna-rs1
Gna11
Gna12
Gna13
Gna14
Gna15
Gnai1
Gnai2
Gnai3
Gnal
Gnao1
Gnaq
Gnas
Gnat1
Gnat2
Gnaz
Gnb1
Gnb1l
Gnb2
Gnb2l1
Gnb3
Gnb4
Gnb5
Gne
Gng10
Gng11
Gng12
Gng13
Gng2
Gng3
Gng4
Gng5
Gng7
Gng8
Gngt1
Gngt2
Gnl2
Gnl3
Gnl3l
Gnmt
Gnpat
Gnpda1
Gnpda2
Gnpnat1
Gnptab
Gnptg
Gnrhr
Gns
Golga1
Golga2
Golga3
Golga4
Golga5
Golga7
Golph2
Golph3
Golph3l
Golph4
Golt1a
Golt1b
Gopc
Gorasp1
Gorasp2
Gosr1
Gosr2
Got1
Got1l1
Got2
Gp1ba
Gp1bb
Gp2
Gp49a
Gp5
Gp9
Gpa33
Gpaa1
Gpam
Gpatc4
Gpatch1
Gpatch2
Gpatch3
Gpatch8
Gpbp1
Gpbp1l1
Gpc1
Gpc2
Gpc3
Gpc4
Gpc5
Gpc6
Gpd1
Gpd2
Gpha2
Gphn
Gpi1
Gpihbp1
Gpkow
Gpld1
Gpm6a
Gpm6b
Gpnmb
Gpr1
Gpr101
Gpr103
Gpr107
Gpr108
Gpr109a
Gpr110
Gpr114
Gpr115
Gpr116
Gpr12
Gpr120
Gpr123
Gpr124
Gpr126
Gpr132
Gpr133
Gpr135
Gpr137
Gpr137b
Gpr143
Gpr146
Gpr149
Gpr150
Gpr152
Gpr153
Gpr158
Gpr160
Gpr161
Gpr162
Gpr165
Gpr17
Gpr171
Gpr172b
Gpr173
Gpr174
Gpr175
Gpr176
Gpr177
Gpr179
Gpr18
Gpr180
Gpr19
Gpr20
Gpr22
Gpr23
Gpr26
Gpr27
Gpr3
Gpr30
Gpr33
Gpr34
Gpr35
Gpr37
Gpr37l1
Gpr39
Gpr4
Gpr44
Gpr45
Gpr50
Gpr56
Gpr61
Gpr63
Gpr64
Gpr65
Gpr68
Gpr81
Gpr83
Gpr84
Gpr85
Gpr87
Gpr88
Gpr89
Gpr97
Gpr98
Gprasp1
Gprasp2
Gprc2a-rs5
Gprc5a
Gprc5b
Gprc5c
Gprc5d
Gprc6a
Gprin1
Gprin3
Gprk2l
Gprk5
Gprk6
Gps1
Gps2
Gpsm1
Gpsm2
Gpsm3
Gpsn2
Gpt1
Gpt2
Gpx1
Gpx2
Gpx3
Gpx4
Gpx5
Gpx6
Gpx7
Gramd1a
Gramd1b
Gramd1c
Gramd3
Grap
Grap2
Grasp
Grb10
Grb14
Grb2
Grb7
Grcc10
Greb1
Grem1
Grem2
Grhl1
Grhl2
Grhl3
Grhpr
Gria1
Gria2
Gria3
Gria4
Grid1
Grid2
Grid2ip
Grifin
Grik1
Grik2
Grik3
Grik4
Grik5
Grin1
Grin2a
Grin2b
Grin2c
Grin2d
Grin3b
Grina
Grinl1a
Grip1
Gripap1
Grit
Grk1
Grlf1
Grm1
Grm3
Grm5
Grm7
Grm8
Grn
Grp
Grpel1
Grpel2
Grpr
Grrp1
Grsf1
Grtp1
Grwd1
Gsbs
Gsc
Gscl
Gsdm1
Gsdm2
Gsdmdc1
Gse1
Gsg1
Gsg2
Gsh1
Gsh2
Gsk3a
Gsk3b
Gsn
Gspt1
Gspt2
Gsr
Gss
Gsta1
Gsta2
Gsta3
Gsta4
Gstk1
Gstm1
Gstm2
Gstm3
Gstm4
Gstm5
Gstm6
Gstm7
Gsto1
Gsto2
Gstp1
Gstp2
Gstt1
Gstt2
Gstt3
Gstt4
Gstz1
Gt4-1
Gtdc1
Gtf2a1
Gtf2a1lf
Gtf2a2
Gtf2b
Gtf2e1
Gtf2e2
Gtf2f1
Gtf2f2
Gtf2h1
Gtf2h2
Gtf2h3
Gtf2h4
Gtf2h5
Gtf2i
Gtf2ird1
Gtf2ird2
Gtf3a
Gtf3c1
Gtf3c2
Gtf3c3
Gtf3c4
Gtf3c5
Gtl2
Gtl3
Gtlf3a
Gtlf3b
Gtpbp1
Gtpbp10
Gtpbp2
Gtpbp3
Gtpbp4
Gtpbp5
Gtpbp6
Gtpbp9
Gtrgeo22
Gtse1
Guca1a
Guca1b
Guca2a
Guca2b
Gucy1a3
Gucy1b3
Gucy2c
Gucy2e
Gucy2g
Guf1
Guk1
Gulo
Gulp1
Gusb
Gvin1
Gyg
Gyk
Gykl1
Gyltl1b
Gypa
Gypc
Gys1
Gys2
Gzf1
Gzma
Gzmb
Gzmc
Gzmd
Gzme
Gzmf
Gzmg
Gzmk
Gzmm
Gzmn
H13
H19
H1f0
H1fnt
H1foo
H1fx
H2-Aa
H2-Ab1
H2-Bl
H2-D1
H2-D4
H2-DMa
H2-DMb1
H2-DMb2
H2-Ea
H2-Eb1
H2-K1
H2-Ke2
H2-Ke6
H2-M3
H2-M9
H2-Oa
H2-Ob
H2-Q1
H2-Q10
H2-Q5
H2-Q7
H2-Q8
H2-T10
H2-T17
H2-T22
H2-T23
H2-T24
H2-T3
H2-T9
H28
H2afj
H2afv
H2afx
H2afy
H2afy2
H2afy3
H2afz
H3f3a
H3f3b
H47
H60
H6pd
Haao
Habp2
Habp4
Hace1
Hacl1
Hadh
Hadha
Hadhb
Hagh
Haghl
Hal
Hamp1
Hamp2
Hand1
Hand2
Hao1
Hao3
Hap1
Hapln1
Hapln2
Hapln3
Hapln4
Hars
Hars2
Has1
Has2
Has3
Hat1
Havcr1
Havcr2
Hax1
Hba-a1
Hba-x
Hbb-b1
Hbb-b2
Hbb-bh1
Hbb-y
Hbegf
Hbp1
Hbs1l
Hbxip
Hc
Hccs
Hcfc1
Hcfc1r1
Hcfc2
Hck
Hcls1
Hcn1
Hcn2
Hcn3
Hcrt
Hcrtr1
Hcrtr2
Hcst
Hdac1
Hdac10
Hdac11
Hdac2
Hdac3
Hdac4
Hdac5
Hdac6
Hdac7a
Hdac8
Hdac9
Hdc
Hddc2
Hddc3
Hdgf
Hdgfl1
Hdgfrp2
Hdgfrp3
Hdh
Hdhd1a
Hdhd2
Hdhd3
Hdlbp
Heatr1
Heatr2
Heatr3
Heatr5a
Heatr5b
Hebp1
Hebp2
Heca
Hectd2
Hectd3
Hecw1
Hel308
Helb
Hells
Helz
Hemgn
Hemk1
Hemt1
Hepacam
Heph
Herc1
Herc2
Herc3
Herc4
Herpud1
Herpud2
Hes1
Hes2
Hes3
Hes5
Hes6
Hes7
Hesx1
Hexa
Hexb
Hexdc
Hexim1
Hexim2
Hey1
Hey2
Heyl
Hfe
Hfe2
Hgd
Hgf
Hgfac
Hgs
Hgsnat
Hhat
Hhatl
Hhex
Hhip
Hiat1
Hiatl1
Hibadh
Hibch
Hic1
Hic2
Hif1a
Hif1an
Hif3a
Higd1a
Higd1b
Higd2a
Hils1
Hint1
Hint2
Hint3
Hip1
Hip1r
Hip2
Hipk1
Hipk2
Hipk3
Hira
Hirip3
Hisppd1
Hisppd2a
Hist1h1c
Hist1h1e
Hist1h1t
Hist1h2bc
Hist1h2be
Hist1h2bf
Hist1h2bg
Hist1h2bh
Hist1h2bk
Hist1h2bl
Hist1h2bm
Hist1h2bn
Hist1h2bp
Hist1h3f
Hist1h4h
Hist1h4i
Hist2h2aa1
Hist2h2aa2
Hist2h2bb
Hist2h2be
Hist2h3c1
Hist2h3c2
Hist3h2a
Hist3h2ba
Hivep1
Hivep2
Hivep3
Hk1
Hk2
Hk3
Hkdc1
Hlcs
Hlf
Hltf
Hlx1
Hlxb9
Hmbox1
Hmbs
Hmg20a
Hmg20b
Hmga1
Hmga2
Hmgb1
Hmgb1-rs17
Hmgb2
Hmgb2l1
Hmgb3
Hmgb4
Hmgcl
Hmgcll1
Hmgcr
Hmgcs1
Hmgcs2
Hmgn1
Hmgn2
Hmgn3
Hmha1
Hmmr
Hmox1
Hmox2
Hmx1
Hmx2
Hmx3
Hn1
Hn1l
Hnf4a
Hnf4g
Hnmt
Hnrpa1
Hnrpa2b1
Hnrpa3
Hnrpab
Hnrpc
Hnrpd
Hnrpdl
Hnrpf
Hnrph1
Hnrph2
Hnrph3
Hnrpk
Hnrpl
Hnrpll
Hnrpm
Hnrpr
Hnrpu
Hnrpul1
Hnrpul2
Hnt
Hod
Homer1
Homer2
Homer3
Homez
Hook2
Hook3
Hormad1
Hoxa1
Hoxa10
Hoxa11
Hoxa13
Hoxa2
Hoxa3
Hoxa4
Hoxa5
Hoxa7
Hoxa9
Hoxb1
Hoxb13
Hoxb2
Hoxb3
Hoxb4
Hoxb5
Hoxb6
Hoxb8
Hoxb9
Hoxc10
Hoxc13
Hoxc4
Hoxc5
Hoxc6
Hoxc9
Hoxd1
Hoxd10
Hoxd11
Hoxd12
Hoxd13
Hoxd3
Hoxd4
Hoxd8
Hoxd9
Hp
Hp1bp3
Hpca
Hpcal1
Hpcal4
Hpd
Hpdl
Hpgd
Hpn
Hprt1
Hps1
Hps3
Hps4
Hps5
Hps6
Hpse
Hpxn
Hr
Hras1
Hrasls
Hrasls3
Hrasls5
Hrb
Hrbl
Hrc
Hrg
Hrh1
Hrh2
Hrh3
Hrh4
Hrk
Hrnr
Hrsp12
Hs1bp3
Hs2st1
Hs3st1
Hs3st2
Hs3st3a1
Hs3st3b1
Hs3st5
Hs3st6
Hs6st1
Hs6st2
Hs6st3
Hsbp1
Hscb
Hsd11b1
Hsd11b2
Hsd17b1
Hsd17b10
Hsd17b11
Hsd17b12
Hsd17b13
Hsd17b14
Hsd17b2
Hsd17b3
Hsd17b4
Hsd17b6
Hsd17b7
Hsd3b1
Hsd3b2
Hsd3b3
Hsd3b4
Hsd3b5
Hsd3b6
Hsd3b7
Hsdl1
Hsdl2
Hsf1
Hsf2
Hsf4
Hsf5
Hsfy2
Hsp110
Hsp90aa1
Hsp90ab1
Hsp90b1
Hspa12a
Hspa12b
Hspa14
Hspa1a
Hspa1b
Hspa1l
Hspa2
Hspa4
Hspa4l
Hspa5
Hspa8
Hspa9
Hspb1
Hspb2
Hspb3
Hspb6
Hspb7
Hspb8
Hspbap1
Hspc171
Hspd1
Hspe1
Htatip
Htatip2
Htatsf1
Htf9c
Htr1a
Htr1b
Htr1d
Htr1f
Htr2b
Htr2c
Htr3a
Htr3b
Htr4
Htr5a
Htr5b
Htr6
Htr7
Htra1
Htra2
Htra3
Htra4
Hunk
Hus1
Huwe1
Hvcn1
Hyal1
Hyal2
Hyal3
Hyal5
Hydin
Hyi
Hyls1
Hyou1
Iah1
Iapp
Iars
Iars2
Ibrdc2
Ibsp
Ibtk
Ica1
Ica1l
Icam1
Icam2
Icam4
Icam5
Ick
Icmt
Icos
Icosl
Ict1
Id1
Id2
Id3
Id4
Ide
Idh1
Idh2
Idh3a
Idh3b
Idh3g
Idi1
Idi2
Ids
Idua
Ier2
Ier3
Ier3ip1
Ier5
Ier5l
Ifi202b
Ifi203
Ifi204
Ifi205
Ifi27
Ifi30
Ifi35
Ifi44
Ifi47
Ifih1
Ifit1
Ifit2
Ifit3
Ifitm1
Ifitm2
Ifitm3
Ifitm5
Ifitm6
Ifitm7
Ifltd1
Ifna1
Ifna11
Ifna4
Ifna5
Ifna6
Ifna9
Ifnab
Ifnar1
Ifnar2
Ifnb1
Ifng
Ifngr1
Ifngr2
Ifnz
Ifrd1
Ifrd2
Ifrg15
Ift122
Ift140
Ift172
Ift20
Ift52
Ift57
Ift74
Ift80
Ift81
Ift88
Igbp1
Igbp1b
Igf1
Igf1r
Igf2
Igf2bp1
Igf2bp2
Igf2bp3
Igf2r
Igfals
Igfbp1
Igfbp2
Igfbp3
Igfbp4
Igfbp5
Igfbp6
Igfbp7
Igfbpl1
Igh
Ighg
Ighmbp2
Igj
Igk-V21-4
Igsf1
Igsf11
Igsf21
Igsf6
Igsf8
Igsf9
Igtp
Ihh
Ihpk1
Ihpk2
Ihpk3
Iigp1
Iigp2
Ik
Ikbkap
Ikbkb
Ikbke
Ikbkg
Ikzf1
Ikzf2
Ikzf3
Ikzf4
Ikzf5
Il10
Il10ra
Il10rb
Il11
Il11ra1
Il11ra2
Il12a
Il12b
Il12rb1
Il12rb2
Il13
Il13ra1
Il13ra2
Il15
Il15ra
Il16
Il17a
Il17b
Il17d
Il17ra
Il17rb
Il17rc
Il17rd
Il17re
Il18
Il18bp
Il18r1
Il18rap
Il1a
Il1b
Il1f10
Il1f5
Il1f6
Il1f8
Il1f9
Il1r1
Il1r2
Il1rap
Il1rapl2
Il1rl1
Il1rl2
Il1rn
Il2
Il20
Il20ra
Il20rb
Il21
Il21r
Il22
Il22ra2
Il23a
Il24
Il25
Il27ra
Il28ra
Il2ra
Il2rb
Il2rg
Il3
Il31
Il31ra
Il33
Il3ra
Il4
Il4i1
Il4ra
Il5
Il5ra
Il6
Il6ra
Il6st
Il7
Il7r
Il8rb
Il9
Il9r
Ildr1
Ilf2
Ilf3
Ilk
Ilkap
Iltifb
Ilvbl
Immp1l
Immp2l
Immt
Imp3
Imp4
Impa1
Impa2
Impact
Impad1
Impdh1
Impdh2
Impg1
Ina
Inadl
Incenp
Indo
Indol1
Ing1
Ing2
Ing3
Ing4
Ing5
Inha
Inhba
Inhbb
Inhbc
Inhbe
Inmt
Inoc1
Inpp1
Inpp4a
Inpp4b
Inpp5a
Inpp5b
Inpp5d
Inpp5e
Inpp5f
Inppl1
Ins1
Ins2
Insc
Insig1
Insig2
Insl3
Insl5
Insl6
Insm1
Insm2
Insr
Insrr
Ints1
Ints10
Ints12
Ints2
Ints3
Ints4
Ints5
Ints6
Ints7
Ints8
Intu
Invs
Ipmk
Ipo11
Ipo13
Ipo4
Ipo8
Ipo9
Ipp
Ippk
Iqcb1
Iqcc
Iqcd
Iqce
Iqcf3
Iqcf4
Iqcf5
Iqcg
Iqck
Iqgap1
Iqgap2
Iqgap3
Iqsec2
Iqsec3
Iqub
Irak1
Irak1bp1
Irak2
Irak3
Irak4
Irf1
Irf2
Irf2bp1
Irf3
Irf4
Irf5
Irf6
Irf7
Irf8
Irgc1
Irgm
Irgq
Irs2
Irs3
Irs4
Irx1
Irx2
Irx3
Irx4
Irx5
Irx6
Isca1
Isca2
Iscu
Isg15
Isg20
Isg20l1
Isg20l2
Isgf3g
Isl1
Isl2
Islr
Islr2
Isoc1
Isoc2b
Isx
Isy1
Isyna1
Itch
Itfg1
Itfg2
Itfg3
Itga10
Itga2
Itga2b
Itga3
Itga4
Itga5
Itga6
Itga7
Itga8
Itga9
Itgae
Itgal
Itgam
Itgav
Itgax
Itgb1
Itgb1bp1
Itgb1bp2
Itgb1bp3
Itgb2
Itgb2l
Itgb3
Itgb3bp
Itgb4
Itgb4bp
Itgb5
Itgb6
Itgb7
Itgbl1
Itih1
Itih2
Itih3
Itih4
Itih5
Itk
Itlna
Itm2a
Itm2b
Itm2c
Itpa
Itpk1
Itpka
Itpkc
Itpr1
Itpr2
Itpr3
Itsn1
Itsn2
Ivd
Ivl
Ivns1abp
Iws1
Ixl
Iyd
Izumo1
Jag1
Jag2
Jagn1
Jak1
Jak2
Jak3
Jakmip1
Jam2
Jam3
Jam4
Jarid1a
Jarid1b
Jarid1c
Jarid1d
Jarid2
Jmjd1a
Jmjd1b
Jmjd1c
Jmjd2b
Jmjd2c
Jmjd2d
Jmjd3
Jmjd4
Jmjd5
Jmjd6
Jmy
Josd1
Josd2
Josd3
Jph1
Jph2
Jph3
Jph4
Jrk
Jsrp1
Jtb
Jtv1
Jub
Jun
Junb
Jund1
Jundm2
Jup
Kap
Kars
Katna1
Katnal2
Katnb1
Kazald1
Kbtbd10
Kbtbd11
Kbtbd2
Kbtbd3
Kbtbd4
Kbtbd5
Kbtbd7
Kbtbd8
Kcmf1
Kcna1
Kcna2
Kcna3
Kcna4
Kcna5
Kcna6
Kcna7
Kcnab1
Kcnab2
Kcnab3
Kcnb1
Kcnc1
Kcnc2
Kcnc3
Kcnc4
Kcnd1
Kcnd2
Kcnd3
Kcne1
Kcne1l
Kcne2
Kcne3
Kcne4
Kcnf1
Kcng1
Kcng4
Kcnh1
Kcnh2
Kcnh3
Kcnh5
Kcnh7
Kcnh8
Kcnip1
Kcnip2
Kcnip3
Kcnip4
Kcnj1
Kcnj10
Kcnj11
Kcnj12
Kcnj14
Kcnj15
Kcnj16
Kcnj2
Kcnj3
Kcnj4
Kcnj5
Kcnj6
Kcnj8
Kcnj9
Kcnk1
Kcnk10
Kcnk12
Kcnk13
Kcnk2
Kcnk3
Kcnk4
Kcnk5
Kcnk6
Kcnk7
Kcnma1
Kcnmb1
Kcnmb2
Kcnmb4
Kcnn1
Kcnn2
Kcnn3
Kcnn4
Kcnq1
Kcnq2
Kcns1
Kcns2
Kcns3
Kcnt1
Kcnu1
Kcnv1
Kcnv2
Kctd1
Kctd10
Kctd11
Kctd12
Kctd12b
Kctd13
Kctd14
Kctd15
Kctd17
Kctd18
Kctd2
Kctd20
Kctd3
Kctd4
Kctd5
Kctd6
Kctd7
Kctd8
Kctd9
Kdelc1
Kdelc2
Kdelr1
Kdelr2
Kdelr3
Kdr
Keap1
Keg1
Kel
Kera
Khdrbs1
Khdrbs2
Khdrbs3
Khk
Khsrp
Kif11
Kif12
Kif13a
Kif13b
Kif14
Kif16b
Kif17
Kif18a
Kif1a
Kif1b
Kif1c
Kif20a
Kif21a
Kif21b
Kif22
Kif23
Kif24
Kif26b
Kif27
Kif2a
Kif2b
Kif2c
Kif3a
Kif3b
Kif3c
Kif4
Kif5a
Kif5b
Kif5c
Kif9
Kifap3
Kifc1
Kifc2
Kifc3
Kin
Kirrel1
Kirrel3
Kiss1r
Kit
Kitl
Kl
Klb
Klc1
Klc2
Klc3
Klc4
Klf1
Klf10
Klf11
Klf12
Klf13
Klf15
Klf16
Klf17
Klf2
Klf3
Klf4
Klf5
Klf6
Klf7
Klf9
Klhdc2
Klhdc3
Klhdc4
Klhdc5
Klhdc7a
Klhdc8a
Klhdc8b
Klhl1
Klhl10
Klhl11
Klhl12
Klhl13
Klhl14
Klhl15
Klhl17
Klhl18
Klhl2
Klhl20
Klhl21
Klhl22
Klhl23
Klhl24
Klhl25
Klhl26
Klhl28
Klhl30
Klhl32
Klhl4
Klhl5
Klhl6
Klhl7
Klhl8
Klhl9
Klk1
Klk10
Klk11
Klk1b1
Klk1b11
Klk1b16
Klk1b21
Klk1b24
Klk1b26
Klk1b27
Klk1b3
Klk1b4
Klk1b5
Klk1b8
Klk4
Klk5
Klk6
Klk7
Klk8
Klk9
Klkb1
Klra1
Klra12
Klra15
Klra16
Klra17
Klra18
Klra19
Klra2
Klra20
Klra21
Klra22
Klra23
Klra3
Klra5
Klra7
Klra8
Klra9
Klrb1a
Klrb1b
Klrb1c
Klrb1d
Klrb1f
Klrc1
Klrc2
Klrc3
Klrd1
Klre1
Klrg1
Klrg2
Klrk1
Kmo
Kndc1
Kng1
Kng2
Kntc1
Kpna1
Kpna2
Kpna3
Kpna4
Kpna6
Kpnb1
Kprp
Kptn
Kras
Krba1
Krcc1
Kremen1
Krit1
Krr1
Krt1
Krt10
Krt13
Krt14
Krt15
Krt16
Krt17
Krt18
Krt19
Krt2
Krt20
Krt222
Krt23
Krt24
Krt25
Krt26
Krt27
Krt31
Krt32
Krt33a
Krt34
Krt35
Krt36
Krt4
Krt42
Krt5
Krt6a
Krt6b
Krt7
Krt71
Krt73
Krt75
Krt76
Krt78
Krt79
Krt8
Krt82
Krt84
Krt85
Krtap12-1
Krtap13
Krtap13-1
Krtap14
Krtap15
Krtap16-1
Krtap16-10
Krtap16-3
Krtap16-4
Krtap16-5
Krtap16-7
Krtap16-8
Krtap16-9
Krtap21-1
Krtap3-2
Krtap3-3
Krtap4-7
Krtap5-1
Krtap5-2
Krtap5-4
Krtap5-5
Krtap6-1
Krtap6-2
Krtap8-2
Krtap9-1
Krtcap2
Krtcap3
Krtdap
Ksr1
Kti12
Ktn1
Ky
Kynu
L1cam
L1td1
L2hgdh
L3mbtl2
L3mbtl3
LOC100034363
LOC100036568+545015:ENSMUSG00000063277
LOC329575
LOC382044
LOC382133
LOC433721
LOC433762
LOC433801
LOC434166
LOC434960
LOC435023
LOC435565
LOC435793
LOC544988
LOC546185
LOC548597
LOC554292
LOC574418
LOC624071
LOC625360
LOC626578
LOC639910
LOC665931
LOC666244
LOC667250
LOC667666
Lace1
Lactb
Lactb2
Lad1
Lag3
Lage3
Lair1
Lalba
Lama1
Lama2
Lama4
Lama5
Lamb1-1
Lamb2
Lamb3
Lamc1
Lamc2
Lamc3
Lamp1
Lamp2
Lamp3
Lancl1
Lancl2
Lancl3
Lao1
Lap3
Laptm4a
Laptm4b
Laptm5
Large
Larp2
Larp5
Larp6
Larp7
Lars
Lars2
Las1l
Lasp1
Lass1
Lass2
Lass4
Lass5
Lass6
Lat
Lat2
Lats2
Lax1
Lba1
Lbh
Lbp
Lbr
Lbx2
Lbxcor1
Lcat
Lce1a1
Lce1a2
Lce1b
Lce1c
Lce1d
Lce1f
Lce1g
Lce1h
Lce1i
Lce1l
Lce1m
Lce3a
Lce3b
Lce3c
Lce3f
Lck
Lcmt1
Lcn12
Lcn13
Lcn2
Lcn3
Lcn4
Lcn5
Lcn8
Lcn9
Lcor
Lcorl
Lcp1
Lcp2
Lct
Ldb1
Ldb2
Ldb3
Ldha
Ldhal6b
Ldhb
Ldhc
Ldhd
Ldlr
Ldlrad3
Ldlrap1
Ldoc1
Ldoc1l
Leap2
Lect1
Lect2
Lef1
Lefty1
Lefty2
Lemd1
Lemd2
Lemd3
Lenep
Leng1
Leng4
Leng8
Leng9
Leo1
Lep
Lepr
Lepre1
Leprel2
Leprot
Leprotl1
Letm1
Letmd1
Lfng
Lgals1
Lgals12
Lgals2
Lgals3
Lgals3bp
Lgals4
Lgals6
Lgals7
Lgals8
Lgals9
Lgi1
Lgi2
Lgi3
Lgi4
Lgmn
Lgr4
Lgr5
Lgr6
Lgtn
Lhb
Lhcgr
Lhfp
Lhfpl2
Lhfpl3
Lhfpl4
Lhx1
Lhx2
Lhx3
Lhx4
Lhx5
Lhx6
Lhx8
Lhx9
Lias
Lif
Lifr
Lig1
Lig3
Lig4
Lilrb3
Lilrb4
Lim2
Lima1
Limd1
Limd2
Lime1
Limk1
Limk2
Lims1
Lims2
Lin28
Lin52
Lin54
Lin7a
Lin7b
Lin7c
Lin9
Lingo1
Lingo2
Lins2
Lipa
Lipc
Lipe
Lipf
Lipg
Liph
Lipk
Lipl3
Lipn
Litaf
Lix1
Llgl1
Llgl2
Lman1
Lman1l
Lman2
Lman2l
Lmbr1
Lmbr1l
Lmbrd1
Lmcd1
Lmln
Lmna
Lmnb1
Lmnb2
Lmo1
Lmo2
Lmo4
Lmo6
Lmod1
Lmod2
Lmod3
Lmtk2
Lmtk3
Lmx1a
Lmx1b
Lnp
Lnpep
Lnx1
Lnx2
Loh11cr2a
Loh12cr1
Lonp1
Lonp2
Lonrf1
Lonrf2
Lonrf3
Lor
Lox
Loxl1
Loxl2
Loxl3
Loxl4
Lpgat1
Lphn2
Lphn3
Lpin1
Lpin2
Lpin3
Lpl
Lpo
Lpp
Lpxn
Lrat
Lrba
Lrch1
Lrch3
Lrch4
Lrdd
Lrfn1
Lrfn2
Lrfn3
Lrfn4
Lrfn5
Lrg1
Lrig1
Lrig2
Lrig3
Lrmp
Lrp1
Lrp10
Lrp11
Lrp12
Lrp1b
Lrp2
Lrp2bp
Lrp3
Lrp4
Lrp5
Lrp6
Lrp8
Lrpap1
Lrpprc
Lrrc1
Lrrc14
Lrrc15
Lrrc16
Lrrc17
Lrrc18
Lrrc19
Lrrc2
Lrrc20
Lrrc21
Lrrc22
Lrrc23
Lrrc24
Lrrc27
Lrrc28
Lrrc3
Lrrc33
Lrrc34
Lrrc36
Lrrc39
Lrrc3b
Lrrc4
Lrrc40
Lrrc41
Lrrc42
Lrrc44
Lrrc45
Lrrc46
Lrrc47
Lrrc48
Lrrc49
Lrrc4b
Lrrc4c
Lrrc50
Lrrc51
Lrrc52
Lrrc56
Lrrc57
Lrrc58
Lrrc59
Lrrc6
Lrrc61
Lrrc62
Lrrc8a
Lrrc8c
Lrrc8d
Lrrc8e
Lrrc9
Lrrcc1
Lrrfip1
Lrrfip2
Lrriq2
Lrrk1
Lrrk2
Lrrn1
Lrrn2
Lrrn3
Lrrtm1
Lrrtm2
Lrrtm3
Lrrtm4
Lrsam1
Lrtm2
Lsg1
Lsm1
Lsm10
Lsm11
Lsm12
Lsm14a
Lsm14b
Lsm2
Lsm3
Lsm4
Lsm5
Lsm6
Lsm7
Lsm8
Lsmd1
Lsp1
Lsr
Lss
Lst1
Lta
Lta4h
Ltb
Ltb4dh
Ltb4r1
Ltb4r2
Ltbp1
Ltbp2
Ltbp3
Ltbp4
Ltbr
Ltc4s
Ltf
Ltk
Ltv1
Luc7l
Luc7l2
Lum
Luzp1
Luzp2
Lxn
Ly6a
Ly6c
Ly6d
Ly6e
Ly6f
Ly6g6c
Ly6g6d
Ly6g6e
Ly6h
Ly6i
Ly6k
Ly75
Ly86
Ly9
Ly96
Lyar
Lycat
Lyl1
Lyn
Lynx1
Lypd1
Lypd2
Lypd3
Lypd4
Lypd6
Lypla1
Lypla2
Lypla3
Lyplal1
Lyrm1
Lyrm2
Lyrm4
Lyrm5
Lyrm7
Lysmd1
Lysmd2
Lysmd3
Lysmd4
Lyst
Lyz
Lyzl1
Lyzl4
Lyzl6
Lyzs
Lzic
Lztfl1
Lztr1
Lztr2
Lzts2
M6pr
M6prbp1
MGC107098
MGC107415
MGC118608
MGC7817
Mab21l1
Mab21l2
Macf1
Mad1l1
Mad2l1
Mad2l1bp
Mad2l2
Madcam1
Madd
Maea
Mael
Maf
Maf1
Mafb
Maff
Mafg
Mafk
Mag
Magea1
Magea2
Magea3
Magea4
Magea5
Magea6
Magea8
Mageb1
Mageb2
Mageb3
Mageb5
Maged1
Maged2
Magee1
Mageh1
Magel2
Magi1
Magi2
Magi3
Magmas
Magoh
Mak
Mak10
Mal
Mal2
Mall
Malt1
Mamdc2
Mamdc4
Maml1
Maml2
Man1a
Man1a2
Man1b1
Man1c1
Man2a1
Man2a2
Man2b1
Man2b2
Man2c1
Manba
Manbal
Manea
Mansc1
Maoa
Maob
Map1lc3a
Map1lc3b
Map2k1
Map2k1ip1
Map2k2
Map2k3
Map2k4
Map2k5
Map2k6
Map2k7
Map3k1
Map3k10
Map3k11
Map3k12
Map3k14
Map3k2
Map3k3
Map3k4
Map3k5
Map3k6
Map3k7
Map3k7ip1
Map3k7ip2
Map3k7ip3
Map3k8
Map3k9
Map4k1
Map4k2
Map4k3
Map4k4
Map4k5
Mapbpip
Mapk1
Mapk10
Mapk11
Mapk12
Mapk13
Mapk14
Mapk15
Mapk1ip1
Mapk3
Mapk4
Mapk6
Mapk7
Mapk8
Mapk8ip1
Mapk8ip2
Mapk8ip3
Mapk9
Mapkap1
Mapkapk2
Mapkapk3
Mapkapk5
Mapkbp1
Mapre1
Mapre2
Mapre3
Mapt
March1
March2
March4
March5
March6
March7
March8
Marcks
Marcksl1
Marco
Mare
Mark1
Mark2
Mark3
Mark4
Mars
Mars2
Marveld1
Marveld2
Marveld3
Mas1
Masp1
Masp2
Mast1
Mast2
Mast3
Mastl
Mat1a
Mat2a
Mat2b
Matk
Matn1
Matn2
Matn3
Matn4
Matr3
Max
Maz
Mb
Mbc2
Mbd1
Mbd2
Mbd3
Mbd3l1
Mbd3l2
Mbd4
Mbd5
Mbd6
Mbip
Mbl1
Mbl2
Mbnl1
Mbnl2
Mbnl3
Mboat1
Mboat2
Mboat5
Mbp
Mbtd1
Mbtps1
Mbtps2
Mc1r
Mc2r
Mc3r
Mc5r
Mcam
Mcart1
Mcat
Mcc
Mccc1
Mccc2
Mcee
Mcf2
Mcf2l
Mcfd2
Mchr1
Mcl1
Mcm10
Mcm2
Mcm3
Mcm3ap
Mcm4
Mcm5
Mcm6
Mcm7
Mcm8
Mcm9
Mcoln1
Mcoln2
Mcoln3
Mcph1
Mcpt1
Mcpt2
Mcpt4
Mcpt6
Mcpt8
Mcpt9
Mcrs1
Mctp1
Mctp2
Mcts1
Mcts2
Mdc1
Mdfi
Mdfic
Mdga1
Mdga2
Mdh1
Mdh1b
Mdh2
Mdk
Mdm1
Mdm2
Mdm4
Mdn1
Mds1
Me2
Me3
Mea1
Mecp2
Mecr
Med10
Med11
Med12
Med18
Med19
Med25
Med28
Med31
Med4
Med6
Med8
Med9
Mef2a
Mef2b
Mef2c
Mef2d
Mefv
Megf10
Megf6
Megf9
Mei1
Meig1
Meis1
Mela
Melk
Memo1
Men1
Meox1
Meox2
Mep1a
Mep1b
Mepe
Mesdc1
Mesdc2
Mesp1
Mesp2
Mest
Met
Metap1
Metap2
Metapl1
Metrn
Metrnl
Mett10d
Mett11d1
Mett5d1
Mettl1
Mettl2
Mettl3
Mettl4
Mettl5
Mettl6
Mettl7a
Mettl7b
Mettl8
Mettl9
Mfap1a
Mfap1b
Mfap2
Mfap3
Mfap3l
Mfap4
Mfap5
Mfge8
Mfhas1
Mfi2
Mfn1
Mfn2
Mfng
Mfrp
Mfsd1
Mfsd11
Mfsd2
Mfsd3
Mfsd4
Mfsd8
Mfsd9
Mga
Mgat1
Mgat2
Mgat3
Mgat4a
Mgat4b
Mgat4c
Mgat5
Mgat5b
Mgea5
Mgea6
Mgl1
Mgl2
Mgll
Mgmt
Mgp
Mgrn1
Mgst1
Mgst2
Mgst3
Mia1
Mia2
Mia3
Mib1
Mib2
Mical1
Mical2
Micall2
Mid1
Mid1ip1
Mid2
Midn
Mier1
Mier2
Mier3
Mif
Mif4gd
Mina
Mink1
Minpp1
Miox
Mip
Mipep
Mir16
Mis12
Mitd1
Mitf
Mixl1
Mizf
Mki67
Mki67ip
Mkks
Mkl1
Mkl2
Mkln1
Mknk1
Mknk2
Mkrn1
Mkrn2
Mkrn3
Mks1
Mkx
Mlana
Mlc1
Mlf1
Mlf1ip
Mlf2
Mlh1
Mlh3
Mlkl
Mll1
Mll3
Mllt1
Mllt10
Mllt11
Mllt3
Mllt6
Mllt7
Mlph
Mlstd1
Mlstd2
Mlx
Mlxipl
Mlycd
Mlze
Mmaa
Mmab
Mmachc
Mmd
Mmd2
Mme
Mmel1
Mmp10
Mmp11
Mmp12
Mmp13
Mmp14
Mmp15
Mmp16
Mmp17
Mmp19
Mmp1a
Mmp1b
Mmp2
Mmp20
Mmp23
Mmp24
Mmp3
Mmp7
Mmp8
Mmp9
Mmrn2
Mms19l
Mn1
Mnat1
Mnd1
Mnda
Mns1
Mnt
Moap1
Mobk1b
Mobkl1a
Mobkl2a
Mobkl2b
Mobkl2c
Mobp
Mocos
Mocs1
Mocs2
Mocs3
Mod1
Mog
Mogat1
Mogat2
Mon1a
Mon1b
Mon2
Morc1
Morc2a
Morc2b
Morc3
Morc4
Morf4l1
Morf4l2
Morn1
Morn2
Morn3
Mos
Mosc1
Mosc2
Mospd1
Mospd2
Mospd3
Mov10
Mov10l1
Moxd1
Moxd2
Mpa2l
Mpdu1
Mpdz
Mpeg1
Mpg
Mphosph1
Mphosph10
Mphosph6
Mphosph9
Mpi1
Mpl
Mpnd
Mpo
Mpp1
Mpp2
Mpp3
Mpp4
Mpp5
Mpp6
Mpp7
Mppe1
Mpped1
Mpst
Mpv17
Mpv17l
Mpz
Mpzl1
Mr1
Mrap
Mras
Mrc1
Mrc2
Mrcl
Mre11a
Mreg
Mrfap1
Mrg1
Mrg2
Mrgpra1
Mrgpra2
Mrgpra3
Mrgpra4
Mrgprb1
Mrgpre
Mrgprf
Mrgprg
Mrgprh
Mrm1
Mro
Mrp63
Mrpl1
Mrpl10
Mrpl11
Mrpl12
Mrpl13
Mrpl14
Mrpl15
Mrpl16
Mrpl17
Mrpl18
Mrpl19
Mrpl2
Mrpl20
Mrpl21
Mrpl22
Mrpl23
Mrpl24
Mrpl27
Mrpl28
Mrpl3
Mrpl30
Mrpl32
Mrpl33
Mrpl34
Mrpl35
Mrpl36
Mrpl37
Mrpl38
Mrpl39
Mrpl4
Mrpl40
Mrpl41
Mrpl43
Mrpl44
Mrpl45
Mrpl46
Mrpl47
Mrpl48
Mrpl49
Mrpl50
Mrpl51
Mrpl52
Mrpl53
Mrpl54
Mrpl55
Mrpl9
Mrpplf3
Mrpplf4
Mrps10
Mrps11
Mrps12
Mrps14
Mrps15
Mrps16
Mrps17
Mrps18a
Mrps18b
Mrps18c
Mrps2
Mrps21
Mrps22
Mrps23
Mrps24
Mrps25
Mrps26
Mrps27
Mrps28
Mrps30
Mrps31
Mrps33
Mrps34
Mrps35
Mrps36
Mrps5
Mrps6
Mrps7
Mrps9
Mrrf
Mrs2l
Mrto4
Mrvi1
Ms4a1
Ms4a10
Ms4a13
Ms4a2
Ms4a3
Ms4a4b
Ms4a4c
Ms4a4d
Ms4a6b
Ms4a6c
Ms4a6d
Ms4a7
Ms4a8a
Msc
Msgn1
Msh2
Msh3
Msh4
Msh5
Msh6
Msi1
Msi2
Msl31
Msln
Msmb
Msn
Msr1
Msr2
Msra
Msrb2
Msrb3
Mst1
Mst1r
Msto1
Msx1
Msx2
Msx3
Mt1
Mt2
Mt3
Mt4
Mta1
Mta2
Mta3
Mtac2d1
Mtag2
Mtap
Mtap1a
Mtap1b
Mtap1s
Mtap2
Mtap4
Mtap6
Mtap7
Mtap7d1
Mtap7d2
Mtap9
Mtbp
Mtch1
Mtch2
Mtcp1
Mtdh
Mterf
Mterfd1
Mterfd2
Mterfd3
Mtf1
Mtf2
Mtfmt
Mtfr1
Mtg1
Mthfd1
Mthfd1l
Mthfd2
Mthfr
Mthfs
Mtif2
Mtif3
Mtl5
Mtm1
Mtmr1
Mtmr11
Mtmr12
Mtmr14
Mtmr2
Mtmr3
Mtmr4
Mtmr6
Mtmr7
Mtmr9
Mtnr1a
Mto1
Mtpn
Mtr
Mtrf1l
Mtrr
Mtss1
Mttp
Mtus1
Mtvr2
Mtx1
Mtx2
Muc1
Muc10
Muc13
Muc15
Muc20
Muc3
Muc4
Muc5ac
Muc5b
Mucdhl
Mug1
Mug2
Mum1
Mum1l1
Mup1
Mup2
Mup3
Mup4
Mup5
Mus81
Musk
Mustn1
Mut
Muted
Mutyh
Mvd
Mvk
Mvp
Mx1
Mx2
Mxd1
Mxd3
Mxd4
Mxi1
Mxra8
Myadm
Myb
Mybbp1a
Mybl1
Mybl2
Mybpc2
Mybpc3
Mybph
Mybphl
Myc
Mycbp
Mycbpap
Mycl1
Mycn
Mycs
Myct1
Myd116
Myd88
Myef2
Myf5
Myf6
Myg1
Myh1
Myh10
Myh11
Myh14
Myh2
Myh4
Myh6
Myh7
Myh8
Myh9
Myl1
Myl2
Myl3
Myl4
Myl6
Myl7
Myl9
Mylc2b
Mylc2pl
Mylip
Mylk
Mylk2
Mylpf
Mynn
Myo10
Myo15
Myo18a
Myo1a
Myo1b
Myo1c
Myo1d
Myo1e
Myo1f
Myo1g
Myo5a
Myo5b
Myo5c
Myo6
Myo7a
Myo7b
Myo9b
Myoc
Myocd
Myod1
Myog
Myohd1
Myom1
Myom2
Myot
Myoz1
Myoz2
Myoz3
Mypn
Myrip
Mysm1
Myst1
Myst2
Myst3
Myst4
Myt1
Myt1l
Mzf1
N28178
N6amt1
N6amt2
Naalad2
Nab1
Nab2
Naca
Nadk
Nadsyn1
Naga
Nagk
Naglu
Nagpa
Nags
Naip1
Naip2
Naip5
Nanog
Nanos1
Nanp
Nans
Nap1l1
Nap1l2
Nap1l3
Nap1l4
Nap1l5
Napa
Napb
Napg
Naprt1
Napsa
Narf
Narfl
Narg1
Narg1l
Narg2
Nars
Nars2
Nasp
Nat1
Nat10
Nat11
Nat12
Nat13
Nat14
Nat2
Nat3
Nat5
Nat6
Nat8l
Nat9
Nav1
Nav3
Nbl1
Nbn
Nbr1
Ncald
Ncam1
Ncam2
Ncan
Ncapd2
Ncapd3
Ncapg2
Ncaph
Ncaph2
Ncbp2
Ncdn
Ncf1
Ncf2
Ncf4
Nck1
Nck2
Nckap1l
Nckipsd
Ncl
Ncln
Ncoa1
Ncoa2
Ncoa3
Ncoa4
Ncoa5
Ncoa6
Ncor1
Ncor2
Ncr1
Ncstn
Ndc80
Nde1
Ndel1
Ndfip1
Ndfip2
Ndg1
Ndg2
Ndn
Ndnl2
Ndor1
Ndp52
Ndph
Ndrg1
Ndrg2
Ndrg3
Ndrg4
Ndst1
Ndst2
Ndst3
Ndst4
Ndufa1
Ndufa10
Ndufa11
Ndufa12
Ndufa12l
Ndufa13
Ndufa2
Ndufa3
Ndufa4
Ndufa4l2
Ndufa5
Ndufa6
Ndufa7
Ndufa8
Ndufa9
Ndufab1
Ndufaf1
Ndufb10
Ndufb11
Ndufb2
Ndufb3
Ndufb4
Ndufb5
Ndufb6
Ndufb7
Ndufb8
Ndufb9
Ndufc1
Ndufc2
Ndufs1
Ndufs2
Ndufs3
Ndufs4
Ndufs5
Ndufs6
Ndufs7
Ndufs8
Ndufv1
Ndufv2
Nebl
Necap1
Necap2
Nedd1
Nedd4
Nedd4l
Nedd8
Nedd9
Nefh
Nefl
Nefm
Negr1
Neil1
Neil3
Nek1
Nek2
Nek3
Nek4
Nek5
Nek6
Nek7
Nek8
Nek9
Nelf
Nell1
Nell2
Nenf
Neo1
Nepn
Nes
Net1
Neto1
Neto2
Neu1
Neu2
Neu3
Neud4
Neurl
Neurl2
Neurod1
Neurod2
Neurod4
Neurod6
Neurog1
Neurog2
Neurog3
Nexn
Nf1
Nf2
Nfam1
Nfat5
Nfatc1
Nfatc2
Nfatc2ip
Nfatc3
Nfatc4
Nfe2
Nfe2l1
Nfe2l2
Nfe2l3
Nfia
Nfib
Nfic
Nfil3
Nfix
Nfkb1
Nfkb2
Nfkbia
Nfkbib
Nfkbie
Nfkbil1
Nfkbil2
Nfkbiz
Nfrkb
Nfs1
Nfu1
Nfx1
Nfxl1
Nfya
Nfyb
Nfyc
Ng23
Ngb
Ngdn
Ngef
Ngfb
Ngfr
Ngfrap1
Ngly1
Ngp
Ngrn
Nhej1
Nhlh1
Nhlh2
Nhlrc1
Nhlrc2
Nhp2l1
Nhsl1
Niban
Nicn1
Nid1
Nid2
Nif3l1
Nin
Ninj1
Ninj2
Nip7
Nipa1
Nipa2
Nipbl
Nipsnap1
Nipsnap3a
Nisch
Nit1
Nit2
Nkd1
Nkd2
Nkg7
Nkiras1
Nkiras2
Nkpd1
Nkrf
Nktr
Nkx1-2
Nkx2-2
Nkx2-3
Nkx2-4
Nkx2-5
Nkx2-6
Nkx2-9
Nkx3-1
Nkx6-1
Nkx6-2
Nle1
Nlgn1
Nlgn2
Nlgn3
Nlk
Nln
Nlrc3
Nlrp10
Nlrp14
Nlrp3
Nlrp4a
Nlrp4b
Nlrp4c
Nlrp4f
Nlrp5
Nlrp6
Nlrp9a
Nlrp9b
Nlrp9c
Nlrx1
Nmb
Nmbr
Nmd3
Nme1
Nme2
Nme3
Nme4
Nme5
Nme6
Nme7
Nmi
Nmnat1
Nmnat2
Nmnat3
Nmral1
Nmt1
Nmt2
Nmu
Nmur1
Nmur2
Nnat
Nnmt
Nnt
Nob1
Nobox
Noc2l
Noc3l
Noc4l
Nod1
Nodal
Nog
Nol1
Nol10
Nol11
Nol12
Nol14
Nol3
Nol4
Nol5
Nol5a
Nol6
Nol7
Nol8
Nol9
Nola1
Nola2
Nola3
Nolc1
Nomo1
Nono
Nope
Nos1
Nos1ap
Nos2
Nos3
Nosip
Nostrin
Notch1
Notch2
Notch3
Notch4
Nov
Nova2
Nox4
Noxo1
Npal1
Npal2
Npal3
Npas1
Npas2
Npas3
Npas4
Npat
Npb
Npc1
Npc2
Npcd
Npdc1
Npepl1
Npepps
Npff
Npffr2
Nphp1
Nphp4
Nphs1
Nphs2
Npl
Nploc4
Npm1
Npm3
Npnt
Nppa
Nppb
Nppc
Npr1
Npr2
Npr3
Nptn
Nptx1
Nptx2
Nptxr
Npvf
Npy
Npy1r
Npy2r
Npy5r
Npy6r
Nqo1
Nqo2
Nr0b1
Nr0b2
Nr1d1
Nr1d2
Nr1h2
Nr1h3
Nr1h4
Nr1i2
Nr1i3
Nr2c1
Nr2c2
Nr2e1
Nr2e3
Nr2f1
Nr2f2
Nr2f6
Nr3c1
Nr4a1
Nr4a2
Nr4a3
Nr5a1
Nr5a2
Nr6a1
Nradd
Nrap
Nrarp
Nras
Nrbf2
Nrbp1
Nrbp2
Nrcam
Nrd1
Nrf1
Nrg3
Nrg4
Nrgn
Nrip1
Nrip2
Nrip3
Nrk
Nrl
Nrm
Nrn1
Nrn1l
Nrp1
Nrp2
Nrsn1
Nrsn2
Nrtn
Nrxn1
Nrxn2
Nrxn3
Nsbp1
Nsd1
Nsdhl
Nsf
Nsfl1c
Nsg1
Nsg2
Nsl1
Nsmaf
Nsmce1
Nsmce2
Nsun2
Nsun3
Nsun4
Nsun5
Nsun6
Nsun7
Nt5c
Nt5c1b
Nt5c2
Nt5c3
Nt5c3l
Nt5dc1
Nt5dc2
Nt5dc3
Nt5e
Nt5m
Ntan1
Ntf3
Ntf5
Nthl1
Ntn1
Ntn2l
Ntn4
Ntng1
Ntng2
Ntrk2
Ntrk3
Nts
Ntsr1
Ntsr2
Nuak1
Nuak2
Nub1
Nubp1
Nubp2
Nubpl
Nucb1
Nucb2
Nucks1
Nudc
Nudcd1
Nudcd2
Nudcd3
Nudt1
Nudt10
Nudt11
Nudt12
Nudt13
Nudt14
Nudt15
Nudt16
Nudt16l1
Nudt17
Nudt18
Nudt19
Nudt2
Nudt21
Nudt22
Nudt3
Nudt4
Nudt5
Nudt6
Nudt7
Nudt8
Nudt9
Nuf2
Nufip1
Nufip2
Numa1
Numb
Numbl
Nup107
Nup133
Nup153
Nup155
Nup160
Nup188
Nup210
Nup214
Nup35
Nup37
Nup43
Nup50
Nup54
Nup62
Nup85
Nup88
Nup93
Nup98
Nupl1
Nupl2
Nupr1
Nusap1
Nutf2
Nvl
Nxf1
Nxf2
Nxf3
Nxf7
Nxn
Nxph1
Nxph2
Nxph3
Nxph4
Nxt1
Nxt2
Nyx
ORF19
ORF28
ORF34
ORF5
ORF61
ORF63
ORF9
OTTMUSG00000000421
OTTMUSG00000000651
OTTMUSG00000000720
OTTMUSG00000000971
OTTMUSG00000001246
OTTMUSG00000002177
OTTMUSG00000002196
OTTMUSG00000004461
OTTMUSG00000005148
OTTMUSG00000005300
OTTMUSG00000005491
OTTMUSG00000005523
OTTMUSG00000008911
OTTMUSG00000010009
OTTMUSG00000010207
OTTMUSG00000010328
OTTMUSG00000010432
OTTMUSG00000010433
OTTMUSG00000010537
OTTMUSG00000010657
OTTMUSG00000011275
OTTMUSG00000015204
OTTMUSG00000015529
OTTMUSG00000015762
OTTMUSG00000016790
Oaf
Oas1a
Oas1b
Oas1c
Oas1d
Oas1e
Oas1f
Oas1g
Oas1h
Oas2
Oas3
Oasl1
Oasl2
Oat
Oaz1
Oaz2
Oaz3
Obfc1
Obfc2a
Obfc2b
Obox1
Obox3
Obox5
Obox6
Obp1a
Obscn
Oc90
Ocel1
Ociad1
Ociad2
Ocln
Ocrl
Odam
Odc1
Odf1
Odf2
Odf2l
Odf3
Odf4
Odz1
Odz2
Odz3
Odz4
Ofd1
Og9x
Ogdh
Ogfod1
Ogfod2
Ogfr
Ogfrl1
Ogg1
Ogn
Ogt
Oip5
Oit1
Oit3
Olah
Olfm1
Olfm2
Olfm3
Olfml1
Olfml2b
Olfml3
Olfr1002
Olfr112
Olfr1264
Olfr140
Olfr15
Olfr1507
Olfr1508
Olfr1509
Olfr151
Olfr154
Olfr155
Olfr156
Olfr157
Olfr159
Olfr16
Olfr160
Olfr17
Olfr2
Olfr288
Olfr480
Olfr49
Olfr544
Olfr558
Olfr64
Olfr65
Olfr658
Olfr66
Olfr67
Olfr672
Olfr68
Olfr69
Olfr690
Olfr70
Olfr701
Olfr71
Olfr73
Olfr74
Olfr747
Olfr749
Olfr78
Olfr870
Olfr871
Olig1
Olig2
Olig3
Olr1
Oma1
Omd
Omg
Omp
Omt2b
Onecut1
Onecut2
Onecut3
Oog1
Oog2
Oog3
Oog4
Oosp1
Opa1
Opa3
Opcml
Ophn1
Oplah
Opn1mw
Opn1sw
Opn3
Opn4
Oprd1
Oprk1
Oprl1
Oprm1
Oprs1
Optc
Optn
Oraov1
Orc1l
Orc2l
Orc3l
Orc4l
Orc5l
Orc6l
Orm1
Orm2
Orm3
Ormdl1
Ormdl2
Ormdl3
Os9
Osbp
Osbp2
Osbpl10
Osbpl11
Osbpl1a
Osbpl2
Osbpl3
Osbpl5
Osbpl6
Osbpl7
Osbpl8
Osbpl9
Oscar
Osgep
Osgepl1
Osgin1
Osgin2
Osm
Osmr
Osr1
Osr2
Osta
Ostb
Ostf1
Ostm1
Otc
Otoa
Otof
Otog
Otop1
Otop2
Otop3
Otor
Otos
Otp
Ott
Otub1
Otub2
Otud4
Otud5
Otud6b
Otud7a
Otud7b
Otx1
Otx2
Ovgp1
Ovol1
Ovol2
Oxa1l
Oxct1
Oxct2a
Oxct2b
Oxgr1
Oxnad1
Oxr1
Oxsm
Oxsr1
Oxt
Oxtr
P2rx1
P2rx2
P2rx3
P2rx4
P2rx5
P2rx7
P2rxl1
P2ry1
P2ry10
P2ry12
P2ry13
P2ry14
P2ry2
P2ry4
P2ry5
P2ry6
P42pop
P4ha1
P4ha2
P4ha3
P4hb
Pa2g4
Pabpc1
Pabpc2
Pabpc4
Pabpc5
Pabpn1
Pabpnl1
Pacrg
Pacs1
Pacs2
Pacsin1
Pacsin2
Pacsin3
Padi1
Padi2
Padi3
Padi4
Padi6
Paf1
Pafah1b1
Pafah1b2
Pafah1b3
Pafah2
Pag1
Pah
Paics
Paip1
Paip2
Paip2b
Pak1
Pak1ip1
Pak2
Pak3
Pak4
Pak6
Pak7
Palb2
Palld
Palm
Palm2
Palmd
Pam
Pamci
Pan3
Pank1
Pank2
Pank4
Panx1
Panx2
Panx3
Paox
Pap
Papd1
Papd4
Papln
Papola
Papolb
Papolg
Pappa
Pappa2
Papss1
Papss2
Paqr4
Paqr5
Paqr6
Paqr7
Paqr8
Paqr9
Parc
Pard3
Pard3b
Pard6a
Pard6b
Pard6g
Parg
Park2
Park7
Parl
Parn
Parp1
Parp11
Parp12
Parp14
Parp16
Parp2
Parp3
Parp6
Parp8
Parp9
Pars2
Parva
Parvb
Parvg
Pask
Patz1
Pax1
Pax3
Pax4
Pax5
Pax6
Pax7
Pax8
Pax9
Paxip1
Pbef1
Pbk
Pbld
Pbp2
Pbrm1
Pbsn
Pbx1
Pbx2
Pbx3
Pbx4
Pbxip1
Pcaf
Pcbd1
Pcbd2
Pcbp1
Pcbp2
Pcbp3
Pcbp4
Pcca
Pccb
Pcdh1
Pcdh10
Pcdh12
Pcdh15
Pcdh17
Pcdh18
Pcdh19
Pcdh20
Pcdh21
Pcdh7
Pcdh8
Pcdh9
Pcdha10
Pcdha11
Pcdhac1
Pcdhb1
Pcdhb10
Pcdhb11
Pcdhb13
Pcdhb14
Pcdhb15
Pcdhb16
Pcdhb17
Pcdhb18
Pcdhb19
Pcdhb2
Pcdhb20
Pcdhb21
Pcdhb22
Pcdhb3
Pcdhb4
Pcdhb5
Pcdhb7
Pcdhb8
Pcdhb9
Pcdhg@+93704:Pcdhgb7
Pcf11
Pcgf1
Pcgf2
Pcgf3
Pcgf5
Pcgf6
Pcid2
Pck1
Pck2
Pclo
Pcm1
Pcmt1
Pcmtd1
Pcmtd2
Pcna
Pcnp
Pcnt
Pcnx
Pcnxl3
Pcolce
Pcolce2
Pcp2
Pcp4
Pcp4l1
Pcqap
Pcsk1
Pcsk1n
Pcsk2
Pcsk4
Pcsk5
Pcsk7
Pcsk9
Pctk1
Pctk3
Pctp
Pcx
Pcyox1
Pcyox1l
Pcyt1a
Pcyt1b
Pcyt2
Pdap1
Pdc
Pdcd1
Pdcd10
Pdcd11
Pdcd1lg2
Pdcd2
Pdcd2l
Pdcd4
Pdcd5
Pdcd6
Pdcd6ip
Pdcd7
Pdcl
Pdcl2
Pdcl3
Pddc1
Pde10a
Pde1a
Pde1b
Pde1c
Pde2a
Pde3a
Pde3b
Pde4a
Pde4b
Pde4dip
Pde6a
Pde6b
Pde6c
Pde6d
Pde6g
Pde6h
Pde7a
Pde7b
Pde8a
Pde8b
Pde9a
Pdgfa
Pdgfb
Pdgfc
Pdgfd
Pdgfra
Pdgfrb
Pdgfrl
Pdha1
Pdha2
Pdhb
Pdhx
Pdia2
Pdia3
Pdia4
Pdia5
Pdia6
Pdik1l
Pdk1
Pdk2
Pdk3
Pdk4
Pdlim1
Pdlim2
Pdlim3
Pdlim4
Pdlim5
Pdlim7
Pdpk1
Pdpn
Pdrg1
Pdss1
Pdx1
Pdxdc1
Pdxk
Pdxp
Pdyn
Pdzd11
Pdzd2
Pdzd3
Pdzd4
Pdzk1
Pdzk1ip1
Pdzrn3
Pdzx
Pea15a
Pebp1
Pecam1
Peci
Pecr
Pef1
Peg10
Peg12
Peg3
Peli1
Peli2
Pelo
Pelp1
Pemt
Penk1
Peo1
Pepd
Per1
Per2
Per3
Perld1
Perp
Perq1
Pes1
Pet112l
Pet2
Pex1
Pex10
Pex11a
Pex11b
Pex11c
Pex12
Pex13
Pex14
Pex16
Pex19
Pex2
Pex26
Pex3
Pex5
Pex6
Pex7
Pfdn1
Pfdn2
Pfdn4
Pfdn5
Pfkfb1
Pfkfb2
Pfkfb3
Pfkfb4
Pfkl
Pfkm
Pfkp
Pfn1
Pfn2
Pfn3
Pfn4
Pfpl
Pftk1
Pga5
Pgam1
Pgam2
Pgam5
Pgbd1
Pgbd5
Pgc
Pgcp
Pgd
Pgea1
Pgf
Pggt1b
Pgk1
Pgk2
Pgls
Pglyrp1
Pglyrp2
Pgm1
Pgm2
Pgm2l1
Pgm3
Pgm5
Pgpep1
Pgr
Pgrmc1
Pgs1
Phactr1
Phactr2
Phactr3
Phactr4
Phb
Phb2
Phc1
Phc2
Phca
Phex
Phf1
Phf10
Phf11
Phf12
Phf13
Phf14
Phf15
Phf17
Phf19
Phf2
Phf20
Phf20l1
Phf21a
Phf21b
Phf23
Phf3
Phf5a
Phf6
Phf7
Phf8
Phgdh
Phgdhl1
Phip
Phka1
Phka2
Phkb
Phkg1
Phkg2
Phlda1
Phlda2
Phlda3
Phldb1
Phldb2
Phlpp
Phlppl
Phospho1
Phospho2
Phox2a
Phox2b
Phpt1
Phr1
Phtf1
Phtf2
Phxr1
Phxr2
Phxr5
Phyh
Phyhd1
Phyhip
Phyhipl
Pi15
Pi16
Pi4k2a
Pi4k2b
Pias1
Pias2
Pias3
Pias4
Pib5pa
Picalm
Pick1
Pif1
Piga
Pigb
Pigc
Pigf
Pigh
Pigk
Pigl
Pigm
Pign
Pigo
Pigp
Pigq
Pigr
Pigs
Pigt
Pigv
Pigx
Pigy
Pigyl
Pigz
Pih1d1
Pih1d2
Pik3ap1
Pik3c2a
Pik3c2g
Pik3c3
Pik3ca
Pik3cb
Pik3cd
Pik3cg
Pik3ip1
Pik3r1
Pik3r2
Pik3r3
Pik3r4
Pik3r5
Pik4ca
Pik4cb
Pilra
Pilrb1
Pilrb2
Pim1
Pim2
Pim3
Pin1
Pin4
Pink1
Pip
Pip5k1a
Pip5k1b
Pip5k1c
Pip5k2a
Pip5k2b
Pip5k2c
Pip5k3
Pip5kl1
Pipox
Pir
Pira1
Pira11
Pira2
Pira3
Pira4
Pira6
Pira7
Pisd
Pitpna
Pitpnb
Pitpnc1
Pitpnm1
Pitpnm2
Pitpnm3
Pitrm1
Pitx1
Pitx2
Pitx3
Piwil1
Piwil2
Pja1
Pja2
Pkd1
Pkd2
Pkd2l1
Pkd2l2
Pkdrej
Pkhd1
Pkhd1l1
Pkia
Pkib
Pkig
Pklr
Pkm2
Pkmyt1
Pkn1
Pkn2
Pkn3
Pknox1
Pknox2
Pkp1
Pkp2
Pkp3
Pkp4
Pla1a
Pla2g10
Pla2g12a
Pla2g12b
Pla2g1b
Pla2g2a
Pla2g2c
Pla2g2d
Pla2g2e
Pla2g2f
Pla2g3
Pla2g4a
Pla2g4b
Pla2g4c
Pla2g4d
Pla2g4e
Pla2g4f
Pla2g5
Pla2g6
Pla2g7
Pla2r1
Plaa
Plac1
Plac1l
Plac8
Plac9
Plag1
Plagl1
Plagl2
Plat
Plau
Plaur
Plb1
Plcb1
Plcb2
Plcb3
Plcb4
Plcd1
Plcd3
Plcd4
Plce1
Plcg1
Plcg2
Plch1
Plch2
Plcl2
Plcxd1
Plcz1
Pld1
Pld2
Pld3
Pld4
Pldn
Plec1
Plek
Plek2
Plekha1
Plekha2
Plekha3
Plekha4
Plekha5
Plekha7
Plekha8
Plekhb1
Plekhb2
Plekhc1
Plekhf1
Plekhf2
Plekhg1
Plekhg2
Plekhg3
Plekhg4
Plekhg5
Plekhg6
Plekhh2
Plekhh3
Plekhj1
Plekhk1
Plekhm1
Plekhn1
Plekho1
Plekhq1
Plf
Plf2
Plfr
Plg
Plib
Plig
Plk1
Plk2
Plk3
Plk4
Pllp
Pln
Plod1
Plod2
Plod3
Plp1
Plp2
Plrg1
Pls3
Plscr1
Plscr2
Plscr3
Plscr4
Pltp
Plunc
Plvap
Plxdc1
Plxdc2
Plxna1
Plxna2
Plxna3
Plxnb1
Plxnb3
Plxnc1
Pmaip1
Pmch
Pmf1
Pmfbp1
Pml
Pmm1
Pmm2
Pmp2
Pmp22
Pmpca
Pmpcb
Pms1
Pms2
Pmvk
Pnck
Pnkd
Pnkp
Pnlip
Pnliprp1
Pnliprp2
Pnma1
Pnma2
Pnma3
Pnmt
Pnn
Pno1
Pnoc
Pnp
Pnpla1
Pnpla2
Pnpla3
Pnpla5
Pnpla6
Pnpla7
Pnpla8
Pnpo
Pnpt1
Pnrc1
Pnrc2
Podn
Podxl
Podxl2
Pof1b
Pofut1
Pofut2
Pogz
Pola1
Pola2
Polb
Pold1
Pold2
Pold3
Pold4
Poldip2
Poldip3
Pole
Pole2
Pole3
Pole4
Polg
Polg2
Polh
Poli
Polk
Poll
Polm
Poln
Polq
Polr1e
Polr2a
Polr2b
Polr2c
Polr2d
Polr2e
Polr2f
Polr2g
Polr2h
Polr2i
Polr2j
Polr2k
Polr3a
Polr3b
Polr3c
Polr3d
Polr3e
Polr3f
Polr3g
Polr3gl
Polr3h
Polr3k
Polrmt
Pols
Pom121
Pomc1
Pomgnt1
Pomp
Pomt1
Pomt2
Pon1
Pon2
Pon3
Pop1
Pop4
Pop5
Pop7
Popdc2
Popdc3
Por
Porcn
Postn
Pot1a
Pou1f1
Pou2af1
Pou2f1
Pou2f2
Pou2f3
Pou3f1
Pou3f2
Pou3f3
Pou3f4
Pou4f1
Pou4f2
Pou4f3
Pou5f1
Pou6f1
Pou6f2
Pp11r
Ppa1
Ppa2
Ppan
Ppap2a
Ppap2b
Ppap2c
Ppapdc1
Ppapdc2
Ppapdc3
Ppara
Pparbp
Ppard
Pparg
Ppargc1a
Ppargc1b
Ppat
Ppbp
Ppcdc
Ppcs
Ppef2
Ppfia2
Ppfibp1
Ppfibp2
Pphln1
Ppia
Ppib
Ppic
Ppid
Ppie
Ppif
Ppig
Ppih
Ppil1
Ppil2
Ppil3
Ppil4
Ppil5
Ppl
Ppm1a
Ppm1b
Ppm1d
Ppm1e
Ppm1f
Ppm1g
Ppm1j
Ppm1k
Ppm1l
Ppm1m
Ppm2c
Ppme1
Ppnr
Ppox
Ppp1ca
Ppp1cb
Ppp1cc
Ppp1r10
Ppp1r11
Ppp1r12a
Ppp1r12b
Ppp1r12c
Ppp1r13b
Ppp1r13l
Ppp1r14a
Ppp1r14b
Ppp1r14c
Ppp1r14d
Ppp1r15b
Ppp1r16a
Ppp1r16b
Ppp1r1a
Ppp1r1b
Ppp1r1c
Ppp1r2
Ppp1r3a
Ppp1r3b
Ppp1r3c
Ppp1r3f
Ppp1r7
Ppp1r8
Ppp1r9a
Ppp1r9b
Ppp2ca
Ppp2cb
Ppp2r1a
Ppp2r1b
Ppp2r2a
Ppp2r2b
Ppp2r2c
Ppp2r2d
Ppp2r3c
Ppp2r4
Ppp2r5a
Ppp2r5b
Ppp2r5c
Ppp2r5d
Ppp2r5e
Ppp3ca
Ppp3cb
Ppp3cc
Ppp3r1
Ppp3r2
Ppp4c
Ppp4r1
Ppp4r2
Ppp5c
Ppp6c
Pprc1
Ppt1
Ppt2
Pptc7
Ppwd1
Ppy
Ppyr1
Pqbp1
Pqlc1
Pqlc2
Pqlc3
Praf2
Pram1
Pramef12
Pramel1
Pramel3
Pramel4
Pramel5
Pramel6
Pramel7
Prap1
Prc1
Prcc
Prcp
Prdm1
Prdm10
Prdm14
Prdm16
Prdm2
Prdm4
Prdm5
Prdm6
Prdm8
Prdm9
Prdx1
Prdx2
Prdx3
Prdx4
Prdx5
Prdx6
Prdx6-rs1
Preb
Prei3
Prei4
Prelid1
Prelid2
Prelp
Prep
Prepl
Prf1
Prg2
Prg3
Prg4
Prickle1
Prim1
Prim2
Prima1
Prkaa1
Prkaa2
Prkab1
Prkab2
Prkaca
Prkacb
Prkag1
Prkag2
Prkar1a
Prkar1b
Prkar2a
Prkar2b
Prkca
Prkcb1
Prkcbp1
Prkcc
Prkcd
Prkcdbp
Prkce
Prkch
Prkci
Prkcn
Prkcq
Prkcsh
Prkcz
Prkd2
Prkdc
Prkg1
Prkg2
Prkra
Prkrip1
Prkrir
Prkx
Prl
Prlpa
Prlpb
Prlpc1
Prlpc2
Prlpc3
Prlpc4
Prlpe
Prlpf
Prlpi
Prlpj
Prlpk
Prlpl
Prlpm
Prlpn
Prlpo
Prlr
Prm1
Prm2
Prm3
Prmt1
Prmt2
Prmt3
Prmt5
Prmt6
Prmt7
Prmt8
Prnd
Prnp
Prnpip1
Proc
Procr
Prodh
Prodh2
Prok2
Prokr1
Prokr2
Prom1
Prom2
Prop1
Pros1
Prosapip1
Prosc
Prox1
Prox2
Proz
Prp15
Prpf18
Prpf19
Prpf3
Prpf31
Prpf38a
Prpf38b
Prpf39
Prpf4
Prpf40a
Prpf40b
Prpf4b
Prpf6
Prpf8
Prph1
Prph2
Prpmp5
Prps1
Prps1l1
Prps2
Prpsap1
Prpsap2
Prr11
Prr12
Prr13
Prr14
Prr15
Prr16
Prr3
Prr6
Prrc1
Prrg1
Prrg2
Prrg3
Prrg4
Prrt1
Prrt3
Prrx1
Prrx2
Prss1
Prss12
Prss16
Prss2
Prss21
Prss22
Prss23
Prss27
Prss28
Prss29
Prss3
Prss32
Prss35
Prss36
Prss7
Prss8
Prssl1
Prtg
Prtn3
Prune
Prx
Psap
Psat1
Psca
Pscd1
Pscd2
Pscd3
Pscd4
Pscdbp
Psd
Psd2
Psd3
Psd4
Psen1
Psen2
Psenen
Psg-ps1
Psg16
Psg17
Psg18
Psg19
Psg21
Psg23
Psg28
Psip1
Pskh1
Psma1
Psma2
Psma3
Psma4
Psma5
Psma6
Psma7
Psmb1
Psmb10
Psmb2
Psmb3
Psmb4
Psmb5
Psmb6
Psmb7
Psmb8
Psmb9
Psmc1
Psmc2
Psmc3
Psmc3ip
Psmc4
Psmc5
Psmc6
Psmd1
Psmd10
Psmd11
Psmd12
Psmd13
Psmd14
Psmd2
Psmd3
Psmd4
Psmd5
Psmd6
Psmd7
Psmd8
Psmd9
Psme1
Psme2
Psme2b-ps
Psme3
Psme4
Psmf1
Psors1c2
Psp
Pspc1
Psph
Pspn
Psrc1
Pstk
Pstpip1
Pstpip2
Ptbp1
Ptbp2
Ptcd1
Ptcd2
Ptcd3
Ptch1
Ptchd2
Ptchd3
Ptcra
Ptdss1
Ptdss2
Pten
Pter
Ptf1a
Ptgdr
Ptgds
Ptgds2
Ptger1
Ptger2
Ptger3
Ptger4
Ptges
Ptges2
Ptges3
Ptgfr
Ptgfrn
Ptgir
Ptgis
Ptgs1
Ptgs2
Pth
Pthlh
Pthr1
Pthr2
Ptk2
Ptk2b
Ptk6
Ptk7
Ptma
Ptms
Ptn
Ptov1
Ptp4a1
Ptp4a2
Ptpla
Ptplad1
Ptplad2
Ptplb
Ptpmt1
Ptpn1
Ptpn11
Ptpn12
Ptpn13
Ptpn14
Ptpn18
Ptpn2
Ptpn20
Ptpn21
Ptpn22
Ptpn23
Ptpn4
Ptpn5
Ptpn6
Ptpn9
Ptpra
Ptprb
Ptprc
Ptprcap
Ptprd
Ptpre
Ptprf
Ptprg
Ptprj
Ptprk
Ptprm
Ptprn
Ptprn2
Ptpro
Ptprr
Ptprs
Ptprt
Ptpru
Ptprv
Ptprz1
Ptrf
Ptrh1
Ptrh2
Pts
Pttg1
Pttg1ip
Ptx3
Pum1
Pum2
Punc
Pura
Purb
Purg
Pus1
Pus3
Pus7
Pus7l
Pvalb
Pvr
Pvrl1
Pvrl2
Pvrl3
Pvrl4
Pwp1
Pwp2
Pwwp2
Pxk
Pxmp2
Pxmp3
Pxmp4
Pxn
Pxt1
Pycard
Pycr1
Pycr2
Pycrl
Pygb
Pygl
Pygm
Pygo2
Pyy
Pzp
Qars
Qdpr
Qk
Qpct
Qpctl
Qprt
Qrich1
Qrich2
Qrsl1
Qscn6
Qscn6l1
Qtrt1
Qtrtd1
R3hdm1
R3hdm2
R74862
RP23-11C16.8
RP23-136K12.4
RP23-143A14.5
RP23-14I19.1
RP23-154J12.5
RP23-157O10.7
RP23-195K8.6
RP23-211L7.2
RP23-233B9.8
RP23-244H7.9
RP23-24J10.7
RP23-25C1.8
RP23-265N8.2
RP23-29H5.3
RP23-336F11.32
RP23-336J1.4
RP23-355N20.1
RP23-355N20.4
RP23-395H4.4
RP23-438H3.2
RP23-452F17.1
Rab1
Rab10
Rab11a
Rab11b
Rab11fip1
Rab11fip2
Rab11fip3
Rab11fip4
Rab11fip5
Rab12
Rab13
Rab14
Rab15
Rab17
Rab18
Rab19
Rab1b
Rab2
Rab20
Rab21
Rab22a
Rab23
Rab24
Rab25
Rab26
Rab27a
Rab27b
Rab28
Rab2b
Rab30
Rab31
Rab32
Rab33a
Rab33b
Rab34
Rab35
Rab36
Rab37
Rab38
Rab39
Rab39b
Rab3a
Rab3b
Rab3c
Rab3d
Rab3gap1
Rab3gap2
Rab3il1
Rab3ip
Rab40b
Rab40c
Rab43
Rab4a
Rab4b
Rab5a
Rab5b
Rab5c
Rab6
Rab6b
Rab6ip1
Rab7
Rab7l1
Rab8a
Rab8b
Rab9
Rab9b
Rabac1
Rabep1
Rabep2
Rabepk
Rabgap1
Rabgap1l
Rabgef1
Rabggta
Rabggtb
Rabif
Rabl2a
Rabl3
Rabl4
Rabl5
Rac1
Rac2
Rac3
Racgap1
Rad1
Rad17
Rad18
Rad21
Rad23a
Rad23b
Rad50
Rad51
Rad51ap1
Rad51c
Rad51l1
Rad51l3
Rad52
Rad54l
Rad54l2
Rad9
Rad9b
Rae1
Raet1a
Raet1b
Raet1c
Raet1d
Raet1e
Raf1
Rag1
Rag1ap1
Rag2
Rage
Rai1
Rai12
Rai14
Rai2
Rala
Ralb
Ralbp1
Ralgds
Ralgps1
Ralgps2
Raly
Ramp1
Ramp2
Ramp3
Ran
Ranbp1
Ranbp10
Ranbp17
Ranbp2
Ranbp3
Ranbp3l
Ranbp5
Ranbp6
Ranbp9
Rangap1
Rap1a
Rap1b
Rap1gap
Rap1gds1
Rap2a
Rap2b
Rap2c
Rap2ip
Rapgef1
Rapgef3
Rapgef4
Rapgef5
Rapgef6
Rapsn
Rara
Rarb
Rarg
Rarres2
Rars
Rars2
Rasa1
Rasa2
Rasa3
Rasa4
Rasal1
Rasal2
Rasd1
Rasef
Rasgef1b
Rasgef1c
Rasgrf1
Rasgrf2
Rasgrp1
Rasgrp2
Rasgrp3
Rasgrp4
Rasip1
Rasl10a
Rasl10b
Rasl11a
Rasl11b
Rasl12
Rasl2-9
Rassf1
Rassf2
Rassf3
Rassf4
Rassf5
Rassf6
Rassf7
Raver1
Rax
Rb1
Rb1cc1
Rbak
Rbbp4
Rbbp5
Rbbp6
Rbbp7
Rbbp8
Rbbp9
Rbck1
Rbed1
Rbks
Rbl1
Rbl2
Rbm10
Rbm11
Rbm12
Rbm12b
Rbm13
Rbm14
Rbm15
Rbm15b
Rbm16
Rbm17
Rbm18
Rbm19
Rbm22
Rbm24
Rbm26
Rbm27
Rbm28
Rbm3
Rbm34
Rbm35a
Rbm38
Rbm39
Rbm4
Rbm41
Rbm43
Rbm4b
Rbm5
Rbm6
Rbm7
Rbm8a
Rbm9
Rbms1
Rbms2
Rbms3
Rbmx
Rbmx2
Rbmxrt
Rbmy1a1
Rbp1
Rbp2
Rbp3
Rbp4
Rbp7
Rbpj
Rbpjl
Rbpms
Rbpms2
Rbx1
Rcbtb1
Rcbtb2
Rcc1
Rcc2
Rccd1
Rce1
Rchy1
Rcl1
Rcn1
Rcn2
Rcn3
Rcor1
Rcor2
Rcor3
Rcsd1
Rcvrn
Rdbp
Rdh1
Rdh10
Rdh11
Rdh12
Rdh13
Rdh14
Rdh16
Rdh5
Rdh7
Rdh9
Rdm1
Rdx
Rec8L1
Reck
Recql
Recql4
Recql5
Reep1
Reep2
Reep3
Reep4
Reep5
Reep6
Refbp2
Reg1
Reg2
Reg3a
Reg3d
Reg3g
Reg4
Rel
Rela
Relb
Reln
Rem1
Rem2
Ren1
Ren2
Renbp
Repin1
Reps1
Reps2
Rer1
Rerg
Resp18
Rest
Ret
Retn
Retnla
Retnlb
Retsat
Rev1
Rev3l
Rex2
Rexo1
Rexo2
Rexo4
Rfc1
Rfc2
Rfc3
Rfc4
Rfc5
Rfesd
Rffl
Rfk
Rfng
Rfpl4
Rftn1
Rftn2
Rfwd2
Rfwd3
Rfx1
Rfx2
Rfx3
Rfx4
Rfx5
Rfxank
Rfxap
Rfxdc2
Rg9mtd1
Rg9mtd2
Rg9mtd3
Rgag4
Rgl1
Rgl2
Rgl3
Rgma
Rgmb
Rgn
Rgnef
Rgr
Rgs1
Rgs10
Rgs11
Rgs12
Rgs13
Rgs14
Rgs16
Rgs17
Rgs18
Rgs19
Rgs2
Rgs20
Rgs3
Rgs4
Rgs5
Rgs6
Rgs7
Rgs7bp
Rgs8
Rgs9
Rgs9bp
Rhag
Rhbdd1
Rhbdd2
Rhbdd3
Rhbdf1
Rhbdf2
Rhbdl1
Rhbdl2
Rhbdl3
Rhbg
Rhcg
Rhd
Rheb
Rhebl1
Rho
Rhoa
Rhob
Rhobtb1
Rhobtb2
Rhobtb3
Rhoc
Rhod
Rhof
Rhog
Rhoh
Rhoj
Rhoq
Rhot1
Rhot2
Rhou
Rhov
Rhox2
Rhox4a
Rhox4b
Rhox4c
Rhox4d
Rhox4e
Rhox4g
Rhox4h
Rhox5
Rhox6
Rhox9
Rhpn1
Rhpn2
Ribc1
Ribc2
Ric3
Ric8
Ric8b
Rif1
Rilp
Rims1
Rin1
Rin2
Rin3
Ring1
Rint1
Riok1
Riok2
Riok3
Ripk1
Ripk2
Ripk3
Ripk4
Ripk5
Rit1
Rit2
Rkhd1
Rkhd2
Rlbp1
Rlf
Rmi1
Rmnd1
Rmnd5a
Rmnd5b
Rnase1
Rnase10
Rnase4
Rnaseh1
Rnaseh2a
Rnaseh2b
Rnaseh2c
Rnasel
Rnasen
Rnaset2a
Rnaset2b
Rnd1
Rnd3
Rnf10
Rnf103
Rnf11
Rnf111
Rnf113a1
Rnf113a2
Rnf12
Rnf121
Rnf122
Rnf123
Rnf125
Rnf126
Rnf128
Rnf13
Rnf130
Rnf133
Rnf135
Rnf138
Rnf139
Rnf14
Rnf141
Rnf144
Rnf146
Rnf148
Rnf149
Rnf151
Rnf166
Rnf167
Rnf168
Rnf17
Rnf170
Rnf182
Rnf183
Rnf185
Rnf186
Rnf187
Rnf19
Rnf190
Rnf2
Rnf20
Rnf207
Rnf208
Rnf213
Rnf214
Rnf215
Rnf24
Rnf25
Rnf26
Rnf31
Rnf32
Rnf34
Rnf38
Rnf39
Rnf4
Rnf40
Rnf41
Rnf43
Rnf44
Rnf5
Rnf6
Rnf7
Rnf8
Rngtt
Rnh1
Rnmt
Rnmtl1
Rnpc3
Rnpep
Rnpepl1
Rnps1
Rnuxa
Robo1
Robo3
Robo4
Rock1
Rod1
Rogdi
Rom1
Ropn1
Ropn1l
Ror1
Ror2
Rora
Rorb
Rorc
Ros1
Rp1h
Rp2h
Rpa1
Rpa2
Rpa3
Rpain
Rpap1
Rpe
Rpe65
Rpgr
Rpgrip1
Rph3a
Rpia
Rpl10
Rpl10a
Rpl11
Rpl12
Rpl13
Rpl13a
Rpl14
Rpl15
Rpl17
Rpl18
Rpl18a
Rpl19
Rpl21
Rpl22
Rpl22l1
Rpl23
Rpl23a
Rpl24
Rpl26
Rpl27
Rpl27a
Rpl28
Rpl29
Rpl3
Rpl30
Rpl31
Rpl32
Rpl34
Rpl35
Rpl35a
Rpl36
Rpl36a
Rpl36al
Rpl37
Rpl37a
Rpl38
Rpl39
Rpl3l
Rpl4
Rpl41
Rpl5
Rpl6
Rpl7
Rpl7a
Rpl7l1
Rpl8
Rpl9
Rplp1
Rplp2
Rpn1
Rpn2
Rpo1-1
Rpo1-2
Rpo1-3
Rpo1-4
Rpp14
Rpp21
Rpp25
Rpp30
Rpp40
Rprm
Rprml
Rps10
Rps11
Rps12
Rps13
Rps14
Rps15
Rps15a
Rps16
Rps17
Rps18
Rps19
Rps19bp1
Rps2
Rps20
Rps21
Rps23
Rps24
Rps25
Rps26
Rps27
Rps27a
Rps27l
Rps28
Rps29
Rps3
Rps3a
Rps4x
Rps5
Rps6
Rps6ka1
Rps6ka2
Rps6ka4
Rps6ka5
Rps6ka6
Rps6kb1
Rps6kb2
Rps6kc1
Rps6kl1
Rps7
Rps8
Rps9
Rpsa
Rptn
Rpusd1
Rpusd2
Rpusd3
Rpusd4
Rqcd1
Rrad
Rraga
Rragc
Rragd
Rras
Rras2
Rrbp1
Rreb1
Rrh
Rrm1
Rrm2
Rrm2b
Rrn3
Rrp1
Rrp12
Rrp15
Rrp1b
Rrp9
Rrs1
Rs1
Rsad1
Rsad2
Rsbn1
Rsc1a1
Rsf1
Rshl1
Rshl2a
Rsl1d1
Rspo1
Rspo2
Rspo3
Rspo4
Rspry1
Rsrc1
Rsrc2
Rsu1
Rtbdn
Rtcd1
Rtel1
Rtkn
Rtl1
Rtn1
Rtn2
Rtn3
Rtn4
Rtn4ip1
Rtn4r
Rtn4rl1
Rtp3
Rtp4
Rttn
Rufy1
Rufy2
Rufy3
Rundc1
Runx1
Runx1t1
Runx2
Runx3
Rusc1
Rusc2
Rutbc1
Rutbc2
Rutbc3
Ruvbl1
Ruvbl2
Rwdd1
Rwdd2
Rwdd3
Rwdd4a
Rxfp2
Rxra
Rxrb
Rxrg
Rybp
Ryk
Ryr1
Ryr2
Ryr3
S100a1
S100a10
S100a11
S100a13
S100a14
S100a16
S100a3
S100a4
S100a5
S100a6
S100a8
S100a9
S100b
S100g
S3-12
Saa1
Saa2
Saa3
Saa4
Saal1
Sac3d1
Sacm1l
Sacs
Sacy
Sae1
Sae2
Safb2
Sag
Sall1
Sall2
Sall3
Sall4
Samd1
Samd10
Samd11
Samd14
Samd4
Samd7
Samd8
Samhd1
Samm50
Samsn1
Sap130
Sap18
Sap25
Sap30
Sap30bp
Sap30l
Saps1
Saps2
Saps3
Sar1a
Sar1b
Sardh
Sars
Sars2
Sart1
Sart3
Sash1
Sass6
Sat1
Sat2
Satb1
Satb2
Sav1
Sbds
Sbf1
Sbf2
Sbk1
Sbno1
Sbp
Sbpl
Sbsn
Sc4mol
Sc5d
Scamp1
Scamp2
Scamp3
Scamp4
Scamp5
Scand1
Scap
Scara3
Scara5
Scarb1
Scarb2
Scarf1
Scarf2
Sccpdh
Scd1
Scd2
Scd3
Scel
Scfd1
Scg2
Scg3
Scg5
Scgb1a1
Scgb3a1
Scgb3a2
Scgn
Schip1
Scin
Sclt1
Scly
Scmh1
Scml2
Scml4
Scn10a
Scn11a
Scn1a
Scn1b
Scn2b
Scn3a
Scn3b
Scn4a
Scn4b
Scn5a
Scn8a
Scn9a
Scnm1
Scnn1a
Scnn1b
Scnn1g
Sco1
Scoc
Scotin
Scp2
Scpep1
Scrg1
Scrib
Scrn1
Scrn2
Scrn3
Scrt1
Sct
Sctr
Scube1
Scube2
Scx
Scye1
Scyl1
Scyl1bp1
Scyl2
Scyl3
Sdad1
Sdc1
Sdc2
Sdc3
Sdc4
Sdcbp
Sdcbp2
Sdccag1
Sdccag10
Sdccag3
Sdccag8
Sdf2
Sdf2l1
Sdf4
Sdha
Sdhb
Sdhc
Sdhd
Sdk1
Sdpr
Sdro
Sds
Sdsl
Sec1
Sec11a
Sec11c
Sec13
Sec14l1
Sec14l2
Sec14l4
Sec22a
Sec22b
Sec22c
Sec23a
Sec23b
Sec23ip
Sec24a
Sec24b
Sec24c
Sec24d
Sec61a1
Sec61a2
Sec61b
Sec61g
Sec63
Secisbp2
Sectm1a
Sectm1b
Seh1l
Sel1l
Sel1l2
Sele
Selenbp1
Selenbp2
Selk
Sell
Selm
Selp
Selplg
Sema3a
Sema3b
Sema3c
Sema3d
Sema3e
Sema3f
Sema4a
Sema4b
Sema4d
Sema4f
Sema4g
Sema5a
Sema5b
Sema6a
Sema6b
Sema6c
Sema6d
Sema7a
Senp1
Senp2
Senp3
Senp5
Senp6
Senp7
Senp8
Sep15
Sephs1
Sephs2
Sepn1
Sepp1
Sept1
Sept10
Sept11
Sept12
Sept2
Sept3
Sept4
Sept5
Sept6
Sept7
Sept8
Sept9
Sepw1
Sepx1
Serac1
Serbp1
Serf1
Serf2
Sergef
Serhl
Serinc1
Serinc2
Serinc3
Serinc5
Serpina10
Serpina11
Serpina12
Serpina1a
Serpina1b
Serpina1c
Serpina1f
Serpina3c
Serpina3g
Serpina3k
Serpina3m
Serpina3n
Serpina5
Serpina6
Serpina9
Serpinb11
Serpinb12
Serpinb1a
Serpinb1b
Serpinb2
Serpinb3a
Serpinb3b
Serpinb5
Serpinb6a
Serpinb6b
Serpinb6c
Serpinb7
Serpinb8
Serpinb9
Serpinb9b
Serpinb9c
Serpinb9d
Serpinb9e
Serpinb9f
Serpinb9g
Serpinc1
Serpind1
Serpine1
Serpine2
Serpinf1
Serpinf2
Serping1
Serpinh1
Serpini1
Serpini2
Sertad1
Sertad2
Sertad3
Sertad4
Sesn1
Sesn2
Sesn3
Sestd1
Set
Setd1a
Setd1b
Setd2
Setd3
Setd4
Setd5
Setd6
Setd7
Setd8
Setdb1
Setdb2
Setmar
Setx
Sez6
Sez6l
Sez6l2
Sf1
Sf3a1
Sf3a2
Sf3a3
Sf3b1
Sf3b2
Sf3b3
Sf3b4
Sf3b5
Sf4
Sfi1
Sfmbt1
Sfmbt2
Sfn
Sfpi1
Sfpq
Sfrp1
Sfrp2
Sfrp4
Sfrp5
Sfrs1
Sfrs10
Sfrs11
Sfrs12
Sfrs14
Sfrs15
Sfrs16
Sfrs2
Sfrs2ip
Sfrs3
Sfrs4
Sfrs5
Sfrs6
Sfrs7
Sfrs8
Sfrs9
Sft2d1
Sft2d2
Sftpa1
Sftpb
Sftpc
Sftpd
Sfxn1
Sfxn2
Sfxn3
Sfxn4
Sfxn5
Sgca
Sgcb
Sgcd
Sgce
Sgcg
Sgip1
Sgk
Sgk2
Sgk3
Sgms1
Sgms2
Sgol1
Sgol2
Sgpl1
Sgpp1
Sgpp2
Sgsh
Sgta
Sgtb
Sh2b1
Sh2b2
Sh2b3
Sh2d1a
Sh2d1b1
Sh2d1b2
Sh2d2a
Sh2d3c
Sh2d4b
Sh2d6
Sh3bgr
Sh3bgrl
Sh3bgrl2
Sh3bgrl3
Sh3bp1
Sh3bp2
Sh3bp4
Sh3bp5
Sh3bp5l
Sh3d19
Sh3gl1
Sh3gl2
Sh3gl3
Sh3glb1
Sh3glb2
Sh3kbp1
Sh3md4
Sh3px3
Sh3pxd2a
Sh3pxd2b
Sh3rf1
Sh3rf2
Sh3tc1
Sh3tc2
Sh3yl1
Sharpin
Shbg
Shc1
Shc2
Shc3
Shc4
Shcbp1
Shd
She
Shf
Shfm1
Shh
Shkbp1
Shmt1
Shmt2
Shoc2
Shox2
Shprh
Shq1
Shroom1
Shroom2
Shroom3
Si
Siae
Siah1a
Siah1b
Siah2
Sidt1
Sidt2
Sigirr
Siglec1
Siglece
Siglecf
Siglecg
Siglech
Sil1
Sim1
Sim2
Sin3a
Sin3b
Sip1
Sipa1
Sipa1l1
Sipa1l2
Sipa1l3
Sirpa
Sirpb1
Sirt1
Sirt2
Sirt3
Sirt5
Sirt6
Sirt7
Sit1
Siva1
Six1
Six2
Six3
Six4
Six5
Six6
Six6os1
Skap1
Skap2
Ski
Skil
Skiv2l
Skiv2l2
Skp1a
Skp2
Sla
Sla2
Slain1
Slain2
Slamf1
Slamf6
Slamf7
Slamf8
Slamf9
Slbp
Slc10a1
Slc10a2
Slc10a3
Slc10a4
Slc10a6
Slc10a7
Slc11a1
Slc11a2
Slc12a1
Slc12a2
Slc12a3
Slc12a4
Slc12a5
Slc12a6
Slc12a7
Slc12a8
Slc12a9
Slc13a1
Slc13a2
Slc13a3
Slc13a4
Slc13a5
Slc14a1
Slc14a2
Slc15a1
Slc15a2
Slc15a3
Slc15a4
Slc16a1
Slc16a10
Slc16a11
Slc16a12
Slc16a13
Slc16a14
Slc16a2
Slc16a3
Slc16a4
Slc16a5
Slc16a6
Slc16a7
Slc16a8
Slc16a9
Slc17a1
Slc17a2
Slc17a3
Slc17a5
Slc17a6
Slc17a7
Slc18a1
Slc18a2
Slc18a3
Slc19a1
Slc19a2
Slc19a3
Slc1a1
Slc1a2
Slc1a3
Slc1a4
Slc1a5
Slc1a6
Slc1a7
Slc20a1
Slc20a2
Slc22a1
Slc22a12
Slc22a13
Slc22a14
Slc22a16
Slc22a17
Slc22a18
Slc22a19
Slc22a2
Slc22a21
Slc22a3
Slc22a4
Slc22a5
Slc22a6
Slc22a7
Slc22a8
Slc23a1
Slc23a2
Slc23a3
Slc24a1
Slc24a2
Slc24a3
Slc24a4
Slc24a5
Slc24a6
Slc25a1
Slc25a10
Slc25a11
Slc25a12
Slc25a13
Slc25a14
Slc25a15
Slc25a16
Slc25a17
Slc25a18
Slc25a19
Slc25a2
Slc25a20
Slc25a22
Slc25a23
Slc25a24
Slc25a25
Slc25a26
Slc25a27
Slc25a28
Slc25a29
Slc25a3
Slc25a30
Slc25a31
Slc25a32
Slc25a33
Slc25a34
Slc25a35
Slc25a36
Slc25a37
Slc25a38
Slc25a39
Slc25a4
Slc25a40
Slc25a41
Slc25a42
Slc25a44
Slc25a45
Slc25a46
Slc25a5
Slc26a1
Slc26a11
Slc26a2
Slc26a3
Slc26a4
Slc26a5
Slc26a6
Slc26a7
Slc26a8
Slc27a1
Slc27a2
Slc27a3
Slc27a4
Slc27a5
Slc28a2
Slc28a3
Slc29a1
Slc29a2
Slc29a3
Slc29a4
Slc2a1
Slc2a10
Slc2a12
Slc2a13
Slc2a2
Slc2a3
Slc2a4
Slc2a5
Slc2a6
Slc2a8
Slc2a9
Slc30a1
Slc30a10
Slc30a3
Slc30a4
Slc30a5
Slc30a6
Slc30a7
Slc30a8
Slc30a9
Slc31a1
Slc31a2
Slc32a1
Slc33a1
Slc34a1
Slc34a2
Slc34a3
Slc35a1
Slc35a2
Slc35a3
Slc35a4
Slc35a5
Slc35b1
Slc35b2
Slc35b3
Slc35b4
Slc35c1
Slc35c2
Slc35d2
Slc35d3
Slc35e1
Slc35e3
Slc35e4
Slc35f1
Slc35f2
Slc35f3
Slc35f4
Slc35f5
Slc36a2
Slc36a3
Slc37a1
Slc37a2
Slc37a3
Slc37a4
Slc38a1
Slc38a2
Slc38a3
Slc38a4
Slc38a5
Slc38a6
Slc39a1
Slc39a10
Slc39a11
Slc39a12
Slc39a13
Slc39a14
Slc39a2
Slc39a3
Slc39a4
Slc39a5
Slc39a6
Slc39a7
Slc39a8
Slc3a1
Slc3a2
Slc40a1
Slc41a1
Slc41a2
Slc41a3
Slc43a1
Slc43a2
Slc43a3
Slc44a1
Slc44a2
Slc44a3
Slc44a4
Slc45a1
Slc45a2
Slc45a3
Slc45a4
Slc46a1
Slc46a2
Slc46a3
Slc4a1
Slc4a10
Slc4a11
Slc4a1ap
Slc4a2
Slc4a3
Slc4a4
Slc4a7
Slc4a8
Slc4a9
Slc5a1
Slc5a10
Slc5a11
Slc5a12
Slc5a2
Slc5a3
Slc5a4a
Slc5a4b
Slc5a5
Slc5a6
Slc5a7
Slc5a8
Slc5a9
Slc6a1
Slc6a11
Slc6a12
Slc6a13
Slc6a14
Slc6a15
Slc6a17
Slc6a18
Slc6a19
Slc6a2
Slc6a20
Slc6a3
Slc6a4
Slc6a5
Slc6a6
Slc6a7
Slc6a8
Slc6a9
Slc7a1
Slc7a10
Slc7a11
Slc7a12
Slc7a13
Slc7a14
Slc7a15
Slc7a2
Slc7a3
Slc7a4
Slc7a5
Slc7a6
Slc7a6os
Slc7a7
Slc7a8
Slc7a9
Slc8a1
Slc8a2
Slc8a3
Slc9a1
Slc9a2
Slc9a3r1
Slc9a3r2
Slc9a5
Slc9a6
Slc9a8
Slc9a9
Slco1a1
Slco1a4
Slco1a5
Slco1a6
Slco1b2
Slco1c1
Slco2a1
Slco2b1
Slco3a1
Slco4a1
Slco4c1
Slco5a1
Slco6b1
Slco6c1
Slco6d1
Slfn1
Slfn10
Slfn2
Slfn3
Slfn4
Slfn5
Slfn8
Slfn9
Slfnl1
Slit1
Slit2
Slit3
Slitrk2
Slitrk3
Slitrk4
Slitrk5
Slitrk6
Slk
Slmap
Slmo1
Slmo2
Sln
Slpi
Sltm
Slu7
Slurp1
Slx
Smad1
Smad2
Smad3
Smad4
Smad5
Smad6
Smad7
Smad9
Smap1
Smap1l
Smarca1
Smarca2
Smarca4
Smarca5
Smarcad1
Smarcal1
Smarcb1
Smarcc1
Smarcc2
Smarcd1
Smarcd2
Smarcd3
Smarce1
Smc1a
Smc1b
Smc2
Smc3
Smc4
Smc5
Smc6
Smcp
Smcr7
Smcr7l
Smcr8
Smek1
Smek2
Smg5
Smg6
Smg7
Smgc
Smn1
Smndc1
Smo
Smoc1
Smoc2
Smox
Smpd1
Smpd2
Smpd3
Smpd4
Smpdl3a
Smpdl3b
Smpx
Smr1
Smr2
Smr3
Sms
Smtn
Smtnl1
Smu1
Smug1
Smurf1
Smyd1
Smyd2
Smyd3
Smyd4
Smyd5
Snag1
Snai1
Snai2
Snai3
Snap23
Snap25
Snap29
Snap91
Snapap
Snapc1
Snapc2
Snapc3
Snapc4
Snca
Sncaip
Sncb
Sncg
Snd1
Sned1
Snf1lk
Snf1lk2
Snf8
Snip1
Snn
Snph
Snrk
Snrp70
Snrpa
Snrpa1
Snrpb
Snrpb2
Snrpc
Snrpd1
Snrpd2
Snrpd3
Snrpe
Snrpf
Snrpg
Snrpn
Snrpn+84704:Snurf
Snta1
Sntb1
Sntb2
Sntg1
Sntg2
Snupn
Snurf
Snw1
Snx1
Snx10
Snx11
Snx12
Snx13
Snx14
Snx15
Snx16
Snx17
Snx19
Snx2
Snx21
Snx22
Snx24
Snx25
Snx26
Snx27
Snx3
Snx30
Snx4
Snx5
Snx6
Snx7
Snx8
Snx9
Soat1
Soat2
Sobp
Socs1
Socs2
Socs3
Socs4
Socs5
Socs6
Socs7
Sod1
Sod2
Sod3
Sohlh1
Sohlh2
Solh
Son
Sorbs1
Sorbs2
Sorbs3
Sorcs1
Sorcs2
Sorcs3
Sord
Sorl1
Sort1
Sos1
Sost
Sostdc1
Sox1
Sox10
Sox11
Sox12
Sox13
Sox15
Sox17
Sox18
Sox2
Sox21
Sox3
Sox30
Sox4
Sox5
Sox6
Sox7
Sox8
Sox9
Sp1
Sp100
Sp110
Sp2
Sp3
Sp4
Sp5
Sp6
Sp7
Sp8
Spa17
Spaca1
Spaca3
Spaca4
Spag1
Spag16
Spag4
Spag4l
Spag5
Spag6
Spag7
Spag8
Spag9
Spam1
Sparc
Sparcl1
Spast
Spata1
Spata16
Spata17
Spata19
Spata2
Spata21
Spata2L
Spata3
Spata4
Spata5
Spata6
Spata7
Spata9
Spatc1
Spats1
Spats2
Spc24
Spc25
Spcs1
Spcs2
Spcs3
Spdef
Spdya
Spdyb
Specc1
Specc1l
Speer3
Speer4a
Speer4b
Speer4f
Spef1
Speg
Spen
Spert
Spesp1
Spg20
Spg21
Spg3a
Spg7
Sphk1
Sphk2
Spib
Spic
Spin1
Spin2
Spink10
Spink12
Spink2
Spink3
Spink4
Spink5
Spink8
Spinlw1
Spint1
Spint2
Spint4
Spire1
Spire2
Spn
Spna1
Spna2
Spnb1
Spnb2
Spnb3
Spnb4
Spo11
Spock1
Spock2
Spock3
Spon1
Spon2
Spop
Spp1
Spp2
Sppl3
Spr
Spred2
Spred3
Sprn
Sprr1a
Sprr1b
Sprr2a
Sprr2d
Sprr2f
Sprr2h
Sprr2i
Sprr2j
Sprr2k
Sprr3
Spry1
Spry2
Spry3
Spry4
Spryd4
Spsb1
Spsb2
Spsb3
Spsb4
Spt1
Spt2
Sptlc1
Sptlc2
Spty2d1
Spz1
Sqle
Sqrdl
Sqstm1
Sra1
Srbd1
Src
Srd5a1
Srd5a2
Srd5a2l
Srd5a2l2
Srebf1
Srebf2
Srf
Srfbp1
Srgap1
Srgap2
Srgap3
Srgn
Sri
Srl
Srm
Srms
Srp14
Srp19
Srp54
Srp68
Srp72
Srp9
Srpk1
Srpk2
Srpk3
Srpr
Srprb
Srpx
Srpx2
Srr
Srrm1
Srrm2
Srrp
Srxn1
Sry
Ss18
Ss18l1
Ssb
Ssbp1
Ssbp2
Ssbp3
Ssbp4
Ssfa2
Ssh1
Ssh3
Ssna1
Sspn
Ssr1
Ssr2
Ssr3
Ssr4
Ssrp1
Sssca1
Sst
Sstr1
Sstr2
Sstr3
Sstr4
Sstr5
Ssty1
Ssty2
Ssu72
Ssx2ip
St13
St14
St18
St3gal1
St3gal2
St3gal3
St3gal4
St3gal5
St3gal6
St5
St6gal1
St6galnac1
St6galnac2
St6galnac3
St6galnac4
St6galnac5
St6galnac6
St7
St7l
St8sia1
St8sia2
St8sia3
St8sia4
St8sia5
St8sia6
Stab1
Stab2
Stac
Stac2
Stac3
Stag1
Stag2
Stag3
Stam
Stam2
Stambp
Stambpl1
Star
Stard10
Stard13
Stard3
Stard3nl
Stard4
Stard5
Stard6
Stard7
Stard8
Stat1
Stat2
Stat3
Stat4
Stat5a
Stat5b
Stat6
Stau1
Stau2
Stc1
Stc2
Stch
Steap1
Steap2
Steap3
Steap4
Stfa1
Stfa2
Stfa2l1
Stfa3
Stil
Stim1
Stim2
Stip1
Stk10
Stk11
Stk11ip
Stk16
Stk17b
Stk19
Stk22s1
Stk24
Stk25
Stk3
Stk31
Stk32a
Stk32b
Stk32c
Stk35
Stk36
Stk38
Stk38l
Stk39
Stk4
Stk40
Stmn1
Stmn2
Stmn3
Stmn4
Stom
Stoml1
Stoml2
Stox2
Stra13
Stra6
Stra8
Strap
Strbp
Strc
Strm
Strn
Strn3
Strn4
Sts
Stt3a
Stt3b
Stub1
Stx12
Stx17
Stx18
Stx19
Stx1a
Stx1b1
Stx1b2
Stx2
Stx3
Stx4a
Stx5a
Stx6
Stx7
Stx8
Stxbp1
Stxbp2
Stxbp3a
Stxbp4
Stxbp5
Stxbp6
Styk1
Styx
Styxl1
Sub1
Sucla2
Suclg1
Suclg2
Sucnr1
Suds3
Sufu
Sugt1
Suhw2
Suhw3
Suhw4
Sulf1
Sulf2
Sult1a1
Sult1b1
Sult1c1
Sult1c2
Sult1d1
Sult1e1
Sult2b1
Sult3a1
Sult4a1
Sult5a1
Sumf1
Sumf2
Sumo1
Sumo2
Sumo3
Sunc1
Suox
Supt16h
Supt3h
Supt4h1
Supt4h2
Supt5h
Supt6h
Supt7l
Supv3l1
Surb7
Surf1
Surf2
Surf4
Surf5
Surf6
Susd2
Susd3
Susd4
Suv39h1
Suv39h2
Suv420h1
Suv420h2
Suz12
Sv2a
Sv2b
Sv2c
Sva
Sval1
Sval2
Svep1
Svil
Svop
Svopl
Svs2
Svs3a
Svs3b
Svs4
Svs5
Svs6
Svs7
Swap70
Syap1
Sybl1
Syce2
Sycn
Sycp1
Sycp2
Sycp3
Syf2
Syk
Sympk
Syn1
Syn2
Syn3
Sync
Syncrip
Syne1
Syne2
Syngr1
Syngr2
Syngr3
Syngr4
Synj2
Synj2bp
Synpo2l
Synpr
Syp
Sypl
Sypl2
Syt1
Syt10
Syt11
Syt12
Syt13
Syt16
Syt17
Syt2
Syt3
Syt4
Syt5
Syt6
Syt8
Syt9
Sytl1
Sytl2
Sytl3
Sytl4
Syvn1
T
T2
T2bp
Taar1
Tac1
Tac2
Tac4
Tacc1
Tacc2
Tacc3
Tacr1
Tacr2
Tacr3
Tacstd1
Tacstd2
Tada1l
Tada2l
Tada3l
Taf1
Taf10
Taf11
Taf12
Taf13
Taf15
Taf1a
Taf1b
Taf1c
Taf2
Taf4a
Taf5
Taf5l
Taf6
Taf6l
Taf7
Taf7l
Taf9
Taf9b
Tagap
Tagln
Tagln2
Tagln3
Tal1
Tal2
Taldo1
Tanc1
Tanc2
Tank
Taok1
Taok3
Tap1
Tap2
Tapbp
Tapbpl
Tapt1
Tarbp2
Tardbp
Tars
Tars2
Tarsl2
Tas1r1
Tas1r2
Tas1r3
Tas2r105
Tas2r108
Tas2r119
Tasp1
Tat
Tatdn1
Tatdn2
Tax1bp1
Tax1bp3
Taz
Tbc1d1
Tbc1d10a
Tbc1d10b
Tbc1d10c
Tbc1d12
Tbc1d13
Tbc1d14
Tbc1d15
Tbc1d16
Tbc1d17
Tbc1d19
Tbc1d2
Tbc1d20
Tbc1d21
Tbc1d22a
Tbc1d22b
Tbc1d23
Tbc1d24
Tbc1d25
Tbc1d2b
Tbc1d4
Tbc1d5
Tbc1d7
Tbc1d8
Tbc1d9
Tbc1d9b
Tbca
Tbcb
Tbcc
Tbccd1
Tbcd
Tbce
Tbcel
Tbk1
Tbkbp1
Tbl1x
Tbl1xr1
Tbl2
Tbl3
Tbn
Tbp
Tbpl1
Tbr1
Tbrg1
Tbrg3
Tbrg4
Tbx1
Tbx15
Tbx18
Tbx19
Tbx2
Tbx20
Tbx21
Tbx22
Tbx3
Tbx4
Tbx5
Tbx6
Tbxa2r
Tbxas1
Tcam1
Tcap
Tcba1
Tcea1
Tcea2
Tcea3
Tceal1
Tceal3
Tceal5
Tceal6
Tceal8
Tceb1
Tceb2
Tceb3
Tcerg1
Tcerg1l
Tcf1
Tcf12
Tcf15
Tcf19
Tcf2
Tcf20
Tcf21
Tcf23
Tcf25
Tcf3
Tcf4
Tcf7
Tcf7l2
Tcfap2a
Tcfap2b
Tcfap2c
Tcfap2d
Tcfap2e
Tcfap4
Tcfcp2
Tcfcp2l1
Tcfe2a
Tcfe3
Tcfeb
Tcfec
Tcfl5
Tchhl1
Tchp
Tcirg1
Tcl1
Tcl1b1
Tcl1b3
Tcl1b4
Tcn2
Tcof1
Tcp1
Tcp10a
Tcp10b
Tcp10c
Tcp11
Tcp11l2
Tcra
Tcrb-V13
Tcrg
Tcrg-C
Tcrg-V4
Tcstv1
Tcstv3
Tcta
Tcte1
Tcte2
Tcte3
Tctex1d1
Tdg
Tdgf1
Tdh
Tdo2
Tdp1
Tdpoz1
Tdrd1
Tdrd3
Tdrd7
Tdrkh
Tead1
Tead2
Tead3
Tead4
Tec
Tecta
Tectb
Tef
Tegt
Tek
Tekt1
Tekt2
Tekt3
Tekt4
Telo2
Tenc1
Tenr
Tep1
Tera
Terf1
Terf2
Terf2ip
Tert
Tes
Tesc
Tesk1
Tesk2
Tesp1
Tesp2
Tessp2
Tex10
Tex101
Tex11
Tex12
Tex13
Tex14
Tex15
Tex16
Tex18
Tex19
Tex2
Tex21
Tex22
Tex24
Tex261
Tex264
Tex9
Tfam
Tfb1m
Tfb2m
Tfdp2
Tff1
Tff2
Tff3
Tfg
Tfip11
Tfpi
Tfpi2
Tfpt
Tfrc
Tg
Tgds
Tgfa
Tgfb1
Tgfb1i1
Tgfb2
Tgfb3
Tgfbi
Tgfbr1
Tgfbr2
Tgfbr3
Tgfbrap1
Tgif1
Tgif2
Tgifx1
Tgm1
Tgm2
Tgm3
Tgm4
Tgm5
Tgm6
Tgoln1
Tgoln2
Tgs1
Tgtp
Th
Th1l
Tha1
Thada
Thap1
Thap11
Thap2
Thap3
Thap4
Thap7
Thbd
Thbs1
Thbs2
Thbs3
Thbs4
Theg
Them2
Them4
Them5
Thex1
Thg1l
Thnsl1
Thnsl2
Thoc1
Thoc2
Thoc3
Thoc4
Thoc5
Thoc6
Thoc7
Thop1
Thpo
Thra
Thrap1
Thrap3
Thrap4
Thrap5
Thrap6
Thrb
Thrsp
Thsd1
Thsd7b
Thtpa
Thumpd1
Thumpd2
Thumpd3
Thy1
Thyn1
Tia1
Tiaf2
Tial1
Tiam1
Tiam2
Ticam1
Tie1
Tifp39
Tigd2
Tigd3
Tigd5
Timd2
Timd4
Timeless
Timm10
Timm13
Timm17a
Timm17b
Timm22
Timm23
Timm44
Timm50
Timm8a1
Timm8a2
Timm8b
Timm9
Timp1
Timp2
Timp3
Timp4
Tinag
Tinagl
Tinf2
Tiparp
Tipin
Tiprl
Tirap
Titf1
Tjap1
Tjp1
Tjp2
Tjp3
Tk1
Tk2
Tkt
Tktl1
Tktl2
Tlcd1
Tle1
Tle2
Tle3
Tle4
Tle6
Tlk1
Tlk2
Tll1
Tll2
Tln1
Tln2
Tloc1
Tlr1
Tlr12
Tlr13
Tlr2
Tlr3
Tlr4
Tlr6
Tlr7
Tlr8
Tlr9
Tlx1
Tlx2
Tm2d1
Tm2d2
Tm2d3
Tm4sf1
Tm4sf20
Tm4sf4
Tm4sf5
Tm6sf1
Tm6sf2
Tm7sf2
Tm7sf3
Tm7sf4
Tm9sf1
Tm9sf2
Tm9sf3
Tm9sf4
Tmbim1
Tmbim4
Tmc1
Tmc2
Tmc4
Tmc5
Tmc6
Tmc7
Tmc8
Tmcc2
Tmcc3
Tmco1
Tmco2
Tmco3
Tmco4
Tmco5
Tmco6
Tmco7
Tmed1
Tmed10
Tmed2
Tmed3
Tmed4
Tmed5
Tmed6
Tmed8
Tmed9
Tmeff1
Tmeff2
Tmem1
Tmem10
Tmem100
Tmem101
Tmem102
Tmem103
Tmem104
Tmem106a
Tmem106b
Tmem106c
Tmem107
Tmem108
Tmem109
Tmem11
Tmem110
Tmem111
Tmem112
Tmem112b
Tmem115
Tmem116
Tmem117
Tmem118
Tmem119
Tmem121
Tmem123
Tmem126a
Tmem127
Tmem128
Tmem129
Tmem130
Tmem131
Tmem132a
Tmem132e
Tmem134
Tmem135
Tmem136
Tmem138
Tmem139
Tmem140
Tmem141
Tmem142a
Tmem142b
Tmem142c
Tmem143
Tmem144
Tmem146
Tmem147
Tmem149
Tmem14a
Tmem14c
Tmem150
Tmem151
Tmem154
Tmem157
Tmem158
Tmem159
Tmem160
Tmem161a
Tmem161b
Tmem162
Tmem163
Tmem164
Tmem165
Tmem166
Tmem167
Tmem168
Tmem169
Tmem16a
Tmem16d
Tmem16f
Tmem16k
Tmem17
Tmem170
Tmem171
Tmem174
Tmem175
Tmem176a
Tmem176b
Tmem177
Tmem178
Tmem179
Tmem18
Tmem180
Tmem181
Tmem183a
Tmem185b
Tmem186
Tmem19
Tmem2
Tmem20
Tmem24
Tmem25
Tmem26
Tmem27
Tmem28
Tmem30a
Tmem30b
Tmem32
Tmem33
Tmem34
Tmem35
Tmem37
Tmem38a
Tmem38b
Tmem39a
Tmem39b
Tmem4
Tmem40
Tmem41a
Tmem41b
Tmem42
Tmem43
Tmem44
Tmem45a
Tmem45b
Tmem46
Tmem47
Tmem48
Tmem49
Tmem5
Tmem50a
Tmem50b
Tmem51
Tmem53
Tmem54
Tmem55a
Tmem55b
Tmem56
Tmem57
Tmem59l
Tmem60
Tmem62
Tmem63a
Tmem63b
Tmem63c
Tmem64
Tmem65
Tmem66
Tmem67
Tmem68
Tmem69
Tmem70
Tmem71
Tmem77
Tmem79
Tmem8
Tmem80
Tmem81
Tmem85
Tmem86a
Tmem87a
Tmem87b
Tmem88
Tmem89
Tmem9
Tmem90a
Tmem93
Tmem97
Tmem98
Tmem9b
Tmepai
Tmhs
Tmie
Tmigd1
Tmlhe
Tmod2
Tmod3
Tmod4
Tmpo
Tmprss11a
Tmprss11d
Tmprss11e
Tmprss11f
Tmprss13
Tmprss2
Tmprss3
Tmprss4
Tmprss5
Tmprss6
Tmprss8
Tmsb10
Tmsb4x
Tmtc1
Tmtc2
Tmtc4
Tmub1
Tnc
Tnf
Tnfaip1
Tnfaip2
Tnfaip3
Tnfaip6
Tnfaip8
Tnfaip8l1
Tnfaip8l2
Tnfrsf10b
Tnfrsf11a
Tnfrsf11b
Tnfrsf12a
Tnfrsf13c
Tnfrsf14
Tnfrsf17
Tnfrsf18
Tnfrsf19
Tnfrsf19l
Tnfrsf1a
Tnfrsf1b
Tnfrsf21
Tnfrsf22
Tnfrsf23
Tnfrsf25
Tnfrsf4
Tnfrsf8
Tnfrsf9
Tnfsf10
Tnfsf11
Tnfsf12
Tnfsf12-tnfsf13
Tnfsf13
Tnfsf13b
Tnfsf14
Tnfsf4
Tnfsf5ip1
Tnfsf8
Tnfsf9
Tnip1
Tnip2
Tnk1
Tnk2
Tnks
Tnks1bp1
Tnmd
Tnn
Tnnc1
Tnnc2
Tnni1
Tnni2
Tnni3
Tnni3k
Tnnt1
Tnnt2
Tnnt3
Tnp1
Tnp2
Tnpo1
Tnpo2
Tnpo3
Tnrc15
Tnrc4
Tnrc5
Tnrc6a
Tnrc6b
Tnrc6c
Tns4
Tnxb
Tob1
Tob2
Toe1
Tollip
Tom1
Tom1l1
Tom1l2
Tomm20
Tomm22
Tomm34
Tomm40
Tomm40l
Tomm7
Tomm70a
Top1
Top1mt
Top2a
Top2b
Top3a
Top3b
Topbp1
Topors
Tor1a
Tor1aip1
Tor1aip2
Tor1b
Tor2a
Tor3a
Tox
Tox3
Tox4
Tpbg
Tpbpa
Tpbpb
Tpcn1
Tpcn2
Tpd52
Tpd52l1
Tpd52l2
Tph1
Tph2
Tpi1
Tpk1
Tpm1
Tpm2
Tpm3
Tpm4
Tpmt
Tpo
Tpp1
Tpp2
Tpr
Tprkb
Tpsab1
Tpsg1
Tpst1
Tpst2
Tpt1
Tpte
Tpte2
Tpx2
Tra2a
Trabd
Tradd
Traf1
Traf2
Traf3
Traf3ip2
Traf3ip3
Traf4
Traf5
Traf6
Traf7
Trafd1
Traip
Trak1
Trak2
Tram1
Tram1l1
Tram2
Trap1
Trap1a
Trappc1
Trappc2
Trappc2l
Trappc3
Trappc4
Trappc5
Trappc6a
Trappc6b
Trat1
Trdmt1
Trdn
Treh
Trem1
Trem2
Trem3
Treml1
Treml2
Treml4
Trex1
Trex2
Trf
Trfp
Trfr2
Trh
Trhde
Trhr
Trhr2
Triap1
Trib1
Trib2
Trib3
Trim10
Trim11
Trim12
Trim13
Trim15
Trim16
Trim17
Trim2
Trim21
Trim23
Trim24
Trim25
Trim26
Trim27
Trim28
Trim29
Trim3
Trim30
Trim31
Trim32
Trim33
Trim34
Trim35
Trim36
Trim37
Trim39
Trim40
Trim41
Trim42
Trim44
Trim45
Trim46
Trim47
Trim54
Trim59
Trim6
Trim60
Trim61
Trim62
Trim63
Trim65
Trim66
Trim67
Trim68
Trim69
Trim7
Trim71
Trim8
Trim9
Triml1
Trio
Triobp
Trip10
Trip12
Trip13
Trip4
Trip6
Trit1
Trmt1
Trmt11
Trmt12
Trmt5
Trmu
Trnt1
Tro
Trove2
Trp53
Trp53bp1
Trp53bp2
Trp53i11
Trp53i13
Trp53i5
Trp53inp1
Trp53inp2
Trp53rk
Trp63
Trp73
Trpa1
Trpc1
Trpc2
Trpc3
Trpc4
Trpc4ap
Trpc5
Trpc6
Trpc7
Trpd52l3
Trpm1
Trpm2
Trpm3
Trpm4
Trpm5
Trpm6
Trpm7
Trpm8
Trps1
Trpt1
Trpv2
Trpv4
Trpv6
Trrap
Trspap1
Trub1
Trub2
Try4
Tsc1
Tsc2
Tsc22d1
Tsc22d2
Tsc22d3
Tsc22d4
Tsen2
Tsen34
Tsen54
Tsfm
Tsg101
Tsga10
Tsga13
Tsga14
Tsga2
Tsga8
Tshb
Tshr
Tshz1
Tshz2
Tshz3
Tsku
Tslp
Tsn
Tsnax
Tsnaxip1
Tsp50
Tspan1
Tspan10
Tspan11
Tspan12
Tspan13
Tspan14
Tspan15
Tspan17
Tspan18
Tspan2
Tspan3
Tspan31
Tspan32
Tspan33
Tspan4
Tspan5
Tspan6
Tspan7
Tspan8
Tspan9
Tspo
Tspyl1
Tspyl2
Tspyl3
Tspyl4
Tsr1
Tsr2
Tssc1
Tssc4
Tssk1
Tssk2
Tssk3
Tssk4
Tssk5
Tssk6
Tst
Tsta3
Tsx
Ttbk1
Ttbk2
Ttc1
Ttc12
Ttc13
Ttc14
Ttc15
Ttc16
Ttc17
Ttc19
Ttc21a
Ttc21b
Ttc22
Ttc23
Ttc25
Ttc26
Ttc27
Ttc28
Ttc29
Ttc3
Ttc30a1
Ttc30b
Ttc32
Ttc33
Ttc35
Ttc4
Ttc5
Ttc7
Ttc8
Ttc9
Ttc9b
Ttc9c
Ttf1
Ttf2
Ttk
Ttl
Ttll1
Ttll10
Ttll12
Ttll13
Ttll3
Ttll4
Ttll5
Ttll6
Ttll9
Ttn
Ttpa
Ttr
Ttrap
Ttyh1
Ttyh2
Ttyh3
Tub
Tuba1a
Tuba1b
Tuba1c
Tuba3a
Tuba3b
Tuba4a
Tuba8
Tubb2a
Tubb2b
Tubb2c
Tubb3
Tubb4
Tubb5
Tubb6
Tubd1
Tube1
Tubg1
Tubg2
Tubgcp2
Tubgcp3
Tubgcp5
Tufm
Tuft1
Tulp1
Tulp2
Tulp3
Tulp4
Tusc1
Tusc2
Tusc3
Tusc4
Tusc5
Tut1
Twf1
Twf2
Twist1
Twist2
Twistnb
Twsg1
Txk
Txlna
Txlnb
Txn1
Txn2
Txndc1
Txndc10
Txndc11
Txndc12
Txndc13
Txndc14
Txndc2
Txndc3
Txndc4
Txndc5
Txndc8
Txndc9
Txnip
Txnl1
Txnl2
Txnl4
Txnl4b
Txnl5
Txnl6
Txnrd1
Txnrd2
Txnrd3
Tyk2
Tyki
Tyms
Tyms-ps
Tyr
Tyro3
Tyrobp
Tyrp1
Tysnd1
Tyw1
Tyw3
U2af1
U2af1l4
U2af2
U46068
Uaca
Uap1
Uap1l1
Uba52
Ubadc1
Ubap1
Ubap2
Ubap2l
Ubash3a
Ubb
Ubc
Ubd
Ube1c
Ube1dc1
Ube1l
Ube1l2
Ube1x
Ube1y1
Ube2a
Ube2b
Ube2c
Ube2d1
Ube2d2
Ube2d3
Ube2e1
Ube2e2
Ube2e3
Ube2f
Ube2g1
Ube2g2
Ube2h
Ube2i
Ube2j1
Ube2j2
Ube2l3
Ube2l6
Ube2m
Ube2n
Ube2o
Ube2q1
Ube2q2
Ube2r2
Ube2s
Ube2t
Ube2u
Ube2v1
Ube2v2
Ube2w
Ube2z
Ube3a
Ube3b
Ube3c
Ube4a
Ube4b
Ubfd1
Ubiad1
Ubie
Ubie3
Ubl3
Ubl4
Ubl4b
Ubl5
Ubl7
Ublcp1
Ubn1
Ubox5
Ubp1
Ubqln1
Ubqln2
Ubqln3
Ubqln4
Ubqlnl
Ubr1
Ubr2
Ubtd1
Ubtd2
Ubtf
Ubxd1
Ubxd2
Ubxd3
Ubxd4
Ubxd5
Ubxd6
Ubxd8
Uchl1
Uchl3
Uchl4
Uchl5
Uchl5ip
Uck1
Uck2
Uckl1
Ucn
Ucn2
Ucn3
Ucp1
Ucp2
Ucp3
Uevld
Ufc1
Ufd1l
Ufm1
Ugcg
Ugcgl1
Ugcgl2
Ugdh
Ugp2
Ugt1a1
Ugt1a10
Ugt1a2
Ugt1a5
Ugt1a6a
Ugt1a6b
Ugt1a7c
Ugt1a9
Ugt1a@
Ugt2a1
Ugt2a2
Ugt2a3
Ugt2b1
Ugt2b34
Ugt2b36
Ugt2b37
Ugt2b38
Ugt2b5
Ugt3a1
Ugt3a2
Ugt8a
Uhmk1
Uhrf1
Uhrf2
Uimc1
Ulbp1
Ulk1
Ulk2
Ulk4
Umod
Umodl1
Umps
Unc119
Unc13a
Unc13b
Unc13c
Unc13d
Unc45a
Unc45b
Unc50
Unc5a
Unc5b
Unc5c
Unc5cl
Unc84a
Unc84b
Unc93b1
Uncx4.1
Ung
Unk
Unkl
Uox
Upb1
Upf1
Upf2
Upf3a
Upf3b
Upk1a
Upk1b
Upk2
Upk3a
Upk3b
Upp1
Upp2
Uqcr
Uqcrb
Uqcrc1
Uqcrc2
Uqcrfs1
Uqcrh
Uqcrq
Urm1
Uroc1
Urod
Uros
Usf1
Usf2
Ush1c
Ush2a
Ushbp1
Usmg5
Usp1
Usp10
Usp11
Usp12
Usp14
Usp15
Usp16
Usp17
Usp18
Usp19
Usp2
Usp20
Usp21
Usp22
Usp24
Usp25
Usp26
Usp27x
Usp28
Usp29
Usp3
Usp30
Usp32
Usp33
Usp34
Usp38
Usp39
Usp4
Usp40
Usp42
Usp43
Usp45
Usp46
Usp47
Usp48
Usp49
Usp5
Usp50
Usp52
Usp54
Usp6nl
Usp7
Usp8
Usp9x
Usp9y
Uspl1
Ust
Utf1
Utp11l
Utp14a
Utp14b
Utp15
Utp18
Utp6
Utrn
Uts2
Uts2r
Utx
Uty
Uvrag
Uxs1
Uxt
V1ra1
V1ra2
V1ra3
V1ra4
V1ra5
V1ra6
V1ra9
V1rb1
V1rb10
V1rb2
V1rb3
V1rb4
V1rb5
V1rb6
V1rb7
V1rb8
V1rb9
V1rc1
V1rc2
V1rc22
V1rc3
V1rc30
V1rc5
V1rc6
V1rc7
V1rc8
V1rd1
V1rd2
V1rd22
V1rd3
V1rd4
V1rd6
V1rd7
V1rd9
V2r16
V2r1b
V2r4
V2r8
V2r9
Vac14
Vamp1
Vamp2
Vamp3
Vamp4
Vamp5
Vamp8
Vangl2
Vapa
Vapb
Vars
Vars2
Vash1
Vash2
Vasn
Vasp
Vat1
Vav1
Vav2
Vav3
Vax1
Vax2
Vbp1
Vcam1
Vcan
Vcl
Vcp
Vcpip1
Vdac1
Vdac2
Vdac3
Vdp
Vdr
Vegfa
Vegfb
Vegfc
Veph1
Vezf1
Vezt
Vgcnl1
Vgf
Vgll1
Vgll2
Vgll4
Vhlh
Vil1
Vil2
Vill
Vim
Vip
Vipr1
Vipr2
Vit
Vkorc1
Vkorc1l1
Vldlr
Vnn1
Vnn3
Vprbp
Vpreb1
Vpreb2
Vpreb3
Vps11
Vps13a
Vps16
Vps18
Vps24
Vps25
Vps26a
Vps26b
Vps28
Vps29
Vps33a
Vps33b
Vps35
Vps36
Vps37a
Vps37b
Vps37c
Vps37d
Vps39
Vps41
Vps45
Vps4a
Vps4b
Vps52
Vps53
Vps54
Vps72
Vps8
Vrk1
Vrk2
Vrk3
Vsig2
Vsig4
Vsnl1
Vstm2
Vsx1
Vta1
Vtcn1
Vti1a
Vti1b
Vtn
Vwa1
Vwa2
Vwc2
Vwce
Vwf
Wac
Wap
Wapal
Wars
Wars2
Was
Wasf1
Wasf2
Wasf3
Wasl
Wbp1
Wbp11
Wbp2
Wbp2nl
Wbp4
Wbp5
Wbp7
Wbscr16
Wbscr18
Wbscr22
Wbscr25
Wbscr27
Wbscr28
Wdfy1
Wdfy3
Wdhd1
Wdr1
Wdr12
Wdr13
Wdr16
Wdr17
Wdr18
Wdr20a
Wdr20b
Wdr21
Wdr22
Wdr23
Wdr24
Wdr26
Wdr27
Wdr3
Wdr31
Wdr32
Wdr33
Wdr34
Wdr35
Wdr36
Wdr37
Wdr4
Wdr40a
Wdr40b
Wdr41
Wdr42a
Wdr43
Wdr44
Wdr45
Wdr45l
Wdr46
Wdr47
Wdr48
Wdr5
Wdr51a
Wdr51b
Wdr53
Wdr54
Wdr55
Wdr57
Wdr59
Wdr5b
Wdr6
Wdr60
Wdr61
Wdr62
Wdr63
Wdr67
Wdr68
Wdr70
Wdr73
Wdr74
Wdr75
Wdr76
Wdr77
Wdr78
Wdr79
Wdr8
Wdr85
Wdr89
Wdsof1
Wdsub1
Wdtc1
Wee1
Wfdc1
Wfdc12
Wfdc15a
Wfdc15b
Wfdc2
Wfdc3
Wfdc5
Wfdc6a
Wfdc6b
Wfs1
Whdc1
Whrn
Whsc1
Whsc1l1
Whsc2
Wibg
Wif1
Wipf1
Wipf2
Wipi1
Wipi2
Wisp1
Wisp2
Wiz
Wnk1
Wnk2
Wnk4
Wnt1
Wnt10a
Wnt10b
Wnt11
Wnt16
Wnt2
Wnt2b
Wnt3
Wnt3a
Wnt4
Wnt5a
Wnt5b
Wnt6
Wnt7a
Wnt7b
Wnt8a
Wnt8b
Wnt9a
Wnt9b
Wrb
Wrn
Wrnip1
Wsb1
Wsb2
Wscd1
Wt1
Wtap
Wtip
Wwc1
Wwc2
Wwox
Wwp1
Wwp2
Wwtr1
X83328
X99384
Xab1
Xab2
Xbp1
Xcl1
Xcr1
Xdh
Xk
Xkr5
Xkr6
Xkr8
Xkrx
Xlkd1
Xlr
Xlr3a
Xlr3b
Xlr4a
Xlr4b
Xlr4c
Xlr5d
Xmr
Xpa
Xpc
Xpnpep1
Xpnpep2
Xpnpep3
Xpo1
Xpo4
Xpo5
Xpo6
Xpo7
Xpot
Xpr1
Xrcc1
Xrcc2
Xrcc3
Xrcc4
Xrcc5
Xrcc6
Xrcc6bp1
Xrn1
Xrn2
Xtrp3s1
Xylb
Xylt2
Yaf2
Yap1
Yars
Yars2
Ybx1
Ybx2
Yeats2
Yeats4
Yes1
Yif1a
Yif1b
Yipf1
Yipf2
Yipf3
Yipf4
Yipf5
Yipf6
Yipf7
Ykt6
Ylpm1
Yme1l1
Yod1
Ypel1
Ypel2
Ypel3
Ypel5
Yrdc
Ythdf1
Ythdf2
Ythdf3
Ywhab
Ywhae
Ywhag
Ywhah
Ywhaq
Ywhaz
Yy1
ZBTB45
Zadh1
Zadh2
Zan
Zap70
Zar1
Zbed3
Zbed4
Zbp1
Zbtb1
Zbtb12
Zbtb16
Zbtb17
Zbtb2
Zbtb20
Zbtb22
Zbtb24
Zbtb25
Zbtb26
Zbtb3
Zbtb32
Zbtb33
Zbtb37
Zbtb38
Zbtb39
Zbtb4
Zbtb40
Zbtb43
Zbtb44
Zbtb48
Zbtb5
Zbtb7a
Zbtb7b
Zbtb7c
Zbtb8
Zbtb8os
Zbtb9
Zc3h10
Zc3h11a
Zc3h12a
Zc3h12d
Zc3h13
Zc3h14
Zc3h15
Zc3h3
Zc3h6
Zc3h7a
Zc3h7b
Zc3h8
Zc3hav1
Zc3hc1
Zcchc10
Zcchc11
Zcchc12
Zcchc14
Zcchc17
Zcchc18
Zcchc3
Zcchc5
Zcchc6
Zcchc7
Zcchc8
Zcchc9
Zcd1
Zcd2
Zcrb1
Zdhhc1
Zdhhc11
Zdhhc12
Zdhhc13
Zdhhc14
Zdhhc15
Zdhhc16
Zdhhc17
Zdhhc18
Zdhhc19
Zdhhc2
Zdhhc20
Zdhhc21
Zdhhc24
Zdhhc25
Zdhhc3
Zdhhc4
Zdhhc5
Zdhhc6
Zdhhc7
Zdhhc8
Zdhhc9
Zeb1
Zeb2
Zfa
Zfand1
Zfand2a
Zfand2b
Zfand3
Zfand5
Zfand6
Zfat1
Zfhx4
Zfml
Zfp1
Zfp101
Zfp105
Zfp106
Zfp108
Zfp109
Zfp11
Zfp110
Zfp111
Zfp112
Zfp113
Zfp119
Zfp12
Zfp120
Zfp128
Zfp13
Zfp131
Zfp14
Zfp142
Zfp143
Zfp146
Zfp148
Zfp160
Zfp161
Zfp169
Zfp179
Zfp180
Zfp182
Zfp184
Zfp185
Zfp187
Zfp189
Zfp191
Zfp192
Zfp2
Zfp202
Zfp207
Zfp212
Zfp213
Zfp219
Zfp235
Zfp238
Zfp239
Zfp248
Zfp259
Zfp260
Zfp263
Zfp27
Zfp273
Zfp275
Zfp276
Zfp277
Zfp28
Zfp281
Zfp282
Zfp286
Zfp287
Zfp289
Zfp291
Zfp294
Zfp295
Zfp296
Zfp3
Zfp30
Zfp313
Zfp316
Zfp318
Zfp319
Zfp322a
Zfp324
Zfp326
Zfp329
Zfp330
Zfp334
Zfp335
Zfp341
Zfp346
Zfp35
Zfp352
Zfp353
Zfp354a
Zfp354b
Zfp354c
Zfp358
Zfp36
Zfp364
Zfp365
Zfp367
Zfp369
Zfp36l1
Zfp36l2
Zfp37
Zfp371
Zfp384
Zfp385
Zfp386
Zfp39
Zfp397
Zfp398
Zfp40
Zfp408
Zfp41
Zfp410
Zfp414
Zfp418
Zfp42
Zfp422
Zfp423
Zfp426
Zfp428
Zfp438
Zfp444
Zfp445
Zfp446
Zfp449
Zfp451
Zfp454
Zfp455
Zfp458
Zfp46
Zfp462
Zfp467
Zfp469
Zfp472
Zfp473
Zfp474
Zfp503
Zfp508
Zfp509
Zfp51
Zfp511
Zfp512
Zfp513
Zfp516
Zfp518
Zfp52
Zfp521
Zfp523
Zfp524
Zfp526
Zfp53
Zfp532
Zfp533
Zfp536
Zfp54
Zfp541
Zfp551
Zfp553
Zfp560
Zfp563
Zfp566
Zfp568
Zfp57
Zfp574
Zfp575
Zfp579
Zfp580
Zfp59
Zfp592
Zfp593
Zfp597
Zfp598
Zfp60
Zfp606
Zfp608
Zfp61
Zfp612
Zfp617
Zfp62
Zfp622
Zfp623
Zfp628
Zfp629
Zfp637
Zfp639
Zfp64
Zfp644
Zfp646
Zfp647
Zfp650
Zfp652
Zfp653
Zfp654
Zfp655
Zfp661
Zfp664
Zfp667
Zfp668
Zfp672
Zfp68
Zfp687
Zfp688
Zfp689
Zfp69
Zfp691
Zfp692
Zfp697
Zfp7
Zfp704
Zfp706
Zfp707
Zfp708
Zfp709
Zfp71-rs1
Zfp710
Zfp711
Zfp715
Zfp74
Zfp740
Zfp748
Zfp75
Zfp750
Zfp758
Zfp759
Zfp760
Zfp764
Zfp768
Zfp770
Zfp771
Zfp775
Zfp777
Zfp78
Zfp784
Zfp786
Zfp787
Zfp804a
Zfp809
Zfp81
Zfp810
Zfp811
Zfp82
Zfp84
Zfp85-rs1
Zfp87
Zfp9
Zfp90
Zfp91
Zfp91+12803:Cntf
Zfp92
Zfp93
Zfp94
Zfp96
Zfp97
Zfpl1
Zfpm1
Zfpm2
Zfr
Zfx
Zfy1
Zfy2
Zfyve1
Zfyve19
Zfyve20
Zfyve21
Zfyve26
Zfyve27
Zfyve28
Zgpat
Zh2c2
Zhx1
Zhx2
Zhx3
Zic1
Zic2
Zic3
Zic4
Zic5
Zik1
Zim1
Zkscan1
Zkscan14
Zkscan17
Zkscan3
Zkscan5
Zkscan6
Zmat2
Zmat3
Zmat4
Zmat5
Zmiz1
Zmiz2
Zmpste24
Zmym1
Zmym2
Zmym3
Zmym6
Zmynd10
Zmynd11
Zmynd12
Zmynd15
Zmynd17
Zmynd19
Znhit1
Znhit2
Znhit3
Znhit4
Znrd1
Znrf1
Znrf2
Znrf3
Znrf4
Zp1
Zp2
Zp3
Zp3r
Zpbp
Zpbp2
Zranb2
Zranb3
Zrsr1
Zrsr2
Zscan10
Zscan2
Zscan20
Zscan21
Zscan22
Zswim1
Zswim2
Zswim3
Zswim4
Zswim5
Zswim6
Zw10
Zwilch
Zwint
Zxdb
Zxdc
Zyg11b
Zyx
Zzef1
Zzz3
a
l7Rn6
p
pPtp4a3
rp9
