# Supplementary material for: RedundancyMiner: De-replication of redundant GO categories in microarray and proteomics analysis
Source: BMC Bioinformatics. 2011 Feb 10;12:52. doi: 10.1186/1471-2105-12-52 (PMC3223614; doi:10.1186/1471-2105-12-52)
Supplement: Additional file 8 — Retinal development HTGM download. compressed package of the results of running HTGM on the retinal development genes list. [file 1471-2105-12-52-S8.ZIP › SCENARIO_2_MODIFIED/total.txt.total.txt.dir/Exp1_BestClusterMap_LEIGS_KM_24.csv.join.1.txt.dir/Exp1_BestClusterMap_LEIGS_KM_24.csv.join.1.txt.change.gce]

GO:0000077_DNA_damage_checkpoint	MSH2	14	2	25.302198	-2.572529	1	2.94	2.940000
GO:0000077_DNA_damage_checkpoint	TIPIN	14	2	25.302198	-2.572529	1	2.94	2.940000
GO:0031570_DNA_integrity_checkpoint	MSH2	16	2	22.139423	-2.455404	2	3.52	1.760000
GO:0031570_DNA_integrity_checkpoint	TIPIN	16	2	22.139423	-2.455404	2	3.52	1.760000
GO:0043933_macromolecular_complex_subunit_organization	SPAG9	117	4	6.055227	-2.415684	3	3.66	1.220000
GO:0043933_macromolecular_complex_subunit_organization	PTBP2	117	4	6.055227	-2.415684	3	3.66	1.220000
GO:0043933_macromolecular_complex_subunit_organization	SMARCA4	117	4	6.055227	-2.415684	3	3.66	1.220000
GO:0043933_macromolecular_complex_subunit_organization	DSTN	117	4	6.055227	-2.415684	3	3.66	1.220000
GO:0016458_gene_silencing	DNMT1	18	2	19.679487	-2.352906	4	4.3	1.075000
GO:0016458_gene_silencing	SMARCA4	18	2	19.679487	-2.352906	4	4.3	1.075000
GO:0006933_negative_regulation_of_cell_adhesion_involved_in_substrate-bound_cell_migration	ATP5B	1	1							
GO:0033158_regulation_of_protein_import_into_nucleus__translocation	SMAD4	1	1							
GO:0033160_positive_regulation_of_protein_import_into_nucleus__translocation	SMAD4	1	1							
GO:0060390_regulation_of_SMAD_protein_nuclear_translocation	SMAD4	1	1							
GO:0060391_positive_regulation_of_SMAD_protein_nuclear_translocation	SMAD4	1	1							
GO:0000075_cell_cycle_checkpoint	MSH2	21	2	16.868132	-2.219893	5	5.47	1.094000
GO:0000075_cell_cycle_checkpoint	TIPIN	21	2	16.868132	-2.219893	5	5.47	1.094000
GO:0034621_cellular_macromolecular_complex_subunit_organization	PTBP2	76	3	6.991397	-2.068016	6	7.24	1.206667
GO:0034621_cellular_macromolecular_complex_subunit_organization	DSTN	76	3	6.991397	-2.068016	6	7.24	1.206667
GO:0034621_cellular_macromolecular_complex_subunit_organization	SMARCA4	76	3	6.991397	-2.068016	6	7.24	1.206667
GO:0040029_regulation_of_gene_expression__epigenetic	DNMT1	26	2	13.624260	-2.037746	7	7.58	1.082857
GO:0040029_regulation_of_gene_expression__epigenetic	SMARCA4	26	2	13.624260	-2.037746	7	7.58	1.082857
GO:0032268_regulation_of_cellular_protein_metabolic_process	EIF4G2	152	4	4.660931	-2.014135	8	7.76	0.970000
GO:0032268_regulation_of_cellular_protein_metabolic_process	ACO1	152	4	4.660931	-2.014135	8	7.76	0.970000
GO:0032268_regulation_of_cellular_protein_metabolic_process	SMAD4	152	4	4.660931	-2.014135	8	7.76	0.970000
GO:0032268_regulation_of_cellular_protein_metabolic_process	DSTN	152	4	4.660931	-2.014135	8	7.76	0.970000
GO:0009411_response_to_UV	MSH2	27	2	13.119658	-2.005824	9	7.93	0.881111
GO:0009411_response_to_UV	TIPIN	27	2	13.119658	-2.005824	9	7.93	0.881111
GO:0002266_follicular_dendritic_cell_activation	NFKB2	2	1							
GO:0002268_follicular_dendritic_cell_differentiation	NFKB2	2	1							
GO:0007527_adult_somatic_muscle_development	UTRN	2	1							
GO:0010718_positive_regulation_of_epithelial_to_mesenchymal_transition	SMAD4	2	1							
GO:0010770_positive_regulation_of_cell_morphogenesis_involved_in_differentiation	SMAD4	2	1							
GO:0010862_positive_regulation_of_pathway-restricted_SMAD_protein_phosphorylation	SMAD4	2	1							
GO:0031573_intra-S_DNA_damage_checkpoint	MSH2	2	1							
GO:0046950_cellular_ketone_body_metabolic_process	OXCT1	2	1							
GO:0060393_regulation_of_pathway-restricted_SMAD_protein_phosphorylation	SMAD4	2	1							
GO:0006417_regulation_of_translation	EIF4G2	29	2	12.214854	-1.945608	11	8.85	0.804545
GO:0006417_regulation_of_translation	ACO1	29	2	12.214854	-1.945608	11	8.85	0.804545
GO:0042770_DNA_damage_response__signal_transduction	MSH2	29	2	12.214854	-1.945608	11	8.85	0.804545
GO:0042770_DNA_damage_response__signal_transduction	TIPIN	29	2	12.214854	-1.945608	11	8.85	0.804545
GO:0051246_regulation_of_protein_metabolic_process	EIF4G2	170	4	4.167421	-1.847846	12	10.5	0.875000
GO:0051246_regulation_of_protein_metabolic_process	ACO1	170	4	4.167421	-1.847846	12	10.5	0.875000
GO:0051246_regulation_of_protein_metabolic_process	SMAD4	170	4	4.167421	-1.847846	12	10.5	0.875000
GO:0051246_regulation_of_protein_metabolic_process	DSTN	170	4	4.167421	-1.847846	12	10.5	0.875000
GO:0065003_macromolecular_complex_assembly	SPAG9	93	3	5.713400	-1.829329	13	11.02	0.847692
GO:0065003_macromolecular_complex_assembly	PTBP2	93	3	5.713400	-1.829329	13	11.02	0.847692
GO:0065003_macromolecular_complex_assembly	SMARCA4	93	3	5.713400	-1.829329	13	11.02	0.847692
GO:0051052_regulation_of_DNA_metabolic_process	MSH2	34	2	10.418552	-1.812670	14	11.42	0.815714
GO:0051052_regulation_of_DNA_metabolic_process	DNMT1	34	2	10.418552	-1.812670	14	11.42	0.815714
GO:0006301_postreplication_repair	MSH2	3	1							
GO:0007403_glial_cell_fate_determination	SMARCA4	3	1							
GO:0007525_somatic_muscle_development	UTRN	3	1							
GO:0010216_maintenance_of_DNA_methylation	DNMT1	3	1							
GO:0010717_regulation_of_epithelial_to_mesenchymal_transition	SMAD4	3	1							
GO:0030836_positive_regulation_of_actin_filament_depolymerization	DSTN	3	1							
GO:0043243_positive_regulation_of_protein_complex_disassembly	DSTN	3	1							
GO:0044030_regulation_of_DNA_methylation	DNMT1	3	1							
GO:0001835_blastocyst_hatching	SMARCA4	4	1							
GO:0006334_nucleosome_assembly	SMARCA4	4	1							
GO:0007184_SMAD_protein_nuclear_translocation	SMAD4	4	1							
GO:0010224_response_to_UV-B	MSH2	4	1							
GO:0032715_negative_regulation_of_interleukin-6_production	H47	4	1							
GO:0035188_hatching	SMARCA4	4	1							
GO:0006346_methylation-dependent_chromatin_silencing	SMARCA4	5	1	35.423077	-1.554004	20	26.17	1.308500
GO:0006376_mRNA_splice_site_selection	PTBP2	5	1	35.423077	-1.554004	20	26.17	1.308500
GO:0006929_substrate-bound_cell_migration	ATP5B	5	1	35.423077	-1.554004	20	26.17	1.308500
GO:0030042_actin_filament_depolymerization	DSTN	5	1	35.423077	-1.554004	20	26.17	1.308500
GO:0030834_regulation_of_actin_filament_depolymerization	DSTN	5	1	35.423077	-1.554004	20	26.17	1.308500
GO:0032720_negative_regulation_of_tumor_necrosis_factor_production	H47	5	1	35.423077	-1.554004	20	26.17	1.308500
GO:0000245_spliceosome_assembly	PTBP2	6	1	29.519231	-1.476000	23	34.76	1.511304
GO:0060389_pathway-restricted_SMAD_protein_phosphorylation	SMAD4	6	1	29.519231	-1.476000	23	34.76	1.511304
GO:0065004_protein-DNA_complex_assembly	SMARCA4	6	1	29.519231	-1.476000	23	34.76	1.511304
GO:0010608_posttranscriptional_regulation_of_gene_expression	EIF4G2	52	2	6.812130	-1.465995	24	34.96	1.456667
GO:0010608_posttranscriptional_regulation_of_gene_expression	ACO1	52	2	6.812130	-1.465995	24	34.96	1.456667
GO:0006412_translation	EIF4G2	54	2	6.559829	-1.435879	25	36.24	1.449600
GO:0006412_translation	ACO1	54	2	6.559829	-1.435879	25	36.24	1.449600
GO:0006119_oxidative_phosphorylation	MSH2	7	1	25.302198	-1.410229	30	43.88	1.462667
GO:0006298_mismatch_repair	MSH2	7	1	25.302198	-1.410229	30	43.88	1.462667
GO:0008340_determination_of_adult_lifespan	MSH2	7	1	25.302198	-1.410229	30	43.88	1.462667
GO:0022618_ribonucleoprotein_complex_assembly	PTBP2	7	1	25.302198	-1.410229	30	43.88	1.462667
GO:0031497_chromatin_assembly	SMARCA4	7	1	25.302198	-1.410229	30	43.88	1.462667
GO:0034622_cellular_macromolecular_complex_assembly	PTBP2	58	2	6.107427	-1.379201	31	45.4	1.464516
GO:0034622_cellular_macromolecular_complex_assembly	SMARCA4	58	2	6.107427	-1.379201	31	45.4	1.464516
GO:0031323_regulation_of_cellular_metabolic_process	SPAG9	1015	10	1.744979	-1.368854	32	45.82	1.431875
GO:0031323_regulation_of_cellular_metabolic_process	EIF4G2	1015	10	1.744979	-1.368854	32	45.82	1.431875
GO:0031323_regulation_of_cellular_metabolic_process	ACO1	1015	10	1.744979	-1.368854	32	45.82	1.431875
GO:0031323_regulation_of_cellular_metabolic_process	MSH2	1015	10	1.744979	-1.368854	32	45.82	1.431875
GO:0031323_regulation_of_cellular_metabolic_process	CREB1	1015	10	1.744979	-1.368854	32	45.82	1.431875
GO:0031323_regulation_of_cellular_metabolic_process	SMAD4	1015	10	1.744979	-1.368854	32	45.82	1.431875
GO:0031323_regulation_of_cellular_metabolic_process	DNMT1	1015	10	1.744979	-1.368854	32	45.82	1.431875
GO:0031323_regulation_of_cellular_metabolic_process	TMPO	1015	10	1.744979	-1.368854	32	45.82	1.431875
GO:0031323_regulation_of_cellular_metabolic_process	DSTN	1015	10	1.744979	-1.368854	32	45.82	1.431875
GO:0031323_regulation_of_cellular_metabolic_process	SMARCA4	1015	10	1.744979	-1.368854	32	45.82	1.431875
GO:0000910_cytokinesis	DSTN	8	1	22.139423	-1.353412	39	51.19	1.312564
GO:0002566_somatic_diversification_of_immune_receptors_via_somatic_mutation	MSH2	8	1	22.139423	-1.353412	39	51.19	1.312564
GO:0016446_somatic_hypermutation_of_immunoglobulin_genes	MSH2	8	1	22.139423	-1.353412	39	51.19	1.312564
GO:0021781_glial_cell_fate_commitment	SMARCA4	8	1	22.139423	-1.353412	39	51.19	1.312564
GO:0034728_nucleosome_organization	SMARCA4	8	1	22.139423	-1.353412	39	51.19	1.312564
GO:0045910_negative_regulation_of_DNA_recombination	MSH2	8	1	22.139423	-1.353412	39	51.19	1.312564
GO:0060347_heart_trabecula_formation	SMARCA4	8	1	22.139423	-1.353412	39	51.19	1.312564
GO:0035239_tube_morphogenesis	NUP50	143	3	3.715707	-1.344417	40	51.22	1.280500
GO:0035239_tube_morphogenesis	SMAD4	143	3	3.715707	-1.344417	40	51.22	1.280500
GO:0035239_tube_morphogenesis	MYCN	143	3	3.715707	-1.344417	40	51.22	1.280500
GO:0032270_positive_regulation_of_cellular_protein_metabolic_process	SMAD4	61	2	5.807062	-1.339485	41	51.49	1.255854
GO:0032270_positive_regulation_of_cellular_protein_metabolic_process	DSTN	61	2	5.807062	-1.339485	41	51.49	1.255854
GO:0010165_response_to_X-ray	MSH2	9	1	19.679487	-1.303434	43	58.56	1.361860
GO:0032388_positive_regulation_of_intracellular_transport	SMAD4	9	1	19.679487	-1.303434	43	58.56	1.361860
GO:0051130_positive_regulation_of_cellular_component_organization	SMAD4	66	2	5.367133	-1.277935	44	59.97	1.362955
GO:0051130_positive_regulation_of_cellular_component_organization	DSTN	66	2	5.367133	-1.277935	44	59.97	1.362955
GO:0010467_gene_expression	EIF4G2	905	9	1.761368	-1.273399	45	60.08	1.335111
GO:0010467_gene_expression	ACO1	905	9	1.761368	-1.273399	45	60.08	1.335111
GO:0010467_gene_expression	CREB1	905	9	1.761368	-1.273399	45	60.08	1.335111
GO:0010467_gene_expression	SMAD4	905	9	1.761368	-1.273399	45	60.08	1.335111
GO:0010467_gene_expression	DNMT1	905	9	1.761368	-1.273399	45	60.08	1.335111
GO:0010467_gene_expression	PTBP2	905	9	1.761368	-1.273399	45	60.08	1.335111
GO:0010467_gene_expression	RBM39	905	9	1.761368	-1.273399	45	60.08	1.335111
GO:0010467_gene_expression	TMPO	905	9	1.761368	-1.273399	45	60.08	1.335111
GO:0010467_gene_expression	SMARCA4	905	9	1.761368	-1.273399	45	60.08	1.335111
GO:0051247_positive_regulation_of_protein_metabolic_process	SMAD4	67	2	5.287026	-1.266258	46	60.4	1.313043
GO:0051247_positive_regulation_of_protein_metabolic_process	DSTN	67	2	5.287026	-1.266258	46	60.4	1.313043
GO:0001832_blastocyst_growth	SMARCA4	10	1	17.711538	-1.258850	52	66.8	1.284615
GO:0006342_chromatin_silencing	SMARCA4	10	1	17.711538	-1.258850	52	66.8	1.284615
GO:0045814_negative_regulation_of_gene_expression__epigenetic	SMARCA4	10	1	17.711538	-1.258850	52	66.8	1.284615
GO:0046887_positive_regulation_of_hormone_secretion	CREB1	10	1	17.711538	-1.258850	52	66.8	1.284615
GO:0050892_intestinal_absorption	ACO1	10	1	17.711538	-1.258850	52	66.8	1.284615
GO:0060343_trabecula_formation	SMARCA4	10	1	17.711538	-1.258850	52	66.8	1.284615
GO:0006913_nucleocytoplasmic_transport	NUP50	71	2	4.989166	-1.221451	53	68.83	1.298679
GO:0006913_nucleocytoplasmic_transport	SMAD4	71	2	4.989166	-1.221451	53	68.83	1.298679
GO:0001837_epithelial_to_mesenchymal_transition	SMAD4	11	1	16.101399	-1.218630	58	74.35	1.281897
GO:0002467_germinal_center_formation	NFKB2	11	1	16.101399	-1.218630	58	74.35	1.281897
GO:0006333_chromatin_assembly_or_disassembly	SMARCA4	11	1	16.101399	-1.218630	58	74.35	1.281897
GO:0007162_negative_regulation_of_cell_adhesion	ATP5B	11	1	16.101399	-1.218630	58	74.35	1.281897
GO:0010259_multicellular_organismal_aging	MSH2	11	1	16.101399	-1.218630	58	74.35	1.281897
GO:0080090_regulation_of_primary_metabolic_process	EIF4G2	926	9	1.721424	-1.218337	59	74.37	1.260508
GO:0080090_regulation_of_primary_metabolic_process	ACO1	926	9	1.721424	-1.218337	59	74.37	1.260508
GO:0080090_regulation_of_primary_metabolic_process	MSH2	926	9	1.721424	-1.218337	59	74.37	1.260508
GO:0080090_regulation_of_primary_metabolic_process	CREB1	926	9	1.721424	-1.218337	59	74.37	1.260508
GO:0080090_regulation_of_primary_metabolic_process	SMAD4	926	9	1.721424	-1.218337	59	74.37	1.260508
GO:0080090_regulation_of_primary_metabolic_process	DNMT1	926	9	1.721424	-1.218337	59	74.37	1.260508
GO:0080090_regulation_of_primary_metabolic_process	TMPO	926	9	1.721424	-1.218337	59	74.37	1.260508
GO:0080090_regulation_of_primary_metabolic_process	DSTN	926	9	1.721424	-1.218337	59	74.37	1.260508
GO:0080090_regulation_of_primary_metabolic_process	SMARCA4	926	9	1.721424	-1.218337	59	74.37	1.260508
GO:0051169_nuclear_transport	NUP50	72	2	4.919872	-1.210698	60	75.18	1.253000
GO:0051169_nuclear_transport	SMAD4	72	2	4.919872	-1.210698	60	75.18	1.253000
GO:0034960_cellular_biopolymer_metabolic_process	SPAG9	1395	12	1.523573	-1.194156	61	76.16	1.248525
GO:0034960_cellular_biopolymer_metabolic_process	EIF4G2	1395	12	1.523573	-1.194156	61	76.16	1.248525
GO:0034960_cellular_biopolymer_metabolic_process	ACO1	1395	12	1.523573	-1.194156	61	76.16	1.248525
GO:0034960_cellular_biopolymer_metabolic_process	MSH2	1395	12	1.523573	-1.194156	61	76.16	1.248525
GO:0034960_cellular_biopolymer_metabolic_process	CREB1	1395	12	1.523573	-1.194156	61	76.16	1.248525
GO:0034960_cellular_biopolymer_metabolic_process	SMAD4	1395	12	1.523573	-1.194156	61	76.16	1.248525
GO:0034960_cellular_biopolymer_metabolic_process	DNMT1	1395	12	1.523573	-1.194156	61	76.16	1.248525
GO:0034960_cellular_biopolymer_metabolic_process	RBM39	1395	12	1.523573	-1.194156	61	76.16	1.248525
GO:0034960_cellular_biopolymer_metabolic_process	TMPO	1395	12	1.523573	-1.194156	61	76.16	1.248525
GO:0034960_cellular_biopolymer_metabolic_process	PTBP2	1395	12	1.523573	-1.194156	61	76.16	1.248525
GO:0034960_cellular_biopolymer_metabolic_process	DSTN	1395	12	1.523573	-1.194156	61	76.16	1.248525
GO:0034960_cellular_biopolymer_metabolic_process	SMARCA4	1395	12	1.523573	-1.194156	61	76.16	1.248525
GO:0060255_regulation_of_macromolecule_metabolic_process	EIF4G2	936	9	1.703033	-1.192869	62	76.19	1.228871
GO:0060255_regulation_of_macromolecule_metabolic_process	MSH2	936	9	1.703033	-1.192869	62	76.19	1.228871
GO:0060255_regulation_of_macromolecule_metabolic_process	ACO1	936	9	1.703033	-1.192869	62	76.19	1.228871
GO:0060255_regulation_of_macromolecule_metabolic_process	CREB1	936	9	1.703033	-1.192869	62	76.19	1.228871
GO:0060255_regulation_of_macromolecule_metabolic_process	SMAD4	936	9	1.703033	-1.192869	62	76.19	1.228871
GO:0060255_regulation_of_macromolecule_metabolic_process	DNMT1	936	9	1.703033	-1.192869	62	76.19	1.228871
GO:0060255_regulation_of_macromolecule_metabolic_process	TMPO	936	9	1.703033	-1.192869	62	76.19	1.228871
GO:0060255_regulation_of_macromolecule_metabolic_process	DSTN	936	9	1.703033	-1.192869	62	76.19	1.228871
GO:0060255_regulation_of_macromolecule_metabolic_process	SMARCA4	936	9	1.703033	-1.192869	62	76.19	1.228871
GO:0009416_response_to_light_stimulus	MSH2	74	2	4.786902	-1.189696	63	76.46	1.213651
GO:0009416_response_to_light_stimulus	TIPIN	74	2	4.786902	-1.189696	63	76.46	1.213651
GO:0019222_regulation_of_metabolic_process	SPAG9	1088	10	1.627899	-1.185920	64	76.54	1.195938
GO:0019222_regulation_of_metabolic_process	EIF4G2	1088	10	1.627899	-1.185920	64	76.54	1.195938
GO:0019222_regulation_of_metabolic_process	MSH2	1088	10	1.627899	-1.185920	64	76.54	1.195938
GO:0019222_regulation_of_metabolic_process	ACO1	1088	10	1.627899	-1.185920	64	76.54	1.195938
GO:0019222_regulation_of_metabolic_process	CREB1	1088	10	1.627899	-1.185920	64	76.54	1.195938
GO:0019222_regulation_of_metabolic_process	SMAD4	1088	10	1.627899	-1.185920	64	76.54	1.195938
GO:0019222_regulation_of_metabolic_process	DNMT1	1088	10	1.627899	-1.185920	64	76.54	1.195938
GO:0019222_regulation_of_metabolic_process	TMPO	1088	10	1.627899	-1.185920	64	76.54	1.195938
GO:0019222_regulation_of_metabolic_process	DSTN	1088	10	1.627899	-1.185920	64	76.54	1.195938
GO:0019222_regulation_of_metabolic_process	SMARCA4	1088	10	1.627899	-1.185920	64	76.54	1.195938
GO:0000375_RNA_splicing__via_transesterification_reactions	PTBP2	12	1	14.759615	-1.182013	72	82.26	1.142500
GO:0000377_RNA_splicing__via_transesterification_reactions_with_bulged_adenosine_as_nucleophile	PTBP2	12	1	14.759615	-1.182013	72	82.26	1.142500
GO:0000398_nuclear_mRNA_splicing__via_spliceosome	PTBP2	12	1	14.759615	-1.182013	72	82.26	1.142500
GO:0006413_translational_initiation	EIF4G2	12	1	14.759615	-1.182013	72	82.26	1.142500
GO:0006446_regulation_of_translational_initiation	EIF4G2	12	1	14.759615	-1.182013	72	82.26	1.142500
GO:0006879_cellular_iron_ion_homeostasis	ACO1	12	1	14.759615	-1.182013	72	82.26	1.142500
GO:0043624_cellular_protein_complex_disassembly	DSTN	12	1	14.759615	-1.182013	72	82.26	1.142500
GO:0051261_protein_depolymerization	DSTN	12	1	14.759615	-1.182013	72	82.26	1.142500
GO:0051050_positive_regulation_of_transport	CREB1	75	2	4.723077	-1.179438	73	82.52	1.130411
GO:0051050_positive_regulation_of_transport	SMAD4	75	2	4.723077	-1.179438	73	82.52	1.130411
GO:0034961_cellular_biopolymer_biosynthetic_process	EIF4G2	804	8	1.762342	-1.159232	74	83.65	1.130405
GO:0034961_cellular_biopolymer_biosynthetic_process	ACO1	804	8	1.762342	-1.159232	74	83.65	1.130405
GO:0034961_cellular_biopolymer_biosynthetic_process	CREB1	804	8	1.762342	-1.159232	74	83.65	1.130405
GO:0034961_cellular_biopolymer_biosynthetic_process	SMAD4	804	8	1.762342	-1.159232	74	83.65	1.130405
GO:0034961_cellular_biopolymer_biosynthetic_process	DNMT1	804	8	1.762342	-1.159232	74	83.65	1.130405
GO:0034961_cellular_biopolymer_biosynthetic_process	RBM39	804	8	1.762342	-1.159232	74	83.65	1.130405
GO:0034961_cellular_biopolymer_biosynthetic_process	TMPO	804	8	1.762342	-1.159232	74	83.65	1.130405
GO:0034961_cellular_biopolymer_biosynthetic_process	SMARCA4	804	8	1.762342	-1.159232	74	83.65	1.130405
GO:0043284_biopolymer_biosynthetic_process	EIF4G2	807	8	1.755791	-1.151298	75	83.76	1.116800
GO:0043284_biopolymer_biosynthetic_process	ACO1	807	8	1.755791	-1.151298	75	83.76	1.116800
GO:0043284_biopolymer_biosynthetic_process	CREB1	807	8	1.755791	-1.151298	75	83.76	1.116800
GO:0043284_biopolymer_biosynthetic_process	SMAD4	807	8	1.755791	-1.151298	75	83.76	1.116800
GO:0043284_biopolymer_biosynthetic_process	DNMT1	807	8	1.755791	-1.151298	75	83.76	1.116800
GO:0043284_biopolymer_biosynthetic_process	RBM39	807	8	1.755791	-1.151298	75	83.76	1.116800
GO:0043284_biopolymer_biosynthetic_process	TMPO	807	8	1.755791	-1.151298	75	83.76	1.116800
GO:0043284_biopolymer_biosynthetic_process	SMARCA4	807	8	1.755791	-1.151298	75	83.76	1.116800
GO:0043241_protein_complex_disassembly	DSTN	13	1	13.624260	-1.148422	78	89.42	1.146410
GO:0043244_regulation_of_protein_complex_disassembly	DSTN	13	1	13.624260	-1.148422	78	89.42	1.146410
GO:0051495_positive_regulation_of_cytoskeleton_organization	DSTN	13	1	13.624260	-1.148422	78	89.42	1.146410
GO:0002250_adaptive_immune_response	MSH2	80	2	4.427885	-1.130407	80	90.67	1.133375
GO:0002250_adaptive_immune_response	NFKB2	80	2	4.427885	-1.130407	80	90.67	1.133375
GO:0002460_adaptive_immune_response_based_on_somatic_recombination_of_immune_receptors_built_from_immunoglobulin_superfamily_domains	MSH2	80	2	4.427885	-1.130407	80	90.67	1.133375
GO:0002460_adaptive_immune_response_based_on_somatic_recombination_of_immune_receptors_built_from_immunoglobulin_superfamily_domains	NFKB2	80	2	4.427885	-1.130407	80	90.67	1.133375
GO:0000060_protein_import_into_nucleus__translocation	SMAD4	14	1	12.651099	-1.117407	88	96.42	1.095682
GO:0006304_DNA_modification	DNMT1	14	1	12.651099	-1.117407	88	96.42	1.095682
GO:0006305_DNA_alkylation	DNMT1	14	1	12.651099	-1.117407	88	96.42	1.095682
GO:0006306_DNA_methylation	DNMT1	14	1	12.651099	-1.117407	88	96.42	1.095682
GO:0008064_regulation_of_actin_polymerization_or_depolymerization	DSTN	14	1	12.651099	-1.117407	88	96.42	1.095682
GO:0030832_regulation_of_actin_filament_length	DSTN	14	1	12.651099	-1.117407	88	96.42	1.095682
GO:0034623_cellular_macromolecular_complex_disassembly	DSTN	14	1	12.651099	-1.117407	88	96.42	1.095682
GO:0051053_negative_regulation_of_DNA_metabolic_process	MSH2	14	1	12.651099	-1.117407	88	96.42	1.095682
GO:0030198_extracellular_matrix_organization	NFKB2	83	2	4.267841	-1.102663	89	97.29	1.093146
GO:0030198_extracellular_matrix_organization	SMARCA4	83	2	4.267841	-1.102663	89	97.29	1.093146
GO:0022600_digestive_system_process	ACO1	15	1	11.807692	-1.088613	92	102.8	1.117391
GO:0035116_embryonic_hindlimb_morphogenesis	SMARCA4	15	1	11.807692	-1.088613	92	102.8	1.117391
GO:0042306_regulation_of_protein_import_into_nucleus	SMAD4	15	1	11.807692	-1.088613	92	102.8	1.117391
GO:0044260_cellular_macromolecule_metabolic_process	SPAG9	1447	12	1.468821	-1.086454	93	102.91	1.106559
GO:0044260_cellular_macromolecule_metabolic_process	EIF4G2	1447	12	1.468821	-1.086454	93	102.91	1.106559
GO:0044260_cellular_macromolecule_metabolic_process	MSH2	1447	12	1.468821	-1.086454	93	102.91	1.106559
GO:0044260_cellular_macromolecule_metabolic_process	ACO1	1447	12	1.468821	-1.086454	93	102.91	1.106559
GO:0044260_cellular_macromolecule_metabolic_process	CREB1	1447	12	1.468821	-1.086454	93	102.91	1.106559
GO:0044260_cellular_macromolecule_metabolic_process	SMAD4	1447	12	1.468821	-1.086454	93	102.91	1.106559
GO:0044260_cellular_macromolecule_metabolic_process	DNMT1	1447	12	1.468821	-1.086454	93	102.91	1.106559
GO:0044260_cellular_macromolecule_metabolic_process	PTBP2	1447	12	1.468821	-1.086454	93	102.91	1.106559
GO:0044260_cellular_macromolecule_metabolic_process	RBM39	1447	12	1.468821	-1.086454	93	102.91	1.106559
GO:0044260_cellular_macromolecule_metabolic_process	TMPO	1447	12	1.468821	-1.086454	93	102.91	1.106559
GO:0044260_cellular_macromolecule_metabolic_process	DSTN	1447	12	1.468821	-1.086454	93	102.91	1.106559
GO:0044260_cellular_macromolecule_metabolic_process	SMARCA4	1447	12	1.468821	-1.086454	93	102.91	1.106559
GO:0006605_protein_targeting	YWHAG	86	2	4.118962	-1.076063	94	103.87	1.105000
GO:0006605_protein_targeting	SMAD4	86	2	4.118962	-1.076063	94	103.87	1.105000
GO:0032956_regulation_of_actin_cytoskeleton_organization	DSTN	16	1	11.069712	-1.061752	95	108.69	1.144105
GO:0048754_branching_morphogenesis_of_a_tube	SMAD4	88	2	4.025350	-1.058927	96	108.88	1.134167
GO:0048754_branching_morphogenesis_of_a_tube	MYCN	88	2	4.025350	-1.058927	96	108.88	1.134167
GO:0006323_DNA_packaging	SMARCA4	17	1	10.418552	-1.036590	101	114.43	1.132970
GO:0008380_RNA_splicing	PTBP2	17	1	10.418552	-1.036590	101	114.43	1.132970
GO:0032535_regulation_of_cellular_component_size	DSTN	17	1	10.418552	-1.036590	101	114.43	1.132970
GO:0032970_regulation_of_actin_filament-based_process	DSTN	17	1	10.418552	-1.036590	101	114.43	1.132970
GO:0055072_iron_ion_homeostasis	ACO1	17	1	10.418552	-1.036590	101	114.43	1.132970
GO:0046907_intracellular_transport	YWHAG	194	3	2.738898	-1.026275	102	114.97	1.127157
GO:0046907_intracellular_transport	NUP50	194	3	2.738898	-1.026275	102	114.97	1.127157
GO:0046907_intracellular_transport	SMAD4	194	3	2.738898	-1.026275	102	114.97	1.127157
GO:0001818_negative_regulation_of_cytokine_production	H47	18	1	9.839744	-1.012933	108	120.5	1.115741
GO:0032984_macromolecular_complex_disassembly	DSTN	18	1	9.839744	-1.012933	108	120.5	1.115741
GO:0033157_regulation_of_intracellular_protein_transport	SMAD4	18	1	9.839744	-1.012933	108	120.5	1.115741
GO:0048535_lymph_node_development	NFKB2	18	1	9.839744	-1.012933	108	120.5	1.115741
GO:0048730_epidermis_morphogenesis	SMARCA4	18	1	9.839744	-1.012933	108	120.5	1.115741
GO:0051222_positive_regulation_of_protein_transport	SMAD4	18	1	9.839744	-1.012933	108	120.5	1.115741
GO:0034984_cellular_response_to_DNA_damage_stimulus	MSH2	94	2	3.768412	-1.010151	109	121.25	1.112385
GO:0034984_cellular_response_to_DNA_damage_stimulus	TIPIN	94	2	3.768412	-1.010151	109	121.25	1.112385
GO:0043283_biopolymer_metabolic_process	SPAG9	1490	12	1.426433	-1.003163	110	121.77	1.107000
GO:0043283_biopolymer_metabolic_process	EIF4G2	1490	12	1.426433	-1.003163	110	121.77	1.107000
GO:0043283_biopolymer_metabolic_process	MSH2	1490	12	1.426433	-1.003163	110	121.77	1.107000
GO:0043283_biopolymer_metabolic_process	ACO1	1490	12	1.426433	-1.003163	110	121.77	1.107000
GO:0043283_biopolymer_metabolic_process	CREB1	1490	12	1.426433	-1.003163	110	121.77	1.107000
GO:0043283_biopolymer_metabolic_process	SMAD4	1490	12	1.426433	-1.003163	110	121.77	1.107000
GO:0043283_biopolymer_metabolic_process	DNMT1	1490	12	1.426433	-1.003163	110	121.77	1.107000
GO:0043283_biopolymer_metabolic_process	RBM39	1490	12	1.426433	-1.003163	110	121.77	1.107000
GO:0043283_biopolymer_metabolic_process	TMPO	1490	12	1.426433	-1.003163	110	121.77	1.107000
GO:0043283_biopolymer_metabolic_process	PTBP2	1490	12	1.426433	-1.003163	110	121.77	1.107000
GO:0043283_biopolymer_metabolic_process	SMARCA4	1490	12	1.426433	-1.003163	110	121.77	1.107000
GO:0043283_biopolymer_metabolic_process	DSTN	1490	12	1.426433	-1.003163	110	121.77	1.107000
GO:0007595_lactation	CREB1	19	1	9.321862	-0.990617	112	125.92	1.124286
GO:0048536_spleen_development	NFKB2	19	1	9.321862	-0.990617	112	125.92	1.124286
GO:0060341_regulation_of_cellular_localization	CREB1	97	2	3.651864	-0.987128	113	126.14	1.116283
GO:0060341_regulation_of_cellular_localization	SMAD4	97	2	3.651864	-0.987128	113	126.14	1.116283
GO:0009314_response_to_radiation	MSH2	98	2	3.614600	-0.979643	114	126.87	1.112895
GO:0009314_response_to_radiation	TIPIN	98	2	3.614600	-0.979643	114	126.87	1.112895
GO:0022607_cellular_component_assembly	SPAG9	204	3	2.604638	-0.976399	115	127.02	1.104522
GO:0022607_cellular_component_assembly	PTBP2	204	3	2.604638	-0.976399	115	127.02	1.104522
GO:0022607_cellular_component_assembly	SMARCA4	204	3	2.604638	-0.976399	115	127.02	1.104522
GO:0060562_epithelial_tube_morphogenesis	NUP50	99	2	3.578089	-0.972248	116	127.46	1.098793
GO:0060562_epithelial_tube_morphogenesis	SMAD4	99	2	3.578089	-0.972248	116	127.46	1.098793
GO:0007586_digestion	ACO1	20	1	8.855769	-0.969505	120	130.67	1.088917
GO:0032640_tumor_necrosis_factor_production	H47	20	1	8.855769	-0.969505	120	130.67	1.088917
GO:0032680_regulation_of_tumor_necrosis_factor_production	H47	20	1	8.855769	-0.969505	120	130.67	1.088917
GO:0046822_regulation_of_nucleocytoplasmic_transport	SMAD4	20	1	8.855769	-0.969505	120	130.67	1.088917
GO:0000018_regulation_of_DNA_recombination	MSH2	21	1	8.434066	-0.949479	125	136.23	1.089840
GO:0001702_gastrulation_with_mouth_forming_second	SMAD4	21	1	8.434066	-0.949479	125	136.23	1.089840
GO:0001709_cell_fate_determination	SMARCA4	21	1	8.434066	-0.949479	125	136.23	1.089840
GO:0008154_actin_polymerization_or_depolymerization	DSTN	21	1	8.434066	-0.949479	125	136.23	1.089840
GO:0030216_keratinocyte_differentiation	SMARCA4	21	1	8.434066	-0.949479	125	136.23	1.089840
GO:0010556_regulation_of_macromolecule_biosynthetic_process	EIF4G2	745	7	1.664171	-0.943800	126	136.4	1.082540
GO:0010556_regulation_of_macromolecule_biosynthetic_process	ACO1	745	7	1.664171	-0.943800	126	136.4	1.082540
GO:0010556_regulation_of_macromolecule_biosynthetic_process	CREB1	745	7	1.664171	-0.943800	126	136.4	1.082540
GO:0010556_regulation_of_macromolecule_biosynthetic_process	SMAD4	745	7	1.664171	-0.943800	126	136.4	1.082540
GO:0010556_regulation_of_macromolecule_biosynthetic_process	DNMT1	745	7	1.664171	-0.943800	126	136.4	1.082540
GO:0010556_regulation_of_macromolecule_biosynthetic_process	TMPO	745	7	1.664171	-0.943800	126	136.4	1.082540
GO:0010556_regulation_of_macromolecule_biosynthetic_process	SMARCA4	745	7	1.664171	-0.943800	126	136.4	1.082540
GO:0035295_tube_development	NUP50	212	3	2.506350	-0.938773	127	136.91	1.078031
GO:0035295_tube_development	SMAD4	212	3	2.506350	-0.938773	127	136.91	1.078031
GO:0035295_tube_development	MYCN	212	3	2.506350	-0.938773	127	136.91	1.078031
GO:0040018_positive_regulation_of_multicellular_organism_growth	CREB1	22	1	8.050699	-0.930439	130	142.24	1.094154
GO:0046883_regulation_of_hormone_secretion	CREB1	22	1	8.050699	-0.930439	130	142.24	1.094154
GO:0051260_protein_homooligomerization	SPAG9	22	1	8.050699	-0.930439	130	142.24	1.094154
GO:0034645_cellular_macromolecule_biosynthetic_process	EIF4G2	901	8	1.572612	-0.926316	131	142.37	1.086794
GO:0034645_cellular_macromolecule_biosynthetic_process	ACO1	901	8	1.572612	-0.926316	131	142.37	1.086794
GO:0034645_cellular_macromolecule_biosynthetic_process	CREB1	901	8	1.572612	-0.926316	131	142.37	1.086794
GO:0034645_cellular_macromolecule_biosynthetic_process	SMAD4	901	8	1.572612	-0.926316	131	142.37	1.086794
GO:0034645_cellular_macromolecule_biosynthetic_process	DNMT1	901	8	1.572612	-0.926316	131	142.37	1.086794
GO:0034645_cellular_macromolecule_biosynthetic_process	RBM39	901	8	1.572612	-0.926316	131	142.37	1.086794
GO:0034645_cellular_macromolecule_biosynthetic_process	TMPO	901	8	1.572612	-0.926316	131	142.37	1.086794
GO:0034645_cellular_macromolecule_biosynthetic_process	SMARCA4	901	8	1.572612	-0.926316	131	142.37	1.086794
GO:0002204_somatic_recombination_of_immunoglobulin_genes_during_immune_response	MSH2	23	1	7.700669	-0.912295	138	146.36	1.060580
GO:0002208_somatic_diversification_of_immunoglobulins_during_immune_response	MSH2	23	1	7.700669	-0.912295	138	146.36	1.060580
GO:0006397_mRNA_processing	PTBP2	23	1	7.700669	-0.912295	138	146.36	1.060580
GO:0022613_ribonucleoprotein_complex_biogenesis	PTBP2	23	1	7.700669	-0.912295	138	146.36	1.060580
GO:0032635_interleukin-6_production	H47	23	1	7.700669	-0.912295	138	146.36	1.060580
GO:0032675_regulation_of_interleukin-6_production	H47	23	1	7.700669	-0.912295	138	146.36	1.060580
GO:0045190_isotype_switching	MSH2	23	1	7.700669	-0.912295	138	146.36	1.060580
GO:0051649_establishment_of_localization_in_cell	YWHAG	342	4	2.071525	-0.911214	139	146.52	1.054101
GO:0051649_establishment_of_localization_in_cell	CREB1	342	4	2.071525	-0.911214	139	146.52	1.054101
GO:0051649_establishment_of_localization_in_cell	NUP50	342	4	2.071525	-0.911214	139	146.52	1.054101
GO:0051649_establishment_of_localization_in_cell	SMAD4	342	4	2.071525	-0.911214	139	146.52	1.054101
GO:0009059_macromolecule_biosynthetic_process	EIF4G2	910	8	1.557058	-0.906988	140	146.85	1.048929
GO:0009059_macromolecule_biosynthetic_process	ACO1	910	8	1.557058	-0.906988	140	146.85	1.048929
GO:0009059_macromolecule_biosynthetic_process	CREB1	910	8	1.557058	-0.906988	140	146.85	1.048929
GO:0009059_macromolecule_biosynthetic_process	SMAD4	910	8	1.557058	-0.906988	140	146.85	1.048929
GO:0009059_macromolecule_biosynthetic_process	DNMT1	910	8	1.557058	-0.906988	140	146.85	1.048929
GO:0009059_macromolecule_biosynthetic_process	RBM39	910	8	1.557058	-0.906988	140	146.85	1.048929
GO:0009059_macromolecule_biosynthetic_process	TMPO	910	8	1.557058	-0.906988	140	146.85	1.048929
GO:0009059_macromolecule_biosynthetic_process	SMARCA4	910	8	1.557058	-0.906988	140	146.85	1.048929
GO:0002381_immunoglobulin_production_during_immune_response	MSH2	24	1	7.379808	-0.894972	143	151.33	1.058252
GO:0007050_cell_cycle_arrest	MSH2	24	1	7.379808	-0.894972	143	151.33	1.058252
GO:0032386_regulation_of_intracellular_transport	SMAD4	24	1	7.379808	-0.894972	143	151.33	1.058252
GO:0006302_double-strand_break_repair	MSH2	25	1	7.084615	-0.878403	146	155.19	1.062945
GO:0021983_pituitary_gland_development	CREB1	25	1	7.084615	-0.878403	146	155.19	1.062945
GO:0035137_hindlimb_morphogenesis	SMARCA4	25	1	7.084615	-0.878403	146	155.19	1.062945
GO:0006974_response_to_DNA_damage_stimulus	MSH2	113	2	3.134786	-0.877317	147	155.49	1.057755
GO:0006974_response_to_DNA_damage_stimulus	TIPIN	113	2	3.134786	-0.877317	147	155.49	1.057755
GO:0010468_regulation_of_gene_expression	EIF4G2	778	7	1.593583	-0.867847	148	156.14	1.055000
GO:0010468_regulation_of_gene_expression	ACO1	778	7	1.593583	-0.867847	148	156.14	1.055000
GO:0010468_regulation_of_gene_expression	CREB1	778	7	1.593583	-0.867847	148	156.14	1.055000
GO:0010468_regulation_of_gene_expression	SMAD4	778	7	1.593583	-0.867847	148	156.14	1.055000
GO:0010468_regulation_of_gene_expression	DNMT1	778	7	1.593583	-0.867847	148	156.14	1.055000
GO:0010468_regulation_of_gene_expression	TMPO	778	7	1.593583	-0.867847	148	156.14	1.055000
GO:0010468_regulation_of_gene_expression	SMARCA4	778	7	1.593583	-0.867847	148	156.14	1.055000
GO:0001658_branching_involved_in_ureteric_bud_morphogenesis	SMAD4	26	1	6.812130	-0.862529	151	159.77	1.058079
GO:0010212_response_to_ionizing_radiation	MSH2	26	1	6.812130	-0.862529	151	159.77	1.058079
GO:0060675_ureteric_bud_morphogenesis	SMAD4	26	1	6.812130	-0.862529	151	159.77	1.058079
GO:0043170_macromolecule_metabolic_process	SPAG9	1576	12	1.348594	-0.851139	152	160.65	1.056908
GO:0043170_macromolecule_metabolic_process	EIF4G2	1576	12	1.348594	-0.851139	152	160.65	1.056908
GO:0043170_macromolecule_metabolic_process	MSH2	1576	12	1.348594	-0.851139	152	160.65	1.056908
GO:0043170_macromolecule_metabolic_process	ACO1	1576	12	1.348594	-0.851139	152	160.65	1.056908
GO:0043170_macromolecule_metabolic_process	CREB1	1576	12	1.348594	-0.851139	152	160.65	1.056908
GO:0043170_macromolecule_metabolic_process	SMAD4	1576	12	1.348594	-0.851139	152	160.65	1.056908
GO:0043170_macromolecule_metabolic_process	DNMT1	1576	12	1.348594	-0.851139	152	160.65	1.056908
GO:0043170_macromolecule_metabolic_process	PTBP2	1576	12	1.348594	-0.851139	152	160.65	1.056908
GO:0043170_macromolecule_metabolic_process	RBM39	1576	12	1.348594	-0.851139	152	160.65	1.056908
GO:0043170_macromolecule_metabolic_process	TMPO	1576	12	1.348594	-0.851139	152	160.65	1.056908
GO:0043170_macromolecule_metabolic_process	DSTN	1576	12	1.348594	-0.851139	152	160.65	1.056908
GO:0043170_macromolecule_metabolic_process	SMARCA4	1576	12	1.348594	-0.851139	152	160.65	1.056908
GO:0009913_epidermal_cell_differentiation	SMARCA4	27	1	6.559829	-0.847297	154	163.44	1.061299
GO:0010638_positive_regulation_of_organelle_organization	DSTN	27	1	6.559829	-0.847297	154	163.44	1.061299
GO:0044085_cellular_component_biogenesis	SPAG9	237	3	2.241967	-0.832564	155	167.07	1.077871
GO:0044085_cellular_component_biogenesis	PTBP2	237	3	2.241967	-0.832564	155	167.07	1.077871
GO:0044085_cellular_component_biogenesis	SMARCA4	237	3	2.241967	-0.832564	155	167.07	1.077871
GO:0051726_regulation_of_cell_cycle	MSH2	121	2	2.927527	-0.829319	156	167.37	1.072885
GO:0051726_regulation_of_cell_cycle	TIPIN	121	2	2.927527	-0.829319	156	167.37	1.072885
GO:0006886_intracellular_protein_transport	YWHAG	122	2	2.903531	-0.823597	157	168.5	1.073248
GO:0006886_intracellular_protein_transport	SMAD4	122	2	2.903531	-0.823597	157	168.5	1.073248
GO:0051641_cellular_localization	YWHAG	370	4	1.914761	-0.820133	158	168.69	1.067658
GO:0051641_cellular_localization	CREB1	370	4	1.914761	-0.820133	158	168.69	1.067658
GO:0051641_cellular_localization	NUP50	370	4	1.914761	-0.820133	158	168.69	1.067658
GO:0051641_cellular_localization	SMAD4	370	4	1.914761	-0.820133	158	168.69	1.067658
GO:0001934_positive_regulation_of_protein_amino_acid_phosphorylation	SMAD4	29	1	6.107427	-0.818576	161	171.67	1.066273
GO:0016447_somatic_recombination_of_immunoglobulin_gene_segments	MSH2	29	1	6.107427	-0.818576	161	171.67	1.066273
GO:0051301_cell_division	DSTN	29	1	6.107427	-0.818576	161	171.67	1.066273
GO:0001763_morphogenesis_of_a_branching_structure	SMAD4	125	2	2.833846	-0.806778	163	172.63	1.059080
GO:0001763_morphogenesis_of_a_branching_structure	MYCN	125	2	2.833846	-0.806778	163	172.63	1.059080
GO:0043062_extracellular_structure_organization	NFKB2	125	2	2.833846	-0.806778	163	172.63	1.059080
GO:0043062_extracellular_structure_organization	SMARCA4	125	2	2.833846	-0.806778	163	172.63	1.059080
GO:0000187_activation_of_MAPK_activity	SPAG9	30	1	5.903846	-0.805008	167	176.17	1.054910
GO:0016445_somatic_diversification_of_immunoglobulins	MSH2	30	1	5.903846	-0.805008	167	176.17	1.054910
GO:0022411_cellular_component_disassembly	DSTN	30	1	5.903846	-0.805008	167	176.17	1.054910
GO:0060021_palate_development	SMAD4	30	1	5.903846	-0.805008	167	176.17	1.054910
GO:0016043_cellular_component_organization	SPAG9	964	8	1.469837	-0.798243	168	176.43	1.050179
GO:0016043_cellular_component_organization	CREB1	964	8	1.469837	-0.798243	168	176.43	1.050179
GO:0016043_cellular_component_organization	SMAD4	964	8	1.469837	-0.798243	168	176.43	1.050179
GO:0016043_cellular_component_organization	RAB5A	964	8	1.469837	-0.798243	168	176.43	1.050179
GO:0016043_cellular_component_organization	NFKB2	964	8	1.469837	-0.798243	168	176.43	1.050179
GO:0016043_cellular_component_organization	PTBP2	964	8	1.469837	-0.798243	168	176.43	1.050179
GO:0016043_cellular_component_organization	DSTN	964	8	1.469837	-0.798243	168	176.43	1.050179
GO:0016043_cellular_component_organization	SMARCA4	964	8	1.469837	-0.798243	168	176.43	1.050179
GO:0031326_regulation_of_cellular_biosynthetic_process	EIF4G2	812	7	1.526857	-0.795475	169	176.59	1.044911
GO:0031326_regulation_of_cellular_biosynthetic_process	ACO1	812	7	1.526857	-0.795475	169	176.59	1.044911
GO:0031326_regulation_of_cellular_biosynthetic_process	CREB1	812	7	1.526857	-0.795475	169	176.59	1.044911
GO:0031326_regulation_of_cellular_biosynthetic_process	SMAD4	812	7	1.526857	-0.795475	169	176.59	1.044911
GO:0031326_regulation_of_cellular_biosynthetic_process	DNMT1	812	7	1.526857	-0.795475	169	176.59	1.044911
GO:0031326_regulation_of_cellular_biosynthetic_process	TMPO	812	7	1.526857	-0.795475	169	176.59	1.044911
GO:0031326_regulation_of_cellular_biosynthetic_process	SMARCA4	812	7	1.526857	-0.795475	169	176.59	1.044911
GO:0010562_positive_regulation_of_phosphorus_metabolic_process	SMAD4	31	1	5.713400	-0.791921	172	181.68	1.056279
GO:0042327_positive_regulation_of_phosphorylation	SMAD4	31	1	5.713400	-0.791921	172	181.68	1.056279
GO:0045937_positive_regulation_of_phosphate_metabolic_process	SMAD4	31	1	5.713400	-0.791921	172	181.68	1.056279
GO:0009889_regulation_of_biosynthetic_process	EIF4G2	815	7	1.521236	-0.789359	173	182.27	1.053584
GO:0009889_regulation_of_biosynthetic_process	ACO1	815	7	1.521236	-0.789359	173	182.27	1.053584
GO:0009889_regulation_of_biosynthetic_process	CREB1	815	7	1.521236	-0.789359	173	182.27	1.053584
GO:0009889_regulation_of_biosynthetic_process	SMAD4	815	7	1.521236	-0.789359	173	182.27	1.053584
GO:0009889_regulation_of_biosynthetic_process	DNMT1	815	7	1.521236	-0.789359	173	182.27	1.053584
GO:0009889_regulation_of_biosynthetic_process	TMPO	815	7	1.521236	-0.789359	173	182.27	1.053584
GO:0009889_regulation_of_biosynthetic_process	SMARCA4	815	7	1.521236	-0.789359	173	182.27	1.053584
GO:0045165_cell_fate_commitment	SMAD4	130	2	2.724852	-0.779844	174	183.16	1.052644
GO:0045165_cell_fate_commitment	SMARCA4	130	2	2.724852	-0.779844	174	183.16	1.052644
GO:0051259_protein_oligomerization	SPAG9	32	1	5.534856	-0.779287	176	185.4	1.053409
GO:0051493_regulation_of_cytoskeleton_organization	DSTN	32	1	5.534856	-0.779287	176	185.4	1.053409
GO:0002562_somatic_diversification_of_immune_receptors_via_germline_recombination_within_a_single_locus	MSH2	33	1	5.367133	-0.767075	180	188.12	1.045111
GO:0008584_male_gonad_development	MSH2	33	1	5.367133	-0.767075	180	188.12	1.045111
GO:0016444_somatic_cell_DNA_recombination	MSH2	33	1	5.367133	-0.767075	180	188.12	1.045111
GO:0021536_diencephalon_development	CREB1	33	1	5.367133	-0.767075	180	188.12	1.045111
GO:0048729_tissue_morphogenesis	NUP50	255	3	2.083710	-0.765260	181	188.51	1.041492
GO:0048729_tissue_morphogenesis	SMAD4	255	3	2.083710	-0.765260	181	188.51	1.041492
GO:0048729_tissue_morphogenesis	SMARCA4	255	3	2.083710	-0.765260	181	188.51	1.041492
GO:0002200_somatic_diversification_of_immune_receptors	MSH2	34	1	5.209276	-0.755262	186	192.24	1.033548
GO:0007568_aging	MSH2	34	1	5.209276	-0.755262	186	192.24	1.033548
GO:0010720_positive_regulation_of_cell_development	SMAD4	34	1	5.209276	-0.755262	186	192.24	1.033548
GO:0045927_positive_regulation_of_growth	CREB1	34	1	5.209276	-0.755262	186	192.24	1.033548
GO:0051047_positive_regulation_of_secretion	CREB1	34	1	5.209276	-0.755262	186	192.24	1.033548
GO:0043406_positive_regulation_of_MAP_kinase_activity	SPAG9	35	1	5.060440	-0.743823	187	195.07	1.043155
GO:0034613_cellular_protein_localization	YWHAG	139	2	2.548423	-0.734532	188	195.98	1.042447
GO:0034613_cellular_protein_localization	SMAD4	139	2	2.548423	-0.734532	188	195.98	1.042447
GO:0051223_regulation_of_protein_transport	SMAD4	36	1	4.919872	-0.732738	189	198.88	1.052275
GO:0006139_nucleobase__nucleoside__nucleotide_and_nucleic_acid_metabolic_process	MSH2	1002	8	1.414095	-0.728635	190	199.49	1.049947
GO:0006139_nucleobase__nucleoside__nucleotide_and_nucleic_acid_metabolic_process	CREB1	1002	8	1.414095	-0.728635	190	199.49	1.049947
GO:0006139_nucleobase__nucleoside__nucleotide_and_nucleic_acid_metabolic_process	SMAD4	1002	8	1.414095	-0.728635	190	199.49	1.049947
GO:0006139_nucleobase__nucleoside__nucleotide_and_nucleic_acid_metabolic_process	DNMT1	1002	8	1.414095	-0.728635	190	199.49	1.049947
GO:0006139_nucleobase__nucleoside__nucleotide_and_nucleic_acid_metabolic_process	PTBP2	1002	8	1.414095	-0.728635	190	199.49	1.049947
GO:0006139_nucleobase__nucleoside__nucleotide_and_nucleic_acid_metabolic_process	RBM39	1002	8	1.414095	-0.728635	190	199.49	1.049947
GO:0006139_nucleobase__nucleoside__nucleotide_and_nucleic_acid_metabolic_process	TMPO	1002	8	1.414095	-0.728635	190	199.49	1.049947
GO:0006139_nucleobase__nucleoside__nucleotide_and_nucleic_acid_metabolic_process	SMARCA4	1002	8	1.414095	-0.728635	190	199.49	1.049947
GO:0070727_cellular_macromolecule_localization	YWHAG	141	2	2.512275	-0.724973	191	199.79	1.046021
GO:0070727_cellular_macromolecule_localization	SMAD4	141	2	2.512275	-0.724973	191	199.79	1.046021
GO:0045934_negative_regulation_of_nucleobase__nucleoside__nucleotide_and_nucleic_acid_metabolic_process	MSH2	270	3	1.967949	-0.714149	192	202.41	1.054219
GO:0045934_negative_regulation_of_nucleobase__nucleoside__nucleotide_and_nucleic_acid_metabolic_process	DNMT1	270	3	1.967949	-0.714149	192	202.41	1.054219
GO:0045934_negative_regulation_of_nucleobase__nucleoside__nucleotide_and_nucleic_acid_metabolic_process	SMARCA4	270	3	1.967949	-0.714149	192	202.41	1.054219
GO:0006350_transcription	CREB1	701	6	1.515966	-0.713143	193	202.51	1.049275
GO:0006350_transcription	SMAD4	701	6	1.515966	-0.713143	193	202.51	1.049275
GO:0006350_transcription	DNMT1	701	6	1.515966	-0.713143	193	202.51	1.049275
GO:0006350_transcription	RBM39	701	6	1.515966	-0.713143	193	202.51	1.049275
GO:0006350_transcription	TMPO	701	6	1.515966	-0.713143	193	202.51	1.049275
GO:0006350_transcription	SMARCA4	701	6	1.515966	-0.713143	193	202.51	1.049275
GO:0001570_vasculogenesis	SMARCA4	38	1	4.660931	-0.711554	200	206.12	1.030600
GO:0001657_ureteric_bud_development	SMAD4	38	1	4.660931	-0.711554	200	206.12	1.030600
GO:0008016_regulation_of_heart_contraction	GNAI3	38	1	4.660931	-0.711554	200	206.12	1.030600
GO:0031401_positive_regulation_of_protein_modification_process	SMAD4	38	1	4.660931	-0.711554	200	206.12	1.030600
GO:0032259_methylation	DNMT1	38	1	4.660931	-0.711554	200	206.12	1.030600
GO:0042493_response_to_drug	CREB1	38	1	4.660931	-0.711554	200	206.12	1.030600
GO:0043414_biopolymer_methylation	DNMT1	38	1	4.660931	-0.711554	200	206.12	1.030600
GO:0050789_regulation_of_biological_process	GNAI3	2357	16	1.202311	-0.711000	201	206.23	1.026020
GO:0050789_regulation_of_biological_process	ACO1	2357	16	1.202311	-0.711000	201	206.23	1.026020
GO:0050789_regulation_of_biological_process	MSH2	2357	16	1.202311	-0.711000	201	206.23	1.026020
GO:0050789_regulation_of_biological_process	CREB1	2357	16	1.202311	-0.711000	201	206.23	1.026020
GO:0050789_regulation_of_biological_process	ATP5B	2357	16	1.202311	-0.711000	201	206.23	1.026020
GO:0050789_regulation_of_biological_process	TIPIN	2357	16	1.202311	-0.711000	201	206.23	1.026020
GO:0050789_regulation_of_biological_process	SMAD4	2357	16	1.202311	-0.711000	201	206.23	1.026020
GO:0050789_regulation_of_biological_process	DSTN	2357	16	1.202311	-0.711000	201	206.23	1.026020
GO:0050789_regulation_of_biological_process	MYCN	2357	16	1.202311	-0.711000	201	206.23	1.026020
GO:0050789_regulation_of_biological_process	EIF4G2	2357	16	1.202311	-0.711000	201	206.23	1.026020
GO:0050789_regulation_of_biological_process	SPAG9	2357	16	1.202311	-0.711000	201	206.23	1.026020
GO:0050789_regulation_of_biological_process	SDCBP	2357	16	1.202311	-0.711000	201	206.23	1.026020
GO:0050789_regulation_of_biological_process	DNMT1	2357	16	1.202311	-0.711000	201	206.23	1.026020
GO:0050789_regulation_of_biological_process	TMPO	2357	16	1.202311	-0.711000	201	206.23	1.026020
GO:0050789_regulation_of_biological_process	H47	2357	16	1.202311	-0.711000	201	206.23	1.026020
GO:0050789_regulation_of_biological_process	SMARCA4	2357	16	1.202311	-0.711000	201	206.23	1.026020
GO:0051172_negative_regulation_of_nitrogen_compound_metabolic_process	MSH2	271	3	1.960687	-0.710888	202	206.49	1.022228
GO:0051172_negative_regulation_of_nitrogen_compound_metabolic_process	DNMT1	271	3	1.960687	-0.710888	202	206.49	1.022228
GO:0051172_negative_regulation_of_nitrogen_compound_metabolic_process	SMARCA4	271	3	1.960687	-0.710888	202	206.49	1.022228
GO:0007242_intracellular_signaling_cascade	SPAG9	411	4	1.723751	-0.704317	203	207.28	1.021084
GO:0007242_intracellular_signaling_cascade	MSH2	411	4	1.723751	-0.704317	203	207.28	1.021084
GO:0007242_intracellular_signaling_cascade	TIPIN	411	4	1.723751	-0.704317	203	207.28	1.021084
GO:0007242_intracellular_signaling_cascade	SDCBP	411	4	1.723751	-0.704317	203	207.28	1.021084
GO:0030900_forebrain_development	CREB1	146	2	2.426238	-0.701824	204	207.71	1.018186
GO:0030900_forebrain_development	SMARCA4	146	2	2.426238	-0.701824	204	207.71	1.018186
GO:0006730_one-carbon_metabolic_process	DNMT1	39	1	4.541420	-0.701420	208	210.25	1.010817
GO:0043524_negative_regulation_of_neuron_apoptosis	MSH2	39	1	4.541420	-0.701420	208	210.25	1.010817
GO:0048663_neuron_fate_commitment	SMAD4	39	1	4.541420	-0.701420	208	210.25	1.010817
GO:0070201_regulation_of_establishment_of_protein_localization	SMAD4	39	1	4.541420	-0.701420	208	210.25	1.010817
GO:0050794_regulation_of_cellular_process	GNAI3	2190	15	1.213119	-0.698544	209	210.57	1.007512
GO:0050794_regulation_of_cellular_process	ACO1	2190	15	1.213119	-0.698544	209	210.57	1.007512
GO:0050794_regulation_of_cellular_process	MSH2	2190	15	1.213119	-0.698544	209	210.57	1.007512
GO:0050794_regulation_of_cellular_process	CREB1	2190	15	1.213119	-0.698544	209	210.57	1.007512
GO:0050794_regulation_of_cellular_process	ATP5B	2190	15	1.213119	-0.698544	209	210.57	1.007512
GO:0050794_regulation_of_cellular_process	TIPIN	2190	15	1.213119	-0.698544	209	210.57	1.007512
GO:0050794_regulation_of_cellular_process	SMAD4	2190	15	1.213119	-0.698544	209	210.57	1.007512
GO:0050794_regulation_of_cellular_process	MYCN	2190	15	1.213119	-0.698544	209	210.57	1.007512
GO:0050794_regulation_of_cellular_process	DSTN	2190	15	1.213119	-0.698544	209	210.57	1.007512
GO:0050794_regulation_of_cellular_process	SPAG9	2190	15	1.213119	-0.698544	209	210.57	1.007512
GO:0050794_regulation_of_cellular_process	EIF4G2	2190	15	1.213119	-0.698544	209	210.57	1.007512
GO:0050794_regulation_of_cellular_process	SDCBP	2190	15	1.213119	-0.698544	209	210.57	1.007512
GO:0050794_regulation_of_cellular_process	DNMT1	2190	15	1.213119	-0.698544	209	210.57	1.007512
GO:0050794_regulation_of_cellular_process	TMPO	2190	15	1.213119	-0.698544	209	210.57	1.007512
GO:0050794_regulation_of_cellular_process	SMARCA4	2190	15	1.213119	-0.698544	209	210.57	1.007512
GO:0044267_cellular_protein_metabolic_process	SPAG9	559	5	1.584216	-0.696972	210	210.89	1.004238
GO:0044267_cellular_protein_metabolic_process	EIF4G2	559	5	1.584216	-0.696972	210	210.89	1.004238
GO:0044267_cellular_protein_metabolic_process	ACO1	559	5	1.584216	-0.696972	210	210.89	1.004238
GO:0044267_cellular_protein_metabolic_process	SMAD4	559	5	1.584216	-0.696972	210	210.89	1.004238
GO:0044267_cellular_protein_metabolic_process	DSTN	559	5	1.584216	-0.696972	210	210.89	1.004238
GO:0001824_blastocyst_development	SMARCA4	40	1	4.427885	-0.691571	214	213.72	0.998692
GO:0014031_mesenchymal_cell_development	SMAD4	40	1	4.427885	-0.691571	214	213.72	0.998692
GO:0016071_mRNA_metabolic_process	PTBP2	40	1	4.427885	-0.691571	214	213.72	0.998692
GO:0017015_regulation_of_transforming_growth_factor_beta_receptor_signaling_pathway	SMAD4	40	1	4.427885	-0.691571	214	213.72	0.998692
GO:0006810_transport	ATP2B1	718	6	1.480073	-0.679456	215	217.95	1.013721
GO:0006810_transport	YWHAG	718	6	1.480073	-0.679456	215	217.95	1.013721
GO:0006810_transport	CREB1	718	6	1.480073	-0.679456	215	217.95	1.013721
GO:0006810_transport	NUP50	718	6	1.480073	-0.679456	215	217.95	1.013721
GO:0006810_transport	SMAD4	718	6	1.480073	-0.679456	215	217.95	1.013721
GO:0006810_transport	RAB5A	718	6	1.480073	-0.679456	215	217.95	1.013721
GO:0008361_regulation_of_cell_size	CREB1	42	1	4.217033	-0.672671	217	222.18	1.023871
GO:0010769_regulation_of_cell_morphogenesis_involved_in_differentiation	SMAD4	42	1	4.217033	-0.672671	217	222.18	1.023871
GO:0001841_neural_tube_formation	NUP50	43	1	4.118962	-0.663595	221	226.23	1.023665
GO:0010001_glial_cell_differentiation	SMARCA4	43	1	4.118962	-0.663595	221	226.23	1.023665
GO:0046879_hormone_secretion	CREB1	43	1	4.118962	-0.663595	221	226.23	1.023665
GO:0048762_mesenchymal_cell_differentiation	SMAD4	43	1	4.118962	-0.663595	221	226.23	1.023665
GO:0051234_establishment_of_localization	ATP2B1	729	6	1.457740	-0.658449	222	226.87	1.021937
GO:0051234_establishment_of_localization	YWHAG	729	6	1.457740	-0.658449	222	226.87	1.021937
GO:0051234_establishment_of_localization	CREB1	729	6	1.457740	-0.658449	222	226.87	1.021937
GO:0051234_establishment_of_localization	NUP50	729	6	1.457740	-0.658449	222	226.87	1.021937
GO:0051234_establishment_of_localization	SMAD4	729	6	1.457740	-0.658449	222	226.87	1.021937
GO:0051234_establishment_of_localization	RAB5A	729	6	1.457740	-0.658449	222	226.87	1.021937
GO:0002377_immunoglobulin_production	MSH2	44	1	4.025350	-0.654753	228	231.05	1.013377
GO:0006606_protein_import_into_nucleus	SMAD4	44	1	4.025350	-0.654753	228	231.05	1.013377
GO:0009914_hormone_transport	CREB1	44	1	4.025350	-0.654753	228	231.05	1.013377
GO:0016064_immunoglobulin_mediated_immune_response	MSH2	44	1	4.025350	-0.654753	228	231.05	1.013377
GO:0051170_nuclear_import	SMAD4	44	1	4.025350	-0.654753	228	231.05	1.013377
GO:0060485_mesenchyme_development	SMAD4	44	1	4.025350	-0.654753	228	231.05	1.013377
GO:0001838_embryonic_epithelial_tube_formation	NUP50	45	1	3.935897	-0.646134	230	232.95	1.012826
GO:0046546_development_of_primary_male_sexual_characteristics	MSH2	45	1	3.935897	-0.646134	230	232.95	1.012826
GO:0051128_regulation_of_cellular_component_organization	SMAD4	160	2	2.213942	-0.642186	231	233.33	1.010087
GO:0051128_regulation_of_cellular_component_organization	DSTN	160	2	2.213942	-0.642186	231	233.33	1.010087
GO:0019724_B_cell_mediated_immunity	MSH2	46	1	3.850334	-0.637729	234	235.65	1.007051
GO:0042063_gliogenesis	SMARCA4	46	1	3.850334	-0.637729	234	235.65	1.007051
GO:0051098_regulation_of_binding	SMAD4	46	1	3.850334	-0.637729	234	235.65	1.007051
GO:0051179_localization	ATP2B1	1058	8	1.339247	-0.635468	235	236.33	1.005660
GO:0051179_localization	YWHAG	1058	8	1.339247	-0.635468	235	236.33	1.005660
GO:0051179_localization	ATP5B	1058	8	1.339247	-0.635468	235	236.33	1.005660
GO:0051179_localization	CREB1	1058	8	1.339247	-0.635468	235	236.33	1.005660
GO:0051179_localization	NUP50	1058	8	1.339247	-0.635468	235	236.33	1.005660
GO:0051179_localization	RAB5A	1058	8	1.339247	-0.635468	235	236.33	1.005660
GO:0051179_localization	SMAD4	1058	8	1.339247	-0.635468	235	236.33	1.005660
GO:0051179_localization	DSTN	1058	8	1.339247	-0.635468	235	236.33	1.005660
GO:0009628_response_to_abiotic_stimulus	MSH2	162	2	2.186610	-0.634233	236	236.66	1.002797
GO:0009628_response_to_abiotic_stimulus	TIPIN	162	2	2.186610	-0.634233	236	236.66	1.002797
GO:0006396_RNA_processing	PTBP2	47	1	3.768412	-0.629529	238	239.7	1.007143
GO:0030183_B_cell_differentiation	MSH2	47	1	3.768412	-0.629529	238	239.7	1.007143
GO:0042325_regulation_of_phosphorylation	SPAG9	164	2	2.159944	-0.626411	239	240.18	1.004937
GO:0042325_regulation_of_phosphorylation	SMAD4	164	2	2.159944	-0.626411	239	240.18	1.004937
GO:0048598_embryonic_morphogenesis	NUP50	299	3	1.777077	-0.626270	240	240.32	1.001333
GO:0048598_embryonic_morphogenesis	SMAD4	299	3	1.777077	-0.626270	240	240.32	1.001333
GO:0048598_embryonic_morphogenesis	SMARCA4	299	3	1.777077	-0.626270	240	240.32	1.001333
GO:0006259_DNA_metabolic_process	MSH2	165	2	2.146853	-0.622548	243	241.27	0.992881
GO:0006259_DNA_metabolic_process	DNMT1	165	2	2.146853	-0.622548	243	241.27	0.992881
GO:0019220_regulation_of_phosphate_metabolic_process	SPAG9	165	2	2.146853	-0.622548	243	241.27	0.992881
GO:0019220_regulation_of_phosphate_metabolic_process	SMAD4	165	2	2.146853	-0.622548	243	241.27	0.992881
GO:0051174_regulation_of_phosphorus_metabolic_process	SPAG9	165	2	2.146853	-0.622548	243	241.27	0.992881
GO:0051174_regulation_of_phosphorus_metabolic_process	SMAD4	165	2	2.146853	-0.622548	243	241.27	0.992881
GO:0034504_protein_localization_in_nucleus	SMAD4	48	1	3.689904	-0.621524	244	242.74	0.994836
GO:0044238_primary_metabolic_process	MSH2	1905	13	1.208661	-0.617019	245	243.24	0.992816
GO:0044238_primary_metabolic_process	ACO1	1905	13	1.208661	-0.617019	245	243.24	0.992816
GO:0044238_primary_metabolic_process	CREB1	1905	13	1.208661	-0.617019	245	243.24	0.992816
GO:0044238_primary_metabolic_process	ATP5B	1905	13	1.208661	-0.617019	245	243.24	0.992816
GO:0044238_primary_metabolic_process	SMAD4	1905	13	1.208661	-0.617019	245	243.24	0.992816
GO:0044238_primary_metabolic_process	DSTN	1905	13	1.208661	-0.617019	245	243.24	0.992816
GO:0044238_primary_metabolic_process	EIF4G2	1905	13	1.208661	-0.617019	245	243.24	0.992816
GO:0044238_primary_metabolic_process	SPAG9	1905	13	1.208661	-0.617019	245	243.24	0.992816
GO:0044238_primary_metabolic_process	DNMT1	1905	13	1.208661	-0.617019	245	243.24	0.992816
GO:0044238_primary_metabolic_process	TMPO	1905	13	1.208661	-0.617019	245	243.24	0.992816
GO:0044238_primary_metabolic_process	RBM39	1905	13	1.208661	-0.617019	245	243.24	0.992816
GO:0044238_primary_metabolic_process	PTBP2	1905	13	1.208661	-0.617019	245	243.24	0.992816
GO:0044238_primary_metabolic_process	SMARCA4	1905	13	1.208661	-0.617019	245	243.24	0.992816
GO:0010926_anatomical_structure_formation	SPAG9	447	4	1.584925	-0.616939	246	243.38	0.989350
GO:0010926_anatomical_structure_formation	NUP50	447	4	1.584925	-0.616939	246	243.38	0.989350
GO:0010926_anatomical_structure_formation	PTBP2	447	4	1.584925	-0.616939	246	243.38	0.989350
GO:0010926_anatomical_structure_formation	SMARCA4	447	4	1.584925	-0.616939	246	243.38	0.989350
GO:0051049_regulation_of_transport	CREB1	167	2	2.121142	-0.614917	247	243.89	0.987409
GO:0051049_regulation_of_transport	SMAD4	167	2	2.121142	-0.614917	247	243.89	0.987409
GO:0002440_production_of_molecular_mediator_of_immune_response	MSH2	49	1	3.614600	-0.613707	251	246.21	0.980916
GO:0003015_heart_process	GNAI3	49	1	3.614600	-0.613707	251	246.21	0.980916
GO:0046661_male_sex_differentiation	MSH2	49	1	3.614600	-0.613707	251	246.21	0.980916
GO:0060047_heart_contraction	GNAI3	49	1	3.614600	-0.613707	251	246.21	0.980916
GO:0019219_regulation_of_nucleobase__nucleoside__nucleotide_and_nucleic_acid_metabolic_process	MSH2	757	6	1.403821	-0.607632	252	246.68	0.978889
GO:0019219_regulation_of_nucleobase__nucleoside__nucleotide_and_nucleic_acid_metabolic_process	CREB1	757	6	1.403821	-0.607632	252	246.68	0.978889
GO:0019219_regulation_of_nucleobase__nucleoside__nucleotide_and_nucleic_acid_metabolic_process	SMAD4	757	6	1.403821	-0.607632	252	246.68	0.978889
GO:0019219_regulation_of_nucleobase__nucleoside__nucleotide_and_nucleic_acid_metabolic_process	DNMT1	757	6	1.403821	-0.607632	252	246.68	0.978889
GO:0019219_regulation_of_nucleobase__nucleoside__nucleotide_and_nucleic_acid_metabolic_process	TMPO	757	6	1.403821	-0.607632	252	246.68	0.978889
GO:0019219_regulation_of_nucleobase__nucleoside__nucleotide_and_nucleic_acid_metabolic_process	SMARCA4	757	6	1.403821	-0.607632	252	246.68	0.978889
GO:0001656_metanephros_development	SMAD4	50	1	3.542308	-0.606070	255	248.61	0.974941
GO:0007015_actin_filament_organization	DSTN	50	1	3.542308	-0.606070	255	248.61	0.974941
GO:0017038_protein_import	SMAD4	50	1	3.542308	-0.606070	255	248.61	0.974941
GO:0016310_phosphorylation	SPAG9	309	3	1.719567	-0.598898	256	249.49	0.974570
GO:0016310_phosphorylation	MSH2	309	3	1.719567	-0.598898	256	249.49	0.974570
GO:0016310_phosphorylation	SMAD4	309	3	1.719567	-0.598898	256	249.49	0.974570
GO:0016569_covalent_chromatin_modification	SMARCA4	51	1	3.472851	-0.598606	258	251.74	0.975736
GO:0032880_regulation_of_protein_localization	SMAD4	51	1	3.472851	-0.598606	258	251.74	0.975736
GO:0015031_protein_transport	YWHAG	175	2	2.024176	-0.585593	259	254.96	0.984402
GO:0015031_protein_transport	SMAD4	175	2	2.024176	-0.585593	259	254.96	0.984402
GO:0051171_regulation_of_nitrogen_compound_metabolic_process	MSH2	771	6	1.378330	-0.583585	260	256.69	0.987269
GO:0051171_regulation_of_nitrogen_compound_metabolic_process	CREB1	771	6	1.378330	-0.583585	260	256.69	0.987269
GO:0051171_regulation_of_nitrogen_compound_metabolic_process	SMAD4	771	6	1.378330	-0.583585	260	256.69	0.987269
GO:0051171_regulation_of_nitrogen_compound_metabolic_process	DNMT1	771	6	1.378330	-0.583585	260	256.69	0.987269
GO:0051171_regulation_of_nitrogen_compound_metabolic_process	TMPO	771	6	1.378330	-0.583585	260	256.69	0.987269
GO:0051171_regulation_of_nitrogen_compound_metabolic_process	SMARCA4	771	6	1.378330	-0.583585	260	256.69	0.987269
GO:0006091_generation_of_precursor_metabolites_and_energy	MSH2	54	1	3.279915	-0.577184	263	259.51	0.986730
GO:0007265_Ras_protein_signal_transduction	SDCBP	54	1	3.279915	-0.577184	263	259.51	0.986730
GO:0043405_regulation_of_MAP_kinase_activity	SPAG9	54	1	3.279915	-0.577184	263	259.51	0.986730
GO:0006310_DNA_recombination	MSH2	55	1	3.220280	-0.570347	264	262.16	0.993030
GO:0045184_establishment_of_protein_localization	YWHAG	180	2	1.967949	-0.568186	265	262.31	0.989849
GO:0045184_establishment_of_protein_localization	SMAD4	180	2	1.967949	-0.568186	265	262.31	0.989849
GO:0033365_protein_localization_in_organelle	SMAD4	57	1	3.107287	-0.557096	267	268.7	1.006367
GO:0043523_regulation_of_neuron_apoptosis	MSH2	57	1	3.107287	-0.557096	267	268.7	1.006367
GO:0030902_hindbrain_development	SMARCA4	58	1	3.053714	-0.550673	269	270.65	1.006134
GO:0033043_regulation_of_organelle_organization	DSTN	58	1	3.053714	-0.550673	269	270.65	1.006134
GO:0008152_metabolic_process	MSH2	2133	14	1.162501	-0.549606	270	270.77	1.002852
GO:0008152_metabolic_process	ACO1	2133	14	1.162501	-0.549606	270	270.77	1.002852
GO:0008152_metabolic_process	ATP5B	2133	14	1.162501	-0.549606	270	270.77	1.002852
GO:0008152_metabolic_process	CREB1	2133	14	1.162501	-0.549606	270	270.77	1.002852
GO:0008152_metabolic_process	SMAD4	2133	14	1.162501	-0.549606	270	270.77	1.002852
GO:0008152_metabolic_process	DSTN	2133	14	1.162501	-0.549606	270	270.77	1.002852
GO:0008152_metabolic_process	EIF4G2	2133	14	1.162501	-0.549606	270	270.77	1.002852
GO:0008152_metabolic_process	SPAG9	2133	14	1.162501	-0.549606	270	270.77	1.002852
GO:0008152_metabolic_process	OXCT1	2133	14	1.162501	-0.549606	270	270.77	1.002852
GO:0008152_metabolic_process	DNMT1	2133	14	1.162501	-0.549606	270	270.77	1.002852
GO:0008152_metabolic_process	TMPO	2133	14	1.162501	-0.549606	270	270.77	1.002852
GO:0008152_metabolic_process	RBM39	2133	14	1.162501	-0.549606	270	270.77	1.002852
GO:0008152_metabolic_process	PTBP2	2133	14	1.162501	-0.549606	270	270.77	1.002852
GO:0008152_metabolic_process	SMARCA4	2133	14	1.162501	-0.549606	270	270.77	1.002852
GO:0035270_endocrine_system_development	CREB1	59	1	3.001956	-0.544377	271	273.37	1.008745
GO:0010605_negative_regulation_of_macromolecule_metabolic_process	MSH2	331	3	1.605275	-0.543276	272	273.66	1.006103
GO:0010605_negative_regulation_of_macromolecule_metabolic_process	DNMT1	331	3	1.605275	-0.543276	272	273.66	1.006103
GO:0010605_negative_regulation_of_macromolecule_metabolic_process	SMARCA4	331	3	1.605275	-0.543276	272	273.66	1.006103
GO:0031324_negative_regulation_of_cellular_metabolic_process	MSH2	332	3	1.600440	-0.540887	273	274.21	1.004432
GO:0031324_negative_regulation_of_cellular_metabolic_process	DNMT1	332	3	1.600440	-0.540887	273	274.21	1.004432
GO:0031324_negative_regulation_of_cellular_metabolic_process	SMARCA4	332	3	1.600440	-0.540887	273	274.21	1.004432
GO:0044237_cellular_metabolic_process	MSH2	1974	13	1.166413	-0.532737	274	275.01	1.003686
GO:0044237_cellular_metabolic_process	ACO1	1974	13	1.166413	-0.532737	274	275.01	1.003686
GO:0044237_cellular_metabolic_process	CREB1	1974	13	1.166413	-0.532737	274	275.01	1.003686
GO:0044237_cellular_metabolic_process	SMAD4	1974	13	1.166413	-0.532737	274	275.01	1.003686
GO:0044237_cellular_metabolic_process	DSTN	1974	13	1.166413	-0.532737	274	275.01	1.003686
GO:0044237_cellular_metabolic_process	SPAG9	1974	13	1.166413	-0.532737	274	275.01	1.003686
GO:0044237_cellular_metabolic_process	EIF4G2	1974	13	1.166413	-0.532737	274	275.01	1.003686
GO:0044237_cellular_metabolic_process	OXCT1	1974	13	1.166413	-0.532737	274	275.01	1.003686
GO:0044237_cellular_metabolic_process	DNMT1	1974	13	1.166413	-0.532737	274	275.01	1.003686
GO:0044237_cellular_metabolic_process	TMPO	1974	13	1.166413	-0.532737	274	275.01	1.003686
GO:0044237_cellular_metabolic_process	RBM39	1974	13	1.166413	-0.532737	274	275.01	1.003686
GO:0044237_cellular_metabolic_process	PTBP2	1974	13	1.166413	-0.532737	274	275.01	1.003686
GO:0044237_cellular_metabolic_process	SMARCA4	1974	13	1.166413	-0.532737	274	275.01	1.003686
GO:0022604_regulation_of_cell_morphogenesis	SMAD4	62	1	2.856700	-0.526217	277	278.68	1.006065
GO:0030155_regulation_of_cell_adhesion	ATP5B	62	1	2.856700	-0.526217	277	278.68	1.006065
GO:0040014_regulation_of_multicellular_organism_growth	CREB1	62	1	2.856700	-0.526217	277	278.68	1.006065
GO:0006793_phosphorus_metabolic_process	SPAG9	340	3	1.562783	-0.522188	279	279.48	1.001720
GO:0006793_phosphorus_metabolic_process	MSH2	340	3	1.562783	-0.522188	279	279.48	1.001720
GO:0006793_phosphorus_metabolic_process	SMAD4	340	3	1.562783	-0.522188	279	279.48	1.001720
GO:0006796_phosphate_metabolic_process	SPAG9	340	3	1.562783	-0.522188	279	279.48	1.001720
GO:0006796_phosphate_metabolic_process	MSH2	340	3	1.562783	-0.522188	279	279.48	1.001720
GO:0006796_phosphate_metabolic_process	SMAD4	340	3	1.562783	-0.522188	279	279.48	1.001720
GO:0007369_gastrulation	SMAD4	63	1	2.811355	-0.520393	280	280.99	1.003536
GO:0007507_heart_development	VCAN	195	2	1.816568	-0.519783	281	281.6	1.002135
GO:0007507_heart_development	SMARCA4	195	2	1.816568	-0.519783	281	281.6	1.002135
GO:0033554_cellular_response_to_stress	MSH2	196	2	1.807300	-0.516744	282	282.06	1.000213
GO:0033554_cellular_response_to_stress	TIPIN	196	2	1.807300	-0.516744	282	282.06	1.000213
GO:0019538_protein_metabolic_process	SPAG9	655	5	1.352026	-0.512712	283	284.13	1.003993
GO:0019538_protein_metabolic_process	EIF4G2	655	5	1.352026	-0.512712	283	284.13	1.003993
GO:0019538_protein_metabolic_process	ACO1	655	5	1.352026	-0.512712	283	284.13	1.003993
GO:0019538_protein_metabolic_process	SMAD4	655	5	1.352026	-0.512712	283	284.13	1.003993
GO:0019538_protein_metabolic_process	DSTN	655	5	1.352026	-0.512712	283	284.13	1.003993
GO:0002009_morphogenesis_of_an_epithelium	NUP50	198	2	1.789044	-0.510733	285	284.57	0.998491
GO:0002009_morphogenesis_of_an_epithelium	SMAD4	198	2	1.789044	-0.510733	285	284.57	0.998491
GO:0060429_epithelium_development	NUP50	198	2	1.789044	-0.510733	285	284.57	0.998491
GO:0060429_epithelium_development	SMAD4	198	2	1.789044	-0.510733	285	284.57	0.998491
GO:0006807_nitrogen_compound_metabolic_process	MSH2	1147	8	1.235330	-0.507906	286	285.66	0.998811
GO:0006807_nitrogen_compound_metabolic_process	CREB1	1147	8	1.235330	-0.507906	286	285.66	0.998811
GO:0006807_nitrogen_compound_metabolic_process	SMAD4	1147	8	1.235330	-0.507906	286	285.66	0.998811
GO:0006807_nitrogen_compound_metabolic_process	DNMT1	1147	8	1.235330	-0.507906	286	285.66	0.998811
GO:0006807_nitrogen_compound_metabolic_process	PTBP2	1147	8	1.235330	-0.507906	286	285.66	0.998811
GO:0006807_nitrogen_compound_metabolic_process	RBM39	1147	8	1.235330	-0.507906	286	285.66	0.998811
GO:0006807_nitrogen_compound_metabolic_process	TMPO	1147	8	1.235330	-0.507906	286	285.66	0.998811
GO:0006807_nitrogen_compound_metabolic_process	SMARCA4	1147	8	1.235330	-0.507906	286	285.66	0.998811
GO:0016070_RNA_metabolic_process	CREB1	658	5	1.345862	-0.507776	287	285.8	0.995819
GO:0016070_RNA_metabolic_process	SMAD4	658	5	1.345862	-0.507776	287	285.8	0.995819
GO:0016070_RNA_metabolic_process	DNMT1	658	5	1.345862	-0.507776	287	285.8	0.995819
GO:0016070_RNA_metabolic_process	PTBP2	658	5	1.345862	-0.507776	287	285.8	0.995819
GO:0016070_RNA_metabolic_process	SMARCA4	658	5	1.345862	-0.507776	287	285.8	0.995819
GO:0000904_cell_morphogenesis_involved_in_differentiation	CREB1	199	2	1.780054	-0.507761	288	286.01	0.993090
GO:0000904_cell_morphogenesis_involved_in_differentiation	SMAD4	199	2	1.780054	-0.507761	288	286.01	0.993090
GO:0009892_negative_regulation_of_metabolic_process	MSH2	348	3	1.526857	-0.504192	289	286.13	0.990069
GO:0009892_negative_regulation_of_metabolic_process	DNMT1	348	3	1.526857	-0.504192	289	286.13	0.990069
GO:0009892_negative_regulation_of_metabolic_process	SMARCA4	348	3	1.526857	-0.504192	289	286.13	0.990069
GO:0044249_cellular_biosynthetic_process	EIF4G2	1150	8	1.232107	-0.504006	290	286.26	0.987103
GO:0044249_cellular_biosynthetic_process	ACO1	1150	8	1.232107	-0.504006	290	286.26	0.987103
GO:0044249_cellular_biosynthetic_process	CREB1	1150	8	1.232107	-0.504006	290	286.26	0.987103
GO:0044249_cellular_biosynthetic_process	SMAD4	1150	8	1.232107	-0.504006	290	286.26	0.987103
GO:0044249_cellular_biosynthetic_process	DNMT1	1150	8	1.232107	-0.504006	290	286.26	0.987103
GO:0044249_cellular_biosynthetic_process	RBM39	1150	8	1.232107	-0.504006	290	286.26	0.987103
GO:0044249_cellular_biosynthetic_process	TMPO	1150	8	1.232107	-0.504006	290	286.26	0.987103
GO:0044249_cellular_biosynthetic_process	SMARCA4	1150	8	1.232107	-0.504006	290	286.26	0.987103
GO:0007179_transforming_growth_factor_beta_receptor_signaling_pathway	SMAD4	66	1	2.683566	-0.503557	293	287.71	0.981945
GO:0045860_positive_regulation_of_protein_kinase_activity	SPAG9	66	1	2.683566	-0.503557	293	287.71	0.981945
GO:0051402_neuron_apoptosis	MSH2	66	1	2.683566	-0.503557	293	287.71	0.981945
GO:0003007_heart_morphogenesis	SMARCA4	67	1	2.643513	-0.498148	295	289.28	0.980610
GO:0009791_post-embryonic_development	ACO1	67	1	2.643513	-0.498148	295	289.28	0.980610
GO:0006955_immune_response	MSH2	205	2	1.727955	-0.490367	296	291.5	0.984797
GO:0006955_immune_response	NFKB2	205	2	1.727955	-0.490367	296	291.5	0.984797
GO:0001932_regulation_of_protein_amino_acid_phosphorylation	SMAD4	69	1	2.566890	-0.487612	298	292.72	0.982282
GO:0006816_calcium_ion_transport	ATP2B1	69	1	2.566890	-0.487612	298	292.72	0.982282
GO:0008406_gonad_development	MSH2	70	1	2.530220	-0.482481	300	294.36	0.981200
GO:0070838_divalent_metal_ion_transport	ATP2B1	70	1	2.530220	-0.482481	300	294.36	0.981200
GO:0045449_regulation_of_transcription	CREB1	676	5	1.310025	-0.479078	301	295.18	0.980664
GO:0045449_regulation_of_transcription	SMAD4	676	5	1.310025	-0.479078	301	295.18	0.980664
GO:0045449_regulation_of_transcription	DNMT1	676	5	1.310025	-0.479078	301	295.18	0.980664
GO:0045449_regulation_of_transcription	TMPO	676	5	1.310025	-0.479078	301	295.18	0.980664
GO:0045449_regulation_of_transcription	SMARCA4	676	5	1.310025	-0.479078	301	295.18	0.980664
GO:0006281_DNA_repair	MSH2	71	1	2.494583	-0.477438	304	296.55	0.975493
GO:0016331_morphogenesis_of_embryonic_epithelium	NUP50	71	1	2.494583	-0.477438	304	296.55	0.975493
GO:0033674_positive_regulation_of_kinase_activity	SPAG9	71	1	2.494583	-0.477438	304	296.55	0.975493
GO:0007264_small_GTPase_mediated_signal_transduction	SDCBP	72	1	2.459936	-0.472480	309	299.72	0.969968
GO:0016568_chromatin_modification	SMARCA4	72	1	2.459936	-0.472480	309	299.72	0.969968
GO:0021915_neural_tube_development	NUP50	72	1	2.459936	-0.472480	309	299.72	0.969968
GO:0030879_mammary_gland_development	CREB1	72	1	2.459936	-0.472480	309	299.72	0.969968
GO:0051347_positive_regulation_of_transferase_activity	SPAG9	72	1	2.459936	-0.472480	309	299.72	0.969968
GO:0009058_biosynthetic_process	EIF4G2	1175	8	1.205892	-0.472441	310	299.84	0.967226
GO:0009058_biosynthetic_process	ACO1	1175	8	1.205892	-0.472441	310	299.84	0.967226
GO:0009058_biosynthetic_process	CREB1	1175	8	1.205892	-0.472441	310	299.84	0.967226
GO:0009058_biosynthetic_process	SMAD4	1175	8	1.205892	-0.472441	310	299.84	0.967226
GO:0009058_biosynthetic_process	DNMT1	1175	8	1.205892	-0.472441	310	299.84	0.967226
GO:0009058_biosynthetic_process	RBM39	1175	8	1.205892	-0.472441	310	299.84	0.967226
GO:0009058_biosynthetic_process	TMPO	1175	8	1.205892	-0.472441	310	299.84	0.967226
GO:0009058_biosynthetic_process	SMARCA4	1175	8	1.205892	-0.472441	310	299.84	0.967226
GO:0043009_chordate_embryonic_development	MSH2	365	3	1.455743	-0.468132	311	300.83	0.967299
GO:0043009_chordate_embryonic_development	NUP50	365	3	1.455743	-0.468132	311	300.83	0.967299
GO:0043009_chordate_embryonic_development	SMARCA4	365	3	1.455743	-0.468132	311	300.83	0.967299
GO:0009792_embryonic_development_ending_in_birth_or_egg_hatching	MSH2	368	3	1.443875	-0.462060	312	303.5	0.972756
GO:0009792_embryonic_development_ending_in_birth_or_egg_hatching	NUP50	368	3	1.443875	-0.462060	312	303.5	0.972756
GO:0009792_embryonic_development_ending_in_birth_or_egg_hatching	SMARCA4	368	3	1.443875	-0.462060	312	303.5	0.972756
GO:0007281_germ_cell_development	MSH2	75	1	2.361538	-0.458095	314	304.85	0.970860
GO:0048589_developmental_growth	SMARCA4	75	1	2.361538	-0.458095	314	304.85	0.970860
GO:0040007_growth	CREB1	217	2	1.632400	-0.457718	315	305.39	0.969492
GO:0040007_growth	SMARCA4	217	2	1.632400	-0.457718	315	305.39	0.969492
GO:0045892_negative_regulation_of_transcription__DNA-dependent	DNMT1	218	2	1.624912	-0.455118	316	305.85	0.967880
GO:0045892_negative_regulation_of_transcription__DNA-dependent	SMARCA4	218	2	1.624912	-0.455118	316	305.85	0.967880
GO:0048519_negative_regulation_of_biological_process	MSH2	859	6	1.237127	-0.450943	317	307.6	0.970347
GO:0048519_negative_regulation_of_biological_process	ATP5B	859	6	1.237127	-0.450943	317	307.6	0.970347
GO:0048519_negative_regulation_of_biological_process	SMAD4	859	6	1.237127	-0.450943	317	307.6	0.970347
GO:0048519_negative_regulation_of_biological_process	DNMT1	859	6	1.237127	-0.450943	317	307.6	0.970347
GO:0048519_negative_regulation_of_biological_process	H47	859	6	1.237127	-0.450943	317	307.6	0.970347
GO:0048519_negative_regulation_of_biological_process	SMARCA4	859	6	1.237127	-0.450943	317	307.6	0.970347
GO:0051253_negative_regulation_of_RNA_metabolic_process	DNMT1	220	2	1.610140	-0.449971	318	307.87	0.968145
GO:0051253_negative_regulation_of_RNA_metabolic_process	SMARCA4	220	2	1.610140	-0.449971	318	307.87	0.968145
GO:0051241_negative_regulation_of_multicellular_organismal_process	H47	77	1	2.300200	-0.448889	319	308.52	0.967147
GO:0001701_in_utero_embryonic_development	MSH2	221	2	1.602854	-0.447424	320	308.69	0.964656
GO:0001701_in_utero_embryonic_development	SMARCA4	221	2	1.602854	-0.447424	320	308.69	0.964656
GO:0048513_organ_development	MSH2	1365	9	1.167794	-0.447316	321	308.81	0.962025
GO:0048513_organ_development	CREB1	1365	9	1.167794	-0.447316	321	308.81	0.962025
GO:0048513_organ_development	UTRN	1365	9	1.167794	-0.447316	321	308.81	0.962025
GO:0048513_organ_development	NUP50	1365	9	1.167794	-0.447316	321	308.81	0.962025
GO:0048513_organ_development	SMAD4	1365	9	1.167794	-0.447316	321	308.81	0.962025
GO:0048513_organ_development	VCAN	1365	9	1.167794	-0.447316	321	308.81	0.962025
GO:0048513_organ_development	NFKB2	1365	9	1.167794	-0.447316	321	308.81	0.962025
GO:0048513_organ_development	MYCN	1365	9	1.167794	-0.447316	321	308.81	0.962025
GO:0048513_organ_development	SMARCA4	1365	9	1.167794	-0.447316	321	308.81	0.962025
GO:0006461_protein_complex_assembly	SPAG9	78	1	2.270710	-0.444396	325	311.12	0.957292
GO:0030326_embryonic_limb_morphogenesis	SMARCA4	78	1	2.270710	-0.444396	325	311.12	0.957292
GO:0035113_embryonic_appendage_morphogenesis	SMARCA4	78	1	2.270710	-0.444396	325	311.12	0.957292
GO:0070271_protein_complex_biogenesis	SPAG9	78	1	2.270710	-0.444396	325	311.12	0.957292
GO:0015674_di-__tri-valent_inorganic_cation_transport	ATP2B1	79	1	2.241967	-0.439973	327	312.06	0.954312
GO:0051046_regulation_of_secretion	CREB1	79	1	2.241967	-0.439973	327	312.06	0.954312
GO:0065007_biological_regulation	GNAI3	2593	16	1.092883	-0.432067	328	313.93	0.957104
GO:0065007_biological_regulation	ACO1	2593	16	1.092883	-0.432067	328	313.93	0.957104
GO:0065007_biological_regulation	MSH2	2593	16	1.092883	-0.432067	328	313.93	0.957104
GO:0065007_biological_regulation	CREB1	2593	16	1.092883	-0.432067	328	313.93	0.957104
GO:0065007_biological_regulation	ATP5B	2593	16	1.092883	-0.432067	328	313.93	0.957104
GO:0065007_biological_regulation	TIPIN	2593	16	1.092883	-0.432067	328	313.93	0.957104
GO:0065007_biological_regulation	SMAD4	2593	16	1.092883	-0.432067	328	313.93	0.957104
GO:0065007_biological_regulation	DSTN	2593	16	1.092883	-0.432067	328	313.93	0.957104
GO:0065007_biological_regulation	MYCN	2593	16	1.092883	-0.432067	328	313.93	0.957104
GO:0065007_biological_regulation	EIF4G2	2593	16	1.092883	-0.432067	328	313.93	0.957104
GO:0065007_biological_regulation	SPAG9	2593	16	1.092883	-0.432067	328	313.93	0.957104
GO:0065007_biological_regulation	SDCBP	2593	16	1.092883	-0.432067	328	313.93	0.957104
GO:0065007_biological_regulation	DNMT1	2593	16	1.092883	-0.432067	328	313.93	0.957104
GO:0065007_biological_regulation	TMPO	2593	16	1.092883	-0.432067	328	313.93	0.957104
GO:0065007_biological_regulation	H47	2593	16	1.092883	-0.432067	328	313.93	0.957104
GO:0065007_biological_regulation	SMARCA4	2593	16	1.092883	-0.432067	328	313.93	0.957104
GO:0006325_chromatin_organization	SMARCA4	83	1	2.133920	-0.422951	329	319.43	0.970912
GO:0007420_brain_development	CREB1	231	2	1.533467	-0.422876	330	319.66	0.968667
GO:0007420_brain_development	SMARCA4	231	2	1.533467	-0.422876	330	319.66	0.968667
GO:0030005_cellular_di-__tri-valent_inorganic_cation_homeostasis	ACO1	84	1	2.108516	-0.418855	332	320.58	0.965602
GO:0045137_development_of_primary_sexual_characteristics	MSH2	84	1	2.108516	-0.418855	332	320.58	0.965602
GO:0002449_lymphocyte_mediated_immunity	MSH2	85	1	2.083710	-0.414819	333	322.55	0.968619
GO:0042127_regulation_of_cell_proliferation	SMAD4	393	3	1.352026	-0.414581	334	322.73	0.966257
GO:0042127_regulation_of_cell_proliferation	DNMT1	393	3	1.352026	-0.414581	334	322.73	0.966257
GO:0042127_regulation_of_cell_proliferation	MYCN	393	3	1.352026	-0.414581	334	322.73	0.966257
GO:0006897_endocytosis	RAB5A	86	1	2.059481	-0.410843	338	325.08	0.961775
GO:0010324_membrane_invagination	RAB5A	86	1	2.059481	-0.410843	338	325.08	0.961775
GO:0032504_multicellular_organism_reproduction	CREB1	86	1	2.059481	-0.410843	338	325.08	0.961775
GO:0048609_reproductive_process_in_a_multicellular_organism	CREB1	86	1	2.059481	-0.410843	338	325.08	0.961775
GO:0006468_protein_amino_acid_phosphorylation	SPAG9	237	2	1.494645	-0.408912	339	326.21	0.962271
GO:0006468_protein_amino_acid_phosphorylation	SMAD4	237	2	1.494645	-0.408912	339	326.21	0.962271
GO:0001822_kidney_development	SMAD4	87	1	2.035809	-0.406924	342	328.39	0.960205
GO:0003001_generation_of_a_signal_involved_in_cell-cell_signaling	CREB1	87	1	2.035809	-0.406924	342	328.39	0.960205
GO:0007178_transmembrane_receptor_protein_serine_threonine_kinase_signaling_pathway	SMAD4	87	1	2.035809	-0.406924	342	328.39	0.960205
GO:0007049_cell_cycle	MSH2	238	2	1.488365	-0.406637	343	328.6	0.958017
GO:0007049_cell_cycle	TIPIN	238	2	1.488365	-0.406637	343	328.6	0.958017
GO:0009790_embryonic_development	MSH2	567	4	1.249491	-0.397329	344	330.26	0.960058
GO:0009790_embryonic_development	NUP50	567	4	1.249491	-0.397329	344	330.26	0.960058
GO:0009790_embryonic_development	SMAD4	567	4	1.249491	-0.397329	344	330.26	0.960058
GO:0009790_embryonic_development	SMARCA4	567	4	1.249491	-0.397329	344	330.26	0.960058
GO:0030003_cellular_cation_homeostasis	ACO1	90	1	1.967949	-0.395501	348	331.41	0.952328
GO:0030324_lung_development	MYCN	90	1	1.967949	-0.395501	348	331.41	0.952328
GO:0035264_multicellular_organism_growth	CREB1	90	1	1.967949	-0.395501	348	331.41	0.952328
GO:0042113_B_cell_activation	MSH2	90	1	1.967949	-0.395501	348	331.41	0.952328
GO:0002443_leukocyte_mediated_immunity	MSH2	91	1	1.946323	-0.391801	351	332.76	0.948034
GO:0008544_epidermis_development	SMARCA4	91	1	1.946323	-0.391801	351	332.76	0.948034
GO:0031399_regulation_of_protein_modification_process	SMAD4	91	1	1.946323	-0.391801	351	332.76	0.948034
GO:0030323_respiratory_tube_development	MYCN	92	1	1.925167	-0.388152	352	333.56	0.947614
GO:0006355_regulation_of_transcription__DNA-dependent	CREB1	575	4	1.232107	-0.385784	353	333.99	0.946147
GO:0006355_regulation_of_transcription__DNA-dependent	SMAD4	575	4	1.232107	-0.385784	353	333.99	0.946147
GO:0006355_regulation_of_transcription__DNA-dependent	DNMT1	575	4	1.232107	-0.385784	353	333.99	0.946147
GO:0006355_regulation_of_transcription__DNA-dependent	SMARCA4	575	4	1.232107	-0.385784	353	333.99	0.946147
GO:0032879_regulation_of_localization	CREB1	248	2	1.428350	-0.384686	354	334.44	0.944746
GO:0032879_regulation_of_localization	SMAD4	248	2	1.428350	-0.384686	354	334.44	0.944746
GO:0035107_appendage_morphogenesis	SMARCA4	93	1	1.904467	-0.384553	357	335.74	0.940448
GO:0035108_limb_morphogenesis	SMARCA4	93	1	1.904467	-0.384553	357	335.74	0.940448
GO:0055066_di-__tri-valent_inorganic_cation_homeostasis	ACO1	93	1	1.904467	-0.384553	357	335.74	0.940448
GO:0007165_signal_transduction	SPAG9	915	6	1.161412	-0.381058	358	336.41	0.939693
GO:0007165_signal_transduction	GNAI3	915	6	1.161412	-0.381058	358	336.41	0.939693
GO:0007165_signal_transduction	MSH2	915	6	1.161412	-0.381058	358	336.41	0.939693
GO:0007165_signal_transduction	TIPIN	915	6	1.161412	-0.381058	358	336.41	0.939693
GO:0007165_signal_transduction	SMAD4	915	6	1.161412	-0.381058	358	336.41	0.939693
GO:0007165_signal_transduction	SDCBP	915	6	1.161412	-0.381058	358	336.41	0.939693
GO:0008104_protein_localization	YWHAG	251	2	1.411278	-0.378370	359	338.68	0.943398
GO:0008104_protein_localization	SMAD4	251	2	1.411278	-0.378370	359	338.68	0.943398
GO:0016481_negative_regulation_of_transcription	DNMT1	253	2	1.400122	-0.374226	360	340.12	0.944778
GO:0016481_negative_regulation_of_transcription	SMARCA4	253	2	1.400122	-0.374226	360	340.12	0.944778
GO:0006954_inflammatory_response	H47	96	1	1.844952	-0.374048	363	341.86	0.941763
GO:0048736_appendage_development	SMARCA4	96	1	1.844952	-0.374048	363	341.86	0.941763
GO:0060173_limb_development	SMARCA4	96	1	1.844952	-0.374048	363	341.86	0.941763
GO:0007154_cell_communication	SPAG9	1096	7	1.131211	-0.369293	364	343.48	0.943626
GO:0007154_cell_communication	GNAI3	1096	7	1.131211	-0.369293	364	343.48	0.943626
GO:0007154_cell_communication	MSH2	1096	7	1.131211	-0.369293	364	343.48	0.943626
GO:0007154_cell_communication	CREB1	1096	7	1.131211	-0.369293	364	343.48	0.943626
GO:0007154_cell_communication	TIPIN	1096	7	1.131211	-0.369293	364	343.48	0.943626
GO:0007154_cell_communication	SMAD4	1096	7	1.131211	-0.369293	364	343.48	0.943626
GO:0007154_cell_communication	SDCBP	1096	7	1.131211	-0.369293	364	343.48	0.943626
GO:0051239_regulation_of_multicellular_organismal_process	GNAI3	587	4	1.206919	-0.369063	365	343.69	0.941616
GO:0051239_regulation_of_multicellular_organismal_process	CREB1	587	4	1.206919	-0.369063	365	343.69	0.941616
GO:0051239_regulation_of_multicellular_organismal_process	SMAD4	587	4	1.206919	-0.369063	365	343.69	0.941616
GO:0051239_regulation_of_multicellular_organismal_process	H47	587	4	1.206919	-0.369063	365	343.69	0.941616
GO:0007548_sex_differentiation	MSH2	98	1	1.807300	-0.367278	367	345.53	0.941499
GO:0060541_respiratory_system_development	MYCN	98	1	1.807300	-0.367278	367	345.53	0.941499
GO:0051252_regulation_of_RNA_metabolic_process	CREB1	590	4	1.200782	-0.364992	368	345.95	0.940082
GO:0051252_regulation_of_RNA_metabolic_process	SMAD4	590	4	1.200782	-0.364992	368	345.95	0.940082
GO:0051252_regulation_of_RNA_metabolic_process	DNMT1	590	4	1.200782	-0.364992	368	345.95	0.940082
GO:0051252_regulation_of_RNA_metabolic_process	SMARCA4	590	4	1.200782	-0.364992	368	345.95	0.940082
GO:0022008_neurogenesis	CREB1	423	3	1.256137	-0.364225	369	346.21	0.938238
GO:0022008_neurogenesis	SMAD4	423	3	1.256137	-0.364225	369	346.21	0.938238
GO:0022008_neurogenesis	SMARCA4	423	3	1.256137	-0.364225	369	346.21	0.938238
GO:0001817_regulation_of_cytokine_production	H47	99	1	1.789044	-0.363960	371	347.37	0.936307
GO:0007398_ectoderm_development	SMARCA4	99	1	1.789044	-0.363960	371	347.37	0.936307
GO:0006351_transcription__DNA-dependent	CREB1	594	4	1.192696	-0.359630	372	347.96	0.935376
GO:0006351_transcription__DNA-dependent	SMAD4	594	4	1.192696	-0.359630	372	347.96	0.935376
GO:0006351_transcription__DNA-dependent	DNMT1	594	4	1.192696	-0.359630	372	347.96	0.935376
GO:0006351_transcription__DNA-dependent	SMARCA4	594	4	1.192696	-0.359630	372	347.96	0.935376
GO:0032774_RNA_biosynthetic_process	CREB1	595	4	1.190692	-0.358301	373	348.14	0.933351
GO:0032774_RNA_biosynthetic_process	SMAD4	595	4	1.190692	-0.358301	373	348.14	0.933351
GO:0032774_RNA_biosynthetic_process	DNMT1	595	4	1.190692	-0.358301	373	348.14	0.933351
GO:0032774_RNA_biosynthetic_process	SMARCA4	595	4	1.190692	-0.358301	373	348.14	0.933351
GO:0001775_cell_activation	MSH2	262	2	1.352026	-0.356208	375	349.82	0.932853
GO:0001775_cell_activation	NFKB2	262	2	1.352026	-0.356208	375	349.82	0.932853
GO:0010629_negative_regulation_of_gene_expression	DNMT1	262	2	1.352026	-0.356208	375	349.82	0.932853
GO:0010629_negative_regulation_of_gene_expression	SMARCA4	262	2	1.352026	-0.356208	375	349.82	0.932853
GO:0030036_actin_cytoskeleton_organization	DSTN	102	1	1.736425	-0.354261	376	350.67	0.932633
GO:0003013_circulatory_system_process	GNAI3	103	1	1.719567	-0.351111	378	352.15	0.931614
GO:0008015_blood_circulation	GNAI3	103	1	1.719567	-0.351111	378	352.15	0.931614
GO:0048523_negative_regulation_of_cellular_process	MSH2	774	5	1.144156	-0.347244	379	353.71	0.933272
GO:0048523_negative_regulation_of_cellular_process	ATP5B	774	5	1.144156	-0.347244	379	353.71	0.933272
GO:0048523_negative_regulation_of_cellular_process	SMAD4	774	5	1.144156	-0.347244	379	353.71	0.933272
GO:0048523_negative_regulation_of_cellular_process	DNMT1	774	5	1.144156	-0.347244	379	353.71	0.933272
GO:0048523_negative_regulation_of_cellular_process	SMARCA4	774	5	1.144156	-0.347244	379	353.71	0.933272
GO:0010817_regulation_of_hormone_levels	CREB1	106	1	1.670900	-0.341898	380	355.06	0.934368
GO:0045859_regulation_of_protein_kinase_activity	SPAG9	107	1	1.655284	-0.338903	381	356.14	0.934751
GO:0051240_positive_regulation_of_multicellular_organismal_process	CREB1	108	1	1.639957	-0.335945	382	356.73	0.933848
GO:0051716_cellular_response_to_stimulus	MSH2	273	2	1.297549	-0.335508	383	357.28	0.932846
GO:0051716_cellular_response_to_stimulus	TIPIN	273	2	1.297549	-0.335508	383	357.28	0.932846
GO:0010558_negative_regulation_of_macromolecule_biosynthetic_process	DNMT1	274	2	1.292813	-0.333694	385	358.03	0.929948
GO:0010558_negative_regulation_of_macromolecule_biosynthetic_process	SMARCA4	274	2	1.292813	-0.333694	385	358.03	0.929948
GO:0033036_macromolecule_localization	YWHAG	274	2	1.292813	-0.333694	385	358.03	0.929948
GO:0033036_macromolecule_localization	SMAD4	274	2	1.292813	-0.333694	385	358.03	0.929948
GO:0030029_actin_filament-based_process	DSTN	109	1	1.624912	-0.333024	386	358.32	0.928290
GO:0055080_cation_homeostasis	ACO1	110	1	1.610140	-0.330138	387	360.23	0.930827
GO:0048534_hemopoietic_or_lymphoid_organ_development	MSH2	277	2	1.278811	-0.328318	389	360.89	0.927738
GO:0048534_hemopoietic_or_lymphoid_organ_development	NFKB2	277	2	1.278811	-0.328318	389	360.89	0.927738
GO:0048646_anatomical_structure_formation_involved_in_morphogenesis	NUP50	277	2	1.278811	-0.328318	389	360.89	0.927738
GO:0048646_anatomical_structure_formation_involved_in_morphogenesis	SMARCA4	277	2	1.278811	-0.328318	389	360.89	0.927738
GO:0007399_nervous_system_development	CREB1	621	4	1.140840	-0.325333	390	362.01	0.928231
GO:0007399_nervous_system_development	NUP50	621	4	1.140840	-0.325333	390	362.01	0.928231
GO:0007399_nervous_system_development	SMAD4	621	4	1.140840	-0.325333	390	362.01	0.928231
GO:0007399_nervous_system_development	SMARCA4	621	4	1.140840	-0.325333	390	362.01	0.928231
GO:0065009_regulation_of_molecular_function	SPAG9	279	2	1.269644	-0.324788	391	362.48	0.927059
GO:0065009_regulation_of_molecular_function	SMAD4	279	2	1.269644	-0.324788	391	362.48	0.927059
GO:0043549_regulation_of_kinase_activity	SPAG9	112	1	1.581387	-0.324470	392	363.04	0.926122
GO:0040008_regulation_of_growth	CREB1	113	1	1.567393	-0.321687	393	364.1	0.926463
GO:0031327_negative_regulation_of_cellular_biosynthetic_process	DNMT1	282	2	1.256137	-0.319571	394	364.52	0.925178
GO:0031327_negative_regulation_of_cellular_biosynthetic_process	SMARCA4	282	2	1.256137	-0.319571	394	364.52	0.925178
GO:0000165_MAPKKK_cascade	SPAG9	114	1	1.553644	-0.318937	395	365.28	0.924759
GO:0000902_cell_morphogenesis	CREB1	283	2	1.251699	-0.317853	396	365.66	0.923384
GO:0000902_cell_morphogenesis	SMAD4	283	2	1.251699	-0.317853	396	365.66	0.923384
GO:0051338_regulation_of_transferase_activity	SPAG9	115	1	1.540134	-0.316220	397	366.28	0.922620
GO:0009890_negative_regulation_of_biosynthetic_process	DNMT1	284	2	1.247291	-0.316145	398	366.57	0.921030
GO:0009890_negative_regulation_of_biosynthetic_process	SMARCA4	284	2	1.247291	-0.316145	398	366.57	0.921030
GO:0048608_reproductive_structure_development	MSH2	116	1	1.526857	-0.313534	399	368.12	0.922607
GO:0043412_biopolymer_modification	SPAG9	458	3	1.160144	-0.313271	400	368.6	0.921500
GO:0043412_biopolymer_modification	SMAD4	458	3	1.160144	-0.313271	400	368.6	0.921500
GO:0043412_biopolymer_modification	DNMT1	458	3	1.160144	-0.313271	400	368.6	0.921500
GO:0007417_central_nervous_system_development	CREB1	287	2	1.234254	-0.311082	401	368.88	0.919900
GO:0007417_central_nervous_system_development	SMARCA4	287	2	1.234254	-0.311082	401	368.88	0.919900
GO:0001816_cytokine_production	H47	122	1	1.451765	-0.298060	405	375.15	0.926296
GO:0002252_immune_effector_process	MSH2	122	1	1.451765	-0.298060	405	375.15	0.926296
GO:0030001_metal_ion_transport	ATP2B1	122	1	1.451765	-0.298060	405	375.15	0.926296
GO:0060284_regulation_of_cell_development	SMAD4	122	1	1.451765	-0.298060	405	375.15	0.926296
GO:0002520_immune_system_development	MSH2	295	2	1.200782	-0.298012	406	375.91	0.925887
GO:0002520_immune_system_development	NFKB2	295	2	1.200782	-0.298012	406	375.91	0.925887
GO:0030098_lymphocyte_differentiation	MSH2	124	1	1.428350	-0.293133	407	376.67	0.925479
GO:0048468_cell_development	MSH2	654	4	1.083275	-0.287568	408	378.12	0.926765
GO:0048468_cell_development	CREB1	654	4	1.083275	-0.287568	408	378.12	0.926765
GO:0048468_cell_development	SMAD4	654	4	1.083275	-0.287568	408	378.12	0.926765
GO:0048468_cell_development	SMARCA4	654	4	1.083275	-0.287568	408	378.12	0.926765
GO:0001655_urogenital_system_development	SMAD4	128	1	1.383714	-0.283603	410	379.58	0.925805
GO:0045597_positive_regulation_of_cell_differentiation	SMAD4	128	1	1.383714	-0.283603	410	379.58	0.925805
GO:0051276_chromosome_organization	SMARCA4	129	1	1.372987	-0.281285	411	380.53	0.925864
GO:0032989_cellular_component_morphogenesis	CREB1	307	2	1.153846	-0.279520	412	381.38	0.925680
GO:0032989_cellular_component_morphogenesis	SMAD4	307	2	1.153846	-0.279520	412	381.38	0.925680
GO:0009952_anterior_posterior_pattern_formation	SMAD4	133	1	1.331695	-0.272263	414	384.02	0.927585
GO:0044057_regulation_of_system_process	GNAI3	133	1	1.331695	-0.272263	414	384.02	0.927585
GO:0016044_membrane_organization	RAB5A	140	1	1.265110	-0.257368	415	387.19	0.932988
GO:0003006_reproductive_developmental_process	MSH2	141	1	1.256137	-0.255328	416	388.2	0.933173
GO:0007186_G-protein_coupled_receptor_protein_signaling_pathway	GNAI3	144	1	1.229968	-0.249331	417	389.46	0.933957
GO:0007275_multicellular_organismal_development	ACO1	1760	10	1.006337	-0.248833	418	389.58	0.932010
GO:0007275_multicellular_organismal_development	MSH2	1760	10	1.006337	-0.248833	418	389.58	0.932010
GO:0007275_multicellular_organismal_development	CREB1	1760	10	1.006337	-0.248833	418	389.58	0.932010
GO:0007275_multicellular_organismal_development	UTRN	1760	10	1.006337	-0.248833	418	389.58	0.932010
GO:0007275_multicellular_organismal_development	NUP50	1760	10	1.006337	-0.248833	418	389.58	0.932010
GO:0007275_multicellular_organismal_development	SMAD4	1760	10	1.006337	-0.248833	418	389.58	0.932010
GO:0007275_multicellular_organismal_development	VCAN	1760	10	1.006337	-0.248833	418	389.58	0.932010
GO:0007275_multicellular_organismal_development	NFKB2	1760	10	1.006337	-0.248833	418	389.58	0.932010
GO:0007275_multicellular_organismal_development	MYCN	1760	10	1.006337	-0.248833	418	389.58	0.932010
GO:0007275_multicellular_organismal_development	SMARCA4	1760	10	1.006337	-0.248833	418	389.58	0.932010
GO:0006928_cell_motion	ATP5B	330	2	1.073427	-0.247446	421	390.75	0.928147
GO:0006928_cell_motion	DSTN	330	2	1.073427	-0.247446	421	390.75	0.928147
GO:0010646_regulation_of_cell_communication	CREB1	330	2	1.073427	-0.247446	421	390.75	0.928147
GO:0010646_regulation_of_cell_communication	SMAD4	330	2	1.073427	-0.247446	421	390.75	0.928147
GO:0051674_localization_of_cell	ATP5B	330	2	1.073427	-0.247446	421	390.75	0.928147
GO:0051674_localization_of_cell	DSTN	330	2	1.073427	-0.247446	421	390.75	0.928147
GO:0006812_cation_transport	ATP2B1	146	1	1.213119	-0.245433	422	392.51	0.930118
GO:0022603_regulation_of_anatomical_structure_morphogenesis	SMAD4	147	1	1.204867	-0.243514	423	393.46	0.930165
GO:0043085_positive_regulation_of_catalytic_activity	SPAG9	148	1	1.196726	-0.241613	424	394.35	0.930071
GO:0032940_secretion_by_cell	CREB1	149	1	1.188694	-0.239732	425	395.02	0.929459
GO:0009888_tissue_development	NUP50	525	3	1.012088	-0.234636	426	396.57	0.930915
GO:0009888_tissue_development	SMAD4	525	3	1.012088	-0.234636	426	396.57	0.930915
GO:0009888_tissue_development	SMARCA4	525	3	1.012088	-0.234636	426	396.57	0.930915
GO:0007517_muscle_organ_development	UTRN	153	1	1.157617	-0.232389	427	397.41	0.930703
GO:0048731_system_development	MSH2	1609	9	0.990701	-0.231157	428	397.89	0.929650
GO:0048731_system_development	CREB1	1609	9	0.990701	-0.231157	428	397.89	0.929650
GO:0048731_system_development	UTRN	1609	9	0.990701	-0.231157	428	397.89	0.929650
GO:0048731_system_development	NUP50	1609	9	0.990701	-0.231157	428	397.89	0.929650
GO:0048731_system_development	SMAD4	1609	9	0.990701	-0.231157	428	397.89	0.929650
GO:0048731_system_development	VCAN	1609	9	0.990701	-0.231157	428	397.89	0.929650
GO:0048731_system_development	NFKB2	1609	9	0.990701	-0.231157	428	397.89	0.929650
GO:0048731_system_development	MYCN	1609	9	0.990701	-0.231157	428	397.89	0.929650
GO:0048731_system_development	SMARCA4	1609	9	0.990701	-0.231157	428	397.89	0.929650
GO:0008285_negative_regulation_of_cell_proliferation	SMAD4	155	1	1.142680	-0.228825	430	399.2	0.928372
GO:0022402_cell_cycle_process	MSH2	155	1	1.142680	-0.228825	430	399.2	0.928372
GO:0009987_cellular_process	GNAI3	3868	22	1.007378	-0.225478	431	399.79	0.927587
GO:0009987_cellular_process	ACO1	3868	22	1.007378	-0.225478	431	399.79	0.927587
GO:0009987_cellular_process	MSH2	3868	22	1.007378	-0.225478	431	399.79	0.927587
GO:0009987_cellular_process	CREB1	3868	22	1.007378	-0.225478	431	399.79	0.927587
GO:0009987_cellular_process	ATP5B	3868	22	1.007378	-0.225478	431	399.79	0.927587
GO:0009987_cellular_process	TIPIN	3868	22	1.007378	-0.225478	431	399.79	0.927587
GO:0009987_cellular_process	SMAD4	3868	22	1.007378	-0.225478	431	399.79	0.927587
GO:0009987_cellular_process	NFKB2	3868	22	1.007378	-0.225478	431	399.79	0.927587
GO:0009987_cellular_process	MYCN	3868	22	1.007378	-0.225478	431	399.79	0.927587
GO:0009987_cellular_process	DSTN	3868	22	1.007378	-0.225478	431	399.79	0.927587
GO:0009987_cellular_process	EIF4G2	3868	22	1.007378	-0.225478	431	399.79	0.927587
GO:0009987_cellular_process	SPAG9	3868	22	1.007378	-0.225478	431	399.79	0.927587
GO:0009987_cellular_process	YWHAG	3868	22	1.007378	-0.225478	431	399.79	0.927587
GO:0009987_cellular_process	OXCT1	3868	22	1.007378	-0.225478	431	399.79	0.927587
GO:0009987_cellular_process	NUP50	3868	22	1.007378	-0.225478	431	399.79	0.927587
GO:0009987_cellular_process	RAB5A	3868	22	1.007378	-0.225478	431	399.79	0.927587
GO:0009987_cellular_process	DNMT1	3868	22	1.007378	-0.225478	431	399.79	0.927587
GO:0009987_cellular_process	SDCBP	3868	22	1.007378	-0.225478	431	399.79	0.927587
GO:0009987_cellular_process	RBM39	3868	22	1.007378	-0.225478	431	399.79	0.927587
GO:0009987_cellular_process	TMPO	3868	22	1.007378	-0.225478	431	399.79	0.927587
GO:0009987_cellular_process	PTBP2	3868	22	1.007378	-0.225478	431	399.79	0.927587
GO:0009987_cellular_process	SMARCA4	3868	22	1.007378	-0.225478	431	399.79	0.927587
GO:0007409_axonogenesis	CREB1	158	1	1.120983	-0.223605	433	402.01	0.928430
GO:0048514_blood_vessel_morphogenesis	SMARCA4	158	1	1.120983	-0.223605	433	402.01	0.928430
GO:0002521_leukocyte_differentiation	MSH2	161	1	1.100096	-0.218534	434	403.44	0.929585
GO:0008283_cell_proliferation	SMAD4	544	3	0.976739	-0.216077	435	404.36	0.929563
GO:0008283_cell_proliferation	DNMT1	544	3	0.976739	-0.216077	435	404.36	0.929563
GO:0008283_cell_proliferation	MYCN	544	3	0.976739	-0.216077	435	404.36	0.929563
GO:0030182_neuron_differentiation	CREB1	356	2	0.995030	-0.215830	436	404.58	0.927936
GO:0030182_neuron_differentiation	SMAD4	356	2	0.995030	-0.215830	436	404.58	0.927936
GO:0006950_response_to_stress	MSH2	549	3	0.967844	-0.211432	437	407.33	0.932105
GO:0006950_response_to_stress	TIPIN	549	3	0.967844	-0.211432	437	407.33	0.932105
GO:0006950_response_to_stress	H47	549	3	0.967844	-0.211432	437	407.33	0.932105
GO:0048812_neuron_projection_morphogenesis	CREB1	170	1	1.041855	-0.204152	438	411.67	0.939886
GO:0032501_multicellular_organismal_process	GNAI3	2183	12	0.973607	-0.203496	439	411.79	0.938018
GO:0032501_multicellular_organismal_process	MSH2	2183	12	0.973607	-0.203496	439	411.79	0.938018
GO:0032501_multicellular_organismal_process	ACO1	2183	12	0.973607	-0.203496	439	411.79	0.938018
GO:0032501_multicellular_organismal_process	CREB1	2183	12	0.973607	-0.203496	439	411.79	0.938018
GO:0032501_multicellular_organismal_process	UTRN	2183	12	0.973607	-0.203496	439	411.79	0.938018
GO:0032501_multicellular_organismal_process	NUP50	2183	12	0.973607	-0.203496	439	411.79	0.938018
GO:0032501_multicellular_organismal_process	SMAD4	2183	12	0.973607	-0.203496	439	411.79	0.938018
GO:0032501_multicellular_organismal_process	VCAN	2183	12	0.973607	-0.203496	439	411.79	0.938018
GO:0032501_multicellular_organismal_process	NFKB2	2183	12	0.973607	-0.203496	439	411.79	0.938018
GO:0032501_multicellular_organismal_process	H47	2183	12	0.973607	-0.203496	439	411.79	0.938018
GO:0032501_multicellular_organismal_process	MYCN	2183	12	0.973607	-0.203496	439	411.79	0.938018
GO:0032501_multicellular_organismal_process	SMARCA4	2183	12	0.973607	-0.203496	439	411.79	0.938018
GO:0009611_response_to_wounding	H47	172	1	1.029741	-0.201115	440	413.44	0.939636
GO:0044093_positive_regulation_of_molecular_function	SPAG9	173	1	1.023788	-0.199618	442	414.73	0.938303
GO:0048667_cell_morphogenesis_involved_in_neuron_differentiation	CREB1	173	1	1.023788	-0.199618	442	414.73	0.938303
GO:0000122_negative_regulation_of_transcription_from_RNA_polymerase_II_promoter	SMARCA4	175	1	1.012088	-0.196663	444	416.41	0.937860
GO:0046903_secretion	CREB1	175	1	1.012088	-0.196663	444	416.41	0.937860
GO:0006873_cellular_ion_homeostasis	ACO1	176	1	1.006337	-0.195205	447	417.72	0.934497
GO:0043066_negative_regulation_of_apoptosis	MSH2	176	1	1.006337	-0.195205	447	417.72	0.934497
GO:0048858_cell_projection_morphogenesis	CREB1	176	1	1.006337	-0.195205	447	417.72	0.934497
GO:0022414_reproductive_process	MSH2	376	2	0.942103	-0.194392	448	417.99	0.933013
GO:0022414_reproductive_process	CREB1	376	2	0.942103	-0.194392	448	417.99	0.933013
GO:0000003_reproduction	MSH2	379	2	0.934646	-0.191371	449	418.69	0.932494
GO:0000003_reproduction	CREB1	379	2	0.934646	-0.191371	449	418.69	0.932494
GO:0043069_negative_regulation_of_programmed_cell_death	MSH2	179	1	0.989471	-0.190911	452	419.98	0.929159
GO:0048732_gland_development	CREB1	179	1	0.989471	-0.190911	452	419.98	0.929159
GO:0060548_negative_regulation_of_cell_death	MSH2	179	1	0.989471	-0.190911	452	419.98	0.929159
GO:0055082_cellular_chemical_homeostasis	ACO1	181	1	0.978538	-0.188111	453	421.89	0.931325
GO:0043687_post-translational_protein_modification	SPAG9	384	2	0.922476	-0.186443	454	422.64	0.930925
GO:0043687_post-translational_protein_modification	SMAD4	384	2	0.922476	-0.186443	454	422.64	0.930925
GO:0016192_vesicle-mediated_transport	RAB5A	184	1	0.962584	-0.184003	456	423.8	0.929386
GO:0032990_cell_part_morphogenesis	CREB1	184	1	0.962584	-0.184003	456	423.8	0.929386
GO:0009653_anatomical_structure_morphogenesis	CREB1	958	5	0.924402	-0.183596	457	424.18	0.928184
GO:0009653_anatomical_structure_morphogenesis	NUP50	958	5	0.924402	-0.183596	457	424.18	0.928184
GO:0009653_anatomical_structure_morphogenesis	SMAD4	958	5	0.924402	-0.183596	457	424.18	0.928184
GO:0009653_anatomical_structure_morphogenesis	SMARCA4	958	5	0.924402	-0.183596	457	424.18	0.928184
GO:0009653_anatomical_structure_morphogenesis	MYCN	958	5	0.924402	-0.183596	457	424.18	0.928184
GO:0007010_cytoskeleton_organization	DSTN	185	1	0.957380	-0.182658	458	424.7	0.927293
GO:0048856_anatomical_structure_development	MSH2	1688	9	0.944336	-0.182458	459	425.13	0.926209
GO:0048856_anatomical_structure_development	CREB1	1688	9	0.944336	-0.182458	459	425.13	0.926209
GO:0048856_anatomical_structure_development	UTRN	1688	9	0.944336	-0.182458	459	425.13	0.926209
GO:0048856_anatomical_structure_development	NUP50	1688	9	0.944336	-0.182458	459	425.13	0.926209
GO:0048856_anatomical_structure_development	SMAD4	1688	9	0.944336	-0.182458	459	425.13	0.926209
GO:0048856_anatomical_structure_development	VCAN	1688	9	0.944336	-0.182458	459	425.13	0.926209
GO:0048856_anatomical_structure_development	NFKB2	1688	9	0.944336	-0.182458	459	425.13	0.926209
GO:0048856_anatomical_structure_development	MYCN	1688	9	0.944336	-0.182458	459	425.13	0.926209
GO:0048856_anatomical_structure_development	SMARCA4	1688	9	0.944336	-0.182458	459	425.13	0.926209
GO:0006811_ion_transport	ATP2B1	186	1	0.952233	-0.181324	462	426.31	0.922749
GO:0007155_cell_adhesion	ATP5B	186	1	0.952233	-0.181324	462	426.31	0.922749
GO:0022610_biological_adhesion	ATP5B	186	1	0.952233	-0.181324	462	426.31	0.922749
GO:0006952_defense_response	H47	187	1	0.947141	-0.180002	463	427.0	0.922246
GO:0007276_gamete_generation	MSH2	188	1	0.942103	-0.178691	464	428.13	0.922694
GO:0048699_generation_of_neurons	CREB1	396	2	0.894522	-0.175137	465	429.12	0.922839
GO:0048699_generation_of_neurons	SMAD4	396	2	0.894522	-0.175137	465	429.12	0.922839
GO:0003002_regionalization	SMAD4	195	1	0.908284	-0.169827	467	431.61	0.924218
GO:0019725_cellular_homeostasis	ACO1	195	1	0.908284	-0.169827	467	431.61	0.924218
GO:0031175_neuron_projection_development	CREB1	197	1	0.899063	-0.167390	469	432.95	0.923134
GO:0050801_ion_homeostasis	ACO1	197	1	0.899063	-0.167390	469	432.95	0.923134
GO:0001568_blood_vessel_development	SMARCA4	203	1	0.872490	-0.160322	470	435.81	0.927255
GO:0007243_protein_kinase_cascade	SPAG9	205	1	0.863977	-0.158044	471	437.18	0.928195
GO:0001944_vasculature_development	SMARCA4	208	1	0.851516	-0.154697	473	438.73	0.927548
GO:0008284_positive_regulation_of_cell_proliferation	MYCN	208	1	0.851516	-0.154697	473	438.73	0.927548
GO:0010604_positive_regulation_of_macromolecule_metabolic_process	SMAD4	433	2	0.818085	-0.144453	474	442.27	0.933059
GO:0010604_positive_regulation_of_macromolecule_metabolic_process	DSTN	433	2	0.818085	-0.144453	474	442.27	0.933059
GO:0006357_regulation_of_transcription_from_RNA_polymerase_II_promoter	SMAD4	435	2	0.814324	-0.142957	475	443.29	0.933242
GO:0006357_regulation_of_transcription_from_RNA_polymerase_II_promoter	SMARCA4	435	2	0.814324	-0.142957	475	443.29	0.933242
GO:0009887_organ_morphogenesis	NUP50	642	3	0.827642	-0.140471	476	444.17	0.933130
GO:0009887_organ_morphogenesis	SMAD4	642	3	0.827642	-0.140471	476	444.17	0.933130
GO:0009887_organ_morphogenesis	SMARCA4	642	3	0.827642	-0.140471	476	444.17	0.933130
GO:0006464_protein_modification_process	SPAG9	439	2	0.806904	-0.140011	477	444.44	0.931740
GO:0006464_protein_modification_process	SMAD4	439	2	0.806904	-0.140011	477	444.44	0.931740
GO:0031325_positive_regulation_of_cellular_metabolic_process	SMAD4	442	2	0.801427	-0.137842	478	444.77	0.930481
GO:0031325_positive_regulation_of_cellular_metabolic_process	DSTN	442	2	0.801427	-0.137842	478	444.77	0.930481
GO:0006366_transcription_from_RNA_polymerase_II_promoter	SMAD4	444	2	0.797817	-0.136414	479	445.35	0.929749
GO:0006366_transcription_from_RNA_polymerase_II_promoter	SMARCA4	444	2	0.797817	-0.136414	479	445.35	0.929749
GO:0019953_sexual_reproduction	MSH2	228	1	0.776822	-0.134353	481	446.33	0.927921
GO:0046649_lymphocyte_activation	MSH2	228	1	0.776822	-0.134353	481	446.33	0.927921
GO:0007167_enzyme_linked_receptor_protein_signaling_pathway	SMAD4	229	1	0.773430	-0.133419	482	447.01	0.927407
GO:0006996_organelle_organization	DSTN	449	2	0.788933	-0.132909	483	447.61	0.926729
GO:0006996_organelle_organization	SMARCA4	449	2	0.788933	-0.132909	483	447.61	0.926729
GO:0050790_regulation_of_catalytic_activity	SPAG9	233	1	0.760152	-0.129754	484	449.78	0.929298
GO:0016477_cell_migration	ATP5B	234	1	0.756903	-0.128856	485	450.32	0.928495
GO:0009893_positive_regulation_of_metabolic_process	SMAD4	458	2	0.773430	-0.126822	486	451.19	0.928374
GO:0009893_positive_regulation_of_metabolic_process	DSTN	458	2	0.773430	-0.126822	486	451.19	0.928374
GO:0030154_cell_differentiation	MSH2	1060	5	0.835450	-0.125809	487	452.2	0.928542
GO:0030154_cell_differentiation	CREB1	1060	5	0.835450	-0.125809	487	452.2	0.928542
GO:0030154_cell_differentiation	SMAD4	1060	5	0.835450	-0.125809	487	452.2	0.928542
GO:0030154_cell_differentiation	NFKB2	1060	5	0.835450	-0.125809	487	452.2	0.928542
GO:0030154_cell_differentiation	SMARCA4	1060	5	0.835450	-0.125809	487	452.2	0.928542
GO:0045321_leukocyte_activation	MSH2	248	1	0.714175	-0.116982	488	454.38	0.931107
GO:0007389_pattern_specification_process	SMAD4	250	1	0.708462	-0.115387	489	454.65	0.929755
GO:0007267_cell-cell_signaling	CREB1	252	1	0.702839	-0.113816	490	455.52	0.929633
GO:0030097_hemopoiesis	MSH2	253	1	0.700061	-0.113040	491	456.17	0.929063
GO:0048878_chemical_homeostasis	ACO1	254	1	0.697305	-0.112269	492	456.6	0.928049
GO:0065008_regulation_of_biological_quality	ACO1	693	3	0.766733	-0.111714	493	456.95	0.926876
GO:0065008_regulation_of_biological_quality	CREB1	693	3	0.766733	-0.111714	493	456.95	0.926876
GO:0065008_regulation_of_biological_quality	DSTN	693	3	0.766733	-0.111714	493	456.95	0.926876
GO:0048522_positive_regulation_of_cellular_process	CREB1	895	4	0.791577	-0.111659	494	457.1	0.925304
GO:0048522_positive_regulation_of_cellular_process	SMAD4	895	4	0.791577	-0.111659	494	457.1	0.925304
GO:0048522_positive_regulation_of_cellular_process	DSTN	895	4	0.791577	-0.111659	494	457.1	0.925304
GO:0048522_positive_regulation_of_cellular_process	MYCN	895	4	0.791577	-0.111659	494	457.1	0.925304
GO:0009966_regulation_of_signal_transduction	SMAD4	256	1	0.691857	-0.110745	495	457.96	0.925172
GO:0048870_cell_motility	ATP5B	257	1	0.689165	-0.109991	496	458.31	0.924012
GO:0048666_neuron_development	CREB1	262	1	0.676013	-0.106307	497	460.2	0.925956
GO:0030030_cell_projection_organization	CREB1	263	1	0.673443	-0.105587	498	460.54	0.924779
GO:0050896_response_to_stimulus	MSH2	1107	5	0.799979	-0.104956	499	460.73	0.923307
GO:0050896_response_to_stimulus	CREB1	1107	5	0.799979	-0.104956	499	460.73	0.923307
GO:0050896_response_to_stimulus	TIPIN	1107	5	0.799979	-0.104956	499	460.73	0.923307
GO:0050896_response_to_stimulus	NFKB2	1107	5	0.799979	-0.104956	499	460.73	0.923307
GO:0050896_response_to_stimulus	H47	1107	5	0.799979	-0.104956	499	460.73	0.923307
GO:0048869_cellular_developmental_process	MSH2	1113	5	0.795667	-0.102520	500	461.79	0.923580
GO:0048869_cellular_developmental_process	CREB1	1113	5	0.795667	-0.102520	500	461.79	0.923580
GO:0048869_cellular_developmental_process	SMAD4	1113	5	0.795667	-0.102520	500	461.79	0.923580
GO:0048869_cellular_developmental_process	NFKB2	1113	5	0.795667	-0.102520	500	461.79	0.923580
GO:0048869_cellular_developmental_process	SMARCA4	1113	5	0.795667	-0.102520	500	461.79	0.923580
GO:0045944_positive_regulation_of_transcription_from_RNA_polymerase_II_promoter	SMAD4	269	1	0.658422	-0.101374	501	462.08	0.922315
GO:0002376_immune_system_process	MSH2	505	2	0.701447	-0.099219	502	463.18	0.922669
GO:0002376_immune_system_process	NFKB2	505	2	0.701447	-0.099219	502	463.18	0.922669
GO:0032502_developmental_process	ACO1	2060	10	0.859783	-0.097180	503	464.42	0.923300
GO:0032502_developmental_process	MSH2	2060	10	0.859783	-0.097180	503	464.42	0.923300
GO:0032502_developmental_process	CREB1	2060	10	0.859783	-0.097180	503	464.42	0.923300
GO:0032502_developmental_process	UTRN	2060	10	0.859783	-0.097180	503	464.42	0.923300
GO:0032502_developmental_process	NUP50	2060	10	0.859783	-0.097180	503	464.42	0.923300
GO:0032502_developmental_process	SMAD4	2060	10	0.859783	-0.097180	503	464.42	0.923300
GO:0032502_developmental_process	VCAN	2060	10	0.859783	-0.097180	503	464.42	0.923300
GO:0032502_developmental_process	NFKB2	2060	10	0.859783	-0.097180	503	464.42	0.923300
GO:0032502_developmental_process	MYCN	2060	10	0.859783	-0.097180	503	464.42	0.923300
GO:0032502_developmental_process	SMARCA4	2060	10	0.859783	-0.097180	503	464.42	0.923300
GO:0003008_system_process	GNAI3	516	2	0.686494	-0.093659	504	466.43	0.925456
GO:0003008_system_process	ACO1	516	2	0.686494	-0.093659	504	466.43	0.925456
GO:0006629_lipid_metabolic_process	ATP5B	285	1	0.621457	-0.091006	505	467.76	0.926257
GO:0040011_locomotion	ATP5B	295	1	0.600391	-0.085109	507	470.19	0.927396
GO:0045595_regulation_of_cell_differentiation	SMAD4	295	1	0.600391	-0.085109	507	470.19	0.927396
GO:0045893_positive_regulation_of_transcription__DNA-dependent	SMAD4	306	1	0.578808	-0.079090	509	471.98	0.927269
GO:0051254_positive_regulation_of_RNA_metabolic_process	SMAD4	306	1	0.578808	-0.079090	509	471.98	0.927269
GO:0051094_positive_regulation_of_developmental_process	SMAD4	308	1	0.575050	-0.078045	510	472.91	0.927275
GO:0048518_positive_regulation_of_biological_process	CREB1	995	4	0.712022	-0.073106	511	474.47	0.928513
GO:0048518_positive_regulation_of_biological_process	SMAD4	995	4	0.712022	-0.073106	511	474.47	0.928513
GO:0048518_positive_regulation_of_biological_process	MYCN	995	4	0.712022	-0.073106	511	474.47	0.928513
GO:0048518_positive_regulation_of_biological_process	DSTN	995	4	0.712022	-0.073106	511	474.47	0.928513
GO:0051093_negative_regulation_of_developmental_process	MSH2	331	1	0.535092	-0.067021	512	476.88	0.931406
GO:0045941_positive_regulation_of_transcription	SMAD4	338	1	0.524010	-0.063999	513	478.43	0.932612
GO:0009605_response_to_external_stimulus	H47	339	1	0.522464	-0.063579	514	478.69	0.931304
GO:0007166_cell_surface_receptor_linked_signal_transduction	GNAI3	597	2	0.593351	-0.061015	515	480.68	0.933359
GO:0007166_cell_surface_receptor_linked_signal_transduction	SMAD4	597	2	0.593351	-0.061015	515	480.68	0.933359
GO:0010628_positive_regulation_of_gene_expression	SMAD4	346	1	0.511894	-0.060718	516	480.98	0.932132
GO:0045935_positive_regulation_of_nucleobase__nucleoside__nucleotide_and_nucleic_acid_metabolic_process	SMAD4	352	1	0.503169	-0.058372	517	481.73	0.931779
GO:0042981_regulation_of_apoptosis	MSH2	360	1	0.491987	-0.055389	518	482.25	0.930985
GO:0051173_positive_regulation_of_nitrogen_compound_metabolic_process	SMAD4	361	1	0.490624	-0.055027	519	482.73	0.930116
GO:0010941_regulation_of_cell_death	MSH2	365	1	0.485248	-0.053605	521	483.74	0.928484
GO:0043067_regulation_of_programmed_cell_death	MSH2	365	1	0.485248	-0.053605	521	483.74	0.928484
GO:0010557_positive_regulation_of_macromolecule_biosynthetic_process	SMAD4	371	1	0.477400	-0.051541	522	484.52	0.928199
GO:0031328_positive_regulation_of_cellular_biosynthetic_process	SMAD4	387	1	0.457662	-0.046427	523	486.42	0.930057
GO:0009891_positive_regulation_of_biosynthetic_process	SMAD4	388	1	0.456483	-0.046125	524	486.67	0.928760
GO:0042221_response_to_chemical_stimulus	CREB1	409	1	0.433045	-0.040225	525	488.9	0.931238
GO:0042592_homeostatic_process	ACO1	419	1	0.422710	-0.037690	526	489.71	0.931008
GO:0006915_apoptosis	MSH2	427	1	0.414790	-0.035778	527	490.72	0.931157
GO:0012501_programmed_cell_death	MSH2	433	1	0.409042	-0.034408	528	491.52	0.930909
GO:0050793_regulation_of_developmental_process	MSH2	703	2	0.503884	-0.034338	529	491.65	0.929395
GO:0050793_regulation_of_developmental_process	SMAD4	703	2	0.503884	-0.034338	529	491.65	0.929395
GO:0008219_cell_death	MSH2	444	1	0.398909	-0.032032	530	492.87	0.929943
GO:0016265_death	MSH2	450	1	0.393590	-0.030806	531	493.7	0.929755
GO:0008150_biological_process	GNAI3	4605	26	1.000000	0.000000	1725	1718.88	0.996452
GO:0008150_biological_process	ATP5B	4605	26	1.000000	0.000000	1725	1718.88	0.996452
GO:0008150_biological_process	UTRN	4605	26	1.000000	0.000000	1725	1718.88	0.996452
GO:0008150_biological_process	TIPIN	4605	26	1.000000	0.000000	1725	1718.88	0.996452
GO:0008150_biological_process	NFKB2	4605	26	1.000000	0.000000	1725	1718.88	0.996452
GO:0008150_biological_process	DSTN	4605	26	1.000000	0.000000	1725	1718.88	0.996452
GO:0008150_biological_process	ATP2B1	4605	26	1.000000	0.000000	1725	1718.88	0.996452
GO:0008150_biological_process	OXCT1	4605	26	1.000000	0.000000	1725	1718.88	0.996452
GO:0008150_biological_process	NUP50	4605	26	1.000000	0.000000	1725	1718.88	0.996452
GO:0008150_biological_process	PTBP2	4605	26	1.000000	0.000000	1725	1718.88	0.996452
GO:0008150_biological_process	ACO1	4605	26	1.000000	0.000000	1725	1718.88	0.996452
GO:0008150_biological_process	MSH2	4605	26	1.000000	0.000000	1725	1718.88	0.996452
GO:0008150_biological_process	CREB1	4605	26	1.000000	0.000000	1725	1718.88	0.996452
GO:0008150_biological_process	SMAD4	4605	26	1.000000	0.000000	1725	1718.88	0.996452
GO:0008150_biological_process	MYCN	4605	26	1.000000	0.000000	1725	1718.88	0.996452
GO:0008150_biological_process	SPAG9	4605	26	1.000000	0.000000	1725	1718.88	0.996452
GO:0008150_biological_process	EIF4G2	4605	26	1.000000	0.000000	1725	1718.88	0.996452
GO:0008150_biological_process	YWHAG	4605	26	1.000000	0.000000	1725	1718.88	0.996452
GO:0008150_biological_process	RAB5A	4605	26	1.000000	0.000000	1725	1718.88	0.996452
GO:0008150_biological_process	DNMT1	4605	26	1.000000	0.000000	1725	1718.88	0.996452
GO:0008150_biological_process	SDCBP	4605	26	1.000000	0.000000	1725	1718.88	0.996452
GO:0008150_biological_process	VCAN	4605	26	1.000000	0.000000	1725	1718.88	0.996452
GO:0008150_biological_process	RBM39	4605	26	1.000000	0.000000	1725	1718.88	0.996452
GO:0008150_biological_process	TMPO	4605	26	1.000000	0.000000	1725	1718.88	0.996452
GO:0008150_biological_process	H47	4605	26	1.000000	0.000000	1725	1718.88	0.996452
GO:0008150_biological_process	SMARCA4	4605	26	1.000000	0.000000	1725	1718.88	0.996452
