# Supplementary material for: RedundancyMiner: De-replication of redundant GO categories in microarray and proteomics analysis
Source: BMC Bioinformatics. 2011 Feb 10;12:52. doi: 10.1186/1471-2105-12-52 (PMC3223614; doi:10.1186/1471-2105-12-52)
Supplement: Additional file 8 — Retinal development HTGM download. compressed package of the results of running HTGM on the retinal development genes list. [file 1471-2105-12-52-S8.ZIP › SCENARIO_2_MODIFIED/total.txt.total.txt.dir/Exp1_BestClusterMap_LEIGS_KM_24.csv.join.10.txt.dir/Exp1_BestClusterMap_LEIGS_KM_24.csv.join.10.txt.change.gce]

GO:0042438_melanin_biosynthetic_process	DCT	7	2	62.653061	-3.386878	1	0.4	0.400000
GO:0042438_melanin_biosynthetic_process	SI	7	2	62.653061	-3.386878	1	0.4	0.400000
GO:0006582_melanin_metabolic_process	DCT	8	2	54.821429	-3.263135	2	0.5	0.250000
GO:0006582_melanin_metabolic_process	SI	8	2	54.821429	-3.263135	2	0.5	0.250000
GO:0046148_pigment_biosynthetic_process	DCT	16	2	27.410714	-2.640669	3	2.22	0.740000
GO:0046148_pigment_biosynthetic_process	SI	16	2	27.410714	-2.640669	3	2.22	0.740000
GO:0010033_response_to_organic_substance	ID2	216	5	5.076058	-2.623394	4	2.23	0.557500
GO:0010033_response_to_organic_substance	PTPN2	216	5	5.076058	-2.623394	4	2.23	0.557500
GO:0010033_response_to_organic_substance	MAPK14	216	5	5.076058	-2.623394	4	2.23	0.557500
GO:0010033_response_to_organic_substance	AARS	216	5	5.076058	-2.623394	4	2.23	0.557500
GO:0010033_response_to_organic_substance	SOCS7	216	5	5.076058	-2.623394	4	2.23	0.557500
GO:0042440_pigment_metabolic_process	DCT	17	2	25.798319	-2.587505	5	2.47	0.494000
GO:0042440_pigment_metabolic_process	SI	17	2	25.798319	-2.587505	5	2.47	0.494000
GO:0045639_positive_regulation_of_myeloid_cell_differentiation	ID2	20	2	21.928571	-2.445870	6	3.22	0.536667
GO:0045639_positive_regulation_of_myeloid_cell_differentiation	MAPK14	20	2	21.928571	-2.445870	6	3.22	0.536667
GO:0006419_alanyl-tRNA_aminoacylation	AARS	1	1							
GO:0030327_prenylated_protein_catabolic_process	ZMPSTE24	1	1							
GO:0070887_cellular_response_to_chemical_stimulus	PTPN2	85	3	7.739496	-2.197277	7	4.99	0.712857
GO:0070887_cellular_response_to_chemical_stimulus	AARS	85	3	7.739496	-2.197277	7	4.99	0.712857
GO:0070887_cellular_response_to_chemical_stimulus	SOCS7	85	3	7.739496	-2.197277	7	4.99	0.712857
GO:0008286_insulin_receptor_signaling_pathway	PTPN2	27	2	16.243386	-2.187661	8	5.07	0.633750
GO:0008286_insulin_receptor_signaling_pathway	SOCS7	27	2	16.243386	-2.187661	8	5.07	0.633750
GO:0009719_response_to_endogenous_stimulus	PTPN2	92	3	7.150621	-2.101888	9	5.87	0.652222
GO:0009719_response_to_endogenous_stimulus	AARS	92	3	7.150621	-2.101888	9	5.87	0.652222
GO:0009719_response_to_endogenous_stimulus	SOCS7	92	3	7.150621	-2.101888	9	5.87	0.652222
GO:0050885_neuromuscular_process_controlling_balance	HEXA	32	2	13.705357	-2.043440	10	7.03	0.703000
GO:0050885_neuromuscular_process_controlling_balance	AARS	32	2	13.705357	-2.043440	10	7.03	0.703000
GO:0006418_tRNA_aminoacylation_for_protein_translation	AARS	2	1							
GO:0006583_melanin_biosynthetic_process_from_tyrosine	DCT	2	1							
GO:0032495_response_to_muramyl_dipeptide	MAPK14	2	1							
GO:0043038_amino_acid_activation	AARS	2	1							
GO:0043039_tRNA_aminoacylation	AARS	2	1							
GO:0032869_cellular_response_to_insulin_stimulus	PTPN2	37	2	11.853282	-1.921395	11	8.68	0.789091
GO:0032869_cellular_response_to_insulin_stimulus	SOCS7	37	2	11.853282	-1.921395	11	8.68	0.789091
GO:0006689_ganglioside_catabolic_process	HEXA	3	1							
GO:0043200_response_to_amino_acid_stimulus	AARS	3	1							
GO:0046479_glycosphingolipid_catabolic_process	HEXA	3	1							
GO:0019748_secondary_metabolic_process	DCT	41	2	10.696864	-1.835809	12	10.51	0.875833
GO:0019748_secondary_metabolic_process	SI	41	2	10.696864	-1.835809	12	10.51	0.875833
GO:0045637_regulation_of_myeloid_cell_differentiation	ID2	42	2	10.442177	-1.815807	13	11.02	0.847692
GO:0045637_regulation_of_myeloid_cell_differentiation	MAPK14	42	2	10.442177	-1.815807	13	11.02	0.847692
GO:0032868_response_to_insulin_stimulus	PTPN2	43	2	10.199336	-1.796311	15	11.55	0.770000
GO:0032868_response_to_insulin_stimulus	SOCS7	43	2	10.199336	-1.796311	15	11.55	0.770000
GO:0051789_response_to_protein_stimulus	ID2	43	2	10.199336	-1.796311	15	11.55	0.770000
GO:0051789_response_to_protein_stimulus	AARS	43	2	10.199336	-1.796311	15	11.55	0.770000
GO:0043283_biopolymer_metabolic_process	SMARCAD1	1490	12	1.766059	-1.785537	16	11.65	0.728125
GO:0043283_biopolymer_metabolic_process	CSRP2BP	1490	12	1.766059	-1.785537	16	11.65	0.728125
GO:0043283_biopolymer_metabolic_process	ID2	1490	12	1.766059	-1.785537	16	11.65	0.728125
GO:0043283_biopolymer_metabolic_process	PTPN2	1490	12	1.766059	-1.785537	16	11.65	0.728125
GO:0043283_biopolymer_metabolic_process	MAPK14	1490	12	1.766059	-1.785537	16	11.65	0.728125
GO:0043283_biopolymer_metabolic_process	HEXA	1490	12	1.766059	-1.785537	16	11.65	0.728125
GO:0043283_biopolymer_metabolic_process	WDR77	1490	12	1.766059	-1.785537	16	11.65	0.728125
GO:0043283_biopolymer_metabolic_process	RBL1	1490	12	1.766059	-1.785537	16	11.65	0.728125
GO:0043283_biopolymer_metabolic_process	AARS	1490	12	1.766059	-1.785537	16	11.65	0.728125
GO:0043283_biopolymer_metabolic_process	SOCS7	1490	12	1.766059	-1.785537	16	11.65	0.728125
GO:0043283_biopolymer_metabolic_process	TAF9	1490	12	1.766059	-1.785537	16	11.65	0.728125
GO:0043283_biopolymer_metabolic_process	ZMPSTE24	1490	12	1.766059	-1.785537	16	11.65	0.728125
GO:0032870_cellular_response_to_hormone_stimulus	PTPN2	45	2	9.746032	-1.758738	17	12.49	0.734706
GO:0032870_cellular_response_to_hormone_stimulus	SOCS7	45	2	9.746032	-1.758738	17	12.49	0.734706
GO:0009308_amine_metabolic_process	DCT	124	3	5.305300	-1.749951	18	12.57	0.698333
GO:0009308_amine_metabolic_process	HEXA	124	3	5.305300	-1.749951	18	12.57	0.698333
GO:0009308_amine_metabolic_process	AARS	124	3	5.305300	-1.749951	18	12.57	0.698333
GO:0019377_glycolipid_catabolic_process	HEXA	4	1							
GO:0060528_secretory_columnal_luminar_epithelial_cell_differentiation_involved_in_prostate_glandular_acinus_development	WDR77	4	1							
GO:0030218_erythrocyte_differentiation	ID2	46	2	9.534161	-1.740619	19	12.79	0.673158
GO:0030218_erythrocyte_differentiation	MAPK14	46	2	9.534161	-1.740619	19	12.79	0.673158
GO:0045597_positive_regulation_of_cell_differentiation	METRN	128	3	5.139509	-1.713333	20	13.15	0.657500
GO:0045597_positive_regulation_of_cell_differentiation	ID2	128	3	5.139509	-1.713333	20	13.15	0.657500
GO:0045597_positive_regulation_of_cell_differentiation	MAPK14	128	3	5.139509	-1.713333	20	13.15	0.657500
GO:0034101_erythrocyte_homeostasis	ID2	49	2	8.950437	-1.688712	21	13.93	0.663333
GO:0034101_erythrocyte_homeostasis	MAPK14	49	2	8.950437	-1.688712	21	13.93	0.663333
GO:0006520_cellular_amino_acid_metabolic_process	DCT	51	2	8.599440	-1.655981	23	14.59	0.634348
GO:0006520_cellular_amino_acid_metabolic_process	AARS	51	2	8.599440	-1.655981	23	14.59	0.634348
GO:0044106_cellular_amine_metabolic_process	DCT	51	2	8.599440	-1.655981	23	14.59	0.634348
GO:0044106_cellular_amine_metabolic_process	AARS	51	2	8.599440	-1.655981	23	14.59	0.634348
GO:0006400_tRNA_modification	AARS	5	1	43.857143	-1.645814	28	21.66	0.773571
GO:0006570_tyrosine_metabolic_process	DCT	5	1	43.857143	-1.645814	28	21.66	0.773571
GO:0032494_response_to_peptidoglycan	MAPK14	5	1	43.857143	-1.645814	28	21.66	0.773571
GO:0045648_positive_regulation_of_erythrocyte_differentiation	MAPK14	5	1	43.857143	-1.645814	28	21.66	0.773571
GO:0045651_positive_regulation_of_macrophage_differentiation	ID2	5	1	43.857143	-1.645814	28	21.66	0.773571
GO:0050905_neuromuscular_process	HEXA	53	2	8.274933	-1.624612	29	22.15	0.763793
GO:0050905_neuromuscular_process	AARS	53	2	8.274933	-1.624612	29	22.15	0.763793
GO:0043434_response_to_peptide_hormone_stimulus	PTPN2	55	2	7.974026	-1.594505	30	22.89	0.763000
GO:0043434_response_to_peptide_hormone_stimulus	SOCS7	55	2	7.974026	-1.594505	30	22.89	0.763000
GO:0043170_macromolecule_metabolic_process	SMARCAD1	1576	12	1.669688	-1.585938	31	23.03	0.742903
GO:0043170_macromolecule_metabolic_process	CSRP2BP	1576	12	1.669688	-1.585938	31	23.03	0.742903
GO:0043170_macromolecule_metabolic_process	ID2	1576	12	1.669688	-1.585938	31	23.03	0.742903
GO:0043170_macromolecule_metabolic_process	PTPN2	1576	12	1.669688	-1.585938	31	23.03	0.742903
GO:0043170_macromolecule_metabolic_process	HEXA	1576	12	1.669688	-1.585938	31	23.03	0.742903
GO:0043170_macromolecule_metabolic_process	MAPK14	1576	12	1.669688	-1.585938	31	23.03	0.742903
GO:0043170_macromolecule_metabolic_process	AARS	1576	12	1.669688	-1.585938	31	23.03	0.742903
GO:0043170_macromolecule_metabolic_process	WDR77	1576	12	1.669688	-1.585938	31	23.03	0.742903
GO:0043170_macromolecule_metabolic_process	RBL1	1576	12	1.669688	-1.585938	31	23.03	0.742903
GO:0043170_macromolecule_metabolic_process	SOCS7	1576	12	1.669688	-1.585938	31	23.03	0.742903
GO:0043170_macromolecule_metabolic_process	TAF9	1576	12	1.669688	-1.585938	31	23.03	0.742903
GO:0043170_macromolecule_metabolic_process	ZMPSTE24	1576	12	1.669688	-1.585938	31	23.03	0.742903
GO:0006998_nuclear_envelope_organization	ZMPSTE24	6	1	36.547619	-1.567575	35	28.72	0.820571
GO:0030149_sphingolipid_catabolic_process	HEXA	6	1	36.547619	-1.567575	35	28.72	0.820571
GO:0045649_regulation_of_macrophage_differentiation	ID2	6	1	36.547619	-1.567575	35	28.72	0.820571
GO:0046466_membrane_lipid_catabolic_process	HEXA	6	1	36.547619	-1.567575	35	28.72	0.820571
GO:0034960_cellular_biopolymer_metabolic_process	SMARCAD1	1395	11	1.729135	-1.552095	36	29.14	0.809444
GO:0034960_cellular_biopolymer_metabolic_process	CSRP2BP	1395	11	1.729135	-1.552095	36	29.14	0.809444
GO:0034960_cellular_biopolymer_metabolic_process	ID2	1395	11	1.729135	-1.552095	36	29.14	0.809444
GO:0034960_cellular_biopolymer_metabolic_process	PTPN2	1395	11	1.729135	-1.552095	36	29.14	0.809444
GO:0034960_cellular_biopolymer_metabolic_process	MAPK14	1395	11	1.729135	-1.552095	36	29.14	0.809444
GO:0034960_cellular_biopolymer_metabolic_process	WDR77	1395	11	1.729135	-1.552095	36	29.14	0.809444
GO:0034960_cellular_biopolymer_metabolic_process	RBL1	1395	11	1.729135	-1.552095	36	29.14	0.809444
GO:0034960_cellular_biopolymer_metabolic_process	AARS	1395	11	1.729135	-1.552095	36	29.14	0.809444
GO:0034960_cellular_biopolymer_metabolic_process	SOCS7	1395	11	1.729135	-1.552095	36	29.14	0.809444
GO:0034960_cellular_biopolymer_metabolic_process	ZMPSTE24	1395	11	1.729135	-1.552095	36	29.14	0.809444
GO:0034960_cellular_biopolymer_metabolic_process	TAF9	1395	11	1.729135	-1.552095	36	29.14	0.809444
GO:0001573_ganglioside_metabolic_process	HEXA	7	1	31.326531	-1.501570	41	36.59	0.892439
GO:0002067_glandular_epithelial_cell_differentiation	WDR77	7	1	31.326531	-1.501570	41	36.59	0.892439
GO:0008033_tRNA_processing	AARS	7	1	31.326531	-1.501570	41	36.59	0.892439
GO:0043353_enucleate_erythrocyte_differentiation	ID2	7	1	31.326531	-1.501570	41	36.59	0.892439
GO:0060770_negative_regulation_of_epithelial_cell_proliferation_involved_in_prostate_gland_development	WDR77	7	1	31.326531	-1.501570	41	36.59	0.892439
GO:0051716_cellular_response_to_stimulus	PTPN2	273	4	3.212977	-1.488138	42	37.07	0.882619
GO:0051716_cellular_response_to_stimulus	MAPK14	273	4	3.212977	-1.488138	42	37.07	0.882619
GO:0051716_cellular_response_to_stimulus	AARS	273	4	3.212977	-1.488138	42	37.07	0.882619
GO:0051716_cellular_response_to_stimulus	SOCS7	273	4	3.212977	-1.488138	42	37.07	0.882619
GO:0042221_response_to_chemical_stimulus	ID2	409	5	2.680754	-1.477576	43	37.42	0.870233
GO:0042221_response_to_chemical_stimulus	PTPN2	409	5	2.680754	-1.477576	43	37.42	0.870233
GO:0042221_response_to_chemical_stimulus	MAPK14	409	5	2.680754	-1.477576	43	37.42	0.870233
GO:0042221_response_to_chemical_stimulus	AARS	409	5	2.680754	-1.477576	43	37.42	0.870233
GO:0042221_response_to_chemical_stimulus	SOCS7	409	5	2.680754	-1.477576	43	37.42	0.870233
GO:0044267_cellular_protein_metabolic_process	CSRP2BP	559	6	2.353693	-1.466462	44	37.81	0.859318
GO:0044267_cellular_protein_metabolic_process	PTPN2	559	6	2.353693	-1.466462	44	37.81	0.859318
GO:0044267_cellular_protein_metabolic_process	MAPK14	559	6	2.353693	-1.466462	44	37.81	0.859318
GO:0044267_cellular_protein_metabolic_process	AARS	559	6	2.353693	-1.466462	44	37.81	0.859318
GO:0044267_cellular_protein_metabolic_process	SOCS7	559	6	2.353693	-1.466462	44	37.81	0.859318
GO:0044267_cellular_protein_metabolic_process	ZMPSTE24	559	6	2.353693	-1.466462	44	37.81	0.859318
GO:0002065_columnar_cuboidal_epithelial_cell_differentiation	WDR77	8	1	27.410714	-1.444519	47	43.79	0.931702
GO:0006399_tRNA_metabolic_process	AARS	8	1	27.410714	-1.444519	47	43.79	0.931702
GO:0009072_aromatic_amino_acid_family_metabolic_process	DCT	8	1	27.410714	-1.444519	47	43.79	0.931702
GO:0044260_cellular_macromolecule_metabolic_process	SMARCAD1	1447	11	1.666996	-1.436809	48	44.07	0.918125
GO:0044260_cellular_macromolecule_metabolic_process	CSRP2BP	1447	11	1.666996	-1.436809	48	44.07	0.918125
GO:0044260_cellular_macromolecule_metabolic_process	ID2	1447	11	1.666996	-1.436809	48	44.07	0.918125
GO:0044260_cellular_macromolecule_metabolic_process	PTPN2	1447	11	1.666996	-1.436809	48	44.07	0.918125
GO:0044260_cellular_macromolecule_metabolic_process	MAPK14	1447	11	1.666996	-1.436809	48	44.07	0.918125
GO:0044260_cellular_macromolecule_metabolic_process	AARS	1447	11	1.666996	-1.436809	48	44.07	0.918125
GO:0044260_cellular_macromolecule_metabolic_process	WDR77	1447	11	1.666996	-1.436809	48	44.07	0.918125
GO:0044260_cellular_macromolecule_metabolic_process	RBL1	1447	11	1.666996	-1.436809	48	44.07	0.918125
GO:0044260_cellular_macromolecule_metabolic_process	SOCS7	1447	11	1.666996	-1.436809	48	44.07	0.918125
GO:0044260_cellular_macromolecule_metabolic_process	ZMPSTE24	1447	11	1.666996	-1.436809	48	44.07	0.918125
GO:0044260_cellular_macromolecule_metabolic_process	TAF9	1447	11	1.666996	-1.436809	48	44.07	0.918125
GO:0009451_RNA_modification	AARS	9	1	24.365079	-1.394307	51	50.83	0.996667
GO:0045646_regulation_of_erythrocyte_differentiation	MAPK14	9	1	24.365079	-1.394307	51	50.83	0.996667
GO:0050884_neuromuscular_process_controlling_posture	HEXA	9	1	24.365079	-1.394307	51	50.83	0.996667
GO:0006357_regulation_of_transcription_from_RNA_polymerase_II_promoter	ID2	435	5	2.520525	-1.377061	52	51.85	0.997115
GO:0006357_regulation_of_transcription_from_RNA_polymerase_II_promoter	MAPK14	435	5	2.520525	-1.377061	52	51.85	0.997115
GO:0006357_regulation_of_transcription_from_RNA_polymerase_II_promoter	WDR77	435	5	2.520525	-1.377061	52	51.85	0.997115
GO:0006357_regulation_of_transcription_from_RNA_polymerase_II_promoter	RBL1	435	5	2.520525	-1.377061	52	51.85	0.997115
GO:0006357_regulation_of_transcription_from_RNA_polymerase_II_promoter	TAF9	435	5	2.520525	-1.377061	52	51.85	0.997115
GO:0060768_regulation_of_epithelial_cell_proliferation_involved_in_prostate_gland_development	WDR77	10	1	21.928571	-1.349489	53	58.4	1.101887
GO:0006366_transcription_from_RNA_polymerase_II_promoter	ID2	444	5	2.469434	-1.344155	54	58.69	1.086852
GO:0006366_transcription_from_RNA_polymerase_II_promoter	MAPK14	444	5	2.469434	-1.344155	54	58.69	1.086852
GO:0006366_transcription_from_RNA_polymerase_II_promoter	WDR77	444	5	2.469434	-1.344155	54	58.69	1.086852
GO:0006366_transcription_from_RNA_polymerase_II_promoter	RBL1	444	5	2.469434	-1.344155	54	58.69	1.086852
GO:0006366_transcription_from_RNA_polymerase_II_promoter	TAF9	444	5	2.469434	-1.344155	54	58.69	1.086852
GO:0009725_response_to_hormone_stimulus	PTPN2	76	2	5.770677	-1.336209	55	59.09	1.074364
GO:0009725_response_to_hormone_stimulus	SOCS7	76	2	5.770677	-1.336209	55	59.09	1.074364
GO:0044238_primary_metabolic_process	SMARCAD1	1905	13	1.496438	-1.334694	56	59.13	1.055893
GO:0044238_primary_metabolic_process	CSRP2BP	1905	13	1.496438	-1.334694	56	59.13	1.055893
GO:0044238_primary_metabolic_process	PTPN2	1905	13	1.496438	-1.334694	56	59.13	1.055893
GO:0044238_primary_metabolic_process	HEXA	1905	13	1.496438	-1.334694	56	59.13	1.055893
GO:0044238_primary_metabolic_process	RBL1	1905	13	1.496438	-1.334694	56	59.13	1.055893
GO:0044238_primary_metabolic_process	AARS	1905	13	1.496438	-1.334694	56	59.13	1.055893
GO:0044238_primary_metabolic_process	SOCS7	1905	13	1.496438	-1.334694	56	59.13	1.055893
GO:0044238_primary_metabolic_process	DCT	1905	13	1.496438	-1.334694	56	59.13	1.055893
GO:0044238_primary_metabolic_process	ID2	1905	13	1.496438	-1.334694	56	59.13	1.055893
GO:0044238_primary_metabolic_process	MAPK14	1905	13	1.496438	-1.334694	56	59.13	1.055893
GO:0044238_primary_metabolic_process	WDR77	1905	13	1.496438	-1.334694	56	59.13	1.055893
GO:0044238_primary_metabolic_process	TAF9	1905	13	1.496438	-1.334694	56	59.13	1.055893
GO:0044238_primary_metabolic_process	ZMPSTE24	1905	13	1.496438	-1.334694	56	59.13	1.055893
GO:0006996_organelle_organization	CSRP2BP	449	5	2.441934	-1.326267	57	59.45	1.042982
GO:0006996_organelle_organization	HEXA	449	5	2.441934	-1.326267	57	59.45	1.042982
GO:0006996_organelle_organization	FAT1	449	5	2.441934	-1.326267	57	59.45	1.042982
GO:0006996_organelle_organization	ZMPSTE24	449	5	2.441934	-1.326267	57	59.45	1.042982
GO:0006996_organelle_organization	ARID1A	449	5	2.441934	-1.326267	57	59.45	1.042982
GO:0019752_carboxylic_acid_metabolic_process	DCT	181	3	3.634570	-1.326111	59	59.52	1.008814
GO:0019752_carboxylic_acid_metabolic_process	MAPK14	181	3	3.634570	-1.326111	59	59.52	1.008814
GO:0019752_carboxylic_acid_metabolic_process	AARS	181	3	3.634570	-1.326111	59	59.52	1.008814
GO:0043436_oxoacid_metabolic_process	DCT	181	3	3.634570	-1.326111	59	59.52	1.008814
GO:0043436_oxoacid_metabolic_process	MAPK14	181	3	3.634570	-1.326111	59	59.52	1.008814
GO:0043436_oxoacid_metabolic_process	AARS	181	3	3.634570	-1.326111	59	59.52	1.008814
GO:0006082_organic_acid_metabolic_process	DCT	182	3	3.614600	-1.320158	60	59.69	0.994833
GO:0006082_organic_acid_metabolic_process	MAPK14	182	3	3.614600	-1.320158	60	59.69	0.994833
GO:0006082_organic_acid_metabolic_process	AARS	182	3	3.614600	-1.320158	60	59.69	0.994833
GO:0042180_cellular_ketone_metabolic_process	DCT	183	3	3.594848	-1.314245	61	60.15	0.986066
GO:0042180_cellular_ketone_metabolic_process	MAPK14	183	3	3.594848	-1.314245	61	60.15	0.986066
GO:0042180_cellular_ketone_metabolic_process	AARS	183	3	3.594848	-1.314245	61	60.15	0.986066
GO:0008152_metabolic_process	SMARCAD1	2133	14	1.439287	-1.311690	62	60.21	0.971129
GO:0008152_metabolic_process	CSRP2BP	2133	14	1.439287	-1.311690	62	60.21	0.971129
GO:0008152_metabolic_process	PTPN2	2133	14	1.439287	-1.311690	62	60.21	0.971129
GO:0008152_metabolic_process	HEXA	2133	14	1.439287	-1.311690	62	60.21	0.971129
GO:0008152_metabolic_process	RBL1	2133	14	1.439287	-1.311690	62	60.21	0.971129
GO:0008152_metabolic_process	AARS	2133	14	1.439287	-1.311690	62	60.21	0.971129
GO:0008152_metabolic_process	SI	2133	14	1.439287	-1.311690	62	60.21	0.971129
GO:0008152_metabolic_process	SOCS7	2133	14	1.439287	-1.311690	62	60.21	0.971129
GO:0008152_metabolic_process	DCT	2133	14	1.439287	-1.311690	62	60.21	0.971129
GO:0008152_metabolic_process	ID2	2133	14	1.439287	-1.311690	62	60.21	0.971129
GO:0008152_metabolic_process	MAPK14	2133	14	1.439287	-1.311690	62	60.21	0.971129
GO:0008152_metabolic_process	WDR77	2133	14	1.439287	-1.311690	62	60.21	0.971129
GO:0008152_metabolic_process	TAF9	2133	14	1.439287	-1.311690	62	60.21	0.971129
GO:0008152_metabolic_process	ZMPSTE24	2133	14	1.439287	-1.311690	62	60.21	0.971129
GO:0001101_response_to_acid	AARS	11	1	19.935065	-1.309036	67	64.8	0.967164
GO:0030968_endoplasmic_reticulum_unfolded_protein_response	AARS	11	1	19.935065	-1.309036	67	64.8	0.967164
GO:0034620_cellular_response_to_unfolded_protein	AARS	11	1	19.935065	-1.309036	67	64.8	0.967164
GO:0050772_positive_regulation_of_axonogenesis	METRN	11	1	19.935065	-1.309036	67	64.8	0.967164
GO:0060767_epithelial_cell_proliferation_involved_in_prostate_gland_development	WDR77	11	1	19.935065	-1.309036	67	64.8	0.967164
GO:0043412_biopolymer_modification	CSRP2BP	458	5	2.393949	-1.294756	68	65.74	0.966765
GO:0043412_biopolymer_modification	PTPN2	458	5	2.393949	-1.294756	68	65.74	0.966765
GO:0043412_biopolymer_modification	MAPK14	458	5	2.393949	-1.294756	68	65.74	0.966765
GO:0043412_biopolymer_modification	AARS	458	5	2.393949	-1.294756	68	65.74	0.966765
GO:0043412_biopolymer_modification	SOCS7	458	5	2.393949	-1.294756	68	65.74	0.966765
GO:0002763_positive_regulation_of_myeloid_leukocyte_differentiation	ID2	12	1	18.273810	-1.272186	72	70.67	0.981528
GO:0021680_cerebellar_Purkinje_cell_layer_development	AARS	12	1	18.273810	-1.272186	72	70.67	0.981528
GO:0030225_macrophage_differentiation	ID2	12	1	18.273810	-1.272186	72	70.67	0.981528
GO:0060525_prostate_glandular_acinus_development	WDR77	12	1	18.273810	-1.272186	72	70.67	0.981528
GO:0006325_chromatin_organization	CSRP2BP	83	2	5.283993	-1.267442	73	71.02	0.972877
GO:0006325_chromatin_organization	ARID1A	83	2	5.283993	-1.267442	73	71.02	0.972877
GO:0006807_nitrogen_compound_metabolic_process	DCT	1147	9	1.720638	-1.263108	74	71.11	0.960946
GO:0006807_nitrogen_compound_metabolic_process	SMARCAD1	1147	9	1.720638	-1.263108	74	71.11	0.960946
GO:0006807_nitrogen_compound_metabolic_process	ID2	1147	9	1.720638	-1.263108	74	71.11	0.960946
GO:0006807_nitrogen_compound_metabolic_process	HEXA	1147	9	1.720638	-1.263108	74	71.11	0.960946
GO:0006807_nitrogen_compound_metabolic_process	MAPK14	1147	9	1.720638	-1.263108	74	71.11	0.960946
GO:0006807_nitrogen_compound_metabolic_process	AARS	1147	9	1.720638	-1.263108	74	71.11	0.960946
GO:0006807_nitrogen_compound_metabolic_process	WDR77	1147	9	1.720638	-1.263108	74	71.11	0.960946
GO:0006807_nitrogen_compound_metabolic_process	RBL1	1147	9	1.720638	-1.263108	74	71.11	0.960946
GO:0006807_nitrogen_compound_metabolic_process	TAF9	1147	9	1.720638	-1.263108	74	71.11	0.960946
GO:0006687_glycosphingolipid_metabolic_process	HEXA	13	1	16.868132	-1.238363	77	76.85	0.998052
GO:0006986_response_to_unfolded_protein	AARS	13	1	16.868132	-1.238363	77	76.85	0.998052
GO:0060742_epithelial_cell_differentiation_involved_in_prostate_gland_development	WDR77	13	1	16.868132	-1.238363	77	76.85	0.998052
GO:0044237_cellular_metabolic_process	SMARCAD1	1974	13	1.444131	-1.209053	78	78.45	1.005769
GO:0044237_cellular_metabolic_process	CSRP2BP	1974	13	1.444131	-1.209053	78	78.45	1.005769
GO:0044237_cellular_metabolic_process	PTPN2	1974	13	1.444131	-1.209053	78	78.45	1.005769
GO:0044237_cellular_metabolic_process	HEXA	1974	13	1.444131	-1.209053	78	78.45	1.005769
GO:0044237_cellular_metabolic_process	AARS	1974	13	1.444131	-1.209053	78	78.45	1.005769
GO:0044237_cellular_metabolic_process	RBL1	1974	13	1.444131	-1.209053	78	78.45	1.005769
GO:0044237_cellular_metabolic_process	SOCS7	1974	13	1.444131	-1.209053	78	78.45	1.005769
GO:0044237_cellular_metabolic_process	DCT	1974	13	1.444131	-1.209053	78	78.45	1.005769
GO:0044237_cellular_metabolic_process	ID2	1974	13	1.444131	-1.209053	78	78.45	1.005769
GO:0044237_cellular_metabolic_process	MAPK14	1974	13	1.444131	-1.209053	78	78.45	1.005769
GO:0044237_cellular_metabolic_process	WDR77	1974	13	1.444131	-1.209053	78	78.45	1.005769
GO:0044237_cellular_metabolic_process	TAF9	1974	13	1.444131	-1.209053	78	78.45	1.005769
GO:0044237_cellular_metabolic_process	ZMPSTE24	1974	13	1.444131	-1.209053	78	78.45	1.005769
GO:0000077_DNA_damage_checkpoint	MAPK14	14	1	15.663265	-1.207116	82	82.59	1.007195
GO:0016573_histone_acetylation	CSRP2BP	14	1	15.663265	-1.207116	82	82.59	1.007195
GO:0031346_positive_regulation_of_cell_projection_organization	METRN	14	1	15.663265	-1.207116	82	82.59	1.007195
GO:0031663_lipopolysaccharide-mediated_signaling_pathway	MAPK14	14	1	15.663265	-1.207116	82	82.59	1.007195
GO:0006473_protein_amino_acid_acetylation	CSRP2BP	15	1	14.619048	-1.178089	84	88.19	1.049881
GO:0007040_lysosome_organization	HEXA	15	1	14.619048	-1.178089	84	88.19	1.049881
GO:0019538_protein_metabolic_process	CSRP2BP	655	6	2.008724	-1.176905	85	88.21	1.037765
GO:0019538_protein_metabolic_process	PTPN2	655	6	2.008724	-1.176905	85	88.21	1.037765
GO:0019538_protein_metabolic_process	MAPK14	655	6	2.008724	-1.176905	85	88.21	1.037765
GO:0019538_protein_metabolic_process	AARS	655	6	2.008724	-1.176905	85	88.21	1.037765
GO:0019538_protein_metabolic_process	SOCS7	655	6	2.008724	-1.176905	85	88.21	1.037765
GO:0019538_protein_metabolic_process	ZMPSTE24	655	6	2.008724	-1.176905	85	88.21	1.037765
GO:0016070_RNA_metabolic_process	ID2	658	6	1.999566	-1.168880	86	88.69	1.031279
GO:0016070_RNA_metabolic_process	MAPK14	658	6	1.999566	-1.168880	86	88.69	1.031279
GO:0016070_RNA_metabolic_process	WDR77	658	6	1.999566	-1.168880	86	88.69	1.031279
GO:0016070_RNA_metabolic_process	RBL1	658	6	1.999566	-1.168880	86	88.69	1.031279
GO:0016070_RNA_metabolic_process	AARS	658	6	1.999566	-1.168880	86	88.69	1.031279
GO:0016070_RNA_metabolic_process	TAF9	658	6	1.999566	-1.168880	86	88.69	1.031279
GO:0006664_glycolipid_metabolic_process	HEXA	16	1	13.705357	-1.150997	94	92.9	0.988298
GO:0007033_vacuole_organization	HEXA	16	1	13.705357	-1.150997	94	92.9	0.988298
GO:0010243_response_to_organic_nitrogen	AARS	16	1	13.705357	-1.150997	94	92.9	0.988298
GO:0010876_lipid_localization	HEXA	16	1	13.705357	-1.150997	94	92.9	0.988298
GO:0014075_response_to_amine_stimulus	AARS	16	1	13.705357	-1.150997	94	92.9	0.988298
GO:0019915_lipid_storage	HEXA	16	1	13.705357	-1.150997	94	92.9	0.988298
GO:0031570_DNA_integrity_checkpoint	MAPK14	16	1	13.705357	-1.150997	94	92.9	0.988298
GO:0034976_response_to_endoplasmic_reticulum_stress	AARS	16	1	13.705357	-1.150997	94	92.9	0.988298
GO:0006984_ER-nuclear_signaling_pathway	AARS	17	1	12.899160	-1.125604	98	97.89	0.998878
GO:0019395_fatty_acid_oxidation	MAPK14	17	1	12.899160	-1.125604	98	97.89	0.998878
GO:0034440_lipid_oxidation	MAPK14	17	1	12.899160	-1.125604	98	97.89	0.998878
GO:0034470_ncRNA_processing	AARS	17	1	12.899160	-1.125604	98	97.89	0.998878
GO:0006022_aminoglycan_metabolic_process	HEXA	18	1	12.182540	-1.101716	102	103.36	1.013333
GO:0006457_protein_folding	AARS	18	1	12.182540	-1.101716	102	103.36	1.013333
GO:0030203_glycosaminoglycan_metabolic_process	HEXA	18	1	12.182540	-1.101716	102	103.36	1.013333
GO:0048535_lymph_node_development	ID2	18	1	12.182540	-1.101716	102	103.36	1.013333
GO:0048872_homeostasis_of_number_of_cells	ID2	105	2	4.176871	-1.087955	103	103.84	1.008155
GO:0048872_homeostasis_of_number_of_cells	MAPK14	105	2	4.176871	-1.087955	103	103.84	1.008155
GO:0006672_ceramide_metabolic_process	HEXA	19	1	11.541353	-1.079170	104	107.17	1.030481
GO:0030099_myeloid_cell_differentiation	ID2	108	2	4.060847	-1.066885	105	107.65	1.025238
GO:0030099_myeloid_cell_differentiation	MAPK14	108	2	4.060847	-1.066885	105	107.65	1.025238
GO:0021695_cerebellar_cortex_development	AARS	20	1	10.964286	-1.057828	106	110.79	1.045189
GO:0007049_cell_cycle	CSRP2BP	238	3	2.764106	-1.039668	107	111.89	1.045701
GO:0007049_cell_cycle	MAPK14	238	3	2.764106	-1.039668	107	111.89	1.045701
GO:0007049_cell_cycle	CCNG2	238	3	2.764106	-1.039668	107	111.89	1.045701
GO:0000018_regulation_of_DNA_recombination	SMARCAD1	21	1	10.442177	-1.037573	111	116.0	1.045045
GO:0000075_cell_cycle_checkpoint	MAPK14	21	1	10.442177	-1.037573	111	116.0	1.045045
GO:0010552_positive_regulation_of_specific_transcription_from_RNA_polymerase_II_promoter	TAF9	21	1	10.442177	-1.037573	111	116.0	1.045045
GO:0046519_sphingoid_metabolic_process	HEXA	21	1	10.442177	-1.037573	111	116.0	1.045045
GO:0043687_post-translational_protein_modification	CSRP2BP	384	4	2.284226	-1.036895	112	116.08	1.036429
GO:0043687_post-translational_protein_modification	PTPN2	384	4	2.284226	-1.036895	112	116.08	1.036429
GO:0043687_post-translational_protein_modification	MAPK14	384	4	2.284226	-1.036895	112	116.08	1.036429
GO:0043687_post-translational_protein_modification	SOCS7	384	4	2.284226	-1.036895	112	116.08	1.036429
GO:0009607_response_to_biotic_stimulus	MAPK14	114	2	3.847118	-1.026730	113	116.48	1.030796
GO:0009607_response_to_biotic_stimulus	AARS	114	2	3.847118	-1.026730	113	116.48	1.030796
GO:0030258_lipid_modification	MAPK14	22	1	9.967532	-1.018303	115	121.47	1.056261
GO:0034660_ncRNA_metabolic_process	AARS	22	1	9.967532	-1.018303	115	121.47	1.056261
GO:0006519_cellular_amino_acid_and_derivative_metabolic_process	DCT	118	2	3.716707	-1.001321	116	122.27	1.054052
GO:0006519_cellular_amino_acid_and_derivative_metabolic_process	AARS	118	2	3.716707	-1.001321	116	122.27	1.054052
GO:0007163_establishment_or_maintenance_of_cell_polarity	FAT1	23	1	9.534161	-0.999930	117	124.42	1.063419
GO:0051726_regulation_of_cell_cycle	MAPK14	121	2	3.624557	-0.982926	118	126.13	1.068898
GO:0051726_regulation_of_cell_cycle	CCNG2	121	2	3.624557	-0.982926	118	126.13	1.068898
GO:0043588_skin_development	AARS	24	1	9.136905	-0.982379	119	129.4	1.087395
GO:0007628_adult_walking_behavior	HEXA	25	1	8.771429	-0.965582	121	133.37	1.102231
GO:0043543_protein_amino_acid_acylation	CSRP2BP	25	1	8.771429	-0.965582	121	133.37	1.102231
GO:0006355_regulation_of_transcription__DNA-dependent	ID2	575	5	1.906832	-0.952369	122	134.38	1.101475
GO:0006355_regulation_of_transcription__DNA-dependent	MAPK14	575	5	1.906832	-0.952369	122	134.38	1.101475
GO:0006355_regulation_of_transcription__DNA-dependent	WDR77	575	5	1.906832	-0.952369	122	134.38	1.101475
GO:0006355_regulation_of_transcription__DNA-dependent	RBL1	575	5	1.906832	-0.952369	122	134.38	1.101475
GO:0006355_regulation_of_transcription__DNA-dependent	TAF9	575	5	1.906832	-0.952369	122	134.38	1.101475
GO:0050680_negative_regulation_of_epithelial_cell_proliferation	WDR77	26	1	8.434066	-0.949479	123	137.19	1.115366
GO:0051276_chromosome_organization	CSRP2BP	129	2	3.399779	-0.936424	124	138.51	1.117016
GO:0051276_chromosome_organization	ARID1A	129	2	3.399779	-0.936424	124	138.51	1.117016
GO:0002761_regulation_of_myeloid_leukocyte_differentiation	ID2	27	1	8.121693	-0.934019	126	140.63	1.116111
GO:0032496_response_to_lipopolysaccharide	MAPK14	27	1	8.121693	-0.934019	126	140.63	1.116111
GO:0019219_regulation_of_nucleobase__nucleoside__nucleotide_and_nucleic_acid_metabolic_process	SMARCAD1	757	6	1.738064	-0.932540	127	140.72	1.108031
GO:0019219_regulation_of_nucleobase__nucleoside__nucleotide_and_nucleic_acid_metabolic_process	ID2	757	6	1.738064	-0.932540	127	140.72	1.108031
GO:0019219_regulation_of_nucleobase__nucleoside__nucleotide_and_nucleic_acid_metabolic_process	MAPK14	757	6	1.738064	-0.932540	127	140.72	1.108031
GO:0019219_regulation_of_nucleobase__nucleoside__nucleotide_and_nucleic_acid_metabolic_process	WDR77	757	6	1.738064	-0.932540	127	140.72	1.108031
GO:0019219_regulation_of_nucleobase__nucleoside__nucleotide_and_nucleic_acid_metabolic_process	RBL1	757	6	1.738064	-0.932540	127	140.72	1.108031
GO:0019219_regulation_of_nucleobase__nucleoside__nucleotide_and_nucleic_acid_metabolic_process	TAF9	757	6	1.738064	-0.932540	127	140.72	1.108031
GO:0002062_chondrocyte_differentiation	MAPK14	28	1	7.831633	-0.919155	132	143.4	1.086364
GO:0006470_protein_amino_acid_dephosphorylation	PTPN2	28	1	7.831633	-0.919155	132	143.4	1.086364
GO:0006997_nucleus_organization	ZMPSTE24	28	1	7.831633	-0.919155	132	143.4	1.086364
GO:0021549_cerebellum_development	AARS	28	1	7.831633	-0.919155	132	143.4	1.086364
GO:0043193_positive_regulation_of_gene-specific_transcription	TAF9	28	1	7.831633	-0.919155	132	143.4	1.086364
GO:0051252_regulation_of_RNA_metabolic_process	ID2	590	5	1.858354	-0.915999	133	143.7	1.080451
GO:0051252_regulation_of_RNA_metabolic_process	MAPK14	590	5	1.858354	-0.915999	133	143.7	1.080451
GO:0051252_regulation_of_RNA_metabolic_process	WDR77	590	5	1.858354	-0.915999	133	143.7	1.080451
GO:0051252_regulation_of_RNA_metabolic_process	RBL1	590	5	1.858354	-0.915999	133	143.7	1.080451
GO:0051252_regulation_of_RNA_metabolic_process	TAF9	590	5	1.858354	-0.915999	133	143.7	1.080451
GO:0006351_transcription__DNA-dependent	ID2	594	5	1.845839	-0.906543	134	144.57	1.078881
GO:0006351_transcription__DNA-dependent	MAPK14	594	5	1.845839	-0.906543	134	144.57	1.078881
GO:0006351_transcription__DNA-dependent	WDR77	594	5	1.845839	-0.906543	134	144.57	1.078881
GO:0006351_transcription__DNA-dependent	RBL1	594	5	1.845839	-0.906543	134	144.57	1.078881
GO:0006351_transcription__DNA-dependent	TAF9	594	5	1.845839	-0.906543	134	144.57	1.078881
GO:0042770_DNA_damage_response__signal_transduction	MAPK14	29	1	7.561576	-0.904844	137	147.22	1.074599
GO:0048066_pigmentation_during_development	DCT	29	1	7.561576	-0.904844	137	147.22	1.074599
GO:0050769_positive_regulation_of_neurogenesis	METRN	29	1	7.561576	-0.904844	137	147.22	1.074599
GO:0032774_RNA_biosynthetic_process	ID2	595	5	1.842737	-0.904195	138	147.39	1.068043
GO:0032774_RNA_biosynthetic_process	MAPK14	595	5	1.842737	-0.904195	138	147.39	1.068043
GO:0032774_RNA_biosynthetic_process	WDR77	595	5	1.842737	-0.904195	138	147.39	1.068043
GO:0032774_RNA_biosynthetic_process	RBL1	595	5	1.842737	-0.904195	138	147.39	1.068043
GO:0032774_RNA_biosynthetic_process	TAF9	595	5	1.842737	-0.904195	138	147.39	1.068043
GO:0051171_regulation_of_nitrogen_compound_metabolic_process	SMARCAD1	771	6	1.706504	-0.903123	139	147.5	1.061151
GO:0051171_regulation_of_nitrogen_compound_metabolic_process	ID2	771	6	1.706504	-0.903123	139	147.5	1.061151
GO:0051171_regulation_of_nitrogen_compound_metabolic_process	MAPK14	771	6	1.706504	-0.903123	139	147.5	1.061151
GO:0051171_regulation_of_nitrogen_compound_metabolic_process	WDR77	771	6	1.706504	-0.903123	139	147.5	1.061151
GO:0051171_regulation_of_nitrogen_compound_metabolic_process	RBL1	771	6	1.706504	-0.903123	139	147.5	1.061151
GO:0051171_regulation_of_nitrogen_compound_metabolic_process	TAF9	771	6	1.706504	-0.903123	139	147.5	1.061151
GO:0042552_myelination	HEXA	30	1	7.309524	-0.891050	140	151.49	1.082071
GO:0016043_cellular_component_organization	METRN	964	7	1.592324	-0.883914	141	152.02	1.078156
GO:0016043_cellular_component_organization	CSRP2BP	964	7	1.592324	-0.883914	141	152.02	1.078156
GO:0016043_cellular_component_organization	MAPK14	964	7	1.592324	-0.883914	141	152.02	1.078156
GO:0016043_cellular_component_organization	HEXA	964	7	1.592324	-0.883914	141	152.02	1.078156
GO:0016043_cellular_component_organization	FAT1	964	7	1.592324	-0.883914	141	152.02	1.078156
GO:0016043_cellular_component_organization	ZMPSTE24	964	7	1.592324	-0.883914	141	152.02	1.078156
GO:0016043_cellular_component_organization	ARID1A	964	7	1.592324	-0.883914	141	152.02	1.078156
GO:0007169_transmembrane_receptor_protein_tyrosine_kinase_signaling_pathway	PTPN2	139	2	3.155190	-0.882968	142	152.44	1.073521
GO:0007169_transmembrane_receptor_protein_tyrosine_kinase_signaling_pathway	SOCS7	139	2	3.155190	-0.882968	142	152.44	1.073521
GO:0006665_sphingolipid_metabolic_process	HEXA	31	1	7.073733	-0.877738	144	156.69	1.088125
GO:0016311_dephosphorylation	PTPN2	31	1	7.073733	-0.877738	144	156.69	1.088125
GO:0006464_protein_modification_process	CSRP2BP	439	4	1.998048	-0.874937	145	156.92	1.082207
GO:0006464_protein_modification_process	PTPN2	439	4	1.998048	-0.874937	145	156.92	1.082207
GO:0006464_protein_modification_process	MAPK14	439	4	1.998048	-0.874937	145	156.92	1.082207
GO:0006464_protein_modification_process	SOCS7	439	4	1.998048	-0.874937	145	156.92	1.082207
GO:0000902_cell_morphogenesis	METRN	283	3	2.324584	-0.869751	146	157.3	1.077397
GO:0000902_cell_morphogenesis	MAPK14	283	3	2.324584	-0.869751	146	157.3	1.077397
GO:0000902_cell_morphogenesis	FAT1	283	3	2.324584	-0.869751	146	157.3	1.077397
GO:0007272_ensheathment_of_neurons	HEXA	32	1	6.852679	-0.864877	149	159.42	1.069933
GO:0008366_axon_ensheathment	HEXA	32	1	6.852679	-0.864877	149	159.42	1.069933
GO:0050770_regulation_of_axonogenesis	METRN	32	1	6.852679	-0.864877	149	159.42	1.069933
GO:0006643_membrane_lipid_metabolic_process	HEXA	33	1	6.645022	-0.852440	151	162.65	1.077152
GO:0022037_metencephalon_development	AARS	33	1	6.645022	-0.852440	151	162.65	1.077152
GO:0005975_carbohydrate_metabolic_process	MAPK14	146	2	3.003914	-0.848271	152	163.17	1.073487
GO:0005975_carbohydrate_metabolic_process	HEXA	146	2	3.003914	-0.848271	152	163.17	1.073487
GO:0009058_biosynthetic_process	DCT	1175	8	1.493009	-0.847996	153	163.24	1.066928
GO:0009058_biosynthetic_process	ID2	1175	8	1.493009	-0.847996	153	163.24	1.066928
GO:0009058_biosynthetic_process	MAPK14	1175	8	1.493009	-0.847996	153	163.24	1.066928
GO:0009058_biosynthetic_process	SI	1175	8	1.493009	-0.847996	153	163.24	1.066928
GO:0009058_biosynthetic_process	AARS	1175	8	1.493009	-0.847996	153	163.24	1.066928
GO:0009058_biosynthetic_process	WDR77	1175	8	1.493009	-0.847996	153	163.24	1.066928
GO:0009058_biosynthetic_process	RBL1	1175	8	1.493009	-0.847996	153	163.24	1.066928
GO:0009058_biosynthetic_process	TAF9	1175	8	1.493009	-0.847996	153	163.24	1.066928
GO:0002237_response_to_molecule_of_bacterial_origin	MAPK14	34	1	6.449580	-0.840402	156	166.26	1.065769
GO:0010720_positive_regulation_of_cell_development	METRN	34	1	6.449580	-0.840402	156	166.26	1.065769
GO:0051052_regulation_of_DNA_metabolic_process	SMARCAD1	34	1	6.449580	-0.840402	156	166.26	1.065769
GO:0034961_cellular_biopolymer_biosynthetic_process	ID2	804	6	1.636461	-0.837223	157	166.63	1.061338
GO:0034961_cellular_biopolymer_biosynthetic_process	MAPK14	804	6	1.636461	-0.837223	157	166.63	1.061338
GO:0034961_cellular_biopolymer_biosynthetic_process	AARS	804	6	1.636461	-0.837223	157	166.63	1.061338
GO:0034961_cellular_biopolymer_biosynthetic_process	WDR77	804	6	1.636461	-0.837223	157	166.63	1.061338
GO:0034961_cellular_biopolymer_biosynthetic_process	RBL1	804	6	1.636461	-0.837223	157	166.63	1.061338
GO:0034961_cellular_biopolymer_biosynthetic_process	TAF9	804	6	1.636461	-0.837223	157	166.63	1.061338
GO:0043284_biopolymer_biosynthetic_process	ID2	807	6	1.630377	-0.831462	158	166.95	1.056646
GO:0043284_biopolymer_biosynthetic_process	MAPK14	807	6	1.630377	-0.831462	158	166.95	1.056646
GO:0043284_biopolymer_biosynthetic_process	AARS	807	6	1.630377	-0.831462	158	166.95	1.056646
GO:0043284_biopolymer_biosynthetic_process	WDR77	807	6	1.630377	-0.831462	158	166.95	1.056646
GO:0043284_biopolymer_biosynthetic_process	RBL1	807	6	1.630377	-0.831462	158	166.95	1.056646
GO:0043284_biopolymer_biosynthetic_process	TAF9	807	6	1.630377	-0.831462	158	166.95	1.056646
GO:0045595_regulation_of_cell_differentiation	METRN	295	3	2.230024	-0.830503	159	167.36	1.052579
GO:0045595_regulation_of_cell_differentiation	ID2	295	3	2.230024	-0.830503	159	167.36	1.052579
GO:0045595_regulation_of_cell_differentiation	MAPK14	295	3	2.230024	-0.830503	159	167.36	1.052579
GO:0016567_protein_ubiquitination	SOCS7	35	1	6.265306	-0.828739	161	169.37	1.051988
GO:0044242_cellular_lipid_catabolic_process	HEXA	35	1	6.265306	-0.828739	161	169.37	1.051988
GO:0019228_regulation_of_action_potential_in_neuron	HEXA	36	1	6.091270	-0.817430	162	172.76	1.066420
GO:0006139_nucleobase__nucleoside__nucleotide_and_nucleic_acid_metabolic_process	SMARCAD1	1002	7	1.531936	-0.816211	163	173.04	1.061595
GO:0006139_nucleobase__nucleoside__nucleotide_and_nucleic_acid_metabolic_process	ID2	1002	7	1.531936	-0.816211	163	173.04	1.061595
GO:0006139_nucleobase__nucleoside__nucleotide_and_nucleic_acid_metabolic_process	MAPK14	1002	7	1.531936	-0.816211	163	173.04	1.061595
GO:0006139_nucleobase__nucleoside__nucleotide_and_nucleic_acid_metabolic_process	AARS	1002	7	1.531936	-0.816211	163	173.04	1.061595
GO:0006139_nucleobase__nucleoside__nucleotide_and_nucleic_acid_metabolic_process	WDR77	1002	7	1.531936	-0.816211	163	173.04	1.061595
GO:0006139_nucleobase__nucleoside__nucleotide_and_nucleic_acid_metabolic_process	RBL1	1002	7	1.531936	-0.816211	163	173.04	1.061595
GO:0006139_nucleobase__nucleoside__nucleotide_and_nucleic_acid_metabolic_process	TAF9	1002	7	1.531936	-0.816211	163	173.04	1.061595
GO:0010975_regulation_of_neuron_projection_development	METRN	38	1	5.770677	-0.795798	165	179.03	1.085030
GO:0016042_lipid_catabolic_process	HEXA	38	1	5.770677	-0.795798	165	179.03	1.085030
GO:0032989_cellular_component_morphogenesis	METRN	307	3	2.142857	-0.793409	166	179.43	1.080904
GO:0032989_cellular_component_morphogenesis	MAPK14	307	3	2.142857	-0.793409	166	179.43	1.080904
GO:0032989_cellular_component_morphogenesis	FAT1	307	3	2.142857	-0.793409	166	179.43	1.080904
GO:0051094_positive_regulation_of_developmental_process	METRN	308	3	2.135900	-0.790410	167	179.86	1.077006
GO:0051094_positive_regulation_of_developmental_process	ID2	308	3	2.135900	-0.790410	167	179.86	1.077006
GO:0051094_positive_regulation_of_developmental_process	MAPK14	308	3	2.135900	-0.790410	167	179.86	1.077006
GO:0005976_polysaccharide_metabolic_process	HEXA	39	1	5.622711	-0.785441	169	182.37	1.079112
GO:0043524_negative_regulation_of_neuron_apoptosis	AARS	39	1	5.622711	-0.785441	169	182.37	1.079112
GO:0010551_regulation_of_specific_transcription_from_RNA_polymerase_II_promoter	TAF9	41	1	5.348432	-0.765567	173	189.46	1.095145
GO:0031344_regulation_of_cell_projection_organization	METRN	41	1	5.348432	-0.765567	173	189.46	1.095145
GO:0032569_specific_transcription_from_RNA_polymerase_II_promoter	TAF9	41	1	5.348432	-0.765567	173	189.46	1.095145
GO:0032844_regulation_of_homeostatic_process	MAPK14	41	1	5.348432	-0.765567	173	189.46	1.095145
GO:0006006_glucose_metabolic_process	MAPK14	42	1	5.221088	-0.756024	178	193.28	1.085843
GO:0010769_regulation_of_cell_morphogenesis_involved_in_differentiation	METRN	42	1	5.221088	-0.756024	178	193.28	1.085843
GO:0019941_modification-dependent_protein_catabolic_process	ZMPSTE24	42	1	5.221088	-0.756024	178	193.28	1.085843
GO:0043632_modification-dependent_macromolecule_catabolic_process	ZMPSTE24	42	1	5.221088	-0.756024	178	193.28	1.085843
GO:0051603_proteolysis_involved_in_cellular_protein_catabolic_process	ZMPSTE24	42	1	5.221088	-0.756024	178	193.28	1.085843
GO:0032502_developmental_process	DCT	2060	12	1.277393	-0.752010	179	193.86	1.083017
GO:0032502_developmental_process	METRN	2060	12	1.277393	-0.752010	179	193.86	1.083017
GO:0032502_developmental_process	CSRP2BP	2060	12	1.277393	-0.752010	179	193.86	1.083017
GO:0032502_developmental_process	ID2	2060	12	1.277393	-0.752010	179	193.86	1.083017
GO:0032502_developmental_process	FAT1	2060	12	1.277393	-0.752010	179	193.86	1.083017
GO:0032502_developmental_process	HEXA	2060	12	1.277393	-0.752010	179	193.86	1.083017
GO:0032502_developmental_process	MAPK14	2060	12	1.277393	-0.752010	179	193.86	1.083017
GO:0032502_developmental_process	FMR1	2060	12	1.277393	-0.752010	179	193.86	1.083017
GO:0032502_developmental_process	AARS	2060	12	1.277393	-0.752010	179	193.86	1.083017
GO:0032502_developmental_process	WDR77	2060	12	1.277393	-0.752010	179	193.86	1.083017
GO:0032502_developmental_process	SOCS7	2060	12	1.277393	-0.752010	179	193.86	1.083017
GO:0032502_developmental_process	PBRM1	2060	12	1.277393	-0.752010	179	193.86	1.083017
GO:0001508_regulation_of_action_potential	HEXA	43	1	5.099668	-0.746726	182	197.05	1.082692
GO:0010001_glial_cell_differentiation	METRN	43	1	5.099668	-0.746726	182	197.05	1.082692
GO:0032446_protein_modification_by_small_protein_conjugation	SOCS7	43	1	5.099668	-0.746726	182	197.05	1.082692
GO:0001942_hair_follicle_development	AARS	44	1	4.983766	-0.737663	190	201.05	1.058158
GO:0006606_protein_import_into_nucleus	RAN	44	1	4.983766	-0.737663	190	201.05	1.058158
GO:0022404_molting_cycle_process	AARS	44	1	4.983766	-0.737663	190	201.05	1.058158
GO:0022405_hair_cycle_process	AARS	44	1	4.983766	-0.737663	190	201.05	1.058158
GO:0042303_molting_cycle	AARS	44	1	4.983766	-0.737663	190	201.05	1.058158
GO:0042633_hair_cycle	AARS	44	1	4.983766	-0.737663	190	201.05	1.058158
GO:0044257_cellular_protein_catabolic_process	ZMPSTE24	44	1	4.983766	-0.737663	190	201.05	1.058158
GO:0051170_nuclear_import	RAN	44	1	4.983766	-0.737663	190	201.05	1.058158
GO:0045449_regulation_of_transcription	ID2	676	5	1.621936	-0.732955	191	201.66	1.055812
GO:0045449_regulation_of_transcription	MAPK14	676	5	1.621936	-0.732955	191	201.66	1.055812
GO:0045449_regulation_of_transcription	WDR77	676	5	1.621936	-0.732955	191	201.66	1.055812
GO:0045449_regulation_of_transcription	RBL1	676	5	1.621936	-0.732955	191	201.66	1.055812
GO:0045449_regulation_of_transcription	TAF9	676	5	1.621936	-0.732955	191	201.66	1.055812
GO:0044248_cellular_catabolic_process	HEXA	173	2	2.535095	-0.731641	192	202.18	1.053021
GO:0044248_cellular_catabolic_process	ZMPSTE24	173	2	2.535095	-0.731641	192	202.18	1.053021
GO:0000122_negative_regulation_of_transcription_from_RNA_polymerase_II_promoter	ID2	175	2	2.506122	-0.723932	193	204.77	1.060984
GO:0000122_negative_regulation_of_transcription_from_RNA_polymerase_II_promoter	RBL1	175	2	2.506122	-0.723932	193	204.77	1.060984
GO:0030850_prostate_gland_development	WDR77	46	1	4.767081	-0.720198	195	206.72	1.060103
GO:0042063_gliogenesis	METRN	46	1	4.767081	-0.720198	195	206.72	1.060103
GO:0006396_RNA_processing	AARS	47	1	4.665653	-0.711777	197	209.58	1.063858
GO:0016570_histone_modification	CSRP2BP	47	1	4.665653	-0.711777	197	209.58	1.063858
GO:0019318_hexose_metabolic_process	MAPK14	48	1	4.568452	-0.703552	199	211.71	1.063869
GO:0034504_protein_localization_in_nucleus	RAN	48	1	4.568452	-0.703552	199	211.71	1.063869
GO:0006725_cellular_aromatic_compound_metabolic_process	DCT	49	1	4.475219	-0.695516	201	214.94	1.069353
GO:0043473_pigmentation	DCT	49	1	4.475219	-0.695516	201	214.94	1.069353
GO:0002573_myeloid_leukocyte_differentiation	ID2	50	1	4.385714	-0.687659	205	216.98	1.058439
GO:0007015_actin_filament_organization	FAT1	50	1	4.385714	-0.687659	205	216.98	1.058439
GO:0017038_protein_import	RAN	50	1	4.385714	-0.687659	205	216.98	1.058439
GO:0070647_protein_modification_by_small_protein_conjugation_or_removal	SOCS7	50	1	4.385714	-0.687659	205	216.98	1.058439
GO:0006350_transcription	ID2	701	5	1.564092	-0.686866	206	217.23	1.054515
GO:0006350_transcription	MAPK14	701	5	1.564092	-0.686866	206	217.23	1.054515
GO:0006350_transcription	WDR77	701	5	1.564092	-0.686866	206	217.23	1.054515
GO:0006350_transcription	RBL1	701	5	1.564092	-0.686866	206	217.23	1.054515
GO:0006350_transcription	TAF9	701	5	1.564092	-0.686866	206	217.23	1.054515
GO:0050793_regulation_of_developmental_process	METRN	703	5	1.559642	-0.683302	207	217.87	1.052512
GO:0050793_regulation_of_developmental_process	ID2	703	5	1.559642	-0.683302	207	217.87	1.052512
GO:0050793_regulation_of_developmental_process	MAPK14	703	5	1.559642	-0.683302	207	217.87	1.052512
GO:0050793_regulation_of_developmental_process	WDR77	703	5	1.559642	-0.683302	207	217.87	1.052512
GO:0050793_regulation_of_developmental_process	AARS	703	5	1.559642	-0.683302	207	217.87	1.052512
GO:0016569_covalent_chromatin_modification	CSRP2BP	51	1	4.299720	-0.679976	209	220.01	1.052679
GO:0032583_regulation_of_gene-specific_transcription	TAF9	51	1	4.299720	-0.679976	209	220.01	1.052679
GO:0034645_cellular_macromolecule_biosynthetic_process	ID2	901	6	1.460282	-0.668405	210	222.4	1.059048
GO:0034645_cellular_macromolecule_biosynthetic_process	MAPK14	901	6	1.460282	-0.668405	210	222.4	1.059048
GO:0034645_cellular_macromolecule_biosynthetic_process	AARS	901	6	1.460282	-0.668405	210	222.4	1.059048
GO:0034645_cellular_macromolecule_biosynthetic_process	WDR77	901	6	1.460282	-0.668405	210	222.4	1.059048
GO:0034645_cellular_macromolecule_biosynthetic_process	RBL1	901	6	1.460282	-0.668405	210	222.4	1.059048
GO:0034645_cellular_macromolecule_biosynthetic_process	TAF9	901	6	1.460282	-0.668405	210	222.4	1.059048
GO:0010467_gene_expression	ID2	905	6	1.453828	-0.662160	211	224.33	1.063175
GO:0010467_gene_expression	MAPK14	905	6	1.453828	-0.662160	211	224.33	1.063175
GO:0010467_gene_expression	AARS	905	6	1.453828	-0.662160	211	224.33	1.063175
GO:0010467_gene_expression	WDR77	905	6	1.453828	-0.662160	211	224.33	1.063175
GO:0010467_gene_expression	RBL1	905	6	1.453828	-0.662160	211	224.33	1.063175
GO:0010467_gene_expression	TAF9	905	6	1.453828	-0.662160	211	224.33	1.063175
GO:0006412_translation	AARS	54	1	4.060847	-0.657900	212	226.57	1.068726
GO:0009059_macromolecule_biosynthetic_process	ID2	910	6	1.445840	-0.654427	213	226.97	1.065587
GO:0009059_macromolecule_biosynthetic_process	MAPK14	910	6	1.445840	-0.654427	213	226.97	1.065587
GO:0009059_macromolecule_biosynthetic_process	AARS	910	6	1.445840	-0.654427	213	226.97	1.065587
GO:0009059_macromolecule_biosynthetic_process	WDR77	910	6	1.445840	-0.654427	213	226.97	1.065587
GO:0009059_macromolecule_biosynthetic_process	RBL1	910	6	1.445840	-0.654427	213	226.97	1.065587
GO:0009059_macromolecule_biosynthetic_process	TAF9	910	6	1.445840	-0.654427	213	226.97	1.065587
GO:0007507_heart_development	ID2	195	2	2.249084	-0.652658	214	227.81	1.064533
GO:0007507_heart_development	PBRM1	195	2	2.249084	-0.652658	214	227.81	1.064533
GO:0006310_DNA_recombination	SMARCAD1	55	1	3.987013	-0.650846	216	229.41	1.062083
GO:0007605_sensory_perception_of_sound	HEXA	55	1	3.987013	-0.650846	216	229.41	1.062083
GO:0033554_cellular_response_to_stress	MAPK14	196	2	2.237609	-0.649349	217	229.51	1.057650
GO:0033554_cellular_response_to_stress	AARS	196	2	2.237609	-0.649349	217	229.51	1.057650
GO:0050678_regulation_of_epithelial_cell_proliferation	WDR77	56	1	3.915816	-0.643934	218	231.99	1.064174
GO:0048869_cellular_developmental_process	DCT	1113	7	1.379155	-0.643566	219	232.14	1.060000
GO:0048869_cellular_developmental_process	METRN	1113	7	1.379155	-0.643566	219	232.14	1.060000
GO:0048869_cellular_developmental_process	ID2	1113	7	1.379155	-0.643566	219	232.14	1.060000
GO:0048869_cellular_developmental_process	FAT1	1113	7	1.379155	-0.643566	219	232.14	1.060000
GO:0048869_cellular_developmental_process	MAPK14	1113	7	1.379155	-0.643566	219	232.14	1.060000
GO:0048869_cellular_developmental_process	WDR77	1113	7	1.379155	-0.643566	219	232.14	1.060000
GO:0048869_cellular_developmental_process	SOCS7	1113	7	1.379155	-0.643566	219	232.14	1.060000
GO:0008344_adult_locomotory_behavior	HEXA	57	1	3.847118	-0.637161	223	236.13	1.058879
GO:0033365_protein_localization_in_organelle	RAN	57	1	3.847118	-0.637161	223	236.13	1.058879
GO:0043523_regulation_of_neuron_apoptosis	AARS	57	1	3.847118	-0.637161	223	236.13	1.058879
GO:0045444_fat_cell_differentiation	SOCS7	57	1	3.847118	-0.637161	223	236.13	1.058879
GO:0030902_hindbrain_development	AARS	58	1	3.780788	-0.630521	224	237.43	1.059955
GO:0080090_regulation_of_primary_metabolic_process	SMARCAD1	926	6	1.420858	-0.630220	225	237.6	1.056000
GO:0080090_regulation_of_primary_metabolic_process	ID2	926	6	1.420858	-0.630220	225	237.6	1.056000
GO:0080090_regulation_of_primary_metabolic_process	MAPK14	926	6	1.420858	-0.630220	225	237.6	1.056000
GO:0080090_regulation_of_primary_metabolic_process	WDR77	926	6	1.420858	-0.630220	225	237.6	1.056000
GO:0080090_regulation_of_primary_metabolic_process	RBL1	926	6	1.420858	-0.630220	225	237.6	1.056000
GO:0080090_regulation_of_primary_metabolic_process	TAF9	926	6	1.420858	-0.630220	225	237.6	1.056000
GO:0060255_regulation_of_macromolecule_metabolic_process	SMARCAD1	936	6	1.405678	-0.615498	226	240.32	1.063363
GO:0060255_regulation_of_macromolecule_metabolic_process	ID2	936	6	1.405678	-0.615498	226	240.32	1.063363
GO:0060255_regulation_of_macromolecule_metabolic_process	MAPK14	936	6	1.405678	-0.615498	226	240.32	1.063363
GO:0060255_regulation_of_macromolecule_metabolic_process	WDR77	936	6	1.405678	-0.615498	226	240.32	1.063363
GO:0060255_regulation_of_macromolecule_metabolic_process	RBL1	936	6	1.405678	-0.615498	226	240.32	1.063363
GO:0060255_regulation_of_macromolecule_metabolic_process	TAF9	936	6	1.405678	-0.615498	226	240.32	1.063363
GO:0010556_regulation_of_macromolecule_biosynthetic_process	ID2	745	5	1.471716	-0.612407	227	240.61	1.059956
GO:0010556_regulation_of_macromolecule_biosynthetic_process	MAPK14	745	5	1.471716	-0.612407	227	240.61	1.059956
GO:0010556_regulation_of_macromolecule_biosynthetic_process	WDR77	745	5	1.471716	-0.612407	227	240.61	1.059956
GO:0010556_regulation_of_macromolecule_biosynthetic_process	RBL1	745	5	1.471716	-0.612407	227	240.61	1.059956
GO:0010556_regulation_of_macromolecule_biosynthetic_process	TAF9	745	5	1.471716	-0.612407	227	240.61	1.059956
GO:0022604_regulation_of_cell_morphogenesis	METRN	62	1	3.536866	-0.605203	230	244.23	1.061870
GO:0030855_epithelial_cell_differentiation	WDR77	62	1	3.536866	-0.605203	230	244.23	1.061870
GO:0050954_sensory_perception_of_mechanical_stimulus	HEXA	62	1	3.536866	-0.605203	230	244.23	1.061870
GO:0051216_cartilage_development	MAPK14	63	1	3.480726	-0.599165	231	245.93	1.064632
GO:0044249_cellular_biosynthetic_process	DCT	1150	7	1.334783	-0.593421	232	246.94	1.064397
GO:0044249_cellular_biosynthetic_process	ID2	1150	7	1.334783	-0.593421	232	246.94	1.064397
GO:0044249_cellular_biosynthetic_process	MAPK14	1150	7	1.334783	-0.593421	232	246.94	1.064397
GO:0044249_cellular_biosynthetic_process	AARS	1150	7	1.334783	-0.593421	232	246.94	1.064397
GO:0044249_cellular_biosynthetic_process	WDR77	1150	7	1.334783	-0.593421	232	246.94	1.064397
GO:0044249_cellular_biosynthetic_process	RBL1	1150	7	1.334783	-0.593421	232	246.94	1.064397
GO:0044249_cellular_biosynthetic_process	TAF9	1150	7	1.334783	-0.593421	232	246.94	1.064397
GO:0045892_negative_regulation_of_transcription__DNA-dependent	ID2	218	2	2.011796	-0.581844	233	249.99	1.072918
GO:0045892_negative_regulation_of_transcription__DNA-dependent	RBL1	218	2	2.011796	-0.581844	233	249.99	1.072918
GO:0051130_positive_regulation_of_cellular_component_organization	METRN	66	1	3.322511	-0.581688	235	251.51	1.070255
GO:0051402_neuron_apoptosis	AARS	66	1	3.322511	-0.581688	235	251.51	1.070255
GO:0051253_negative_regulation_of_RNA_metabolic_process	ID2	220	2	1.993506	-0.576170	236	252.41	1.069534
GO:0051253_negative_regulation_of_RNA_metabolic_process	RBL1	220	2	1.993506	-0.576170	236	252.41	1.069534
GO:0034962_cellular_biopolymer_catabolic_process	ZMPSTE24	68	1	3.224790	-0.570538	237	255.57	1.078354
GO:0005996_monosaccharide_metabolic_process	MAPK14	69	1	3.178054	-0.565105	238	256.9	1.079412
GO:0010468_regulation_of_gene_expression	ID2	778	5	1.409291	-0.561624	239	257.09	1.075690
GO:0010468_regulation_of_gene_expression	MAPK14	778	5	1.409291	-0.561624	239	257.09	1.075690
GO:0010468_regulation_of_gene_expression	WDR77	778	5	1.409291	-0.561624	239	257.09	1.075690
GO:0010468_regulation_of_gene_expression	RBL1	778	5	1.409291	-0.561624	239	257.09	1.075690
GO:0010468_regulation_of_gene_expression	TAF9	778	5	1.409291	-0.561624	239	257.09	1.075690
GO:0051239_regulation_of_multicellular_organismal_process	METRN	587	4	1.494281	-0.560386	240	257.44	1.072667
GO:0051239_regulation_of_multicellular_organismal_process	ID2	587	4	1.494281	-0.560386	240	257.44	1.072667
GO:0051239_regulation_of_multicellular_organismal_process	MAPK14	587	4	1.494281	-0.560386	240	257.44	1.072667
GO:0051239_regulation_of_multicellular_organismal_process	WDR77	587	4	1.494281	-0.560386	240	257.44	1.072667
GO:0009617_response_to_bacterium	MAPK14	70	1	3.132653	-0.559762	241	258.64	1.073195
GO:0006913_nucleocytoplasmic_transport	RAN	71	1	3.088531	-0.554507	242	260.17	1.075083
GO:0002682_regulation_of_immune_system_process	ID2	228	2	1.923559	-0.554166	243	260.78	1.073169
GO:0002682_regulation_of_immune_system_process	MAPK14	228	2	1.923559	-0.554166	243	260.78	1.073169
GO:0007167_enzyme_linked_receptor_protein_signaling_pathway	PTPN2	229	2	1.915159	-0.551492	244	261.0	1.069672
GO:0007167_enzyme_linked_receptor_protein_signaling_pathway	SOCS7	229	2	1.915159	-0.551492	244	261.0	1.069672
GO:0016568_chromatin_modification	CSRP2BP	72	1	3.045635	-0.549338	247	263.58	1.067126
GO:0050673_epithelial_cell_proliferation	WDR77	72	1	3.045635	-0.549338	247	263.58	1.067126
GO:0051169_nuclear_transport	RAN	72	1	3.045635	-0.549338	247	263.58	1.067126
GO:0044265_cellular_macromolecule_catabolic_process	ZMPSTE24	75	1	2.923810	-0.534321	248	268.4	1.082258
GO:0001501_skeletal_system_development	HEXA	236	2	1.858354	-0.533217	249	268.61	1.078755
GO:0001501_skeletal_system_development	MAPK14	236	2	1.858354	-0.533217	249	268.61	1.078755
GO:0006508_proteolysis	ZMPSTE24	76	1	2.885338	-0.529471	250	270.18	1.080720
GO:0042592_homeostatic_process	ID2	419	3	1.570065	-0.526261	251	270.58	1.078008
GO:0042592_homeostatic_process	MAPK14	419	3	1.570065	-0.526261	251	270.58	1.078008
GO:0042592_homeostatic_process	HEXA	419	3	1.570065	-0.526261	251	270.58	1.078008
GO:0001890_placenta_development	PBRM1	77	1	2.847866	-0.524696	252	271.3	1.076587
GO:0007519_skeletal_muscle_tissue_development	MAPK14	78	1	2.811355	-0.519994	254	273.29	1.075945
GO:0060538_skeletal_muscle_organ_development	MAPK14	78	1	2.811355	-0.519994	254	273.29	1.075945
GO:0009056_catabolic_process	HEXA	243	2	1.804821	-0.515694	255	273.8	1.073725
GO:0009056_catabolic_process	ZMPSTE24	243	2	1.804821	-0.515694	255	273.8	1.073725
GO:0031326_regulation_of_cellular_biosynthetic_process	ID2	812	5	1.350281	-0.513405	256	274.6	1.072656
GO:0031326_regulation_of_cellular_biosynthetic_process	MAPK14	812	5	1.350281	-0.513405	256	274.6	1.072656
GO:0031326_regulation_of_cellular_biosynthetic_process	WDR77	812	5	1.350281	-0.513405	256	274.6	1.072656
GO:0031326_regulation_of_cellular_biosynthetic_process	RBL1	812	5	1.350281	-0.513405	256	274.6	1.072656
GO:0031326_regulation_of_cellular_biosynthetic_process	TAF9	812	5	1.350281	-0.513405	256	274.6	1.072656
GO:0006631_fatty_acid_metabolic_process	MAPK14	80	1	2.741071	-0.510800	257	276.18	1.074630
GO:0031323_regulation_of_cellular_metabolic_process	SMARCAD1	1015	6	1.296270	-0.509417	258	276.36	1.071163
GO:0031323_regulation_of_cellular_metabolic_process	ID2	1015	6	1.296270	-0.509417	258	276.36	1.071163
GO:0031323_regulation_of_cellular_metabolic_process	MAPK14	1015	6	1.296270	-0.509417	258	276.36	1.071163
GO:0031323_regulation_of_cellular_metabolic_process	WDR77	1015	6	1.296270	-0.509417	258	276.36	1.071163
GO:0031323_regulation_of_cellular_metabolic_process	RBL1	1015	6	1.296270	-0.509417	258	276.36	1.071163
GO:0031323_regulation_of_cellular_metabolic_process	TAF9	1015	6	1.296270	-0.509417	258	276.36	1.071163
GO:0009889_regulation_of_biosynthetic_process	ID2	815	5	1.345311	-0.509339	259	276.55	1.067761
GO:0009889_regulation_of_biosynthetic_process	MAPK14	815	5	1.345311	-0.509339	259	276.55	1.067761
GO:0009889_regulation_of_biosynthetic_process	WDR77	815	5	1.345311	-0.509339	259	276.55	1.067761
GO:0009889_regulation_of_biosynthetic_process	RBL1	815	5	1.345311	-0.509339	259	276.55	1.067761
GO:0009889_regulation_of_biosynthetic_process	TAF9	815	5	1.345311	-0.509339	259	276.55	1.067761
GO:0007399_nervous_system_development	METRN	621	4	1.412468	-0.506157	260	277.26	1.066385
GO:0007399_nervous_system_development	HEXA	621	4	1.412468	-0.506157	260	277.26	1.066385
GO:0007399_nervous_system_development	FMR1	621	4	1.412468	-0.506157	260	277.26	1.066385
GO:0007399_nervous_system_development	AARS	621	4	1.412468	-0.506157	260	277.26	1.066385
GO:0045664_regulation_of_neuron_differentiation	METRN	82	1	2.674216	-0.501875	261	278.96	1.068812
GO:0030534_adult_behavior	HEXA	83	1	2.641997	-0.497509	262	281.16	1.073130
GO:0016481_negative_regulation_of_transcription	ID2	253	2	1.733484	-0.491878	264	282.85	1.071402
GO:0016481_negative_regulation_of_transcription	RBL1	253	2	1.733484	-0.491878	264	282.85	1.071402
GO:0030097_hemopoiesis	ID2	253	2	1.733484	-0.491878	264	282.85	1.071402
GO:0030097_hemopoiesis	MAPK14	253	2	1.733484	-0.491878	264	282.85	1.071402
GO:0006605_protein_targeting	RAN	86	1	2.549834	-0.484782	265	286.62	1.081585
GO:0016337_cell-cell_adhesion	FAT1	87	1	2.520525	-0.480657	266	289.31	1.087632
GO:0010629_negative_regulation_of_gene_expression	ID2	262	2	1.673937	-0.471583	267	291.32	1.091086
GO:0010629_negative_regulation_of_gene_expression	RBL1	262	2	1.673937	-0.471583	267	291.32	1.091086
GO:0044255_cellular_lipid_metabolic_process	HEXA	264	2	1.661255	-0.467212	268	293.26	1.094254
GO:0044255_cellular_lipid_metabolic_process	MAPK14	264	2	1.661255	-0.467212	268	293.26	1.094254
GO:0008544_epidermis_development	AARS	91	1	2.409733	-0.464714	269	294.08	1.093234
GO:0045944_positive_regulation_of_transcription_from_RNA_polymerase_II_promoter	MAPK14	269	2	1.630377	-0.456494	270	297.52	1.101926
GO:0045944_positive_regulation_of_transcription_from_RNA_polymerase_II_promoter	TAF9	269	2	1.630377	-0.456494	270	297.52	1.101926
GO:0030154_cell_differentiation	DCT	1060	6	1.241240	-0.456384	271	297.7	1.098524
GO:0030154_cell_differentiation	METRN	1060	6	1.241240	-0.456384	271	297.7	1.098524
GO:0030154_cell_differentiation	ID2	1060	6	1.241240	-0.456384	271	297.7	1.098524
GO:0030154_cell_differentiation	MAPK14	1060	6	1.241240	-0.456384	271	297.7	1.098524
GO:0030154_cell_differentiation	WDR77	1060	6	1.241240	-0.456384	271	297.7	1.098524
GO:0030154_cell_differentiation	SOCS7	1060	6	1.241240	-0.456384	271	297.7	1.098524
GO:0045934_negative_regulation_of_nucleobase__nucleoside__nucleotide_and_nucleic_acid_metabolic_process	ID2	270	2	1.624339	-0.454386	272	297.92	1.095294
GO:0045934_negative_regulation_of_nucleobase__nucleoside__nucleotide_and_nucleic_acid_metabolic_process	RBL1	270	2	1.624339	-0.454386	272	297.92	1.095294
GO:0048856_anatomical_structure_development	METRN	1688	9	1.169177	-0.453728	273	298.04	1.091722
GO:0048856_anatomical_structure_development	ID2	1688	9	1.169177	-0.453728	273	298.04	1.091722
GO:0048856_anatomical_structure_development	HEXA	1688	9	1.169177	-0.453728	273	298.04	1.091722
GO:0048856_anatomical_structure_development	FAT1	1688	9	1.169177	-0.453728	273	298.04	1.091722
GO:0048856_anatomical_structure_development	MAPK14	1688	9	1.169177	-0.453728	273	298.04	1.091722
GO:0048856_anatomical_structure_development	FMR1	1688	9	1.169177	-0.453728	273	298.04	1.091722
GO:0048856_anatomical_structure_development	AARS	1688	9	1.169177	-0.453728	273	298.04	1.091722
GO:0048856_anatomical_structure_development	WDR77	1688	9	1.169177	-0.453728	273	298.04	1.091722
GO:0048856_anatomical_structure_development	PBRM1	1688	9	1.169177	-0.453728	273	298.04	1.091722
GO:0034984_cellular_response_to_DNA_damage_stimulus	MAPK14	94	1	2.332827	-0.453307	274	299.55	1.093248
GO:0051172_negative_regulation_of_nitrogen_compound_metabolic_process	ID2	271	2	1.618345	-0.452290	275	300.12	1.091345
GO:0051172_negative_regulation_of_nitrogen_compound_metabolic_process	RBL1	271	2	1.618345	-0.452290	275	300.12	1.091345
GO:0042391_regulation_of_membrane_potential	HEXA	95	1	2.308271	-0.449603	277	300.78	1.085848
GO:0051707_response_to_other_organism	MAPK14	95	1	2.308271	-0.449603	277	300.78	1.085848
GO:0010558_negative_regulation_of_macromolecule_biosynthetic_process	ID2	274	2	1.600626	-0.446069	279	301.68	1.081290
GO:0010558_negative_regulation_of_macromolecule_biosynthetic_process	RBL1	274	2	1.600626	-0.446069	279	301.68	1.081290
GO:0033036_macromolecule_localization	RAN	274	2	1.600626	-0.446069	279	301.68	1.081290
GO:0033036_macromolecule_localization	HEXA	274	2	1.600626	-0.446069	279	301.68	1.081290
GO:0048534_hemopoietic_or_lymphoid_organ_development	ID2	277	2	1.583290	-0.439950	280	304.4	1.087143
GO:0048534_hemopoietic_or_lymphoid_organ_development	MAPK14	277	2	1.583290	-0.439950	280	304.4	1.087143
GO:0007398_ectoderm_development	AARS	99	1	2.215007	-0.435252	281	307.63	1.094769
GO:0001525_angiogenesis	MAPK14	100	1	2.192857	-0.431776	282	307.95	1.092021
GO:0031327_negative_regulation_of_cellular_biosynthetic_process	ID2	282	2	1.555218	-0.429971	283	308.22	1.089117
GO:0031327_negative_regulation_of_cellular_biosynthetic_process	RBL1	282	2	1.555218	-0.429971	283	308.22	1.089117
GO:0030163_protein_catabolic_process	ZMPSTE24	101	1	2.171146	-0.428343	284	308.93	1.087782
GO:0009890_negative_regulation_of_biosynthetic_process	ID2	284	2	1.544266	-0.426054	285	309.44	1.085754
GO:0009890_negative_regulation_of_biosynthetic_process	RBL1	284	2	1.544266	-0.426054	285	309.44	1.085754
GO:0019222_regulation_of_metabolic_process	SMARCAD1	1088	6	1.209296	-0.425826	286	309.63	1.082622
GO:0019222_regulation_of_metabolic_process	ID2	1088	6	1.209296	-0.425826	286	309.63	1.082622
GO:0019222_regulation_of_metabolic_process	MAPK14	1088	6	1.209296	-0.425826	286	309.63	1.082622
GO:0019222_regulation_of_metabolic_process	WDR77	1088	6	1.209296	-0.425826	286	309.63	1.082622
GO:0019222_regulation_of_metabolic_process	RBL1	1088	6	1.209296	-0.425826	286	309.63	1.082622
GO:0019222_regulation_of_metabolic_process	TAF9	1088	6	1.209296	-0.425826	286	309.63	1.082622
GO:0030036_actin_cytoskeleton_organization	FAT1	102	1	2.149860	-0.424952	287	309.95	1.079965
GO:0006629_lipid_metabolic_process	MAPK14	285	2	1.538847	-0.424111	288	310.17	1.076979
GO:0006629_lipid_metabolic_process	HEXA	285	2	1.538847	-0.424111	288	310.17	1.076979
GO:0007417_central_nervous_system_development	FMR1	287	2	1.528123	-0.420257	289	311.25	1.076990
GO:0007417_central_nervous_system_development	AARS	287	2	1.528123	-0.420257	289	311.25	1.076990
GO:0050767_regulation_of_neurogenesis	METRN	104	1	2.108516	-0.418292	290	311.85	1.075345
GO:0048522_positive_regulation_of_cellular_process	METRN	895	5	1.225060	-0.411077	291	312.94	1.075395
GO:0048522_positive_regulation_of_cellular_process	ID2	895	5	1.225060	-0.411077	291	312.94	1.075395
GO:0048522_positive_regulation_of_cellular_process	MAPK14	895	5	1.225060	-0.411077	291	312.94	1.075395
GO:0048522_positive_regulation_of_cellular_process	WDR77	895	5	1.225060	-0.411077	291	312.94	1.075395
GO:0048522_positive_regulation_of_cellular_process	TAF9	895	5	1.225060	-0.411077	291	312.94	1.075395
GO:0050896_response_to_stimulus	ID2	1107	6	1.188540	-0.406093	292	313.62	1.074041
GO:0050896_response_to_stimulus	PTPN2	1107	6	1.188540	-0.406093	292	313.62	1.074041
GO:0050896_response_to_stimulus	HEXA	1107	6	1.188540	-0.406093	292	313.62	1.074041
GO:0050896_response_to_stimulus	MAPK14	1107	6	1.188540	-0.406093	292	313.62	1.074041
GO:0050896_response_to_stimulus	AARS	1107	6	1.188540	-0.406093	292	313.62	1.074041
GO:0050896_response_to_stimulus	SOCS7	1107	6	1.188540	-0.406093	292	313.62	1.074041
GO:0002520_immune_system_development	ID2	295	2	1.486683	-0.405242	293	314.85	1.074573
GO:0002520_immune_system_development	MAPK14	295	2	1.486683	-0.405242	293	314.85	1.074573
GO:0030029_actin_filament-based_process	FAT1	109	1	2.011796	-0.402322	294	315.33	1.072551
GO:0006974_response_to_DNA_damage_stimulus	MAPK14	113	1	1.940582	-0.390199	295	319.58	1.083322
GO:0007275_multicellular_organismal_development	METRN	1760	9	1.121347	-0.388025	296	319.91	1.080777
GO:0007275_multicellular_organismal_development	CSRP2BP	1760	9	1.121347	-0.388025	296	319.91	1.080777
GO:0007275_multicellular_organismal_development	ID2	1760	9	1.121347	-0.388025	296	319.91	1.080777
GO:0007275_multicellular_organismal_development	HEXA	1760	9	1.121347	-0.388025	296	319.91	1.080777
GO:0007275_multicellular_organismal_development	MAPK14	1760	9	1.121347	-0.388025	296	319.91	1.080777
GO:0007275_multicellular_organismal_development	FMR1	1760	9	1.121347	-0.388025	296	319.91	1.080777
GO:0007275_multicellular_organismal_development	AARS	1760	9	1.121347	-0.388025	296	319.91	1.080777
GO:0007275_multicellular_organismal_development	WDR77	1760	9	1.121347	-0.388025	296	319.91	1.080777
GO:0007275_multicellular_organismal_development	PBRM1	1760	9	1.121347	-0.388025	296	319.91	1.080777
GO:0050794_regulation_of_cellular_process	SMARCAD1	2190	11	1.101435	-0.387080	297	321.1	1.081145
GO:0050794_regulation_of_cellular_process	METRN	2190	11	1.101435	-0.387080	297	321.1	1.081145
GO:0050794_regulation_of_cellular_process	ID2	2190	11	1.101435	-0.387080	297	321.1	1.081145
GO:0050794_regulation_of_cellular_process	PTPN2	2190	11	1.101435	-0.387080	297	321.1	1.081145
GO:0050794_regulation_of_cellular_process	MAPK14	2190	11	1.101435	-0.387080	297	321.1	1.081145
GO:0050794_regulation_of_cellular_process	WDR77	2190	11	1.101435	-0.387080	297	321.1	1.081145
GO:0050794_regulation_of_cellular_process	RBL1	2190	11	1.101435	-0.387080	297	321.1	1.081145
GO:0050794_regulation_of_cellular_process	AARS	2190	11	1.101435	-0.387080	297	321.1	1.081145
GO:0050794_regulation_of_cellular_process	SOCS7	2190	11	1.101435	-0.387080	297	321.1	1.081145
GO:0050794_regulation_of_cellular_process	TAF9	2190	11	1.101435	-0.387080	297	321.1	1.081145
GO:0050794_regulation_of_cellular_process	CCNG2	2190	11	1.101435	-0.387080	297	321.1	1.081145
GO:0045893_positive_regulation_of_transcription__DNA-dependent	MAPK14	306	2	1.433240	-0.385599	299	321.56	1.075452
GO:0045893_positive_regulation_of_transcription__DNA-dependent	TAF9	306	2	1.433240	-0.385599	299	321.56	1.075452
GO:0051254_positive_regulation_of_RNA_metabolic_process	MAPK14	306	2	1.433240	-0.385599	299	321.56	1.075452
GO:0051254_positive_regulation_of_RNA_metabolic_process	TAF9	306	2	1.433240	-0.385599	299	321.56	1.075452
GO:0048608_reproductive_structure_development	WDR77	116	1	1.890394	-0.381459	300	323.6	1.078667
GO:0051960_regulation_of_nervous_system_development	METRN	118	1	1.858354	-0.375792	301	325.21	1.080432
GO:0014706_striated_muscle_tissue_development	MAPK14	120	1	1.827381	-0.370248	302	326.07	1.079702
GO:0006886_intracellular_protein_transport	RAN	122	1	1.797424	-0.364822	304	329.93	1.085296
GO:0060284_regulation_of_cell_development	METRN	122	1	1.797424	-0.364822	304	329.93	1.085296
GO:0009888_tissue_development	MAPK14	525	3	1.253061	-0.361430	305	330.55	1.083770
GO:0009888_tissue_development	WDR77	525	3	1.253061	-0.361430	305	330.55	1.083770
GO:0009888_tissue_development	AARS	525	3	1.253061	-0.361430	305	330.55	1.083770
GO:0001655_urogenital_system_development	WDR77	128	1	1.713170	-0.349215	307	332.82	1.084104
GO:0060537_muscle_tissue_development	MAPK14	128	1	1.713170	-0.349215	307	332.82	1.084104
GO:0043285_biopolymer_catabolic_process	ZMPSTE24	129	1	1.699889	-0.346707	308	333.66	1.083312
GO:0010605_negative_regulation_of_macromolecule_metabolic_process	ID2	331	2	1.324989	-0.344859	309	335.12	1.084531
GO:0010605_negative_regulation_of_macromolecule_metabolic_process	RBL1	331	2	1.324989	-0.344859	309	335.12	1.084531
GO:0032787_monocarboxylic_acid_metabolic_process	MAPK14	130	1	1.686813	-0.344225	310	336.13	1.084290
GO:0031324_negative_regulation_of_cellular_metabolic_process	ID2	332	2	1.320998	-0.343333	311	336.38	1.081608
GO:0031324_negative_regulation_of_cellular_metabolic_process	RBL1	332	2	1.320998	-0.343333	311	336.38	1.081608
GO:0048731_system_development	METRN	1609	8	1.090296	-0.336114	312	337.93	1.083109
GO:0048731_system_development	ID2	1609	8	1.090296	-0.336114	312	337.93	1.083109
GO:0048731_system_development	HEXA	1609	8	1.090296	-0.336114	312	337.93	1.083109
GO:0048731_system_development	MAPK14	1609	8	1.090296	-0.336114	312	337.93	1.083109
GO:0048731_system_development	FMR1	1609	8	1.090296	-0.336114	312	337.93	1.083109
GO:0048731_system_development	AARS	1609	8	1.090296	-0.336114	312	337.93	1.083109
GO:0048731_system_development	WDR77	1609	8	1.090296	-0.336114	312	337.93	1.083109
GO:0048731_system_development	PBRM1	1609	8	1.090296	-0.336114	312	337.93	1.083109
GO:0045941_positive_regulation_of_transcription	MAPK14	338	2	1.297549	-0.334335	313	339.34	1.084153
GO:0045941_positive_regulation_of_transcription	TAF9	338	2	1.297549	-0.334335	313	339.34	1.084153
GO:0006793_phosphorus_metabolic_process	PTPN2	340	2	1.289916	-0.331394	315	340.32	1.080381
GO:0006793_phosphorus_metabolic_process	MAPK14	340	2	1.289916	-0.331394	315	340.32	1.080381
GO:0006796_phosphate_metabolic_process	PTPN2	340	2	1.289916	-0.331394	315	340.32	1.080381
GO:0006796_phosphate_metabolic_process	MAPK14	340	2	1.289916	-0.331394	315	340.32	1.080381
GO:0009057_macromolecule_catabolic_process	ZMPSTE24	137	1	1.600626	-0.327529	316	341.26	1.079937
GO:0034613_cellular_protein_localization	RAN	139	1	1.577595	-0.322968	317	341.9	1.078549
GO:0010628_positive_regulation_of_gene_expression	MAPK14	346	2	1.267547	-0.322741	318	342.19	1.076069
GO:0010628_positive_regulation_of_gene_expression	TAF9	346	2	1.267547	-0.322741	318	342.19	1.076069
GO:0016044_membrane_organization	ZMPSTE24	140	1	1.566327	-0.320720	319	342.73	1.074389
GO:0009892_negative_regulation_of_metabolic_process	ID2	348	2	1.260263	-0.319913	320	343.41	1.073156
GO:0009892_negative_regulation_of_metabolic_process	RBL1	348	2	1.260263	-0.319913	320	343.41	1.073156
GO:0003006_reproductive_developmental_process	WDR77	141	1	1.555218	-0.318493	322	344.07	1.068540
GO:0070727_cellular_macromolecule_localization	RAN	141	1	1.555218	-0.318493	322	344.07	1.068540
GO:0048523_negative_regulation_of_cellular_process	ID2	774	4	1.133260	-0.318454	323	344.32	1.066006
GO:0048523_negative_regulation_of_cellular_process	AARS	774	4	1.133260	-0.318454	323	344.32	1.066006
GO:0048523_negative_regulation_of_cellular_process	RBL1	774	4	1.133260	-0.318454	323	344.32	1.066006
GO:0048523_negative_regulation_of_cellular_process	WDR77	774	4	1.133260	-0.318454	323	344.32	1.066006
GO:0045935_positive_regulation_of_nucleobase__nucleoside__nucleotide_and_nucleic_acid_metabolic_process	MAPK14	352	2	1.245942	-0.314337	324	344.83	1.064290
GO:0045935_positive_regulation_of_nucleobase__nucleoside__nucleotide_and_nucleic_acid_metabolic_process	TAF9	352	2	1.245942	-0.314337	324	344.83	1.064290
GO:0048518_positive_regulation_of_biological_process	METRN	995	5	1.101938	-0.312115	325	345.4	1.062769
GO:0048518_positive_regulation_of_biological_process	ID2	995	5	1.101938	-0.312115	325	345.4	1.062769
GO:0048518_positive_regulation_of_biological_process	MAPK14	995	5	1.101938	-0.312115	325	345.4	1.062769
GO:0048518_positive_regulation_of_biological_process	WDR77	995	5	1.101938	-0.312115	325	345.4	1.062769
GO:0048518_positive_regulation_of_biological_process	TAF9	995	5	1.101938	-0.312115	325	345.4	1.062769
GO:0022603_regulation_of_anatomical_structure_morphogenesis	METRN	147	1	1.491740	-0.305571	326	348.16	1.067975
GO:0051173_positive_regulation_of_nitrogen_compound_metabolic_process	MAPK14	361	2	1.214879	-0.302176	327	349.74	1.069541
GO:0051173_positive_regulation_of_nitrogen_compound_metabolic_process	TAF9	361	2	1.214879	-0.302176	327	349.74	1.069541
GO:0007517_muscle_organ_development	MAPK14	153	1	1.433240	-0.293351	328	352.08	1.073415
GO:0008285_negative_regulation_of_cell_proliferation	WDR77	155	1	1.414747	-0.289425	330	354.19	1.073303
GO:0022402_cell_cycle_process	CSRP2BP	155	1	1.414747	-0.289425	330	354.19	1.073303
GO:0010557_positive_regulation_of_macromolecule_biosynthetic_process	MAPK14	371	2	1.182133	-0.289260	331	354.53	1.071088
GO:0010557_positive_regulation_of_macromolecule_biosynthetic_process	TAF9	371	2	1.182133	-0.289260	331	354.53	1.071088
GO:0051704_multi-organism_process	MAPK14	157	1	1.396724	-0.285568	332	355.35	1.070331
GO:0006066_alcohol_metabolic_process	MAPK14	158	1	1.387884	-0.283665	335	356.49	1.064149
GO:0007409_axonogenesis	METRN	158	1	1.387884	-0.283665	335	356.49	1.064149
GO:0048514_blood_vessel_morphogenesis	MAPK14	158	1	1.387884	-0.283665	335	356.49	1.064149
GO:0007166_cell_surface_receptor_linked_signal_transduction	PTPN2	597	3	1.101938	-0.280287	336	357.87	1.065089
GO:0007166_cell_surface_receptor_linked_signal_transduction	MAPK14	597	3	1.101938	-0.280287	336	357.87	1.065089
GO:0007166_cell_surface_receptor_linked_signal_transduction	SOCS7	597	3	1.101938	-0.280287	336	357.87	1.065089
GO:0051128_regulation_of_cellular_component_organization	METRN	160	1	1.370536	-0.279910	337	358.25	1.063056
GO:0000003_reproduction	HEXA	379	2	1.157181	-0.279357	338	358.51	1.060680
GO:0000003_reproduction	WDR77	379	2	1.157181	-0.279357	338	358.51	1.060680
GO:0002521_leukocyte_differentiation	ID2	161	1	1.362023	-0.278057	339	358.83	1.058496
GO:0007626_locomotory_behavior	HEXA	163	1	1.345311	-0.274399	340	360.16	1.059294
GO:0006259_DNA_metabolic_process	SMARCAD1	165	1	1.329004	-0.270804	341	361.97	1.061496
GO:0031328_positive_regulation_of_cellular_biosynthetic_process	MAPK14	387	2	1.133260	-0.269816	342	362.28	1.059298
GO:0031328_positive_regulation_of_cellular_biosynthetic_process	TAF9	387	2	1.133260	-0.269816	342	362.28	1.059298
GO:0009891_positive_regulation_of_biosynthetic_process	MAPK14	388	2	1.130339	-0.268648	343	363.06	1.058484
GO:0009891_positive_regulation_of_biosynthetic_process	TAF9	388	2	1.130339	-0.268648	343	363.06	1.058484
GO:0050877_neurological_system_process	HEXA	390	2	1.124542	-0.266328	344	364.29	1.058983
GO:0050877_neurological_system_process	AARS	390	2	1.124542	-0.266328	344	364.29	1.058983
GO:0050789_regulation_of_biological_process	SMARCAD1	2357	11	1.023395	-0.264557	345	364.69	1.057072
GO:0050789_regulation_of_biological_process	METRN	2357	11	1.023395	-0.264557	345	364.69	1.057072
GO:0050789_regulation_of_biological_process	ID2	2357	11	1.023395	-0.264557	345	364.69	1.057072
GO:0050789_regulation_of_biological_process	PTPN2	2357	11	1.023395	-0.264557	345	364.69	1.057072
GO:0050789_regulation_of_biological_process	MAPK14	2357	11	1.023395	-0.264557	345	364.69	1.057072
GO:0050789_regulation_of_biological_process	AARS	2357	11	1.023395	-0.264557	345	364.69	1.057072
GO:0050789_regulation_of_biological_process	WDR77	2357	11	1.023395	-0.264557	345	364.69	1.057072
GO:0050789_regulation_of_biological_process	RBL1	2357	11	1.023395	-0.264557	345	364.69	1.057072
GO:0050789_regulation_of_biological_process	SOCS7	2357	11	1.023395	-0.264557	345	364.69	1.057072
GO:0050789_regulation_of_biological_process	TAF9	2357	11	1.023395	-0.264557	345	364.69	1.057072
GO:0050789_regulation_of_biological_process	CCNG2	2357	11	1.023395	-0.264557	345	364.69	1.057072
GO:0048812_neuron_projection_morphogenesis	METRN	170	1	1.289916	-0.262082	346	365.7	1.056936
GO:0007600_sensory_perception	HEXA	172	1	1.274917	-0.258696	347	367.09	1.057896
GO:0048667_cell_morphogenesis_involved_in_neuron_differentiation	METRN	173	1	1.267547	-0.257024	348	368.52	1.058966
GO:0015031_protein_transport	RAN	175	1	1.253061	-0.253722	349	369.64	1.059140
GO:0006873_cellular_ion_homeostasis	HEXA	176	1	1.245942	-0.252091	352	370.76	1.053295
GO:0043066_negative_regulation_of_apoptosis	AARS	176	1	1.245942	-0.252091	352	370.76	1.053295
GO:0048858_cell_projection_morphogenesis	METRN	176	1	1.245942	-0.252091	352	370.76	1.053295
GO:0009987_cellular_process	SMARCAD1	3868	18	1.020461	-0.251730	353	370.98	1.050935
GO:0009987_cellular_process	CSRP2BP	3868	18	1.020461	-0.251730	353	370.98	1.050935
GO:0009987_cellular_process	RAN	3868	18	1.020461	-0.251730	353	370.98	1.050935
GO:0009987_cellular_process	PTPN2	3868	18	1.020461	-0.251730	353	370.98	1.050935
GO:0009987_cellular_process	HEXA	3868	18	1.020461	-0.251730	353	370.98	1.050935
GO:0009987_cellular_process	RBL1	3868	18	1.020461	-0.251730	353	370.98	1.050935
GO:0009987_cellular_process	AARS	3868	18	1.020461	-0.251730	353	370.98	1.050935
GO:0009987_cellular_process	SOCS7	3868	18	1.020461	-0.251730	353	370.98	1.050935
GO:0009987_cellular_process	ARID1A	3868	18	1.020461	-0.251730	353	370.98	1.050935
GO:0009987_cellular_process	CCNG2	3868	18	1.020461	-0.251730	353	370.98	1.050935
GO:0009987_cellular_process	DCT	3868	18	1.020461	-0.251730	353	370.98	1.050935
GO:0009987_cellular_process	METRN	3868	18	1.020461	-0.251730	353	370.98	1.050935
GO:0009987_cellular_process	ID2	3868	18	1.020461	-0.251730	353	370.98	1.050935
GO:0009987_cellular_process	FAT1	3868	18	1.020461	-0.251730	353	370.98	1.050935
GO:0009987_cellular_process	MAPK14	3868	18	1.020461	-0.251730	353	370.98	1.050935
GO:0009987_cellular_process	WDR77	3868	18	1.020461	-0.251730	353	370.98	1.050935
GO:0009987_cellular_process	TAF9	3868	18	1.020461	-0.251730	353	370.98	1.050935
GO:0009987_cellular_process	ZMPSTE24	3868	18	1.020461	-0.251730	353	370.98	1.050935
GO:0065007_biological_regulation	SMARCAD1	2593	12	1.014820	-0.251559	354	371.17	1.048503
GO:0065007_biological_regulation	METRN	2593	12	1.014820	-0.251559	354	371.17	1.048503
GO:0065007_biological_regulation	ID2	2593	12	1.014820	-0.251559	354	371.17	1.048503
GO:0065007_biological_regulation	PTPN2	2593	12	1.014820	-0.251559	354	371.17	1.048503
GO:0065007_biological_regulation	HEXA	2593	12	1.014820	-0.251559	354	371.17	1.048503
GO:0065007_biological_regulation	MAPK14	2593	12	1.014820	-0.251559	354	371.17	1.048503
GO:0065007_biological_regulation	AARS	2593	12	1.014820	-0.251559	354	371.17	1.048503
GO:0065007_biological_regulation	WDR77	2593	12	1.014820	-0.251559	354	371.17	1.048503
GO:0065007_biological_regulation	RBL1	2593	12	1.014820	-0.251559	354	371.17	1.048503
GO:0065007_biological_regulation	SOCS7	2593	12	1.014820	-0.251559	354	371.17	1.048503
GO:0065007_biological_regulation	TAF9	2593	12	1.014820	-0.251559	354	371.17	1.048503
GO:0065007_biological_regulation	CCNG2	2593	12	1.014820	-0.251559	354	371.17	1.048503
GO:0043069_negative_regulation_of_programmed_cell_death	AARS	179	1	1.225060	-0.247279	357	372.33	1.042941
GO:0048732_gland_development	WDR77	179	1	1.225060	-0.247279	357	372.33	1.042941
GO:0060548_negative_regulation_of_cell_death	AARS	179	1	1.225060	-0.247279	357	372.33	1.042941
GO:0045184_establishment_of_protein_localization	RAN	180	1	1.218254	-0.245701	358	372.71	1.041089
GO:0048519_negative_regulation_of_biological_process	ID2	859	4	1.021121	-0.244422	359	373.32	1.039889
GO:0048519_negative_regulation_of_biological_process	AARS	859	4	1.021121	-0.244422	359	373.32	1.039889
GO:0048519_negative_regulation_of_biological_process	WDR77	859	4	1.021121	-0.244422	359	373.32	1.039889
GO:0048519_negative_regulation_of_biological_process	RBL1	859	4	1.021121	-0.244422	359	373.32	1.039889
GO:0055082_cellular_chemical_homeostasis	HEXA	181	1	1.211523	-0.244136	360	374.34	1.039833
GO:0007242_intracellular_signaling_cascade	MAPK14	411	2	1.067084	-0.243212	361	374.66	1.037839
GO:0007242_intracellular_signaling_cascade	AARS	411	2	1.067084	-0.243212	361	374.66	1.037839
GO:0032990_cell_part_morphogenesis	METRN	184	1	1.191770	-0.239516	362	375.99	1.038646
GO:0007010_cytoskeleton_organization	FAT1	185	1	1.185328	-0.238000	363	377.07	1.038760
GO:0007155_cell_adhesion	FAT1	186	1	1.178955	-0.236497	365	378.16	1.036055
GO:0022610_biological_adhesion	FAT1	186	1	1.178955	-0.236497	365	378.16	1.036055
GO:0019226_transmission_of_nerve_impulse	HEXA	189	1	1.160242	-0.232058	366	380.21	1.038825
GO:0046907_intracellular_transport	RAN	194	1	1.130339	-0.224890	367	382.32	1.041744
GO:0019725_cellular_homeostasis	HEXA	195	1	1.124542	-0.223490	368	383.37	1.041766
GO:0010604_positive_regulation_of_macromolecule_metabolic_process	MAPK14	433	2	1.012867	-0.221237	369	384.68	1.042493
GO:0010604_positive_regulation_of_macromolecule_metabolic_process	TAF9	433	2	1.012867	-0.221237	369	384.68	1.042493
GO:0031175_neuron_projection_development	METRN	197	1	1.113125	-0.220721	371	385.48	1.039030
GO:0050801_ion_homeostasis	HEXA	197	1	1.113125	-0.220721	371	385.48	1.039030
GO:0002009_morphogenesis_of_an_epithelium	WDR77	198	1	1.107504	-0.219353	373	386.2	1.035389
GO:0060429_epithelium_development	WDR77	198	1	1.107504	-0.219353	373	386.2	1.035389
GO:0000904_cell_morphogenesis_involved_in_differentiation	METRN	199	1	1.101938	-0.217995	374	387.05	1.034893
GO:0031325_positive_regulation_of_cellular_metabolic_process	MAPK14	442	2	0.992243	-0.212850	375	387.98	1.034613
GO:0031325_positive_regulation_of_cellular_metabolic_process	TAF9	442	2	0.992243	-0.212850	375	387.98	1.034613
GO:0001568_blood_vessel_development	MAPK14	203	1	1.080225	-0.212667	376	388.39	1.032952
GO:0007243_protein_kinase_cascade	MAPK14	205	1	1.069686	-0.210063	377	390.75	1.036472
GO:0001944_vasculature_development	MAPK14	208	1	1.054258	-0.206229	379	392.37	1.035277
GO:0008284_positive_regulation_of_cell_proliferation	WDR77	208	1	1.054258	-0.206229	379	392.37	1.035277
GO:0007165_signal_transduction	PTPN2	915	4	0.958626	-0.204507	380	392.98	1.034158
GO:0007165_signal_transduction	MAPK14	915	4	0.958626	-0.204507	380	392.98	1.034158
GO:0007165_signal_transduction	AARS	915	4	0.958626	-0.204507	380	392.98	1.034158
GO:0007165_signal_transduction	SOCS7	915	4	0.958626	-0.204507	380	392.98	1.034158
GO:0065008_regulation_of_biological_quality	ID2	693	3	0.949289	-0.199022	381	393.94	1.033963
GO:0065008_regulation_of_biological_quality	MAPK14	693	3	0.949289	-0.199022	381	393.94	1.033963
GO:0065008_regulation_of_biological_quality	HEXA	693	3	0.949289	-0.199022	381	393.94	1.033963
GO:0009893_positive_regulation_of_metabolic_process	MAPK14	458	2	0.957580	-0.198737	382	394.59	1.032958
GO:0009893_positive_regulation_of_metabolic_process	TAF9	458	2	0.957580	-0.198737	382	394.59	1.032958
GO:0019953_sexual_reproduction	HEXA	228	1	0.961779	-0.182725	383	400.02	1.044439
GO:0007420_brain_development	AARS	231	1	0.949289	-0.179483	384	400.98	1.044219
GO:0009653_anatomical_structure_morphogenesis	METRN	958	4	0.915598	-0.177897	385	401.19	1.042052
GO:0009653_anatomical_structure_morphogenesis	FAT1	958	4	0.915598	-0.177897	385	401.19	1.042052
GO:0009653_anatomical_structure_morphogenesis	MAPK14	958	4	0.915598	-0.177897	385	401.19	1.042052
GO:0009653_anatomical_structure_morphogenesis	WDR77	958	4	0.915598	-0.177897	385	401.19	1.042052
GO:0050890_cognition	HEXA	233	1	0.941140	-0.177358	386	401.96	1.041347
GO:0006468_protein_amino_acid_phosphorylation	MAPK14	237	1	0.925256	-0.173199	387	403.81	1.043437
GO:0002376_immune_system_process	ID2	505	2	0.868458	-0.162525	388	405.16	1.044227
GO:0002376_immune_system_process	MAPK14	505	2	0.868458	-0.162525	388	405.16	1.044227
GO:0008104_protein_localization	RAN	251	1	0.873648	-0.159511	389	406.54	1.045090
GO:0048878_chemical_homeostasis	HEXA	254	1	0.863330	-0.156744	390	408.44	1.047282
GO:0048729_tissue_morphogenesis	WDR77	255	1	0.859944	-0.155834	391	409.06	1.046189
GO:0003008_system_process	HEXA	516	2	0.849945	-0.155053	392	409.39	1.044362
GO:0003008_system_process	AARS	516	2	0.849945	-0.155053	392	409.39	1.044362
GO:0048666_neuron_development	METRN	262	1	0.836968	-0.149630	393	412.04	1.048448
GO:0030030_cell_projection_organization	METRN	263	1	0.833786	-0.148767	394	412.66	1.047360
GO:0048646_anatomical_structure_formation_involved_in_morphogenesis	MAPK14	277	1	0.791645	-0.137261	395	416.92	1.055494
GO:0007610_behavior	HEXA	279	1	0.785970	-0.135701	396	417.71	1.054823
GO:0006950_response_to_stress	MAPK14	549	2	0.798855	-0.134617	397	417.91	1.052670
GO:0006950_response_to_stress	AARS	549	2	0.798855	-0.134617	397	417.91	1.052670
GO:0032501_multicellular_organismal_process	METRN	2183	9	0.904064	-0.132678	398	418.57	1.051683
GO:0032501_multicellular_organismal_process	CSRP2BP	2183	9	0.904064	-0.132678	398	418.57	1.051683
GO:0032501_multicellular_organismal_process	ID2	2183	9	0.904064	-0.132678	398	418.57	1.051683
GO:0032501_multicellular_organismal_process	MAPK14	2183	9	0.904064	-0.132678	398	418.57	1.051683
GO:0032501_multicellular_organismal_process	HEXA	2183	9	0.904064	-0.132678	398	418.57	1.051683
GO:0032501_multicellular_organismal_process	FMR1	2183	9	0.904064	-0.132678	398	418.57	1.051683
GO:0032501_multicellular_organismal_process	WDR77	2183	9	0.904064	-0.132678	398	418.57	1.051683
GO:0032501_multicellular_organismal_process	AARS	2183	9	0.904064	-0.132678	398	418.57	1.051683
GO:0032501_multicellular_organismal_process	PBRM1	2183	9	0.904064	-0.132678	398	418.57	1.051683
GO:0016310_phosphorylation	MAPK14	309	1	0.709663	-0.114521	399	425.75	1.067043
GO:0007154_cell_communication	PTPN2	1096	4	0.800313	-0.111816	400	426.41	1.066025
GO:0007154_cell_communication	MAPK14	1096	4	0.800313	-0.111816	400	426.41	1.066025
GO:0007154_cell_communication	AARS	1096	4	0.800313	-0.111816	400	426.41	1.066025
GO:0007154_cell_communication	SOCS7	1096	4	0.800313	-0.111816	400	426.41	1.066025
GO:0051093_negative_regulation_of_developmental_process	AARS	331	1	0.662495	-0.101301	401	429.74	1.071671
GO:0048513_organ_development	ID2	1365	5	0.803244	-0.101148	402	429.91	1.069428
GO:0048513_organ_development	MAPK14	1365	5	0.803244	-0.101148	402	429.91	1.069428
GO:0048513_organ_development	AARS	1365	5	0.803244	-0.101148	402	429.91	1.069428
GO:0048513_organ_development	WDR77	1365	5	0.803244	-0.101148	402	429.91	1.069428
GO:0048513_organ_development	PBRM1	1365	5	0.803244	-0.101148	402	429.91	1.069428
GO:0051649_establishment_of_localization_in_cell	RAN	342	1	0.641186	-0.095319	403	432.51	1.073226
GO:0009887_organ_morphogenesis	MAPK14	642	2	0.683133	-0.090133	404	434.87	1.076411
GO:0009887_organ_morphogenesis	WDR77	642	2	0.683133	-0.090133	404	434.87	1.076411
GO:0030182_neuron_differentiation	METRN	356	1	0.615971	-0.088246	405	435.28	1.074765
GO:0042981_regulation_of_apoptosis	AARS	360	1	0.609127	-0.086329	406	435.77	1.073325
GO:0048468_cell_development	DCT	654	2	0.670599	-0.085547	407	436.26	1.071892
GO:0048468_cell_development	METRN	654	2	0.670599	-0.085547	407	436.26	1.071892
GO:0010941_regulation_of_cell_death	AARS	365	1	0.600783	-0.083995	409	437.62	1.069976
GO:0043067_regulation_of_programmed_cell_death	AARS	365	1	0.600783	-0.083995	409	437.62	1.069976
GO:0051641_cellular_localization	RAN	370	1	0.592664	-0.081728	410	438.44	1.069366
GO:0022414_reproductive_process	WDR77	376	1	0.583207	-0.079092	411	439.28	1.068808
GO:0042127_regulation_of_cell_proliferation	WDR77	393	1	0.557979	-0.072096	412	442.77	1.074684
GO:0048699_generation_of_neurons	METRN	396	1	0.553752	-0.070930	413	443.32	1.073414
GO:0022008_neurogenesis	METRN	423	1	0.518406	-0.061277	414	446.15	1.077657
GO:0006915_apoptosis	AARS	427	1	0.513550	-0.059966	415	446.35	1.075542
GO:0012501_programmed_cell_death	AARS	433	1	0.506434	-0.058054	416	446.99	1.074495
GO:0008219_cell_death	AARS	444	1	0.493887	-0.054709	417	448.22	1.074868
GO:0010926_anatomical_structure_formation	MAPK14	447	1	0.490572	-0.053832	418	448.76	1.073589
GO:0016265_death	AARS	450	1	0.487302	-0.052968	419	449.19	1.072053
GO:0008283_cell_proliferation	WDR77	544	1	0.403099	-0.031950	420	453.5	1.079762
GO:0009790_embryonic_development	CSRP2BP	567	1	0.386747	-0.028229	421	454.46	1.079477
GO:0051179_localization	RAN	1058	2	0.414529	-0.013213	422	457.97	1.085237
GO:0051179_localization	HEXA	1058	2	0.414529	-0.013213	422	457.97	1.085237
GO:0006810_transport	RAN	718	1	0.305412	-0.012428	423	458.26	1.083357
GO:0051234_establishment_of_localization	RAN	729	1	0.300803	-0.011698	424	458.39	1.081108
GO:0008150_biological_process	SMARCAD1	4605	21	1.000000	0.000000	1742	1760.18	1.010436
GO:0008150_biological_process	CSRP2BP	4605	21	1.000000	0.000000	1742	1760.18	1.010436
GO:0008150_biological_process	RAN	4605	21	1.000000	0.000000	1742	1760.18	1.010436
GO:0008150_biological_process	PTPN2	4605	21	1.000000	0.000000	1742	1760.18	1.010436
GO:0008150_biological_process	HEXA	4605	21	1.000000	0.000000	1742	1760.18	1.010436
GO:0008150_biological_process	FMR1	4605	21	1.000000	0.000000	1742	1760.18	1.010436
GO:0008150_biological_process	RBL1	4605	21	1.000000	0.000000	1742	1760.18	1.010436
GO:0008150_biological_process	AARS	4605	21	1.000000	0.000000	1742	1760.18	1.010436
GO:0008150_biological_process	SI	4605	21	1.000000	0.000000	1742	1760.18	1.010436
GO:0008150_biological_process	SOCS7	4605	21	1.000000	0.000000	1742	1760.18	1.010436
GO:0008150_biological_process	ARID1A	4605	21	1.000000	0.000000	1742	1760.18	1.010436
GO:0008150_biological_process	CCNG2	4605	21	1.000000	0.000000	1742	1760.18	1.010436
GO:0008150_biological_process	DCT	4605	21	1.000000	0.000000	1742	1760.18	1.010436
GO:0008150_biological_process	METRN	4605	21	1.000000	0.000000	1742	1760.18	1.010436
GO:0008150_biological_process	ID2	4605	21	1.000000	0.000000	1742	1760.18	1.010436
GO:0008150_biological_process	FAT1	4605	21	1.000000	0.000000	1742	1760.18	1.010436
GO:0008150_biological_process	MAPK14	4605	21	1.000000	0.000000	1742	1760.18	1.010436
GO:0008150_biological_process	WDR77	4605	21	1.000000	0.000000	1742	1760.18	1.010436
GO:0008150_biological_process	PBRM1	4605	21	1.000000	0.000000	1742	1760.18	1.010436
GO:0008150_biological_process	TAF9	4605	21	1.000000	0.000000	1742	1760.18	1.010436
GO:0008150_biological_process	ZMPSTE24	4605	21	1.000000	0.000000	1742	1760.18	1.010436
