# Supplementary material for: RedundancyMiner: De-replication of redundant GO categories in microarray and proteomics analysis
Source: BMC Bioinformatics. 2011 Feb 10;12:52. doi: 10.1186/1471-2105-12-52 (PMC3223614; doi:10.1186/1471-2105-12-52)
Supplement: Additional file 8 — Retinal development HTGM download. compressed package of the results of running HTGM on the retinal development genes list. [file 1471-2105-12-52-S8.ZIP › SCENARIO_2_MODIFIED/total.txt.total.txt.dir/Exp1_BestClusterMap_LEIGS_KM_24.csv.join.10.txt.dir/Exp1_BestClusterMap_LEIGS_KM_24.csv.join.10.txt.change.xls]

=HYPERLINK("http://discover.nci.nih.gov/gominer/hi-thruput-defs.jsp#GO"	HYPERLINKED GO CATEGORY) =HYPERLINK("http://discover.nci.nih.gov/gominer/hi-thruput-defs.jsp#Total"	TOTAL GENES) =HYPERLINK("http://discover.nci.nih.gov/gominer/hi-thruput-defs.jsp#CHANGED"	CHANGED GENES) =HYPERLINK("http://discover.nci.nih.gov/gominer/hi-thruput-defs.jsp#ENRICH"	ENRICHMENT) =HYPERLINK("http://discover.nci.nih.gov/gominer/hi-thruput-defs.jsp#LOG10"	LOG10(p)) =HYPERLINK("http://discover.nci.nih.gov/gominer/hi-thruput-defs.jsp#NUMB"	CUMULATIVE NUMBER OF CATEGORIES) =HYPERLINK("http://discover.nci.nih.gov/gominer/hi-thruput-defs.jsp#RLB"	CUMULATIVE RANDOMS LOWER BOUND) =HYPERLINK("http://discover.nci.nih.gov/gominer/hi-thruput-defs.jsp#RM"	CUMULATIVE RANDOMS MEAN) =HYPERLINK("http://discover.nci.nih.gov/gominer/hi-thruput-defs.jsp#RUB"	CUMULATIVE RANDOMS UPPER BOUND) =HYPERLINK("http://discover.nci.nih.gov/gominer/hi-thruput-defs.jsp#FDR"	FALSE DISCOVERY RATE)
=HYPERLINK("http://www.godatabase.org/cgi-bin/go.cgi?query=GO:0042438&auto_wild_cards=yes&view=query&action=query&search_constraint=terms"	GO:0042438_melanin_biosynthetic_process) 7 2 62.653061 -3.386878 1 -0.605038 0.4 1.405038 0.400000
=HYPERLINK("http://www.godatabase.org/cgi-bin/go.cgi?query=GO:0006582&auto_wild_cards=yes&view=query&action=query&search_constraint=terms"	GO:0006582_melanin_metabolic_process) 8 2 54.821429 -3.263135 2 -0.587115 0.5 1.587115 0.250000
=HYPERLINK("http://www.godatabase.org/cgi-bin/go.cgi?query=GO:0046148&auto_wild_cards=yes&view=query&action=query&search_constraint=terms"	GO:0046148_pigment_biosynthetic_process) 16 2 27.410714 -2.640669 3 -1.041592 2.22 5.481592 0.740000
=HYPERLINK("http://www.godatabase.org/cgi-bin/go.cgi?query=GO:0010033&auto_wild_cards=yes&view=query&action=query&search_constraint=terms"	GO:0010033_response_to_organic_substance) 216 5 5.076058 -2.623394 4 -1.063259 2.23 5.523259 0.557500
=HYPERLINK("http://www.godatabase.org/cgi-bin/go.cgi?query=GO:0042440&auto_wild_cards=yes&view=query&action=query&search_constraint=terms"	GO:0042440_pigment_metabolic_process) 17 2 25.798319 -2.587505 5 -0.983749 2.47 5.923749 0.494000
=HYPERLINK("http://www.godatabase.org/cgi-bin/go.cgi?query=GO:0045639&auto_wild_cards=yes&view=query&action=query&search_constraint=terms"	GO:0045639_positive_regulation_of_myeloid_cell_differentiation) 20 2 21.928571 -2.445870 6 -1.007328 3.22 7.447328 0.536667
=HYPERLINK("http://www.godatabase.org/cgi-bin/go.cgi?query=GO:0006419&auto_wild_cards=yes&view=query&action=query&search_constraint=terms"	GO:0006419_alanyl-tRNA_aminoacylation) 1 1
=HYPERLINK("http://www.godatabase.org/cgi-bin/go.cgi?query=GO:0030327&auto_wild_cards=yes&view=query&action=query&search_constraint=terms"	GO:0030327_prenylated_protein_catabolic_process) 1 1
=HYPERLINK("http://www.godatabase.org/cgi-bin/go.cgi?query=GO:0070887&auto_wild_cards=yes&view=query&action=query&search_constraint=terms"	GO:0070887_cellular_response_to_chemical_stimulus) 85 3 7.739496 -2.197277 7 -0.826200 4.99 10.806200 0.712857
=HYPERLINK("http://www.godatabase.org/cgi-bin/go.cgi?query=GO:0008286&auto_wild_cards=yes&view=query&action=query&search_constraint=terms"	GO:0008286_insulin_receptor_signaling_pathway) 27 2 16.243386 -2.187661 8 -0.849075 5.07 10.989075 0.633750
=HYPERLINK("http://www.godatabase.org/cgi-bin/go.cgi?query=GO:0009719&auto_wild_cards=yes&view=query&action=query&search_constraint=terms"	GO:0009719_response_to_endogenous_stimulus) 92 3 7.150621 -2.101888 9 -0.745951 5.87 12.485951 0.652222
=HYPERLINK("http://www.godatabase.org/cgi-bin/go.cgi?query=GO:0050885&auto_wild_cards=yes&view=query&action=query&search_constraint=terms"	GO:0050885_neuromuscular_process_controlling_balance) 32 2 13.705357 -2.043440 10 -0.281890 7.03 14.341890 0.703000
=HYPERLINK("http://www.godatabase.org/cgi-bin/go.cgi?query=GO:0006418&auto_wild_cards=yes&view=query&action=query&search_constraint=terms"	GO:0006418_tRNA_aminoacylation_for_protein_translation) 2 1
=HYPERLINK("http://www.godatabase.org/cgi-bin/go.cgi?query=GO:0006583&auto_wild_cards=yes&view=query&action=query&search_constraint=terms"	GO:0006583_melanin_biosynthetic_process_from_tyrosine) 2 1
=HYPERLINK("http://www.godatabase.org/cgi-bin/go.cgi?query=GO:0032495&auto_wild_cards=yes&view=query&action=query&search_constraint=terms"	GO:0032495_response_to_muramyl_dipeptide) 2 1
=HYPERLINK("http://www.godatabase.org/cgi-bin/go.cgi?query=GO:0043038&auto_wild_cards=yes&view=query&action=query&search_constraint=terms"	GO:0043038_amino_acid_activation) 2 1
=HYPERLINK("http://www.godatabase.org/cgi-bin/go.cgi?query=GO:0043039&auto_wild_cards=yes&view=query&action=query&search_constraint=terms"	GO:0043039_tRNA_aminoacylation) 2 1
=HYPERLINK("http://www.godatabase.org/cgi-bin/go.cgi?query=GO:0032869&auto_wild_cards=yes&view=query&action=query&search_constraint=terms"	GO:0032869_cellular_response_to_insulin_stimulus) 37 2 11.853282 -1.921395 11 0.101333 8.68 17.258667 0.789091
=HYPERLINK("http://www.godatabase.org/cgi-bin/go.cgi?query=GO:0006689&auto_wild_cards=yes&view=query&action=query&search_constraint=terms"	GO:0006689_ganglioside_catabolic_process) 3 1
=HYPERLINK("http://www.godatabase.org/cgi-bin/go.cgi?query=GO:0043200&auto_wild_cards=yes&view=query&action=query&search_constraint=terms"	GO:0043200_response_to_amino_acid_stimulus) 3 1
=HYPERLINK("http://www.godatabase.org/cgi-bin/go.cgi?query=GO:0046479&auto_wild_cards=yes&view=query&action=query&search_constraint=terms"	GO:0046479_glycosphingolipid_catabolic_process) 3 1
=HYPERLINK("http://www.godatabase.org/cgi-bin/go.cgi?query=GO:0019748&auto_wild_cards=yes&view=query&action=query&search_constraint=terms"	GO:0019748_secondary_metabolic_process) 41 2 10.696864 -1.835809 12 0.758031 10.51 20.261969 0.875833
=HYPERLINK("http://www.godatabase.org/cgi-bin/go.cgi?query=GO:0045637&auto_wild_cards=yes&view=query&action=query&search_constraint=terms"	GO:0045637_regulation_of_myeloid_cell_differentiation) 42 2 10.442177 -1.815807 13 1.010933 11.02 21.029067 0.847692
=HYPERLINK("http://www.godatabase.org/cgi-bin/go.cgi?query=GO:0032868&auto_wild_cards=yes&view=query&action=query&search_constraint=terms"	GO:0032868_response_to_insulin_stimulus) 43 2 10.199336 -1.796311 15 1.136940 11.55 21.963060 0.770000
=HYPERLINK("http://www.godatabase.org/cgi-bin/go.cgi?query=GO:0051789&auto_wild_cards=yes&view=query&action=query&search_constraint=terms"	GO:0051789_response_to_protein_stimulus) 43 2 10.199336 -1.796311 15 1.136940 11.55 21.963060 0.770000
=HYPERLINK("http://www.godatabase.org/cgi-bin/go.cgi?query=GO:0043283&auto_wild_cards=yes&view=query&action=query&search_constraint=terms"	GO:0043283_biopolymer_metabolic_process) 1490 12 1.766059 -1.785537 16 1.171185 11.65 22.128815 0.728125
=HYPERLINK("http://www.godatabase.org/cgi-bin/go.cgi?query=GO:0032870&auto_wild_cards=yes&view=query&action=query&search_constraint=terms"	GO:0032870_cellular_response_to_hormone_stimulus) 45 2 9.746032 -1.758738 17 1.080722 12.49 23.899278 0.734706
=HYPERLINK("http://www.godatabase.org/cgi-bin/go.cgi?query=GO:0009308&auto_wild_cards=yes&view=query&action=query&search_constraint=terms"	GO:0009308_amine_metabolic_process) 124 3 5.305300 -1.749951 18 1.136172 12.57 24.003828 0.698333
=HYPERLINK("http://www.godatabase.org/cgi-bin/go.cgi?query=GO:0019377&auto_wild_cards=yes&view=query&action=query&search_constraint=terms"	GO:0019377_glycolipid_catabolic_process) 4 1
=HYPERLINK("http://www.godatabase.org/cgi-bin/go.cgi?query=GO:0060528&auto_wild_cards=yes&view=query&action=query&search_constraint=terms"	GO:0060528_secretory_columnal_luminar_epithelial_cell_differentiation_involved_in_prostate_glandular_acinus_development) 4 1
=HYPERLINK("http://www.godatabase.org/cgi-bin/go.cgi?query=GO:0030218&auto_wild_cards=yes&view=query&action=query&search_constraint=terms"	GO:0030218_erythrocyte_differentiation) 46 2 9.534161 -1.740619 19 1.170359 12.79 24.409641 0.673158
=HYPERLINK("http://www.godatabase.org/cgi-bin/go.cgi?query=GO:0045597&auto_wild_cards=yes&view=query&action=query&search_constraint=terms"	GO:0045597_positive_regulation_of_cell_differentiation) 128 3 5.139509 -1.713333 20 1.246877 13.15 25.053123 0.657500
=HYPERLINK("http://www.godatabase.org/cgi-bin/go.cgi?query=GO:0034101&auto_wild_cards=yes&view=query&action=query&search_constraint=terms"	GO:0034101_erythrocyte_homeostasis) 49 2 8.950437 -1.688712 21 1.387341 13.93 26.472659 0.663333
=HYPERLINK("http://www.godatabase.org/cgi-bin/go.cgi?query=GO:0006520&auto_wild_cards=yes&view=query&action=query&search_constraint=terms"	GO:0006520_cellular_amino_acid_metabolic_process) 51 2 8.599440 -1.655981 23 1.520570 14.59 27.659430 0.634348
=HYPERLINK("http://www.godatabase.org/cgi-bin/go.cgi?query=GO:0044106&auto_wild_cards=yes&view=query&action=query&search_constraint=terms"	GO:0044106_cellular_amine_metabolic_process) 51 2 8.599440 -1.655981 23 1.520570 14.59 27.659430 0.634348
=HYPERLINK("http://www.godatabase.org/cgi-bin/go.cgi?query=GO:0006400&auto_wild_cards=yes&view=query&action=query&search_constraint=terms"	GO:0006400_tRNA_modification) 5 1 43.857143 -1.645814 28 5.931097 21.66 37.388903 0.773571
=HYPERLINK("http://www.godatabase.org/cgi-bin/go.cgi?query=GO:0006570&auto_wild_cards=yes&view=query&action=query&search_constraint=terms"	GO:0006570_tyrosine_metabolic_process) 5 1 43.857143 -1.645814 28 5.931097 21.66 37.388903 0.773571
=HYPERLINK("http://www.godatabase.org/cgi-bin/go.cgi?query=GO:0032494&auto_wild_cards=yes&view=query&action=query&search_constraint=terms"	GO:0032494_response_to_peptidoglycan) 5 1 43.857143 -1.645814 28 5.931097 21.66 37.388903 0.773571
=HYPERLINK("http://www.godatabase.org/cgi-bin/go.cgi?query=GO:0045648&auto_wild_cards=yes&view=query&action=query&search_constraint=terms"	GO:0045648_positive_regulation_of_erythrocyte_differentiation) 5 1 43.857143 -1.645814 28 5.931097 21.66 37.388903 0.773571
=HYPERLINK("http://www.godatabase.org/cgi-bin/go.cgi?query=GO:0045651&auto_wild_cards=yes&view=query&action=query&search_constraint=terms"	GO:0045651_positive_regulation_of_macrophage_differentiation) 5 1 43.857143 -1.645814 28 5.931097 21.66 37.388903 0.773571
=HYPERLINK("http://www.godatabase.org/cgi-bin/go.cgi?query=GO:0050905&auto_wild_cards=yes&view=query&action=query&search_constraint=terms"	GO:0050905_neuromuscular_process) 53 2 8.274933 -1.624612 29 6.143451 22.15 38.156549 0.763793
=HYPERLINK("http://www.godatabase.org/cgi-bin/go.cgi?query=GO:0043434&auto_wild_cards=yes&view=query&action=query&search_constraint=terms"	GO:0043434_response_to_peptide_hormone_stimulus) 55 2 7.974026 -1.594505 30 6.349328 22.89 39.430672 0.763000
=HYPERLINK("http://www.godatabase.org/cgi-bin/go.cgi?query=GO:0043170&auto_wild_cards=yes&view=query&action=query&search_constraint=terms"	GO:0043170_macromolecule_metabolic_process) 1576 12 1.669688 -1.585938 31 6.510373 23.03 39.549627 0.742903
=HYPERLINK("http://www.godatabase.org/cgi-bin/go.cgi?query=GO:0006998&auto_wild_cards=yes&view=query&action=query&search_constraint=terms"	GO:0006998_nuclear_envelope_organization) 6 1 36.547619 -1.567575 35 9.797468 28.72 47.642532 0.820571
=HYPERLINK("http://www.godatabase.org/cgi-bin/go.cgi?query=GO:0030149&auto_wild_cards=yes&view=query&action=query&search_constraint=terms"	GO:0030149_sphingolipid_catabolic_process) 6 1 36.547619 -1.567575 35 9.797468 28.72 47.642532 0.820571
=HYPERLINK("http://www.godatabase.org/cgi-bin/go.cgi?query=GO:0045649&auto_wild_cards=yes&view=query&action=query&search_constraint=terms"	GO:0045649_regulation_of_macrophage_differentiation) 6 1 36.547619 -1.567575 35 9.797468 28.72 47.642532 0.820571
=HYPERLINK("http://www.godatabase.org/cgi-bin/go.cgi?query=GO:0046466&auto_wild_cards=yes&view=query&action=query&search_constraint=terms"	GO:0046466_membrane_lipid_catabolic_process) 6 1 36.547619 -1.567575 35 9.797468 28.72 47.642532 0.820571
=HYPERLINK("http://www.godatabase.org/cgi-bin/go.cgi?query=GO:0034960&auto_wild_cards=yes&view=query&action=query&search_constraint=terms"	GO:0034960_cellular_biopolymer_metabolic_process) 1395 11 1.729135 -1.552095 36 9.949819 29.14 48.330181 0.809444
=HYPERLINK("http://www.godatabase.org/cgi-bin/go.cgi?query=GO:0001573&auto_wild_cards=yes&view=query&action=query&search_constraint=terms"	GO:0001573_ganglioside_metabolic_process) 7 1 31.326531 -1.501570 41 14.277665 36.59 58.902335 0.892439
=HYPERLINK("http://www.godatabase.org/cgi-bin/go.cgi?query=GO:0002067&auto_wild_cards=yes&view=query&action=query&search_constraint=terms"	GO:0002067_glandular_epithelial_cell_differentiation) 7 1 31.326531 -1.501570 41 14.277665 36.59 58.902335 0.892439
=HYPERLINK("http://www.godatabase.org/cgi-bin/go.cgi?query=GO:0008033&auto_wild_cards=yes&view=query&action=query&search_constraint=terms"	GO:0008033_tRNA_processing) 7 1 31.326531 -1.501570 41 14.277665 36.59 58.902335 0.892439
=HYPERLINK("http://www.godatabase.org/cgi-bin/go.cgi?query=GO:0043353&auto_wild_cards=yes&view=query&action=query&search_constraint=terms"	GO:0043353_enucleate_erythrocyte_differentiation) 7 1 31.326531 -1.501570 41 14.277665 36.59 58.902335 0.892439
=HYPERLINK("http://www.godatabase.org/cgi-bin/go.cgi?query=GO:0060770&auto_wild_cards=yes&view=query&action=query&search_constraint=terms"	GO:0060770_negative_regulation_of_epithelial_cell_proliferation_involved_in_prostate_gland_development) 7 1 31.326531 -1.501570 41 14.277665 36.59 58.902335 0.892439
=HYPERLINK("http://www.godatabase.org/cgi-bin/go.cgi?query=GO:0051716&auto_wild_cards=yes&view=query&action=query&search_constraint=terms"	GO:0051716_cellular_response_to_stimulus) 273 4 3.212977 -1.488138 42 14.405002 37.07 59.734998 0.882619
=HYPERLINK("http://www.godatabase.org/cgi-bin/go.cgi?query=GO:0042221&auto_wild_cards=yes&view=query&action=query&search_constraint=terms"	GO:0042221_response_to_chemical_stimulus) 409 5 2.680754 -1.477576 43 14.472462 37.42 60.367538 0.870233
=HYPERLINK("http://www.godatabase.org/cgi-bin/go.cgi?query=GO:0044267&auto_wild_cards=yes&view=query&action=query&search_constraint=terms"	GO:0044267_cellular_protein_metabolic_process) 559 6 2.353693 -1.466462 44 14.482860 37.81 61.137140 0.859318
=HYPERLINK("http://www.godatabase.org/cgi-bin/go.cgi?query=GO:0002065&auto_wild_cards=yes&view=query&action=query&search_constraint=terms"	GO:0002065_columnar_cuboidal_epithelial_cell_differentiation) 8 1 27.410714 -1.444519 47 17.632630 43.79 69.947370 0.931702
=HYPERLINK("http://www.godatabase.org/cgi-bin/go.cgi?query=GO:0006399&auto_wild_cards=yes&view=query&action=query&search_constraint=terms"	GO:0006399_tRNA_metabolic_process) 8 1 27.410714 -1.444519 47 17.632630 43.79 69.947370 0.931702
=HYPERLINK("http://www.godatabase.org/cgi-bin/go.cgi?query=GO:0009072&auto_wild_cards=yes&view=query&action=query&search_constraint=terms"	GO:0009072_aromatic_amino_acid_family_metabolic_process) 8 1 27.410714 -1.444519 47 17.632630 43.79 69.947370 0.931702
=HYPERLINK("http://www.godatabase.org/cgi-bin/go.cgi?query=GO:0044260&auto_wild_cards=yes&view=query&action=query&search_constraint=terms"	GO:0044260_cellular_macromolecule_metabolic_process) 1447 11 1.666996 -1.436809 48 17.774379 44.07 70.365621 0.918125
=HYPERLINK("http://www.godatabase.org/cgi-bin/go.cgi?query=GO:0009451&auto_wild_cards=yes&view=query&action=query&search_constraint=terms"	GO:0009451_RNA_modification) 9 1 24.365079 -1.394307 51 21.360942 50.83 80.299058 0.996667
=HYPERLINK("http://www.godatabase.org/cgi-bin/go.cgi?query=GO:0045646&auto_wild_cards=yes&view=query&action=query&search_constraint=terms"	GO:0045646_regulation_of_erythrocyte_differentiation) 9 1 24.365079 -1.394307 51 21.360942 50.83 80.299058 0.996667
=HYPERLINK("http://www.godatabase.org/cgi-bin/go.cgi?query=GO:0050884&auto_wild_cards=yes&view=query&action=query&search_constraint=terms"	GO:0050884_neuromuscular_process_controlling_posture) 9 1 24.365079 -1.394307 51 21.360942 50.83 80.299058 0.996667
=HYPERLINK("http://www.godatabase.org/cgi-bin/go.cgi?query=GO:0006357&auto_wild_cards=yes&view=query&action=query&search_constraint=terms"	GO:0006357_regulation_of_transcription_from_RNA_polymerase_II_promoter) 435 5 2.520525 -1.377061 52 21.547360 51.85 82.152640 0.997115
=HYPERLINK("http://www.godatabase.org/cgi-bin/go.cgi?query=GO:0060768&auto_wild_cards=yes&view=query&action=query&search_constraint=terms"	GO:0060768_regulation_of_epithelial_cell_proliferation_involved_in_prostate_gland_development) 10 1 21.928571 -1.349489 53 25.187492 58.4 91.612508 1.101887
=HYPERLINK("http://www.godatabase.org/cgi-bin/go.cgi?query=GO:0006366&auto_wild_cards=yes&view=query&action=query&search_constraint=terms"	GO:0006366_transcription_from_RNA_polymerase_II_promoter) 444 5 2.469434 -1.344155 54 25.390413 58.69 91.989587 1.086852
=HYPERLINK("http://www.godatabase.org/cgi-bin/go.cgi?query=GO:0009725&auto_wild_cards=yes&view=query&action=query&search_constraint=terms"	GO:0009725_response_to_hormone_stimulus) 76 2 5.770677 -1.336209 55 25.696994 59.09 92.483006 1.074364
=HYPERLINK("http://www.godatabase.org/cgi-bin/go.cgi?query=GO:0044238&auto_wild_cards=yes&view=query&action=query&search_constraint=terms"	GO:0044238_primary_metabolic_process) 1905 13 1.496438 -1.334694 56 25.728054 59.13 92.531946 1.055893
=HYPERLINK("http://www.godatabase.org/cgi-bin/go.cgi?query=GO:0006996&auto_wild_cards=yes&view=query&action=query&search_constraint=terms"	GO:0006996_organelle_organization) 449 5 2.441934 -1.326267 57 25.800777 59.45 93.099223 1.042982
=HYPERLINK("http://www.godatabase.org/cgi-bin/go.cgi?query=GO:0019752&auto_wild_cards=yes&view=query&action=query&search_constraint=terms"	GO:0019752_carboxylic_acid_metabolic_process) 181 3 3.634570 -1.326111 59 25.855140 59.52 93.184860 1.008814
=HYPERLINK("http://www.godatabase.org/cgi-bin/go.cgi?query=GO:0043436&auto_wild_cards=yes&view=query&action=query&search_constraint=terms"	GO:0043436_oxoacid_metabolic_process) 181 3 3.634570 -1.326111 59 25.855140 59.52 93.184860 1.008814
=HYPERLINK("http://www.godatabase.org/cgi-bin/go.cgi?query=GO:0006082&auto_wild_cards=yes&view=query&action=query&search_constraint=terms"	GO:0006082_organic_acid_metabolic_process) 182 3 3.614600 -1.320158 60 25.847317 59.69 93.532683 0.994833
=HYPERLINK("http://www.godatabase.org/cgi-bin/go.cgi?query=GO:0042180&auto_wild_cards=yes&view=query&action=query&search_constraint=terms"	GO:0042180_cellular_ketone_metabolic_process) 183 3 3.594848 -1.314245 61 26.124052 60.15 94.175948 0.986066
=HYPERLINK("http://www.godatabase.org/cgi-bin/go.cgi?query=GO:0008152&auto_wild_cards=yes&view=query&action=query&search_constraint=terms"	GO:0008152_metabolic_process) 2133 14 1.439287 -1.311690 62 26.181998 60.21 94.238002 0.971129
=HYPERLINK("http://www.godatabase.org/cgi-bin/go.cgi?query=GO:0001101&auto_wild_cards=yes&view=query&action=query&search_constraint=terms"	GO:0001101_response_to_acid) 11 1 19.935065 -1.309036 67 29.103468 64.8 100.496532 0.967164
=HYPERLINK("http://www.godatabase.org/cgi-bin/go.cgi?query=GO:0030968&auto_wild_cards=yes&view=query&action=query&search_constraint=terms"	GO:0030968_endoplasmic_reticulum_unfolded_protein_response) 11 1 19.935065 -1.309036 67 29.103468 64.8 100.496532 0.967164
=HYPERLINK("http://www.godatabase.org/cgi-bin/go.cgi?query=GO:0034620&auto_wild_cards=yes&view=query&action=query&search_constraint=terms"	GO:0034620_cellular_response_to_unfolded_protein) 11 1 19.935065 -1.309036 67 29.103468 64.8 100.496532 0.967164
=HYPERLINK("http://www.godatabase.org/cgi-bin/go.cgi?query=GO:0050772&auto_wild_cards=yes&view=query&action=query&search_constraint=terms"	GO:0050772_positive_regulation_of_axonogenesis) 11 1 19.935065 -1.309036 67 29.103468 64.8 100.496532 0.967164
=HYPERLINK("http://www.godatabase.org/cgi-bin/go.cgi?query=GO:0060767&auto_wild_cards=yes&view=query&action=query&search_constraint=terms"	GO:0060767_epithelial_cell_proliferation_involved_in_prostate_gland_development) 11 1 19.935065 -1.309036 67 29.103468 64.8 100.496532 0.967164
=HYPERLINK("http://www.godatabase.org/cgi-bin/go.cgi?query=GO:0043412&auto_wild_cards=yes&view=query&action=query&search_constraint=terms"	GO:0043412_biopolymer_modification) 458 5 2.393949 -1.294756 68 29.602043 65.74 101.877957 0.966765
=HYPERLINK("http://www.godatabase.org/cgi-bin/go.cgi?query=GO:0002763&auto_wild_cards=yes&view=query&action=query&search_constraint=terms"	GO:0002763_positive_regulation_of_myeloid_leukocyte_differentiation) 12 1 18.273810 -1.272186 72 32.300964 70.67 109.039036 0.981528
=HYPERLINK("http://www.godatabase.org/cgi-bin/go.cgi?query=GO:0021680&auto_wild_cards=yes&view=query&action=query&search_constraint=terms"	GO:0021680_cerebellar_Purkinje_cell_layer_development) 12 1 18.273810 -1.272186 72 32.300964 70.67 109.039036 0.981528
=HYPERLINK("http://www.godatabase.org/cgi-bin/go.cgi?query=GO:0030225&auto_wild_cards=yes&view=query&action=query&search_constraint=terms"	GO:0030225_macrophage_differentiation) 12 1 18.273810 -1.272186 72 32.300964 70.67 109.039036 0.981528
=HYPERLINK("http://www.godatabase.org/cgi-bin/go.cgi?query=GO:0060525&auto_wild_cards=yes&view=query&action=query&search_constraint=terms"	GO:0060525_prostate_glandular_acinus_development) 12 1 18.273810 -1.272186 72 32.300964 70.67 109.039036 0.981528
=HYPERLINK("http://www.godatabase.org/cgi-bin/go.cgi?query=GO:0006325&auto_wild_cards=yes&view=query&action=query&search_constraint=terms"	GO:0006325_chromatin_organization) 83 2 5.283993 -1.267442 73 32.424983 71.02 109.615017 0.972877
=HYPERLINK("http://www.godatabase.org/cgi-bin/go.cgi?query=GO:0006807&auto_wild_cards=yes&view=query&action=query&search_constraint=terms"	GO:0006807_nitrogen_compound_metabolic_process) 1147 9 1.720638 -1.263108 74 32.474199 71.11 109.745801 0.960946
=HYPERLINK("http://www.godatabase.org/cgi-bin/go.cgi?query=GO:0006687&auto_wild_cards=yes&view=query&action=query&search_constraint=terms"	GO:0006687_glycosphingolipid_metabolic_process) 13 1 16.868132 -1.238363 77 35.609299 76.85 118.090701 0.998052
=HYPERLINK("http://www.godatabase.org/cgi-bin/go.cgi?query=GO:0006986&auto_wild_cards=yes&view=query&action=query&search_constraint=terms"	GO:0006986_response_to_unfolded_protein) 13 1 16.868132 -1.238363 77 35.609299 76.85 118.090701 0.998052
=HYPERLINK("http://www.godatabase.org/cgi-bin/go.cgi?query=GO:0060742&auto_wild_cards=yes&view=query&action=query&search_constraint=terms"	GO:0060742_epithelial_cell_differentiation_involved_in_prostate_gland_development) 13 1 16.868132 -1.238363 77 35.609299 76.85 118.090701 0.998052
=HYPERLINK("http://www.godatabase.org/cgi-bin/go.cgi?query=GO:0044237&auto_wild_cards=yes&view=query&action=query&search_constraint=terms"	GO:0044237_cellular_metabolic_process) 1974 13 1.444131 -1.209053 78 36.178302 78.45 120.721698 1.005769
=HYPERLINK("http://www.godatabase.org/cgi-bin/go.cgi?query=GO:0000077&auto_wild_cards=yes&view=query&action=query&search_constraint=terms"	GO:0000077_DNA_damage_checkpoint) 14 1 15.663265 -1.207116 82 38.590667 82.59 126.589333 1.007195
=HYPERLINK("http://www.godatabase.org/cgi-bin/go.cgi?query=GO:0016573&auto_wild_cards=yes&view=query&action=query&search_constraint=terms"	GO:0016573_histone_acetylation) 14 1 15.663265 -1.207116 82 38.590667 82.59 126.589333 1.007195
=HYPERLINK("http://www.godatabase.org/cgi-bin/go.cgi?query=GO:0031346&auto_wild_cards=yes&view=query&action=query&search_constraint=terms"	GO:0031346_positive_regulation_of_cell_projection_organization) 14 1 15.663265 -1.207116 82 38.590667 82.59 126.589333 1.007195
=HYPERLINK("http://www.godatabase.org/cgi-bin/go.cgi?query=GO:0031663&auto_wild_cards=yes&view=query&action=query&search_constraint=terms"	GO:0031663_lipopolysaccharide-mediated_signaling_pathway) 14 1 15.663265 -1.207116 82 38.590667 82.59 126.589333 1.007195
=HYPERLINK("http://www.godatabase.org/cgi-bin/go.cgi?query=GO:0006473&auto_wild_cards=yes&view=query&action=query&search_constraint=terms"	GO:0006473_protein_amino_acid_acetylation) 15 1 14.619048 -1.178089 84 41.717309 88.19 134.662691 1.049881
=HYPERLINK("http://www.godatabase.org/cgi-bin/go.cgi?query=GO:0007040&auto_wild_cards=yes&view=query&action=query&search_constraint=terms"	GO:0007040_lysosome_organization) 15 1 14.619048 -1.178089 84 41.717309 88.19 134.662691 1.049881
=HYPERLINK("http://www.godatabase.org/cgi-bin/go.cgi?query=GO:0019538&auto_wild_cards=yes&view=query&action=query&search_constraint=terms"	GO:0019538_protein_metabolic_process) 655 6 2.008724 -1.176905 85 41.727181 88.21 134.692819 1.037765
=HYPERLINK("http://www.godatabase.org/cgi-bin/go.cgi?query=GO:0016070&auto_wild_cards=yes&view=query&action=query&search_constraint=terms"	GO:0016070_RNA_metabolic_process) 658 6 1.999566 -1.168880 86 41.883781 88.69 135.496219 1.031279
=HYPERLINK("http://www.godatabase.org/cgi-bin/go.cgi?query=GO:0006664&auto_wild_cards=yes&view=query&action=query&search_constraint=terms"	GO:0006664_glycolipid_metabolic_process) 16 1 13.705357 -1.150997 94 44.798781 92.9 141.001219 0.988298
=HYPERLINK("http://www.godatabase.org/cgi-bin/go.cgi?query=GO:0007033&auto_wild_cards=yes&view=query&action=query&search_constraint=terms"	GO:0007033_vacuole_organization) 16 1 13.705357 -1.150997 94 44.798781 92.9 141.001219 0.988298
=HYPERLINK("http://www.godatabase.org/cgi-bin/go.cgi?query=GO:0010243&auto_wild_cards=yes&view=query&action=query&search_constraint=terms"	GO:0010243_response_to_organic_nitrogen) 16 1 13.705357 -1.150997 94 44.798781 92.9 141.001219 0.988298
=HYPERLINK("http://www.godatabase.org/cgi-bin/go.cgi?query=GO:0010876&auto_wild_cards=yes&view=query&action=query&search_constraint=terms"	GO:0010876_lipid_localization) 16 1 13.705357 -1.150997 94 44.798781 92.9 141.001219 0.988298
=HYPERLINK("http://www.godatabase.org/cgi-bin/go.cgi?query=GO:0014075&auto_wild_cards=yes&view=query&action=query&search_constraint=terms"	GO:0014075_response_to_amine_stimulus) 16 1 13.705357 -1.150997 94 44.798781 92.9 141.001219 0.988298
=HYPERLINK("http://www.godatabase.org/cgi-bin/go.cgi?query=GO:0019915&auto_wild_cards=yes&view=query&action=query&search_constraint=terms"	GO:0019915_lipid_storage) 16 1 13.705357 -1.150997 94 44.798781 92.9 141.001219 0.988298
=HYPERLINK("http://www.godatabase.org/cgi-bin/go.cgi?query=GO:0031570&auto_wild_cards=yes&view=query&action=query&search_constraint=terms"	GO:0031570_DNA_integrity_checkpoint) 16 1 13.705357 -1.150997 94 44.798781 92.9 141.001219 0.988298
=HYPERLINK("http://www.godatabase.org/cgi-bin/go.cgi?query=GO:0034976&auto_wild_cards=yes&view=query&action=query&search_constraint=terms"	GO:0034976_response_to_endoplasmic_reticulum_stress) 16 1 13.705357 -1.150997 94 44.798781 92.9 141.001219 0.988298
=HYPERLINK("http://www.godatabase.org/cgi-bin/go.cgi?query=GO:0006984&auto_wild_cards=yes&view=query&action=query&search_constraint=terms"	GO:0006984_ER-nuclear_signaling_pathway) 17 1 12.899160 -1.125604 98 47.968871 97.89 147.811129 0.998878
=HYPERLINK("http://www.godatabase.org/cgi-bin/go.cgi?query=GO:0019395&auto_wild_cards=yes&view=query&action=query&search_constraint=terms"	GO:0019395_fatty_acid_oxidation) 17 1 12.899160 -1.125604 98 47.968871 97.89 147.811129 0.998878
=HYPERLINK("http://www.godatabase.org/cgi-bin/go.cgi?query=GO:0034440&auto_wild_cards=yes&view=query&action=query&search_constraint=terms"	GO:0034440_lipid_oxidation) 17 1 12.899160 -1.125604 98 47.968871 97.89 147.811129 0.998878
=HYPERLINK("http://www.godatabase.org/cgi-bin/go.cgi?query=GO:0034470&auto_wild_cards=yes&view=query&action=query&search_constraint=terms"	GO:0034470_ncRNA_processing) 17 1 12.899160 -1.125604 98 47.968871 97.89 147.811129 0.998878
=HYPERLINK("http://www.godatabase.org/cgi-bin/go.cgi?query=GO:0006022&auto_wild_cards=yes&view=query&action=query&search_constraint=terms"	GO:0006022_aminoglycan_metabolic_process) 18 1 12.182540 -1.101716 102 50.769046 103.36 155.950954 1.013333
=HYPERLINK("http://www.godatabase.org/cgi-bin/go.cgi?query=GO:0006457&auto_wild_cards=yes&view=query&action=query&search_constraint=terms"	GO:0006457_protein_folding) 18 1 12.182540 -1.101716 102 50.769046 103.36 155.950954 1.013333
=HYPERLINK("http://www.godatabase.org/cgi-bin/go.cgi?query=GO:0030203&auto_wild_cards=yes&view=query&action=query&search_constraint=terms"	GO:0030203_glycosaminoglycan_metabolic_process) 18 1 12.182540 -1.101716 102 50.769046 103.36 155.950954 1.013333
=HYPERLINK("http://www.godatabase.org/cgi-bin/go.cgi?query=GO:0048535&auto_wild_cards=yes&view=query&action=query&search_constraint=terms"	GO:0048535_lymph_node_development) 18 1 12.182540 -1.101716 102 50.769046 103.36 155.950954 1.013333
=HYPERLINK("http://www.godatabase.org/cgi-bin/go.cgi?query=GO:0048872&auto_wild_cards=yes&view=query&action=query&search_constraint=terms"	GO:0048872_homeostasis_of_number_of_cells) 105 2 4.176871 -1.087955 103 51.059394 103.84 156.620606 1.008155
=HYPERLINK("http://www.godatabase.org/cgi-bin/go.cgi?query=GO:0006672&auto_wild_cards=yes&view=query&action=query&search_constraint=terms"	GO:0006672_ceramide_metabolic_process) 19 1 11.541353 -1.079170 104 53.800305 107.17 160.539695 1.030481
=HYPERLINK("http://www.godatabase.org/cgi-bin/go.cgi?query=GO:0030099&auto_wild_cards=yes&view=query&action=query&search_constraint=terms"	GO:0030099_myeloid_cell_differentiation) 108 2 4.060847 -1.066885 105 53.793968 107.65 161.506032 1.025238
=HYPERLINK("http://www.godatabase.org/cgi-bin/go.cgi?query=GO:0021695&auto_wild_cards=yes&view=query&action=query&search_constraint=terms"	GO:0021695_cerebellar_cortex_development) 20 1 10.964286 -1.057828 106 55.629024 110.79 165.950976 1.045189
=HYPERLINK("http://www.godatabase.org/cgi-bin/go.cgi?query=GO:0007049&auto_wild_cards=yes&view=query&action=query&search_constraint=terms"	GO:0007049_cell_cycle) 238 3 2.764106 -1.039668 107 55.645782 111.89 168.134218 1.045701
=HYPERLINK("http://www.godatabase.org/cgi-bin/go.cgi?query=GO:0000018&auto_wild_cards=yes&view=query&action=query&search_constraint=terms"	GO:0000018_regulation_of_DNA_recombination) 21 1 10.442177 -1.037573 111 58.148047 116.0 173.851953 1.045045
=HYPERLINK("http://www.godatabase.org/cgi-bin/go.cgi?query=GO:0000075&auto_wild_cards=yes&view=query&action=query&search_constraint=terms"	GO:0000075_cell_cycle_checkpoint) 21 1 10.442177 -1.037573 111 58.148047 116.0 173.851953 1.045045
=HYPERLINK("http://www.godatabase.org/cgi-bin/go.cgi?query=GO:0010552&auto_wild_cards=yes&view=query&action=query&search_constraint=terms"	GO:0010552_positive_regulation_of_specific_transcription_from_RNA_polymerase_II_promoter) 21 1 10.442177 -1.037573 111 58.148047 116.0 173.851953 1.045045
=HYPERLINK("http://www.godatabase.org/cgi-bin/go.cgi?query=GO:0046519&auto_wild_cards=yes&view=query&action=query&search_constraint=terms"	GO:0046519_sphingoid_metabolic_process) 21 1 10.442177 -1.037573 111 58.148047 116.0 173.851953 1.045045
=HYPERLINK("http://www.godatabase.org/cgi-bin/go.cgi?query=GO:0043687&auto_wild_cards=yes&view=query&action=query&search_constraint=terms"	GO:0043687_post-translational_protein_modification) 384 4 2.284226 -1.036895 112 58.182026 116.08 173.977974 1.036429
=HYPERLINK("http://www.godatabase.org/cgi-bin/go.cgi?query=GO:0009607&auto_wild_cards=yes&view=query&action=query&search_constraint=terms"	GO:0009607_response_to_biotic_stimulus) 114 2 3.847118 -1.026730 113 58.293174 116.48 174.666826 1.030796
=HYPERLINK("http://www.godatabase.org/cgi-bin/go.cgi?query=GO:0030258&auto_wild_cards=yes&view=query&action=query&search_constraint=terms"	GO:0030258_lipid_modification) 22 1 9.967532 -1.018303 115 61.508151 121.47 181.431849 1.056261
=HYPERLINK("http://www.godatabase.org/cgi-bin/go.cgi?query=GO:0034660&auto_wild_cards=yes&view=query&action=query&search_constraint=terms"	GO:0034660_ncRNA_metabolic_process) 22 1 9.967532 -1.018303 115 61.508151 121.47 181.431849 1.056261
=HYPERLINK("http://www.godatabase.org/cgi-bin/go.cgi?query=GO:0006519&auto_wild_cards=yes&view=query&action=query&search_constraint=terms"	GO:0006519_cellular_amino_acid_and_derivative_metabolic_process) 118 2 3.716707 -1.001321 116 62.001769 122.27 182.538231 1.054052
=HYPERLINK("http://www.godatabase.org/cgi-bin/go.cgi?query=GO:0007163&auto_wild_cards=yes&view=query&action=query&search_constraint=terms"	GO:0007163_establishment_or_maintenance_of_cell_polarity) 23 1 9.534161 -0.999930 117 63.272690 124.42 185.567310 1.063419
=HYPERLINK("http://www.godatabase.org/cgi-bin/go.cgi?query=GO:0051726&auto_wild_cards=yes&view=query&action=query&search_constraint=terms"	GO:0051726_regulation_of_cell_cycle) 121 2 3.624557 -0.982926 118 64.365433 126.13 187.894567 1.068898
=HYPERLINK("http://www.godatabase.org/cgi-bin/go.cgi?query=GO:0043588&auto_wild_cards=yes&view=query&action=query&search_constraint=terms"	GO:0043588_skin_development) 24 1 9.136905 -0.982379 119 66.356805 129.4 192.443195 1.087395
=HYPERLINK("http://www.godatabase.org/cgi-bin/go.cgi?query=GO:0007628&auto_wild_cards=yes&view=query&action=query&search_constraint=terms"	GO:0007628_adult_walking_behavior) 25 1 8.771429 -0.965582 121 69.230371 133.37 197.509629 1.102231
=HYPERLINK("http://www.godatabase.org/cgi-bin/go.cgi?query=GO:0043543&auto_wild_cards=yes&view=query&action=query&search_constraint=terms"	GO:0043543_protein_amino_acid_acylation) 25 1 8.771429 -0.965582 121 69.230371 133.37 197.509629 1.102231
=HYPERLINK("http://www.godatabase.org/cgi-bin/go.cgi?query=GO:0006355&auto_wild_cards=yes&view=query&action=query&search_constraint=terms"	GO:0006355_regulation_of_transcription__DNA-dependent) 575 5 1.906832 -0.952369 122 69.918159 134.38 198.841841 1.101475
=HYPERLINK("http://www.godatabase.org/cgi-bin/go.cgi?query=GO:0050680&auto_wild_cards=yes&view=query&action=query&search_constraint=terms"	GO:0050680_negative_regulation_of_epithelial_cell_proliferation) 26 1 8.434066 -0.949479 123 71.528841 137.19 202.851159 1.115366
=HYPERLINK("http://www.godatabase.org/cgi-bin/go.cgi?query=GO:0051276&auto_wild_cards=yes&view=query&action=query&search_constraint=terms"	GO:0051276_chromosome_organization) 129 2 3.399779 -0.936424 124 72.386532 138.51 204.633468 1.117016
=HYPERLINK("http://www.godatabase.org/cgi-bin/go.cgi?query=GO:0002761&auto_wild_cards=yes&view=query&action=query&search_constraint=terms"	GO:0002761_regulation_of_myeloid_leukocyte_differentiation) 27 1 8.121693 -0.934019 126 73.749637 140.63 207.510363 1.116111
=HYPERLINK("http://www.godatabase.org/cgi-bin/go.cgi?query=GO:0032496&auto_wild_cards=yes&view=query&action=query&search_constraint=terms"	GO:0032496_response_to_lipopolysaccharide) 27 1 8.121693 -0.934019 126 73.749637 140.63 207.510363 1.116111
=HYPERLINK("http://www.godatabase.org/cgi-bin/go.cgi?query=GO:0019219&auto_wild_cards=yes&view=query&action=query&search_constraint=terms"	GO:0019219_regulation_of_nucleobase__nucleoside__nucleotide_and_nucleic_acid_metabolic_process) 757 6 1.738064 -0.932540 127 73.840932 140.72 207.599068 1.108031
=HYPERLINK("http://www.godatabase.org/cgi-bin/go.cgi?query=GO:0002062&auto_wild_cards=yes&view=query&action=query&search_constraint=terms"	GO:0002062_chondrocyte_differentiation) 28 1 7.831633 -0.919155 132 75.439673 143.4 211.360327 1.086364
=HYPERLINK("http://www.godatabase.org/cgi-bin/go.cgi?query=GO:0006470&auto_wild_cards=yes&view=query&action=query&search_constraint=terms"	GO:0006470_protein_amino_acid_dephosphorylation) 28 1 7.831633 -0.919155 132 75.439673 143.4 211.360327 1.086364
=HYPERLINK("http://www.godatabase.org/cgi-bin/go.cgi?query=GO:0006997&auto_wild_cards=yes&view=query&action=query&search_constraint=terms"	GO:0006997_nucleus_organization) 28 1 7.831633 -0.919155 132 75.439673 143.4 211.360327 1.086364
=HYPERLINK("http://www.godatabase.org/cgi-bin/go.cgi?query=GO:0021549&auto_wild_cards=yes&view=query&action=query&search_constraint=terms"	GO:0021549_cerebellum_development) 28 1 7.831633 -0.919155 132 75.439673 143.4 211.360327 1.086364
=HYPERLINK("http://www.godatabase.org/cgi-bin/go.cgi?query=GO:0043193&auto_wild_cards=yes&view=query&action=query&search_constraint=terms"	GO:0043193_positive_regulation_of_gene-specific_transcription) 28 1 7.831633 -0.919155 132 75.439673 143.4 211.360327 1.086364
=HYPERLINK("http://www.godatabase.org/cgi-bin/go.cgi?query=GO:0051252&auto_wild_cards=yes&view=query&action=query&search_constraint=terms"	GO:0051252_regulation_of_RNA_metabolic_process) 590 5 1.858354 -0.915999 133 75.617682 143.7 211.782318 1.080451
=HYPERLINK("http://www.godatabase.org/cgi-bin/go.cgi?query=GO:0006351&auto_wild_cards=yes&view=query&action=query&search_constraint=terms"	GO:0006351_transcription__DNA-dependent) 594 5 1.845839 -0.906543 134 76.351656 144.57 212.788344 1.078881
=HYPERLINK("http://www.godatabase.org/cgi-bin/go.cgi?query=GO:0042770&auto_wild_cards=yes&view=query&action=query&search_constraint=terms"	GO:0042770_DNA_damage_response__signal_transduction) 29 1 7.561576 -0.904844 137 78.456964 147.22 215.983036 1.074599
=HYPERLINK("http://www.godatabase.org/cgi-bin/go.cgi?query=GO:0048066&auto_wild_cards=yes&view=query&action=query&search_constraint=terms"	GO:0048066_pigmentation_during_development) 29 1 7.561576 -0.904844 137 78.456964 147.22 215.983036 1.074599
=HYPERLINK("http://www.godatabase.org/cgi-bin/go.cgi?query=GO:0050769&auto_wild_cards=yes&view=query&action=query&search_constraint=terms"	GO:0050769_positive_regulation_of_neurogenesis) 29 1 7.561576 -0.904844 137 78.456964 147.22 215.983036 1.074599
=HYPERLINK("http://www.godatabase.org/cgi-bin/go.cgi?query=GO:0032774&auto_wild_cards=yes&view=query&action=query&search_constraint=terms"	GO:0032774_RNA_biosynthetic_process) 595 5 1.842737 -0.904195 138 78.611201 147.39 216.168799 1.068043
=HYPERLINK("http://www.godatabase.org/cgi-bin/go.cgi?query=GO:0051171&auto_wild_cards=yes&view=query&action=query&search_constraint=terms"	GO:0051171_regulation_of_nitrogen_compound_metabolic_process) 771 6 1.706504 -0.903123 139 78.696004 147.5 216.303996 1.061151
=HYPERLINK("http://www.godatabase.org/cgi-bin/go.cgi?query=GO:0042552&auto_wild_cards=yes&view=query&action=query&search_constraint=terms"	GO:0042552_myelination) 30 1 7.309524 -0.891050 140 81.535975 151.49 221.444025 1.082071
=HYPERLINK("http://www.godatabase.org/cgi-bin/go.cgi?query=GO:0016043&auto_wild_cards=yes&view=query&action=query&search_constraint=terms"	GO:0016043_cellular_component_organization) 964 7 1.592324 -0.883914 141 81.884780 152.02 222.155220 1.078156
=HYPERLINK("http://www.godatabase.org/cgi-bin/go.cgi?query=GO:0007169&auto_wild_cards=yes&view=query&action=query&search_constraint=terms"	GO:0007169_transmembrane_receptor_protein_tyrosine_kinase_signaling_pathway) 139 2 3.155190 -0.882968 142 82.089748 152.44 222.790252 1.073521
=HYPERLINK("http://www.godatabase.org/cgi-bin/go.cgi?query=GO:0006665&auto_wild_cards=yes&view=query&action=query&search_constraint=terms"	GO:0006665_sphingolipid_metabolic_process) 31 1 7.073733 -0.877738 144 84.559549 156.69 228.820451 1.088125
=HYPERLINK("http://www.godatabase.org/cgi-bin/go.cgi?query=GO:0016311&auto_wild_cards=yes&view=query&action=query&search_constraint=terms"	GO:0016311_dephosphorylation) 31 1 7.073733 -0.877738 144 84.559549 156.69 228.820451 1.088125
=HYPERLINK("http://www.godatabase.org/cgi-bin/go.cgi?query=GO:0006464&auto_wild_cards=yes&view=query&action=query&search_constraint=terms"	GO:0006464_protein_modification_process) 439 4 1.998048 -0.874937 145 84.730340 156.92 229.109660 1.082207
=HYPERLINK("http://www.godatabase.org/cgi-bin/go.cgi?query=GO:0000902&auto_wild_cards=yes&view=query&action=query&search_constraint=terms"	GO:0000902_cell_morphogenesis) 283 3 2.324584 -0.869751 146 84.935672 157.3 229.664328 1.077397
=HYPERLINK("http://www.godatabase.org/cgi-bin/go.cgi?query=GO:0007272&auto_wild_cards=yes&view=query&action=query&search_constraint=terms"	GO:0007272_ensheathment_of_neurons) 32 1 6.852679 -0.864877 149 86.253084 159.42 232.586916 1.069933
=HYPERLINK("http://www.godatabase.org/cgi-bin/go.cgi?query=GO:0008366&auto_wild_cards=yes&view=query&action=query&search_constraint=terms"	GO:0008366_axon_ensheathment) 32 1 6.852679 -0.864877 149 86.253084 159.42 232.586916 1.069933
=HYPERLINK("http://www.godatabase.org/cgi-bin/go.cgi?query=GO:0050770&auto_wild_cards=yes&view=query&action=query&search_constraint=terms"	GO:0050770_regulation_of_axonogenesis) 32 1 6.852679 -0.864877 149 86.253084 159.42 232.586916 1.069933
=HYPERLINK("http://www.godatabase.org/cgi-bin/go.cgi?query=GO:0006643&auto_wild_cards=yes&view=query&action=query&search_constraint=terms"	GO:0006643_membrane_lipid_metabolic_process) 33 1 6.645022 -0.852440 151 88.210631 162.65 237.089369 1.077152
=HYPERLINK("http://www.godatabase.org/cgi-bin/go.cgi?query=GO:0022037&auto_wild_cards=yes&view=query&action=query&search_constraint=terms"	GO:0022037_metencephalon_development) 33 1 6.645022 -0.852440 151 88.210631 162.65 237.089369 1.077152
=HYPERLINK("http://www.godatabase.org/cgi-bin/go.cgi?query=GO:0005975&auto_wild_cards=yes&view=query&action=query&search_constraint=terms"	GO:0005975_carbohydrate_metabolic_process) 146 2 3.003914 -0.848271 152 88.548253 163.17 237.791747 1.073487
=HYPERLINK("http://www.godatabase.org/cgi-bin/go.cgi?query=GO:0009058&auto_wild_cards=yes&view=query&action=query&search_constraint=terms"	GO:0009058_biosynthetic_process) 1175 8 1.493009 -0.847996 153 88.564660 163.24 237.915340 1.066928
=HYPERLINK("http://www.godatabase.org/cgi-bin/go.cgi?query=GO:0002237&auto_wild_cards=yes&view=query&action=query&search_constraint=terms"	GO:0002237_response_to_molecule_of_bacterial_origin) 34 1 6.449580 -0.840402 156 90.409453 166.26 242.110547 1.065769
=HYPERLINK("http://www.godatabase.org/cgi-bin/go.cgi?query=GO:0010720&auto_wild_cards=yes&view=query&action=query&search_constraint=terms"	GO:0010720_positive_regulation_of_cell_development) 34 1 6.449580 -0.840402 156 90.409453 166.26 242.110547 1.065769
=HYPERLINK("http://www.godatabase.org/cgi-bin/go.cgi?query=GO:0051052&auto_wild_cards=yes&view=query&action=query&search_constraint=terms"	GO:0051052_regulation_of_DNA_metabolic_process) 34 1 6.449580 -0.840402 156 90.409453 166.26 242.110547 1.065769
=HYPERLINK("http://www.godatabase.org/cgi-bin/go.cgi?query=GO:0034961&auto_wild_cards=yes&view=query&action=query&search_constraint=terms"	GO:0034961_cellular_biopolymer_biosynthetic_process) 804 6 1.636461 -0.837223 157 90.592575 166.63 242.667425 1.061338
=HYPERLINK("http://www.godatabase.org/cgi-bin/go.cgi?query=GO:0043284&auto_wild_cards=yes&view=query&action=query&search_constraint=terms"	GO:0043284_biopolymer_biosynthetic_process) 807 6 1.630377 -0.831462 158 90.852458 166.95 243.047542 1.056646
=HYPERLINK("http://www.godatabase.org/cgi-bin/go.cgi?query=GO:0045595&auto_wild_cards=yes&view=query&action=query&search_constraint=terms"	GO:0045595_regulation_of_cell_differentiation) 295 3 2.230024 -0.830503 159 90.994118 167.36 243.725882 1.052579
=HYPERLINK("http://www.godatabase.org/cgi-bin/go.cgi?query=GO:0016567&auto_wild_cards=yes&view=query&action=query&search_constraint=terms"	GO:0016567_protein_ubiquitination) 35 1 6.265306 -0.828739 161 92.464751 169.37 246.275249 1.051988
=HYPERLINK("http://www.godatabase.org/cgi-bin/go.cgi?query=GO:0044242&auto_wild_cards=yes&view=query&action=query&search_constraint=terms"	GO:0044242_cellular_lipid_catabolic_process) 35 1 6.265306 -0.828739 161 92.464751 169.37 246.275249 1.051988
=HYPERLINK("http://www.godatabase.org/cgi-bin/go.cgi?query=GO:0019228&auto_wild_cards=yes&view=query&action=query&search_constraint=terms"	GO:0019228_regulation_of_action_potential_in_neuron) 36 1 6.091270 -0.817430 162 94.691380 172.76 250.828620 1.066420
=HYPERLINK("http://www.godatabase.org/cgi-bin/go.cgi?query=GO:0006139&auto_wild_cards=yes&view=query&action=query&search_constraint=terms"	GO:0006139_nucleobase__nucleoside__nucleotide_and_nucleic_acid_metabolic_process) 1002 7 1.531936 -0.816211 163 94.939454 173.04 251.140546 1.061595
=HYPERLINK("http://www.godatabase.org/cgi-bin/go.cgi?query=GO:0010975&auto_wild_cards=yes&view=query&action=query&search_constraint=terms"	GO:0010975_regulation_of_neuron_projection_development) 38 1 5.770677 -0.795798 165 99.339633 179.03 258.720367 1.085030
=HYPERLINK("http://www.godatabase.org/cgi-bin/go.cgi?query=GO:0016042&auto_wild_cards=yes&view=query&action=query&search_constraint=terms"	GO:0016042_lipid_catabolic_process) 38 1 5.770677 -0.795798 165 99.339633 179.03 258.720367 1.085030
=HYPERLINK("http://www.godatabase.org/cgi-bin/go.cgi?query=GO:0032989&auto_wild_cards=yes&view=query&action=query&search_constraint=terms"	GO:0032989_cellular_component_morphogenesis) 307 3 2.142857 -0.793409 166 99.547731 179.43 259.312269 1.080904
=HYPERLINK("http://www.godatabase.org/cgi-bin/go.cgi?query=GO:0051094&auto_wild_cards=yes&view=query&action=query&search_constraint=terms"	GO:0051094_positive_regulation_of_developmental_process) 308 3 2.135900 -0.790410 167 99.778221 179.86 259.941779 1.077006
=HYPERLINK("http://www.godatabase.org/cgi-bin/go.cgi?query=GO:0005976&auto_wild_cards=yes&view=query&action=query&search_constraint=terms"	GO:0005976_polysaccharide_metabolic_process) 39 1 5.622711 -0.785441 169 101.390934 182.37 263.349066 1.079112
=HYPERLINK("http://www.godatabase.org/cgi-bin/go.cgi?query=GO:0043524&auto_wild_cards=yes&view=query&action=query&search_constraint=terms"	GO:0043524_negative_regulation_of_neuron_apoptosis) 39 1 5.622711 -0.785441 169 101.390934 182.37 263.349066 1.079112
=HYPERLINK("http://www.godatabase.org/cgi-bin/go.cgi?query=GO:0010551&auto_wild_cards=yes&view=query&action=query&search_constraint=terms"	GO:0010551_regulation_of_specific_transcription_from_RNA_polymerase_II_promoter) 41 1 5.348432 -0.765567 173 106.214056 189.46 272.705944 1.095145
=HYPERLINK("http://www.godatabase.org/cgi-bin/go.cgi?query=GO:0031344&auto_wild_cards=yes&view=query&action=query&search_constraint=terms"	GO:0031344_regulation_of_cell_projection_organization) 41 1 5.348432 -0.765567 173 106.214056 189.46 272.705944 1.095145
=HYPERLINK("http://www.godatabase.org/cgi-bin/go.cgi?query=GO:0032569&auto_wild_cards=yes&view=query&action=query&search_constraint=terms"	GO:0032569_specific_transcription_from_RNA_polymerase_II_promoter) 41 1 5.348432 -0.765567 173 106.214056 189.46 272.705944 1.095145
=HYPERLINK("http://www.godatabase.org/cgi-bin/go.cgi?query=GO:0032844&auto_wild_cards=yes&view=query&action=query&search_constraint=terms"	GO:0032844_regulation_of_homeostatic_process) 41 1 5.348432 -0.765567 173 106.214056 189.46 272.705944 1.095145
=HYPERLINK("http://www.godatabase.org/cgi-bin/go.cgi?query=GO:0006006&auto_wild_cards=yes&view=query&action=query&search_constraint=terms"	GO:0006006_glucose_metabolic_process) 42 1 5.221088 -0.756024 178 108.541057 193.28 278.018943 1.085843
=HYPERLINK("http://www.godatabase.org/cgi-bin/go.cgi?query=GO:0010769&auto_wild_cards=yes&view=query&action=query&search_constraint=terms"	GO:0010769_regulation_of_cell_morphogenesis_involved_in_differentiation) 42 1 5.221088 -0.756024 178 108.541057 193.28 278.018943 1.085843
=HYPERLINK("http://www.godatabase.org/cgi-bin/go.cgi?query=GO:0019941&auto_wild_cards=yes&view=query&action=query&search_constraint=terms"	GO:0019941_modification-dependent_protein_catabolic_process) 42 1 5.221088 -0.756024 178 108.541057 193.28 278.018943 1.085843
=HYPERLINK("http://www.godatabase.org/cgi-bin/go.cgi?query=GO:0043632&auto_wild_cards=yes&view=query&action=query&search_constraint=terms"	GO:0043632_modification-dependent_macromolecule_catabolic_process) 42 1 5.221088 -0.756024 178 108.541057 193.28 278.018943 1.085843
=HYPERLINK("http://www.godatabase.org/cgi-bin/go.cgi?query=GO:0051603&auto_wild_cards=yes&view=query&action=query&search_constraint=terms"	GO:0051603_proteolysis_involved_in_cellular_protein_catabolic_process) 42 1 5.221088 -0.756024 178 108.541057 193.28 278.018943 1.085843
=HYPERLINK("http://www.godatabase.org/cgi-bin/go.cgi?query=GO:0032502&auto_wild_cards=yes&view=query&action=query&search_constraint=terms"	GO:0032502_developmental_process) 2060 12 1.277393 -0.752010 179 108.976239 193.86 278.743761 1.083017
=HYPERLINK("http://www.godatabase.org/cgi-bin/go.cgi?query=GO:0001508&auto_wild_cards=yes&view=query&action=query&search_constraint=terms"	GO:0001508_regulation_of_action_potential) 43 1 5.099668 -0.746726 182 111.240324 197.05 282.859676 1.082692
=HYPERLINK("http://www.godatabase.org/cgi-bin/go.cgi?query=GO:0010001&auto_wild_cards=yes&view=query&action=query&search_constraint=terms"	GO:0010001_glial_cell_differentiation) 43 1 5.099668 -0.746726 182 111.240324 197.05 282.859676 1.082692
=HYPERLINK("http://www.godatabase.org/cgi-bin/go.cgi?query=GO:0032446&auto_wild_cards=yes&view=query&action=query&search_constraint=terms"	GO:0032446_protein_modification_by_small_protein_conjugation) 43 1 5.099668 -0.746726 182 111.240324 197.05 282.859676 1.082692
=HYPERLINK("http://www.godatabase.org/cgi-bin/go.cgi?query=GO:0001942&auto_wild_cards=yes&view=query&action=query&search_constraint=terms"	GO:0001942_hair_follicle_development) 44 1 4.983766 -0.737663 190 113.805727 201.05 288.294273 1.058158
=HYPERLINK("http://www.godatabase.org/cgi-bin/go.cgi?query=GO:0006606&auto_wild_cards=yes&view=query&action=query&search_constraint=terms"	GO:0006606_protein_import_into_nucleus) 44 1 4.983766 -0.737663 190 113.805727 201.05 288.294273 1.058158
=HYPERLINK("http://www.godatabase.org/cgi-bin/go.cgi?query=GO:0022404&auto_wild_cards=yes&view=query&action=query&search_constraint=terms"	GO:0022404_molting_cycle_process) 44 1 4.983766 -0.737663 190 113.805727 201.05 288.294273 1.058158
=HYPERLINK("http://www.godatabase.org/cgi-bin/go.cgi?query=GO:0022405&auto_wild_cards=yes&view=query&action=query&search_constraint=terms"	GO:0022405_hair_cycle_process) 44 1 4.983766 -0.737663 190 113.805727 201.05 288.294273 1.058158
=HYPERLINK("http://www.godatabase.org/cgi-bin/go.cgi?query=GO:0042303&auto_wild_cards=yes&view=query&action=query&search_constraint=terms"	GO:0042303_molting_cycle) 44 1 4.983766 -0.737663 190 113.805727 201.05 288.294273 1.058158
=HYPERLINK("http://www.godatabase.org/cgi-bin/go.cgi?query=GO:0042633&auto_wild_cards=yes&view=query&action=query&search_constraint=terms"	GO:0042633_hair_cycle) 44 1 4.983766 -0.737663 190 113.805727 201.05 288.294273 1.058158
=HYPERLINK("http://www.godatabase.org/cgi-bin/go.cgi?query=GO:0044257&auto_wild_cards=yes&view=query&action=query&search_constraint=terms"	GO:0044257_cellular_protein_catabolic_process) 44 1 4.983766 -0.737663 190 113.805727 201.05 288.294273 1.058158
=HYPERLINK("http://www.godatabase.org/cgi-bin/go.cgi?query=GO:0051170&auto_wild_cards=yes&view=query&action=query&search_constraint=terms"	GO:0051170_nuclear_import) 44 1 4.983766 -0.737663 190 113.805727 201.05 288.294273 1.058158
=HYPERLINK("http://www.godatabase.org/cgi-bin/go.cgi?query=GO:0045449&auto_wild_cards=yes&view=query&action=query&search_constraint=terms"	GO:0045449_regulation_of_transcription) 676 5 1.621936 -0.732955 191 114.309294 201.66 289.010706 1.055812
=HYPERLINK("http://www.godatabase.org/cgi-bin/go.cgi?query=GO:0044248&auto_wild_cards=yes&view=query&action=query&search_constraint=terms"	GO:0044248_cellular_catabolic_process) 173 2 2.535095 -0.731641 192 114.515306 202.18 289.844694 1.053021
=HYPERLINK("http://www.godatabase.org/cgi-bin/go.cgi?query=GO:0000122&auto_wild_cards=yes&view=query&action=query&search_constraint=terms"	GO:0000122_negative_regulation_of_transcription_from_RNA_polymerase_II_promoter) 175 2 2.506122 -0.723932 193 115.952078 204.77 293.587922 1.060984
=HYPERLINK("http://www.godatabase.org/cgi-bin/go.cgi?query=GO:0030850&auto_wild_cards=yes&view=query&action=query&search_constraint=terms"	GO:0030850_prostate_gland_development) 46 1 4.767081 -0.720198 195 117.275352 206.72 296.164648 1.060103
=HYPERLINK("http://www.godatabase.org/cgi-bin/go.cgi?query=GO:0042063&auto_wild_cards=yes&view=query&action=query&search_constraint=terms"	GO:0042063_gliogenesis) 46 1 4.767081 -0.720198 195 117.275352 206.72 296.164648 1.060103
=HYPERLINK("http://www.godatabase.org/cgi-bin/go.cgi?query=GO:0006396&auto_wild_cards=yes&view=query&action=query&search_constraint=terms"	GO:0006396_RNA_processing) 47 1 4.665653 -0.711777 197 119.046209 209.58 300.113791 1.063858
=HYPERLINK("http://www.godatabase.org/cgi-bin/go.cgi?query=GO:0016570&auto_wild_cards=yes&view=query&action=query&search_constraint=terms"	GO:0016570_histone_modification) 47 1 4.665653 -0.711777 197 119.046209 209.58 300.113791 1.063858
=HYPERLINK("http://www.godatabase.org/cgi-bin/go.cgi?query=GO:0019318&auto_wild_cards=yes&view=query&action=query&search_constraint=terms"	GO:0019318_hexose_metabolic_process) 48 1 4.568452 -0.703552 199 120.423317 211.71 302.996683 1.063869
=HYPERLINK("http://www.godatabase.org/cgi-bin/go.cgi?query=GO:0034504&auto_wild_cards=yes&view=query&action=query&search_constraint=terms"	GO:0034504_protein_localization_in_nucleus) 48 1 4.568452 -0.703552 199 120.423317 211.71 302.996683 1.063869
=HYPERLINK("http://www.godatabase.org/cgi-bin/go.cgi?query=GO:0006725&auto_wild_cards=yes&view=query&action=query&search_constraint=terms"	GO:0006725_cellular_aromatic_compound_metabolic_process) 49 1 4.475219 -0.695516 201 122.691125 214.94 307.188875 1.069353
=HYPERLINK("http://www.godatabase.org/cgi-bin/go.cgi?query=GO:0043473&auto_wild_cards=yes&view=query&action=query&search_constraint=terms"	GO:0043473_pigmentation) 49 1 4.475219 -0.695516 201 122.691125 214.94 307.188875 1.069353
=HYPERLINK("http://www.godatabase.org/cgi-bin/go.cgi?query=GO:0002573&auto_wild_cards=yes&view=query&action=query&search_constraint=terms"	GO:0002573_myeloid_leukocyte_differentiation) 50 1 4.385714 -0.687659 205 124.016123 216.98 309.943877 1.058439
=HYPERLINK("http://www.godatabase.org/cgi-bin/go.cgi?query=GO:0007015&auto_wild_cards=yes&view=query&action=query&search_constraint=terms"	GO:0007015_actin_filament_organization) 50 1 4.385714 -0.687659 205 124.016123 216.98 309.943877 1.058439
=HYPERLINK("http://www.godatabase.org/cgi-bin/go.cgi?query=GO:0017038&auto_wild_cards=yes&view=query&action=query&search_constraint=terms"	GO:0017038_protein_import) 50 1 4.385714 -0.687659 205 124.016123 216.98 309.943877 1.058439
=HYPERLINK("http://www.godatabase.org/cgi-bin/go.cgi?query=GO:0070647&auto_wild_cards=yes&view=query&action=query&search_constraint=terms"	GO:0070647_protein_modification_by_small_protein_conjugation_or_removal) 50 1 4.385714 -0.687659 205 124.016123 216.98 309.943877 1.058439
=HYPERLINK("http://www.godatabase.org/cgi-bin/go.cgi?query=GO:0006350&auto_wild_cards=yes&view=query&action=query&search_constraint=terms"	GO:0006350_transcription) 701 5 1.564092 -0.686866 206 124.193040 217.23 310.266960 1.054515
=HYPERLINK("http://www.godatabase.org/cgi-bin/go.cgi?query=GO:0050793&auto_wild_cards=yes&view=query&action=query&search_constraint=terms"	GO:0050793_regulation_of_developmental_process) 703 5 1.559642 -0.683302 207 124.569502 217.87 311.170498 1.052512
=HYPERLINK("http://www.godatabase.org/cgi-bin/go.cgi?query=GO:0016569&auto_wild_cards=yes&view=query&action=query&search_constraint=terms"	GO:0016569_covalent_chromatin_modification) 51 1 4.299720 -0.679976 209 126.121231 220.01 313.898769 1.052679
=HYPERLINK("http://www.godatabase.org/cgi-bin/go.cgi?query=GO:0032583&auto_wild_cards=yes&view=query&action=query&search_constraint=terms"	GO:0032583_regulation_of_gene-specific_transcription) 51 1 4.299720 -0.679976 209 126.121231 220.01 313.898769 1.052679
=HYPERLINK("http://www.godatabase.org/cgi-bin/go.cgi?query=GO:0034645&auto_wild_cards=yes&view=query&action=query&search_constraint=terms"	GO:0034645_cellular_macromolecule_biosynthetic_process) 901 6 1.460282 -0.668405 210 127.694929 222.4 317.105071 1.059048
=HYPERLINK("http://www.godatabase.org/cgi-bin/go.cgi?query=GO:0010467&auto_wild_cards=yes&view=query&action=query&search_constraint=terms"	GO:0010467_gene_expression) 905 6 1.453828 -0.662160 211 129.129090 224.33 319.530910 1.063175
=HYPERLINK("http://www.godatabase.org/cgi-bin/go.cgi?query=GO:0006412&auto_wild_cards=yes&view=query&action=query&search_constraint=terms"	GO:0006412_translation) 54 1 4.060847 -0.657900 212 130.735309 226.57 322.404691 1.068726
=HYPERLINK("http://www.godatabase.org/cgi-bin/go.cgi?query=GO:0009059&auto_wild_cards=yes&view=query&action=query&search_constraint=terms"	GO:0009059_macromolecule_biosynthetic_process) 910 6 1.445840 -0.654427 213 131.017102 226.97 322.922898 1.065587
=HYPERLINK("http://www.godatabase.org/cgi-bin/go.cgi?query=GO:0007507&auto_wild_cards=yes&view=query&action=query&search_constraint=terms"	GO:0007507_heart_development) 195 2 2.249084 -0.652658 214 131.679334 227.81 323.940666 1.064533
=HYPERLINK("http://www.godatabase.org/cgi-bin/go.cgi?query=GO:0006310&auto_wild_cards=yes&view=query&action=query&search_constraint=terms"	GO:0006310_DNA_recombination) 55 1 3.987013 -0.650846 216 133.188759 229.41 325.631241 1.062083
=HYPERLINK("http://www.godatabase.org/cgi-bin/go.cgi?query=GO:0007605&auto_wild_cards=yes&view=query&action=query&search_constraint=terms"	GO:0007605_sensory_perception_of_sound) 55 1 3.987013 -0.650846 216 133.188759 229.41 325.631241 1.062083
=HYPERLINK("http://www.godatabase.org/cgi-bin/go.cgi?query=GO:0033554&auto_wild_cards=yes&view=query&action=query&search_constraint=terms"	GO:0033554_cellular_response_to_stress) 196 2 2.237609 -0.649349 217 133.292077 229.51 325.727923 1.057650
=HYPERLINK("http://www.godatabase.org/cgi-bin/go.cgi?query=GO:0050678&auto_wild_cards=yes&view=query&action=query&search_constraint=terms"	GO:0050678_regulation_of_epithelial_cell_proliferation) 56 1 3.915816 -0.643934 218 135.127764 231.99 328.852236 1.064174
=HYPERLINK("http://www.godatabase.org/cgi-bin/go.cgi?query=GO:0048869&auto_wild_cards=yes&view=query&action=query&search_constraint=terms"	GO:0048869_cellular_developmental_process) 1113 7 1.379155 -0.643566 219 135.166087 232.14 329.113913 1.060000
=HYPERLINK("http://www.godatabase.org/cgi-bin/go.cgi?query=GO:0008344&auto_wild_cards=yes&view=query&action=query&search_constraint=terms"	GO:0008344_adult_locomotory_behavior) 57 1 3.847118 -0.637161 223 137.956102 236.13 334.303898 1.058879
=HYPERLINK("http://www.godatabase.org/cgi-bin/go.cgi?query=GO:0033365&auto_wild_cards=yes&view=query&action=query&search_constraint=terms"	GO:0033365_protein_localization_in_organelle) 57 1 3.847118 -0.637161 223 137.956102 236.13 334.303898 1.058879
=HYPERLINK("http://www.godatabase.org/cgi-bin/go.cgi?query=GO:0043523&auto_wild_cards=yes&view=query&action=query&search_constraint=terms"	GO:0043523_regulation_of_neuron_apoptosis) 57 1 3.847118 -0.637161 223 137.956102 236.13 334.303898 1.058879
=HYPERLINK("http://www.godatabase.org/cgi-bin/go.cgi?query=GO:0045444&auto_wild_cards=yes&view=query&action=query&search_constraint=terms"	GO:0045444_fat_cell_differentiation) 57 1 3.847118 -0.637161 223 137.956102 236.13 334.303898 1.058879
=HYPERLINK("http://www.godatabase.org/cgi-bin/go.cgi?query=GO:0030902&auto_wild_cards=yes&view=query&action=query&search_constraint=terms"	GO:0030902_hindbrain_development) 58 1 3.780788 -0.630521 224 138.829464 237.43 336.030536 1.059955
=HYPERLINK("http://www.godatabase.org/cgi-bin/go.cgi?query=GO:0080090&auto_wild_cards=yes&view=query&action=query&search_constraint=terms"	GO:0080090_regulation_of_primary_metabolic_process) 926 6 1.420858 -0.630220 225 138.951763 237.6 336.248237 1.056000
=HYPERLINK("http://www.godatabase.org/cgi-bin/go.cgi?query=GO:0060255&auto_wild_cards=yes&view=query&action=query&search_constraint=terms"	GO:0060255_regulation_of_macromolecule_metabolic_process) 936 6 1.405678 -0.615498 226 140.739579 240.32 339.900421 1.063363
=HYPERLINK("http://www.godatabase.org/cgi-bin/go.cgi?query=GO:0010556&auto_wild_cards=yes&view=query&action=query&search_constraint=terms"	GO:0010556_regulation_of_macromolecule_biosynthetic_process) 745 5 1.471716 -0.612407 227 141.005236 240.61 340.214764 1.059956
=HYPERLINK("http://www.godatabase.org/cgi-bin/go.cgi?query=GO:0022604&auto_wild_cards=yes&view=query&action=query&search_constraint=terms"	GO:0022604_regulation_of_cell_morphogenesis) 62 1 3.536866 -0.605203 230 143.334329 244.23 345.125671 1.061870
=HYPERLINK("http://www.godatabase.org/cgi-bin/go.cgi?query=GO:0030855&auto_wild_cards=yes&view=query&action=query&search_constraint=terms"	GO:0030855_epithelial_cell_differentiation) 62 1 3.536866 -0.605203 230 143.334329 244.23 345.125671 1.061870
=HYPERLINK("http://www.godatabase.org/cgi-bin/go.cgi?query=GO:0050954&auto_wild_cards=yes&view=query&action=query&search_constraint=terms"	GO:0050954_sensory_perception_of_mechanical_stimulus) 62 1 3.536866 -0.605203 230 143.334329 244.23 345.125671 1.061870
=HYPERLINK("http://www.godatabase.org/cgi-bin/go.cgi?query=GO:0051216&auto_wild_cards=yes&view=query&action=query&search_constraint=terms"	GO:0051216_cartilage_development) 63 1 3.480726 -0.599165 231 144.662253 245.93 347.197747 1.064632
=HYPERLINK("http://www.godatabase.org/cgi-bin/go.cgi?query=GO:0044249&auto_wild_cards=yes&view=query&action=query&search_constraint=terms"	GO:0044249_cellular_biosynthetic_process) 1150 7 1.334783 -0.593421 232 145.374892 246.94 348.505108 1.064397
=HYPERLINK("http://www.godatabase.org/cgi-bin/go.cgi?query=GO:0045892&auto_wild_cards=yes&view=query&action=query&search_constraint=terms"	GO:0045892_negative_regulation_of_transcription__DNA-dependent) 218 2 2.011796 -0.581844 233 147.490579 249.99 352.489421 1.072918
=HYPERLINK("http://www.godatabase.org/cgi-bin/go.cgi?query=GO:0051130&auto_wild_cards=yes&view=query&action=query&search_constraint=terms"	GO:0051130_positive_regulation_of_cellular_component_organization) 66 1 3.322511 -0.581688 235 148.451667 251.51 354.568333 1.070255
=HYPERLINK("http://www.godatabase.org/cgi-bin/go.cgi?query=GO:0051402&auto_wild_cards=yes&view=query&action=query&search_constraint=terms"	GO:0051402_neuron_apoptosis) 66 1 3.322511 -0.581688 235 148.451667 251.51 354.568333 1.070255
=HYPERLINK("http://www.godatabase.org/cgi-bin/go.cgi?query=GO:0051253&auto_wild_cards=yes&view=query&action=query&search_constraint=terms"	GO:0051253_negative_regulation_of_RNA_metabolic_process) 220 2 1.993506 -0.576170 236 149.152834 252.41 355.667166 1.069534
=HYPERLINK("http://www.godatabase.org/cgi-bin/go.cgi?query=GO:0034962&auto_wild_cards=yes&view=query&action=query&search_constraint=terms"	GO:0034962_cellular_biopolymer_catabolic_process) 68 1 3.224790 -0.570538 237 151.466977 255.57 359.673023 1.078354
=HYPERLINK("http://www.godatabase.org/cgi-bin/go.cgi?query=GO:0005996&auto_wild_cards=yes&view=query&action=query&search_constraint=terms"	GO:0005996_monosaccharide_metabolic_process) 69 1 3.178054 -0.565105 238 152.370414 256.9 361.429586 1.079412
=HYPERLINK("http://www.godatabase.org/cgi-bin/go.cgi?query=GO:0010468&auto_wild_cards=yes&view=query&action=query&search_constraint=terms"	GO:0010468_regulation_of_gene_expression) 778 5 1.409291 -0.561624 239 152.590414 257.09 361.589586 1.075690
=HYPERLINK("http://www.godatabase.org/cgi-bin/go.cgi?query=GO:0051239&auto_wild_cards=yes&view=query&action=query&search_constraint=terms"	GO:0051239_regulation_of_multicellular_organismal_process) 587 4 1.494281 -0.560386 240 152.769925 257.44 362.110075 1.072667
=HYPERLINK("http://www.godatabase.org/cgi-bin/go.cgi?query=GO:0009617&auto_wild_cards=yes&view=query&action=query&search_constraint=terms"	GO:0009617_response_to_bacterium) 70 1 3.132653 -0.559762 241 153.700622 258.64 363.579378 1.073195
=HYPERLINK("http://www.godatabase.org/cgi-bin/go.cgi?query=GO:0006913&auto_wild_cards=yes&view=query&action=query&search_constraint=terms"	GO:0006913_nucleocytoplasmic_transport) 71 1 3.088531 -0.554507 242 155.028916 260.17 365.311084 1.075083
=HYPERLINK("http://www.godatabase.org/cgi-bin/go.cgi?query=GO:0002682&auto_wild_cards=yes&view=query&action=query&search_constraint=terms"	GO:0002682_regulation_of_immune_system_process) 228 2 1.923559 -0.554166 243 155.422640 260.78 366.137360 1.073169
=HYPERLINK("http://www.godatabase.org/cgi-bin/go.cgi?query=GO:0007167&auto_wild_cards=yes&view=query&action=query&search_constraint=terms"	GO:0007167_enzyme_linked_receptor_protein_signaling_pathway) 229 2 1.915159 -0.551492 244 155.622276 261.0 366.377724 1.069672
=HYPERLINK("http://www.godatabase.org/cgi-bin/go.cgi?query=GO:0016568&auto_wild_cards=yes&view=query&action=query&search_constraint=terms"	GO:0016568_chromatin_modification) 72 1 3.045635 -0.549338 247 157.537015 263.58 369.622985 1.067126
=HYPERLINK("http://www.godatabase.org/cgi-bin/go.cgi?query=GO:0050673&auto_wild_cards=yes&view=query&action=query&search_constraint=terms"	GO:0050673_epithelial_cell_proliferation) 72 1 3.045635 -0.549338 247 157.537015 263.58 369.622985 1.067126
=HYPERLINK("http://www.godatabase.org/cgi-bin/go.cgi?query=GO:0051169&auto_wild_cards=yes&view=query&action=query&search_constraint=terms"	GO:0051169_nuclear_transport) 72 1 3.045635 -0.549338 247 157.537015 263.58 369.622985 1.067126
=HYPERLINK("http://www.godatabase.org/cgi-bin/go.cgi?query=GO:0044265&auto_wild_cards=yes&view=query&action=query&search_constraint=terms"	GO:0044265_cellular_macromolecule_catabolic_process) 75 1 2.923810 -0.534321 248 161.157614 268.4 375.642386 1.082258
=HYPERLINK("http://www.godatabase.org/cgi-bin/go.cgi?query=GO:0001501&auto_wild_cards=yes&view=query&action=query&search_constraint=terms"	GO:0001501_skeletal_system_development) 236 2 1.858354 -0.533217 249 161.302089 268.61 375.917911 1.078755
=HYPERLINK("http://www.godatabase.org/cgi-bin/go.cgi?query=GO:0006508&auto_wild_cards=yes&view=query&action=query&search_constraint=terms"	GO:0006508_proteolysis) 76 1 2.885338 -0.529471 250 162.449286 270.18 377.910714 1.080720
=HYPERLINK("http://www.godatabase.org/cgi-bin/go.cgi?query=GO:0042592&auto_wild_cards=yes&view=query&action=query&search_constraint=terms"	GO:0042592_homeostatic_process) 419 3 1.570065 -0.526261 251 162.724581 270.58 378.435419 1.078008
=HYPERLINK("http://www.godatabase.org/cgi-bin/go.cgi?query=GO:0001890&auto_wild_cards=yes&view=query&action=query&search_constraint=terms"	GO:0001890_placenta_development) 77 1 2.847866 -0.524696 252 163.225437 271.3 379.374563 1.076587
=HYPERLINK("http://www.godatabase.org/cgi-bin/go.cgi?query=GO:0007519&auto_wild_cards=yes&view=query&action=query&search_constraint=terms"	GO:0007519_skeletal_muscle_tissue_development) 78 1 2.811355 -0.519994 254 164.748494 273.29 381.831506 1.075945
=HYPERLINK("http://www.godatabase.org/cgi-bin/go.cgi?query=GO:0060538&auto_wild_cards=yes&view=query&action=query&search_constraint=terms"	GO:0060538_skeletal_muscle_organ_development) 78 1 2.811355 -0.519994 254 164.748494 273.29 381.831506 1.075945
=HYPERLINK("http://www.godatabase.org/cgi-bin/go.cgi?query=GO:0009056&auto_wild_cards=yes&view=query&action=query&search_constraint=terms"	GO:0009056_catabolic_process) 243 2 1.804821 -0.515694 255 165.133147 273.8 382.466853 1.073725
=HYPERLINK("http://www.godatabase.org/cgi-bin/go.cgi?query=GO:0031326&auto_wild_cards=yes&view=query&action=query&search_constraint=terms"	GO:0031326_regulation_of_cellular_biosynthetic_process) 812 5 1.350281 -0.513405 256 165.683388 274.6 383.516612 1.072656
=HYPERLINK("http://www.godatabase.org/cgi-bin/go.cgi?query=GO:0006631&auto_wild_cards=yes&view=query&action=query&search_constraint=terms"	GO:0006631_fatty_acid_metabolic_process) 80 1 2.741071 -0.510800 257 166.985670 276.18 385.374330 1.074630
=HYPERLINK("http://www.godatabase.org/cgi-bin/go.cgi?query=GO:0031323&auto_wild_cards=yes&view=query&action=query&search_constraint=terms"	GO:0031323_regulation_of_cellular_metabolic_process) 1015 6 1.296270 -0.509417 258 167.091124 276.36 385.628876 1.071163
=HYPERLINK("http://www.godatabase.org/cgi-bin/go.cgi?query=GO:0009889&auto_wild_cards=yes&view=query&action=query&search_constraint=terms"	GO:0009889_regulation_of_biosynthetic_process) 815 5 1.345311 -0.509339 259 167.226056 276.55 385.873944 1.067761
=HYPERLINK("http://www.godatabase.org/cgi-bin/go.cgi?query=GO:0007399&auto_wild_cards=yes&view=query&action=query&search_constraint=terms"	GO:0007399_nervous_system_development) 621 4 1.412468 -0.506157 260 167.907579 277.26 386.612421 1.066385
=HYPERLINK("http://www.godatabase.org/cgi-bin/go.cgi?query=GO:0045664&auto_wild_cards=yes&view=query&action=query&search_constraint=terms"	GO:0045664_regulation_of_neuron_differentiation) 82 1 2.674216 -0.501875 261 169.058950 278.96 388.861050 1.068812
=HYPERLINK("http://www.godatabase.org/cgi-bin/go.cgi?query=GO:0030534&auto_wild_cards=yes&view=query&action=query&search_constraint=terms"	GO:0030534_adult_behavior) 83 1 2.641997 -0.497509 262 170.782345 281.16 391.537655 1.073130
=HYPERLINK("http://www.godatabase.org/cgi-bin/go.cgi?query=GO:0016481&auto_wild_cards=yes&view=query&action=query&search_constraint=terms"	GO:0016481_negative_regulation_of_transcription) 253 2 1.733484 -0.491878 264 171.981584 282.85 393.718416 1.071402
=HYPERLINK("http://www.godatabase.org/cgi-bin/go.cgi?query=GO:0030097&auto_wild_cards=yes&view=query&action=query&search_constraint=terms"	GO:0030097_hemopoiesis) 253 2 1.733484 -0.491878 264 171.981584 282.85 393.718416 1.071402
=HYPERLINK("http://www.godatabase.org/cgi-bin/go.cgi?query=GO:0006605&auto_wild_cards=yes&view=query&action=query&search_constraint=terms"	GO:0006605_protein_targeting) 86 1 2.549834 -0.484782 265 174.801173 286.62 398.438827 1.081585
=HYPERLINK("http://www.godatabase.org/cgi-bin/go.cgi?query=GO:0016337&auto_wild_cards=yes&view=query&action=query&search_constraint=terms"	GO:0016337_cell-cell_adhesion) 87 1 2.520525 -0.480657 266 176.700485 289.31 401.919515 1.087632
=HYPERLINK("http://www.godatabase.org/cgi-bin/go.cgi?query=GO:0010629&auto_wild_cards=yes&view=query&action=query&search_constraint=terms"	GO:0010629_negative_regulation_of_gene_expression) 262 2 1.673937 -0.471583 267 178.254999 291.32 404.385001 1.091086
=HYPERLINK("http://www.godatabase.org/cgi-bin/go.cgi?query=GO:0044255&auto_wild_cards=yes&view=query&action=query&search_constraint=terms"	GO:0044255_cellular_lipid_metabolic_process) 264 2 1.661255 -0.467212 268 179.898095 293.26 406.621905 1.094254
=HYPERLINK("http://www.godatabase.org/cgi-bin/go.cgi?query=GO:0008544&auto_wild_cards=yes&view=query&action=query&search_constraint=terms"	GO:0008544_epidermis_development) 91 1 2.409733 -0.464714 269 180.405142 294.08 407.754858 1.093234
=HYPERLINK("http://www.godatabase.org/cgi-bin/go.cgi?query=GO:0045944&auto_wild_cards=yes&view=query&action=query&search_constraint=terms"	GO:0045944_positive_regulation_of_transcription_from_RNA_polymerase_II_promoter) 269 2 1.630377 -0.456494 270 183.102416 297.52 411.937584 1.101926
=HYPERLINK("http://www.godatabase.org/cgi-bin/go.cgi?query=GO:0030154&auto_wild_cards=yes&view=query&action=query&search_constraint=terms"	GO:0030154_cell_differentiation) 1060 6 1.241240 -0.456384 271 183.182699 297.7 412.217301 1.098524
=HYPERLINK("http://www.godatabase.org/cgi-bin/go.cgi?query=GO:0045934&auto_wild_cards=yes&view=query&action=query&search_constraint=terms"	GO:0045934_negative_regulation_of_nucleobase__nucleoside__nucleotide_and_nucleic_acid_metabolic_process) 270 2 1.624339 -0.454386 272 183.393952 297.92 412.446048 1.095294
=HYPERLINK("http://www.godatabase.org/cgi-bin/go.cgi?query=GO:0048856&auto_wild_cards=yes&view=query&action=query&search_constraint=terms"	GO:0048856_anatomical_structure_development) 1688 9 1.169177 -0.453728 273 183.524162 298.04 412.555838 1.091722
=HYPERLINK("http://www.godatabase.org/cgi-bin/go.cgi?query=GO:0034984&auto_wild_cards=yes&view=query&action=query&search_constraint=terms"	GO:0034984_cellular_response_to_DNA_damage_stimulus) 94 1 2.332827 -0.453307 274 184.958995 299.55 414.141005 1.093248
=HYPERLINK("http://www.godatabase.org/cgi-bin/go.cgi?query=GO:0051172&auto_wild_cards=yes&view=query&action=query&search_constraint=terms"	GO:0051172_negative_regulation_of_nitrogen_compound_metabolic_process) 271 2 1.618345 -0.452290 275 185.506704 300.12 414.733296 1.091345
=HYPERLINK("http://www.godatabase.org/cgi-bin/go.cgi?query=GO:0042391&auto_wild_cards=yes&view=query&action=query&search_constraint=terms"	GO:0042391_regulation_of_membrane_potential) 95 1 2.308271 -0.449603 277 186.012815 300.78 415.547185 1.085848
=HYPERLINK("http://www.godatabase.org/cgi-bin/go.cgi?query=GO:0051707&auto_wild_cards=yes&view=query&action=query&search_constraint=terms"	GO:0051707_response_to_other_organism) 95 1 2.308271 -0.449603 277 186.012815 300.78 415.547185 1.085848
=HYPERLINK("http://www.godatabase.org/cgi-bin/go.cgi?query=GO:0010558&auto_wild_cards=yes&view=query&action=query&search_constraint=terms"	GO:0010558_negative_regulation_of_macromolecule_biosynthetic_process) 274 2 1.600626 -0.446069 279 186.740149 301.68 416.619851 1.081290
=HYPERLINK("http://www.godatabase.org/cgi-bin/go.cgi?query=GO:0033036&auto_wild_cards=yes&view=query&action=query&search_constraint=terms"	GO:0033036_macromolecule_localization) 274 2 1.600626 -0.446069 279 186.740149 301.68 416.619851 1.081290
=HYPERLINK("http://www.godatabase.org/cgi-bin/go.cgi?query=GO:0048534&auto_wild_cards=yes&view=query&action=query&search_constraint=terms"	GO:0048534_hemopoietic_or_lymphoid_organ_development) 277 2 1.583290 -0.439950 280 188.588328 304.4 420.211672 1.087143
=HYPERLINK("http://www.godatabase.org/cgi-bin/go.cgi?query=GO:0007398&auto_wild_cards=yes&view=query&action=query&search_constraint=terms"	GO:0007398_ectoderm_development) 99 1 2.215007 -0.435252 281 191.054394 307.63 424.205606 1.094769
=HYPERLINK("http://www.godatabase.org/cgi-bin/go.cgi?query=GO:0001525&auto_wild_cards=yes&view=query&action=query&search_constraint=terms"	GO:0001525_angiogenesis) 100 1 2.192857 -0.431776 282 191.357697 307.95 424.542303 1.092021
=HYPERLINK("http://www.godatabase.org/cgi-bin/go.cgi?query=GO:0031327&auto_wild_cards=yes&view=query&action=query&search_constraint=terms"	GO:0031327_negative_regulation_of_cellular_biosynthetic_process) 282 2 1.555218 -0.429971 283 191.573718 308.22 424.866282 1.089117
=HYPERLINK("http://www.godatabase.org/cgi-bin/go.cgi?query=GO:0030163&auto_wild_cards=yes&view=query&action=query&search_constraint=terms"	GO:0030163_protein_catabolic_process) 101 1 2.171146 -0.428343 284 192.075065 308.93 425.784935 1.087782
=HYPERLINK("http://www.godatabase.org/cgi-bin/go.cgi?query=GO:0009890&auto_wild_cards=yes&view=query&action=query&search_constraint=terms"	GO:0009890_negative_regulation_of_biosynthetic_process) 284 2 1.544266 -0.426054 285 192.474381 309.44 426.405619 1.085754
=HYPERLINK("http://www.godatabase.org/cgi-bin/go.cgi?query=GO:0019222&auto_wild_cards=yes&view=query&action=query&search_constraint=terms"	GO:0019222_regulation_of_metabolic_process) 1088 6 1.209296 -0.425826 286 192.588295 309.63 426.671705 1.082622
=HYPERLINK("http://www.godatabase.org/cgi-bin/go.cgi?query=GO:0030036&auto_wild_cards=yes&view=query&action=query&search_constraint=terms"	GO:0030036_actin_cytoskeleton_organization) 102 1 2.149860 -0.424952 287 192.858447 309.95 427.041553 1.079965
=HYPERLINK("http://www.godatabase.org/cgi-bin/go.cgi?query=GO:0006629&auto_wild_cards=yes&view=query&action=query&search_constraint=terms"	GO:0006629_lipid_metabolic_process) 285 2 1.538847 -0.424111 288 193.057686 310.17 427.282314 1.076979
=HYPERLINK("http://www.godatabase.org/cgi-bin/go.cgi?query=GO:0007417&auto_wild_cards=yes&view=query&action=query&search_constraint=terms"	GO:0007417_central_nervous_system_development) 287 2 1.528123 -0.420257 289 193.997844 311.25 428.502156 1.076990
=HYPERLINK("http://www.godatabase.org/cgi-bin/go.cgi?query=GO:0050767&auto_wild_cards=yes&view=query&action=query&search_constraint=terms"	GO:0050767_regulation_of_neurogenesis) 104 1 2.108516 -0.418292 290 194.437202 311.85 429.262798 1.075345
=HYPERLINK("http://www.godatabase.org/cgi-bin/go.cgi?query=GO:0048522&auto_wild_cards=yes&view=query&action=query&search_constraint=terms"	GO:0048522_positive_regulation_of_cellular_process) 895 5 1.225060 -0.411077 291 195.332897 312.94 430.547103 1.075395
=HYPERLINK("http://www.godatabase.org/cgi-bin/go.cgi?query=GO:0050896&auto_wild_cards=yes&view=query&action=query&search_constraint=terms"	GO:0050896_response_to_stimulus) 1107 6 1.188540 -0.406093 292 195.834561 313.62 431.405439 1.074041
=HYPERLINK("http://www.godatabase.org/cgi-bin/go.cgi?query=GO:0002520&auto_wild_cards=yes&view=query&action=query&search_constraint=terms"	GO:0002520_immune_system_development) 295 2 1.486683 -0.405242 293 196.720438 314.85 432.979562 1.074573
=HYPERLINK("http://www.godatabase.org/cgi-bin/go.cgi?query=GO:0030029&auto_wild_cards=yes&view=query&action=query&search_constraint=terms"	GO:0030029_actin_filament-based_process) 109 1 2.011796 -0.402322 294 197.194993 315.33 433.465007 1.072551
=HYPERLINK("http://www.godatabase.org/cgi-bin/go.cgi?query=GO:0006974&auto_wild_cards=yes&view=query&action=query&search_constraint=terms"	GO:0006974_response_to_DNA_damage_stimulus) 113 1 1.940582 -0.390199 295 201.022919 319.58 438.137081 1.083322
=HYPERLINK("http://www.godatabase.org/cgi-bin/go.cgi?query=GO:0007275&auto_wild_cards=yes&view=query&action=query&search_constraint=terms"	GO:0007275_multicellular_organismal_development) 1760 9 1.121347 -0.388025 296 201.382153 319.91 438.437847 1.080777
=HYPERLINK("http://www.godatabase.org/cgi-bin/go.cgi?query=GO:0050794&auto_wild_cards=yes&view=query&action=query&search_constraint=terms"	GO:0050794_regulation_of_cellular_process) 2190 11 1.101435 -0.387080 297 202.219914 321.1 439.980086 1.081145
=HYPERLINK("http://www.godatabase.org/cgi-bin/go.cgi?query=GO:0045893&auto_wild_cards=yes&view=query&action=query&search_constraint=terms"	GO:0045893_positive_regulation_of_transcription__DNA-dependent) 306 2 1.433240 -0.385599 299 202.730496 321.56 440.389504 1.075452
=HYPERLINK("http://www.godatabase.org/cgi-bin/go.cgi?query=GO:0051254&auto_wild_cards=yes&view=query&action=query&search_constraint=terms"	GO:0051254_positive_regulation_of_RNA_metabolic_process) 306 2 1.433240 -0.385599 299 202.730496 321.56 440.389504 1.075452
=HYPERLINK("http://www.godatabase.org/cgi-bin/go.cgi?query=GO:0048608&auto_wild_cards=yes&view=query&action=query&search_constraint=terms"	GO:0048608_reproductive_structure_development) 116 1 1.890394 -0.381459 300 204.153719 323.6 443.046281 1.078667
=HYPERLINK("http://www.godatabase.org/cgi-bin/go.cgi?query=GO:0051960&auto_wild_cards=yes&view=query&action=query&search_constraint=terms"	GO:0051960_regulation_of_nervous_system_development) 118 1 1.858354 -0.375792 301 205.590207 325.21 444.829793 1.080432
=HYPERLINK("http://www.godatabase.org/cgi-bin/go.cgi?query=GO:0014706&auto_wild_cards=yes&view=query&action=query&search_constraint=terms"	GO:0014706_striated_muscle_tissue_development) 120 1 1.827381 -0.370248 302 206.430453 326.07 445.709547 1.079702
=HYPERLINK("http://www.godatabase.org/cgi-bin/go.cgi?query=GO:0006886&auto_wild_cards=yes&view=query&action=query&search_constraint=terms"	GO:0006886_intracellular_protein_transport) 122 1 1.797424 -0.364822 304 209.889581 329.93 449.970419 1.085296
=HYPERLINK("http://www.godatabase.org/cgi-bin/go.cgi?query=GO:0060284&auto_wild_cards=yes&view=query&action=query&search_constraint=terms"	GO:0060284_regulation_of_cell_development) 122 1 1.797424 -0.364822 304 209.889581 329.93 449.970419 1.085296
=HYPERLINK("http://www.godatabase.org/cgi-bin/go.cgi?query=GO:0009888&auto_wild_cards=yes&view=query&action=query&search_constraint=terms"	GO:0009888_tissue_development) 525 3 1.253061 -0.361430 305 210.578339 330.55 450.521661 1.083770
=HYPERLINK("http://www.godatabase.org/cgi-bin/go.cgi?query=GO:0001655&auto_wild_cards=yes&view=query&action=query&search_constraint=terms"	GO:0001655_urogenital_system_development) 128 1 1.713170 -0.349215 307 212.400499 332.82 453.239501 1.084104
=HYPERLINK("http://www.godatabase.org/cgi-bin/go.cgi?query=GO:0060537&auto_wild_cards=yes&view=query&action=query&search_constraint=terms"	GO:0060537_muscle_tissue_development) 128 1 1.713170 -0.349215 307 212.400499 332.82 453.239501 1.084104
=HYPERLINK("http://www.godatabase.org/cgi-bin/go.cgi?query=GO:0043285&auto_wild_cards=yes&view=query&action=query&search_constraint=terms"	GO:0043285_biopolymer_catabolic_process) 129 1 1.699889 -0.346707 308 213.253263 333.66 454.066737 1.083312
=HYPERLINK("http://www.godatabase.org/cgi-bin/go.cgi?query=GO:0010605&auto_wild_cards=yes&view=query&action=query&search_constraint=terms"	GO:0010605_negative_regulation_of_macromolecule_metabolic_process) 331 2 1.324989 -0.344859 309 214.582795 335.12 455.657205 1.084531
=HYPERLINK("http://www.godatabase.org/cgi-bin/go.cgi?query=GO:0032787&auto_wild_cards=yes&view=query&action=query&search_constraint=terms"	GO:0032787_monocarboxylic_acid_metabolic_process) 130 1 1.686813 -0.344225 310 215.411724 336.13 456.848276 1.084290
=HYPERLINK("http://www.godatabase.org/cgi-bin/go.cgi?query=GO:0031324&auto_wild_cards=yes&view=query&action=query&search_constraint=terms"	GO:0031324_negative_regulation_of_cellular_metabolic_process) 332 2 1.320998 -0.343333 311 215.606752 336.38 457.153248 1.081608
=HYPERLINK("http://www.godatabase.org/cgi-bin/go.cgi?query=GO:0048731&auto_wild_cards=yes&view=query&action=query&search_constraint=terms"	GO:0048731_system_development) 1609 8 1.090296 -0.336114 312 217.096342 337.93 458.763658 1.083109
=HYPERLINK("http://www.godatabase.org/cgi-bin/go.cgi?query=GO:0045941&auto_wild_cards=yes&view=query&action=query&search_constraint=terms"	GO:0045941_positive_regulation_of_transcription) 338 2 1.297549 -0.334335 313 218.487287 339.34 460.192713 1.084153
=HYPERLINK("http://www.godatabase.org/cgi-bin/go.cgi?query=GO:0006793&auto_wild_cards=yes&view=query&action=query&search_constraint=terms"	GO:0006793_phosphorus_metabolic_process) 340 2 1.289916 -0.331394 315 219.388441 340.32 461.251559 1.080381
=HYPERLINK("http://www.godatabase.org/cgi-bin/go.cgi?query=GO:0006796&auto_wild_cards=yes&view=query&action=query&search_constraint=terms"	GO:0006796_phosphate_metabolic_process) 340 2 1.289916 -0.331394 315 219.388441 340.32 461.251559 1.080381
=HYPERLINK("http://www.godatabase.org/cgi-bin/go.cgi?query=GO:0009057&auto_wild_cards=yes&view=query&action=query&search_constraint=terms"	GO:0009057_macromolecule_catabolic_process) 137 1 1.600626 -0.327529 316 220.335228 341.26 462.184772 1.079937
=HYPERLINK("http://www.godatabase.org/cgi-bin/go.cgi?query=GO:0034613&auto_wild_cards=yes&view=query&action=query&search_constraint=terms"	GO:0034613_cellular_protein_localization) 139 1 1.577595 -0.322968 317 220.869117 341.9 462.930883 1.078549
=HYPERLINK("http://www.godatabase.org/cgi-bin/go.cgi?query=GO:0010628&auto_wild_cards=yes&view=query&action=query&search_constraint=terms"	GO:0010628_positive_regulation_of_gene_expression) 346 2 1.267547 -0.322741 318 221.172204 342.19 463.207796 1.076069
=HYPERLINK("http://www.godatabase.org/cgi-bin/go.cgi?query=GO:0016044&auto_wild_cards=yes&view=query&action=query&search_constraint=terms"	GO:0016044_membrane_organization) 140 1 1.566327 -0.320720 319 221.512952 342.73 463.947048 1.074389
=HYPERLINK("http://www.godatabase.org/cgi-bin/go.cgi?query=GO:0009892&auto_wild_cards=yes&view=query&action=query&search_constraint=terms"	GO:0009892_negative_regulation_of_metabolic_process) 348 2 1.260263 -0.319913 320 222.047109 343.41 464.772891 1.073156
=HYPERLINK("http://www.godatabase.org/cgi-bin/go.cgi?query=GO:0003006&auto_wild_cards=yes&view=query&action=query&search_constraint=terms"	GO:0003006_reproductive_developmental_process) 141 1 1.555218 -0.318493 322 222.593872 344.07 465.546128 1.068540
=HYPERLINK("http://www.godatabase.org/cgi-bin/go.cgi?query=GO:0070727&auto_wild_cards=yes&view=query&action=query&search_constraint=terms"	GO:0070727_cellular_macromolecule_localization) 141 1 1.555218 -0.318493 322 222.593872 344.07 465.546128 1.068540
=HYPERLINK("http://www.godatabase.org/cgi-bin/go.cgi?query=GO:0048523&auto_wild_cards=yes&view=query&action=query&search_constraint=terms"	GO:0048523_negative_regulation_of_cellular_process) 774 4 1.133260 -0.318454 323 222.897632 344.32 465.742368 1.066006
=HYPERLINK("http://www.godatabase.org/cgi-bin/go.cgi?query=GO:0045935&auto_wild_cards=yes&view=query&action=query&search_constraint=terms"	GO:0045935_positive_regulation_of_nucleobase__nucleoside__nucleotide_and_nucleic_acid_metabolic_process) 352 2 1.245942 -0.314337 324 223.297774 344.83 466.362226 1.064290
=HYPERLINK("http://www.godatabase.org/cgi-bin/go.cgi?query=GO:0048518&auto_wild_cards=yes&view=query&action=query&search_constraint=terms"	GO:0048518_positive_regulation_of_biological_process) 995 5 1.101938 -0.312115 325 223.829719 345.4 466.970281 1.062769
=HYPERLINK("http://www.godatabase.org/cgi-bin/go.cgi?query=GO:0022603&auto_wild_cards=yes&view=query&action=query&search_constraint=terms"	GO:0022603_regulation_of_anatomical_structure_morphogenesis) 147 1 1.491740 -0.305571 326 226.558837 348.16 469.761163 1.067975
=HYPERLINK("http://www.godatabase.org/cgi-bin/go.cgi?query=GO:0051173&auto_wild_cards=yes&view=query&action=query&search_constraint=terms"	GO:0051173_positive_regulation_of_nitrogen_compound_metabolic_process) 361 2 1.214879 -0.302176 327 227.878875 349.74 471.601125 1.069541
=HYPERLINK("http://www.godatabase.org/cgi-bin/go.cgi?query=GO:0007517&auto_wild_cards=yes&view=query&action=query&search_constraint=terms"	GO:0007517_muscle_organ_development) 153 1 1.433240 -0.293351 328 229.978810 352.08 474.181190 1.073415
=HYPERLINK("http://www.godatabase.org/cgi-bin/go.cgi?query=GO:0008285&auto_wild_cards=yes&view=query&action=query&search_constraint=terms"	GO:0008285_negative_regulation_of_cell_proliferation) 155 1 1.414747 -0.289425 330 232.117684 354.19 476.262316 1.073303
=HYPERLINK("http://www.godatabase.org/cgi-bin/go.cgi?query=GO:0022402&auto_wild_cards=yes&view=query&action=query&search_constraint=terms"	GO:0022402_cell_cycle_process) 155 1 1.414747 -0.289425 330 232.117684 354.19 476.262316 1.073303
=HYPERLINK("http://www.godatabase.org/cgi-bin/go.cgi?query=GO:0010557&auto_wild_cards=yes&view=query&action=query&search_constraint=terms"	GO:0010557_positive_regulation_of_macromolecule_biosynthetic_process) 371 2 1.182133 -0.289260 331 232.459441 354.53 476.600559 1.071088
=HYPERLINK("http://www.godatabase.org/cgi-bin/go.cgi?query=GO:0051704&auto_wild_cards=yes&view=query&action=query&search_constraint=terms"	GO:0051704_multi-organism_process) 157 1 1.396724 -0.285568 332 233.186889 355.35 477.513111 1.070331
=HYPERLINK("http://www.godatabase.org/cgi-bin/go.cgi?query=GO:0006066&auto_wild_cards=yes&view=query&action=query&search_constraint=terms"	GO:0006066_alcohol_metabolic_process) 158 1 1.387884 -0.283665 335 234.337711 356.49 478.642289 1.064149
=HYPERLINK("http://www.godatabase.org/cgi-bin/go.cgi?query=GO:0007409&auto_wild_cards=yes&view=query&action=query&search_constraint=terms"	GO:0007409_axonogenesis) 158 1 1.387884 -0.283665 335 234.337711 356.49 478.642289 1.064149
=HYPERLINK("http://www.godatabase.org/cgi-bin/go.cgi?query=GO:0048514&auto_wild_cards=yes&view=query&action=query&search_constraint=terms"	GO:0048514_blood_vessel_morphogenesis) 158 1 1.387884 -0.283665 335 234.337711 356.49 478.642289 1.064149
=HYPERLINK("http://www.godatabase.org/cgi-bin/go.cgi?query=GO:0007166&auto_wild_cards=yes&view=query&action=query&search_constraint=terms"	GO:0007166_cell_surface_receptor_linked_signal_transduction) 597 3 1.101938 -0.280287 336 235.647926 357.87 480.092074 1.065089
=HYPERLINK("http://www.godatabase.org/cgi-bin/go.cgi?query=GO:0051128&auto_wild_cards=yes&view=query&action=query&search_constraint=terms"	GO:0051128_regulation_of_cellular_component_organization) 160 1 1.370536 -0.279910 337 235.973168 358.25 480.526832 1.063056
=HYPERLINK("http://www.godatabase.org/cgi-bin/go.cgi?query=GO:0000003&auto_wild_cards=yes&view=query&action=query&search_constraint=terms"	GO:0000003_reproduction) 379 2 1.157181 -0.279357 338 236.278683 358.51 480.741317 1.060680
=HYPERLINK("http://www.godatabase.org/cgi-bin/go.cgi?query=GO:0002521&auto_wild_cards=yes&view=query&action=query&search_constraint=terms"	GO:0002521_leukocyte_differentiation) 161 1 1.362023 -0.278057 339 236.544355 358.83 481.115645 1.058496
=HYPERLINK("http://www.godatabase.org/cgi-bin/go.cgi?query=GO:0007626&auto_wild_cards=yes&view=query&action=query&search_constraint=terms"	GO:0007626_locomotory_behavior) 163 1 1.345311 -0.274399 340 237.714983 360.16 482.605017 1.059294
=HYPERLINK("http://www.godatabase.org/cgi-bin/go.cgi?query=GO:0006259&auto_wild_cards=yes&view=query&action=query&search_constraint=terms"	GO:0006259_DNA_metabolic_process) 165 1 1.329004 -0.270804 341 239.611242 361.97 484.328758 1.061496
=HYPERLINK("http://www.godatabase.org/cgi-bin/go.cgi?query=GO:0031328&auto_wild_cards=yes&view=query&action=query&search_constraint=terms"	GO:0031328_positive_regulation_of_cellular_biosynthetic_process) 387 2 1.133260 -0.269816 342 239.943481 362.28 484.616519 1.059298
=HYPERLINK("http://www.godatabase.org/cgi-bin/go.cgi?query=GO:0009891&auto_wild_cards=yes&view=query&action=query&search_constraint=terms"	GO:0009891_positive_regulation_of_biosynthetic_process) 388 2 1.130339 -0.268648 343 240.725402 363.06 485.394598 1.058484
=HYPERLINK("http://www.godatabase.org/cgi-bin/go.cgi?query=GO:0050877&auto_wild_cards=yes&view=query&action=query&search_constraint=terms"	GO:0050877_neurological_system_process) 390 2 1.124542 -0.266328 344 241.909628 364.29 486.670372 1.058983
=HYPERLINK("http://www.godatabase.org/cgi-bin/go.cgi?query=GO:0050789&auto_wild_cards=yes&view=query&action=query&search_constraint=terms"	GO:0050789_regulation_of_biological_process) 2357 11 1.023395 -0.264557 345 242.239375 364.69 487.140625 1.057072
=HYPERLINK("http://www.godatabase.org/cgi-bin/go.cgi?query=GO:0048812&auto_wild_cards=yes&view=query&action=query&search_constraint=terms"	GO:0048812_neuron_projection_morphogenesis) 170 1 1.289916 -0.262082 346 243.201309 365.7 488.198691 1.056936
=HYPERLINK("http://www.godatabase.org/cgi-bin/go.cgi?query=GO:0007600&auto_wild_cards=yes&view=query&action=query&search_constraint=terms"	GO:0007600_sensory_perception) 172 1 1.274917 -0.258696 347 244.622103 367.09 489.557897 1.057896
=HYPERLINK("http://www.godatabase.org/cgi-bin/go.cgi?query=GO:0048667&auto_wild_cards=yes&view=query&action=query&search_constraint=terms"	GO:0048667_cell_morphogenesis_involved_in_neuron_differentiation) 173 1 1.267547 -0.257024 348 246.068568 368.52 490.971432 1.058966
=HYPERLINK("http://www.godatabase.org/cgi-bin/go.cgi?query=GO:0015031&auto_wild_cards=yes&view=query&action=query&search_constraint=terms"	GO:0015031_protein_transport) 175 1 1.253061 -0.253722 349 247.049648 369.64 492.230352 1.059140
=HYPERLINK("http://www.godatabase.org/cgi-bin/go.cgi?query=GO:0006873&auto_wild_cards=yes&view=query&action=query&search_constraint=terms"	GO:0006873_cellular_ion_homeostasis) 176 1 1.245942 -0.252091 352 248.147683 370.76 493.372317 1.053295
=HYPERLINK("http://www.godatabase.org/cgi-bin/go.cgi?query=GO:0043066&auto_wild_cards=yes&view=query&action=query&search_constraint=terms"	GO:0043066_negative_regulation_of_apoptosis) 176 1 1.245942 -0.252091 352 248.147683 370.76 493.372317 1.053295
=HYPERLINK("http://www.godatabase.org/cgi-bin/go.cgi?query=GO:0048858&auto_wild_cards=yes&view=query&action=query&search_constraint=terms"	GO:0048858_cell_projection_morphogenesis) 176 1 1.245942 -0.252091 352 248.147683 370.76 493.372317 1.053295
=HYPERLINK("http://www.godatabase.org/cgi-bin/go.cgi?query=GO:0009987&auto_wild_cards=yes&view=query&action=query&search_constraint=terms"	GO:0009987_cellular_process) 3868 18 1.020461 -0.251730 353 248.308230 370.98 493.651770 1.050935
=HYPERLINK("http://www.godatabase.org/cgi-bin/go.cgi?query=GO:0065007&auto_wild_cards=yes&view=query&action=query&search_constraint=terms"	GO:0065007_biological_regulation) 2593 12 1.014820 -0.251559 354 248.458953 371.17 493.881047 1.048503
=HYPERLINK("http://www.godatabase.org/cgi-bin/go.cgi?query=GO:0043069&auto_wild_cards=yes&view=query&action=query&search_constraint=terms"	GO:0043069_negative_regulation_of_programmed_cell_death) 179 1 1.225060 -0.247279 357 249.518651 372.33 495.141349 1.042941
=HYPERLINK("http://www.godatabase.org/cgi-bin/go.cgi?query=GO:0048732&auto_wild_cards=yes&view=query&action=query&search_constraint=terms"	GO:0048732_gland_development) 179 1 1.225060 -0.247279 357 249.518651 372.33 495.141349 1.042941
=HYPERLINK("http://www.godatabase.org/cgi-bin/go.cgi?query=GO:0060548&auto_wild_cards=yes&view=query&action=query&search_constraint=terms"	GO:0060548_negative_regulation_of_cell_death) 179 1 1.225060 -0.247279 357 249.518651 372.33 495.141349 1.042941
=HYPERLINK("http://www.godatabase.org/cgi-bin/go.cgi?query=GO:0045184&auto_wild_cards=yes&view=query&action=query&search_constraint=terms"	GO:0045184_establishment_of_protein_localization) 180 1 1.218254 -0.245701 358 249.854637 372.71 495.565363 1.041089
=HYPERLINK("http://www.godatabase.org/cgi-bin/go.cgi?query=GO:0048519&auto_wild_cards=yes&view=query&action=query&search_constraint=terms"	GO:0048519_negative_regulation_of_biological_process) 859 4 1.021121 -0.244422 359 250.613083 373.32 496.026917 1.039889
=HYPERLINK("http://www.godatabase.org/cgi-bin/go.cgi?query=GO:0055082&auto_wild_cards=yes&view=query&action=query&search_constraint=terms"	GO:0055082_cellular_chemical_homeostasis) 181 1 1.211523 -0.244136 360 251.422501 374.34 497.257499 1.039833
=HYPERLINK("http://www.godatabase.org/cgi-bin/go.cgi?query=GO:0007242&auto_wild_cards=yes&view=query&action=query&search_constraint=terms"	GO:0007242_intracellular_signaling_cascade) 411 2 1.067084 -0.243212 361 251.668810 374.66 497.651190 1.037839
=HYPERLINK("http://www.godatabase.org/cgi-bin/go.cgi?query=GO:0032990&auto_wild_cards=yes&view=query&action=query&search_constraint=terms"	GO:0032990_cell_part_morphogenesis) 184 1 1.191770 -0.239516 362 252.863679 375.99 499.116321 1.038646
=HYPERLINK("http://www.godatabase.org/cgi-bin/go.cgi?query=GO:0007010&auto_wild_cards=yes&view=query&action=query&search_constraint=terms"	GO:0007010_cytoskeleton_organization) 185 1 1.185328 -0.238000 363 253.996132 377.07 500.143868 1.038760
=HYPERLINK("http://www.godatabase.org/cgi-bin/go.cgi?query=GO:0007155&auto_wild_cards=yes&view=query&action=query&search_constraint=terms"	GO:0007155_cell_adhesion) 186 1 1.178955 -0.236497 365 254.992321 378.16 501.327679 1.036055
=HYPERLINK("http://www.godatabase.org/cgi-bin/go.cgi?query=GO:0022610&auto_wild_cards=yes&view=query&action=query&search_constraint=terms"	GO:0022610_biological_adhesion) 186 1 1.178955 -0.236497 365 254.992321 378.16 501.327679 1.036055
=HYPERLINK("http://www.godatabase.org/cgi-bin/go.cgi?query=GO:0019226&auto_wild_cards=yes&view=query&action=query&search_constraint=terms"	GO:0019226_transmission_of_nerve_impulse) 189 1 1.160242 -0.232058 366 257.025053 380.21 503.394947 1.038825
=HYPERLINK("http://www.godatabase.org/cgi-bin/go.cgi?query=GO:0046907&auto_wild_cards=yes&view=query&action=query&search_constraint=terms"	GO:0046907_intracellular_transport) 194 1 1.130339 -0.224890 367 259.081471 382.32 505.558529 1.041744
=HYPERLINK("http://www.godatabase.org/cgi-bin/go.cgi?query=GO:0019725&auto_wild_cards=yes&view=query&action=query&search_constraint=terms"	GO:0019725_cellular_homeostasis) 195 1 1.124542 -0.223490 368 260.156901 383.37 506.583099 1.041766
=HYPERLINK("http://www.godatabase.org/cgi-bin/go.cgi?query=GO:0010604&auto_wild_cards=yes&view=query&action=query&search_constraint=terms"	GO:0010604_positive_regulation_of_macromolecule_metabolic_process) 433 2 1.012867 -0.221237 369 261.407134 384.68 507.952866 1.042493
=HYPERLINK("http://www.godatabase.org/cgi-bin/go.cgi?query=GO:0031175&auto_wild_cards=yes&view=query&action=query&search_constraint=terms"	GO:0031175_neuron_projection_development) 197 1 1.113125 -0.220721 371 262.232570 385.48 508.727430 1.039030
=HYPERLINK("http://www.godatabase.org/cgi-bin/go.cgi?query=GO:0050801&auto_wild_cards=yes&view=query&action=query&search_constraint=terms"	GO:0050801_ion_homeostasis) 197 1 1.113125 -0.220721 371 262.232570 385.48 508.727430 1.039030
=HYPERLINK("http://www.godatabase.org/cgi-bin/go.cgi?query=GO:0002009&auto_wild_cards=yes&view=query&action=query&search_constraint=terms"	GO:0002009_morphogenesis_of_an_epithelium) 198 1 1.107504 -0.219353 373 262.943923 386.2 509.456077 1.035389
=HYPERLINK("http://www.godatabase.org/cgi-bin/go.cgi?query=GO:0060429&auto_wild_cards=yes&view=query&action=query&search_constraint=terms"	GO:0060429_epithelium_development) 198 1 1.107504 -0.219353 373 262.943923 386.2 509.456077 1.035389
=HYPERLINK("http://www.godatabase.org/cgi-bin/go.cgi?query=GO:0000904&auto_wild_cards=yes&view=query&action=query&search_constraint=terms"	GO:0000904_cell_morphogenesis_involved_in_differentiation) 199 1 1.101938 -0.217995 374 263.888500 387.05 510.211500 1.034893
=HYPERLINK("http://www.godatabase.org/cgi-bin/go.cgi?query=GO:0031325&auto_wild_cards=yes&view=query&action=query&search_constraint=terms"	GO:0031325_positive_regulation_of_cellular_metabolic_process) 442 2 0.992243 -0.212850 375 264.801967 387.98 511.158033 1.034613
=HYPERLINK("http://www.godatabase.org/cgi-bin/go.cgi?query=GO:0001568&auto_wild_cards=yes&view=query&action=query&search_constraint=terms"	GO:0001568_blood_vessel_development) 203 1 1.080225 -0.212667 376 265.247076 388.39 511.532924 1.032952
=HYPERLINK("http://www.godatabase.org/cgi-bin/go.cgi?query=GO:0007243&auto_wild_cards=yes&view=query&action=query&search_constraint=terms"	GO:0007243_protein_kinase_cascade) 205 1 1.069686 -0.210063 377 267.504956 390.75 513.995044 1.036472
=HYPERLINK("http://www.godatabase.org/cgi-bin/go.cgi?query=GO:0001944&auto_wild_cards=yes&view=query&action=query&search_constraint=terms"	GO:0001944_vasculature_development) 208 1 1.054258 -0.206229 379 269.120179 392.37 515.619821 1.035277
=HYPERLINK("http://www.godatabase.org/cgi-bin/go.cgi?query=GO:0008284&auto_wild_cards=yes&view=query&action=query&search_constraint=terms"	GO:0008284_positive_regulation_of_cell_proliferation) 208 1 1.054258 -0.206229 379 269.120179 392.37 515.619821 1.035277
=HYPERLINK("http://www.godatabase.org/cgi-bin/go.cgi?query=GO:0007165&auto_wild_cards=yes&view=query&action=query&search_constraint=terms"	GO:0007165_signal_transduction) 915 4 0.958626 -0.204507 380 269.658299 392.98 516.301701 1.034158
=HYPERLINK("http://www.godatabase.org/cgi-bin/go.cgi?query=GO:0065008&auto_wild_cards=yes&view=query&action=query&search_constraint=terms"	GO:0065008_regulation_of_biological_quality) 693 3 0.949289 -0.199022 381 270.645262 393.94 517.234738 1.033963
=HYPERLINK("http://www.godatabase.org/cgi-bin/go.cgi?query=GO:0009893&auto_wild_cards=yes&view=query&action=query&search_constraint=terms"	GO:0009893_positive_regulation_of_metabolic_process) 458 2 0.957580 -0.198737 382 271.377603 394.59 517.802397 1.032958
=HYPERLINK("http://www.godatabase.org/cgi-bin/go.cgi?query=GO:0019953&auto_wild_cards=yes&view=query&action=query&search_constraint=terms"	GO:0019953_sexual_reproduction) 228 1 0.961779 -0.182725 383 277.056100 400.02 522.983900 1.044439
=HYPERLINK("http://www.godatabase.org/cgi-bin/go.cgi?query=GO:0007420&auto_wild_cards=yes&view=query&action=query&search_constraint=terms"	GO:0007420_brain_development) 231 1 0.949289 -0.179483 384 278.071068 400.98 523.888932 1.044219
=HYPERLINK("http://www.godatabase.org/cgi-bin/go.cgi?query=GO:0009653&auto_wild_cards=yes&view=query&action=query&search_constraint=terms"	GO:0009653_anatomical_structure_morphogenesis) 958 4 0.915598 -0.177897 385 278.292926 401.19 524.087074 1.042052
=HYPERLINK("http://www.godatabase.org/cgi-bin/go.cgi?query=GO:0050890&auto_wild_cards=yes&view=query&action=query&search_constraint=terms"	GO:0050890_cognition) 233 1 0.941140 -0.177358 386 279.129089 401.96 524.790911 1.041347
=HYPERLINK("http://www.godatabase.org/cgi-bin/go.cgi?query=GO:0006468&auto_wild_cards=yes&view=query&action=query&search_constraint=terms"	GO:0006468_protein_amino_acid_phosphorylation) 237 1 0.925256 -0.173199 387 281.285651 403.81 526.334349 1.043437
=HYPERLINK("http://www.godatabase.org/cgi-bin/go.cgi?query=GO:0002376&auto_wild_cards=yes&view=query&action=query&search_constraint=terms"	GO:0002376_immune_system_process) 505 2 0.868458 -0.162525 388 282.741301 405.16 527.578699 1.044227
=HYPERLINK("http://www.godatabase.org/cgi-bin/go.cgi?query=GO:0008104&auto_wild_cards=yes&view=query&action=query&search_constraint=terms"	GO:0008104_protein_localization) 251 1 0.873648 -0.159511 389 284.294228 406.54 528.785772 1.045090
=HYPERLINK("http://www.godatabase.org/cgi-bin/go.cgi?query=GO:0048878&auto_wild_cards=yes&view=query&action=query&search_constraint=terms"	GO:0048878_chemical_homeostasis) 254 1 0.863330 -0.156744 390 286.241261 408.44 530.638739 1.047282
=HYPERLINK("http://www.godatabase.org/cgi-bin/go.cgi?query=GO:0048729&auto_wild_cards=yes&view=query&action=query&search_constraint=terms"	GO:0048729_tissue_morphogenesis) 255 1 0.859944 -0.155834 391 286.897927 409.06 531.222073 1.046189
=HYPERLINK("http://www.godatabase.org/cgi-bin/go.cgi?query=GO:0003008&auto_wild_cards=yes&view=query&action=query&search_constraint=terms"	GO:0003008_system_process) 516 2 0.849945 -0.155053 392 287.260503 409.39 531.519497 1.044362
=HYPERLINK("http://www.godatabase.org/cgi-bin/go.cgi?query=GO:0048666&auto_wild_cards=yes&view=query&action=query&search_constraint=terms"	GO:0048666_neuron_development) 262 1 0.836968 -0.149630 393 290.328143 412.04 533.751857 1.048448
=HYPERLINK("http://www.godatabase.org/cgi-bin/go.cgi?query=GO:0030030&auto_wild_cards=yes&view=query&action=query&search_constraint=terms"	GO:0030030_cell_projection_organization) 263 1 0.833786 -0.148767 394 291.017518 412.66 534.302482 1.047360
=HYPERLINK("http://www.godatabase.org/cgi-bin/go.cgi?query=GO:0048646&auto_wild_cards=yes&view=query&action=query&search_constraint=terms"	GO:0048646_anatomical_structure_formation_involved_in_morphogenesis) 277 1 0.791645 -0.137261 395 295.691717 416.92 538.148283 1.055494
=HYPERLINK("http://www.godatabase.org/cgi-bin/go.cgi?query=GO:0007610&auto_wild_cards=yes&view=query&action=query&search_constraint=terms"	GO:0007610_behavior) 279 1 0.785970 -0.135701 396 296.533003 417.71 538.886997 1.054823
=HYPERLINK("http://www.godatabase.org/cgi-bin/go.cgi?query=GO:0006950&auto_wild_cards=yes&view=query&action=query&search_constraint=terms"	GO:0006950_response_to_stress) 549 2 0.798855 -0.134617 397 296.793219 417.91 539.026781 1.052670
=HYPERLINK("http://www.godatabase.org/cgi-bin/go.cgi?query=GO:0032501&auto_wild_cards=yes&view=query&action=query&search_constraint=terms"	GO:0032501_multicellular_organismal_process) 2183 9 0.904064 -0.132678 398 297.524533 418.57 539.615467 1.051683
=HYPERLINK("http://www.godatabase.org/cgi-bin/go.cgi?query=GO:0016310&auto_wild_cards=yes&view=query&action=query&search_constraint=terms"	GO:0016310_phosphorylation) 309 1 0.709663 -0.114521 399 305.896354 425.75 545.603646 1.067043
=HYPERLINK("http://www.godatabase.org/cgi-bin/go.cgi?query=GO:0007154&auto_wild_cards=yes&view=query&action=query&search_constraint=terms"	GO:0007154_cell_communication) 1096 4 0.800313 -0.111816 400 306.759069 426.41 546.060931 1.066025
=HYPERLINK("http://www.godatabase.org/cgi-bin/go.cgi?query=GO:0051093&auto_wild_cards=yes&view=query&action=query&search_constraint=terms"	GO:0051093_negative_regulation_of_developmental_process) 331 1 0.662495 -0.101301 401 310.760448 429.74 548.719552 1.071671
=HYPERLINK("http://www.godatabase.org/cgi-bin/go.cgi?query=GO:0048513&auto_wild_cards=yes&view=query&action=query&search_constraint=terms"	GO:0048513_organ_development) 1365 5 0.803244 -0.101148 402 310.994013 429.91 548.825987 1.069428
=HYPERLINK("http://www.godatabase.org/cgi-bin/go.cgi?query=GO:0051649&auto_wild_cards=yes&view=query&action=query&search_constraint=terms"	GO:0051649_establishment_of_localization_in_cell) 342 1 0.641186 -0.095319 403 314.295720 432.51 550.724280 1.073226
=HYPERLINK("http://www.godatabase.org/cgi-bin/go.cgi?query=GO:0009887&auto_wild_cards=yes&view=query&action=query&search_constraint=terms"	GO:0009887_organ_morphogenesis) 642 2 0.683133 -0.090133 404 316.914465 434.87 552.825535 1.076411
=HYPERLINK("http://www.godatabase.org/cgi-bin/go.cgi?query=GO:0030182&auto_wild_cards=yes&view=query&action=query&search_constraint=terms"	GO:0030182_neuron_differentiation) 356 1 0.615971 -0.088246 405 317.375049 435.28 553.184951 1.074765
=HYPERLINK("http://www.godatabase.org/cgi-bin/go.cgi?query=GO:0042981&auto_wild_cards=yes&view=query&action=query&search_constraint=terms"	GO:0042981_regulation_of_apoptosis) 360 1 0.609127 -0.086329 406 317.949570 435.77 553.590430 1.073325
=HYPERLINK("http://www.godatabase.org/cgi-bin/go.cgi?query=GO:0048468&auto_wild_cards=yes&view=query&action=query&search_constraint=terms"	GO:0048468_cell_development) 654 2 0.670599 -0.085547 407 318.571864 436.26 553.948136 1.071892
=HYPERLINK("http://www.godatabase.org/cgi-bin/go.cgi?query=GO:0010941&auto_wild_cards=yes&view=query&action=query&search_constraint=terms"	GO:0010941_regulation_of_cell_death) 365 1 0.600783 -0.083995 409 320.202436 437.62 555.037564 1.069976
=HYPERLINK("http://www.godatabase.org/cgi-bin/go.cgi?query=GO:0043067&auto_wild_cards=yes&view=query&action=query&search_constraint=terms"	GO:0043067_regulation_of_programmed_cell_death) 365 1 0.600783 -0.083995 409 320.202436 437.62 555.037564 1.069976
=HYPERLINK("http://www.godatabase.org/cgi-bin/go.cgi?query=GO:0051641&auto_wild_cards=yes&view=query&action=query&search_constraint=terms"	GO:0051641_cellular_localization) 370 1 0.592664 -0.081728 410 321.208698 438.44 555.671302 1.069366
=HYPERLINK("http://www.godatabase.org/cgi-bin/go.cgi?query=GO:0022414&auto_wild_cards=yes&view=query&action=query&search_constraint=terms"	GO:0022414_reproductive_process) 376 1 0.583207 -0.079092 411 322.089395 439.28 556.470605 1.068808
=HYPERLINK("http://www.godatabase.org/cgi-bin/go.cgi?query=GO:0042127&auto_wild_cards=yes&view=query&action=query&search_constraint=terms"	GO:0042127_regulation_of_cell_proliferation) 393 1 0.557979 -0.072096 412 326.153573 442.77 559.386427 1.074684
=HYPERLINK("http://www.godatabase.org/cgi-bin/go.cgi?query=GO:0048699&auto_wild_cards=yes&view=query&action=query&search_constraint=terms"	GO:0048699_generation_of_neurons) 396 1 0.553752 -0.070930 413 326.846577 443.32 559.793423 1.073414
=HYPERLINK("http://www.godatabase.org/cgi-bin/go.cgi?query=GO:0022008&auto_wild_cards=yes&view=query&action=query&search_constraint=terms"	GO:0022008_neurogenesis) 423 1 0.518406 -0.061277 414 330.447458 446.15 561.852542 1.077657
=HYPERLINK("http://www.godatabase.org/cgi-bin/go.cgi?query=GO:0006915&auto_wild_cards=yes&view=query&action=query&search_constraint=terms"	GO:0006915_apoptosis) 427 1 0.513550 -0.059966 415 330.730599 446.35 561.969401 1.075542
=HYPERLINK("http://www.godatabase.org/cgi-bin/go.cgi?query=GO:0012501&auto_wild_cards=yes&view=query&action=query&search_constraint=terms"	GO:0012501_programmed_cell_death) 433 1 0.506434 -0.058054 416 331.659601 446.99 562.320399 1.074495
=HYPERLINK("http://www.godatabase.org/cgi-bin/go.cgi?query=GO:0008219&auto_wild_cards=yes&view=query&action=query&search_constraint=terms"	GO:0008219_cell_death) 444 1 0.493887 -0.054709 417 333.253024 448.22 563.186976 1.074868
=HYPERLINK("http://www.godatabase.org/cgi-bin/go.cgi?query=GO:0010926&auto_wild_cards=yes&view=query&action=query&search_constraint=terms"	GO:0010926_anatomical_structure_formation) 447 1 0.490572 -0.053832 418 334.014509 448.76 563.505491 1.073589
=HYPERLINK("http://www.godatabase.org/cgi-bin/go.cgi?query=GO:0016265&auto_wild_cards=yes&view=query&action=query&search_constraint=terms"	GO:0016265_death) 450 1 0.487302 -0.052968 419 334.466292 449.19 563.913708 1.072053
=HYPERLINK("http://www.godatabase.org/cgi-bin/go.cgi?query=GO:0008283&auto_wild_cards=yes&view=query&action=query&search_constraint=terms"	GO:0008283_cell_proliferation) 544 1 0.403099 -0.031950 420 340.309493 453.5 566.690507 1.079762
=HYPERLINK("http://www.godatabase.org/cgi-bin/go.cgi?query=GO:0009790&auto_wild_cards=yes&view=query&action=query&search_constraint=terms"	GO:0009790_embryonic_development) 567 1 0.386747 -0.028229 421 341.551937 454.46 567.368063 1.079477
=HYPERLINK("http://www.godatabase.org/cgi-bin/go.cgi?query=GO:0051179&auto_wild_cards=yes&view=query&action=query&search_constraint=terms"	GO:0051179_localization) 1058 2 0.414529 -0.013213 422 346.474341 457.97 569.465659 1.085237
=HYPERLINK("http://www.godatabase.org/cgi-bin/go.cgi?query=GO:0006810&auto_wild_cards=yes&view=query&action=query&search_constraint=terms"	GO:0006810_transport) 718 1 0.305412 -0.012428 423 346.902117 458.26 569.617883 1.083357
=HYPERLINK("http://www.godatabase.org/cgi-bin/go.cgi?query=GO:0051234&auto_wild_cards=yes&view=query&action=query&search_constraint=terms"	GO:0051234_establishment_of_localization) 729 1 0.300803 -0.011698 424 347.079723 458.39 569.700277 1.081108
=HYPERLINK("http://www.godatabase.org/cgi-bin/go.cgi?query=GO:0002200&auto_wild_cards=yes&view=query&action=query&search_constraint=terms"	GO:0002200_somatic_diversification_of_immune_receptors) 34 0 0.000000 -0.000000 439 366.364877 475.58 584.795123 1.083326
=HYPERLINK("http://www.godatabase.org/cgi-bin/go.cgi?query=GO:0002699&auto_wild_cards=yes&view=query&action=query&search_constraint=terms"	GO:0002699_positive_regulation_of_immune_effector_process) 34 0 0.000000 -0.000000 439 366.364877 475.58 584.795123 1.083326
=HYPERLINK("http://www.godatabase.org/cgi-bin/go.cgi?query=GO:0007269&auto_wild_cards=yes&view=query&action=query&search_constraint=terms"	GO:0007269_neurotransmitter_secretion) 34 0 0.000000 -0.000000 439 366.364877 475.58 584.795123 1.083326
=HYPERLINK("http://www.godatabase.org/cgi-bin/go.cgi?query=GO:0007338&auto_wild_cards=yes&view=query&action=query&search_constraint=terms"	GO:0007338_single_fertilization) 34 0 0.000000 -0.000000 439 366.364877 475.58 584.795123 1.083326
=HYPERLINK("http://www.godatabase.org/cgi-bin/go.cgi?query=GO:0007568&auto_wild_cards=yes&view=query&action=query&search_constraint=terms"	GO:0007568_aging) 34 0 0.000000 -0.000000 439 366.364877 475.58 584.795123 1.083326
=HYPERLINK("http://www.godatabase.org/cgi-bin/go.cgi?query=GO:0010721&auto_wild_cards=yes&view=query&action=query&search_constraint=terms"	GO:0010721_negative_regulation_of_cell_development) 34 0 0.000000 -0.000000 439 366.364877 475.58 584.795123 1.083326
=HYPERLINK("http://www.godatabase.org/cgi-bin/go.cgi?query=GO:0016054&auto_wild_cards=yes&view=query&action=query&search_constraint=terms"	GO:0016054_organic_acid_catabolic_process) 34 0 0.000000 -0.000000 439 366.364877 475.58 584.795123 1.083326
=HYPERLINK("http://www.godatabase.org/cgi-bin/go.cgi?query=GO:0019882&auto_wild_cards=yes&view=query&action=query&search_constraint=terms"	GO:0019882_antigen_processing_and_presentation) 34 0 0.000000 -0.000000 439 366.364877 475.58 584.795123 1.083326
=HYPERLINK("http://www.godatabase.org/cgi-bin/go.cgi?query=GO:0030509&auto_wild_cards=yes&view=query&action=query&search_constraint=terms"	GO:0030509_BMP_signaling_pathway) 34 0 0.000000 -0.000000 439 366.364877 475.58 584.795123 1.083326
=HYPERLINK("http://www.godatabase.org/cgi-bin/go.cgi?query=GO:0045927&auto_wild_cards=yes&view=query&action=query&search_constraint=terms"	GO:0045927_positive_regulation_of_growth) 34 0 0.000000 -0.000000 439 366.364877 475.58 584.795123 1.083326
=HYPERLINK("http://www.godatabase.org/cgi-bin/go.cgi?query=GO:0046395&auto_wild_cards=yes&view=query&action=query&search_constraint=terms"	GO:0046395_carboxylic_acid_catabolic_process) 34 0 0.000000 -0.000000 439 366.364877 475.58 584.795123 1.083326
=HYPERLINK("http://www.godatabase.org/cgi-bin/go.cgi?query=GO:0050730&auto_wild_cards=yes&view=query&action=query&search_constraint=terms"	GO:0050730_regulation_of_peptidyl-tyrosine_phosphorylation) 34 0 0.000000 -0.000000 439 366.364877 475.58 584.795123 1.083326
=HYPERLINK("http://www.godatabase.org/cgi-bin/go.cgi?query=GO:0051047&auto_wild_cards=yes&view=query&action=query&search_constraint=terms"	GO:0051047_positive_regulation_of_secretion) 34 0 0.000000 -0.000000 439 366.364877 475.58 584.795123 1.083326
=HYPERLINK("http://www.godatabase.org/cgi-bin/go.cgi?query=GO:0060443&auto_wild_cards=yes&view=query&action=query&search_constraint=terms"	GO:0060443_mammary_gland_morphogenesis) 34 0 0.000000 -0.000000 439 366.364877 475.58 584.795123 1.083326
=HYPERLINK("http://www.godatabase.org/cgi-bin/go.cgi?query=GO:0060711&auto_wild_cards=yes&view=query&action=query&search_constraint=terms"	GO:0060711_labyrinthine_layer_development) 34 0 0.000000 -0.000000 439 366.364877 475.58 584.795123 1.083326
=HYPERLINK("http://www.godatabase.org/cgi-bin/go.cgi?query=GO:0001776&auto_wild_cards=yes&view=query&action=query&search_constraint=terms"	GO:0001776_leukocyte_homeostasis) 41 0 0.000000 -0.000000 454 384.151571 491.81 599.468429 1.083282
=HYPERLINK("http://www.godatabase.org/cgi-bin/go.cgi?query=GO:0002429&auto_wild_cards=yes&view=query&action=query&search_constraint=terms"	GO:0002429_immune_response-activating_cell_surface_receptor_signaling_pathway) 41 0 0.000000 -0.000000 454 384.151571 491.81 599.468429 1.083282
=HYPERLINK("http://www.godatabase.org/cgi-bin/go.cgi?query=GO:0006260&auto_wild_cards=yes&view=query&action=query&search_constraint=terms"	GO:0006260_DNA_replication) 41 0 0.000000 -0.000000 454 384.151571 491.81 599.468429 1.083282
=HYPERLINK("http://www.godatabase.org/cgi-bin/go.cgi?query=GO:0006836&auto_wild_cards=yes&view=query&action=query&search_constraint=terms"	GO:0006836_neurotransmitter_transport) 41 0 0.000000 -0.000000 454 384.151571 491.81 599.468429 1.083282
=HYPERLINK("http://www.godatabase.org/cgi-bin/go.cgi?query=GO:0006865&auto_wild_cards=yes&view=query&action=query&search_constraint=terms"	GO:0006865_amino_acid_transport) 41 0 0.000000 -0.000000 454 384.151571 491.81 599.468429 1.083282
=HYPERLINK("http://www.godatabase.org/cgi-bin/go.cgi?query=GO:0006979&auto_wild_cards=yes&view=query&action=query&search_constraint=terms"	GO:0006979_response_to_oxidative_stress) 41 0 0.000000 -0.000000 454 384.151571 491.81 599.468429 1.083282
=HYPERLINK("http://www.godatabase.org/cgi-bin/go.cgi?query=GO:0007254&auto_wild_cards=yes&view=query&action=query&search_constraint=terms"	GO:0007254_JNK_cascade) 41 0 0.000000 -0.000000 454 384.151571 491.81 599.468429 1.083282
=HYPERLINK("http://www.godatabase.org/cgi-bin/go.cgi?query=GO:0008585&auto_wild_cards=yes&view=query&action=query&search_constraint=terms"	GO:0008585_female_gonad_development) 41 0 0.000000 -0.000000 454 384.151571 491.81 599.468429 1.083282
=HYPERLINK("http://www.godatabase.org/cgi-bin/go.cgi?query=GO:0009894&auto_wild_cards=yes&view=query&action=query&search_constraint=terms"	GO:0009894_regulation_of_catabolic_process) 41 0 0.000000 -0.000000 454 384.151571 491.81 599.468429 1.083282
=HYPERLINK("http://www.godatabase.org/cgi-bin/go.cgi?query=GO:0015833&auto_wild_cards=yes&view=query&action=query&search_constraint=terms"	GO:0015833_peptide_transport) 41 0 0.000000 -0.000000 454 384.151571 491.81 599.468429 1.083282
=HYPERLINK("http://www.godatabase.org/cgi-bin/go.cgi?query=GO:0015980&auto_wild_cards=yes&view=query&action=query&search_constraint=terms"	GO:0015980_energy_derivation_by_oxidation_of_organic_compounds) 41 0 0.000000 -0.000000 454 384.151571 491.81 599.468429 1.083282
=HYPERLINK("http://www.godatabase.org/cgi-bin/go.cgi?query=GO:0019216&auto_wild_cards=yes&view=query&action=query&search_constraint=terms"	GO:0019216_regulation_of_lipid_metabolic_process) 41 0 0.000000 -0.000000 454 384.151571 491.81 599.468429 1.083282
=HYPERLINK("http://www.godatabase.org/cgi-bin/go.cgi?query=GO:0030817&auto_wild_cards=yes&view=query&action=query&search_constraint=terms"	GO:0030817_regulation_of_cAMP_biosynthetic_process) 41 0 0.000000 -0.000000 454 384.151571 491.81 599.468429 1.083282
=HYPERLINK("http://www.godatabase.org/cgi-bin/go.cgi?query=GO:0033077&auto_wild_cards=yes&view=query&action=query&search_constraint=terms"	GO:0033077_T_cell_differentiation_in_the_thymus) 41 0 0.000000 -0.000000 454 384.151571 491.81 599.468429 1.083282
=HYPERLINK("http://www.godatabase.org/cgi-bin/go.cgi?query=GO:0050864&auto_wild_cards=yes&view=query&action=query&search_constraint=terms"	GO:0050864_regulation_of_B_cell_activation) 41 0 0.000000 -0.000000 454 384.151571 491.81 599.468429 1.083282
=HYPERLINK("http://www.godatabase.org/cgi-bin/go.cgi?query=GO:0000060&auto_wild_cards=yes&view=query&action=query&search_constraint=terms"	GO:0000060_protein_import_into_nucleus__translocation) 14 0 0.000000 -0.000000 515 446.758044 552.58 658.401956 1.072971
=HYPERLINK("http://www.godatabase.org/cgi-bin/go.cgi?query=GO:0001502&auto_wild_cards=yes&view=query&action=query&search_constraint=terms"	GO:0001502_cartilage_condensation) 14 0 0.000000 -0.000000 515 446.758044 552.58 658.401956 1.072971
=HYPERLINK("http://www.godatabase.org/cgi-bin/go.cgi?query=GO:0001829&auto_wild_cards=yes&view=query&action=query&search_constraint=terms"	GO:0001829_trophectodermal_cell_differentiation) 14 0 0.000000 -0.000000 515 446.758044 552.58 658.401956 1.072971
=HYPERLINK("http://www.godatabase.org/cgi-bin/go.cgi?query=GO:0002027&auto_wild_cards=yes&view=query&action=query&search_constraint=terms"	GO:0002027_regulation_of_heart_rate) 14 0 0.000000 -0.000000 515 446.758044 552.58 658.401956 1.072971
=HYPERLINK("http://www.godatabase.org/cgi-bin/go.cgi?query=GO:0002262&auto_wild_cards=yes&view=query&action=query&search_constraint=terms"	GO:0002262_myeloid_cell_homeostasis) 14 0 0.000000 -0.000000 515 446.758044 552.58 658.401956 1.072971
=HYPERLINK("http://www.godatabase.org/cgi-bin/go.cgi?query=GO:0002698&auto_wild_cards=yes&view=query&action=query&search_constraint=terms"	GO:0002698_negative_regulation_of_immune_effector_process) 14 0 0.000000 -0.000000 515 446.758044 552.58 658.401956 1.072971
=HYPERLINK("http://www.godatabase.org/cgi-bin/go.cgi?query=GO:0006304&auto_wild_cards=yes&view=query&action=query&search_constraint=terms"	GO:0006304_DNA_modification) 14 0 0.000000 -0.000000 515 446.758044 552.58 658.401956 1.072971
=HYPERLINK("http://www.godatabase.org/cgi-bin/go.cgi?query=GO:0006305&auto_wild_cards=yes&view=query&action=query&search_constraint=terms"	GO:0006305_DNA_alkylation) 14 0 0.000000 -0.000000 515 446.758044 552.58 658.401956 1.072971
=HYPERLINK("http://www.godatabase.org/cgi-bin/go.cgi?query=GO:0006306&auto_wild_cards=yes&view=query&action=query&search_constraint=terms"	GO:0006306_DNA_methylation) 14 0 0.000000 -0.000000 515 446.758044 552.58 658.401956 1.072971
=HYPERLINK("http://www.godatabase.org/cgi-bin/go.cgi?query=GO:0006695&auto_wild_cards=yes&view=query&action=query&search_constraint=terms"	GO:0006695_cholesterol_biosynthetic_process) 14 0 0.000000 -0.000000 515 446.758044 552.58 658.401956 1.072971
=HYPERLINK("http://www.godatabase.org/cgi-bin/go.cgi?query=GO:0006809&auto_wild_cards=yes&view=query&action=query&search_constraint=terms"	GO:0006809_nitric_oxide_biosynthetic_process) 14 0 0.000000 -0.000000 515 446.758044 552.58 658.401956 1.072971
=HYPERLINK("http://www.godatabase.org/cgi-bin/go.cgi?query=GO:0006914&auto_wild_cards=yes&view=query&action=query&search_constraint=terms"	GO:0006914_autophagy) 14 0 0.000000 -0.000000 515 446.758044 552.58 658.401956 1.072971
=HYPERLINK("http://www.godatabase.org/cgi-bin/go.cgi?query=GO:0006970&auto_wild_cards=yes&view=query&action=query&search_constraint=terms"	GO:0006970_response_to_osmotic_stress) 14 0 0.000000 -0.000000 515 446.758044 552.58 658.401956 1.072971
=HYPERLINK("http://www.godatabase.org/cgi-bin/go.cgi?query=GO:0007157&auto_wild_cards=yes&view=query&action=query&search_constraint=terms"	GO:0007157_heterophilic_cell_adhesion) 14 0 0.000000 -0.000000 515 446.758044 552.58 658.401956 1.072971
=HYPERLINK("http://www.godatabase.org/cgi-bin/go.cgi?query=GO:0007530&auto_wild_cards=yes&view=query&action=query&search_constraint=terms"	GO:0007530_sex_determination) 14 0 0.000000 -0.000000 515 446.758044 552.58 658.401956 1.072971
=HYPERLINK("http://www.godatabase.org/cgi-bin/go.cgi?query=GO:0007589&auto_wild_cards=yes&view=query&action=query&search_constraint=terms"	GO:0007589_body_fluid_secretion) 14 0 0.000000 -0.000000 515 446.758044 552.58 658.401956 1.072971
=HYPERLINK("http://www.godatabase.org/cgi-bin/go.cgi?query=GO:0008064&auto_wild_cards=yes&view=query&action=query&search_constraint=terms"	GO:0008064_regulation_of_actin_polymerization_or_depolymerization) 14 0 0.000000 -0.000000 515 446.758044 552.58 658.401956 1.072971
=HYPERLINK("http://www.godatabase.org/cgi-bin/go.cgi?query=GO:0008306&auto_wild_cards=yes&view=query&action=query&search_constraint=terms"	GO:0008306_associative_learning) 14 0 0.000000 -0.000000 515 446.758044 552.58 658.401956 1.072971
=HYPERLINK("http://www.godatabase.org/cgi-bin/go.cgi?query=GO:0008630&auto_wild_cards=yes&view=query&action=query&search_constraint=terms"	GO:0008630_DNA_damage_response__signal_transduction_resulting_in_induction_of_apoptosis) 14 0 0.000000 -0.000000 515 446.758044 552.58 658.401956 1.072971
=HYPERLINK("http://www.godatabase.org/cgi-bin/go.cgi?query=GO:0009108&auto_wild_cards=yes&view=query&action=query&search_constraint=terms"	GO:0009108_coenzyme_biosynthetic_process) 14 0 0.000000 -0.000000 515 446.758044 552.58 658.401956 1.072971
=HYPERLINK("http://www.godatabase.org/cgi-bin/go.cgi?query=GO:0009267&auto_wild_cards=yes&view=query&action=query&search_constraint=terms"	GO:0009267_cellular_response_to_starvation) 14 0 0.000000 -0.000000 515 446.758044 552.58 658.401956 1.072971
=HYPERLINK("http://www.godatabase.org/cgi-bin/go.cgi?query=GO:0009895&auto_wild_cards=yes&view=query&action=query&search_constraint=terms"	GO:0009895_negative_regulation_of_catabolic_process) 14 0 0.000000 -0.000000 515 446.758044 552.58 658.401956 1.072971
=HYPERLINK("http://www.godatabase.org/cgi-bin/go.cgi?query=GO:0010332&auto_wild_cards=yes&view=query&action=query&search_constraint=terms"	GO:0010332_response_to_gamma_radiation) 14 0 0.000000 -0.000000 515 446.758044 552.58 658.401956 1.072971
=HYPERLINK("http://www.godatabase.org/cgi-bin/go.cgi?query=GO:0014855&auto_wild_cards=yes&view=query&action=query&search_constraint=terms"	GO:0014855_striated_muscle_cell_proliferation) 14 0 0.000000 -0.000000 515 446.758044 552.58 658.401956 1.072971
=HYPERLINK("http://www.godatabase.org/cgi-bin/go.cgi?query=GO:0018130&auto_wild_cards=yes&view=query&action=query&search_constraint=terms"	GO:0018130_heterocycle_biosynthetic_process) 14 0 0.000000 -0.000000 515 446.758044 552.58 658.401956 1.072971
=HYPERLINK("http://www.godatabase.org/cgi-bin/go.cgi?query=GO:0019217&auto_wild_cards=yes&view=query&action=query&search_constraint=terms"	GO:0019217_regulation_of_fatty_acid_metabolic_process) 14 0 0.000000 -0.000000 515 446.758044 552.58 658.401956 1.072971
=HYPERLINK("http://www.godatabase.org/cgi-bin/go.cgi?query=GO:0021782&auto_wild_cards=yes&view=query&action=query&search_constraint=terms"	GO:0021782_glial_cell_development) 14 0 0.000000 -0.000000 515 446.758044 552.58 658.401956 1.072971
=HYPERLINK("http://www.godatabase.org/cgi-bin/go.cgi?query=GO:0021904&auto_wild_cards=yes&view=query&action=query&search_constraint=terms"	GO:0021904_dorsal_ventral_neural_tube_patterning) 14 0 0.000000 -0.000000 515 446.758044 552.58 658.401956 1.072971
=HYPERLINK("http://www.godatabase.org/cgi-bin/go.cgi?query=GO:0030032&auto_wild_cards=yes&view=query&action=query&search_constraint=terms"	GO:0030032_lamellipodium_assembly) 14 0 0.000000 -0.000000 515 446.758044 552.58 658.401956 1.072971
=HYPERLINK("http://www.godatabase.org/cgi-bin/go.cgi?query=GO:0030148&auto_wild_cards=yes&view=query&action=query&search_constraint=terms"	GO:0030148_sphingolipid_biosynthetic_process) 14 0 0.000000 -0.000000 515 446.758044 552.58 658.401956 1.072971
=HYPERLINK("http://www.godatabase.org/cgi-bin/go.cgi?query=GO:0030162&auto_wild_cards=yes&view=query&action=query&search_constraint=terms"	GO:0030162_regulation_of_proteolysis) 14 0 0.000000 -0.000000 515 446.758044 552.58 658.401956 1.072971
=HYPERLINK("http://www.godatabase.org/cgi-bin/go.cgi?query=GO:0030832&auto_wild_cards=yes&view=query&action=query&search_constraint=terms"	GO:0030832_regulation_of_actin_filament_length) 14 0 0.000000 -0.000000 515 446.758044 552.58 658.401956 1.072971
=HYPERLINK("http://www.godatabase.org/cgi-bin/go.cgi?query=GO:0031099&auto_wild_cards=yes&view=query&action=query&search_constraint=terms"	GO:0031099_regeneration) 14 0 0.000000 -0.000000 515 446.758044 552.58 658.401956 1.072971
=HYPERLINK("http://www.godatabase.org/cgi-bin/go.cgi?query=GO:0032271&auto_wild_cards=yes&view=query&action=query&search_constraint=terms"	GO:0032271_regulation_of_protein_polymerization) 14 0 0.000000 -0.000000 515 446.758044 552.58 658.401956 1.072971
=HYPERLINK("http://www.godatabase.org/cgi-bin/go.cgi?query=GO:0033044&auto_wild_cards=yes&view=query&action=query&search_constraint=terms"	GO:0033044_regulation_of_chromosome_organization) 14 0 0.000000 -0.000000 515 446.758044 552.58 658.401956 1.072971
=HYPERLINK("http://www.godatabase.org/cgi-bin/go.cgi?query=GO:0034104&auto_wild_cards=yes&view=query&action=query&search_constraint=terms"	GO:0034104_negative_regulation_of_tissue_remodeling) 14 0 0.000000 -0.000000 515 446.758044 552.58 658.401956 1.072971
=HYPERLINK("http://www.godatabase.org/cgi-bin/go.cgi?query=GO:0034623&auto_wild_cards=yes&view=query&action=query&search_constraint=terms"	GO:0034623_cellular_macromolecular_complex_disassembly) 14 0 0.000000 -0.000000 515 446.758044 552.58 658.401956 1.072971
=HYPERLINK("http://www.godatabase.org/cgi-bin/go.cgi?query=GO:0035036&auto_wild_cards=yes&view=query&action=query&search_constraint=terms"	GO:0035036_sperm-egg_recognition) 14 0 0.000000 -0.000000 515 446.758044 552.58 658.401956 1.072971
=HYPERLINK("http://www.godatabase.org/cgi-bin/go.cgi?query=GO:0042310&auto_wild_cards=yes&view=query&action=query&search_constraint=terms"	GO:0042310_vasoconstriction) 14 0 0.000000 -0.000000 515 446.758044 552.58 658.401956 1.072971
=HYPERLINK("http://www.godatabase.org/cgi-bin/go.cgi?query=GO:0042573&auto_wild_cards=yes&view=query&action=query&search_constraint=terms"	GO:0042573_retinoic_acid_metabolic_process) 14 0 0.000000 -0.000000 515 446.758044 552.58 658.401956 1.072971
=HYPERLINK("http://www.godatabase.org/cgi-bin/go.cgi?query=GO:0043123&auto_wild_cards=yes&view=query&action=query&search_constraint=terms"	GO:0043123_positive_regulation_of_I-kappaB_kinase_NF-kappaB_cascade) 14 0 0.000000 -0.000000 515 446.758044 552.58 658.401956 1.072971
=HYPERLINK("http://www.godatabase.org/cgi-bin/go.cgi?query=GO:0043254&auto_wild_cards=yes&view=query&action=query&search_constraint=terms"	GO:0043254_regulation_of_protein_complex_assembly) 14 0 0.000000 -0.000000 515 446.758044 552.58 658.401956 1.072971
=HYPERLINK("http://www.godatabase.org/cgi-bin/go.cgi?query=GO:0043491&auto_wild_cards=yes&view=query&action=query&search_constraint=terms"	GO:0043491_protein_kinase_B_signaling_cascade) 14 0 0.000000 -0.000000 515 446.758044 552.58 658.401956 1.072971
=HYPERLINK("http://www.godatabase.org/cgi-bin/go.cgi?query=GO:0044236&auto_wild_cards=yes&view=query&action=query&search_constraint=terms"	GO:0044236_multicellular_organismal_metabolic_process) 14 0 0.000000 -0.000000 515 446.758044 552.58 658.401956 1.072971
=HYPERLINK("http://www.godatabase.org/cgi-bin/go.cgi?query=GO:0045061&auto_wild_cards=yes&view=query&action=query&search_constraint=terms"	GO:0045061_thymic_T_cell_selection) 14 0 0.000000 -0.000000 515 446.758044 552.58 658.401956 1.072971
=HYPERLINK("http://www.godatabase.org/cgi-bin/go.cgi?query=GO:0045453&auto_wild_cards=yes&view=query&action=query&search_constraint=terms"	GO:0045453_bone_resorption) 14 0 0.000000 -0.000000 515 446.758044 552.58 658.401956 1.072971
=HYPERLINK("http://www.godatabase.org/cgi-bin/go.cgi?query=GO:0045598&auto_wild_cards=yes&view=query&action=query&search_constraint=terms"	GO:0045598_regulation_of_fat_cell_differentiation) 14 0 0.000000 -0.000000 515 446.758044 552.58 658.401956 1.072971
=HYPERLINK("http://www.godatabase.org/cgi-bin/go.cgi?query=GO:0045732&auto_wild_cards=yes&view=query&action=query&search_constraint=terms"	GO:0045732_positive_regulation_of_protein_catabolic_process) 14 0 0.000000 -0.000000 515 446.758044 552.58 658.401956 1.072971
=HYPERLINK("http://www.godatabase.org/cgi-bin/go.cgi?query=GO:0046209&auto_wild_cards=yes&view=query&action=query&search_constraint=terms"	GO:0046209_nitric_oxide_metabolic_process) 14 0 0.000000 -0.000000 515 446.758044 552.58 658.401956 1.072971
=HYPERLINK("http://www.godatabase.org/cgi-bin/go.cgi?query=GO:0048048&auto_wild_cards=yes&view=query&action=query&search_constraint=terms"	GO:0048048_embryonic_eye_morphogenesis) 14 0 0.000000 -0.000000 515 446.758044 552.58 658.401956 1.072971
=HYPERLINK("http://www.godatabase.org/cgi-bin/go.cgi?query=GO:0048545&auto_wild_cards=yes&view=query&action=query&search_constraint=terms"	GO:0048545_response_to_steroid_hormone_stimulus) 14 0 0.000000 -0.000000 515 446.758044 552.58 658.401956 1.072971
=HYPERLINK("http://www.godatabase.org/cgi-bin/go.cgi?query=GO:0048665&auto_wild_cards=yes&view=query&action=query&search_constraint=terms"	GO:0048665_neuron_fate_specification) 14 0 0.000000 -0.000000 515 446.758044 552.58 658.401956 1.072971
=HYPERLINK("http://www.godatabase.org/cgi-bin/go.cgi?query=GO:0048844&auto_wild_cards=yes&view=query&action=query&search_constraint=terms"	GO:0048844_artery_morphogenesis) 14 0 0.000000 -0.000000 515 446.758044 552.58 658.401956 1.072971
=HYPERLINK("http://www.godatabase.org/cgi-bin/go.cgi?query=GO:0050810&auto_wild_cards=yes&view=query&action=query&search_constraint=terms"	GO:0050810_regulation_of_steroid_biosynthetic_process) 14 0 0.000000 -0.000000 515 446.758044 552.58 658.401956 1.072971
=HYPERLINK("http://www.godatabase.org/cgi-bin/go.cgi?query=GO:0051017&auto_wild_cards=yes&view=query&action=query&search_constraint=terms"	GO:0051017_actin_filament_bundle_formation) 14 0 0.000000 -0.000000 515 446.758044 552.58 658.401956 1.072971
=HYPERLINK("http://www.godatabase.org/cgi-bin/go.cgi?query=GO:0051053&auto_wild_cards=yes&view=query&action=query&search_constraint=terms"	GO:0051053_negative_regulation_of_DNA_metabolic_process) 14 0 0.000000 -0.000000 515 446.758044 552.58 658.401956 1.072971
=HYPERLINK("http://www.godatabase.org/cgi-bin/go.cgi?query=GO:0051054&auto_wild_cards=yes&view=query&action=query&search_constraint=terms"	GO:0051054_positive_regulation_of_DNA_metabolic_process) 14 0 0.000000 -0.000000 515 446.758044 552.58 658.401956 1.072971
=HYPERLINK("http://www.godatabase.org/cgi-bin/go.cgi?query=GO:0051100&auto_wild_cards=yes&view=query&action=query&search_constraint=terms"	GO:0051100_negative_regulation_of_binding) 14 0 0.000000 -0.000000 515 446.758044 552.58 658.401956 1.072971
=HYPERLINK("http://www.godatabase.org/cgi-bin/go.cgi?query=GO:0051952&auto_wild_cards=yes&view=query&action=query&search_constraint=terms"	GO:0051952_regulation_of_amine_transport) 14 0 0.000000 -0.000000 515 446.758044 552.58 658.401956 1.072971
=HYPERLINK("http://www.godatabase.org/cgi-bin/go.cgi?query=GO:0060716&auto_wild_cards=yes&view=query&action=query&search_constraint=terms"	GO:0060716_labyrinthine_layer_blood_vessel_development) 14 0 0.000000 -0.000000 515 446.758044 552.58 658.401956 1.072971
=HYPERLINK("http://www.godatabase.org/cgi-bin/go.cgi?query=GO:0060840&auto_wild_cards=yes&view=query&action=query&search_constraint=terms"	GO:0060840_artery_development) 14 0 0.000000 -0.000000 515 446.758044 552.58 658.401956 1.072971
=HYPERLINK("http://www.godatabase.org/cgi-bin/go.cgi?query=GO:0000280&auto_wild_cards=yes&view=query&action=query&search_constraint=terms"	GO:0000280_nuclear_division) 24 0 0.000000 -0.000000 543 473.720808 578.19 682.659192 1.064807
=HYPERLINK("http://www.godatabase.org/cgi-bin/go.cgi?query=GO:0001541&auto_wild_cards=yes&view=query&action=query&search_constraint=terms"	GO:0001541_ovarian_follicle_development) 24 0 0.000000 -0.000000 543 473.720808 578.19 682.659192 1.064807
=HYPERLINK("http://www.godatabase.org/cgi-bin/go.cgi?query=GO:0002381&auto_wild_cards=yes&view=query&action=query&search_constraint=terms"	GO:0002381_immunoglobulin_production_during_immune_response) 24 0 0.000000 -0.000000 543 473.720808 578.19 682.659192 1.064807
=HYPERLINK("http://www.godatabase.org/cgi-bin/go.cgi?query=GO:0006650&auto_wild_cards=yes&view=query&action=query&search_constraint=terms"	GO:0006650_glycerophospholipid_metabolic_process) 24 0 0.000000 -0.000000 543 473.720808 578.19 682.659192 1.064807
=HYPERLINK("http://www.godatabase.org/cgi-bin/go.cgi?query=GO:0006941&auto_wild_cards=yes&view=query&action=query&search_constraint=terms"	GO:0006941_striated_muscle_contraction) 24 0 0.000000 -0.000000 543 473.720808 578.19 682.659192 1.064807
=HYPERLINK("http://www.godatabase.org/cgi-bin/go.cgi?query=GO:0006959&auto_wild_cards=yes&view=query&action=query&search_constraint=terms"	GO:0006959_humoral_immune_response) 24 0 0.000000 -0.000000 543 473.720808 578.19 682.659192 1.064807
=HYPERLINK("http://www.godatabase.org/cgi-bin/go.cgi?query=GO:0007050&auto_wild_cards=yes&view=query&action=query&search_constraint=terms"	GO:0007050_cell_cycle_arrest) 24 0 0.000000 -0.000000 543 473.720808 578.19 682.659192 1.064807
=HYPERLINK("http://www.godatabase.org/cgi-bin/go.cgi?query=GO:0007067&auto_wild_cards=yes&view=query&action=query&search_constraint=terms"	GO:0007067_mitosis) 24 0 0.000000 -0.000000 543 473.720808 578.19 682.659192 1.064807
=HYPERLINK("http://www.godatabase.org/cgi-bin/go.cgi?query=GO:0007204&auto_wild_cards=yes&view=query&action=query&search_constraint=terms"	GO:0007204_elevation_of_cytosolic_calcium_ion_concentration) 24 0 0.000000 -0.000000 543 473.720808 578.19 682.659192 1.064807
=HYPERLINK("http://www.godatabase.org/cgi-bin/go.cgi?query=GO:0007259&auto_wild_cards=yes&view=query&action=query&search_constraint=terms"	GO:0007259_JAK-STAT_cascade) 24 0 0.000000 -0.000000 543 473.720808 578.19 682.659192 1.064807
=HYPERLINK("http://www.godatabase.org/cgi-bin/go.cgi?query=GO:0007266&auto_wild_cards=yes&view=query&action=query&search_constraint=terms"	GO:0007266_Rho_protein_signal_transduction) 24 0 0.000000 -0.000000 543 473.720808 578.19 682.659192 1.064807
=HYPERLINK("http://www.godatabase.org/cgi-bin/go.cgi?query=GO:0007632&auto_wild_cards=yes&view=query&action=query&search_constraint=terms"	GO:0007632_visual_behavior) 24 0 0.000000 -0.000000 543 473.720808 578.19 682.659192 1.064807
=HYPERLINK("http://www.godatabase.org/cgi-bin/go.cgi?query=GO:0008629&auto_wild_cards=yes&view=query&action=query&search_constraint=terms"	GO:0008629_induction_of_apoptosis_by_intracellular_signals) 24 0 0.000000 -0.000000 543 473.720808 578.19 682.659192 1.064807
=HYPERLINK("http://www.godatabase.org/cgi-bin/go.cgi?query=GO:0009612&auto_wild_cards=yes&view=query&action=query&search_constraint=terms"	GO:0009612_response_to_mechanical_stimulus) 24 0 0.000000 -0.000000 543 473.720808 578.19 682.659192 1.064807
=HYPERLINK("http://www.godatabase.org/cgi-bin/go.cgi?query=GO:0014070&auto_wild_cards=yes&view=query&action=query&search_constraint=terms"	GO:0014070_response_to_organic_cyclic_substance) 24 0 0.000000 -0.000000 543 473.720808 578.19 682.659192 1.064807
=HYPERLINK("http://www.godatabase.org/cgi-bin/go.cgi?query=GO:0021515&auto_wild_cards=yes&view=query&action=query&search_constraint=terms"	GO:0021515_cell_differentiation_in_spinal_cord) 24 0 0.000000 -0.000000 543 473.720808 578.19 682.659192 1.064807
=HYPERLINK("http://www.godatabase.org/cgi-bin/go.cgi?query=GO:0032386&auto_wild_cards=yes&view=query&action=query&search_constraint=terms"	GO:0032386_regulation_of_intracellular_transport) 24 0 0.000000 -0.000000 543 473.720808 578.19 682.659192 1.064807
=HYPERLINK("http://www.godatabase.org/cgi-bin/go.cgi?query=GO:0042158&auto_wild_cards=yes&view=query&action=query&search_constraint=terms"	GO:0042158_lipoprotein_biosynthetic_process) 24 0 0.000000 -0.000000 543 473.720808 578.19 682.659192 1.064807
=HYPERLINK("http://www.godatabase.org/cgi-bin/go.cgi?query=GO:0042632&auto_wild_cards=yes&view=query&action=query&search_constraint=terms"	GO:0042632_cholesterol_homeostasis) 24 0 0.000000 -0.000000 543 473.720808 578.19 682.659192 1.064807
=HYPERLINK("http://www.godatabase.org/cgi-bin/go.cgi?query=GO:0043410&auto_wild_cards=yes&view=query&action=query&search_constraint=terms"	GO:0043410_positive_regulation_of_MAPKKK_cascade) 24 0 0.000000 -0.000000 543 473.720808 578.19 682.659192 1.064807
=HYPERLINK("http://www.godatabase.org/cgi-bin/go.cgi?query=GO:0048002&auto_wild_cards=yes&view=query&action=query&search_constraint=terms"	GO:0048002_antigen_processing_and_presentation_of_peptide_antigen) 24 0 0.000000 -0.000000 543 473.720808 578.19 682.659192 1.064807
=HYPERLINK("http://www.godatabase.org/cgi-bin/go.cgi?query=GO:0048546&auto_wild_cards=yes&view=query&action=query&search_constraint=terms"	GO:0048546_digestive_tract_morphogenesis) 24 0 0.000000 -0.000000 543 473.720808 578.19 682.659192 1.064807
=HYPERLINK("http://www.godatabase.org/cgi-bin/go.cgi?query=GO:0050679&auto_wild_cards=yes&view=query&action=query&search_constraint=terms"	GO:0050679_positive_regulation_of_epithelial_cell_proliferation) 24 0 0.000000 -0.000000 543 473.720808 578.19 682.659192 1.064807
=HYPERLINK("http://www.godatabase.org/cgi-bin/go.cgi?query=GO:0051099&auto_wild_cards=yes&view=query&action=query&search_constraint=terms"	GO:0051099_positive_regulation_of_binding) 24 0 0.000000 -0.000000 543 473.720808 578.19 682.659192 1.064807
=HYPERLINK("http://www.godatabase.org/cgi-bin/go.cgi?query=GO:0055092&auto_wild_cards=yes&view=query&action=query&search_constraint=terms"	GO:0055092_sterol_homeostasis) 24 0 0.000000 -0.000000 543 473.720808 578.19 682.659192 1.064807
=HYPERLINK("http://www.godatabase.org/cgi-bin/go.cgi?query=GO:0060078&auto_wild_cards=yes&view=query&action=query&search_constraint=terms"	GO:0060078_regulation_of_postsynaptic_membrane_potential) 24 0 0.000000 -0.000000 543 473.720808 578.19 682.659192 1.064807
=HYPERLINK("http://www.godatabase.org/cgi-bin/go.cgi?query=GO:0060113&auto_wild_cards=yes&view=query&action=query&search_constraint=terms"	GO:0060113_inner_ear_receptor_cell_differentiation) 24 0 0.000000 -0.000000 543 473.720808 578.19 682.659192 1.064807
=HYPERLINK("http://www.godatabase.org/cgi-bin/go.cgi?query=GO:0070667&auto_wild_cards=yes&view=query&action=query&search_constraint=terms"	GO:0070667_negative_regulation_of_mast_cell_proliferation) 24 0 0.000000 -0.000000 543 473.720808 578.19 682.659192 1.064807
=HYPERLINK("http://www.godatabase.org/cgi-bin/go.cgi?query=GO:0001656&auto_wild_cards=yes&view=query&action=query&search_constraint=terms"	GO:0001656_metanephros_development) 50 0 0.000000 -0.000000 547 480.710441 584.55 688.389559 1.068647
=HYPERLINK("http://www.godatabase.org/cgi-bin/go.cgi?query=GO:0009190&auto_wild_cards=yes&view=query&action=query&search_constraint=terms"	GO:0009190_cyclic_nucleotide_biosynthetic_process) 50 0 0.000000 -0.000000 547 480.710441 584.55 688.389559 1.068647
=HYPERLINK("http://www.godatabase.org/cgi-bin/go.cgi?query=GO:0042129&auto_wild_cards=yes&view=query&action=query&search_constraint=terms"	GO:0042129_regulation_of_T_cell_proliferation) 50 0 0.000000 -0.000000 547 480.710441 584.55 688.389559 1.068647
=HYPERLINK("http://www.godatabase.org/cgi-bin/go.cgi?query=GO:0051606&auto_wild_cards=yes&view=query&action=query&search_constraint=terms"	GO:0051606_detection_of_stimulus) 50 0 0.000000 -0.000000 547 480.710441 584.55 688.389559 1.068647
=HYPERLINK("http://www.godatabase.org/cgi-bin/go.cgi?query=GO:0006954&auto_wild_cards=yes&view=query&action=query&search_constraint=terms"	GO:0006954_inflammatory_response) 96 0 0.000000 -0.000000 552 484.557915 587.67 690.782085 1.064620
=HYPERLINK("http://www.godatabase.org/cgi-bin/go.cgi?query=GO:0048736&auto_wild_cards=yes&view=query&action=query&search_constraint=terms"	GO:0048736_appendage_development) 96 0 0.000000 -0.000000 552 484.557915 587.67 690.782085 1.064620
=HYPERLINK("http://www.godatabase.org/cgi-bin/go.cgi?query=GO:0060173&auto_wild_cards=yes&view=query&action=query&search_constraint=terms"	GO:0060173_limb_development) 96 0 0.000000 -0.000000 552 484.557915 587.67 690.782085 1.064620
=HYPERLINK("http://www.godatabase.org/cgi-bin/go.cgi?query=GO:0060249&auto_wild_cards=yes&view=query&action=query&search_constraint=terms"	GO:0060249_anatomical_structure_homeostasis) 96 0 0.000000 -0.000000 552 484.557915 587.67 690.782085 1.064620
=HYPERLINK("http://www.godatabase.org/cgi-bin/go.cgi?query=GO:0070661&auto_wild_cards=yes&view=query&action=query&search_constraint=terms"	GO:0070661_leukocyte_proliferation) 96 0 0.000000 -0.000000 552 484.557915 587.67 690.782085 1.064620
=HYPERLINK("http://www.godatabase.org/cgi-bin/go.cgi?query=GO:0002764&auto_wild_cards=yes&view=query&action=query&search_constraint=terms"	GO:0002764_immune_response-regulating_signal_transduction) 51 0 0.000000 -0.000000 558 494.588127 596.61 698.631873 1.069194
=HYPERLINK("http://www.godatabase.org/cgi-bin/go.cgi?query=GO:0006887&auto_wild_cards=yes&view=query&action=query&search_constraint=terms"	GO:0006887_exocytosis) 51 0 0.000000 -0.000000 558 494.588127 596.61 698.631873 1.069194
=HYPERLINK("http://www.godatabase.org/cgi-bin/go.cgi?query=GO:0007601&auto_wild_cards=yes&view=query&action=query&search_constraint=terms"	GO:0007601_visual_perception) 51 0 0.000000 -0.000000 558 494.588127 596.61 698.631873 1.069194
=HYPERLINK("http://www.godatabase.org/cgi-bin/go.cgi?query=GO:0032880&auto_wild_cards=yes&view=query&action=query&search_constraint=terms"	GO:0032880_regulation_of_protein_localization) 51 0 0.000000 -0.000000 558 494.588127 596.61 698.631873 1.069194
=HYPERLINK("http://www.godatabase.org/cgi-bin/go.cgi?query=GO:0043408&auto_wild_cards=yes&view=query&action=query&search_constraint=terms"	GO:0043408_regulation_of_MAPKKK_cascade) 51 0 0.000000 -0.000000 558 494.588127 596.61 698.631873 1.069194
=HYPERLINK("http://www.godatabase.org/cgi-bin/go.cgi?query=GO:0048747&auto_wild_cards=yes&view=query&action=query&search_constraint=terms"	GO:0048747_muscle_fiber_development) 51 0 0.000000 -0.000000 558 494.588127 596.61 698.631873 1.069194
=HYPERLINK("http://www.godatabase.org/cgi-bin/go.cgi?query=GO:0000027&auto_wild_cards=yes&view=query&action=query&search_constraint=terms"	GO:0000027_ribosomal_large_subunit_assembly) 1 0
=HYPERLINK("http://www.godatabase.org/cgi-bin/go.cgi?query=GO:0000042&auto_wild_cards=yes&view=query&action=query&search_constraint=terms"	GO:0000042_protein_targeting_to_Golgi) 1 0
=HYPERLINK("http://www.godatabase.org/cgi-bin/go.cgi?query=GO:0000046&auto_wild_cards=yes&view=query&action=query&search_constraint=terms"	GO:0000046_autophagic_vacuole_fusion) 1 0
=HYPERLINK("http://www.godatabase.org/cgi-bin/go.cgi?query=GO:0000050&auto_wild_cards=yes&view=query&action=query&search_constraint=terms"	GO:0000050_urea_cycle) 1 0
=HYPERLINK("http://www.godatabase.org/cgi-bin/go.cgi?query=GO:0000054&auto_wild_cards=yes&view=query&action=query&search_constraint=terms"	GO:0000054_ribosome_export_from_nucleus) 1 0
=HYPERLINK("http://www.godatabase.org/cgi-bin/go.cgi?query=GO:0000055&auto_wild_cards=yes&view=query&action=query&search_constraint=terms"	GO:0000055_ribosomal_large_subunit_export_from_nucleus) 1 0
=HYPERLINK("http://www.godatabase.org/cgi-bin/go.cgi?query=GO:0000056&auto_wild_cards=yes&view=query&action=query&search_constraint=terms"	GO:0000056_ribosomal_small_subunit_export_from_nucleus) 1 0
=HYPERLINK("http://www.godatabase.org/cgi-bin/go.cgi?query=GO:0000072&auto_wild_cards=yes&view=query&action=query&search_constraint=terms"	GO:0000072_M_phase_specific_microtubule_process) 1 0
=HYPERLINK("http://www.godatabase.org/cgi-bin/go.cgi?query=GO:0000101&auto_wild_cards=yes&view=query&action=query&search_constraint=terms"	GO:0000101_sulfur_amino_acid_transport) 1 0
=HYPERLINK("http://www.godatabase.org/cgi-bin/go.cgi?query=GO:0000147&auto_wild_cards=yes&view=query&action=query&search_constraint=terms"	GO:0000147_actin_cortical_patch_assembly) 1 0
=HYPERLINK("http://www.godatabase.org/cgi-bin/go.cgi?query=GO:0000154&auto_wild_cards=yes&view=query&action=query&search_constraint=terms"	GO:0000154_rRNA_modification) 1 0
=HYPERLINK("http://www.godatabase.org/cgi-bin/go.cgi?query=GO:0000183&auto_wild_cards=yes&view=query&action=query&search_constraint=terms"	GO:0000183_chromatin_silencing_at_rDNA) 1 0
=HYPERLINK("http://www.godatabase.org/cgi-bin/go.cgi?query=GO:0000185&auto_wild_cards=yes&view=query&action=query&search_constraint=terms"	GO:0000185_activation_of_MAPKKK_activity) 1 0
=HYPERLINK("http://www.godatabase.org/cgi-bin/go.cgi?query=GO:0000238&auto_wild_cards=yes&view=query&action=query&search_constraint=terms"	GO:0000238_zygotene) 1 0
=HYPERLINK("http://www.godatabase.org/cgi-bin/go.cgi?query=GO:0000255&auto_wild_cards=yes&view=query&action=query&search_constraint=terms"	GO:0000255_allantoin_metabolic_process) 1 0
=HYPERLINK("http://www.godatabase.org/cgi-bin/go.cgi?query=GO:0000266&auto_wild_cards=yes&view=query&action=query&search_constraint=terms"	GO:0000266_mitochondrial_fission) 1 0
=HYPERLINK("http://www.godatabase.org/cgi-bin/go.cgi?query=GO:0000273&auto_wild_cards=yes&view=query&action=query&search_constraint=terms"	GO:0000273_lipoic_acid_metabolic_process) 1 0
=HYPERLINK("http://www.godatabase.org/cgi-bin/go.cgi?query=GO:0000301&auto_wild_cards=yes&view=query&action=query&search_constraint=terms"	GO:0000301_retrograde_transport__vesicle_recycling_within_Golgi) 1 0
=HYPERLINK("http://www.godatabase.org/cgi-bin/go.cgi?query=GO:0000394&auto_wild_cards=yes&view=query&action=query&search_constraint=terms"	GO:0000394_RNA_splicing__via_endonucleolytic_cleavage_and_ligation) 1 0
=HYPERLINK("http://www.godatabase.org/cgi-bin/go.cgi?query=GO:0000429&auto_wild_cards=yes&view=query&action=query&search_constraint=terms"	GO:0000429_regulation_of_transcription_from_RNA_polymerase_II_promoter_by_carbon_catabolites) 1 0
=HYPERLINK("http://www.godatabase.org/cgi-bin/go.cgi?query=GO:0000430&auto_wild_cards=yes&view=query&action=query&search_constraint=terms"	GO:0000430_regulation_of_transcription_from_RNA_polymerase_II_promoter_by_glucose) 1 0
=HYPERLINK("http://www.godatabase.org/cgi-bin/go.cgi?query=GO:0000432&auto_wild_cards=yes&view=query&action=query&search_constraint=terms"	GO:0000432_positive_regulation_of_transcription_from_RNA_polymerase_II_promoter_by_glucose) 1 0
=HYPERLINK("http://www.godatabase.org/cgi-bin/go.cgi?query=GO:0000436&auto_wild_cards=yes&view=query&action=query&search_constraint=terms"	GO:0000436_positive_regulation_of_transcription_from_RNA_polymerase_II_promoter_by_carbon_catabolites) 1 0
=HYPERLINK("http://www.godatabase.org/cgi-bin/go.cgi?query=GO:0000448&auto_wild_cards=yes&view=query&action=query&search_constraint=terms"	GO:0000448_cleavage_in_ITS2_between_5.8S_rRNA_and_LSU-rRNA_of_tricistronic_rRNA_transcript_(SSU-rRNA__5.8S_rRNA__LSU-rRNA)) 1 0
=HYPERLINK("http://www.godatabase.org/cgi-bin/go.cgi?query=GO:0000460&auto_wild_cards=yes&view=query&action=query&search_constraint=terms"	GO:0000460_maturation_of_5.8S_rRNA) 1 0
=HYPERLINK("http://www.godatabase.org/cgi-bin/go.cgi?query=GO:0000463&auto_wild_cards=yes&view=query&action=query&search_constraint=terms"	GO:0000463_maturation_of_LSU-rRNA_from_tricistronic_rRNA_transcript_(SSU-rRNA__5.8S_rRNA__LSU-rRNA)) 1 0
=HYPERLINK("http://www.godatabase.org/cgi-bin/go.cgi?query=GO:0000466&auto_wild_cards=yes&view=query&action=query&search_constraint=terms"	GO:0000466_maturation_of_5.8S_rRNA_from_tricistronic_rRNA_transcript_(SSU-rRNA__5.8S_rRNA__LSU-rRNA)) 1 0
=HYPERLINK("http://www.godatabase.org/cgi-bin/go.cgi?query=GO:0000469&auto_wild_cards=yes&view=query&action=query&search_constraint=terms"	GO:0000469_cleavages_during_rRNA_processing) 1 0
=HYPERLINK("http://www.godatabase.org/cgi-bin/go.cgi?query=GO:0000470&auto_wild_cards=yes&view=query&action=query&search_constraint=terms"	GO:0000470_maturation_of_LSU-rRNA) 1 0
=HYPERLINK("http://www.godatabase.org/cgi-bin/go.cgi?query=GO:0000478&auto_wild_cards=yes&view=query&action=query&search_constraint=terms"	GO:0000478_endonucleolytic_cleavages_during_rRNA_processing) 1 0
=HYPERLINK("http://www.godatabase.org/cgi-bin/go.cgi?query=GO:0000479&auto_wild_cards=yes&view=query&action=query&search_constraint=terms"	GO:0000479_endonucleolytic_cleavage_of_tricistronic_rRNA_transcript_(SSU-rRNA__5.8S_rRNA__LSU-rRNA)) 1 0
=HYPERLINK("http://www.godatabase.org/cgi-bin/go.cgi?query=GO:0000705&auto_wild_cards=yes&view=query&action=query&search_constraint=terms"	GO:0000705_achiasmate_meiosis_I) 1 0
=HYPERLINK("http://www.godatabase.org/cgi-bin/go.cgi?query=GO:0000966&auto_wild_cards=yes&view=query&action=query&search_constraint=terms"	GO:0000966_RNA_5'-end_processing) 1 0
=HYPERLINK("http://www.godatabase.org/cgi-bin/go.cgi?query=GO:0001300&auto_wild_cards=yes&view=query&action=query&search_constraint=terms"	GO:0001300_chronological_cell_aging) 1 0
=HYPERLINK("http://www.godatabase.org/cgi-bin/go.cgi?query=GO:0001547&auto_wild_cards=yes&view=query&action=query&search_constraint=terms"	GO:0001547_antral_ovarian_follicle_growth) 1 0
=HYPERLINK("http://www.godatabase.org/cgi-bin/go.cgi?query=GO:0001555&auto_wild_cards=yes&view=query&action=query&search_constraint=terms"	GO:0001555_oocyte_growth) 1 0
=HYPERLINK("http://www.godatabase.org/cgi-bin/go.cgi?query=GO:0001560&auto_wild_cards=yes&view=query&action=query&search_constraint=terms"	GO:0001560_regulation_of_cell_growth_by_extracellular_stimulus) 1 0
=HYPERLINK("http://www.godatabase.org/cgi-bin/go.cgi?query=GO:0001660&auto_wild_cards=yes&view=query&action=query&search_constraint=terms"	GO:0001660_fever) 1 0
=HYPERLINK("http://www.godatabase.org/cgi-bin/go.cgi?query=GO:0001696&auto_wild_cards=yes&view=query&action=query&search_constraint=terms"	GO:0001696_gastric_acid_secretion) 1 0
=HYPERLINK("http://www.godatabase.org/cgi-bin/go.cgi?query=GO:0001712&auto_wild_cards=yes&view=query&action=query&search_constraint=terms"	GO:0001712_ectodermal_cell_fate_commitment) 1 0
=HYPERLINK("http://www.godatabase.org/cgi-bin/go.cgi?query=GO:0001714&auto_wild_cards=yes&view=query&action=query&search_constraint=terms"	GO:0001714_endodermal_cell_fate_specification) 1 0
=HYPERLINK("http://www.godatabase.org/cgi-bin/go.cgi?query=GO:0001762&auto_wild_cards=yes&view=query&action=query&search_constraint=terms"	GO:0001762_beta-alanine_transport) 1 0
=HYPERLINK("http://www.godatabase.org/cgi-bin/go.cgi?query=GO:0001766&auto_wild_cards=yes&view=query&action=query&search_constraint=terms"	GO:0001766_membrane_raft_polarization) 1 0
=HYPERLINK("http://www.godatabase.org/cgi-bin/go.cgi?query=GO:0001811&auto_wild_cards=yes&view=query&action=query&search_constraint=terms"	GO:0001811_negative_regulation_of_type_I_hypersensitivity) 1 0
=HYPERLINK("http://www.godatabase.org/cgi-bin/go.cgi?query=GO:0001821&auto_wild_cards=yes&view=query&action=query&search_constraint=terms"	GO:0001821_histamine_secretion) 1 0
=HYPERLINK("http://www.godatabase.org/cgi-bin/go.cgi?query=GO:0001826&auto_wild_cards=yes&view=query&action=query&search_constraint=terms"	GO:0001826_inner_cell_mass_cell_differentiation) 1 0
=HYPERLINK("http://www.godatabase.org/cgi-bin/go.cgi?query=GO:0001830&auto_wild_cards=yes&view=query&action=query&search_constraint=terms"	GO:0001830_trophectodermal_cell_fate_commitment) 1 0
=HYPERLINK("http://www.godatabase.org/cgi-bin/go.cgi?query=GO:0001834&auto_wild_cards=yes&view=query&action=query&search_constraint=terms"	GO:0001834_trophectodermal_cell_proliferation) 1 0
=HYPERLINK("http://www.godatabase.org/cgi-bin/go.cgi?query=GO:0001867&auto_wild_cards=yes&view=query&action=query&search_constraint=terms"	GO:0001867_complement_activation__lectin_pathway) 1 0
=HYPERLINK("http://www.godatabase.org/cgi-bin/go.cgi?query=GO:0001880&auto_wild_cards=yes&view=query&action=query&search_constraint=terms"	GO:0001880_Mullerian_duct_regression) 1 0
=HYPERLINK("http://www.godatabase.org/cgi-bin/go.cgi?query=GO:0001887&auto_wild_cards=yes&view=query&action=query&search_constraint=terms"	GO:0001887_selenium_metabolic_process) 1 0
=HYPERLINK("http://www.godatabase.org/cgi-bin/go.cgi?query=GO:0001922&auto_wild_cards=yes&view=query&action=query&search_constraint=terms"	GO:0001922_B-1_B_cell_homeostasis) 1 0
=HYPERLINK("http://www.godatabase.org/cgi-bin/go.cgi?query=GO:0001923&auto_wild_cards=yes&view=query&action=query&search_constraint=terms"	GO:0001923_B-1_B_cell_differentiation) 1 0
=HYPERLINK("http://www.godatabase.org/cgi-bin/go.cgi?query=GO:0001941&auto_wild_cards=yes&view=query&action=query&search_constraint=terms"	GO:0001941_postsynaptic_membrane_organization) 1 0
=HYPERLINK("http://www.godatabase.org/cgi-bin/go.cgi?query=GO:0001946&auto_wild_cards=yes&view=query&action=query&search_constraint=terms"	GO:0001946_lymphangiogenesis) 1 0
=HYPERLINK("http://www.godatabase.org/cgi-bin/go.cgi?query=GO:0001956&auto_wild_cards=yes&view=query&action=query&search_constraint=terms"	GO:0001956_positive_regulation_of_neurotransmitter_secretion) 1 0
=HYPERLINK("http://www.godatabase.org/cgi-bin/go.cgi?query=GO:0001961&auto_wild_cards=yes&view=query&action=query&search_constraint=terms"	GO:0001961_positive_regulation_of_cytokine-mediated_signaling_pathway) 1 0
=HYPERLINK("http://www.godatabase.org/cgi-bin/go.cgi?query=GO:0001979&auto_wild_cards=yes&view=query&action=query&search_constraint=terms"	GO:0001979_regulation_of_systemic_arterial_blood_pressure_by_chemoreceptor_signaling) 1 0
=HYPERLINK("http://www.godatabase.org/cgi-bin/go.cgi?query=GO:0001980&auto_wild_cards=yes&view=query&action=query&search_constraint=terms"	GO:0001980_regulation_of_systemic_arterial_blood_pressure_by_ischemic_conditions) 1 0
=HYPERLINK("http://www.godatabase.org/cgi-bin/go.cgi?query=GO:0001984&auto_wild_cards=yes&view=query&action=query&search_constraint=terms"	GO:0001984_vasodilation_of_artery_during_baroreceptor_response_to_increased_systemic_arterial_blood_pressure) 1 0
=HYPERLINK("http://www.godatabase.org/cgi-bin/go.cgi?query=GO:0001985&auto_wild_cards=yes&view=query&action=query&search_constraint=terms"	GO:0001985_negative_regulation_of_heart_rate_in_baroreceptor_response_to_increased_systemic_arterial_blood_pressure) 1 0
=HYPERLINK("http://www.godatabase.org/cgi-bin/go.cgi?query=GO:0001987&auto_wild_cards=yes&view=query&action=query&search_constraint=terms"	GO:0001987_vasoconstriction_of_artery_involved_in_baroreceptor_response_to_lowering_of_systemic_arterial_blood_pressure) 1 0
=HYPERLINK("http://www.godatabase.org/cgi-bin/go.cgi?query=GO:0001988&auto_wild_cards=yes&view=query&action=query&search_constraint=terms"	GO:0001988_positive_regulation_of_heart_rate_in_baroreceptor_response_to_decreased_systemic_arterial_blood_pressure) 1 0
=HYPERLINK("http://www.godatabase.org/cgi-bin/go.cgi?query=GO:0001994&auto_wild_cards=yes&view=query&action=query&search_constraint=terms"	GO:0001994_norepinephrine-epinephrine_vasoconstriction_involved_in_regulation_of_systemic_arterial_blood_pressure) 1 0
=HYPERLINK("http://www.godatabase.org/cgi-bin/go.cgi?query=GO:0002001&auto_wild_cards=yes&view=query&action=query&search_constraint=terms"	GO:0002001_renin_secretion_into_blood_stream) 1 0
=HYPERLINK("http://www.godatabase.org/cgi-bin/go.cgi?query=GO:0002002&auto_wild_cards=yes&view=query&action=query&search_constraint=terms"	GO:0002002_regulation_of_angiotensin_levels_in_blood) 1 0
=HYPERLINK("http://www.godatabase.org/cgi-bin/go.cgi?query=GO:0002003&auto_wild_cards=yes&view=query&action=query&search_constraint=terms"	GO:0002003_angiotensin_maturation) 1 0
=HYPERLINK("http://www.godatabase.org/cgi-bin/go.cgi?query=GO:0002007&auto_wild_cards=yes&view=query&action=query&search_constraint=terms"	GO:0002007_detection_of_hypoxic_conditions_in_blood_by_chemoreceptor_signaling) 1 0
=HYPERLINK("http://www.godatabase.org/cgi-bin/go.cgi?query=GO:0002017&auto_wild_cards=yes&view=query&action=query&search_constraint=terms"	GO:0002017_regulation_of_blood_volume_by_renal_aldosterone) 1 0
=HYPERLINK("http://www.godatabase.org/cgi-bin/go.cgi?query=GO:0002023&auto_wild_cards=yes&view=query&action=query&search_constraint=terms"	GO:0002023_reduction_of_food_intake_in_response_to_dietary_excess) 1 0
=HYPERLINK("http://www.godatabase.org/cgi-bin/go.cgi?query=GO:0002031&auto_wild_cards=yes&view=query&action=query&search_constraint=terms"	GO:0002031_G-protein_coupled_receptor_internalization) 1 0
=HYPERLINK("http://www.godatabase.org/cgi-bin/go.cgi?query=GO:0002036&auto_wild_cards=yes&view=query&action=query&search_constraint=terms"	GO:0002036_regulation_of_L-glutamate_transport) 1 0
=HYPERLINK("http://www.godatabase.org/cgi-bin/go.cgi?query=GO:0002040&auto_wild_cards=yes&view=query&action=query&search_constraint=terms"	GO:0002040_sprouting_angiogenesis) 1 0
=HYPERLINK("http://www.godatabase.org/cgi-bin/go.cgi?query=GO:0002041&auto_wild_cards=yes&view=query&action=query&search_constraint=terms"	GO:0002041_intussusceptive_angiogenesis) 1 0
=HYPERLINK("http://www.godatabase.org/cgi-bin/go.cgi?query=GO:0002068&auto_wild_cards=yes&view=query&action=query&search_constraint=terms"	GO:0002068_glandular_epithelial_cell_development) 1 0
=HYPERLINK("http://www.godatabase.org/cgi-bin/go.cgi?query=GO:0002069&auto_wild_cards=yes&view=query&action=query&search_constraint=terms"	GO:0002069_columnar_cuboidal_epithelial_cell_maturation) 1 0
=HYPERLINK("http://www.godatabase.org/cgi-bin/go.cgi?query=GO:0002071&auto_wild_cards=yes&view=query&action=query&search_constraint=terms"	GO:0002071_glandular_epithelial_cell_maturation) 1 0
=HYPERLINK("http://www.godatabase.org/cgi-bin/go.cgi?query=GO:0002082&auto_wild_cards=yes&view=query&action=query&search_constraint=terms"	GO:0002082_regulation_of_oxidative_phosphorylation) 1 0
=HYPERLINK("http://www.godatabase.org/cgi-bin/go.cgi?query=GO:0002084&auto_wild_cards=yes&view=query&action=query&search_constraint=terms"	GO:0002084_protein_depalmitoylation) 1 0
=HYPERLINK("http://www.godatabase.org/cgi-bin/go.cgi?query=GO:0002085&auto_wild_cards=yes&view=query&action=query&search_constraint=terms"	GO:0002085_inhibition_of_neuroepithelial_cell_differentiation) 1 0
=HYPERLINK("http://www.godatabase.org/cgi-bin/go.cgi?query=GO:0002086&auto_wild_cards=yes&view=query&action=query&search_constraint=terms"	GO:0002086_diaphragm_contraction) 1 0
=HYPERLINK("http://www.godatabase.org/cgi-bin/go.cgi?query=GO:0002118&auto_wild_cards=yes&view=query&action=query&search_constraint=terms"	GO:0002118_aggressive_behavior) 1 0
=HYPERLINK("http://www.godatabase.org/cgi-bin/go.cgi?query=GO:0002121&auto_wild_cards=yes&view=query&action=query&search_constraint=terms"	GO:0002121_inter-male_aggressive_behavior) 1 0
=HYPERLINK("http://www.godatabase.org/cgi-bin/go.cgi?query=GO:0002124&auto_wild_cards=yes&view=query&action=query&search_constraint=terms"	GO:0002124_territorial_aggressive_behavior) 1 0
=HYPERLINK("http://www.godatabase.org/cgi-bin/go.cgi?query=GO:0002227&auto_wild_cards=yes&view=query&action=query&search_constraint=terms"	GO:0002227_innate_immune_response_in_mucosa) 1 0
=HYPERLINK("http://www.godatabase.org/cgi-bin/go.cgi?query=GO:0002232&auto_wild_cards=yes&view=query&action=query&search_constraint=terms"	GO:0002232_leukocyte_chemotaxis_during_inflammatory_response) 1 0
=HYPERLINK("http://www.godatabase.org/cgi-bin/go.cgi?query=GO:0002248&auto_wild_cards=yes&view=query&action=query&search_constraint=terms"	GO:0002248_connective_tissue_replacement_during_inflammatory_response) 1 0
=HYPERLINK("http://www.godatabase.org/cgi-bin/go.cgi?query=GO:0002282&auto_wild_cards=yes&view=query&action=query&search_constraint=terms"	GO:0002282_microglial_cell_activation_during_immune_response) 1 0
=HYPERLINK("http://www.godatabase.org/cgi-bin/go.cgi?query=GO:0002287&auto_wild_cards=yes&view=query&action=query&search_constraint=terms"	GO:0002287_alpha-beta_T_cell_activation_during_immune_response) 1 0
=HYPERLINK("http://www.godatabase.org/cgi-bin/go.cgi?query=GO:0002314&auto_wild_cards=yes&view=query&action=query&search_constraint=terms"	GO:0002314_germinal_center_B_cell_differentiation) 1 0
=HYPERLINK("http://www.godatabase.org/cgi-bin/go.cgi?query=GO:0002315&auto_wild_cards=yes&view=query&action=query&search_constraint=terms"	GO:0002315_marginal_zone_B_cell_differentiation) 1 0
=HYPERLINK("http://www.godatabase.org/cgi-bin/go.cgi?query=GO:0002316&auto_wild_cards=yes&view=query&action=query&search_constraint=terms"	GO:0002316_follicular_B_cell_differentiation) 1 0
=HYPERLINK("http://www.godatabase.org/cgi-bin/go.cgi?query=GO:0002317&auto_wild_cards=yes&view=query&action=query&search_constraint=terms"	GO:0002317_plasma_cell_differentiation) 1 0
=HYPERLINK("http://www.godatabase.org/cgi-bin/go.cgi?query=GO:0002349&auto_wild_cards=yes&view=query&action=query&search_constraint=terms"	GO:0002349_histamine_production_during_acute_inflammatory_response) 1 0
=HYPERLINK("http://www.godatabase.org/cgi-bin/go.cgi?query=GO:0002351&auto_wild_cards=yes&view=query&action=query&search_constraint=terms"	GO:0002351_serotonin_production_during_acute_inflammatory_response) 1 0
=HYPERLINK("http://www.godatabase.org/cgi-bin/go.cgi?query=GO:0002355&auto_wild_cards=yes&view=query&action=query&search_constraint=terms"	GO:0002355_detection_of_tumor_cell) 1 0
=HYPERLINK("http://www.godatabase.org/cgi-bin/go.cgi?query=GO:0002370&auto_wild_cards=yes&view=query&action=query&search_constraint=terms"	GO:0002370_natural_killer_cell_cytokine_production) 1 0
=HYPERLINK("http://www.godatabase.org/cgi-bin/go.cgi?query=GO:0002371&auto_wild_cards=yes&view=query&action=query&search_constraint=terms"	GO:0002371_dendritic_cell_cytokine_production) 1 0
=HYPERLINK("http://www.godatabase.org/cgi-bin/go.cgi?query=GO:0002380&auto_wild_cards=yes&view=query&action=query&search_constraint=terms"	GO:0002380_immunoglobulin_secretion_during_immune_response) 1 0
=HYPERLINK("http://www.godatabase.org/cgi-bin/go.cgi?query=GO:0002396&auto_wild_cards=yes&view=query&action=query&search_constraint=terms"	GO:0002396_MHC_protein_complex_assembly) 1 0
=HYPERLINK("http://www.godatabase.org/cgi-bin/go.cgi?query=GO:0002397&auto_wild_cards=yes&view=query&action=query&search_constraint=terms"	GO:0002397_MHC_class_I_protein_complex_assembly) 1 0
=HYPERLINK("http://www.godatabase.org/cgi-bin/go.cgi?query=GO:0002420&auto_wild_cards=yes&view=query&action=query&search_constraint=terms"	GO:0002420_natural_killer_cell_mediated_cytotoxicity_directed_against_tumor_cell_target) 1 0
=HYPERLINK("http://www.godatabase.org/cgi-bin/go.cgi?query=GO:0002423&auto_wild_cards=yes&view=query&action=query&search_constraint=terms"	GO:0002423_natural_killer_cell_mediated_immune_response_to_tumor_cell) 1 0
=HYPERLINK("http://www.godatabase.org/cgi-bin/go.cgi?query=GO:0002424&auto_wild_cards=yes&view=query&action=query&search_constraint=terms"	GO:0002424_T_cell_mediated_immune_response_to_tumor_cell) 1 0
=HYPERLINK("http://www.godatabase.org/cgi-bin/go.cgi?query=GO:0002426&auto_wild_cards=yes&view=query&action=query&search_constraint=terms"	GO:0002426_immunoglobulin_production_in_mucosal_tissue) 1 0
=HYPERLINK("http://www.godatabase.org/cgi-bin/go.cgi?query=GO:0002431&auto_wild_cards=yes&view=query&action=query&search_constraint=terms"	GO:0002431_Fc_receptor_mediated_stimulatory_signaling_pathway) 1 0
=HYPERLINK("http://www.godatabase.org/cgi-bin/go.cgi?query=GO:0002432&auto_wild_cards=yes&view=query&action=query&search_constraint=terms"	GO:0002432_granuloma_formation) 1 0
=HYPERLINK("http://www.godatabase.org/cgi-bin/go.cgi?query=GO:0002441&auto_wild_cards=yes&view=query&action=query&search_constraint=terms"	GO:0002441_histamine_secretion_during_acute_inflammatory_response) 1 0
=HYPERLINK("http://www.godatabase.org/cgi-bin/go.cgi?query=GO:0002442&auto_wild_cards=yes&view=query&action=query&search_constraint=terms"	GO:0002442_serotonin_secretion_during_acute_inflammatory_response) 1 0
=HYPERLINK("http://www.godatabase.org/cgi-bin/go.cgi?query=GO:0002457&auto_wild_cards=yes&view=query&action=query&search_constraint=terms"	GO:0002457_T_cell_antigen_processing_and_presentation) 1 0
=HYPERLINK("http://www.godatabase.org/cgi-bin/go.cgi?query=GO:0002458&auto_wild_cards=yes&view=query&action=query&search_constraint=terms"	GO:0002458_peripheral_T_cell_tolerance_induction) 1 0
=HYPERLINK("http://www.godatabase.org/cgi-bin/go.cgi?query=GO:0002461&auto_wild_cards=yes&view=query&action=query&search_constraint=terms"	GO:0002461_tolerance_induction_dependent_upon_immune_response) 1 0
=HYPERLINK("http://www.godatabase.org/cgi-bin/go.cgi?query=GO:0002465&auto_wild_cards=yes&view=query&action=query&search_constraint=terms"	GO:0002465_peripheral_tolerance_induction) 1 0
=HYPERLINK("http://www.godatabase.org/cgi-bin/go.cgi?query=GO:0002468&auto_wild_cards=yes&view=query&action=query&search_constraint=terms"	GO:0002468_dendritic_cell_antigen_processing_and_presentation) 1 0
=HYPERLINK("http://www.godatabase.org/cgi-bin/go.cgi?query=GO:0002476&auto_wild_cards=yes&view=query&action=query&search_constraint=terms"	GO:0002476_antigen_processing_and_presentation_of_endogenous_peptide_antigen_via_MHC_class_Ib) 1 0
=HYPERLINK("http://www.godatabase.org/cgi-bin/go.cgi?query=GO:0002479&auto_wild_cards=yes&view=query&action=query&search_constraint=terms"	GO:0002479_antigen_processing_and_presentation_of_exogenous_peptide_antigen_via_MHC_class_I__TAP-dependent) 1 0
=HYPERLINK("http://www.godatabase.org/cgi-bin/go.cgi?query=GO:0002483&auto_wild_cards=yes&view=query&action=query&search_constraint=terms"	GO:0002483_antigen_processing_and_presentation_of_endogenous_peptide_antigen) 1 0
=HYPERLINK("http://www.godatabase.org/cgi-bin/go.cgi?query=GO:0002501&auto_wild_cards=yes&view=query&action=query&search_constraint=terms"	GO:0002501_peptide_antigen_assembly_with_MHC_protein_complex) 1 0
=HYPERLINK("http://www.godatabase.org/cgi-bin/go.cgi?query=GO:0002502&auto_wild_cards=yes&view=query&action=query&search_constraint=terms"	GO:0002502_peptide_antigen_assembly_with_MHC_class_I_protein_complex) 1 0
=HYPERLINK("http://www.godatabase.org/cgi-bin/go.cgi?query=GO:0002508&auto_wild_cards=yes&view=query&action=query&search_constraint=terms"	GO:0002508_central_tolerance_induction) 1 0
=HYPERLINK("http://www.godatabase.org/cgi-bin/go.cgi?query=GO:0002510&auto_wild_cards=yes&view=query&action=query&search_constraint=terms"	GO:0002510_central_B_cell_tolerance_induction) 1 0
=HYPERLINK("http://www.godatabase.org/cgi-bin/go.cgi?query=GO:0002545&auto_wild_cards=yes&view=query&action=query&search_constraint=terms"	GO:0002545_chronic_inflammatory_response_to_non-antigenic_stimulus) 1 0
=HYPERLINK("http://www.godatabase.org/cgi-bin/go.cgi?query=GO:0002553&auto_wild_cards=yes&view=query&action=query&search_constraint=terms"	GO:0002553_histamine_secretion_by_mast_cell) 1 0
=HYPERLINK("http://www.godatabase.org/cgi-bin/go.cgi?query=GO:0002554&auto_wild_cards=yes&view=query&action=query&search_constraint=terms"	GO:0002554_serotonin_secretion_by_platelet) 1 0
=HYPERLINK("http://www.godatabase.org/cgi-bin/go.cgi?query=GO:0002572&auto_wild_cards=yes&view=query&action=query&search_constraint=terms"	GO:0002572_pro-T_cell_differentiation) 1 0
=HYPERLINK("http://www.godatabase.org/cgi-bin/go.cgi?query=GO:0002577&auto_wild_cards=yes&view=query&action=query&search_constraint=terms"	GO:0002577_regulation_of_antigen_processing_and_presentation) 1 0
=HYPERLINK("http://www.godatabase.org/cgi-bin/go.cgi?query=GO:0002579&auto_wild_cards=yes&view=query&action=query&search_constraint=terms"	GO:0002579_positive_regulation_of_antigen_processing_and_presentation) 1 0
=HYPERLINK("http://www.godatabase.org/cgi-bin/go.cgi?query=GO:0002604&auto_wild_cards=yes&view=query&action=query&search_constraint=terms"	GO:0002604_regulation_of_dendritic_cell_antigen_processing_and_presentation) 1 0
=HYPERLINK("http://www.godatabase.org/cgi-bin/go.cgi?query=GO:0002606&auto_wild_cards=yes&view=query&action=query&search_constraint=terms"	GO:0002606_positive_regulation_of_dendritic_cell_antigen_processing_and_presentation) 1 0
=HYPERLINK("http://www.godatabase.org/cgi-bin/go.cgi?query=GO:0002635&auto_wild_cards=yes&view=query&action=query&search_constraint=terms"	GO:0002635_negative_regulation_of_germinal_center_formation) 1 0
=HYPERLINK("http://www.godatabase.org/cgi-bin/go.cgi?query=GO:0002646&auto_wild_cards=yes&view=query&action=query&search_constraint=terms"	GO:0002646_regulation_of_central_tolerance_induction) 1 0
=HYPERLINK("http://www.godatabase.org/cgi-bin/go.cgi?query=GO:0002648&auto_wild_cards=yes&view=query&action=query&search_constraint=terms"	GO:0002648_positive_regulation_of_central_tolerance_induction) 1 0
=HYPERLINK("http://www.godatabase.org/cgi-bin/go.cgi?query=GO:0002649&auto_wild_cards=yes&view=query&action=query&search_constraint=terms"	GO:0002649_regulation_of_tolerance_induction_to_self_antigen) 1 0
=HYPERLINK("http://www.godatabase.org/cgi-bin/go.cgi?query=GO:0002651&auto_wild_cards=yes&view=query&action=query&search_constraint=terms"	GO:0002651_positive_regulation_of_tolerance_induction_to_self_antigen) 1 0
=HYPERLINK("http://www.godatabase.org/cgi-bin/go.cgi?query=GO:0002652&auto_wild_cards=yes&view=query&action=query&search_constraint=terms"	GO:0002652_regulation_of_tolerance_induction_dependent_upon_immune_response) 1 0
=HYPERLINK("http://www.godatabase.org/cgi-bin/go.cgi?query=GO:0002654&auto_wild_cards=yes&view=query&action=query&search_constraint=terms"	GO:0002654_positive_regulation_of_tolerance_induction_dependent_upon_immune_response) 1 0
=HYPERLINK("http://www.godatabase.org/cgi-bin/go.cgi?query=GO:0002658&auto_wild_cards=yes&view=query&action=query&search_constraint=terms"	GO:0002658_regulation_of_peripheral_tolerance_induction) 1 0
=HYPERLINK("http://www.godatabase.org/cgi-bin/go.cgi?query=GO:0002660&auto_wild_cards=yes&view=query&action=query&search_constraint=terms"	GO:0002660_positive_regulation_of_peripheral_tolerance_induction) 1 0
=HYPERLINK("http://www.godatabase.org/cgi-bin/go.cgi?query=GO:0002677&auto_wild_cards=yes&view=query&action=query&search_constraint=terms"	GO:0002677_negative_regulation_of_chronic_inflammatory_response) 1 0
=HYPERLINK("http://www.godatabase.org/cgi-bin/go.cgi?query=GO:0002678&auto_wild_cards=yes&view=query&action=query&search_constraint=terms"	GO:0002678_positive_regulation_of_chronic_inflammatory_response) 1 0
=HYPERLINK("http://www.godatabase.org/cgi-bin/go.cgi?query=GO:0002701&auto_wild_cards=yes&view=query&action=query&search_constraint=terms"	GO:0002701_negative_regulation_of_production_of_molecular_mediator_of_immune_response) 1 0
=HYPERLINK("http://www.godatabase.org/cgi-bin/go.cgi?query=GO:0002719&auto_wild_cards=yes&view=query&action=query&search_constraint=terms"	GO:0002719_negative_regulation_of_cytokine_production_during_immune_response) 1 0
=HYPERLINK("http://www.godatabase.org/cgi-bin/go.cgi?query=GO:0002724&auto_wild_cards=yes&view=query&action=query&search_constraint=terms"	GO:0002724_regulation_of_T_cell_cytokine_production) 1 0
=HYPERLINK("http://www.godatabase.org/cgi-bin/go.cgi?query=GO:0002727&auto_wild_cards=yes&view=query&action=query&search_constraint=terms"	GO:0002727_regulation_of_natural_killer_cell_cytokine_production) 1 0
=HYPERLINK("http://www.godatabase.org/cgi-bin/go.cgi?query=GO:0002729&auto_wild_cards=yes&view=query&action=query&search_constraint=terms"	GO:0002729_positive_regulation_of_natural_killer_cell_cytokine_production) 1 0
=HYPERLINK("http://www.godatabase.org/cgi-bin/go.cgi?query=GO:0002730&auto_wild_cards=yes&view=query&action=query&search_constraint=terms"	GO:0002730_regulation_of_dendritic_cell_cytokine_production) 1 0
=HYPERLINK("http://www.godatabase.org/cgi-bin/go.cgi?query=GO:0002756&auto_wild_cards=yes&view=query&action=query&search_constraint=terms"	GO:0002756_MyD88-independent_toll-like_receptor_signaling_pathway) 1 0
=HYPERLINK("http://www.godatabase.org/cgi-bin/go.cgi?query=GO:0002767&auto_wild_cards=yes&view=query&action=query&search_constraint=terms"	GO:0002767_immune_response-inhibiting_cell_surface_receptor_signaling_pathway) 1 0
=HYPERLINK("http://www.godatabase.org/cgi-bin/go.cgi?query=GO:0002769&auto_wild_cards=yes&view=query&action=query&search_constraint=terms"	GO:0002769_natural_killer_cell_inhibitory_signaling_pathway) 1 0
=HYPERLINK("http://www.godatabase.org/cgi-bin/go.cgi?query=GO:0002840&auto_wild_cards=yes&view=query&action=query&search_constraint=terms"	GO:0002840_regulation_of_T_cell_mediated_immune_response_to_tumor_cell) 1 0
=HYPERLINK("http://www.godatabase.org/cgi-bin/go.cgi?query=GO:0002842&auto_wild_cards=yes&view=query&action=query&search_constraint=terms"	GO:0002842_positive_regulation_of_T_cell_mediated_immune_response_to_tumor_cell) 1 0
=HYPERLINK("http://www.godatabase.org/cgi-bin/go.cgi?query=GO:0002849&auto_wild_cards=yes&view=query&action=query&search_constraint=terms"	GO:0002849_regulation_of_peripheral_T_cell_tolerance_induction) 1 0
=HYPERLINK("http://www.godatabase.org/cgi-bin/go.cgi?query=GO:0002851&auto_wild_cards=yes&view=query&action=query&search_constraint=terms"	GO:0002851_positive_regulation_of_peripheral_T_cell_tolerance_induction) 1 0
=HYPERLINK("http://www.godatabase.org/cgi-bin/go.cgi?query=GO:0002855&auto_wild_cards=yes&view=query&action=query&search_constraint=terms"	GO:0002855_regulation_of_natural_killer_cell_mediated_immune_response_to_tumor_cell) 1 0
=HYPERLINK("http://www.godatabase.org/cgi-bin/go.cgi?query=GO:0002857&auto_wild_cards=yes&view=query&action=query&search_constraint=terms"	GO:0002857_positive_regulation_of_natural_killer_cell_mediated_immune_response_to_tumor_cell) 1 0
=HYPERLINK("http://www.godatabase.org/cgi-bin/go.cgi?query=GO:0002858&auto_wild_cards=yes&view=query&action=query&search_constraint=terms"	GO:0002858_regulation_of_natural_killer_cell_mediated_cytotoxicity_directed_against_tumor_cell_target) 1 0
=HYPERLINK("http://www.godatabase.org/cgi-bin/go.cgi?query=GO:0002860&auto_wild_cards=yes&view=query&action=query&search_constraint=terms"	GO:0002860_positive_regulation_of_natural_killer_cell_mediated_cytotoxicity_directed_against_tumor_cell_target) 1 0
=HYPERLINK("http://www.godatabase.org/cgi-bin/go.cgi?query=GO:0002880&auto_wild_cards=yes&view=query&action=query&search_constraint=terms"	GO:0002880_regulation_of_chronic_inflammatory_response_to_non-antigenic_stimulus) 1 0
=HYPERLINK("http://www.godatabase.org/cgi-bin/go.cgi?query=GO:0002882&auto_wild_cards=yes&view=query&action=query&search_constraint=terms"	GO:0002882_positive_regulation_of_chronic_inflammatory_response_to_non-antigenic_stimulus) 1 0
=HYPERLINK("http://www.godatabase.org/cgi-bin/go.cgi?query=GO:0002895&auto_wild_cards=yes&view=query&action=query&search_constraint=terms"	GO:0002895_regulation_of_central_B_cell_tolerance_induction) 1 0
=HYPERLINK("http://www.godatabase.org/cgi-bin/go.cgi?query=GO:0002897&auto_wild_cards=yes&view=query&action=query&search_constraint=terms"	GO:0002897_positive_regulation_of_central_B_cell_tolerance_induction) 1 0
=HYPERLINK("http://www.godatabase.org/cgi-bin/go.cgi?query=GO:0002901&auto_wild_cards=yes&view=query&action=query&search_constraint=terms"	GO:0002901_mature_B_cell_apoptosis) 1 0
=HYPERLINK("http://www.godatabase.org/cgi-bin/go.cgi?query=GO:0002903&auto_wild_cards=yes&view=query&action=query&search_constraint=terms"	GO:0002903_negative_regulation_of_B_cell_apoptosis) 1 0
=HYPERLINK("http://www.godatabase.org/cgi-bin/go.cgi?query=GO:0002905&auto_wild_cards=yes&view=query&action=query&search_constraint=terms"	GO:0002905_regulation_of_mature_B_cell_apoptosis) 1 0
=HYPERLINK("http://www.godatabase.org/cgi-bin/go.cgi?query=GO:0002906&auto_wild_cards=yes&view=query&action=query&search_constraint=terms"	GO:0002906_negative_regulation_of_mature_B_cell_apoptosis) 1 0
=HYPERLINK("http://www.godatabase.org/cgi-bin/go.cgi?query=GO:0003011&auto_wild_cards=yes&view=query&action=query&search_constraint=terms"	GO:0003011_involuntary_skeletal_muscle_contraction) 1 0
=HYPERLINK("http://www.godatabase.org/cgi-bin/go.cgi?query=GO:0003027&auto_wild_cards=yes&view=query&action=query&search_constraint=terms"	GO:0003027_regulation_of_systemic_arterial_blood_pressure_by_carotid_body_chemoreceptor_signaling) 1 0
=HYPERLINK("http://www.godatabase.org/cgi-bin/go.cgi?query=GO:0003029&auto_wild_cards=yes&view=query&action=query&search_constraint=terms"	GO:0003029_detection_of_hypoxic_conditions_in_blood_by_carotid_body_chemoreceptor_signaling) 1 0
=HYPERLINK("http://www.godatabase.org/cgi-bin/go.cgi?query=GO:0003032&auto_wild_cards=yes&view=query&action=query&search_constraint=terms"	GO:0003032_detection_of_oxygen) 1 0
=HYPERLINK("http://www.godatabase.org/cgi-bin/go.cgi?query=GO:0003056&auto_wild_cards=yes&view=query&action=query&search_constraint=terms"	GO:0003056_regulation_of_vascular_smooth_muscle_contraction) 1 0
=HYPERLINK("http://www.godatabase.org/cgi-bin/go.cgi?query=GO:0003062&auto_wild_cards=yes&view=query&action=query&search_constraint=terms"	GO:0003062_regulation_of_heart_rate_by_chemical_signal) 1 0
=HYPERLINK("http://www.godatabase.org/cgi-bin/go.cgi?query=GO:0003065&auto_wild_cards=yes&view=query&action=query&search_constraint=terms"	GO:0003065_positive_regulation_of_heart_rate_by_epinephrine) 1 0
=HYPERLINK("http://www.godatabase.org/cgi-bin/go.cgi?query=GO:0003068&auto_wild_cards=yes&view=query&action=query&search_constraint=terms"	GO:0003068_regulation_of_systemic_arterial_blood_pressure_by_acetylcholine) 1 0
=HYPERLINK("http://www.godatabase.org/cgi-bin/go.cgi?query=GO:0003069&auto_wild_cards=yes&view=query&action=query&search_constraint=terms"	GO:0003069_vasodilation_by_acetylcholine_involved_in_regulation_of_systemic_arterial_blood_pressure) 1 0
=HYPERLINK("http://www.godatabase.org/cgi-bin/go.cgi?query=GO:0003070&auto_wild_cards=yes&view=query&action=query&search_constraint=terms"	GO:0003070_regulation_of_systemic_arterial_blood_pressure_by_neurotransmitter) 1 0
=HYPERLINK("http://www.godatabase.org/cgi-bin/go.cgi?query=GO:0003097&auto_wild_cards=yes&view=query&action=query&search_constraint=terms"	GO:0003097_renal_water_transport) 1 0
=HYPERLINK("http://www.godatabase.org/cgi-bin/go.cgi?query=GO:0005979&auto_wild_cards=yes&view=query&action=query&search_constraint=terms"	GO:0005979_regulation_of_glycogen_biosynthetic_process) 1 0
=HYPERLINK("http://www.godatabase.org/cgi-bin/go.cgi?query=GO:0005984&auto_wild_cards=yes&view=query&action=query&search_constraint=terms"	GO:0005984_disaccharide_metabolic_process) 1 0
=HYPERLINK("http://www.godatabase.org/cgi-bin/go.cgi?query=GO:0005988&auto_wild_cards=yes&view=query&action=query&search_constraint=terms"	GO:0005988_lactose_metabolic_process) 1 0
=HYPERLINK("http://www.godatabase.org/cgi-bin/go.cgi?query=GO:0005989&auto_wild_cards=yes&view=query&action=query&search_constraint=terms"	GO:0005989_lactose_biosynthetic_process) 1 0
=HYPERLINK("http://www.godatabase.org/cgi-bin/go.cgi?query=GO:0005997&auto_wild_cards=yes&view=query&action=query&search_constraint=terms"	GO:0005997_xylulose_metabolic_process) 1 0
=HYPERLINK("http://www.godatabase.org/cgi-bin/go.cgi?query=GO:0006000&auto_wild_cards=yes&view=query&action=query&search_constraint=terms"	GO:0006000_fructose_metabolic_process) 1 0
=HYPERLINK("http://www.godatabase.org/cgi-bin/go.cgi?query=GO:0006002&auto_wild_cards=yes&view=query&action=query&search_constraint=terms"	GO:0006002_fructose_6-phosphate_metabolic_process) 1 0
=HYPERLINK("http://www.godatabase.org/cgi-bin/go.cgi?query=GO:0006004&auto_wild_cards=yes&view=query&action=query&search_constraint=terms"	GO:0006004_fucose_metabolic_process) 1 0
=HYPERLINK("http://www.godatabase.org/cgi-bin/go.cgi?query=GO:0006013&auto_wild_cards=yes&view=query&action=query&search_constraint=terms"	GO:0006013_mannose_metabolic_process) 1 0
=HYPERLINK("http://www.godatabase.org/cgi-bin/go.cgi?query=GO:0006060&auto_wild_cards=yes&view=query&action=query&search_constraint=terms"	GO:0006060_sorbitol_metabolic_process) 1 0
=HYPERLINK("http://www.godatabase.org/cgi-bin/go.cgi?query=GO:0006064&auto_wild_cards=yes&view=query&action=query&search_constraint=terms"	GO:0006064_glucuronate_catabolic_process) 1 0
=HYPERLINK("http://www.godatabase.org/cgi-bin/go.cgi?query=GO:0006086&auto_wild_cards=yes&view=query&action=query&search_constraint=terms"	GO:0006086_acetyl-CoA_biosynthetic_process_from_pyruvate) 1 0
=HYPERLINK("http://www.godatabase.org/cgi-bin/go.cgi?query=GO:0006098&auto_wild_cards=yes&view=query&action=query&search_constraint=terms"	GO:0006098_pentose-phosphate_shunt) 1 0
=HYPERLINK("http://www.godatabase.org/cgi-bin/go.cgi?query=GO:0006101&auto_wild_cards=yes&view=query&action=query&search_constraint=terms"	GO:0006101_citrate_metabolic_process) 1 0
=HYPERLINK("http://www.godatabase.org/cgi-bin/go.cgi?query=GO:0006104&auto_wild_cards=yes&view=query&action=query&search_constraint=terms"	GO:0006104_succinyl-CoA_metabolic_process) 1 0
=HYPERLINK("http://www.godatabase.org/cgi-bin/go.cgi?query=GO:0006116&auto_wild_cards=yes&view=query&action=query&search_constraint=terms"	GO:0006116_NADH_oxidation) 1 0
=HYPERLINK("http://www.godatabase.org/cgi-bin/go.cgi?query=GO:0006120&auto_wild_cards=yes&view=query&action=query&search_constraint=terms"	GO:0006120_mitochondrial_electron_transport__NADH_to_ubiquinone) 1 0
=HYPERLINK("http://www.godatabase.org/cgi-bin/go.cgi?query=GO:0006154&auto_wild_cards=yes&view=query&action=query&search_constraint=terms"	GO:0006154_adenosine_catabolic_process) 1 0
=HYPERLINK("http://www.godatabase.org/cgi-bin/go.cgi?query=GO:0006157&auto_wild_cards=yes&view=query&action=query&search_constraint=terms"	GO:0006157_deoxyadenosine_catabolic_process) 1 0
=HYPERLINK("http://www.godatabase.org/cgi-bin/go.cgi?query=GO:0006167&auto_wild_cards=yes&view=query&action=query&search_constraint=terms"	GO:0006167_AMP_biosynthetic_process) 1 0
=HYPERLINK("http://www.godatabase.org/cgi-bin/go.cgi?query=GO:0006175&auto_wild_cards=yes&view=query&action=query&search_constraint=terms"	GO:0006175_dATP_biosynthetic_process) 1 0
=HYPERLINK("http://www.godatabase.org/cgi-bin/go.cgi?query=GO:0006178&auto_wild_cards=yes&view=query&action=query&search_constraint=terms"	GO:0006178_guanine_salvage) 1 0
=HYPERLINK("http://www.godatabase.org/cgi-bin/go.cgi?query=GO:0006196&auto_wild_cards=yes&view=query&action=query&search_constraint=terms"	GO:0006196_AMP_catabolic_process) 1 0
=HYPERLINK("http://www.godatabase.org/cgi-bin/go.cgi?query=GO:0006203&auto_wild_cards=yes&view=query&action=query&search_constraint=terms"	GO:0006203_dGTP_catabolic_process) 1 0
=HYPERLINK("http://www.godatabase.org/cgi-bin/go.cgi?query=GO:0006208&auto_wild_cards=yes&view=query&action=query&search_constraint=terms"	GO:0006208_pyrimidine_base_catabolic_process) 1 0
=HYPERLINK("http://www.godatabase.org/cgi-bin/go.cgi?query=GO:0006221&auto_wild_cards=yes&view=query&action=query&search_constraint=terms"	GO:0006221_pyrimidine_nucleotide_biosynthetic_process) 1 0
=HYPERLINK("http://www.godatabase.org/cgi-bin/go.cgi?query=GO:0006235&auto_wild_cards=yes&view=query&action=query&search_constraint=terms"	GO:0006235_dTTP_biosynthetic_process) 1 0
=HYPERLINK("http://www.godatabase.org/cgi-bin/go.cgi?query=GO:0006244&auto_wild_cards=yes&view=query&action=query&search_constraint=terms"	GO:0006244_pyrimidine_nucleotide_catabolic_process) 1 0
=HYPERLINK("http://www.godatabase.org/cgi-bin/go.cgi?query=GO:0006269&auto_wild_cards=yes&view=query&action=query&search_constraint=terms"	GO:0006269_DNA_replication__synthesis_of_RNA_primer) 1 0
=HYPERLINK("http://www.godatabase.org/cgi-bin/go.cgi?query=GO:0006283&auto_wild_cards=yes&view=query&action=query&search_constraint=terms"	GO:0006283_transcription-coupled_nucleotide-excision_repair) 1 0
=HYPERLINK("http://www.godatabase.org/cgi-bin/go.cgi?query=GO:0006296&auto_wild_cards=yes&view=query&action=query&search_constraint=terms"	GO:0006296_nucleotide-excision_repair__DNA_incision__5'-to_lesion) 1 0
=HYPERLINK("http://www.godatabase.org/cgi-bin/go.cgi?query=GO:0006307&auto_wild_cards=yes&view=query&action=query&search_constraint=terms"	GO:0006307_DNA_dealkylation) 1 0
=HYPERLINK("http://www.godatabase.org/cgi-bin/go.cgi?query=GO:0006337&auto_wild_cards=yes&view=query&action=query&search_constraint=terms"	GO:0006337_nucleosome_disassembly) 1 0
=HYPERLINK("http://www.godatabase.org/cgi-bin/go.cgi?query=GO:0006344&auto_wild_cards=yes&view=query&action=query&search_constraint=terms"	GO:0006344_maintenance_of_chromatin_silencing) 1 0
=HYPERLINK("http://www.godatabase.org/cgi-bin/go.cgi?query=GO:0006356&auto_wild_cards=yes&view=query&action=query&search_constraint=terms"	GO:0006356_regulation_of_transcription_from_RNA_polymerase_I_promoter) 1 0
=HYPERLINK("http://www.godatabase.org/cgi-bin/go.cgi?query=GO:0006388&auto_wild_cards=yes&view=query&action=query&search_constraint=terms"	GO:0006388_tRNA_splicing__via_endonucleolytic_cleavage_and_ligation) 1 0
=HYPERLINK("http://www.godatabase.org/cgi-bin/go.cgi?query=GO:0006407&auto_wild_cards=yes&view=query&action=query&search_constraint=terms"	GO:0006407_rRNA_export_from_nucleus) 1 0
=HYPERLINK("http://www.godatabase.org/cgi-bin/go.cgi?query=GO:0006434&auto_wild_cards=yes&view=query&action=query&search_constraint=terms"	GO:0006434_seryl-tRNA_aminoacylation) 1 0
=HYPERLINK("http://www.godatabase.org/cgi-bin/go.cgi?query=GO:0006447&auto_wild_cards=yes&view=query&action=query&search_constraint=terms"	GO:0006447_regulation_of_translational_initiation_by_iron) 1 0
=HYPERLINK("http://www.godatabase.org/cgi-bin/go.cgi?query=GO:0006463&auto_wild_cards=yes&view=query&action=query&search_constraint=terms"	GO:0006463_steroid_hormone_receptor_complex_assembly) 1 0
=HYPERLINK("http://www.godatabase.org/cgi-bin/go.cgi?query=GO:0006467&auto_wild_cards=yes&view=query&action=query&search_constraint=terms"	GO:0006467_protein_thiol-disulfide_exchange) 1 0
=HYPERLINK("http://www.godatabase.org/cgi-bin/go.cgi?query=GO:0006474&auto_wild_cards=yes&view=query&action=query&search_constraint=terms"	GO:0006474_N-terminal_protein_amino_acid_acetylation) 1 0
=HYPERLINK("http://www.godatabase.org/cgi-bin/go.cgi?query=GO:0006481&auto_wild_cards=yes&view=query&action=query&search_constraint=terms"	GO:0006481_C-terminal_protein_amino_acid_methylation) 1 0
=HYPERLINK("http://www.godatabase.org/cgi-bin/go.cgi?query=GO:0006488&auto_wild_cards=yes&view=query&action=query&search_constraint=terms"	GO:0006488_dolichol-linked_oligosaccharide_biosynthetic_process) 1 0
=HYPERLINK("http://www.godatabase.org/cgi-bin/go.cgi?query=GO:0006494&auto_wild_cards=yes&view=query&action=query&search_constraint=terms"	GO:0006494_protein_amino_acid_terminal_glycosylation) 1 0
=HYPERLINK("http://www.godatabase.org/cgi-bin/go.cgi?query=GO:0006496&auto_wild_cards=yes&view=query&action=query&search_constraint=terms"	GO:0006496_protein_amino_acid_terminal_N-glycosylation) 1 0
=HYPERLINK("http://www.godatabase.org/cgi-bin/go.cgi?query=GO:0006500&auto_wild_cards=yes&view=query&action=query&search_constraint=terms"	GO:0006500_N-terminal_protein_palmitoylation) 1 0
=HYPERLINK("http://www.godatabase.org/cgi-bin/go.cgi?query=GO:0006507&auto_wild_cards=yes&view=query&action=query&search_constraint=terms"	GO:0006507_GPI_anchor_release) 1 0
=HYPERLINK("http://www.godatabase.org/cgi-bin/go.cgi?query=GO:0006537&auto_wild_cards=yes&view=query&action=query&search_constraint=terms"	GO:0006537_glutamate_biosynthetic_process) 1 0
=HYPERLINK("http://www.godatabase.org/cgi-bin/go.cgi?query=GO:0006544&auto_wild_cards=yes&view=query&action=query&search_constraint=terms"	GO:0006544_glycine_metabolic_process) 1 0
=HYPERLINK("http://www.godatabase.org/cgi-bin/go.cgi?query=GO:0006549&auto_wild_cards=yes&view=query&action=query&search_constraint=terms"	GO:0006549_isoleucine_metabolic_process) 1 0
=HYPERLINK("http://www.godatabase.org/cgi-bin/go.cgi?query=GO:0006553&auto_wild_cards=yes&view=query&action=query&search_constraint=terms"	GO:0006553_lysine_metabolic_process) 1 0
=HYPERLINK("http://www.godatabase.org/cgi-bin/go.cgi?query=GO:0006554&auto_wild_cards=yes&view=query&action=query&search_constraint=terms"	GO:0006554_lysine_catabolic_process) 1 0
=HYPERLINK("http://www.godatabase.org/cgi-bin/go.cgi?query=GO:0006556&auto_wild_cards=yes&view=query&action=query&search_constraint=terms"	GO:0006556_S-adenosylmethionine_biosynthetic_process) 1 0
=HYPERLINK("http://www.godatabase.org/cgi-bin/go.cgi?query=GO:0006559&auto_wild_cards=yes&view=query&action=query&search_constraint=terms"	GO:0006559_L-phenylalanine_catabolic_process) 1 0
=HYPERLINK("http://www.godatabase.org/cgi-bin/go.cgi?query=GO:0006569&auto_wild_cards=yes&view=query&action=query&search_constraint=terms"	GO:0006569_tryptophan_catabolic_process) 1 0
=HYPERLINK("http://www.godatabase.org/cgi-bin/go.cgi?query=GO:0006572&auto_wild_cards=yes&view=query&action=query&search_constraint=terms"	GO:0006572_tyrosine_catabolic_process) 1 0
=HYPERLINK("http://www.godatabase.org/cgi-bin/go.cgi?query=GO:0006573&auto_wild_cards=yes&view=query&action=query&search_constraint=terms"	GO:0006573_valine_metabolic_process) 1 0
=HYPERLINK("http://www.godatabase.org/cgi-bin/go.cgi?query=GO:0006581&auto_wild_cards=yes&view=query&action=query&search_constraint=terms"	GO:0006581_acetylcholine_catabolic_process) 1 0
=HYPERLINK("http://www.godatabase.org/cgi-bin/go.cgi?query=GO:0006585&auto_wild_cards=yes&view=query&action=query&search_constraint=terms"	GO:0006585_dopamine_biosynthetic_process_from_tyrosine) 1 0
=HYPERLINK("http://www.godatabase.org/cgi-bin/go.cgi?query=GO:0006590&auto_wild_cards=yes&view=query&action=query&search_constraint=terms"	GO:0006590_thyroid_hormone_generation) 1 0
=HYPERLINK("http://www.godatabase.org/cgi-bin/go.cgi?query=GO:0006591&auto_wild_cards=yes&view=query&action=query&search_constraint=terms"	GO:0006591_ornithine_metabolic_process) 1 0
=HYPERLINK("http://www.godatabase.org/cgi-bin/go.cgi?query=GO:0006596&auto_wild_cards=yes&view=query&action=query&search_constraint=terms"	GO:0006596_polyamine_biosynthetic_process) 1 0
=HYPERLINK("http://www.godatabase.org/cgi-bin/go.cgi?query=GO:0006597&auto_wild_cards=yes&view=query&action=query&search_constraint=terms"	GO:0006597_spermine_biosynthetic_process) 1 0
=HYPERLINK("http://www.godatabase.org/cgi-bin/go.cgi?query=GO:0006601&auto_wild_cards=yes&view=query&action=query&search_constraint=terms"	GO:0006601_creatine_biosynthetic_process) 1 0
=HYPERLINK("http://www.godatabase.org/cgi-bin/go.cgi?query=GO:0006613&auto_wild_cards=yes&view=query&action=query&search_constraint=terms"	GO:0006613_cotranslational_protein_targeting_to_membrane) 1 0
=HYPERLINK("http://www.godatabase.org/cgi-bin/go.cgi?query=GO:0006622&auto_wild_cards=yes&view=query&action=query&search_constraint=terms"	GO:0006622_protein_targeting_to_lysosome) 1 0
=HYPERLINK("http://www.godatabase.org/cgi-bin/go.cgi?query=GO:0006627&auto_wild_cards=yes&view=query&action=query&search_constraint=terms"	GO:0006627_mitochondrial_protein_processing_during_import) 1 0
=HYPERLINK("http://www.godatabase.org/cgi-bin/go.cgi?query=GO:0006653&auto_wild_cards=yes&view=query&action=query&search_constraint=terms"	GO:0006653_lecithin_metabolic_process) 1 0
=HYPERLINK("http://www.godatabase.org/cgi-bin/go.cgi?query=GO:0006654&auto_wild_cards=yes&view=query&action=query&search_constraint=terms"	GO:0006654_phosphatidic_acid_biosynthetic_process) 1 0
=HYPERLINK("http://www.godatabase.org/cgi-bin/go.cgi?query=GO:0006658&auto_wild_cards=yes&view=query&action=query&search_constraint=terms"	GO:0006658_phosphatidylserine_metabolic_process) 1 0
=HYPERLINK("http://www.godatabase.org/cgi-bin/go.cgi?query=GO:0006659&auto_wild_cards=yes&view=query&action=query&search_constraint=terms"	GO:0006659_phosphatidylserine_biosynthetic_process) 1 0
=HYPERLINK("http://www.godatabase.org/cgi-bin/go.cgi?query=GO:0006667&auto_wild_cards=yes&view=query&action=query&search_constraint=terms"	GO:0006667_sphinganine_metabolic_process) 1 0
=HYPERLINK("http://www.godatabase.org/cgi-bin/go.cgi?query=GO:0006668&auto_wild_cards=yes&view=query&action=query&search_constraint=terms"	GO:0006668_sphinganine-1-phosphate_metabolic_process) 1 0
=HYPERLINK("http://www.godatabase.org/cgi-bin/go.cgi?query=GO:0006678&auto_wild_cards=yes&view=query&action=query&search_constraint=terms"	GO:0006678_glucosylceramide_metabolic_process) 1 0
=HYPERLINK("http://www.godatabase.org/cgi-bin/go.cgi?query=GO:0006682&auto_wild_cards=yes&view=query&action=query&search_constraint=terms"	GO:0006682_galactosylceramide_biosynthetic_process) 1 0
=HYPERLINK("http://www.godatabase.org/cgi-bin/go.cgi?query=GO:0006685&auto_wild_cards=yes&view=query&action=query&search_constraint=terms"	GO:0006685_sphingomyelin_catabolic_process) 1 0
=HYPERLINK("http://www.godatabase.org/cgi-bin/go.cgi?query=GO:0006700&auto_wild_cards=yes&view=query&action=query&search_constraint=terms"	GO:0006700_C21-steroid_hormone_biosynthetic_process) 1 0
=HYPERLINK("http://www.godatabase.org/cgi-bin/go.cgi?query=GO:0006705&auto_wild_cards=yes&view=query&action=query&search_constraint=terms"	GO:0006705_mineralocorticoid_biosynthetic_process) 1 0
=HYPERLINK("http://www.godatabase.org/cgi-bin/go.cgi?query=GO:0006709&auto_wild_cards=yes&view=query&action=query&search_constraint=terms"	GO:0006709_progesterone_catabolic_process) 1 0
=HYPERLINK("http://www.godatabase.org/cgi-bin/go.cgi?query=GO:0006729&auto_wild_cards=yes&view=query&action=query&search_constraint=terms"	GO:0006729_tetrahydrobiopterin_biosynthetic_process) 1 0
=HYPERLINK("http://www.godatabase.org/cgi-bin/go.cgi?query=GO:0006734&auto_wild_cards=yes&view=query&action=query&search_constraint=terms"	GO:0006734_NADH_metabolic_process) 1 0
=HYPERLINK("http://www.godatabase.org/cgi-bin/go.cgi?query=GO:0006740&auto_wild_cards=yes&view=query&action=query&search_constraint=terms"	GO:0006740_NADPH_regeneration) 1 0
=HYPERLINK("http://www.godatabase.org/cgi-bin/go.cgi?query=GO:0006741&auto_wild_cards=yes&view=query&action=query&search_constraint=terms"	GO:0006741_NADP_biosynthetic_process) 1 0
=HYPERLINK("http://www.godatabase.org/cgi-bin/go.cgi?query=GO:0006743&auto_wild_cards=yes&view=query&action=query&search_constraint=terms"	GO:0006743_ubiquinone_metabolic_process) 1 0
=HYPERLINK("http://www.godatabase.org/cgi-bin/go.cgi?query=GO:0006744&auto_wild_cards=yes&view=query&action=query&search_constraint=terms"	GO:0006744_ubiquinone_biosynthetic_process) 1 0
=HYPERLINK("http://www.godatabase.org/cgi-bin/go.cgi?query=GO:0006772&auto_wild_cards=yes&view=query&action=query&search_constraint=terms"	GO:0006772_thiamin_metabolic_process) 1 0
=HYPERLINK("http://www.godatabase.org/cgi-bin/go.cgi?query=GO:0006784&auto_wild_cards=yes&view=query&action=query&search_constraint=terms"	GO:0006784_heme_a_biosynthetic_process) 1 0
=HYPERLINK("http://www.godatabase.org/cgi-bin/go.cgi?query=GO:0006797&auto_wild_cards=yes&view=query&action=query&search_constraint=terms"	GO:0006797_polyphosphate_metabolic_process) 1 0
=HYPERLINK("http://www.godatabase.org/cgi-bin/go.cgi?query=GO:0006798&auto_wild_cards=yes&view=query&action=query&search_constraint=terms"	GO:0006798_polyphosphate_catabolic_process) 1 0
=HYPERLINK("http://www.godatabase.org/cgi-bin/go.cgi?query=GO:0006824&auto_wild_cards=yes&view=query&action=query&search_constraint=terms"	GO:0006824_cobalt_ion_transport) 1 0
=HYPERLINK("http://www.godatabase.org/cgi-bin/go.cgi?query=GO:0006842&auto_wild_cards=yes&view=query&action=query&search_constraint=terms"	GO:0006842_tricarboxylic_acid_transport) 1 0
=HYPERLINK("http://www.godatabase.org/cgi-bin/go.cgi?query=GO:0006844&auto_wild_cards=yes&view=query&action=query&search_constraint=terms"	GO:0006844_acyl_carnitine_transport) 1 0
=HYPERLINK("http://www.godatabase.org/cgi-bin/go.cgi?query=GO:0006855&auto_wild_cards=yes&view=query&action=query&search_constraint=terms"	GO:0006855_multidrug_transport) 1 0
=HYPERLINK("http://www.godatabase.org/cgi-bin/go.cgi?query=GO:0006863&auto_wild_cards=yes&view=query&action=query&search_constraint=terms"	GO:0006863_purine_transport) 1 0
=HYPERLINK("http://www.godatabase.org/cgi-bin/go.cgi?query=GO:0006890&auto_wild_cards=yes&view=query&action=query&search_constraint=terms"	GO:0006890_retrograde_vesicle-mediated_transport__Golgi_to_ER) 1 0
=HYPERLINK("http://www.godatabase.org/cgi-bin/go.cgi?query=GO:0006891&auto_wild_cards=yes&view=query&action=query&search_constraint=terms"	GO:0006891_intra-Golgi_vesicle-mediated_transport) 1 0
=HYPERLINK("http://www.godatabase.org/cgi-bin/go.cgi?query=GO:0006893&auto_wild_cards=yes&view=query&action=query&search_constraint=terms"	GO:0006893_Golgi_to_plasma_membrane_transport) 1 0
=HYPERLINK("http://www.godatabase.org/cgi-bin/go.cgi?query=GO:0006895&auto_wild_cards=yes&view=query&action=query&search_constraint=terms"	GO:0006895_Golgi_to_endosome_transport) 1 0
=HYPERLINK("http://www.godatabase.org/cgi-bin/go.cgi?query=GO:0006896&auto_wild_cards=yes&view=query&action=query&search_constraint=terms"	GO:0006896_Golgi_to_vacuole_transport) 1 0
=HYPERLINK("http://www.godatabase.org/cgi-bin/go.cgi?query=GO:0006900&auto_wild_cards=yes&view=query&action=query&search_constraint=terms"	GO:0006900_membrane_budding) 1 0
=HYPERLINK("http://www.godatabase.org/cgi-bin/go.cgi?query=GO:0006930&auto_wild_cards=yes&view=query&action=query&search_constraint=terms"	GO:0006930_substrate-bound_cell_migration__cell_extension) 1 0
=HYPERLINK("http://www.godatabase.org/cgi-bin/go.cgi?query=GO:0006931&auto_wild_cards=yes&view=query&action=query&search_constraint=terms"	GO:0006931_substrate-bound_cell_migration__cell_attachment_to_substrate) 1 0
=HYPERLINK("http://www.godatabase.org/cgi-bin/go.cgi?query=GO:0006933&auto_wild_cards=yes&view=query&action=query&search_constraint=terms"	GO:0006933_negative_regulation_of_cell_adhesion_involved_in_substrate-bound_cell_migration) 1 0
=HYPERLINK("http://www.godatabase.org/cgi-bin/go.cgi?query=GO:0006957&auto_wild_cards=yes&view=query&action=query&search_constraint=terms"	GO:0006957_complement_activation__alternative_pathway) 1 0
=HYPERLINK("http://www.godatabase.org/cgi-bin/go.cgi?query=GO:0006958&auto_wild_cards=yes&view=query&action=query&search_constraint=terms"	GO:0006958_complement_activation__classical_pathway) 1 0
=HYPERLINK("http://www.godatabase.org/cgi-bin/go.cgi?query=GO:0006978&auto_wild_cards=yes&view=query&action=query&search_constraint=terms"	GO:0006978_DNA_damage_response__signal_transduction_by_p53_class_mediator_resulting_in_transcription_of_p21_class_mediator) 1 0
=HYPERLINK("http://www.godatabase.org/cgi-bin/go.cgi?query=GO:0007016&auto_wild_cards=yes&view=query&action=query&search_constraint=terms"	GO:0007016_cytoskeletal_anchoring_at_plasma_membrane) 1 0
=HYPERLINK("http://www.godatabase.org/cgi-bin/go.cgi?query=GO:0007021&auto_wild_cards=yes&view=query&action=query&search_constraint=terms"	GO:0007021_tubulin_complex_assembly) 1 0
=HYPERLINK("http://www.godatabase.org/cgi-bin/go.cgi?query=GO:0007052&auto_wild_cards=yes&view=query&action=query&search_constraint=terms"	GO:0007052_mitotic_spindle_organization) 1 0
=HYPERLINK("http://www.godatabase.org/cgi-bin/go.cgi?query=GO:0007056&auto_wild_cards=yes&view=query&action=query&search_constraint=terms"	GO:0007056_spindle_assembly_involved_in_female_meiosis) 1 0
=HYPERLINK("http://www.godatabase.org/cgi-bin/go.cgi?query=GO:0007057&auto_wild_cards=yes&view=query&action=query&search_constraint=terms"	GO:0007057_spindle_assembly_involved_in_female_meiosis_I) 1 0
=HYPERLINK("http://www.godatabase.org/cgi-bin/go.cgi?query=GO:0007063&auto_wild_cards=yes&view=query&action=query&search_constraint=terms"	GO:0007063_regulation_of_sister_chromatid_cohesion) 1 0
=HYPERLINK("http://www.godatabase.org/cgi-bin/go.cgi?query=GO:0007065&auto_wild_cards=yes&view=query&action=query&search_constraint=terms"	GO:0007065_male_meiosis_sister_chromatid_cohesion) 1 0
=HYPERLINK("http://www.godatabase.org/cgi-bin/go.cgi?query=GO:0007076&auto_wild_cards=yes&view=query&action=query&search_constraint=terms"	GO:0007076_mitotic_chromosome_condensation) 1 0
=HYPERLINK("http://www.godatabase.org/cgi-bin/go.cgi?query=GO:0007095&auto_wild_cards=yes&view=query&action=query&search_constraint=terms"	GO:0007095_mitotic_cell_cycle_G2_M_transition_DNA_damage_checkpoint) 1 0
=HYPERLINK("http://www.godatabase.org/cgi-bin/go.cgi?query=GO:0007096&auto_wild_cards=yes&view=query&action=query&search_constraint=terms"	GO:0007096_regulation_of_exit_from_mitosis) 1 0
=HYPERLINK("http://www.godatabase.org/cgi-bin/go.cgi?query=GO:0007158&auto_wild_cards=yes&view=query&action=query&search_constraint=terms"	GO:0007158_neuron_adhesion) 1 0
=HYPERLINK("http://www.godatabase.org/cgi-bin/go.cgi?query=GO:0007168&auto_wild_cards=yes&view=query&action=query&search_constraint=terms"	GO:0007168_receptor_guanylyl_cyclase_signaling_pathway) 1 0
=HYPERLINK("http://www.godatabase.org/cgi-bin/go.cgi?query=GO:0007197&auto_wild_cards=yes&view=query&action=query&search_constraint=terms"	GO:0007197_inhibition_of_adenylate_cyclase_activity_by_muscarinic_acetylcholine_receptor_signaling_pathway) 1 0
=HYPERLINK("http://www.godatabase.org/cgi-bin/go.cgi?query=GO:0007207&auto_wild_cards=yes&view=query&action=query&search_constraint=terms"	GO:0007207_activation_of_phospholipase_C_activity_by_muscarinic_acetylcholine_receptor_signaling_pathway) 1 0
=HYPERLINK("http://www.godatabase.org/cgi-bin/go.cgi?query=GO:0007208&auto_wild_cards=yes&view=query&action=query&search_constraint=terms"	GO:0007208_activation_of_phospholipase_C_activity_by_serotonin_receptor_signaling_pathway) 1 0
=HYPERLINK("http://www.godatabase.org/cgi-bin/go.cgi?query=GO:0007217&auto_wild_cards=yes&view=query&action=query&search_constraint=terms"	GO:0007217_tachykinin_receptor_signaling_pathway) 1 0
=HYPERLINK("http://www.godatabase.org/cgi-bin/go.cgi?query=GO:0007221&auto_wild_cards=yes&view=query&action=query&search_constraint=terms"	GO:0007221_positive_regulation_of_transcription_of_Notch_receptor_target) 1 0
=HYPERLINK("http://www.godatabase.org/cgi-bin/go.cgi?query=GO:0007223&auto_wild_cards=yes&view=query&action=query&search_constraint=terms"	GO:0007223_Wnt_receptor_signaling_pathway__calcium_modulating_pathway) 1 0
=HYPERLINK("http://www.godatabase.org/cgi-bin/go.cgi?query=GO:0007225&auto_wild_cards=yes&view=query&action=query&search_constraint=terms"	GO:0007225_patched_ligand_processing) 1 0
=HYPERLINK("http://www.godatabase.org/cgi-bin/go.cgi?query=GO:0007227&auto_wild_cards=yes&view=query&action=query&search_constraint=terms"	GO:0007227_signal_transduction_downstream_of_smoothened) 1 0
=HYPERLINK("http://www.godatabase.org/cgi-bin/go.cgi?query=GO:0007228&auto_wild_cards=yes&view=query&action=query&search_constraint=terms"	GO:0007228_positive_regulation_of_hh_target_transcription_factor_activity) 1 0
=HYPERLINK("http://www.godatabase.org/cgi-bin/go.cgi?query=GO:0007231&auto_wild_cards=yes&view=query&action=query&search_constraint=terms"	GO:0007231_osmosensory_signaling_pathway) 1 0
=HYPERLINK("http://www.godatabase.org/cgi-bin/go.cgi?query=GO:0007284&auto_wild_cards=yes&view=query&action=query&search_constraint=terms"	GO:0007284_spermatogonial_cell_division) 1 0
=HYPERLINK("http://www.godatabase.org/cgi-bin/go.cgi?query=GO:0007290&auto_wild_cards=yes&view=query&action=query&search_constraint=terms"	GO:0007290_spermatid_nucleus_elongation) 1 0
=HYPERLINK("http://www.godatabase.org/cgi-bin/go.cgi?query=GO:0007296&auto_wild_cards=yes&view=query&action=query&search_constraint=terms"	GO:0007296_vitellogenesis) 1 0
=HYPERLINK("http://www.godatabase.org/cgi-bin/go.cgi?query=GO:0007321&auto_wild_cards=yes&view=query&action=query&search_constraint=terms"	GO:0007321_sperm_displacement) 1 0
=HYPERLINK("http://www.godatabase.org/cgi-bin/go.cgi?query=GO:0007380&auto_wild_cards=yes&view=query&action=query&search_constraint=terms"	GO:0007380_specification_of_segmental_identity__head) 1 0
=HYPERLINK("http://www.godatabase.org/cgi-bin/go.cgi?query=GO:0007382&auto_wild_cards=yes&view=query&action=query&search_constraint=terms"	GO:0007382_specification_of_segmental_identity__maxillary_segment) 1 0
=HYPERLINK("http://www.godatabase.org/cgi-bin/go.cgi?query=GO:0007400&auto_wild_cards=yes&view=query&action=query&search_constraint=terms"	GO:0007400_neuroblast_fate_determination) 1 0
=HYPERLINK("http://www.godatabase.org/cgi-bin/go.cgi?query=GO:0007402&auto_wild_cards=yes&view=query&action=query&search_constraint=terms"	GO:0007402_ganglion_mother_cell_fate_determination) 1 0
=HYPERLINK("http://www.godatabase.org/cgi-bin/go.cgi?query=GO:0007495&auto_wild_cards=yes&view=query&action=query&search_constraint=terms"	GO:0007495_visceral_mesoderm-endoderm_interaction_involved_in_midgut_development) 1 0
=HYPERLINK("http://www.godatabase.org/cgi-bin/go.cgi?query=GO:0007497&auto_wild_cards=yes&view=query&action=query&search_constraint=terms"	GO:0007497_posterior_midgut_development) 1 0
=HYPERLINK("http://www.godatabase.org/cgi-bin/go.cgi?query=GO:0007499&auto_wild_cards=yes&view=query&action=query&search_constraint=terms"	GO:0007499_ectoderm_and_mesoderm_interaction) 1 0
=HYPERLINK("http://www.godatabase.org/cgi-bin/go.cgi?query=GO:0007500&auto_wild_cards=yes&view=query&action=query&search_constraint=terms"	GO:0007500_mesodermal_cell_fate_determination) 1 0
=HYPERLINK("http://www.godatabase.org/cgi-bin/go.cgi?query=GO:0007509&auto_wild_cards=yes&view=query&action=query&search_constraint=terms"	GO:0007509_mesoderm_migration) 1 0
=HYPERLINK("http://www.godatabase.org/cgi-bin/go.cgi?query=GO:0007518&auto_wild_cards=yes&view=query&action=query&search_constraint=terms"	GO:0007518_myoblast_cell_fate_determination) 1 0
=HYPERLINK("http://www.godatabase.org/cgi-bin/go.cgi?query=GO:0007521&auto_wild_cards=yes&view=query&action=query&search_constraint=terms"	GO:0007521_muscle_cell_fate_determination) 1 0
=HYPERLINK("http://www.godatabase.org/cgi-bin/go.cgi?query=GO:0007522&auto_wild_cards=yes&view=query&action=query&search_constraint=terms"	GO:0007522_visceral_muscle_development) 1 0
=HYPERLINK("http://www.godatabase.org/cgi-bin/go.cgi?query=GO:0007529&auto_wild_cards=yes&view=query&action=query&search_constraint=terms"	GO:0007529_establishment_of_synaptic_specificity_at_neuromuscular_junction) 1 0
=HYPERLINK("http://www.godatabase.org/cgi-bin/go.cgi?query=GO:0007538&auto_wild_cards=yes&view=query&action=query&search_constraint=terms"	GO:0007538_primary_sex_determination) 1 0
=HYPERLINK("http://www.godatabase.org/cgi-bin/go.cgi?query=GO:0007542&auto_wild_cards=yes&view=query&action=query&search_constraint=terms"	GO:0007542_primary_sex_determination__germ-line) 1 0
=HYPERLINK("http://www.godatabase.org/cgi-bin/go.cgi?query=GO:0007567&auto_wild_cards=yes&view=query&action=query&search_constraint=terms"	GO:0007567_parturition) 1 0
=HYPERLINK("http://www.godatabase.org/cgi-bin/go.cgi?query=GO:0007614&auto_wild_cards=yes&view=query&action=query&search_constraint=terms"	GO:0007614_short-term_memory) 1 0
=HYPERLINK("http://www.godatabase.org/cgi-bin/go.cgi?query=GO:0007621&auto_wild_cards=yes&view=query&action=query&search_constraint=terms"	GO:0007621_negative_regulation_of_female_receptivity) 1 0
=HYPERLINK("http://www.godatabase.org/cgi-bin/go.cgi?query=GO:0008049&auto_wild_cards=yes&view=query&action=query&search_constraint=terms"	GO:0008049_male_courtship_behavior) 1 0
=HYPERLINK("http://www.godatabase.org/cgi-bin/go.cgi?query=GO:0008050&auto_wild_cards=yes&view=query&action=query&search_constraint=terms"	GO:0008050_female_courtship_behavior) 1 0
=HYPERLINK("http://www.godatabase.org/cgi-bin/go.cgi?query=GO:0008052&auto_wild_cards=yes&view=query&action=query&search_constraint=terms"	GO:0008052_sensory_organ_boundary_specification) 1 0
=HYPERLINK("http://www.godatabase.org/cgi-bin/go.cgi?query=GO:0008054&auto_wild_cards=yes&view=query&action=query&search_constraint=terms"	GO:0008054_cyclin_catabolic_process) 1 0
=HYPERLINK("http://www.godatabase.org/cgi-bin/go.cgi?query=GO:0008057&auto_wild_cards=yes&view=query&action=query&search_constraint=terms"	GO:0008057_eye_pigment_granule_organization) 1 0
=HYPERLINK("http://www.godatabase.org/cgi-bin/go.cgi?query=GO:0008078&auto_wild_cards=yes&view=query&action=query&search_constraint=terms"	GO:0008078_mesodermal_cell_migration) 1 0
=HYPERLINK("http://www.godatabase.org/cgi-bin/go.cgi?query=GO:0008208&auto_wild_cards=yes&view=query&action=query&search_constraint=terms"	GO:0008208_C21-steroid_hormone_catabolic_process) 1 0
=HYPERLINK("http://www.godatabase.org/cgi-bin/go.cgi?query=GO:0008216&auto_wild_cards=yes&view=query&action=query&search_constraint=terms"	GO:0008216_spermidine_metabolic_process) 1 0
=HYPERLINK("http://www.godatabase.org/cgi-bin/go.cgi?query=GO:0008292&auto_wild_cards=yes&view=query&action=query&search_constraint=terms"	GO:0008292_acetylcholine_biosynthetic_process) 1 0
=HYPERLINK("http://www.godatabase.org/cgi-bin/go.cgi?query=GO:0008295&auto_wild_cards=yes&view=query&action=query&search_constraint=terms"	GO:0008295_spermidine_biosynthetic_process) 1 0
=HYPERLINK("http://www.godatabase.org/cgi-bin/go.cgi?query=GO:0008300&auto_wild_cards=yes&view=query&action=query&search_constraint=terms"	GO:0008300_isoprenoid_catabolic_process) 1 0
=HYPERLINK("http://www.godatabase.org/cgi-bin/go.cgi?query=GO:0008333&auto_wild_cards=yes&view=query&action=query&search_constraint=terms"	GO:0008333_endosome_to_lysosome_transport) 1 0
=HYPERLINK("http://www.godatabase.org/cgi-bin/go.cgi?query=GO:0008355&auto_wild_cards=yes&view=query&action=query&search_constraint=terms"	GO:0008355_olfactory_learning) 1 0
=HYPERLINK("http://www.godatabase.org/cgi-bin/go.cgi?query=GO:0008611&auto_wild_cards=yes&view=query&action=query&search_constraint=terms"	GO:0008611_ether_lipid_biosynthetic_process) 1 0
=HYPERLINK("http://www.godatabase.org/cgi-bin/go.cgi?query=GO:0008626&auto_wild_cards=yes&view=query&action=query&search_constraint=terms"	GO:0008626_induction_of_apoptosis_by_granzyme) 1 0
=HYPERLINK("http://www.godatabase.org/cgi-bin/go.cgi?query=GO:0008633&auto_wild_cards=yes&view=query&action=query&search_constraint=terms"	GO:0008633_activation_of_pro-apoptotic_gene_products) 1 0
=HYPERLINK("http://www.godatabase.org/cgi-bin/go.cgi?query=GO:0008653&auto_wild_cards=yes&view=query&action=query&search_constraint=terms"	GO:0008653_lipopolysaccharide_metabolic_process) 1 0
=HYPERLINK("http://www.godatabase.org/cgi-bin/go.cgi?query=GO:0009068&auto_wild_cards=yes&view=query&action=query&search_constraint=terms"	GO:0009068_aspartate_family_amino_acid_catabolic_process) 1 0
=HYPERLINK("http://www.godatabase.org/cgi-bin/go.cgi?query=GO:0009084&auto_wild_cards=yes&view=query&action=query&search_constraint=terms"	GO:0009084_glutamine_family_amino_acid_biosynthetic_process) 1 0
=HYPERLINK("http://www.godatabase.org/cgi-bin/go.cgi?query=GO:0009088&auto_wild_cards=yes&view=query&action=query&search_constraint=terms"	GO:0009088_threonine_biosynthetic_process) 1 0
=HYPERLINK("http://www.godatabase.org/cgi-bin/go.cgi?query=GO:0009105&auto_wild_cards=yes&view=query&action=query&search_constraint=terms"	GO:0009105_lipoic_acid_biosynthetic_process) 1 0
=HYPERLINK("http://www.godatabase.org/cgi-bin/go.cgi?query=GO:0009109&auto_wild_cards=yes&view=query&action=query&search_constraint=terms"	GO:0009109_coenzyme_catabolic_process) 1 0
=HYPERLINK("http://www.godatabase.org/cgi-bin/go.cgi?query=GO:0009111&auto_wild_cards=yes&view=query&action=query&search_constraint=terms"	GO:0009111_vitamin_catabolic_process) 1 0
=HYPERLINK("http://www.godatabase.org/cgi-bin/go.cgi?query=GO:0009113&auto_wild_cards=yes&view=query&action=query&search_constraint=terms"	GO:0009113_purine_base_biosynthetic_process) 1 0
=HYPERLINK("http://www.godatabase.org/cgi-bin/go.cgi?query=GO:0009127&auto_wild_cards=yes&view=query&action=query&search_constraint=terms"	GO:0009127_purine_nucleoside_monophosphate_biosynthetic_process) 1 0
=HYPERLINK("http://www.godatabase.org/cgi-bin/go.cgi?query=GO:0009128&auto_wild_cards=yes&view=query&action=query&search_constraint=terms"	GO:0009128_purine_nucleoside_monophosphate_catabolic_process) 1 0
=HYPERLINK("http://www.godatabase.org/cgi-bin/go.cgi?query=GO:0009129&auto_wild_cards=yes&view=query&action=query&search_constraint=terms"	GO:0009129_pyrimidine_nucleoside_monophosphate_metabolic_process) 1 0
=HYPERLINK("http://www.godatabase.org/cgi-bin/go.cgi?query=GO:0009131&auto_wild_cards=yes&view=query&action=query&search_constraint=terms"	GO:0009131_pyrimidine_nucleoside_monophosphate_catabolic_process) 1 0
=HYPERLINK("http://www.godatabase.org/cgi-bin/go.cgi?query=GO:0009133&auto_wild_cards=yes&view=query&action=query&search_constraint=terms"	GO:0009133_nucleoside_diphosphate_biosynthetic_process) 1 0
=HYPERLINK("http://www.godatabase.org/cgi-bin/go.cgi?query=GO:0009145&auto_wild_cards=yes&view=query&action=query&search_constraint=terms"	GO:0009145_purine_nucleoside_triphosphate_biosynthetic_process) 1 0
=HYPERLINK("http://www.godatabase.org/cgi-bin/go.cgi?query=GO:0009147&auto_wild_cards=yes&view=query&action=query&search_constraint=terms"	GO:0009147_pyrimidine_nucleoside_triphosphate_metabolic_process) 1 0
=HYPERLINK("http://www.godatabase.org/cgi-bin/go.cgi?query=GO:0009148&auto_wild_cards=yes&view=query&action=query&search_constraint=terms"	GO:0009148_pyrimidine_nucleoside_triphosphate_biosynthetic_process) 1 0
=HYPERLINK("http://www.godatabase.org/cgi-bin/go.cgi?query=GO:0009152&auto_wild_cards=yes&view=query&action=query&search_constraint=terms"	GO:0009152_purine_ribonucleotide_biosynthetic_process) 1 0
=HYPERLINK("http://www.godatabase.org/cgi-bin/go.cgi?query=GO:0009153&auto_wild_cards=yes&view=query&action=query&search_constraint=terms"	GO:0009153_purine_deoxyribonucleotide_biosynthetic_process) 1 0
=HYPERLINK("http://www.godatabase.org/cgi-bin/go.cgi?query=GO:0009156&auto_wild_cards=yes&view=query&action=query&search_constraint=terms"	GO:0009156_ribonucleoside_monophosphate_biosynthetic_process) 1 0
=HYPERLINK("http://www.godatabase.org/cgi-bin/go.cgi?query=GO:0009158&auto_wild_cards=yes&view=query&action=query&search_constraint=terms"	GO:0009158_ribonucleoside_monophosphate_catabolic_process) 1 0
=HYPERLINK("http://www.godatabase.org/cgi-bin/go.cgi?query=GO:0009159&auto_wild_cards=yes&view=query&action=query&search_constraint=terms"	GO:0009159_deoxyribonucleoside_monophosphate_catabolic_process) 1 0
=HYPERLINK("http://www.godatabase.org/cgi-bin/go.cgi?query=GO:0009162&auto_wild_cards=yes&view=query&action=query&search_constraint=terms"	GO:0009162_deoxyribonucleoside_monophosphate_metabolic_process) 1 0
=HYPERLINK("http://www.godatabase.org/cgi-bin/go.cgi?query=GO:0009168&auto_wild_cards=yes&view=query&action=query&search_constraint=terms"	GO:0009168_purine_ribonucleoside_monophosphate_biosynthetic_process) 1 0
=HYPERLINK("http://www.godatabase.org/cgi-bin/go.cgi?query=GO:0009169&auto_wild_cards=yes&view=query&action=query&search_constraint=terms"	GO:0009169_purine_ribonucleoside_monophosphate_catabolic_process) 1 0
=HYPERLINK("http://www.godatabase.org/cgi-bin/go.cgi?query=GO:0009176&auto_wild_cards=yes&view=query&action=query&search_constraint=terms"	GO:0009176_pyrimidine_deoxyribonucleoside_monophosphate_metabolic_process) 1 0
=HYPERLINK("http://www.godatabase.org/cgi-bin/go.cgi?query=GO:0009178&auto_wild_cards=yes&view=query&action=query&search_constraint=terms"	GO:0009178_pyrimidine_deoxyribonucleoside_monophosphate_catabolic_process) 1 0
=HYPERLINK("http://www.godatabase.org/cgi-bin/go.cgi?query=GO:0009211&auto_wild_cards=yes&view=query&action=query&search_constraint=terms"	GO:0009211_pyrimidine_deoxyribonucleoside_triphosphate_metabolic_process) 1 0
=HYPERLINK("http://www.godatabase.org/cgi-bin/go.cgi?query=GO:0009212&auto_wild_cards=yes&view=query&action=query&search_constraint=terms"	GO:0009212_pyrimidine_deoxyribonucleoside_triphosphate_biosynthetic_process) 1 0
=HYPERLINK("http://www.godatabase.org/cgi-bin/go.cgi?query=GO:0009216&auto_wild_cards=yes&view=query&action=query&search_constraint=terms"	GO:0009216_purine_deoxyribonucleoside_triphosphate_biosynthetic_process) 1 0
=HYPERLINK("http://www.godatabase.org/cgi-bin/go.cgi?query=GO:0009221&auto_wild_cards=yes&view=query&action=query&search_constraint=terms"	GO:0009221_pyrimidine_deoxyribonucleotide_biosynthetic_process) 1 0
=HYPERLINK("http://www.godatabase.org/cgi-bin/go.cgi?query=GO:0009223&auto_wild_cards=yes&view=query&action=query&search_constraint=terms"	GO:0009223_pyrimidine_deoxyribonucleotide_catabolic_process) 1 0
=HYPERLINK("http://www.godatabase.org/cgi-bin/go.cgi?query=GO:0009260&auto_wild_cards=yes&view=query&action=query&search_constraint=terms"	GO:0009260_ribonucleotide_biosynthetic_process) 1 0
=HYPERLINK("http://www.godatabase.org/cgi-bin/go.cgi?query=GO:0009405&auto_wild_cards=yes&view=query&action=query&search_constraint=terms"	GO:0009405_pathogenesis) 1 0
=HYPERLINK("http://www.godatabase.org/cgi-bin/go.cgi?query=GO:0009414&auto_wild_cards=yes&view=query&action=query&search_constraint=terms"	GO:0009414_response_to_water_deprivation) 1 0
=HYPERLINK("http://www.godatabase.org/cgi-bin/go.cgi?query=GO:0009415&auto_wild_cards=yes&view=query&action=query&search_constraint=terms"	GO:0009415_response_to_water) 1 0
=HYPERLINK("http://www.godatabase.org/cgi-bin/go.cgi?query=GO:0009449&auto_wild_cards=yes&view=query&action=query&search_constraint=terms"	GO:0009449_gamma-aminobutyric_acid_biosynthetic_process) 1 0
=HYPERLINK("http://www.godatabase.org/cgi-bin/go.cgi?query=GO:0009450&auto_wild_cards=yes&view=query&action=query&search_constraint=terms"	GO:0009450_gamma-aminobutyric_acid_catabolic_process) 1 0
=HYPERLINK("http://www.godatabase.org/cgi-bin/go.cgi?query=GO:0009589&auto_wild_cards=yes&view=query&action=query&search_constraint=terms"	GO:0009589_detection_of_UV) 1 0
=HYPERLINK("http://www.godatabase.org/cgi-bin/go.cgi?query=GO:0009590&auto_wild_cards=yes&view=query&action=query&search_constraint=terms"	GO:0009590_detection_of_gravity) 1 0
=HYPERLINK("http://www.godatabase.org/cgi-bin/go.cgi?query=GO:0009624&auto_wild_cards=yes&view=query&action=query&search_constraint=terms"	GO:0009624_response_to_nematode) 1 0
=HYPERLINK("http://www.godatabase.org/cgi-bin/go.cgi?query=GO:0009629&auto_wild_cards=yes&view=query&action=query&search_constraint=terms"	GO:0009629_response_to_gravity) 1 0
=HYPERLINK("http://www.godatabase.org/cgi-bin/go.cgi?query=GO:0009648&auto_wild_cards=yes&view=query&action=query&search_constraint=terms"	GO:0009648_photoperiodism) 1 0
=HYPERLINK("http://www.godatabase.org/cgi-bin/go.cgi?query=GO:0009690&auto_wild_cards=yes&view=query&action=query&search_constraint=terms"	GO:0009690_cytokinin_metabolic_process) 1 0
=HYPERLINK("http://www.godatabase.org/cgi-bin/go.cgi?query=GO:0009691&auto_wild_cards=yes&view=query&action=query&search_constraint=terms"	GO:0009691_cytokinin_biosynthetic_process) 1 0
=HYPERLINK("http://www.godatabase.org/cgi-bin/go.cgi?query=GO:0009786&auto_wild_cards=yes&view=query&action=query&search_constraint=terms"	GO:0009786_regulation_of_asymmetric_cell_division) 1 0
=HYPERLINK("http://www.godatabase.org/cgi-bin/go.cgi?query=GO:0009794&auto_wild_cards=yes&view=query&action=query&search_constraint=terms"	GO:0009794_regulation_of_mitotic_cell_cycle__embryonic) 1 0
=HYPERLINK("http://www.godatabase.org/cgi-bin/go.cgi?query=GO:0009956&auto_wild_cards=yes&view=query&action=query&search_constraint=terms"	GO:0009956_radial_pattern_formation) 1 0
=HYPERLINK("http://www.godatabase.org/cgi-bin/go.cgi?query=GO:0009957&auto_wild_cards=yes&view=query&action=query&search_constraint=terms"	GO:0009957_epidermal_cell_fate_specification) 1 0
=HYPERLINK("http://www.godatabase.org/cgi-bin/go.cgi?query=GO:0009992&auto_wild_cards=yes&view=query&action=query&search_constraint=terms"	GO:0009992_cellular_water_homeostasis) 1 0
=HYPERLINK("http://www.godatabase.org/cgi-bin/go.cgi?query=GO:0010032&auto_wild_cards=yes&view=query&action=query&search_constraint=terms"	GO:0010032_meiotic_chromosome_condensation) 1 0
=HYPERLINK("http://www.godatabase.org/cgi-bin/go.cgi?query=GO:0010039&auto_wild_cards=yes&view=query&action=query&search_constraint=terms"	GO:0010039_response_to_iron_ion) 1 0
=HYPERLINK("http://www.godatabase.org/cgi-bin/go.cgi?query=GO:0010042&auto_wild_cards=yes&view=query&action=query&search_constraint=terms"	GO:0010042_response_to_manganese_ion) 1 0
=HYPERLINK("http://www.godatabase.org/cgi-bin/go.cgi?query=GO:0010045&auto_wild_cards=yes&view=query&action=query&search_constraint=terms"	GO:0010045_response_to_nickel_ion) 1 0
=HYPERLINK("http://www.godatabase.org/cgi-bin/go.cgi?query=GO:0010046&auto_wild_cards=yes&view=query&action=query&search_constraint=terms"	GO:0010046_response_to_mycotoxin) 1 0
=HYPERLINK("http://www.godatabase.org/cgi-bin/go.cgi?query=GO:0010107&auto_wild_cards=yes&view=query&action=query&search_constraint=terms"	GO:0010107_potassium_ion_import) 1 0
=HYPERLINK("http://www.godatabase.org/cgi-bin/go.cgi?query=GO:0010155&auto_wild_cards=yes&view=query&action=query&search_constraint=terms"	GO:0010155_regulation_of_proton_transport) 1 0
=HYPERLINK("http://www.godatabase.org/cgi-bin/go.cgi?query=GO:0010160&auto_wild_cards=yes&view=query&action=query&search_constraint=terms"	GO:0010160_formation_of_organ_boundary) 1 0
=HYPERLINK("http://www.godatabase.org/cgi-bin/go.cgi?query=GO:0010260&auto_wild_cards=yes&view=query&action=query&search_constraint=terms"	GO:0010260_organ_senescence) 1 0
=HYPERLINK("http://www.godatabase.org/cgi-bin/go.cgi?query=GO:0010310&auto_wild_cards=yes&view=query&action=query&search_constraint=terms"	GO:0010310_regulation_of_hydrogen_peroxide_metabolic_process) 1 0
=HYPERLINK("http://www.godatabase.org/cgi-bin/go.cgi?query=GO:0010447&auto_wild_cards=yes&view=query&action=query&search_constraint=terms"	GO:0010447_response_to_acidity) 1 0
=HYPERLINK("http://www.godatabase.org/cgi-bin/go.cgi?query=GO:0010452&auto_wild_cards=yes&view=query&action=query&search_constraint=terms"	GO:0010452_histone_H3-K36_methylation) 1 0
=HYPERLINK("http://www.godatabase.org/cgi-bin/go.cgi?query=GO:0010455&auto_wild_cards=yes&view=query&action=query&search_constraint=terms"	GO:0010455_positive_regulation_of_cell_fate_commitment) 1 0
=HYPERLINK("http://www.godatabase.org/cgi-bin/go.cgi?query=GO:0010470&auto_wild_cards=yes&view=query&action=query&search_constraint=terms"	GO:0010470_regulation_of_gastrulation) 1 0
=HYPERLINK("http://www.godatabase.org/cgi-bin/go.cgi?query=GO:0010508&auto_wild_cards=yes&view=query&action=query&search_constraint=terms"	GO:0010508_positive_regulation_of_autophagy) 1 0
=HYPERLINK("http://www.godatabase.org/cgi-bin/go.cgi?query=GO:0010519&auto_wild_cards=yes&view=query&action=query&search_constraint=terms"	GO:0010519_negative_regulation_of_phospholipase_activity) 1 0
=HYPERLINK("http://www.godatabase.org/cgi-bin/go.cgi?query=GO:0010520&auto_wild_cards=yes&view=query&action=query&search_constraint=terms"	GO:0010520_regulation_of_reciprocal_meiotic_recombination) 1 0
=HYPERLINK("http://www.godatabase.org/cgi-bin/go.cgi?query=GO:0010523&auto_wild_cards=yes&view=query&action=query&search_constraint=terms"	GO:0010523_negative_regulation_of_calcium_ion_transport_into_cytosol) 1 0
=HYPERLINK("http://www.godatabase.org/cgi-bin/go.cgi?query=GO:0010543&auto_wild_cards=yes&view=query&action=query&search_constraint=terms"	GO:0010543_regulation_of_platelet_activation) 1 0
=HYPERLINK("http://www.godatabase.org/cgi-bin/go.cgi?query=GO:0010561&auto_wild_cards=yes&view=query&action=query&search_constraint=terms"	GO:0010561_negative_regulation_of_glycoprotein_biosynthetic_process) 1 0
=HYPERLINK("http://www.godatabase.org/cgi-bin/go.cgi?query=GO:0010569&auto_wild_cards=yes&view=query&action=query&search_constraint=terms"	GO:0010569_regulation_of_double-strand_break_repair_via_homologous_recombination) 1 0
=HYPERLINK("http://www.godatabase.org/cgi-bin/go.cgi?query=GO:0010572&auto_wild_cards=yes&view=query&action=query&search_constraint=terms"	GO:0010572_positive_regulation_of_platelet_activation) 1 0
=HYPERLINK("http://www.godatabase.org/cgi-bin/go.cgi?query=GO:0010594&auto_wild_cards=yes&view=query&action=query&search_constraint=terms"	GO:0010594_regulation_of_endothelial_cell_migration) 1 0
=HYPERLINK("http://www.godatabase.org/cgi-bin/go.cgi?query=GO:0010596&auto_wild_cards=yes&view=query&action=query&search_constraint=terms"	GO:0010596_negative_regulation_of_endothelial_cell_migration) 1 0
=HYPERLINK("http://www.godatabase.org/cgi-bin/go.cgi?query=GO:0010611&auto_wild_cards=yes&view=query&action=query&search_constraint=terms"	GO:0010611_regulation_of_cardiac_muscle_hypertrophy) 1 0
=HYPERLINK("http://www.godatabase.org/cgi-bin/go.cgi?query=GO:0010612&auto_wild_cards=yes&view=query&action=query&search_constraint=terms"	GO:0010612_regulation_of_cardiac_muscle_adaptation) 1 0
=HYPERLINK("http://www.godatabase.org/cgi-bin/go.cgi?query=GO:0010614&auto_wild_cards=yes&view=query&action=query&search_constraint=terms"	GO:0010614_negative_regulation_of_cardiac_muscle_hypertrophy) 1 0
=HYPERLINK("http://www.godatabase.org/cgi-bin/go.cgi?query=GO:0010616&auto_wild_cards=yes&view=query&action=query&search_constraint=terms"	GO:0010616_negative_regulation_of_cardiac_muscle_adaptation) 1 0
=HYPERLINK("http://www.godatabase.org/cgi-bin/go.cgi?query=GO:0010634&auto_wild_cards=yes&view=query&action=query&search_constraint=terms"	GO:0010634_positive_regulation_of_epithelial_cell_migration) 1 0
=HYPERLINK("http://www.godatabase.org/cgi-bin/go.cgi?query=GO:0010656&auto_wild_cards=yes&view=query&action=query&search_constraint=terms"	GO:0010656_negative_regulation_of_muscle_cell_apoptosis) 1 0
=HYPERLINK("http://www.godatabase.org/cgi-bin/go.cgi?query=GO:0010657&auto_wild_cards=yes&view=query&action=query&search_constraint=terms"	GO:0010657_muscle_cell_apoptosis) 1 0
=HYPERLINK("http://www.godatabase.org/cgi-bin/go.cgi?query=GO:0010658&auto_wild_cards=yes&view=query&action=query&search_constraint=terms"	GO:0010658_striated_muscle_cell_apoptosis) 1 0
=HYPERLINK("http://www.godatabase.org/cgi-bin/go.cgi?query=GO:0010659&auto_wild_cards=yes&view=query&action=query&search_constraint=terms"	GO:0010659_cardiac_muscle_cell_apoptosis) 1 0
=HYPERLINK("http://www.godatabase.org/cgi-bin/go.cgi?query=GO:0010660&auto_wild_cards=yes&view=query&action=query&search_constraint=terms"	GO:0010660_regulation_of_muscle_cell_apoptosis) 1 0
=HYPERLINK("http://www.godatabase.org/cgi-bin/go.cgi?query=GO:0010662&auto_wild_cards=yes&view=query&action=query&search_constraint=terms"	GO:0010662_regulation_of_striated_muscle_cell_apoptosis) 1 0
=HYPERLINK("http://www.godatabase.org/cgi-bin/go.cgi?query=GO:0010664&auto_wild_cards=yes&view=query&action=query&search_constraint=terms"	GO:0010664_negative_regulation_of_striated_muscle_cell_apoptosis) 1 0
=HYPERLINK("http://www.godatabase.org/cgi-bin/go.cgi?query=GO:0010665&auto_wild_cards=yes&view=query&action=query&search_constraint=terms"	GO:0010665_regulation_of_cardiac_muscle_cell_apoptosis) 1 0
=HYPERLINK("http://www.godatabase.org/cgi-bin/go.cgi?query=GO:0010667&auto_wild_cards=yes&view=query&action=query&search_constraint=terms"	GO:0010667_negative_regulation_of_cardiac_muscle_cell_apoptosis) 1 0
=HYPERLINK("http://www.godatabase.org/cgi-bin/go.cgi?query=GO:0010668&auto_wild_cards=yes&view=query&action=query&search_constraint=terms"	GO:0010668_ectodermal_cell_differentiation) 1 0
=HYPERLINK("http://www.godatabase.org/cgi-bin/go.cgi?query=GO:0010671&auto_wild_cards=yes&view=query&action=query&search_constraint=terms"	GO:0010671_negative_regulation_of_oxygen_and_reactive_oxygen_species_metabolic_process) 1 0
=HYPERLINK("http://www.godatabase.org/cgi-bin/go.cgi?query=GO:0010719&auto_wild_cards=yes&view=query&action=query&search_constraint=terms"	GO:0010719_negative_regulation_of_epithelial_to_mesenchymal_transition) 1 0
=HYPERLINK("http://www.godatabase.org/cgi-bin/go.cgi?query=GO:0010735&auto_wild_cards=yes&view=query&action=query&search_constraint=terms"	GO:0010735_positive_regulation_of_transcription_via_serum_response_element_binding) 1 0
=HYPERLINK("http://www.godatabase.org/cgi-bin/go.cgi?query=GO:0010825&auto_wild_cards=yes&view=query&action=query&search_constraint=terms"	GO:0010825_positive_regulation_of_centrosome_duplication) 1 0
=HYPERLINK("http://www.godatabase.org/cgi-bin/go.cgi?query=GO:0010845&auto_wild_cards=yes&view=query&action=query&search_constraint=terms"	GO:0010845_positive_regulation_of_reciprocal_meiotic_recombination) 1 0
=HYPERLINK("http://www.godatabase.org/cgi-bin/go.cgi?query=GO:0010850&auto_wild_cards=yes&view=query&action=query&search_constraint=terms"	GO:0010850_chemoreceptor_signaling_pathway_involved_in_regulation_of_blood_pressure) 1 0
=HYPERLINK("http://www.godatabase.org/cgi-bin/go.cgi?query=GO:0010873&auto_wild_cards=yes&view=query&action=query&search_constraint=terms"	GO:0010873_positive_regulation_of_cholesterol_esterification) 1 0
=HYPERLINK("http://www.godatabase.org/cgi-bin/go.cgi?query=GO:0010880&auto_wild_cards=yes&view=query&action=query&search_constraint=terms"	GO:0010880_regulation_of_release_of_sequestered_calcium_ion_into_cytosol_by_sarcoplasmic_reticulum) 1 0
=HYPERLINK("http://www.godatabase.org/cgi-bin/go.cgi?query=GO:0010881&auto_wild_cards=yes&view=query&action=query&search_constraint=terms"	GO:0010881_regulation_of_cardiac_muscle_contraction_by_regulation_of_the_release_of_sequestered_calcium_ion) 1 0
=HYPERLINK("http://www.godatabase.org/cgi-bin/go.cgi?query=GO:0010882&auto_wild_cards=yes&view=query&action=query&search_constraint=terms"	GO:0010882_regulation_of_cardiac_muscle_contraction_by_calcium_ion_signaling) 1 0
=HYPERLINK("http://www.godatabase.org/cgi-bin/go.cgi?query=GO:0010890&auto_wild_cards=yes&view=query&action=query&search_constraint=terms"	GO:0010890_positive_regulation_of_sequestering_of_triglyceride) 1 0
=HYPERLINK("http://www.godatabase.org/cgi-bin/go.cgi?query=GO:0010919&auto_wild_cards=yes&view=query&action=query&search_constraint=terms"	GO:0010919_regulation_of_inositol_phosphate_biosynthetic_process) 1 0
=HYPERLINK("http://www.godatabase.org/cgi-bin/go.cgi?query=GO:0010931&auto_wild_cards=yes&view=query&action=query&search_constraint=terms"	GO:0010931_macrophage_tolerance_induction) 1 0
=HYPERLINK("http://www.godatabase.org/cgi-bin/go.cgi?query=GO:0010932&auto_wild_cards=yes&view=query&action=query&search_constraint=terms"	GO:0010932_regulation_of_macrophage_tolerance_induction) 1 0
=HYPERLINK("http://www.godatabase.org/cgi-bin/go.cgi?query=GO:0010933&auto_wild_cards=yes&view=query&action=query&search_constraint=terms"	GO:0010933_positive_regulation_of_macrophage_tolerance_induction) 1 0
=HYPERLINK("http://www.godatabase.org/cgi-bin/go.cgi?query=GO:0010934&auto_wild_cards=yes&view=query&action=query&search_constraint=terms"	GO:0010934_macrophage_cytokine_production) 1 0
=HYPERLINK("http://www.godatabase.org/cgi-bin/go.cgi?query=GO:0010935&auto_wild_cards=yes&view=query&action=query&search_constraint=terms"	GO:0010935_regulation_of_macrophage_cytokine_production) 1 0
=HYPERLINK("http://www.godatabase.org/cgi-bin/go.cgi?query=GO:0010936&auto_wild_cards=yes&view=query&action=query&search_constraint=terms"	GO:0010936_negative_regulation_of_macrophage_cytokine_production) 1 0
=HYPERLINK("http://www.godatabase.org/cgi-bin/go.cgi?query=GO:0010953&auto_wild_cards=yes&view=query&action=query&search_constraint=terms"	GO:0010953_regulation_of_protein_maturation_by_peptide_bond_cleavage) 1 0
=HYPERLINK("http://www.godatabase.org/cgi-bin/go.cgi?query=GO:0010962&auto_wild_cards=yes&view=query&action=query&search_constraint=terms"	GO:0010962_regulation_of_glucan_biosynthetic_process) 1 0
=HYPERLINK("http://www.godatabase.org/cgi-bin/go.cgi?query=GO:0010966&auto_wild_cards=yes&view=query&action=query&search_constraint=terms"	GO:0010966_regulation_of_phosphate_transport) 1 0
=HYPERLINK("http://www.godatabase.org/cgi-bin/go.cgi?query=GO:0014012&auto_wild_cards=yes&view=query&action=query&search_constraint=terms"	GO:0014012_axon_regeneration_in_the_peripheral_nervous_system) 1 0
=HYPERLINK("http://www.godatabase.org/cgi-bin/go.cgi?query=GO:0014016&auto_wild_cards=yes&view=query&action=query&search_constraint=terms"	GO:0014016_neuroblast_differentiation) 1 0
=HYPERLINK("http://www.godatabase.org/cgi-bin/go.cgi?query=GO:0014017&auto_wild_cards=yes&view=query&action=query&search_constraint=terms"	GO:0014017_neuroblast_fate_commitment) 1 0
=HYPERLINK("http://www.godatabase.org/cgi-bin/go.cgi?query=GO:0014041&auto_wild_cards=yes&view=query&action=query&search_constraint=terms"	GO:0014041_regulation_of_neuron_maturation) 1 0
=HYPERLINK("http://www.godatabase.org/cgi-bin/go.cgi?query=GO:0014042&auto_wild_cards=yes&view=query&action=query&search_constraint=terms"	GO:0014042_positive_regulation_of_neuron_maturation) 1 0
=HYPERLINK("http://www.godatabase.org/cgi-bin/go.cgi?query=GO:0014049&auto_wild_cards=yes&view=query&action=query&search_constraint=terms"	GO:0014049_positive_regulation_of_glutamate_secretion) 1 0
=HYPERLINK("http://www.godatabase.org/cgi-bin/go.cgi?query=GO:0014061&auto_wild_cards=yes&view=query&action=query&search_constraint=terms"	GO:0014061_regulation_of_norepinephrine_secretion) 1 0
=HYPERLINK("http://www.godatabase.org/cgi-bin/go.cgi?query=GO:0014071&auto_wild_cards=yes&view=query&action=query&search_constraint=terms"	GO:0014071_response_to_cycloalkane) 1 0
=HYPERLINK("http://www.godatabase.org/cgi-bin/go.cgi?query=GO:0014707&auto_wild_cards=yes&view=query&action=query&search_constraint=terms"	GO:0014707_branchiomeric_skeletal_muscle_development) 1 0
=HYPERLINK("http://www.godatabase.org/cgi-bin/go.cgi?query=GO:0014738&auto_wild_cards=yes&view=query&action=query&search_constraint=terms"	GO:0014738_regulation_of_muscle_hyperplasia) 1 0
=HYPERLINK("http://www.godatabase.org/cgi-bin/go.cgi?query=GO:0014740&auto_wild_cards=yes&view=query&action=query&search_constraint=terms"	GO:0014740_negative_regulation_of_muscle_hyperplasia) 1 0
=HYPERLINK("http://www.godatabase.org/cgi-bin/go.cgi?query=GO:0014741&auto_wild_cards=yes&view=query&action=query&search_constraint=terms"	GO:0014741_negative_regulation_of_muscle_hypertrophy) 1 0
=HYPERLINK("http://www.godatabase.org/cgi-bin/go.cgi?query=GO:0014743&auto_wild_cards=yes&view=query&action=query&search_constraint=terms"	GO:0014743_regulation_of_muscle_hypertrophy) 1 0
=HYPERLINK("http://www.godatabase.org/cgi-bin/go.cgi?query=GO:0014805&auto_wild_cards=yes&view=query&action=query&search_constraint=terms"	GO:0014805_smooth_muscle_adaptation) 1 0
=HYPERLINK("http://www.godatabase.org/cgi-bin/go.cgi?query=GO:0014806&auto_wild_cards=yes&view=query&action=query&search_constraint=terms"	GO:0014806_smooth_muscle_hyperplasia) 1 0
=HYPERLINK("http://www.godatabase.org/cgi-bin/go.cgi?query=GO:0014807&auto_wild_cards=yes&view=query&action=query&search_constraint=terms"	GO:0014807_regulation_of_somitogenesis) 1 0
=HYPERLINK("http://www.godatabase.org/cgi-bin/go.cgi?query=GO:0014808&auto_wild_cards=yes&view=query&action=query&search_constraint=terms"	GO:0014808_release_of_sequestered_calcium_ion_into_cytosol_by_sarcoplasmic_reticulum) 1 0
=HYPERLINK("http://www.godatabase.org/cgi-bin/go.cgi?query=GO:0014813&auto_wild_cards=yes&view=query&action=query&search_constraint=terms"	GO:0014813_satellite_cell_commitment) 1 0
=HYPERLINK("http://www.godatabase.org/cgi-bin/go.cgi?query=GO:0014816&auto_wild_cards=yes&view=query&action=query&search_constraint=terms"	GO:0014816_satellite_cell_differentiation) 1 0
=HYPERLINK("http://www.godatabase.org/cgi-bin/go.cgi?query=GO:0014819&auto_wild_cards=yes&view=query&action=query&search_constraint=terms"	GO:0014819_regulation_of_skeletal_muscle_contraction) 1 0
=HYPERLINK("http://www.godatabase.org/cgi-bin/go.cgi?query=GO:0014852&auto_wild_cards=yes&view=query&action=query&search_constraint=terms"	GO:0014852_regulation_of_skeletal_muscle_contraction_by_neural_stimulation_via_neuromuscular_junction) 1 0
=HYPERLINK("http://www.godatabase.org/cgi-bin/go.cgi?query=GO:0014853&auto_wild_cards=yes&view=query&action=query&search_constraint=terms"	GO:0014853_regulation_of_excitatory_postsynaptic_membrane_potential_involved_in_skeletal_muscle_contraction) 1 0
=HYPERLINK("http://www.godatabase.org/cgi-bin/go.cgi?query=GO:0014856&auto_wild_cards=yes&view=query&action=query&search_constraint=terms"	GO:0014856_skeletal_muscle_cell_proliferation) 1 0
=HYPERLINK("http://www.godatabase.org/cgi-bin/go.cgi?query=GO:0014857&auto_wild_cards=yes&view=query&action=query&search_constraint=terms"	GO:0014857_regulation_of_skeletal_muscle_cell_proliferation) 1 0
=HYPERLINK("http://www.godatabase.org/cgi-bin/go.cgi?query=GO:0014858&auto_wild_cards=yes&view=query&action=query&search_constraint=terms"	GO:0014858_positive_regulation_of_skeletal_muscle_cell_proliferation) 1 0
=HYPERLINK("http://www.godatabase.org/cgi-bin/go.cgi?query=GO:0014887&auto_wild_cards=yes&view=query&action=query&search_constraint=terms"	GO:0014887_cardiac_muscle_adaptation) 1 0
=HYPERLINK("http://www.godatabase.org/cgi-bin/go.cgi?query=GO:0014889&auto_wild_cards=yes&view=query&action=query&search_constraint=terms"	GO:0014889_muscle_atrophy) 1 0
=HYPERLINK("http://www.godatabase.org/cgi-bin/go.cgi?query=GO:0014896&auto_wild_cards=yes&view=query&action=query&search_constraint=terms"	GO:0014896_muscle_hypertrophy) 1 0
=HYPERLINK("http://www.godatabase.org/cgi-bin/go.cgi?query=GO:0014897&auto_wild_cards=yes&view=query&action=query&search_constraint=terms"	GO:0014897_striated_muscle_hypertrophy) 1 0
=HYPERLINK("http://www.godatabase.org/cgi-bin/go.cgi?query=GO:0014898&auto_wild_cards=yes&view=query&action=query&search_constraint=terms"	GO:0014898_cardiac_muscle_hypertrophy) 1 0
=HYPERLINK("http://www.godatabase.org/cgi-bin/go.cgi?query=GO:0014900&auto_wild_cards=yes&view=query&action=query&search_constraint=terms"	GO:0014900_muscle_hyperplasia) 1 0
=HYPERLINK("http://www.godatabase.org/cgi-bin/go.cgi?query=GO:0014910&auto_wild_cards=yes&view=query&action=query&search_constraint=terms"	GO:0014910_regulation_of_smooth_muscle_cell_migration) 1 0
=HYPERLINK("http://www.godatabase.org/cgi-bin/go.cgi?query=GO:0014911&auto_wild_cards=yes&view=query&action=query&search_constraint=terms"	GO:0014911_positive_regulation_of_smooth_muscle_cell_migration) 1 0
=HYPERLINK("http://www.godatabase.org/cgi-bin/go.cgi?query=GO:0015014&auto_wild_cards=yes&view=query&action=query&search_constraint=terms"	GO:0015014_heparan_sulfate_proteoglycan_biosynthetic_process__polysaccharide_chain_biosynthetic_process) 1 0
=HYPERLINK("http://www.godatabase.org/cgi-bin/go.cgi?query=GO:0015074&auto_wild_cards=yes&view=query&action=query&search_constraint=terms"	GO:0015074_DNA_integration) 1 0
=HYPERLINK("http://www.godatabase.org/cgi-bin/go.cgi?query=GO:0015670&auto_wild_cards=yes&view=query&action=query&search_constraint=terms"	GO:0015670_carbon_dioxide_transport) 1 0
=HYPERLINK("http://www.godatabase.org/cgi-bin/go.cgi?query=GO:0015677&auto_wild_cards=yes&view=query&action=query&search_constraint=terms"	GO:0015677_copper_ion_import) 1 0
=HYPERLINK("http://www.godatabase.org/cgi-bin/go.cgi?query=GO:0015680&auto_wild_cards=yes&view=query&action=query&search_constraint=terms"	GO:0015680_intracellular_copper_ion_transport) 1 0
=HYPERLINK("http://www.godatabase.org/cgi-bin/go.cgi?query=GO:0015684&auto_wild_cards=yes&view=query&action=query&search_constraint=terms"	GO:0015684_ferrous_iron_transport) 1 0
=HYPERLINK("http://www.godatabase.org/cgi-bin/go.cgi?query=GO:0015707&auto_wild_cards=yes&view=query&action=query&search_constraint=terms"	GO:0015707_nitrite_transport) 1 0
=HYPERLINK("http://www.godatabase.org/cgi-bin/go.cgi?query=GO:0015724&auto_wild_cards=yes&view=query&action=query&search_constraint=terms"	GO:0015724_formate_transport) 1 0
=HYPERLINK("http://www.godatabase.org/cgi-bin/go.cgi?query=GO:0015734&auto_wild_cards=yes&view=query&action=query&search_constraint=terms"	GO:0015734_taurine_transport) 1 0
=HYPERLINK("http://www.godatabase.org/cgi-bin/go.cgi?query=GO:0015740&auto_wild_cards=yes&view=query&action=query&search_constraint=terms"	GO:0015740_C4-dicarboxylate_transport) 1 0
=HYPERLINK("http://www.godatabase.org/cgi-bin/go.cgi?query=GO:0015744&auto_wild_cards=yes&view=query&action=query&search_constraint=terms"	GO:0015744_succinate_transport) 1 0
=HYPERLINK("http://www.godatabase.org/cgi-bin/go.cgi?query=GO:0015746&auto_wild_cards=yes&view=query&action=query&search_constraint=terms"	GO:0015746_citrate_transport) 1 0
=HYPERLINK("http://www.godatabase.org/cgi-bin/go.cgi?query=GO:0015747&auto_wild_cards=yes&view=query&action=query&search_constraint=terms"	GO:0015747_urate_transport) 1 0
=HYPERLINK("http://www.godatabase.org/cgi-bin/go.cgi?query=GO:0015791&auto_wild_cards=yes&view=query&action=query&search_constraint=terms"	GO:0015791_polyol_transport) 1 0
=HYPERLINK("http://www.godatabase.org/cgi-bin/go.cgi?query=GO:0015798&auto_wild_cards=yes&view=query&action=query&search_constraint=terms"	GO:0015798_myo-inositol_transport) 1 0
=HYPERLINK("http://www.godatabase.org/cgi-bin/go.cgi?query=GO:0015808&auto_wild_cards=yes&view=query&action=query&search_constraint=terms"	GO:0015808_L-alanine_transport) 1 0
=HYPERLINK("http://www.godatabase.org/cgi-bin/go.cgi?query=GO:0015810&auto_wild_cards=yes&view=query&action=query&search_constraint=terms"	GO:0015810_aspartate_transport) 1 0
=HYPERLINK("http://www.godatabase.org/cgi-bin/go.cgi?query=GO:0015811&auto_wild_cards=yes&view=query&action=query&search_constraint=terms"	GO:0015811_L-cystine_transport) 1 0
=HYPERLINK("http://www.godatabase.org/cgi-bin/go.cgi?query=GO:0015817&auto_wild_cards=yes&view=query&action=query&search_constraint=terms"	GO:0015817_histidine_transport) 1 0
=HYPERLINK("http://www.godatabase.org/cgi-bin/go.cgi?query=GO:0015822&auto_wild_cards=yes&view=query&action=query&search_constraint=terms"	GO:0015822_ornithine_transport) 1 0
=HYPERLINK("http://www.godatabase.org/cgi-bin/go.cgi?query=GO:0015824&auto_wild_cards=yes&view=query&action=query&search_constraint=terms"	GO:0015824_proline_transport) 1 0
=HYPERLINK("http://www.godatabase.org/cgi-bin/go.cgi?query=GO:0015851&auto_wild_cards=yes&view=query&action=query&search_constraint=terms"	GO:0015851_nucleobase_transport) 1 0
=HYPERLINK("http://www.godatabase.org/cgi-bin/go.cgi?query=GO:0015864&auto_wild_cards=yes&view=query&action=query&search_constraint=terms"	GO:0015864_pyrimidine_nucleoside_transport) 1 0
=HYPERLINK("http://www.godatabase.org/cgi-bin/go.cgi?query=GO:0015874&auto_wild_cards=yes&view=query&action=query&search_constraint=terms"	GO:0015874_norepinephrine_transport) 1 0
=HYPERLINK("http://www.godatabase.org/cgi-bin/go.cgi?query=GO:0015881&auto_wild_cards=yes&view=query&action=query&search_constraint=terms"	GO:0015881_creatine_transport) 1 0
=HYPERLINK("http://www.godatabase.org/cgi-bin/go.cgi?query=GO:0015884&auto_wild_cards=yes&view=query&action=query&search_constraint=terms"	GO:0015884_folic_acid_transport) 1 0
=HYPERLINK("http://www.godatabase.org/cgi-bin/go.cgi?query=GO:0015886&auto_wild_cards=yes&view=query&action=query&search_constraint=terms"	GO:0015886_heme_transport) 1 0
=HYPERLINK("http://www.godatabase.org/cgi-bin/go.cgi?query=GO:0015888&auto_wild_cards=yes&view=query&action=query&search_constraint=terms"	GO:0015888_thiamin_transport) 1 0
=HYPERLINK("http://www.godatabase.org/cgi-bin/go.cgi?query=GO:0015938&auto_wild_cards=yes&view=query&action=query&search_constraint=terms"	GO:0015938_coenzyme_A_catabolic_process) 1 0
=HYPERLINK("http://www.godatabase.org/cgi-bin/go.cgi?query=GO:0015939&auto_wild_cards=yes&view=query&action=query&search_constraint=terms"	GO:0015939_pantothenate_metabolic_process) 1 0
=HYPERLINK("http://www.godatabase.org/cgi-bin/go.cgi?query=GO:0016073&auto_wild_cards=yes&view=query&action=query&search_constraint=terms"	GO:0016073_snRNA_metabolic_process) 1 0
=HYPERLINK("http://www.godatabase.org/cgi-bin/go.cgi?query=GO:0016074&auto_wild_cards=yes&view=query&action=query&search_constraint=terms"	GO:0016074_snoRNA_metabolic_process) 1 0
=HYPERLINK("http://www.godatabase.org/cgi-bin/go.cgi?query=GO:0016082&auto_wild_cards=yes&view=query&action=query&search_constraint=terms"	GO:0016082_synaptic_vesicle_priming) 1 0
=HYPERLINK("http://www.godatabase.org/cgi-bin/go.cgi?query=GO:0016090&auto_wild_cards=yes&view=query&action=query&search_constraint=terms"	GO:0016090_prenol_metabolic_process) 1 0
=HYPERLINK("http://www.godatabase.org/cgi-bin/go.cgi?query=GO:0016093&auto_wild_cards=yes&view=query&action=query&search_constraint=terms"	GO:0016093_polyprenol_metabolic_process) 1 0
=HYPERLINK("http://www.godatabase.org/cgi-bin/go.cgi?query=GO:0016180&auto_wild_cards=yes&view=query&action=query&search_constraint=terms"	GO:0016180_snRNA_processing) 1 0
=HYPERLINK("http://www.godatabase.org/cgi-bin/go.cgi?query=GO:0016239&auto_wild_cards=yes&view=query&action=query&search_constraint=terms"	GO:0016239_positive_regulation_of_macroautophagy) 1 0
=HYPERLINK("http://www.godatabase.org/cgi-bin/go.cgi?query=GO:0016246&auto_wild_cards=yes&view=query&action=query&search_constraint=terms"	GO:0016246_RNA_interference) 1 0
=HYPERLINK("http://www.godatabase.org/cgi-bin/go.cgi?query=GO:0016255&auto_wild_cards=yes&view=query&action=query&search_constraint=terms"	GO:0016255_attachment_of_GPI_anchor_to_protein) 1 0
=HYPERLINK("http://www.godatabase.org/cgi-bin/go.cgi?query=GO:0016333&auto_wild_cards=yes&view=query&action=query&search_constraint=terms"	GO:0016333_morphogenesis_of_follicular_epithelium) 1 0
=HYPERLINK("http://www.godatabase.org/cgi-bin/go.cgi?query=GO:0016340&auto_wild_cards=yes&view=query&action=query&search_constraint=terms"	GO:0016340_calcium-dependent_cell-matrix_adhesion) 1 0
=HYPERLINK("http://www.godatabase.org/cgi-bin/go.cgi?query=GO:0016344&auto_wild_cards=yes&view=query&action=query&search_constraint=terms"	GO:0016344_meiotic_chromosome_movement_towards_spindle_pole) 1 0
=HYPERLINK("http://www.godatabase.org/cgi-bin/go.cgi?query=GO:0016482&auto_wild_cards=yes&view=query&action=query&search_constraint=terms"	GO:0016482_cytoplasmic_transport) 1 0
=HYPERLINK("http://www.godatabase.org/cgi-bin/go.cgi?query=GO:0016553&auto_wild_cards=yes&view=query&action=query&search_constraint=terms"	GO:0016553_base_conversion_or_substitution_editing) 1 0
=HYPERLINK("http://www.godatabase.org/cgi-bin/go.cgi?query=GO:0016554&auto_wild_cards=yes&view=query&action=query&search_constraint=terms"	GO:0016554_cytidine_to_uridine_editing) 1 0
=HYPERLINK("http://www.godatabase.org/cgi-bin/go.cgi?query=GO:0016560&auto_wild_cards=yes&view=query&action=query&search_constraint=terms"	GO:0016560_protein_import_into_peroxisome_matrix__docking) 1 0
=HYPERLINK("http://www.godatabase.org/cgi-bin/go.cgi?query=GO:0016578&auto_wild_cards=yes&view=query&action=query&search_constraint=terms"	GO:0016578_histone_deubiquitination) 1 0
=HYPERLINK("http://www.godatabase.org/cgi-bin/go.cgi?query=GO:0016598&auto_wild_cards=yes&view=query&action=query&search_constraint=terms"	GO:0016598_protein_arginylation) 1 0
=HYPERLINK("http://www.godatabase.org/cgi-bin/go.cgi?query=GO:0017004&auto_wild_cards=yes&view=query&action=query&search_constraint=terms"	GO:0017004_cytochrome_complex_assembly) 1 0
=HYPERLINK("http://www.godatabase.org/cgi-bin/go.cgi?query=GO:0018022&auto_wild_cards=yes&view=query&action=query&search_constraint=terms"	GO:0018022_peptidyl-lysine_methylation) 1 0
=HYPERLINK("http://www.godatabase.org/cgi-bin/go.cgi?query=GO:0018023&auto_wild_cards=yes&view=query&action=query&search_constraint=terms"	GO:0018023_peptidyl-lysine_trimethylation) 1 0
=HYPERLINK("http://www.godatabase.org/cgi-bin/go.cgi?query=GO:0018120&auto_wild_cards=yes&view=query&action=query&search_constraint=terms"	GO:0018120_peptidyl-arginine_ADP-ribosylation) 1 0
=HYPERLINK("http://www.godatabase.org/cgi-bin/go.cgi?query=GO:0018126&auto_wild_cards=yes&view=query&action=query&search_constraint=terms"	GO:0018126_protein_amino_acid_hydroxylation) 1 0
=HYPERLINK("http://www.godatabase.org/cgi-bin/go.cgi?query=GO:0018146&auto_wild_cards=yes&view=query&action=query&search_constraint=terms"	GO:0018146_keratan_sulfate_biosynthetic_process) 1 0
=HYPERLINK("http://www.godatabase.org/cgi-bin/go.cgi?query=GO:0018158&auto_wild_cards=yes&view=query&action=query&search_constraint=terms"	GO:0018158_protein_amino_acid_oxidation) 1 0
=HYPERLINK("http://www.godatabase.org/cgi-bin/go.cgi?query=GO:0018195&auto_wild_cards=yes&view=query&action=query&search_constraint=terms"	GO:0018195_peptidyl-arginine_modification) 1 0
=HYPERLINK("http://www.godatabase.org/cgi-bin/go.cgi?query=GO:0018197&auto_wild_cards=yes&view=query&action=query&search_constraint=terms"	GO:0018197_peptidyl-aspartic_acid_modification) 1 0
=HYPERLINK("http://www.godatabase.org/cgi-bin/go.cgi?query=GO:0018282&auto_wild_cards=yes&view=query&action=query&search_constraint=terms"	GO:0018282_metal_incorporation_into_metallo-sulfur_cluster) 1 0
=HYPERLINK("http://www.godatabase.org/cgi-bin/go.cgi?query=GO:0018283&auto_wild_cards=yes&view=query&action=query&search_constraint=terms"	GO:0018283_iron_incorporation_into_metallo-sulfur_cluster) 1 0
=HYPERLINK("http://www.godatabase.org/cgi-bin/go.cgi?query=GO:0018318&auto_wild_cards=yes&view=query&action=query&search_constraint=terms"	GO:0018318_protein_amino_acid_palmitoylation) 1 0
=HYPERLINK("http://www.godatabase.org/cgi-bin/go.cgi?query=GO:0018342&auto_wild_cards=yes&view=query&action=query&search_constraint=terms"	GO:0018342_protein_prenylation) 1 0
=HYPERLINK("http://www.godatabase.org/cgi-bin/go.cgi?query=GO:0018344&auto_wild_cards=yes&view=query&action=query&search_constraint=terms"	GO:0018344_protein_geranylgeranylation) 1 0
=HYPERLINK("http://www.godatabase.org/cgi-bin/go.cgi?query=GO:0018410&auto_wild_cards=yes&view=query&action=query&search_constraint=terms"	GO:0018410_peptide_or_protein_carboxyl-terminal_blocking) 1 0
=HYPERLINK("http://www.godatabase.org/cgi-bin/go.cgi?query=GO:0018916&auto_wild_cards=yes&view=query&action=query&search_constraint=terms"	GO:0018916_nitrobenzene_metabolic_process) 1 0
=HYPERLINK("http://www.godatabase.org/cgi-bin/go.cgi?query=GO:0018931&auto_wild_cards=yes&view=query&action=query&search_constraint=terms"	GO:0018931_naphthalene_metabolic_process) 1 0
=HYPERLINK("http://www.godatabase.org/cgi-bin/go.cgi?query=GO:0018992&auto_wild_cards=yes&view=query&action=query&search_constraint=terms"	GO:0018992_germ-line_sex_determination) 1 0
=HYPERLINK("http://www.godatabase.org/cgi-bin/go.cgi?query=GO:0019042&auto_wild_cards=yes&view=query&action=query&search_constraint=terms"	GO:0019042_latent_virus_infection) 1 0
=HYPERLINK("http://www.godatabase.org/cgi-bin/go.cgi?query=GO:0019046&auto_wild_cards=yes&view=query&action=query&search_constraint=terms"	GO:0019046_reactivation_of_latent_virus) 1 0
=HYPERLINK("http://www.godatabase.org/cgi-bin/go.cgi?query=GO:0019047&auto_wild_cards=yes&view=query&action=query&search_constraint=terms"	GO:0019047_provirus_integration) 1 0
=HYPERLINK("http://www.godatabase.org/cgi-bin/go.cgi?query=GO:0019076&auto_wild_cards=yes&view=query&action=query&search_constraint=terms"	GO:0019076_release_of_virus_from_host) 1 0
=HYPERLINK("http://www.godatabase.org/cgi-bin/go.cgi?query=GO:0019079&auto_wild_cards=yes&view=query&action=query&search_constraint=terms"	GO:0019079_viral_genome_replication) 1 0
=HYPERLINK("http://www.godatabase.org/cgi-bin/go.cgi?query=GO:0019100&auto_wild_cards=yes&view=query&action=query&search_constraint=terms"	GO:0019100_male_germ-line_sex_determination) 1 0
=HYPERLINK("http://www.godatabase.org/cgi-bin/go.cgi?query=GO:0019101&auto_wild_cards=yes&view=query&action=query&search_constraint=terms"	GO:0019101_female_somatic_sex_determination) 1 0
=HYPERLINK("http://www.godatabase.org/cgi-bin/go.cgi?query=GO:0019102&auto_wild_cards=yes&view=query&action=query&search_constraint=terms"	GO:0019102_male_somatic_sex_determination) 1 0
=HYPERLINK("http://www.godatabase.org/cgi-bin/go.cgi?query=GO:0019255&auto_wild_cards=yes&view=query&action=query&search_constraint=terms"	GO:0019255_glucose_1-phosphate_metabolic_process) 1 0
=HYPERLINK("http://www.godatabase.org/cgi-bin/go.cgi?query=GO:0019276&auto_wild_cards=yes&view=query&action=query&search_constraint=terms"	GO:0019276_UDP-N-acetylgalactosamine_metabolic_process) 1 0
=HYPERLINK("http://www.godatabase.org/cgi-bin/go.cgi?query=GO:0019344&auto_wild_cards=yes&view=query&action=query&search_constraint=terms"	GO:0019344_cysteine_biosynthetic_process) 1 0
=HYPERLINK("http://www.godatabase.org/cgi-bin/go.cgi?query=GO:0019348&auto_wild_cards=yes&view=query&action=query&search_constraint=terms"	GO:0019348_dolichol_metabolic_process) 1 0
=HYPERLINK("http://www.godatabase.org/cgi-bin/go.cgi?query=GO:0019375&auto_wild_cards=yes&view=query&action=query&search_constraint=terms"	GO:0019375_galactolipid_biosynthetic_process) 1 0
=HYPERLINK("http://www.godatabase.org/cgi-bin/go.cgi?query=GO:0019402&auto_wild_cards=yes&view=query&action=query&search_constraint=terms"	GO:0019402_galactitol_metabolic_process) 1 0
=HYPERLINK("http://www.godatabase.org/cgi-bin/go.cgi?query=GO:0019441&auto_wild_cards=yes&view=query&action=query&search_constraint=terms"	GO:0019441_tryptophan_catabolic_process_to_kynurenine) 1 0
=HYPERLINK("http://www.godatabase.org/cgi-bin/go.cgi?query=GO:0019477&auto_wild_cards=yes&view=query&action=query&search_constraint=terms"	GO:0019477_L-lysine_catabolic_process) 1 0
=HYPERLINK("http://www.godatabase.org/cgi-bin/go.cgi?query=GO:0019510&auto_wild_cards=yes&view=query&action=query&search_constraint=terms"	GO:0019510_S-adenosylhomocysteine_catabolic_process) 1 0
=HYPERLINK("http://www.godatabase.org/cgi-bin/go.cgi?query=GO:0019532&auto_wild_cards=yes&view=query&action=query&search_constraint=terms"	GO:0019532_oxalate_transport) 1 0
=HYPERLINK("http://www.godatabase.org/cgi-bin/go.cgi?query=GO:0019626&auto_wild_cards=yes&view=query&action=query&search_constraint=terms"	GO:0019626_short-chain_fatty_acid_catabolic_process) 1 0
=HYPERLINK("http://www.godatabase.org/cgi-bin/go.cgi?query=GO:0019627&auto_wild_cards=yes&view=query&action=query&search_constraint=terms"	GO:0019627_urea_metabolic_process) 1 0
=HYPERLINK("http://www.godatabase.org/cgi-bin/go.cgi?query=GO:0019676&auto_wild_cards=yes&view=query&action=query&search_constraint=terms"	GO:0019676_ammonia_assimilation_cycle) 1 0
=HYPERLINK("http://www.godatabase.org/cgi-bin/go.cgi?query=GO:0019682&auto_wild_cards=yes&view=query&action=query&search_constraint=terms"	GO:0019682_glyceraldehyde-3-phosphate_metabolic_process) 1 0
=HYPERLINK("http://www.godatabase.org/cgi-bin/go.cgi?query=GO:0019695&auto_wild_cards=yes&view=query&action=query&search_constraint=terms"	GO:0019695_choline_metabolic_process) 1 0
=HYPERLINK("http://www.godatabase.org/cgi-bin/go.cgi?query=GO:0019731&auto_wild_cards=yes&view=query&action=query&search_constraint=terms"	GO:0019731_antibacterial_humoral_response) 1 0
=HYPERLINK("http://www.godatabase.org/cgi-bin/go.cgi?query=GO:0019794&auto_wild_cards=yes&view=query&action=query&search_constraint=terms"	GO:0019794_nonprotein_amino_acid_metabolic_process) 1 0
=HYPERLINK("http://www.godatabase.org/cgi-bin/go.cgi?query=GO:0019858&auto_wild_cards=yes&view=query&action=query&search_constraint=terms"	GO:0019858_cytosine_metabolic_process) 1 0
=HYPERLINK("http://www.godatabase.org/cgi-bin/go.cgi?query=GO:0019883&auto_wild_cards=yes&view=query&action=query&search_constraint=terms"	GO:0019883_antigen_processing_and_presentation_of_endogenous_antigen) 1 0
=HYPERLINK("http://www.godatabase.org/cgi-bin/go.cgi?query=GO:0019889&auto_wild_cards=yes&view=query&action=query&search_constraint=terms"	GO:0019889_pteridine_metabolic_process) 1 0
=HYPERLINK("http://www.godatabase.org/cgi-bin/go.cgi?query=GO:0019896&auto_wild_cards=yes&view=query&action=query&search_constraint=terms"	GO:0019896_axon_transport_of_mitochondrion) 1 0
=HYPERLINK("http://www.godatabase.org/cgi-bin/go.cgi?query=GO:0021508&auto_wild_cards=yes&view=query&action=query&search_constraint=terms"	GO:0021508_floor_plate_formation) 1 0
=HYPERLINK("http://www.godatabase.org/cgi-bin/go.cgi?query=GO:0021528&auto_wild_cards=yes&view=query&action=query&search_constraint=terms"	GO:0021528_commissural_neuron_differentiation_in_the_spinal_cord) 1 0
=HYPERLINK("http://www.godatabase.org/cgi-bin/go.cgi?query=GO:0021572&auto_wild_cards=yes&view=query&action=query&search_constraint=terms"	GO:0021572_rhombomere_6_development) 1 0
=HYPERLINK("http://www.godatabase.org/cgi-bin/go.cgi?query=GO:0021577&auto_wild_cards=yes&view=query&action=query&search_constraint=terms"	GO:0021577_hindbrain_structural_organization) 1 0
=HYPERLINK("http://www.godatabase.org/cgi-bin/go.cgi?query=GO:0021586&auto_wild_cards=yes&view=query&action=query&search_constraint=terms"	GO:0021586_pons_maturation) 1 0
=HYPERLINK("http://www.godatabase.org/cgi-bin/go.cgi?query=GO:0021589&auto_wild_cards=yes&view=query&action=query&search_constraint=terms"	GO:0021589_cerebellum_structural_organization) 1 0
=HYPERLINK("http://www.godatabase.org/cgi-bin/go.cgi?query=GO:0021590&auto_wild_cards=yes&view=query&action=query&search_constraint=terms"	GO:0021590_cerebellum_maturation) 1 0
=HYPERLINK("http://www.godatabase.org/cgi-bin/go.cgi?query=GO:0021592&auto_wild_cards=yes&view=query&action=query&search_constraint=terms"	GO:0021592_fourth_ventricle_development) 1 0
=HYPERLINK("http://www.godatabase.org/cgi-bin/go.cgi?query=GO:0021594&auto_wild_cards=yes&view=query&action=query&search_constraint=terms"	GO:0021594_rhombomere_formation) 1 0
=HYPERLINK("http://www.godatabase.org/cgi-bin/go.cgi?query=GO:0021660&auto_wild_cards=yes&view=query&action=query&search_constraint=terms"	GO:0021660_rhombomere_3_formation) 1 0
=HYPERLINK("http://www.godatabase.org/cgi-bin/go.cgi?query=GO:0021664&auto_wild_cards=yes&view=query&action=query&search_constraint=terms"	GO:0021664_rhombomere_5_morphogenesis) 1 0
=HYPERLINK("http://www.godatabase.org/cgi-bin/go.cgi?query=GO:0021666&auto_wild_cards=yes&view=query&action=query&search_constraint=terms"	GO:0021666_rhombomere_5_formation) 1 0
=HYPERLINK("http://www.godatabase.org/cgi-bin/go.cgi?query=GO:0021670&auto_wild_cards=yes&view=query&action=query&search_constraint=terms"	GO:0021670_lateral_ventricle_development) 1 0
=HYPERLINK("http://www.godatabase.org/cgi-bin/go.cgi?query=GO:0021678&auto_wild_cards=yes&view=query&action=query&search_constraint=terms"	GO:0021678_third_ventricle_development) 1 0
=HYPERLINK("http://www.godatabase.org/cgi-bin/go.cgi?query=GO:0021679&auto_wild_cards=yes&view=query&action=query&search_constraint=terms"	GO:0021679_cerebellar_molecular_layer_development) 1 0
=HYPERLINK("http://www.godatabase.org/cgi-bin/go.cgi?query=GO:0021703&auto_wild_cards=yes&view=query&action=query&search_constraint=terms"	GO:0021703_locus_ceruleus_development) 1 0
=HYPERLINK("http://www.godatabase.org/cgi-bin/go.cgi?query=GO:0021732&auto_wild_cards=yes&view=query&action=query&search_constraint=terms"	GO:0021732_midbrain-hindbrain_boundary_maturation) 1 0
=HYPERLINK("http://www.godatabase.org/cgi-bin/go.cgi?query=GO:0021747&auto_wild_cards=yes&view=query&action=query&search_constraint=terms"	GO:0021747_cochlear_nucleus_development) 1 0
=HYPERLINK("http://www.godatabase.org/cgi-bin/go.cgi?query=GO:0021750&auto_wild_cards=yes&view=query&action=query&search_constraint=terms"	GO:0021750_vestibular_nucleus_development) 1 0
=HYPERLINK("http://www.godatabase.org/cgi-bin/go.cgi?query=GO:0021759&auto_wild_cards=yes&view=query&action=query&search_constraint=terms"	GO:0021759_globus_pallidus_development) 1 0
=HYPERLINK("http://www.godatabase.org/cgi-bin/go.cgi?query=GO:0021768&auto_wild_cards=yes&view=query&action=query&search_constraint=terms"	GO:0021768_nucleus_accumbens_development) 1 0
=HYPERLINK("http://www.godatabase.org/cgi-bin/go.cgi?query=GO:0021771&auto_wild_cards=yes&view=query&action=query&search_constraint=terms"	GO:0021771_lateral_geniculate_nucleus_development) 1 0
=HYPERLINK("http://www.godatabase.org/cgi-bin/go.cgi?query=GO:0021812&auto_wild_cards=yes&view=query&action=query&search_constraint=terms"	GO:0021812_neuronal-glial_interaction_involved_in_cerebral_cortex_radial_glia_guided_migration) 1 0
=HYPERLINK("http://www.godatabase.org/cgi-bin/go.cgi?query=GO:0021813&auto_wild_cards=yes&view=query&action=query&search_constraint=terms"	GO:0021813_cell-cell_adhesion_involved_in_neuronal-glial_interactions_involved_in_cerebral_cortex_radial_glia_guided_migration) 1 0
=HYPERLINK("http://www.godatabase.org/cgi-bin/go.cgi?query=GO:0021870&auto_wild_cards=yes&view=query&action=query&search_constraint=terms"	GO:0021870_Cajal-Retzius_cell_differentiation) 1 0
=HYPERLINK("http://www.godatabase.org/cgi-bin/go.cgi?query=GO:0021874&auto_wild_cards=yes&view=query&action=query&search_constraint=terms"	GO:0021874_Wnt_receptor_signaling_pathway_in_forebrain_neuroblast_division) 1 0
=HYPERLINK("http://www.godatabase.org/cgi-bin/go.cgi?query=GO:0021896&auto_wild_cards=yes&view=query&action=query&search_constraint=terms"	GO:0021896_forebrain_astrocyte_differentiation) 1 0
=HYPERLINK("http://www.godatabase.org/cgi-bin/go.cgi?query=GO:0021897&auto_wild_cards=yes&view=query&action=query&search_constraint=terms"	GO:0021897_forebrain_astrocyte_development) 1 0
=HYPERLINK("http://www.godatabase.org/cgi-bin/go.cgi?query=GO:0021902&auto_wild_cards=yes&view=query&action=query&search_constraint=terms"	GO:0021902_commitment_of_a_neuronal_cell_to_a_specific_type_of_neuron_in_the_forebrain) 1 0
=HYPERLINK("http://www.godatabase.org/cgi-bin/go.cgi?query=GO:0021905&auto_wild_cards=yes&view=query&action=query&search_constraint=terms"	GO:0021905_forebrain-midbrain_boundary_formation) 1 0
=HYPERLINK("http://www.godatabase.org/cgi-bin/go.cgi?query=GO:0021914&auto_wild_cards=yes&view=query&action=query&search_constraint=terms"	GO:0021914_negative_regulation_of_smoothened_signaling_pathway_involved_in_ventral_spinal_cord_patterning) 1 0
=HYPERLINK("http://www.godatabase.org/cgi-bin/go.cgi?query=GO:0021917&auto_wild_cards=yes&view=query&action=query&search_constraint=terms"	GO:0021917_somatic_motor_neuron_fate_commitment) 1 0
=HYPERLINK("http://www.godatabase.org/cgi-bin/go.cgi?query=GO:0021918&auto_wild_cards=yes&view=query&action=query&search_constraint=terms"	GO:0021918_regulation_of_transcription_from_RNA_polymerase_II_promoter_involved_in_somatic_motor_neuron_fate_commitment) 1 0
=HYPERLINK("http://www.godatabase.org/cgi-bin/go.cgi?query=GO:0021933&auto_wild_cards=yes&view=query&action=query&search_constraint=terms"	GO:0021933_radial_glia_guided_migration_of_granule_cell) 1 0
=HYPERLINK("http://www.godatabase.org/cgi-bin/go.cgi?query=GO:0021934&auto_wild_cards=yes&view=query&action=query&search_constraint=terms"	GO:0021934_hindbrain_tangential_cell_migration) 1 0
=HYPERLINK("http://www.godatabase.org/cgi-bin/go.cgi?query=GO:0021935&auto_wild_cards=yes&view=query&action=query&search_constraint=terms"	GO:0021935_granule_cell_precursor_tangential_migration) 1 0
=HYPERLINK("http://www.godatabase.org/cgi-bin/go.cgi?query=GO:0021942&auto_wild_cards=yes&view=query&action=query&search_constraint=terms"	GO:0021942_radial_glia_guided_migration_of_Purkinje_cell) 1 0
=HYPERLINK("http://www.godatabase.org/cgi-bin/go.cgi?query=GO:0021960&auto_wild_cards=yes&view=query&action=query&search_constraint=terms"	GO:0021960_anterior_commissure_morphogenesis) 1 0
=HYPERLINK("http://www.godatabase.org/cgi-bin/go.cgi?query=GO:0021997&auto_wild_cards=yes&view=query&action=query&search_constraint=terms"	GO:0021997_neural_plate_axis_specification) 1 0
=HYPERLINK("http://www.godatabase.org/cgi-bin/go.cgi?query=GO:0021999&auto_wild_cards=yes&view=query&action=query&search_constraint=terms"	GO:0021999_neural_plate_anterior_posterior_pattern_formation) 1 0
=HYPERLINK("http://www.godatabase.org/cgi-bin/go.cgi?query=GO:0022004&auto_wild_cards=yes&view=query&action=query&search_constraint=terms"	GO:0022004_midbrain-hindbrain_boundary_maturation_during_brain_development) 1 0
=HYPERLINK("http://www.godatabase.org/cgi-bin/go.cgi?query=GO:0022038&auto_wild_cards=yes&view=query&action=query&search_constraint=terms"	GO:0022038_corpus_callosum_development) 1 0
=HYPERLINK("http://www.godatabase.org/cgi-bin/go.cgi?query=GO:0022605&auto_wild_cards=yes&view=query&action=query&search_constraint=terms"	GO:0022605_oogenesis_stage) 1 0
=HYPERLINK("http://www.godatabase.org/cgi-bin/go.cgi?query=GO:0030011&auto_wild_cards=yes&view=query&action=query&search_constraint=terms"	GO:0030011_maintenance_of_cell_polarity) 1 0
=HYPERLINK("http://www.godatabase.org/cgi-bin/go.cgi?query=GO:0030069&auto_wild_cards=yes&view=query&action=query&search_constraint=terms"	GO:0030069_lysogeny) 1 0
=HYPERLINK("http://www.godatabase.org/cgi-bin/go.cgi?query=GO:0030070&auto_wild_cards=yes&view=query&action=query&search_constraint=terms"	GO:0030070_insulin_processing) 1 0
=HYPERLINK("http://www.godatabase.org/cgi-bin/go.cgi?query=GO:0030092&auto_wild_cards=yes&view=query&action=query&search_constraint=terms"	GO:0030092_regulation_of_flagellum_assembly) 1 0
=HYPERLINK("http://www.godatabase.org/cgi-bin/go.cgi?query=GO:0030103&auto_wild_cards=yes&view=query&action=query&search_constraint=terms"	GO:0030103_vasopressin_secretion) 1 0
=HYPERLINK("http://www.godatabase.org/cgi-bin/go.cgi?query=GO:0030194&auto_wild_cards=yes&view=query&action=query&search_constraint=terms"	GO:0030194_positive_regulation_of_blood_coagulation) 1 0
=HYPERLINK("http://www.godatabase.org/cgi-bin/go.cgi?query=GO:0030206&auto_wild_cards=yes&view=query&action=query&search_constraint=terms"	GO:0030206_chondroitin_sulfate_biosynthetic_process) 1 0
=HYPERLINK("http://www.godatabase.org/cgi-bin/go.cgi?query=GO:0030210&auto_wild_cards=yes&view=query&action=query&search_constraint=terms"	GO:0030210_heparin_biosynthetic_process) 1 0
=HYPERLINK("http://www.godatabase.org/cgi-bin/go.cgi?query=GO:0030220&auto_wild_cards=yes&view=query&action=query&search_constraint=terms"	GO:0030220_platelet_formation) 1 0
=HYPERLINK("http://www.godatabase.org/cgi-bin/go.cgi?query=GO:0030222&auto_wild_cards=yes&view=query&action=query&search_constraint=terms"	GO:0030222_eosinophil_differentiation) 1 0
=HYPERLINK("http://www.godatabase.org/cgi-bin/go.cgi?query=GO:0030237&auto_wild_cards=yes&view=query&action=query&search_constraint=terms"	GO:0030237_female_sex_determination) 1 0
=HYPERLINK("http://www.godatabase.org/cgi-bin/go.cgi?query=GO:0030264&auto_wild_cards=yes&view=query&action=query&search_constraint=terms"	GO:0030264_nuclear_fragmentation_during_apoptosis) 1 0
=HYPERLINK("http://www.godatabase.org/cgi-bin/go.cgi?query=GO:0030322&auto_wild_cards=yes&view=query&action=query&search_constraint=terms"	GO:0030322_stabilization_of_membrane_potential) 1 0
=HYPERLINK("http://www.godatabase.org/cgi-bin/go.cgi?query=GO:0030328&auto_wild_cards=yes&view=query&action=query&search_constraint=terms"	GO:0030328_prenylcysteine_catabolic_process) 1 0
=HYPERLINK("http://www.godatabase.org/cgi-bin/go.cgi?query=GO:0030329&auto_wild_cards=yes&view=query&action=query&search_constraint=terms"	GO:0030329_prenylcysteine_metabolic_process) 1 0
=HYPERLINK("http://www.godatabase.org/cgi-bin/go.cgi?query=GO:0030382&auto_wild_cards=yes&view=query&action=query&search_constraint=terms"	GO:0030382_sperm_mitochondrion_organization) 1 0
=HYPERLINK("http://www.godatabase.org/cgi-bin/go.cgi?query=GO:0030389&auto_wild_cards=yes&view=query&action=query&search_constraint=terms"	GO:0030389_fructosamine_metabolic_process) 1 0
=HYPERLINK("http://www.godatabase.org/cgi-bin/go.cgi?query=GO:0030422&auto_wild_cards=yes&view=query&action=query&search_constraint=terms"	GO:0030422_RNA_interference__production_of_siRNA) 1 0
=HYPERLINK("http://www.godatabase.org/cgi-bin/go.cgi?query=GO:0030449&auto_wild_cards=yes&view=query&action=query&search_constraint=terms"	GO:0030449_regulation_of_complement_activation) 1 0
=HYPERLINK("http://www.godatabase.org/cgi-bin/go.cgi?query=GO:0030497&auto_wild_cards=yes&view=query&action=query&search_constraint=terms"	GO:0030497_fatty_acid_elongation) 1 0
=HYPERLINK("http://www.godatabase.org/cgi-bin/go.cgi?query=GO:0030575&auto_wild_cards=yes&view=query&action=query&search_constraint=terms"	GO:0030575_nuclear_body_organization) 1 0
=HYPERLINK("http://www.godatabase.org/cgi-bin/go.cgi?query=GO:0030578&auto_wild_cards=yes&view=query&action=query&search_constraint=terms"	GO:0030578_PML_body_organization) 1 0
=HYPERLINK("http://www.godatabase.org/cgi-bin/go.cgi?query=GO:0030853&auto_wild_cards=yes&view=query&action=query&search_constraint=terms"	GO:0030853_negative_regulation_of_granulocyte_differentiation) 1 0
=HYPERLINK("http://www.godatabase.org/cgi-bin/go.cgi?query=GO:0030854&auto_wild_cards=yes&view=query&action=query&search_constraint=terms"	GO:0030854_positive_regulation_of_granulocyte_differentiation) 1 0
=HYPERLINK("http://www.godatabase.org/cgi-bin/go.cgi?query=GO:0030886&auto_wild_cards=yes&view=query&action=query&search_constraint=terms"	GO:0030886_negative_regulation_of_myeloid_dendritic_cell_activation) 1 0
=HYPERLINK("http://www.godatabase.org/cgi-bin/go.cgi?query=GO:0030913&auto_wild_cards=yes&view=query&action=query&search_constraint=terms"	GO:0030913_paranodal_junction_assembly) 1 0
=HYPERLINK("http://www.godatabase.org/cgi-bin/go.cgi?query=GO:0031033&auto_wild_cards=yes&view=query&action=query&search_constraint=terms"	GO:0031033_myosin_filament_assembly_or_disassembly) 1 0
=HYPERLINK("http://www.godatabase.org/cgi-bin/go.cgi?query=GO:0031034&auto_wild_cards=yes&view=query&action=query&search_constraint=terms"	GO:0031034_myosin_filament_assembly) 1 0
=HYPERLINK("http://www.godatabase.org/cgi-bin/go.cgi?query=GO:0031055&auto_wild_cards=yes&view=query&action=query&search_constraint=terms"	GO:0031055_chromatin_remodeling_at_centromere) 1 0
=HYPERLINK("http://www.godatabase.org/cgi-bin/go.cgi?query=GO:0031062&auto_wild_cards=yes&view=query&action=query&search_constraint=terms"	GO:0031062_positive_regulation_of_histone_methylation) 1 0
=HYPERLINK("http://www.godatabase.org/cgi-bin/go.cgi?query=GO:0031115&auto_wild_cards=yes&view=query&action=query&search_constraint=terms"	GO:0031115_negative_regulation_of_microtubule_polymerization) 1 0
=HYPERLINK("http://www.godatabase.org/cgi-bin/go.cgi?query=GO:0031129&auto_wild_cards=yes&view=query&action=query&search_constraint=terms"	GO:0031129_inductive_cell-cell_signaling) 1 0
=HYPERLINK("http://www.godatabase.org/cgi-bin/go.cgi?query=GO:0031284&auto_wild_cards=yes&view=query&action=query&search_constraint=terms"	GO:0031284_positive_regulation_of_guanylate_cyclase_activity) 1 0
=HYPERLINK("http://www.godatabase.org/cgi-bin/go.cgi?query=GO:0031498&auto_wild_cards=yes&view=query&action=query&search_constraint=terms"	GO:0031498_chromatin_disassembly) 1 0
=HYPERLINK("http://www.godatabase.org/cgi-bin/go.cgi?query=GO:0031507&auto_wild_cards=yes&view=query&action=query&search_constraint=terms"	GO:0031507_heterochromatin_formation) 1 0
=HYPERLINK("http://www.godatabase.org/cgi-bin/go.cgi?query=GO:0031508&auto_wild_cards=yes&view=query&action=query&search_constraint=terms"	GO:0031508_centromeric_heterochromatin_formation) 1 0
=HYPERLINK("http://www.godatabase.org/cgi-bin/go.cgi?query=GO:0031529&auto_wild_cards=yes&view=query&action=query&search_constraint=terms"	GO:0031529_ruffle_organization) 1 0
=HYPERLINK("http://www.godatabase.org/cgi-bin/go.cgi?query=GO:0031536&auto_wild_cards=yes&view=query&action=query&search_constraint=terms"	GO:0031536_positive_regulation_of_exit_from_mitosis) 1 0
=HYPERLINK("http://www.godatabase.org/cgi-bin/go.cgi?query=GO:0031572&auto_wild_cards=yes&view=query&action=query&search_constraint=terms"	GO:0031572_G2_M_transition_DNA_damage_checkpoint) 1 0
=HYPERLINK("http://www.godatabase.org/cgi-bin/go.cgi?query=GO:0031576&auto_wild_cards=yes&view=query&action=query&search_constraint=terms"	GO:0031576_G2_M_transition_checkpoint) 1 0
=HYPERLINK("http://www.godatabase.org/cgi-bin/go.cgi?query=GO:0031580&auto_wild_cards=yes&view=query&action=query&search_constraint=terms"	GO:0031580_membrane_raft_distribution) 1 0
=HYPERLINK("http://www.godatabase.org/cgi-bin/go.cgi?query=GO:0031583&auto_wild_cards=yes&view=query&action=query&search_constraint=terms"	GO:0031583_activation_of_phospholipase_D_activity_by_G-protein_coupled_receptor_protein_signaling_pathway) 1 0
=HYPERLINK("http://www.godatabase.org/cgi-bin/go.cgi?query=GO:0031584&auto_wild_cards=yes&view=query&action=query&search_constraint=terms"	GO:0031584_activation_of_phospholipase_D_activity) 1 0
=HYPERLINK("http://www.godatabase.org/cgi-bin/go.cgi?query=GO:0031585&auto_wild_cards=yes&view=query&action=query&search_constraint=terms"	GO:0031585_regulation_of_inositol-1_4_5-triphosphate_receptor_activity) 1 0
=HYPERLINK("http://www.godatabase.org/cgi-bin/go.cgi?query=GO:0031639&auto_wild_cards=yes&view=query&action=query&search_constraint=terms"	GO:0031639_plasminogen_activation) 1 0
=HYPERLINK("http://www.godatabase.org/cgi-bin/go.cgi?query=GO:0031648&auto_wild_cards=yes&view=query&action=query&search_constraint=terms"	GO:0031648_protein_destabilization) 1 0
=HYPERLINK("http://www.godatabase.org/cgi-bin/go.cgi?query=GO:0031665&auto_wild_cards=yes&view=query&action=query&search_constraint=terms"	GO:0031665_negative_regulation_of_lipopolysaccharide-mediated_signaling_pathway) 1 0
=HYPERLINK("http://www.godatabase.org/cgi-bin/go.cgi?query=GO:0031914&auto_wild_cards=yes&view=query&action=query&search_constraint=terms"	GO:0031914_negative_regulation_of_synaptic_plasticity) 1 0
=HYPERLINK("http://www.godatabase.org/cgi-bin/go.cgi?query=GO:0031944&auto_wild_cards=yes&view=query&action=query&search_constraint=terms"	GO:0031944_negative_regulation_of_glucocorticoid_metabolic_process) 1 0
=HYPERLINK("http://www.godatabase.org/cgi-bin/go.cgi?query=GO:0031947&auto_wild_cards=yes&view=query&action=query&search_constraint=terms"	GO:0031947_negative_regulation_of_glucocorticoid_biosynthetic_process) 1 0
=HYPERLINK("http://www.godatabase.org/cgi-bin/go.cgi?query=GO:0032025&auto_wild_cards=yes&view=query&action=query&search_constraint=terms"	GO:0032025_response_to_cobalt_ion) 1 0
=HYPERLINK("http://www.godatabase.org/cgi-bin/go.cgi?query=GO:0032026&auto_wild_cards=yes&view=query&action=query&search_constraint=terms"	GO:0032026_response_to_magnesium_ion) 1 0
=HYPERLINK("http://www.godatabase.org/cgi-bin/go.cgi?query=GO:0032048&auto_wild_cards=yes&view=query&action=query&search_constraint=terms"	GO:0032048_cardiolipin_metabolic_process) 1 0
=HYPERLINK("http://www.godatabase.org/cgi-bin/go.cgi?query=GO:0032066&auto_wild_cards=yes&view=query&action=query&search_constraint=terms"	GO:0032066_nucleolus_to_nucleoplasm_transport) 1 0
=HYPERLINK("http://www.godatabase.org/cgi-bin/go.cgi?query=GO:0032091&auto_wild_cards=yes&view=query&action=query&search_constraint=terms"	GO:0032091_negative_regulation_of_protein_binding) 1 0
=HYPERLINK("http://www.godatabase.org/cgi-bin/go.cgi?query=GO:0032092&auto_wild_cards=yes&view=query&action=query&search_constraint=terms"	GO:0032092_positive_regulation_of_protein_binding) 1 0
=HYPERLINK("http://www.godatabase.org/cgi-bin/go.cgi?query=GO:0032097&auto_wild_cards=yes&view=query&action=query&search_constraint=terms"	GO:0032097_positive_regulation_of_response_to_food) 1 0
=HYPERLINK("http://www.godatabase.org/cgi-bin/go.cgi?query=GO:0032100&auto_wild_cards=yes&view=query&action=query&search_constraint=terms"	GO:0032100_positive_regulation_of_appetite) 1 0
=HYPERLINK("http://www.godatabase.org/cgi-bin/go.cgi?query=GO:0032204&auto_wild_cards=yes&view=query&action=query&search_constraint=terms"	GO:0032204_regulation_of_telomere_maintenance) 1 0
=HYPERLINK("http://www.godatabase.org/cgi-bin/go.cgi?query=GO:0032206&auto_wild_cards=yes&view=query&action=query&search_constraint=terms"	GO:0032206_positive_regulation_of_telomere_maintenance) 1 0
=HYPERLINK("http://www.godatabase.org/cgi-bin/go.cgi?query=GO:0032222&auto_wild_cards=yes&view=query&action=query&search_constraint=terms"	GO:0032222_regulation_of_synaptic_transmission__cholinergic) 1 0
=HYPERLINK("http://www.godatabase.org/cgi-bin/go.cgi?query=GO:0032224&auto_wild_cards=yes&view=query&action=query&search_constraint=terms"	GO:0032224_positive_regulation_of_synaptic_transmission__cholinergic) 1 0
=HYPERLINK("http://www.godatabase.org/cgi-bin/go.cgi?query=GO:0032229&auto_wild_cards=yes&view=query&action=query&search_constraint=terms"	GO:0032229_negative_regulation_of_synaptic_transmission__GABAergic) 1 0
=HYPERLINK("http://www.godatabase.org/cgi-bin/go.cgi?query=GO:0032237&auto_wild_cards=yes&view=query&action=query&search_constraint=terms"	GO:0032237_activation_of_store-operated_calcium_channel_activity) 1 0
=HYPERLINK("http://www.godatabase.org/cgi-bin/go.cgi?query=GO:0032239&auto_wild_cards=yes&view=query&action=query&search_constraint=terms"	GO:0032239_regulation_of_nucleobase__nucleoside__nucleotide_and_nucleic_acid_transport) 1 0
=HYPERLINK("http://www.godatabase.org/cgi-bin/go.cgi?query=GO:0032252&auto_wild_cards=yes&view=query&action=query&search_constraint=terms"	GO:0032252_secretory_granule_localization) 1 0
=HYPERLINK("http://www.godatabase.org/cgi-bin/go.cgi?query=GO:0032274&auto_wild_cards=yes&view=query&action=query&search_constraint=terms"	GO:0032274_gonadotropin_secretion) 1 0
=HYPERLINK("http://www.godatabase.org/cgi-bin/go.cgi?query=GO:0032275&auto_wild_cards=yes&view=query&action=query&search_constraint=terms"	GO:0032275_luteinizing_hormone_secretion) 1 0
=HYPERLINK("http://www.godatabase.org/cgi-bin/go.cgi?query=GO:0032287&auto_wild_cards=yes&view=query&action=query&search_constraint=terms"	GO:0032287_myelin_maintenance_in_the_peripheral_nervous_system) 1 0
=HYPERLINK("http://www.godatabase.org/cgi-bin/go.cgi?query=GO:0032289&auto_wild_cards=yes&view=query&action=query&search_constraint=terms"	GO:0032289_myelin_formation_in_the_central_nervous_system) 1 0
=HYPERLINK("http://www.godatabase.org/cgi-bin/go.cgi?query=GO:0032303&auto_wild_cards=yes&view=query&action=query&search_constraint=terms"	GO:0032303_regulation_of_icosanoid_secretion) 1 0
=HYPERLINK("http://www.godatabase.org/cgi-bin/go.cgi?query=GO:0032305&auto_wild_cards=yes&view=query&action=query&search_constraint=terms"	GO:0032305_positive_regulation_of_icosanoid_secretion) 1 0
=HYPERLINK("http://www.godatabase.org/cgi-bin/go.cgi?query=GO:0032306&auto_wild_cards=yes&view=query&action=query&search_constraint=terms"	GO:0032306_regulation_of_prostaglandin_secretion) 1 0
=HYPERLINK("http://www.godatabase.org/cgi-bin/go.cgi?query=GO:0032308&auto_wild_cards=yes&view=query&action=query&search_constraint=terms"	GO:0032308_positive_regulation_of_prostaglandin_secretion) 1 0
=HYPERLINK("http://www.godatabase.org/cgi-bin/go.cgi?query=GO:0032310&auto_wild_cards=yes&view=query&action=query&search_constraint=terms"	GO:0032310_prostaglandin_secretion) 1 0
=HYPERLINK("http://www.godatabase.org/cgi-bin/go.cgi?query=GO:0032313&auto_wild_cards=yes&view=query&action=query&search_constraint=terms"	GO:0032313_regulation_of_Rab_GTPase_activity) 1 0
=HYPERLINK("http://www.godatabase.org/cgi-bin/go.cgi?query=GO:0032314&auto_wild_cards=yes&view=query&action=query&search_constraint=terms"	GO:0032314_regulation_of_Rac_GTPase_activity) 1 0
=HYPERLINK("http://www.godatabase.org/cgi-bin/go.cgi?query=GO:0032317&auto_wild_cards=yes&view=query&action=query&search_constraint=terms"	GO:0032317_regulation_of_Rap_GTPase_activity) 1 0
=HYPERLINK("http://www.godatabase.org/cgi-bin/go.cgi?query=GO:0032324&auto_wild_cards=yes&view=query&action=query&search_constraint=terms"	GO:0032324_molybdopterin_cofactor_biosynthetic_process) 1 0
=HYPERLINK("http://www.godatabase.org/cgi-bin/go.cgi?query=GO:0032329&auto_wild_cards=yes&view=query&action=query&search_constraint=terms"	GO:0032329_serine_transport) 1 0
=HYPERLINK("http://www.godatabase.org/cgi-bin/go.cgi?query=GO:0032342&auto_wild_cards=yes&view=query&action=query&search_constraint=terms"	GO:0032342_aldosterone_biosynthetic_process) 1 0
=HYPERLINK("http://www.godatabase.org/cgi-bin/go.cgi?query=GO:0032344&auto_wild_cards=yes&view=query&action=query&search_constraint=terms"	GO:0032344_regulation_of_aldosterone_metabolic_process) 1 0
=HYPERLINK("http://www.godatabase.org/cgi-bin/go.cgi?query=GO:0032365&auto_wild_cards=yes&view=query&action=query&search_constraint=terms"	GO:0032365_intracellular_lipid_transport) 1 0
=HYPERLINK("http://www.godatabase.org/cgi-bin/go.cgi?query=GO:0032366&auto_wild_cards=yes&view=query&action=query&search_constraint=terms"	GO:0032366_intracellular_sterol_transport) 1 0
=HYPERLINK("http://www.godatabase.org/cgi-bin/go.cgi?query=GO:0032367&auto_wild_cards=yes&view=query&action=query&search_constraint=terms"	GO:0032367_intracellular_cholesterol_transport) 1 0
=HYPERLINK("http://www.godatabase.org/cgi-bin/go.cgi?query=GO:0032370&auto_wild_cards=yes&view=query&action=query&search_constraint=terms"	GO:0032370_positive_regulation_of_lipid_transport) 1 0
=HYPERLINK("http://www.godatabase.org/cgi-bin/go.cgi?query=GO:0032410&auto_wild_cards=yes&view=query&action=query&search_constraint=terms"	GO:0032410_negative_regulation_of_transporter_activity) 1 0
=HYPERLINK("http://www.godatabase.org/cgi-bin/go.cgi?query=GO:0032413&auto_wild_cards=yes&view=query&action=query&search_constraint=terms"	GO:0032413_negative_regulation_of_ion_transmembrane_transporter_activity) 1 0
=HYPERLINK("http://www.godatabase.org/cgi-bin/go.cgi?query=GO:0032429&auto_wild_cards=yes&view=query&action=query&search_constraint=terms"	GO:0032429_regulation_of_phospholipase_A2_activity) 1 0
=HYPERLINK("http://www.godatabase.org/cgi-bin/go.cgi?query=GO:0032474&auto_wild_cards=yes&view=query&action=query&search_constraint=terms"	GO:0032474_otolith_morphogenesis) 1 0
=HYPERLINK("http://www.godatabase.org/cgi-bin/go.cgi?query=GO:0032482&auto_wild_cards=yes&view=query&action=query&search_constraint=terms"	GO:0032482_Rab_protein_signal_transduction) 1 0
=HYPERLINK("http://www.godatabase.org/cgi-bin/go.cgi?query=GO:0032483&auto_wild_cards=yes&view=query&action=query&search_constraint=terms"	GO:0032483_regulation_of_Rab_protein_signal_transduction) 1 0
=HYPERLINK("http://www.godatabase.org/cgi-bin/go.cgi?query=GO:0032486&auto_wild_cards=yes&view=query&action=query&search_constraint=terms"	GO:0032486_Rap_protein_signal_transduction) 1 0
=HYPERLINK("http://www.godatabase.org/cgi-bin/go.cgi?query=GO:0032487&auto_wild_cards=yes&view=query&action=query&search_constraint=terms"	GO:0032487_regulation_of_Rap_protein_signal_transduction) 1 0
=HYPERLINK("http://www.godatabase.org/cgi-bin/go.cgi?query=GO:0032594&auto_wild_cards=yes&view=query&action=query&search_constraint=terms"	GO:0032594_protein_transport_within_lipid_bilayer) 1 0
=HYPERLINK("http://www.godatabase.org/cgi-bin/go.cgi?query=GO:0032599&auto_wild_cards=yes&view=query&action=query&search_constraint=terms"	GO:0032599_protein_transport_out_of_membrane_raft) 1 0
=HYPERLINK("http://www.godatabase.org/cgi-bin/go.cgi?query=GO:0032600&auto_wild_cards=yes&view=query&action=query&search_constraint=terms"	GO:0032600_chemokine_receptor_transport_out_of_membrane_raft) 1 0
=HYPERLINK("http://www.godatabase.org/cgi-bin/go.cgi?query=GO:0032607&auto_wild_cards=yes&view=query&action=query&search_constraint=terms"	GO:0032607_interferon-alpha_production) 1 0
=HYPERLINK("http://www.godatabase.org/cgi-bin/go.cgi?query=GO:0032621&auto_wild_cards=yes&view=query&action=query&search_constraint=terms"	GO:0032621_interleukin-18_production) 1 0
=HYPERLINK("http://www.godatabase.org/cgi-bin/go.cgi?query=GO:0032647&auto_wild_cards=yes&view=query&action=query&search_constraint=terms"	GO:0032647_regulation_of_interferon-alpha_production) 1 0
=HYPERLINK("http://www.godatabase.org/cgi-bin/go.cgi?query=GO:0032656&auto_wild_cards=yes&view=query&action=query&search_constraint=terms"	GO:0032656_regulation_of_interleukin-13_production) 1 0
=HYPERLINK("http://www.godatabase.org/cgi-bin/go.cgi?query=GO:0032682&auto_wild_cards=yes&view=query&action=query&search_constraint=terms"	GO:0032682_negative_regulation_of_chemokine_production) 1 0
=HYPERLINK("http://www.godatabase.org/cgi-bin/go.cgi?query=GO:0032691&auto_wild_cards=yes&view=query&action=query&search_constraint=terms"	GO:0032691_negative_regulation_of_interleukin-1_beta_production) 1 0
=HYPERLINK("http://www.godatabase.org/cgi-bin/go.cgi?query=GO:0032692&auto_wild_cards=yes&view=query&action=query&search_constraint=terms"	GO:0032692_negative_regulation_of_interleukin-1_production) 1 0
=HYPERLINK("http://www.godatabase.org/cgi-bin/go.cgi?query=GO:0032693&auto_wild_cards=yes&view=query&action=query&search_constraint=terms"	GO:0032693_negative_regulation_of_interleukin-10_production) 1 0
=HYPERLINK("http://www.godatabase.org/cgi-bin/go.cgi?query=GO:0032696&auto_wild_cards=yes&view=query&action=query&search_constraint=terms"	GO:0032696_negative_regulation_of_interleukin-13_production) 1 0
=HYPERLINK("http://www.godatabase.org/cgi-bin/go.cgi?query=GO:0032727&auto_wild_cards=yes&view=query&action=query&search_constraint=terms"	GO:0032727_positive_regulation_of_interferon-alpha_production) 1 0
=HYPERLINK("http://www.godatabase.org/cgi-bin/go.cgi?query=GO:0032731&auto_wild_cards=yes&view=query&action=query&search_constraint=terms"	GO:0032731_positive_regulation_of_interleukin-1_beta_production) 1 0
=HYPERLINK("http://www.godatabase.org/cgi-bin/go.cgi?query=GO:0032732&auto_wild_cards=yes&view=query&action=query&search_constraint=terms"	GO:0032732_positive_regulation_of_interleukin-1_production) 1 0
=HYPERLINK("http://www.godatabase.org/cgi-bin/go.cgi?query=GO:0032735&auto_wild_cards=yes&view=query&action=query&search_constraint=terms"	GO:0032735_positive_regulation_of_interleukin-12_production) 1 0
=HYPERLINK("http://www.godatabase.org/cgi-bin/go.cgi?query=GO:0032764&auto_wild_cards=yes&view=query&action=query&search_constraint=terms"	GO:0032764_negative_regulation_of_mast_cell_cytokine_production) 1 0
=HYPERLINK("http://www.godatabase.org/cgi-bin/go.cgi?query=GO:0032765&auto_wild_cards=yes&view=query&action=query&search_constraint=terms"	GO:0032765_positive_regulation_of_mast_cell_cytokine_production) 1 0
=HYPERLINK("http://www.godatabase.org/cgi-bin/go.cgi?query=GO:0032769&auto_wild_cards=yes&view=query&action=query&search_constraint=terms"	GO:0032769_negative_regulation_of_monooxygenase_activity) 1 0
=HYPERLINK("http://www.godatabase.org/cgi-bin/go.cgi?query=GO:0032781&auto_wild_cards=yes&view=query&action=query&search_constraint=terms"	GO:0032781_positive_regulation_of_ATPase_activity) 1 0
=HYPERLINK("http://www.godatabase.org/cgi-bin/go.cgi?query=GO:0032790&auto_wild_cards=yes&view=query&action=query&search_constraint=terms"	GO:0032790_ribosome_disassembly) 1 0
=HYPERLINK("http://www.godatabase.org/cgi-bin/go.cgi?query=GO:0032799&auto_wild_cards=yes&view=query&action=query&search_constraint=terms"	GO:0032799_low-density_lipoprotein_receptor_metabolic_process) 1 0
=HYPERLINK("http://www.godatabase.org/cgi-bin/go.cgi?query=GO:0032802&auto_wild_cards=yes&view=query&action=query&search_constraint=terms"	GO:0032802_low-density_lipoprotein_receptor_catabolic_process) 1 0
=HYPERLINK("http://www.godatabase.org/cgi-bin/go.cgi?query=GO:0032803&auto_wild_cards=yes&view=query&action=query&search_constraint=terms"	GO:0032803_regulation_of_low-density_lipoprotein_receptor_catabolic_process) 1 0
=HYPERLINK("http://www.godatabase.org/cgi-bin/go.cgi?query=GO:0032817&auto_wild_cards=yes&view=query&action=query&search_constraint=terms"	GO:0032817_regulation_of_natural_killer_cell_proliferation) 1 0
=HYPERLINK("http://www.godatabase.org/cgi-bin/go.cgi?query=GO:0032819&auto_wild_cards=yes&view=query&action=query&search_constraint=terms"	GO:0032819_positive_regulation_of_natural_killer_cell_proliferation) 1 0
=HYPERLINK("http://www.godatabase.org/cgi-bin/go.cgi?query=GO:0032836&auto_wild_cards=yes&view=query&action=query&search_constraint=terms"	GO:0032836_glomerular_basement_membrane_development) 1 0
=HYPERLINK("http://www.godatabase.org/cgi-bin/go.cgi?query=GO:0032855&auto_wild_cards=yes&view=query&action=query&search_constraint=terms"	GO:0032855_positive_regulation_of_Rac_GTPase_activity) 1 0
=HYPERLINK("http://www.godatabase.org/cgi-bin/go.cgi?query=GO:0032863&auto_wild_cards=yes&view=query&action=query&search_constraint=terms"	GO:0032863_activation_of_Rac_GTPase_activity) 1 0
=HYPERLINK("http://www.godatabase.org/cgi-bin/go.cgi?query=GO:0032864&auto_wild_cards=yes&view=query&action=query&search_constraint=terms"	GO:0032864_activation_of_Cdc42_GTPase_activity) 1 0
=HYPERLINK("http://www.godatabase.org/cgi-bin/go.cgi?query=GO:0032885&auto_wild_cards=yes&view=query&action=query&search_constraint=terms"	GO:0032885_regulation_of_polysaccharide_biosynthetic_process) 1 0
=HYPERLINK("http://www.godatabase.org/cgi-bin/go.cgi?query=GO:0032907&auto_wild_cards=yes&view=query&action=query&search_constraint=terms"	GO:0032907_transforming_growth_factor-beta3_production) 1 0
=HYPERLINK("http://www.godatabase.org/cgi-bin/go.cgi?query=GO:0032910&auto_wild_cards=yes&view=query&action=query&search_constraint=terms"	GO:0032910_regulation_of_transforming_growth_factor-beta3_production) 1 0
=HYPERLINK("http://www.godatabase.org/cgi-bin/go.cgi?query=GO:0032913&auto_wild_cards=yes&view=query&action=query&search_constraint=terms"	GO:0032913_negative_regulation_of_transforming_growth_factor-beta3_production) 1 0
=HYPERLINK("http://www.godatabase.org/cgi-bin/go.cgi?query=GO:0032924&auto_wild_cards=yes&view=query&action=query&search_constraint=terms"	GO:0032924_activin_receptor_signaling_pathway) 1 0
=HYPERLINK("http://www.godatabase.org/cgi-bin/go.cgi?query=GO:0032925&auto_wild_cards=yes&view=query&action=query&search_constraint=terms"	GO:0032925_regulation_of_activin_receptor_signaling_pathway) 1 0
=HYPERLINK("http://www.godatabase.org/cgi-bin/go.cgi?query=GO:0032960&auto_wild_cards=yes&view=query&action=query&search_constraint=terms"	GO:0032960_regulation_of_inositol_trisphosphate_biosynthetic_process) 1 0
=HYPERLINK("http://www.godatabase.org/cgi-bin/go.cgi?query=GO:0032962&auto_wild_cards=yes&view=query&action=query&search_constraint=terms"	GO:0032962_positive_regulation_of_inositol_trisphosphate_biosynthetic_process) 1 0
=HYPERLINK("http://www.godatabase.org/cgi-bin/go.cgi?query=GO:0032964&auto_wild_cards=yes&view=query&action=query&search_constraint=terms"	GO:0032964_collagen_biosynthetic_process) 1 0
=HYPERLINK("http://www.godatabase.org/cgi-bin/go.cgi?query=GO:0032971&auto_wild_cards=yes&view=query&action=query&search_constraint=terms"	GO:0032971_regulation_of_muscle_filament_sliding) 1 0
=HYPERLINK("http://www.godatabase.org/cgi-bin/go.cgi?query=GO:0032972&auto_wild_cards=yes&view=query&action=query&search_constraint=terms"	GO:0032972_regulation_of_muscle_filament_sliding_speed) 1 0
=HYPERLINK("http://www.godatabase.org/cgi-bin/go.cgi?query=GO:0032986&auto_wild_cards=yes&view=query&action=query&search_constraint=terms"	GO:0032986_protein-DNA_complex_disassembly) 1 0
=HYPERLINK("http://www.godatabase.org/cgi-bin/go.cgi?query=GO:0032988&auto_wild_cards=yes&view=query&action=query&search_constraint=terms"	GO:0032988_ribonucleoprotein_complex_disassembly) 1 0
=HYPERLINK("http://www.godatabase.org/cgi-bin/go.cgi?query=GO:0033037&auto_wild_cards=yes&view=query&action=query&search_constraint=terms"	GO:0033037_polysaccharide_localization) 1 0
=HYPERLINK("http://www.godatabase.org/cgi-bin/go.cgi?query=GO:0033078&auto_wild_cards=yes&view=query&action=query&search_constraint=terms"	GO:0033078_extrathymic_T_cell_differentiation) 1 0
=HYPERLINK("http://www.godatabase.org/cgi-bin/go.cgi?query=GO:0033085&auto_wild_cards=yes&view=query&action=query&search_constraint=terms"	GO:0033085_negative_regulation_of_T_cell_differentiation_in_the_thymus) 1 0
=HYPERLINK("http://www.godatabase.org/cgi-bin/go.cgi?query=GO:0033087&auto_wild_cards=yes&view=query&action=query&search_constraint=terms"	GO:0033087_negative_regulation_of_immature_T_cell_proliferation) 1 0
=HYPERLINK("http://www.godatabase.org/cgi-bin/go.cgi?query=GO:0033088&auto_wild_cards=yes&view=query&action=query&search_constraint=terms"	GO:0033088_negative_regulation_of_immature_T_cell_proliferation_in_the_thymus) 1 0
=HYPERLINK("http://www.godatabase.org/cgi-bin/go.cgi?query=GO:0033108&auto_wild_cards=yes&view=query&action=query&search_constraint=terms"	GO:0033108_mitochondrial_respiratory_chain_complex_assembly) 1 0
=HYPERLINK("http://www.godatabase.org/cgi-bin/go.cgi?query=GO:0033127&auto_wild_cards=yes&view=query&action=query&search_constraint=terms"	GO:0033127_regulation_of_histone_phosphorylation) 1 0
=HYPERLINK("http://www.godatabase.org/cgi-bin/go.cgi?query=GO:0033128&auto_wild_cards=yes&view=query&action=query&search_constraint=terms"	GO:0033128_negative_regulation_of_histone_phosphorylation) 1 0
=HYPERLINK("http://www.godatabase.org/cgi-bin/go.cgi?query=GO:0033138&auto_wild_cards=yes&view=query&action=query&search_constraint=terms"	GO:0033138_positive_regulation_of_peptidyl-serine_phosphorylation) 1 0
=HYPERLINK("http://www.godatabase.org/cgi-bin/go.cgi?query=GO:0033158&auto_wild_cards=yes&view=query&action=query&search_constraint=terms"	GO:0033158_regulation_of_protein_import_into_nucleus__translocation) 1 0
=HYPERLINK("http://www.godatabase.org/cgi-bin/go.cgi?query=GO:0033160&auto_wild_cards=yes&view=query&action=query&search_constraint=terms"	GO:0033160_positive_regulation_of_protein_import_into_nucleus__translocation) 1 0
=HYPERLINK("http://www.godatabase.org/cgi-bin/go.cgi?query=GO:0033169&auto_wild_cards=yes&view=query&action=query&search_constraint=terms"	GO:0033169_histone_H3-K9_demethylation) 1 0
=HYPERLINK("http://www.godatabase.org/cgi-bin/go.cgi?query=GO:0033206&auto_wild_cards=yes&view=query&action=query&search_constraint=terms"	GO:0033206_cytokinesis_after_meiosis) 1 0
=HYPERLINK("http://www.godatabase.org/cgi-bin/go.cgi?query=GO:0033240&auto_wild_cards=yes&view=query&action=query&search_constraint=terms"	GO:0033240_positive_regulation_of_cellular_amine_metabolic_process) 1 0
=HYPERLINK("http://www.godatabase.org/cgi-bin/go.cgi?query=GO:0033313&auto_wild_cards=yes&view=query&action=query&search_constraint=terms"	GO:0033313_meiotic_cell_cycle_checkpoint) 1 0
=HYPERLINK("http://www.godatabase.org/cgi-bin/go.cgi?query=GO:0033315&auto_wild_cards=yes&view=query&action=query&search_constraint=terms"	GO:0033315_meiotic_cell_cycle_DNA_replication_checkpoint) 1 0
=HYPERLINK("http://www.godatabase.org/cgi-bin/go.cgi?query=GO:0033326&auto_wild_cards=yes&view=query&action=query&search_constraint=terms"	GO:0033326_cerebrospinal_fluid_secretion) 1 0
=HYPERLINK("http://www.godatabase.org/cgi-bin/go.cgi?query=GO:0033366&auto_wild_cards=yes&view=query&action=query&search_constraint=terms"	GO:0033366_protein_localization_in_secretory_granule) 1 0
=HYPERLINK("http://www.godatabase.org/cgi-bin/go.cgi?query=GO:0033367&auto_wild_cards=yes&view=query&action=query&search_constraint=terms"	GO:0033367_protein_localization_in_mast_cell_secretory_granule) 1 0
=HYPERLINK("http://www.godatabase.org/cgi-bin/go.cgi?query=GO:0033368&auto_wild_cards=yes&view=query&action=query&search_constraint=terms"	GO:0033368_protease_localization_in_mast_cell_secretory_granule) 1 0
=HYPERLINK("http://www.godatabase.org/cgi-bin/go.cgi?query=GO:0033370&auto_wild_cards=yes&view=query&action=query&search_constraint=terms"	GO:0033370_maintenance_of_protein_location_in_mast_cell_secretory_granule) 1 0
=HYPERLINK("http://www.godatabase.org/cgi-bin/go.cgi?query=GO:0033371&auto_wild_cards=yes&view=query&action=query&search_constraint=terms"	GO:0033371_T_cell_secretory_granule_organization) 1 0
=HYPERLINK("http://www.godatabase.org/cgi-bin/go.cgi?query=GO:0033373&auto_wild_cards=yes&view=query&action=query&search_constraint=terms"	GO:0033373_maintenance_of_protease_location_in_mast_cell_secretory_granule) 1 0
=HYPERLINK("http://www.godatabase.org/cgi-bin/go.cgi?query=GO:0033374&auto_wild_cards=yes&view=query&action=query&search_constraint=terms"	GO:0033374_protein_localization_in_T_cell_secretory_granule) 1 0
=HYPERLINK("http://www.godatabase.org/cgi-bin/go.cgi?query=GO:0033375&auto_wild_cards=yes&view=query&action=query&search_constraint=terms"	GO:0033375_protease_localization_in_T_cell_secretory_granule) 1 0
=HYPERLINK("http://www.godatabase.org/cgi-bin/go.cgi?query=GO:0033377&auto_wild_cards=yes&view=query&action=query&search_constraint=terms"	GO:0033377_maintenance_of_protein_location_in_T_cell_secretory_granule) 1 0
=HYPERLINK("http://www.godatabase.org/cgi-bin/go.cgi?query=GO:0033379&auto_wild_cards=yes&view=query&action=query&search_constraint=terms"	GO:0033379_maintenance_of_protease_location_in_T_cell_secretory_granule) 1 0
=HYPERLINK("http://www.godatabase.org/cgi-bin/go.cgi?query=GO:0033380&auto_wild_cards=yes&view=query&action=query&search_constraint=terms"	GO:0033380_granzyme_B_localization_in_T_cell_secretory_granule) 1 0
=HYPERLINK("http://www.godatabase.org/cgi-bin/go.cgi?query=GO:0033382&auto_wild_cards=yes&view=query&action=query&search_constraint=terms"	GO:0033382_maintenance_of_granzyme_B_location_in_T_cell_secretory_granule) 1 0
=HYPERLINK("http://www.godatabase.org/cgi-bin/go.cgi?query=GO:0033483&auto_wild_cards=yes&view=query&action=query&search_constraint=terms"	GO:0033483_gas_homeostasis) 1 0
=HYPERLINK("http://www.godatabase.org/cgi-bin/go.cgi?query=GO:0033484&auto_wild_cards=yes&view=query&action=query&search_constraint=terms"	GO:0033484_nitric_oxide_homeostasis) 1 0
=HYPERLINK("http://www.godatabase.org/cgi-bin/go.cgi?query=GO:0033505&auto_wild_cards=yes&view=query&action=query&search_constraint=terms"	GO:0033505_floor_plate_morphogenesis) 1 0
=HYPERLINK("http://www.godatabase.org/cgi-bin/go.cgi?query=GO:0033522&auto_wild_cards=yes&view=query&action=query&search_constraint=terms"	GO:0033522_histone_H2A_ubiquitination) 1 0
=HYPERLINK("http://www.godatabase.org/cgi-bin/go.cgi?query=GO:0033523&auto_wild_cards=yes&view=query&action=query&search_constraint=terms"	GO:0033523_histone_H2B_ubiquitination) 1 0
=HYPERLINK("http://www.godatabase.org/cgi-bin/go.cgi?query=GO:0033574&auto_wild_cards=yes&view=query&action=query&search_constraint=terms"	GO:0033574_response_to_testosterone_stimulus) 1 0
=HYPERLINK("http://www.godatabase.org/cgi-bin/go.cgi?query=GO:0033606&auto_wild_cards=yes&view=query&action=query&search_constraint=terms"	GO:0033606_chemokine_receptor_transport_within_lipid_bilayer) 1 0
=HYPERLINK("http://www.godatabase.org/cgi-bin/go.cgi?query=GO:0033628&auto_wild_cards=yes&view=query&action=query&search_constraint=terms"	GO:0033628_regulation_of_cell_adhesion_mediated_by_integrin) 1 0
=HYPERLINK("http://www.godatabase.org/cgi-bin/go.cgi?query=GO:0033630&auto_wild_cards=yes&view=query&action=query&search_constraint=terms"	GO:0033630_positive_regulation_of_cell_adhesion_mediated_by_integrin) 1 0
=HYPERLINK("http://www.godatabase.org/cgi-bin/go.cgi?query=GO:0033632&auto_wild_cards=yes&view=query&action=query&search_constraint=terms"	GO:0033632_regulation_of_cell-cell_adhesion_mediated_by_integrin) 1 0
=HYPERLINK("http://www.godatabase.org/cgi-bin/go.cgi?query=GO:0033634&auto_wild_cards=yes&view=query&action=query&search_constraint=terms"	GO:0033634_positive_regulation_of_cell-cell_adhesion_mediated_by_integrin) 1 0
=HYPERLINK("http://www.godatabase.org/cgi-bin/go.cgi?query=GO:0033683&auto_wild_cards=yes&view=query&action=query&search_constraint=terms"	GO:0033683_nucleotide-excision_repair__DNA_incision) 1 0
=HYPERLINK("http://www.godatabase.org/cgi-bin/go.cgi?query=GO:0033687&auto_wild_cards=yes&view=query&action=query&search_constraint=terms"	GO:0033687_osteoblast_proliferation) 1 0
=HYPERLINK("http://www.godatabase.org/cgi-bin/go.cgi?query=GO:0033688&auto_wild_cards=yes&view=query&action=query&search_constraint=terms"	GO:0033688_regulation_of_osteoblast_proliferation) 1 0
=HYPERLINK("http://www.godatabase.org/cgi-bin/go.cgi?query=GO:0033689&auto_wild_cards=yes&view=query&action=query&search_constraint=terms"	GO:0033689_negative_regulation_of_osteoblast_proliferation) 1 0
=HYPERLINK("http://www.godatabase.org/cgi-bin/go.cgi?query=GO:0033750&auto_wild_cards=yes&view=query&action=query&search_constraint=terms"	GO:0033750_ribosome_localization) 1 0
=HYPERLINK("http://www.godatabase.org/cgi-bin/go.cgi?query=GO:0033753&auto_wild_cards=yes&view=query&action=query&search_constraint=terms"	GO:0033753_establishment_of_ribosome_localization) 1 0
=HYPERLINK("http://www.godatabase.org/cgi-bin/go.cgi?query=GO:0033866&auto_wild_cards=yes&view=query&action=query&search_constraint=terms"	GO:0033866_nucleoside_bisphosphate_biosynthetic_process) 1 0
=HYPERLINK("http://www.godatabase.org/cgi-bin/go.cgi?query=GO:0033875&auto_wild_cards=yes&view=query&action=query&search_constraint=terms"	GO:0033875_ribonucleoside_bisphosphate_metabolic_process) 1 0
=HYPERLINK("http://www.godatabase.org/cgi-bin/go.cgi?query=GO:0034030&auto_wild_cards=yes&view=query&action=query&search_constraint=terms"	GO:0034030_ribonucleoside_bisphosphate_biosynthetic_process) 1 0
=HYPERLINK("http://www.godatabase.org/cgi-bin/go.cgi?query=GO:0034032&auto_wild_cards=yes&view=query&action=query&search_constraint=terms"	GO:0034032_purine_nucleoside_bisphosphate_metabolic_process) 1 0
=HYPERLINK("http://www.godatabase.org/cgi-bin/go.cgi?query=GO:0034033&auto_wild_cards=yes&view=query&action=query&search_constraint=terms"	GO:0034033_purine_nucleoside_bisphosphate_biosynthetic_process) 1 0
=HYPERLINK("http://www.godatabase.org/cgi-bin/go.cgi?query=GO:0034035&auto_wild_cards=yes&view=query&action=query&search_constraint=terms"	GO:0034035_purine_ribonucleoside_bisphosphate_metabolic_process) 1 0
=HYPERLINK("http://www.godatabase.org/cgi-bin/go.cgi?query=GO:0034036&auto_wild_cards=yes&view=query&action=query&search_constraint=terms"	GO:0034036_purine_ribonucleoside_bisphosphate_biosynthetic_process) 1 0
=HYPERLINK("http://www.godatabase.org/cgi-bin/go.cgi?query=GO:0034067&auto_wild_cards=yes&view=query&action=query&search_constraint=terms"	GO:0034067_protein_localization_in_Golgi_apparatus) 1 0
=HYPERLINK("http://www.godatabase.org/cgi-bin/go.cgi?query=GO:0034102&auto_wild_cards=yes&view=query&action=query&search_constraint=terms"	GO:0034102_erythrocyte_clearance) 1 0
=HYPERLINK("http://www.godatabase.org/cgi-bin/go.cgi?query=GO:0034106&auto_wild_cards=yes&view=query&action=query&search_constraint=terms"	GO:0034106_regulation_of_erythrocyte_clearance) 1 0
=HYPERLINK("http://www.godatabase.org/cgi-bin/go.cgi?query=GO:0034107&auto_wild_cards=yes&view=query&action=query&search_constraint=terms"	GO:0034107_negative_regulation_of_erythrocyte_clearance) 1 0
=HYPERLINK("http://www.godatabase.org/cgi-bin/go.cgi?query=GO:0034110&auto_wild_cards=yes&view=query&action=query&search_constraint=terms"	GO:0034110_regulation_of_homotypic_cell-cell_adhesion) 1 0
=HYPERLINK("http://www.godatabase.org/cgi-bin/go.cgi?query=GO:0034111&auto_wild_cards=yes&view=query&action=query&search_constraint=terms"	GO:0034111_negative_regulation_of_homotypic_cell-cell_adhesion) 1 0
=HYPERLINK("http://www.godatabase.org/cgi-bin/go.cgi?query=GO:0034113&auto_wild_cards=yes&view=query&action=query&search_constraint=terms"	GO:0034113_heterotypic_cell-cell_adhesion) 1 0
=HYPERLINK("http://www.godatabase.org/cgi-bin/go.cgi?query=GO:0034117&auto_wild_cards=yes&view=query&action=query&search_constraint=terms"	GO:0034117_erythrocyte_aggregation) 1 0
=HYPERLINK("http://www.godatabase.org/cgi-bin/go.cgi?query=GO:0034118&auto_wild_cards=yes&view=query&action=query&search_constraint=terms"	GO:0034118_regulation_of_erythrocyte_aggregation) 1 0
=HYPERLINK("http://www.godatabase.org/cgi-bin/go.cgi?query=GO:0034119&auto_wild_cards=yes&view=query&action=query&search_constraint=terms"	GO:0034119_negative_regulation_of_erythrocyte_aggregation) 1 0
=HYPERLINK("http://www.godatabase.org/cgi-bin/go.cgi?query=GO:0034121&auto_wild_cards=yes&view=query&action=query&search_constraint=terms"	GO:0034121_regulation_of_toll-like_receptor_signaling_pathway) 1 0
=HYPERLINK("http://www.godatabase.org/cgi-bin/go.cgi?query=GO:0034122&auto_wild_cards=yes&view=query&action=query&search_constraint=terms"	GO:0034122_negative_regulation_of_toll-like_receptor_signaling_pathway) 1 0
=HYPERLINK("http://www.godatabase.org/cgi-bin/go.cgi?query=GO:0034230&auto_wild_cards=yes&view=query&action=query&search_constraint=terms"	GO:0034230_enkephalin_processing) 1 0
=HYPERLINK("http://www.godatabase.org/cgi-bin/go.cgi?query=GO:0034372&auto_wild_cards=yes&view=query&action=query&search_constraint=terms"	GO:0034372_very-low-density_lipoprotein_particle_remodeling) 1 0
=HYPERLINK("http://www.godatabase.org/cgi-bin/go.cgi?query=GO:0034379&auto_wild_cards=yes&view=query&action=query&search_constraint=terms"	GO:0034379_very-low-density_lipoprotein_particle_assembly) 1 0
=HYPERLINK("http://www.godatabase.org/cgi-bin/go.cgi?query=GO:0034380&auto_wild_cards=yes&view=query&action=query&search_constraint=terms"	GO:0034380_high-density_lipoprotein_particle_assembly) 1 0
=HYPERLINK("http://www.godatabase.org/cgi-bin/go.cgi?query=GO:0034394&auto_wild_cards=yes&view=query&action=query&search_constraint=terms"	GO:0034394_protein_localization_at_cell_surface) 1 0
=HYPERLINK("http://www.godatabase.org/cgi-bin/go.cgi?query=GO:0034405&auto_wild_cards=yes&view=query&action=query&search_constraint=terms"	GO:0034405_response_to_fluid_shear_stress) 1 0
=HYPERLINK("http://www.godatabase.org/cgi-bin/go.cgi?query=GO:0034472&auto_wild_cards=yes&view=query&action=query&search_constraint=terms"	GO:0034472_snRNA_3'-end_processing) 1 0
=HYPERLINK("http://www.godatabase.org/cgi-bin/go.cgi?query=GO:0034474&auto_wild_cards=yes&view=query&action=query&search_constraint=terms"	GO:0034474_U2_snRNA_3'-end_processing) 1 0
=HYPERLINK("http://www.godatabase.org/cgi-bin/go.cgi?query=GO:0034502&auto_wild_cards=yes&view=query&action=query&search_constraint=terms"	GO:0034502_protein_localization_to_chromosome) 1 0
=HYPERLINK("http://www.godatabase.org/cgi-bin/go.cgi?query=GO:0034505&auto_wild_cards=yes&view=query&action=query&search_constraint=terms"	GO:0034505_tooth_mineralization) 1 0
=HYPERLINK("http://www.godatabase.org/cgi-bin/go.cgi?query=GO:0034508&auto_wild_cards=yes&view=query&action=query&search_constraint=terms"	GO:0034508_centromere_complex_assembly) 1 0
=HYPERLINK("http://www.godatabase.org/cgi-bin/go.cgi?query=GO:0034633&auto_wild_cards=yes&view=query&action=query&search_constraint=terms"	GO:0034633_retinol_transport) 1 0
=HYPERLINK("http://www.godatabase.org/cgi-bin/go.cgi?query=GO:0034643&auto_wild_cards=yes&view=query&action=query&search_constraint=terms"	GO:0034643_mitochondrion_localization__microtubule-mediated) 1 0
=HYPERLINK("http://www.godatabase.org/cgi-bin/go.cgi?query=GO:0034969&auto_wild_cards=yes&view=query&action=query&search_constraint=terms"	GO:0034969_histone_arginine_methylation) 1 0
=HYPERLINK("http://www.godatabase.org/cgi-bin/go.cgi?query=GO:0034982&auto_wild_cards=yes&view=query&action=query&search_constraint=terms"	GO:0034982_mitochondrial_protein_processing) 1 0
=HYPERLINK("http://www.godatabase.org/cgi-bin/go.cgi?query=GO:0035022&auto_wild_cards=yes&view=query&action=query&search_constraint=terms"	GO:0035022_positive_regulation_of_Rac_protein_signal_transduction) 1 0
=HYPERLINK("http://www.godatabase.org/cgi-bin/go.cgi?query=GO:0035024&auto_wild_cards=yes&view=query&action=query&search_constraint=terms"	GO:0035024_negative_regulation_of_Rho_protein_signal_transduction) 1 0
=HYPERLINK("http://www.godatabase.org/cgi-bin/go.cgi?query=GO:0035026&auto_wild_cards=yes&view=query&action=query&search_constraint=terms"	GO:0035026_leading_edge_cell_differentiation) 1 0
=HYPERLINK("http://www.godatabase.org/cgi-bin/go.cgi?query=GO:0035037&auto_wild_cards=yes&view=query&action=query&search_constraint=terms"	GO:0035037_sperm_entry) 1 0
=HYPERLINK("http://www.godatabase.org/cgi-bin/go.cgi?query=GO:0035039&auto_wild_cards=yes&view=query&action=query&search_constraint=terms"	GO:0035039_male_pronucleus_formation) 1 0
=HYPERLINK("http://www.godatabase.org/cgi-bin/go.cgi?query=GO:0035066&auto_wild_cards=yes&view=query&action=query&search_constraint=terms"	GO:0035066_positive_regulation_of_histone_acetylation) 1 0
=HYPERLINK("http://www.godatabase.org/cgi-bin/go.cgi?query=GO:0035083&auto_wild_cards=yes&view=query&action=query&search_constraint=terms"	GO:0035083_cilium_axoneme_assembly) 1 0
=HYPERLINK("http://www.godatabase.org/cgi-bin/go.cgi?query=GO:0035090&auto_wild_cards=yes&view=query&action=query&search_constraint=terms"	GO:0035090_maintenance_of_apical_basal_cell_polarity) 1 0
=HYPERLINK("http://www.godatabase.org/cgi-bin/go.cgi?query=GO:0035106&auto_wild_cards=yes&view=query&action=query&search_constraint=terms"	GO:0035106_operant_conditioning) 1 0
=HYPERLINK("http://www.godatabase.org/cgi-bin/go.cgi?query=GO:0035172&auto_wild_cards=yes&view=query&action=query&search_constraint=terms"	GO:0035172_hemocyte_proliferation) 1 0
=HYPERLINK("http://www.godatabase.org/cgi-bin/go.cgi?query=GO:0035227&auto_wild_cards=yes&view=query&action=query&search_constraint=terms"	GO:0035227_regulation_of_glutamate-cysteine_ligase_activity) 1 0
=HYPERLINK("http://www.godatabase.org/cgi-bin/go.cgi?query=GO:0035229&auto_wild_cards=yes&view=query&action=query&search_constraint=terms"	GO:0035229_positive_regulation_of_glutamate-cysteine_ligase_activity) 1 0
=HYPERLINK("http://www.godatabase.org/cgi-bin/go.cgi?query=GO:0035260&auto_wild_cards=yes&view=query&action=query&search_constraint=terms"	GO:0035260_internal_genitalia_morphogenesis) 1 0
=HYPERLINK("http://www.godatabase.org/cgi-bin/go.cgi?query=GO:0035262&auto_wild_cards=yes&view=query&action=query&search_constraint=terms"	GO:0035262_gonad_morphogenesis) 1 0
=HYPERLINK("http://www.godatabase.org/cgi-bin/go.cgi?query=GO:0035287&auto_wild_cards=yes&view=query&action=query&search_constraint=terms"	GO:0035287_head_segmentation) 1 0
=HYPERLINK("http://www.godatabase.org/cgi-bin/go.cgi?query=GO:0035289&auto_wild_cards=yes&view=query&action=query&search_constraint=terms"	GO:0035289_posterior_head_segmentation) 1 0
=HYPERLINK("http://www.godatabase.org/cgi-bin/go.cgi?query=GO:0035303&auto_wild_cards=yes&view=query&action=query&search_constraint=terms"	GO:0035303_regulation_of_dephosphorylation) 1 0
=HYPERLINK("http://www.godatabase.org/cgi-bin/go.cgi?query=GO:0035304&auto_wild_cards=yes&view=query&action=query&search_constraint=terms"	GO:0035304_regulation_of_protein_amino_acid_dephosphorylation) 1 0
=HYPERLINK("http://www.godatabase.org/cgi-bin/go.cgi?query=GO:0035305&auto_wild_cards=yes&view=query&action=query&search_constraint=terms"	GO:0035305_negative_regulation_of_dephosphorylation) 1 0
=HYPERLINK("http://www.godatabase.org/cgi-bin/go.cgi?query=GO:0035308&auto_wild_cards=yes&view=query&action=query&search_constraint=terms"	GO:0035308_negative_regulation_of_protein_amino_acid_dephosphorylation) 1 0
=HYPERLINK("http://www.godatabase.org/cgi-bin/go.cgi?query=GO:0035313&auto_wild_cards=yes&view=query&action=query&search_constraint=terms"	GO:0035313_wound_healing__spreading_of_epidermal_cells) 1 0
=HYPERLINK("http://www.godatabase.org/cgi-bin/go.cgi?query=GO:0040013&auto_wild_cards=yes&view=query&action=query&search_constraint=terms"	GO:0040013_negative_regulation_of_locomotion) 1 0
=HYPERLINK("http://www.godatabase.org/cgi-bin/go.cgi?query=GO:0040019&auto_wild_cards=yes&view=query&action=query&search_constraint=terms"	GO:0040019_positive_regulation_of_embryonic_development) 1 0
=HYPERLINK("http://www.godatabase.org/cgi-bin/go.cgi?query=GO:0040032&auto_wild_cards=yes&view=query&action=query&search_constraint=terms"	GO:0040032_post-embryonic_body_morphogenesis) 1 0
=HYPERLINK("http://www.godatabase.org/cgi-bin/go.cgi?query=GO:0040038&auto_wild_cards=yes&view=query&action=query&search_constraint=terms"	GO:0040038_polar_body_extrusion_after_meiotic_divisions) 1 0
=HYPERLINK("http://www.godatabase.org/cgi-bin/go.cgi?query=GO:0042026&auto_wild_cards=yes&view=query&action=query&search_constraint=terms"	GO:0042026_protein_refolding) 1 0
=HYPERLINK("http://www.godatabase.org/cgi-bin/go.cgi?query=GO:0042048&auto_wild_cards=yes&view=query&action=query&search_constraint=terms"	GO:0042048_olfactory_behavior) 1 0
=HYPERLINK("http://www.godatabase.org/cgi-bin/go.cgi?query=GO:0042059&auto_wild_cards=yes&view=query&action=query&search_constraint=terms"	GO:0042059_negative_regulation_of_epidermal_growth_factor_receptor_signaling_pathway) 1 0
=HYPERLINK("http://www.godatabase.org/cgi-bin/go.cgi?query=GO:0042073&auto_wild_cards=yes&view=query&action=query&search_constraint=terms"	GO:0042073_intraflagellar_transport) 1 0
=HYPERLINK("http://www.godatabase.org/cgi-bin/go.cgi?query=GO:0042078&auto_wild_cards=yes&view=query&action=query&search_constraint=terms"	GO:0042078_germ-line_stem_cell_division) 1 0
=HYPERLINK("http://www.godatabase.org/cgi-bin/go.cgi?query=GO:0042091&auto_wild_cards=yes&view=query&action=query&search_constraint=terms"	GO:0042091_interleukin-10_biosynthetic_process) 1 0
=HYPERLINK("http://www.godatabase.org/cgi-bin/go.cgi?query=GO:0042103&auto_wild_cards=yes&view=query&action=query&search_constraint=terms"	GO:0042103_positive_regulation_of_T_cell_homeostatic_proliferation) 1 0
=HYPERLINK("http://www.godatabase.org/cgi-bin/go.cgi?query=GO:0042136&auto_wild_cards=yes&view=query&action=query&search_constraint=terms"	GO:0042136_neurotransmitter_biosynthetic_process) 1 0
=HYPERLINK("http://www.godatabase.org/cgi-bin/go.cgi?query=GO:0042137&auto_wild_cards=yes&view=query&action=query&search_constraint=terms"	GO:0042137_sequestering_of_neurotransmitter) 1 0
=HYPERLINK("http://www.godatabase.org/cgi-bin/go.cgi?query=GO:0042138&auto_wild_cards=yes&view=query&action=query&search_constraint=terms"	GO:0042138_meiotic_DNA_double-strand_break_formation) 1 0
=HYPERLINK("http://www.godatabase.org/cgi-bin/go.cgi?query=GO:0042178&auto_wild_cards=yes&view=query&action=query&search_constraint=terms"	GO:0042178_xenobiotic_catabolic_process) 1 0
=HYPERLINK("http://www.godatabase.org/cgi-bin/go.cgi?query=GO:0042225&auto_wild_cards=yes&view=query&action=query&search_constraint=terms"	GO:0042225_interleukin-5_biosynthetic_process) 1 0
=HYPERLINK("http://www.godatabase.org/cgi-bin/go.cgi?query=GO:0042231&auto_wild_cards=yes&view=query&action=query&search_constraint=terms"	GO:0042231_interleukin-13_biosynthetic_process) 1 0
=HYPERLINK("http://www.godatabase.org/cgi-bin/go.cgi?query=GO:0042255&auto_wild_cards=yes&view=query&action=query&search_constraint=terms"	GO:0042255_ribosome_assembly) 1 0
=HYPERLINK("http://www.godatabase.org/cgi-bin/go.cgi?query=GO:0042257&auto_wild_cards=yes&view=query&action=query&search_constraint=terms"	GO:0042257_ribosomal_subunit_assembly) 1 0
=HYPERLINK("http://www.godatabase.org/cgi-bin/go.cgi?query=GO:0042264&auto_wild_cards=yes&view=query&action=query&search_constraint=terms"	GO:0042264_peptidyl-aspartic_acid_hydroxylation) 1 0
=HYPERLINK("http://www.godatabase.org/cgi-bin/go.cgi?query=GO:0042276&auto_wild_cards=yes&view=query&action=query&search_constraint=terms"	GO:0042276_error-prone_postreplication_DNA_repair) 1 0
=HYPERLINK("http://www.godatabase.org/cgi-bin/go.cgi?query=GO:0042297&auto_wild_cards=yes&view=query&action=query&search_constraint=terms"	GO:0042297_vocal_learning) 1 0
=HYPERLINK("http://www.godatabase.org/cgi-bin/go.cgi?query=GO:0042309&auto_wild_cards=yes&view=query&action=query&search_constraint=terms"	GO:0042309_homoiothermy) 1 0
=HYPERLINK("http://www.godatabase.org/cgi-bin/go.cgi?query=GO:0042320&auto_wild_cards=yes&view=query&action=query&search_constraint=terms"	GO:0042320_regulation_of_circadian_sleep_wake_cycle__REM_sleep) 1 0
=HYPERLINK("http://www.godatabase.org/cgi-bin/go.cgi?query=GO:0042339&auto_wild_cards=yes&view=query&action=query&search_constraint=terms"	GO:0042339_keratan_sulfate_metabolic_process) 1 0
=HYPERLINK("http://www.godatabase.org/cgi-bin/go.cgi?query=GO:0042347&auto_wild_cards=yes&view=query&action=query&search_constraint=terms"	GO:0042347_negative_regulation_of_NF-kappaB_import_into_nucleus) 1 0
=HYPERLINK("http://www.godatabase.org/cgi-bin/go.cgi?query=GO:0042360&auto_wild_cards=yes&view=query&action=query&search_constraint=terms"	GO:0042360_vitamin_E_metabolic_process) 1 0
=HYPERLINK("http://www.godatabase.org/cgi-bin/go.cgi?query=GO:0042363&auto_wild_cards=yes&view=query&action=query&search_constraint=terms"	GO:0042363_fat-soluble_vitamin_catabolic_process) 1 0
=HYPERLINK("http://www.godatabase.org/cgi-bin/go.cgi?query=GO:0042369&auto_wild_cards=yes&view=query&action=query&search_constraint=terms"	GO:0042369_vitamin_D_catabolic_process) 1 0
=HYPERLINK("http://www.godatabase.org/cgi-bin/go.cgi?query=GO:0042373&auto_wild_cards=yes&view=query&action=query&search_constraint=terms"	GO:0042373_vitamin_K_metabolic_process) 1 0
=HYPERLINK("http://www.godatabase.org/cgi-bin/go.cgi?query=GO:0042404&auto_wild_cards=yes&view=query&action=query&search_constraint=terms"	GO:0042404_thyroid_hormone_catabolic_process) 1 0
=HYPERLINK("http://www.godatabase.org/cgi-bin/go.cgi?query=GO:0042414&auto_wild_cards=yes&view=query&action=query&search_constraint=terms"	GO:0042414_epinephrine_metabolic_process) 1 0
=HYPERLINK("http://www.godatabase.org/cgi-bin/go.cgi?query=GO:0042436&auto_wild_cards=yes&view=query&action=query&search_constraint=terms"	GO:0042436_indole_derivative_catabolic_process) 1 0
=HYPERLINK("http://www.godatabase.org/cgi-bin/go.cgi?query=GO:0042489&auto_wild_cards=yes&view=query&action=query&search_constraint=terms"	GO:0042489_negative_regulation_of_odontogenesis_of_dentine-containing_tooth) 1 0
=HYPERLINK("http://www.godatabase.org/cgi-bin/go.cgi?query=GO:0042508&auto_wild_cards=yes&view=query&action=query&search_constraint=terms"	GO:0042508_tyrosine_phosphorylation_of_Stat1_protein) 1 0
=HYPERLINK("http://www.godatabase.org/cgi-bin/go.cgi?query=GO:0042518&auto_wild_cards=yes&view=query&action=query&search_constraint=terms"	GO:0042518_negative_regulation_of_tyrosine_phosphorylation_of_Stat3_protein) 1 0
=HYPERLINK("http://www.godatabase.org/cgi-bin/go.cgi?query=GO:0042524&auto_wild_cards=yes&view=query&action=query&search_constraint=terms"	GO:0042524_negative_regulation_of_tyrosine_phosphorylation_of_Stat5_protein) 1 0
=HYPERLINK("http://www.godatabase.org/cgi-bin/go.cgi?query=GO:0042536&auto_wild_cards=yes&view=query&action=query&search_constraint=terms"	GO:0042536_negative_regulation_of_tumor_necrosis_factor_biosynthetic_process) 1 0
=HYPERLINK("http://www.godatabase.org/cgi-bin/go.cgi?query=GO:0042538&auto_wild_cards=yes&view=query&action=query&search_constraint=terms"	GO:0042538_hyperosmotic_salinity_response) 1 0
=HYPERLINK("http://www.godatabase.org/cgi-bin/go.cgi?query=GO:0042628&auto_wild_cards=yes&view=query&action=query&search_constraint=terms"	GO:0042628_mating_plug_formation) 1 0
=HYPERLINK("http://www.godatabase.org/cgi-bin/go.cgi?query=GO:0042631&auto_wild_cards=yes&view=query&action=query&search_constraint=terms"	GO:0042631_cellular_response_to_water_deprivation) 1 0
=HYPERLINK("http://www.godatabase.org/cgi-bin/go.cgi?query=GO:0042637&auto_wild_cards=yes&view=query&action=query&search_constraint=terms"	GO:0042637_catagen) 1 0
=HYPERLINK("http://www.godatabase.org/cgi-bin/go.cgi?query=GO:0042660&auto_wild_cards=yes&view=query&action=query&search_constraint=terms"	GO:0042660_positive_regulation_of_cell_fate_specification) 1 0
=HYPERLINK("http://www.godatabase.org/cgi-bin/go.cgi?query=GO:0042663&auto_wild_cards=yes&view=query&action=query&search_constraint=terms"	GO:0042663_regulation_of_endodermal_cell_fate_specification) 1 0
=HYPERLINK("http://www.godatabase.org/cgi-bin/go.cgi?query=GO:0042664&auto_wild_cards=yes&view=query&action=query&search_constraint=terms"	GO:0042664_negative_regulation_of_endodermal_cell_fate_specification) 1 0
=HYPERLINK("http://www.godatabase.org/cgi-bin/go.cgi?query=GO:0042667&auto_wild_cards=yes&view=query&action=query&search_constraint=terms"	GO:0042667_auditory_receptor_cell_fate_specification) 1 0
=HYPERLINK("http://www.godatabase.org/cgi-bin/go.cgi?query=GO:0042694&auto_wild_cards=yes&view=query&action=query&search_constraint=terms"	GO:0042694_muscle_cell_fate_specification) 1 0
=HYPERLINK("http://www.godatabase.org/cgi-bin/go.cgi?query=GO:0042706&auto_wild_cards=yes&view=query&action=query&search_constraint=terms"	GO:0042706_eye_photoreceptor_cell_fate_commitment) 1 0
=HYPERLINK("http://www.godatabase.org/cgi-bin/go.cgi?query=GO:0042713&auto_wild_cards=yes&view=query&action=query&search_constraint=terms"	GO:0042713_sperm_ejaculation) 1 0
=HYPERLINK("http://www.godatabase.org/cgi-bin/go.cgi?query=GO:0042723&auto_wild_cards=yes&view=query&action=query&search_constraint=terms"	GO:0042723_thiamin_and_derivative_metabolic_process) 1 0
=HYPERLINK("http://www.godatabase.org/cgi-bin/go.cgi?query=GO:0042737&auto_wild_cards=yes&view=query&action=query&search_constraint=terms"	GO:0042737_drug_catabolic_process) 1 0
=HYPERLINK("http://www.godatabase.org/cgi-bin/go.cgi?query=GO:0042738&auto_wild_cards=yes&view=query&action=query&search_constraint=terms"	GO:0042738_exogenous_drug_catabolic_process) 1 0
=HYPERLINK("http://www.godatabase.org/cgi-bin/go.cgi?query=GO:0042747&auto_wild_cards=yes&view=query&action=query&search_constraint=terms"	GO:0042747_circadian_sleep_wake_cycle__REM_sleep) 1 0
=HYPERLINK("http://www.godatabase.org/cgi-bin/go.cgi?query=GO:0042748&auto_wild_cards=yes&view=query&action=query&search_constraint=terms"	GO:0042748_circadian_sleep_wake_cycle__non-REM_sleep) 1 0
=HYPERLINK("http://www.godatabase.org/cgi-bin/go.cgi?query=GO:0042772&auto_wild_cards=yes&view=query&action=query&search_constraint=terms"	GO:0042772_DNA_damage_response__signal_transduction_resulting_in_transcription) 1 0
=HYPERLINK("http://www.godatabase.org/cgi-bin/go.cgi?query=GO:0042790&auto_wild_cards=yes&view=query&action=query&search_constraint=terms"	GO:0042790_transcription_of_nuclear_rRNA_large_RNA_polymerase_I_transcript) 1 0
=HYPERLINK("http://www.godatabase.org/cgi-bin/go.cgi?query=GO:0042839&auto_wild_cards=yes&view=query&action=query&search_constraint=terms"	GO:0042839_D-glucuronate_metabolic_process) 1 0
=HYPERLINK("http://www.godatabase.org/cgi-bin/go.cgi?query=GO:0042840&auto_wild_cards=yes&view=query&action=query&search_constraint=terms"	GO:0042840_D-glucuronate_catabolic_process) 1 0
=HYPERLINK("http://www.godatabase.org/cgi-bin/go.cgi?query=GO:0042891&auto_wild_cards=yes&view=query&action=query&search_constraint=terms"	GO:0042891_antibiotic_transport) 1 0
=HYPERLINK("http://www.godatabase.org/cgi-bin/go.cgi?query=GO:0042892&auto_wild_cards=yes&view=query&action=query&search_constraint=terms"	GO:0042892_chloramphenicol_transport) 1 0
=HYPERLINK("http://www.godatabase.org/cgi-bin/go.cgi?query=GO:0042940&auto_wild_cards=yes&view=query&action=query&search_constraint=terms"	GO:0042940_D-amino_acid_transport) 1 0
=HYPERLINK("http://www.godatabase.org/cgi-bin/go.cgi?query=GO:0042941&auto_wild_cards=yes&view=query&action=query&search_constraint=terms"	GO:0042941_D-alanine_transport) 1 0
=HYPERLINK("http://www.godatabase.org/cgi-bin/go.cgi?query=GO:0042942&auto_wild_cards=yes&view=query&action=query&search_constraint=terms"	GO:0042942_D-serine_transport) 1 0
=HYPERLINK("http://www.godatabase.org/cgi-bin/go.cgi?query=GO:0042983&auto_wild_cards=yes&view=query&action=query&search_constraint=terms"	GO:0042983_amyloid_precursor_protein_biosynthetic_process) 1 0
=HYPERLINK("http://www.godatabase.org/cgi-bin/go.cgi?query=GO:0042984&auto_wild_cards=yes&view=query&action=query&search_constraint=terms"	GO:0042984_regulation_of_amyloid_precursor_protein_biosynthetic_process) 1 0
=HYPERLINK("http://www.godatabase.org/cgi-bin/go.cgi?query=GO:0042985&auto_wild_cards=yes&view=query&action=query&search_constraint=terms"	GO:0042985_negative_regulation_of_amyloid_precursor_protein_biosynthetic_process) 1 0
=HYPERLINK("http://www.godatabase.org/cgi-bin/go.cgi?query=GO:0042989&auto_wild_cards=yes&view=query&action=query&search_constraint=terms"	GO:0042989_sequestering_of_actin_monomers) 1 0
=HYPERLINK("http://www.godatabase.org/cgi-bin/go.cgi?query=GO:0043044&auto_wild_cards=yes&view=query&action=query&search_constraint=terms"	GO:0043044_ATP-dependent_chromatin_remodeling) 1 0
=HYPERLINK("http://www.godatabase.org/cgi-bin/go.cgi?query=GO:0043056&auto_wild_cards=yes&view=query&action=query&search_constraint=terms"	GO:0043056_forward_locomotion) 1 0
=HYPERLINK("http://www.godatabase.org/cgi-bin/go.cgi?query=GO:0043060&auto_wild_cards=yes&view=query&action=query&search_constraint=terms"	GO:0043060_meiotic_metaphase_I_plate_congression) 1 0
=HYPERLINK("http://www.godatabase.org/cgi-bin/go.cgi?query=GO:0043091&auto_wild_cards=yes&view=query&action=query&search_constraint=terms"	GO:0043091_L-arginine_import) 1 0
=HYPERLINK("http://www.godatabase.org/cgi-bin/go.cgi?query=GO:0043124&auto_wild_cards=yes&view=query&action=query&search_constraint=terms"	GO:0043124_negative_regulation_of_I-kappaB_kinase_NF-kappaB_cascade) 1 0
=HYPERLINK("http://www.godatabase.org/cgi-bin/go.cgi?query=GO:0043132&auto_wild_cards=yes&view=query&action=query&search_constraint=terms"	GO:0043132_NAD_transport) 1 0
=HYPERLINK("http://www.godatabase.org/cgi-bin/go.cgi?query=GO:0043153&auto_wild_cards=yes&view=query&action=query&search_constraint=terms"	GO:0043153_entrainment_of_circadian_clock_by_photoperiod) 1 0
=HYPERLINK("http://www.godatabase.org/cgi-bin/go.cgi?query=GO:0043171&auto_wild_cards=yes&view=query&action=query&search_constraint=terms"	GO:0043171_peptide_catabolic_process) 1 0
=HYPERLINK("http://www.godatabase.org/cgi-bin/go.cgi?query=GO:0043179&auto_wild_cards=yes&view=query&action=query&search_constraint=terms"	GO:0043179_rhythmic_excitation) 1 0
=HYPERLINK("http://www.godatabase.org/cgi-bin/go.cgi?query=GO:0043206&auto_wild_cards=yes&view=query&action=query&search_constraint=terms"	GO:0043206_fibril_organization) 1 0
=HYPERLINK("http://www.godatabase.org/cgi-bin/go.cgi?query=GO:0043217&auto_wild_cards=yes&view=query&action=query&search_constraint=terms"	GO:0043217_myelin_maintenance) 1 0
=HYPERLINK("http://www.godatabase.org/cgi-bin/go.cgi?query=GO:0043313&auto_wild_cards=yes&view=query&action=query&search_constraint=terms"	GO:0043313_regulation_of_neutrophil_degranulation) 1 0
=HYPERLINK("http://www.godatabase.org/cgi-bin/go.cgi?query=GO:0043316&auto_wild_cards=yes&view=query&action=query&search_constraint=terms"	GO:0043316_cytotoxic_T_cell_degranulation) 1 0
=HYPERLINK("http://www.godatabase.org/cgi-bin/go.cgi?query=GO:0043369&auto_wild_cards=yes&view=query&action=query&search_constraint=terms"	GO:0043369_CD4-positive_or_CD8-positive__alpha-beta_T_cell_lineage_commitment) 1 0
=HYPERLINK("http://www.godatabase.org/cgi-bin/go.cgi?query=GO:0043375&auto_wild_cards=yes&view=query&action=query&search_constraint=terms"	GO:0043375_CD8-positive__alpha-beta_T_cell_lineage_commitment) 1 0
=HYPERLINK("http://www.godatabase.org/cgi-bin/go.cgi?query=GO:0043379&auto_wild_cards=yes&view=query&action=query&search_constraint=terms"	GO:0043379_memory_T_cell_differentiation) 1 0
=HYPERLINK("http://www.godatabase.org/cgi-bin/go.cgi?query=GO:0043380&auto_wild_cards=yes&view=query&action=query&search_constraint=terms"	GO:0043380_regulation_of_memory_T_cell_differentiation) 1 0
=HYPERLINK("http://www.godatabase.org/cgi-bin/go.cgi?query=GO:0043400&auto_wild_cards=yes&view=query&action=query&search_constraint=terms"	GO:0043400_cortisol_secretion) 1 0
=HYPERLINK("http://www.godatabase.org/cgi-bin/go.cgi?query=GO:0043415&auto_wild_cards=yes&view=query&action=query&search_constraint=terms"	GO:0043415_positive_regulation_of_skeletal_muscle_regeneration) 1 0
=HYPERLINK("http://www.godatabase.org/cgi-bin/go.cgi?query=GO:0043416&auto_wild_cards=yes&view=query&action=query&search_constraint=terms"	GO:0043416_regulation_of_skeletal_muscle_regeneration) 1 0
=HYPERLINK("http://www.godatabase.org/cgi-bin/go.cgi?query=GO:0043437&auto_wild_cards=yes&view=query&action=query&search_constraint=terms"	GO:0043437_butanoic_acid_metabolic_process) 1 0
=HYPERLINK("http://www.godatabase.org/cgi-bin/go.cgi?query=GO:0043438&auto_wild_cards=yes&view=query&action=query&search_constraint=terms"	GO:0043438_acetoacetic_acid_metabolic_process) 1 0
=HYPERLINK("http://www.godatabase.org/cgi-bin/go.cgi?query=GO:0043480&auto_wild_cards=yes&view=query&action=query&search_constraint=terms"	GO:0043480_pigment_accumulation_in_tissues) 1 0
=HYPERLINK("http://www.godatabase.org/cgi-bin/go.cgi?query=GO:0043482&auto_wild_cards=yes&view=query&action=query&search_constraint=terms"	GO:0043482_cellular_pigment_accumulation) 1 0
=HYPERLINK("http://www.godatabase.org/cgi-bin/go.cgi?query=GO:0043486&auto_wild_cards=yes&view=query&action=query&search_constraint=terms"	GO:0043486_histone_exchange) 1 0
=HYPERLINK("http://www.godatabase.org/cgi-bin/go.cgi?query=GO:0043496&auto_wild_cards=yes&view=query&action=query&search_constraint=terms"	GO:0043496_regulation_of_protein_homodimerization_activity) 1 0
=HYPERLINK("http://www.godatabase.org/cgi-bin/go.cgi?query=GO:0043501&auto_wild_cards=yes&view=query&action=query&search_constraint=terms"	GO:0043501_skeletal_muscle_adaptation) 1 0
=HYPERLINK("http://www.godatabase.org/cgi-bin/go.cgi?query=GO:0043508&auto_wild_cards=yes&view=query&action=query&search_constraint=terms"	GO:0043508_negative_regulation_of_JUN_kinase_activity) 1 0
=HYPERLINK("http://www.godatabase.org/cgi-bin/go.cgi?query=GO:0043517&auto_wild_cards=yes&view=query&action=query&search_constraint=terms"	GO:0043517_positive_regulation_of_DNA_damage_response__signal_transduction_by_p53_class_mediator) 1 0
=HYPERLINK("http://www.godatabase.org/cgi-bin/go.cgi?query=GO:0043535&auto_wild_cards=yes&view=query&action=query&search_constraint=terms"	GO:0043535_regulation_of_blood_vessel_endothelial_cell_migration) 1 0
=HYPERLINK("http://www.godatabase.org/cgi-bin/go.cgi?query=GO:0043537&auto_wild_cards=yes&view=query&action=query&search_constraint=terms"	GO:0043537_negative_regulation_of_blood_vessel_endothelial_cell_migration) 1 0
=HYPERLINK("http://www.godatabase.org/cgi-bin/go.cgi?query=GO:0043545&auto_wild_cards=yes&view=query&action=query&search_constraint=terms"	GO:0043545_molybdopterin_cofactor_metabolic_process) 1 0
=HYPERLINK("http://www.godatabase.org/cgi-bin/go.cgi?query=GO:0043587&auto_wild_cards=yes&view=query&action=query&search_constraint=terms"	GO:0043587_tongue_morphogenesis) 1 0
=HYPERLINK("http://www.godatabase.org/cgi-bin/go.cgi?query=GO:0043604&auto_wild_cards=yes&view=query&action=query&search_constraint=terms"	GO:0043604_amide_biosynthetic_process) 1 0
=HYPERLINK("http://www.godatabase.org/cgi-bin/go.cgi?query=GO:0043628&auto_wild_cards=yes&view=query&action=query&search_constraint=terms"	GO:0043628_ncRNA_3'-end_processing) 1 0
=HYPERLINK("http://www.godatabase.org/cgi-bin/go.cgi?query=GO:0044254&auto_wild_cards=yes&view=query&action=query&search_constraint=terms"	GO:0044254_multicellular_organismal_protein_catabolic_process) 1 0
=HYPERLINK("http://www.godatabase.org/cgi-bin/go.cgi?query=GO:0044256&auto_wild_cards=yes&view=query&action=query&search_constraint=terms"	GO:0044256_protein_digestion) 1 0
=HYPERLINK("http://www.godatabase.org/cgi-bin/go.cgi?query=GO:0044266&auto_wild_cards=yes&view=query&action=query&search_constraint=terms"	GO:0044266_multicellular_organismal_macromolecule_catabolic_process) 1 0
=HYPERLINK("http://www.godatabase.org/cgi-bin/go.cgi?query=GO:0045004&auto_wild_cards=yes&view=query&action=query&search_constraint=terms"	GO:0045004_DNA_replication_proofreading) 1 0
=HYPERLINK("http://www.godatabase.org/cgi-bin/go.cgi?query=GO:0045019&auto_wild_cards=yes&view=query&action=query&search_constraint=terms"	GO:0045019_negative_regulation_of_nitric_oxide_biosynthetic_process) 1 0
=HYPERLINK("http://www.godatabase.org/cgi-bin/go.cgi?query=GO:0045020&auto_wild_cards=yes&view=query&action=query&search_constraint=terms"	GO:0045020_error-prone_DNA_repair) 1 0
=HYPERLINK("http://www.godatabase.org/cgi-bin/go.cgi?query=GO:0045022&auto_wild_cards=yes&view=query&action=query&search_constraint=terms"	GO:0045022_early_endosome_to_late_endosome_transport) 1 0
=HYPERLINK("http://www.godatabase.org/cgi-bin/go.cgi?query=GO:0045062&auto_wild_cards=yes&view=query&action=query&search_constraint=terms"	GO:0045062_extrathymic_T_cell_selection) 1 0
=HYPERLINK("http://www.godatabase.org/cgi-bin/go.cgi?query=GO:0045069&auto_wild_cards=yes&view=query&action=query&search_constraint=terms"	GO:0045069_regulation_of_viral_genome_replication) 1 0
=HYPERLINK("http://www.godatabase.org/cgi-bin/go.cgi?query=GO:0045074&auto_wild_cards=yes&view=query&action=query&search_constraint=terms"	GO:0045074_regulation_of_interleukin-10_biosynthetic_process) 1 0
=HYPERLINK("http://www.godatabase.org/cgi-bin/go.cgi?query=GO:0045082&auto_wild_cards=yes&view=query&action=query&search_constraint=terms"	GO:0045082_positive_regulation_of_interleukin-10_biosynthetic_process) 1 0
=HYPERLINK("http://www.godatabase.org/cgi-bin/go.cgi?query=GO:0045083&auto_wild_cards=yes&view=query&action=query&search_constraint=terms"	GO:0045083_negative_regulation_of_interleukin-12_biosynthetic_process) 1 0
=HYPERLINK("http://www.godatabase.org/cgi-bin/go.cgi?query=GO:0045112&auto_wild_cards=yes&view=query&action=query&search_constraint=terms"	GO:0045112_integrin_biosynthetic_process) 1 0
=HYPERLINK("http://www.godatabase.org/cgi-bin/go.cgi?query=GO:0045113&auto_wild_cards=yes&view=query&action=query&search_constraint=terms"	GO:0045113_regulation_of_integrin_biosynthetic_process) 1 0
=HYPERLINK("http://www.godatabase.org/cgi-bin/go.cgi?query=GO:0045188&auto_wild_cards=yes&view=query&action=query&search_constraint=terms"	GO:0045188_regulation_of_circadian_sleep_wake_cycle__non-REM_sleep) 1 0
=HYPERLINK("http://www.godatabase.org/cgi-bin/go.cgi?query=GO:0045210&auto_wild_cards=yes&view=query&action=query&search_constraint=terms"	GO:0045210_FasL_biosynthetic_process) 1 0
=HYPERLINK("http://www.godatabase.org/cgi-bin/go.cgi?query=GO:0045297&auto_wild_cards=yes&view=query&action=query&search_constraint=terms"	GO:0045297_post-mating_behavior) 1 0
=HYPERLINK("http://www.godatabase.org/cgi-bin/go.cgi?query=GO:0045299&auto_wild_cards=yes&view=query&action=query&search_constraint=terms"	GO:0045299_otolith_mineralization) 1 0
=HYPERLINK("http://www.godatabase.org/cgi-bin/go.cgi?query=GO:0045329&auto_wild_cards=yes&view=query&action=query&search_constraint=terms"	GO:0045329_carnitine_biosynthetic_process) 1 0
=HYPERLINK("http://www.godatabase.org/cgi-bin/go.cgi?query=GO:0045341&auto_wild_cards=yes&view=query&action=query&search_constraint=terms"	GO:0045341_MHC_class_I_biosynthetic_process) 1 0
=HYPERLINK("http://www.godatabase.org/cgi-bin/go.cgi?query=GO:0045343&auto_wild_cards=yes&view=query&action=query&search_constraint=terms"	GO:0045343_regulation_of_MHC_class_I_biosynthetic_process) 1 0
=HYPERLINK("http://www.godatabase.org/cgi-bin/go.cgi?query=GO:0045347&auto_wild_cards=yes&view=query&action=query&search_constraint=terms"	GO:0045347_negative_regulation_of_MHC_class_II_biosynthetic_process) 1 0
=HYPERLINK("http://www.godatabase.org/cgi-bin/go.cgi?query=GO:0045405&auto_wild_cards=yes&view=query&action=query&search_constraint=terms"	GO:0045405_regulation_of_interleukin-5_biosynthetic_process) 1 0
=HYPERLINK("http://www.godatabase.org/cgi-bin/go.cgi?query=GO:0045407&auto_wild_cards=yes&view=query&action=query&search_constraint=terms"	GO:0045407_positive_regulation_of_interleukin-5_biosynthetic_process) 1 0
=HYPERLINK("http://www.godatabase.org/cgi-bin/go.cgi?query=GO:0045426&auto_wild_cards=yes&view=query&action=query&search_constraint=terms"	GO:0045426_quinone_cofactor_biosynthetic_process) 1 0
=HYPERLINK("http://www.godatabase.org/cgi-bin/go.cgi?query=GO:0045448&auto_wild_cards=yes&view=query&action=query&search_constraint=terms"	GO:0045448_mitotic_cell_cycle__embryonic) 1 0
=HYPERLINK("http://www.godatabase.org/cgi-bin/go.cgi?query=GO:0045454&auto_wild_cards=yes&view=query&action=query&search_constraint=terms"	GO:0045454_cell_redox_homeostasis) 1 0
=HYPERLINK("http://www.godatabase.org/cgi-bin/go.cgi?query=GO:0045583&auto_wild_cards=yes&view=query&action=query&search_constraint=terms"	GO:0045583_regulation_of_cytotoxic_T_cell_differentiation) 1 0
=HYPERLINK("http://www.godatabase.org/cgi-bin/go.cgi?query=GO:0045585&auto_wild_cards=yes&view=query&action=query&search_constraint=terms"	GO:0045585_positive_regulation_of_cytotoxic_T_cell_differentiation) 1 0
=HYPERLINK("http://www.godatabase.org/cgi-bin/go.cgi?query=GO:0045601&auto_wild_cards=yes&view=query&action=query&search_constraint=terms"	GO:0045601_regulation_of_endothelial_cell_differentiation) 1 0
=HYPERLINK("http://www.godatabase.org/cgi-bin/go.cgi?query=GO:0045602&auto_wild_cards=yes&view=query&action=query&search_constraint=terms"	GO:0045602_negative_regulation_of_endothelial_cell_differentiation) 1 0
=HYPERLINK("http://www.godatabase.org/cgi-bin/go.cgi?query=GO:0045605&auto_wild_cards=yes&view=query&action=query&search_constraint=terms"	GO:0045605_negative_regulation_of_epidermal_cell_differentiation) 1 0
=HYPERLINK("http://www.godatabase.org/cgi-bin/go.cgi?query=GO:0045606&auto_wild_cards=yes&view=query&action=query&search_constraint=terms"	GO:0045606_positive_regulation_of_epidermal_cell_differentiation) 1 0
=HYPERLINK("http://www.godatabase.org/cgi-bin/go.cgi?query=GO:0045609&auto_wild_cards=yes&view=query&action=query&search_constraint=terms"	GO:0045609_positive_regulation_of_auditory_receptor_cell_differentiation) 1 0
=HYPERLINK("http://www.godatabase.org/cgi-bin/go.cgi?query=GO:0045617&auto_wild_cards=yes&view=query&action=query&search_constraint=terms"	GO:0045617_negative_regulation_of_keratinocyte_differentiation) 1 0
=HYPERLINK("http://www.godatabase.org/cgi-bin/go.cgi?query=GO:0045618&auto_wild_cards=yes&view=query&action=query&search_constraint=terms"	GO:0045618_positive_regulation_of_keratinocyte_differentiation) 1 0
=HYPERLINK("http://www.godatabase.org/cgi-bin/go.cgi?query=GO:0045626&auto_wild_cards=yes&view=query&action=query&search_constraint=terms"	GO:0045626_negative_regulation_of_T-helper_1_cell_differentiation) 1 0
=HYPERLINK("http://www.godatabase.org/cgi-bin/go.cgi?query=GO:0045633&auto_wild_cards=yes&view=query&action=query&search_constraint=terms"	GO:0045633_positive_regulation_of_mechanoreceptor_differentiation) 1 0
=HYPERLINK("http://www.godatabase.org/cgi-bin/go.cgi?query=GO:0045650&auto_wild_cards=yes&view=query&action=query&search_constraint=terms"	GO:0045650_negative_regulation_of_macrophage_differentiation) 1 0
=HYPERLINK("http://www.godatabase.org/cgi-bin/go.cgi?query=GO:0045656&auto_wild_cards=yes&view=query&action=query&search_constraint=terms"	GO:0045656_negative_regulation_of_monocyte_differentiation) 1 0
=HYPERLINK("http://www.godatabase.org/cgi-bin/go.cgi?query=GO:0045657&auto_wild_cards=yes&view=query&action=query&search_constraint=terms"	GO:0045657_positive_regulation_of_monocyte_differentiation) 1 0
=HYPERLINK("http://www.godatabase.org/cgi-bin/go.cgi?query=GO:0045659&auto_wild_cards=yes&view=query&action=query&search_constraint=terms"	GO:0045659_negative_regulation_of_neutrophil_differentiation) 1 0
=HYPERLINK("http://www.godatabase.org/cgi-bin/go.cgi?query=GO:0045660&auto_wild_cards=yes&view=query&action=query&search_constraint=terms"	GO:0045660_positive_regulation_of_neutrophil_differentiation) 1 0
=HYPERLINK("http://www.godatabase.org/cgi-bin/go.cgi?query=GO:0045721&auto_wild_cards=yes&view=query&action=query&search_constraint=terms"	GO:0045721_negative_regulation_of_gluconeogenesis) 1 0
=HYPERLINK("http://www.godatabase.org/cgi-bin/go.cgi?query=GO:0045724&auto_wild_cards=yes&view=query&action=query&search_constraint=terms"	GO:0045724_positive_regulation_of_flagellum_assembly) 1 0
=HYPERLINK("http://www.godatabase.org/cgi-bin/go.cgi?query=GO:0045725&auto_wild_cards=yes&view=query&action=query&search_constraint=terms"	GO:0045725_positive_regulation_of_glycogen_biosynthetic_process) 1 0
=HYPERLINK("http://www.godatabase.org/cgi-bin/go.cgi?query=GO:0045740&auto_wild_cards=yes&view=query&action=query&search_constraint=terms"	GO:0045740_positive_regulation_of_DNA_replication) 1 0
=HYPERLINK("http://www.godatabase.org/cgi-bin/go.cgi?query=GO:0045759&auto_wild_cards=yes&view=query&action=query&search_constraint=terms"	GO:0045759_negative_regulation_of_action_potential) 1 0
=HYPERLINK("http://www.godatabase.org/cgi-bin/go.cgi?query=GO:0045768&auto_wild_cards=yes&view=query&action=query&search_constraint=terms"	GO:0045768_positive_regulation_of_anti-apoptosis) 1 0
=HYPERLINK("http://www.godatabase.org/cgi-bin/go.cgi?query=GO:0045769&auto_wild_cards=yes&view=query&action=query&search_constraint=terms"	GO:0045769_negative_regulation_of_asymmetric_cell_division) 1 0
=HYPERLINK("http://www.godatabase.org/cgi-bin/go.cgi?query=GO:0045794&auto_wild_cards=yes&view=query&action=query&search_constraint=terms"	GO:0045794_negative_regulation_of_cell_volume) 1 0
=HYPERLINK("http://www.godatabase.org/cgi-bin/go.cgi?query=GO:0045815&auto_wild_cards=yes&view=query&action=query&search_constraint=terms"	GO:0045815_positive_regulation_of_gene_expression__epigenetic) 1 0
=HYPERLINK("http://www.godatabase.org/cgi-bin/go.cgi?query=GO:0045818&auto_wild_cards=yes&view=query&action=query&search_constraint=terms"	GO:0045818_negative_regulation_of_glycogen_catabolic_process) 1 0
=HYPERLINK("http://www.godatabase.org/cgi-bin/go.cgi?query=GO:0045842&auto_wild_cards=yes&view=query&action=query&search_constraint=terms"	GO:0045842_positive_regulation_of_mitotic_metaphase_anaphase_transition) 1 0
=HYPERLINK("http://www.godatabase.org/cgi-bin/go.cgi?query=GO:0045875&auto_wild_cards=yes&view=query&action=query&search_constraint=terms"	GO:0045875_negative_regulation_of_sister_chromatid_cohesion) 1 0
=HYPERLINK("http://www.godatabase.org/cgi-bin/go.cgi?query=GO:0045898&auto_wild_cards=yes&view=query&action=query&search_constraint=terms"	GO:0045898_regulation_of_transcriptional_preinitiation_complex_assembly) 1 0
=HYPERLINK("http://www.godatabase.org/cgi-bin/go.cgi?query=GO:0045899&auto_wild_cards=yes&view=query&action=query&search_constraint=terms"	GO:0045899_positive_regulation_of_transcriptional_preinitiation_complex_assembly) 1 0
=HYPERLINK("http://www.godatabase.org/cgi-bin/go.cgi?query=GO:0045906&auto_wild_cards=yes&view=query&action=query&search_constraint=terms"	GO:0045906_negative_regulation_of_vasoconstriction) 1 0
=HYPERLINK("http://www.godatabase.org/cgi-bin/go.cgi?query=GO:0045908&auto_wild_cards=yes&view=query&action=query&search_constraint=terms"	GO:0045908_negative_regulation_of_vasodilation) 1 0
=HYPERLINK("http://www.godatabase.org/cgi-bin/go.cgi?query=GO:0045909&auto_wild_cards=yes&view=query&action=query&search_constraint=terms"	GO:0045909_positive_regulation_of_vasodilation) 1 0
=HYPERLINK("http://www.godatabase.org/cgi-bin/go.cgi?query=GO:0045915&auto_wild_cards=yes&view=query&action=query&search_constraint=terms"	GO:0045915_positive_regulation_of_catecholamine_metabolic_process) 1 0
=HYPERLINK("http://www.godatabase.org/cgi-bin/go.cgi?query=GO:0045920&auto_wild_cards=yes&view=query&action=query&search_constraint=terms"	GO:0045920_negative_regulation_of_exocytosis) 1 0
=HYPERLINK("http://www.godatabase.org/cgi-bin/go.cgi?query=GO:0045924&auto_wild_cards=yes&view=query&action=query&search_constraint=terms"	GO:0045924_regulation_of_female_receptivity) 1 0
=HYPERLINK("http://www.godatabase.org/cgi-bin/go.cgi?query=GO:0045947&auto_wild_cards=yes&view=query&action=query&search_constraint=terms"	GO:0045947_negative_regulation_of_translational_initiation) 1 0
=HYPERLINK("http://www.godatabase.org/cgi-bin/go.cgi?query=GO:0045955&auto_wild_cards=yes&view=query&action=query&search_constraint=terms"	GO:0045955_negative_regulation_of_calcium_ion-dependent_exocytosis) 1 0
=HYPERLINK("http://www.godatabase.org/cgi-bin/go.cgi?query=GO:0045956&auto_wild_cards=yes&view=query&action=query&search_constraint=terms"	GO:0045956_positive_regulation_of_calcium_ion-dependent_exocytosis) 1 0
=HYPERLINK("http://www.godatabase.org/cgi-bin/go.cgi?query=GO:0045964&auto_wild_cards=yes&view=query&action=query&search_constraint=terms"	GO:0045964_positive_regulation_of_dopamine_metabolic_process) 1 0
=HYPERLINK("http://www.godatabase.org/cgi-bin/go.cgi?query=GO:0045988&auto_wild_cards=yes&view=query&action=query&search_constraint=terms"	GO:0045988_negative_regulation_of_striated_muscle_contraction) 1 0
=HYPERLINK("http://www.godatabase.org/cgi-bin/go.cgi?query=GO:0045989&auto_wild_cards=yes&view=query&action=query&search_constraint=terms"	GO:0045989_positive_regulation_of_striated_muscle_contraction) 1 0
=HYPERLINK("http://www.godatabase.org/cgi-bin/go.cgi?query=GO:0045990&auto_wild_cards=yes&view=query&action=query&search_constraint=terms"	GO:0045990_regulation_of_transcription_by_carbon_catabolites) 1 0
=HYPERLINK("http://www.godatabase.org/cgi-bin/go.cgi?query=GO:0045991&auto_wild_cards=yes&view=query&action=query&search_constraint=terms"	GO:0045991_positive_regulation_of_transcription_by_carbon_catabolites) 1 0
=HYPERLINK("http://www.godatabase.org/cgi-bin/go.cgi?query=GO:0045994&auto_wild_cards=yes&view=query&action=query&search_constraint=terms"	GO:0045994_positive_regulation_of_translational_initiation_by_iron) 1 0
=HYPERLINK("http://www.godatabase.org/cgi-bin/go.cgi?query=GO:0046007&auto_wild_cards=yes&view=query&action=query&search_constraint=terms"	GO:0046007_negative_regulation_of_activated_T_cell_proliferation) 1 0
=HYPERLINK("http://www.godatabase.org/cgi-bin/go.cgi?query=GO:0046014&auto_wild_cards=yes&view=query&action=query&search_constraint=terms"	GO:0046014_negative_regulation_of_T_cell_homeostatic_proliferation) 1 0
=HYPERLINK("http://www.godatabase.org/cgi-bin/go.cgi?query=GO:0046015&auto_wild_cards=yes&view=query&action=query&search_constraint=terms"	GO:0046015_regulation_of_transcription_by_glucose) 1 0
=HYPERLINK("http://www.godatabase.org/cgi-bin/go.cgi?query=GO:0046016&auto_wild_cards=yes&view=query&action=query&search_constraint=terms"	GO:0046016_positive_regulation_of_transcription_by_glucose) 1 0
=HYPERLINK("http://www.godatabase.org/cgi-bin/go.cgi?query=GO:0046031&auto_wild_cards=yes&view=query&action=query&search_constraint=terms"	GO:0046031_ADP_metabolic_process) 1 0
=HYPERLINK("http://www.godatabase.org/cgi-bin/go.cgi?query=GO:0046032&auto_wild_cards=yes&view=query&action=query&search_constraint=terms"	GO:0046032_ADP_catabolic_process) 1 0
=HYPERLINK("http://www.godatabase.org/cgi-bin/go.cgi?query=GO:0046061&auto_wild_cards=yes&view=query&action=query&search_constraint=terms"	GO:0046061_dATP_catabolic_process) 1 0
=HYPERLINK("http://www.godatabase.org/cgi-bin/go.cgi?query=GO:0046075&auto_wild_cards=yes&view=query&action=query&search_constraint=terms"	GO:0046075_dTTP_metabolic_process) 1 0
=HYPERLINK("http://www.godatabase.org/cgi-bin/go.cgi?query=GO:0046078&auto_wild_cards=yes&view=query&action=query&search_constraint=terms"	GO:0046078_dUMP_metabolic_process) 1 0
=HYPERLINK("http://www.godatabase.org/cgi-bin/go.cgi?query=GO:0046079&auto_wild_cards=yes&view=query&action=query&search_constraint=terms"	GO:0046079_dUMP_catabolic_process) 1 0
=HYPERLINK("http://www.godatabase.org/cgi-bin/go.cgi?query=GO:0046086&auto_wild_cards=yes&view=query&action=query&search_constraint=terms"	GO:0046086_adenosine_biosynthetic_process) 1 0
=HYPERLINK("http://www.godatabase.org/cgi-bin/go.cgi?query=GO:0046090&auto_wild_cards=yes&view=query&action=query&search_constraint=terms"	GO:0046090_deoxyadenosine_metabolic_process) 1 0
=HYPERLINK("http://www.godatabase.org/cgi-bin/go.cgi?query=GO:0046098&auto_wild_cards=yes&view=query&action=query&search_constraint=terms"	GO:0046098_guanine_metabolic_process) 1 0
=HYPERLINK("http://www.godatabase.org/cgi-bin/go.cgi?query=GO:0046101&auto_wild_cards=yes&view=query&action=query&search_constraint=terms"	GO:0046101_hypoxanthine_biosynthetic_process) 1 0
=HYPERLINK("http://www.godatabase.org/cgi-bin/go.cgi?query=GO:0046102&auto_wild_cards=yes&view=query&action=query&search_constraint=terms"	GO:0046102_inosine_metabolic_process) 1 0
=HYPERLINK("http://www.godatabase.org/cgi-bin/go.cgi?query=GO:0046103&auto_wild_cards=yes&view=query&action=query&search_constraint=terms"	GO:0046103_inosine_biosynthetic_process) 1 0
=HYPERLINK("http://www.godatabase.org/cgi-bin/go.cgi?query=GO:0046108&auto_wild_cards=yes&view=query&action=query&search_constraint=terms"	GO:0046108_uridine_metabolic_process) 1 0
=HYPERLINK("http://www.godatabase.org/cgi-bin/go.cgi?query=GO:0046110&auto_wild_cards=yes&view=query&action=query&search_constraint=terms"	GO:0046110_xanthine_metabolic_process) 1 0
=HYPERLINK("http://www.godatabase.org/cgi-bin/go.cgi?query=GO:0046111&auto_wild_cards=yes&view=query&action=query&search_constraint=terms"	GO:0046111_xanthine_biosynthetic_process) 1 0
=HYPERLINK("http://www.godatabase.org/cgi-bin/go.cgi?query=GO:0046112&auto_wild_cards=yes&view=query&action=query&search_constraint=terms"	GO:0046112_nucleobase_biosynthetic_process) 1 0
=HYPERLINK("http://www.godatabase.org/cgi-bin/go.cgi?query=GO:0046113&auto_wild_cards=yes&view=query&action=query&search_constraint=terms"	GO:0046113_nucleobase_catabolic_process) 1 0
=HYPERLINK("http://www.godatabase.org/cgi-bin/go.cgi?query=GO:0046121&auto_wild_cards=yes&view=query&action=query&search_constraint=terms"	GO:0046121_deoxyribonucleoside_catabolic_process) 1 0
=HYPERLINK("http://www.godatabase.org/cgi-bin/go.cgi?query=GO:0046122&auto_wild_cards=yes&view=query&action=query&search_constraint=terms"	GO:0046122_purine_deoxyribonucleoside_metabolic_process) 1 0
=HYPERLINK("http://www.godatabase.org/cgi-bin/go.cgi?query=GO:0046124&auto_wild_cards=yes&view=query&action=query&search_constraint=terms"	GO:0046124_purine_deoxyribonucleoside_catabolic_process) 1 0
=HYPERLINK("http://www.godatabase.org/cgi-bin/go.cgi?query=GO:0046125&auto_wild_cards=yes&view=query&action=query&search_constraint=terms"	GO:0046125_pyrimidine_deoxyribonucleoside_metabolic_process) 1 0
=HYPERLINK("http://www.godatabase.org/cgi-bin/go.cgi?query=GO:0046131&auto_wild_cards=yes&view=query&action=query&search_constraint=terms"	GO:0046131_pyrimidine_ribonucleoside_metabolic_process) 1 0
=HYPERLINK("http://www.godatabase.org/cgi-bin/go.cgi?query=GO:0046160&auto_wild_cards=yes&view=query&action=query&search_constraint=terms"	GO:0046160_heme_a_metabolic_process) 1 0
=HYPERLINK("http://www.godatabase.org/cgi-bin/go.cgi?query=GO:0046218&auto_wild_cards=yes&view=query&action=query&search_constraint=terms"	GO:0046218_indolalkylamine_catabolic_process) 1 0
=HYPERLINK("http://www.godatabase.org/cgi-bin/go.cgi?query=GO:0046292&auto_wild_cards=yes&view=query&action=query&search_constraint=terms"	GO:0046292_formaldehyde_metabolic_process) 1 0
=HYPERLINK("http://www.godatabase.org/cgi-bin/go.cgi?query=GO:0046294&auto_wild_cards=yes&view=query&action=query&search_constraint=terms"	GO:0046294_formaldehyde_catabolic_process) 1 0
=HYPERLINK("http://www.godatabase.org/cgi-bin/go.cgi?query=GO:0046314&auto_wild_cards=yes&view=query&action=query&search_constraint=terms"	GO:0046314_phosphocreatine_biosynthetic_process) 1 0
=HYPERLINK("http://www.godatabase.org/cgi-bin/go.cgi?query=GO:0046327&auto_wild_cards=yes&view=query&action=query&search_constraint=terms"	GO:0046327_glycerol_biosynthetic_process_from_pyruvate) 1 0
=HYPERLINK("http://www.godatabase.org/cgi-bin/go.cgi?query=GO:0046329&auto_wild_cards=yes&view=query&action=query&search_constraint=terms"	GO:0046329_negative_regulation_of_JNK_cascade) 1 0
=HYPERLINK("http://www.godatabase.org/cgi-bin/go.cgi?query=GO:0046340&auto_wild_cards=yes&view=query&action=query&search_constraint=terms"	GO:0046340_diacylglycerol_catabolic_process) 1 0
=HYPERLINK("http://www.godatabase.org/cgi-bin/go.cgi?query=GO:0046351&auto_wild_cards=yes&view=query&action=query&search_constraint=terms"	GO:0046351_disaccharide_biosynthetic_process) 1 0
=HYPERLINK("http://www.godatabase.org/cgi-bin/go.cgi?query=GO:0046356&auto_wild_cards=yes&view=query&action=query&search_constraint=terms"	GO:0046356_acetyl-CoA_catabolic_process) 1 0
=HYPERLINK("http://www.godatabase.org/cgi-bin/go.cgi?query=GO:0046358&auto_wild_cards=yes&view=query&action=query&search_constraint=terms"	GO:0046358_butyrate_biosynthetic_process) 1 0
=HYPERLINK("http://www.godatabase.org/cgi-bin/go.cgi?query=GO:0046359&auto_wild_cards=yes&view=query&action=query&search_constraint=terms"	GO:0046359_butyrate_catabolic_process) 1 0
=HYPERLINK("http://www.godatabase.org/cgi-bin/go.cgi?query=GO:0046381&auto_wild_cards=yes&view=query&action=query&search_constraint=terms"	GO:0046381_CMP-N-acetylneuraminate_metabolic_process) 1 0
=HYPERLINK("http://www.godatabase.org/cgi-bin/go.cgi?query=GO:0046415&auto_wild_cards=yes&view=query&action=query&search_constraint=terms"	GO:0046415_urate_metabolic_process) 1 0
=HYPERLINK("http://www.godatabase.org/cgi-bin/go.cgi?query=GO:0046416&auto_wild_cards=yes&view=query&action=query&search_constraint=terms"	GO:0046416_D-amino_acid_metabolic_process) 1 0
=HYPERLINK("http://www.godatabase.org/cgi-bin/go.cgi?query=GO:0046434&auto_wild_cards=yes&view=query&action=query&search_constraint=terms"	GO:0046434_organophosphate_catabolic_process) 1 0
=HYPERLINK("http://www.godatabase.org/cgi-bin/go.cgi?query=GO:0046437&auto_wild_cards=yes&view=query&action=query&search_constraint=terms"	GO:0046437_D-amino_acid_biosynthetic_process) 1 0
=HYPERLINK("http://www.godatabase.org/cgi-bin/go.cgi?query=GO:0046440&auto_wild_cards=yes&view=query&action=query&search_constraint=terms"	GO:0046440_L-lysine_metabolic_process) 1 0
=HYPERLINK("http://www.godatabase.org/cgi-bin/go.cgi?query=GO:0046449&auto_wild_cards=yes&view=query&action=query&search_constraint=terms"	GO:0046449_creatinine_metabolic_process) 1 0
=HYPERLINK("http://www.godatabase.org/cgi-bin/go.cgi?query=GO:0046471&auto_wild_cards=yes&view=query&action=query&search_constraint=terms"	GO:0046471_phosphatidylglycerol_metabolic_process) 1 0
=HYPERLINK("http://www.godatabase.org/cgi-bin/go.cgi?query=GO:0046473&auto_wild_cards=yes&view=query&action=query&search_constraint=terms"	GO:0046473_phosphatidic_acid_metabolic_process) 1 0
=HYPERLINK("http://www.godatabase.org/cgi-bin/go.cgi?query=GO:0046476&auto_wild_cards=yes&view=query&action=query&search_constraint=terms"	GO:0046476_glycosylceramide_biosynthetic_process) 1 0
=HYPERLINK("http://www.godatabase.org/cgi-bin/go.cgi?query=GO:0046477&auto_wild_cards=yes&view=query&action=query&search_constraint=terms"	GO:0046477_glycosylceramide_catabolic_process) 1 0
=HYPERLINK("http://www.godatabase.org/cgi-bin/go.cgi?query=GO:0046485&auto_wild_cards=yes&view=query&action=query&search_constraint=terms"	GO:0046485_ether_lipid_metabolic_process) 1 0
=HYPERLINK("http://www.godatabase.org/cgi-bin/go.cgi?query=GO:0046487&auto_wild_cards=yes&view=query&action=query&search_constraint=terms"	GO:0046487_glyoxylate_metabolic_process) 1 0
=HYPERLINK("http://www.godatabase.org/cgi-bin/go.cgi?query=GO:0046498&auto_wild_cards=yes&view=query&action=query&search_constraint=terms"	GO:0046498_S-adenosylhomocysteine_metabolic_process) 1 0
=HYPERLINK("http://www.godatabase.org/cgi-bin/go.cgi?query=GO:0046552&auto_wild_cards=yes&view=query&action=query&search_constraint=terms"	GO:0046552_photoreceptor_cell_fate_commitment) 1 0
=HYPERLINK("http://www.godatabase.org/cgi-bin/go.cgi?query=GO:0046586&auto_wild_cards=yes&view=query&action=query&search_constraint=terms"	GO:0046586_regulation_of_calcium-dependent_cell-cell_adhesion) 1 0
=HYPERLINK("http://www.godatabase.org/cgi-bin/go.cgi?query=GO:0046587&auto_wild_cards=yes&view=query&action=query&search_constraint=terms"	GO:0046587_positive_regulation_of_calcium-dependent_cell-cell_adhesion) 1 0
=HYPERLINK("http://www.godatabase.org/cgi-bin/go.cgi?query=GO:0046602&auto_wild_cards=yes&view=query&action=query&search_constraint=terms"	GO:0046602_regulation_of_mitotic_centrosome_separation) 1 0
=HYPERLINK("http://www.godatabase.org/cgi-bin/go.cgi?query=GO:0046604&auto_wild_cards=yes&view=query&action=query&search_constraint=terms"	GO:0046604_positive_regulation_of_mitotic_centrosome_separation) 1 0
=HYPERLINK("http://www.godatabase.org/cgi-bin/go.cgi?query=GO:0046607&auto_wild_cards=yes&view=query&action=query&search_constraint=terms"	GO:0046607_positive_regulation_of_centrosome_cycle) 1 0
=HYPERLINK("http://www.godatabase.org/cgi-bin/go.cgi?query=GO:0046655&auto_wild_cards=yes&view=query&action=query&search_constraint=terms"	GO:0046655_folic_acid_metabolic_process) 1 0
=HYPERLINK("http://www.godatabase.org/cgi-bin/go.cgi?query=GO:0046671&auto_wild_cards=yes&view=query&action=query&search_constraint=terms"	GO:0046671_negative_regulation_of_retinal_cell_programmed_cell_death) 1 0
=HYPERLINK("http://www.godatabase.org/cgi-bin/go.cgi?query=GO:0046685&auto_wild_cards=yes&view=query&action=query&search_constraint=terms"	GO:0046685_response_to_arsenic) 1 0
=HYPERLINK("http://www.godatabase.org/cgi-bin/go.cgi?query=GO:0046692&auto_wild_cards=yes&view=query&action=query&search_constraint=terms"	GO:0046692_sperm_competition) 1 0
=HYPERLINK("http://www.godatabase.org/cgi-bin/go.cgi?query=GO:0046707&auto_wild_cards=yes&view=query&action=query&search_constraint=terms"	GO:0046707_IDP_metabolic_process) 1 0
=HYPERLINK("http://www.godatabase.org/cgi-bin/go.cgi?query=GO:0046709&auto_wild_cards=yes&view=query&action=query&search_constraint=terms"	GO:0046709_IDP_catabolic_process) 1 0
=HYPERLINK("http://www.godatabase.org/cgi-bin/go.cgi?query=GO:0046724&auto_wild_cards=yes&view=query&action=query&search_constraint=terms"	GO:0046724_oxalic_acid_secretion) 1 0
=HYPERLINK("http://www.godatabase.org/cgi-bin/go.cgi?query=GO:0046753&auto_wild_cards=yes&view=query&action=query&search_constraint=terms"	GO:0046753_non-lytic_viral_release) 1 0
=HYPERLINK("http://www.godatabase.org/cgi-bin/go.cgi?query=GO:0046755&auto_wild_cards=yes&view=query&action=query&search_constraint=terms"	GO:0046755_non-lytic_virus_budding) 1 0
=HYPERLINK("http://www.godatabase.org/cgi-bin/go.cgi?query=GO:0046826&auto_wild_cards=yes&view=query&action=query&search_constraint=terms"	GO:0046826_negative_regulation_of_protein_export_from_nucleus) 1 0
=HYPERLINK("http://www.godatabase.org/cgi-bin/go.cgi?query=GO:0046827&auto_wild_cards=yes&view=query&action=query&search_constraint=terms"	GO:0046827_positive_regulation_of_protein_export_from_nucleus) 1 0
=HYPERLINK("http://www.godatabase.org/cgi-bin/go.cgi?query=GO:0046831&auto_wild_cards=yes&view=query&action=query&search_constraint=terms"	GO:0046831_regulation_of_RNA_export_from_nucleus) 1 0
=HYPERLINK("http://www.godatabase.org/cgi-bin/go.cgi?query=GO:0046834&auto_wild_cards=yes&view=query&action=query&search_constraint=terms"	GO:0046834_lipid_phosphorylation) 1 0
=HYPERLINK("http://www.godatabase.org/cgi-bin/go.cgi?query=GO:0046853&auto_wild_cards=yes&view=query&action=query&search_constraint=terms"	GO:0046853_inositol_and_derivative_phosphorylation) 1 0
=HYPERLINK("http://www.godatabase.org/cgi-bin/go.cgi?query=GO:0046864&auto_wild_cards=yes&view=query&action=query&search_constraint=terms"	GO:0046864_isoprenoid_transport) 1 0
=HYPERLINK("http://www.godatabase.org/cgi-bin/go.cgi?query=GO:0046865&auto_wild_cards=yes&view=query&action=query&search_constraint=terms"	GO:0046865_terpenoid_transport) 1 0
=HYPERLINK("http://www.godatabase.org/cgi-bin/go.cgi?query=GO:0046877&auto_wild_cards=yes&view=query&action=query&search_constraint=terms"	GO:0046877_regulation_of_saliva_secretion) 1 0
=HYPERLINK("http://www.godatabase.org/cgi-bin/go.cgi?query=GO:0046878&auto_wild_cards=yes&view=query&action=query&search_constraint=terms"	GO:0046878_positive_regulation_of_saliva_secretion) 1 0
=HYPERLINK("http://www.godatabase.org/cgi-bin/go.cgi?query=GO:0046884&auto_wild_cards=yes&view=query&action=query&search_constraint=terms"	GO:0046884_follicle-stimulating_hormone_secretion) 1 0
=HYPERLINK("http://www.godatabase.org/cgi-bin/go.cgi?query=GO:0046898&auto_wild_cards=yes&view=query&action=query&search_constraint=terms"	GO:0046898_response_to_cycloheximide) 1 0
=HYPERLINK("http://www.godatabase.org/cgi-bin/go.cgi?query=GO:0046929&auto_wild_cards=yes&view=query&action=query&search_constraint=terms"	GO:0046929_negative_regulation_of_neurotransmitter_secretion) 1 0
=HYPERLINK("http://www.godatabase.org/cgi-bin/go.cgi?query=GO:0046931&auto_wild_cards=yes&view=query&action=query&search_constraint=terms"	GO:0046931_pore_complex_biogenesis) 1 0
=HYPERLINK("http://www.godatabase.org/cgi-bin/go.cgi?query=GO:0046949&auto_wild_cards=yes&view=query&action=query&search_constraint=terms"	GO:0046949_acyl-CoA_biosynthetic_process) 1 0
=HYPERLINK("http://www.godatabase.org/cgi-bin/go.cgi?query=GO:0046958&auto_wild_cards=yes&view=query&action=query&search_constraint=terms"	GO:0046958_nonassociative_learning) 1 0
=HYPERLINK("http://www.godatabase.org/cgi-bin/go.cgi?query=GO:0046960&auto_wild_cards=yes&view=query&action=query&search_constraint=terms"	GO:0046960_sensitization) 1 0
=HYPERLINK("http://www.godatabase.org/cgi-bin/go.cgi?query=GO:0046986&auto_wild_cards=yes&view=query&action=query&search_constraint=terms"	GO:0046986_negative_regulation_of_hemoglobin_biosynthetic_process) 1 0
=HYPERLINK("http://www.godatabase.org/cgi-bin/go.cgi?query=GO:0047497&auto_wild_cards=yes&view=query&action=query&search_constraint=terms"	GO:0047497_mitochondrion_transport_along_microtubule) 1 0
=HYPERLINK("http://www.godatabase.org/cgi-bin/go.cgi?query=GO:0048047&auto_wild_cards=yes&view=query&action=query&search_constraint=terms"	GO:0048047_mating_behavior__sex_discrimination) 1 0
=HYPERLINK("http://www.godatabase.org/cgi-bin/go.cgi?query=GO:0048133&auto_wild_cards=yes&view=query&action=query&search_constraint=terms"	GO:0048133_male_germ-line_stem_cell_division) 1 0
=HYPERLINK("http://www.godatabase.org/cgi-bin/go.cgi?query=GO:0048137&auto_wild_cards=yes&view=query&action=query&search_constraint=terms"	GO:0048137_spermatocyte_division) 1 0
=HYPERLINK("http://www.godatabase.org/cgi-bin/go.cgi?query=GO:0048143&auto_wild_cards=yes&view=query&action=query&search_constraint=terms"	GO:0048143_astrocyte_activation) 1 0
=HYPERLINK("http://www.godatabase.org/cgi-bin/go.cgi?query=GO:0048170&auto_wild_cards=yes&view=query&action=query&search_constraint=terms"	GO:0048170_positive_regulation_of_long-term_neuronal_synaptic_plasticity) 1 0
=HYPERLINK("http://www.godatabase.org/cgi-bin/go.cgi?query=GO:0048199&auto_wild_cards=yes&view=query&action=query&search_constraint=terms"	GO:0048199_vesicle_targeting__to__from_or_within_Golgi) 1 0
=HYPERLINK("http://www.godatabase.org/cgi-bin/go.cgi?query=GO:0048241&auto_wild_cards=yes&view=query&action=query&search_constraint=terms"	GO:0048241_epinephrine_transport) 1 0
=HYPERLINK("http://www.godatabase.org/cgi-bin/go.cgi?query=GO:0048242&auto_wild_cards=yes&view=query&action=query&search_constraint=terms"	GO:0048242_epinephrine_secretion) 1 0
=HYPERLINK("http://www.godatabase.org/cgi-bin/go.cgi?query=GO:0048243&auto_wild_cards=yes&view=query&action=query&search_constraint=terms"	GO:0048243_norepinephrine_secretion) 1 0
=HYPERLINK("http://www.godatabase.org/cgi-bin/go.cgi?query=GO:0048247&auto_wild_cards=yes&view=query&action=query&search_constraint=terms"	GO:0048247_lymphocyte_chemotaxis) 1 0
=HYPERLINK("http://www.godatabase.org/cgi-bin/go.cgi?query=GO:0048250&auto_wild_cards=yes&view=query&action=query&search_constraint=terms"	GO:0048250_mitochondrial_iron_ion_transport) 1 0
=HYPERLINK("http://www.godatabase.org/cgi-bin/go.cgi?query=GO:0048259&auto_wild_cards=yes&view=query&action=query&search_constraint=terms"	GO:0048259_regulation_of_receptor-mediated_endocytosis) 1 0
=HYPERLINK("http://www.godatabase.org/cgi-bin/go.cgi?query=GO:0048260&auto_wild_cards=yes&view=query&action=query&search_constraint=terms"	GO:0048260_positive_regulation_of_receptor-mediated_endocytosis) 1 0
=HYPERLINK("http://www.godatabase.org/cgi-bin/go.cgi?query=GO:0048290&auto_wild_cards=yes&view=query&action=query&search_constraint=terms"	GO:0048290_isotype_switching_to_IgA_isotypes) 1 0
=HYPERLINK("http://www.godatabase.org/cgi-bin/go.cgi?query=GO:0048296&auto_wild_cards=yes&view=query&action=query&search_constraint=terms"	GO:0048296_regulation_of_isotype_switching_to_IgA_isotypes) 1 0
=HYPERLINK("http://www.godatabase.org/cgi-bin/go.cgi?query=GO:0048298&auto_wild_cards=yes&view=query&action=query&search_constraint=terms"	GO:0048298_positive_regulation_of_isotype_switching_to_IgA_isotypes) 1 0
=HYPERLINK("http://www.godatabase.org/cgi-bin/go.cgi?query=GO:0048319&auto_wild_cards=yes&view=query&action=query&search_constraint=terms"	GO:0048319_axial_mesoderm_morphogenesis) 1 0
=HYPERLINK("http://www.godatabase.org/cgi-bin/go.cgi?query=GO:0048320&auto_wild_cards=yes&view=query&action=query&search_constraint=terms"	GO:0048320_axial_mesoderm_formation) 1 0
=HYPERLINK("http://www.godatabase.org/cgi-bin/go.cgi?query=GO:0048385&auto_wild_cards=yes&view=query&action=query&search_constraint=terms"	GO:0048385_regulation_of_retinoic_acid_receptor_signaling_pathway) 1 0
=HYPERLINK("http://www.godatabase.org/cgi-bin/go.cgi?query=GO:0048387&auto_wild_cards=yes&view=query&action=query&search_constraint=terms"	GO:0048387_negative_regulation_of_retinoic_acid_receptor_signaling_pathway) 1 0
=HYPERLINK("http://www.godatabase.org/cgi-bin/go.cgi?query=GO:0048388&auto_wild_cards=yes&view=query&action=query&search_constraint=terms"	GO:0048388_endosomal_lumen_acidification) 1 0
=HYPERLINK("http://www.godatabase.org/cgi-bin/go.cgi?query=GO:0048389&auto_wild_cards=yes&view=query&action=query&search_constraint=terms"	GO:0048389_intermediate_mesoderm_development) 1 0
=HYPERLINK("http://www.godatabase.org/cgi-bin/go.cgi?query=GO:0048478&auto_wild_cards=yes&view=query&action=query&search_constraint=terms"	GO:0048478_replication_fork_protection) 1 0
=HYPERLINK("http://www.godatabase.org/cgi-bin/go.cgi?query=GO:0048496&auto_wild_cards=yes&view=query&action=query&search_constraint=terms"	GO:0048496_maintenance_of_organ_identity) 1 0
=HYPERLINK("http://www.godatabase.org/cgi-bin/go.cgi?query=GO:0048525&auto_wild_cards=yes&view=query&action=query&search_constraint=terms"	GO:0048525_negative_regulation_of_viral_reproduction) 1 0
=HYPERLINK("http://www.godatabase.org/cgi-bin/go.cgi?query=GO:0048539&auto_wild_cards=yes&view=query&action=query&search_constraint=terms"	GO:0048539_bone_marrow_development) 1 0
=HYPERLINK("http://www.godatabase.org/cgi-bin/go.cgi?query=GO:0048548&auto_wild_cards=yes&view=query&action=query&search_constraint=terms"	GO:0048548_regulation_of_pinocytosis) 1 0
=HYPERLINK("http://www.godatabase.org/cgi-bin/go.cgi?query=GO:0048549&auto_wild_cards=yes&view=query&action=query&search_constraint=terms"	GO:0048549_positive_regulation_of_pinocytosis) 1 0
=HYPERLINK("http://www.godatabase.org/cgi-bin/go.cgi?query=GO:0048553&auto_wild_cards=yes&view=query&action=query&search_constraint=terms"	GO:0048553_negative_regulation_of_metalloenzyme_activity) 1 0
=HYPERLINK("http://www.godatabase.org/cgi-bin/go.cgi?query=GO:0048588&auto_wild_cards=yes&view=query&action=query&search_constraint=terms"	GO:0048588_developmental_cell_growth) 1 0
=HYPERLINK("http://www.godatabase.org/cgi-bin/go.cgi?query=GO:0048601&auto_wild_cards=yes&view=query&action=query&search_constraint=terms"	GO:0048601_oocyte_morphogenesis) 1 0
=HYPERLINK("http://www.godatabase.org/cgi-bin/go.cgi?query=GO:0048621&auto_wild_cards=yes&view=query&action=query&search_constraint=terms"	GO:0048621_post-embryonic_gut_morphogenesis) 1 0
=HYPERLINK("http://www.godatabase.org/cgi-bin/go.cgi?query=GO:0048640&auto_wild_cards=yes&view=query&action=query&search_constraint=terms"	GO:0048640_negative_regulation_of_developmental_growth) 1 0
=HYPERLINK("http://www.godatabase.org/cgi-bin/go.cgi?query=GO:0048642&auto_wild_cards=yes&view=query&action=query&search_constraint=terms"	GO:0048642_negative_regulation_of_skeletal_muscle_tissue_development) 1 0
=HYPERLINK("http://www.godatabase.org/cgi-bin/go.cgi?query=GO:0048669&auto_wild_cards=yes&view=query&action=query&search_constraint=terms"	GO:0048669_collateral_sprouting_in_the_absence_of_injury) 1 0
=HYPERLINK("http://www.godatabase.org/cgi-bin/go.cgi?query=GO:0048680&auto_wild_cards=yes&view=query&action=query&search_constraint=terms"	GO:0048680_positive_regulation_of_axon_regeneration) 1 0
=HYPERLINK("http://www.godatabase.org/cgi-bin/go.cgi?query=GO:0048681&auto_wild_cards=yes&view=query&action=query&search_constraint=terms"	GO:0048681_negative_regulation_of_axon_regeneration) 1 0
=HYPERLINK("http://www.godatabase.org/cgi-bin/go.cgi?query=GO:0048686&auto_wild_cards=yes&view=query&action=query&search_constraint=terms"	GO:0048686_regulation_of_sprouting_of_injured_axon) 1 0
=HYPERLINK("http://www.godatabase.org/cgi-bin/go.cgi?query=GO:0048687&auto_wild_cards=yes&view=query&action=query&search_constraint=terms"	GO:0048687_positive_regulation_of_sprouting_of_injured_axon) 1 0
=HYPERLINK("http://www.godatabase.org/cgi-bin/go.cgi?query=GO:0048690&auto_wild_cards=yes&view=query&action=query&search_constraint=terms"	GO:0048690_regulation_of_axon_extension_involved_in_regeneration) 1 0
=HYPERLINK("http://www.godatabase.org/cgi-bin/go.cgi?query=GO:0048691&auto_wild_cards=yes&view=query&action=query&search_constraint=terms"	GO:0048691_positive_regulation_of_axon_extension_involved_in_regeneration) 1 0
=HYPERLINK("http://www.godatabase.org/cgi-bin/go.cgi?query=GO:0048714&auto_wild_cards=yes&view=query&action=query&search_constraint=terms"	GO:0048714_positive_regulation_of_oligodendrocyte_differentiation) 1 0
=HYPERLINK("http://www.godatabase.org/cgi-bin/go.cgi?query=GO:0048733&auto_wild_cards=yes&view=query&action=query&search_constraint=terms"	GO:0048733_sebaceous_gland_development) 1 0
=HYPERLINK("http://www.godatabase.org/cgi-bin/go.cgi?query=GO:0048743&auto_wild_cards=yes&view=query&action=query&search_constraint=terms"	GO:0048743_positive_regulation_of_skeletal_muscle_fiber_development) 1 0
=HYPERLINK("http://www.godatabase.org/cgi-bin/go.cgi?query=GO:0048752&auto_wild_cards=yes&view=query&action=query&search_constraint=terms"	GO:0048752_semicircular_canal_morphogenesis) 1 0
=HYPERLINK("http://www.godatabase.org/cgi-bin/go.cgi?query=GO:0048773&auto_wild_cards=yes&view=query&action=query&search_constraint=terms"	GO:0048773_erythrophore_differentiation) 1 0
=HYPERLINK("http://www.godatabase.org/cgi-bin/go.cgi?query=GO:0048790&auto_wild_cards=yes&view=query&action=query&search_constraint=terms"	GO:0048790_maintenance_of_presynaptic_active_zone_structure) 1 0
=HYPERLINK("http://www.godatabase.org/cgi-bin/go.cgi?query=GO:0048791&auto_wild_cards=yes&view=query&action=query&search_constraint=terms"	GO:0048791_calcium_ion-dependent_exocytosis_of_neurotransmitter) 1 0
=HYPERLINK("http://www.godatabase.org/cgi-bin/go.cgi?query=GO:0048822&auto_wild_cards=yes&view=query&action=query&search_constraint=terms"	GO:0048822_enucleate_erythrocyte_development) 1 0
=HYPERLINK("http://www.godatabase.org/cgi-bin/go.cgi?query=GO:0048866&auto_wild_cards=yes&view=query&action=query&search_constraint=terms"	GO:0048866_stem_cell_fate_specification) 1 0
=HYPERLINK("http://www.godatabase.org/cgi-bin/go.cgi?query=GO:0048936&auto_wild_cards=yes&view=query&action=query&search_constraint=terms"	GO:0048936_peripheral_nervous_system_neuron_axonogenesis) 1 0
=HYPERLINK("http://www.godatabase.org/cgi-bin/go.cgi?query=GO:0050427&auto_wild_cards=yes&view=query&action=query&search_constraint=terms"	GO:0050427_3'-phosphoadenosine_5'-phosphosulfate_metabolic_process) 1 0
=HYPERLINK("http://www.godatabase.org/cgi-bin/go.cgi?query=GO:0050428&auto_wild_cards=yes&view=query&action=query&search_constraint=terms"	GO:0050428_3'-phosphoadenosine_5'-phosphosulfate_biosynthetic_process) 1 0
=HYPERLINK("http://www.godatabase.org/cgi-bin/go.cgi?query=GO:0050482&auto_wild_cards=yes&view=query&action=query&search_constraint=terms"	GO:0050482_arachidonic_acid_secretion) 1 0
=HYPERLINK("http://www.godatabase.org/cgi-bin/go.cgi?query=GO:0050667&auto_wild_cards=yes&view=query&action=query&search_constraint=terms"	GO:0050667_homocysteine_metabolic_process) 1 0
=HYPERLINK("http://www.godatabase.org/cgi-bin/go.cgi?query=GO:0050674&auto_wild_cards=yes&view=query&action=query&search_constraint=terms"	GO:0050674_urothelial_cell_proliferation) 1 0
=HYPERLINK("http://www.godatabase.org/cgi-bin/go.cgi?query=GO:0050675&auto_wild_cards=yes&view=query&action=query&search_constraint=terms"	GO:0050675_regulation_of_urothelial_cell_proliferation) 1 0
=HYPERLINK("http://www.godatabase.org/cgi-bin/go.cgi?query=GO:0050677&auto_wild_cards=yes&view=query&action=query&search_constraint=terms"	GO:0050677_positive_regulation_of_urothelial_cell_proliferation) 1 0
=HYPERLINK("http://www.godatabase.org/cgi-bin/go.cgi?query=GO:0050691&auto_wild_cards=yes&view=query&action=query&search_constraint=terms"	GO:0050691_regulation_of_defense_response_to_virus_by_host) 1 0
=HYPERLINK("http://www.godatabase.org/cgi-bin/go.cgi?query=GO:0050748&auto_wild_cards=yes&view=query&action=query&search_constraint=terms"	GO:0050748_negative_regulation_of_lipoprotein_metabolic_process) 1 0
=HYPERLINK("http://www.godatabase.org/cgi-bin/go.cgi?query=GO:0050757&auto_wild_cards=yes&view=query&action=query&search_constraint=terms"	GO:0050757_thymidylate_synthase_biosynthetic_process) 1 0
=HYPERLINK("http://www.godatabase.org/cgi-bin/go.cgi?query=GO:0050758&auto_wild_cards=yes&view=query&action=query&search_constraint=terms"	GO:0050758_regulation_of_thymidylate_synthase_biosynthetic_process) 1 0
=HYPERLINK("http://www.godatabase.org/cgi-bin/go.cgi?query=GO:0050760&auto_wild_cards=yes&view=query&action=query&search_constraint=terms"	GO:0050760_negative_regulation_of_thymidylate_synthase_biosynthetic_process) 1 0
=HYPERLINK("http://www.godatabase.org/cgi-bin/go.cgi?query=GO:0050812&auto_wild_cards=yes&view=query&action=query&search_constraint=terms"	GO:0050812_regulation_of_acyl-CoA_biosynthetic_process) 1 0
=HYPERLINK("http://www.godatabase.org/cgi-bin/go.cgi?query=GO:0050832&auto_wild_cards=yes&view=query&action=query&search_constraint=terms"	GO:0050832_defense_response_to_fungus) 1 0
=HYPERLINK("http://www.godatabase.org/cgi-bin/go.cgi?query=GO:0050861&auto_wild_cards=yes&view=query&action=query&search_constraint=terms"	GO:0050861_positive_regulation_of_B_cell_receptor_signaling_pathway) 1 0
=HYPERLINK("http://www.godatabase.org/cgi-bin/go.cgi?query=GO:0050862&auto_wild_cards=yes&view=query&action=query&search_constraint=terms"	GO:0050862_positive_regulation_of_T_cell_receptor_signaling_pathway) 1 0
=HYPERLINK("http://www.godatabase.org/cgi-bin/go.cgi?query=GO:0050916&auto_wild_cards=yes&view=query&action=query&search_constraint=terms"	GO:0050916_sensory_perception_of_sweet_taste) 1 0
=HYPERLINK("http://www.godatabase.org/cgi-bin/go.cgi?query=GO:0050975&auto_wild_cards=yes&view=query&action=query&search_constraint=terms"	GO:0050975_sensory_perception_of_touch) 1 0
=HYPERLINK("http://www.godatabase.org/cgi-bin/go.cgi?query=GO:0050995&auto_wild_cards=yes&view=query&action=query&search_constraint=terms"	GO:0050995_negative_regulation_of_lipid_catabolic_process) 1 0
=HYPERLINK("http://www.godatabase.org/cgi-bin/go.cgi?query=GO:0051001&auto_wild_cards=yes&view=query&action=query&search_constraint=terms"	GO:0051001_negative_regulation_of_nitric-oxide_synthase_activity) 1 0
=HYPERLINK("http://www.godatabase.org/cgi-bin/go.cgi?query=GO:0051005&auto_wild_cards=yes&view=query&action=query&search_constraint=terms"	GO:0051005_negative_regulation_of_lipoprotein_lipase_activity) 1 0
=HYPERLINK("http://www.godatabase.org/cgi-bin/go.cgi?query=GO:0051006&auto_wild_cards=yes&view=query&action=query&search_constraint=terms"	GO:0051006_positive_regulation_of_lipoprotein_lipase_activity) 1 0
=HYPERLINK("http://www.godatabase.org/cgi-bin/go.cgi?query=GO:0051016&auto_wild_cards=yes&view=query&action=query&search_constraint=terms"	GO:0051016_barbed-end_actin_filament_capping) 1 0
=HYPERLINK("http://www.godatabase.org/cgi-bin/go.cgi?query=GO:0051029&auto_wild_cards=yes&view=query&action=query&search_constraint=terms"	GO:0051029_rRNA_transport) 1 0
=HYPERLINK("http://www.godatabase.org/cgi-bin/go.cgi?query=GO:0051043&auto_wild_cards=yes&view=query&action=query&search_constraint=terms"	GO:0051043_regulation_of_membrane_protein_ectodomain_proteolysis) 1 0
=HYPERLINK("http://www.godatabase.org/cgi-bin/go.cgi?query=GO:0051044&auto_wild_cards=yes&view=query&action=query&search_constraint=terms"	GO:0051044_positive_regulation_of_membrane_protein_ectodomain_proteolysis) 1 0
=HYPERLINK("http://www.godatabase.org/cgi-bin/go.cgi?query=GO:0051088&auto_wild_cards=yes&view=query&action=query&search_constraint=terms"	GO:0051088_PMA-inducible_membrane_protein_ectodomain_proteolysis) 1 0
=HYPERLINK("http://www.godatabase.org/cgi-bin/go.cgi?query=GO:0051102&auto_wild_cards=yes&view=query&action=query&search_constraint=terms"	GO:0051102_DNA_ligation_during_DNA_recombination) 1 0
=HYPERLINK("http://www.godatabase.org/cgi-bin/go.cgi?query=GO:0051103&auto_wild_cards=yes&view=query&action=query&search_constraint=terms"	GO:0051103_DNA_ligation_during_DNA_repair) 1 0
=HYPERLINK("http://www.godatabase.org/cgi-bin/go.cgi?query=GO:0051123&auto_wild_cards=yes&view=query&action=query&search_constraint=terms"	GO:0051123_transcriptional_preinitiation_complex_assembly) 1 0
=HYPERLINK("http://www.godatabase.org/cgi-bin/go.cgi?query=GO:0051125&auto_wild_cards=yes&view=query&action=query&search_constraint=terms"	GO:0051125_regulation_of_actin_nucleation) 1 0
=HYPERLINK("http://www.godatabase.org/cgi-bin/go.cgi?query=GO:0051127&auto_wild_cards=yes&view=query&action=query&search_constraint=terms"	GO:0051127_positive_regulation_of_actin_nucleation) 1 0
=HYPERLINK("http://www.godatabase.org/cgi-bin/go.cgi?query=GO:0051151&auto_wild_cards=yes&view=query&action=query&search_constraint=terms"	GO:0051151_negative_regulation_of_smooth_muscle_cell_differentiation) 1 0
=HYPERLINK("http://www.godatabase.org/cgi-bin/go.cgi?query=GO:0051154&auto_wild_cards=yes&view=query&action=query&search_constraint=terms"	GO:0051154_negative_regulation_of_striated_muscle_cell_differentiation) 1 0
=HYPERLINK("http://www.godatabase.org/cgi-bin/go.cgi?query=GO:0051155&auto_wild_cards=yes&view=query&action=query&search_constraint=terms"	GO:0051155_positive_regulation_of_striated_muscle_cell_differentiation) 1 0
=HYPERLINK("http://www.godatabase.org/cgi-bin/go.cgi?query=GO:0051156&auto_wild_cards=yes&view=query&action=query&search_constraint=terms"	GO:0051156_glucose_6-phosphate_metabolic_process) 1 0
=HYPERLINK("http://www.godatabase.org/cgi-bin/go.cgi?query=GO:0051187&auto_wild_cards=yes&view=query&action=query&search_constraint=terms"	GO:0051187_cofactor_catabolic_process) 1 0
=HYPERLINK("http://www.godatabase.org/cgi-bin/go.cgi?query=GO:0051189&auto_wild_cards=yes&view=query&action=query&search_constraint=terms"	GO:0051189_prosthetic_group_metabolic_process) 1 0
=HYPERLINK("http://www.godatabase.org/cgi-bin/go.cgi?query=GO:0051193&auto_wild_cards=yes&view=query&action=query&search_constraint=terms"	GO:0051193_regulation_of_cofactor_metabolic_process) 1 0
=HYPERLINK("http://www.godatabase.org/cgi-bin/go.cgi?query=GO:0051196&auto_wild_cards=yes&view=query&action=query&search_constraint=terms"	GO:0051196_regulation_of_coenzyme_metabolic_process) 1 0
=HYPERLINK("http://www.godatabase.org/cgi-bin/go.cgi?query=GO:0051255&auto_wild_cards=yes&view=query&action=query&search_constraint=terms"	GO:0051255_spindle_midzone_assembly) 1 0
=HYPERLINK("http://www.godatabase.org/cgi-bin/go.cgi?query=GO:0051257&auto_wild_cards=yes&view=query&action=query&search_constraint=terms"	GO:0051257_spindle_midzone_assembly_involved_in_meiosis) 1 0
=HYPERLINK("http://www.godatabase.org/cgi-bin/go.cgi?query=GO:0051281&auto_wild_cards=yes&view=query&action=query&search_constraint=terms"	GO:0051281_positive_regulation_of_release_of_sequestered_calcium_ion_into_cytosol) 1 0
=HYPERLINK("http://www.godatabase.org/cgi-bin/go.cgi?query=GO:0051290&auto_wild_cards=yes&view=query&action=query&search_constraint=terms"	GO:0051290_protein_heterotetramerization) 1 0
=HYPERLINK("http://www.godatabase.org/cgi-bin/go.cgi?query=GO:0051305&auto_wild_cards=yes&view=query&action=query&search_constraint=terms"	GO:0051305_chromosome_movement_towards_spindle_pole) 1 0
=HYPERLINK("http://www.godatabase.org/cgi-bin/go.cgi?query=GO:0051310&auto_wild_cards=yes&view=query&action=query&search_constraint=terms"	GO:0051310_metaphase_plate_congression) 1 0
=HYPERLINK("http://www.godatabase.org/cgi-bin/go.cgi?query=GO:0051311&auto_wild_cards=yes&view=query&action=query&search_constraint=terms"	GO:0051311_meiotic_metaphase_plate_congression) 1 0
=HYPERLINK("http://www.godatabase.org/cgi-bin/go.cgi?query=GO:0051340&auto_wild_cards=yes&view=query&action=query&search_constraint=terms"	GO:0051340_regulation_of_ligase_activity) 1 0
=HYPERLINK("http://www.godatabase.org/cgi-bin/go.cgi?query=GO:0051351&auto_wild_cards=yes&view=query&action=query&search_constraint=terms"	GO:0051351_positive_regulation_of_ligase_activity) 1 0
=HYPERLINK("http://www.godatabase.org/cgi-bin/go.cgi?query=GO:0051354&auto_wild_cards=yes&view=query&action=query&search_constraint=terms"	GO:0051354_negative_regulation_of_oxidoreductase_activity) 1 0
=HYPERLINK("http://www.godatabase.org/cgi-bin/go.cgi?query=GO:0051355&auto_wild_cards=yes&view=query&action=query&search_constraint=terms"	GO:0051355_proprioception_during_equilibrioception) 1 0
=HYPERLINK("http://www.godatabase.org/cgi-bin/go.cgi?query=GO:0051383&auto_wild_cards=yes&view=query&action=query&search_constraint=terms"	GO:0051383_kinetochore_organization) 1 0
=HYPERLINK("http://www.godatabase.org/cgi-bin/go.cgi?query=GO:0051386&auto_wild_cards=yes&view=query&action=query&search_constraint=terms"	GO:0051386_regulation_of_nerve_growth_factor_receptor_signaling_pathway) 1 0
=HYPERLINK("http://www.godatabase.org/cgi-bin/go.cgi?query=GO:0051409&auto_wild_cards=yes&view=query&action=query&search_constraint=terms"	GO:0051409_response_to_nitrosative_stress) 1 0
=HYPERLINK("http://www.godatabase.org/cgi-bin/go.cgi?query=GO:0051457&auto_wild_cards=yes&view=query&action=query&search_constraint=terms"	GO:0051457_maintenance_of_protein_location_in_nucleus) 1 0
=HYPERLINK("http://www.godatabase.org/cgi-bin/go.cgi?query=GO:0051462&auto_wild_cards=yes&view=query&action=query&search_constraint=terms"	GO:0051462_regulation_of_cortisol_secretion) 1 0
=HYPERLINK("http://www.godatabase.org/cgi-bin/go.cgi?query=GO:0051463&auto_wild_cards=yes&view=query&action=query&search_constraint=terms"	GO:0051463_negative_regulation_of_cortisol_secretion) 1 0
=HYPERLINK("http://www.godatabase.org/cgi-bin/go.cgi?query=GO:0051481&auto_wild_cards=yes&view=query&action=query&search_constraint=terms"	GO:0051481_reduction_of_cytosolic_calcium_ion_concentration) 1 0
=HYPERLINK("http://www.godatabase.org/cgi-bin/go.cgi?query=GO:0051482&auto_wild_cards=yes&view=query&action=query&search_constraint=terms"	GO:0051482_elevation_of_cytosolic_calcium_ion_concentration_during_G-protein_signaling__coupled_to_IP3_second_messenger_(phospholipase_C_activating)) 1 0
=HYPERLINK("http://www.godatabase.org/cgi-bin/go.cgi?query=GO:0051542&auto_wild_cards=yes&view=query&action=query&search_constraint=terms"	GO:0051542_elastin_biosynthetic_process) 1 0
=HYPERLINK("http://www.godatabase.org/cgi-bin/go.cgi?query=GO:0051568&auto_wild_cards=yes&view=query&action=query&search_constraint=terms"	GO:0051568_histone_H3-K4_methylation) 1 0
=HYPERLINK("http://www.godatabase.org/cgi-bin/go.cgi?query=GO:0051569&auto_wild_cards=yes&view=query&action=query&search_constraint=terms"	GO:0051569_regulation_of_histone_H3-K4_methylation) 1 0
=HYPERLINK("http://www.godatabase.org/cgi-bin/go.cgi?query=GO:0051570&auto_wild_cards=yes&view=query&action=query&search_constraint=terms"	GO:0051570_regulation_of_histone_H3-K9_methylation) 1 0
=HYPERLINK("http://www.godatabase.org/cgi-bin/go.cgi?query=GO:0051573&auto_wild_cards=yes&view=query&action=query&search_constraint=terms"	GO:0051573_negative_regulation_of_histone_H3-K9_methylation) 1 0
=HYPERLINK("http://www.godatabase.org/cgi-bin/go.cgi?query=GO:0051580&auto_wild_cards=yes&view=query&action=query&search_constraint=terms"	GO:0051580_regulation_of_neurotransmitter_uptake) 1 0
=HYPERLINK("http://www.godatabase.org/cgi-bin/go.cgi?query=GO:0051582&auto_wild_cards=yes&view=query&action=query&search_constraint=terms"	GO:0051582_positive_regulation_of_neurotransmitter_uptake) 1 0
=HYPERLINK("http://www.godatabase.org/cgi-bin/go.cgi?query=GO:0051584&auto_wild_cards=yes&view=query&action=query&search_constraint=terms"	GO:0051584_regulation_of_dopamine_uptake) 1 0
=HYPERLINK("http://www.godatabase.org/cgi-bin/go.cgi?query=GO:0051586&auto_wild_cards=yes&view=query&action=query&search_constraint=terms"	GO:0051586_positive_regulation_of_dopamine_uptake) 1 0
=HYPERLINK("http://www.godatabase.org/cgi-bin/go.cgi?query=GO:0051589&auto_wild_cards=yes&view=query&action=query&search_constraint=terms"	GO:0051589_negative_regulation_of_neurotransmitter_transport) 1 0
=HYPERLINK("http://www.godatabase.org/cgi-bin/go.cgi?query=GO:0051593&auto_wild_cards=yes&view=query&action=query&search_constraint=terms"	GO:0051593_response_to_folic_acid) 1 0
=HYPERLINK("http://www.godatabase.org/cgi-bin/go.cgi?query=GO:0051615&auto_wild_cards=yes&view=query&action=query&search_constraint=terms"	GO:0051615_histamine_uptake) 1 0
=HYPERLINK("http://www.godatabase.org/cgi-bin/go.cgi?query=GO:0051646&auto_wild_cards=yes&view=query&action=query&search_constraint=terms"	GO:0051646_mitochondrion_localization) 1 0
=HYPERLINK("http://www.godatabase.org/cgi-bin/go.cgi?query=GO:0051654&auto_wild_cards=yes&view=query&action=query&search_constraint=terms"	GO:0051654_establishment_of_mitochondrion_localization) 1 0
=HYPERLINK("http://www.godatabase.org/cgi-bin/go.cgi?query=GO:0051661&auto_wild_cards=yes&view=query&action=query&search_constraint=terms"	GO:0051661_maintenance_of_centrosome_location) 1 0
=HYPERLINK("http://www.godatabase.org/cgi-bin/go.cgi?query=GO:0051665&auto_wild_cards=yes&view=query&action=query&search_constraint=terms"	GO:0051665_membrane_raft_localization) 1 0
=HYPERLINK("http://www.godatabase.org/cgi-bin/go.cgi?query=GO:0051685&auto_wild_cards=yes&view=query&action=query&search_constraint=terms"	GO:0051685_maintenance_of_ER_location) 1 0
=HYPERLINK("http://www.godatabase.org/cgi-bin/go.cgi?query=GO:0051693&auto_wild_cards=yes&view=query&action=query&search_constraint=terms"	GO:0051693_actin_filament_capping) 1 0
=HYPERLINK("http://www.godatabase.org/cgi-bin/go.cgi?query=GO:0051701&auto_wild_cards=yes&view=query&action=query&search_constraint=terms"	GO:0051701_interaction_with_host) 1 0
=HYPERLINK("http://www.godatabase.org/cgi-bin/go.cgi?query=GO:0051754&auto_wild_cards=yes&view=query&action=query&search_constraint=terms"	GO:0051754_meiotic_sister_chromatid_cohesion__centromeric) 1 0
=HYPERLINK("http://www.godatabase.org/cgi-bin/go.cgi?query=GO:0051782&auto_wild_cards=yes&view=query&action=query&search_constraint=terms"	GO:0051782_negative_regulation_of_cell_division) 1 0
=HYPERLINK("http://www.godatabase.org/cgi-bin/go.cgi?query=GO:0051790&auto_wild_cards=yes&view=query&action=query&search_constraint=terms"	GO:0051790_short-chain_fatty_acid_biosynthetic_process) 1 0
=HYPERLINK("http://www.godatabase.org/cgi-bin/go.cgi?query=GO:0051799&auto_wild_cards=yes&view=query&action=query&search_constraint=terms"	GO:0051799_negative_regulation_of_hair_follicle_development) 1 0
=HYPERLINK("http://www.godatabase.org/cgi-bin/go.cgi?query=GO:0051823&auto_wild_cards=yes&view=query&action=query&search_constraint=terms"	GO:0051823_regulation_of_synapse_structural_plasticity) 1 0
=HYPERLINK("http://www.godatabase.org/cgi-bin/go.cgi?query=GO:0051865&auto_wild_cards=yes&view=query&action=query&search_constraint=terms"	GO:0051865_protein_autoubiquitination) 1 0
=HYPERLINK("http://www.godatabase.org/cgi-bin/go.cgi?query=GO:0051901&auto_wild_cards=yes&view=query&action=query&search_constraint=terms"	GO:0051901_positive_regulation_of_mitochondrial_depolarization) 1 0
=HYPERLINK("http://www.godatabase.org/cgi-bin/go.cgi?query=GO:0051917&auto_wild_cards=yes&view=query&action=query&search_constraint=terms"	GO:0051917_regulation_of_fibrinolysis) 1 0
=HYPERLINK("http://www.godatabase.org/cgi-bin/go.cgi?query=GO:0051918&auto_wild_cards=yes&view=query&action=query&search_constraint=terms"	GO:0051918_negative_regulation_of_fibrinolysis) 1 0
=HYPERLINK("http://www.godatabase.org/cgi-bin/go.cgi?query=GO:0051929&auto_wild_cards=yes&view=query&action=query&search_constraint=terms"	GO:0051929_positive_regulation_of_calcium_ion_transport_via_voltage-gated_calcium_channel_activity) 1 0
=HYPERLINK("http://www.godatabase.org/cgi-bin/go.cgi?query=GO:0051933&auto_wild_cards=yes&view=query&action=query&search_constraint=terms"	GO:0051933_amino_acid_uptake_during_transmission_of_nerve_impulse) 1 0
=HYPERLINK("http://www.godatabase.org/cgi-bin/go.cgi?query=GO:0051935&auto_wild_cards=yes&view=query&action=query&search_constraint=terms"	GO:0051935_glutamate_uptake_during_transmission_of_nerve_impulse) 1 0
=HYPERLINK("http://www.godatabase.org/cgi-bin/go.cgi?query=GO:0051940&auto_wild_cards=yes&view=query&action=query&search_constraint=terms"	GO:0051940_regulation_of_catecholamine_uptake_during_transmission_of_nerve_impulse) 1 0
=HYPERLINK("http://www.godatabase.org/cgi-bin/go.cgi?query=GO:0051944&auto_wild_cards=yes&view=query&action=query&search_constraint=terms"	GO:0051944_positive_regulation_of_catecholamine_uptake_during_transmission_of_nerve_impulse) 1 0
=HYPERLINK("http://www.godatabase.org/cgi-bin/go.cgi?query=GO:0051961&auto_wild_cards=yes&view=query&action=query&search_constraint=terms"	GO:0051961_negative_regulation_of_nervous_system_development) 1 0
=HYPERLINK("http://www.godatabase.org/cgi-bin/go.cgi?query=GO:0051964&auto_wild_cards=yes&view=query&action=query&search_constraint=terms"	GO:0051964_negative_regulation_of_synaptogenesis) 1 0
=HYPERLINK("http://www.godatabase.org/cgi-bin/go.cgi?query=GO:0051968&auto_wild_cards=yes&view=query&action=query&search_constraint=terms"	GO:0051968_positive_regulation_of_synaptic_transmission__glutamatergic) 1 0
=HYPERLINK("http://www.godatabase.org/cgi-bin/go.cgi?query=GO:0051984&auto_wild_cards=yes&view=query&action=query&search_constraint=terms"	GO:0051984_positive_regulation_of_chromosome_segregation) 1 0
=HYPERLINK("http://www.godatabase.org/cgi-bin/go.cgi?query=GO:0051987&auto_wild_cards=yes&view=query&action=query&search_constraint=terms"	GO:0051987_positive_regulation_of_attachment_of_spindle_microtubules_to_kinetochore) 1 0
=HYPERLINK("http://www.godatabase.org/cgi-bin/go.cgi?query=GO:0052173&auto_wild_cards=yes&view=query&action=query&search_constraint=terms"	GO:0052173_response_to_defenses_of_other_organism_during_symbiotic_interaction) 1 0
=HYPERLINK("http://www.godatabase.org/cgi-bin/go.cgi?query=GO:0052200&auto_wild_cards=yes&view=query&action=query&search_constraint=terms"	GO:0052200_response_to_host_defenses) 1 0
=HYPERLINK("http://www.godatabase.org/cgi-bin/go.cgi?query=GO:0052551&auto_wild_cards=yes&view=query&action=query&search_constraint=terms"	GO:0052551_response_to_defense-related_nitric_oxide_production_by_other_organism_during_symbiotic_interaction) 1 0
=HYPERLINK("http://www.godatabase.org/cgi-bin/go.cgi?query=GO:0052564&auto_wild_cards=yes&view=query&action=query&search_constraint=terms"	GO:0052564_response_to_immune_response_of_other_organism_during_symbiotic_interaction) 1 0
=HYPERLINK("http://www.godatabase.org/cgi-bin/go.cgi?query=GO:0052565&auto_wild_cards=yes&view=query&action=query&search_constraint=terms"	GO:0052565_response_to_defense-related_host_nitric_oxide_production) 1 0
=HYPERLINK("http://www.godatabase.org/cgi-bin/go.cgi?query=GO:0052572&auto_wild_cards=yes&view=query&action=query&search_constraint=terms"	GO:0052572_response_to_host_immune_response) 1 0
=HYPERLINK("http://www.godatabase.org/cgi-bin/go.cgi?query=GO:0055005&auto_wild_cards=yes&view=query&action=query&search_constraint=terms"	GO:0055005_ventricular_cardiac_myofibril_development) 1 0
=HYPERLINK("http://www.godatabase.org/cgi-bin/go.cgi?query=GO:0055011&auto_wild_cards=yes&view=query&action=query&search_constraint=terms"	GO:0055011_atrial_cardiac_muscle_cell_differentiation) 1 0
=HYPERLINK("http://www.godatabase.org/cgi-bin/go.cgi?query=GO:0055014&auto_wild_cards=yes&view=query&action=query&search_constraint=terms"	GO:0055014_atrial_cardiac_muscle_cell_development) 1 0
=HYPERLINK("http://www.godatabase.org/cgi-bin/go.cgi?query=GO:0055078&auto_wild_cards=yes&view=query&action=query&search_constraint=terms"	GO:0055078_sodium_ion_homeostasis) 1 0
=HYPERLINK("http://www.godatabase.org/cgi-bin/go.cgi?query=GO:0055089&auto_wild_cards=yes&view=query&action=query&search_constraint=terms"	GO:0055089_fatty_acid_homeostasis) 1 0
=HYPERLINK("http://www.godatabase.org/cgi-bin/go.cgi?query=GO:0055093&auto_wild_cards=yes&view=query&action=query&search_constraint=terms"	GO:0055093_response_to_hyperoxia) 1 0
=HYPERLINK("http://www.godatabase.org/cgi-bin/go.cgi?query=GO:0060003&auto_wild_cards=yes&view=query&action=query&search_constraint=terms"	GO:0060003_copper_ion_export) 1 0
=HYPERLINK("http://www.godatabase.org/cgi-bin/go.cgi?query=GO:0060005&auto_wild_cards=yes&view=query&action=query&search_constraint=terms"	GO:0060005_vestibular_reflex) 1 0
=HYPERLINK("http://www.godatabase.org/cgi-bin/go.cgi?query=GO:0060014&auto_wild_cards=yes&view=query&action=query&search_constraint=terms"	GO:0060014_granulosa_cell_differentiation) 1 0
=HYPERLINK("http://www.godatabase.org/cgi-bin/go.cgi?query=GO:0060018&auto_wild_cards=yes&view=query&action=query&search_constraint=terms"	GO:0060018_astrocyte_fate_commitment) 1 0
=HYPERLINK("http://www.godatabase.org/cgi-bin/go.cgi?query=GO:0060020&auto_wild_cards=yes&view=query&action=query&search_constraint=terms"	GO:0060020_Bergmann_glial_cell_differentiation) 1 0
=HYPERLINK("http://www.godatabase.org/cgi-bin/go.cgi?query=GO:0060022&auto_wild_cards=yes&view=query&action=query&search_constraint=terms"	GO:0060022_hard_palate_development) 1 0
=HYPERLINK("http://www.godatabase.org/cgi-bin/go.cgi?query=GO:0060034&auto_wild_cards=yes&view=query&action=query&search_constraint=terms"	GO:0060034_notochord_cell_differentiation) 1 0
=HYPERLINK("http://www.godatabase.org/cgi-bin/go.cgi?query=GO:0060035&auto_wild_cards=yes&view=query&action=query&search_constraint=terms"	GO:0060035_notochord_cell_development) 1 0
=HYPERLINK("http://www.godatabase.org/cgi-bin/go.cgi?query=GO:0060046&auto_wild_cards=yes&view=query&action=query&search_constraint=terms"	GO:0060046_regulation_of_acrosome_reaction) 1 0
=HYPERLINK("http://www.godatabase.org/cgi-bin/go.cgi?query=GO:0060054&auto_wild_cards=yes&view=query&action=query&search_constraint=terms"	GO:0060054_positive_regulation_of_epithelial_cell_proliferation_involved_in_wound_healing) 1 0
=HYPERLINK("http://www.godatabase.org/cgi-bin/go.cgi?query=GO:0060059&auto_wild_cards=yes&view=query&action=query&search_constraint=terms"	GO:0060059_embryonic_retina_morphogenesis_in_camera-type_eye) 1 0
=HYPERLINK("http://www.godatabase.org/cgi-bin/go.cgi?query=GO:0060061&auto_wild_cards=yes&view=query&action=query&search_constraint=terms"	GO:0060061_Spemann_organizer_formation) 1 0
=HYPERLINK("http://www.godatabase.org/cgi-bin/go.cgi?query=GO:0060064&auto_wild_cards=yes&view=query&action=query&search_constraint=terms"	GO:0060064_Spemann_organizer_formation_at_the_anterior_end_of_the_primitive_streak) 1 0
=HYPERLINK("http://www.godatabase.org/cgi-bin/go.cgi?query=GO:0060071&auto_wild_cards=yes&view=query&action=query&search_constraint=terms"	GO:0060071_Wnt_receptor_signaling_pathway__planar_cell_polarity_pathway) 1 0
=HYPERLINK("http://www.godatabase.org/cgi-bin/go.cgi?query=GO:0060075&auto_wild_cards=yes&view=query&action=query&search_constraint=terms"	GO:0060075_regulation_of_resting_membrane_potential) 1 0
=HYPERLINK("http://www.godatabase.org/cgi-bin/go.cgi?query=GO:0060082&auto_wild_cards=yes&view=query&action=query&search_constraint=terms"	GO:0060082_eye_blink_reflex) 1 0
=HYPERLINK("http://www.godatabase.org/cgi-bin/go.cgi?query=GO:0060112&auto_wild_cards=yes&view=query&action=query&search_constraint=terms"	GO:0060112_generation_of_ovulation_cycle_rhythm) 1 0
=HYPERLINK("http://www.godatabase.org/cgi-bin/go.cgi?query=GO:0060125&auto_wild_cards=yes&view=query&action=query&search_constraint=terms"	GO:0060125_negative_regulation_of_growth_hormone_secretion) 1 0
=HYPERLINK("http://www.godatabase.org/cgi-bin/go.cgi?query=GO:0060151&auto_wild_cards=yes&view=query&action=query&search_constraint=terms"	GO:0060151_peroxisome_localization) 1 0
=HYPERLINK("http://www.godatabase.org/cgi-bin/go.cgi?query=GO:0060152&auto_wild_cards=yes&view=query&action=query&search_constraint=terms"	GO:0060152_microtubule-based_peroxisome_localization) 1 0
=HYPERLINK("http://www.godatabase.org/cgi-bin/go.cgi?query=GO:0060161&auto_wild_cards=yes&view=query&action=query&search_constraint=terms"	GO:0060161_positive_regulation_of_dopamine_receptor_signaling_pathway) 1 0
[truncated: 3,859 more rows]
