# Supplementary material for: RedundancyMiner: De-replication of redundant GO categories in microarray and proteomics analysis
Source: BMC Bioinformatics. 2011 Feb 10;12:52. doi: 10.1186/1471-2105-12-52 (PMC3223614; doi:10.1186/1471-2105-12-52)
Supplement: Additional file 8 — Retinal development HTGM download. compressed package of the results of running HTGM on the retinal development genes list. [file 1471-2105-12-52-S8.ZIP › SCENARIO_2_MODIFIED/total.txt.total.txt.dir/Exp1_BestClusterMap_LEIGS_KM_24.csv.join.11.txt.dir/Exp1_BestClusterMap_LEIGS_KM_24.csv.join.11.txt.change.gce]

GO:0006346_methylation-dependent_chromatin_silencing	DNMT3B	5	2	70.846154	-3.517987	1	0.19	0.190000
GO:0006346_methylation-dependent_chromatin_silencing	HELLS	5	2	70.846154	-3.517987	1	0.19	0.190000
GO:0006342_chromatin_silencing	DNMT3B	10	2	35.423077	-2.872325	3	0.82	0.273333
GO:0006342_chromatin_silencing	HELLS	10	2	35.423077	-2.872325	3	0.82	0.273333
GO:0045814_negative_regulation_of_gene_expression__epigenetic	DNMT3B	10	2	35.423077	-2.872325	3	0.82	0.273333
GO:0045814_negative_regulation_of_gene_expression__epigenetic	HELLS	10	2	35.423077	-2.872325	3	0.82	0.273333
GO:0006304_DNA_modification	DNMT3B	14	2	25.302198	-2.572529	6	1.53	0.255000
GO:0006304_DNA_modification	HELLS	14	2	25.302198	-2.572529	6	1.53	0.255000
GO:0006305_DNA_alkylation	DNMT3B	14	2	25.302198	-2.572529	6	1.53	0.255000
GO:0006305_DNA_alkylation	HELLS	14	2	25.302198	-2.572529	6	1.53	0.255000
GO:0006306_DNA_methylation	DNMT3B	14	2	25.302198	-2.572529	6	1.53	0.255000
GO:0006306_DNA_methylation	HELLS	14	2	25.302198	-2.572529	6	1.53	0.255000
GO:0043412_biopolymer_modification	DKC1	458	8	3.093719	-2.553849	7	1.55	0.221429
GO:0043412_biopolymer_modification	NLK	458	8	3.093719	-2.553849	7	1.55	0.221429
GO:0043412_biopolymer_modification	MKNK2	458	8	3.093719	-2.553849	7	1.55	0.221429
GO:0043412_biopolymer_modification	SKP2	458	8	3.093719	-2.553849	7	1.55	0.221429
GO:0043412_biopolymer_modification	DNMT3B	458	8	3.093719	-2.553849	7	1.55	0.221429
GO:0043412_biopolymer_modification	PTPN12	458	8	3.093719	-2.553849	7	1.55	0.221429
GO:0043412_biopolymer_modification	HELLS	458	8	3.093719	-2.553849	7	1.55	0.221429
GO:0043412_biopolymer_modification	PTPN11	458	8	3.093719	-2.553849	7	1.55	0.221429
GO:0044238_primary_metabolic_process	RAD51AP1	1905	18	1.673531	-2.428729	8	2.03	0.253750
GO:0044238_primary_metabolic_process	STRAP	1905	18	1.673531	-2.428729	8	2.03	0.253750
GO:0044238_primary_metabolic_process	GPBP1	1905	18	1.673531	-2.428729	8	2.03	0.253750
GO:0044238_primary_metabolic_process	NLK	1905	18	1.673531	-2.428729	8	2.03	0.253750
GO:0044238_primary_metabolic_process	OTX2	1905	18	1.673531	-2.428729	8	2.03	0.253750
GO:0044238_primary_metabolic_process	MKNK2	1905	18	1.673531	-2.428729	8	2.03	0.253750
GO:0044238_primary_metabolic_process	SKP2	1905	18	1.673531	-2.428729	8	2.03	0.253750
GO:0044238_primary_metabolic_process	AZIN1	1905	18	1.673531	-2.428729	8	2.03	0.253750
GO:0044238_primary_metabolic_process	PTPN12	1905	18	1.673531	-2.428729	8	2.03	0.253750
GO:0044238_primary_metabolic_process	PTPN11	1905	18	1.673531	-2.428729	8	2.03	0.253750
GO:0044238_primary_metabolic_process	QK	1905	18	1.673531	-2.428729	8	2.03	0.253750
GO:0044238_primary_metabolic_process	ACSM3	1905	18	1.673531	-2.428729	8	2.03	0.253750
GO:0044238_primary_metabolic_process	DKC1	1905	18	1.673531	-2.428729	8	2.03	0.253750
GO:0044238_primary_metabolic_process	ALDH1A7	1905	18	1.673531	-2.428729	8	2.03	0.253750
GO:0044238_primary_metabolic_process	DNMT3B	1905	18	1.673531	-2.428729	8	2.03	0.253750
GO:0044238_primary_metabolic_process	FOXD1	1905	18	1.673531	-2.428729	8	2.03	0.253750
GO:0044238_primary_metabolic_process	HELLS	1905	18	1.673531	-2.428729	8	2.03	0.253750
GO:0044238_primary_metabolic_process	RBM17	1905	18	1.673531	-2.428729	8	2.03	0.253750
GO:0016458_gene_silencing	DNMT3B	18	2	19.679487	-2.352906	9	2.5	0.277778
GO:0016458_gene_silencing	HELLS	18	2	19.679487	-2.352906	9	2.5	0.277778
GO:0006916_anti-apoptosis	SKP2	62	3	8.570099	-2.314551	10	2.59	0.259000
GO:0006916_anti-apoptosis	API5	62	3	8.570099	-2.314551	10	2.59	0.259000
GO:0006916_anti-apoptosis	HELLS	62	3	8.570099	-2.314551	10	2.59	0.259000
GO:0008152_metabolic_process	RAD51AP1	2133	19	1.577680	-2.288565	11	2.83	0.257273
GO:0008152_metabolic_process	STRAP	2133	19	1.577680	-2.288565	11	2.83	0.257273
GO:0008152_metabolic_process	GPBP1	2133	19	1.577680	-2.288565	11	2.83	0.257273
GO:0008152_metabolic_process	NLK	2133	19	1.577680	-2.288565	11	2.83	0.257273
GO:0008152_metabolic_process	OTX2	2133	19	1.577680	-2.288565	11	2.83	0.257273
GO:0008152_metabolic_process	MKNK2	2133	19	1.577680	-2.288565	11	2.83	0.257273
GO:0008152_metabolic_process	SKP2	2133	19	1.577680	-2.288565	11	2.83	0.257273
GO:0008152_metabolic_process	AZIN1	2133	19	1.577680	-2.288565	11	2.83	0.257273
GO:0008152_metabolic_process	PTPN12	2133	19	1.577680	-2.288565	11	2.83	0.257273
GO:0008152_metabolic_process	PTPN11	2133	19	1.577680	-2.288565	11	2.83	0.257273
GO:0008152_metabolic_process	QK	2133	19	1.577680	-2.288565	11	2.83	0.257273
GO:0008152_metabolic_process	ACSM3	2133	19	1.577680	-2.288565	11	2.83	0.257273
GO:0008152_metabolic_process	TAF10	2133	19	1.577680	-2.288565	11	2.83	0.257273
GO:0008152_metabolic_process	DKC1	2133	19	1.577680	-2.288565	11	2.83	0.257273
GO:0008152_metabolic_process	ALDH1A7	2133	19	1.577680	-2.288565	11	2.83	0.257273
GO:0008152_metabolic_process	DNMT3B	2133	19	1.577680	-2.288565	11	2.83	0.257273
GO:0008152_metabolic_process	FOXD1	2133	19	1.577680	-2.288565	11	2.83	0.257273
GO:0008152_metabolic_process	HELLS	2133	19	1.577680	-2.288565	11	2.83	0.257273
GO:0008152_metabolic_process	RBM17	2133	19	1.577680	-2.288565	11	2.83	0.257273
GO:0000154_rRNA_modification	DKC1	1	1
GO:0031055_chromatin_remodeling_at_centromere	HELLS	1	1
GO:0031507_heterochromatin_formation	HELLS	1	1
GO:0031508_centromeric_heterochromatin_formation	HELLS	1	1
GO:0034508_centromere_complex_assembly	HELLS	1	1
GO:0042706_eye_photoreceptor_cell_fate_commitment	OTX2	1	1
GO:0043400_cortisol_secretion	PTPN11	1	1
GO:0046552_photoreceptor_cell_fate_commitment	OTX2	1	1
GO:0051462_regulation_of_cortisol_secretion	PTPN11	1	1
GO:0051463_negative_regulation_of_cortisol_secretion	PTPN11	1	1
GO:0060125_negative_regulation_of_growth_hormone_secretion	PTPN11	1	1
GO:0070365_hepatocyte_differentiation	TAF10	1	1
GO:0070828_heterochromatin_organization	HELLS	1	1
GO:0044237_cellular_metabolic_process	RAD51AP1	1974	18	1.615034	-2.229483	12	3.1	0.258333
GO:0044237_cellular_metabolic_process	STRAP	1974	18	1.615034	-2.229483	12	3.1	0.258333
GO:0044237_cellular_metabolic_process	GPBP1	1974	18	1.615034	-2.229483	12	3.1	0.258333
GO:0044237_cellular_metabolic_process	NLK	1974	18	1.615034	-2.229483	12	3.1	0.258333
GO:0044237_cellular_metabolic_process	OTX2	1974	18	1.615034	-2.229483	12	3.1	0.258333
GO:0044237_cellular_metabolic_process	SKP2	1974	18	1.615034	-2.229483	12	3.1	0.258333
GO:0044237_cellular_metabolic_process	MKNK2	1974	18	1.615034	-2.229483	12	3.1	0.258333
GO:0044237_cellular_metabolic_process	AZIN1	1974	18	1.615034	-2.229483	12	3.1	0.258333
GO:0044237_cellular_metabolic_process	PTPN12	1974	18	1.615034	-2.229483	12	3.1	0.258333
GO:0044237_cellular_metabolic_process	PTPN11	1974	18	1.615034	-2.229483	12	3.1	0.258333
GO:0044237_cellular_metabolic_process	QK	1974	18	1.615034	-2.229483	12	3.1	0.258333
GO:0044237_cellular_metabolic_process	ACSM3	1974	18	1.615034	-2.229483	12	3.1	0.258333
GO:0044237_cellular_metabolic_process	DKC1	1974	18	1.615034	-2.229483	12	3.1	0.258333
GO:0044237_cellular_metabolic_process	ALDH1A7	1974	18	1.615034	-2.229483	12	3.1	0.258333
GO:0044237_cellular_metabolic_process	DNMT3B	1974	18	1.615034	-2.229483	12	3.1	0.258333
GO:0044237_cellular_metabolic_process	FOXD1	1974	18	1.615034	-2.229483	12	3.1	0.258333
GO:0044237_cellular_metabolic_process	HELLS	1974	18	1.615034	-2.229483	12	3.1	0.258333
GO:0044237_cellular_metabolic_process	RBM17	1974	18	1.615034	-2.229483	12	3.1	0.258333
GO:0006633_fatty_acid_biosynthetic_process	ACSM3	21	2	16.868132	-2.219893	13	3.34	0.256923
GO:0006633_fatty_acid_biosynthetic_process	QK	21	2	16.868132	-2.219893	13	3.34	0.256923
GO:0010467_gene_expression	TAF10	905	11	2.152784	-2.170577	14	3.71	0.265000
GO:0010467_gene_expression	DKC1	905	11	2.152784	-2.170577	14	3.71	0.265000
GO:0010467_gene_expression	GPBP1	905	11	2.152784	-2.170577	14	3.71	0.265000
GO:0010467_gene_expression	STRAP	905	11	2.152784	-2.170577	14	3.71	0.265000
GO:0010467_gene_expression	NLK	905	11	2.152784	-2.170577	14	3.71	0.265000
GO:0010467_gene_expression	OTX2	905	11	2.152784	-2.170577	14	3.71	0.265000
GO:0010467_gene_expression	SKP2	905	11	2.152784	-2.170577	14	3.71	0.265000
GO:0010467_gene_expression	DNMT3B	905	11	2.152784	-2.170577	14	3.71	0.265000
GO:0010467_gene_expression	FOXD1	905	11	2.152784	-2.170577	14	3.71	0.265000
GO:0010467_gene_expression	HELLS	905	11	2.152784	-2.170577	14	3.71	0.265000
GO:0010467_gene_expression	RBM17	905	11	2.152784	-2.170577	14	3.71	0.265000
GO:0000082_G1_S_transition_of_mitotic_cell_cycle	TAF10	23	2	15.401338	-2.142000	15	3.98	0.265333
GO:0000082_G1_S_transition_of_mitotic_cell_cycle	SKP2	23	2	15.401338	-2.142000	15	3.98	0.265333
GO:0040029_regulation_of_gene_expression__epigenetic	DNMT3B	26	2	13.624260	-2.037746	16	5.02	0.313750
GO:0040029_regulation_of_gene_expression__epigenetic	HELLS	26	2	13.624260	-2.037746	16	5.02	0.313750
GO:0034960_cellular_biopolymer_metabolic_process	RAD51AP1	1395	14	1.777502	-1.993254	17	5.4	0.317647
GO:0034960_cellular_biopolymer_metabolic_process	STRAP	1395	14	1.777502	-1.993254	17	5.4	0.317647
GO:0034960_cellular_biopolymer_metabolic_process	GPBP1	1395	14	1.777502	-1.993254	17	5.4	0.317647
GO:0034960_cellular_biopolymer_metabolic_process	NLK	1395	14	1.777502	-1.993254	17	5.4	0.317647
GO:0034960_cellular_biopolymer_metabolic_process	OTX2	1395	14	1.777502	-1.993254	17	5.4	0.317647
GO:0034960_cellular_biopolymer_metabolic_process	SKP2	1395	14	1.777502	-1.993254	17	5.4	0.317647
GO:0034960_cellular_biopolymer_metabolic_process	MKNK2	1395	14	1.777502	-1.993254	17	5.4	0.317647
GO:0034960_cellular_biopolymer_metabolic_process	PTPN12	1395	14	1.777502	-1.993254	17	5.4	0.317647
GO:0034960_cellular_biopolymer_metabolic_process	PTPN11	1395	14	1.777502	-1.993254	17	5.4	0.317647
GO:0034960_cellular_biopolymer_metabolic_process	DKC1	1395	14	1.777502	-1.993254	17	5.4	0.317647
GO:0034960_cellular_biopolymer_metabolic_process	DNMT3B	1395	14	1.777502	-1.993254	17	5.4	0.317647
GO:0034960_cellular_biopolymer_metabolic_process	FOXD1	1395	14	1.777502	-1.993254	17	5.4	0.317647
GO:0034960_cellular_biopolymer_metabolic_process	HELLS	1395	14	1.777502	-1.993254	17	5.4	0.317647
GO:0034960_cellular_biopolymer_metabolic_process	RBM17	1395	14	1.777502	-1.993254	17	5.4	0.317647
GO:0009987_cellular_process	STRAP	3868	26	1.190538	-1.975186	18	5.51	0.306111
GO:0009987_cellular_process	GPBP1	3868	26	1.190538	-1.975186	18	5.51	0.306111
GO:0009987_cellular_process	MKNK2	3868	26	1.190538	-1.975186	18	5.51	0.306111
GO:0009987_cellular_process	AZIN1	3868	26	1.190538	-1.975186	18	5.51	0.306111
GO:0009987_cellular_process	ITM2B	3868	26	1.190538	-1.975186	18	5.51	0.306111
GO:0009987_cellular_process	DKC1	3868	26	1.190538	-1.975186	18	5.51	0.306111
GO:0009987_cellular_process	ALDH1A7	3868	26	1.190538	-1.975186	18	5.51	0.306111
GO:0009987_cellular_process	DNMT3B	3868	26	1.190538	-1.975186	18	5.51	0.306111
GO:0009987_cellular_process	FOXD1	3868	26	1.190538	-1.975186	18	5.51	0.306111
GO:0009987_cellular_process	HELLS	3868	26	1.190538	-1.975186	18	5.51	0.306111
GO:0009987_cellular_process	API5	3868	26	1.190538	-1.975186	18	5.51	0.306111
GO:0009987_cellular_process	RAD51AP1	3868	26	1.190538	-1.975186	18	5.51	0.306111
GO:0009987_cellular_process	SSBP1	3868	26	1.190538	-1.975186	18	5.51	0.306111
GO:0009987_cellular_process	NLK	3868	26	1.190538	-1.975186	18	5.51	0.306111
GO:0009987_cellular_process	OTX2	3868	26	1.190538	-1.975186	18	5.51	0.306111
GO:0009987_cellular_process	SKP2	3868	26	1.190538	-1.975186	18	5.51	0.306111
GO:0009987_cellular_process	GARS	3868	26	1.190538	-1.975186	18	5.51	0.306111
GO:0009987_cellular_process	PTPN12	3868	26	1.190538	-1.975186	18	5.51	0.306111
GO:0009987_cellular_process	PTPN11	3868	26	1.190538	-1.975186	18	5.51	0.306111
GO:0009987_cellular_process	QK	3868	26	1.190538	-1.975186	18	5.51	0.306111
GO:0009987_cellular_process	ACSM3	3868	26	1.190538	-1.975186	18	5.51	0.306111
GO:0009987_cellular_process	TAF10	3868	26	1.190538	-1.975186	18	5.51	0.306111
GO:0009987_cellular_process	RGS2	3868	26	1.190538	-1.975186	18	5.51	0.306111
GO:0009987_cellular_process	VCP	3868	26	1.190538	-1.975186	18	5.51	0.306111
GO:0009987_cellular_process	RAP1A	3868	26	1.190538	-1.975186	18	5.51	0.306111
GO:0009987_cellular_process	RBM17	3868	26	1.190538	-1.975186	18	5.51	0.306111
GO:0008634_negative_regulation_of_survival_gene_product_expression	SKP2	2	1
GO:0033136_serine_phosphorylation_of_STAT3_protein	NLK	2	1
GO:0033145_positive_regulation_of_steroid_hormone_receptor_signaling_pathway	SKP2	2	1
GO:0033148_positive_regulation_of_estrogen_receptor_signaling_pathway	SKP2	2	1
GO:0042501_serine_phosphorylation_of_STAT_protein	NLK	2	1
GO:0043170_macromolecule_metabolic_process	RAD51AP1	1576	15	1.685743	-1.928873	19	6.27	0.330000
GO:0043170_macromolecule_metabolic_process	GPBP1	1576	15	1.685743	-1.928873	19	6.27	0.330000
GO:0043170_macromolecule_metabolic_process	STRAP	1576	15	1.685743	-1.928873	19	6.27	0.330000
GO:0043170_macromolecule_metabolic_process	NLK	1576	15	1.685743	-1.928873	19	6.27	0.330000
GO:0043170_macromolecule_metabolic_process	OTX2	1576	15	1.685743	-1.928873	19	6.27	0.330000
GO:0043170_macromolecule_metabolic_process	SKP2	1576	15	1.685743	-1.928873	19	6.27	0.330000
GO:0043170_macromolecule_metabolic_process	MKNK2	1576	15	1.685743	-1.928873	19	6.27	0.330000
GO:0043170_macromolecule_metabolic_process	PTPN12	1576	15	1.685743	-1.928873	19	6.27	0.330000
GO:0043170_macromolecule_metabolic_process	PTPN11	1576	15	1.685743	-1.928873	19	6.27	0.330000
GO:0043170_macromolecule_metabolic_process	TAF10	1576	15	1.685743	-1.928873	19	6.27	0.330000
GO:0043170_macromolecule_metabolic_process	DKC1	1576	15	1.685743	-1.928873	19	6.27	0.330000
GO:0043170_macromolecule_metabolic_process	FOXD1	1576	15	1.685743	-1.928873	19	6.27	0.330000
GO:0043170_macromolecule_metabolic_process	DNMT3B	1576	15	1.685743	-1.928873	19	6.27	0.330000
GO:0043170_macromolecule_metabolic_process	HELLS	1576	15	1.685743	-1.928873	19	6.27	0.330000
GO:0043170_macromolecule_metabolic_process	RBM17	1576	15	1.685743	-1.928873	19	6.27	0.330000
GO:0044260_cellular_macromolecule_metabolic_process	RAD51AP1	1447	14	1.713625	-1.844346	20	7.54	0.377000
GO:0044260_cellular_macromolecule_metabolic_process	STRAP	1447	14	1.713625	-1.844346	20	7.54	0.377000
GO:0044260_cellular_macromolecule_metabolic_process	GPBP1	1447	14	1.713625	-1.844346	20	7.54	0.377000
GO:0044260_cellular_macromolecule_metabolic_process	NLK	1447	14	1.713625	-1.844346	20	7.54	0.377000
GO:0044260_cellular_macromolecule_metabolic_process	OTX2	1447	14	1.713625	-1.844346	20	7.54	0.377000
GO:0044260_cellular_macromolecule_metabolic_process	SKP2	1447	14	1.713625	-1.844346	20	7.54	0.377000
GO:0044260_cellular_macromolecule_metabolic_process	MKNK2	1447	14	1.713625	-1.844346	20	7.54	0.377000
GO:0044260_cellular_macromolecule_metabolic_process	PTPN12	1447	14	1.713625	-1.844346	20	7.54	0.377000
GO:0044260_cellular_macromolecule_metabolic_process	PTPN11	1447	14	1.713625	-1.844346	20	7.54	0.377000
GO:0044260_cellular_macromolecule_metabolic_process	DKC1	1447	14	1.713625	-1.844346	20	7.54	0.377000
GO:0044260_cellular_macromolecule_metabolic_process	FOXD1	1447	14	1.713625	-1.844346	20	7.54	0.377000
GO:0044260_cellular_macromolecule_metabolic_process	DNMT3B	1447	14	1.713625	-1.844346	20	7.54	0.377000
GO:0044260_cellular_macromolecule_metabolic_process	HELLS	1447	14	1.713625	-1.844346	20	7.54	0.377000
GO:0044260_cellular_macromolecule_metabolic_process	RBM17	1447	14	1.713625	-1.844346	20	7.54	0.377000
GO:0051325_interphase	TAF10	35	2	10.120879	-1.788615	22	8.45	0.384091
GO:0051325_interphase	SKP2	35	2	10.120879	-1.788615	22	8.45	0.384091
GO:0051329_interphase_of_mitotic_cell_cycle	TAF10	35	2	10.120879	-1.788615	22	8.45	0.384091
GO:0051329_interphase_of_mitotic_cell_cycle	SKP2	35	2	10.120879	-1.788615	22	8.45	0.384091
GO:0010216_maintenance_of_DNA_methylation	HELLS	3	1
GO:0031503_protein_complex_localization	DNMT3B	3	1
GO:0042759_long-chain_fatty_acid_biosynthetic_process	QK	3	1
GO:0043045_DNA_methylation_during_embryonic_development	DNMT3B	3	1
GO:0044030_regulation_of_DNA_methylation	HELLS	3	1
GO:0046825_regulation_of_protein_export_from_nucleus	PTPN11	3	1
GO:0060123_regulation_of_growth_hormone_secretion	PTPN11	3	1
GO:0043283_biopolymer_metabolic_process	RAD51AP1	1490	14	1.664171	-1.727909	23	9.19	0.399565
GO:0043283_biopolymer_metabolic_process	GPBP1	1490	14	1.664171	-1.727909	23	9.19	0.399565
GO:0043283_biopolymer_metabolic_process	STRAP	1490	14	1.664171	-1.727909	23	9.19	0.399565
GO:0043283_biopolymer_metabolic_process	NLK	1490	14	1.664171	-1.727909	23	9.19	0.399565
GO:0043283_biopolymer_metabolic_process	OTX2	1490	14	1.664171	-1.727909	23	9.19	0.399565
GO:0043283_biopolymer_metabolic_process	SKP2	1490	14	1.664171	-1.727909	23	9.19	0.399565
GO:0043283_biopolymer_metabolic_process	MKNK2	1490	14	1.664171	-1.727909	23	9.19	0.399565
GO:0043283_biopolymer_metabolic_process	PTPN12	1490	14	1.664171	-1.727909	23	9.19	0.399565
GO:0043283_biopolymer_metabolic_process	PTPN11	1490	14	1.664171	-1.727909	23	9.19	0.399565
GO:0043283_biopolymer_metabolic_process	DKC1	1490	14	1.664171	-1.727909	23	9.19	0.399565
GO:0043283_biopolymer_metabolic_process	DNMT3B	1490	14	1.664171	-1.727909	23	9.19	0.399565
GO:0043283_biopolymer_metabolic_process	FOXD1	1490	14	1.664171	-1.727909	23	9.19	0.399565
GO:0043283_biopolymer_metabolic_process	HELLS	1490	14	1.664171	-1.727909	23	9.19	0.399565
GO:0043283_biopolymer_metabolic_process	RBM17	1490	14	1.664171	-1.727909	23	9.19	0.399565
GO:0016053_organic_acid_biosynthetic_process	ACSM3	38	2	9.321862	-1.720669	27	9.61	0.355926
GO:0016053_organic_acid_biosynthetic_process	QK	38	2	9.321862	-1.720669	27	9.61	0.355926
GO:0032259_methylation	DNMT3B	38	2	9.321862	-1.720669	27	9.61	0.355926
GO:0032259_methylation	HELLS	38	2	9.321862	-1.720669	27	9.61	0.355926
GO:0043414_biopolymer_methylation	DNMT3B	38	2	9.321862	-1.720669	27	9.61	0.355926
GO:0043414_biopolymer_methylation	HELLS	38	2	9.321862	-1.720669	27	9.61	0.355926
GO:0046394_carboxylic_acid_biosynthetic_process	ACSM3	38	2	9.321862	-1.720669	27	9.61	0.355926
GO:0046394_carboxylic_acid_biosynthetic_process	QK	38	2	9.321862	-1.720669	27	9.61	0.355926
GO:0006730_one-carbon_metabolic_process	DNMT3B	39	2	9.082840	-1.699303	28	10.08	0.360000
GO:0006730_one-carbon_metabolic_process	HELLS	39	2	9.082840	-1.699303	28	10.08	0.360000
GO:0010468_regulation_of_gene_expression	TAF10	778	9	2.048893	-1.657749	29	10.81	0.372759
GO:0010468_regulation_of_gene_expression	STRAP	778	9	2.048893	-1.657749	29	10.81	0.372759
GO:0010468_regulation_of_gene_expression	GPBP1	778	9	2.048893	-1.657749	29	10.81	0.372759
GO:0010468_regulation_of_gene_expression	NLK	778	9	2.048893	-1.657749	29	10.81	0.372759
GO:0010468_regulation_of_gene_expression	OTX2	778	9	2.048893	-1.657749	29	10.81	0.372759
GO:0010468_regulation_of_gene_expression	SKP2	778	9	2.048893	-1.657749	29	10.81	0.372759
GO:0010468_regulation_of_gene_expression	DNMT3B	778	9	2.048893	-1.657749	29	10.81	0.372759
GO:0010468_regulation_of_gene_expression	FOXD1	778	9	2.048893	-1.657749	29	10.81	0.372759
GO:0010468_regulation_of_gene_expression	HELLS	778	9	2.048893	-1.657749	29	10.81	0.372759
GO:0009755_hormone-mediated_signaling	PTPN11	4	1
GO:0048011_nerve_growth_factor_receptor_signaling_pathway	PTPN11	4	1
GO:0016070_RNA_metabolic_process	DKC1	658	8	2.153379	-1.614511	30	11.99	0.399667
GO:0016070_RNA_metabolic_process	GPBP1	658	8	2.153379	-1.614511	30	11.99	0.399667
GO:0016070_RNA_metabolic_process	STRAP	658	8	2.153379	-1.614511	30	11.99	0.399667
GO:0016070_RNA_metabolic_process	OTX2	658	8	2.153379	-1.614511	30	11.99	0.399667
GO:0016070_RNA_metabolic_process	DNMT3B	658	8	2.153379	-1.614511	30	11.99	0.399667
GO:0016070_RNA_metabolic_process	FOXD1	658	8	2.153379	-1.614511	30	11.99	0.399667
GO:0016070_RNA_metabolic_process	HELLS	658	8	2.153379	-1.614511	30	11.99	0.399667
GO:0016070_RNA_metabolic_process	RBM17	658	8	2.153379	-1.614511	30	11.99	0.399667
GO:0033146_regulation_of_estrogen_receptor_signaling_pathway	SKP2	5	1	35.423077	-1.554004	33	20.65	0.625758
GO:0042574_retinal_metabolic_process	ALDH1A7	5	1	35.423077	-1.554004	33	20.65	0.625758
GO:0043288_apocarotenoid_metabolic_process	ALDH1A7	5	1	35.423077	-1.554004	33	20.65	0.625758
GO:0006396_RNA_processing	DKC1	47	2	7.536825	-1.547254	34	20.98	0.617059
GO:0006396_RNA_processing	RBM17	47	2	7.536825	-1.547254	34	20.98	0.617059
GO:0006915_apoptosis	TAF10	427	6	2.488741	-1.545866	35	21.03	0.600857
GO:0006915_apoptosis	VCP	427	6	2.488741	-1.545866	35	21.03	0.600857
GO:0006915_apoptosis	SKP2	427	6	2.488741	-1.545866	35	21.03	0.600857
GO:0006915_apoptosis	ITM2B	427	6	2.488741	-1.545866	35	21.03	0.600857
GO:0006915_apoptosis	API5	427	6	2.488741	-1.545866	35	21.03	0.600857
GO:0006915_apoptosis	HELLS	427	6	2.488741	-1.545866	35	21.03	0.600857
GO:0012501_programmed_cell_death	TAF10	433	6	2.454255	-1.519410	36	21.46	0.596111
GO:0012501_programmed_cell_death	VCP	433	6	2.454255	-1.519410	36	21.46	0.596111
GO:0012501_programmed_cell_death	SKP2	433	6	2.454255	-1.519410	36	21.46	0.596111
GO:0012501_programmed_cell_death	ITM2B	433	6	2.454255	-1.519410	36	21.46	0.596111
GO:0012501_programmed_cell_death	API5	433	6	2.454255	-1.519410	36	21.46	0.596111
GO:0012501_programmed_cell_death	HELLS	433	6	2.454255	-1.519410	36	21.46	0.596111
GO:0016569_covalent_chromatin_modification	DNMT3B	51	2	6.945701	-1.481538	37	22.94	0.620000
GO:0016569_covalent_chromatin_modification	HELLS	51	2	6.945701	-1.481538	37	22.94	0.620000
GO:0030252_growth_hormone_secretion	PTPN11	6	1	29.519231	-1.476000	39	28.66	0.734872
GO:0065004_protein-DNA_complex_assembly	HELLS	6	1	29.519231	-1.476000	39	28.66	0.734872
GO:0008219_cell_death	TAF10	444	6	2.393451	-1.472222	40	28.72	0.718000
GO:0008219_cell_death	VCP	444	6	2.393451	-1.472222	40	28.72	0.718000
GO:0008219_cell_death	SKP2	444	6	2.393451	-1.472222	40	28.72	0.718000
GO:0008219_cell_death	ITM2B	444	6	2.393451	-1.472222	40	28.72	0.718000
GO:0008219_cell_death	API5	444	6	2.393451	-1.472222	40	28.72	0.718000
GO:0008219_cell_death	HELLS	444	6	2.393451	-1.472222	40	28.72	0.718000
GO:0032787_monocarboxylic_acid_metabolic_process	ACSM3	130	3	4.087278	-1.448605	41	29.53	0.720244
GO:0032787_monocarboxylic_acid_metabolic_process	ALDH1A7	130	3	4.087278	-1.448605	41	29.53	0.720244
GO:0032787_monocarboxylic_acid_metabolic_process	QK	130	3	4.087278	-1.448605	41	29.53	0.720244
GO:0016265_death	TAF10	450	6	2.361538	-1.447175	42	29.56	0.703810
GO:0016265_death	VCP	450	6	2.361538	-1.447175	42	29.56	0.703810
GO:0016265_death	SKP2	450	6	2.361538	-1.447175	42	29.56	0.703810
GO:0016265_death	ITM2B	450	6	2.361538	-1.447175	42	29.56	0.703810
GO:0016265_death	API5	450	6	2.361538	-1.447175	42	29.56	0.703810
GO:0016265_death	HELLS	450	6	2.361538	-1.447175	42	29.56	0.703810
GO:0006807_nitrogen_compound_metabolic_process	RAD51AP1	1147	11	1.698578	-1.412757	43	30.53	0.710000
GO:0006807_nitrogen_compound_metabolic_process	DKC1	1147	11	1.698578	-1.412757	43	30.53	0.710000
GO:0006807_nitrogen_compound_metabolic_process	GPBP1	1147	11	1.698578	-1.412757	43	30.53	0.710000
GO:0006807_nitrogen_compound_metabolic_process	STRAP	1147	11	1.698578	-1.412757	43	30.53	0.710000
GO:0006807_nitrogen_compound_metabolic_process	NLK	1147	11	1.698578	-1.412757	43	30.53	0.710000
GO:0006807_nitrogen_compound_metabolic_process	OTX2	1147	11	1.698578	-1.412757	43	30.53	0.710000
GO:0006807_nitrogen_compound_metabolic_process	AZIN1	1147	11	1.698578	-1.412757	43	30.53	0.710000
GO:0006807_nitrogen_compound_metabolic_process	FOXD1	1147	11	1.698578	-1.412757	43	30.53	0.710000
GO:0006807_nitrogen_compound_metabolic_process	DNMT3B	1147	11	1.698578	-1.412757	43	30.53	0.710000
GO:0006807_nitrogen_compound_metabolic_process	HELLS	1147	11	1.698578	-1.412757	43	30.53	0.710000
GO:0006807_nitrogen_compound_metabolic_process	RBM17	1147	11	1.698578	-1.412757	43	30.53	0.710000
GO:0002792_negative_regulation_of_peptide_secretion	PTPN11	7	1	25.302198	-1.410229	47	37.09	0.789149
GO:0030520_estrogen_receptor_signaling_pathway	SKP2	7	1	25.302198	-1.410229	47	37.09	0.789149
GO:0031497_chromatin_assembly	HELLS	7	1	25.302198	-1.410229	47	37.09	0.789149
GO:0046676_negative_regulation_of_insulin_secretion	PTPN11	7	1	25.302198	-1.410229	47	37.09	0.789149
GO:0006139_nucleobase__nucleoside__nucleotide_and_nucleic_acid_metabolic_process	RAD51AP1	1002	10	1.767619	-1.403861	48	37.41	0.779375
GO:0006139_nucleobase__nucleoside__nucleotide_and_nucleic_acid_metabolic_process	DKC1	1002	10	1.767619	-1.403861	48	37.41	0.779375
GO:0006139_nucleobase__nucleoside__nucleotide_and_nucleic_acid_metabolic_process	GPBP1	1002	10	1.767619	-1.403861	48	37.41	0.779375
GO:0006139_nucleobase__nucleoside__nucleotide_and_nucleic_acid_metabolic_process	STRAP	1002	10	1.767619	-1.403861	48	37.41	0.779375
GO:0006139_nucleobase__nucleoside__nucleotide_and_nucleic_acid_metabolic_process	NLK	1002	10	1.767619	-1.403861	48	37.41	0.779375
GO:0006139_nucleobase__nucleoside__nucleotide_and_nucleic_acid_metabolic_process	OTX2	1002	10	1.767619	-1.403861	48	37.41	0.779375
GO:0006139_nucleobase__nucleoside__nucleotide_and_nucleic_acid_metabolic_process	FOXD1	1002	10	1.767619	-1.403861	48	37.41	0.779375
GO:0006139_nucleobase__nucleoside__nucleotide_and_nucleic_acid_metabolic_process	DNMT3B	1002	10	1.767619	-1.403861	48	37.41	0.779375
GO:0006139_nucleobase__nucleoside__nucleotide_and_nucleic_acid_metabolic_process	HELLS	1002	10	1.767619	-1.403861	48	37.41	0.779375
GO:0006139_nucleobase__nucleoside__nucleotide_and_nucleic_acid_metabolic_process	RBM17	1002	10	1.767619	-1.403861	48	37.41	0.779375
GO:0034622_cellular_macromolecular_complex_assembly	TAF10	58	2	6.107427	-1.379201	49	38.22	0.780000
GO:0034622_cellular_macromolecular_complex_assembly	HELLS	58	2	6.107427	-1.379201	49	38.22	0.780000
GO:0006349_genetic_imprinting	DNMT3B	8	1	22.139423	-1.353412	53	44.12	0.832453
GO:0018107_peptidyl-threonine_phosphorylation	NLK	8	1	22.139423	-1.353412	53	44.12	0.832453
GO:0018210_peptidyl-threonine_modification	NLK	8	1	22.139423	-1.353412	53	44.12	0.832453
GO:0070584_mitochondrion_morphogenesis	SSBP1	8	1	22.139423	-1.353412	53	44.12	0.832453
GO:0042981_regulation_of_apoptosis	VCP	360	5	2.459936	-1.321626	54	45.01	0.833519
GO:0042981_regulation_of_apoptosis	SKP2	360	5	2.459936	-1.321626	54	45.01	0.833519
GO:0042981_regulation_of_apoptosis	ITM2B	360	5	2.459936	-1.321626	54	45.01	0.833519
GO:0042981_regulation_of_apoptosis	API5	360	5	2.459936	-1.321626	54	45.01	0.833519
GO:0042981_regulation_of_apoptosis	HELLS	360	5	2.459936	-1.321626	54	45.01	0.833519
GO:0001676_long-chain_fatty_acid_metabolic_process	QK	9	1	19.679487	-1.303434	63	50.7	0.804762
GO:0006364_rRNA_processing	DKC1	9	1	19.679487	-1.303434	63	50.7	0.804762
GO:0006595_polyamine_metabolic_process	AZIN1	9	1	19.679487	-1.303434	63	50.7	0.804762
GO:0006611_protein_export_from_nucleus	PTPN11	9	1	19.679487	-1.303434	63	50.7	0.804762
GO:0009451_RNA_modification	DKC1	9	1	19.679487	-1.303434	63	50.7	0.804762
GO:0016072_rRNA_metabolic_process	DKC1	9	1	19.679487	-1.303434	63	50.7	0.804762
GO:0033143_regulation_of_steroid_hormone_receptor_signaling_pathway	SKP2	9	1	19.679487	-1.303434	63	50.7	0.804762
GO:0045884_regulation_of_survival_gene_product_expression	SKP2	9	1	19.679487	-1.303434	63	50.7	0.804762
GO:0046888_negative_regulation_of_hormone_secretion	PTPN11	9	1	19.679487	-1.303434	63	50.7	0.804762
GO:0010941_regulation_of_cell_death	VCP	365	5	2.426238	-1.299932	65	51.14	0.786769
GO:0010941_regulation_of_cell_death	SKP2	365	5	2.426238	-1.299932	65	51.14	0.786769
GO:0010941_regulation_of_cell_death	ITM2B	365	5	2.426238	-1.299932	65	51.14	0.786769
GO:0010941_regulation_of_cell_death	API5	365	5	2.426238	-1.299932	65	51.14	0.786769
GO:0010941_regulation_of_cell_death	HELLS	365	5	2.426238	-1.299932	65	51.14	0.786769
GO:0043067_regulation_of_programmed_cell_death	VCP	365	5	2.426238	-1.299932	65	51.14	0.786769
GO:0043067_regulation_of_programmed_cell_death	SKP2	365	5	2.426238	-1.299932	65	51.14	0.786769
GO:0043067_regulation_of_programmed_cell_death	ITM2B	365	5	2.426238	-1.299932	65	51.14	0.786769
GO:0043067_regulation_of_programmed_cell_death	API5	365	5	2.426238	-1.299932	65	51.14	0.786769
GO:0043067_regulation_of_programmed_cell_death	HELLS	365	5	2.426238	-1.299932	65	51.14	0.786769
GO:0009966_regulation_of_signal_transduction	STRAP	256	4	2.767428	-1.274486	66	51.94	0.786970
GO:0009966_regulation_of_signal_transduction	NLK	256	4	2.767428	-1.274486	66	51.94	0.786970
GO:0009966_regulation_of_signal_transduction	SKP2	256	4	2.767428	-1.274486	66	51.94	0.786970
GO:0009966_regulation_of_signal_transduction	PTPN11	256	4	2.767428	-1.274486	66	51.94	0.786970
GO:0042445_hormone_metabolic_process	ALDH1A7	67	2	5.287026	-1.266258	67	52.33	0.781045
GO:0042445_hormone_metabolic_process	PTPN11	67	2	5.287026	-1.266258	67	52.33	0.781045
GO:0000209_protein_polyubiquitination	SKP2	10	1	17.711538	-1.258850	70	58.51	0.835857
GO:0006081_cellular_aldehyde_metabolic_process	ALDH1A7	10	1	17.711538	-1.258850	70	58.51	0.835857
GO:0046887_positive_regulation_of_hormone_secretion	PTPN11	10	1	17.711538	-1.258850	70	58.51	0.835857
GO:0010629_negative_regulation_of_gene_expression	STRAP	262	4	2.704052	-1.243966	71	59.17	0.833380
GO:0010629_negative_regulation_of_gene_expression	SKP2	262	4	2.704052	-1.243966	71	59.17	0.833380
GO:0010629_negative_regulation_of_gene_expression	DNMT3B	262	4	2.704052	-1.243966	71	59.17	0.833380
GO:0010629_negative_regulation_of_gene_expression	HELLS	262	4	2.704052	-1.243966	71	59.17	0.833380
GO:0044255_cellular_lipid_metabolic_process	ACSM3	264	4	2.683566	-1.233999	72	59.72	0.829444
GO:0044255_cellular_lipid_metabolic_process	ALDH1A7	264	4	2.683566	-1.233999	72	59.72	0.829444
GO:0044255_cellular_lipid_metabolic_process	PTPN11	264	4	2.683566	-1.233999	72	59.72	0.829444
GO:0044255_cellular_lipid_metabolic_process	QK	264	4	2.683566	-1.233999	72	59.72	0.829444
GO:0043687_post-translational_protein_modification	NLK	384	5	2.306190	-1.221162	73	60.4	0.827397
GO:0043687_post-translational_protein_modification	MKNK2	384	5	2.306190	-1.221162	73	60.4	0.827397
GO:0043687_post-translational_protein_modification	SKP2	384	5	2.306190	-1.221162	73	60.4	0.827397
GO:0043687_post-translational_protein_modification	PTPN12	384	5	2.306190	-1.221162	73	60.4	0.827397
GO:0043687_post-translational_protein_modification	PTPN11	384	5	2.306190	-1.221162	73	60.4	0.827397
GO:0006333_chromatin_assembly_or_disassembly	HELLS	11	1	16.101399	-1.218630	75	65.24	0.869867
GO:0045055_regulated_secretory_pathway	GARS	11	1	16.101399	-1.218630	75	65.24	0.869867
GO:0016568_chromatin_modification	DNMT3B	72	2	4.919872	-1.210698	76	66.05	0.869079
GO:0016568_chromatin_modification	HELLS	72	2	4.919872	-1.210698	76	66.05	0.869079
GO:0060255_regulation_of_macromolecule_metabolic_process	TAF10	936	9	1.703033	-1.192869	77	66.9	0.868831
GO:0060255_regulation_of_macromolecule_metabolic_process	STRAP	936	9	1.703033	-1.192869	77	66.9	0.868831
GO:0060255_regulation_of_macromolecule_metabolic_process	GPBP1	936	9	1.703033	-1.192869	77	66.9	0.868831
GO:0060255_regulation_of_macromolecule_metabolic_process	NLK	936	9	1.703033	-1.192869	77	66.9	0.868831
GO:0060255_regulation_of_macromolecule_metabolic_process	OTX2	936	9	1.703033	-1.192869	77	66.9	0.868831
GO:0060255_regulation_of_macromolecule_metabolic_process	SKP2	936	9	1.703033	-1.192869	77	66.9	0.868831
GO:0060255_regulation_of_macromolecule_metabolic_process	DNMT3B	936	9	1.703033	-1.192869	77	66.9	0.868831
GO:0060255_regulation_of_macromolecule_metabolic_process	FOXD1	936	9	1.703033	-1.192869	77	66.9	0.868831
GO:0060255_regulation_of_macromolecule_metabolic_process	HELLS	936	9	1.703033	-1.192869	77	66.9	0.868831
GO:0006259_DNA_metabolic_process	RAD51AP1	165	3	3.220280	-1.192052	78	66.99	0.858846
GO:0006259_DNA_metabolic_process	DNMT3B	165	3	3.220280	-1.192052	78	66.99	0.858846
GO:0006259_DNA_metabolic_process	HELLS	165	3	3.220280	-1.192052	78	66.99	0.858846
GO:0019222_regulation_of_metabolic_process	TAF10	1088	10	1.627899	-1.185920	79	67.27	0.851519
GO:0019222_regulation_of_metabolic_process	GPBP1	1088	10	1.627899	-1.185920	79	67.27	0.851519
GO:0019222_regulation_of_metabolic_process	STRAP	1088	10	1.627899	-1.185920	79	67.27	0.851519
GO:0019222_regulation_of_metabolic_process	NLK	1088	10	1.627899	-1.185920	79	67.27	0.851519
GO:0019222_regulation_of_metabolic_process	OTX2	1088	10	1.627899	-1.185920	79	67.27	0.851519
GO:0019222_regulation_of_metabolic_process	SKP2	1088	10	1.627899	-1.185920	79	67.27	0.851519
GO:0019222_regulation_of_metabolic_process	FOXD1	1088	10	1.627899	-1.185920	79	67.27	0.851519
GO:0019222_regulation_of_metabolic_process	DNMT3B	1088	10	1.627899	-1.185920	79	67.27	0.851519
GO:0019222_regulation_of_metabolic_process	HELLS	1088	10	1.627899	-1.185920	79	67.27	0.851519
GO:0019222_regulation_of_metabolic_process	PTPN11	1088	10	1.627899	-1.185920	79	67.27	0.851519
GO:0034621_cellular_macromolecular_complex_subunit_organization	TAF10	76	2	4.660931	-1.169336	80	73.22	0.915250
GO:0034621_cellular_macromolecular_complex_subunit_organization	HELLS	76	2	4.660931	-1.169336	80	73.22	0.915250
GO:0018105_peptidyl-serine_phosphorylation	NLK	13	1	13.624260	-1.148422	81	79.04	0.975802
GO:0006629_lipid_metabolic_process	ACSM3	285	4	2.485830	-1.135137	82	79.56	0.970244
GO:0006629_lipid_metabolic_process	ALDH1A7	285	4	2.485830	-1.135137	82	79.56	0.970244
GO:0006629_lipid_metabolic_process	PTPN11	285	4	2.485830	-1.135137	82	79.56	0.970244
GO:0006629_lipid_metabolic_process	QK	285	4	2.485830	-1.135137	82	79.56	0.970244
GO:0000278_mitotic_cell_cycle	TAF10	80	2	4.427885	-1.130407	84	80.0	0.952381
GO:0000278_mitotic_cell_cycle	SKP2	80	2	4.427885	-1.130407	84	80.0	0.952381
GO:0006631_fatty_acid_metabolic_process	ACSM3	80	2	4.427885	-1.130407	84	80.0	0.952381
GO:0006631_fatty_acid_metabolic_process	QK	80	2	4.427885	-1.130407	84	80.0	0.952381
GO:0043066_negative_regulation_of_apoptosis	SKP2	176	3	3.019012	-1.125079	85	80.51	0.947176
GO:0043066_negative_regulation_of_apoptosis	API5	176	3	3.019012	-1.125079	85	80.51	0.947176
GO:0043066_negative_regulation_of_apoptosis	HELLS	176	3	3.019012	-1.125079	85	80.51	0.947176
GO:0045449_regulation_of_transcription	GPBP1	676	7	1.834035	-1.123148	86	80.59	0.937093
GO:0045449_regulation_of_transcription	STRAP	676	7	1.834035	-1.123148	86	80.59	0.937093
GO:0045449_regulation_of_transcription	NLK	676	7	1.834035	-1.123148	86	80.59	0.937093
GO:0045449_regulation_of_transcription	OTX2	676	7	1.834035	-1.123148	86	80.59	0.937093
GO:0045449_regulation_of_transcription	DNMT3B	676	7	1.834035	-1.123148	86	80.59	0.937093
GO:0045449_regulation_of_transcription	FOXD1	676	7	1.834035	-1.123148	86	80.59	0.937093
GO:0045449_regulation_of_transcription	HELLS	676	7	1.834035	-1.123148	86	80.59	0.937093
GO:0007242_intracellular_signaling_cascade	NLK	411	5	2.154688	-1.118365	87	80.71	0.927701
GO:0007242_intracellular_signaling_cascade	SKP2	411	5	2.154688	-1.118365	87	80.71	0.927701
GO:0007242_intracellular_signaling_cascade	MKNK2	411	5	2.154688	-1.118365	87	80.71	0.927701
GO:0007242_intracellular_signaling_cascade	RAP1A	411	5	2.154688	-1.118365	87	80.71	0.927701
GO:0007242_intracellular_signaling_cascade	PTPN11	411	5	2.154688	-1.118365	87	80.71	0.927701
GO:0000077_DNA_damage_checkpoint	PTPN11	14	1	12.651099	-1.117407	89	85.27	0.958090
GO:0042573_retinoic_acid_metabolic_process	ALDH1A7	14	1	12.651099	-1.117407	89	85.27	0.958090
GO:0043069_negative_regulation_of_programmed_cell_death	SKP2	179	3	2.968414	-1.107731	91	85.75	0.942308
GO:0043069_negative_regulation_of_programmed_cell_death	API5	179	3	2.968414	-1.107731	91	85.75	0.942308
GO:0043069_negative_regulation_of_programmed_cell_death	HELLS	179	3	2.968414	-1.107731	91	85.75	0.942308
GO:0060548_negative_regulation_of_cell_death	SKP2	179	3	2.968414	-1.107731	91	85.75	0.942308
GO:0060548_negative_regulation_of_cell_death	API5	179	3	2.968414	-1.107731	91	85.75	0.942308
GO:0060548_negative_regulation_of_cell_death	HELLS	179	3	2.968414	-1.107731	91	85.75	0.942308
GO:0006325_chromatin_organization	DNMT3B	83	2	4.267841	-1.102663	92	86.12	0.936087
GO:0006325_chromatin_organization	HELLS	83	2	4.267841	-1.102663	92	86.12	0.936087
GO:0019752_carboxylic_acid_metabolic_process	ACSM3	181	3	2.935614	-1.096371	94	86.36	0.918723
GO:0019752_carboxylic_acid_metabolic_process	ALDH1A7	181	3	2.935614	-1.096371	94	86.36	0.918723
GO:0019752_carboxylic_acid_metabolic_process	QK	181	3	2.935614	-1.096371	94	86.36	0.918723
GO:0043436_oxoacid_metabolic_process	ACSM3	181	3	2.935614	-1.096371	94	86.36	0.918723
GO:0043436_oxoacid_metabolic_process	ALDH1A7	181	3	2.935614	-1.096371	94	86.36	0.918723
GO:0043436_oxoacid_metabolic_process	QK	181	3	2.935614	-1.096371	94	86.36	0.918723
GO:0006082_organic_acid_metabolic_process	ACSM3	182	3	2.919484	-1.090751	95	86.63	0.911895
GO:0006082_organic_acid_metabolic_process	ALDH1A7	182	3	2.919484	-1.090751	95	86.63	0.911895
GO:0006082_organic_acid_metabolic_process	QK	182	3	2.919484	-1.090751	95	86.63	0.911895
GO:0050796_regulation_of_insulin_secretion	PTPN11	15	1	11.807692	-1.088613	96	91.01	0.948021
GO:0042180_cellular_ketone_metabolic_process	ACSM3	183	3	2.903531	-1.085171	97	91.12	0.939381
GO:0042180_cellular_ketone_metabolic_process	ALDH1A7	183	3	2.903531	-1.085171	97	91.12	0.939381
GO:0042180_cellular_ketone_metabolic_process	QK	183	3	2.903531	-1.085171	97	91.12	0.939381
GO:0032990_cell_part_morphogenesis	SSBP1	184	3	2.887751	-1.079629	98	91.51	0.933776
GO:0032990_cell_part_morphogenesis	FOXD1	184	3	2.887751	-1.079629	98	91.51	0.933776
GO:0032990_cell_part_morphogenesis	PTPN11	184	3	2.887751	-1.079629	98	91.51	0.933776
GO:0031570_DNA_integrity_checkpoint	PTPN11	16	1	11.069712	-1.061752	100	96.88	0.968800
GO:0051048_negative_regulation_of_secretion	PTPN11	16	1	11.069712	-1.061752	100	96.88	0.968800
GO:0006350_transcription	GPBP1	701	7	1.768627	-1.054725	101	97.2	0.962376
GO:0006350_transcription	STRAP	701	7	1.768627	-1.054725	101	97.2	0.962376
GO:0006350_transcription	NLK	701	7	1.768627	-1.054725	101	97.2	0.962376
GO:0006350_transcription	OTX2	701	7	1.768627	-1.054725	101	97.2	0.962376
GO:0006350_transcription	DNMT3B	701	7	1.768627	-1.054725	101	97.2	0.962376
GO:0006350_transcription	FOXD1	701	7	1.768627	-1.054725	101	97.2	0.962376
GO:0006350_transcription	HELLS	701	7	1.768627	-1.054725	101	97.2	0.962376
GO:0002791_regulation_of_peptide_secretion	PTPN11	17	1	10.418552	-1.036590	107	102.17	0.954860
GO:0006323_DNA_packaging	HELLS	17	1	10.418552	-1.036590	107	102.17	0.954860
GO:0006919_activation_of_caspase_activity	VCP	17	1	10.418552	-1.036590	107	102.17	0.954860
GO:0008380_RNA_splicing	RBM17	17	1	10.418552	-1.036590	107	102.17	0.954860
GO:0034470_ncRNA_processing	DKC1	17	1	10.418552	-1.036590	107	102.17	0.954860
GO:0042254_ribosome_biogenesis	DKC1	17	1	10.418552	-1.036590	107	102.17	0.954860
GO:0006464_protein_modification_process	NLK	439	5	2.017260	-1.021768	108	102.95	0.953241
GO:0006464_protein_modification_process	MKNK2	439	5	2.017260	-1.021768	108	102.95	0.953241
GO:0006464_protein_modification_process	SKP2	439	5	2.017260	-1.021768	108	102.95	0.953241
GO:0006464_protein_modification_process	PTPN12	439	5	2.017260	-1.021768	108	102.95	0.953241
GO:0006464_protein_modification_process	PTPN11	439	5	2.017260	-1.021768	108	102.95	0.953241
GO:0065003_macromolecular_complex_assembly	TAF10	93	2	3.808933	-1.018020	109	103.51	0.949633
GO:0065003_macromolecular_complex_assembly	HELLS	93	2	3.808933	-1.018020	109	103.51	0.949633
GO:0006355_regulation_of_transcription__DNA-dependent	GPBP1	575	6	1.848161	-1.017029	110	103.58	0.941636
GO:0006355_regulation_of_transcription__DNA-dependent	STRAP	575	6	1.848161	-1.017029	110	103.58	0.941636
GO:0006355_regulation_of_transcription__DNA-dependent	OTX2	575	6	1.848161	-1.017029	110	103.58	0.941636
GO:0006355_regulation_of_transcription__DNA-dependent	DNMT3B	575	6	1.848161	-1.017029	110	103.58	0.941636
GO:0006355_regulation_of_transcription__DNA-dependent	FOXD1	575	6	1.848161	-1.017029	110	103.58	0.941636
GO:0006355_regulation_of_transcription__DNA-dependent	HELLS	575	6	1.848161	-1.017029	110	103.58	0.941636
GO:0030178_negative_regulation_of_Wnt_receptor_signaling_pathway	NLK	18	1	9.839744	-1.012933	114	108.34	0.950351
GO:0030901_midbrain_development	OTX2	18	1	9.839744	-1.012933	114	108.34	0.950351
GO:0033157_regulation_of_intracellular_protein_transport	PTPN11	18	1	9.839744	-1.012933	114	108.34	0.950351
GO:0051168_nuclear_export	PTPN11	18	1	9.839744	-1.012933	114	108.34	0.950351
GO:0008610_lipid_biosynthetic_process	ACSM3	94	2	3.768412	-1.010151	115	109.18	0.949391
GO:0008610_lipid_biosynthetic_process	QK	94	2	3.768412	-1.010151	115	109.18	0.949391
GO:0006338_chromatin_remodeling	HELLS	19	1	9.321862	-0.990617	120	113.77	0.948083
GO:0006776_vitamin_A_metabolic_process	ALDH1A7	19	1	9.321862	-0.990617	120	113.77	0.948083
GO:0010952_positive_regulation_of_peptidase_activity	VCP	19	1	9.321862	-0.990617	120	113.77	0.948083
GO:0030518_steroid_hormone_receptor_signaling_pathway	SKP2	19	1	9.321862	-0.990617	120	113.77	0.948083
GO:0043280_positive_regulation_of_caspase_activity	VCP	19	1	9.321862	-0.990617	120	113.77	0.948083
GO:0009967_positive_regulation_of_signal_transduction	SKP2	98	2	3.614600	-0.979643	121	114.59	0.947025
GO:0009967_positive_regulation_of_signal_transduction	PTPN11	98	2	3.614600	-0.979643	121	114.59	0.947025
GO:0051252_regulation_of_RNA_metabolic_process	GPBP1	590	6	1.801173	-0.975125	122	114.82	0.941148
GO:0051252_regulation_of_RNA_metabolic_process	STRAP	590	6	1.801173	-0.975125	122	114.82	0.941148
GO:0051252_regulation_of_RNA_metabolic_process	OTX2	590	6	1.801173	-0.975125	122	114.82	0.941148
GO:0051252_regulation_of_RNA_metabolic_process	DNMT3B	590	6	1.801173	-0.975125	122	114.82	0.941148
GO:0051252_regulation_of_RNA_metabolic_process	FOXD1	590	6	1.801173	-0.975125	122	114.82	0.941148
GO:0051252_regulation_of_RNA_metabolic_process	HELLS	590	6	1.801173	-0.975125	122	114.82	0.941148
GO:0007243_protein_kinase_cascade	NLK	205	3	2.591932	-0.971589	123	115.44	0.938537
GO:0007243_protein_kinase_cascade	MKNK2	205	3	2.591932	-0.971589	123	115.44	0.938537
GO:0007243_protein_kinase_cascade	PTPN11	205	3	2.591932	-0.971589	123	115.44	0.938537
GO:0018209_peptidyl-serine_modification	NLK	20	1	8.855769	-0.969505	125	118.63	0.949040
GO:0046822_regulation_of_nucleocytoplasmic_transport	PTPN11	20	1	8.855769	-0.969505	125	118.63	0.949040
GO:0006351_transcription__DNA-dependent	GPBP1	594	6	1.789044	-0.964244	126	118.85	0.943254
GO:0006351_transcription__DNA-dependent	STRAP	594	6	1.789044	-0.964244	126	118.85	0.943254
GO:0006351_transcription__DNA-dependent	OTX2	594	6	1.789044	-0.964244	126	118.85	0.943254
GO:0006351_transcription__DNA-dependent	DNMT3B	594	6	1.789044	-0.964244	126	118.85	0.943254
GO:0006351_transcription__DNA-dependent	FOXD1	594	6	1.789044	-0.964244	126	118.85	0.943254
GO:0006351_transcription__DNA-dependent	HELLS	594	6	1.789044	-0.964244	126	118.85	0.943254
GO:0032774_RNA_biosynthetic_process	GPBP1	595	6	1.786037	-0.961542	127	118.92	0.936378
GO:0032774_RNA_biosynthetic_process	STRAP	595	6	1.786037	-0.961542	127	118.92	0.936378
GO:0032774_RNA_biosynthetic_process	OTX2	595	6	1.786037	-0.961542	127	118.92	0.936378
GO:0032774_RNA_biosynthetic_process	DNMT3B	595	6	1.786037	-0.961542	127	118.92	0.936378
GO:0032774_RNA_biosynthetic_process	FOXD1	595	6	1.786037	-0.961542	127	118.92	0.936378
GO:0032774_RNA_biosynthetic_process	HELLS	595	6	1.786037	-0.961542	127	118.92	0.936378
GO:0010646_regulation_of_cell_communication	STRAP	330	4	2.146853	-0.953711	128	119.49	0.933516
GO:0010646_regulation_of_cell_communication	NLK	330	4	2.146853	-0.953711	128	119.49	0.933516
GO:0010646_regulation_of_cell_communication	SKP2	330	4	2.146853	-0.953711	128	119.49	0.933516
GO:0010646_regulation_of_cell_communication	PTPN11	330	4	2.146853	-0.953711	128	119.49	0.933516
GO:0010605_negative_regulation_of_macromolecule_metabolic_process	STRAP	331	4	2.140367	-0.950084	129	119.75	0.928295
GO:0010605_negative_regulation_of_macromolecule_metabolic_process	SKP2	331	4	2.140367	-0.950084	129	119.75	0.928295
GO:0010605_negative_regulation_of_macromolecule_metabolic_process	DNMT3B	331	4	2.140367	-0.950084	129	119.75	0.928295
GO:0010605_negative_regulation_of_macromolecule_metabolic_process	HELLS	331	4	2.140367	-0.950084	129	119.75	0.928295
GO:0000075_cell_cycle_checkpoint	PTPN11	21	1	8.434066	-0.949479	131	124.21	0.948168
GO:0001754_eye_photoreceptor_cell_differentiation	OTX2	21	1	8.434066	-0.949479	131	124.21	0.948168
GO:0010556_regulation_of_macromolecule_biosynthetic_process	STRAP	745	7	1.664171	-0.943800	132	124.33	0.941894
GO:0010556_regulation_of_macromolecule_biosynthetic_process	GPBP1	745	7	1.664171	-0.943800	132	124.33	0.941894
GO:0010556_regulation_of_macromolecule_biosynthetic_process	NLK	745	7	1.664171	-0.943800	132	124.33	0.941894
GO:0010556_regulation_of_macromolecule_biosynthetic_process	OTX2	745	7	1.664171	-0.943800	132	124.33	0.941894
GO:0010556_regulation_of_macromolecule_biosynthetic_process	DNMT3B	745	7	1.664171	-0.943800	132	124.33	0.941894
GO:0010556_regulation_of_macromolecule_biosynthetic_process	FOXD1	745	7	1.664171	-0.943800	132	124.33	0.941894
GO:0010556_regulation_of_macromolecule_biosynthetic_process	HELLS	745	7	1.664171	-0.943800	132	124.33	0.941894
GO:0009968_negative_regulation_of_signal_transduction	STRAP	103	2	3.439134	-0.943540	133	124.64	0.937143
GO:0009968_negative_regulation_of_signal_transduction	NLK	103	2	3.439134	-0.943540	133	124.64	0.937143
GO:0001523_retinoid_metabolic_process	ALDH1A7	22	1	8.050699	-0.930439	138	130.18	0.943333
GO:0006721_terpenoid_metabolic_process	ALDH1A7	22	1	8.050699	-0.930439	138	130.18	0.943333
GO:0016101_diterpenoid_metabolic_process	ALDH1A7	22	1	8.050699	-0.930439	138	130.18	0.943333
GO:0034660_ncRNA_metabolic_process	DKC1	22	1	8.050699	-0.930439	138	130.18	0.943333
GO:0046883_regulation_of_hormone_secretion	PTPN11	22	1	8.050699	-0.930439	138	130.18	0.943333
GO:0010817_regulation_of_hormone_levels	ALDH1A7	106	2	3.341800	-0.922878	139	130.53	0.939065
GO:0010817_regulation_of_hormone_levels	PTPN11	106	2	3.341800	-0.922878	139	130.53	0.939065
GO:0006793_phosphorus_metabolic_process	NLK	340	4	2.083710	-0.918144	141	130.96	0.928794
GO:0006793_phosphorus_metabolic_process	MKNK2	340	4	2.083710	-0.918144	141	130.96	0.928794
GO:0006793_phosphorus_metabolic_process	PTPN12	340	4	2.083710	-0.918144	141	130.96	0.928794
GO:0006793_phosphorus_metabolic_process	PTPN11	340	4	2.083710	-0.918144	141	130.96	0.928794
GO:0006796_phosphate_metabolic_process	NLK	340	4	2.083710	-0.918144	141	130.96	0.928794
GO:0006796_phosphate_metabolic_process	MKNK2	340	4	2.083710	-0.918144	141	130.96	0.928794
GO:0006796_phosphate_metabolic_process	PTPN12	340	4	2.083710	-0.918144	141	130.96	0.928794
GO:0006796_phosphate_metabolic_process	PTPN11	340	4	2.083710	-0.918144	141	130.96	0.928794
GO:0019219_regulation_of_nucleobase__nucleoside__nucleotide_and_nucleic_acid_metabolic_process	STRAP	757	7	1.637791	-0.915499	142	131.34	0.924930
GO:0019219_regulation_of_nucleobase__nucleoside__nucleotide_and_nucleic_acid_metabolic_process	GPBP1	757	7	1.637791	-0.915499	142	131.34	0.924930
GO:0019219_regulation_of_nucleobase__nucleoside__nucleotide_and_nucleic_acid_metabolic_process	NLK	757	7	1.637791	-0.915499	142	131.34	0.924930
GO:0019219_regulation_of_nucleobase__nucleoside__nucleotide_and_nucleic_acid_metabolic_process	OTX2	757	7	1.637791	-0.915499	142	131.34	0.924930
GO:0019219_regulation_of_nucleobase__nucleoside__nucleotide_and_nucleic_acid_metabolic_process	DNMT3B	757	7	1.637791	-0.915499	142	131.34	0.924930
GO:0019219_regulation_of_nucleobase__nucleoside__nucleotide_and_nucleic_acid_metabolic_process	FOXD1	757	7	1.637791	-0.915499	142	131.34	0.924930
GO:0019219_regulation_of_nucleobase__nucleoside__nucleotide_and_nucleic_acid_metabolic_process	HELLS	757	7	1.637791	-0.915499	142	131.34	0.924930
GO:0006397_mRNA_processing	RBM17	23	1	7.700669	-0.912295	145	134.15	0.925172
GO:0022613_ribonucleoprotein_complex_biogenesis	DKC1	23	1	7.700669	-0.912295	145	134.15	0.925172
GO:0030512_negative_regulation_of_transforming_growth_factor_beta_receptor_signaling_pathway	STRAP	23	1	7.700669	-0.912295	145	134.15	0.925172
GO:0045892_negative_regulation_of_transcription__DNA-dependent	STRAP	218	3	2.437368	-0.911779	146	134.21	0.919247
GO:0045892_negative_regulation_of_transcription__DNA-dependent	DNMT3B	218	3	2.437368	-0.911779	146	134.21	0.919247
GO:0045892_negative_regulation_of_transcription__DNA-dependent	HELLS	218	3	2.437368	-0.911779	146	134.21	0.919247
GO:0051253_negative_regulation_of_RNA_metabolic_process	STRAP	220	3	2.415210	-0.903004	147	134.74	0.916599
GO:0051253_negative_regulation_of_RNA_metabolic_process	DNMT3B	220	3	2.415210	-0.903004	147	134.74	0.916599
GO:0051253_negative_regulation_of_RNA_metabolic_process	HELLS	220	3	2.415210	-0.903004	147	134.74	0.916599
GO:0010647_positive_regulation_of_cell_communication	SKP2	110	2	3.220280	-0.896409	149	135.39	0.908658
GO:0010647_positive_regulation_of_cell_communication	PTPN11	110	2	3.220280	-0.896409	149	135.39	0.908658
GO:0010648_negative_regulation_of_cell_communication	STRAP	110	2	3.220280	-0.896409	149	135.39	0.908658
GO:0010648_negative_regulation_of_cell_communication	NLK	110	2	3.220280	-0.896409	149	135.39	0.908658
GO:0007259_JAK-STAT_cascade	NLK	24	1	7.379808	-0.894972	151	138.78	0.919073
GO:0032386_regulation_of_intracellular_transport	PTPN11	24	1	7.379808	-0.894972	151	138.78	0.919073
GO:0065007_biological_regulation	STRAP	2593	18	1.229494	-0.893822	152	138.97	0.914276
GO:0065007_biological_regulation	GPBP1	2593	18	1.229494	-0.893822	152	138.97	0.914276
GO:0065007_biological_regulation	NLK	2593	18	1.229494	-0.893822	152	138.97	0.914276
GO:0065007_biological_regulation	OTX2	2593	18	1.229494	-0.893822	152	138.97	0.914276
GO:0065007_biological_regulation	MKNK2	2593	18	1.229494	-0.893822	152	138.97	0.914276
GO:0065007_biological_regulation	SKP2	2593	18	1.229494	-0.893822	152	138.97	0.914276
GO:0065007_biological_regulation	ITM2B	2593	18	1.229494	-0.893822	152	138.97	0.914276
GO:0065007_biological_regulation	QK	2593	18	1.229494	-0.893822	152	138.97	0.914276
GO:0065007_biological_regulation	PTPN11	2593	18	1.229494	-0.893822	152	138.97	0.914276
GO:0065007_biological_regulation	TAF10	2593	18	1.229494	-0.893822	152	138.97	0.914276
GO:0065007_biological_regulation	RGS2	2593	18	1.229494	-0.893822	152	138.97	0.914276
GO:0065007_biological_regulation	VCP	2593	18	1.229494	-0.893822	152	138.97	0.914276
GO:0065007_biological_regulation	RAP1A	2593	18	1.229494	-0.893822	152	138.97	0.914276
GO:0065007_biological_regulation	ALDH1A7	2593	18	1.229494	-0.893822	152	138.97	0.914276
GO:0065007_biological_regulation	DNMT3B	2593	18	1.229494	-0.893822	152	138.97	0.914276
GO:0065007_biological_regulation	FOXD1	2593	18	1.229494	-0.893822	152	138.97	0.914276
GO:0065007_biological_regulation	HELLS	2593	18	1.229494	-0.893822	152	138.97	0.914276
GO:0065007_biological_regulation	API5	2593	18	1.229494	-0.893822	152	138.97	0.914276
GO:0009892_negative_regulation_of_metabolic_process	STRAP	348	4	2.035809	-0.890778	153	139.15	0.909477
GO:0009892_negative_regulation_of_metabolic_process	SKP2	348	4	2.035809	-0.890778	153	139.15	0.909477
GO:0009892_negative_regulation_of_metabolic_process	DNMT3B	348	4	2.035809	-0.890778	153	139.15	0.909477
GO:0009892_negative_regulation_of_metabolic_process	HELLS	348	4	2.035809	-0.890778	153	139.15	0.909477
GO:0051171_regulation_of_nitrogen_compound_metabolic_process	STRAP	771	7	1.608051	-0.883472	154	139.43	0.905390
GO:0051171_regulation_of_nitrogen_compound_metabolic_process	GPBP1	771	7	1.608051	-0.883472	154	139.43	0.905390
GO:0051171_regulation_of_nitrogen_compound_metabolic_process	NLK	771	7	1.608051	-0.883472	154	139.43	0.905390
GO:0051171_regulation_of_nitrogen_compound_metabolic_process	OTX2	771	7	1.608051	-0.883472	154	139.43	0.905390
GO:0051171_regulation_of_nitrogen_compound_metabolic_process	DNMT3B	771	7	1.608051	-0.883472	154	139.43	0.905390
GO:0051171_regulation_of_nitrogen_compound_metabolic_process	FOXD1	771	7	1.608051	-0.883472	154	139.43	0.905390
GO:0051171_regulation_of_nitrogen_compound_metabolic_process	HELLS	771	7	1.608051	-0.883472	154	139.43	0.905390
GO:0006775_fat-soluble_vitamin_metabolic_process	ALDH1A7	25	1	7.084615	-0.878403	156	142.64	0.914359
GO:0007492_endoderm_development	OTX2	25	1	7.084615	-0.878403	156	142.64	0.914359
GO:0048523_negative_regulation_of_cellular_process	STRAP	774	7	1.601819	-0.876744	157	143.09	0.911401
GO:0048523_negative_regulation_of_cellular_process	NLK	774	7	1.601819	-0.876744	157	143.09	0.911401
GO:0048523_negative_regulation_of_cellular_process	SKP2	774	7	1.601819	-0.876744	157	143.09	0.911401
GO:0048523_negative_regulation_of_cellular_process	DNMT3B	774	7	1.601819	-0.876744	157	143.09	0.911401
GO:0048523_negative_regulation_of_cellular_process	API5	774	7	1.601819	-0.876744	157	143.09	0.911401
GO:0048523_negative_regulation_of_cellular_process	HELLS	774	7	1.601819	-0.876744	157	143.09	0.911401
GO:0048523_negative_regulation_of_cellular_process	PTPN11	774	7	1.601819	-0.876744	157	143.09	0.911401
GO:0001658_branching_involved_in_ureteric_bud_morphogenesis	FOXD1	26	1	6.812130	-0.862529	162	147.35	0.909568
GO:0006720_isoprenoid_metabolic_process	ALDH1A7	26	1	6.812130	-0.862529	162	147.35	0.909568
GO:0046530_photoreceptor_cell_differentiation	OTX2	26	1	6.812130	-0.862529	162	147.35	0.909568
GO:0050873_brown_fat_cell_differentiation	RGS2	26	1	6.812130	-0.862529	162	147.35	0.909568
GO:0060675_ureteric_bud_morphogenesis	FOXD1	26	1	6.812130	-0.862529	162	147.35	0.909568
GO:0043933_macromolecular_complex_subunit_organization	TAF10	117	2	3.027613	-0.852810	163	148.02	0.908098
GO:0043933_macromolecular_complex_subunit_organization	HELLS	117	2	3.027613	-0.852810	163	148.02	0.908098
GO:0022403_cell_cycle_phase	TAF10	119	2	2.976729	-0.840942	164	151.44	0.923415
GO:0022403_cell_cycle_phase	SKP2	119	2	2.976729	-0.840942	164	151.44	0.923415
GO:0006470_protein_amino_acid_dephosphorylation	PTPN12	28	1	6.325549	-0.832659	167	153.99	0.922096
GO:0030073_insulin_secretion	PTPN11	28	1	6.325549	-0.832659	167	153.99	0.922096
GO:0030111_regulation_of_Wnt_receptor_signaling_pathway	NLK	28	1	6.325549	-0.832659	167	153.99	0.922096
GO:0006468_protein_amino_acid_phosphorylation	NLK	237	3	2.241967	-0.832564	169	154.2	0.912426
GO:0006468_protein_amino_acid_phosphorylation	MKNK2	237	3	2.241967	-0.832564	169	154.2	0.912426
GO:0006468_protein_amino_acid_phosphorylation	PTPN11	237	3	2.241967	-0.832564	169	154.2	0.912426
GO:0044085_cellular_component_biogenesis	TAF10	237	3	2.241967	-0.832564	169	154.2	0.912426
GO:0044085_cellular_component_biogenesis	DKC1	237	3	2.241967	-0.832564	169	154.2	0.912426
GO:0044085_cellular_component_biogenesis	HELLS	237	3	2.241967	-0.832564	169	154.2	0.912426
GO:0051726_regulation_of_cell_cycle	SKP2	121	2	2.927527	-0.829319	170	154.56	0.909176
GO:0051726_regulation_of_cell_cycle	PTPN11	121	2	2.927527	-0.829319	170	154.56	0.909176
GO:0007049_cell_cycle	TAF10	238	3	2.232547	-0.828639	171	154.65	0.904386
GO:0007049_cell_cycle	SKP2	238	3	2.232547	-0.828639	171	154.65	0.904386
GO:0007049_cell_cycle	PTPN11	238	3	2.232547	-0.828639	171	154.65	0.904386
GO:0006641_triglyceride_metabolic_process	PTPN11	29	1	6.107427	-0.818576	175	158.58	0.906171
GO:0042770_DNA_damage_response__signal_transduction	PTPN11	29	1	6.107427	-0.818576	175	158.58	0.906171
GO:0043281_regulation_of_caspase_activity	VCP	29	1	6.107427	-0.818576	175	158.58	0.906171
GO:0052548_regulation_of_endopeptidase_activity	VCP	29	1	6.107427	-0.818576	175	158.58	0.906171
GO:0034961_cellular_biopolymer_biosynthetic_process	GPBP1	804	7	1.542049	-0.811993	176	159.18	0.904432
GO:0034961_cellular_biopolymer_biosynthetic_process	STRAP	804	7	1.542049	-0.811993	176	159.18	0.904432
GO:0034961_cellular_biopolymer_biosynthetic_process	NLK	804	7	1.542049	-0.811993	176	159.18	0.904432
GO:0034961_cellular_biopolymer_biosynthetic_process	OTX2	804	7	1.542049	-0.811993	176	159.18	0.904432
GO:0034961_cellular_biopolymer_biosynthetic_process	DNMT3B	804	7	1.542049	-0.811993	176	159.18	0.904432
GO:0034961_cellular_biopolymer_biosynthetic_process	FOXD1	804	7	1.542049	-0.811993	176	159.18	0.904432
GO:0034961_cellular_biopolymer_biosynthetic_process	HELLS	804	7	1.542049	-0.811993	176	159.18	0.904432
GO:0043284_biopolymer_biosynthetic_process	GPBP1	807	7	1.536317	-0.805763	177	159.58	0.901582
GO:0043284_biopolymer_biosynthetic_process	STRAP	807	7	1.536317	-0.805763	177	159.58	0.901582
GO:0043284_biopolymer_biosynthetic_process	NLK	807	7	1.536317	-0.805763	177	159.58	0.901582
GO:0043284_biopolymer_biosynthetic_process	OTX2	807	7	1.536317	-0.805763	177	159.58	0.901582
GO:0043284_biopolymer_biosynthetic_process	DNMT3B	807	7	1.536317	-0.805763	177	159.58	0.901582
GO:0043284_biopolymer_biosynthetic_process	FOXD1	807	7	1.536317	-0.805763	177	159.58	0.901582
GO:0043284_biopolymer_biosynthetic_process	HELLS	807	7	1.536317	-0.805763	177	159.58	0.901582
GO:0000187_activation_of_MAPK_activity	PTPN11	30	1	5.903846	-0.805008	184	162.79	0.884728
GO:0030522_intracellular_receptor-mediated_signaling_pathway	SKP2	30	1	5.903846	-0.805008	184	162.79	0.884728
GO:0033500_carbohydrate_homeostasis	PTPN11	30	1	5.903846	-0.805008	184	162.79	0.884728
GO:0035265_organ_growth	PTPN11	30	1	5.903846	-0.805008	184	162.79	0.884728
GO:0042552_myelination	QK	30	1	5.903846	-0.805008	184	162.79	0.884728
GO:0042593_glucose_homeostasis	PTPN11	30	1	5.903846	-0.805008	184	162.79	0.884728
GO:0052547_regulation_of_peptidase_activity	VCP	30	1	5.903846	-0.805008	184	162.79	0.884728
GO:0031326_regulation_of_cellular_biosynthetic_process	GPBP1	812	7	1.526857	-0.795475	185	163.12	0.881730
GO:0031326_regulation_of_cellular_biosynthetic_process	STRAP	812	7	1.526857	-0.795475	185	163.12	0.881730
GO:0031326_regulation_of_cellular_biosynthetic_process	NLK	812	7	1.526857	-0.795475	185	163.12	0.881730
GO:0031326_regulation_of_cellular_biosynthetic_process	OTX2	812	7	1.526857	-0.795475	185	163.12	0.881730
GO:0031326_regulation_of_cellular_biosynthetic_process	FOXD1	812	7	1.526857	-0.795475	185	163.12	0.881730
GO:0031326_regulation_of_cellular_biosynthetic_process	DNMT3B	812	7	1.526857	-0.795475	185	163.12	0.881730
GO:0031326_regulation_of_cellular_biosynthetic_process	HELLS	812	7	1.526857	-0.795475	185	163.12	0.881730
GO:0006639_acylglycerol_metabolic_process	PTPN11	31	1	5.713400	-0.791921	187	167.43	0.895348
GO:0016311_dephosphorylation	PTPN12	31	1	5.713400	-0.791921	187	167.43	0.895348
GO:0001655_urogenital_system_development	FOXD1	128	2	2.767428	-0.790458	188	168.01	0.893670
GO:0001655_urogenital_system_development	HELLS	128	2	2.767428	-0.790458	188	168.01	0.893670
GO:0009889_regulation_of_biosynthetic_process	GPBP1	815	7	1.521236	-0.789359	189	168.1	0.889418
GO:0009889_regulation_of_biosynthetic_process	STRAP	815	7	1.521236	-0.789359	189	168.1	0.889418
GO:0009889_regulation_of_biosynthetic_process	NLK	815	7	1.521236	-0.789359	189	168.1	0.889418
GO:0009889_regulation_of_biosynthetic_process	OTX2	815	7	1.521236	-0.789359	189	168.1	0.889418
GO:0009889_regulation_of_biosynthetic_process	FOXD1	815	7	1.521236	-0.789359	189	168.1	0.889418
GO:0009889_regulation_of_biosynthetic_process	DNMT3B	815	7	1.521236	-0.789359	189	168.1	0.889418
GO:0009889_regulation_of_biosynthetic_process	HELLS	815	7	1.521236	-0.789359	189	168.1	0.889418
GO:0051276_chromosome_organization	DNMT3B	129	2	2.745975	-0.785125	190	168.3	0.885789
GO:0051276_chromosome_organization	HELLS	129	2	2.745975	-0.785125	190	168.3	0.885789
GO:0006638_neutral_lipid_metabolic_process	PTPN11	32	1	5.534856	-0.779287	194	170.96	0.881237
GO:0006662_glycerol_ether_metabolic_process	PTPN11	32	1	5.534856	-0.779287	194	170.96	0.881237
GO:0007272_ensheathment_of_neurons	QK	32	1	5.534856	-0.779287	194	170.96	0.881237
GO:0008366_axon_ensheathment	QK	32	1	5.534856	-0.779287	194	170.96	0.881237
GO:0016481_negative_regulation_of_transcription	STRAP	253	3	2.100182	-0.772402	195	171.52	0.879590
GO:0016481_negative_regulation_of_transcription	DNMT3B	253	3	2.100182	-0.772402	195	171.52	0.879590
GO:0016481_negative_regulation_of_transcription	HELLS	253	3	2.100182	-0.772402	195	171.52	0.879590
GO:0007283_spermatogenesis	RGS2	134	2	2.643513	-0.759225	197	175.07	0.888680
GO:0007283_spermatogenesis	QK	134	2	2.643513	-0.759225	197	175.07	0.888680
GO:0048232_male_gamete_generation	RGS2	134	2	2.643513	-0.759225	197	175.07	0.888680
GO:0048232_male_gamete_generation	QK	134	2	2.643513	-0.759225	197	175.07	0.888680
GO:0051047_positive_regulation_of_secretion	PTPN11	34	1	5.209276	-0.755262	199	178.06	0.894774
GO:0051052_regulation_of_DNA_metabolic_process	HELLS	34	1	5.209276	-0.755262	199	178.06	0.894774
GO:0044249_cellular_biosynthetic_process	ACSM3	1150	9	1.386120	-0.747241	200	178.47	0.892350
GO:0044249_cellular_biosynthetic_process	GPBP1	1150	9	1.386120	-0.747241	200	178.47	0.892350
GO:0044249_cellular_biosynthetic_process	STRAP	1150	9	1.386120	-0.747241	200	178.47	0.892350
GO:0044249_cellular_biosynthetic_process	NLK	1150	9	1.386120	-0.747241	200	178.47	0.892350
GO:0044249_cellular_biosynthetic_process	OTX2	1150	9	1.386120	-0.747241	200	178.47	0.892350
GO:0044249_cellular_biosynthetic_process	FOXD1	1150	9	1.386120	-0.747241	200	178.47	0.892350
GO:0044249_cellular_biosynthetic_process	DNMT3B	1150	9	1.386120	-0.747241	200	178.47	0.892350
GO:0044249_cellular_biosynthetic_process	HELLS	1150	9	1.386120	-0.747241	200	178.47	0.892350
GO:0044249_cellular_biosynthetic_process	QK	1150	9	1.386120	-0.747241	200	178.47	0.892350
GO:0016567_protein_ubiquitination	SKP2	35	1	5.060440	-0.743823	204	180.74	0.885980
GO:0018904_organic_ether_metabolic_process	PTPN11	35	1	5.060440	-0.743823	204	180.74	0.885980
GO:0043406_positive_regulation_of_MAP_kinase_activity	PTPN11	35	1	5.060440	-0.743823	204	180.74	0.885980
GO:0051051_negative_regulation_of_transport	PTPN11	35	1	5.060440	-0.743823	204	180.74	0.885980
GO:0001889_liver_development	TAF10	36	1	4.919872	-0.732738	208	184.83	0.888606
GO:0019228_regulation_of_action_potential_in_neuron	QK	36	1	4.919872	-0.732738	208	184.83	0.888606
GO:0030072_peptide_hormone_secretion	PTPN11	36	1	4.919872	-0.732738	208	184.83	0.888606
GO:0051223_regulation_of_protein_transport	PTPN11	36	1	4.919872	-0.732738	208	184.83	0.888606
GO:0002790_peptide_secretion	PTPN11	37	1	4.786902	-0.721988	210	187.58	0.893238
GO:0051101_regulation_of_DNA_binding	TAF10	37	1	4.786902	-0.721988	210	187.58	0.893238
GO:0045934_negative_regulation_of_nucleobase__nucleoside__nucleotide_and_nucleic_acid_metabolic_process	STRAP	270	3	1.967949	-0.714149	211	188.26	0.892227
GO:0045934_negative_regulation_of_nucleobase__nucleoside__nucleotide_and_nucleic_acid_metabolic_process	DNMT3B	270	3	1.967949	-0.714149	211	188.26	0.892227
GO:0045934_negative_regulation_of_nucleobase__nucleoside__nucleotide_and_nucleic_acid_metabolic_process	HELLS	270	3	1.967949	-0.714149	211	188.26	0.892227
GO:0001570_vasculogenesis	QK	38	1	4.660931	-0.711554	214	191.92	0.896822
GO:0001657_ureteric_bud_development	FOXD1	38	1	4.660931	-0.711554	214	191.92	0.896822
GO:0046777_protein_amino_acid_autophosphorylation	NLK	38	1	4.660931	-0.711554	214	191.92	0.896822
GO:0050789_regulation_of_biological_process	STRAP	2357	16	1.202311	-0.711000	215	192.07	0.893349
GO:0050789_regulation_of_biological_process	GPBP1	2357	16	1.202311	-0.711000	215	192.07	0.893349
GO:0050789_regulation_of_biological_process	NLK	2357	16	1.202311	-0.711000	215	192.07	0.893349
GO:0050789_regulation_of_biological_process	OTX2	2357	16	1.202311	-0.711000	215	192.07	0.893349
GO:0050789_regulation_of_biological_process	MKNK2	2357	16	1.202311	-0.711000	215	192.07	0.893349
GO:0050789_regulation_of_biological_process	SKP2	2357	16	1.202311	-0.711000	215	192.07	0.893349
GO:0050789_regulation_of_biological_process	ITM2B	2357	16	1.202311	-0.711000	215	192.07	0.893349
GO:0050789_regulation_of_biological_process	PTPN11	2357	16	1.202311	-0.711000	215	192.07	0.893349
GO:0050789_regulation_of_biological_process	TAF10	2357	16	1.202311	-0.711000	215	192.07	0.893349
GO:0050789_regulation_of_biological_process	RGS2	2357	16	1.202311	-0.711000	215	192.07	0.893349
GO:0050789_regulation_of_biological_process	VCP	2357	16	1.202311	-0.711000	215	192.07	0.893349
GO:0050789_regulation_of_biological_process	RAP1A	2357	16	1.202311	-0.711000	215	192.07	0.893349
GO:0050789_regulation_of_biological_process	DNMT3B	2357	16	1.202311	-0.711000	215	192.07	0.893349
GO:0050789_regulation_of_biological_process	FOXD1	2357	16	1.202311	-0.711000	215	192.07	0.893349
GO:0050789_regulation_of_biological_process	HELLS	2357	16	1.202311	-0.711000	215	192.07	0.893349
GO:0050789_regulation_of_biological_process	API5	2357	16	1.202311	-0.711000	215	192.07	0.893349
GO:0051172_negative_regulation_of_nitrogen_compound_metabolic_process	STRAP	271	3	1.960687	-0.710888	216	192.52	0.891296
GO:0051172_negative_regulation_of_nitrogen_compound_metabolic_process	DNMT3B	271	3	1.960687	-0.710888	216	192.52	0.891296
GO:0051172_negative_regulation_of_nitrogen_compound_metabolic_process	HELLS	271	3	1.960687	-0.710888	216	192.52	0.891296
GO:0031323_regulation_of_cellular_metabolic_process	STRAP	1015	8	1.395983	-0.706041	217	192.97	0.889263
GO:0031323_regulation_of_cellular_metabolic_process	GPBP1	1015	8	1.395983	-0.706041	217	192.97	0.889263
GO:0031323_regulation_of_cellular_metabolic_process	NLK	1015	8	1.395983	-0.706041	217	192.97	0.889263
GO:0031323_regulation_of_cellular_metabolic_process	OTX2	1015	8	1.395983	-0.706041	217	192.97	0.889263
GO:0031323_regulation_of_cellular_metabolic_process	DNMT3B	1015	8	1.395983	-0.706041	217	192.97	0.889263
GO:0031323_regulation_of_cellular_metabolic_process	FOXD1	1015	8	1.395983	-0.706041	217	192.97	0.889263
GO:0031323_regulation_of_cellular_metabolic_process	HELLS	1015	8	1.395983	-0.706041	217	192.97	0.889263
GO:0031323_regulation_of_cellular_metabolic_process	PTPN11	1015	8	1.395983	-0.706041	217	192.97	0.889263
GO:0009058_biosynthetic_process	ACSM3	1175	9	1.356628	-0.705788	218	193.05	0.885550
GO:0009058_biosynthetic_process	STRAP	1175	9	1.356628	-0.705788	218	193.05	0.885550
GO:0009058_biosynthetic_process	GPBP1	1175	9	1.356628	-0.705788	218	193.05	0.885550
GO:0009058_biosynthetic_process	NLK	1175	9	1.356628	-0.705788	218	193.05	0.885550
GO:0009058_biosynthetic_process	OTX2	1175	9	1.356628	-0.705788	218	193.05	0.885550
GO:0009058_biosynthetic_process	DNMT3B	1175	9	1.356628	-0.705788	218	193.05	0.885550
GO:0009058_biosynthetic_process	FOXD1	1175	9	1.356628	-0.705788	218	193.05	0.885550
GO:0009058_biosynthetic_process	HELLS	1175	9	1.356628	-0.705788	218	193.05	0.885550
GO:0009058_biosynthetic_process	QK	1175	9	1.356628	-0.705788	218	193.05	0.885550
GO:0048519_negative_regulation_of_biological_process	STRAP	859	7	1.443315	-0.704362	219	193.33	0.882785
GO:0048519_negative_regulation_of_biological_process	NLK	859	7	1.443315	-0.704362	219	193.33	0.882785
GO:0048519_negative_regulation_of_biological_process	SKP2	859	7	1.443315	-0.704362	219	193.33	0.882785
GO:0048519_negative_regulation_of_biological_process	DNMT3B	859	7	1.443315	-0.704362	219	193.33	0.882785
GO:0048519_negative_regulation_of_biological_process	API5	859	7	1.443315	-0.704362	219	193.33	0.882785
GO:0048519_negative_regulation_of_biological_process	HELLS	859	7	1.443315	-0.704362	219	193.33	0.882785
GO:0048519_negative_regulation_of_biological_process	PTPN11	859	7	1.443315	-0.704362	219	193.33	0.882785
GO:0006511_ubiquitin-dependent_protein_catabolic_process	SKP2	39	1	4.541420	-0.701420	222	196.38	0.884595
GO:0048663_neuron_fate_commitment	OTX2	39	1	4.541420	-0.701420	222	196.38	0.884595
GO:0070201_regulation_of_establishment_of_protein_localization	PTPN11	39	1	4.541420	-0.701420	222	196.38	0.884595
GO:0010558_negative_regulation_of_macromolecule_biosynthetic_process	STRAP	274	3	1.939220	-0.701211	223	196.62	0.881704
GO:0010558_negative_regulation_of_macromolecule_biosynthetic_process	DNMT3B	274	3	1.939220	-0.701211	223	196.62	0.881704
GO:0010558_negative_regulation_of_macromolecule_biosynthetic_process	HELLS	274	3	1.939220	-0.701211	223	196.62	0.881704
GO:0050794_regulation_of_cellular_process	GPBP1	2190	15	1.213119	-0.698544	224	196.74	0.878304
GO:0050794_regulation_of_cellular_process	STRAP	2190	15	1.213119	-0.698544	224	196.74	0.878304
GO:0050794_regulation_of_cellular_process	NLK	2190	15	1.213119	-0.698544	224	196.74	0.878304
GO:0050794_regulation_of_cellular_process	OTX2	2190	15	1.213119	-0.698544	224	196.74	0.878304
GO:0050794_regulation_of_cellular_process	SKP2	2190	15	1.213119	-0.698544	224	196.74	0.878304
GO:0050794_regulation_of_cellular_process	MKNK2	2190	15	1.213119	-0.698544	224	196.74	0.878304
GO:0050794_regulation_of_cellular_process	ITM2B	2190	15	1.213119	-0.698544	224	196.74	0.878304
GO:0050794_regulation_of_cellular_process	PTPN11	2190	15	1.213119	-0.698544	224	196.74	0.878304
GO:0050794_regulation_of_cellular_process	RGS2	2190	15	1.213119	-0.698544	224	196.74	0.878304
GO:0050794_regulation_of_cellular_process	VCP	2190	15	1.213119	-0.698544	224	196.74	0.878304
GO:0050794_regulation_of_cellular_process	RAP1A	2190	15	1.213119	-0.698544	224	196.74	0.878304
GO:0050794_regulation_of_cellular_process	DNMT3B	2190	15	1.213119	-0.698544	224	196.74	0.878304
GO:0050794_regulation_of_cellular_process	FOXD1	2190	15	1.213119	-0.698544	224	196.74	0.878304
GO:0050794_regulation_of_cellular_process	HELLS	2190	15	1.213119	-0.698544	224	196.74	0.878304
GO:0050794_regulation_of_cellular_process	API5	2190	15	1.213119	-0.698544	224	196.74	0.878304
GO:0044267_cellular_protein_metabolic_process	NLK	559	5	1.584216	-0.696972	225	196.94	0.875289
GO:0044267_cellular_protein_metabolic_process	MKNK2	559	5	1.584216	-0.696972	225	196.94	0.875289
GO:0044267_cellular_protein_metabolic_process	SKP2	559	5	1.584216	-0.696972	225	196.94	0.875289
GO:0044267_cellular_protein_metabolic_process	PTPN12	559	5	1.584216	-0.696972	225	196.94	0.875289
GO:0044267_cellular_protein_metabolic_process	PTPN11	559	5	1.584216	-0.696972	225	196.94	0.875289
GO:0043085_positive_regulation_of_catalytic_activity	VCP	148	2	2.393451	-0.692852	226	197.17	0.872434
GO:0043085_positive_regulation_of_catalytic_activity	PTPN11	148	2	2.393451	-0.692852	226	197.17	0.872434
GO:0016071_mRNA_metabolic_process	RBM17	40	1	4.427885	-0.691571	228	199.53	0.875132
GO:0017015_regulation_of_transforming_growth_factor_beta_receptor_signaling_pathway	STRAP	40	1	4.427885	-0.691571	228	199.53	0.875132
GO:0032940_secretion_by_cell	GARS	149	2	2.377388	-0.688426	229	199.68	0.871965
GO:0032940_secretion_by_cell	PTPN11	149	2	2.377388	-0.688426	229	199.68	0.871965
GO:0065009_regulation_of_molecular_function	TAF10	279	3	1.904467	-0.685425	230	199.94	0.869304
GO:0065009_regulation_of_molecular_function	VCP	279	3	1.904467	-0.685425	230	199.94	0.869304
GO:0065009_regulation_of_molecular_function	PTPN11	279	3	1.904467	-0.685425	230	199.94	0.869304
GO:0015833_peptide_transport	PTPN11	41	1	4.319887	-0.681992	232	203.41	0.876767
GO:0019748_secondary_metabolic_process	ALDH1A7	41	1	4.319887	-0.681992	232	203.41	0.876767
GO:0031327_negative_regulation_of_cellular_biosynthetic_process	STRAP	282	3	1.884206	-0.676152	233	203.78	0.874592
GO:0031327_negative_regulation_of_cellular_biosynthetic_process	DNMT3B	282	3	1.884206	-0.676152	233	203.78	0.874592
GO:0031327_negative_regulation_of_cellular_biosynthetic_process	HELLS	282	3	1.884206	-0.676152	233	203.78	0.874592
GO:0019941_modification-dependent_protein_catabolic_process	SKP2	42	1	4.217033	-0.672671	237	207.38	0.875021
GO:0043632_modification-dependent_macromolecule_catabolic_process	SKP2	42	1	4.217033	-0.672671	237	207.38	0.875021
GO:0051345_positive_regulation_of_hydrolase_activity	VCP	42	1	4.217033	-0.672671	237	207.38	0.875021
GO:0051603_proteolysis_involved_in_cellular_protein_catabolic_process	SKP2	42	1	4.217033	-0.672671	237	207.38	0.875021
GO:0009890_negative_regulation_of_biosynthetic_process	STRAP	284	3	1.870937	-0.670052	238	207.63	0.872395
GO:0009890_negative_regulation_of_biosynthetic_process	DNMT3B	284	3	1.870937	-0.670052	238	207.63	0.872395
GO:0009890_negative_regulation_of_biosynthetic_process	HELLS	284	3	1.870937	-0.670052	238	207.63	0.872395
GO:0001508_regulation_of_action_potential	QK	43	1	4.118962	-0.663595	242	211.55	0.874174
GO:0006766_vitamin_metabolic_process	ALDH1A7	43	1	4.118962	-0.663595	242	211.55	0.874174
GO:0032446_protein_modification_by_small_protein_conjugation	SKP2	43	1	4.118962	-0.663595	242	211.55	0.874174
GO:0046879_hormone_secretion	PTPN11	43	1	4.118962	-0.663595	242	211.55	0.874174
GO:0022402_cell_cycle_process	TAF10	155	2	2.285360	-0.662664	243	211.84	0.871770
GO:0022402_cell_cycle_process	SKP2	155	2	2.285360	-0.662664	243	211.84	0.871770
GO:0009914_hormone_transport	PTPN11	44	1	4.025350	-0.654753	245	216.13	0.882163
GO:0044257_cellular_protein_catabolic_process	SKP2	44	1	4.025350	-0.654753	245	216.13	0.882163
GO:0007409_axonogenesis	FOXD1	158	2	2.241967	-0.650273	246	216.73	0.881016
GO:0007409_axonogenesis	PTPN11	158	2	2.241967	-0.650273	246	216.73	0.881016
GO:0032870_cellular_response_to_hormone_stimulus	PTPN11	45	1	3.935897	-0.646134	248	218.13	0.879556
GO:0043623_cellular_protein_complex_assembly	TAF10	45	1	3.935897	-0.646134	248	218.13	0.879556
GO:0051098_regulation_of_binding	TAF10	46	1	3.850334	-0.637729	249	220.6	0.885944
GO:0034645_cellular_macromolecule_biosynthetic_process	GPBP1	901	7	1.376035	-0.630880	250	221.87	0.887480
GO:0034645_cellular_macromolecule_biosynthetic_process	STRAP	901	7	1.376035	-0.630880	250	221.87	0.887480
GO:0034645_cellular_macromolecule_biosynthetic_process	NLK	901	7	1.376035	-0.630880	250	221.87	0.887480
GO:0034645_cellular_macromolecule_biosynthetic_process	OTX2	901	7	1.376035	-0.630880	250	221.87	0.887480
GO:0034645_cellular_macromolecule_biosynthetic_process	DNMT3B	901	7	1.376035	-0.630880	250	221.87	0.887480
GO:0034645_cellular_macromolecule_biosynthetic_process	FOXD1	901	7	1.376035	-0.630880	250	221.87	0.887480
GO:0034645_cellular_macromolecule_biosynthetic_process	HELLS	901	7	1.376035	-0.630880	250	221.87	0.887480
GO:0034754_cellular_hormone_metabolic_process	ALDH1A7	47	1	3.768412	-0.629529	251	224.52	0.894502
GO:0009059_macromolecule_biosynthetic_process	STRAP	910	7	1.362426	-0.616036	252	228.5	0.906746
GO:0009059_macromolecule_biosynthetic_process	GPBP1	910	7	1.362426	-0.616036	252	228.5	0.906746
GO:0009059_macromolecule_biosynthetic_process	NLK	910	7	1.362426	-0.616036	252	228.5	0.906746
GO:0009059_macromolecule_biosynthetic_process	OTX2	910	7	1.362426	-0.616036	252	228.5	0.906746
GO:0009059_macromolecule_biosynthetic_process	DNMT3B	910	7	1.362426	-0.616036	252	228.5	0.906746
GO:0009059_macromolecule_biosynthetic_process	FOXD1	910	7	1.362426	-0.616036	252	228.5	0.906746
GO:0009059_macromolecule_biosynthetic_process	HELLS	910	7	1.362426	-0.616036	252	228.5	0.906746
GO:0007165_signal_transduction	RGS2	915	7	1.354981	-0.607921	253	231.76	0.916047
GO:0007165_signal_transduction	STRAP	915	7	1.354981	-0.607921	253	231.76	0.916047
GO:0007165_signal_transduction	NLK	915	7	1.354981	-0.607921	253	231.76	0.916047
GO:0007165_signal_transduction	SKP2	915	7	1.354981	-0.607921	253	231.76	0.916047
GO:0007165_signal_transduction	MKNK2	915	7	1.354981	-0.607921	253	231.76	0.916047
GO:0007165_signal_transduction	RAP1A	915	7	1.354981	-0.607921	253	231.76	0.916047
GO:0007165_signal_transduction	PTPN11	915	7	1.354981	-0.607921	253	231.76	0.916047
GO:0045893_positive_regulation_of_transcription__DNA-dependent	GPBP1	306	3	1.736425	-0.606965	255	232.11	0.910235
GO:0045893_positive_regulation_of_transcription__DNA-dependent	OTX2	306	3	1.736425	-0.606965	255	232.11	0.910235
GO:0045893_positive_regulation_of_transcription__DNA-dependent	FOXD1	306	3	1.736425	-0.606965	255	232.11	0.910235
GO:0051254_positive_regulation_of_RNA_metabolic_process	GPBP1	306	3	1.736425	-0.606965	255	232.11	0.910235
GO:0051254_positive_regulation_of_RNA_metabolic_process	OTX2	306	3	1.736425	-0.606965	255	232.11	0.910235
GO:0051254_positive_regulation_of_RNA_metabolic_process	FOXD1	306	3	1.736425	-0.606965	255	232.11	0.910235
GO:0001656_metanephros_development	FOXD1	50	1	3.542308	-0.606070	257	233.95	0.910311
GO:0070647_protein_modification_by_small_protein_conjugation_or_removal	SKP2	50	1	3.542308	-0.606070	257	233.95	0.910311
GO:0032989_cellular_component_morphogenesis	SSBP1	307	3	1.730769	-0.604262	258	234.07	0.907248
GO:0032989_cellular_component_morphogenesis	FOXD1	307	3	1.730769	-0.604262	258	234.07	0.907248
GO:0032989_cellular_component_morphogenesis	PTPN11	307	3	1.730769	-0.604262	258	234.07	0.907248
GO:0048812_neuron_projection_morphogenesis	FOXD1	170	2	2.083710	-0.603700	259	234.43	0.905135
GO:0048812_neuron_projection_morphogenesis	PTPN11	170	2	2.083710	-0.603700	259	234.43	0.905135
GO:0016310_phosphorylation	NLK	309	3	1.719567	-0.598898	260	234.76	0.902923
GO:0016310_phosphorylation	MKNK2	309	3	1.719567	-0.598898	260	234.76	0.902923
GO:0016310_phosphorylation	PTPN11	309	3	1.719567	-0.598898	260	234.76	0.902923
GO:0006887_exocytosis	GARS	51	1	3.472851	-0.598606	262	236.79	0.903779
GO:0032880_regulation_of_protein_localization	PTPN11	51	1	3.472851	-0.598606	262	236.79	0.903779
GO:0044093_positive_regulation_of_molecular_function	VCP	173	2	2.047577	-0.592750	264	237.77	0.900644
GO:0044093_positive_regulation_of_molecular_function	PTPN11	173	2	2.047577	-0.592750	264	237.77	0.900644
GO:0048667_cell_morphogenesis_involved_in_neuron_differentiation	FOXD1	173	2	2.047577	-0.592750	264	237.77	0.900644
GO:0048667_cell_morphogenesis_involved_in_neuron_differentiation	PTPN11	173	2	2.047577	-0.592750	264	237.77	0.900644
GO:0080090_regulation_of_primary_metabolic_process	STRAP	926	7	1.338885	-0.590393	265	239.25	0.902830
GO:0080090_regulation_of_primary_metabolic_process	GPBP1	926	7	1.338885	-0.590393	265	239.25	0.902830
GO:0080090_regulation_of_primary_metabolic_process	NLK	926	7	1.338885	-0.590393	265	239.25	0.902830
GO:0080090_regulation_of_primary_metabolic_process	OTX2	926	7	1.338885	-0.590393	265	239.25	0.902830
GO:0080090_regulation_of_primary_metabolic_process	DNMT3B	926	7	1.338885	-0.590393	265	239.25	0.902830
GO:0080090_regulation_of_primary_metabolic_process	FOXD1	926	7	1.338885	-0.590393	265	239.25	0.902830
GO:0080090_regulation_of_primary_metabolic_process	HELLS	926	7	1.338885	-0.590393	265	239.25	0.902830
GO:0046903_secretion	GARS	175	2	2.024176	-0.585593	266	239.94	0.902030
GO:0046903_secretion	PTPN11	175	2	2.024176	-0.585593	266	239.94	0.902030
GO:0006576_biogenic_amine_metabolic_process	AZIN1	53	1	3.341800	-0.584169	267	241.81	0.905655
GO:0048858_cell_projection_morphogenesis	FOXD1	176	2	2.012675	-0.582057	268	242.6	0.905224
GO:0048858_cell_projection_morphogenesis	PTPN11	176	2	2.012675	-0.582057	268	242.6	0.905224
GO:0043405_regulation_of_MAP_kinase_activity	PTPN11	54	1	3.279915	-0.577184	269	244.81	0.910074
GO:0006310_DNA_recombination	RAD51AP1	55	1	3.220280	-0.570347	270	247.67	0.917296
GO:0001708_cell_fate_specification	OTX2	56	1	3.162775	-0.563653	272	250.63	0.921434
GO:0046486_glycerolipid_metabolic_process	PTPN11	56	1	3.162775	-0.563653	272	250.63	0.921434
GO:0009953_dorsal_ventral_pattern_formation	OTX2	57	1	3.107287	-0.557096	275	253.96	0.923491
GO:0042472_inner_ear_morphogenesis	OTX2	57	1	3.107287	-0.557096	275	253.96	0.923491
GO:0045444_fat_cell_differentiation	RGS2	57	1	3.107287	-0.557096	275	253.96	0.923491
GO:0048869_cellular_developmental_process	TAF10	1113	8	1.273067	-0.553872	276	254.5	0.922101
GO:0048869_cellular_developmental_process	SSBP1	1113	8	1.273067	-0.553872	276	254.5	0.922101
GO:0048869_cellular_developmental_process	RGS2	1113	8	1.273067	-0.553872	276	254.5	0.922101
GO:0048869_cellular_developmental_process	OTX2	1113	8	1.273067	-0.553872	276	254.5	0.922101
GO:0048869_cellular_developmental_process	FOXD1	1113	8	1.273067	-0.553872	276	254.5	0.922101
GO:0048869_cellular_developmental_process	HELLS	1113	8	1.273067	-0.553872	276	254.5	0.922101
GO:0048869_cellular_developmental_process	PTPN11	1113	8	1.273067	-0.553872	276	254.5	0.922101
GO:0048869_cellular_developmental_process	QK	1113	8	1.273067	-0.553872	276	254.5	0.922101
GO:0016055_Wnt_receptor_signaling_pathway	NLK	59	1	3.001956	-0.544377	277	258.31	0.932527
GO:0051093_negative_regulation_of_developmental_process	SKP2	331	3	1.605275	-0.543276	278	258.69	0.930540
GO:0051093_negative_regulation_of_developmental_process	API5	331	3	1.605275	-0.543276	278	258.69	0.930540
GO:0051093_negative_regulation_of_developmental_process	HELLS	331	3	1.605275	-0.543276	278	258.69	0.930540
GO:0007276_gamete_generation	RGS2	188	2	1.884206	-0.541692	279	258.98	0.928244
GO:0007276_gamete_generation	QK	188	2	1.884206	-0.541692	279	258.98	0.928244
GO:0031324_negative_regulation_of_cellular_metabolic_process	STRAP	332	3	1.600440	-0.540887	280	259.15	0.925536
GO:0031324_negative_regulation_of_cellular_metabolic_process	DNMT3B	332	3	1.600440	-0.540887	280	259.15	0.925536
GO:0031324_negative_regulation_of_cellular_metabolic_process	HELLS	332	3	1.600440	-0.540887	280	259.15	0.925536
GO:0007005_mitochondrion_organization	SSBP1	61	1	2.903531	-0.532153	281	261.18	0.929466
GO:0045941_positive_regulation_of_transcription	GPBP1	338	3	1.572030	-0.526796	282	261.53	0.927411
GO:0045941_positive_regulation_of_transcription	OTX2	338	3	1.572030	-0.526796	282	261.53	0.927411
GO:0045941_positive_regulation_of_transcription	FOXD1	338	3	1.572030	-0.526796	282	261.53	0.927411
GO:0040014_regulation_of_multicellular_organism_growth	PTPN11	62	1	2.856700	-0.526217	283	263.88	0.932438
GO:0031175_neuron_projection_development	FOXD1	197	2	1.798126	-0.513728	284	269.41	0.948627
GO:0031175_neuron_projection_development	PTPN11	197	2	1.798126	-0.513728	284	269.41	0.948627
GO:0019538_protein_metabolic_process	NLK	655	5	1.352026	-0.512712	285	269.72	0.946386
GO:0019538_protein_metabolic_process	MKNK2	655	5	1.352026	-0.512712	285	269.72	0.946386
GO:0019538_protein_metabolic_process	SKP2	655	5	1.352026	-0.512712	285	269.72	0.946386
GO:0019538_protein_metabolic_process	PTPN12	655	5	1.352026	-0.512712	285	269.72	0.946386
GO:0019538_protein_metabolic_process	PTPN11	655	5	1.352026	-0.512712	285	269.72	0.946386
GO:0042471_ear_morphogenesis	OTX2	65	1	2.724852	-0.509066	286	271.03	0.947657
GO:0010628_positive_regulation_of_gene_expression	GPBP1	346	3	1.535683	-0.508627	287	271.23	0.945052
GO:0010628_positive_regulation_of_gene_expression	OTX2	346	3	1.535683	-0.508627	287	271.23	0.945052
GO:0010628_positive_regulation_of_gene_expression	FOXD1	346	3	1.535683	-0.508627	287	271.23	0.945052
GO:0000904_cell_morphogenesis_involved_in_differentiation	FOXD1	199	2	1.780054	-0.507761	288	271.75	0.943576
GO:0000904_cell_morphogenesis_involved_in_differentiation	PTPN11	199	2	1.780054	-0.507761	288	271.75	0.943576
GO:0007179_transforming_growth_factor_beta_receptor_signaling_pathway	STRAP	66	1	2.683566	-0.503557	290	273.42	0.942828
GO:0045860_positive_regulation_of_protein_kinase_activity	PTPN11	66	1	2.683566	-0.503557	290	273.42	0.942828
GO:0045935_positive_regulation_of_nucleobase__nucleoside__nucleotide_and_nucleic_acid_metabolic_process	GPBP1	352	3	1.509506	-0.495446	291	275.31	0.946082
GO:0045935_positive_regulation_of_nucleobase__nucleoside__nucleotide_and_nucleic_acid_metabolic_process	OTX2	352	3	1.509506	-0.495446	291	275.31	0.946082
GO:0045935_positive_regulation_of_nucleobase__nucleoside__nucleotide_and_nucleic_acid_metabolic_process	FOXD1	352	3	1.509506	-0.495446	291	275.31	0.946082
GO:0022607_cellular_component_assembly	TAF10	204	2	1.736425	-0.493214	292	275.56	0.943699
GO:0022607_cellular_component_assembly	HELLS	204	2	1.736425	-0.493214	292	275.56	0.943699
GO:0034962_cellular_biopolymer_catabolic_process	SKP2	68	1	2.604638	-0.492833	294	276.58	0.940748
GO:0042692_muscle_cell_differentiation	QK	68	1	2.604638	-0.492833	294	276.58	0.940748
GO:0030182_neuron_differentiation	OTX2	356	3	1.492545	-0.486864	295	278.65	0.944576
GO:0030182_neuron_differentiation	FOXD1	356	3	1.492545	-0.486864	295	278.65	0.944576
GO:0030182_neuron_differentiation	PTPN11	356	3	1.492545	-0.486864	295	278.65	0.944576
GO:0048592_eye_morphogenesis	OTX2	70	1	2.530220	-0.482481	296	280.29	0.946926
GO:0006913_nucleocytoplasmic_transport	PTPN11	71	1	2.494583	-0.477438	298	282.57	0.948221
GO:0033674_positive_regulation_of_kinase_activity	PTPN11	71	1	2.494583	-0.477438	298	282.57	0.948221
GO:0051173_positive_regulation_of_nitrogen_compound_metabolic_process	GPBP1	361	3	1.471873	-0.476360	299	282.76	0.945686
GO:0051173_positive_regulation_of_nitrogen_compound_metabolic_process	OTX2	361	3	1.471873	-0.476360	299	282.76	0.945686
GO:0051173_positive_regulation_of_nitrogen_compound_metabolic_process	FOXD1	361	3	1.471873	-0.476360	299	282.76	0.945686
GO:0007264_small_GTPase_mediated_signal_transduction	RAP1A	72	1	2.459936	-0.472480	303	285.64	0.942706
GO:0048839_inner_ear_development	OTX2	72	1	2.459936	-0.472480	303	285.64	0.942706
GO:0051169_nuclear_transport	PTPN11	72	1	2.459936	-0.472480	303	285.64	0.942706
GO:0051347_positive_regulation_of_transferase_activity	PTPN11	72	1	2.459936	-0.472480	303	285.64	0.942706
GO:0051336_regulation_of_hydrolase_activity	VCP	73	1	2.426238	-0.467605	304	287.98	0.947303
GO:0044265_cellular_macromolecule_catabolic_process	SKP2	75	1	2.361538	-0.458095	306	290.52	0.949412
GO:0051050_positive_regulation_of_transport	PTPN11	75	1	2.361538	-0.458095	306	290.52	0.949412
GO:0010557_positive_regulation_of_macromolecule_biosynthetic_process	GPBP1	371	3	1.432200	-0.456071	307	291.51	0.949544
GO:0010557_positive_regulation_of_macromolecule_biosynthetic_process	OTX2	371	3	1.432200	-0.456071	307	291.51	0.949544
GO:0010557_positive_regulation_of_macromolecule_biosynthetic_process	FOXD1	371	3	1.432200	-0.456071	307	291.51	0.949544
GO:0006508_proteolysis	SKP2	76	1	2.330466	-0.453455	309	292.92	0.947961
GO:0009725_response_to_hormone_stimulus	PTPN11	76	1	2.330466	-0.453455	309	292.92	0.947961
GO:0022414_reproductive_process	RGS2	376	3	1.413155	-0.446273	310	294.64	0.950452
GO:0022414_reproductive_process	PTPN11	376	3	1.413155	-0.446273	310	294.64	0.950452
GO:0022414_reproductive_process	QK	376	3	1.413155	-0.446273	310	294.64	0.950452
GO:0006461_protein_complex_assembly	TAF10	78	1	2.270710	-0.444396	312	296.57	0.950545
GO:0070271_protein_complex_biogenesis	TAF10	78	1	2.270710	-0.444396	312	296.57	0.950545
GO:0000003_reproduction	RGS2	379	3	1.401969	-0.440500	313	296.84	0.948371
GO:0000003_reproduction	PTPN11	379	3	1.401969	-0.440500	313	296.84	0.948371
GO:0000003_reproduction	QK	379	3	1.401969	-0.440500	313	296.84	0.948371
GO:0051046_regulation_of_secretion	PTPN11	79	1	2.241967	-0.439973	314	297.47	0.947357
GO:0032502_developmental_process	SSBP1	2060	13	1.117718	-0.439414	315	297.52	0.944508
GO:0032502_developmental_process	OTX2	2060	13	1.117718	-0.439414	315	297.52	0.944508
GO:0032502_developmental_process	SKP2	2060	13	1.117718	-0.439414	315	297.52	0.944508
GO:0032502_developmental_process	ITM2B	2060	13	1.117718	-0.439414	315	297.52	0.944508
GO:0032502_developmental_process	QK	2060	13	1.117718	-0.439414	315	297.52	0.944508
GO:0032502_developmental_process	PTPN11	2060	13	1.117718	-0.439414	315	297.52	0.944508
GO:0032502_developmental_process	TAF10	2060	13	1.117718	-0.439414	315	297.52	0.944508
GO:0032502_developmental_process	RGS2	2060	13	1.117718	-0.439414	315	297.52	0.944508
GO:0032502_developmental_process	VCP	2060	13	1.117718	-0.439414	315	297.52	0.944508
GO:0032502_developmental_process	DNMT3B	2060	13	1.117718	-0.439414	315	297.52	0.944508
GO:0032502_developmental_process	FOXD1	2060	13	1.117718	-0.439414	315	297.52	0.944508
GO:0032502_developmental_process	HELLS	2060	13	1.117718	-0.439414	315	297.52	0.944508
GO:0032502_developmental_process	API5	2060	13	1.117718	-0.439414	315	297.52	0.944508
GO:0050793_regulation_of_developmental_process	VCP	703	5	1.259711	-0.438830	316	297.74	0.942215
GO:0050793_regulation_of_developmental_process	SKP2	703	5	1.259711	-0.438830	316	297.74	0.942215
GO:0050793_regulation_of_developmental_process	ITM2B	703	5	1.259711	-0.438830	316	297.74	0.942215
GO:0050793_regulation_of_developmental_process	API5	703	5	1.259711	-0.438830	316	297.74	0.942215
GO:0050793_regulation_of_developmental_process	HELLS	703	5	1.259711	-0.438830	316	297.74	0.942215
GO:0019953_sexual_reproduction	RGS2	228	2	1.553644	-0.430068	317	300.71	0.948612
GO:0019953_sexual_reproduction	QK	228	2	1.553644	-0.430068	317	300.71	0.948612
GO:0007167_enzyme_linked_receptor_protein_signaling_pathway	STRAP	229	2	1.546859	-0.427655	318	301.03	0.946635
GO:0007167_enzyme_linked_receptor_protein_signaling_pathway	PTPN11	229	2	1.546859	-0.427655	318	301.03	0.946635
GO:0007411_axon_guidance	FOXD1	82	1	2.159944	-0.427109	319	302.5	0.948276
GO:0031328_positive_regulation_of_cellular_biosynthetic_process	GPBP1	387	3	1.372987	-0.425488	320	302.7	0.945938
GO:0031328_positive_regulation_of_cellular_biosynthetic_process	OTX2	387	3	1.372987	-0.425488	320	302.7	0.945938
GO:0031328_positive_regulation_of_cellular_biosynthetic_process	FOXD1	387	3	1.372987	-0.425488	320	302.7	0.945938
GO:0009891_positive_regulation_of_biosynthetic_process	GPBP1	388	3	1.369449	-0.423650	321	303.04	0.944050
GO:0009891_positive_regulation_of_biosynthetic_process	OTX2	388	3	1.369449	-0.423650	321	303.04	0.944050
GO:0009891_positive_regulation_of_biosynthetic_process	FOXD1	388	3	1.369449	-0.423650	321	303.04	0.944050
GO:0006575_cellular_amino_acid_derivative_metabolic_process	AZIN1	83	1	2.133920	-0.422951	322	304.85	0.946739
GO:0050790_regulation_of_catalytic_activity	VCP	233	2	1.520304	-0.418160	323	306.46	0.948793
GO:0050790_regulation_of_catalytic_activity	PTPN11	233	2	1.520304	-0.418160	323	306.46	0.948793
GO:0070887_cellular_response_to_chemical_stimulus	PTPN11	85	1	2.083710	-0.414819	324	307.92	0.950370
GO:0006605_protein_targeting	PTPN11	86	1	2.059481	-0.410843	327	310.4	0.949235
GO:0032504_multicellular_organism_reproduction	PTPN11	86	1	2.059481	-0.410843	327	310.4	0.949235
GO:0048609_reproductive_process_in_a_multicellular_organism	PTPN11	86	1	2.059481	-0.410843	327	310.4	0.949235
GO:0048699_generation_of_neurons	OTX2	396	3	1.341783	-0.409237	328	310.66	0.947134
GO:0048699_generation_of_neurons	FOXD1	396	3	1.341783	-0.409237	328	310.66	0.947134
GO:0048699_generation_of_neurons	PTPN11	396	3	1.341783	-0.409237	328	310.66	0.947134
GO:0030154_cell_differentiation	TAF10	1060	7	1.169630	-0.409083	329	310.95	0.945137
GO:0030154_cell_differentiation	RGS2	1060	7	1.169630	-0.409083	329	310.95	0.945137
GO:0030154_cell_differentiation	OTX2	1060	7	1.169630	-0.409083	329	310.95	0.945137
GO:0030154_cell_differentiation	FOXD1	1060	7	1.169630	-0.409083	329	310.95	0.945137
GO:0030154_cell_differentiation	HELLS	1060	7	1.169630	-0.409083	329	310.95	0.945137
GO:0030154_cell_differentiation	PTPN11	1060	7	1.169630	-0.409083	329	310.95	0.945137
GO:0030154_cell_differentiation	QK	1060	7	1.169630	-0.409083	329	310.95	0.945137
GO:0001822_kidney_development	FOXD1	87	1	2.035809	-0.406924	333	313.44	0.941261
GO:0003001_generation_of_a_signal_involved_in_cell-cell_signaling	PTPN11	87	1	2.035809	-0.406924	333	313.44	0.941261
GO:0007178_transmembrane_receptor_protein_serine_threonine_kinase_signaling_pathway	STRAP	87	1	2.035809	-0.406924	333	313.44	0.941261
GO:0043583_ear_development	OTX2	87	1	2.035809	-0.406924	333	313.44	0.941261
GO:0048522_positive_regulation_of_cellular_process	GPBP1	895	6	1.187366	-0.404851	334	313.83	0.939611
GO:0048522_positive_regulation_of_cellular_process	OTX2	895	6	1.187366	-0.404851	334	313.83	0.939611
GO:0048522_positive_regulation_of_cellular_process	SKP2	895	6	1.187366	-0.404851	334	313.83	0.939611
GO:0048522_positive_regulation_of_cellular_process	ITM2B	895	6	1.187366	-0.404851	334	313.83	0.939611
GO:0048522_positive_regulation_of_cellular_process	FOXD1	895	6	1.187366	-0.404851	334	313.83	0.939611
GO:0048522_positive_regulation_of_cellular_process	PTPN11	895	6	1.187366	-0.404851	334	313.83	0.939611
GO:0048754_branching_morphogenesis_of_a_tube	FOXD1	88	1	2.012675	-0.403062	335	314.85	0.939851
GO:0035264_multicellular_organism_growth	PTPN11	90	1	1.967949	-0.395501	336	316.7	0.942560
GO:0009719_response_to_endogenous_stimulus	PTPN11	92	1	1.925167	-0.388152	337	319.09	0.946855
GO:0032943_mononuclear_cell_proliferation	HELLS	94	1	1.884206	-0.381004	340	324.0	0.952941
GO:0034984_cellular_response_to_DNA_damage_stimulus	PTPN11	94	1	1.884206	-0.381004	340	324.0	0.952941
GO:0046651_lymphocyte_proliferation	HELLS	94	1	1.884206	-0.381004	340	324.0	0.952941
GO:0042391_regulation_of_membrane_potential	QK	95	1	1.864372	-0.377502	341	325.34	0.954076
GO:0070661_leukocyte_proliferation	HELLS	96	1	1.844952	-0.374048	342	327.76	0.958363
GO:0048878_chemical_homeostasis	QK	254	2	1.394609	-0.372174	343	328.17	0.956764
GO:0048878_chemical_homeostasis	PTPN11	254	2	1.394609	-0.372174	343	328.17	0.956764
GO:0018193_peptidyl-amino_acid_modification	NLK	97	1	1.825932	-0.370641	345	328.89	0.953304
GO:0060341_regulation_of_cellular_localization	PTPN11	97	1	1.825932	-0.370641	345	328.89	0.953304
GO:0007154_cell_communication	RGS2	1096	7	1.131211	-0.369293	346	329.79	0.953150
GO:0007154_cell_communication	STRAP	1096	7	1.131211	-0.369293	346	329.79	0.953150
GO:0007154_cell_communication	NLK	1096	7	1.131211	-0.369293	346	329.79	0.953150
GO:0007154_cell_communication	SKP2	1096	7	1.131211	-0.369293	346	329.79	0.953150
GO:0007154_cell_communication	MKNK2	1096	7	1.131211	-0.369293	346	329.79	0.953150
GO:0007154_cell_communication	RAP1A	1096	7	1.131211	-0.369293	346	329.79	0.953150
GO:0007154_cell_communication	PTPN11	1096	7	1.131211	-0.369293	346	329.79	0.953150
GO:0022008_neurogenesis	OTX2	423	3	1.256137	-0.364225	347	332.56	0.958386
GO:0022008_neurogenesis	FOXD1	423	3	1.256137	-0.364225	347	332.56	0.958386
GO:0022008_neurogenesis	PTPN11	423	3	1.256137	-0.364225	347	332.56	0.958386
GO:0060562_epithelial_tube_morphogenesis	FOXD1	99	1	1.789044	-0.363960	348	333.83	0.959282
GO:0030163_protein_catabolic_process	SKP2	101	1	1.753618	-0.357452	349	335.54	0.961433
GO:0048666_neuron_development	FOXD1	262	2	1.352026	-0.356208	350	336.58	0.961657
GO:0048666_neuron_development	PTPN11	262	2	1.352026	-0.356208	350	336.58	0.961657
GO:0007166_cell_surface_receptor_linked_signal_transduction	RGS2	597	4	1.186703	-0.355658	351	337.08	0.960342
GO:0007166_cell_surface_receptor_linked_signal_transduction	STRAP	597	4	1.186703	-0.355658	351	337.08	0.960342
GO:0007166_cell_surface_receptor_linked_signal_transduction	NLK	597	4	1.186703	-0.355658	351	337.08	0.960342
GO:0007166_cell_surface_receptor_linked_signal_transduction	PTPN11	597	4	1.186703	-0.355658	351	337.08	0.960342
GO:0030030_cell_projection_organization	FOXD1	263	2	1.346885	-0.354268	352	337.38	0.958466
GO:0030030_cell_projection_organization	PTPN11	263	2	1.346885	-0.354268	352	337.38	0.958466
GO:0010604_positive_regulation_of_macromolecule_metabolic_process	GPBP1	433	3	1.227127	-0.348868	353	339.84	0.962720
GO:0010604_positive_regulation_of_macromolecule_metabolic_process	OTX2	433	3	1.227127	-0.348868	353	339.84	0.962720
GO:0010604_positive_regulation_of_macromolecule_metabolic_process	FOXD1	433	3	1.227127	-0.348868	353	339.84	0.962720
GO:0006357_regulation_of_transcription_from_RNA_polymerase_II_promoter	STRAP	435	3	1.221485	-0.345876	354	341.04	0.963390
GO:0006357_regulation_of_transcription_from_RNA_polymerase_II_promoter	OTX2	435	3	1.221485	-0.345876	354	341.04	0.963390
GO:0006357_regulation_of_transcription_from_RNA_polymerase_II_promoter	FOXD1	435	3	1.221485	-0.345876	354	341.04	0.963390
GO:0045944_positive_regulation_of_transcription_from_RNA_polymerase_II_promoter	OTX2	269	2	1.316843	-0.342874	355	341.57	0.962169
GO:0045944_positive_regulation_of_transcription_from_RNA_polymerase_II_promoter	FOXD1	269	2	1.316843	-0.342874	355	341.57	0.962169
GO:0045859_regulation_of_protein_kinase_activity	PTPN11	107	1	1.655284	-0.338903	356	343.47	0.964803
GO:0031325_positive_regulation_of_cellular_metabolic_process	GPBP1	442	3	1.202141	-0.335608	357	344.28	0.964370
GO:0031325_positive_regulation_of_cellular_metabolic_process	OTX2	442	3	1.202141	-0.335608	357	344.28	0.964370
GO:0031325_positive_regulation_of_cellular_metabolic_process	FOXD1	442	3	1.202141	-0.335608	357	344.28	0.964370
GO:0006366_transcription_from_RNA_polymerase_II_promoter	STRAP	444	3	1.196726	-0.332731	358	346.15	0.966899
GO:0006366_transcription_from_RNA_polymerase_II_promoter	OTX2	444	3	1.196726	-0.332731	358	346.15	0.966899
GO:0006366_transcription_from_RNA_polymerase_II_promoter	FOXD1	444	3	1.196726	-0.332731	358	346.15	0.966899
GO:0016043_cellular_component_organization	TAF10	964	6	1.102378	-0.327787	359	348.41	0.970501
GO:0016043_cellular_component_organization	SSBP1	964	6	1.102378	-0.327787	359	348.41	0.970501
GO:0016043_cellular_component_organization	FOXD1	964	6	1.102378	-0.327787	359	348.41	0.970501
GO:0016043_cellular_component_organization	DNMT3B	964	6	1.102378	-0.327787	359	348.41	0.970501
GO:0016043_cellular_component_organization	HELLS	964	6	1.102378	-0.327787	359	348.41	0.970501
GO:0016043_cellular_component_organization	PTPN11	964	6	1.102378	-0.327787	359	348.41	0.970501
GO:0006996_organelle_organization	SSBP1	449	3	1.183399	-0.325646	360	349.4	0.970556
GO:0006996_organelle_organization	DNMT3B	449	3	1.183399	-0.325646	360	349.4	0.970556
GO:0006996_organelle_organization	HELLS	449	3	1.183399	-0.325646	360	349.4	0.970556
GO:0007399_nervous_system_development	OTX2	621	4	1.140840	-0.325333	361	349.63	0.968504
GO:0007399_nervous_system_development	FOXD1	621	4	1.140840	-0.325333	361	349.63	0.968504
GO:0007399_nervous_system_development	PTPN11	621	4	1.140840	-0.325333	361	349.63	0.968504
GO:0007399_nervous_system_development	QK	621	4	1.140840	-0.325333	361	349.63	0.968504
GO:0043549_regulation_of_kinase_activity	PTPN11	112	1	1.581387	-0.324470	362	350.92	0.969392
GO:0006974_response_to_DNA_damage_stimulus	PTPN11	113	1	1.567393	-0.321687	364	351.91	0.966786
GO:0040008_regulation_of_growth	PTPN11	113	1	1.567393	-0.321687	364	351.91	0.966786
GO:0000165_MAPKKK_cascade	PTPN11	114	1	1.553644	-0.318937	365	353.0	0.967123
GO:0000902_cell_morphogenesis	FOXD1	283	2	1.251699	-0.317853	366	353.48	0.965792
GO:0000902_cell_morphogenesis	PTPN11	283	2	1.251699	-0.317853	366	353.48	0.965792
GO:0051338_regulation_of_transferase_activity	PTPN11	115	1	1.540134	-0.316220	367	354.12	0.964905
GO:0009893_positive_regulation_of_metabolic_process	GPBP1	458	3	1.160144	-0.313271	368	356.66	0.969185
GO:0009893_positive_regulation_of_metabolic_process	OTX2	458	3	1.160144	-0.313271	368	356.66	0.969185
GO:0009893_positive_regulation_of_metabolic_process	FOXD1	458	3	1.160144	-0.313271	368	356.66	0.969185
GO:0006519_cellular_amino_acid_and_derivative_metabolic_process	AZIN1	118	1	1.500978	-0.308257	369	358.35	0.971138
GO:0006917_induction_of_apoptosis	ITM2B	121	1	1.463764	-0.300565	371	361.08	0.973261
GO:0012502_induction_of_programmed_cell_death	ITM2B	121	1	1.463764	-0.300565	371	361.08	0.973261
GO:0006886_intracellular_protein_transport	PTPN11	122	1	1.451765	-0.298060	372	363.03	0.975887
GO:0048518_positive_regulation_of_biological_process	GPBP1	995	6	1.068032	-0.297486	373	364.03	0.975952
GO:0048518_positive_regulation_of_biological_process	OTX2	995	6	1.068032	-0.297486	373	364.03	0.975952
GO:0048518_positive_regulation_of_biological_process	SKP2	995	6	1.068032	-0.297486	373	364.03	0.975952
GO:0048518_positive_regulation_of_biological_process	ITM2B	995	6	1.068032	-0.297486	373	364.03	0.975952
GO:0048518_positive_regulation_of_biological_process	FOXD1	995	6	1.068032	-0.297486	373	364.03	0.975952
GO:0048518_positive_regulation_of_biological_process	PTPN11	995	6	1.068032	-0.297486	373	364.03	0.975952
GO:0009308_amine_metabolic_process	AZIN1	124	1	1.428350	-0.293133	375	364.78	0.972747
GO:0030098_lymphocyte_differentiation	HELLS	124	1	1.428350	-0.293133	375	364.78	0.972747
GO:0001763_morphogenesis_of_a_branching_structure	FOXD1	125	1	1.416923	-0.290711	376	366.24	0.974043
GO:0043285_biopolymer_catabolic_process	SKP2	129	1	1.372987	-0.281285	377	368.8	0.978249
GO:0045165_cell_fate_commitment	OTX2	130	1	1.362426	-0.278993	378	370.98	0.981429
GO:0009952_anterior_posterior_pattern_formation	OTX2	133	1	1.331695	-0.272263	379	372.35	0.982454
GO:0001654_eye_development	OTX2	136	1	1.302319	-0.265745	380	373.47	0.982816
GO:0009057_macromolecule_catabolic_process	SKP2	137	1	1.292813	-0.263618	381	374.11	0.981916
GO:0007169_transmembrane_receptor_protein_tyrosine_kinase_signaling_pathway	PTPN11	139	1	1.274211	-0.259430	383	374.96	0.979008
GO:0034613_cellular_protein_localization	PTPN11	139	1	1.274211	-0.259430	383	374.96	0.979008
GO:0070727_cellular_macromolecule_localization	PTPN11	141	1	1.256137	-0.255328	384	376.22	0.979740
GO:0035239_tube_morphogenesis	FOXD1	143	1	1.238569	-0.251309	385	376.74	0.978545
GO:0007186_G-protein_coupled_receptor_protein_signaling_pathway	RGS2	144	1	1.229968	-0.249331	386	377.43	0.977798
GO:0030900_forebrain_development	OTX2	146	1	1.213119	-0.245433	387	380.53	0.983282
GO:0051649_establishment_of_localization_in_cell	GARS	342	2	1.035762	-0.232288	388	386.0	0.994845
GO:0051649_establishment_of_localization_in_cell	PTPN11	342	2	1.035762	-0.232288	388	386.0	0.994845
GO:0048514_blood_vessel_morphogenesis	QK	158	1	1.120983	-0.223605	389	390.25	1.003213
GO:0002521_leukocyte_differentiation	HELLS	161	1	1.100096	-0.218534	390	391.79	1.004590
GO:0042325_regulation_of_phosphorylation	PTPN11	164	1	1.079972	-0.213605	391	394.82	1.009770
GO:0019220_regulation_of_phosphate_metabolic_process	PTPN11	165	1	1.073427	-0.211993	393	396.17	1.008066
GO:0051174_regulation_of_phosphorus_metabolic_process	PTPN11	165	1	1.073427	-0.211993	393	396.17	1.008066
GO:0043065_positive_regulation_of_apoptosis	ITM2B	166	1	1.066960	-0.210395	394	397.09	1.007843
GO:0010942_positive_regulation_of_cell_death	ITM2B	167	1	1.060571	-0.208813	397	398.52	1.003829
GO:0043068_positive_regulation_of_programmed_cell_death	ITM2B	167	1	1.060571	-0.208813	397	398.52	1.003829
GO:0051049_regulation_of_transport	PTPN11	167	1	1.060571	-0.208813	397	398.52	1.003829
GO:0051641_cellular_localization	GARS	370	2	0.957380	-0.200582	398	402.94	1.012412
GO:0051641_cellular_localization	PTPN11	370	2	0.957380	-0.200582	398	402.94	1.012412
GO:0044248_cellular_catabolic_process	SKP2	173	1	1.023788	-0.199618	399	404.12	1.012832
GO:0000122_negative_regulation_of_transcription_from_RNA_polymerase_II_promoter	STRAP	175	1	1.012088	-0.196663	401	405.81	1.011995
GO:0015031_protein_transport	PTPN11	175	1	1.012088	-0.196663	401	405.81	1.011995
GO:0009790_embryonic_development	TAF10	567	3	0.937118	-0.195487	402	406.06	1.010100
GO:0009790_embryonic_development	OTX2	567	3	0.937118	-0.195487	402	406.06	1.010100
GO:0009790_embryonic_development	DNMT3B	567	3	0.937118	-0.195487	402	406.06	1.010100
GO:0006873_cellular_ion_homeostasis	QK	176	1	1.006337	-0.195205	403	407.26	1.010571
GO:0045184_establishment_of_protein_localization	PTPN11	180	1	0.983974	-0.189505	404	409.63	1.013936
GO:0055082_cellular_chemical_homeostasis	QK	181	1	0.978538	-0.188111	405	411.21	1.015333
GO:0016192_vesicle-mediated_transport	GARS	184	1	0.962584	-0.184003	406	413.06	1.017389
GO:0009653_anatomical_structure_morphogenesis	SSBP1	958	5	0.924402	-0.183596	407	413.48	1.015921
GO:0009653_anatomical_structure_morphogenesis	OTX2	958	5	0.924402	-0.183596	407	413.48	1.015921
GO:0009653_anatomical_structure_morphogenesis	FOXD1	958	5	0.924402	-0.183596	407	413.48	1.015921
GO:0009653_anatomical_structure_morphogenesis	PTPN11	958	5	0.924402	-0.183596	407	413.48	1.015921
GO:0009653_anatomical_structure_morphogenesis	QK	958	5	0.924402	-0.183596	407	413.48	1.015921
GO:0019226_transmission_of_nerve_impulse	QK	189	1	0.937118	-0.177392	408	418.86	1.026618
GO:0046907_intracellular_transport	PTPN11	194	1	0.912966	-0.171061	409	420.75	1.028729
GO:0003002_regionalization	OTX2	195	1	0.908284	-0.169827	411	422.05	1.026886
GO:0019725_cellular_homeostasis	QK	195	1	0.908284	-0.169827	411	422.05	1.026886
GO:0033554_cellular_response_to_stress	PTPN11	196	1	0.903650	-0.168603	412	422.51	1.025510
GO:0050801_ion_homeostasis	QK	197	1	0.899063	-0.167390	413	423.32	1.024988
GO:0002009_morphogenesis_of_an_epithelium	FOXD1	198	1	0.894522	-0.166187	415	424.06	1.021831
GO:0060429_epithelium_development	FOXD1	198	1	0.894522	-0.166187	415	424.06	1.021831
GO:0001568_blood_vessel_development	QK	203	1	0.872490	-0.160322	416	426.11	1.024303
GO:0042592_homeostatic_process	PTPN11	419	2	0.845419	-0.155370	417	428.06	1.026523
GO:0042592_homeostatic_process	QK	419	2	0.845419	-0.155370	417	428.06	1.026523
GO:0001944_vasculature_development	QK	208	1	0.851516	-0.154697	418	428.9	1.026077
GO:0035295_tube_development	FOXD1	212	1	0.835450	-0.150360	419	430.05	1.026372
GO:0010033_response_to_organic_substance	PTPN11	216	1	0.819979	-0.146163	420	430.89	1.025929
GO:0040007_growth	PTPN11	217	1	0.816200	-0.145135	421	431.93	1.025962
GO:0007423_sensory_organ_development	OTX2	219	1	0.808746	-0.143104	422	433.21	1.026564
GO:0009887_organ_morphogenesis	OTX2	642	3	0.827642	-0.140471	423	434.45	1.027069
GO:0009887_organ_morphogenesis	FOXD1	642	3	0.827642	-0.140471	423	434.45	1.027069
GO:0009887_organ_morphogenesis	QK	642	3	0.827642	-0.140471	423	434.45	1.027069
GO:0046649_lymphocyte_activation	HELLS	228	1	0.776822	-0.134353	424	436.53	1.029552
GO:0010926_anatomical_structure_formation	TAF10	447	2	0.792463	-0.134300	425	436.79	1.027741
GO:0010926_anatomical_structure_formation	HELLS	447	2	0.792463	-0.134300	425	436.79	1.027741
GO:0048468_cell_development	OTX2	654	3	0.812456	-0.133147	426	437.36	1.026667
GO:0048468_cell_development	FOXD1	654	3	0.812456	-0.133147	426	437.36	1.026667
GO:0048468_cell_development	PTPN11	654	3	0.812456	-0.133147	426	437.36	1.026667
GO:0007420_brain_development	OTX2	231	1	0.766733	-0.131572	427	438.51	1.026956
GO:0009056_catabolic_process	SKP2	243	1	0.728870	-0.121076	428	443.28	1.035701
GO:0032879_regulation_of_localization	PTPN11	248	1	0.714175	-0.116982	430	444.43	1.033558
GO:0045321_leukocyte_activation	HELLS	248	1	0.714175	-0.116982	430	444.43	1.033558
GO:0007389_pattern_specification_process	OTX2	250	1	0.708462	-0.115387	431	444.85	1.032135
GO:0008104_protein_localization	PTPN11	251	1	0.705639	-0.114599	432	445.28	1.030741
GO:0007267_cell-cell_signaling	PTPN11	252	1	0.702839	-0.113816	433	445.72	1.029376
GO:0030097_hemopoiesis	HELLS	253	1	0.700061	-0.113040	434	446.3	1.028341
GO:0065008_regulation_of_biological_quality	ALDH1A7	693	3	0.766733	-0.111714	435	447.28	1.028230
GO:0065008_regulation_of_biological_quality	QK	693	3	0.766733	-0.111714	435	447.28	1.028230
GO:0065008_regulation_of_biological_quality	PTPN11	693	3	0.766733	-0.111714	435	447.28	1.028230
GO:0048729_tissue_morphogenesis	FOXD1	255	1	0.694570	-0.111504	436	447.85	1.027179
GO:0001775_cell_activation	HELLS	262	1	0.676013	-0.106307	437	450.35	1.030549
GO:0051716_cellular_response_to_stimulus	PTPN11	273	1	0.648774	-0.098668	438	453.72	1.035890
GO:0033036_macromolecule_localization	PTPN11	274	1	0.646407	-0.098003	439	454.47	1.035239
GO:0048534_hemopoietic_or_lymphoid_organ_development	HELLS	277	1	0.639406	-0.096039	440	455.31	1.034795
GO:0007417_central_nervous_system_development	OTX2	287	1	0.617127	-0.089793	441	458.28	1.039184
GO:0009888_tissue_development	OTX2	525	2	0.674725	-0.089336	442	458.63	1.037624
GO:0009888_tissue_development	FOXD1	525	2	0.674725	-0.089336	442	458.63	1.037624
GO:0002520_immune_system_development	HELLS	295	1	0.600391	-0.085109	443	460.11	1.038623
GO:0048598_embryonic_morphogenesis	OTX2	299	1	0.592359	-0.082866	444	460.85	1.037950
GO:0051094_positive_regulation_of_developmental_process	ITM2B	308	1	0.575050	-0.078045	445	462.89	1.040202
GO:0006928_cell_motion	FOXD1	330	1	0.536713	-0.067464	447	466.09	1.042707
GO:0051674_localization_of_cell	FOXD1	330	1	0.536713	-0.067464	447	466.09	1.042707
GO:0051179_localization	GARS	1058	4	0.669623	-0.055350	448	471.87	1.053281
GO:0051179_localization	FOXD1	1058	4	0.669623	-0.055350	448	471.87	1.053281
GO:0051179_localization	DNMT3B	1058	4	0.669623	-0.055350	448	471.87	1.053281
GO:0051179_localization	PTPN11	1058	4	0.669623	-0.055350	448	471.87	1.053281
GO:0048856_anatomical_structure_development	TAF10	1688	7	0.734483	-0.048516	449	475.18	1.058307
GO:0048856_anatomical_structure_development	SSBP1	1688	7	0.734483	-0.048516	449	475.18	1.058307
GO:0048856_anatomical_structure_development	OTX2	1688	7	0.734483	-0.048516	449	475.18	1.058307
GO:0048856_anatomical_structure_development	FOXD1	1688	7	0.734483	-0.048516	449	475.18	1.058307
GO:0048856_anatomical_structure_development	HELLS	1688	7	0.734483	-0.048516	449	475.18	1.058307
GO:0048856_anatomical_structure_development	PTPN11	1688	7	0.734483	-0.048516	449	475.18	1.058307
GO:0048856_anatomical_structure_development	QK	1688	7	0.734483	-0.048516	449	475.18	1.058307
GO:0050877_neurological_system_process	QK	390	1	0.454142	-0.045527	450	476.6	1.059111
GO:0042221_response_to_chemical_stimulus	PTPN11	409	1	0.433045	-0.040225	451	478.42	1.060798
GO:0007275_multicellular_organismal_development	TAF10	1760	7	0.704436	-0.035740	452	480.42	1.062876
GO:0007275_multicellular_organismal_development	OTX2	1760	7	0.704436	-0.035740	452	480.42	1.062876
GO:0007275_multicellular_organismal_development	FOXD1	1760	7	0.704436	-0.035740	452	480.42	1.062876
GO:0007275_multicellular_organismal_development	DNMT3B	1760	7	0.704436	-0.035740	452	480.42	1.062876
GO:0007275_multicellular_organismal_development	HELLS	1760	7	0.704436	-0.035740	452	480.42	1.062876
GO:0007275_multicellular_organismal_development	PTPN11	1760	7	0.704436	-0.035740	452	480.42	1.062876
GO:0007275_multicellular_organismal_development	QK	1760	7	0.704436	-0.035740	452	480.42	1.062876
GO:0048513_organ_development	TAF10	1365	5	0.648774	-0.035368	453	480.47	1.060640
GO:0048513_organ_development	OTX2	1365	5	0.648774	-0.035368	453	480.47	1.060640
GO:0048513_organ_development	FOXD1	1365	5	0.648774	-0.035368	453	480.47	1.060640
GO:0048513_organ_development	HELLS	1365	5	0.648774	-0.035368	453	480.47	1.060640
GO:0048513_organ_development	QK	1365	5	0.648774	-0.035368	453	480.47	1.060640
GO:0006810_transport	GARS	718	2	0.493358	-0.031606	454	482.57	1.062930
GO:0006810_transport	PTPN11	718	2	0.493358	-0.031606	454	482.57	1.062930
GO:0051234_establishment_of_localization	GARS	729	2	0.485913	-0.029733	455	483.71	1.063099
GO:0051234_establishment_of_localization	PTPN11	729	2	0.485913	-0.029733	455	483.71	1.063099
GO:0048731_system_development	TAF10	1609	6	0.660468	-0.029269	456	483.81	1.060987
GO:0048731_system_development	OTX2	1609	6	0.660468	-0.029269	456	483.81	1.060987
GO:0048731_system_development	FOXD1	1609	6	0.660468	-0.029269	456	483.81	1.060987
GO:0048731_system_development	HELLS	1609	6	0.660468	-0.029269	456	483.81	1.060987
GO:0048731_system_development	PTPN11	1609	6	0.660468	-0.029269	456	483.81	1.060987
GO:0048731_system_development	QK	1609	6	0.660468	-0.029269	456	483.81	1.060987
GO:0002376_immune_system_process	HELLS	505	1	0.350724	-0.021534	457	485.4	1.062144
GO:0003008_system_process	QK	516	1	0.343247	-0.020043	458	485.64	1.060349
GO:0008283_cell_proliferation	HELLS	544	1	0.325580	-0.016690	459	486.62	1.060174
GO:0006950_response_to_stress	PTPN11	549	1	0.322615	-0.016153	460	486.76	1.058174
GO:0051239_regulation_of_multicellular_organismal_process	PTPN11	587	1	0.301730	-0.012585	461	487.86	1.058265
GO:0032501_multicellular_organismal_process	TAF10	2183	7	0.567938	-0.004160	462	490.51	1.061710
GO:0032501_multicellular_organismal_process	OTX2	2183	7	0.567938	-0.004160	462	490.51	1.061710
GO:0032501_multicellular_organismal_process	FOXD1	2183	7	0.567938	-0.004160	462	490.51	1.061710
GO:0032501_multicellular_organismal_process	DNMT3B	2183	7	0.567938	-0.004160	462	490.51	1.061710
GO:0032501_multicellular_organismal_process	HELLS	2183	7	0.567938	-0.004160	462	490.51	1.061710
GO:0032501_multicellular_organismal_process	PTPN11	2183	7	0.567938	-0.004160	462	490.51	1.061710
GO:0032501_multicellular_organismal_process	QK	2183	7	0.567938	-0.004160	462	490.51	1.061710
GO:0050896_response_to_stimulus	PTPN11	1107	1	0.159996	-0.000334	463	491.56	1.061685
GO:0008150_biological_process	GPBP1	4605	26	1.000000	0.000000	1703	1715.19	1.007158
GO:0008150_biological_process	STRAP	4605	26	1.000000	0.000000	1703	1715.19	1.007158
GO:0008150_biological_process	MKNK2	4605	26	1.000000	0.000000	1703	1715.19	1.007158
GO:0008150_biological_process	AZIN1	4605	26	1.000000	0.000000	1703	1715.19	1.007158
GO:0008150_biological_process	ITM2B	4605	26	1.000000	0.000000	1703	1715.19	1.007158
GO:0008150_biological_process	DKC1	4605	26	1.000000	0.000000	1703	1715.19	1.007158
GO:0008150_biological_process	ALDH1A7	4605	26	1.000000	0.000000	1703	1715.19	1.007158
GO:0008150_biological_process	FOXD1	4605	26	1.000000	0.000000	1703	1715.19	1.007158
GO:0008150_biological_process	DNMT3B	4605	26	1.000000	0.000000	1703	1715.19	1.007158
GO:0008150_biological_process	API5	4605	26	1.000000	0.000000	1703	1715.19	1.007158
GO:0008150_biological_process	HELLS	4605	26	1.000000	0.000000	1703	1715.19	1.007158
GO:0008150_biological_process	RAD51AP1	4605	26	1.000000	0.000000	1703	1715.19	1.007158
GO:0008150_biological_process	SSBP1	4605	26	1.000000	0.000000	1703	1715.19	1.007158
GO:0008150_biological_process	NLK	4605	26	1.000000	0.000000	1703	1715.19	1.007158
GO:0008150_biological_process	OTX2	4605	26	1.000000	0.000000	1703	1715.19	1.007158
GO:0008150_biological_process	SKP2	4605	26	1.000000	0.000000	1703	1715.19	1.007158
GO:0008150_biological_process	GARS	4605	26	1.000000	0.000000	1703	1715.19	1.007158
GO:0008150_biological_process	PTPN12	4605	26	1.000000	0.000000	1703	1715.19	1.007158
GO:0008150_biological_process	PTPN11	4605	26	1.000000	0.000000	1703	1715.19	1.007158
GO:0008150_biological_process	QK	4605	26	1.000000	0.000000	1703	1715.19	1.007158
GO:0008150_biological_process	ACSM3	4605	26	1.000000	0.000000	1703	1715.19	1.007158
GO:0008150_biological_process	TAF10	4605	26	1.000000	0.000000	1703	1715.19	1.007158
GO:0008150_biological_process	RGS2	4605	26	1.000000	0.000000	1703	1715.19	1.007158
GO:0008150_biological_process	VCP	4605	26	1.000000	0.000000	1703	1715.19	1.007158
GO:0008150_biological_process	RAP1A	4605	26	1.000000	0.000000	1703	1715.19	1.007158
GO:0008150_biological_process	RBM17	4605	26	1.000000	0.000000	1703	1715.19	1.007158
