# Supplementary material for: RedundancyMiner: De-replication of redundant GO categories in microarray and proteomics analysis
Source: BMC Bioinformatics. 2011 Feb 10;12:52. doi: 10.1186/1471-2105-12-52 (PMC3223614; doi:10.1186/1471-2105-12-52)
Supplement: Additional file 8 — Retinal development HTGM download. compressed package of the results of running HTGM on the retinal development genes list. [file 1471-2105-12-52-S8.ZIP › SCENARIO_2_MODIFIED/total.txt.total.txt.dir/Exp1_BestClusterMap_LEIGS_KM_24.csv.join.11.txt.dir/Exp1_BestClusterMap_LEIGS_KM_24.csv.join.11.txt.change.gce.xls]

=HYPERLINK("http://discover.nci.nih.gov/gominer/hi-thruput-defs.jsp#GO","HYPERLINKED GO CATEGORY")	=HYPERLINK("http://discover.nci.nih.gov/gominer/hi-thruput-defs.jsp#GENE","HYPERLINKED GENE NAME")	=HYPERLINK("http://discover.nci.nih.gov/gominer/hi-thruput-defs.jsp#Total","TOTAL GENES")	=HYPERLINK("http://discover.nci.nih.gov/gominer/hi-thruput-defs.jsp#CHANGED","CHANGED GENES")	=HYPERLINK("http://discover.nci.nih.gov/gominer/hi-thruput-defs.jsp#ENRICH","ENRICHMENT")	=HYPERLINK("http://discover.nci.nih.gov/gominer/hi-thruput-defs.jsp#LOG10","LOG10(p)")	=HYPERLINK("http://discover.nci.nih.gov/gominer/hi-thruput-defs.jsp#NUMB","CUMULATIVE NUMBER OF CATEGORIES")	=HYPERLINK("http://discover.nci.nih.gov/gominer/hi-thruput-defs.jsp#RM","CUMULATIVE RANDOMS MEAN")	=HYPERLINK("http://discover.nci.nih.gov/gominer/hi-thruput-defs.jsp#FDR","FALSE DISCOVERY RATE")
=HYPERLINK("http://www.godatabase.org/cgi-bin/go.cgi?query=GO:0006346&auto_wild_cards=yes&view=query&action=query&search_constraint=terms","GO:0006346_methylation-dependent_chromatin_silencing")	=HYPERLINK("http://www.ncbi.nih.gov/gquery/gquery.fcgi?term=DNMT3B","DNMT3B")	5	2	70.846154	-3.517987	1	0.19	0.190000
=HYPERLINK("http://www.godatabase.org/cgi-bin/go.cgi?query=GO:0006346&auto_wild_cards=yes&view=query&action=query&search_constraint=terms","GO:0006346_methylation-dependent_chromatin_silencing")	=HYPERLINK("http://www.ncbi.nih.gov/gquery/gquery.fcgi?term=HELLS","HELLS")	5	2	70.846154	-3.517987	1	0.19	0.190000
=HYPERLINK("http://www.godatabase.org/cgi-bin/go.cgi?query=GO:0006342&auto_wild_cards=yes&view=query&action=query&search_constraint=terms","GO:0006342_chromatin_silencing")	=HYPERLINK("http://www.ncbi.nih.gov/gquery/gquery.fcgi?term=DNMT3B","DNMT3B")	10	2	35.423077	-2.872325	3	0.82	0.273333
=HYPERLINK("http://www.godatabase.org/cgi-bin/go.cgi?query=GO:0006342&auto_wild_cards=yes&view=query&action=query&search_constraint=terms","GO:0006342_chromatin_silencing")	=HYPERLINK("http://www.ncbi.nih.gov/gquery/gquery.fcgi?term=HELLS","HELLS")	10	2	35.423077	-2.872325	3	0.82	0.273333
=HYPERLINK("http://www.godatabase.org/cgi-bin/go.cgi?query=GO:0045814&auto_wild_cards=yes&view=query&action=query&search_constraint=terms","GO:0045814_negative_regulation_of_gene_expression__epigenetic")	=HYPERLINK("http://www.ncbi.nih.gov/gquery/gquery.fcgi?term=DNMT3B","DNMT3B")	10	2	35.423077	-2.872325	3	0.82	0.273333
=HYPERLINK("http://www.godatabase.org/cgi-bin/go.cgi?query=GO:0045814&auto_wild_cards=yes&view=query&action=query&search_constraint=terms","GO:0045814_negative_regulation_of_gene_expression__epigenetic")	=HYPERLINK("http://www.ncbi.nih.gov/gquery/gquery.fcgi?term=HELLS","HELLS")	10	2	35.423077	-2.872325	3	0.82	0.273333
=HYPERLINK("http://www.godatabase.org/cgi-bin/go.cgi?query=GO:0006304&auto_wild_cards=yes&view=query&action=query&search_constraint=terms","GO:0006304_DNA_modification")	=HYPERLINK("http://www.ncbi.nih.gov/gquery/gquery.fcgi?term=DNMT3B","DNMT3B")	14	2	25.302198	-2.572529	6	1.53	0.255000
=HYPERLINK("http://www.godatabase.org/cgi-bin/go.cgi?query=GO:0006304&auto_wild_cards=yes&view=query&action=query&search_constraint=terms","GO:0006304_DNA_modification")	=HYPERLINK("http://www.ncbi.nih.gov/gquery/gquery.fcgi?term=HELLS","HELLS")	14	2	25.302198	-2.572529	6	1.53	0.255000
=HYPERLINK("http://www.godatabase.org/cgi-bin/go.cgi?query=GO:0006305&auto_wild_cards=yes&view=query&action=query&search_constraint=terms","GO:0006305_DNA_alkylation")	=HYPERLINK("http://www.ncbi.nih.gov/gquery/gquery.fcgi?term=DNMT3B","DNMT3B")	14	2	25.302198	-2.572529	6	1.53	0.255000
=HYPERLINK("http://www.godatabase.org/cgi-bin/go.cgi?query=GO:0006305&auto_wild_cards=yes&view=query&action=query&search_constraint=terms","GO:0006305_DNA_alkylation")	=HYPERLINK("http://www.ncbi.nih.gov/gquery/gquery.fcgi?term=HELLS","HELLS")	14	2	25.302198	-2.572529	6	1.53	0.255000
=HYPERLINK("http://www.godatabase.org/cgi-bin/go.cgi?query=GO:0006306&auto_wild_cards=yes&view=query&action=query&search_constraint=terms","GO:0006306_DNA_methylation")	=HYPERLINK("http://www.ncbi.nih.gov/gquery/gquery.fcgi?term=DNMT3B","DNMT3B")	14	2	25.302198	-2.572529	6	1.53	0.255000
=HYPERLINK("http://www.godatabase.org/cgi-bin/go.cgi?query=GO:0006306&auto_wild_cards=yes&view=query&action=query&search_constraint=terms","GO:0006306_DNA_methylation")	=HYPERLINK("http://www.ncbi.nih.gov/gquery/gquery.fcgi?term=HELLS","HELLS")	14	2	25.302198	-2.572529	6	1.53	0.255000
=HYPERLINK("http://www.godatabase.org/cgi-bin/go.cgi?query=GO:0043412&auto_wild_cards=yes&view=query&action=query&search_constraint=terms","GO:0043412_biopolymer_modification")	=HYPERLINK("http://www.ncbi.nih.gov/gquery/gquery.fcgi?term=DKC1","DKC1")	458	8	3.093719	-2.553849	7	1.55	0.221429
=HYPERLINK("http://www.godatabase.org/cgi-bin/go.cgi?query=GO:0043412&auto_wild_cards=yes&view=query&action=query&search_constraint=terms","GO:0043412_biopolymer_modification")	=HYPERLINK("http://www.ncbi.nih.gov/gquery/gquery.fcgi?term=NLK","NLK")	458	8	3.093719	-2.553849	7	1.55	0.221429
=HYPERLINK("http://www.godatabase.org/cgi-bin/go.cgi?query=GO:0043412&auto_wild_cards=yes&view=query&action=query&search_constraint=terms","GO:0043412_biopolymer_modification")	=HYPERLINK("http://www.ncbi.nih.gov/gquery/gquery.fcgi?term=MKNK2","MKNK2")	458	8	3.093719	-2.553849	7	1.55	0.221429
=HYPERLINK("http://www.godatabase.org/cgi-bin/go.cgi?query=GO:0043412&auto_wild_cards=yes&view=query&action=query&search_constraint=terms","GO:0043412_biopolymer_modification")	=HYPERLINK("http://www.ncbi.nih.gov/gquery/gquery.fcgi?term=SKP2","SKP2")	458	8	3.093719	-2.553849	7	1.55	0.221429
=HYPERLINK("http://www.godatabase.org/cgi-bin/go.cgi?query=GO:0043412&auto_wild_cards=yes&view=query&action=query&search_constraint=terms","GO:0043412_biopolymer_modification")	=HYPERLINK("http://www.ncbi.nih.gov/gquery/gquery.fcgi?term=DNMT3B","DNMT3B")	458	8	3.093719	-2.553849	7	1.55	0.221429
=HYPERLINK("http://www.godatabase.org/cgi-bin/go.cgi?query=GO:0043412&auto_wild_cards=yes&view=query&action=query&search_constraint=terms","GO:0043412_biopolymer_modification")	=HYPERLINK("http://www.ncbi.nih.gov/gquery/gquery.fcgi?term=PTPN12","PTPN12")	458	8	3.093719	-2.553849	7	1.55	0.221429
=HYPERLINK("http://www.godatabase.org/cgi-bin/go.cgi?query=GO:0043412&auto_wild_cards=yes&view=query&action=query&search_constraint=terms","GO:0043412_biopolymer_modification")	=HYPERLINK("http://www.ncbi.nih.gov/gquery/gquery.fcgi?term=HELLS","HELLS")	458	8	3.093719	-2.553849	7	1.55	0.221429
=HYPERLINK("http://www.godatabase.org/cgi-bin/go.cgi?query=GO:0043412&auto_wild_cards=yes&view=query&action=query&search_constraint=terms","GO:0043412_biopolymer_modification")	=HYPERLINK("http://www.ncbi.nih.gov/gquery/gquery.fcgi?term=PTPN11","PTPN11")	458	8	3.093719	-2.553849	7	1.55	0.221429
=HYPERLINK("http://www.godatabase.org/cgi-bin/go.cgi?query=GO:0044238&auto_wild_cards=yes&view=query&action=query&search_constraint=terms","GO:0044238_primary_metabolic_process")	=HYPERLINK("http://www.ncbi.nih.gov/gquery/gquery.fcgi?term=RAD51AP1","RAD51AP1")	1905	18	1.673531	-2.428729	8	2.03	0.253750
=HYPERLINK("http://www.godatabase.org/cgi-bin/go.cgi?query=GO:0044238&auto_wild_cards=yes&view=query&action=query&search_constraint=terms","GO:0044238_primary_metabolic_process")	=HYPERLINK("http://www.ncbi.nih.gov/gquery/gquery.fcgi?term=STRAP","STRAP")	1905	18	1.673531	-2.428729	8	2.03	0.253750
=HYPERLINK("http://www.godatabase.org/cgi-bin/go.cgi?query=GO:0044238&auto_wild_cards=yes&view=query&action=query&search_constraint=terms","GO:0044238_primary_metabolic_process")	=HYPERLINK("http://www.ncbi.nih.gov/gquery/gquery.fcgi?term=GPBP1","GPBP1")	1905	18	1.673531	-2.428729	8	2.03	0.253750
=HYPERLINK("http://www.godatabase.org/cgi-bin/go.cgi?query=GO:0044238&auto_wild_cards=yes&view=query&action=query&search_constraint=terms","GO:0044238_primary_metabolic_process")	=HYPERLINK("http://www.ncbi.nih.gov/gquery/gquery.fcgi?term=NLK","NLK")	1905	18	1.673531	-2.428729	8	2.03	0.253750
=HYPERLINK("http://www.godatabase.org/cgi-bin/go.cgi?query=GO:0044238&auto_wild_cards=yes&view=query&action=query&search_constraint=terms","GO:0044238_primary_metabolic_process")	=HYPERLINK("http://www.ncbi.nih.gov/gquery/gquery.fcgi?term=OTX2","OTX2")	1905	18	1.673531	-2.428729	8	2.03	0.253750
=HYPERLINK("http://www.godatabase.org/cgi-bin/go.cgi?query=GO:0044238&auto_wild_cards=yes&view=query&action=query&search_constraint=terms","GO:0044238_primary_metabolic_process")	=HYPERLINK("http://www.ncbi.nih.gov/gquery/gquery.fcgi?term=MKNK2","MKNK2")	1905	18	1.673531	-2.428729	8	2.03	0.253750
=HYPERLINK("http://www.godatabase.org/cgi-bin/go.cgi?query=GO:0044238&auto_wild_cards=yes&view=query&action=query&search_constraint=terms","GO:0044238_primary_metabolic_process")	=HYPERLINK("http://www.ncbi.nih.gov/gquery/gquery.fcgi?term=SKP2","SKP2")	1905	18	1.673531	-2.428729	8	2.03	0.253750
=HYPERLINK("http://www.godatabase.org/cgi-bin/go.cgi?query=GO:0044238&auto_wild_cards=yes&view=query&action=query&search_constraint=terms","GO:0044238_primary_metabolic_process")	=HYPERLINK("http://www.ncbi.nih.gov/gquery/gquery.fcgi?term=AZIN1","AZIN1")	1905	18	1.673531	-2.428729	8	2.03	0.253750
=HYPERLINK("http://www.godatabase.org/cgi-bin/go.cgi?query=GO:0044238&auto_wild_cards=yes&view=query&action=query&search_constraint=terms","GO:0044238_primary_metabolic_process")	=HYPERLINK("http://www.ncbi.nih.gov/gquery/gquery.fcgi?term=PTPN12","PTPN12")	1905	18	1.673531	-2.428729	8	2.03	0.253750
=HYPERLINK("http://www.godatabase.org/cgi-bin/go.cgi?query=GO:0044238&auto_wild_cards=yes&view=query&action=query&search_constraint=terms","GO:0044238_primary_metabolic_process")	=HYPERLINK("http://www.ncbi.nih.gov/gquery/gquery.fcgi?term=PTPN11","PTPN11")	1905	18	1.673531	-2.428729	8	2.03	0.253750
=HYPERLINK("http://www.godatabase.org/cgi-bin/go.cgi?query=GO:0044238&auto_wild_cards=yes&view=query&action=query&search_constraint=terms","GO:0044238_primary_metabolic_process")	=HYPERLINK("http://www.ncbi.nih.gov/gquery/gquery.fcgi?term=QK","QK")	1905	18	1.673531	-2.428729	8	2.03	0.253750
=HYPERLINK("http://www.godatabase.org/cgi-bin/go.cgi?query=GO:0044238&auto_wild_cards=yes&view=query&action=query&search_constraint=terms","GO:0044238_primary_metabolic_process")	=HYPERLINK("http://www.ncbi.nih.gov/gquery/gquery.fcgi?term=ACSM3","ACSM3")	1905	18	1.673531	-2.428729	8	2.03	0.253750
=HYPERLINK("http://www.godatabase.org/cgi-bin/go.cgi?query=GO:0044238&auto_wild_cards=yes&view=query&action=query&search_constraint=terms","GO:0044238_primary_metabolic_process")	=HYPERLINK("http://www.ncbi.nih.gov/gquery/gquery.fcgi?term=DKC1","DKC1")	1905	18	1.673531	-2.428729	8	2.03	0.253750
=HYPERLINK("http://www.godatabase.org/cgi-bin/go.cgi?query=GO:0044238&auto_wild_cards=yes&view=query&action=query&search_constraint=terms","GO:0044238_primary_metabolic_process")	=HYPERLINK("http://www.ncbi.nih.gov/gquery/gquery.fcgi?term=ALDH1A7","ALDH1A7")	1905	18	1.673531	-2.428729	8	2.03	0.253750
=HYPERLINK("http://www.godatabase.org/cgi-bin/go.cgi?query=GO:0044238&auto_wild_cards=yes&view=query&action=query&search_constraint=terms","GO:0044238_primary_metabolic_process")	=HYPERLINK("http://www.ncbi.nih.gov/gquery/gquery.fcgi?term=DNMT3B","DNMT3B")	1905	18	1.673531	-2.428729	8	2.03	0.253750
=HYPERLINK("http://www.godatabase.org/cgi-bin/go.cgi?query=GO:0044238&auto_wild_cards=yes&view=query&action=query&search_constraint=terms","GO:0044238_primary_metabolic_process")	=HYPERLINK("http://www.ncbi.nih.gov/gquery/gquery.fcgi?term=FOXD1","FOXD1")	1905	18	1.673531	-2.428729	8	2.03	0.253750
=HYPERLINK("http://www.godatabase.org/cgi-bin/go.cgi?query=GO:0044238&auto_wild_cards=yes&view=query&action=query&search_constraint=terms","GO:0044238_primary_metabolic_process")	=HYPERLINK("http://www.ncbi.nih.gov/gquery/gquery.fcgi?term=HELLS","HELLS")	1905	18	1.673531	-2.428729	8	2.03	0.253750
=HYPERLINK("http://www.godatabase.org/cgi-bin/go.cgi?query=GO:0044238&auto_wild_cards=yes&view=query&action=query&search_constraint=terms","GO:0044238_primary_metabolic_process")	=HYPERLINK("http://www.ncbi.nih.gov/gquery/gquery.fcgi?term=RBM17","RBM17")	1905	18	1.673531	-2.428729	8	2.03	0.253750
=HYPERLINK("http://www.godatabase.org/cgi-bin/go.cgi?query=GO:0016458&auto_wild_cards=yes&view=query&action=query&search_constraint=terms","GO:0016458_gene_silencing")	=HYPERLINK("http://www.ncbi.nih.gov/gquery/gquery.fcgi?term=DNMT3B","DNMT3B")	18	2	19.679487	-2.352906	9	2.5	0.277778
=HYPERLINK("http://www.godatabase.org/cgi-bin/go.cgi?query=GO:0016458&auto_wild_cards=yes&view=query&action=query&search_constraint=terms","GO:0016458_gene_silencing")	=HYPERLINK("http://www.ncbi.nih.gov/gquery/gquery.fcgi?term=HELLS","HELLS")	18	2	19.679487	-2.352906	9	2.5	0.277778
=HYPERLINK("http://www.godatabase.org/cgi-bin/go.cgi?query=GO:0006916&auto_wild_cards=yes&view=query&action=query&search_constraint=terms","GO:0006916_anti-apoptosis")	=HYPERLINK("http://www.ncbi.nih.gov/gquery/gquery.fcgi?term=SKP2","SKP2")	62	3	8.570099	-2.314551	10	2.59	0.259000
=HYPERLINK("http://www.godatabase.org/cgi-bin/go.cgi?query=GO:0006916&auto_wild_cards=yes&view=query&action=query&search_constraint=terms","GO:0006916_anti-apoptosis")	=HYPERLINK("http://www.ncbi.nih.gov/gquery/gquery.fcgi?term=API5","API5")	62	3	8.570099	-2.314551	10	2.59	0.259000
=HYPERLINK("http://www.godatabase.org/cgi-bin/go.cgi?query=GO:0006916&auto_wild_cards=yes&view=query&action=query&search_constraint=terms","GO:0006916_anti-apoptosis")	=HYPERLINK("http://www.ncbi.nih.gov/gquery/gquery.fcgi?term=HELLS","HELLS")	62	3	8.570099	-2.314551	10	2.59	0.259000
=HYPERLINK("http://www.godatabase.org/cgi-bin/go.cgi?query=GO:0008152&auto_wild_cards=yes&view=query&action=query&search_constraint=terms","GO:0008152_metabolic_process")	=HYPERLINK("http://www.ncbi.nih.gov/gquery/gquery.fcgi?term=RAD51AP1","RAD51AP1")	2133	19	1.577680	-2.288565	11	2.83	0.257273
=HYPERLINK("http://www.godatabase.org/cgi-bin/go.cgi?query=GO:0008152&auto_wild_cards=yes&view=query&action=query&search_constraint=terms","GO:0008152_metabolic_process")	=HYPERLINK("http://www.ncbi.nih.gov/gquery/gquery.fcgi?term=STRAP","STRAP")	2133	19	1.577680	-2.288565	11	2.83	0.257273
=HYPERLINK("http://www.godatabase.org/cgi-bin/go.cgi?query=GO:0008152&auto_wild_cards=yes&view=query&action=query&search_constraint=terms","GO:0008152_metabolic_process")	=HYPERLINK("http://www.ncbi.nih.gov/gquery/gquery.fcgi?term=GPBP1","GPBP1")	2133	19	1.577680	-2.288565	11	2.83	0.257273
=HYPERLINK("http://www.godatabase.org/cgi-bin/go.cgi?query=GO:0008152&auto_wild_cards=yes&view=query&action=query&search_constraint=terms","GO:0008152_metabolic_process")	=HYPERLINK("http://www.ncbi.nih.gov/gquery/gquery.fcgi?term=NLK","NLK")	2133	19	1.577680	-2.288565	11	2.83	0.257273
=HYPERLINK("http://www.godatabase.org/cgi-bin/go.cgi?query=GO:0008152&auto_wild_cards=yes&view=query&action=query&search_constraint=terms","GO:0008152_metabolic_process")	=HYPERLINK("http://www.ncbi.nih.gov/gquery/gquery.fcgi?term=OTX2","OTX2")	2133	19	1.577680	-2.288565	11	2.83	0.257273
=HYPERLINK("http://www.godatabase.org/cgi-bin/go.cgi?query=GO:0008152&auto_wild_cards=yes&view=query&action=query&search_constraint=terms","GO:0008152_metabolic_process")	=HYPERLINK("http://www.ncbi.nih.gov/gquery/gquery.fcgi?term=MKNK2","MKNK2")	2133	19	1.577680	-2.288565	11	2.83	0.257273
=HYPERLINK("http://www.godatabase.org/cgi-bin/go.cgi?query=GO:0008152&auto_wild_cards=yes&view=query&action=query&search_constraint=terms","GO:0008152_metabolic_process")	=HYPERLINK("http://www.ncbi.nih.gov/gquery/gquery.fcgi?term=SKP2","SKP2")	2133	19	1.577680	-2.288565	11	2.83	0.257273
=HYPERLINK("http://www.godatabase.org/cgi-bin/go.cgi?query=GO:0008152&auto_wild_cards=yes&view=query&action=query&search_constraint=terms","GO:0008152_metabolic_process")	=HYPERLINK("http://www.ncbi.nih.gov/gquery/gquery.fcgi?term=AZIN1","AZIN1")	2133	19	1.577680	-2.288565	11	2.83	0.257273
=HYPERLINK("http://www.godatabase.org/cgi-bin/go.cgi?query=GO:0008152&auto_wild_cards=yes&view=query&action=query&search_constraint=terms","GO:0008152_metabolic_process")	=HYPERLINK("http://www.ncbi.nih.gov/gquery/gquery.fcgi?term=PTPN12","PTPN12")	2133	19	1.577680	-2.288565	11	2.83	0.257273
=HYPERLINK("http://www.godatabase.org/cgi-bin/go.cgi?query=GO:0008152&auto_wild_cards=yes&view=query&action=query&search_constraint=terms","GO:0008152_metabolic_process")	=HYPERLINK("http://www.ncbi.nih.gov/gquery/gquery.fcgi?term=PTPN11","PTPN11")	2133	19	1.577680	-2.288565	11	2.83	0.257273
=HYPERLINK("http://www.godatabase.org/cgi-bin/go.cgi?query=GO:0008152&auto_wild_cards=yes&view=query&action=query&search_constraint=terms","GO:0008152_metabolic_process")	=HYPERLINK("http://www.ncbi.nih.gov/gquery/gquery.fcgi?term=QK","QK")	2133	19	1.577680	-2.288565	11	2.83	0.257273
=HYPERLINK("http://www.godatabase.org/cgi-bin/go.cgi?query=GO:0008152&auto_wild_cards=yes&view=query&action=query&search_constraint=terms","GO:0008152_metabolic_process")	=HYPERLINK("http://www.ncbi.nih.gov/gquery/gquery.fcgi?term=ACSM3","ACSM3")	2133	19	1.577680	-2.288565	11	2.83	0.257273
=HYPERLINK("http://www.godatabase.org/cgi-bin/go.cgi?query=GO:0008152&auto_wild_cards=yes&view=query&action=query&search_constraint=terms","GO:0008152_metabolic_process")	=HYPERLINK("http://www.ncbi.nih.gov/gquery/gquery.fcgi?term=TAF10","TAF10")	2133	19	1.577680	-2.288565	11	2.83	0.257273
=HYPERLINK("http://www.godatabase.org/cgi-bin/go.cgi?query=GO:0008152&auto_wild_cards=yes&view=query&action=query&search_constraint=terms","GO:0008152_metabolic_process")	=HYPERLINK("http://www.ncbi.nih.gov/gquery/gquery.fcgi?term=DKC1","DKC1")	2133	19	1.577680	-2.288565	11	2.83	0.257273
=HYPERLINK("http://www.godatabase.org/cgi-bin/go.cgi?query=GO:0008152&auto_wild_cards=yes&view=query&action=query&search_constraint=terms","GO:0008152_metabolic_process")	=HYPERLINK("http://www.ncbi.nih.gov/gquery/gquery.fcgi?term=ALDH1A7","ALDH1A7")	2133	19	1.577680	-2.288565	11	2.83	0.257273
=HYPERLINK("http://www.godatabase.org/cgi-bin/go.cgi?query=GO:0008152&auto_wild_cards=yes&view=query&action=query&search_constraint=terms","GO:0008152_metabolic_process")	=HYPERLINK("http://www.ncbi.nih.gov/gquery/gquery.fcgi?term=DNMT3B","DNMT3B")	2133	19	1.577680	-2.288565	11	2.83	0.257273
=HYPERLINK("http://www.godatabase.org/cgi-bin/go.cgi?query=GO:0008152&auto_wild_cards=yes&view=query&action=query&search_constraint=terms","GO:0008152_metabolic_process")	=HYPERLINK("http://www.ncbi.nih.gov/gquery/gquery.fcgi?term=FOXD1","FOXD1")	2133	19	1.577680	-2.288565	11	2.83	0.257273
=HYPERLINK("http://www.godatabase.org/cgi-bin/go.cgi?query=GO:0008152&auto_wild_cards=yes&view=query&action=query&search_constraint=terms","GO:0008152_metabolic_process")	=HYPERLINK("http://www.ncbi.nih.gov/gquery/gquery.fcgi?term=HELLS","HELLS")	2133	19	1.577680	-2.288565	11	2.83	0.257273
=HYPERLINK("http://www.godatabase.org/cgi-bin/go.cgi?query=GO:0008152&auto_wild_cards=yes&view=query&action=query&search_constraint=terms","GO:0008152_metabolic_process")	=HYPERLINK("http://www.ncbi.nih.gov/gquery/gquery.fcgi?term=RBM17","RBM17")	2133	19	1.577680	-2.288565	11	2.83	0.257273
=HYPERLINK("http://www.godatabase.org/cgi-bin/go.cgi?query=GO:0000154&auto_wild_cards=yes&view=query&action=query&search_constraint=terms","GO:0000154_rRNA_modification")	=HYPERLINK("http://www.ncbi.nih.gov/gquery/gquery.fcgi?term=DKC1","DKC1")	1	1
=HYPERLINK("http://www.godatabase.org/cgi-bin/go.cgi?query=GO:0031055&auto_wild_cards=yes&view=query&action=query&search_constraint=terms","GO:0031055_chromatin_remodeling_at_centromere")	=HYPERLINK("http://www.ncbi.nih.gov/gquery/gquery.fcgi?term=HELLS","HELLS")	1	1
=HYPERLINK("http://www.godatabase.org/cgi-bin/go.cgi?query=GO:0031507&auto_wild_cards=yes&view=query&action=query&search_constraint=terms","GO:0031507_heterochromatin_formation")	=HYPERLINK("http://www.ncbi.nih.gov/gquery/gquery.fcgi?term=HELLS","HELLS")	1	1
=HYPERLINK("http://www.godatabase.org/cgi-bin/go.cgi?query=GO:0031508&auto_wild_cards=yes&view=query&action=query&search_constraint=terms","GO:0031508_centromeric_heterochromatin_formation")	=HYPERLINK("http://www.ncbi.nih.gov/gquery/gquery.fcgi?term=HELLS","HELLS")	1	1
=HYPERLINK("http://www.godatabase.org/cgi-bin/go.cgi?query=GO:0034508&auto_wild_cards=yes&view=query&action=query&search_constraint=terms","GO:0034508_centromere_complex_assembly")	=HYPERLINK("http://www.ncbi.nih.gov/gquery/gquery.fcgi?term=HELLS","HELLS")	1	1
=HYPERLINK("http://www.godatabase.org/cgi-bin/go.cgi?query=GO:0042706&auto_wild_cards=yes&view=query&action=query&search_constraint=terms","GO:0042706_eye_photoreceptor_cell_fate_commitment")	=HYPERLINK("http://www.ncbi.nih.gov/gquery/gquery.fcgi?term=OTX2","OTX2")	1	1
=HYPERLINK("http://www.godatabase.org/cgi-bin/go.cgi?query=GO:0043400&auto_wild_cards=yes&view=query&action=query&search_constraint=terms","GO:0043400_cortisol_secretion")	=HYPERLINK("http://www.ncbi.nih.gov/gquery/gquery.fcgi?term=PTPN11","PTPN11")	1	1
=HYPERLINK("http://www.godatabase.org/cgi-bin/go.cgi?query=GO:0046552&auto_wild_cards=yes&view=query&action=query&search_constraint=terms","GO:0046552_photoreceptor_cell_fate_commitment")	=HYPERLINK("http://www.ncbi.nih.gov/gquery/gquery.fcgi?term=OTX2","OTX2")	1	1
=HYPERLINK("http://www.godatabase.org/cgi-bin/go.cgi?query=GO:0051462&auto_wild_cards=yes&view=query&action=query&search_constraint=terms","GO:0051462_regulation_of_cortisol_secretion")	=HYPERLINK("http://www.ncbi.nih.gov/gquery/gquery.fcgi?term=PTPN11","PTPN11")	1	1
=HYPERLINK("http://www.godatabase.org/cgi-bin/go.cgi?query=GO:0051463&auto_wild_cards=yes&view=query&action=query&search_constraint=terms","GO:0051463_negative_regulation_of_cortisol_secretion")	=HYPERLINK("http://www.ncbi.nih.gov/gquery/gquery.fcgi?term=PTPN11","PTPN11")	1	1
=HYPERLINK("http://www.godatabase.org/cgi-bin/go.cgi?query=GO:0060125&auto_wild_cards=yes&view=query&action=query&search_constraint=terms","GO:0060125_negative_regulation_of_growth_hormone_secretion")	=HYPERLINK("http://www.ncbi.nih.gov/gquery/gquery.fcgi?term=PTPN11","PTPN11")	1	1
=HYPERLINK("http://www.godatabase.org/cgi-bin/go.cgi?query=GO:0070365&auto_wild_cards=yes&view=query&action=query&search_constraint=terms","GO:0070365_hepatocyte_differentiation")	=HYPERLINK("http://www.ncbi.nih.gov/gquery/gquery.fcgi?term=TAF10","TAF10")	1	1
=HYPERLINK("http://www.godatabase.org/cgi-bin/go.cgi?query=GO:0070828&auto_wild_cards=yes&view=query&action=query&search_constraint=terms","GO:0070828_heterochromatin_organization")	=HYPERLINK("http://www.ncbi.nih.gov/gquery/gquery.fcgi?term=HELLS","HELLS")	1	1
=HYPERLINK("http://www.godatabase.org/cgi-bin/go.cgi?query=GO:0044237&auto_wild_cards=yes&view=query&action=query&search_constraint=terms","GO:0044237_cellular_metabolic_process")	=HYPERLINK("http://www.ncbi.nih.gov/gquery/gquery.fcgi?term=RAD51AP1","RAD51AP1")	1974	18	1.615034	-2.229483	12	3.1	0.258333
=HYPERLINK("http://www.godatabase.org/cgi-bin/go.cgi?query=GO:0044237&auto_wild_cards=yes&view=query&action=query&search_constraint=terms","GO:0044237_cellular_metabolic_process")	=HYPERLINK("http://www.ncbi.nih.gov/gquery/gquery.fcgi?term=STRAP","STRAP")	1974	18	1.615034	-2.229483	12	3.1	0.258333
=HYPERLINK("http://www.godatabase.org/cgi-bin/go.cgi?query=GO:0044237&auto_wild_cards=yes&view=query&action=query&search_constraint=terms","GO:0044237_cellular_metabolic_process")	=HYPERLINK("http://www.ncbi.nih.gov/gquery/gquery.fcgi?term=GPBP1","GPBP1")	1974	18	1.615034	-2.229483	12	3.1	0.258333
=HYPERLINK("http://www.godatabase.org/cgi-bin/go.cgi?query=GO:0044237&auto_wild_cards=yes&view=query&action=query&search_constraint=terms","GO:0044237_cellular_metabolic_process")	=HYPERLINK("http://www.ncbi.nih.gov/gquery/gquery.fcgi?term=NLK","NLK")	1974	18	1.615034	-2.229483	12	3.1	0.258333
=HYPERLINK("http://www.godatabase.org/cgi-bin/go.cgi?query=GO:0044237&auto_wild_cards=yes&view=query&action=query&search_constraint=terms","GO:0044237_cellular_metabolic_process")	=HYPERLINK("http://www.ncbi.nih.gov/gquery/gquery.fcgi?term=OTX2","OTX2")	1974	18	1.615034	-2.229483	12	3.1	0.258333
=HYPERLINK("http://www.godatabase.org/cgi-bin/go.cgi?query=GO:0044237&auto_wild_cards=yes&view=query&action=query&search_constraint=terms","GO:0044237_cellular_metabolic_process")	=HYPERLINK("http://www.ncbi.nih.gov/gquery/gquery.fcgi?term=SKP2","SKP2")	1974	18	1.615034	-2.229483	12	3.1	0.258333
=HYPERLINK("http://www.godatabase.org/cgi-bin/go.cgi?query=GO:0044237&auto_wild_cards=yes&view=query&action=query&search_constraint=terms","GO:0044237_cellular_metabolic_process")	=HYPERLINK("http://www.ncbi.nih.gov/gquery/gquery.fcgi?term=MKNK2","MKNK2")	1974	18	1.615034	-2.229483	12	3.1	0.258333
=HYPERLINK("http://www.godatabase.org/cgi-bin/go.cgi?query=GO:0044237&auto_wild_cards=yes&view=query&action=query&search_constraint=terms","GO:0044237_cellular_metabolic_process")	=HYPERLINK("http://www.ncbi.nih.gov/gquery/gquery.fcgi?term=AZIN1","AZIN1")	1974	18	1.615034	-2.229483	12	3.1	0.258333
=HYPERLINK("http://www.godatabase.org/cgi-bin/go.cgi?query=GO:0044237&auto_wild_cards=yes&view=query&action=query&search_constraint=terms","GO:0044237_cellular_metabolic_process")	=HYPERLINK("http://www.ncbi.nih.gov/gquery/gquery.fcgi?term=PTPN12","PTPN12")	1974	18	1.615034	-2.229483	12	3.1	0.258333
=HYPERLINK("http://www.godatabase.org/cgi-bin/go.cgi?query=GO:0044237&auto_wild_cards=yes&view=query&action=query&search_constraint=terms","GO:0044237_cellular_metabolic_process")	=HYPERLINK("http://www.ncbi.nih.gov/gquery/gquery.fcgi?term=PTPN11","PTPN11")	1974	18	1.615034	-2.229483	12	3.1	0.258333
=HYPERLINK("http://www.godatabase.org/cgi-bin/go.cgi?query=GO:0044237&auto_wild_cards=yes&view=query&action=query&search_constraint=terms","GO:0044237_cellular_metabolic_process")	=HYPERLINK("http://www.ncbi.nih.gov/gquery/gquery.fcgi?term=QK","QK")	1974	18	1.615034	-2.229483	12	3.1	0.258333
=HYPERLINK("http://www.godatabase.org/cgi-bin/go.cgi?query=GO:0044237&auto_wild_cards=yes&view=query&action=query&search_constraint=terms","GO:0044237_cellular_metabolic_process")	=HYPERLINK("http://www.ncbi.nih.gov/gquery/gquery.fcgi?term=ACSM3","ACSM3")	1974	18	1.615034	-2.229483	12	3.1	0.258333
=HYPERLINK("http://www.godatabase.org/cgi-bin/go.cgi?query=GO:0044237&auto_wild_cards=yes&view=query&action=query&search_constraint=terms","GO:0044237_cellular_metabolic_process")	=HYPERLINK("http://www.ncbi.nih.gov/gquery/gquery.fcgi?term=DKC1","DKC1")	1974	18	1.615034	-2.229483	12	3.1	0.258333
=HYPERLINK("http://www.godatabase.org/cgi-bin/go.cgi?query=GO:0044237&auto_wild_cards=yes&view=query&action=query&search_constraint=terms","GO:0044237_cellular_metabolic_process")	=HYPERLINK("http://www.ncbi.nih.gov/gquery/gquery.fcgi?term=ALDH1A7","ALDH1A7")	1974	18	1.615034	-2.229483	12	3.1	0.258333
=HYPERLINK("http://www.godatabase.org/cgi-bin/go.cgi?query=GO:0044237&auto_wild_cards=yes&view=query&action=query&search_constraint=terms","GO:0044237_cellular_metabolic_process")	=HYPERLINK("http://www.ncbi.nih.gov/gquery/gquery.fcgi?term=DNMT3B","DNMT3B")	1974	18	1.615034	-2.229483	12	3.1	0.258333
=HYPERLINK("http://www.godatabase.org/cgi-bin/go.cgi?query=GO:0044237&auto_wild_cards=yes&view=query&action=query&search_constraint=terms","GO:0044237_cellular_metabolic_process")	=HYPERLINK("http://www.ncbi.nih.gov/gquery/gquery.fcgi?term=FOXD1","FOXD1")	1974	18	1.615034	-2.229483	12	3.1	0.258333
=HYPERLINK("http://www.godatabase.org/cgi-bin/go.cgi?query=GO:0044237&auto_wild_cards=yes&view=query&action=query&search_constraint=terms","GO:0044237_cellular_metabolic_process")	=HYPERLINK("http://www.ncbi.nih.gov/gquery/gquery.fcgi?term=HELLS","HELLS")	1974	18	1.615034	-2.229483	12	3.1	0.258333
=HYPERLINK("http://www.godatabase.org/cgi-bin/go.cgi?query=GO:0044237&auto_wild_cards=yes&view=query&action=query&search_constraint=terms","GO:0044237_cellular_metabolic_process")	=HYPERLINK("http://www.ncbi.nih.gov/gquery/gquery.fcgi?term=RBM17","RBM17")	1974	18	1.615034	-2.229483	12	3.1	0.258333
=HYPERLINK("http://www.godatabase.org/cgi-bin/go.cgi?query=GO:0006633&auto_wild_cards=yes&view=query&action=query&search_constraint=terms","GO:0006633_fatty_acid_biosynthetic_process")	=HYPERLINK("http://www.ncbi.nih.gov/gquery/gquery.fcgi?term=ACSM3","ACSM3")	21	2	16.868132	-2.219893	13	3.34	0.256923
=HYPERLINK("http://www.godatabase.org/cgi-bin/go.cgi?query=GO:0006633&auto_wild_cards=yes&view=query&action=query&search_constraint=terms","GO:0006633_fatty_acid_biosynthetic_process")	=HYPERLINK("http://www.ncbi.nih.gov/gquery/gquery.fcgi?term=QK","QK")	21	2	16.868132	-2.219893	13	3.34	0.256923
=HYPERLINK("http://www.godatabase.org/cgi-bin/go.cgi?query=GO:0010467&auto_wild_cards=yes&view=query&action=query&search_constraint=terms","GO:0010467_gene_expression")	=HYPERLINK("http://www.ncbi.nih.gov/gquery/gquery.fcgi?term=TAF10","TAF10")	905	11	2.152784	-2.170577	14	3.71	0.265000
=HYPERLINK("http://www.godatabase.org/cgi-bin/go.cgi?query=GO:0010467&auto_wild_cards=yes&view=query&action=query&search_constraint=terms","GO:0010467_gene_expression")	=HYPERLINK("http://www.ncbi.nih.gov/gquery/gquery.fcgi?term=DKC1","DKC1")	905	11	2.152784	-2.170577	14	3.71	0.265000
=HYPERLINK("http://www.godatabase.org/cgi-bin/go.cgi?query=GO:0010467&auto_wild_cards=yes&view=query&action=query&search_constraint=terms","GO:0010467_gene_expression")	=HYPERLINK("http://www.ncbi.nih.gov/gquery/gquery.fcgi?term=GPBP1","GPBP1")	905	11	2.152784	-2.170577	14	3.71	0.265000
=HYPERLINK("http://www.godatabase.org/cgi-bin/go.cgi?query=GO:0010467&auto_wild_cards=yes&view=query&action=query&search_constraint=terms","GO:0010467_gene_expression")	=HYPERLINK("http://www.ncbi.nih.gov/gquery/gquery.fcgi?term=STRAP","STRAP")	905	11	2.152784	-2.170577	14	3.71	0.265000
=HYPERLINK("http://www.godatabase.org/cgi-bin/go.cgi?query=GO:0010467&auto_wild_cards=yes&view=query&action=query&search_constraint=terms","GO:0010467_gene_expression")	=HYPERLINK("http://www.ncbi.nih.gov/gquery/gquery.fcgi?term=NLK","NLK")	905	11	2.152784	-2.170577	14	3.71	0.265000
=HYPERLINK("http://www.godatabase.org/cgi-bin/go.cgi?query=GO:0010467&auto_wild_cards=yes&view=query&action=query&search_constraint=terms","GO:0010467_gene_expression")	=HYPERLINK("http://www.ncbi.nih.gov/gquery/gquery.fcgi?term=OTX2","OTX2")	905	11	2.152784	-2.170577	14	3.71	0.265000
=HYPERLINK("http://www.godatabase.org/cgi-bin/go.cgi?query=GO:0010467&auto_wild_cards=yes&view=query&action=query&search_constraint=terms","GO:0010467_gene_expression")	=HYPERLINK("http://www.ncbi.nih.gov/gquery/gquery.fcgi?term=SKP2","SKP2")	905	11	2.152784	-2.170577	14	3.71	0.265000
=HYPERLINK("http://www.godatabase.org/cgi-bin/go.cgi?query=GO:0010467&auto_wild_cards=yes&view=query&action=query&search_constraint=terms","GO:0010467_gene_expression")	=HYPERLINK("http://www.ncbi.nih.gov/gquery/gquery.fcgi?term=DNMT3B","DNMT3B")	905	11	2.152784	-2.170577	14	3.71	0.265000
=HYPERLINK("http://www.godatabase.org/cgi-bin/go.cgi?query=GO:0010467&auto_wild_cards=yes&view=query&action=query&search_constraint=terms","GO:0010467_gene_expression")	=HYPERLINK("http://www.ncbi.nih.gov/gquery/gquery.fcgi?term=FOXD1","FOXD1")	905	11	2.152784	-2.170577	14	3.71	0.265000
=HYPERLINK("http://www.godatabase.org/cgi-bin/go.cgi?query=GO:0010467&auto_wild_cards=yes&view=query&action=query&search_constraint=terms","GO:0010467_gene_expression")	=HYPERLINK("http://www.ncbi.nih.gov/gquery/gquery.fcgi?term=HELLS","HELLS")	905	11	2.152784	-2.170577	14	3.71	0.265000
=HYPERLINK("http://www.godatabase.org/cgi-bin/go.cgi?query=GO:0010467&auto_wild_cards=yes&view=query&action=query&search_constraint=terms","GO:0010467_gene_expression")	=HYPERLINK("http://www.ncbi.nih.gov/gquery/gquery.fcgi?term=RBM17","RBM17")	905	11	2.152784	-2.170577	14	3.71	0.265000
=HYPERLINK("http://www.godatabase.org/cgi-bin/go.cgi?query=GO:0000082&auto_wild_cards=yes&view=query&action=query&search_constraint=terms","GO:0000082_G1_S_transition_of_mitotic_cell_cycle")	=HYPERLINK("http://www.ncbi.nih.gov/gquery/gquery.fcgi?term=TAF10","TAF10")	23	2	15.401338	-2.142000	15	3.98	0.265333
=HYPERLINK("http://www.godatabase.org/cgi-bin/go.cgi?query=GO:0000082&auto_wild_cards=yes&view=query&action=query&search_constraint=terms","GO:0000082_G1_S_transition_of_mitotic_cell_cycle")	=HYPERLINK("http://www.ncbi.nih.gov/gquery/gquery.fcgi?term=SKP2","SKP2")	23	2	15.401338	-2.142000	15	3.98	0.265333
=HYPERLINK("http://www.godatabase.org/cgi-bin/go.cgi?query=GO:0040029&auto_wild_cards=yes&view=query&action=query&search_constraint=terms","GO:0040029_regulation_of_gene_expression__epigenetic")	=HYPERLINK("http://www.ncbi.nih.gov/gquery/gquery.fcgi?term=DNMT3B","DNMT3B")	26	2	13.624260	-2.037746	16	5.02	0.313750
=HYPERLINK("http://www.godatabase.org/cgi-bin/go.cgi?query=GO:0040029&auto_wild_cards=yes&view=query&action=query&search_constraint=terms","GO:0040029_regulation_of_gene_expression__epigenetic")	=HYPERLINK("http://www.ncbi.nih.gov/gquery/gquery.fcgi?term=HELLS","HELLS")	26	2	13.624260	-2.037746	16	5.02	0.313750
=HYPERLINK("http://www.godatabase.org/cgi-bin/go.cgi?query=GO:0034960&auto_wild_cards=yes&view=query&action=query&search_constraint=terms","GO:0034960_cellular_biopolymer_metabolic_process")	=HYPERLINK("http://www.ncbi.nih.gov/gquery/gquery.fcgi?term=RAD51AP1","RAD51AP1")	1395	14	1.777502	-1.993254	17	5.4	0.317647
=HYPERLINK("http://www.godatabase.org/cgi-bin/go.cgi?query=GO:0034960&auto_wild_cards=yes&view=query&action=query&search_constraint=terms","GO:0034960_cellular_biopolymer_metabolic_process")	=HYPERLINK("http://www.ncbi.nih.gov/gquery/gquery.fcgi?term=STRAP","STRAP")	1395	14	1.777502	-1.993254	17	5.4	0.317647
=HYPERLINK("http://www.godatabase.org/cgi-bin/go.cgi?query=GO:0034960&auto_wild_cards=yes&view=query&action=query&search_constraint=terms","GO:0034960_cellular_biopolymer_metabolic_process")	=HYPERLINK("http://www.ncbi.nih.gov/gquery/gquery.fcgi?term=GPBP1","GPBP1")	1395	14	1.777502	-1.993254	17	5.4	0.317647
=HYPERLINK("http://www.godatabase.org/cgi-bin/go.cgi?query=GO:0034960&auto_wild_cards=yes&view=query&action=query&search_constraint=terms","GO:0034960_cellular_biopolymer_metabolic_process")	=HYPERLINK("http://www.ncbi.nih.gov/gquery/gquery.fcgi?term=NLK","NLK")	1395	14	1.777502	-1.993254	17	5.4	0.317647
=HYPERLINK("http://www.godatabase.org/cgi-bin/go.cgi?query=GO:0034960&auto_wild_cards=yes&view=query&action=query&search_constraint=terms","GO:0034960_cellular_biopolymer_metabolic_process")	=HYPERLINK("http://www.ncbi.nih.gov/gquery/gquery.fcgi?term=OTX2","OTX2")	1395	14	1.777502	-1.993254	17	5.4	0.317647
=HYPERLINK("http://www.godatabase.org/cgi-bin/go.cgi?query=GO:0034960&auto_wild_cards=yes&view=query&action=query&search_constraint=terms","GO:0034960_cellular_biopolymer_metabolic_process")	=HYPERLINK("http://www.ncbi.nih.gov/gquery/gquery.fcgi?term=SKP2","SKP2")	1395	14	1.777502	-1.993254	17	5.4	0.317647
=HYPERLINK("http://www.godatabase.org/cgi-bin/go.cgi?query=GO:0034960&auto_wild_cards=yes&view=query&action=query&search_constraint=terms","GO:0034960_cellular_biopolymer_metabolic_process")	=HYPERLINK("http://www.ncbi.nih.gov/gquery/gquery.fcgi?term=MKNK2","MKNK2")	1395	14	1.777502	-1.993254	17	5.4	0.317647
=HYPERLINK("http://www.godatabase.org/cgi-bin/go.cgi?query=GO:0034960&auto_wild_cards=yes&view=query&action=query&search_constraint=terms","GO:0034960_cellular_biopolymer_metabolic_process")	=HYPERLINK("http://www.ncbi.nih.gov/gquery/gquery.fcgi?term=PTPN12","PTPN12")	1395	14	1.777502	-1.993254	17	5.4	0.317647
=HYPERLINK("http://www.godatabase.org/cgi-bin/go.cgi?query=GO:0034960&auto_wild_cards=yes&view=query&action=query&search_constraint=terms","GO:0034960_cellular_biopolymer_metabolic_process")	=HYPERLINK("http://www.ncbi.nih.gov/gquery/gquery.fcgi?term=PTPN11","PTPN11")	1395	14	1.777502	-1.993254	17	5.4	0.317647
=HYPERLINK("http://www.godatabase.org/cgi-bin/go.cgi?query=GO:0034960&auto_wild_cards=yes&view=query&action=query&search_constraint=terms","GO:0034960_cellular_biopolymer_metabolic_process")	=HYPERLINK("http://www.ncbi.nih.gov/gquery/gquery.fcgi?term=DKC1","DKC1")	1395	14	1.777502	-1.993254	17	5.4	0.317647
=HYPERLINK("http://www.godatabase.org/cgi-bin/go.cgi?query=GO:0034960&auto_wild_cards=yes&view=query&action=query&search_constraint=terms","GO:0034960_cellular_biopolymer_metabolic_process")	=HYPERLINK("http://www.ncbi.nih.gov/gquery/gquery.fcgi?term=DNMT3B","DNMT3B")	1395	14	1.777502	-1.993254	17	5.4	0.317647
=HYPERLINK("http://www.godatabase.org/cgi-bin/go.cgi?query=GO:0034960&auto_wild_cards=yes&view=query&action=query&search_constraint=terms","GO:0034960_cellular_biopolymer_metabolic_process")	=HYPERLINK("http://www.ncbi.nih.gov/gquery/gquery.fcgi?term=FOXD1","FOXD1")	1395	14	1.777502	-1.993254	17	5.4	0.317647
=HYPERLINK("http://www.godatabase.org/cgi-bin/go.cgi?query=GO:0034960&auto_wild_cards=yes&view=query&action=query&search_constraint=terms","GO:0034960_cellular_biopolymer_metabolic_process")	=HYPERLINK("http://www.ncbi.nih.gov/gquery/gquery.fcgi?term=HELLS","HELLS")	1395	14	1.777502	-1.993254	17	5.4	0.317647
=HYPERLINK("http://www.godatabase.org/cgi-bin/go.cgi?query=GO:0034960&auto_wild_cards=yes&view=query&action=query&search_constraint=terms","GO:0034960_cellular_biopolymer_metabolic_process")	=HYPERLINK("http://www.ncbi.nih.gov/gquery/gquery.fcgi?term=RBM17","RBM17")	1395	14	1.777502	-1.993254	17	5.4	0.317647
=HYPERLINK("http://www.godatabase.org/cgi-bin/go.cgi?query=GO:0009987&auto_wild_cards=yes&view=query&action=query&search_constraint=terms","GO:0009987_cellular_process")	=HYPERLINK("http://www.ncbi.nih.gov/gquery/gquery.fcgi?term=STRAP","STRAP")	3868	26	1.190538	-1.975186	18	5.51	0.306111
=HYPERLINK("http://www.godatabase.org/cgi-bin/go.cgi?query=GO:0009987&auto_wild_cards=yes&view=query&action=query&search_constraint=terms","GO:0009987_cellular_process")	=HYPERLINK("http://www.ncbi.nih.gov/gquery/gquery.fcgi?term=GPBP1","GPBP1")	3868	26	1.190538	-1.975186	18	5.51	0.306111
=HYPERLINK("http://www.godatabase.org/cgi-bin/go.cgi?query=GO:0009987&auto_wild_cards=yes&view=query&action=query&search_constraint=terms","GO:0009987_cellular_process")	=HYPERLINK("http://www.ncbi.nih.gov/gquery/gquery.fcgi?term=MKNK2","MKNK2")	3868	26	1.190538	-1.975186	18	5.51	0.306111
=HYPERLINK("http://www.godatabase.org/cgi-bin/go.cgi?query=GO:0009987&auto_wild_cards=yes&view=query&action=query&search_constraint=terms","GO:0009987_cellular_process")	=HYPERLINK("http://www.ncbi.nih.gov/gquery/gquery.fcgi?term=AZIN1","AZIN1")	3868	26	1.190538	-1.975186	18	5.51	0.306111
=HYPERLINK("http://www.godatabase.org/cgi-bin/go.cgi?query=GO:0009987&auto_wild_cards=yes&view=query&action=query&search_constraint=terms","GO:0009987_cellular_process")	=HYPERLINK("http://www.ncbi.nih.gov/gquery/gquery.fcgi?term=ITM2B","ITM2B")	3868	26	1.190538	-1.975186	18	5.51	0.306111
=HYPERLINK("http://www.godatabase.org/cgi-bin/go.cgi?query=GO:0009987&auto_wild_cards=yes&view=query&action=query&search_constraint=terms","GO:0009987_cellular_process")	=HYPERLINK("http://www.ncbi.nih.gov/gquery/gquery.fcgi?term=DKC1","DKC1")	3868	26	1.190538	-1.975186	18	5.51	0.306111
=HYPERLINK("http://www.godatabase.org/cgi-bin/go.cgi?query=GO:0009987&auto_wild_cards=yes&view=query&action=query&search_constraint=terms","GO:0009987_cellular_process")	=HYPERLINK("http://www.ncbi.nih.gov/gquery/gquery.fcgi?term=ALDH1A7","ALDH1A7")	3868	26	1.190538	-1.975186	18	5.51	0.306111
=HYPERLINK("http://www.godatabase.org/cgi-bin/go.cgi?query=GO:0009987&auto_wild_cards=yes&view=query&action=query&search_constraint=terms","GO:0009987_cellular_process")	=HYPERLINK("http://www.ncbi.nih.gov/gquery/gquery.fcgi?term=DNMT3B","DNMT3B")	3868	26	1.190538	-1.975186	18	5.51	0.306111
=HYPERLINK("http://www.godatabase.org/cgi-bin/go.cgi?query=GO:0009987&auto_wild_cards=yes&view=query&action=query&search_constraint=terms","GO:0009987_cellular_process")	=HYPERLINK("http://www.ncbi.nih.gov/gquery/gquery.fcgi?term=FOXD1","FOXD1")	3868	26	1.190538	-1.975186	18	5.51	0.306111
=HYPERLINK("http://www.godatabase.org/cgi-bin/go.cgi?query=GO:0009987&auto_wild_cards=yes&view=query&action=query&search_constraint=terms","GO:0009987_cellular_process")	=HYPERLINK("http://www.ncbi.nih.gov/gquery/gquery.fcgi?term=HELLS","HELLS")	3868	26	1.190538	-1.975186	18	5.51	0.306111
=HYPERLINK("http://www.godatabase.org/cgi-bin/go.cgi?query=GO:0009987&auto_wild_cards=yes&view=query&action=query&search_constraint=terms","GO:0009987_cellular_process")	=HYPERLINK("http://www.ncbi.nih.gov/gquery/gquery.fcgi?term=API5","API5")	3868	26	1.190538	-1.975186	18	5.51	0.306111
=HYPERLINK("http://www.godatabase.org/cgi-bin/go.cgi?query=GO:0009987&auto_wild_cards=yes&view=query&action=query&search_constraint=terms","GO:0009987_cellular_process")	=HYPERLINK("http://www.ncbi.nih.gov/gquery/gquery.fcgi?term=RAD51AP1","RAD51AP1")	3868	26	1.190538	-1.975186	18	5.51	0.306111
=HYPERLINK("http://www.godatabase.org/cgi-bin/go.cgi?query=GO:0009987&auto_wild_cards=yes&view=query&action=query&search_constraint=terms","GO:0009987_cellular_process")	=HYPERLINK("http://www.ncbi.nih.gov/gquery/gquery.fcgi?term=SSBP1","SSBP1")	3868	26	1.190538	-1.975186	18	5.51	0.306111
=HYPERLINK("http://www.godatabase.org/cgi-bin/go.cgi?query=GO:0009987&auto_wild_cards=yes&view=query&action=query&search_constraint=terms","GO:0009987_cellular_process")	=HYPERLINK("http://www.ncbi.nih.gov/gquery/gquery.fcgi?term=NLK","NLK")	3868	26	1.190538	-1.975186	18	5.51	0.306111
=HYPERLINK("http://www.godatabase.org/cgi-bin/go.cgi?query=GO:0009987&auto_wild_cards=yes&view=query&action=query&search_constraint=terms","GO:0009987_cellular_process")	=HYPERLINK("http://www.ncbi.nih.gov/gquery/gquery.fcgi?term=OTX2","OTX2")	3868	26	1.190538	-1.975186	18	5.51	0.306111
=HYPERLINK("http://www.godatabase.org/cgi-bin/go.cgi?query=GO:0009987&auto_wild_cards=yes&view=query&action=query&search_constraint=terms","GO:0009987_cellular_process")	=HYPERLINK("http://www.ncbi.nih.gov/gquery/gquery.fcgi?term=SKP2","SKP2")	3868	26	1.190538	-1.975186	18	5.51	0.306111
=HYPERLINK("http://www.godatabase.org/cgi-bin/go.cgi?query=GO:0009987&auto_wild_cards=yes&view=query&action=query&search_constraint=terms","GO:0009987_cellular_process")	=HYPERLINK("http://www.ncbi.nih.gov/gquery/gquery.fcgi?term=GARS","GARS")	3868	26	1.190538	-1.975186	18	5.51	0.306111
=HYPERLINK("http://www.godatabase.org/cgi-bin/go.cgi?query=GO:0009987&auto_wild_cards=yes&view=query&action=query&search_constraint=terms","GO:0009987_cellular_process")	=HYPERLINK("http://www.ncbi.nih.gov/gquery/gquery.fcgi?term=PTPN12","PTPN12")	3868	26	1.190538	-1.975186	18	5.51	0.306111
=HYPERLINK("http://www.godatabase.org/cgi-bin/go.cgi?query=GO:0009987&auto_wild_cards=yes&view=query&action=query&search_constraint=terms","GO:0009987_cellular_process")	=HYPERLINK("http://www.ncbi.nih.gov/gquery/gquery.fcgi?term=PTPN11","PTPN11")	3868	26	1.190538	-1.975186	18	5.51	0.306111
=HYPERLINK("http://www.godatabase.org/cgi-bin/go.cgi?query=GO:0009987&auto_wild_cards=yes&view=query&action=query&search_constraint=terms","GO:0009987_cellular_process")	=HYPERLINK("http://www.ncbi.nih.gov/gquery/gquery.fcgi?term=QK","QK")	3868	26	1.190538	-1.975186	18	5.51	0.306111
=HYPERLINK("http://www.godatabase.org/cgi-bin/go.cgi?query=GO:0009987&auto_wild_cards=yes&view=query&action=query&search_constraint=terms","GO:0009987_cellular_process")	=HYPERLINK("http://www.ncbi.nih.gov/gquery/gquery.fcgi?term=ACSM3","ACSM3")	3868	26	1.190538	-1.975186	18	5.51	0.306111
=HYPERLINK("http://www.godatabase.org/cgi-bin/go.cgi?query=GO:0009987&auto_wild_cards=yes&view=query&action=query&search_constraint=terms","GO:0009987_cellular_process")	=HYPERLINK("http://www.ncbi.nih.gov/gquery/gquery.fcgi?term=TAF10","TAF10")	3868	26	1.190538	-1.975186	18	5.51	0.306111
=HYPERLINK("http://www.godatabase.org/cgi-bin/go.cgi?query=GO:0009987&auto_wild_cards=yes&view=query&action=query&search_constraint=terms","GO:0009987_cellular_process")	=HYPERLINK("http://www.ncbi.nih.gov/gquery/gquery.fcgi?term=RGS2","RGS2")	3868	26	1.190538	-1.975186	18	5.51	0.306111
=HYPERLINK("http://www.godatabase.org/cgi-bin/go.cgi?query=GO:0009987&auto_wild_cards=yes&view=query&action=query&search_constraint=terms","GO:0009987_cellular_process")	=HYPERLINK("http://www.ncbi.nih.gov/gquery/gquery.fcgi?term=VCP","VCP")	3868	26	1.190538	-1.975186	18	5.51	0.306111
=HYPERLINK("http://www.godatabase.org/cgi-bin/go.cgi?query=GO:0009987&auto_wild_cards=yes&view=query&action=query&search_constraint=terms","GO:0009987_cellular_process")	=HYPERLINK("http://www.ncbi.nih.gov/gquery/gquery.fcgi?term=RAP1A","RAP1A")	3868	26	1.190538	-1.975186	18	5.51	0.306111
=HYPERLINK("http://www.godatabase.org/cgi-bin/go.cgi?query=GO:0009987&auto_wild_cards=yes&view=query&action=query&search_constraint=terms","GO:0009987_cellular_process")	=HYPERLINK("http://www.ncbi.nih.gov/gquery/gquery.fcgi?term=RBM17","RBM17")	3868	26	1.190538	-1.975186	18	5.51	0.306111
=HYPERLINK("http://www.godatabase.org/cgi-bin/go.cgi?query=GO:0008634&auto_wild_cards=yes&view=query&action=query&search_constraint=terms","GO:0008634_negative_regulation_of_survival_gene_product_expression")	=HYPERLINK("http://www.ncbi.nih.gov/gquery/gquery.fcgi?term=SKP2","SKP2")	2	1
=HYPERLINK("http://www.godatabase.org/cgi-bin/go.cgi?query=GO:0033136&auto_wild_cards=yes&view=query&action=query&search_constraint=terms","GO:0033136_serine_phosphorylation_of_STAT3_protein")	=HYPERLINK("http://www.ncbi.nih.gov/gquery/gquery.fcgi?term=NLK","NLK")	2	1
=HYPERLINK("http://www.godatabase.org/cgi-bin/go.cgi?query=GO:0033145&auto_wild_cards=yes&view=query&action=query&search_constraint=terms","GO:0033145_positive_regulation_of_steroid_hormone_receptor_signaling_pathway")	=HYPERLINK("http://www.ncbi.nih.gov/gquery/gquery.fcgi?term=SKP2","SKP2")	2	1
=HYPERLINK("http://www.godatabase.org/cgi-bin/go.cgi?query=GO:0033148&auto_wild_cards=yes&view=query&action=query&search_constraint=terms","GO:0033148_positive_regulation_of_estrogen_receptor_signaling_pathway")	=HYPERLINK("http://www.ncbi.nih.gov/gquery/gquery.fcgi?term=SKP2","SKP2")	2	1
=HYPERLINK("http://www.godatabase.org/cgi-bin/go.cgi?query=GO:0042501&auto_wild_cards=yes&view=query&action=query&search_constraint=terms","GO:0042501_serine_phosphorylation_of_STAT_protein")	=HYPERLINK("http://www.ncbi.nih.gov/gquery/gquery.fcgi?term=NLK","NLK")	2	1
=HYPERLINK("http://www.godatabase.org/cgi-bin/go.cgi?query=GO:0043170&auto_wild_cards=yes&view=query&action=query&search_constraint=terms","GO:0043170_macromolecule_metabolic_process")	=HYPERLINK("http://www.ncbi.nih.gov/gquery/gquery.fcgi?term=RAD51AP1","RAD51AP1")	1576	15	1.685743	-1.928873	19	6.27	0.330000
=HYPERLINK("http://www.godatabase.org/cgi-bin/go.cgi?query=GO:0043170&auto_wild_cards=yes&view=query&action=query&search_constraint=terms","GO:0043170_macromolecule_metabolic_process")	=HYPERLINK("http://www.ncbi.nih.gov/gquery/gquery.fcgi?term=GPBP1","GPBP1")	1576	15	1.685743	-1.928873	19	6.27	0.330000
=HYPERLINK("http://www.godatabase.org/cgi-bin/go.cgi?query=GO:0043170&auto_wild_cards=yes&view=query&action=query&search_constraint=terms","GO:0043170_macromolecule_metabolic_process")	=HYPERLINK("http://www.ncbi.nih.gov/gquery/gquery.fcgi?term=STRAP","STRAP")	1576	15	1.685743	-1.928873	19	6.27	0.330000
=HYPERLINK("http://www.godatabase.org/cgi-bin/go.cgi?query=GO:0043170&auto_wild_cards=yes&view=query&action=query&search_constraint=terms","GO:0043170_macromolecule_metabolic_process")	=HYPERLINK("http://www.ncbi.nih.gov/gquery/gquery.fcgi?term=NLK","NLK")	1576	15	1.685743	-1.928873	19	6.27	0.330000
=HYPERLINK("http://www.godatabase.org/cgi-bin/go.cgi?query=GO:0043170&auto_wild_cards=yes&view=query&action=query&search_constraint=terms","GO:0043170_macromolecule_metabolic_process")	=HYPERLINK("http://www.ncbi.nih.gov/gquery/gquery.fcgi?term=OTX2","OTX2")	1576	15	1.685743	-1.928873	19	6.27	0.330000
=HYPERLINK("http://www.godatabase.org/cgi-bin/go.cgi?query=GO:0043170&auto_wild_cards=yes&view=query&action=query&search_constraint=terms","GO:0043170_macromolecule_metabolic_process")	=HYPERLINK("http://www.ncbi.nih.gov/gquery/gquery.fcgi?term=SKP2","SKP2")	1576	15	1.685743	-1.928873	19	6.27	0.330000
=HYPERLINK("http://www.godatabase.org/cgi-bin/go.cgi?query=GO:0043170&auto_wild_cards=yes&view=query&action=query&search_constraint=terms","GO:0043170_macromolecule_metabolic_process")	=HYPERLINK("http://www.ncbi.nih.gov/gquery/gquery.fcgi?term=MKNK2","MKNK2")	1576	15	1.685743	-1.928873	19	6.27	0.330000
=HYPERLINK("http://www.godatabase.org/cgi-bin/go.cgi?query=GO:0043170&auto_wild_cards=yes&view=query&action=query&search_constraint=terms","GO:0043170_macromolecule_metabolic_process")	=HYPERLINK("http://www.ncbi.nih.gov/gquery/gquery.fcgi?term=PTPN12","PTPN12")	1576	15	1.685743	-1.928873	19	6.27	0.330000
=HYPERLINK("http://www.godatabase.org/cgi-bin/go.cgi?query=GO:0043170&auto_wild_cards=yes&view=query&action=query&search_constraint=terms","GO:0043170_macromolecule_metabolic_process")	=HYPERLINK("http://www.ncbi.nih.gov/gquery/gquery.fcgi?term=PTPN11","PTPN11")	1576	15	1.685743	-1.928873	19	6.27	0.330000
=HYPERLINK("http://www.godatabase.org/cgi-bin/go.cgi?query=GO:0043170&auto_wild_cards=yes&view=query&action=query&search_constraint=terms","GO:0043170_macromolecule_metabolic_process")	=HYPERLINK("http://www.ncbi.nih.gov/gquery/gquery.fcgi?term=TAF10","TAF10")	1576	15	1.685743	-1.928873	19	6.27	0.330000
=HYPERLINK("http://www.godatabase.org/cgi-bin/go.cgi?query=GO:0043170&auto_wild_cards=yes&view=query&action=query&search_constraint=terms","GO:0043170_macromolecule_metabolic_process")	=HYPERLINK("http://www.ncbi.nih.gov/gquery/gquery.fcgi?term=DKC1","DKC1")	1576	15	1.685743	-1.928873	19	6.27	0.330000
=HYPERLINK("http://www.godatabase.org/cgi-bin/go.cgi?query=GO:0043170&auto_wild_cards=yes&view=query&action=query&search_constraint=terms","GO:0043170_macromolecule_metabolic_process")	=HYPERLINK("http://www.ncbi.nih.gov/gquery/gquery.fcgi?term=FOXD1","FOXD1")	1576	15	1.685743	-1.928873	19	6.27	0.330000
=HYPERLINK("http://www.godatabase.org/cgi-bin/go.cgi?query=GO:0043170&auto_wild_cards=yes&view=query&action=query&search_constraint=terms","GO:0043170_macromolecule_metabolic_process")	=HYPERLINK("http://www.ncbi.nih.gov/gquery/gquery.fcgi?term=DNMT3B","DNMT3B")	1576	15	1.685743	-1.928873	19	6.27	0.330000
=HYPERLINK("http://www.godatabase.org/cgi-bin/go.cgi?query=GO:0043170&auto_wild_cards=yes&view=query&action=query&search_constraint=terms","GO:0043170_macromolecule_metabolic_process")	=HYPERLINK("http://www.ncbi.nih.gov/gquery/gquery.fcgi?term=HELLS","HELLS")	1576	15	1.685743	-1.928873	19	6.27	0.330000
=HYPERLINK("http://www.godatabase.org/cgi-bin/go.cgi?query=GO:0043170&auto_wild_cards=yes&view=query&action=query&search_constraint=terms","GO:0043170_macromolecule_metabolic_process")	=HYPERLINK("http://www.ncbi.nih.gov/gquery/gquery.fcgi?term=RBM17","RBM17")	1576	15	1.685743	-1.928873	19	6.27	0.330000
=HYPERLINK("http://www.godatabase.org/cgi-bin/go.cgi?query=GO:0044260&auto_wild_cards=yes&view=query&action=query&search_constraint=terms","GO:0044260_cellular_macromolecule_metabolic_process")	=HYPERLINK("http://www.ncbi.nih.gov/gquery/gquery.fcgi?term=RAD51AP1","RAD51AP1")	1447	14	1.713625	-1.844346	20	7.54	0.377000
=HYPERLINK("http://www.godatabase.org/cgi-bin/go.cgi?query=GO:0044260&auto_wild_cards=yes&view=query&action=query&search_constraint=terms","GO:0044260_cellular_macromolecule_metabolic_process")	=HYPERLINK("http://www.ncbi.nih.gov/gquery/gquery.fcgi?term=STRAP","STRAP")	1447	14	1.713625	-1.844346	20	7.54	0.377000
=HYPERLINK("http://www.godatabase.org/cgi-bin/go.cgi?query=GO:0044260&auto_wild_cards=yes&view=query&action=query&search_constraint=terms","GO:0044260_cellular_macromolecule_metabolic_process")	=HYPERLINK("http://www.ncbi.nih.gov/gquery/gquery.fcgi?term=GPBP1","GPBP1")	1447	14	1.713625	-1.844346	20	7.54	0.377000
=HYPERLINK("http://www.godatabase.org/cgi-bin/go.cgi?query=GO:0044260&auto_wild_cards=yes&view=query&action=query&search_constraint=terms","GO:0044260_cellular_macromolecule_metabolic_process")	=HYPERLINK("http://www.ncbi.nih.gov/gquery/gquery.fcgi?term=NLK","NLK")	1447	14	1.713625	-1.844346	20	7.54	0.377000
=HYPERLINK("http://www.godatabase.org/cgi-bin/go.cgi?query=GO:0044260&auto_wild_cards=yes&view=query&action=query&search_constraint=terms","GO:0044260_cellular_macromolecule_metabolic_process")	=HYPERLINK("http://www.ncbi.nih.gov/gquery/gquery.fcgi?term=OTX2","OTX2")	1447	14	1.713625	-1.844346	20	7.54	0.377000
=HYPERLINK("http://www.godatabase.org/cgi-bin/go.cgi?query=GO:0044260&auto_wild_cards=yes&view=query&action=query&search_constraint=terms","GO:0044260_cellular_macromolecule_metabolic_process")	=HYPERLINK("http://www.ncbi.nih.gov/gquery/gquery.fcgi?term=SKP2","SKP2")	1447	14	1.713625	-1.844346	20	7.54	0.377000
=HYPERLINK("http://www.godatabase.org/cgi-bin/go.cgi?query=GO:0044260&auto_wild_cards=yes&view=query&action=query&search_constraint=terms","GO:0044260_cellular_macromolecule_metabolic_process")	=HYPERLINK("http://www.ncbi.nih.gov/gquery/gquery.fcgi?term=MKNK2","MKNK2")	1447	14	1.713625	-1.844346	20	7.54	0.377000
=HYPERLINK("http://www.godatabase.org/cgi-bin/go.cgi?query=GO:0044260&auto_wild_cards=yes&view=query&action=query&search_constraint=terms","GO:0044260_cellular_macromolecule_metabolic_process")	=HYPERLINK("http://www.ncbi.nih.gov/gquery/gquery.fcgi?term=PTPN12","PTPN12")	1447	14	1.713625	-1.844346	20	7.54	0.377000
=HYPERLINK("http://www.godatabase.org/cgi-bin/go.cgi?query=GO:0044260&auto_wild_cards=yes&view=query&action=query&search_constraint=terms","GO:0044260_cellular_macromolecule_metabolic_process")	=HYPERLINK("http://www.ncbi.nih.gov/gquery/gquery.fcgi?term=PTPN11","PTPN11")	1447	14	1.713625	-1.844346	20	7.54	0.377000
=HYPERLINK("http://www.godatabase.org/cgi-bin/go.cgi?query=GO:0044260&auto_wild_cards=yes&view=query&action=query&search_constraint=terms","GO:0044260_cellular_macromolecule_metabolic_process")	=HYPERLINK("http://www.ncbi.nih.gov/gquery/gquery.fcgi?term=DKC1","DKC1")	1447	14	1.713625	-1.844346	20	7.54	0.377000
=HYPERLINK("http://www.godatabase.org/cgi-bin/go.cgi?query=GO:0044260&auto_wild_cards=yes&view=query&action=query&search_constraint=terms","GO:0044260_cellular_macromolecule_metabolic_process")	=HYPERLINK("http://www.ncbi.nih.gov/gquery/gquery.fcgi?term=FOXD1","FOXD1")	1447	14	1.713625	-1.844346	20	7.54	0.377000
=HYPERLINK("http://www.godatabase.org/cgi-bin/go.cgi?query=GO:0044260&auto_wild_cards=yes&view=query&action=query&search_constraint=terms","GO:0044260_cellular_macromolecule_metabolic_process")	=HYPERLINK("http://www.ncbi.nih.gov/gquery/gquery.fcgi?term=DNMT3B","DNMT3B")	1447	14	1.713625	-1.844346	20	7.54	0.377000
=HYPERLINK("http://www.godatabase.org/cgi-bin/go.cgi?query=GO:0044260&auto_wild_cards=yes&view=query&action=query&search_constraint=terms","GO:0044260_cellular_macromolecule_metabolic_process")	=HYPERLINK("http://www.ncbi.nih.gov/gquery/gquery.fcgi?term=HELLS","HELLS")	1447	14	1.713625	-1.844346	20	7.54	0.377000
=HYPERLINK("http://www.godatabase.org/cgi-bin/go.cgi?query=GO:0044260&auto_wild_cards=yes&view=query&action=query&search_constraint=terms","GO:0044260_cellular_macromolecule_metabolic_process")	=HYPERLINK("http://www.ncbi.nih.gov/gquery/gquery.fcgi?term=RBM17","RBM17")	1447	14	1.713625	-1.844346	20	7.54	0.377000
=HYPERLINK("http://www.godatabase.org/cgi-bin/go.cgi?query=GO:0051325&auto_wild_cards=yes&view=query&action=query&search_constraint=terms","GO:0051325_interphase")	=HYPERLINK("http://www.ncbi.nih.gov/gquery/gquery.fcgi?term=TAF10","TAF10")	35	2	10.120879	-1.788615	22	8.45	0.384091
=HYPERLINK("http://www.godatabase.org/cgi-bin/go.cgi?query=GO:0051325&auto_wild_cards=yes&view=query&action=query&search_constraint=terms","GO:0051325_interphase")	=HYPERLINK("http://www.ncbi.nih.gov/gquery/gquery.fcgi?term=SKP2","SKP2")	35	2	10.120879	-1.788615	22	8.45	0.384091
=HYPERLINK("http://www.godatabase.org/cgi-bin/go.cgi?query=GO:0051329&auto_wild_cards=yes&view=query&action=query&search_constraint=terms","GO:0051329_interphase_of_mitotic_cell_cycle")	=HYPERLINK("http://www.ncbi.nih.gov/gquery/gquery.fcgi?term=TAF10","TAF10")	35	2	10.120879	-1.788615	22	8.45	0.384091
=HYPERLINK("http://www.godatabase.org/cgi-bin/go.cgi?query=GO:0051329&auto_wild_cards=yes&view=query&action=query&search_constraint=terms","GO:0051329_interphase_of_mitotic_cell_cycle")	=HYPERLINK("http://www.ncbi.nih.gov/gquery/gquery.fcgi?term=SKP2","SKP2")	35	2	10.120879	-1.788615	22	8.45	0.384091
=HYPERLINK("http://www.godatabase.org/cgi-bin/go.cgi?query=GO:0010216&auto_wild_cards=yes&view=query&action=query&search_constraint=terms","GO:0010216_maintenance_of_DNA_methylation")	=HYPERLINK("http://www.ncbi.nih.gov/gquery/gquery.fcgi?term=HELLS","HELLS")	3	1
=HYPERLINK("http://www.godatabase.org/cgi-bin/go.cgi?query=GO:0031503&auto_wild_cards=yes&view=query&action=query&search_constraint=terms","GO:0031503_protein_complex_localization")	=HYPERLINK("http://www.ncbi.nih.gov/gquery/gquery.fcgi?term=DNMT3B","DNMT3B")	3	1
=HYPERLINK("http://www.godatabase.org/cgi-bin/go.cgi?query=GO:0042759&auto_wild_cards=yes&view=query&action=query&search_constraint=terms","GO:0042759_long-chain_fatty_acid_biosynthetic_process")	=HYPERLINK("http://www.ncbi.nih.gov/gquery/gquery.fcgi?term=QK","QK")	3	1
=HYPERLINK("http://www.godatabase.org/cgi-bin/go.cgi?query=GO:0043045&auto_wild_cards=yes&view=query&action=query&search_constraint=terms","GO:0043045_DNA_methylation_during_embryonic_development")	=HYPERLINK("http://www.ncbi.nih.gov/gquery/gquery.fcgi?term=DNMT3B","DNMT3B")	3	1
=HYPERLINK("http://www.godatabase.org/cgi-bin/go.cgi?query=GO:0044030&auto_wild_cards=yes&view=query&action=query&search_constraint=terms","GO:0044030_regulation_of_DNA_methylation")	=HYPERLINK("http://www.ncbi.nih.gov/gquery/gquery.fcgi?term=HELLS","HELLS")	3	1
=HYPERLINK("http://www.godatabase.org/cgi-bin/go.cgi?query=GO:0046825&auto_wild_cards=yes&view=query&action=query&search_constraint=terms","GO:0046825_regulation_of_protein_export_from_nucleus")	=HYPERLINK("http://www.ncbi.nih.gov/gquery/gquery.fcgi?term=PTPN11","PTPN11")	3	1
=HYPERLINK("http://www.godatabase.org/cgi-bin/go.cgi?query=GO:0060123&auto_wild_cards=yes&view=query&action=query&search_constraint=terms","GO:0060123_regulation_of_growth_hormone_secretion")	=HYPERLINK("http://www.ncbi.nih.gov/gquery/gquery.fcgi?term=PTPN11","PTPN11")	3	1
=HYPERLINK("http://www.godatabase.org/cgi-bin/go.cgi?query=GO:0043283&auto_wild_cards=yes&view=query&action=query&search_constraint=terms","GO:0043283_biopolymer_metabolic_process")	=HYPERLINK("http://www.ncbi.nih.gov/gquery/gquery.fcgi?term=RAD51AP1","RAD51AP1")	1490	14	1.664171	-1.727909	23	9.19	0.399565
=HYPERLINK("http://www.godatabase.org/cgi-bin/go.cgi?query=GO:0043283&auto_wild_cards=yes&view=query&action=query&search_constraint=terms","GO:0043283_biopolymer_metabolic_process")	=HYPERLINK("http://www.ncbi.nih.gov/gquery/gquery.fcgi?term=GPBP1","GPBP1")	1490	14	1.664171	-1.727909	23	9.19	0.399565
=HYPERLINK("http://www.godatabase.org/cgi-bin/go.cgi?query=GO:0043283&auto_wild_cards=yes&view=query&action=query&search_constraint=terms","GO:0043283_biopolymer_metabolic_process")	=HYPERLINK("http://www.ncbi.nih.gov/gquery/gquery.fcgi?term=STRAP","STRAP")	1490	14	1.664171	-1.727909	23	9.19	0.399565
=HYPERLINK("http://www.godatabase.org/cgi-bin/go.cgi?query=GO:0043283&auto_wild_cards=yes&view=query&action=query&search_constraint=terms","GO:0043283_biopolymer_metabolic_process")	=HYPERLINK("http://www.ncbi.nih.gov/gquery/gquery.fcgi?term=NLK","NLK")	1490	14	1.664171	-1.727909	23	9.19	0.399565
=HYPERLINK("http://www.godatabase.org/cgi-bin/go.cgi?query=GO:0043283&auto_wild_cards=yes&view=query&action=query&search_constraint=terms","GO:0043283_biopolymer_metabolic_process")	=HYPERLINK("http://www.ncbi.nih.gov/gquery/gquery.fcgi?term=OTX2","OTX2")	1490	14	1.664171	-1.727909	23	9.19	0.399565
=HYPERLINK("http://www.godatabase.org/cgi-bin/go.cgi?query=GO:0043283&auto_wild_cards=yes&view=query&action=query&search_constraint=terms","GO:0043283_biopolymer_metabolic_process")	=HYPERLINK("http://www.ncbi.nih.gov/gquery/gquery.fcgi?term=SKP2","SKP2")	1490	14	1.664171	-1.727909	23	9.19	0.399565
=HYPERLINK("http://www.godatabase.org/cgi-bin/go.cgi?query=GO:0043283&auto_wild_cards=yes&view=query&action=query&search_constraint=terms","GO:0043283_biopolymer_metabolic_process")	=HYPERLINK("http://www.ncbi.nih.gov/gquery/gquery.fcgi?term=MKNK2","MKNK2")	1490	14	1.664171	-1.727909	23	9.19	0.399565
=HYPERLINK("http://www.godatabase.org/cgi-bin/go.cgi?query=GO:0043283&auto_wild_cards=yes&view=query&action=query&search_constraint=terms","GO:0043283_biopolymer_metabolic_process")	=HYPERLINK("http://www.ncbi.nih.gov/gquery/gquery.fcgi?term=PTPN12","PTPN12")	1490	14	1.664171	-1.727909	23	9.19	0.399565
=HYPERLINK("http://www.godatabase.org/cgi-bin/go.cgi?query=GO:0043283&auto_wild_cards=yes&view=query&action=query&search_constraint=terms","GO:0043283_biopolymer_metabolic_process")	=HYPERLINK("http://www.ncbi.nih.gov/gquery/gquery.fcgi?term=PTPN11","PTPN11")	1490	14	1.664171	-1.727909	23	9.19	0.399565
=HYPERLINK("http://www.godatabase.org/cgi-bin/go.cgi?query=GO:0043283&auto_wild_cards=yes&view=query&action=query&search_constraint=terms","GO:0043283_biopolymer_metabolic_process")	=HYPERLINK("http://www.ncbi.nih.gov/gquery/gquery.fcgi?term=DKC1","DKC1")	1490	14	1.664171	-1.727909	23	9.19	0.399565
=HYPERLINK("http://www.godatabase.org/cgi-bin/go.cgi?query=GO:0043283&auto_wild_cards=yes&view=query&action=query&search_constraint=terms","GO:0043283_biopolymer_metabolic_process")	=HYPERLINK("http://www.ncbi.nih.gov/gquery/gquery.fcgi?term=DNMT3B","DNMT3B")	1490	14	1.664171	-1.727909	23	9.19	0.399565
=HYPERLINK("http://www.godatabase.org/cgi-bin/go.cgi?query=GO:0043283&auto_wild_cards=yes&view=query&action=query&search_constraint=terms","GO:0043283_biopolymer_metabolic_process")	=HYPERLINK("http://www.ncbi.nih.gov/gquery/gquery.fcgi?term=FOXD1","FOXD1")	1490	14	1.664171	-1.727909	23	9.19	0.399565
=HYPERLINK("http://www.godatabase.org/cgi-bin/go.cgi?query=GO:0043283&auto_wild_cards=yes&view=query&action=query&search_constraint=terms","GO:0043283_biopolymer_metabolic_process")	=HYPERLINK("http://www.ncbi.nih.gov/gquery/gquery.fcgi?term=HELLS","HELLS")	1490	14	1.664171	-1.727909	23	9.19	0.399565
=HYPERLINK("http://www.godatabase.org/cgi-bin/go.cgi?query=GO:0043283&auto_wild_cards=yes&view=query&action=query&search_constraint=terms","GO:0043283_biopolymer_metabolic_process")	=HYPERLINK("http://www.ncbi.nih.gov/gquery/gquery.fcgi?term=RBM17","RBM17")	1490	14	1.664171	-1.727909	23	9.19	0.399565
=HYPERLINK("http://www.godatabase.org/cgi-bin/go.cgi?query=GO:0016053&auto_wild_cards=yes&view=query&action=query&search_constraint=terms","GO:0016053_organic_acid_biosynthetic_process")	=HYPERLINK("http://www.ncbi.nih.gov/gquery/gquery.fcgi?term=ACSM3","ACSM3")	38	2	9.321862	-1.720669	27	9.61	0.355926
=HYPERLINK("http://www.godatabase.org/cgi-bin/go.cgi?query=GO:0016053&auto_wild_cards=yes&view=query&action=query&search_constraint=terms","GO:0016053_organic_acid_biosynthetic_process")	=HYPERLINK("http://www.ncbi.nih.gov/gquery/gquery.fcgi?term=QK","QK")	38	2	9.321862	-1.720669	27	9.61	0.355926
=HYPERLINK("http://www.godatabase.org/cgi-bin/go.cgi?query=GO:0032259&auto_wild_cards=yes&view=query&action=query&search_constraint=terms","GO:0032259_methylation")	=HYPERLINK("http://www.ncbi.nih.gov/gquery/gquery.fcgi?term=DNMT3B","DNMT3B")	38	2	9.321862	-1.720669	27	9.61	0.355926
=HYPERLINK("http://www.godatabase.org/cgi-bin/go.cgi?query=GO:0032259&auto_wild_cards=yes&view=query&action=query&search_constraint=terms","GO:0032259_methylation")	=HYPERLINK("http://www.ncbi.nih.gov/gquery/gquery.fcgi?term=HELLS","HELLS")	38	2	9.321862	-1.720669	27	9.61	0.355926
=HYPERLINK("http://www.godatabase.org/cgi-bin/go.cgi?query=GO:0043414&auto_wild_cards=yes&view=query&action=query&search_constraint=terms","GO:0043414_biopolymer_methylation")	=HYPERLINK("http://www.ncbi.nih.gov/gquery/gquery.fcgi?term=DNMT3B","DNMT3B")	38	2	9.321862	-1.720669	27	9.61	0.355926
=HYPERLINK("http://www.godatabase.org/cgi-bin/go.cgi?query=GO:0043414&auto_wild_cards=yes&view=query&action=query&search_constraint=terms","GO:0043414_biopolymer_methylation")	=HYPERLINK("http://www.ncbi.nih.gov/gquery/gquery.fcgi?term=HELLS","HELLS")	38	2	9.321862	-1.720669	27	9.61	0.355926
=HYPERLINK("http://www.godatabase.org/cgi-bin/go.cgi?query=GO:0046394&auto_wild_cards=yes&view=query&action=query&search_constraint=terms","GO:0046394_carboxylic_acid_biosynthetic_process")	=HYPERLINK("http://www.ncbi.nih.gov/gquery/gquery.fcgi?term=ACSM3","ACSM3")	38	2	9.321862	-1.720669	27	9.61	0.355926
=HYPERLINK("http://www.godatabase.org/cgi-bin/go.cgi?query=GO:0046394&auto_wild_cards=yes&view=query&action=query&search_constraint=terms","GO:0046394_carboxylic_acid_biosynthetic_process")	=HYPERLINK("http://www.ncbi.nih.gov/gquery/gquery.fcgi?term=QK","QK")	38	2	9.321862	-1.720669	27	9.61	0.355926
=HYPERLINK("http://www.godatabase.org/cgi-bin/go.cgi?query=GO:0006730&auto_wild_cards=yes&view=query&action=query&search_constraint=terms","GO:0006730_one-carbon_metabolic_process")	=HYPERLINK("http://www.ncbi.nih.gov/gquery/gquery.fcgi?term=DNMT3B","DNMT3B")	39	2	9.082840	-1.699303	28	10.08	0.360000
=HYPERLINK("http://www.godatabase.org/cgi-bin/go.cgi?query=GO:0006730&auto_wild_cards=yes&view=query&action=query&search_constraint=terms","GO:0006730_one-carbon_metabolic_process")	=HYPERLINK("http://www.ncbi.nih.gov/gquery/gquery.fcgi?term=HELLS","HELLS")	39	2	9.082840	-1.699303	28	10.08	0.360000
=HYPERLINK("http://www.godatabase.org/cgi-bin/go.cgi?query=GO:0010468&auto_wild_cards=yes&view=query&action=query&search_constraint=terms","GO:0010468_regulation_of_gene_expression")	=HYPERLINK("http://www.ncbi.nih.gov/gquery/gquery.fcgi?term=TAF10","TAF10")	778	9	2.048893	-1.657749	29	10.81	0.372759
=HYPERLINK("http://www.godatabase.org/cgi-bin/go.cgi?query=GO:0010468&auto_wild_cards=yes&view=query&action=query&search_constraint=terms","GO:0010468_regulation_of_gene_expression")	=HYPERLINK("http://www.ncbi.nih.gov/gquery/gquery.fcgi?term=STRAP","STRAP")	778	9	2.048893	-1.657749	29	10.81	0.372759
=HYPERLINK("http://www.godatabase.org/cgi-bin/go.cgi?query=GO:0010468&auto_wild_cards=yes&view=query&action=query&search_constraint=terms","GO:0010468_regulation_of_gene_expression")	=HYPERLINK("http://www.ncbi.nih.gov/gquery/gquery.fcgi?term=GPBP1","GPBP1")	778	9	2.048893	-1.657749	29	10.81	0.372759
=HYPERLINK("http://www.godatabase.org/cgi-bin/go.cgi?query=GO:0010468&auto_wild_cards=yes&view=query&action=query&search_constraint=terms","GO:0010468_regulation_of_gene_expression")	=HYPERLINK("http://www.ncbi.nih.gov/gquery/gquery.fcgi?term=NLK","NLK")	778	9	2.048893	-1.657749	29	10.81	0.372759
=HYPERLINK("http://www.godatabase.org/cgi-bin/go.cgi?query=GO:0010468&auto_wild_cards=yes&view=query&action=query&search_constraint=terms","GO:0010468_regulation_of_gene_expression")	=HYPERLINK("http://www.ncbi.nih.gov/gquery/gquery.fcgi?term=OTX2","OTX2")	778	9	2.048893	-1.657749	29	10.81	0.372759
=HYPERLINK("http://www.godatabase.org/cgi-bin/go.cgi?query=GO:0010468&auto_wild_cards=yes&view=query&action=query&search_constraint=terms","GO:0010468_regulation_of_gene_expression")	=HYPERLINK("http://www.ncbi.nih.gov/gquery/gquery.fcgi?term=SKP2","SKP2")	778	9	2.048893	-1.657749	29	10.81	0.372759
=HYPERLINK("http://www.godatabase.org/cgi-bin/go.cgi?query=GO:0010468&auto_wild_cards=yes&view=query&action=query&search_constraint=terms","GO:0010468_regulation_of_gene_expression")	=HYPERLINK("http://www.ncbi.nih.gov/gquery/gquery.fcgi?term=DNMT3B","DNMT3B")	778	9	2.048893	-1.657749	29	10.81	0.372759
=HYPERLINK("http://www.godatabase.org/cgi-bin/go.cgi?query=GO:0010468&auto_wild_cards=yes&view=query&action=query&search_constraint=terms","GO:0010468_regulation_of_gene_expression")	=HYPERLINK("http://www.ncbi.nih.gov/gquery/gquery.fcgi?term=FOXD1","FOXD1")	778	9	2.048893	-1.657749	29	10.81	0.372759
=HYPERLINK("http://www.godatabase.org/cgi-bin/go.cgi?query=GO:0010468&auto_wild_cards=yes&view=query&action=query&search_constraint=terms","GO:0010468_regulation_of_gene_expression")	=HYPERLINK("http://www.ncbi.nih.gov/gquery/gquery.fcgi?term=HELLS","HELLS")	778	9	2.048893	-1.657749	29	10.81	0.372759
=HYPERLINK("http://www.godatabase.org/cgi-bin/go.cgi?query=GO:0009755&auto_wild_cards=yes&view=query&action=query&search_constraint=terms","GO:0009755_hormone-mediated_signaling")	=HYPERLINK("http://www.ncbi.nih.gov/gquery/gquery.fcgi?term=PTPN11","PTPN11")	4	1
=HYPERLINK("http://www.godatabase.org/cgi-bin/go.cgi?query=GO:0048011&auto_wild_cards=yes&view=query&action=query&search_constraint=terms","GO:0048011_nerve_growth_factor_receptor_signaling_pathway")	=HYPERLINK("http://www.ncbi.nih.gov/gquery/gquery.fcgi?term=PTPN11","PTPN11")	4	1
=HYPERLINK("http://www.godatabase.org/cgi-bin/go.cgi?query=GO:0016070&auto_wild_cards=yes&view=query&action=query&search_constraint=terms","GO:0016070_RNA_metabolic_process")	=HYPERLINK("http://www.ncbi.nih.gov/gquery/gquery.fcgi?term=DKC1","DKC1")	658	8	2.153379	-1.614511	30	11.99	0.399667
=HYPERLINK("http://www.godatabase.org/cgi-bin/go.cgi?query=GO:0016070&auto_wild_cards=yes&view=query&action=query&search_constraint=terms","GO:0016070_RNA_metabolic_process")	=HYPERLINK("http://www.ncbi.nih.gov/gquery/gquery.fcgi?term=GPBP1","GPBP1")	658	8	2.153379	-1.614511	30	11.99	0.399667
=HYPERLINK("http://www.godatabase.org/cgi-bin/go.cgi?query=GO:0016070&auto_wild_cards=yes&view=query&action=query&search_constraint=terms","GO:0016070_RNA_metabolic_process")	=HYPERLINK("http://www.ncbi.nih.gov/gquery/gquery.fcgi?term=STRAP","STRAP")	658	8	2.153379	-1.614511	30	11.99	0.399667
=HYPERLINK("http://www.godatabase.org/cgi-bin/go.cgi?query=GO:0016070&auto_wild_cards=yes&view=query&action=query&search_constraint=terms","GO:0016070_RNA_metabolic_process")	=HYPERLINK("http://www.ncbi.nih.gov/gquery/gquery.fcgi?term=OTX2","OTX2")	658	8	2.153379	-1.614511	30	11.99	0.399667
=HYPERLINK("http://www.godatabase.org/cgi-bin/go.cgi?query=GO:0016070&auto_wild_cards=yes&view=query&action=query&search_constraint=terms","GO:0016070_RNA_metabolic_process")	=HYPERLINK("http://www.ncbi.nih.gov/gquery/gquery.fcgi?term=DNMT3B","DNMT3B")	658	8	2.153379	-1.614511	30	11.99	0.399667
=HYPERLINK("http://www.godatabase.org/cgi-bin/go.cgi?query=GO:0016070&auto_wild_cards=yes&view=query&action=query&search_constraint=terms","GO:0016070_RNA_metabolic_process")	=HYPERLINK("http://www.ncbi.nih.gov/gquery/gquery.fcgi?term=FOXD1","FOXD1")	658	8	2.153379	-1.614511	30	11.99	0.399667
=HYPERLINK("http://www.godatabase.org/cgi-bin/go.cgi?query=GO:0016070&auto_wild_cards=yes&view=query&action=query&search_constraint=terms","GO:0016070_RNA_metabolic_process")	=HYPERLINK("http://www.ncbi.nih.gov/gquery/gquery.fcgi?term=HELLS","HELLS")	658	8	2.153379	-1.614511	30	11.99	0.399667
=HYPERLINK("http://www.godatabase.org/cgi-bin/go.cgi?query=GO:0016070&auto_wild_cards=yes&view=query&action=query&search_constraint=terms","GO:0016070_RNA_metabolic_process")	=HYPERLINK("http://www.ncbi.nih.gov/gquery/gquery.fcgi?term=RBM17","RBM17")	658	8	2.153379	-1.614511	30	11.99	0.399667
=HYPERLINK("http://www.godatabase.org/cgi-bin/go.cgi?query=GO:0033146&auto_wild_cards=yes&view=query&action=query&search_constraint=terms","GO:0033146_regulation_of_estrogen_receptor_signaling_pathway")	=HYPERLINK("http://www.ncbi.nih.gov/gquery/gquery.fcgi?term=SKP2","SKP2")	5	1	35.423077	-1.554004	33	20.65	0.625758
=HYPERLINK("http://www.godatabase.org/cgi-bin/go.cgi?query=GO:0042574&auto_wild_cards=yes&view=query&action=query&search_constraint=terms","GO:0042574_retinal_metabolic_process")	=HYPERLINK("http://www.ncbi.nih.gov/gquery/gquery.fcgi?term=ALDH1A7","ALDH1A7")	5	1	35.423077	-1.554004	33	20.65	0.625758
=HYPERLINK("http://www.godatabase.org/cgi-bin/go.cgi?query=GO:0043288&auto_wild_cards=yes&view=query&action=query&search_constraint=terms","GO:0043288_apocarotenoid_metabolic_process")	=HYPERLINK("http://www.ncbi.nih.gov/gquery/gquery.fcgi?term=ALDH1A7","ALDH1A7")	5	1	35.423077	-1.554004	33	20.65	0.625758
=HYPERLINK("http://www.godatabase.org/cgi-bin/go.cgi?query=GO:0006396&auto_wild_cards=yes&view=query&action=query&search_constraint=terms","GO:0006396_RNA_processing")	=HYPERLINK("http://www.ncbi.nih.gov/gquery/gquery.fcgi?term=DKC1","DKC1")	47	2	7.536825	-1.547254	34	20.98	0.617059
=HYPERLINK("http://www.godatabase.org/cgi-bin/go.cgi?query=GO:0006396&auto_wild_cards=yes&view=query&action=query&search_constraint=terms","GO:0006396_RNA_processing")	=HYPERLINK("http://www.ncbi.nih.gov/gquery/gquery.fcgi?term=RBM17","RBM17")	47	2	7.536825	-1.547254	34	20.98	0.617059
=HYPERLINK("http://www.godatabase.org/cgi-bin/go.cgi?query=GO:0006915&auto_wild_cards=yes&view=query&action=query&search_constraint=terms","GO:0006915_apoptosis")	=HYPERLINK("http://www.ncbi.nih.gov/gquery/gquery.fcgi?term=TAF10","TAF10")	427	6	2.488741	-1.545866	35	21.03	0.600857
=HYPERLINK("http://www.godatabase.org/cgi-bin/go.cgi?query=GO:0006915&auto_wild_cards=yes&view=query&action=query&search_constraint=terms","GO:0006915_apoptosis")	=HYPERLINK("http://www.ncbi.nih.gov/gquery/gquery.fcgi?term=VCP","VCP")	427	6	2.488741	-1.545866	35	21.03	0.600857
=HYPERLINK("http://www.godatabase.org/cgi-bin/go.cgi?query=GO:0006915&auto_wild_cards=yes&view=query&action=query&search_constraint=terms","GO:0006915_apoptosis")	=HYPERLINK("http://www.ncbi.nih.gov/gquery/gquery.fcgi?term=SKP2","SKP2")	427	6	2.488741	-1.545866	35	21.03	0.600857
=HYPERLINK("http://www.godatabase.org/cgi-bin/go.cgi?query=GO:0006915&auto_wild_cards=yes&view=query&action=query&search_constraint=terms","GO:0006915_apoptosis")	=HYPERLINK("http://www.ncbi.nih.gov/gquery/gquery.fcgi?term=ITM2B","ITM2B")	427	6	2.488741	-1.545866	35	21.03	0.600857
=HYPERLINK("http://www.godatabase.org/cgi-bin/go.cgi?query=GO:0006915&auto_wild_cards=yes&view=query&action=query&search_constraint=terms","GO:0006915_apoptosis")	=HYPERLINK("http://www.ncbi.nih.gov/gquery/gquery.fcgi?term=API5","API5")	427	6	2.488741	-1.545866	35	21.03	0.600857
=HYPERLINK("http://www.godatabase.org/cgi-bin/go.cgi?query=GO:0006915&auto_wild_cards=yes&view=query&action=query&search_constraint=terms","GO:0006915_apoptosis")	=HYPERLINK("http://www.ncbi.nih.gov/gquery/gquery.fcgi?term=HELLS","HELLS")	427	6	2.488741	-1.545866	35	21.03	0.600857
=HYPERLINK("http://www.godatabase.org/cgi-bin/go.cgi?query=GO:0012501&auto_wild_cards=yes&view=query&action=query&search_constraint=terms","GO:0012501_programmed_cell_death")	=HYPERLINK("http://www.ncbi.nih.gov/gquery/gquery.fcgi?term=TAF10","TAF10")	433	6	2.454255	-1.519410	36	21.46	0.596111
=HYPERLINK("http://www.godatabase.org/cgi-bin/go.cgi?query=GO:0012501&auto_wild_cards=yes&view=query&action=query&search_constraint=terms","GO:0012501_programmed_cell_death")	=HYPERLINK("http://www.ncbi.nih.gov/gquery/gquery.fcgi?term=VCP","VCP")	433	6	2.454255	-1.519410	36	21.46	0.596111
=HYPERLINK("http://www.godatabase.org/cgi-bin/go.cgi?query=GO:0012501&auto_wild_cards=yes&view=query&action=query&search_constraint=terms","GO:0012501_programmed_cell_death")	=HYPERLINK("http://www.ncbi.nih.gov/gquery/gquery.fcgi?term=SKP2","SKP2")	433	6	2.454255	-1.519410	36	21.46	0.596111
=HYPERLINK("http://www.godatabase.org/cgi-bin/go.cgi?query=GO:0012501&auto_wild_cards=yes&view=query&action=query&search_constraint=terms","GO:0012501_programmed_cell_death")	=HYPERLINK("http://www.ncbi.nih.gov/gquery/gquery.fcgi?term=ITM2B","ITM2B")	433	6	2.454255	-1.519410	36	21.46	0.596111
=HYPERLINK("http://www.godatabase.org/cgi-bin/go.cgi?query=GO:0012501&auto_wild_cards=yes&view=query&action=query&search_constraint=terms","GO:0012501_programmed_cell_death")	=HYPERLINK("http://www.ncbi.nih.gov/gquery/gquery.fcgi?term=API5","API5")	433	6	2.454255	-1.519410	36	21.46	0.596111
=HYPERLINK("http://www.godatabase.org/cgi-bin/go.cgi?query=GO:0012501&auto_wild_cards=yes&view=query&action=query&search_constraint=terms","GO:0012501_programmed_cell_death")	=HYPERLINK("http://www.ncbi.nih.gov/gquery/gquery.fcgi?term=HELLS","HELLS")	433	6	2.454255	-1.519410	36	21.46	0.596111
=HYPERLINK("http://www.godatabase.org/cgi-bin/go.cgi?query=GO:0016569&auto_wild_cards=yes&view=query&action=query&search_constraint=terms","GO:0016569_covalent_chromatin_modification")	=HYPERLINK("http://www.ncbi.nih.gov/gquery/gquery.fcgi?term=DNMT3B","DNMT3B")	51	2	6.945701	-1.481538	37	22.94	0.620000
=HYPERLINK("http://www.godatabase.org/cgi-bin/go.cgi?query=GO:0016569&auto_wild_cards=yes&view=query&action=query&search_constraint=terms","GO:0016569_covalent_chromatin_modification")	=HYPERLINK("http://www.ncbi.nih.gov/gquery/gquery.fcgi?term=HELLS","HELLS")	51	2	6.945701	-1.481538	37	22.94	0.620000
=HYPERLINK("http://www.godatabase.org/cgi-bin/go.cgi?query=GO:0030252&auto_wild_cards=yes&view=query&action=query&search_constraint=terms","GO:0030252_growth_hormone_secretion")	=HYPERLINK("http://www.ncbi.nih.gov/gquery/gquery.fcgi?term=PTPN11","PTPN11")	6	1	29.519231	-1.476000	39	28.66	0.734872
=HYPERLINK("http://www.godatabase.org/cgi-bin/go.cgi?query=GO:0065004&auto_wild_cards=yes&view=query&action=query&search_constraint=terms","GO:0065004_protein-DNA_complex_assembly")	=HYPERLINK("http://www.ncbi.nih.gov/gquery/gquery.fcgi?term=HELLS","HELLS")	6	1	29.519231	-1.476000	39	28.66	0.734872
=HYPERLINK("http://www.godatabase.org/cgi-bin/go.cgi?query=GO:0008219&auto_wild_cards=yes&view=query&action=query&search_constraint=terms","GO:0008219_cell_death")	=HYPERLINK("http://www.ncbi.nih.gov/gquery/gquery.fcgi?term=TAF10","TAF10")	444	6	2.393451	-1.472222	40	28.72	0.718000
=HYPERLINK("http://www.godatabase.org/cgi-bin/go.cgi?query=GO:0008219&auto_wild_cards=yes&view=query&action=query&search_constraint=terms","GO:0008219_cell_death")	=HYPERLINK("http://www.ncbi.nih.gov/gquery/gquery.fcgi?term=VCP","VCP")	444	6	2.393451	-1.472222	40	28.72	0.718000
=HYPERLINK("http://www.godatabase.org/cgi-bin/go.cgi?query=GO:0008219&auto_wild_cards=yes&view=query&action=query&search_constraint=terms","GO:0008219_cell_death")	=HYPERLINK("http://www.ncbi.nih.gov/gquery/gquery.fcgi?term=SKP2","SKP2")	444	6	2.393451	-1.472222	40	28.72	0.718000
=HYPERLINK("http://www.godatabase.org/cgi-bin/go.cgi?query=GO:0008219&auto_wild_cards=yes&view=query&action=query&search_constraint=terms","GO:0008219_cell_death")	=HYPERLINK("http://www.ncbi.nih.gov/gquery/gquery.fcgi?term=ITM2B","ITM2B")	444	6	2.393451	-1.472222	40	28.72	0.718000
=HYPERLINK("http://www.godatabase.org/cgi-bin/go.cgi?query=GO:0008219&auto_wild_cards=yes&view=query&action=query&search_constraint=terms","GO:0008219_cell_death")	=HYPERLINK("http://www.ncbi.nih.gov/gquery/gquery.fcgi?term=API5","API5")	444	6	2.393451	-1.472222	40	28.72	0.718000
=HYPERLINK("http://www.godatabase.org/cgi-bin/go.cgi?query=GO:0008219&auto_wild_cards=yes&view=query&action=query&search_constraint=terms","GO:0008219_cell_death")	=HYPERLINK("http://www.ncbi.nih.gov/gquery/gquery.fcgi?term=HELLS","HELLS")	444	6	2.393451	-1.472222	40	28.72	0.718000
=HYPERLINK("http://www.godatabase.org/cgi-bin/go.cgi?query=GO:0032787&auto_wild_cards=yes&view=query&action=query&search_constraint=terms","GO:0032787_monocarboxylic_acid_metabolic_process")	=HYPERLINK("http://www.ncbi.nih.gov/gquery/gquery.fcgi?term=ACSM3","ACSM3")	130	3	4.087278	-1.448605	41	29.53	0.720244
=HYPERLINK("http://www.godatabase.org/cgi-bin/go.cgi?query=GO:0032787&auto_wild_cards=yes&view=query&action=query&search_constraint=terms","GO:0032787_monocarboxylic_acid_metabolic_process")	=HYPERLINK("http://www.ncbi.nih.gov/gquery/gquery.fcgi?term=ALDH1A7","ALDH1A7")	130	3	4.087278	-1.448605	41	29.53	0.720244
=HYPERLINK("http://www.godatabase.org/cgi-bin/go.cgi?query=GO:0032787&auto_wild_cards=yes&view=query&action=query&search_constraint=terms","GO:0032787_monocarboxylic_acid_metabolic_process")	=HYPERLINK("http://www.ncbi.nih.gov/gquery/gquery.fcgi?term=QK","QK")	130	3	4.087278	-1.448605	41	29.53	0.720244
=HYPERLINK("http://www.godatabase.org/cgi-bin/go.cgi?query=GO:0016265&auto_wild_cards=yes&view=query&action=query&search_constraint=terms","GO:0016265_death")	=HYPERLINK("http://www.ncbi.nih.gov/gquery/gquery.fcgi?term=TAF10","TAF10")	450	6	2.361538	-1.447175	42	29.56	0.703810
=HYPERLINK("http://www.godatabase.org/cgi-bin/go.cgi?query=GO:0016265&auto_wild_cards=yes&view=query&action=query&search_constraint=terms","GO:0016265_death")	=HYPERLINK("http://www.ncbi.nih.gov/gquery/gquery.fcgi?term=VCP","VCP")	450	6	2.361538	-1.447175	42	29.56	0.703810
=HYPERLINK("http://www.godatabase.org/cgi-bin/go.cgi?query=GO:0016265&auto_wild_cards=yes&view=query&action=query&search_constraint=terms","GO:0016265_death")	=HYPERLINK("http://www.ncbi.nih.gov/gquery/gquery.fcgi?term=SKP2","SKP2")	450	6	2.361538	-1.447175	42	29.56	0.703810
=HYPERLINK("http://www.godatabase.org/cgi-bin/go.cgi?query=GO:0016265&auto_wild_cards=yes&view=query&action=query&search_constraint=terms","GO:0016265_death")	=HYPERLINK("http://www.ncbi.nih.gov/gquery/gquery.fcgi?term=ITM2B","ITM2B")	450	6	2.361538	-1.447175	42	29.56	0.703810
=HYPERLINK("http://www.godatabase.org/cgi-bin/go.cgi?query=GO:0016265&auto_wild_cards=yes&view=query&action=query&search_constraint=terms","GO:0016265_death")	=HYPERLINK("http://www.ncbi.nih.gov/gquery/gquery.fcgi?term=API5","API5")	450	6	2.361538	-1.447175	42	29.56	0.703810
=HYPERLINK("http://www.godatabase.org/cgi-bin/go.cgi?query=GO:0016265&auto_wild_cards=yes&view=query&action=query&search_constraint=terms","GO:0016265_death")	=HYPERLINK("http://www.ncbi.nih.gov/gquery/gquery.fcgi?term=HELLS","HELLS")	450	6	2.361538	-1.447175	42	29.56	0.703810
=HYPERLINK("http://www.godatabase.org/cgi-bin/go.cgi?query=GO:0006807&auto_wild_cards=yes&view=query&action=query&search_constraint=terms","GO:0006807_nitrogen_compound_metabolic_process")	=HYPERLINK("http://www.ncbi.nih.gov/gquery/gquery.fcgi?term=RAD51AP1","RAD51AP1")	1147	11	1.698578	-1.412757	43	30.53	0.710000
=HYPERLINK("http://www.godatabase.org/cgi-bin/go.cgi?query=GO:0006807&auto_wild_cards=yes&view=query&action=query&search_constraint=terms","GO:0006807_nitrogen_compound_metabolic_process")	=HYPERLINK("http://www.ncbi.nih.gov/gquery/gquery.fcgi?term=DKC1","DKC1")	1147	11	1.698578	-1.412757	43	30.53	0.710000
=HYPERLINK("http://www.godatabase.org/cgi-bin/go.cgi?query=GO:0006807&auto_wild_cards=yes&view=query&action=query&search_constraint=terms","GO:0006807_nitrogen_compound_metabolic_process")	=HYPERLINK("http://www.ncbi.nih.gov/gquery/gquery.fcgi?term=GPBP1","GPBP1")	1147	11	1.698578	-1.412757	43	30.53	0.710000
=HYPERLINK("http://www.godatabase.org/cgi-bin/go.cgi?query=GO:0006807&auto_wild_cards=yes&view=query&action=query&search_constraint=terms","GO:0006807_nitrogen_compound_metabolic_process")	=HYPERLINK("http://www.ncbi.nih.gov/gquery/gquery.fcgi?term=STRAP","STRAP")	1147	11	1.698578	-1.412757	43	30.53	0.710000
=HYPERLINK("http://www.godatabase.org/cgi-bin/go.cgi?query=GO:0006807&auto_wild_cards=yes&view=query&action=query&search_constraint=terms","GO:0006807_nitrogen_compound_metabolic_process")	=HYPERLINK("http://www.ncbi.nih.gov/gquery/gquery.fcgi?term=NLK","NLK")	1147	11	1.698578	-1.412757	43	30.53	0.710000
=HYPERLINK("http://www.godatabase.org/cgi-bin/go.cgi?query=GO:0006807&auto_wild_cards=yes&view=query&action=query&search_constraint=terms","GO:0006807_nitrogen_compound_metabolic_process")	=HYPERLINK("http://www.ncbi.nih.gov/gquery/gquery.fcgi?term=OTX2","OTX2")	1147	11	1.698578	-1.412757	43	30.53	0.710000
=HYPERLINK("http://www.godatabase.org/cgi-bin/go.cgi?query=GO:0006807&auto_wild_cards=yes&view=query&action=query&search_constraint=terms","GO:0006807_nitrogen_compound_metabolic_process")	=HYPERLINK("http://www.ncbi.nih.gov/gquery/gquery.fcgi?term=AZIN1","AZIN1")	1147	11	1.698578	-1.412757	43	30.53	0.710000
=HYPERLINK("http://www.godatabase.org/cgi-bin/go.cgi?query=GO:0006807&auto_wild_cards=yes&view=query&action=query&search_constraint=terms","GO:0006807_nitrogen_compound_metabolic_process")	=HYPERLINK("http://www.ncbi.nih.gov/gquery/gquery.fcgi?term=FOXD1","FOXD1")	1147	11	1.698578	-1.412757	43	30.53	0.710000
=HYPERLINK("http://www.godatabase.org/cgi-bin/go.cgi?query=GO:0006807&auto_wild_cards=yes&view=query&action=query&search_constraint=terms","GO:0006807_nitrogen_compound_metabolic_process")	=HYPERLINK("http://www.ncbi.nih.gov/gquery/gquery.fcgi?term=DNMT3B","DNMT3B")	1147	11	1.698578	-1.412757	43	30.53	0.710000
=HYPERLINK("http://www.godatabase.org/cgi-bin/go.cgi?query=GO:0006807&auto_wild_cards=yes&view=query&action=query&search_constraint=terms","GO:0006807_nitrogen_compound_metabolic_process")	=HYPERLINK("http://www.ncbi.nih.gov/gquery/gquery.fcgi?term=HELLS","HELLS")	1147	11	1.698578	-1.412757	43	30.53	0.710000
=HYPERLINK("http://www.godatabase.org/cgi-bin/go.cgi?query=GO:0006807&auto_wild_cards=yes&view=query&action=query&search_constraint=terms","GO:0006807_nitrogen_compound_metabolic_process")	=HYPERLINK("http://www.ncbi.nih.gov/gquery/gquery.fcgi?term=RBM17","RBM17")	1147	11	1.698578	-1.412757	43	30.53	0.710000
=HYPERLINK("http://www.godatabase.org/cgi-bin/go.cgi?query=GO:0002792&auto_wild_cards=yes&view=query&action=query&search_constraint=terms","GO:0002792_negative_regulation_of_peptide_secretion")	=HYPERLINK("http://www.ncbi.nih.gov/gquery/gquery.fcgi?term=PTPN11","PTPN11")	7	1	25.302198	-1.410229	47	37.09	0.789149
=HYPERLINK("http://www.godatabase.org/cgi-bin/go.cgi?query=GO:0030520&auto_wild_cards=yes&view=query&action=query&search_constraint=terms","GO:0030520_estrogen_receptor_signaling_pathway")	=HYPERLINK("http://www.ncbi.nih.gov/gquery/gquery.fcgi?term=SKP2","SKP2")	7	1	25.302198	-1.410229	47	37.09	0.789149
=HYPERLINK("http://www.godatabase.org/cgi-bin/go.cgi?query=GO:0031497&auto_wild_cards=yes&view=query&action=query&search_constraint=terms","GO:0031497_chromatin_assembly")	=HYPERLINK("http://www.ncbi.nih.gov/gquery/gquery.fcgi?term=HELLS","HELLS")	7	1	25.302198	-1.410229	47	37.09	0.789149
=HYPERLINK("http://www.godatabase.org/cgi-bin/go.cgi?query=GO:0046676&auto_wild_cards=yes&view=query&action=query&search_constraint=terms","GO:0046676_negative_regulation_of_insulin_secretion")	=HYPERLINK("http://www.ncbi.nih.gov/gquery/gquery.fcgi?term=PTPN11","PTPN11")	7	1	25.302198	-1.410229	47	37.09	0.789149
=HYPERLINK("http://www.godatabase.org/cgi-bin/go.cgi?query=GO:0006139&auto_wild_cards=yes&view=query&action=query&search_constraint=terms","GO:0006139_nucleobase__nucleoside__nucleotide_and_nucleic_acid_metabolic_process")	=HYPERLINK("http://www.ncbi.nih.gov/gquery/gquery.fcgi?term=RAD51AP1","RAD51AP1")	1002	10	1.767619	-1.403861	48	37.41	0.779375
=HYPERLINK("http://www.godatabase.org/cgi-bin/go.cgi?query=GO:0006139&auto_wild_cards=yes&view=query&action=query&search_constraint=terms","GO:0006139_nucleobase__nucleoside__nucleotide_and_nucleic_acid_metabolic_process")	=HYPERLINK("http://www.ncbi.nih.gov/gquery/gquery.fcgi?term=DKC1","DKC1")	1002	10	1.767619	-1.403861	48	37.41	0.779375
=HYPERLINK("http://www.godatabase.org/cgi-bin/go.cgi?query=GO:0006139&auto_wild_cards=yes&view=query&action=query&search_constraint=terms","GO:0006139_nucleobase__nucleoside__nucleotide_and_nucleic_acid_metabolic_process")	=HYPERLINK("http://www.ncbi.nih.gov/gquery/gquery.fcgi?term=GPBP1","GPBP1")	1002	10	1.767619	-1.403861	48	37.41	0.779375
=HYPERLINK("http://www.godatabase.org/cgi-bin/go.cgi?query=GO:0006139&auto_wild_cards=yes&view=query&action=query&search_constraint=terms","GO:0006139_nucleobase__nucleoside__nucleotide_and_nucleic_acid_metabolic_process")	=HYPERLINK("http://www.ncbi.nih.gov/gquery/gquery.fcgi?term=STRAP","STRAP")	1002	10	1.767619	-1.403861	48	37.41	0.779375
=HYPERLINK("http://www.godatabase.org/cgi-bin/go.cgi?query=GO:0006139&auto_wild_cards=yes&view=query&action=query&search_constraint=terms","GO:0006139_nucleobase__nucleoside__nucleotide_and_nucleic_acid_metabolic_process")	=HYPERLINK("http://www.ncbi.nih.gov/gquery/gquery.fcgi?term=NLK","NLK")	1002	10	1.767619	-1.403861	48	37.41	0.779375
=HYPERLINK("http://www.godatabase.org/cgi-bin/go.cgi?query=GO:0006139&auto_wild_cards=yes&view=query&action=query&search_constraint=terms","GO:0006139_nucleobase__nucleoside__nucleotide_and_nucleic_acid_metabolic_process")	=HYPERLINK("http://www.ncbi.nih.gov/gquery/gquery.fcgi?term=OTX2","OTX2")	1002	10	1.767619	-1.403861	48	37.41	0.779375
=HYPERLINK("http://www.godatabase.org/cgi-bin/go.cgi?query=GO:0006139&auto_wild_cards=yes&view=query&action=query&search_constraint=terms","GO:0006139_nucleobase__nucleoside__nucleotide_and_nucleic_acid_metabolic_process")	=HYPERLINK("http://www.ncbi.nih.gov/gquery/gquery.fcgi?term=FOXD1","FOXD1")	1002	10	1.767619	-1.403861	48	37.41	0.779375
=HYPERLINK("http://www.godatabase.org/cgi-bin/go.cgi?query=GO:0006139&auto_wild_cards=yes&view=query&action=query&search_constraint=terms","GO:0006139_nucleobase__nucleoside__nucleotide_and_nucleic_acid_metabolic_process")	=HYPERLINK("http://www.ncbi.nih.gov/gquery/gquery.fcgi?term=DNMT3B","DNMT3B")	1002	10	1.767619	-1.403861	48	37.41	0.779375
=HYPERLINK("http://www.godatabase.org/cgi-bin/go.cgi?query=GO:0006139&auto_wild_cards=yes&view=query&action=query&search_constraint=terms","GO:0006139_nucleobase__nucleoside__nucleotide_and_nucleic_acid_metabolic_process")	=HYPERLINK("http://www.ncbi.nih.gov/gquery/gquery.fcgi?term=HELLS","HELLS")	1002	10	1.767619	-1.403861	48	37.41	0.779375
=HYPERLINK("http://www.godatabase.org/cgi-bin/go.cgi?query=GO:0006139&auto_wild_cards=yes&view=query&action=query&search_constraint=terms","GO:0006139_nucleobase__nucleoside__nucleotide_and_nucleic_acid_metabolic_process")	=HYPERLINK("http://www.ncbi.nih.gov/gquery/gquery.fcgi?term=RBM17","RBM17")	1002	10	1.767619	-1.403861	48	37.41	0.779375
=HYPERLINK("http://www.godatabase.org/cgi-bin/go.cgi?query=GO:0034622&auto_wild_cards=yes&view=query&action=query&search_constraint=terms","GO:0034622_cellular_macromolecular_complex_assembly")	=HYPERLINK("http://www.ncbi.nih.gov/gquery/gquery.fcgi?term=TAF10","TAF10")	58	2	6.107427	-1.379201	49	38.22	0.780000
=HYPERLINK("http://www.godatabase.org/cgi-bin/go.cgi?query=GO:0034622&auto_wild_cards=yes&view=query&action=query&search_constraint=terms","GO:0034622_cellular_macromolecular_complex_assembly")	=HYPERLINK("http://www.ncbi.nih.gov/gquery/gquery.fcgi?term=HELLS","HELLS")	58	2	6.107427	-1.379201	49	38.22	0.780000
=HYPERLINK("http://www.godatabase.org/cgi-bin/go.cgi?query=GO:0006349&auto_wild_cards=yes&view=query&action=query&search_constraint=terms","GO:0006349_genetic_imprinting")	=HYPERLINK("http://www.ncbi.nih.gov/gquery/gquery.fcgi?term=DNMT3B","DNMT3B")	8	1	22.139423	-1.353412	53	44.12	0.832453
=HYPERLINK("http://www.godatabase.org/cgi-bin/go.cgi?query=GO:0018107&auto_wild_cards=yes&view=query&action=query&search_constraint=terms","GO:0018107_peptidyl-threonine_phosphorylation")	=HYPERLINK("http://www.ncbi.nih.gov/gquery/gquery.fcgi?term=NLK","NLK")	8	1	22.139423	-1.353412	53	44.12	0.832453
=HYPERLINK("http://www.godatabase.org/cgi-bin/go.cgi?query=GO:0018210&auto_wild_cards=yes&view=query&action=query&search_constraint=terms","GO:0018210_peptidyl-threonine_modification")	=HYPERLINK("http://www.ncbi.nih.gov/gquery/gquery.fcgi?term=NLK","NLK")	8	1	22.139423	-1.353412	53	44.12	0.832453
=HYPERLINK("http://www.godatabase.org/cgi-bin/go.cgi?query=GO:0070584&auto_wild_cards=yes&view=query&action=query&search_constraint=terms","GO:0070584_mitochondrion_morphogenesis")	=HYPERLINK("http://www.ncbi.nih.gov/gquery/gquery.fcgi?term=SSBP1","SSBP1")	8	1	22.139423	-1.353412	53	44.12	0.832453
=HYPERLINK("http://www.godatabase.org/cgi-bin/go.cgi?query=GO:0042981&auto_wild_cards=yes&view=query&action=query&search_constraint=terms","GO:0042981_regulation_of_apoptosis")	=HYPERLINK("http://www.ncbi.nih.gov/gquery/gquery.fcgi?term=VCP","VCP")	360	5	2.459936	-1.321626	54	45.01	0.833519
=HYPERLINK("http://www.godatabase.org/cgi-bin/go.cgi?query=GO:0042981&auto_wild_cards=yes&view=query&action=query&search_constraint=terms","GO:0042981_regulation_of_apoptosis")	=HYPERLINK("http://www.ncbi.nih.gov/gquery/gquery.fcgi?term=SKP2","SKP2")	360	5	2.459936	-1.321626	54	45.01	0.833519
=HYPERLINK("http://www.godatabase.org/cgi-bin/go.cgi?query=GO:0042981&auto_wild_cards=yes&view=query&action=query&search_constraint=terms","GO:0042981_regulation_of_apoptosis")	=HYPERLINK("http://www.ncbi.nih.gov/gquery/gquery.fcgi?term=ITM2B","ITM2B")	360	5	2.459936	-1.321626	54	45.01	0.833519
=HYPERLINK("http://www.godatabase.org/cgi-bin/go.cgi?query=GO:0042981&auto_wild_cards=yes&view=query&action=query&search_constraint=terms","GO:0042981_regulation_of_apoptosis")	=HYPERLINK("http://www.ncbi.nih.gov/gquery/gquery.fcgi?term=API5","API5")	360	5	2.459936	-1.321626	54	45.01	0.833519
=HYPERLINK("http://www.godatabase.org/cgi-bin/go.cgi?query=GO:0042981&auto_wild_cards=yes&view=query&action=query&search_constraint=terms","GO:0042981_regulation_of_apoptosis")	=HYPERLINK("http://www.ncbi.nih.gov/gquery/gquery.fcgi?term=HELLS","HELLS")	360	5	2.459936	-1.321626	54	45.01	0.833519
=HYPERLINK("http://www.godatabase.org/cgi-bin/go.cgi?query=GO:0001676&auto_wild_cards=yes&view=query&action=query&search_constraint=terms","GO:0001676_long-chain_fatty_acid_metabolic_process")	=HYPERLINK("http://www.ncbi.nih.gov/gquery/gquery.fcgi?term=QK","QK")	9	1	19.679487	-1.303434	63	50.7	0.804762
=HYPERLINK("http://www.godatabase.org/cgi-bin/go.cgi?query=GO:0006364&auto_wild_cards=yes&view=query&action=query&search_constraint=terms","GO:0006364_rRNA_processing")	=HYPERLINK("http://www.ncbi.nih.gov/gquery/gquery.fcgi?term=DKC1","DKC1")	9	1	19.679487	-1.303434	63	50.7	0.804762
=HYPERLINK("http://www.godatabase.org/cgi-bin/go.cgi?query=GO:0006595&auto_wild_cards=yes&view=query&action=query&search_constraint=terms","GO:0006595_polyamine_metabolic_process")	=HYPERLINK("http://www.ncbi.nih.gov/gquery/gquery.fcgi?term=AZIN1","AZIN1")	9	1	19.679487	-1.303434	63	50.7	0.804762
=HYPERLINK("http://www.godatabase.org/cgi-bin/go.cgi?query=GO:0006611&auto_wild_cards=yes&view=query&action=query&search_constraint=terms","GO:0006611_protein_export_from_nucleus")	=HYPERLINK("http://www.ncbi.nih.gov/gquery/gquery.fcgi?term=PTPN11","PTPN11")	9	1	19.679487	-1.303434	63	50.7	0.804762
=HYPERLINK("http://www.godatabase.org/cgi-bin/go.cgi?query=GO:0009451&auto_wild_cards=yes&view=query&action=query&search_constraint=terms","GO:0009451_RNA_modification")	=HYPERLINK("http://www.ncbi.nih.gov/gquery/gquery.fcgi?term=DKC1","DKC1")	9	1	19.679487	-1.303434	63	50.7	0.804762
=HYPERLINK("http://www.godatabase.org/cgi-bin/go.cgi?query=GO:0016072&auto_wild_cards=yes&view=query&action=query&search_constraint=terms","GO:0016072_rRNA_metabolic_process")	=HYPERLINK("http://www.ncbi.nih.gov/gquery/gquery.fcgi?term=DKC1","DKC1")	9	1	19.679487	-1.303434	63	50.7	0.804762
=HYPERLINK("http://www.godatabase.org/cgi-bin/go.cgi?query=GO:0033143&auto_wild_cards=yes&view=query&action=query&search_constraint=terms","GO:0033143_regulation_of_steroid_hormone_receptor_signaling_pathway")	=HYPERLINK("http://www.ncbi.nih.gov/gquery/gquery.fcgi?term=SKP2","SKP2")	9	1	19.679487	-1.303434	63	50.7	0.804762
=HYPERLINK("http://www.godatabase.org/cgi-bin/go.cgi?query=GO:0045884&auto_wild_cards=yes&view=query&action=query&search_constraint=terms","GO:0045884_regulation_of_survival_gene_product_expression")	=HYPERLINK("http://www.ncbi.nih.gov/gquery/gquery.fcgi?term=SKP2","SKP2")	9	1	19.679487	-1.303434	63	50.7	0.804762
=HYPERLINK("http://www.godatabase.org/cgi-bin/go.cgi?query=GO:0046888&auto_wild_cards=yes&view=query&action=query&search_constraint=terms","GO:0046888_negative_regulation_of_hormone_secretion")	=HYPERLINK("http://www.ncbi.nih.gov/gquery/gquery.fcgi?term=PTPN11","PTPN11")	9	1	19.679487	-1.303434	63	50.7	0.804762
=HYPERLINK("http://www.godatabase.org/cgi-bin/go.cgi?query=GO:0010941&auto_wild_cards=yes&view=query&action=query&search_constraint=terms","GO:0010941_regulation_of_cell_death")	=HYPERLINK("http://www.ncbi.nih.gov/gquery/gquery.fcgi?term=VCP","VCP")	365	5	2.426238	-1.299932	65	51.14	0.786769
=HYPERLINK("http://www.godatabase.org/cgi-bin/go.cgi?query=GO:0010941&auto_wild_cards=yes&view=query&action=query&search_constraint=terms","GO:0010941_regulation_of_cell_death")	=HYPERLINK("http://www.ncbi.nih.gov/gquery/gquery.fcgi?term=SKP2","SKP2")	365	5	2.426238	-1.299932	65	51.14	0.786769
=HYPERLINK("http://www.godatabase.org/cgi-bin/go.cgi?query=GO:0010941&auto_wild_cards=yes&view=query&action=query&search_constraint=terms","GO:0010941_regulation_of_cell_death")	=HYPERLINK("http://www.ncbi.nih.gov/gquery/gquery.fcgi?term=ITM2B","ITM2B")	365	5	2.426238	-1.299932	65	51.14	0.786769
=HYPERLINK("http://www.godatabase.org/cgi-bin/go.cgi?query=GO:0010941&auto_wild_cards=yes&view=query&action=query&search_constraint=terms","GO:0010941_regulation_of_cell_death")	=HYPERLINK("http://www.ncbi.nih.gov/gquery/gquery.fcgi?term=API5","API5")	365	5	2.426238	-1.299932	65	51.14	0.786769
=HYPERLINK("http://www.godatabase.org/cgi-bin/go.cgi?query=GO:0010941&auto_wild_cards=yes&view=query&action=query&search_constraint=terms","GO:0010941_regulation_of_cell_death")	=HYPERLINK("http://www.ncbi.nih.gov/gquery/gquery.fcgi?term=HELLS","HELLS")	365	5	2.426238	-1.299932	65	51.14	0.786769
=HYPERLINK("http://www.godatabase.org/cgi-bin/go.cgi?query=GO:0043067&auto_wild_cards=yes&view=query&action=query&search_constraint=terms","GO:0043067_regulation_of_programmed_cell_death")	=HYPERLINK("http://www.ncbi.nih.gov/gquery/gquery.fcgi?term=VCP","VCP")	365	5	2.426238	-1.299932	65	51.14	0.786769
=HYPERLINK("http://www.godatabase.org/cgi-bin/go.cgi?query=GO:0043067&auto_wild_cards=yes&view=query&action=query&search_constraint=terms","GO:0043067_regulation_of_programmed_cell_death")	=HYPERLINK("http://www.ncbi.nih.gov/gquery/gquery.fcgi?term=SKP2","SKP2")	365	5	2.426238	-1.299932	65	51.14	0.786769
=HYPERLINK("http://www.godatabase.org/cgi-bin/go.cgi?query=GO:0043067&auto_wild_cards=yes&view=query&action=query&search_constraint=terms","GO:0043067_regulation_of_programmed_cell_death")	=HYPERLINK("http://www.ncbi.nih.gov/gquery/gquery.fcgi?term=ITM2B","ITM2B")	365	5	2.426238	-1.299932	65	51.14	0.786769
=HYPERLINK("http://www.godatabase.org/cgi-bin/go.cgi?query=GO:0043067&auto_wild_cards=yes&view=query&action=query&search_constraint=terms","GO:0043067_regulation_of_programmed_cell_death")	=HYPERLINK("http://www.ncbi.nih.gov/gquery/gquery.fcgi?term=API5","API5")	365	5	2.426238	-1.299932	65	51.14	0.786769
=HYPERLINK("http://www.godatabase.org/cgi-bin/go.cgi?query=GO:0043067&auto_wild_cards=yes&view=query&action=query&search_constraint=terms","GO:0043067_regulation_of_programmed_cell_death")	=HYPERLINK("http://www.ncbi.nih.gov/gquery/gquery.fcgi?term=HELLS","HELLS")	365	5	2.426238	-1.299932	65	51.14	0.786769
=HYPERLINK("http://www.godatabase.org/cgi-bin/go.cgi?query=GO:0009966&auto_wild_cards=yes&view=query&action=query&search_constraint=terms","GO:0009966_regulation_of_signal_transduction")	=HYPERLINK("http://www.ncbi.nih.gov/gquery/gquery.fcgi?term=STRAP","STRAP")	256	4	2.767428	-1.274486	66	51.94	0.786970
=HYPERLINK("http://www.godatabase.org/cgi-bin/go.cgi?query=GO:0009966&auto_wild_cards=yes&view=query&action=query&search_constraint=terms","GO:0009966_regulation_of_signal_transduction")	=HYPERLINK("http://www.ncbi.nih.gov/gquery/gquery.fcgi?term=NLK","NLK")	256	4	2.767428	-1.274486	66	51.94	0.786970
=HYPERLINK("http://www.godatabase.org/cgi-bin/go.cgi?query=GO:0009966&auto_wild_cards=yes&view=query&action=query&search_constraint=terms","GO:0009966_regulation_of_signal_transduction")	=HYPERLINK("http://www.ncbi.nih.gov/gquery/gquery.fcgi?term=SKP2","SKP2")	256	4	2.767428	-1.274486	66	51.94	0.786970
=HYPERLINK("http://www.godatabase.org/cgi-bin/go.cgi?query=GO:0009966&auto_wild_cards=yes&view=query&action=query&search_constraint=terms","GO:0009966_regulation_of_signal_transduction")	=HYPERLINK("http://www.ncbi.nih.gov/gquery/gquery.fcgi?term=PTPN11","PTPN11")	256	4	2.767428	-1.274486	66	51.94	0.786970
=HYPERLINK("http://www.godatabase.org/cgi-bin/go.cgi?query=GO:0042445&auto_wild_cards=yes&view=query&action=query&search_constraint=terms","GO:0042445_hormone_metabolic_process")	=HYPERLINK("http://www.ncbi.nih.gov/gquery/gquery.fcgi?term=ALDH1A7","ALDH1A7")	67	2	5.287026	-1.266258	67	52.33	0.781045
=HYPERLINK("http://www.godatabase.org/cgi-bin/go.cgi?query=GO:0042445&auto_wild_cards=yes&view=query&action=query&search_constraint=terms","GO:0042445_hormone_metabolic_process")	=HYPERLINK("http://www.ncbi.nih.gov/gquery/gquery.fcgi?term=PTPN11","PTPN11")	67	2	5.287026	-1.266258	67	52.33	0.781045
=HYPERLINK("http://www.godatabase.org/cgi-bin/go.cgi?query=GO:0000209&auto_wild_cards=yes&view=query&action=query&search_constraint=terms","GO:0000209_protein_polyubiquitination")	=HYPERLINK("http://www.ncbi.nih.gov/gquery/gquery.fcgi?term=SKP2","SKP2")	10	1	17.711538	-1.258850	70	58.51	0.835857
=HYPERLINK("http://www.godatabase.org/cgi-bin/go.cgi?query=GO:0006081&auto_wild_cards=yes&view=query&action=query&search_constraint=terms","GO:0006081_cellular_aldehyde_metabolic_process")	=HYPERLINK("http://www.ncbi.nih.gov/gquery/gquery.fcgi?term=ALDH1A7","ALDH1A7")	10	1	17.711538	-1.258850	70	58.51	0.835857
=HYPERLINK("http://www.godatabase.org/cgi-bin/go.cgi?query=GO:0046887&auto_wild_cards=yes&view=query&action=query&search_constraint=terms","GO:0046887_positive_regulation_of_hormone_secretion")	=HYPERLINK("http://www.ncbi.nih.gov/gquery/gquery.fcgi?term=PTPN11","PTPN11")	10	1	17.711538	-1.258850	70	58.51	0.835857
=HYPERLINK("http://www.godatabase.org/cgi-bin/go.cgi?query=GO:0010629&auto_wild_cards=yes&view=query&action=query&search_constraint=terms","GO:0010629_negative_regulation_of_gene_expression")	=HYPERLINK("http://www.ncbi.nih.gov/gquery/gquery.fcgi?term=STRAP","STRAP")	262	4	2.704052	-1.243966	71	59.17	0.833380
=HYPERLINK("http://www.godatabase.org/cgi-bin/go.cgi?query=GO:0010629&auto_wild_cards=yes&view=query&action=query&search_constraint=terms","GO:0010629_negative_regulation_of_gene_expression")	=HYPERLINK("http://www.ncbi.nih.gov/gquery/gquery.fcgi?term=SKP2","SKP2")	262	4	2.704052	-1.243966	71	59.17	0.833380
=HYPERLINK("http://www.godatabase.org/cgi-bin/go.cgi?query=GO:0010629&auto_wild_cards=yes&view=query&action=query&search_constraint=terms","GO:0010629_negative_regulation_of_gene_expression")	=HYPERLINK("http://www.ncbi.nih.gov/gquery/gquery.fcgi?term=DNMT3B","DNMT3B")	262	4	2.704052	-1.243966	71	59.17	0.833380
=HYPERLINK("http://www.godatabase.org/cgi-bin/go.cgi?query=GO:0010629&auto_wild_cards=yes&view=query&action=query&search_constraint=terms","GO:0010629_negative_regulation_of_gene_expression")	=HYPERLINK("http://www.ncbi.nih.gov/gquery/gquery.fcgi?term=HELLS","HELLS")	262	4	2.704052	-1.243966	71	59.17	0.833380
=HYPERLINK("http://www.godatabase.org/cgi-bin/go.cgi?query=GO:0044255&auto_wild_cards=yes&view=query&action=query&search_constraint=terms","GO:0044255_cellular_lipid_metabolic_process")	=HYPERLINK("http://www.ncbi.nih.gov/gquery/gquery.fcgi?term=ACSM3","ACSM3")	264	4	2.683566	-1.233999	72	59.72	0.829444
=HYPERLINK("http://www.godatabase.org/cgi-bin/go.cgi?query=GO:0044255&auto_wild_cards=yes&view=query&action=query&search_constraint=terms","GO:0044255_cellular_lipid_metabolic_process")	=HYPERLINK("http://www.ncbi.nih.gov/gquery/gquery.fcgi?term=ALDH1A7","ALDH1A7")	264	4	2.683566	-1.233999	72	59.72	0.829444
=HYPERLINK("http://www.godatabase.org/cgi-bin/go.cgi?query=GO:0044255&auto_wild_cards=yes&view=query&action=query&search_constraint=terms","GO:0044255_cellular_lipid_metabolic_process")	=HYPERLINK("http://www.ncbi.nih.gov/gquery/gquery.fcgi?term=PTPN11","PTPN11")	264	4	2.683566	-1.233999	72	59.72	0.829444
=HYPERLINK("http://www.godatabase.org/cgi-bin/go.cgi?query=GO:0044255&auto_wild_cards=yes&view=query&action=query&search_constraint=terms","GO:0044255_cellular_lipid_metabolic_process")	=HYPERLINK("http://www.ncbi.nih.gov/gquery/gquery.fcgi?term=QK","QK")	264	4	2.683566	-1.233999	72	59.72	0.829444
=HYPERLINK("http://www.godatabase.org/cgi-bin/go.cgi?query=GO:0043687&auto_wild_cards=yes&view=query&action=query&search_constraint=terms","GO:0043687_post-translational_protein_modification")	=HYPERLINK("http://www.ncbi.nih.gov/gquery/gquery.fcgi?term=NLK","NLK")	384	5	2.306190	-1.221162	73	60.4	0.827397
=HYPERLINK("http://www.godatabase.org/cgi-bin/go.cgi?query=GO:0043687&auto_wild_cards=yes&view=query&action=query&search_constraint=terms","GO:0043687_post-translational_protein_modification")	=HYPERLINK("http://www.ncbi.nih.gov/gquery/gquery.fcgi?term=MKNK2","MKNK2")	384	5	2.306190	-1.221162	73	60.4	0.827397
=HYPERLINK("http://www.godatabase.org/cgi-bin/go.cgi?query=GO:0043687&auto_wild_cards=yes&view=query&action=query&search_constraint=terms","GO:0043687_post-translational_protein_modification")	=HYPERLINK("http://www.ncbi.nih.gov/gquery/gquery.fcgi?term=SKP2","SKP2")	384	5	2.306190	-1.221162	73	60.4	0.827397
=HYPERLINK("http://www.godatabase.org/cgi-bin/go.cgi?query=GO:0043687&auto_wild_cards=yes&view=query&action=query&search_constraint=terms","GO:0043687_post-translational_protein_modification")	=HYPERLINK("http://www.ncbi.nih.gov/gquery/gquery.fcgi?term=PTPN12","PTPN12")	384	5	2.306190	-1.221162	73	60.4	0.827397
=HYPERLINK("http://www.godatabase.org/cgi-bin/go.cgi?query=GO:0043687&auto_wild_cards=yes&view=query&action=query&search_constraint=terms","GO:0043687_post-translational_protein_modification")	=HYPERLINK("http://www.ncbi.nih.gov/gquery/gquery.fcgi?term=PTPN11","PTPN11")	384	5	2.306190	-1.221162	73	60.4	0.827397
=HYPERLINK("http://www.godatabase.org/cgi-bin/go.cgi?query=GO:0006333&auto_wild_cards=yes&view=query&action=query&search_constraint=terms","GO:0006333_chromatin_assembly_or_disassembly")	=HYPERLINK("http://www.ncbi.nih.gov/gquery/gquery.fcgi?term=HELLS","HELLS")	11	1	16.101399	-1.218630	75	65.24	0.869867
=HYPERLINK("http://www.godatabase.org/cgi-bin/go.cgi?query=GO:0045055&auto_wild_cards=yes&view=query&action=query&search_constraint=terms","GO:0045055_regulated_secretory_pathway")	=HYPERLINK("http://www.ncbi.nih.gov/gquery/gquery.fcgi?term=GARS","GARS")	11	1	16.101399	-1.218630	75	65.24	0.869867
=HYPERLINK("http://www.godatabase.org/cgi-bin/go.cgi?query=GO:0016568&auto_wild_cards=yes&view=query&action=query&search_constraint=terms","GO:0016568_chromatin_modification")	=HYPERLINK("http://www.ncbi.nih.gov/gquery/gquery.fcgi?term=DNMT3B","DNMT3B")	72	2	4.919872	-1.210698	76	66.05	0.869079
=HYPERLINK("http://www.godatabase.org/cgi-bin/go.cgi?query=GO:0016568&auto_wild_cards=yes&view=query&action=query&search_constraint=terms","GO:0016568_chromatin_modification")	=HYPERLINK("http://www.ncbi.nih.gov/gquery/gquery.fcgi?term=HELLS","HELLS")	72	2	4.919872	-1.210698	76	66.05	0.869079
=HYPERLINK("http://www.godatabase.org/cgi-bin/go.cgi?query=GO:0060255&auto_wild_cards=yes&view=query&action=query&search_constraint=terms","GO:0060255_regulation_of_macromolecule_metabolic_process")	=HYPERLINK("http://www.ncbi.nih.gov/gquery/gquery.fcgi?term=TAF10","TAF10")	936	9	1.703033	-1.192869	77	66.9	0.868831
=HYPERLINK("http://www.godatabase.org/cgi-bin/go.cgi?query=GO:0060255&auto_wild_cards=yes&view=query&action=query&search_constraint=terms","GO:0060255_regulation_of_macromolecule_metabolic_process")	=HYPERLINK("http://www.ncbi.nih.gov/gquery/gquery.fcgi?term=STRAP","STRAP")	936	9	1.703033	-1.192869	77	66.9	0.868831
=HYPERLINK("http://www.godatabase.org/cgi-bin/go.cgi?query=GO:0060255&auto_wild_cards=yes&view=query&action=query&search_constraint=terms","GO:0060255_regulation_of_macromolecule_metabolic_process")	=HYPERLINK("http://www.ncbi.nih.gov/gquery/gquery.fcgi?term=GPBP1","GPBP1")	936	9	1.703033	-1.192869	77	66.9	0.868831
=HYPERLINK("http://www.godatabase.org/cgi-bin/go.cgi?query=GO:0060255&auto_wild_cards=yes&view=query&action=query&search_constraint=terms","GO:0060255_regulation_of_macromolecule_metabolic_process")	=HYPERLINK("http://www.ncbi.nih.gov/gquery/gquery.fcgi?term=NLK","NLK")	936	9	1.703033	-1.192869	77	66.9	0.868831
=HYPERLINK("http://www.godatabase.org/cgi-bin/go.cgi?query=GO:0060255&auto_wild_cards=yes&view=query&action=query&search_constraint=terms","GO:0060255_regulation_of_macromolecule_metabolic_process")	=HYPERLINK("http://www.ncbi.nih.gov/gquery/gquery.fcgi?term=OTX2","OTX2")	936	9	1.703033	-1.192869	77	66.9	0.868831
=HYPERLINK("http://www.godatabase.org/cgi-bin/go.cgi?query=GO:0060255&auto_wild_cards=yes&view=query&action=query&search_constraint=terms","GO:0060255_regulation_of_macromolecule_metabolic_process")	=HYPERLINK("http://www.ncbi.nih.gov/gquery/gquery.fcgi?term=SKP2","SKP2")	936	9	1.703033	-1.192869	77	66.9	0.868831
=HYPERLINK("http://www.godatabase.org/cgi-bin/go.cgi?query=GO:0060255&auto_wild_cards=yes&view=query&action=query&search_constraint=terms","GO:0060255_regulation_of_macromolecule_metabolic_process")	=HYPERLINK("http://www.ncbi.nih.gov/gquery/gquery.fcgi?term=DNMT3B","DNMT3B")	936	9	1.703033	-1.192869	77	66.9	0.868831
=HYPERLINK("http://www.godatabase.org/cgi-bin/go.cgi?query=GO:0060255&auto_wild_cards=yes&view=query&action=query&search_constraint=terms","GO:0060255_regulation_of_macromolecule_metabolic_process")	=HYPERLINK("http://www.ncbi.nih.gov/gquery/gquery.fcgi?term=FOXD1","FOXD1")	936	9	1.703033	-1.192869	77	66.9	0.868831
=HYPERLINK("http://www.godatabase.org/cgi-bin/go.cgi?query=GO:0060255&auto_wild_cards=yes&view=query&action=query&search_constraint=terms","GO:0060255_regulation_of_macromolecule_metabolic_process")	=HYPERLINK("http://www.ncbi.nih.gov/gquery/gquery.fcgi?term=HELLS","HELLS")	936	9	1.703033	-1.192869	77	66.9	0.868831
=HYPERLINK("http://www.godatabase.org/cgi-bin/go.cgi?query=GO:0006259&auto_wild_cards=yes&view=query&action=query&search_constraint=terms","GO:0006259_DNA_metabolic_process")	=HYPERLINK("http://www.ncbi.nih.gov/gquery/gquery.fcgi?term=RAD51AP1","RAD51AP1")	165	3	3.220280	-1.192052	78	66.99	0.858846
=HYPERLINK("http://www.godatabase.org/cgi-bin/go.cgi?query=GO:0006259&auto_wild_cards=yes&view=query&action=query&search_constraint=terms","GO:0006259_DNA_metabolic_process")	=HYPERLINK("http://www.ncbi.nih.gov/gquery/gquery.fcgi?term=DNMT3B","DNMT3B")	165	3	3.220280	-1.192052	78	66.99	0.858846
=HYPERLINK("http://www.godatabase.org/cgi-bin/go.cgi?query=GO:0006259&auto_wild_cards=yes&view=query&action=query&search_constraint=terms","GO:0006259_DNA_metabolic_process")	=HYPERLINK("http://www.ncbi.nih.gov/gquery/gquery.fcgi?term=HELLS","HELLS")	165	3	3.220280	-1.192052	78	66.99	0.858846
=HYPERLINK("http://www.godatabase.org/cgi-bin/go.cgi?query=GO:0019222&auto_wild_cards=yes&view=query&action=query&search_constraint=terms","GO:0019222_regulation_of_metabolic_process")	=HYPERLINK("http://www.ncbi.nih.gov/gquery/gquery.fcgi?term=TAF10","TAF10")	1088	10	1.627899	-1.185920	79	67.27	0.851519
=HYPERLINK("http://www.godatabase.org/cgi-bin/go.cgi?query=GO:0019222&auto_wild_cards=yes&view=query&action=query&search_constraint=terms","GO:0019222_regulation_of_metabolic_process")	=HYPERLINK("http://www.ncbi.nih.gov/gquery/gquery.fcgi?term=GPBP1","GPBP1")	1088	10	1.627899	-1.185920	79	67.27	0.851519
=HYPERLINK("http://www.godatabase.org/cgi-bin/go.cgi?query=GO:0019222&auto_wild_cards=yes&view=query&action=query&search_constraint=terms","GO:0019222_regulation_of_metabolic_process")	=HYPERLINK("http://www.ncbi.nih.gov/gquery/gquery.fcgi?term=STRAP","STRAP")	1088	10	1.627899	-1.185920	79	67.27	0.851519
=HYPERLINK("http://www.godatabase.org/cgi-bin/go.cgi?query=GO:0019222&auto_wild_cards=yes&view=query&action=query&search_constraint=terms","GO:0019222_regulation_of_metabolic_process")	=HYPERLINK("http://www.ncbi.nih.gov/gquery/gquery.fcgi?term=NLK","NLK")	1088	10	1.627899	-1.185920	79	67.27	0.851519
=HYPERLINK("http://www.godatabase.org/cgi-bin/go.cgi?query=GO:0019222&auto_wild_cards=yes&view=query&action=query&search_constraint=terms","GO:0019222_regulation_of_metabolic_process")	=HYPERLINK("http://www.ncbi.nih.gov/gquery/gquery.fcgi?term=OTX2","OTX2")	1088	10	1.627899	-1.185920	79	67.27	0.851519
=HYPERLINK("http://www.godatabase.org/cgi-bin/go.cgi?query=GO:0019222&auto_wild_cards=yes&view=query&action=query&search_constraint=terms","GO:0019222_regulation_of_metabolic_process")	=HYPERLINK("http://www.ncbi.nih.gov/gquery/gquery.fcgi?term=SKP2","SKP2")	1088	10	1.627899	-1.185920	79	67.27	0.851519
=HYPERLINK("http://www.godatabase.org/cgi-bin/go.cgi?query=GO:0019222&auto_wild_cards=yes&view=query&action=query&search_constraint=terms","GO:0019222_regulation_of_metabolic_process")	=HYPERLINK("http://www.ncbi.nih.gov/gquery/gquery.fcgi?term=FOXD1","FOXD1")	1088	10	1.627899	-1.185920	79	67.27	0.851519
=HYPERLINK("http://www.godatabase.org/cgi-bin/go.cgi?query=GO:0019222&auto_wild_cards=yes&view=query&action=query&search_constraint=terms","GO:0019222_regulation_of_metabolic_process")	=HYPERLINK("http://www.ncbi.nih.gov/gquery/gquery.fcgi?term=DNMT3B","DNMT3B")	1088	10	1.627899	-1.185920	79	67.27	0.851519
=HYPERLINK("http://www.godatabase.org/cgi-bin/go.cgi?query=GO:0019222&auto_wild_cards=yes&view=query&action=query&search_constraint=terms","GO:0019222_regulation_of_metabolic_process")	=HYPERLINK("http://www.ncbi.nih.gov/gquery/gquery.fcgi?term=HELLS","HELLS")	1088	10	1.627899	-1.185920	79	67.27	0.851519
=HYPERLINK("http://www.godatabase.org/cgi-bin/go.cgi?query=GO:0019222&auto_wild_cards=yes&view=query&action=query&search_constraint=terms","GO:0019222_regulation_of_metabolic_process")	=HYPERLINK("http://www.ncbi.nih.gov/gquery/gquery.fcgi?term=PTPN11","PTPN11")	1088	10	1.627899	-1.185920	79	67.27	0.851519
=HYPERLINK("http://www.godatabase.org/cgi-bin/go.cgi?query=GO:0034621&auto_wild_cards=yes&view=query&action=query&search_constraint=terms","GO:0034621_cellular_macromolecular_complex_subunit_organization")	=HYPERLINK("http://www.ncbi.nih.gov/gquery/gquery.fcgi?term=TAF10","TAF10")	76	2	4.660931	-1.169336	80	73.22	0.915250
=HYPERLINK("http://www.godatabase.org/cgi-bin/go.cgi?query=GO:0034621&auto_wild_cards=yes&view=query&action=query&search_constraint=terms","GO:0034621_cellular_macromolecular_complex_subunit_organization")	=HYPERLINK("http://www.ncbi.nih.gov/gquery/gquery.fcgi?term=HELLS","HELLS")	76	2	4.660931	-1.169336	80	73.22	0.915250
=HYPERLINK("http://www.godatabase.org/cgi-bin/go.cgi?query=GO:0018105&auto_wild_cards=yes&view=query&action=query&search_constraint=terms","GO:0018105_peptidyl-serine_phosphorylation")	=HYPERLINK("http://www.ncbi.nih.gov/gquery/gquery.fcgi?term=NLK","NLK")	13	1	13.624260	-1.148422	81	79.04	0.975802
=HYPERLINK("http://www.godatabase.org/cgi-bin/go.cgi?query=GO:0006629&auto_wild_cards=yes&view=query&action=query&search_constraint=terms","GO:0006629_lipid_metabolic_process")	=HYPERLINK("http://www.ncbi.nih.gov/gquery/gquery.fcgi?term=ACSM3","ACSM3")	285	4	2.485830	-1.135137	82	79.56	0.970244
=HYPERLINK("http://www.godatabase.org/cgi-bin/go.cgi?query=GO:0006629&auto_wild_cards=yes&view=query&action=query&search_constraint=terms","GO:0006629_lipid_metabolic_process")	=HYPERLINK("http://www.ncbi.nih.gov/gquery/gquery.fcgi?term=ALDH1A7","ALDH1A7")	285	4	2.485830	-1.135137	82	79.56	0.970244
=HYPERLINK("http://www.godatabase.org/cgi-bin/go.cgi?query=GO:0006629&auto_wild_cards=yes&view=query&action=query&search_constraint=terms","GO:0006629_lipid_metabolic_process")	=HYPERLINK("http://www.ncbi.nih.gov/gquery/gquery.fcgi?term=PTPN11","PTPN11")	285	4	2.485830	-1.135137	82	79.56	0.970244
=HYPERLINK("http://www.godatabase.org/cgi-bin/go.cgi?query=GO:0006629&auto_wild_cards=yes&view=query&action=query&search_constraint=terms","GO:0006629_lipid_metabolic_process")	=HYPERLINK("http://www.ncbi.nih.gov/gquery/gquery.fcgi?term=QK","QK")	285	4	2.485830	-1.135137	82	79.56	0.970244
=HYPERLINK("http://www.godatabase.org/cgi-bin/go.cgi?query=GO:0000278&auto_wild_cards=yes&view=query&action=query&search_constraint=terms","GO:0000278_mitotic_cell_cycle")	=HYPERLINK("http://www.ncbi.nih.gov/gquery/gquery.fcgi?term=TAF10","TAF10")	80	2	4.427885	-1.130407	84	80.0	0.952381
=HYPERLINK("http://www.godatabase.org/cgi-bin/go.cgi?query=GO:0000278&auto_wild_cards=yes&view=query&action=query&search_constraint=terms","GO:0000278_mitotic_cell_cycle")	=HYPERLINK("http://www.ncbi.nih.gov/gquery/gquery.fcgi?term=SKP2","SKP2")	80	2	4.427885	-1.130407	84	80.0	0.952381
=HYPERLINK("http://www.godatabase.org/cgi-bin/go.cgi?query=GO:0006631&auto_wild_cards=yes&view=query&action=query&search_constraint=terms","GO:0006631_fatty_acid_metabolic_process")	=HYPERLINK("http://www.ncbi.nih.gov/gquery/gquery.fcgi?term=ACSM3","ACSM3")	80	2	4.427885	-1.130407	84	80.0	0.952381
=HYPERLINK("http://www.godatabase.org/cgi-bin/go.cgi?query=GO:0006631&auto_wild_cards=yes&view=query&action=query&search_constraint=terms","GO:0006631_fatty_acid_metabolic_process")	=HYPERLINK("http://www.ncbi.nih.gov/gquery/gquery.fcgi?term=QK","QK")	80	2	4.427885	-1.130407	84	80.0	0.952381
=HYPERLINK("http://www.godatabase.org/cgi-bin/go.cgi?query=GO:0043066&auto_wild_cards=yes&view=query&action=query&search_constraint=terms","GO:0043066_negative_regulation_of_apoptosis")	=HYPERLINK("http://www.ncbi.nih.gov/gquery/gquery.fcgi?term=SKP2","SKP2")	176	3	3.019012	-1.125079	85	80.51	0.947176
=HYPERLINK("http://www.godatabase.org/cgi-bin/go.cgi?query=GO:0043066&auto_wild_cards=yes&view=query&action=query&search_constraint=terms","GO:0043066_negative_regulation_of_apoptosis")	=HYPERLINK("http://www.ncbi.nih.gov/gquery/gquery.fcgi?term=API5","API5")	176	3	3.019012	-1.125079	85	80.51	0.947176
=HYPERLINK("http://www.godatabase.org/cgi-bin/go.cgi?query=GO:0043066&auto_wild_cards=yes&view=query&action=query&search_constraint=terms","GO:0043066_negative_regulation_of_apoptosis")	=HYPERLINK("http://www.ncbi.nih.gov/gquery/gquery.fcgi?term=HELLS","HELLS")	176	3	3.019012	-1.125079	85	80.51	0.947176
=HYPERLINK("http://www.godatabase.org/cgi-bin/go.cgi?query=GO:0045449&auto_wild_cards=yes&view=query&action=query&search_constraint=terms","GO:0045449_regulation_of_transcription")	=HYPERLINK("http://www.ncbi.nih.gov/gquery/gquery.fcgi?term=GPBP1","GPBP1")	676	7	1.834035	-1.123148	86	80.59	0.937093
=HYPERLINK("http://www.godatabase.org/cgi-bin/go.cgi?query=GO:0045449&auto_wild_cards=yes&view=query&action=query&search_constraint=terms","GO:0045449_regulation_of_transcription")	=HYPERLINK("http://www.ncbi.nih.gov/gquery/gquery.fcgi?term=STRAP","STRAP")	676	7	1.834035	-1.123148	86	80.59	0.937093
=HYPERLINK("http://www.godatabase.org/cgi-bin/go.cgi?query=GO:0045449&auto_wild_cards=yes&view=query&action=query&search_constraint=terms","GO:0045449_regulation_of_transcription")	=HYPERLINK("http://www.ncbi.nih.gov/gquery/gquery.fcgi?term=NLK","NLK")	676	7	1.834035	-1.123148	86	80.59	0.937093
=HYPERLINK("http://www.godatabase.org/cgi-bin/go.cgi?query=GO:0045449&auto_wild_cards=yes&view=query&action=query&search_constraint=terms","GO:0045449_regulation_of_transcription")	=HYPERLINK("http://www.ncbi.nih.gov/gquery/gquery.fcgi?term=OTX2","OTX2")	676	7	1.834035	-1.123148	86	80.59	0.937093
=HYPERLINK("http://www.godatabase.org/cgi-bin/go.cgi?query=GO:0045449&auto_wild_cards=yes&view=query&action=query&search_constraint=terms","GO:0045449_regulation_of_transcription")	=HYPERLINK("http://www.ncbi.nih.gov/gquery/gquery.fcgi?term=DNMT3B","DNMT3B")	676	7	1.834035	-1.123148	86	80.59	0.937093
=HYPERLINK("http://www.godatabase.org/cgi-bin/go.cgi?query=GO:0045449&auto_wild_cards=yes&view=query&action=query&search_constraint=terms","GO:0045449_regulation_of_transcription")	=HYPERLINK("http://www.ncbi.nih.gov/gquery/gquery.fcgi?term=FOXD1","FOXD1")	676	7	1.834035	-1.123148	86	80.59	0.937093
=HYPERLINK("http://www.godatabase.org/cgi-bin/go.cgi?query=GO:0045449&auto_wild_cards=yes&view=query&action=query&search_constraint=terms","GO:0045449_regulation_of_transcription")	=HYPERLINK("http://www.ncbi.nih.gov/gquery/gquery.fcgi?term=HELLS","HELLS")	676	7	1.834035	-1.123148	86	80.59	0.937093
=HYPERLINK("http://www.godatabase.org/cgi-bin/go.cgi?query=GO:0007242&auto_wild_cards=yes&view=query&action=query&search_constraint=terms","GO:0007242_intracellular_signaling_cascade")	=HYPERLINK("http://www.ncbi.nih.gov/gquery/gquery.fcgi?term=NLK","NLK")	411	5	2.154688	-1.118365	87	80.71	0.927701
=HYPERLINK("http://www.godatabase.org/cgi-bin/go.cgi?query=GO:0007242&auto_wild_cards=yes&view=query&action=query&search_constraint=terms","GO:0007242_intracellular_signaling_cascade")	=HYPERLINK("http://www.ncbi.nih.gov/gquery/gquery.fcgi?term=SKP2","SKP2")	411	5	2.154688	-1.118365	87	80.71	0.927701
=HYPERLINK("http://www.godatabase.org/cgi-bin/go.cgi?query=GO:0007242&auto_wild_cards=yes&view=query&action=query&search_constraint=terms","GO:0007242_intracellular_signaling_cascade")	=HYPERLINK("http://www.ncbi.nih.gov/gquery/gquery.fcgi?term=MKNK2","MKNK2")	411	5	2.154688	-1.118365	87	80.71	0.927701
=HYPERLINK("http://www.godatabase.org/cgi-bin/go.cgi?query=GO:0007242&auto_wild_cards=yes&view=query&action=query&search_constraint=terms","GO:0007242_intracellular_signaling_cascade")	=HYPERLINK("http://www.ncbi.nih.gov/gquery/gquery.fcgi?term=RAP1A","RAP1A")	411	5	2.154688	-1.118365	87	80.71	0.927701
=HYPERLINK("http://www.godatabase.org/cgi-bin/go.cgi?query=GO:0007242&auto_wild_cards=yes&view=query&action=query&search_constraint=terms","GO:0007242_intracellular_signaling_cascade")	=HYPERLINK("http://www.ncbi.nih.gov/gquery/gquery.fcgi?term=PTPN11","PTPN11")	411	5	2.154688	-1.118365	87	80.71	0.927701
=HYPERLINK("http://www.godatabase.org/cgi-bin/go.cgi?query=GO:0000077&auto_wild_cards=yes&view=query&action=query&search_constraint=terms","GO:0000077_DNA_damage_checkpoint")	=HYPERLINK("http://www.ncbi.nih.gov/gquery/gquery.fcgi?term=PTPN11","PTPN11")	14	1	12.651099	-1.117407	89	85.27	0.958090
=HYPERLINK("http://www.godatabase.org/cgi-bin/go.cgi?query=GO:0042573&auto_wild_cards=yes&view=query&action=query&search_constraint=terms","GO:0042573_retinoic_acid_metabolic_process")	=HYPERLINK("http://www.ncbi.nih.gov/gquery/gquery.fcgi?term=ALDH1A7","ALDH1A7")	14	1	12.651099	-1.117407	89	85.27	0.958090
=HYPERLINK("http://www.godatabase.org/cgi-bin/go.cgi?query=GO:0043069&auto_wild_cards=yes&view=query&action=query&search_constraint=terms","GO:0043069_negative_regulation_of_programmed_cell_death")	=HYPERLINK("http://www.ncbi.nih.gov/gquery/gquery.fcgi?term=SKP2","SKP2")	179	3	2.968414	-1.107731	91	85.75	0.942308
=HYPERLINK("http://www.godatabase.org/cgi-bin/go.cgi?query=GO:0043069&auto_wild_cards=yes&view=query&action=query&search_constraint=terms","GO:0043069_negative_regulation_of_programmed_cell_death")	=HYPERLINK("http://www.ncbi.nih.gov/gquery/gquery.fcgi?term=API5","API5")	179	3	2.968414	-1.107731	91	85.75	0.942308
=HYPERLINK("http://www.godatabase.org/cgi-bin/go.cgi?query=GO:0043069&auto_wild_cards=yes&view=query&action=query&search_constraint=terms","GO:0043069_negative_regulation_of_programmed_cell_death")	=HYPERLINK("http://www.ncbi.nih.gov/gquery/gquery.fcgi?term=HELLS","HELLS")	179	3	2.968414	-1.107731	91	85.75	0.942308
=HYPERLINK("http://www.godatabase.org/cgi-bin/go.cgi?query=GO:0060548&auto_wild_cards=yes&view=query&action=query&search_constraint=terms","GO:0060548_negative_regulation_of_cell_death")	=HYPERLINK("http://www.ncbi.nih.gov/gquery/gquery.fcgi?term=SKP2","SKP2")	179	3	2.968414	-1.107731	91	85.75	0.942308
=HYPERLINK("http://www.godatabase.org/cgi-bin/go.cgi?query=GO:0060548&auto_wild_cards=yes&view=query&action=query&search_constraint=terms","GO:0060548_negative_regulation_of_cell_death")	=HYPERLINK("http://www.ncbi.nih.gov/gquery/gquery.fcgi?term=API5","API5")	179	3	2.968414	-1.107731	91	85.75	0.942308
=HYPERLINK("http://www.godatabase.org/cgi-bin/go.cgi?query=GO:0060548&auto_wild_cards=yes&view=query&action=query&search_constraint=terms","GO:0060548_negative_regulation_of_cell_death")	=HYPERLINK("http://www.ncbi.nih.gov/gquery/gquery.fcgi?term=HELLS","HELLS")	179	3	2.968414	-1.107731	91	85.75	0.942308
=HYPERLINK("http://www.godatabase.org/cgi-bin/go.cgi?query=GO:0006325&auto_wild_cards=yes&view=query&action=query&search_constraint=terms","GO:0006325_chromatin_organization")	=HYPERLINK("http://www.ncbi.nih.gov/gquery/gquery.fcgi?term=DNMT3B","DNMT3B")	83	2	4.267841	-1.102663	92	86.12	0.936087
=HYPERLINK("http://www.godatabase.org/cgi-bin/go.cgi?query=GO:0006325&auto_wild_cards=yes&view=query&action=query&search_constraint=terms","GO:0006325_chromatin_organization")	=HYPERLINK("http://www.ncbi.nih.gov/gquery/gquery.fcgi?term=HELLS","HELLS")	83	2	4.267841	-1.102663	92	86.12	0.936087
=HYPERLINK("http://www.godatabase.org/cgi-bin/go.cgi?query=GO:0019752&auto_wild_cards=yes&view=query&action=query&search_constraint=terms","GO:0019752_carboxylic_acid_metabolic_process")	=HYPERLINK("http://www.ncbi.nih.gov/gquery/gquery.fcgi?term=ACSM3","ACSM3")	181	3	2.935614	-1.096371	94	86.36	0.918723
=HYPERLINK("http://www.godatabase.org/cgi-bin/go.cgi?query=GO:0019752&auto_wild_cards=yes&view=query&action=query&search_constraint=terms","GO:0019752_carboxylic_acid_metabolic_process")	=HYPERLINK("http://www.ncbi.nih.gov/gquery/gquery.fcgi?term=ALDH1A7","ALDH1A7")	181	3	2.935614	-1.096371	94	86.36	0.918723
=HYPERLINK("http://www.godatabase.org/cgi-bin/go.cgi?query=GO:0019752&auto_wild_cards=yes&view=query&action=query&search_constraint=terms","GO:0019752_carboxylic_acid_metabolic_process")	=HYPERLINK("http://www.ncbi.nih.gov/gquery/gquery.fcgi?term=QK","QK")	181	3	2.935614	-1.096371	94	86.36	0.918723
=HYPERLINK("http://www.godatabase.org/cgi-bin/go.cgi?query=GO:0043436&auto_wild_cards=yes&view=query&action=query&search_constraint=terms","GO:0043436_oxoacid_metabolic_process")	=HYPERLINK("http://www.ncbi.nih.gov/gquery/gquery.fcgi?term=ACSM3","ACSM3")	181	3	2.935614	-1.096371	94	86.36	0.918723
=HYPERLINK("http://www.godatabase.org/cgi-bin/go.cgi?query=GO:0043436&auto_wild_cards=yes&view=query&action=query&search_constraint=terms","GO:0043436_oxoacid_metabolic_process")	=HYPERLINK("http://www.ncbi.nih.gov/gquery/gquery.fcgi?term=ALDH1A7","ALDH1A7")	181	3	2.935614	-1.096371	94	86.36	0.918723
=HYPERLINK("http://www.godatabase.org/cgi-bin/go.cgi?query=GO:0043436&auto_wild_cards=yes&view=query&action=query&search_constraint=terms","GO:0043436_oxoacid_metabolic_process")	=HYPERLINK("http://www.ncbi.nih.gov/gquery/gquery.fcgi?term=QK","QK")	181	3	2.935614	-1.096371	94	86.36	0.918723
=HYPERLINK("http://www.godatabase.org/cgi-bin/go.cgi?query=GO:0006082&auto_wild_cards=yes&view=query&action=query&search_constraint=terms","GO:0006082_organic_acid_metabolic_process")	=HYPERLINK("http://www.ncbi.nih.gov/gquery/gquery.fcgi?term=ACSM3","ACSM3")	182	3	2.919484	-1.090751	95	86.63	0.911895
=HYPERLINK("http://www.godatabase.org/cgi-bin/go.cgi?query=GO:0006082&auto_wild_cards=yes&view=query&action=query&search_constraint=terms","GO:0006082_organic_acid_metabolic_process")	=HYPERLINK("http://www.ncbi.nih.gov/gquery/gquery.fcgi?term=ALDH1A7","ALDH1A7")	182	3	2.919484	-1.090751	95	86.63	0.911895
=HYPERLINK("http://www.godatabase.org/cgi-bin/go.cgi?query=GO:0006082&auto_wild_cards=yes&view=query&action=query&search_constraint=terms","GO:0006082_organic_acid_metabolic_process")	=HYPERLINK("http://www.ncbi.nih.gov/gquery/gquery.fcgi?term=QK","QK")	182	3	2.919484	-1.090751	95	86.63	0.911895
=HYPERLINK("http://www.godatabase.org/cgi-bin/go.cgi?query=GO:0050796&auto_wild_cards=yes&view=query&action=query&search_constraint=terms","GO:0050796_regulation_of_insulin_secretion")	=HYPERLINK("http://www.ncbi.nih.gov/gquery/gquery.fcgi?term=PTPN11","PTPN11")	15	1	11.807692	-1.088613	96	91.01	0.948021
=HYPERLINK("http://www.godatabase.org/cgi-bin/go.cgi?query=GO:0042180&auto_wild_cards=yes&view=query&action=query&search_constraint=terms","GO:0042180_cellular_ketone_metabolic_process")	=HYPERLINK("http://www.ncbi.nih.gov/gquery/gquery.fcgi?term=ACSM3","ACSM3")	183	3	2.903531	-1.085171	97	91.12	0.939381
=HYPERLINK("http://www.godatabase.org/cgi-bin/go.cgi?query=GO:0042180&auto_wild_cards=yes&view=query&action=query&search_constraint=terms","GO:0042180_cellular_ketone_metabolic_process")	=HYPERLINK("http://www.ncbi.nih.gov/gquery/gquery.fcgi?term=ALDH1A7","ALDH1A7")	183	3	2.903531	-1.085171	97	91.12	0.939381
=HYPERLINK("http://www.godatabase.org/cgi-bin/go.cgi?query=GO:0042180&auto_wild_cards=yes&view=query&action=query&search_constraint=terms","GO:0042180_cellular_ketone_metabolic_process")	=HYPERLINK("http://www.ncbi.nih.gov/gquery/gquery.fcgi?term=QK","QK")	183	3	2.903531	-1.085171	97	91.12	0.939381
=HYPERLINK("http://www.godatabase.org/cgi-bin/go.cgi?query=GO:0032990&auto_wild_cards=yes&view=query&action=query&search_constraint=terms","GO:0032990_cell_part_morphogenesis")	=HYPERLINK("http://www.ncbi.nih.gov/gquery/gquery.fcgi?term=SSBP1","SSBP1")	184	3	2.887751	-1.079629	98	91.51	0.933776
=HYPERLINK("http://www.godatabase.org/cgi-bin/go.cgi?query=GO:0032990&auto_wild_cards=yes&view=query&action=query&search_constraint=terms","GO:0032990_cell_part_morphogenesis")	=HYPERLINK("http://www.ncbi.nih.gov/gquery/gquery.fcgi?term=FOXD1","FOXD1")	184	3	2.887751	-1.079629	98	91.51	0.933776
=HYPERLINK("http://www.godatabase.org/cgi-bin/go.cgi?query=GO:0032990&auto_wild_cards=yes&view=query&action=query&search_constraint=terms","GO:0032990_cell_part_morphogenesis")	=HYPERLINK("http://www.ncbi.nih.gov/gquery/gquery.fcgi?term=PTPN11","PTPN11")	184	3	2.887751	-1.079629	98	91.51	0.933776
=HYPERLINK("http://www.godatabase.org/cgi-bin/go.cgi?query=GO:0031570&auto_wild_cards=yes&view=query&action=query&search_constraint=terms","GO:0031570_DNA_integrity_checkpoint")	=HYPERLINK("http://www.ncbi.nih.gov/gquery/gquery.fcgi?term=PTPN11","PTPN11")	16	1	11.069712	-1.061752	100	96.88	0.968800
=HYPERLINK("http://www.godatabase.org/cgi-bin/go.cgi?query=GO:0051048&auto_wild_cards=yes&view=query&action=query&search_constraint=terms","GO:0051048_negative_regulation_of_secretion")	=HYPERLINK("http://www.ncbi.nih.gov/gquery/gquery.fcgi?term=PTPN11","PTPN11")	16	1	11.069712	-1.061752	100	96.88	0.968800
=HYPERLINK("http://www.godatabase.org/cgi-bin/go.cgi?query=GO:0006350&auto_wild_cards=yes&view=query&action=query&search_constraint=terms","GO:0006350_transcription")	=HYPERLINK("http://www.ncbi.nih.gov/gquery/gquery.fcgi?term=GPBP1","GPBP1")	701	7	1.768627	-1.054725	101	97.2	0.962376
=HYPERLINK("http://www.godatabase.org/cgi-bin/go.cgi?query=GO:0006350&auto_wild_cards=yes&view=query&action=query&search_constraint=terms","GO:0006350_transcription")	=HYPERLINK("http://www.ncbi.nih.gov/gquery/gquery.fcgi?term=STRAP","STRAP")	701	7	1.768627	-1.054725	101	97.2	0.962376
=HYPERLINK("http://www.godatabase.org/cgi-bin/go.cgi?query=GO:0006350&auto_wild_cards=yes&view=query&action=query&search_constraint=terms","GO:0006350_transcription")	=HYPERLINK("http://www.ncbi.nih.gov/gquery/gquery.fcgi?term=NLK","NLK")	701	7	1.768627	-1.054725	101	97.2	0.962376
=HYPERLINK("http://www.godatabase.org/cgi-bin/go.cgi?query=GO:0006350&auto_wild_cards=yes&view=query&action=query&search_constraint=terms","GO:0006350_transcription")	=HYPERLINK("http://www.ncbi.nih.gov/gquery/gquery.fcgi?term=OTX2","OTX2")	701	7	1.768627	-1.054725	101	97.2	0.962376
=HYPERLINK("http://www.godatabase.org/cgi-bin/go.cgi?query=GO:0006350&auto_wild_cards=yes&view=query&action=query&search_constraint=terms","GO:0006350_transcription")	=HYPERLINK("http://www.ncbi.nih.gov/gquery/gquery.fcgi?term=DNMT3B","DNMT3B")	701	7	1.768627	-1.054725	101	97.2	0.962376
=HYPERLINK("http://www.godatabase.org/cgi-bin/go.cgi?query=GO:0006350&auto_wild_cards=yes&view=query&action=query&search_constraint=terms","GO:0006350_transcription")	=HYPERLINK("http://www.ncbi.nih.gov/gquery/gquery.fcgi?term=FOXD1","FOXD1")	701	7	1.768627	-1.054725	101	97.2	0.962376
=HYPERLINK("http://www.godatabase.org/cgi-bin/go.cgi?query=GO:0006350&auto_wild_cards=yes&view=query&action=query&search_constraint=terms","GO:0006350_transcription")	=HYPERLINK("http://www.ncbi.nih.gov/gquery/gquery.fcgi?term=HELLS","HELLS")	701	7	1.768627	-1.054725	101	97.2	0.962376
=HYPERLINK("http://www.godatabase.org/cgi-bin/go.cgi?query=GO:0002791&auto_wild_cards=yes&view=query&action=query&search_constraint=terms","GO:0002791_regulation_of_peptide_secretion")	=HYPERLINK("http://www.ncbi.nih.gov/gquery/gquery.fcgi?term=PTPN11","PTPN11")	17	1	10.418552	-1.036590	107	102.17	0.954860
=HYPERLINK("http://www.godatabase.org/cgi-bin/go.cgi?query=GO:0006323&auto_wild_cards=yes&view=query&action=query&search_constraint=terms","GO:0006323_DNA_packaging")	=HYPERLINK("http://www.ncbi.nih.gov/gquery/gquery.fcgi?term=HELLS","HELLS")	17	1	10.418552	-1.036590	107	102.17	0.954860
=HYPERLINK("http://www.godatabase.org/cgi-bin/go.cgi?query=GO:0006919&auto_wild_cards=yes&view=query&action=query&search_constraint=terms","GO:0006919_activation_of_caspase_activity")	=HYPERLINK("http://www.ncbi.nih.gov/gquery/gquery.fcgi?term=VCP","VCP")	17	1	10.418552	-1.036590	107	102.17	0.954860
=HYPERLINK("http://www.godatabase.org/cgi-bin/go.cgi?query=GO:0008380&auto_wild_cards=yes&view=query&action=query&search_constraint=terms","GO:0008380_RNA_splicing")	=HYPERLINK("http://www.ncbi.nih.gov/gquery/gquery.fcgi?term=RBM17","RBM17")	17	1	10.418552	-1.036590	107	102.17	0.954860
=HYPERLINK("http://www.godatabase.org/cgi-bin/go.cgi?query=GO:0034470&auto_wild_cards=yes&view=query&action=query&search_constraint=terms","GO:0034470_ncRNA_processing")	=HYPERLINK("http://www.ncbi.nih.gov/gquery/gquery.fcgi?term=DKC1","DKC1")	17	1	10.418552	-1.036590	107	102.17	0.954860
=HYPERLINK("http://www.godatabase.org/cgi-bin/go.cgi?query=GO:0042254&auto_wild_cards=yes&view=query&action=query&search_constraint=terms","GO:0042254_ribosome_biogenesis")	=HYPERLINK("http://www.ncbi.nih.gov/gquery/gquery.fcgi?term=DKC1","DKC1")	17	1	10.418552	-1.036590	107	102.17	0.954860
=HYPERLINK("http://www.godatabase.org/cgi-bin/go.cgi?query=GO:0006464&auto_wild_cards=yes&view=query&action=query&search_constraint=terms","GO:0006464_protein_modification_process")	=HYPERLINK("http://www.ncbi.nih.gov/gquery/gquery.fcgi?term=NLK","NLK")	439	5	2.017260	-1.021768	108	102.95	0.953241
=HYPERLINK("http://www.godatabase.org/cgi-bin/go.cgi?query=GO:0006464&auto_wild_cards=yes&view=query&action=query&search_constraint=terms","GO:0006464_protein_modification_process")	=HYPERLINK("http://www.ncbi.nih.gov/gquery/gquery.fcgi?term=MKNK2","MKNK2")	439	5	2.017260	-1.021768	108	102.95	0.953241
=HYPERLINK("http://www.godatabase.org/cgi-bin/go.cgi?query=GO:0006464&auto_wild_cards=yes&view=query&action=query&search_constraint=terms","GO:0006464_protein_modification_process")	=HYPERLINK("http://www.ncbi.nih.gov/gquery/gquery.fcgi?term=SKP2","SKP2")	439	5	2.017260	-1.021768	108	102.95	0.953241
=HYPERLINK("http://www.godatabase.org/cgi-bin/go.cgi?query=GO:0006464&auto_wild_cards=yes&view=query&action=query&search_constraint=terms","GO:0006464_protein_modification_process")	=HYPERLINK("http://www.ncbi.nih.gov/gquery/gquery.fcgi?term=PTPN12","PTPN12")	439	5	2.017260	-1.021768	108	102.95	0.953241
=HYPERLINK("http://www.godatabase.org/cgi-bin/go.cgi?query=GO:0006464&auto_wild_cards=yes&view=query&action=query&search_constraint=terms","GO:0006464_protein_modification_process")	=HYPERLINK("http://www.ncbi.nih.gov/gquery/gquery.fcgi?term=PTPN11","PTPN11")	439	5	2.017260	-1.021768	108	102.95	0.953241
=HYPERLINK("http://www.godatabase.org/cgi-bin/go.cgi?query=GO:0065003&auto_wild_cards=yes&view=query&action=query&search_constraint=terms","GO:0065003_macromolecular_complex_assembly")	=HYPERLINK("http://www.ncbi.nih.gov/gquery/gquery.fcgi?term=TAF10","TAF10")	93	2	3.808933	-1.018020	109	103.51	0.949633
=HYPERLINK("http://www.godatabase.org/cgi-bin/go.cgi?query=GO:0065003&auto_wild_cards=yes&view=query&action=query&search_constraint=terms","GO:0065003_macromolecular_complex_assembly")	=HYPERLINK("http://www.ncbi.nih.gov/gquery/gquery.fcgi?term=HELLS","HELLS")	93	2	3.808933	-1.018020	109	103.51	0.949633
=HYPERLINK("http://www.godatabase.org/cgi-bin/go.cgi?query=GO:0006355&auto_wild_cards=yes&view=query&action=query&search_constraint=terms","GO:0006355_regulation_of_transcription__DNA-dependent")	=HYPERLINK("http://www.ncbi.nih.gov/gquery/gquery.fcgi?term=GPBP1","GPBP1")	575	6	1.848161	-1.017029	110	103.58	0.941636
=HYPERLINK("http://www.godatabase.org/cgi-bin/go.cgi?query=GO:0006355&auto_wild_cards=yes&view=query&action=query&search_constraint=terms","GO:0006355_regulation_of_transcription__DNA-dependent")	=HYPERLINK("http://www.ncbi.nih.gov/gquery/gquery.fcgi?term=STRAP","STRAP")	575	6	1.848161	-1.017029	110	103.58	0.941636
=HYPERLINK("http://www.godatabase.org/cgi-bin/go.cgi?query=GO:0006355&auto_wild_cards=yes&view=query&action=query&search_constraint=terms","GO:0006355_regulation_of_transcription__DNA-dependent")	=HYPERLINK("http://www.ncbi.nih.gov/gquery/gquery.fcgi?term=OTX2","OTX2")	575	6	1.848161	-1.017029	110	103.58	0.941636
=HYPERLINK("http://www.godatabase.org/cgi-bin/go.cgi?query=GO:0006355&auto_wild_cards=yes&view=query&action=query&search_constraint=terms","GO:0006355_regulation_of_transcription__DNA-dependent")	=HYPERLINK("http://www.ncbi.nih.gov/gquery/gquery.fcgi?term=DNMT3B","DNMT3B")	575	6	1.848161	-1.017029	110	103.58	0.941636
=HYPERLINK("http://www.godatabase.org/cgi-bin/go.cgi?query=GO:0006355&auto_wild_cards=yes&view=query&action=query&search_constraint=terms","GO:0006355_regulation_of_transcription__DNA-dependent")	=HYPERLINK("http://www.ncbi.nih.gov/gquery/gquery.fcgi?term=FOXD1","FOXD1")	575	6	1.848161	-1.017029	110	103.58	0.941636
=HYPERLINK("http://www.godatabase.org/cgi-bin/go.cgi?query=GO:0006355&auto_wild_cards=yes&view=query&action=query&search_constraint=terms","GO:0006355_regulation_of_transcription__DNA-dependent")	=HYPERLINK("http://www.ncbi.nih.gov/gquery/gquery.fcgi?term=HELLS","HELLS")	575	6	1.848161	-1.017029	110	103.58	0.941636
=HYPERLINK("http://www.godatabase.org/cgi-bin/go.cgi?query=GO:0030178&auto_wild_cards=yes&view=query&action=query&search_constraint=terms","GO:0030178_negative_regulation_of_Wnt_receptor_signaling_pathway")	=HYPERLINK("http://www.ncbi.nih.gov/gquery/gquery.fcgi?term=NLK","NLK")	18	1	9.839744	-1.012933	114	108.34	0.950351
=HYPERLINK("http://www.godatabase.org/cgi-bin/go.cgi?query=GO:0030901&auto_wild_cards=yes&view=query&action=query&search_constraint=terms","GO:0030901_midbrain_development")	=HYPERLINK("http://www.ncbi.nih.gov/gquery/gquery.fcgi?term=OTX2","OTX2")	18	1	9.839744	-1.012933	114	108.34	0.950351
=HYPERLINK("http://www.godatabase.org/cgi-bin/go.cgi?query=GO:0033157&auto_wild_cards=yes&view=query&action=query&search_constraint=terms","GO:0033157_regulation_of_intracellular_protein_transport")	=HYPERLINK("http://www.ncbi.nih.gov/gquery/gquery.fcgi?term=PTPN11","PTPN11")	18	1	9.839744	-1.012933	114	108.34	0.950351
=HYPERLINK("http://www.godatabase.org/cgi-bin/go.cgi?query=GO:0051168&auto_wild_cards=yes&view=query&action=query&search_constraint=terms","GO:0051168_nuclear_export")	=HYPERLINK("http://www.ncbi.nih.gov/gquery/gquery.fcgi?term=PTPN11","PTPN11")	18	1	9.839744	-1.012933	114	108.34	0.950351
=HYPERLINK("http://www.godatabase.org/cgi-bin/go.cgi?query=GO:0008610&auto_wild_cards=yes&view=query&action=query&search_constraint=terms","GO:0008610_lipid_biosynthetic_process")	=HYPERLINK("http://www.ncbi.nih.gov/gquery/gquery.fcgi?term=ACSM3","ACSM3")	94	2	3.768412	-1.010151	115	109.18	0.949391
=HYPERLINK("http://www.godatabase.org/cgi-bin/go.cgi?query=GO:0008610&auto_wild_cards=yes&view=query&action=query&search_constraint=terms","GO:0008610_lipid_biosynthetic_process")	=HYPERLINK("http://www.ncbi.nih.gov/gquery/gquery.fcgi?term=QK","QK")	94	2	3.768412	-1.010151	115	109.18	0.949391
=HYPERLINK("http://www.godatabase.org/cgi-bin/go.cgi?query=GO:0006338&auto_wild_cards=yes&view=query&action=query&search_constraint=terms","GO:0006338_chromatin_remodeling")	=HYPERLINK("http://www.ncbi.nih.gov/gquery/gquery.fcgi?term=HELLS","HELLS")	19	1	9.321862	-0.990617	120	113.77	0.948083
=HYPERLINK("http://www.godatabase.org/cgi-bin/go.cgi?query=GO:0006776&auto_wild_cards=yes&view=query&action=query&search_constraint=terms","GO:0006776_vitamin_A_metabolic_process")	=HYPERLINK("http://www.ncbi.nih.gov/gquery/gquery.fcgi?term=ALDH1A7","ALDH1A7")	19	1	9.321862	-0.990617	120	113.77	0.948083
=HYPERLINK("http://www.godatabase.org/cgi-bin/go.cgi?query=GO:0010952&auto_wild_cards=yes&view=query&action=query&search_constraint=terms","GO:0010952_positive_regulation_of_peptidase_activity")	=HYPERLINK("http://www.ncbi.nih.gov/gquery/gquery.fcgi?term=VCP","VCP")	19	1	9.321862	-0.990617	120	113.77	0.948083
=HYPERLINK("http://www.godatabase.org/cgi-bin/go.cgi?query=GO:0030518&auto_wild_cards=yes&view=query&action=query&search_constraint=terms","GO:0030518_steroid_hormone_receptor_signaling_pathway")	=HYPERLINK("http://www.ncbi.nih.gov/gquery/gquery.fcgi?term=SKP2","SKP2")	19	1	9.321862	-0.990617	120	113.77	0.948083
=HYPERLINK("http://www.godatabase.org/cgi-bin/go.cgi?query=GO:0043280&auto_wild_cards=yes&view=query&action=query&search_constraint=terms","GO:0043280_positive_regulation_of_caspase_activity")	=HYPERLINK("http://www.ncbi.nih.gov/gquery/gquery.fcgi?term=VCP","VCP")	19	1	9.321862	-0.990617	120	113.77	0.948083
=HYPERLINK("http://www.godatabase.org/cgi-bin/go.cgi?query=GO:0009967&auto_wild_cards=yes&view=query&action=query&search_constraint=terms","GO:0009967_positive_regulation_of_signal_transduction")	=HYPERLINK("http://www.ncbi.nih.gov/gquery/gquery.fcgi?term=SKP2","SKP2")	98	2	3.614600	-0.979643	121	114.59	0.947025
=HYPERLINK("http://www.godatabase.org/cgi-bin/go.cgi?query=GO:0009967&auto_wild_cards=yes&view=query&action=query&search_constraint=terms","GO:0009967_positive_regulation_of_signal_transduction")	=HYPERLINK("http://www.ncbi.nih.gov/gquery/gquery.fcgi?term=PTPN11","PTPN11")	98	2	3.614600	-0.979643	121	114.59	0.947025
=HYPERLINK("http://www.godatabase.org/cgi-bin/go.cgi?query=GO:0051252&auto_wild_cards=yes&view=query&action=query&search_constraint=terms","GO:0051252_regulation_of_RNA_metabolic_process")	=HYPERLINK("http://www.ncbi.nih.gov/gquery/gquery.fcgi?term=GPBP1","GPBP1")	590	6	1.801173	-0.975125	122	114.82	0.941148
=HYPERLINK("http://www.godatabase.org/cgi-bin/go.cgi?query=GO:0051252&auto_wild_cards=yes&view=query&action=query&search_constraint=terms","GO:0051252_regulation_of_RNA_metabolic_process")	=HYPERLINK("http://www.ncbi.nih.gov/gquery/gquery.fcgi?term=STRAP","STRAP")	590	6	1.801173	-0.975125	122	114.82	0.941148
=HYPERLINK("http://www.godatabase.org/cgi-bin/go.cgi?query=GO:0051252&auto_wild_cards=yes&view=query&action=query&search_constraint=terms","GO:0051252_regulation_of_RNA_metabolic_process")	=HYPERLINK("http://www.ncbi.nih.gov/gquery/gquery.fcgi?term=OTX2","OTX2")	590	6	1.801173	-0.975125	122	114.82	0.941148
=HYPERLINK("http://www.godatabase.org/cgi-bin/go.cgi?query=GO:0051252&auto_wild_cards=yes&view=query&action=query&search_constraint=terms","GO:0051252_regulation_of_RNA_metabolic_process")	=HYPERLINK("http://www.ncbi.nih.gov/gquery/gquery.fcgi?term=DNMT3B","DNMT3B")	590	6	1.801173	-0.975125	122	114.82	0.941148
=HYPERLINK("http://www.godatabase.org/cgi-bin/go.cgi?query=GO:0051252&auto_wild_cards=yes&view=query&action=query&search_constraint=terms","GO:0051252_regulation_of_RNA_metabolic_process")	=HYPERLINK("http://www.ncbi.nih.gov/gquery/gquery.fcgi?term=FOXD1","FOXD1")	590	6	1.801173	-0.975125	122	114.82	0.941148
=HYPERLINK("http://www.godatabase.org/cgi-bin/go.cgi?query=GO:0051252&auto_wild_cards=yes&view=query&action=query&search_constraint=terms","GO:0051252_regulation_of_RNA_metabolic_process")	=HYPERLINK("http://www.ncbi.nih.gov/gquery/gquery.fcgi?term=HELLS","HELLS")	590	6	1.801173	-0.975125	122	114.82	0.941148
=HYPERLINK("http://www.godatabase.org/cgi-bin/go.cgi?query=GO:0007243&auto_wild_cards=yes&view=query&action=query&search_constraint=terms","GO:0007243_protein_kinase_cascade")	=HYPERLINK("http://www.ncbi.nih.gov/gquery/gquery.fcgi?term=NLK","NLK")	205	3	2.591932	-0.971589	123	115.44	0.938537
=HYPERLINK("http://www.godatabase.org/cgi-bin/go.cgi?query=GO:0007243&auto_wild_cards=yes&view=query&action=query&search_constraint=terms","GO:0007243_protein_kinase_cascade")	=HYPERLINK("http://www.ncbi.nih.gov/gquery/gquery.fcgi?term=MKNK2","MKNK2")	205	3	2.591932	-0.971589	123	115.44	0.938537
=HYPERLINK("http://www.godatabase.org/cgi-bin/go.cgi?query=GO:0007243&auto_wild_cards=yes&view=query&action=query&search_constraint=terms","GO:0007243_protein_kinase_cascade")	=HYPERLINK("http://www.ncbi.nih.gov/gquery/gquery.fcgi?term=PTPN11","PTPN11")	205	3	2.591932	-0.971589	123	115.44	0.938537
=HYPERLINK("http://www.godatabase.org/cgi-bin/go.cgi?query=GO:0018209&auto_wild_cards=yes&view=query&action=query&search_constraint=terms","GO:0018209_peptidyl-serine_modification")	=HYPERLINK("http://www.ncbi.nih.gov/gquery/gquery.fcgi?term=NLK","NLK")	20	1	8.855769	-0.969505	125	118.63	0.949040
=HYPERLINK("http://www.godatabase.org/cgi-bin/go.cgi?query=GO:0046822&auto_wild_cards=yes&view=query&action=query&search_constraint=terms","GO:0046822_regulation_of_nucleocytoplasmic_transport")	=HYPERLINK("http://www.ncbi.nih.gov/gquery/gquery.fcgi?term=PTPN11","PTPN11")	20	1	8.855769	-0.969505	125	118.63	0.949040
=HYPERLINK("http://www.godatabase.org/cgi-bin/go.cgi?query=GO:0006351&auto_wild_cards=yes&view=query&action=query&search_constraint=terms","GO:0006351_transcription__DNA-dependent")	=HYPERLINK("http://www.ncbi.nih.gov/gquery/gquery.fcgi?term=GPBP1","GPBP1")	594	6	1.789044	-0.964244	126	118.85	0.943254
=HYPERLINK("http://www.godatabase.org/cgi-bin/go.cgi?query=GO:0006351&auto_wild_cards=yes&view=query&action=query&search_constraint=terms","GO:0006351_transcription__DNA-dependent")	=HYPERLINK("http://www.ncbi.nih.gov/gquery/gquery.fcgi?term=STRAP","STRAP")	594	6	1.789044	-0.964244	126	118.85	0.943254
=HYPERLINK("http://www.godatabase.org/cgi-bin/go.cgi?query=GO:0006351&auto_wild_cards=yes&view=query&action=query&search_constraint=terms","GO:0006351_transcription__DNA-dependent")	=HYPERLINK("http://www.ncbi.nih.gov/gquery/gquery.fcgi?term=OTX2","OTX2")	594	6	1.789044	-0.964244	126	118.85	0.943254
=HYPERLINK("http://www.godatabase.org/cgi-bin/go.cgi?query=GO:0006351&auto_wild_cards=yes&view=query&action=query&search_constraint=terms","GO:0006351_transcription__DNA-dependent")	=HYPERLINK("http://www.ncbi.nih.gov/gquery/gquery.fcgi?term=DNMT3B","DNMT3B")	594	6	1.789044	-0.964244	126	118.85	0.943254
=HYPERLINK("http://www.godatabase.org/cgi-bin/go.cgi?query=GO:0006351&auto_wild_cards=yes&view=query&action=query&search_constraint=terms","GO:0006351_transcription__DNA-dependent")	=HYPERLINK("http://www.ncbi.nih.gov/gquery/gquery.fcgi?term=FOXD1","FOXD1")	594	6	1.789044	-0.964244	126	118.85	0.943254
=HYPERLINK("http://www.godatabase.org/cgi-bin/go.cgi?query=GO:0006351&auto_wild_cards=yes&view=query&action=query&search_constraint=terms","GO:0006351_transcription__DNA-dependent")	=HYPERLINK("http://www.ncbi.nih.gov/gquery/gquery.fcgi?term=HELLS","HELLS")	594	6	1.789044	-0.964244	126	118.85	0.943254
=HYPERLINK("http://www.godatabase.org/cgi-bin/go.cgi?query=GO:0032774&auto_wild_cards=yes&view=query&action=query&search_constraint=terms","GO:0032774_RNA_biosynthetic_process")	=HYPERLINK("http://www.ncbi.nih.gov/gquery/gquery.fcgi?term=GPBP1","GPBP1")	595	6	1.786037	-0.961542	127	118.92	0.936378
=HYPERLINK("http://www.godatabase.org/cgi-bin/go.cgi?query=GO:0032774&auto_wild_cards=yes&view=query&action=query&search_constraint=terms","GO:0032774_RNA_biosynthetic_process")	=HYPERLINK("http://www.ncbi.nih.gov/gquery/gquery.fcgi?term=STRAP","STRAP")	595	6	1.786037	-0.961542	127	118.92	0.936378
=HYPERLINK("http://www.godatabase.org/cgi-bin/go.cgi?query=GO:0032774&auto_wild_cards=yes&view=query&action=query&search_constraint=terms","GO:0032774_RNA_biosynthetic_process")	=HYPERLINK("http://www.ncbi.nih.gov/gquery/gquery.fcgi?term=OTX2","OTX2")	595	6	1.786037	-0.961542	127	118.92	0.936378
=HYPERLINK("http://www.godatabase.org/cgi-bin/go.cgi?query=GO:0032774&auto_wild_cards=yes&view=query&action=query&search_constraint=terms","GO:0032774_RNA_biosynthetic_process")	=HYPERLINK("http://www.ncbi.nih.gov/gquery/gquery.fcgi?term=DNMT3B","DNMT3B")	595	6	1.786037	-0.961542	127	118.92	0.936378
=HYPERLINK("http://www.godatabase.org/cgi-bin/go.cgi?query=GO:0032774&auto_wild_cards=yes&view=query&action=query&search_constraint=terms","GO:0032774_RNA_biosynthetic_process")	=HYPERLINK("http://www.ncbi.nih.gov/gquery/gquery.fcgi?term=FOXD1","FOXD1")	595	6	1.786037	-0.961542	127	118.92	0.936378
=HYPERLINK("http://www.godatabase.org/cgi-bin/go.cgi?query=GO:0032774&auto_wild_cards=yes&view=query&action=query&search_constraint=terms","GO:0032774_RNA_biosynthetic_process")	=HYPERLINK("http://www.ncbi.nih.gov/gquery/gquery.fcgi?term=HELLS","HELLS")	595	6	1.786037	-0.961542	127	118.92	0.936378
=HYPERLINK("http://www.godatabase.org/cgi-bin/go.cgi?query=GO:0010646&auto_wild_cards=yes&view=query&action=query&search_constraint=terms","GO:0010646_regulation_of_cell_communication")	=HYPERLINK("http://www.ncbi.nih.gov/gquery/gquery.fcgi?term=STRAP","STRAP")	330	4	2.146853	-0.953711	128	119.49	0.933516
=HYPERLINK("http://www.godatabase.org/cgi-bin/go.cgi?query=GO:0010646&auto_wild_cards=yes&view=query&action=query&search_constraint=terms","GO:0010646_regulation_of_cell_communication")	=HYPERLINK("http://www.ncbi.nih.gov/gquery/gquery.fcgi?term=NLK","NLK")	330	4	2.146853	-0.953711	128	119.49	0.933516
=HYPERLINK("http://www.godatabase.org/cgi-bin/go.cgi?query=GO:0010646&auto_wild_cards=yes&view=query&action=query&search_constraint=terms","GO:0010646_regulation_of_cell_communication")	=HYPERLINK("http://www.ncbi.nih.gov/gquery/gquery.fcgi?term=SKP2","SKP2")	330	4	2.146853	-0.953711	128	119.49	0.933516
=HYPERLINK("http://www.godatabase.org/cgi-bin/go.cgi?query=GO:0010646&auto_wild_cards=yes&view=query&action=query&search_constraint=terms","GO:0010646_regulation_of_cell_communication")	=HYPERLINK("http://www.ncbi.nih.gov/gquery/gquery.fcgi?term=PTPN11","PTPN11")	330	4	2.146853	-0.953711	128	119.49	0.933516
=HYPERLINK("http://www.godatabase.org/cgi-bin/go.cgi?query=GO:0010605&auto_wild_cards=yes&view=query&action=query&search_constraint=terms","GO:0010605_negative_regulation_of_macromolecule_metabolic_process")	=HYPERLINK("http://www.ncbi.nih.gov/gquery/gquery.fcgi?term=STRAP","STRAP")	331	4	2.140367	-0.950084	129	119.75	0.928295
=HYPERLINK("http://www.godatabase.org/cgi-bin/go.cgi?query=GO:0010605&auto_wild_cards=yes&view=query&action=query&search_constraint=terms","GO:0010605_negative_regulation_of_macromolecule_metabolic_process")	=HYPERLINK("http://www.ncbi.nih.gov/gquery/gquery.fcgi?term=SKP2","SKP2")	331	4	2.140367	-0.950084	129	119.75	0.928295
=HYPERLINK("http://www.godatabase.org/cgi-bin/go.cgi?query=GO:0010605&auto_wild_cards=yes&view=query&action=query&search_constraint=terms","GO:0010605_negative_regulation_of_macromolecule_metabolic_process")	=HYPERLINK("http://www.ncbi.nih.gov/gquery/gquery.fcgi?term=DNMT3B","DNMT3B")	331	4	2.140367	-0.950084	129	119.75	0.928295
=HYPERLINK("http://www.godatabase.org/cgi-bin/go.cgi?query=GO:0010605&auto_wild_cards=yes&view=query&action=query&search_constraint=terms","GO:0010605_negative_regulation_of_macromolecule_metabolic_process")	=HYPERLINK("http://www.ncbi.nih.gov/gquery/gquery.fcgi?term=HELLS","HELLS")	331	4	2.140367	-0.950084	129	119.75	0.928295
=HYPERLINK("http://www.godatabase.org/cgi-bin/go.cgi?query=GO:0000075&auto_wild_cards=yes&view=query&action=query&search_constraint=terms","GO:0000075_cell_cycle_checkpoint")	=HYPERLINK("http://www.ncbi.nih.gov/gquery/gquery.fcgi?term=PTPN11","PTPN11")	21	1	8.434066	-0.949479	131	124.21	0.948168
=HYPERLINK("http://www.godatabase.org/cgi-bin/go.cgi?query=GO:0001754&auto_wild_cards=yes&view=query&action=query&search_constraint=terms","GO:0001754_eye_photoreceptor_cell_differentiation")	=HYPERLINK("http://www.ncbi.nih.gov/gquery/gquery.fcgi?term=OTX2","OTX2")	21	1	8.434066	-0.949479	131	124.21	0.948168
=HYPERLINK("http://www.godatabase.org/cgi-bin/go.cgi?query=GO:0010556&auto_wild_cards=yes&view=query&action=query&search_constraint=terms","GO:0010556_regulation_of_macromolecule_biosynthetic_process")	=HYPERLINK("http://www.ncbi.nih.gov/gquery/gquery.fcgi?term=STRAP","STRAP")	745	7	1.664171	-0.943800	132	124.33	0.941894
=HYPERLINK("http://www.godatabase.org/cgi-bin/go.cgi?query=GO:0010556&auto_wild_cards=yes&view=query&action=query&search_constraint=terms","GO:0010556_regulation_of_macromolecule_biosynthetic_process")	=HYPERLINK("http://www.ncbi.nih.gov/gquery/gquery.fcgi?term=GPBP1","GPBP1")	745	7	1.664171	-0.943800	132	124.33	0.941894
=HYPERLINK("http://www.godatabase.org/cgi-bin/go.cgi?query=GO:0010556&auto_wild_cards=yes&view=query&action=query&search_constraint=terms","GO:0010556_regulation_of_macromolecule_biosynthetic_process")	=HYPERLINK("http://www.ncbi.nih.gov/gquery/gquery.fcgi?term=NLK","NLK")	745	7	1.664171	-0.943800	132	124.33	0.941894
=HYPERLINK("http://www.godatabase.org/cgi-bin/go.cgi?query=GO:0010556&auto_wild_cards=yes&view=query&action=query&search_constraint=terms","GO:0010556_regulation_of_macromolecule_biosynthetic_process")	=HYPERLINK("http://www.ncbi.nih.gov/gquery/gquery.fcgi?term=OTX2","OTX2")	745	7	1.664171	-0.943800	132	124.33	0.941894
=HYPERLINK("http://www.godatabase.org/cgi-bin/go.cgi?query=GO:0010556&auto_wild_cards=yes&view=query&action=query&search_constraint=terms","GO:0010556_regulation_of_macromolecule_biosynthetic_process")	=HYPERLINK("http://www.ncbi.nih.gov/gquery/gquery.fcgi?term=DNMT3B","DNMT3B")	745	7	1.664171	-0.943800	132	124.33	0.941894
=HYPERLINK("http://www.godatabase.org/cgi-bin/go.cgi?query=GO:0010556&auto_wild_cards=yes&view=query&action=query&search_constraint=terms","GO:0010556_regulation_of_macromolecule_biosynthetic_process")	=HYPERLINK("http://www.ncbi.nih.gov/gquery/gquery.fcgi?term=FOXD1","FOXD1")	745	7	1.664171	-0.943800	132	124.33	0.941894
=HYPERLINK("http://www.godatabase.org/cgi-bin/go.cgi?query=GO:0010556&auto_wild_cards=yes&view=query&action=query&search_constraint=terms","GO:0010556_regulation_of_macromolecule_biosynthetic_process")	=HYPERLINK("http://www.ncbi.nih.gov/gquery/gquery.fcgi?term=HELLS","HELLS")	745	7	1.664171	-0.943800	132	124.33	0.941894
=HYPERLINK("http://www.godatabase.org/cgi-bin/go.cgi?query=GO:0009968&auto_wild_cards=yes&view=query&action=query&search_constraint=terms","GO:0009968_negative_regulation_of_signal_transduction")	=HYPERLINK("http://www.ncbi.nih.gov/gquery/gquery.fcgi?term=STRAP","STRAP")	103	2	3.439134	-0.943540	133	124.64	0.937143
=HYPERLINK("http://www.godatabase.org/cgi-bin/go.cgi?query=GO:0009968&auto_wild_cards=yes&view=query&action=query&search_constraint=terms","GO:0009968_negative_regulation_of_signal_transduction")	=HYPERLINK("http://www.ncbi.nih.gov/gquery/gquery.fcgi?term=NLK","NLK")	103	2	3.439134	-0.943540	133	124.64	0.937143
=HYPERLINK("http://www.godatabase.org/cgi-bin/go.cgi?query=GO:0001523&auto_wild_cards=yes&view=query&action=query&search_constraint=terms","GO:0001523_retinoid_metabolic_process")	=HYPERLINK("http://www.ncbi.nih.gov/gquery/gquery.fcgi?term=ALDH1A7","ALDH1A7")	22	1	8.050699	-0.930439	138	130.18	0.943333
=HYPERLINK("http://www.godatabase.org/cgi-bin/go.cgi?query=GO:0006721&auto_wild_cards=yes&view=query&action=query&search_constraint=terms","GO:0006721_terpenoid_metabolic_process")	=HYPERLINK("http://www.ncbi.nih.gov/gquery/gquery.fcgi?term=ALDH1A7","ALDH1A7")	22	1	8.050699	-0.930439	138	130.18	0.943333
=HYPERLINK("http://www.godatabase.org/cgi-bin/go.cgi?query=GO:0016101&auto_wild_cards=yes&view=query&action=query&search_constraint=terms","GO:0016101_diterpenoid_metabolic_process")	=HYPERLINK("http://www.ncbi.nih.gov/gquery/gquery.fcgi?term=ALDH1A7","ALDH1A7")	22	1	8.050699	-0.930439	138	130.18	0.943333
=HYPERLINK("http://www.godatabase.org/cgi-bin/go.cgi?query=GO:0034660&auto_wild_cards=yes&view=query&action=query&search_constraint=terms","GO:0034660_ncRNA_metabolic_process")	=HYPERLINK("http://www.ncbi.nih.gov/gquery/gquery.fcgi?term=DKC1","DKC1")	22	1	8.050699	-0.930439	138	130.18	0.943333
=HYPERLINK("http://www.godatabase.org/cgi-bin/go.cgi?query=GO:0046883&auto_wild_cards=yes&view=query&action=query&search_constraint=terms","GO:0046883_regulation_of_hormone_secretion")	=HYPERLINK("http://www.ncbi.nih.gov/gquery/gquery.fcgi?term=PTPN11","PTPN11")	22	1	8.050699	-0.930439	138	130.18	0.943333
=HYPERLINK("http://www.godatabase.org/cgi-bin/go.cgi?query=GO:0010817&auto_wild_cards=yes&view=query&action=query&search_constraint=terms","GO:0010817_regulation_of_hormone_levels")	=HYPERLINK("http://www.ncbi.nih.gov/gquery/gquery.fcgi?term=ALDH1A7","ALDH1A7")	106	2	3.341800	-0.922878	139	130.53	0.939065
=HYPERLINK("http://www.godatabase.org/cgi-bin/go.cgi?query=GO:0010817&auto_wild_cards=yes&view=query&action=query&search_constraint=terms","GO:0010817_regulation_of_hormone_levels")	=HYPERLINK("http://www.ncbi.nih.gov/gquery/gquery.fcgi?term=PTPN11","PTPN11")	106	2	3.341800	-0.922878	139	130.53	0.939065
=HYPERLINK("http://www.godatabase.org/cgi-bin/go.cgi?query=GO:0006793&auto_wild_cards=yes&view=query&action=query&search_constraint=terms","GO:0006793_phosphorus_metabolic_process")	=HYPERLINK("http://www.ncbi.nih.gov/gquery/gquery.fcgi?term=NLK","NLK")	340	4	2.083710	-0.918144	141	130.96	0.928794
=HYPERLINK("http://www.godatabase.org/cgi-bin/go.cgi?query=GO:0006793&auto_wild_cards=yes&view=query&action=query&search_constraint=terms","GO:0006793_phosphorus_metabolic_process")	=HYPERLINK("http://www.ncbi.nih.gov/gquery/gquery.fcgi?term=MKNK2","MKNK2")	340	4	2.083710	-0.918144	141	130.96	0.928794
=HYPERLINK("http://www.godatabase.org/cgi-bin/go.cgi?query=GO:0006793&auto_wild_cards=yes&view=query&action=query&search_constraint=terms","GO:0006793_phosphorus_metabolic_process")	=HYPERLINK("http://www.ncbi.nih.gov/gquery/gquery.fcgi?term=PTPN12","PTPN12")	340	4	2.083710	-0.918144	141	130.96	0.928794
=HYPERLINK("http://www.godatabase.org/cgi-bin/go.cgi?query=GO:0006793&auto_wild_cards=yes&view=query&action=query&search_constraint=terms","GO:0006793_phosphorus_metabolic_process")	=HYPERLINK("http://www.ncbi.nih.gov/gquery/gquery.fcgi?term=PTPN11","PTPN11")	340	4	2.083710	-0.918144	141	130.96	0.928794
=HYPERLINK("http://www.godatabase.org/cgi-bin/go.cgi?query=GO:0006796&auto_wild_cards=yes&view=query&action=query&search_constraint=terms","GO:0006796_phosphate_metabolic_process")	=HYPERLINK("http://www.ncbi.nih.gov/gquery/gquery.fcgi?term=NLK","NLK")	340	4	2.083710	-0.918144	141	130.96	0.928794
=HYPERLINK("http://www.godatabase.org/cgi-bin/go.cgi?query=GO:0006796&auto_wild_cards=yes&view=query&action=query&search_constraint=terms","GO:0006796_phosphate_metabolic_process")	=HYPERLINK("http://www.ncbi.nih.gov/gquery/gquery.fcgi?term=MKNK2","MKNK2")	340	4	2.083710	-0.918144	141	130.96	0.928794
=HYPERLINK("http://www.godatabase.org/cgi-bin/go.cgi?query=GO:0006796&auto_wild_cards=yes&view=query&action=query&search_constraint=terms","GO:0006796_phosphate_metabolic_process")	=HYPERLINK("http://www.ncbi.nih.gov/gquery/gquery.fcgi?term=PTPN12","PTPN12")	340	4	2.083710	-0.918144	141	130.96	0.928794
=HYPERLINK("http://www.godatabase.org/cgi-bin/go.cgi?query=GO:0006796&auto_wild_cards=yes&view=query&action=query&search_constraint=terms","GO:0006796_phosphate_metabolic_process")	=HYPERLINK("http://www.ncbi.nih.gov/gquery/gquery.fcgi?term=PTPN11","PTPN11")	340	4	2.083710	-0.918144	141	130.96	0.928794
=HYPERLINK("http://www.godatabase.org/cgi-bin/go.cgi?query=GO:0019219&auto_wild_cards=yes&view=query&action=query&search_constraint=terms","GO:0019219_regulation_of_nucleobase__nucleoside__nucleotide_and_nucleic_acid_metabolic_process")	=HYPERLINK("http://www.ncbi.nih.gov/gquery/gquery.fcgi?term=STRAP","STRAP")	757	7	1.637791	-0.915499	142	131.34	0.924930
=HYPERLINK("http://www.godatabase.org/cgi-bin/go.cgi?query=GO:0019219&auto_wild_cards=yes&view=query&action=query&search_constraint=terms","GO:0019219_regulation_of_nucleobase__nucleoside__nucleotide_and_nucleic_acid_metabolic_process")	=HYPERLINK("http://www.ncbi.nih.gov/gquery/gquery.fcgi?term=GPBP1","GPBP1")	757	7	1.637791	-0.915499	142	131.34	0.924930
=HYPERLINK("http://www.godatabase.org/cgi-bin/go.cgi?query=GO:0019219&auto_wild_cards=yes&view=query&action=query&search_constraint=terms","GO:0019219_regulation_of_nucleobase__nucleoside__nucleotide_and_nucleic_acid_metabolic_process")	=HYPERLINK("http://www.ncbi.nih.gov/gquery/gquery.fcgi?term=NLK","NLK")	757	7	1.637791	-0.915499	142	131.34	0.924930
=HYPERLINK("http://www.godatabase.org/cgi-bin/go.cgi?query=GO:0019219&auto_wild_cards=yes&view=query&action=query&search_constraint=terms","GO:0019219_regulation_of_nucleobase__nucleoside__nucleotide_and_nucleic_acid_metabolic_process")	=HYPERLINK("http://www.ncbi.nih.gov/gquery/gquery.fcgi?term=OTX2","OTX2")	757	7	1.637791	-0.915499	142	131.34	0.924930
=HYPERLINK("http://www.godatabase.org/cgi-bin/go.cgi?query=GO:0019219&auto_wild_cards=yes&view=query&action=query&search_constraint=terms","GO:0019219_regulation_of_nucleobase__nucleoside__nucleotide_and_nucleic_acid_metabolic_process")	=HYPERLINK("http://www.ncbi.nih.gov/gquery/gquery.fcgi?term=DNMT3B","DNMT3B")	757	7	1.637791	-0.915499	142	131.34	0.924930
=HYPERLINK("http://www.godatabase.org/cgi-bin/go.cgi?query=GO:0019219&auto_wild_cards=yes&view=query&action=query&search_constraint=terms","GO:0019219_regulation_of_nucleobase__nucleoside__nucleotide_and_nucleic_acid_metabolic_process")	=HYPERLINK("http://www.ncbi.nih.gov/gquery/gquery.fcgi?term=FOXD1","FOXD1")	757	7	1.637791	-0.915499	142	131.34	0.924930
=HYPERLINK("http://www.godatabase.org/cgi-bin/go.cgi?query=GO:0019219&auto_wild_cards=yes&view=query&action=query&search_constraint=terms","GO:0019219_regulation_of_nucleobase__nucleoside__nucleotide_and_nucleic_acid_metabolic_process")	=HYPERLINK("http://www.ncbi.nih.gov/gquery/gquery.fcgi?term=HELLS","HELLS")	757	7	1.637791	-0.915499	142	131.34	0.924930
=HYPERLINK("http://www.godatabase.org/cgi-bin/go.cgi?query=GO:0006397&auto_wild_cards=yes&view=query&action=query&search_constraint=terms","GO:0006397_mRNA_processing")	=HYPERLINK("http://www.ncbi.nih.gov/gquery/gquery.fcgi?term=RBM17","RBM17")	23	1	7.700669	-0.912295	145	134.15	0.925172
=HYPERLINK("http://www.godatabase.org/cgi-bin/go.cgi?query=GO:0022613&auto_wild_cards=yes&view=query&action=query&search_constraint=terms","GO:0022613_ribonucleoprotein_complex_biogenesis")	=HYPERLINK("http://www.ncbi.nih.gov/gquery/gquery.fcgi?term=DKC1","DKC1")	23	1	7.700669	-0.912295	145	134.15	0.925172
=HYPERLINK("http://www.godatabase.org/cgi-bin/go.cgi?query=GO:0030512&auto_wild_cards=yes&view=query&action=query&search_constraint=terms","GO:0030512_negative_regulation_of_transforming_growth_factor_beta_receptor_signaling_pathway")	=HYPERLINK("http://www.ncbi.nih.gov/gquery/gquery.fcgi?term=STRAP","STRAP")	23	1	7.700669	-0.912295	145	134.15	0.925172
=HYPERLINK("http://www.godatabase.org/cgi-bin/go.cgi?query=GO:0045892&auto_wild_cards=yes&view=query&action=query&search_constraint=terms","GO:0045892_negative_regulation_of_transcription__DNA-dependent")	=HYPERLINK("http://www.ncbi.nih.gov/gquery/gquery.fcgi?term=STRAP","STRAP")	218	3	2.437368	-0.911779	146	134.21	0.919247
=HYPERLINK("http://www.godatabase.org/cgi-bin/go.cgi?query=GO:0045892&auto_wild_cards=yes&view=query&action=query&search_constraint=terms","GO:0045892_negative_regulation_of_transcription__DNA-dependent")	=HYPERLINK("http://www.ncbi.nih.gov/gquery/gquery.fcgi?term=DNMT3B","DNMT3B")	218	3	2.437368	-0.911779	146	134.21	0.919247
=HYPERLINK("http://www.godatabase.org/cgi-bin/go.cgi?query=GO:0045892&auto_wild_cards=yes&view=query&action=query&search_constraint=terms","GO:0045892_negative_regulation_of_transcription__DNA-dependent")	=HYPERLINK("http://www.ncbi.nih.gov/gquery/gquery.fcgi?term=HELLS","HELLS")	218	3	2.437368	-0.911779	146	134.21	0.919247
=HYPERLINK("http://www.godatabase.org/cgi-bin/go.cgi?query=GO:0051253&auto_wild_cards=yes&view=query&action=query&search_constraint=terms","GO:0051253_negative_regulation_of_RNA_metabolic_process")	=HYPERLINK("http://www.ncbi.nih.gov/gquery/gquery.fcgi?term=STRAP","STRAP")	220	3	2.415210	-0.903004	147	134.74	0.916599
=HYPERLINK("http://www.godatabase.org/cgi-bin/go.cgi?query=GO:0051253&auto_wild_cards=yes&view=query&action=query&search_constraint=terms","GO:0051253_negative_regulation_of_RNA_metabolic_process")	=HYPERLINK("http://www.ncbi.nih.gov/gquery/gquery.fcgi?term=DNMT3B","DNMT3B")	220	3	2.415210	-0.903004	147	134.74	0.916599
=HYPERLINK("http://www.godatabase.org/cgi-bin/go.cgi?query=GO:0051253&auto_wild_cards=yes&view=query&action=query&search_constraint=terms","GO:0051253_negative_regulation_of_RNA_metabolic_process")	=HYPERLINK("http://www.ncbi.nih.gov/gquery/gquery.fcgi?term=HELLS","HELLS")	220	3	2.415210	-0.903004	147	134.74	0.916599
=HYPERLINK("http://www.godatabase.org/cgi-bin/go.cgi?query=GO:0010647&auto_wild_cards=yes&view=query&action=query&search_constraint=terms","GO:0010647_positive_regulation_of_cell_communication")	=HYPERLINK("http://www.ncbi.nih.gov/gquery/gquery.fcgi?term=SKP2","SKP2")	110	2	3.220280	-0.896409	149	135.39	0.908658
=HYPERLINK("http://www.godatabase.org/cgi-bin/go.cgi?query=GO:0010647&auto_wild_cards=yes&view=query&action=query&search_constraint=terms","GO:0010647_positive_regulation_of_cell_communication")	=HYPERLINK("http://www.ncbi.nih.gov/gquery/gquery.fcgi?term=PTPN11","PTPN11")	110	2	3.220280	-0.896409	149	135.39	0.908658
=HYPERLINK("http://www.godatabase.org/cgi-bin/go.cgi?query=GO:0010648&auto_wild_cards=yes&view=query&action=query&search_constraint=terms","GO:0010648_negative_regulation_of_cell_communication")	=HYPERLINK("http://www.ncbi.nih.gov/gquery/gquery.fcgi?term=STRAP","STRAP")	110	2	3.220280	-0.896409	149	135.39	0.908658
=HYPERLINK("http://www.godatabase.org/cgi-bin/go.cgi?query=GO:0010648&auto_wild_cards=yes&view=query&action=query&search_constraint=terms","GO:0010648_negative_regulation_of_cell_communication")	=HYPERLINK("http://www.ncbi.nih.gov/gquery/gquery.fcgi?term=NLK","NLK")	110	2	3.220280	-0.896409	149	135.39	0.908658
=HYPERLINK("http://www.godatabase.org/cgi-bin/go.cgi?query=GO:0007259&auto_wild_cards=yes&view=query&action=query&search_constraint=terms","GO:0007259_JAK-STAT_cascade")	=HYPERLINK("http://www.ncbi.nih.gov/gquery/gquery.fcgi?term=NLK","NLK")	24	1	7.379808	-0.894972	151	138.78	0.919073
=HYPERLINK("http://www.godatabase.org/cgi-bin/go.cgi?query=GO:0032386&auto_wild_cards=yes&view=query&action=query&search_constraint=terms","GO:0032386_regulation_of_intracellular_transport")	=HYPERLINK("http://www.ncbi.nih.gov/gquery/gquery.fcgi?term=PTPN11","PTPN11")	24	1	7.379808	-0.894972	151	138.78	0.919073
=HYPERLINK("http://www.godatabase.org/cgi-bin/go.cgi?query=GO:0065007&auto_wild_cards=yes&view=query&action=query&search_constraint=terms","GO:0065007_biological_regulation")	=HYPERLINK("http://www.ncbi.nih.gov/gquery/gquery.fcgi?term=STRAP","STRAP")	2593	18	1.229494	-0.893822	152	138.97	0.914276
=HYPERLINK("http://www.godatabase.org/cgi-bin/go.cgi?query=GO:0065007&auto_wild_cards=yes&view=query&action=query&search_constraint=terms","GO:0065007_biological_regulation")	=HYPERLINK("http://www.ncbi.nih.gov/gquery/gquery.fcgi?term=GPBP1","GPBP1")	2593	18	1.229494	-0.893822	152	138.97	0.914276
=HYPERLINK("http://www.godatabase.org/cgi-bin/go.cgi?query=GO:0065007&auto_wild_cards=yes&view=query&action=query&search_constraint=terms","GO:0065007_biological_regulation")	=HYPERLINK("http://www.ncbi.nih.gov/gquery/gquery.fcgi?term=NLK","NLK")	2593	18	1.229494	-0.893822	152	138.97	0.914276
=HYPERLINK("http://www.godatabase.org/cgi-bin/go.cgi?query=GO:0065007&auto_wild_cards=yes&view=query&action=query&search_constraint=terms","GO:0065007_biological_regulation")	=HYPERLINK("http://www.ncbi.nih.gov/gquery/gquery.fcgi?term=OTX2","OTX2")	2593	18	1.229494	-0.893822	152	138.97	0.914276
=HYPERLINK("http://www.godatabase.org/cgi-bin/go.cgi?query=GO:0065007&auto_wild_cards=yes&view=query&action=query&search_constraint=terms","GO:0065007_biological_regulation")	=HYPERLINK("http://www.ncbi.nih.gov/gquery/gquery.fcgi?term=MKNK2","MKNK2")	2593	18	1.229494	-0.893822	152	138.97	0.914276
=HYPERLINK("http://www.godatabase.org/cgi-bin/go.cgi?query=GO:0065007&auto_wild_cards=yes&view=query&action=query&search_constraint=terms","GO:0065007_biological_regulation")	=HYPERLINK("http://www.ncbi.nih.gov/gquery/gquery.fcgi?term=SKP2","SKP2")	2593	18	1.229494	-0.893822	152	138.97	0.914276
=HYPERLINK("http://www.godatabase.org/cgi-bin/go.cgi?query=GO:0065007&auto_wild_cards=yes&view=query&action=query&search_constraint=terms","GO:0065007_biological_regulation")	=HYPERLINK("http://www.ncbi.nih.gov/gquery/gquery.fcgi?term=ITM2B","ITM2B")	2593	18	1.229494	-0.893822	152	138.97	0.914276
=HYPERLINK("http://www.godatabase.org/cgi-bin/go.cgi?query=GO:0065007&auto_wild_cards=yes&view=query&action=query&search_constraint=terms","GO:0065007_biological_regulation")	=HYPERLINK("http://www.ncbi.nih.gov/gquery/gquery.fcgi?term=QK","QK")	2593	18	1.229494	-0.893822	152	138.97	0.914276
=HYPERLINK("http://www.godatabase.org/cgi-bin/go.cgi?query=GO:0065007&auto_wild_cards=yes&view=query&action=query&search_constraint=terms","GO:0065007_biological_regulation")	=HYPERLINK("http://www.ncbi.nih.gov/gquery/gquery.fcgi?term=PTPN11","PTPN11")	2593	18	1.229494	-0.893822	152	138.97	0.914276
=HYPERLINK("http://www.godatabase.org/cgi-bin/go.cgi?query=GO:0065007&auto_wild_cards=yes&view=query&action=query&search_constraint=terms","GO:0065007_biological_regulation")	=HYPERLINK("http://www.ncbi.nih.gov/gquery/gquery.fcgi?term=TAF10","TAF10")	2593	18	1.229494	-0.893822	152	138.97	0.914276
=HYPERLINK("http://www.godatabase.org/cgi-bin/go.cgi?query=GO:0065007&auto_wild_cards=yes&view=query&action=query&search_constraint=terms","GO:0065007_biological_regulation")	=HYPERLINK("http://www.ncbi.nih.gov/gquery/gquery.fcgi?term=RGS2","RGS2")	2593	18	1.229494	-0.893822	152	138.97	0.914276
=HYPERLINK("http://www.godatabase.org/cgi-bin/go.cgi?query=GO:0065007&auto_wild_cards=yes&view=query&action=query&search_constraint=terms","GO:0065007_biological_regulation")	=HYPERLINK("http://www.ncbi.nih.gov/gquery/gquery.fcgi?term=VCP","VCP")	2593	18	1.229494	-0.893822	152	138.97	0.914276
=HYPERLINK("http://www.godatabase.org/cgi-bin/go.cgi?query=GO:0065007&auto_wild_cards=yes&view=query&action=query&search_constraint=terms","GO:0065007_biological_regulation")	=HYPERLINK("http://www.ncbi.nih.gov/gquery/gquery.fcgi?term=RAP1A","RAP1A")	2593	18	1.229494	-0.893822	152	138.97	0.914276
=HYPERLINK("http://www.godatabase.org/cgi-bin/go.cgi?query=GO:0065007&auto_wild_cards=yes&view=query&action=query&search_constraint=terms","GO:0065007_biological_regulation")	=HYPERLINK("http://www.ncbi.nih.gov/gquery/gquery.fcgi?term=ALDH1A7","ALDH1A7")	2593	18	1.229494	-0.893822	152	138.97	0.914276
=HYPERLINK("http://www.godatabase.org/cgi-bin/go.cgi?query=GO:0065007&auto_wild_cards=yes&view=query&action=query&search_constraint=terms","GO:0065007_biological_regulation")	=HYPERLINK("http://www.ncbi.nih.gov/gquery/gquery.fcgi?term=DNMT3B","DNMT3B")	2593	18	1.229494	-0.893822	152	138.97	0.914276
=HYPERLINK("http://www.godatabase.org/cgi-bin/go.cgi?query=GO:0065007&auto_wild_cards=yes&view=query&action=query&search_constraint=terms","GO:0065007_biological_regulation")	=HYPERLINK("http://www.ncbi.nih.gov/gquery/gquery.fcgi?term=FOXD1","FOXD1")	2593	18	1.229494	-0.893822	152	138.97	0.914276
=HYPERLINK("http://www.godatabase.org/cgi-bin/go.cgi?query=GO:0065007&auto_wild_cards=yes&view=query&action=query&search_constraint=terms","GO:0065007_biological_regulation")	=HYPERLINK("http://www.ncbi.nih.gov/gquery/gquery.fcgi?term=HELLS","HELLS")	2593	18	1.229494	-0.893822	152	138.97	0.914276
=HYPERLINK("http://www.godatabase.org/cgi-bin/go.cgi?query=GO:0065007&auto_wild_cards=yes&view=query&action=query&search_constraint=terms","GO:0065007_biological_regulation")	=HYPERLINK("http://www.ncbi.nih.gov/gquery/gquery.fcgi?term=API5","API5")	2593	18	1.229494	-0.893822	152	138.97	0.914276
=HYPERLINK("http://www.godatabase.org/cgi-bin/go.cgi?query=GO:0009892&auto_wild_cards=yes&view=query&action=query&search_constraint=terms","GO:0009892_negative_regulation_of_metabolic_process")	=HYPERLINK("http://www.ncbi.nih.gov/gquery/gquery.fcgi?term=STRAP","STRAP")	348	4	2.035809	-0.890778	153	139.15	0.909477
=HYPERLINK("http://www.godatabase.org/cgi-bin/go.cgi?query=GO:0009892&auto_wild_cards=yes&view=query&action=query&search_constraint=terms","GO:0009892_negative_regulation_of_metabolic_process")	=HYPERLINK("http://www.ncbi.nih.gov/gquery/gquery.fcgi?term=SKP2","SKP2")	348	4	2.035809	-0.890778	153	139.15	0.909477
=HYPERLINK("http://www.godatabase.org/cgi-bin/go.cgi?query=GO:0009892&auto_wild_cards=yes&view=query&action=query&search_constraint=terms","GO:0009892_negative_regulation_of_metabolic_process")	=HYPERLINK("http://www.ncbi.nih.gov/gquery/gquery.fcgi?term=DNMT3B","DNMT3B")	348	4	2.035809	-0.890778	153	139.15	0.909477
=HYPERLINK("http://www.godatabase.org/cgi-bin/go.cgi?query=GO:0009892&auto_wild_cards=yes&view=query&action=query&search_constraint=terms","GO:0009892_negative_regulation_of_metabolic_process")	=HYPERLINK("http://www.ncbi.nih.gov/gquery/gquery.fcgi?term=HELLS","HELLS")	348	4	2.035809	-0.890778	153	139.15	0.909477
=HYPERLINK("http://www.godatabase.org/cgi-bin/go.cgi?query=GO:0051171&auto_wild_cards=yes&view=query&action=query&search_constraint=terms","GO:0051171_regulation_of_nitrogen_compound_metabolic_process")	=HYPERLINK("http://www.ncbi.nih.gov/gquery/gquery.fcgi?term=STRAP","STRAP")	771	7	1.608051	-0.883472	154	139.43	0.905390
=HYPERLINK("http://www.godatabase.org/cgi-bin/go.cgi?query=GO:0051171&auto_wild_cards=yes&view=query&action=query&search_constraint=terms","GO:0051171_regulation_of_nitrogen_compound_metabolic_process")	=HYPERLINK("http://www.ncbi.nih.gov/gquery/gquery.fcgi?term=GPBP1","GPBP1")	771	7	1.608051	-0.883472	154	139.43	0.905390
=HYPERLINK("http://www.godatabase.org/cgi-bin/go.cgi?query=GO:0051171&auto_wild_cards=yes&view=query&action=query&search_constraint=terms","GO:0051171_regulation_of_nitrogen_compound_metabolic_process")	=HYPERLINK("http://www.ncbi.nih.gov/gquery/gquery.fcgi?term=NLK","NLK")	771	7	1.608051	-0.883472	154	139.43	0.905390
=HYPERLINK("http://www.godatabase.org/cgi-bin/go.cgi?query=GO:0051171&auto_wild_cards=yes&view=query&action=query&search_constraint=terms","GO:0051171_regulation_of_nitrogen_compound_metabolic_process")	=HYPERLINK("http://www.ncbi.nih.gov/gquery/gquery.fcgi?term=OTX2","OTX2")	771	7	1.608051	-0.883472	154	139.43	0.905390
=HYPERLINK("http://www.godatabase.org/cgi-bin/go.cgi?query=GO:0051171&auto_wild_cards=yes&view=query&action=query&search_constraint=terms","GO:0051171_regulation_of_nitrogen_compound_metabolic_process")	=HYPERLINK("http://www.ncbi.nih.gov/gquery/gquery.fcgi?term=DNMT3B","DNMT3B")	771	7	1.608051	-0.883472	154	139.43	0.905390
=HYPERLINK("http://www.godatabase.org/cgi-bin/go.cgi?query=GO:0051171&auto_wild_cards=yes&view=query&action=query&search_constraint=terms","GO:0051171_regulation_of_nitrogen_compound_metabolic_process")	=HYPERLINK("http://www.ncbi.nih.gov/gquery/gquery.fcgi?term=FOXD1","FOXD1")	771	7	1.608051	-0.883472	154	139.43	0.905390
=HYPERLINK("http://www.godatabase.org/cgi-bin/go.cgi?query=GO:0051171&auto_wild_cards=yes&view=query&action=query&search_constraint=terms","GO:0051171_regulation_of_nitrogen_compound_metabolic_process")	=HYPERLINK("http://www.ncbi.nih.gov/gquery/gquery.fcgi?term=HELLS","HELLS")	771	7	1.608051	-0.883472	154	139.43	0.905390
=HYPERLINK("http://www.godatabase.org/cgi-bin/go.cgi?query=GO:0006775&auto_wild_cards=yes&view=query&action=query&search_constraint=terms","GO:0006775_fat-soluble_vitamin_metabolic_process")	=HYPERLINK("http://www.ncbi.nih.gov/gquery/gquery.fcgi?term=ALDH1A7","ALDH1A7")	25	1	7.084615	-0.878403	156	142.64	0.914359
=HYPERLINK("http://www.godatabase.org/cgi-bin/go.cgi?query=GO:0007492&auto_wild_cards=yes&view=query&action=query&search_constraint=terms","GO:0007492_endoderm_development")	=HYPERLINK("http://www.ncbi.nih.gov/gquery/gquery.fcgi?term=OTX2","OTX2")	25	1	7.084615	-0.878403	156	142.64	0.914359
=HYPERLINK("http://www.godatabase.org/cgi-bin/go.cgi?query=GO:0048523&auto_wild_cards=yes&view=query&action=query&search_constraint=terms","GO:0048523_negative_regulation_of_cellular_process")	=HYPERLINK("http://www.ncbi.nih.gov/gquery/gquery.fcgi?term=STRAP","STRAP")	774	7	1.601819	-0.876744	157	143.09	0.911401
=HYPERLINK("http://www.godatabase.org/cgi-bin/go.cgi?query=GO:0048523&auto_wild_cards=yes&view=query&action=query&search_constraint=terms","GO:0048523_negative_regulation_of_cellular_process")	=HYPERLINK("http://www.ncbi.nih.gov/gquery/gquery.fcgi?term=NLK","NLK")	774	7	1.601819	-0.876744	157	143.09	0.911401
=HYPERLINK("http://www.godatabase.org/cgi-bin/go.cgi?query=GO:0048523&auto_wild_cards=yes&view=query&action=query&search_constraint=terms","GO:0048523_negative_regulation_of_cellular_process")	=HYPERLINK("http://www.ncbi.nih.gov/gquery/gquery.fcgi?term=SKP2","SKP2")	774	7	1.601819	-0.876744	157	143.09	0.911401
=HYPERLINK("http://www.godatabase.org/cgi-bin/go.cgi?query=GO:0048523&auto_wild_cards=yes&view=query&action=query&search_constraint=terms","GO:0048523_negative_regulation_of_cellular_process")	=HYPERLINK("http://www.ncbi.nih.gov/gquery/gquery.fcgi?term=DNMT3B","DNMT3B")	774	7	1.601819	-0.876744	157	143.09	0.911401
=HYPERLINK("http://www.godatabase.org/cgi-bin/go.cgi?query=GO:0048523&auto_wild_cards=yes&view=query&action=query&search_constraint=terms","GO:0048523_negative_regulation_of_cellular_process")	=HYPERLINK("http://www.ncbi.nih.gov/gquery/gquery.fcgi?term=API5","API5")	774	7	1.601819	-0.876744	157	143.09	0.911401
=HYPERLINK("http://www.godatabase.org/cgi-bin/go.cgi?query=GO:0048523&auto_wild_cards=yes&view=query&action=query&search_constraint=terms","GO:0048523_negative_regulation_of_cellular_process")	=HYPERLINK("http://www.ncbi.nih.gov/gquery/gquery.fcgi?term=HELLS","HELLS")	774	7	1.601819	-0.876744	157	143.09	0.911401
=HYPERLINK("http://www.godatabase.org/cgi-bin/go.cgi?query=GO:0048523&auto_wild_cards=yes&view=query&action=query&search_constraint=terms","GO:0048523_negative_regulation_of_cellular_process")	=HYPERLINK("http://www.ncbi.nih.gov/gquery/gquery.fcgi?term=PTPN11","PTPN11")	774	7	1.601819	-0.876744	157	143.09	0.911401
=HYPERLINK("http://www.godatabase.org/cgi-bin/go.cgi?query=GO:0001658&auto_wild_cards=yes&view=query&action=query&search_constraint=terms","GO:0001658_branching_involved_in_ureteric_bud_morphogenesis")	=HYPERLINK("http://www.ncbi.nih.gov/gquery/gquery.fcgi?term=FOXD1","FOXD1")	26	1	6.812130	-0.862529	162	147.35	0.909568
=HYPERLINK("http://www.godatabase.org/cgi-bin/go.cgi?query=GO:0006720&auto_wild_cards=yes&view=query&action=query&search_constraint=terms","GO:0006720_isoprenoid_metabolic_process")	=HYPERLINK("http://www.ncbi.nih.gov/gquery/gquery.fcgi?term=ALDH1A7","ALDH1A7")	26	1	6.812130	-0.862529	162	147.35	0.909568
=HYPERLINK("http://www.godatabase.org/cgi-bin/go.cgi?query=GO:0046530&auto_wild_cards=yes&view=query&action=query&search_constraint=terms","GO:0046530_photoreceptor_cell_differentiation")	=HYPERLINK("http://www.ncbi.nih.gov/gquery/gquery.fcgi?term=OTX2","OTX2")	26	1	6.812130	-0.862529	162	147.35	0.909568
=HYPERLINK("http://www.godatabase.org/cgi-bin/go.cgi?query=GO:0050873&auto_wild_cards=yes&view=query&action=query&search_constraint=terms","GO:0050873_brown_fat_cell_differentiation")	=HYPERLINK("http://www.ncbi.nih.gov/gquery/gquery.fcgi?term=RGS2","RGS2")	26	1	6.812130	-0.862529	162	147.35	0.909568
=HYPERLINK("http://www.godatabase.org/cgi-bin/go.cgi?query=GO:0060675&auto_wild_cards=yes&view=query&action=query&search_constraint=terms","GO:0060675_ureteric_bud_morphogenesis")	=HYPERLINK("http://www.ncbi.nih.gov/gquery/gquery.fcgi?term=FOXD1","FOXD1")	26	1	6.812130	-0.862529	162	147.35	0.909568
=HYPERLINK("http://www.godatabase.org/cgi-bin/go.cgi?query=GO:0043933&auto_wild_cards=yes&view=query&action=query&search_constraint=terms","GO:0043933_macromolecular_complex_subunit_organization")	=HYPERLINK("http://www.ncbi.nih.gov/gquery/gquery.fcgi?term=TAF10","TAF10")	117	2	3.027613	-0.852810	163	148.02	0.908098
=HYPERLINK("http://www.godatabase.org/cgi-bin/go.cgi?query=GO:0043933&auto_wild_cards=yes&view=query&action=query&search_constraint=terms","GO:0043933_macromolecular_complex_subunit_organization")	=HYPERLINK("http://www.ncbi.nih.gov/gquery/gquery.fcgi?term=HELLS","HELLS")	117	2	3.027613	-0.852810	163	148.02	0.908098
=HYPERLINK("http://www.godatabase.org/cgi-bin/go.cgi?query=GO:0022403&auto_wild_cards=yes&view=query&action=query&search_constraint=terms","GO:0022403_cell_cycle_phase")	=HYPERLINK("http://www.ncbi.nih.gov/gquery/gquery.fcgi?term=TAF10","TAF10")	119	2	2.976729	-0.840942	164	151.44	0.923415
=HYPERLINK("http://www.godatabase.org/cgi-bin/go.cgi?query=GO:0022403&auto_wild_cards=yes&view=query&action=query&search_constraint=terms","GO:0022403_cell_cycle_phase")	=HYPERLINK("http://www.ncbi.nih.gov/gquery/gquery.fcgi?term=SKP2","SKP2")	119	2	2.976729	-0.840942	164	151.44	0.923415
=HYPERLINK("http://www.godatabase.org/cgi-bin/go.cgi?query=GO:0006470&auto_wild_cards=yes&view=query&action=query&search_constraint=terms","GO:0006470_protein_amino_acid_dephosphorylation")	=HYPERLINK("http://www.ncbi.nih.gov/gquery/gquery.fcgi?term=PTPN12","PTPN12")	28	1	6.325549	-0.832659	167	153.99	0.922096
=HYPERLINK("http://www.godatabase.org/cgi-bin/go.cgi?query=GO:0030073&auto_wild_cards=yes&view=query&action=query&search_constraint=terms","GO:0030073_insulin_secretion")	=HYPERLINK("http://www.ncbi.nih.gov/gquery/gquery.fcgi?term=PTPN11","PTPN11")	28	1	6.325549	-0.832659	167	153.99	0.922096
=HYPERLINK("http://www.godatabase.org/cgi-bin/go.cgi?query=GO:0030111&auto_wild_cards=yes&view=query&action=query&search_constraint=terms","GO:0030111_regulation_of_Wnt_receptor_signaling_pathway")	=HYPERLINK("http://www.ncbi.nih.gov/gquery/gquery.fcgi?term=NLK","NLK")	28	1	6.325549	-0.832659	167	153.99	0.922096
=HYPERLINK("http://www.godatabase.org/cgi-bin/go.cgi?query=GO:0006468&auto_wild_cards=yes&view=query&action=query&search_constraint=terms","GO:0006468_protein_amino_acid_phosphorylation")	=HYPERLINK("http://www.ncbi.nih.gov/gquery/gquery.fcgi?term=NLK","NLK")	237	3	2.241967	-0.832564	169	154.2	0.912426
=HYPERLINK("http://www.godatabase.org/cgi-bin/go.cgi?query=GO:0006468&auto_wild_cards=yes&view=query&action=query&search_constraint=terms","GO:0006468_protein_amino_acid_phosphorylation")	=HYPERLINK("http://www.ncbi.nih.gov/gquery/gquery.fcgi?term=MKNK2","MKNK2")	237	3	2.241967	-0.832564	169	154.2	0.912426
=HYPERLINK("http://www.godatabase.org/cgi-bin/go.cgi?query=GO:0006468&auto_wild_cards=yes&view=query&action=query&search_constraint=terms","GO:0006468_protein_amino_acid_phosphorylation")	=HYPERLINK("http://www.ncbi.nih.gov/gquery/gquery.fcgi?term=PTPN11","PTPN11")	237	3	2.241967	-0.832564	169	154.2	0.912426
=HYPERLINK("http://www.godatabase.org/cgi-bin/go.cgi?query=GO:0044085&auto_wild_cards=yes&view=query&action=query&search_constraint=terms","GO:0044085_cellular_component_biogenesis")	=HYPERLINK("http://www.ncbi.nih.gov/gquery/gquery.fcgi?term=TAF10","TAF10")	237	3	2.241967	-0.832564	169	154.2	0.912426
=HYPERLINK("http://www.godatabase.org/cgi-bin/go.cgi?query=GO:0044085&auto_wild_cards=yes&view=query&action=query&search_constraint=terms","GO:0044085_cellular_component_biogenesis")	=HYPERLINK("http://www.ncbi.nih.gov/gquery/gquery.fcgi?term=DKC1","DKC1")	237	3	2.241967	-0.832564	169	154.2	0.912426
=HYPERLINK("http://www.godatabase.org/cgi-bin/go.cgi?query=GO:0044085&auto_wild_cards=yes&view=query&action=query&search_constraint=terms","GO:0044085_cellular_component_biogenesis")	=HYPERLINK("http://www.ncbi.nih.gov/gquery/gquery.fcgi?term=HELLS","HELLS")	237	3	2.241967	-0.832564	169	154.2	0.912426
=HYPERLINK("http://www.godatabase.org/cgi-bin/go.cgi?query=GO:0051726&auto_wild_cards=yes&view=query&action=query&search_constraint=terms","GO:0051726_regulation_of_cell_cycle")	=HYPERLINK("http://www.ncbi.nih.gov/gquery/gquery.fcgi?term=SKP2","SKP2")	121	2	2.927527	-0.829319	170	154.56	0.909176
=HYPERLINK("http://www.godatabase.org/cgi-bin/go.cgi?query=GO:0051726&auto_wild_cards=yes&view=query&action=query&search_constraint=terms","GO:0051726_regulation_of_cell_cycle")	=HYPERLINK("http://www.ncbi.nih.gov/gquery/gquery.fcgi?term=PTPN11","PTPN11")	121	2	2.927527	-0.829319	170	154.56	0.909176
=HYPERLINK("http://www.godatabase.org/cgi-bin/go.cgi?query=GO:0007049&auto_wild_cards=yes&view=query&action=query&search_constraint=terms","GO:0007049_cell_cycle")	=HYPERLINK("http://www.ncbi.nih.gov/gquery/gquery.fcgi?term=TAF10","TAF10")	238	3	2.232547	-0.828639	171	154.65	0.904386
=HYPERLINK("http://www.godatabase.org/cgi-bin/go.cgi?query=GO:0007049&auto_wild_cards=yes&view=query&action=query&search_constraint=terms","GO:0007049_cell_cycle")	=HYPERLINK("http://www.ncbi.nih.gov/gquery/gquery.fcgi?term=SKP2","SKP2")	238	3	2.232547	-0.828639	171	154.65	0.904386
=HYPERLINK("http://www.godatabase.org/cgi-bin/go.cgi?query=GO:0007049&auto_wild_cards=yes&view=query&action=query&search_constraint=terms","GO:0007049_cell_cycle")	=HYPERLINK("http://www.ncbi.nih.gov/gquery/gquery.fcgi?term=PTPN11","PTPN11")	238	3	2.232547	-0.828639	171	154.65	0.904386
=HYPERLINK("http://www.godatabase.org/cgi-bin/go.cgi?query=GO:0006641&auto_wild_cards=yes&view=query&action=query&search_constraint=terms","GO:0006641_triglyceride_metabolic_process")	=HYPERLINK("http://www.ncbi.nih.gov/gquery/gquery.fcgi?term=PTPN11","PTPN11")	29	1	6.107427	-0.818576	175	158.58	0.906171
=HYPERLINK("http://www.godatabase.org/cgi-bin/go.cgi?query=GO:0042770&auto_wild_cards=yes&view=query&action=query&search_constraint=terms","GO:0042770_DNA_damage_response__signal_transduction")	=HYPERLINK("http://www.ncbi.nih.gov/gquery/gquery.fcgi?term=PTPN11","PTPN11")	29	1	6.107427	-0.818576	175	158.58	0.906171
=HYPERLINK("http://www.godatabase.org/cgi-bin/go.cgi?query=GO:0043281&auto_wild_cards=yes&view=query&action=query&search_constraint=terms","GO:0043281_regulation_of_caspase_activity")	=HYPERLINK("http://www.ncbi.nih.gov/gquery/gquery.fcgi?term=VCP","VCP")	29	1	6.107427	-0.818576	175	158.58	0.906171
=HYPERLINK("http://www.godatabase.org/cgi-bin/go.cgi?query=GO:0052548&auto_wild_cards=yes&view=query&action=query&search_constraint=terms","GO:0052548_regulation_of_endopeptidase_activity")	=HYPERLINK("http://www.ncbi.nih.gov/gquery/gquery.fcgi?term=VCP","VCP")	29	1	6.107427	-0.818576	175	158.58	0.906171
=HYPERLINK("http://www.godatabase.org/cgi-bin/go.cgi?query=GO:0034961&auto_wild_cards=yes&view=query&action=query&search_constraint=terms","GO:0034961_cellular_biopolymer_biosynthetic_process")	=HYPERLINK("http://www.ncbi.nih.gov/gquery/gquery.fcgi?term=GPBP1","GPBP1")	804	7	1.542049	-0.811993	176	159.18	0.904432
=HYPERLINK("http://www.godatabase.org/cgi-bin/go.cgi?query=GO:0034961&auto_wild_cards=yes&view=query&action=query&search_constraint=terms","GO:0034961_cellular_biopolymer_biosynthetic_process")	=HYPERLINK("http://www.ncbi.nih.gov/gquery/gquery.fcgi?term=STRAP","STRAP")	804	7	1.542049	-0.811993	176	159.18	0.904432
=HYPERLINK("http://www.godatabase.org/cgi-bin/go.cgi?query=GO:0034961&auto_wild_cards=yes&view=query&action=query&search_constraint=terms","GO:0034961_cellular_biopolymer_biosynthetic_process")	=HYPERLINK("http://www.ncbi.nih.gov/gquery/gquery.fcgi?term=NLK","NLK")	804	7	1.542049	-0.811993	176	159.18	0.904432
=HYPERLINK("http://www.godatabase.org/cgi-bin/go.cgi?query=GO:0034961&auto_wild_cards=yes&view=query&action=query&search_constraint=terms","GO:0034961_cellular_biopolymer_biosynthetic_process")	=HYPERLINK("http://www.ncbi.nih.gov/gquery/gquery.fcgi?term=OTX2","OTX2")	804	7	1.542049	-0.811993	176	159.18	0.904432
=HYPERLINK("http://www.godatabase.org/cgi-bin/go.cgi?query=GO:0034961&auto_wild_cards=yes&view=query&action=query&search_constraint=terms","GO:0034961_cellular_biopolymer_biosynthetic_process")	=HYPERLINK("http://www.ncbi.nih.gov/gquery/gquery.fcgi?term=DNMT3B","DNMT3B")	804	7	1.542049	-0.811993	176	159.18	0.904432
=HYPERLINK("http://www.godatabase.org/cgi-bin/go.cgi?query=GO:0034961&auto_wild_cards=yes&view=query&action=query&search_constraint=terms","GO:0034961_cellular_biopolymer_biosynthetic_process")	=HYPERLINK("http://www.ncbi.nih.gov/gquery/gquery.fcgi?term=FOXD1","FOXD1")	804	7	1.542049	-0.811993	176	159.18	0.904432
=HYPERLINK("http://www.godatabase.org/cgi-bin/go.cgi?query=GO:0034961&auto_wild_cards=yes&view=query&action=query&search_constraint=terms","GO:0034961_cellular_biopolymer_biosynthetic_process")	=HYPERLINK("http://www.ncbi.nih.gov/gquery/gquery.fcgi?term=HELLS","HELLS")	804	7	1.542049	-0.811993	176	159.18	0.904432
=HYPERLINK("http://www.godatabase.org/cgi-bin/go.cgi?query=GO:0043284&auto_wild_cards=yes&view=query&action=query&search_constraint=terms","GO:0043284_biopolymer_biosynthetic_process")	=HYPERLINK("http://www.ncbi.nih.gov/gquery/gquery.fcgi?term=GPBP1","GPBP1")	807	7	1.536317	-0.805763	177	159.58	0.901582
=HYPERLINK("http://www.godatabase.org/cgi-bin/go.cgi?query=GO:0043284&auto_wild_cards=yes&view=query&action=query&search_constraint=terms","GO:0043284_biopolymer_biosynthetic_process")	=HYPERLINK("http://www.ncbi.nih.gov/gquery/gquery.fcgi?term=STRAP","STRAP")	807	7	1.536317	-0.805763	177	159.58	0.901582
=HYPERLINK("http://www.godatabase.org/cgi-bin/go.cgi?query=GO:0043284&auto_wild_cards=yes&view=query&action=query&search_constraint=terms","GO:0043284_biopolymer_biosynthetic_process")	=HYPERLINK("http://www.ncbi.nih.gov/gquery/gquery.fcgi?term=NLK","NLK")	807	7	1.536317	-0.805763	177	159.58	0.901582
=HYPERLINK("http://www.godatabase.org/cgi-bin/go.cgi?query=GO:0043284&auto_wild_cards=yes&view=query&action=query&search_constraint=terms","GO:0043284_biopolymer_biosynthetic_process")	=HYPERLINK("http://www.ncbi.nih.gov/gquery/gquery.fcgi?term=OTX2","OTX2")	807	7	1.536317	-0.805763	177	159.58	0.901582
=HYPERLINK("http://www.godatabase.org/cgi-bin/go.cgi?query=GO:0043284&auto_wild_cards=yes&view=query&action=query&search_constraint=terms","GO:0043284_biopolymer_biosynthetic_process")	=HYPERLINK("http://www.ncbi.nih.gov/gquery/gquery.fcgi?term=DNMT3B","DNMT3B")	807	7	1.536317	-0.805763	177	159.58	0.901582
=HYPERLINK("http://www.godatabase.org/cgi-bin/go.cgi?query=GO:0043284&auto_wild_cards=yes&view=query&action=query&search_constraint=terms","GO:0043284_biopolymer_biosynthetic_process")	=HYPERLINK("http://www.ncbi.nih.gov/gquery/gquery.fcgi?term=FOXD1","FOXD1")	807	7	1.536317	-0.805763	177	159.58	0.901582
=HYPERLINK("http://www.godatabase.org/cgi-bin/go.cgi?query=GO:0043284&auto_wild_cards=yes&view=query&action=query&search_constraint=terms","GO:0043284_biopolymer_biosynthetic_process")	=HYPERLINK("http://www.ncbi.nih.gov/gquery/gquery.fcgi?term=HELLS","HELLS")	807	7	1.536317	-0.805763	177	159.58	0.901582
=HYPERLINK("http://www.godatabase.org/cgi-bin/go.cgi?query=GO:0000187&auto_wild_cards=yes&view=query&action=query&search_constraint=terms","GO:0000187_activation_of_MAPK_activity")	=HYPERLINK("http://www.ncbi.nih.gov/gquery/gquery.fcgi?term=PTPN11","PTPN11")	30	1	5.903846	-0.805008	184	162.79	0.884728
=HYPERLINK("http://www.godatabase.org/cgi-bin/go.cgi?query=GO:0030522&auto_wild_cards=yes&view=query&action=query&search_constraint=terms","GO:0030522_intracellular_receptor-mediated_signaling_pathway")	=HYPERLINK("http://www.ncbi.nih.gov/gquery/gquery.fcgi?term=SKP2","SKP2")	30	1	5.903846	-0.805008	184	162.79	0.884728
=HYPERLINK("http://www.godatabase.org/cgi-bin/go.cgi?query=GO:0033500&auto_wild_cards=yes&view=query&action=query&search_constraint=terms","GO:0033500_carbohydrate_homeostasis")	=HYPERLINK("http://www.ncbi.nih.gov/gquery/gquery.fcgi?term=PTPN11","PTPN11")	30	1	5.903846	-0.805008	184	162.79	0.884728
=HYPERLINK("http://www.godatabase.org/cgi-bin/go.cgi?query=GO:0035265&auto_wild_cards=yes&view=query&action=query&search_constraint=terms","GO:0035265_organ_growth")	=HYPERLINK("http://www.ncbi.nih.gov/gquery/gquery.fcgi?term=PTPN11","PTPN11")	30	1	5.903846	-0.805008	184	162.79	0.884728
=HYPERLINK("http://www.godatabase.org/cgi-bin/go.cgi?query=GO:0042552&auto_wild_cards=yes&view=query&action=query&search_constraint=terms","GO:0042552_myelination")	=HYPERLINK("http://www.ncbi.nih.gov/gquery/gquery.fcgi?term=QK","QK")	30	1	5.903846	-0.805008	184	162.79	0.884728
=HYPERLINK("http://www.godatabase.org/cgi-bin/go.cgi?query=GO:0042593&auto_wild_cards=yes&view=query&action=query&search_constraint=terms","GO:0042593_glucose_homeostasis")	=HYPERLINK("http://www.ncbi.nih.gov/gquery/gquery.fcgi?term=PTPN11","PTPN11")	30	1	5.903846	-0.805008	184	162.79	0.884728
=HYPERLINK("http://www.godatabase.org/cgi-bin/go.cgi?query=GO:0052547&auto_wild_cards=yes&view=query&action=query&search_constraint=terms","GO:0052547_regulation_of_peptidase_activity")	=HYPERLINK("http://www.ncbi.nih.gov/gquery/gquery.fcgi?term=VCP","VCP")	30	1	5.903846	-0.805008	184	162.79	0.884728
=HYPERLINK("http://www.godatabase.org/cgi-bin/go.cgi?query=GO:0031326&auto_wild_cards=yes&view=query&action=query&search_constraint=terms","GO:0031326_regulation_of_cellular_biosynthetic_process")	=HYPERLINK("http://www.ncbi.nih.gov/gquery/gquery.fcgi?term=GPBP1","GPBP1")	812	7	1.526857	-0.795475	185	163.12	0.881730
=HYPERLINK("http://www.godatabase.org/cgi-bin/go.cgi?query=GO:0031326&auto_wild_cards=yes&view=query&action=query&search_constraint=terms","GO:0031326_regulation_of_cellular_biosynthetic_process")	=HYPERLINK("http://www.ncbi.nih.gov/gquery/gquery.fcgi?term=STRAP","STRAP")	812	7	1.526857	-0.795475	185	163.12	0.881730
=HYPERLINK("http://www.godatabase.org/cgi-bin/go.cgi?query=GO:0031326&auto_wild_cards=yes&view=query&action=query&search_constraint=terms","GO:0031326_regulation_of_cellular_biosynthetic_process")	=HYPERLINK("http://www.ncbi.nih.gov/gquery/gquery.fcgi?term=NLK","NLK")	812	7	1.526857	-0.795475	185	163.12	0.881730
=HYPERLINK("http://www.godatabase.org/cgi-bin/go.cgi?query=GO:0031326&auto_wild_cards=yes&view=query&action=query&search_constraint=terms","GO:0031326_regulation_of_cellular_biosynthetic_process")	=HYPERLINK("http://www.ncbi.nih.gov/gquery/gquery.fcgi?term=OTX2","OTX2")	812	7	1.526857	-0.795475	185	163.12	0.881730
=HYPERLINK("http://www.godatabase.org/cgi-bin/go.cgi?query=GO:0031326&auto_wild_cards=yes&view=query&action=query&search_constraint=terms","GO:0031326_regulation_of_cellular_biosynthetic_process")	=HYPERLINK("http://www.ncbi.nih.gov/gquery/gquery.fcgi?term=FOXD1","FOXD1")	812	7	1.526857	-0.795475	185	163.12	0.881730
=HYPERLINK("http://www.godatabase.org/cgi-bin/go.cgi?query=GO:0031326&auto_wild_cards=yes&view=query&action=query&search_constraint=terms","GO:0031326_regulation_of_cellular_biosynthetic_process")	=HYPERLINK("http://www.ncbi.nih.gov/gquery/gquery.fcgi?term=DNMT3B","DNMT3B")	812	7	1.526857	-0.795475	185	163.12	0.881730
=HYPERLINK("http://www.godatabase.org/cgi-bin/go.cgi?query=GO:0031326&auto_wild_cards=yes&view=query&action=query&search_constraint=terms","GO:0031326_regulation_of_cellular_biosynthetic_process")	=HYPERLINK("http://www.ncbi.nih.gov/gquery/gquery.fcgi?term=HELLS","HELLS")	812	7	1.526857	-0.795475	185	163.12	0.881730
=HYPERLINK("http://www.godatabase.org/cgi-bin/go.cgi?query=GO:0006639&auto_wild_cards=yes&view=query&action=query&search_constraint=terms","GO:0006639_acylglycerol_metabolic_process")	=HYPERLINK("http://www.ncbi.nih.gov/gquery/gquery.fcgi?term=PTPN11","PTPN11")	31	1	5.713400	-0.791921	187	167.43	0.895348
=HYPERLINK("http://www.godatabase.org/cgi-bin/go.cgi?query=GO:0016311&auto_wild_cards=yes&view=query&action=query&search_constraint=terms","GO:0016311_dephosphorylation")	=HYPERLINK("http://www.ncbi.nih.gov/gquery/gquery.fcgi?term=PTPN12","PTPN12")	31	1	5.713400	-0.791921	187	167.43	0.895348
=HYPERLINK("http://www.godatabase.org/cgi-bin/go.cgi?query=GO:0001655&auto_wild_cards=yes&view=query&action=query&search_constraint=terms","GO:0001655_urogenital_system_development")	=HYPERLINK("http://www.ncbi.nih.gov/gquery/gquery.fcgi?term=FOXD1","FOXD1")	128	2	2.767428	-0.790458	188	168.01	0.893670
=HYPERLINK("http://www.godatabase.org/cgi-bin/go.cgi?query=GO:0001655&auto_wild_cards=yes&view=query&action=query&search_constraint=terms","GO:0001655_urogenital_system_development")	=HYPERLINK("http://www.ncbi.nih.gov/gquery/gquery.fcgi?term=HELLS","HELLS")	128	2	2.767428	-0.790458	188	168.01	0.893670
=HYPERLINK("http://www.godatabase.org/cgi-bin/go.cgi?query=GO:0009889&auto_wild_cards=yes&view=query&action=query&search_constraint=terms","GO:0009889_regulation_of_biosynthetic_process")	=HYPERLINK("http://www.ncbi.nih.gov/gquery/gquery.fcgi?term=GPBP1","GPBP1")	815	7	1.521236	-0.789359	189	168.1	0.889418
=HYPERLINK("http://www.godatabase.org/cgi-bin/go.cgi?query=GO:0009889&auto_wild_cards=yes&view=query&action=query&search_constraint=terms","GO:0009889_regulation_of_biosynthetic_process")	=HYPERLINK("http://www.ncbi.nih.gov/gquery/gquery.fcgi?term=STRAP","STRAP")	815	7	1.521236	-0.789359	189	168.1	0.889418
=HYPERLINK("http://www.godatabase.org/cgi-bin/go.cgi?query=GO:0009889&auto_wild_cards=yes&view=query&action=query&search_constraint=terms","GO:0009889_regulation_of_biosynthetic_process")	=HYPERLINK("http://www.ncbi.nih.gov/gquery/gquery.fcgi?term=NLK","NLK")	815	7	1.521236	-0.789359	189	168.1	0.889418
=HYPERLINK("http://www.godatabase.org/cgi-bin/go.cgi?query=GO:0009889&auto_wild_cards=yes&view=query&action=query&search_constraint=terms","GO:0009889_regulation_of_biosynthetic_process")	=HYPERLINK("http://www.ncbi.nih.gov/gquery/gquery.fcgi?term=OTX2","OTX2")	815	7	1.521236	-0.789359	189	168.1	0.889418
=HYPERLINK("http://www.godatabase.org/cgi-bin/go.cgi?query=GO:0009889&auto_wild_cards=yes&view=query&action=query&search_constraint=terms","GO:0009889_regulation_of_biosynthetic_process")	=HYPERLINK("http://www.ncbi.nih.gov/gquery/gquery.fcgi?term=FOXD1","FOXD1")	815	7	1.521236	-0.789359	189	168.1	0.889418
=HYPERLINK("http://www.godatabase.org/cgi-bin/go.cgi?query=GO:0009889&auto_wild_cards=yes&view=query&action=query&search_constraint=terms","GO:0009889_regulation_of_biosynthetic_process")	=HYPERLINK("http://www.ncbi.nih.gov/gquery/gquery.fcgi?term=DNMT3B","DNMT3B")	815	7	1.521236	-0.789359	189	168.1	0.889418
=HYPERLINK("http://www.godatabase.org/cgi-bin/go.cgi?query=GO:0009889&auto_wild_cards=yes&view=query&action=query&search_constraint=terms","GO:0009889_regulation_of_biosynthetic_process")	=HYPERLINK("http://www.ncbi.nih.gov/gquery/gquery.fcgi?term=HELLS","HELLS")	815	7	1.521236	-0.789359	189	168.1	0.889418
=HYPERLINK("http://www.godatabase.org/cgi-bin/go.cgi?query=GO:0051276&auto_wild_cards=yes&view=query&action=query&search_constraint=terms","GO:0051276_chromosome_organization")	=HYPERLINK("http://www.ncbi.nih.gov/gquery/gquery.fcgi?term=DNMT3B","DNMT3B")	129	2	2.745975	-0.785125	190	168.3	0.885789
=HYPERLINK("http://www.godatabase.org/cgi-bin/go.cgi?query=GO:0051276&auto_wild_cards=yes&view=query&action=query&search_constraint=terms","GO:0051276_chromosome_organization")	=HYPERLINK("http://www.ncbi.nih.gov/gquery/gquery.fcgi?term=HELLS","HELLS")	129	2	2.745975	-0.785125	190	168.3	0.885789
=HYPERLINK("http://www.godatabase.org/cgi-bin/go.cgi?query=GO:0006638&auto_wild_cards=yes&view=query&action=query&search_constraint=terms","GO:0006638_neutral_lipid_metabolic_process")	=HYPERLINK("http://www.ncbi.nih.gov/gquery/gquery.fcgi?term=PTPN11","PTPN11")	32	1	5.534856	-0.779287	194	170.96	0.881237
=HYPERLINK("http://www.godatabase.org/cgi-bin/go.cgi?query=GO:0006662&auto_wild_cards=yes&view=query&action=query&search_constraint=terms","GO:0006662_glycerol_ether_metabolic_process")	=HYPERLINK("http://www.ncbi.nih.gov/gquery/gquery.fcgi?term=PTPN11","PTPN11")	32	1	5.534856	-0.779287	194	170.96	0.881237
=HYPERLINK("http://www.godatabase.org/cgi-bin/go.cgi?query=GO:0007272&auto_wild_cards=yes&view=query&action=query&search_constraint=terms","GO:0007272_ensheathment_of_neurons")	=HYPERLINK("http://www.ncbi.nih.gov/gquery/gquery.fcgi?term=QK","QK")	32	1	5.534856	-0.779287	194	170.96	0.881237
=HYPERLINK("http://www.godatabase.org/cgi-bin/go.cgi?query=GO:0008366&auto_wild_cards=yes&view=query&action=query&search_constraint=terms","GO:0008366_axon_ensheathment")	=HYPERLINK("http://www.ncbi.nih.gov/gquery/gquery.fcgi?term=QK","QK")	32	1	5.534856	-0.779287	194	170.96	0.881237
=HYPERLINK("http://www.godatabase.org/cgi-bin/go.cgi?query=GO:0016481&auto_wild_cards=yes&view=query&action=query&search_constraint=terms","GO:0016481_negative_regulation_of_transcription")	=HYPERLINK("http://www.ncbi.nih.gov/gquery/gquery.fcgi?term=STRAP","STRAP")	253	3	2.100182	-0.772402	195	171.52	0.879590
=HYPERLINK("http://www.godatabase.org/cgi-bin/go.cgi?query=GO:0016481&auto_wild_cards=yes&view=query&action=query&search_constraint=terms","GO:0016481_negative_regulation_of_transcription")	=HYPERLINK("http://www.ncbi.nih.gov/gquery/gquery.fcgi?term=DNMT3B","DNMT3B")	253	3	2.100182	-0.772402	195	171.52	0.879590
=HYPERLINK("http://www.godatabase.org/cgi-bin/go.cgi?query=GO:0016481&auto_wild_cards=yes&view=query&action=query&search_constraint=terms","GO:0016481_negative_regulation_of_transcription")	=HYPERLINK("http://www.ncbi.nih.gov/gquery/gquery.fcgi?term=HELLS","HELLS")	253	3	2.100182	-0.772402	195	171.52	0.879590
=HYPERLINK("http://www.godatabase.org/cgi-bin/go.cgi?query=GO:0007283&auto_wild_cards=yes&view=query&action=query&search_constraint=terms","GO:0007283_spermatogenesis")	=HYPERLINK("http://www.ncbi.nih.gov/gquery/gquery.fcgi?term=RGS2","RGS2")	134	2	2.643513	-0.759225	197	175.07	0.888680
=HYPERLINK("http://www.godatabase.org/cgi-bin/go.cgi?query=GO:0007283&auto_wild_cards=yes&view=query&action=query&search_constraint=terms","GO:0007283_spermatogenesis")	=HYPERLINK("http://www.ncbi.nih.gov/gquery/gquery.fcgi?term=QK","QK")	134	2	2.643513	-0.759225	197	175.07	0.888680
=HYPERLINK("http://www.godatabase.org/cgi-bin/go.cgi?query=GO:0048232&auto_wild_cards=yes&view=query&action=query&search_constraint=terms","GO:0048232_male_gamete_generation")	=HYPERLINK("http://www.ncbi.nih.gov/gquery/gquery.fcgi?term=RGS2","RGS2")	134	2	2.643513	-0.759225	197	175.07	0.888680
=HYPERLINK("http://www.godatabase.org/cgi-bin/go.cgi?query=GO:0048232&auto_wild_cards=yes&view=query&action=query&search_constraint=terms","GO:0048232_male_gamete_generation")	=HYPERLINK("http://www.ncbi.nih.gov/gquery/gquery.fcgi?term=QK","QK")	134	2	2.643513	-0.759225	197	175.07	0.888680
=HYPERLINK("http://www.godatabase.org/cgi-bin/go.cgi?query=GO:0051047&auto_wild_cards=yes&view=query&action=query&search_constraint=terms","GO:0051047_positive_regulation_of_secretion")	=HYPERLINK("http://www.ncbi.nih.gov/gquery/gquery.fcgi?term=PTPN11","PTPN11")	34	1	5.209276	-0.755262	199	178.06	0.894774
=HYPERLINK("http://www.godatabase.org/cgi-bin/go.cgi?query=GO:0051052&auto_wild_cards=yes&view=query&action=query&search_constraint=terms","GO:0051052_regulation_of_DNA_metabolic_process")	=HYPERLINK("http://www.ncbi.nih.gov/gquery/gquery.fcgi?term=HELLS","HELLS")	34	1	5.209276	-0.755262	199	178.06	0.894774
=HYPERLINK("http://www.godatabase.org/cgi-bin/go.cgi?query=GO:0044249&auto_wild_cards=yes&view=query&action=query&search_constraint=terms","GO:0044249_cellular_biosynthetic_process")	=HYPERLINK("http://www.ncbi.nih.gov/gquery/gquery.fcgi?term=ACSM3","ACSM3")	1150	9	1.386120	-0.747241	200	178.47	0.892350
=HYPERLINK("http://www.godatabase.org/cgi-bin/go.cgi?query=GO:0044249&auto_wild_cards=yes&view=query&action=query&search_constraint=terms","GO:0044249_cellular_biosynthetic_process")	=HYPERLINK("http://www.ncbi.nih.gov/gquery/gquery.fcgi?term=GPBP1","GPBP1")	1150	9	1.386120	-0.747241	200	178.47	0.892350
=HYPERLINK("http://www.godatabase.org/cgi-bin/go.cgi?query=GO:0044249&auto_wild_cards=yes&view=query&action=query&search_constraint=terms","GO:0044249_cellular_biosynthetic_process")	=HYPERLINK("http://www.ncbi.nih.gov/gquery/gquery.fcgi?term=STRAP","STRAP")	1150	9	1.386120	-0.747241	200	178.47	0.892350
=HYPERLINK("http://www.godatabase.org/cgi-bin/go.cgi?query=GO:0044249&auto_wild_cards=yes&view=query&action=query&search_constraint=terms","GO:0044249_cellular_biosynthetic_process")	=HYPERLINK("http://www.ncbi.nih.gov/gquery/gquery.fcgi?term=NLK","NLK")	1150	9	1.386120	-0.747241	200	178.47	0.892350
=HYPERLINK("http://www.godatabase.org/cgi-bin/go.cgi?query=GO:0044249&auto_wild_cards=yes&view=query&action=query&search_constraint=terms","GO:0044249_cellular_biosynthetic_process")	=HYPERLINK("http://www.ncbi.nih.gov/gquery/gquery.fcgi?term=OTX2","OTX2")	1150	9	1.386120	-0.747241	200	178.47	0.892350
=HYPERLINK("http://www.godatabase.org/cgi-bin/go.cgi?query=GO:0044249&auto_wild_cards=yes&view=query&action=query&search_constraint=terms","GO:0044249_cellular_biosynthetic_process")	=HYPERLINK("http://www.ncbi.nih.gov/gquery/gquery.fcgi?term=FOXD1","FOXD1")	1150	9	1.386120	-0.747241	200	178.47	0.892350
=HYPERLINK("http://www.godatabase.org/cgi-bin/go.cgi?query=GO:0044249&auto_wild_cards=yes&view=query&action=query&search_constraint=terms","GO:0044249_cellular_biosynthetic_process")	=HYPERLINK("http://www.ncbi.nih.gov/gquery/gquery.fcgi?term=DNMT3B","DNMT3B")	1150	9	1.386120	-0.747241	200	178.47	0.892350
=HYPERLINK("http://www.godatabase.org/cgi-bin/go.cgi?query=GO:0044249&auto_wild_cards=yes&view=query&action=query&search_constraint=terms","GO:0044249_cellular_biosynthetic_process")	=HYPERLINK("http://www.ncbi.nih.gov/gquery/gquery.fcgi?term=HELLS","HELLS")	1150	9	1.386120	-0.747241	200	178.47	0.892350
=HYPERLINK("http://www.godatabase.org/cgi-bin/go.cgi?query=GO:0044249&auto_wild_cards=yes&view=query&action=query&search_constraint=terms","GO:0044249_cellular_biosynthetic_process")	=HYPERLINK("http://www.ncbi.nih.gov/gquery/gquery.fcgi?term=QK","QK")	1150	9	1.386120	-0.747241	200	178.47	0.892350
=HYPERLINK("http://www.godatabase.org/cgi-bin/go.cgi?query=GO:0016567&auto_wild_cards=yes&view=query&action=query&search_constraint=terms","GO:0016567_protein_ubiquitination")	=HYPERLINK("http://www.ncbi.nih.gov/gquery/gquery.fcgi?term=SKP2","SKP2")	35	1	5.060440	-0.743823	204	180.74	0.885980
=HYPERLINK("http://www.godatabase.org/cgi-bin/go.cgi?query=GO:0018904&auto_wild_cards=yes&view=query&action=query&search_constraint=terms","GO:0018904_organic_ether_metabolic_process")	=HYPERLINK("http://www.ncbi.nih.gov/gquery/gquery.fcgi?term=PTPN11","PTPN11")	35	1	5.060440	-0.743823	204	180.74	0.885980
=HYPERLINK("http://www.godatabase.org/cgi-bin/go.cgi?query=GO:0043406&auto_wild_cards=yes&view=query&action=query&search_constraint=terms","GO:0043406_positive_regulation_of_MAP_kinase_activity")	=HYPERLINK("http://www.ncbi.nih.gov/gquery/gquery.fcgi?term=PTPN11","PTPN11")	35	1	5.060440	-0.743823	204	180.74	0.885980
=HYPERLINK("http://www.godatabase.org/cgi-bin/go.cgi?query=GO:0051051&auto_wild_cards=yes&view=query&action=query&search_constraint=terms","GO:0051051_negative_regulation_of_transport")	=HYPERLINK("http://www.ncbi.nih.gov/gquery/gquery.fcgi?term=PTPN11","PTPN11")	35	1	5.060440	-0.743823	204	180.74	0.885980
=HYPERLINK("http://www.godatabase.org/cgi-bin/go.cgi?query=GO:0001889&auto_wild_cards=yes&view=query&action=query&search_constraint=terms","GO:0001889_liver_development")	=HYPERLINK("http://www.ncbi.nih.gov/gquery/gquery.fcgi?term=TAF10","TAF10")	36	1	4.919872	-0.732738	208	184.83	0.888606
=HYPERLINK("http://www.godatabase.org/cgi-bin/go.cgi?query=GO:0019228&auto_wild_cards=yes&view=query&action=query&search_constraint=terms","GO:0019228_regulation_of_action_potential_in_neuron")	=HYPERLINK("http://www.ncbi.nih.gov/gquery/gquery.fcgi?term=QK","QK")	36	1	4.919872	-0.732738	208	184.83	0.888606
=HYPERLINK("http://www.godatabase.org/cgi-bin/go.cgi?query=GO:0030072&auto_wild_cards=yes&view=query&action=query&search_constraint=terms","GO:0030072_peptide_hormone_secretion")	=HYPERLINK("http://www.ncbi.nih.gov/gquery/gquery.fcgi?term=PTPN11","PTPN11")	36	1	4.919872	-0.732738	208	184.83	0.888606
=HYPERLINK("http://www.godatabase.org/cgi-bin/go.cgi?query=GO:0051223&auto_wild_cards=yes&view=query&action=query&search_constraint=terms","GO:0051223_regulation_of_protein_transport")	=HYPERLINK("http://www.ncbi.nih.gov/gquery/gquery.fcgi?term=PTPN11","PTPN11")	36	1	4.919872	-0.732738	208	184.83	0.888606
=HYPERLINK("http://www.godatabase.org/cgi-bin/go.cgi?query=GO:0002790&auto_wild_cards=yes&view=query&action=query&search_constraint=terms","GO:0002790_peptide_secretion")	=HYPERLINK("http://www.ncbi.nih.gov/gquery/gquery.fcgi?term=PTPN11","PTPN11")	37	1	4.786902	-0.721988	210	187.58	0.893238
=HYPERLINK("http://www.godatabase.org/cgi-bin/go.cgi?query=GO:0051101&auto_wild_cards=yes&view=query&action=query&search_constraint=terms","GO:0051101_regulation_of_DNA_binding")	=HYPERLINK("http://www.ncbi.nih.gov/gquery/gquery.fcgi?term=TAF10","TAF10")	37	1	4.786902	-0.721988	210	187.58	0.893238
=HYPERLINK("http://www.godatabase.org/cgi-bin/go.cgi?query=GO:0045934&auto_wild_cards=yes&view=query&action=query&search_constraint=terms","GO:0045934_negative_regulation_of_nucleobase__nucleoside__nucleotide_and_nucleic_acid_metabolic_process")	=HYPERLINK("http://www.ncbi.nih.gov/gquery/gquery.fcgi?term=STRAP","STRAP")	270	3	1.967949	-0.714149	211	188.26	0.892227
=HYPERLINK("http://www.godatabase.org/cgi-bin/go.cgi?query=GO:0045934&auto_wild_cards=yes&view=query&action=query&search_constraint=terms","GO:0045934_negative_regulation_of_nucleobase__nucleoside__nucleotide_and_nucleic_acid_metabolic_process")	=HYPERLINK("http://www.ncbi.nih.gov/gquery/gquery.fcgi?term=DNMT3B","DNMT3B")	270	3	1.967949	-0.714149	211	188.26	0.892227
=HYPERLINK("http://www.godatabase.org/cgi-bin/go.cgi?query=GO:0045934&auto_wild_cards=yes&view=query&action=query&search_constraint=terms","GO:0045934_negative_regulation_of_nucleobase__nucleoside__nucleotide_and_nucleic_acid_metabolic_process")	=HYPERLINK("http://www.ncbi.nih.gov/gquery/gquery.fcgi?term=HELLS","HELLS")	270	3	1.967949	-0.714149	211	188.26	0.892227
=HYPERLINK("http://www.godatabase.org/cgi-bin/go.cgi?query=GO:0001570&auto_wild_cards=yes&view=query&action=query&search_constraint=terms","GO:0001570_vasculogenesis")	=HYPERLINK("http://www.ncbi.nih.gov/gquery/gquery.fcgi?term=QK","QK")	38	1	4.660931	-0.711554	214	191.92	0.896822
=HYPERLINK("http://www.godatabase.org/cgi-bin/go.cgi?query=GO:0001657&auto_wild_cards=yes&view=query&action=query&search_constraint=terms","GO:0001657_ureteric_bud_development")	=HYPERLINK("http://www.ncbi.nih.gov/gquery/gquery.fcgi?term=FOXD1","FOXD1")	38	1	4.660931	-0.711554	214	191.92	0.896822
=HYPERLINK("http://www.godatabase.org/cgi-bin/go.cgi?query=GO:0046777&auto_wild_cards=yes&view=query&action=query&search_constraint=terms","GO:0046777_protein_amino_acid_autophosphorylation")	=HYPERLINK("http://www.ncbi.nih.gov/gquery/gquery.fcgi?term=NLK","NLK")	38	1	4.660931	-0.711554	214	191.92	0.896822
=HYPERLINK("http://www.godatabase.org/cgi-bin/go.cgi?query=GO:0050789&auto_wild_cards=yes&view=query&action=query&search_constraint=terms","GO:0050789_regulation_of_biological_process")	=HYPERLINK("http://www.ncbi.nih.gov/gquery/gquery.fcgi?term=STRAP","STRAP")	2357	16	1.202311	-0.711000	215	192.07	0.893349
=HYPERLINK("http://www.godatabase.org/cgi-bin/go.cgi?query=GO:0050789&auto_wild_cards=yes&view=query&action=query&search_constraint=terms","GO:0050789_regulation_of_biological_process")	=HYPERLINK("http://www.ncbi.nih.gov/gquery/gquery.fcgi?term=GPBP1","GPBP1")	2357	16	1.202311	-0.711000	215	192.07	0.893349
=HYPERLINK("http://www.godatabase.org/cgi-bin/go.cgi?query=GO:0050789&auto_wild_cards=yes&view=query&action=query&search_constraint=terms","GO:0050789_regulation_of_biological_process")	=HYPERLINK("http://www.ncbi.nih.gov/gquery/gquery.fcgi?term=NLK","NLK")	2357	16	1.202311	-0.711000	215	192.07	0.893349
=HYPERLINK("http://www.godatabase.org/cgi-bin/go.cgi?query=GO:0050789&auto_wild_cards=yes&view=query&action=query&search_constraint=terms","GO:0050789_regulation_of_biological_process")	=HYPERLINK("http://www.ncbi.nih.gov/gquery/gquery.fcgi?term=OTX2","OTX2")	2357	16	1.202311	-0.711000	215	192.07	0.893349
=HYPERLINK("http://www.godatabase.org/cgi-bin/go.cgi?query=GO:0050789&auto_wild_cards=yes&view=query&action=query&search_constraint=terms","GO:0050789_regulation_of_biological_process")	=HYPERLINK("http://www.ncbi.nih.gov/gquery/gquery.fcgi?term=MKNK2","MKNK2")	2357	16	1.202311	-0.711000	215	192.07	0.893349
=HYPERLINK("http://www.godatabase.org/cgi-bin/go.cgi?query=GO:0050789&auto_wild_cards=yes&view=query&action=query&search_constraint=terms","GO:0050789_regulation_of_biological_process")	=HYPERLINK("http://www.ncbi.nih.gov/gquery/gquery.fcgi?term=SKP2","SKP2")	2357	16	1.202311	-0.711000	215	192.07	0.893349
=HYPERLINK("http://www.godatabase.org/cgi-bin/go.cgi?query=GO:0050789&auto_wild_cards=yes&view=query&action=query&search_constraint=terms","GO:0050789_regulation_of_biological_process")	=HYPERLINK("http://www.ncbi.nih.gov/gquery/gquery.fcgi?term=ITM2B","ITM2B")	2357	16	1.202311	-0.711000	215	192.07	0.893349
=HYPERLINK("http://www.godatabase.org/cgi-bin/go.cgi?query=GO:0050789&auto_wild_cards=yes&view=query&action=query&search_constraint=terms","GO:0050789_regulation_of_biological_process")	=HYPERLINK("http://www.ncbi.nih.gov/gquery/gquery.fcgi?term=PTPN11","PTPN11")	2357	16	1.202311	-0.711000	215	192.07	0.893349
=HYPERLINK("http://www.godatabase.org/cgi-bin/go.cgi?query=GO:0050789&auto_wild_cards=yes&view=query&action=query&search_constraint=terms","GO:0050789_regulation_of_biological_process")	=HYPERLINK("http://www.ncbi.nih.gov/gquery/gquery.fcgi?term=TAF10","TAF10")	2357	16	1.202311	-0.711000	215	192.07	0.893349
=HYPERLINK("http://www.godatabase.org/cgi-bin/go.cgi?query=GO:0050789&auto_wild_cards=yes&view=query&action=query&search_constraint=terms","GO:0050789_regulation_of_biological_process")	=HYPERLINK("http://www.ncbi.nih.gov/gquery/gquery.fcgi?term=RGS2","RGS2")	2357	16	1.202311	-0.711000	215	192.07	0.893349
=HYPERLINK("http://www.godatabase.org/cgi-bin/go.cgi?query=GO:0050789&auto_wild_cards=yes&view=query&action=query&search_constraint=terms","GO:0050789_regulation_of_biological_process")	=HYPERLINK("http://www.ncbi.nih.gov/gquery/gquery.fcgi?term=VCP","VCP")	2357	16	1.202311	-0.711000	215	192.07	0.893349
=HYPERLINK("http://www.godatabase.org/cgi-bin/go.cgi?query=GO:0050789&auto_wild_cards=yes&view=query&action=query&search_constraint=terms","GO:0050789_regulation_of_biological_process")	=HYPERLINK("http://www.ncbi.nih.gov/gquery/gquery.fcgi?term=RAP1A","RAP1A")	2357	16	1.202311	-0.711000	215	192.07	0.893349
=HYPERLINK("http://www.godatabase.org/cgi-bin/go.cgi?query=GO:0050789&auto_wild_cards=yes&view=query&action=query&search_constraint=terms","GO:0050789_regulation_of_biological_process")	=HYPERLINK("http://www.ncbi.nih.gov/gquery/gquery.fcgi?term=DNMT3B","DNMT3B")	2357	16	1.202311	-0.711000	215	192.07	0.893349
=HYPERLINK("http://www.godatabase.org/cgi-bin/go.cgi?query=GO:0050789&auto_wild_cards=yes&view=query&action=query&search_constraint=terms","GO:0050789_regulation_of_biological_process")	=HYPERLINK("http://www.ncbi.nih.gov/gquery/gquery.fcgi?term=FOXD1","FOXD1")	2357	16	1.202311	-0.711000	215	192.07	0.893349
=HYPERLINK("http://www.godatabase.org/cgi-bin/go.cgi?query=GO:0050789&auto_wild_cards=yes&view=query&action=query&search_constraint=terms","GO:0050789_regulation_of_biological_process")	=HYPERLINK("http://www.ncbi.nih.gov/gquery/gquery.fcgi?term=HELLS","HELLS")	2357	16	1.202311	-0.711000	215	192.07	0.893349
=HYPERLINK("http://www.godatabase.org/cgi-bin/go.cgi?query=GO:0050789&auto_wild_cards=yes&view=query&action=query&search_constraint=terms","GO:0050789_regulation_of_biological_process")	=HYPERLINK("http://www.ncbi.nih.gov/gquery/gquery.fcgi?term=API5","API5")	2357	16	1.202311	-0.711000	215	192.07	0.893349
=HYPERLINK("http://www.godatabase.org/cgi-bin/go.cgi?query=GO:0051172&auto_wild_cards=yes&view=query&action=query&search_constraint=terms","GO:0051172_negative_regulation_of_nitrogen_compound_metabolic_process")	=HYPERLINK("http://www.ncbi.nih.gov/gquery/gquery.fcgi?term=STRAP","STRAP")	271	3	1.960687	-0.710888	216	192.52	0.891296
=HYPERLINK("http://www.godatabase.org/cgi-bin/go.cgi?query=GO:0051172&auto_wild_cards=yes&view=query&action=query&search_constraint=terms","GO:0051172_negative_regulation_of_nitrogen_compound_metabolic_process")	=HYPERLINK("http://www.ncbi.nih.gov/gquery/gquery.fcgi?term=DNMT3B","DNMT3B")	271	3	1.960687	-0.710888	216	192.52	0.891296
=HYPERLINK("http://www.godatabase.org/cgi-bin/go.cgi?query=GO:0051172&auto_wild_cards=yes&view=query&action=query&search_constraint=terms","GO:0051172_negative_regulation_of_nitrogen_compound_metabolic_process")	=HYPERLINK("http://www.ncbi.nih.gov/gquery/gquery.fcgi?term=HELLS","HELLS")	271	3	1.960687	-0.710888	216	192.52	0.891296
=HYPERLINK("http://www.godatabase.org/cgi-bin/go.cgi?query=GO:0031323&auto_wild_cards=yes&view=query&action=query&search_constraint=terms","GO:0031323_regulation_of_cellular_metabolic_process")	=HYPERLINK("http://www.ncbi.nih.gov/gquery/gquery.fcgi?term=STRAP","STRAP")	1015	8	1.395983	-0.706041	217	192.97	0.889263
=HYPERLINK("http://www.godatabase.org/cgi-bin/go.cgi?query=GO:0031323&auto_wild_cards=yes&view=query&action=query&search_constraint=terms","GO:0031323_regulation_of_cellular_metabolic_process")	=HYPERLINK("http://www.ncbi.nih.gov/gquery/gquery.fcgi?term=GPBP1","GPBP1")	1015	8	1.395983	-0.706041	217	192.97	0.889263
=HYPERLINK("http://www.godatabase.org/cgi-bin/go.cgi?query=GO:0031323&auto_wild_cards=yes&view=query&action=query&search_constraint=terms","GO:0031323_regulation_of_cellular_metabolic_process")	=HYPERLINK("http://www.ncbi.nih.gov/gquery/gquery.fcgi?term=NLK","NLK")	1015	8	1.395983	-0.706041	217	192.97	0.889263
=HYPERLINK("http://www.godatabase.org/cgi-bin/go.cgi?query=GO:0031323&auto_wild_cards=yes&view=query&action=query&search_constraint=terms","GO:0031323_regulation_of_cellular_metabolic_process")	=HYPERLINK("http://www.ncbi.nih.gov/gquery/gquery.fcgi?term=OTX2","OTX2")	1015	8	1.395983	-0.706041	217	192.97	0.889263
=HYPERLINK("http://www.godatabase.org/cgi-bin/go.cgi?query=GO:0031323&auto_wild_cards=yes&view=query&action=query&search_constraint=terms","GO:0031323_regulation_of_cellular_metabolic_process")	=HYPERLINK("http://www.ncbi.nih.gov/gquery/gquery.fcgi?term=DNMT3B","DNMT3B")	1015	8	1.395983	-0.706041	217	192.97	0.889263
=HYPERLINK("http://www.godatabase.org/cgi-bin/go.cgi?query=GO:0031323&auto_wild_cards=yes&view=query&action=query&search_constraint=terms","GO:0031323_regulation_of_cellular_metabolic_process")	=HYPERLINK("http://www.ncbi.nih.gov/gquery/gquery.fcgi?term=FOXD1","FOXD1")	1015	8	1.395983	-0.706041	217	192.97	0.889263
=HYPERLINK("http://www.godatabase.org/cgi-bin/go.cgi?query=GO:0031323&auto_wild_cards=yes&view=query&action=query&search_constraint=terms","GO:0031323_regulation_of_cellular_metabolic_process")	=HYPERLINK("http://www.ncbi.nih.gov/gquery/gquery.fcgi?term=HELLS","HELLS")	1015	8	1.395983	-0.706041	217	192.97	0.889263
=HYPERLINK("http://www.godatabase.org/cgi-bin/go.cgi?query=GO:0031323&auto_wild_cards=yes&view=query&action=query&search_constraint=terms","GO:0031323_regulation_of_cellular_metabolic_process")	=HYPERLINK("http://www.ncbi.nih.gov/gquery/gquery.fcgi?term=PTPN11","PTPN11")	1015	8	1.395983	-0.706041	217	192.97	0.889263
=HYPERLINK("http://www.godatabase.org/cgi-bin/go.cgi?query=GO:0009058&auto_wild_cards=yes&view=query&action=query&search_constraint=terms","GO:0009058_biosynthetic_process")	=HYPERLINK("http://www.ncbi.nih.gov/gquery/gquery.fcgi?term=ACSM3","ACSM3")	1175	9	1.356628	-0.705788	218	193.05	0.885550
=HYPERLINK("http://www.godatabase.org/cgi-bin/go.cgi?query=GO:0009058&auto_wild_cards=yes&view=query&action=query&search_constraint=terms","GO:0009058_biosynthetic_process")	=HYPERLINK("http://www.ncbi.nih.gov/gquery/gquery.fcgi?term=STRAP","STRAP")	1175	9	1.356628	-0.705788	218	193.05	0.885550
=HYPERLINK("http://www.godatabase.org/cgi-bin/go.cgi?query=GO:0009058&auto_wild_cards=yes&view=query&action=query&search_constraint=terms","GO:0009058_biosynthetic_process")	=HYPERLINK("http://www.ncbi.nih.gov/gquery/gquery.fcgi?term=GPBP1","GPBP1")	1175	9	1.356628	-0.705788	218	193.05	0.885550
=HYPERLINK("http://www.godatabase.org/cgi-bin/go.cgi?query=GO:0009058&auto_wild_cards=yes&view=query&action=query&search_constraint=terms","GO:0009058_biosynthetic_process")	=HYPERLINK("http://www.ncbi.nih.gov/gquery/gquery.fcgi?term=NLK","NLK")	1175	9	1.356628	-0.705788	218	193.05	0.885550
=HYPERLINK("http://www.godatabase.org/cgi-bin/go.cgi?query=GO:0009058&auto_wild_cards=yes&view=query&action=query&search_constraint=terms","GO:0009058_biosynthetic_process")	=HYPERLINK("http://www.ncbi.nih.gov/gquery/gquery.fcgi?term=OTX2","OTX2")	1175	9	1.356628	-0.705788	218	193.05	0.885550
=HYPERLINK("http://www.godatabase.org/cgi-bin/go.cgi?query=GO:0009058&auto_wild_cards=yes&view=query&action=query&search_constraint=terms","GO:0009058_biosynthetic_process")	=HYPERLINK("http://www.ncbi.nih.gov/gquery/gquery.fcgi?term=DNMT3B","DNMT3B")	1175	9	1.356628	-0.705788	218	193.05	0.885550
=HYPERLINK("http://www.godatabase.org/cgi-bin/go.cgi?query=GO:0009058&auto_wild_cards=yes&view=query&action=query&search_constraint=terms","GO:0009058_biosynthetic_process")	=HYPERLINK("http://www.ncbi.nih.gov/gquery/gquery.fcgi?term=FOXD1","FOXD1")	1175	9	1.356628	-0.705788	218	193.05	0.885550
=HYPERLINK("http://www.godatabase.org/cgi-bin/go.cgi?query=GO:0009058&auto_wild_cards=yes&view=query&action=query&search_constraint=terms","GO:0009058_biosynthetic_process")	=HYPERLINK("http://www.ncbi.nih.gov/gquery/gquery.fcgi?term=HELLS","HELLS")	1175	9	1.356628	-0.705788	218	193.05	0.885550
=HYPERLINK("http://www.godatabase.org/cgi-bin/go.cgi?query=GO:0009058&auto_wild_cards=yes&view=query&action=query&search_constraint=terms","GO:0009058_biosynthetic_process")	=HYPERLINK("http://www.ncbi.nih.gov/gquery/gquery.fcgi?term=QK","QK")	1175	9	1.356628	-0.705788	218	193.05	0.885550
=HYPERLINK("http://www.godatabase.org/cgi-bin/go.cgi?query=GO:0048519&auto_wild_cards=yes&view=query&action=query&search_constraint=terms","GO:0048519_negative_regulation_of_biological_process")	=HYPERLINK("http://www.ncbi.nih.gov/gquery/gquery.fcgi?term=STRAP","STRAP")	859	7	1.443315	-0.704362	219	193.33	0.882785
=HYPERLINK("http://www.godatabase.org/cgi-bin/go.cgi?query=GO:0048519&auto_wild_cards=yes&view=query&action=query&search_constraint=terms","GO:0048519_negative_regulation_of_biological_process")	=HYPERLINK("http://www.ncbi.nih.gov/gquery/gquery.fcgi?term=NLK","NLK")	859	7	1.443315	-0.704362	219	193.33	0.882785
=HYPERLINK("http://www.godatabase.org/cgi-bin/go.cgi?query=GO:0048519&auto_wild_cards=yes&view=query&action=query&search_constraint=terms","GO:0048519_negative_regulation_of_biological_process")	=HYPERLINK("http://www.ncbi.nih.gov/gquery/gquery.fcgi?term=SKP2","SKP2")	859	7	1.443315	-0.704362	219	193.33	0.882785
=HYPERLINK("http://www.godatabase.org/cgi-bin/go.cgi?query=GO:0048519&auto_wild_cards=yes&view=query&action=query&search_constraint=terms","GO:0048519_negative_regulation_of_biological_process")	=HYPERLINK("http://www.ncbi.nih.gov/gquery/gquery.fcgi?term=DNMT3B","DNMT3B")	859	7	1.443315	-0.704362	219	193.33	0.882785
=HYPERLINK("http://www.godatabase.org/cgi-bin/go.cgi?query=GO:0048519&auto_wild_cards=yes&view=query&action=query&search_constraint=terms","GO:0048519_negative_regulation_of_biological_process")	=HYPERLINK("http://www.ncbi.nih.gov/gquery/gquery.fcgi?term=API5","API5")	859	7	1.443315	-0.704362	219	193.33	0.882785
=HYPERLINK("http://www.godatabase.org/cgi-bin/go.cgi?query=GO:0048519&auto_wild_cards=yes&view=query&action=query&search_constraint=terms","GO:0048519_negative_regulation_of_biological_process")	=HYPERLINK("http://www.ncbi.nih.gov/gquery/gquery.fcgi?term=HELLS","HELLS")	859	7	1.443315	-0.704362	219	193.33	0.882785
=HYPERLINK("http://www.godatabase.org/cgi-bin/go.cgi?query=GO:0048519&auto_wild_cards=yes&view=query&action=query&search_constraint=terms","GO:0048519_negative_regulation_of_biological_process")	=HYPERLINK("http://www.ncbi.nih.gov/gquery/gquery.fcgi?term=PTPN11","PTPN11")	859	7	1.443315	-0.704362	219	193.33	0.882785
=HYPERLINK("http://www.godatabase.org/cgi-bin/go.cgi?query=GO:0006511&auto_wild_cards=yes&view=query&action=query&search_constraint=terms","GO:0006511_ubiquitin-dependent_protein_catabolic_process")	=HYPERLINK("http://www.ncbi.nih.gov/gquery/gquery.fcgi?term=SKP2","SKP2")	39	1	4.541420	-0.701420	222	196.38	0.884595
=HYPERLINK("http://www.godatabase.org/cgi-bin/go.cgi?query=GO:0048663&auto_wild_cards=yes&view=query&action=query&search_constraint=terms","GO:0048663_neuron_fate_commitment")	=HYPERLINK("http://www.ncbi.nih.gov/gquery/gquery.fcgi?term=OTX2","OTX2")	39	1	4.541420	-0.701420	222	196.38	0.884595
=HYPERLINK("http://www.godatabase.org/cgi-bin/go.cgi?query=GO:0070201&auto_wild_cards=yes&view=query&action=query&search_constraint=terms","GO:0070201_regulation_of_establishment_of_protein_localization")	=HYPERLINK("http://www.ncbi.nih.gov/gquery/gquery.fcgi?term=PTPN11","PTPN11")	39	1	4.541420	-0.701420	222	196.38	0.884595
=HYPERLINK("http://www.godatabase.org/cgi-bin/go.cgi?query=GO:0010558&auto_wild_cards=yes&view=query&action=query&search_constraint=terms","GO:0010558_negative_regulation_of_macromolecule_biosynthetic_process")	=HYPERLINK("http://www.ncbi.nih.gov/gquery/gquery.fcgi?term=STRAP","STRAP")	274	3	1.939220	-0.701211	223	196.62	0.881704
=HYPERLINK("http://www.godatabase.org/cgi-bin/go.cgi?query=GO:0010558&auto_wild_cards=yes&view=query&action=query&search_constraint=terms","GO:0010558_negative_regulation_of_macromolecule_biosynthetic_process")	=HYPERLINK("http://www.ncbi.nih.gov/gquery/gquery.fcgi?term=DNMT3B","DNMT3B")	274	3	1.939220	-0.701211	223	196.62	0.881704
=HYPERLINK("http://www.godatabase.org/cgi-bin/go.cgi?query=GO:0010558&auto_wild_cards=yes&view=query&action=query&search_constraint=terms","GO:0010558_negative_regulation_of_macromolecule_biosynthetic_process")	=HYPERLINK("http://www.ncbi.nih.gov/gquery/gquery.fcgi?term=HELLS","HELLS")	274	3	1.939220	-0.701211	223	196.62	0.881704
=HYPERLINK("http://www.godatabase.org/cgi-bin/go.cgi?query=GO:0050794&auto_wild_cards=yes&view=query&action=query&search_constraint=terms","GO:0050794_regulation_of_cellular_process")	=HYPERLINK("http://www.ncbi.nih.gov/gquery/gquery.fcgi?term=GPBP1","GPBP1")	2190	15	1.213119	-0.698544	224	196.74	0.878304
=HYPERLINK("http://www.godatabase.org/cgi-bin/go.cgi?query=GO:0050794&auto_wild_cards=yes&view=query&action=query&search_constraint=terms","GO:0050794_regulation_of_cellular_process")	=HYPERLINK("http://www.ncbi.nih.gov/gquery/gquery.fcgi?term=STRAP","STRAP")	2190	15	1.213119	-0.698544	224	196.74	0.878304
=HYPERLINK("http://www.godatabase.org/cgi-bin/go.cgi?query=GO:0050794&auto_wild_cards=yes&view=query&action=query&search_constraint=terms","GO:0050794_regulation_of_cellular_process")	=HYPERLINK("http://www.ncbi.nih.gov/gquery/gquery.fcgi?term=NLK","NLK")	2190	15	1.213119	-0.698544	224	196.74	0.878304
=HYPERLINK("http://www.godatabase.org/cgi-bin/go.cgi?query=GO:0050794&auto_wild_cards=yes&view=query&action=query&search_constraint=terms","GO:0050794_regulation_of_cellular_process")	=HYPERLINK("http://www.ncbi.nih.gov/gquery/gquery.fcgi?term=OTX2","OTX2")	2190	15	1.213119	-0.698544	224	196.74	0.878304
=HYPERLINK("http://www.godatabase.org/cgi-bin/go.cgi?query=GO:0050794&auto_wild_cards=yes&view=query&action=query&search_constraint=terms","GO:0050794_regulation_of_cellular_process")	=HYPERLINK("http://www.ncbi.nih.gov/gquery/gquery.fcgi?term=SKP2","SKP2")	2190	15	1.213119	-0.698544	224	196.74	0.878304
=HYPERLINK("http://www.godatabase.org/cgi-bin/go.cgi?query=GO:0050794&auto_wild_cards=yes&view=query&action=query&search_constraint=terms","GO:0050794_regulation_of_cellular_process")	=HYPERLINK("http://www.ncbi.nih.gov/gquery/gquery.fcgi?term=MKNK2","MKNK2")	2190	15	1.213119	-0.698544	224	196.74	0.878304
=HYPERLINK("http://www.godatabase.org/cgi-bin/go.cgi?query=GO:0050794&auto_wild_cards=yes&view=query&action=query&search_constraint=terms","GO:0050794_regulation_of_cellular_process")	=HYPERLINK("http://www.ncbi.nih.gov/gquery/gquery.fcgi?term=ITM2B","ITM2B")	2190	15	1.213119	-0.698544	224	196.74	0.878304
=HYPERLINK("http://www.godatabase.org/cgi-bin/go.cgi?query=GO:0050794&auto_wild_cards=yes&view=query&action=query&search_constraint=terms","GO:0050794_regulation_of_cellular_process")	=HYPERLINK("http://www.ncbi.nih.gov/gquery/gquery.fcgi?term=PTPN11","PTPN11")	2190	15	1.213119	-0.698544	224	196.74	0.878304
=HYPERLINK("http://www.godatabase.org/cgi-bin/go.cgi?query=GO:0050794&auto_wild_cards=yes&view=query&action=query&search_constraint=terms","GO:0050794_regulation_of_cellular_process")	=HYPERLINK("http://www.ncbi.nih.gov/gquery/gquery.fcgi?term=RGS2","RGS2")	2190	15	1.213119	-0.698544	224	196.74	0.878304
=HYPERLINK("http://www.godatabase.org/cgi-bin/go.cgi?query=GO:0050794&auto_wild_cards=yes&view=query&action=query&search_constraint=terms","GO:0050794_regulation_of_cellular_process")	=HYPERLINK("http://www.ncbi.nih.gov/gquery/gquery.fcgi?term=VCP","VCP")	2190	15	1.213119	-0.698544	224	196.74	0.878304
=HYPERLINK("http://www.godatabase.org/cgi-bin/go.cgi?query=GO:0050794&auto_wild_cards=yes&view=query&action=query&search_constraint=terms","GO:0050794_regulation_of_cellular_process")	=HYPERLINK("http://www.ncbi.nih.gov/gquery/gquery.fcgi?term=RAP1A","RAP1A")	2190	15	1.213119	-0.698544	224	196.74	0.878304
=HYPERLINK("http://www.godatabase.org/cgi-bin/go.cgi?query=GO:0050794&auto_wild_cards=yes&view=query&action=query&search_constraint=terms","GO:0050794_regulation_of_cellular_process")	=HYPERLINK("http://www.ncbi.nih.gov/gquery/gquery.fcgi?term=DNMT3B","DNMT3B")	2190	15	1.213119	-0.698544	224	196.74	0.878304
=HYPERLINK("http://www.godatabase.org/cgi-bin/go.cgi?query=GO:0050794&auto_wild_cards=yes&view=query&action=query&search_constraint=terms","GO:0050794_regulation_of_cellular_process")	=HYPERLINK("http://www.ncbi.nih.gov/gquery/gquery.fcgi?term=FOXD1","FOXD1")	2190	15	1.213119	-0.698544	224	196.74	0.878304
=HYPERLINK("http://www.godatabase.org/cgi-bin/go.cgi?query=GO:0050794&auto_wild_cards=yes&view=query&action=query&search_constraint=terms","GO:0050794_regulation_of_cellular_process")	=HYPERLINK("http://www.ncbi.nih.gov/gquery/gquery.fcgi?term=HELLS","HELLS")	2190	15	1.213119	-0.698544	224	196.74	0.878304
=HYPERLINK("http://www.godatabase.org/cgi-bin/go.cgi?query=GO:0050794&auto_wild_cards=yes&view=query&action=query&search_constraint=terms","GO:0050794_regulation_of_cellular_process")	=HYPERLINK("http://www.ncbi.nih.gov/gquery/gquery.fcgi?term=API5","API5")	2190	15	1.213119	-0.698544	224	196.74	0.878304
=HYPERLINK("http://www.godatabase.org/cgi-bin/go.cgi?query=GO:0044267&auto_wild_cards=yes&view=query&action=query&search_constraint=terms","GO:0044267_cellular_protein_metabolic_process")	=HYPERLINK("http://www.ncbi.nih.gov/gquery/gquery.fcgi?term=NLK","NLK")	559	5	1.584216	-0.696972	225	196.94	0.875289
=HYPERLINK("http://www.godatabase.org/cgi-bin/go.cgi?query=GO:0044267&auto_wild_cards=yes&view=query&action=query&search_constraint=terms","GO:0044267_cellular_protein_metabolic_process")	=HYPERLINK("http://www.ncbi.nih.gov/gquery/gquery.fcgi?term=MKNK2","MKNK2")	559	5	1.584216	-0.696972	225	196.94	0.875289
=HYPERLINK("http://www.godatabase.org/cgi-bin/go.cgi?query=GO:0044267&auto_wild_cards=yes&view=query&action=query&search_constraint=terms","GO:0044267_cellular_protein_metabolic_process")	=HYPERLINK("http://www.ncbi.nih.gov/gquery/gquery.fcgi?term=SKP2","SKP2")	559	5	1.584216	-0.696972	225	196.94	0.875289
=HYPERLINK("http://www.godatabase.org/cgi-bin/go.cgi?query=GO:0044267&auto_wild_cards=yes&view=query&action=query&search_constraint=terms","GO:0044267_cellular_protein_metabolic_process")	=HYPERLINK("http://www.ncbi.nih.gov/gquery/gquery.fcgi?term=PTPN12","PTPN12")	559	5	1.584216	-0.696972	225	196.94	0.875289
=HYPERLINK("http://www.godatabase.org/cgi-bin/go.cgi?query=GO:0044267&auto_wild_cards=yes&view=query&action=query&search_constraint=terms","GO:0044267_cellular_protein_metabolic_process")	=HYPERLINK("http://www.ncbi.nih.gov/gquery/gquery.fcgi?term=PTPN11","PTPN11")	559	5	1.584216	-0.696972	225	196.94	0.875289
=HYPERLINK("http://www.godatabase.org/cgi-bin/go.cgi?query=GO:0043085&auto_wild_cards=yes&view=query&action=query&search_constraint=terms","GO:0043085_positive_regulation_of_catalytic_activity")	=HYPERLINK("http://www.ncbi.nih.gov/gquery/gquery.fcgi?term=VCP","VCP")	148	2	2.393451	-0.692852	226	197.17	0.872434
=HYPERLINK("http://www.godatabase.org/cgi-bin/go.cgi?query=GO:0043085&auto_wild_cards=yes&view=query&action=query&search_constraint=terms","GO:0043085_positive_regulation_of_catalytic_activity")	=HYPERLINK("http://www.ncbi.nih.gov/gquery/gquery.fcgi?term=PTPN11","PTPN11")	148	2	2.393451	-0.692852	226	197.17	0.872434
=HYPERLINK("http://www.godatabase.org/cgi-bin/go.cgi?query=GO:0016071&auto_wild_cards=yes&view=query&action=query&search_constraint=terms","GO:0016071_mRNA_metabolic_process")	=HYPERLINK("http://www.ncbi.nih.gov/gquery/gquery.fcgi?term=RBM17","RBM17")	40	1	4.427885	-0.691571	228	199.53	0.875132
=HYPERLINK("http://www.godatabase.org/cgi-bin/go.cgi?query=GO:0017015&auto_wild_cards=yes&view=query&action=query&search_constraint=terms","GO:0017015_regulation_of_transforming_growth_factor_beta_receptor_signaling_pathway")	=HYPERLINK("http://www.ncbi.nih.gov/gquery/gquery.fcgi?term=STRAP","STRAP")	40	1	4.427885	-0.691571	228	199.53	0.875132
=HYPERLINK("http://www.godatabase.org/cgi-bin/go.cgi?query=GO:0032940&auto_wild_cards=yes&view=query&action=query&search_constraint=terms","GO:0032940_secretion_by_cell")	=HYPERLINK("http://www.ncbi.nih.gov/gquery/gquery.fcgi?term=GARS","GARS")	149	2	2.377388	-0.688426	229	199.68	0.871965
=HYPERLINK("http://www.godatabase.org/cgi-bin/go.cgi?query=GO:0032940&auto_wild_cards=yes&view=query&action=query&search_constraint=terms","GO:0032940_secretion_by_cell")	=HYPERLINK("http://www.ncbi.nih.gov/gquery/gquery.fcgi?term=PTPN11","PTPN11")	149	2	2.377388	-0.688426	229	199.68	0.871965
=HYPERLINK("http://www.godatabase.org/cgi-bin/go.cgi?query=GO:0065009&auto_wild_cards=yes&view=query&action=query&search_constraint=terms","GO:0065009_regulation_of_molecular_function")	=HYPERLINK("http://www.ncbi.nih.gov/gquery/gquery.fcgi?term=TAF10","TAF10")	279	3	1.904467	-0.685425	230	199.94	0.869304
=HYPERLINK("http://www.godatabase.org/cgi-bin/go.cgi?query=GO:0065009&auto_wild_cards=yes&view=query&action=query&search_constraint=terms","GO:0065009_regulation_of_molecular_function")	=HYPERLINK("http://www.ncbi.nih.gov/gquery/gquery.fcgi?term=VCP","VCP")	279	3	1.904467	-0.685425	230	199.94	0.869304
=HYPERLINK("http://www.godatabase.org/cgi-bin/go.cgi?query=GO:0065009&auto_wild_cards=yes&view=query&action=query&search_constraint=terms","GO:0065009_regulation_of_molecular_function")	=HYPERLINK("http://www.ncbi.nih.gov/gquery/gquery.fcgi?term=PTPN11","PTPN11")	279	3	1.904467	-0.685425	230	199.94	0.869304
=HYPERLINK("http://www.godatabase.org/cgi-bin/go.cgi?query=GO:0015833&auto_wild_cards=yes&view=query&action=query&search_constraint=terms","GO:0015833_peptide_transport")	=HYPERLINK("http://www.ncbi.nih.gov/gquery/gquery.fcgi?term=PTPN11","PTPN11")	41	1	4.319887	-0.681992	232	203.41	0.876767
=HYPERLINK("http://www.godatabase.org/cgi-bin/go.cgi?query=GO:0019748&auto_wild_cards=yes&view=query&action=query&search_constraint=terms","GO:0019748_secondary_metabolic_process")	=HYPERLINK("http://www.ncbi.nih.gov/gquery/gquery.fcgi?term=ALDH1A7","ALDH1A7")	41	1	4.319887	-0.681992	232	203.41	0.876767
=HYPERLINK("http://www.godatabase.org/cgi-bin/go.cgi?query=GO:0031327&auto_wild_cards=yes&view=query&action=query&search_constraint=terms","GO:0031327_negative_regulation_of_cellular_biosynthetic_process")	=HYPERLINK("http://www.ncbi.nih.gov/gquery/gquery.fcgi?term=STRAP","STRAP")	282	3	1.884206	-0.676152	233	203.78	0.874592
=HYPERLINK("http://www.godatabase.org/cgi-bin/go.cgi?query=GO:0031327&auto_wild_cards=yes&view=query&action=query&search_constraint=terms","GO:0031327_negative_regulation_of_cellular_biosynthetic_process")	=HYPERLINK("http://www.ncbi.nih.gov/gquery/gquery.fcgi?term=DNMT3B","DNMT3B")	282	3	1.884206	-0.676152	233	203.78	0.874592
=HYPERLINK("http://www.godatabase.org/cgi-bin/go.cgi?query=GO:0031327&auto_wild_cards=yes&view=query&action=query&search_constraint=terms","GO:0031327_negative_regulation_of_cellular_biosynthetic_process")	=HYPERLINK("http://www.ncbi.nih.gov/gquery/gquery.fcgi?term=HELLS","HELLS")	282	3	1.884206	-0.676152	233	203.78	0.874592
=HYPERLINK("http://www.godatabase.org/cgi-bin/go.cgi?query=GO:0019941&auto_wild_cards=yes&view=query&action=query&search_constraint=terms","GO:0019941_modification-dependent_protein_catabolic_process")	=HYPERLINK("http://www.ncbi.nih.gov/gquery/gquery.fcgi?term=SKP2","SKP2")	42	1	4.217033	-0.672671	237	207.38	0.875021
=HYPERLINK("http://www.godatabase.org/cgi-bin/go.cgi?query=GO:0043632&auto_wild_cards=yes&view=query&action=query&search_constraint=terms","GO:0043632_modification-dependent_macromolecule_catabolic_process")	=HYPERLINK("http://www.ncbi.nih.gov/gquery/gquery.fcgi?term=SKP2","SKP2")	42	1	4.217033	-0.672671	237	207.38	0.875021
=HYPERLINK("http://www.godatabase.org/cgi-bin/go.cgi?query=GO:0051345&auto_wild_cards=yes&view=query&action=query&search_constraint=terms","GO:0051345_positive_regulation_of_hydrolase_activity")	=HYPERLINK("http://www.ncbi.nih.gov/gquery/gquery.fcgi?term=VCP","VCP")	42	1	4.217033	-0.672671	237	207.38	0.875021
=HYPERLINK("http://www.godatabase.org/cgi-bin/go.cgi?query=GO:0051603&auto_wild_cards=yes&view=query&action=query&search_constraint=terms","GO:0051603_proteolysis_involved_in_cellular_protein_catabolic_process")	=HYPERLINK("http://www.ncbi.nih.gov/gquery/gquery.fcgi?term=SKP2","SKP2")	42	1	4.217033	-0.672671	237	207.38	0.875021
=HYPERLINK("http://www.godatabase.org/cgi-bin/go.cgi?query=GO:0009890&auto_wild_cards=yes&view=query&action=query&search_constraint=terms","GO:0009890_negative_regulation_of_biosynthetic_process")	=HYPERLINK("http://www.ncbi.nih.gov/gquery/gquery.fcgi?term=STRAP","STRAP")	284	3	1.870937	-0.670052	238	207.63	0.872395
=HYPERLINK("http://www.godatabase.org/cgi-bin/go.cgi?query=GO:0009890&auto_wild_cards=yes&view=query&action=query&search_constraint=terms","GO:0009890_negative_regulation_of_biosynthetic_process")	=HYPERLINK("http://www.ncbi.nih.gov/gquery/gquery.fcgi?term=DNMT3B","DNMT3B")	284	3	1.870937	-0.670052	238	207.63	0.872395
=HYPERLINK("http://www.godatabase.org/cgi-bin/go.cgi?query=GO:0009890&auto_wild_cards=yes&view=query&action=query&search_constraint=terms","GO:0009890_negative_regulation_of_biosynthetic_process")	=HYPERLINK("http://www.ncbi.nih.gov/gquery/gquery.fcgi?term=HELLS","HELLS")	284	3	1.870937	-0.670052	238	207.63	0.872395
=HYPERLINK("http://www.godatabase.org/cgi-bin/go.cgi?query=GO:0001508&auto_wild_cards=yes&view=query&action=query&search_constraint=terms","GO:0001508_regulation_of_action_potential")	=HYPERLINK("http://www.ncbi.nih.gov/gquery/gquery.fcgi?term=QK","QK")	43	1	4.118962	-0.663595	242	211.55	0.874174
=HYPERLINK("http://www.godatabase.org/cgi-bin/go.cgi?query=GO:0006766&auto_wild_cards=yes&view=query&action=query&search_constraint=terms","GO:0006766_vitamin_metabolic_process")	=HYPERLINK("http://www.ncbi.nih.gov/gquery/gquery.fcgi?term=ALDH1A7","ALDH1A7")	43	1	4.118962	-0.663595	242	211.55	0.874174
=HYPERLINK("http://www.godatabase.org/cgi-bin/go.cgi?query=GO:0032446&auto_wild_cards=yes&view=query&action=query&search_constraint=terms","GO:0032446_protein_modification_by_small_protein_conjugation")	=HYPERLINK("http://www.ncbi.nih.gov/gquery/gquery.fcgi?term=SKP2","SKP2")	43	1	4.118962	-0.663595	242	211.55	0.874174
=HYPERLINK("http://www.godatabase.org/cgi-bin/go.cgi?query=GO:0046879&auto_wild_cards=yes&view=query&action=query&search_constraint=terms","GO:0046879_hormone_secretion")	=HYPERLINK("http://www.ncbi.nih.gov/gquery/gquery.fcgi?term=PTPN11","PTPN11")	43	1	4.118962	-0.663595	242	211.55	0.874174
=HYPERLINK("http://www.godatabase.org/cgi-bin/go.cgi?query=GO:0022402&auto_wild_cards=yes&view=query&action=query&search_constraint=terms","GO:0022402_cell_cycle_process")	=HYPERLINK("http://www.ncbi.nih.gov/gquery/gquery.fcgi?term=TAF10","TAF10")	155	2	2.285360	-0.662664	243	211.84	0.871770
=HYPERLINK("http://www.godatabase.org/cgi-bin/go.cgi?query=GO:0022402&auto_wild_cards=yes&view=query&action=query&search_constraint=terms","GO:0022402_cell_cycle_process")	=HYPERLINK("http://www.ncbi.nih.gov/gquery/gquery.fcgi?term=SKP2","SKP2")	155	2	2.285360	-0.662664	243	211.84	0.871770
=HYPERLINK("http://www.godatabase.org/cgi-bin/go.cgi?query=GO:0009914&auto_wild_cards=yes&view=query&action=query&search_constraint=terms","GO:0009914_hormone_transport")	=HYPERLINK("http://www.ncbi.nih.gov/gquery/gquery.fcgi?term=PTPN11","PTPN11")	44	1	4.025350	-0.654753	245	216.13	0.882163
=HYPERLINK("http://www.godatabase.org/cgi-bin/go.cgi?query=GO:0044257&auto_wild_cards=yes&view=query&action=query&search_constraint=terms","GO:0044257_cellular_protein_catabolic_process")	=HYPERLINK("http://www.ncbi.nih.gov/gquery/gquery.fcgi?term=SKP2","SKP2")	44	1	4.025350	-0.654753	245	216.13	0.882163
=HYPERLINK("http://www.godatabase.org/cgi-bin/go.cgi?query=GO:0007409&auto_wild_cards=yes&view=query&action=query&search_constraint=terms","GO:0007409_axonogenesis")	=HYPERLINK("http://www.ncbi.nih.gov/gquery/gquery.fcgi?term=FOXD1","FOXD1")	158	2	2.241967	-0.650273	246	216.73	0.881016
=HYPERLINK("http://www.godatabase.org/cgi-bin/go.cgi?query=GO:0007409&auto_wild_cards=yes&view=query&action=query&search_constraint=terms","GO:0007409_axonogenesis")	=HYPERLINK("http://www.ncbi.nih.gov/gquery/gquery.fcgi?term=PTPN11","PTPN11")	158	2	2.241967	-0.650273	246	216.73	0.881016
=HYPERLINK("http://www.godatabase.org/cgi-bin/go.cgi?query=GO:0032870&auto_wild_cards=yes&view=query&action=query&search_constraint=terms","GO:0032870_cellular_response_to_hormone_stimulus")	=HYPERLINK("http://www.ncbi.nih.gov/gquery/gquery.fcgi?term=PTPN11","PTPN11")	45	1	3.935897	-0.646134	248	218.13	0.879556
=HYPERLINK("http://www.godatabase.org/cgi-bin/go.cgi?query=GO:0043623&auto_wild_cards=yes&view=query&action=query&search_constraint=terms","GO:0043623_cellular_protein_complex_assembly")	=HYPERLINK("http://www.ncbi.nih.gov/gquery/gquery.fcgi?term=TAF10","TAF10")	45	1	3.935897	-0.646134	248	218.13	0.879556
=HYPERLINK("http://www.godatabase.org/cgi-bin/go.cgi?query=GO:0051098&auto_wild_cards=yes&view=query&action=query&search_constraint=terms","GO:0051098_regulation_of_binding")	=HYPERLINK("http://www.ncbi.nih.gov/gquery/gquery.fcgi?term=TAF10","TAF10")	46	1	3.850334	-0.637729	249	220.6	0.885944
=HYPERLINK("http://www.godatabase.org/cgi-bin/go.cgi?query=GO:0034645&auto_wild_cards=yes&view=query&action=query&search_constraint=terms","GO:0034645_cellular_macromolecule_biosynthetic_process")	=HYPERLINK("http://www.ncbi.nih.gov/gquery/gquery.fcgi?term=GPBP1","GPBP1")	901	7	1.376035	-0.630880	250	221.87	0.887480
=HYPERLINK("http://www.godatabase.org/cgi-bin/go.cgi?query=GO:0034645&auto_wild_cards=yes&view=query&action=query&search_constraint=terms","GO:0034645_cellular_macromolecule_biosynthetic_process")	=HYPERLINK("http://www.ncbi.nih.gov/gquery/gquery.fcgi?term=STRAP","STRAP")	901	7	1.376035	-0.630880	250	221.87	0.887480
=HYPERLINK("http://www.godatabase.org/cgi-bin/go.cgi?query=GO:0034645&auto_wild_cards=yes&view=query&action=query&search_constraint=terms","GO:0034645_cellular_macromolecule_biosynthetic_process")	=HYPERLINK("http://www.ncbi.nih.gov/gquery/gquery.fcgi?term=NLK","NLK")	901	7	1.376035	-0.630880	250	221.87	0.887480
=HYPERLINK("http://www.godatabase.org/cgi-bin/go.cgi?query=GO:0034645&auto_wild_cards=yes&view=query&action=query&search_constraint=terms","GO:0034645_cellular_macromolecule_biosynthetic_process")	=HYPERLINK("http://www.ncbi.nih.gov/gquery/gquery.fcgi?term=OTX2","OTX2")	901	7	1.376035	-0.630880	250	221.87	0.887480
=HYPERLINK("http://www.godatabase.org/cgi-bin/go.cgi?query=GO:0034645&auto_wild_cards=yes&view=query&action=query&search_constraint=terms","GO:0034645_cellular_macromolecule_biosynthetic_process")	=HYPERLINK("http://www.ncbi.nih.gov/gquery/gquery.fcgi?term=DNMT3B","DNMT3B")	901	7	1.376035	-0.630880	250	221.87	0.887480
=HYPERLINK("http://www.godatabase.org/cgi-bin/go.cgi?query=GO:0034645&auto_wild_cards=yes&view=query&action=query&search_constraint=terms","GO:0034645_cellular_macromolecule_biosynthetic_process")	=HYPERLINK("http://www.ncbi.nih.gov/gquery/gquery.fcgi?term=FOXD1","FOXD1")	901	7	1.376035	-0.630880	250	221.87	0.887480
=HYPERLINK("http://www.godatabase.org/cgi-bin/go.cgi?query=GO:0034645&auto_wild_cards=yes&view=query&action=query&search_constraint=terms","GO:0034645_cellular_macromolecule_biosynthetic_process")	=HYPERLINK("http://www.ncbi.nih.gov/gquery/gquery.fcgi?term=HELLS","HELLS")	901	7	1.376035	-0.630880	250	221.87	0.887480
=HYPERLINK("http://www.godatabase.org/cgi-bin/go.cgi?query=GO:0034754&auto_wild_cards=yes&view=query&action=query&search_constraint=terms","GO:0034754_cellular_hormone_metabolic_process")	=HYPERLINK("http://www.ncbi.nih.gov/gquery/gquery.fcgi?term=ALDH1A7","ALDH1A7")	47	1	3.768412	-0.629529	251	224.52	0.894502
=HYPERLINK("http://www.godatabase.org/cgi-bin/go.cgi?query=GO:0009059&auto_wild_cards=yes&view=query&action=query&search_constraint=terms","GO:0009059_macromolecule_biosynthetic_process")	=HYPERLINK("http://www.ncbi.nih.gov/gquery/gquery.fcgi?term=STRAP","STRAP")	910	7	1.362426	-0.616036	252	228.5	0.906746
=HYPERLINK("http://www.godatabase.org/cgi-bin/go.cgi?query=GO:0009059&auto_wild_cards=yes&view=query&action=query&search_constraint=terms","GO:0009059_macromolecule_biosynthetic_process")	=HYPERLINK("http://www.ncbi.nih.gov/gquery/gquery.fcgi?term=GPBP1","GPBP1")	910	7	1.362426	-0.616036	252	228.5	0.906746
=HYPERLINK("http://www.godatabase.org/cgi-bin/go.cgi?query=GO:0009059&auto_wild_cards=yes&view=query&action=query&search_constraint=terms","GO:0009059_macromolecule_biosynthetic_process")	=HYPERLINK("http://www.ncbi.nih.gov/gquery/gquery.fcgi?term=NLK","NLK")	910	7	1.362426	-0.616036	252	228.5	0.906746
=HYPERLINK("http://www.godatabase.org/cgi-bin/go.cgi?query=GO:0009059&auto_wild_cards=yes&view=query&action=query&search_constraint=terms","GO:0009059_macromolecule_biosynthetic_process")	=HYPERLINK("http://www.ncbi.nih.gov/gquery/gquery.fcgi?term=OTX2","OTX2")	910	7	1.362426	-0.616036	252	228.5	0.906746
=HYPERLINK("http://www.godatabase.org/cgi-bin/go.cgi?query=GO:0009059&auto_wild_cards=yes&view=query&action=query&search_constraint=terms","GO:0009059_macromolecule_biosynthetic_process")	=HYPERLINK("http://www.ncbi.nih.gov/gquery/gquery.fcgi?term=DNMT3B","DNMT3B")	910	7	1.362426	-0.616036	252	228.5	0.906746
=HYPERLINK("http://www.godatabase.org/cgi-bin/go.cgi?query=GO:0009059&auto_wild_cards=yes&view=query&action=query&search_constraint=terms","GO:0009059_macromolecule_biosynthetic_process")	=HYPERLINK("http://www.ncbi.nih.gov/gquery/gquery.fcgi?term=FOXD1","FOXD1")	910	7	1.362426	-0.616036	252	228.5	0.906746
=HYPERLINK("http://www.godatabase.org/cgi-bin/go.cgi?query=GO:0009059&auto_wild_cards=yes&view=query&action=query&search_constraint=terms","GO:0009059_macromolecule_biosynthetic_process")	=HYPERLINK("http://www.ncbi.nih.gov/gquery/gquery.fcgi?term=HELLS","HELLS")	910	7	1.362426	-0.616036	252	228.5	0.906746
=HYPERLINK("http://www.godatabase.org/cgi-bin/go.cgi?query=GO:0007165&auto_wild_cards=yes&view=query&action=query&search_constraint=terms","GO:0007165_signal_transduction")	=HYPERLINK("http://www.ncbi.nih.gov/gquery/gquery.fcgi?term=RGS2","RGS2")	915	7	1.354981	-0.607921	253	231.76	0.916047
=HYPERLINK("http://www.godatabase.org/cgi-bin/go.cgi?query=GO:0007165&auto_wild_cards=yes&view=query&action=query&search_constraint=terms","GO:0007165_signal_transduction")	=HYPERLINK("http://www.ncbi.nih.gov/gquery/gquery.fcgi?term=STRAP","STRAP")	915	7	1.354981	-0.607921	253	231.76	0.916047
=HYPERLINK("http://www.godatabase.org/cgi-bin/go.cgi?query=GO:0007165&auto_wild_cards=yes&view=query&action=query&search_constraint=terms","GO:0007165_signal_transduction")	=HYPERLINK("http://www.ncbi.nih.gov/gquery/gquery.fcgi?term=NLK","NLK")	915	7	1.354981	-0.607921	253	231.76	0.916047
=HYPERLINK("http://www.godatabase.org/cgi-bin/go.cgi?query=GO:0007165&auto_wild_cards=yes&view=query&action=query&search_constraint=terms","GO:0007165_signal_transduction")	=HYPERLINK("http://www.ncbi.nih.gov/gquery/gquery.fcgi?term=SKP2","SKP2")	915	7	1.354981	-0.607921	253	231.76	0.916047
=HYPERLINK("http://www.godatabase.org/cgi-bin/go.cgi?query=GO:0007165&auto_wild_cards=yes&view=query&action=query&search_constraint=terms","GO:0007165_signal_transduction")	=HYPERLINK("http://www.ncbi.nih.gov/gquery/gquery.fcgi?term=MKNK2","MKNK2")	915	7	1.354981	-0.607921	253	231.76	0.916047
=HYPERLINK("http://www.godatabase.org/cgi-bin/go.cgi?query=GO:0007165&auto_wild_cards=yes&view=query&action=query&search_constraint=terms","GO:0007165_signal_transduction")	=HYPERLINK("http://www.ncbi.nih.gov/gquery/gquery.fcgi?term=RAP1A","RAP1A")	915	7	1.354981	-0.607921	253	231.76	0.916047
=HYPERLINK("http://www.godatabase.org/cgi-bin/go.cgi?query=GO:0007165&auto_wild_cards=yes&view=query&action=query&search_constraint=terms","GO:0007165_signal_transduction")	=HYPERLINK("http://www.ncbi.nih.gov/gquery/gquery.fcgi?term=PTPN11","PTPN11")	915	7	1.354981	-0.607921	253	231.76	0.916047
=HYPERLINK("http://www.godatabase.org/cgi-bin/go.cgi?query=GO:0045893&auto_wild_cards=yes&view=query&action=query&search_constraint=terms","GO:0045893_positive_regulation_of_transcription__DNA-dependent")	=HYPERLINK("http://www.ncbi.nih.gov/gquery/gquery.fcgi?term=GPBP1","GPBP1")	306	3	1.736425	-0.606965	255	232.11	0.910235
=HYPERLINK("http://www.godatabase.org/cgi-bin/go.cgi?query=GO:0045893&auto_wild_cards=yes&view=query&action=query&search_constraint=terms","GO:0045893_positive_regulation_of_transcription__DNA-dependent")	=HYPERLINK("http://www.ncbi.nih.gov/gquery/gquery.fcgi?term=OTX2","OTX2")	306	3	1.736425	-0.606965	255	232.11	0.910235
=HYPERLINK("http://www.godatabase.org/cgi-bin/go.cgi?query=GO:0045893&auto_wild_cards=yes&view=query&action=query&search_constraint=terms","GO:0045893_positive_regulation_of_transcription__DNA-dependent")	=HYPERLINK("http://www.ncbi.nih.gov/gquery/gquery.fcgi?term=FOXD1","FOXD1")	306	3	1.736425	-0.606965	255	232.11	0.910235
=HYPERLINK("http://www.godatabase.org/cgi-bin/go.cgi?query=GO:0051254&auto_wild_cards=yes&view=query&action=query&search_constraint=terms","GO:0051254_positive_regulation_of_RNA_metabolic_process")	=HYPERLINK("http://www.ncbi.nih.gov/gquery/gquery.fcgi?term=GPBP1","GPBP1")	306	3	1.736425	-0.606965	255	232.11	0.910235
=HYPERLINK("http://www.godatabase.org/cgi-bin/go.cgi?query=GO:0051254&auto_wild_cards=yes&view=query&action=query&search_constraint=terms","GO:0051254_positive_regulation_of_RNA_metabolic_process")	=HYPERLINK("http://www.ncbi.nih.gov/gquery/gquery.fcgi?term=OTX2","OTX2")	306	3	1.736425	-0.606965	255	232.11	0.910235
=HYPERLINK("http://www.godatabase.org/cgi-bin/go.cgi?query=GO:0051254&auto_wild_cards=yes&view=query&action=query&search_constraint=terms","GO:0051254_positive_regulation_of_RNA_metabolic_process")	=HYPERLINK("http://www.ncbi.nih.gov/gquery/gquery.fcgi?term=FOXD1","FOXD1")	306	3	1.736425	-0.606965	255	232.11	0.910235
=HYPERLINK("http://www.godatabase.org/cgi-bin/go.cgi?query=GO:0001656&auto_wild_cards=yes&view=query&action=query&search_constraint=terms","GO:0001656_metanephros_development")	=HYPERLINK("http://www.ncbi.nih.gov/gquery/gquery.fcgi?term=FOXD1","FOXD1")	50	1	3.542308	-0.606070	257	233.95	0.910311
=HYPERLINK("http://www.godatabase.org/cgi-bin/go.cgi?query=GO:0070647&auto_wild_cards=yes&view=query&action=query&search_constraint=terms","GO:0070647_protein_modification_by_small_protein_conjugation_or_removal")	=HYPERLINK("http://www.ncbi.nih.gov/gquery/gquery.fcgi?term=SKP2","SKP2")	50	1	3.542308	-0.606070	257	233.95	0.910311
=HYPERLINK("http://www.godatabase.org/cgi-bin/go.cgi?query=GO:0032989&auto_wild_cards=yes&view=query&action=query&search_constraint=terms","GO:0032989_cellular_component_morphogenesis")	=HYPERLINK("http://www.ncbi.nih.gov/gquery/gquery.fcgi?term=SSBP1","SSBP1")	307	3	1.730769	-0.604262	258	234.07	0.907248
=HYPERLINK("http://www.godatabase.org/cgi-bin/go.cgi?query=GO:0032989&auto_wild_cards=yes&view=query&action=query&search_constraint=terms","GO:0032989_cellular_component_morphogenesis")	=HYPERLINK("http://www.ncbi.nih.gov/gquery/gquery.fcgi?term=FOXD1","FOXD1")	307	3	1.730769	-0.604262	258	234.07	0.907248
=HYPERLINK("http://www.godatabase.org/cgi-bin/go.cgi?query=GO:0032989&auto_wild_cards=yes&view=query&action=query&search_constraint=terms","GO:0032989_cellular_component_morphogenesis")	=HYPERLINK("http://www.ncbi.nih.gov/gquery/gquery.fcgi?term=PTPN11","PTPN11")	307	3	1.730769	-0.604262	258	234.07	0.907248
=HYPERLINK("http://www.godatabase.org/cgi-bin/go.cgi?query=GO:0048812&auto_wild_cards=yes&view=query&action=query&search_constraint=terms","GO:0048812_neuron_projection_morphogenesis")	=HYPERLINK("http://www.ncbi.nih.gov/gquery/gquery.fcgi?term=FOXD1","FOXD1")	170	2	2.083710	-0.603700	259	234.43	0.905135
=HYPERLINK("http://www.godatabase.org/cgi-bin/go.cgi?query=GO:0048812&auto_wild_cards=yes&view=query&action=query&search_constraint=terms","GO:0048812_neuron_projection_morphogenesis")	=HYPERLINK("http://www.ncbi.nih.gov/gquery/gquery.fcgi?term=PTPN11","PTPN11")	170	2	2.083710	-0.603700	259	234.43	0.905135
=HYPERLINK("http://www.godatabase.org/cgi-bin/go.cgi?query=GO:0016310&auto_wild_cards=yes&view=query&action=query&search_constraint=terms","GO:0016310_phosphorylation")	=HYPERLINK("http://www.ncbi.nih.gov/gquery/gquery.fcgi?term=NLK","NLK")	309	3	1.719567	-0.598898	260	234.76	0.902923
=HYPERLINK("http://www.godatabase.org/cgi-bin/go.cgi?query=GO:0016310&auto_wild_cards=yes&view=query&action=query&search_constraint=terms","GO:0016310_phosphorylation")	=HYPERLINK("http://www.ncbi.nih.gov/gquery/gquery.fcgi?term=MKNK2","MKNK2")	309	3	1.719567	-0.598898	260	234.76	0.902923
=HYPERLINK("http://www.godatabase.org/cgi-bin/go.cgi?query=GO:0016310&auto_wild_cards=yes&view=query&action=query&search_constraint=terms","GO:0016310_phosphorylation")	=HYPERLINK("http://www.ncbi.nih.gov/gquery/gquery.fcgi?term=PTPN11","PTPN11")	309	3	1.719567	-0.598898	260	234.76	0.902923
=HYPERLINK("http://www.godatabase.org/cgi-bin/go.cgi?query=GO:0006887&auto_wild_cards=yes&view=query&action=query&search_constraint=terms","GO:0006887_exocytosis")	=HYPERLINK("http://www.ncbi.nih.gov/gquery/gquery.fcgi?term=GARS","GARS")	51	1	3.472851	-0.598606	262	236.79	0.903779
=HYPERLINK("http://www.godatabase.org/cgi-bin/go.cgi?query=GO:0032880&auto_wild_cards=yes&view=query&action=query&search_constraint=terms","GO:0032880_regulation_of_protein_localization")	=HYPERLINK("http://www.ncbi.nih.gov/gquery/gquery.fcgi?term=PTPN11","PTPN11")	51	1	3.472851	-0.598606	262	236.79	0.903779
=HYPERLINK("http://www.godatabase.org/cgi-bin/go.cgi?query=GO:0044093&auto_wild_cards=yes&view=query&action=query&search_constraint=terms","GO:0044093_positive_regulation_of_molecular_function")	=HYPERLINK("http://www.ncbi.nih.gov/gquery/gquery.fcgi?term=VCP","VCP")	173	2	2.047577	-0.592750	264	237.77	0.900644
=HYPERLINK("http://www.godatabase.org/cgi-bin/go.cgi?query=GO:0044093&auto_wild_cards=yes&view=query&action=query&search_constraint=terms","GO:0044093_positive_regulation_of_molecular_function")	=HYPERLINK("http://www.ncbi.nih.gov/gquery/gquery.fcgi?term=PTPN11","PTPN11")	173	2	2.047577	-0.592750	264	237.77	0.900644
=HYPERLINK("http://www.godatabase.org/cgi-bin/go.cgi?query=GO:0048667&auto_wild_cards=yes&view=query&action=query&search_constraint=terms","GO:0048667_cell_morphogenesis_involved_in_neuron_differentiation")	=HYPERLINK("http://www.ncbi.nih.gov/gquery/gquery.fcgi?term=FOXD1","FOXD1")	173	2	2.047577	-0.592750	264	237.77	0.900644
=HYPERLINK("http://www.godatabase.org/cgi-bin/go.cgi?query=GO:0048667&auto_wild_cards=yes&view=query&action=query&search_constraint=terms","GO:0048667_cell_morphogenesis_involved_in_neuron_differentiation")	=HYPERLINK("http://www.ncbi.nih.gov/gquery/gquery.fcgi?term=PTPN11","PTPN11")	173	2	2.047577	-0.592750	264	237.77	0.900644
=HYPERLINK("http://www.godatabase.org/cgi-bin/go.cgi?query=GO:0080090&auto_wild_cards=yes&view=query&action=query&search_constraint=terms","GO:0080090_regulation_of_primary_metabolic_process")	=HYPERLINK("http://www.ncbi.nih.gov/gquery/gquery.fcgi?term=STRAP","STRAP")	926	7	1.338885	-0.590393	265	239.25	0.902830
=HYPERLINK("http://www.godatabase.org/cgi-bin/go.cgi?query=GO:0080090&auto_wild_cards=yes&view=query&action=query&search_constraint=terms","GO:0080090_regulation_of_primary_metabolic_process")	=HYPERLINK("http://www.ncbi.nih.gov/gquery/gquery.fcgi?term=GPBP1","GPBP1")	926	7	1.338885	-0.590393	265	239.25	0.902830
=HYPERLINK("http://www.godatabase.org/cgi-bin/go.cgi?query=GO:0080090&auto_wild_cards=yes&view=query&action=query&search_constraint=terms","GO:0080090_regulation_of_primary_metabolic_process")	=HYPERLINK("http://www.ncbi.nih.gov/gquery/gquery.fcgi?term=NLK","NLK")	926	7	1.338885	-0.590393	265	239.25	0.902830
=HYPERLINK("http://www.godatabase.org/cgi-bin/go.cgi?query=GO:0080090&auto_wild_cards=yes&view=query&action=query&search_constraint=terms","GO:0080090_regulation_of_primary_metabolic_process")	=HYPERLINK("http://www.ncbi.nih.gov/gquery/gquery.fcgi?term=OTX2","OTX2")	926	7	1.338885	-0.590393	265	239.25	0.902830
=HYPERLINK("http://www.godatabase.org/cgi-bin/go.cgi?query=GO:0080090&auto_wild_cards=yes&view=query&action=query&search_constraint=terms","GO:0080090_regulation_of_primary_metabolic_process")	=HYPERLINK("http://www.ncbi.nih.gov/gquery/gquery.fcgi?term=DNMT3B","DNMT3B")	926	7	1.338885	-0.590393	265	239.25	0.902830
=HYPERLINK("http://www.godatabase.org/cgi-bin/go.cgi?query=GO:0080090&auto_wild_cards=yes&view=query&action=query&search_constraint=terms","GO:0080090_regulation_of_primary_metabolic_process")	=HYPERLINK("http://www.ncbi.nih.gov/gquery/gquery.fcgi?term=FOXD1","FOXD1")	926	7	1.338885	-0.590393	265	239.25	0.902830
=HYPERLINK("http://www.godatabase.org/cgi-bin/go.cgi?query=GO:0080090&auto_wild_cards=yes&view=query&action=query&search_constraint=terms","GO:0080090_regulation_of_primary_metabolic_process")	=HYPERLINK("http://www.ncbi.nih.gov/gquery/gquery.fcgi?term=HELLS","HELLS")	926	7	1.338885	-0.590393	265	239.25	0.902830
=HYPERLINK("http://www.godatabase.org/cgi-bin/go.cgi?query=GO:0046903&auto_wild_cards=yes&view=query&action=query&search_constraint=terms","GO:0046903_secretion")	=HYPERLINK("http://www.ncbi.nih.gov/gquery/gquery.fcgi?term=GARS","GARS")	175	2	2.024176	-0.585593	266	239.94	0.902030
=HYPERLINK("http://www.godatabase.org/cgi-bin/go.cgi?query=GO:0046903&auto_wild_cards=yes&view=query&action=query&search_constraint=terms","GO:0046903_secretion")	=HYPERLINK("http://www.ncbi.nih.gov/gquery/gquery.fcgi?term=PTPN11","PTPN11")	175	2	2.024176	-0.585593	266	239.94	0.902030
=HYPERLINK("http://www.godatabase.org/cgi-bin/go.cgi?query=GO:0006576&auto_wild_cards=yes&view=query&action=query&search_constraint=terms","GO:0006576_biogenic_amine_metabolic_process")	=HYPERLINK("http://www.ncbi.nih.gov/gquery/gquery.fcgi?term=AZIN1","AZIN1")	53	1	3.341800	-0.584169	267	241.81	0.905655
=HYPERLINK("http://www.godatabase.org/cgi-bin/go.cgi?query=GO:0048858&auto_wild_cards=yes&view=query&action=query&search_constraint=terms","GO:0048858_cell_projection_morphogenesis")	=HYPERLINK("http://www.ncbi.nih.gov/gquery/gquery.fcgi?term=FOXD1","FOXD1")	176	2	2.012675	-0.582057	268	242.6	0.905224
=HYPERLINK("http://www.godatabase.org/cgi-bin/go.cgi?query=GO:0048858&auto_wild_cards=yes&view=query&action=query&search_constraint=terms","GO:0048858_cell_projection_morphogenesis")	=HYPERLINK("http://www.ncbi.nih.gov/gquery/gquery.fcgi?term=PTPN11","PTPN11")	176	2	2.012675	-0.582057	268	242.6	0.905224
=HYPERLINK("http://www.godatabase.org/cgi-bin/go.cgi?query=GO:0043405&auto_wild_cards=yes&view=query&action=query&search_constraint=terms","GO:0043405_regulation_of_MAP_kinase_activity")	=HYPERLINK("http://www.ncbi.nih.gov/gquery/gquery.fcgi?term=PTPN11","PTPN11")	54	1	3.279915	-0.577184	269	244.81	0.910074
=HYPERLINK("http://www.godatabase.org/cgi-bin/go.cgi?query=GO:0006310&auto_wild_cards=yes&view=query&action=query&search_constraint=terms","GO:0006310_DNA_recombination")	=HYPERLINK("http://www.ncbi.nih.gov/gquery/gquery.fcgi?term=RAD51AP1","RAD51AP1")	55	1	3.220280	-0.570347	270	247.67	0.917296
=HYPERLINK("http://www.godatabase.org/cgi-bin/go.cgi?query=GO:0001708&auto_wild_cards=yes&view=query&action=query&search_constraint=terms","GO:0001708_cell_fate_specification")	=HYPERLINK("http://www.ncbi.nih.gov/gquery/gquery.fcgi?term=OTX2","OTX2")	56	1	3.162775	-0.563653	272	250.63	0.921434
=HYPERLINK("http://www.godatabase.org/cgi-bin/go.cgi?query=GO:0046486&auto_wild_cards=yes&view=query&action=query&search_constraint=terms","GO:0046486_glycerolipid_metabolic_process")	=HYPERLINK("http://www.ncbi.nih.gov/gquery/gquery.fcgi?term=PTPN11","PTPN11")	56	1	3.162775	-0.563653	272	250.63	0.921434
=HYPERLINK("http://www.godatabase.org/cgi-bin/go.cgi?query=GO:0009953&auto_wild_cards=yes&view=query&action=query&search_constraint=terms","GO:0009953_dorsal_ventral_pattern_formation")	=HYPERLINK("http://www.ncbi.nih.gov/gquery/gquery.fcgi?term=OTX2","OTX2")	57	1	3.107287	-0.557096	275	253.96	0.923491
=HYPERLINK("http://www.godatabase.org/cgi-bin/go.cgi?query=GO:0042472&auto_wild_cards=yes&view=query&action=query&search_constraint=terms","GO:0042472_inner_ear_morphogenesis")	=HYPERLINK("http://www.ncbi.nih.gov/gquery/gquery.fcgi?term=OTX2","OTX2")	57	1	3.107287	-0.557096	275	253.96	0.923491
=HYPERLINK("http://www.godatabase.org/cgi-bin/go.cgi?query=GO:0045444&auto_wild_cards=yes&view=query&action=query&search_constraint=terms","GO:0045444_fat_cell_differentiation")	=HYPERLINK("http://www.ncbi.nih.gov/gquery/gquery.fcgi?term=RGS2","RGS2")	57	1	3.107287	-0.557096	275	253.96	0.923491
=HYPERLINK("http://www.godatabase.org/cgi-bin/go.cgi?query=GO:0048869&auto_wild_cards=yes&view=query&action=query&search_constraint=terms","GO:0048869_cellular_developmental_process")	=HYPERLINK("http://www.ncbi.nih.gov/gquery/gquery.fcgi?term=TAF10","TAF10")	1113	8	1.273067	-0.553872	276	254.5	0.922101
=HYPERLINK("http://www.godatabase.org/cgi-bin/go.cgi?query=GO:0048869&auto_wild_cards=yes&view=query&action=query&search_constraint=terms","GO:0048869_cellular_developmental_process")	=HYPERLINK("http://www.ncbi.nih.gov/gquery/gquery.fcgi?term=SSBP1","SSBP1")	1113	8	1.273067	-0.553872	276	254.5	0.922101
=HYPERLINK("http://www.godatabase.org/cgi-bin/go.cgi?query=GO:0048869&auto_wild_cards=yes&view=query&action=query&search_constraint=terms","GO:0048869_cellular_developmental_process")	=HYPERLINK("http://www.ncbi.nih.gov/gquery/gquery.fcgi?term=RGS2","RGS2")	1113	8	1.273067	-0.553872	276	254.5	0.922101
=HYPERLINK("http://www.godatabase.org/cgi-bin/go.cgi?query=GO:0048869&auto_wild_cards=yes&view=query&action=query&search_constraint=terms","GO:0048869_cellular_developmental_process")	=HYPERLINK("http://www.ncbi.nih.gov/gquery/gquery.fcgi?term=OTX2","OTX2")	1113	8	1.273067	-0.553872	276	254.5	0.922101
=HYPERLINK("http://www.godatabase.org/cgi-bin/go.cgi?query=GO:0048869&auto_wild_cards=yes&view=query&action=query&search_constraint=terms","GO:0048869_cellular_developmental_process")	=HYPERLINK("http://www.ncbi.nih.gov/gquery/gquery.fcgi?term=FOXD1","FOXD1")	1113	8	1.273067	-0.553872	276	254.5	0.922101
=HYPERLINK("http://www.godatabase.org/cgi-bin/go.cgi?query=GO:0048869&auto_wild_cards=yes&view=query&action=query&search_constraint=terms","GO:0048869_cellular_developmental_process")	=HYPERLINK("http://www.ncbi.nih.gov/gquery/gquery.fcgi?term=HELLS","HELLS")	1113	8	1.273067	-0.553872	276	254.5	0.922101
=HYPERLINK("http://www.godatabase.org/cgi-bin/go.cgi?query=GO:0048869&auto_wild_cards=yes&view=query&action=query&search_constraint=terms","GO:0048869_cellular_developmental_process")	=HYPERLINK("http://www.ncbi.nih.gov/gquery/gquery.fcgi?term=PTPN11","PTPN11")	1113	8	1.273067	-0.553872	276	254.5	0.922101
=HYPERLINK("http://www.godatabase.org/cgi-bin/go.cgi?query=GO:0048869&auto_wild_cards=yes&view=query&action=query&search_constraint=terms","GO:0048869_cellular_developmental_process")	=HYPERLINK("http://www.ncbi.nih.gov/gquery/gquery.fcgi?term=QK","QK")	1113	8	1.273067	-0.553872	276	254.5	0.922101
=HYPERLINK("http://www.godatabase.org/cgi-bin/go.cgi?query=GO:0016055&auto_wild_cards=yes&view=query&action=query&search_constraint=terms","GO:0016055_Wnt_receptor_signaling_pathway")	=HYPERLINK("http://www.ncbi.nih.gov/gquery/gquery.fcgi?term=NLK","NLK")	59	1	3.001956	-0.544377	277	258.31	0.932527
=HYPERLINK("http://www.godatabase.org/cgi-bin/go.cgi?query=GO:0051093&auto_wild_cards=yes&view=query&action=query&search_constraint=terms","GO:0051093_negative_regulation_of_developmental_process")	=HYPERLINK("http://www.ncbi.nih.gov/gquery/gquery.fcgi?term=SKP2","SKP2")	331	3	1.605275	-0.543276	278	258.69	0.930540
=HYPERLINK("http://www.godatabase.org/cgi-bin/go.cgi?query=GO:0051093&auto_wild_cards=yes&view=query&action=query&search_constraint=terms","GO:0051093_negative_regulation_of_developmental_process")	=HYPERLINK("http://www.ncbi.nih.gov/gquery/gquery.fcgi?term=API5","API5")	331	3	1.605275	-0.543276	278	258.69	0.930540
=HYPERLINK("http://www.godatabase.org/cgi-bin/go.cgi?query=GO:0051093&auto_wild_cards=yes&view=query&action=query&search_constraint=terms","GO:0051093_negative_regulation_of_developmental_process")	=HYPERLINK("http://www.ncbi.nih.gov/gquery/gquery.fcgi?term=HELLS","HELLS")	331	3	1.605275	-0.543276	278	258.69	0.930540
=HYPERLINK("http://www.godatabase.org/cgi-bin/go.cgi?query=GO:0007276&auto_wild_cards=yes&view=query&action=query&search_constraint=terms","GO:0007276_gamete_generation")	=HYPERLINK("http://www.ncbi.nih.gov/gquery/gquery.fcgi?term=RGS2","RGS2")	188	2	1.884206	-0.541692	279	258.98	0.928244
=HYPERLINK("http://www.godatabase.org/cgi-bin/go.cgi?query=GO:0007276&auto_wild_cards=yes&view=query&action=query&search_constraint=terms","GO:0007276_gamete_generation")	=HYPERLINK("http://www.ncbi.nih.gov/gquery/gquery.fcgi?term=QK","QK")	188	2	1.884206	-0.541692	279	258.98	0.928244
=HYPERLINK("http://www.godatabase.org/cgi-bin/go.cgi?query=GO:0031324&auto_wild_cards=yes&view=query&action=query&search_constraint=terms","GO:0031324_negative_regulation_of_cellular_metabolic_process")	=HYPERLINK("http://www.ncbi.nih.gov/gquery/gquery.fcgi?term=STRAP","STRAP")	332	3	1.600440	-0.540887	280	259.15	0.925536
=HYPERLINK("http://www.godatabase.org/cgi-bin/go.cgi?query=GO:0031324&auto_wild_cards=yes&view=query&action=query&search_constraint=terms","GO:0031324_negative_regulation_of_cellular_metabolic_process")	=HYPERLINK("http://www.ncbi.nih.gov/gquery/gquery.fcgi?term=DNMT3B","DNMT3B")	332	3	1.600440	-0.540887	280	259.15	0.925536
=HYPERLINK("http://www.godatabase.org/cgi-bin/go.cgi?query=GO:0031324&auto_wild_cards=yes&view=query&action=query&search_constraint=terms","GO:0031324_negative_regulation_of_cellular_metabolic_process")	=HYPERLINK("http://www.ncbi.nih.gov/gquery/gquery.fcgi?term=HELLS","HELLS")	332	3	1.600440	-0.540887	280	259.15	0.925536
=HYPERLINK("http://www.godatabase.org/cgi-bin/go.cgi?query=GO:0007005&auto_wild_cards=yes&view=query&action=query&search_constraint=terms","GO:0007005_mitochondrion_organization")	=HYPERLINK("http://www.ncbi.nih.gov/gquery/gquery.fcgi?term=SSBP1","SSBP1")	61	1	2.903531	-0.532153	281	261.18	0.929466
=HYPERLINK("http://www.godatabase.org/cgi-bin/go.cgi?query=GO:0045941&auto_wild_cards=yes&view=query&action=query&search_constraint=terms","GO:0045941_positive_regulation_of_transcription")	=HYPERLINK("http://www.ncbi.nih.gov/gquery/gquery.fcgi?term=GPBP1","GPBP1")	338	3	1.572030	-0.526796	282	261.53	0.927411
=HYPERLINK("http://www.godatabase.org/cgi-bin/go.cgi?query=GO:0045941&auto_wild_cards=yes&view=query&action=query&search_constraint=terms","GO:0045941_positive_regulation_of_transcription")	=HYPERLINK("http://www.ncbi.nih.gov/gquery/gquery.fcgi?term=OTX2","OTX2")	338	3	1.572030	-0.526796	282	261.53	0.927411
=HYPERLINK("http://www.godatabase.org/cgi-bin/go.cgi?query=GO:0045941&auto_wild_cards=yes&view=query&action=query&search_constraint=terms","GO:0045941_positive_regulation_of_transcription")	=HYPERLINK("http://www.ncbi.nih.gov/gquery/gquery.fcgi?term=FOXD1","FOXD1")	338	3	1.572030	-0.526796	282	261.53	0.927411
=HYPERLINK("http://www.godatabase.org/cgi-bin/go.cgi?query=GO:0040014&auto_wild_cards=yes&view=query&action=query&search_constraint=terms","GO:0040014_regulation_of_multicellular_organism_growth")	=HYPERLINK("http://www.ncbi.nih.gov/gquery/gquery.fcgi?term=PTPN11","PTPN11")	62	1	2.856700	-0.526217	283	263.88	0.932438
=HYPERLINK("http://www.godatabase.org/cgi-bin/go.cgi?query=GO:0031175&auto_wild_cards=yes&view=query&action=query&search_constraint=terms","GO:0031175_neuron_projection_development")	=HYPERLINK("http://www.ncbi.nih.gov/gquery/gquery.fcgi?term=FOXD1","FOXD1")	197	2	1.798126	-0.513728	284	269.41	0.948627
=HYPERLINK("http://www.godatabase.org/cgi-bin/go.cgi?query=GO:0031175&auto_wild_cards=yes&view=query&action=query&search_constraint=terms","GO:0031175_neuron_projection_development")	=HYPERLINK("http://www.ncbi.nih.gov/gquery/gquery.fcgi?term=PTPN11","PTPN11")	197	2	1.798126	-0.513728	284	269.41	0.948627
=HYPERLINK("http://www.godatabase.org/cgi-bin/go.cgi?query=GO:0019538&auto_wild_cards=yes&view=query&action=query&search_constraint=terms","GO:0019538_protein_metabolic_process")	=HYPERLINK("http://www.ncbi.nih.gov/gquery/gquery.fcgi?term=NLK","NLK")	655	5	1.352026	-0.512712	285	269.72	0.946386
=HYPERLINK("http://www.godatabase.org/cgi-bin/go.cgi?query=GO:0019538&auto_wild_cards=yes&view=query&action=query&search_constraint=terms","GO:0019538_protein_metabolic_process")	=HYPERLINK("http://www.ncbi.nih.gov/gquery/gquery.fcgi?term=MKNK2","MKNK2")	655	5	1.352026	-0.512712	285	269.72	0.946386
=HYPERLINK("http://www.godatabase.org/cgi-bin/go.cgi?query=GO:0019538&auto_wild_cards=yes&view=query&action=query&search_constraint=terms","GO:0019538_protein_metabolic_process")	=HYPERLINK("http://www.ncbi.nih.gov/gquery/gquery.fcgi?term=SKP2","SKP2")	655	5	1.352026	-0.512712	285	269.72	0.946386
=HYPERLINK("http://www.godatabase.org/cgi-bin/go.cgi?query=GO:0019538&auto_wild_cards=yes&view=query&action=query&search_constraint=terms","GO:0019538_protein_metabolic_process")	=HYPERLINK("http://www.ncbi.nih.gov/gquery/gquery.fcgi?term=PTPN12","PTPN12")	655	5	1.352026	-0.512712	285	269.72	0.946386
=HYPERLINK("http://www.godatabase.org/cgi-bin/go.cgi?query=GO:0019538&auto_wild_cards=yes&view=query&action=query&search_constraint=terms","GO:0019538_protein_metabolic_process")	=HYPERLINK("http://www.ncbi.nih.gov/gquery/gquery.fcgi?term=PTPN11","PTPN11")	655	5	1.352026	-0.512712	285	269.72	0.946386
=HYPERLINK("http://www.godatabase.org/cgi-bin/go.cgi?query=GO:0042471&auto_wild_cards=yes&view=query&action=query&search_constraint=terms","GO:0042471_ear_morphogenesis")	=HYPERLINK("http://www.ncbi.nih.gov/gquery/gquery.fcgi?term=OTX2","OTX2")	65	1	2.724852	-0.509066	286	271.03	0.947657
=HYPERLINK("http://www.godatabase.org/cgi-bin/go.cgi?query=GO:0010628&auto_wild_cards=yes&view=query&action=query&search_constraint=terms","GO:0010628_positive_regulation_of_gene_expression")	=HYPERLINK("http://www.ncbi.nih.gov/gquery/gquery.fcgi?term=GPBP1","GPBP1")	346	3	1.535683	-0.508627	287	271.23	0.945052
=HYPERLINK("http://www.godatabase.org/cgi-bin/go.cgi?query=GO:0010628&auto_wild_cards=yes&view=query&action=query&search_constraint=terms","GO:0010628_positive_regulation_of_gene_expression")	=HYPERLINK("http://www.ncbi.nih.gov/gquery/gquery.fcgi?term=OTX2","OTX2")	346	3	1.535683	-0.508627	287	271.23	0.945052
=HYPERLINK("http://www.godatabase.org/cgi-bin/go.cgi?query=GO:0010628&auto_wild_cards=yes&view=query&action=query&search_constraint=terms","GO:0010628_positive_regulation_of_gene_expression")	=HYPERLINK("http://www.ncbi.nih.gov/gquery/gquery.fcgi?term=FOXD1","FOXD1")	346	3	1.535683	-0.508627	287	271.23	0.945052
=HYPERLINK("http://www.godatabase.org/cgi-bin/go.cgi?query=GO:0000904&auto_wild_cards=yes&view=query&action=query&search_constraint=terms","GO:0000904_cell_morphogenesis_involved_in_differentiation")	=HYPERLINK("http://www.ncbi.nih.gov/gquery/gquery.fcgi?term=FOXD1","FOXD1")	199	2	1.780054	-0.507761	288	271.75	0.943576
=HYPERLINK("http://www.godatabase.org/cgi-bin/go.cgi?query=GO:0000904&auto_wild_cards=yes&view=query&action=query&search_constraint=terms","GO:0000904_cell_morphogenesis_involved_in_differentiation")	=HYPERLINK("http://www.ncbi.nih.gov/gquery/gquery.fcgi?term=PTPN11","PTPN11")	199	2	1.780054	-0.507761	288	271.75	0.943576
=HYPERLINK("http://www.godatabase.org/cgi-bin/go.cgi?query=GO:0007179&auto_wild_cards=yes&view=query&action=query&search_constraint=terms","GO:0007179_transforming_growth_factor_beta_receptor_signaling_pathway")	=HYPERLINK("http://www.ncbi.nih.gov/gquery/gquery.fcgi?term=STRAP","STRAP")	66	1	2.683566	-0.503557	290	273.42	0.942828
=HYPERLINK("http://www.godatabase.org/cgi-bin/go.cgi?query=GO:0045860&auto_wild_cards=yes&view=query&action=query&search_constraint=terms","GO:0045860_positive_regulation_of_protein_kinase_activity")	=HYPERLINK("http://www.ncbi.nih.gov/gquery/gquery.fcgi?term=PTPN11","PTPN11")	66	1	2.683566	-0.503557	290	273.42	0.942828
=HYPERLINK("http://www.godatabase.org/cgi-bin/go.cgi?query=GO:0045935&auto_wild_cards=yes&view=query&action=query&search_constraint=terms","GO:0045935_positive_regulation_of_nucleobase__nucleoside__nucleotide_and_nucleic_acid_metabolic_process")	=HYPERLINK("http://www.ncbi.nih.gov/gquery/gquery.fcgi?term=GPBP1","GPBP1")	352	3	1.509506	-0.495446	291	275.31	0.946082
=HYPERLINK("http://www.godatabase.org/cgi-bin/go.cgi?query=GO:0045935&auto_wild_cards=yes&view=query&action=query&search_constraint=terms","GO:0045935_positive_regulation_of_nucleobase__nucleoside__nucleotide_and_nucleic_acid_metabolic_process")	=HYPERLINK("http://www.ncbi.nih.gov/gquery/gquery.fcgi?term=OTX2","OTX2")	352	3	1.509506	-0.495446	291	275.31	0.946082
=HYPERLINK("http://www.godatabase.org/cgi-bin/go.cgi?query=GO:0045935&auto_wild_cards=yes&view=query&action=query&search_constraint=terms","GO:0045935_positive_regulation_of_nucleobase__nucleoside__nucleotide_and_nucleic_acid_metabolic_process")	=HYPERLINK("http://www.ncbi.nih.gov/gquery/gquery.fcgi?term=FOXD1","FOXD1")	352	3	1.509506	-0.495446	291	275.31	0.946082
=HYPERLINK("http://www.godatabase.org/cgi-bin/go.cgi?query=GO:0022607&auto_wild_cards=yes&view=query&action=query&search_constraint=terms","GO:0022607_cellular_component_assembly")	=HYPERLINK("http://www.ncbi.nih.gov/gquery/gquery.fcgi?term=TAF10","TAF10")	204	2	1.736425	-0.493214	292	275.56	0.943699
=HYPERLINK("http://www.godatabase.org/cgi-bin/go.cgi?query=GO:0022607&auto_wild_cards=yes&view=query&action=query&search_constraint=terms","GO:0022607_cellular_component_assembly")	=HYPERLINK("http://www.ncbi.nih.gov/gquery/gquery.fcgi?term=HELLS","HELLS")	204	2	1.736425	-0.493214	292	275.56	0.943699
=HYPERLINK("http://www.godatabase.org/cgi-bin/go.cgi?query=GO:0034962&auto_wild_cards=yes&view=query&action=query&search_constraint=terms","GO:0034962_cellular_biopolymer_catabolic_process")	=HYPERLINK("http://www.ncbi.nih.gov/gquery/gquery.fcgi?term=SKP2","SKP2")	68	1	2.604638	-0.492833	294	276.58	0.940748
=HYPERLINK("http://www.godatabase.org/cgi-bin/go.cgi?query=GO:0042692&auto_wild_cards=yes&view=query&action=query&search_constraint=terms","GO:0042692_muscle_cell_differentiation")	=HYPERLINK("http://www.ncbi.nih.gov/gquery/gquery.fcgi?term=QK","QK")	68	1	2.604638	-0.492833	294	276.58	0.940748
=HYPERLINK("http://www.godatabase.org/cgi-bin/go.cgi?query=GO:0030182&auto_wild_cards=yes&view=query&action=query&search_constraint=terms","GO:0030182_neuron_differentiation")	=HYPERLINK("http://www.ncbi.nih.gov/gquery/gquery.fcgi?term=OTX2","OTX2")	356	3	1.492545	-0.486864	295	278.65	0.944576
=HYPERLINK("http://www.godatabase.org/cgi-bin/go.cgi?query=GO:0030182&auto_wild_cards=yes&view=query&action=query&search_constraint=terms","GO:0030182_neuron_differentiation")	=HYPERLINK("http://www.ncbi.nih.gov/gquery/gquery.fcgi?term=FOXD1","FOXD1")	356	3	1.492545	-0.486864	295	278.65	0.944576
=HYPERLINK("http://www.godatabase.org/cgi-bin/go.cgi?query=GO:0030182&auto_wild_cards=yes&view=query&action=query&search_constraint=terms","GO:0030182_neuron_differentiation")	=HYPERLINK("http://www.ncbi.nih.gov/gquery/gquery.fcgi?term=PTPN11","PTPN11")	356	3	1.492545	-0.486864	295	278.65	0.944576
=HYPERLINK("http://www.godatabase.org/cgi-bin/go.cgi?query=GO:0048592&auto_wild_cards=yes&view=query&action=query&search_constraint=terms","GO:0048592_eye_morphogenesis")	=HYPERLINK("http://www.ncbi.nih.gov/gquery/gquery.fcgi?term=OTX2","OTX2")	70	1	2.530220	-0.482481	296	280.29	0.946926
=HYPERLINK("http://www.godatabase.org/cgi-bin/go.cgi?query=GO:0006913&auto_wild_cards=yes&view=query&action=query&search_constraint=terms","GO:0006913_nucleocytoplasmic_transport")	=HYPERLINK("http://www.ncbi.nih.gov/gquery/gquery.fcgi?term=PTPN11","PTPN11")	71	1	2.494583	-0.477438	298	282.57	0.948221
=HYPERLINK("http://www.godatabase.org/cgi-bin/go.cgi?query=GO:0033674&auto_wild_cards=yes&view=query&action=query&search_constraint=terms","GO:0033674_positive_regulation_of_kinase_activity")	=HYPERLINK("http://www.ncbi.nih.gov/gquery/gquery.fcgi?term=PTPN11","PTPN11")	71	1	2.494583	-0.477438	298	282.57	0.948221
=HYPERLINK("http://www.godatabase.org/cgi-bin/go.cgi?query=GO:0051173&auto_wild_cards=yes&view=query&action=query&search_constraint=terms","GO:0051173_positive_regulation_of_nitrogen_compound_metabolic_process")	=HYPERLINK("http://www.ncbi.nih.gov/gquery/gquery.fcgi?term=GPBP1","GPBP1")	361	3	1.471873	-0.476360	299	282.76	0.945686
=HYPERLINK("http://www.godatabase.org/cgi-bin/go.cgi?query=GO:0051173&auto_wild_cards=yes&view=query&action=query&search_constraint=terms","GO:0051173_positive_regulation_of_nitrogen_compound_metabolic_process")	=HYPERLINK("http://www.ncbi.nih.gov/gquery/gquery.fcgi?term=OTX2","OTX2")	361	3	1.471873	-0.476360	299	282.76	0.945686
=HYPERLINK("http://www.godatabase.org/cgi-bin/go.cgi?query=GO:0051173&auto_wild_cards=yes&view=query&action=query&search_constraint=terms","GO:0051173_positive_regulation_of_nitrogen_compound_metabolic_process")	=HYPERLINK("http://www.ncbi.nih.gov/gquery/gquery.fcgi?term=FOXD1","FOXD1")	361	3	1.471873	-0.476360	299	282.76	0.945686
=HYPERLINK("http://www.godatabase.org/cgi-bin/go.cgi?query=GO:0007264&auto_wild_cards=yes&view=query&action=query&search_constraint=terms","GO:0007264_small_GTPase_mediated_signal_transduction")	=HYPERLINK("http://www.ncbi.nih.gov/gquery/gquery.fcgi?term=RAP1A","RAP1A")	72	1	2.459936	-0.472480	303	285.64	0.942706
=HYPERLINK("http://www.godatabase.org/cgi-bin/go.cgi?query=GO:0048839&auto_wild_cards=yes&view=query&action=query&search_constraint=terms","GO:0048839_inner_ear_development")	=HYPERLINK("http://www.ncbi.nih.gov/gquery/gquery.fcgi?term=OTX2","OTX2")	72	1	2.459936	-0.472480	303	285.64	0.942706
=HYPERLINK("http://www.godatabase.org/cgi-bin/go.cgi?query=GO:0051169&auto_wild_cards=yes&view=query&action=query&search_constraint=terms","GO:0051169_nuclear_transport")	=HYPERLINK("http://www.ncbi.nih.gov/gquery/gquery.fcgi?term=PTPN11","PTPN11")	72	1	2.459936	-0.472480	303	285.64	0.942706
=HYPERLINK("http://www.godatabase.org/cgi-bin/go.cgi?query=GO:0051347&auto_wild_cards=yes&view=query&action=query&search_constraint=terms","GO:0051347_positive_regulation_of_transferase_activity")	=HYPERLINK("http://www.ncbi.nih.gov/gquery/gquery.fcgi?term=PTPN11","PTPN11")	72	1	2.459936	-0.472480	303	285.64	0.942706
=HYPERLINK("http://www.godatabase.org/cgi-bin/go.cgi?query=GO:0051336&auto_wild_cards=yes&view=query&action=query&search_constraint=terms","GO:0051336_regulation_of_hydrolase_activity")	=HYPERLINK("http://www.ncbi.nih.gov/gquery/gquery.fcgi?term=VCP","VCP")	73	1	2.426238	-0.467605	304	287.98	0.947303
=HYPERLINK("http://www.godatabase.org/cgi-bin/go.cgi?query=GO:0044265&auto_wild_cards=yes&view=query&action=query&search_constraint=terms","GO:0044265_cellular_macromolecule_catabolic_process")	=HYPERLINK("http://www.ncbi.nih.gov/gquery/gquery.fcgi?term=SKP2","SKP2")	75	1	2.361538	-0.458095	306	290.52	0.949412
=HYPERLINK("http://www.godatabase.org/cgi-bin/go.cgi?query=GO:0051050&auto_wild_cards=yes&view=query&action=query&search_constraint=terms","GO:0051050_positive_regulation_of_transport")	=HYPERLINK("http://www.ncbi.nih.gov/gquery/gquery.fcgi?term=PTPN11","PTPN11")	75	1	2.361538	-0.458095	306	290.52	0.949412
=HYPERLINK("http://www.godatabase.org/cgi-bin/go.cgi?query=GO:0010557&auto_wild_cards=yes&view=query&action=query&search_constraint=terms","GO:0010557_positive_regulation_of_macromolecule_biosynthetic_process")	=HYPERLINK("http://www.ncbi.nih.gov/gquery/gquery.fcgi?term=GPBP1","GPBP1")	371	3	1.432200	-0.456071	307	291.51	0.949544
=HYPERLINK("http://www.godatabase.org/cgi-bin/go.cgi?query=GO:0010557&auto_wild_cards=yes&view=query&action=query&search_constraint=terms","GO:0010557_positive_regulation_of_macromolecule_biosynthetic_process")	=HYPERLINK("http://www.ncbi.nih.gov/gquery/gquery.fcgi?term=OTX2","OTX2")	371	3	1.432200	-0.456071	307	291.51	0.949544
=HYPERLINK("http://www.godatabase.org/cgi-bin/go.cgi?query=GO:0010557&auto_wild_cards=yes&view=query&action=query&search_constraint=terms","GO:0010557_positive_regulation_of_macromolecule_biosynthetic_process")	=HYPERLINK("http://www.ncbi.nih.gov/gquery/gquery.fcgi?term=FOXD1","FOXD1")	371	3	1.432200	-0.456071	307	291.51	0.949544
=HYPERLINK("http://www.godatabase.org/cgi-bin/go.cgi?query=GO:0006508&auto_wild_cards=yes&view=query&action=query&search_constraint=terms","GO:0006508_proteolysis")	=HYPERLINK("http://www.ncbi.nih.gov/gquery/gquery.fcgi?term=SKP2","SKP2")	76	1	2.330466	-0.453455	309	292.92	0.947961
=HYPERLINK("http://www.godatabase.org/cgi-bin/go.cgi?query=GO:0009725&auto_wild_cards=yes&view=query&action=query&search_constraint=terms","GO:0009725_response_to_hormone_stimulus")	=HYPERLINK("http://www.ncbi.nih.gov/gquery/gquery.fcgi?term=PTPN11","PTPN11")	76	1	2.330466	-0.453455	309	292.92	0.947961
=HYPERLINK("http://www.godatabase.org/cgi-bin/go.cgi?query=GO:0022414&auto_wild_cards=yes&view=query&action=query&search_constraint=terms","GO:0022414_reproductive_process")	=HYPERLINK("http://www.ncbi.nih.gov/gquery/gquery.fcgi?term=RGS2","RGS2")	376	3	1.413155	-0.446273	310	294.64	0.950452
=HYPERLINK("http://www.godatabase.org/cgi-bin/go.cgi?query=GO:0022414&auto_wild_cards=yes&view=query&action=query&search_constraint=terms","GO:0022414_reproductive_process")	=HYPERLINK("http://www.ncbi.nih.gov/gquery/gquery.fcgi?term=PTPN11","PTPN11")	376	3	1.413155	-0.446273	310	294.64	0.950452
=HYPERLINK("http://www.godatabase.org/cgi-bin/go.cgi?query=GO:0022414&auto_wild_cards=yes&view=query&action=query&search_constraint=terms","GO:0022414_reproductive_process")	=HYPERLINK("http://www.ncbi.nih.gov/gquery/gquery.fcgi?term=QK","QK")	376	3	1.413155	-0.446273	310	294.64	0.950452
=HYPERLINK("http://www.godatabase.org/cgi-bin/go.cgi?query=GO:0006461&auto_wild_cards=yes&view=query&action=query&search_constraint=terms","GO:0006461_protein_complex_assembly")	=HYPERLINK("http://www.ncbi.nih.gov/gquery/gquery.fcgi?term=TAF10","TAF10")	78	1	2.270710	-0.444396	312	296.57	0.950545
=HYPERLINK("http://www.godatabase.org/cgi-bin/go.cgi?query=GO:0070271&auto_wild_cards=yes&view=query&action=query&search_constraint=terms","GO:0070271_protein_complex_biogenesis")	=HYPERLINK("http://www.ncbi.nih.gov/gquery/gquery.fcgi?term=TAF10","TAF10")	78	1	2.270710	-0.444396	312	296.57	0.950545
=HYPERLINK("http://www.godatabase.org/cgi-bin/go.cgi?query=GO:0000003&auto_wild_cards=yes&view=query&action=query&search_constraint=terms","GO:0000003_reproduction")	=HYPERLINK("http://www.ncbi.nih.gov/gquery/gquery.fcgi?term=RGS2","RGS2")	379	3	1.401969	-0.440500	313	296.84	0.948371
=HYPERLINK("http://www.godatabase.org/cgi-bin/go.cgi?query=GO:0000003&auto_wild_cards=yes&view=query&action=query&search_constraint=terms","GO:0000003_reproduction")	=HYPERLINK("http://www.ncbi.nih.gov/gquery/gquery.fcgi?term=PTPN11","PTPN11")	379	3	1.401969	-0.440500	313	296.84	0.948371
=HYPERLINK("http://www.godatabase.org/cgi-bin/go.cgi?query=GO:0000003&auto_wild_cards=yes&view=query&action=query&search_constraint=terms","GO:0000003_reproduction")	=HYPERLINK("http://www.ncbi.nih.gov/gquery/gquery.fcgi?term=QK","QK")	379	3	1.401969	-0.440500	313	296.84	0.948371
=HYPERLINK("http://www.godatabase.org/cgi-bin/go.cgi?query=GO:0051046&auto_wild_cards=yes&view=query&action=query&search_constraint=terms","GO:0051046_regulation_of_secretion")	=HYPERLINK("http://www.ncbi.nih.gov/gquery/gquery.fcgi?term=PTPN11","PTPN11")	79	1	2.241967	-0.439973	314	297.47	0.947357
=HYPERLINK("http://www.godatabase.org/cgi-bin/go.cgi?query=GO:0032502&auto_wild_cards=yes&view=query&action=query&search_constraint=terms","GO:0032502_developmental_process")	=HYPERLINK("http://www.ncbi.nih.gov/gquery/gquery.fcgi?term=SSBP1","SSBP1")	2060	13	1.117718	-0.439414	315	297.52	0.944508
=HYPERLINK("http://www.godatabase.org/cgi-bin/go.cgi?query=GO:0032502&auto_wild_cards=yes&view=query&action=query&search_constraint=terms","GO:0032502_developmental_process")	=HYPERLINK("http://www.ncbi.nih.gov/gquery/gquery.fcgi?term=OTX2","OTX2")	2060	13	1.117718	-0.439414	315	297.52	0.944508
=HYPERLINK("http://www.godatabase.org/cgi-bin/go.cgi?query=GO:0032502&auto_wild_cards=yes&view=query&action=query&search_constraint=terms","GO:0032502_developmental_process")	=HYPERLINK("http://www.ncbi.nih.gov/gquery/gquery.fcgi?term=SKP2","SKP2")	2060	13	1.117718	-0.439414	315	297.52	0.944508
=HYPERLINK("http://www.godatabase.org/cgi-bin/go.cgi?query=GO:0032502&auto_wild_cards=yes&view=query&action=query&search_constraint=terms","GO:0032502_developmental_process")	=HYPERLINK("http://www.ncbi.nih.gov/gquery/gquery.fcgi?term=ITM2B","ITM2B")	2060	13	1.117718	-0.439414	315	297.52	0.944508
=HYPERLINK("http://www.godatabase.org/cgi-bin/go.cgi?query=GO:0032502&auto_wild_cards=yes&view=query&action=query&search_constraint=terms","GO:0032502_developmental_process")	=HYPERLINK("http://www.ncbi.nih.gov/gquery/gquery.fcgi?term=QK","QK")	2060	13	1.117718	-0.439414	315	297.52	0.944508
=HYPERLINK("http://www.godatabase.org/cgi-bin/go.cgi?query=GO:0032502&auto_wild_cards=yes&view=query&action=query&search_constraint=terms","GO:0032502_developmental_process")	=HYPERLINK("http://www.ncbi.nih.gov/gquery/gquery.fcgi?term=PTPN11","PTPN11")	2060	13	1.117718	-0.439414	315	297.52	0.944508
=HYPERLINK("http://www.godatabase.org/cgi-bin/go.cgi?query=GO:0032502&auto_wild_cards=yes&view=query&action=query&search_constraint=terms","GO:0032502_developmental_process")	=HYPERLINK("http://www.ncbi.nih.gov/gquery/gquery.fcgi?term=TAF10","TAF10")	2060	13	1.117718	-0.439414	315	297.52	0.944508
=HYPERLINK("http://www.godatabase.org/cgi-bin/go.cgi?query=GO:0032502&auto_wild_cards=yes&view=query&action=query&search_constraint=terms","GO:0032502_developmental_process")	=HYPERLINK("http://www.ncbi.nih.gov/gquery/gquery.fcgi?term=RGS2","RGS2")	2060	13	1.117718	-0.439414	315	297.52	0.944508
=HYPERLINK("http://www.godatabase.org/cgi-bin/go.cgi?query=GO:0032502&auto_wild_cards=yes&view=query&action=query&search_constraint=terms","GO:0032502_developmental_process")	=HYPERLINK("http://www.ncbi.nih.gov/gquery/gquery.fcgi?term=VCP","VCP")	2060	13	1.117718	-0.439414	315	297.52	0.944508
=HYPERLINK("http://www.godatabase.org/cgi-bin/go.cgi?query=GO:0032502&auto_wild_cards=yes&view=query&action=query&search_constraint=terms","GO:0032502_developmental_process")	=HYPERLINK("http://www.ncbi.nih.gov/gquery/gquery.fcgi?term=DNMT3B","DNMT3B")	2060	13	1.117718	-0.439414	315	297.52	0.944508
=HYPERLINK("http://www.godatabase.org/cgi-bin/go.cgi?query=GO:0032502&auto_wild_cards=yes&view=query&action=query&search_constraint=terms","GO:0032502_developmental_process")	=HYPERLINK("http://www.ncbi.nih.gov/gquery/gquery.fcgi?term=FOXD1","FOXD1")	2060	13	1.117718	-0.439414	315	297.52	0.944508
=HYPERLINK("http://www.godatabase.org/cgi-bin/go.cgi?query=GO:0032502&auto_wild_cards=yes&view=query&action=query&search_constraint=terms","GO:0032502_developmental_process")	=HYPERLINK("http://www.ncbi.nih.gov/gquery/gquery.fcgi?term=HELLS","HELLS")	2060	13	1.117718	-0.439414	315	297.52	0.944508
=HYPERLINK("http://www.godatabase.org/cgi-bin/go.cgi?query=GO:0032502&auto_wild_cards=yes&view=query&action=query&search_constraint=terms","GO:0032502_developmental_process")	=HYPERLINK("http://www.ncbi.nih.gov/gquery/gquery.fcgi?term=API5","API5")	2060	13	1.117718	-0.439414	315	297.52	0.944508
=HYPERLINK("http://www.godatabase.org/cgi-bin/go.cgi?query=GO:0050793&auto_wild_cards=yes&view=query&action=query&search_constraint=terms","GO:0050793_regulation_of_developmental_process")	=HYPERLINK("http://www.ncbi.nih.gov/gquery/gquery.fcgi?term=VCP","VCP")	703	5	1.259711	-0.438830	316	297.74	0.942215
=HYPERLINK("http://www.godatabase.org/cgi-bin/go.cgi?query=GO:0050793&auto_wild_cards=yes&view=query&action=query&search_constraint=terms","GO:0050793_regulation_of_developmental_process")	=HYPERLINK("http://www.ncbi.nih.gov/gquery/gquery.fcgi?term=SKP2","SKP2")	703	5	1.259711	-0.438830	316	297.74	0.942215
=HYPERLINK("http://www.godatabase.org/cgi-bin/go.cgi?query=GO:0050793&auto_wild_cards=yes&view=query&action=query&search_constraint=terms","GO:0050793_regulation_of_developmental_process")	=HYPERLINK("http://www.ncbi.nih.gov/gquery/gquery.fcgi?term=ITM2B","ITM2B")	703	5	1.259711	-0.438830	316	297.74	0.942215
=HYPERLINK("http://www.godatabase.org/cgi-bin/go.cgi?query=GO:0050793&auto_wild_cards=yes&view=query&action=query&search_constraint=terms","GO:0050793_regulation_of_developmental_process")	=HYPERLINK("http://www.ncbi.nih.gov/gquery/gquery.fcgi?term=API5","API5")	703	5	1.259711	-0.438830	316	297.74	0.942215
=HYPERLINK("http://www.godatabase.org/cgi-bin/go.cgi?query=GO:0050793&auto_wild_cards=yes&view=query&action=query&search_constraint=terms","GO:0050793_regulation_of_developmental_process")	=HYPERLINK("http://www.ncbi.nih.gov/gquery/gquery.fcgi?term=HELLS","HELLS")	703	5	1.259711	-0.438830	316	297.74	0.942215
=HYPERLINK("http://www.godatabase.org/cgi-bin/go.cgi?query=GO:0019953&auto_wild_cards=yes&view=query&action=query&search_constraint=terms","GO:0019953_sexual_reproduction")	=HYPERLINK("http://www.ncbi.nih.gov/gquery/gquery.fcgi?term=RGS2","RGS2")	228	2	1.553644	-0.430068	317	300.71	0.948612
=HYPERLINK("http://www.godatabase.org/cgi-bin/go.cgi?query=GO:0019953&auto_wild_cards=yes&view=query&action=query&search_constraint=terms","GO:0019953_sexual_reproduction")	=HYPERLINK("http://www.ncbi.nih.gov/gquery/gquery.fcgi?term=QK","QK")	228	2	1.553644	-0.430068	317	300.71	0.948612
=HYPERLINK("http://www.godatabase.org/cgi-bin/go.cgi?query=GO:0007167&auto_wild_cards=yes&view=query&action=query&search_constraint=terms","GO:0007167_enzyme_linked_receptor_protein_signaling_pathway")	=HYPERLINK("http://www.ncbi.nih.gov/gquery/gquery.fcgi?term=STRAP","STRAP")	229	2	1.546859	-0.427655	318	301.03	0.946635
=HYPERLINK("http://www.godatabase.org/cgi-bin/go.cgi?query=GO:0007167&auto_wild_cards=yes&view=query&action=query&search_constraint=terms","GO:0007167_enzyme_linked_receptor_protein_signaling_pathway")	=HYPERLINK("http://www.ncbi.nih.gov/gquery/gquery.fcgi?term=PTPN11","PTPN11")	229	2	1.546859	-0.427655	318	301.03	0.946635
=HYPERLINK("http://www.godatabase.org/cgi-bin/go.cgi?query=GO:0007411&auto_wild_cards=yes&view=query&action=query&search_constraint=terms","GO:0007411_axon_guidance")	=HYPERLINK("http://www.ncbi.nih.gov/gquery/gquery.fcgi?term=FOXD1","FOXD1")	82	1	2.159944	-0.427109	319	302.5	0.948276
=HYPERLINK("http://www.godatabase.org/cgi-bin/go.cgi?query=GO:0031328&auto_wild_cards=yes&view=query&action=query&search_constraint=terms","GO:0031328_positive_regulation_of_cellular_biosynthetic_process")	=HYPERLINK("http://www.ncbi.nih.gov/gquery/gquery.fcgi?term=GPBP1","GPBP1")	387	3	1.372987	-0.425488	320	302.7	0.945938
=HYPERLINK("http://www.godatabase.org/cgi-bin/go.cgi?query=GO:0031328&auto_wild_cards=yes&view=query&action=query&search_constraint=terms","GO:0031328_positive_regulation_of_cellular_biosynthetic_process")	=HYPERLINK("http://www.ncbi.nih.gov/gquery/gquery.fcgi?term=OTX2","OTX2")	387	3	1.372987	-0.425488	320	302.7	0.945938
=HYPERLINK("http://www.godatabase.org/cgi-bin/go.cgi?query=GO:0031328&auto_wild_cards=yes&view=query&action=query&search_constraint=terms","GO:0031328_positive_regulation_of_cellular_biosynthetic_process")	=HYPERLINK("http://www.ncbi.nih.gov/gquery/gquery.fcgi?term=FOXD1","FOXD1")	387	3	1.372987	-0.425488	320	302.7	0.945938
=HYPERLINK("http://www.godatabase.org/cgi-bin/go.cgi?query=GO:0009891&auto_wild_cards=yes&view=query&action=query&search_constraint=terms","GO:0009891_positive_regulation_of_biosynthetic_process")	=HYPERLINK("http://www.ncbi.nih.gov/gquery/gquery.fcgi?term=GPBP1","GPBP1")	388	3	1.369449	-0.423650	321	303.04	0.944050
=HYPERLINK("http://www.godatabase.org/cgi-bin/go.cgi?query=GO:0009891&auto_wild_cards=yes&view=query&action=query&search_constraint=terms","GO:0009891_positive_regulation_of_biosynthetic_process")	=HYPERLINK("http://www.ncbi.nih.gov/gquery/gquery.fcgi?term=OTX2","OTX2")	388	3	1.369449	-0.423650	321	303.04	0.944050
=HYPERLINK("http://www.godatabase.org/cgi-bin/go.cgi?query=GO:0009891&auto_wild_cards=yes&view=query&action=query&search_constraint=terms","GO:0009891_positive_regulation_of_biosynthetic_process")	=HYPERLINK("http://www.ncbi.nih.gov/gquery/gquery.fcgi?term=FOXD1","FOXD1")	388	3	1.369449	-0.423650	321	303.04	0.944050
=HYPERLINK("http://www.godatabase.org/cgi-bin/go.cgi?query=GO:0006575&auto_wild_cards=yes&view=query&action=query&search_constraint=terms","GO:0006575_cellular_amino_acid_derivative_metabolic_process")	=HYPERLINK("http://www.ncbi.nih.gov/gquery/gquery.fcgi?term=AZIN1","AZIN1")	83	1	2.133920	-0.422951	322	304.85	0.946739
=HYPERLINK("http://www.godatabase.org/cgi-bin/go.cgi?query=GO:0050790&auto_wild_cards=yes&view=query&action=query&search_constraint=terms","GO:0050790_regulation_of_catalytic_activity")	=HYPERLINK("http://www.ncbi.nih.gov/gquery/gquery.fcgi?term=VCP","VCP")	233	2	1.520304	-0.418160	323	306.46	0.948793
=HYPERLINK("http://www.godatabase.org/cgi-bin/go.cgi?query=GO:0050790&auto_wild_cards=yes&view=query&action=query&search_constraint=terms","GO:0050790_regulation_of_catalytic_activity")	=HYPERLINK("http://www.ncbi.nih.gov/gquery/gquery.fcgi?term=PTPN11","PTPN11")	233	2	1.520304	-0.418160	323	306.46	0.948793
=HYPERLINK("http://www.godatabase.org/cgi-bin/go.cgi?query=GO:0070887&auto_wild_cards=yes&view=query&action=query&search_constraint=terms","GO:0070887_cellular_response_to_chemical_stimulus")	=HYPERLINK("http://www.ncbi.nih.gov/gquery/gquery.fcgi?term=PTPN11","PTPN11")	85	1	2.083710	-0.414819	324	307.92	0.950370
=HYPERLINK("http://www.godatabase.org/cgi-bin/go.cgi?query=GO:0006605&auto_wild_cards=yes&view=query&action=query&search_constraint=terms","GO:0006605_protein_targeting")	=HYPERLINK("http://www.ncbi.nih.gov/gquery/gquery.fcgi?term=PTPN11","PTPN11")	86	1	2.059481	-0.410843	327	310.4	0.949235
=HYPERLINK("http://www.godatabase.org/cgi-bin/go.cgi?query=GO:0032504&auto_wild_cards=yes&view=query&action=query&search_constraint=terms","GO:0032504_multicellular_organism_reproduction")	=HYPERLINK("http://www.ncbi.nih.gov/gquery/gquery.fcgi?term=PTPN11","PTPN11")	86	1	2.059481	-0.410843	327	310.4	0.949235
=HYPERLINK("http://www.godatabase.org/cgi-bin/go.cgi?query=GO:0048609&auto_wild_cards=yes&view=query&action=query&search_constraint=terms","GO:0048609_reproductive_process_in_a_multicellular_organism")	=HYPERLINK("http://www.ncbi.nih.gov/gquery/gquery.fcgi?term=PTPN11","PTPN11")	86	1	2.059481	-0.410843	327	310.4	0.949235
=HYPERLINK("http://www.godatabase.org/cgi-bin/go.cgi?query=GO:0048699&auto_wild_cards=yes&view=query&action=query&search_constraint=terms","GO:0048699_generation_of_neurons")	=HYPERLINK("http://www.ncbi.nih.gov/gquery/gquery.fcgi?term=OTX2","OTX2")	396	3	1.341783	-0.409237	328	310.66	0.947134
=HYPERLINK("http://www.godatabase.org/cgi-bin/go.cgi?query=GO:0048699&auto_wild_cards=yes&view=query&action=query&search_constraint=terms","GO:0048699_generation_of_neurons")	=HYPERLINK("http://www.ncbi.nih.gov/gquery/gquery.fcgi?term=FOXD1","FOXD1")	396	3	1.341783	-0.409237	328	310.66	0.947134
=HYPERLINK("http://www.godatabase.org/cgi-bin/go.cgi?query=GO:0048699&auto_wild_cards=yes&view=query&action=query&search_constraint=terms","GO:0048699_generation_of_neurons")	=HYPERLINK("http://www.ncbi.nih.gov/gquery/gquery.fcgi?term=PTPN11","PTPN11")	396	3	1.341783	-0.409237	328	310.66	0.947134
=HYPERLINK("http://www.godatabase.org/cgi-bin/go.cgi?query=GO:0030154&auto_wild_cards=yes&view=query&action=query&search_constraint=terms","GO:0030154_cell_differentiation")	=HYPERLINK("http://www.ncbi.nih.gov/gquery/gquery.fcgi?term=TAF10","TAF10")	1060	7	1.169630	-0.409083	329	310.95	0.945137
=HYPERLINK("http://www.godatabase.org/cgi-bin/go.cgi?query=GO:0030154&auto_wild_cards=yes&view=query&action=query&search_constraint=terms","GO:0030154_cell_differentiation")	=HYPERLINK("http://www.ncbi.nih.gov/gquery/gquery.fcgi?term=RGS2","RGS2")	1060	7	1.169630	-0.409083	329	310.95	0.945137
=HYPERLINK("http://www.godatabase.org/cgi-bin/go.cgi?query=GO:0030154&auto_wild_cards=yes&view=query&action=query&search_constraint=terms","GO:0030154_cell_differentiation")	=HYPERLINK("http://www.ncbi.nih.gov/gquery/gquery.fcgi?term=OTX2","OTX2")	1060	7	1.169630	-0.409083	329	310.95	0.945137
=HYPERLINK("http://www.godatabase.org/cgi-bin/go.cgi?query=GO:0030154&auto_wild_cards=yes&view=query&action=query&search_constraint=terms","GO:0030154_cell_differentiation")	=HYPERLINK("http://www.ncbi.nih.gov/gquery/gquery.fcgi?term=FOXD1","FOXD1")	1060	7	1.169630	-0.409083	329	310.95	0.945137
=HYPERLINK("http://www.godatabase.org/cgi-bin/go.cgi?query=GO:0030154&auto_wild_cards=yes&view=query&action=query&search_constraint=terms","GO:0030154_cell_differentiation")	=HYPERLINK("http://www.ncbi.nih.gov/gquery/gquery.fcgi?term=HELLS","HELLS")	1060	7	1.169630	-0.409083	329	310.95	0.945137
=HYPERLINK("http://www.godatabase.org/cgi-bin/go.cgi?query=GO:0030154&auto_wild_cards=yes&view=query&action=query&search_constraint=terms","GO:0030154_cell_differentiation")	=HYPERLINK("http://www.ncbi.nih.gov/gquery/gquery.fcgi?term=PTPN11","PTPN11")	1060	7	1.169630	-0.409083	329	310.95	0.945137
=HYPERLINK("http://www.godatabase.org/cgi-bin/go.cgi?query=GO:0030154&auto_wild_cards=yes&view=query&action=query&search_constraint=terms","GO:0030154_cell_differentiation")	=HYPERLINK("http://www.ncbi.nih.gov/gquery/gquery.fcgi?term=QK","QK")	1060	7	1.169630	-0.409083	329	310.95	0.945137
=HYPERLINK("http://www.godatabase.org/cgi-bin/go.cgi?query=GO:0001822&auto_wild_cards=yes&view=query&action=query&search_constraint=terms","GO:0001822_kidney_development")	=HYPERLINK("http://www.ncbi.nih.gov/gquery/gquery.fcgi?term=FOXD1","FOXD1")	87	1	2.035809	-0.406924	333	313.44	0.941261
=HYPERLINK("http://www.godatabase.org/cgi-bin/go.cgi?query=GO:0003001&auto_wild_cards=yes&view=query&action=query&search_constraint=terms","GO:0003001_generation_of_a_signal_involved_in_cell-cell_signaling")	=HYPERLINK("http://www.ncbi.nih.gov/gquery/gquery.fcgi?term=PTPN11","PTPN11")	87	1	2.035809	-0.406924	333	313.44	0.941261
=HYPERLINK("http://www.godatabase.org/cgi-bin/go.cgi?query=GO:0007178&auto_wild_cards=yes&view=query&action=query&search_constraint=terms","GO:0007178_transmembrane_receptor_protein_serine_threonine_kinase_signaling_pathway")	=HYPERLINK("http://www.ncbi.nih.gov/gquery/gquery.fcgi?term=STRAP","STRAP")	87	1	2.035809	-0.406924	333	313.44	0.941261
=HYPERLINK("http://www.godatabase.org/cgi-bin/go.cgi?query=GO:0043583&auto_wild_cards=yes&view=query&action=query&search_constraint=terms","GO:0043583_ear_development")	=HYPERLINK("http://www.ncbi.nih.gov/gquery/gquery.fcgi?term=OTX2","OTX2")	87	1	2.035809	-0.406924	333	313.44	0.941261
=HYPERLINK("http://www.godatabase.org/cgi-bin/go.cgi?query=GO:0048522&auto_wild_cards=yes&view=query&action=query&search_constraint=terms","GO:0048522_positive_regulation_of_cellular_process")	=HYPERLINK("http://www.ncbi.nih.gov/gquery/gquery.fcgi?term=GPBP1","GPBP1")	895	6	1.187366	-0.404851	334	313.83	0.939611
=HYPERLINK("http://www.godatabase.org/cgi-bin/go.cgi?query=GO:0048522&auto_wild_cards=yes&view=query&action=query&search_constraint=terms","GO:0048522_positive_regulation_of_cellular_process")	=HYPERLINK("http://www.ncbi.nih.gov/gquery/gquery.fcgi?term=OTX2","OTX2")	895	6	1.187366	-0.404851	334	313.83	0.939611
=HYPERLINK("http://www.godatabase.org/cgi-bin/go.cgi?query=GO:0048522&auto_wild_cards=yes&view=query&action=query&search_constraint=terms","GO:0048522_positive_regulation_of_cellular_process")	=HYPERLINK("http://www.ncbi.nih.gov/gquery/gquery.fcgi?term=SKP2","SKP2")	895	6	1.187366	-0.404851	334	313.83	0.939611
=HYPERLINK("http://www.godatabase.org/cgi-bin/go.cgi?query=GO:0048522&auto_wild_cards=yes&view=query&action=query&search_constraint=terms","GO:0048522_positive_regulation_of_cellular_process")	=HYPERLINK("http://www.ncbi.nih.gov/gquery/gquery.fcgi?term=ITM2B","ITM2B")	895	6	1.187366	-0.404851	334	313.83	0.939611
=HYPERLINK("http://www.godatabase.org/cgi-bin/go.cgi?query=GO:0048522&auto_wild_cards=yes&view=query&action=query&search_constraint=terms","GO:0048522_positive_regulation_of_cellular_process")	=HYPERLINK("http://www.ncbi.nih.gov/gquery/gquery.fcgi?term=FOXD1","FOXD1")	895	6	1.187366	-0.404851	334	313.83	0.939611
=HYPERLINK("http://www.godatabase.org/cgi-bin/go.cgi?query=GO:0048522&auto_wild_cards=yes&view=query&action=query&search_constraint=terms","GO:0048522_positive_regulation_of_cellular_process")	=HYPERLINK("http://www.ncbi.nih.gov/gquery/gquery.fcgi?term=PTPN11","PTPN11")	895	6	1.187366	-0.404851	334	313.83	0.939611
=HYPERLINK("http://www.godatabase.org/cgi-bin/go.cgi?query=GO:0048754&auto_wild_cards=yes&view=query&action=query&search_constraint=terms","GO:0048754_branching_morphogenesis_of_a_tube")	=HYPERLINK("http://www.ncbi.nih.gov/gquery/gquery.fcgi?term=FOXD1","FOXD1")	88	1	2.012675	-0.403062	335	314.85	0.939851
=HYPERLINK("http://www.godatabase.org/cgi-bin/go.cgi?query=GO:0035264&auto_wild_cards=yes&view=query&action=query&search_constraint=terms","GO:0035264_multicellular_organism_growth")	=HYPERLINK("http://www.ncbi.nih.gov/gquery/gquery.fcgi?term=PTPN11","PTPN11")	90	1	1.967949	-0.395501	336	316.7	0.942560
=HYPERLINK("http://www.godatabase.org/cgi-bin/go.cgi?query=GO:0009719&auto_wild_cards=yes&view=query&action=query&search_constraint=terms","GO:0009719_response_to_endogenous_stimulus")	=HYPERLINK("http://www.ncbi.nih.gov/gquery/gquery.fcgi?term=PTPN11","PTPN11")	92	1	1.925167	-0.388152	337	319.09	0.946855
=HYPERLINK("http://www.godatabase.org/cgi-bin/go.cgi?query=GO:0032943&auto_wild_cards=yes&view=query&action=query&search_constraint=terms","GO:0032943_mononuclear_cell_proliferation")	=HYPERLINK("http://www.ncbi.nih.gov/gquery/gquery.fcgi?term=HELLS","HELLS")	94	1	1.884206	-0.381004	340	324.0	0.952941
=HYPERLINK("http://www.godatabase.org/cgi-bin/go.cgi?query=GO:0034984&auto_wild_cards=yes&view=query&action=query&search_constraint=terms","GO:0034984_cellular_response_to_DNA_damage_stimulus")	=HYPERLINK("http://www.ncbi.nih.gov/gquery/gquery.fcgi?term=PTPN11","PTPN11")	94	1	1.884206	-0.381004	340	324.0	0.952941
=HYPERLINK("http://www.godatabase.org/cgi-bin/go.cgi?query=GO:0046651&auto_wild_cards=yes&view=query&action=query&search_constraint=terms","GO:0046651_lymphocyte_proliferation")	=HYPERLINK("http://www.ncbi.nih.gov/gquery/gquery.fcgi?term=HELLS","HELLS")	94	1	1.884206	-0.381004	340	324.0	0.952941
=HYPERLINK("http://www.godatabase.org/cgi-bin/go.cgi?query=GO:0042391&auto_wild_cards=yes&view=query&action=query&search_constraint=terms","GO:0042391_regulation_of_membrane_potential")	=HYPERLINK("http://www.ncbi.nih.gov/gquery/gquery.fcgi?term=QK","QK")	95	1	1.864372	-0.377502	341	325.34	0.954076
=HYPERLINK("http://www.godatabase.org/cgi-bin/go.cgi?query=GO:0070661&auto_wild_cards=yes&view=query&action=query&search_constraint=terms","GO:0070661_leukocyte_proliferation")	=HYPERLINK("http://www.ncbi.nih.gov/gquery/gquery.fcgi?term=HELLS","HELLS")	96	1	1.844952	-0.374048	342	327.76	0.958363
=HYPERLINK("http://www.godatabase.org/cgi-bin/go.cgi?query=GO:0048878&auto_wild_cards=yes&view=query&action=query&search_constraint=terms","GO:0048878_chemical_homeostasis")	=HYPERLINK("http://www.ncbi.nih.gov/gquery/gquery.fcgi?term=QK","QK")	254	2	1.394609	-0.372174	343	328.17	0.956764
=HYPERLINK("http://www.godatabase.org/cgi-bin/go.cgi?query=GO:0048878&auto_wild_cards=yes&view=query&action=query&search_constraint=terms","GO:0048878_chemical_homeostasis")	=HYPERLINK("http://www.ncbi.nih.gov/gquery/gquery.fcgi?term=PTPN11","PTPN11")	254	2	1.394609	-0.372174	343	328.17	0.956764
=HYPERLINK("http://www.godatabase.org/cgi-bin/go.cgi?query=GO:0018193&auto_wild_cards=yes&view=query&action=query&search_constraint=terms","GO:0018193_peptidyl-amino_acid_modification")	=HYPERLINK("http://www.ncbi.nih.gov/gquery/gquery.fcgi?term=NLK","NLK")	97	1	1.825932	-0.370641	345	328.89	0.953304
=HYPERLINK("http://www.godatabase.org/cgi-bin/go.cgi?query=GO:0060341&auto_wild_cards=yes&view=query&action=query&search_constraint=terms","GO:0060341_regulation_of_cellular_localization")	=HYPERLINK("http://www.ncbi.nih.gov/gquery/gquery.fcgi?term=PTPN11","PTPN11")	97	1	1.825932	-0.370641	345	328.89	0.953304
=HYPERLINK("http://www.godatabase.org/cgi-bin/go.cgi?query=GO:0007154&auto_wild_cards=yes&view=query&action=query&search_constraint=terms","GO:0007154_cell_communication")	=HYPERLINK("http://www.ncbi.nih.gov/gquery/gquery.fcgi?term=RGS2","RGS2")	1096	7	1.131211	-0.369293	346	329.79	0.953150
=HYPERLINK("http://www.godatabase.org/cgi-bin/go.cgi?query=GO:0007154&auto_wild_cards=yes&view=query&action=query&search_constraint=terms","GO:0007154_cell_communication")	=HYPERLINK("http://www.ncbi.nih.gov/gquery/gquery.fcgi?term=STRAP","STRAP")	1096	7	1.131211	-0.369293	346	329.79	0.953150
=HYPERLINK("http://www.godatabase.org/cgi-bin/go.cgi?query=GO:0007154&auto_wild_cards=yes&view=query&action=query&search_constraint=terms","GO:0007154_cell_communication")	=HYPERLINK("http://www.ncbi.nih.gov/gquery/gquery.fcgi?term=NLK","NLK")	1096	7	1.131211	-0.369293	346	329.79	0.953150
=HYPERLINK("http://www.godatabase.org/cgi-bin/go.cgi?query=GO:0007154&auto_wild_cards=yes&view=query&action=query&search_constraint=terms","GO:0007154_cell_communication")	=HYPERLINK("http://www.ncbi.nih.gov/gquery/gquery.fcgi?term=SKP2","SKP2")	1096	7	1.131211	-0.369293	346	329.79	0.953150
=HYPERLINK("http://www.godatabase.org/cgi-bin/go.cgi?query=GO:0007154&auto_wild_cards=yes&view=query&action=query&search_constraint=terms","GO:0007154_cell_communication")	=HYPERLINK("http://www.ncbi.nih.gov/gquery/gquery.fcgi?term=MKNK2","MKNK2")	1096	7	1.131211	-0.369293	346	329.79	0.953150
=HYPERLINK("http://www.godatabase.org/cgi-bin/go.cgi?query=GO:0007154&auto_wild_cards=yes&view=query&action=query&search_constraint=terms","GO:0007154_cell_communication")	=HYPERLINK("http://www.ncbi.nih.gov/gquery/gquery.fcgi?term=RAP1A","RAP1A")	1096	7	1.131211	-0.369293	346	329.79	0.953150
=HYPERLINK("http://www.godatabase.org/cgi-bin/go.cgi?query=GO:0007154&auto_wild_cards=yes&view=query&action=query&search_constraint=terms","GO:0007154_cell_communication")	=HYPERLINK("http://www.ncbi.nih.gov/gquery/gquery.fcgi?term=PTPN11","PTPN11")	1096	7	1.131211	-0.369293	346	329.79	0.953150
=HYPERLINK("http://www.godatabase.org/cgi-bin/go.cgi?query=GO:0022008&auto_wild_cards=yes&view=query&action=query&search_constraint=terms","GO:0022008_neurogenesis")	=HYPERLINK("http://www.ncbi.nih.gov/gquery/gquery.fcgi?term=OTX2","OTX2")	423	3	1.256137	-0.364225	347	332.56	0.958386
=HYPERLINK("http://www.godatabase.org/cgi-bin/go.cgi?query=GO:0022008&auto_wild_cards=yes&view=query&action=query&search_constraint=terms","GO:0022008_neurogenesis")	=HYPERLINK("http://www.ncbi.nih.gov/gquery/gquery.fcgi?term=FOXD1","FOXD1")	423	3	1.256137	-0.364225	347	332.56	0.958386
=HYPERLINK("http://www.godatabase.org/cgi-bin/go.cgi?query=GO:0022008&auto_wild_cards=yes&view=query&action=query&search_constraint=terms","GO:0022008_neurogenesis")	=HYPERLINK("http://www.ncbi.nih.gov/gquery/gquery.fcgi?term=PTPN11","PTPN11")	423	3	1.256137	-0.364225	347	332.56	0.958386
=HYPERLINK("http://www.godatabase.org/cgi-bin/go.cgi?query=GO:0060562&auto_wild_cards=yes&view=query&action=query&search_constraint=terms","GO:0060562_epithelial_tube_morphogenesis")	=HYPERLINK("http://www.ncbi.nih.gov/gquery/gquery.fcgi?term=FOXD1","FOXD1")	99	1	1.789044	-0.363960	348	333.83	0.959282
=HYPERLINK("http://www.godatabase.org/cgi-bin/go.cgi?query=GO:0030163&auto_wild_cards=yes&view=query&action=query&search_constraint=terms","GO:0030163_protein_catabolic_process")	=HYPERLINK("http://www.ncbi.nih.gov/gquery/gquery.fcgi?term=SKP2","SKP2")	101	1	1.753618	-0.357452	349	335.54	0.961433
=HYPERLINK("http://www.godatabase.org/cgi-bin/go.cgi?query=GO:0048666&auto_wild_cards=yes&view=query&action=query&search_constraint=terms","GO:0048666_neuron_development")	=HYPERLINK("http://www.ncbi.nih.gov/gquery/gquery.fcgi?term=FOXD1","FOXD1")	262	2	1.352026	-0.356208	350	336.58	0.961657
=HYPERLINK("http://www.godatabase.org/cgi-bin/go.cgi?query=GO:0048666&auto_wild_cards=yes&view=query&action=query&search_constraint=terms","GO:0048666_neuron_development")	=HYPERLINK("http://www.ncbi.nih.gov/gquery/gquery.fcgi?term=PTPN11","PTPN11")	262	2	1.352026	-0.356208	350	336.58	0.961657
=HYPERLINK("http://www.godatabase.org/cgi-bin/go.cgi?query=GO:0007166&auto_wild_cards=yes&view=query&action=query&search_constraint=terms","GO:0007166_cell_surface_receptor_linked_signal_transduction")	=HYPERLINK("http://www.ncbi.nih.gov/gquery/gquery.fcgi?term=RGS2","RGS2")	597	4	1.186703	-0.355658	351	337.08	0.960342
=HYPERLINK("http://www.godatabase.org/cgi-bin/go.cgi?query=GO:0007166&auto_wild_cards=yes&view=query&action=query&search_constraint=terms","GO:0007166_cell_surface_receptor_linked_signal_transduction")	=HYPERLINK("http://www.ncbi.nih.gov/gquery/gquery.fcgi?term=STRAP","STRAP")	597	4	1.186703	-0.355658	351	337.08	0.960342
=HYPERLINK("http://www.godatabase.org/cgi-bin/go.cgi?query=GO:0007166&auto_wild_cards=yes&view=query&action=query&search_constraint=terms","GO:0007166_cell_surface_receptor_linked_signal_transduction")	=HYPERLINK("http://www.ncbi.nih.gov/gquery/gquery.fcgi?term=NLK","NLK")	597	4	1.186703	-0.355658	351	337.08	0.960342
=HYPERLINK("http://www.godatabase.org/cgi-bin/go.cgi?query=GO:0007166&auto_wild_cards=yes&view=query&action=query&search_constraint=terms","GO:0007166_cell_surface_receptor_linked_signal_transduction")	=HYPERLINK("http://www.ncbi.nih.gov/gquery/gquery.fcgi?term=PTPN11","PTPN11")	597	4	1.186703	-0.355658	351	337.08	0.960342
=HYPERLINK("http://www.godatabase.org/cgi-bin/go.cgi?query=GO:0030030&auto_wild_cards=yes&view=query&action=query&search_constraint=terms","GO:0030030_cell_projection_organization")	=HYPERLINK("http://www.ncbi.nih.gov/gquery/gquery.fcgi?term=FOXD1","FOXD1")	263	2	1.346885	-0.354268	352	337.38	0.958466
=HYPERLINK("http://www.godatabase.org/cgi-bin/go.cgi?query=GO:0030030&auto_wild_cards=yes&view=query&action=query&search_constraint=terms","GO:0030030_cell_projection_organization")	=HYPERLINK("http://www.ncbi.nih.gov/gquery/gquery.fcgi?term=PTPN11","PTPN11")	263	2	1.346885	-0.354268	352	337.38	0.958466
=HYPERLINK("http://www.godatabase.org/cgi-bin/go.cgi?query=GO:0010604&auto_wild_cards=yes&view=query&action=query&search_constraint=terms","GO:0010604_positive_regulation_of_macromolecule_metabolic_process")	=HYPERLINK("http://www.ncbi.nih.gov/gquery/gquery.fcgi?term=GPBP1","GPBP1")	433	3	1.227127	-0.348868	353	339.84	0.962720
=HYPERLINK("http://www.godatabase.org/cgi-bin/go.cgi?query=GO:0010604&auto_wild_cards=yes&view=query&action=query&search_constraint=terms","GO:0010604_positive_regulation_of_macromolecule_metabolic_process")	=HYPERLINK("http://www.ncbi.nih.gov/gquery/gquery.fcgi?term=OTX2","OTX2")	433	3	1.227127	-0.348868	353	339.84	0.962720
=HYPERLINK("http://www.godatabase.org/cgi-bin/go.cgi?query=GO:0010604&auto_wild_cards=yes&view=query&action=query&search_constraint=terms","GO:0010604_positive_regulation_of_macromolecule_metabolic_process")	=HYPERLINK("http://www.ncbi.nih.gov/gquery/gquery.fcgi?term=FOXD1","FOXD1")	433	3	1.227127	-0.348868	353	339.84	0.962720
=HYPERLINK("http://www.godatabase.org/cgi-bin/go.cgi?query=GO:0006357&auto_wild_cards=yes&view=query&action=query&search_constraint=terms","GO:0006357_regulation_of_transcription_from_RNA_polymerase_II_promoter")	=HYPERLINK("http://www.ncbi.nih.gov/gquery/gquery.fcgi?term=STRAP","STRAP")	435	3	1.221485	-0.345876	354	341.04	0.963390
=HYPERLINK("http://www.godatabase.org/cgi-bin/go.cgi?query=GO:0006357&auto_wild_cards=yes&view=query&action=query&search_constraint=terms","GO:0006357_regulation_of_transcription_from_RNA_polymerase_II_promoter")	=HYPERLINK("http://www.ncbi.nih.gov/gquery/gquery.fcgi?term=OTX2","OTX2")	435	3	1.221485	-0.345876	354	341.04	0.963390
=HYPERLINK("http://www.godatabase.org/cgi-bin/go.cgi?query=GO:0006357&auto_wild_cards=yes&view=query&action=query&search_constraint=terms","GO:0006357_regulation_of_transcription_from_RNA_polymerase_II_promoter")	=HYPERLINK("http://www.ncbi.nih.gov/gquery/gquery.fcgi?term=FOXD1","FOXD1")	435	3	1.221485	-0.345876	354	341.04	0.963390
=HYPERLINK("http://www.godatabase.org/cgi-bin/go.cgi?query=GO:0045944&auto_wild_cards=yes&view=query&action=query&search_constraint=terms","GO:0045944_positive_regulation_of_transcription_from_RNA_polymerase_II_promoter")	=HYPERLINK("http://www.ncbi.nih.gov/gquery/gquery.fcgi?term=OTX2","OTX2")	269	2	1.316843	-0.342874	355	341.57	0.962169
=HYPERLINK("http://www.godatabase.org/cgi-bin/go.cgi?query=GO:0045944&auto_wild_cards=yes&view=query&action=query&search_constraint=terms","GO:0045944_positive_regulation_of_transcription_from_RNA_polymerase_II_promoter")	=HYPERLINK("http://www.ncbi.nih.gov/gquery/gquery.fcgi?term=FOXD1","FOXD1")	269	2	1.316843	-0.342874	355	341.57	0.962169
=HYPERLINK("http://www.godatabase.org/cgi-bin/go.cgi?query=GO:0045859&auto_wild_cards=yes&view=query&action=query&search_constraint=terms","GO:0045859_regulation_of_protein_kinase_activity")	=HYPERLINK("http://www.ncbi.nih.gov/gquery/gquery.fcgi?term=PTPN11","PTPN11")	107	1	1.655284	-0.338903	356	343.47	0.964803
=HYPERLINK("http://www.godatabase.org/cgi-bin/go.cgi?query=GO:0031325&auto_wild_cards=yes&view=query&action=query&search_constraint=terms","GO:0031325_positive_regulation_of_cellular_metabolic_process")	=HYPERLINK("http://www.ncbi.nih.gov/gquery/gquery.fcgi?term=GPBP1","GPBP1")	442	3	1.202141	-0.335608	357	344.28	0.964370
=HYPERLINK("http://www.godatabase.org/cgi-bin/go.cgi?query=GO:0031325&auto_wild_cards=yes&view=query&action=query&search_constraint=terms","GO:0031325_positive_regulation_of_cellular_metabolic_process")	=HYPERLINK("http://www.ncbi.nih.gov/gquery/gquery.fcgi?term=OTX2","OTX2")	442	3	1.202141	-0.335608	357	344.28	0.964370
=HYPERLINK("http://www.godatabase.org/cgi-bin/go.cgi?query=GO:0031325&auto_wild_cards=yes&view=query&action=query&search_constraint=terms","GO:0031325_positive_regulation_of_cellular_metabolic_process")	=HYPERLINK("http://www.ncbi.nih.gov/gquery/gquery.fcgi?term=FOXD1","FOXD1")	442	3	1.202141	-0.335608	357	344.28	0.964370
=HYPERLINK("http://www.godatabase.org/cgi-bin/go.cgi?query=GO:0006366&auto_wild_cards=yes&view=query&action=query&search_constraint=terms","GO:0006366_transcription_from_RNA_polymerase_II_promoter")	=HYPERLINK("http://www.ncbi.nih.gov/gquery/gquery.fcgi?term=STRAP","STRAP")	444	3	1.196726	-0.332731	358	346.15	0.966899
=HYPERLINK("http://www.godatabase.org/cgi-bin/go.cgi?query=GO:0006366&auto_wild_cards=yes&view=query&action=query&search_constraint=terms","GO:0006366_transcription_from_RNA_polymerase_II_promoter")	=HYPERLINK("http://www.ncbi.nih.gov/gquery/gquery.fcgi?term=OTX2","OTX2")	444	3	1.196726	-0.332731	358	346.15	0.966899
=HYPERLINK("http://www.godatabase.org/cgi-bin/go.cgi?query=GO:0006366&auto_wild_cards=yes&view=query&action=query&search_constraint=terms","GO:0006366_transcription_from_RNA_polymerase_II_promoter")	=HYPERLINK("http://www.ncbi.nih.gov/gquery/gquery.fcgi?term=FOXD1","FOXD1")	444	3	1.196726	-0.332731	358	346.15	0.966899
=HYPERLINK("http://www.godatabase.org/cgi-bin/go.cgi?query=GO:0016043&auto_wild_cards=yes&view=query&action=query&search_constraint=terms","GO:0016043_cellular_component_organization")	=HYPERLINK("http://www.ncbi.nih.gov/gquery/gquery.fcgi?term=TAF10","TAF10")	964	6	1.102378	-0.327787	359	348.41	0.970501
=HYPERLINK("http://www.godatabase.org/cgi-bin/go.cgi?query=GO:0016043&auto_wild_cards=yes&view=query&action=query&search_constraint=terms","GO:0016043_cellular_component_organization")	=HYPERLINK("http://www.ncbi.nih.gov/gquery/gquery.fcgi?term=SSBP1","SSBP1")	964	6	1.102378	-0.327787	359	348.41	0.970501
=HYPERLINK("http://www.godatabase.org/cgi-bin/go.cgi?query=GO:0016043&auto_wild_cards=yes&view=query&action=query&search_constraint=terms","GO:0016043_cellular_component_organization")	=HYPERLINK("http://www.ncbi.nih.gov/gquery/gquery.fcgi?term=FOXD1","FOXD1")	964	6	1.102378	-0.327787	359	348.41	0.970501
=HYPERLINK("http://www.godatabase.org/cgi-bin/go.cgi?query=GO:0016043&auto_wild_cards=yes&view=query&action=query&search_constraint=terms","GO:0016043_cellular_component_organization")	=HYPERLINK("http://www.ncbi.nih.gov/gquery/gquery.fcgi?term=DNMT3B","DNMT3B")	964	6	1.102378	-0.327787	359	348.41	0.970501
=HYPERLINK("http://www.godatabase.org/cgi-bin/go.cgi?query=GO:0016043&auto_wild_cards=yes&view=query&action=query&search_constraint=terms","GO:0016043_cellular_component_organization")	=HYPERLINK("http://www.ncbi.nih.gov/gquery/gquery.fcgi?term=HELLS","HELLS")	964	6	1.102378	-0.327787	359	348.41	0.970501
=HYPERLINK("http://www.godatabase.org/cgi-bin/go.cgi?query=GO:0016043&auto_wild_cards=yes&view=query&action=query&search_constraint=terms","GO:0016043_cellular_component_organization")	=HYPERLINK("http://www.ncbi.nih.gov/gquery/gquery.fcgi?term=PTPN11","PTPN11")	964	6	1.102378	-0.327787	359	348.41	0.970501
=HYPERLINK("http://www.godatabase.org/cgi-bin/go.cgi?query=GO:0006996&auto_wild_cards=yes&view=query&action=query&search_constraint=terms","GO:0006996_organelle_organization")	=HYPERLINK("http://www.ncbi.nih.gov/gquery/gquery.fcgi?term=SSBP1","SSBP1")	449	3	1.183399	-0.325646	360	349.4	0.970556
=HYPERLINK("http://www.godatabase.org/cgi-bin/go.cgi?query=GO:0006996&auto_wild_cards=yes&view=query&action=query&search_constraint=terms","GO:0006996_organelle_organization")	=HYPERLINK("http://www.ncbi.nih.gov/gquery/gquery.fcgi?term=DNMT3B","DNMT3B")	449	3	1.183399	-0.325646	360	349.4	0.970556
=HYPERLINK("http://www.godatabase.org/cgi-bin/go.cgi?query=GO:0006996&auto_wild_cards=yes&view=query&action=query&search_constraint=terms","GO:0006996_organelle_organization")	=HYPERLINK("http://www.ncbi.nih.gov/gquery/gquery.fcgi?term=HELLS","HELLS")	449	3	1.183399	-0.325646	360	349.4	0.970556
=HYPERLINK("http://www.godatabase.org/cgi-bin/go.cgi?query=GO:0007399&auto_wild_cards=yes&view=query&action=query&search_constraint=terms","GO:0007399_nervous_system_development")	=HYPERLINK("http://www.ncbi.nih.gov/gquery/gquery.fcgi?term=OTX2","OTX2")	621	4	1.140840	-0.325333	361	349.63	0.968504
=HYPERLINK("http://www.godatabase.org/cgi-bin/go.cgi?query=GO:0007399&auto_wild_cards=yes&view=query&action=query&search_constraint=terms","GO:0007399_nervous_system_development")	=HYPERLINK("http://www.ncbi.nih.gov/gquery/gquery.fcgi?term=FOXD1","FOXD1")	621	4	1.140840	-0.325333	361	349.63	0.968504
=HYPERLINK("http://www.godatabase.org/cgi-bin/go.cgi?query=GO:0007399&auto_wild_cards=yes&view=query&action=query&search_constraint=terms","GO:0007399_nervous_system_development")	=HYPERLINK("http://www.ncbi.nih.gov/gquery/gquery.fcgi?term=PTPN11","PTPN11")	621	4	1.140840	-0.325333	361	349.63	0.968504
=HYPERLINK("http://www.godatabase.org/cgi-bin/go.cgi?query=GO:0007399&auto_wild_cards=yes&view=query&action=query&search_constraint=terms","GO:0007399_nervous_system_development")	=HYPERLINK("http://www.ncbi.nih.gov/gquery/gquery.fcgi?term=QK","QK")	621	4	1.140840	-0.325333	361	349.63	0.968504
=HYPERLINK("http://www.godatabase.org/cgi-bin/go.cgi?query=GO:0043549&auto_wild_cards=yes&view=query&action=query&search_constraint=terms","GO:0043549_regulation_of_kinase_activity")	=HYPERLINK("http://www.ncbi.nih.gov/gquery/gquery.fcgi?term=PTPN11","PTPN11")	112	1	1.581387	-0.324470	362	350.92	0.969392
=HYPERLINK("http://www.godatabase.org/cgi-bin/go.cgi?query=GO:0006974&auto_wild_cards=yes&view=query&action=query&search_constraint=terms","GO:0006974_response_to_DNA_damage_stimulus")	=HYPERLINK("http://www.ncbi.nih.gov/gquery/gquery.fcgi?term=PTPN11","PTPN11")	113	1	1.567393	-0.321687	364	351.91	0.966786
=HYPERLINK("http://www.godatabase.org/cgi-bin/go.cgi?query=GO:0040008&auto_wild_cards=yes&view=query&action=query&search_constraint=terms","GO:0040008_regulation_of_growth")	=HYPERLINK("http://www.ncbi.nih.gov/gquery/gquery.fcgi?term=PTPN11","PTPN11")	113	1	1.567393	-0.321687	364	351.91	0.966786
=HYPERLINK("http://www.godatabase.org/cgi-bin/go.cgi?query=GO:0000165&auto_wild_cards=yes&view=query&action=query&search_constraint=terms","GO:0000165_MAPKKK_cascade")	=HYPERLINK("http://www.ncbi.nih.gov/gquery/gquery.fcgi?term=PTPN11","PTPN11")	114	1	1.553644	-0.318937	365	353.0	0.967123
=HYPERLINK("http://www.godatabase.org/cgi-bin/go.cgi?query=GO:0000902&auto_wild_cards=yes&view=query&action=query&search_constraint=terms","GO:0000902_cell_morphogenesis")	=HYPERLINK("http://www.ncbi.nih.gov/gquery/gquery.fcgi?term=FOXD1","FOXD1")	283	2	1.251699	-0.317853	366	353.48	0.965792
=HYPERLINK("http://www.godatabase.org/cgi-bin/go.cgi?query=GO:0000902&auto_wild_cards=yes&view=query&action=query&search_constraint=terms","GO:0000902_cell_morphogenesis")	=HYPERLINK("http://www.ncbi.nih.gov/gquery/gquery.fcgi?term=PTPN11","PTPN11")	283	2	1.251699	-0.317853	366	353.48	0.965792
=HYPERLINK("http://www.godatabase.org/cgi-bin/go.cgi?query=GO:0051338&auto_wild_cards=yes&view=query&action=query&search_constraint=terms","GO:0051338_regulation_of_transferase_activity")	=HYPERLINK("http://www.ncbi.nih.gov/gquery/gquery.fcgi?term=PTPN11","PTPN11")	115	1	1.540134	-0.316220	367	354.12	0.964905
=HYPERLINK("http://www.godatabase.org/cgi-bin/go.cgi?query=GO:0009893&auto_wild_cards=yes&view=query&action=query&search_constraint=terms","GO:0009893_positive_regulation_of_metabolic_process")	=HYPERLINK("http://www.ncbi.nih.gov/gquery/gquery.fcgi?term=GPBP1","GPBP1")	458	3	1.160144	-0.313271	368	356.66	0.969185
=HYPERLINK("http://www.godatabase.org/cgi-bin/go.cgi?query=GO:0009893&auto_wild_cards=yes&view=query&action=query&search_constraint=terms","GO:0009893_positive_regulation_of_metabolic_process")	=HYPERLINK("http://www.ncbi.nih.gov/gquery/gquery.fcgi?term=OTX2","OTX2")	458	3	1.160144	-0.313271	368	356.66	0.969185
=HYPERLINK("http://www.godatabase.org/cgi-bin/go.cgi?query=GO:0009893&auto_wild_cards=yes&view=query&action=query&search_constraint=terms","GO:0009893_positive_regulation_of_metabolic_process")	=HYPERLINK("http://www.ncbi.nih.gov/gquery/gquery.fcgi?term=FOXD1","FOXD1")	458	3	1.160144	-0.313271	368	356.66	0.969185
=HYPERLINK("http://www.godatabase.org/cgi-bin/go.cgi?query=GO:0006519&auto_wild_cards=yes&view=query&action=query&search_constraint=terms","GO:0006519_cellular_amino_acid_and_derivative_metabolic_process")	=HYPERLINK("http://www.ncbi.nih.gov/gquery/gquery.fcgi?term=AZIN1","AZIN1")	118	1	1.500978	-0.308257	369	358.35	0.971138
=HYPERLINK("http://www.godatabase.org/cgi-bin/go.cgi?query=GO:0006917&auto_wild_cards=yes&view=query&action=query&search_constraint=terms","GO:0006917_induction_of_apoptosis")	=HYPERLINK("http://www.ncbi.nih.gov/gquery/gquery.fcgi?term=ITM2B","ITM2B")	121	1	1.463764	-0.300565	371	361.08	0.973261
=HYPERLINK("http://www.godatabase.org/cgi-bin/go.cgi?query=GO:0012502&auto_wild_cards=yes&view=query&action=query&search_constraint=terms","GO:0012502_induction_of_programmed_cell_death")	=HYPERLINK("http://www.ncbi.nih.gov/gquery/gquery.fcgi?term=ITM2B","ITM2B")	121	1	1.463764	-0.300565	371	361.08	0.973261
=HYPERLINK("http://www.godatabase.org/cgi-bin/go.cgi?query=GO:0006886&auto_wild_cards=yes&view=query&action=query&search_constraint=terms","GO:0006886_intracellular_protein_transport")	=HYPERLINK("http://www.ncbi.nih.gov/gquery/gquery.fcgi?term=PTPN11","PTPN11")	122	1	1.451765	-0.298060	372	363.03	0.975887
=HYPERLINK("http://www.godatabase.org/cgi-bin/go.cgi?query=GO:0048518&auto_wild_cards=yes&view=query&action=query&search_constraint=terms","GO:0048518_positive_regulation_of_biological_process")	=HYPERLINK("http://www.ncbi.nih.gov/gquery/gquery.fcgi?term=GPBP1","GPBP1")	995	6	1.068032	-0.297486	373	364.03	0.975952
=HYPERLINK("http://www.godatabase.org/cgi-bin/go.cgi?query=GO:0048518&auto_wild_cards=yes&view=query&action=query&search_constraint=terms","GO:0048518_positive_regulation_of_biological_process")	=HYPERLINK("http://www.ncbi.nih.gov/gquery/gquery.fcgi?term=OTX2","OTX2")	995	6	1.068032	-0.297486	373	364.03	0.975952
=HYPERLINK("http://www.godatabase.org/cgi-bin/go.cgi?query=GO:0048518&auto_wild_cards=yes&view=query&action=query&search_constraint=terms","GO:0048518_positive_regulation_of_biological_process")	=HYPERLINK("http://www.ncbi.nih.gov/gquery/gquery.fcgi?term=SKP2","SKP2")	995	6	1.068032	-0.297486	373	364.03	0.975952
=HYPERLINK("http://www.godatabase.org/cgi-bin/go.cgi?query=GO:0048518&auto_wild_cards=yes&view=query&action=query&search_constraint=terms","GO:0048518_positive_regulation_of_biological_process")	=HYPERLINK("http://www.ncbi.nih.gov/gquery/gquery.fcgi?term=ITM2B","ITM2B")	995	6	1.068032	-0.297486	373	364.03	0.975952
=HYPERLINK("http://www.godatabase.org/cgi-bin/go.cgi?query=GO:0048518&auto_wild_cards=yes&view=query&action=query&search_constraint=terms","GO:0048518_positive_regulation_of_biological_process")	=HYPERLINK("http://www.ncbi.nih.gov/gquery/gquery.fcgi?term=FOXD1","FOXD1")	995	6	1.068032	-0.297486	373	364.03	0.975952
=HYPERLINK("http://www.godatabase.org/cgi-bin/go.cgi?query=GO:0048518&auto_wild_cards=yes&view=query&action=query&search_constraint=terms","GO:0048518_positive_regulation_of_biological_process")	=HYPERLINK("http://www.ncbi.nih.gov/gquery/gquery.fcgi?term=PTPN11","PTPN11")	995	6	1.068032	-0.297486	373	364.03	0.975952
=HYPERLINK("http://www.godatabase.org/cgi-bin/go.cgi?query=GO:0009308&auto_wild_cards=yes&view=query&action=query&search_constraint=terms","GO:0009308_amine_metabolic_process")	=HYPERLINK("http://www.ncbi.nih.gov/gquery/gquery.fcgi?term=AZIN1","AZIN1")	124	1	1.428350	-0.293133	375	364.78	0.972747
=HYPERLINK("http://www.godatabase.org/cgi-bin/go.cgi?query=GO:0030098&auto_wild_cards=yes&view=query&action=query&search_constraint=terms","GO:0030098_lymphocyte_differentiation")	=HYPERLINK("http://www.ncbi.nih.gov/gquery/gquery.fcgi?term=HELLS","HELLS")	124	1	1.428350	-0.293133	375	364.78	0.972747
=HYPERLINK("http://www.godatabase.org/cgi-bin/go.cgi?query=GO:0001763&auto_wild_cards=yes&view=query&action=query&search_constraint=terms","GO:0001763_morphogenesis_of_a_branching_structure")	=HYPERLINK("http://www.ncbi.nih.gov/gquery/gquery.fcgi?term=FOXD1","FOXD1")	125	1	1.416923	-0.290711	376	366.24	0.974043
=HYPERLINK("http://www.godatabase.org/cgi-bin/go.cgi?query=GO:0043285&auto_wild_cards=yes&view=query&action=query&search_constraint=terms","GO:0043285_biopolymer_catabolic_process")	=HYPERLINK("http://www.ncbi.nih.gov/gquery/gquery.fcgi?term=SKP2","SKP2")	129	1	1.372987	-0.281285	377	368.8	0.978249
=HYPERLINK("http://www.godatabase.org/cgi-bin/go.cgi?query=GO:0045165&auto_wild_cards=yes&view=query&action=query&search_constraint=terms","GO:0045165_cell_fate_commitment")	=HYPERLINK("http://www.ncbi.nih.gov/gquery/gquery.fcgi?term=OTX2","OTX2")	130	1	1.362426	-0.278993	378	370.98	0.981429
=HYPERLINK("http://www.godatabase.org/cgi-bin/go.cgi?query=GO:0009952&auto_wild_cards=yes&view=query&action=query&search_constraint=terms","GO:0009952_anterior_posterior_pattern_formation")	=HYPERLINK("http://www.ncbi.nih.gov/gquery/gquery.fcgi?term=OTX2","OTX2")	133	1	1.331695	-0.272263	379	372.35	0.982454
=HYPERLINK("http://www.godatabase.org/cgi-bin/go.cgi?query=GO:0001654&auto_wild_cards=yes&view=query&action=query&search_constraint=terms","GO:0001654_eye_development")	=HYPERLINK("http://www.ncbi.nih.gov/gquery/gquery.fcgi?term=OTX2","OTX2")	136	1	1.302319	-0.265745	380	373.47	0.982816
=HYPERLINK("http://www.godatabase.org/cgi-bin/go.cgi?query=GO:0009057&auto_wild_cards=yes&view=query&action=query&search_constraint=terms","GO:0009057_macromolecule_catabolic_process")	=HYPERLINK("http://www.ncbi.nih.gov/gquery/gquery.fcgi?term=SKP2","SKP2")	137	1	1.292813	-0.263618	381	374.11	0.981916
=HYPERLINK("http://www.godatabase.org/cgi-bin/go.cgi?query=GO:0007169&auto_wild_cards=yes&view=query&action=query&search_constraint=terms","GO:0007169_transmembrane_receptor_protein_tyrosine_kinase_signaling_pathway")	=HYPERLINK("http://www.ncbi.nih.gov/gquery/gquery.fcgi?term=PTPN11","PTPN11")	139	1	1.274211	-0.259430	383	374.96	0.979008
=HYPERLINK("http://www.godatabase.org/cgi-bin/go.cgi?query=GO:0034613&auto_wild_cards=yes&view=query&action=query&search_constraint=terms","GO:0034613_cellular_protein_localization")	=HYPERLINK("http://www.ncbi.nih.gov/gquery/gquery.fcgi?term=PTPN11","PTPN11")	139	1	1.274211	-0.259430	383	374.96	0.979008
=HYPERLINK("http://www.godatabase.org/cgi-bin/go.cgi?query=GO:0070727&auto_wild_cards=yes&view=query&action=query&search_constraint=terms","GO:0070727_cellular_macromolecule_localization")	=HYPERLINK("http://www.ncbi.nih.gov/gquery/gquery.fcgi?term=PTPN11","PTPN11")	141	1	1.256137	-0.255328	384	376.22	0.979740
=HYPERLINK("http://www.godatabase.org/cgi-bin/go.cgi?query=GO:0035239&auto_wild_cards=yes&view=query&action=query&search_constraint=terms","GO:0035239_tube_morphogenesis")	=HYPERLINK("http://www.ncbi.nih.gov/gquery/gquery.fcgi?term=FOXD1","FOXD1")	143	1	1.238569	-0.251309	385	376.74	0.978545
=HYPERLINK("http://www.godatabase.org/cgi-bin/go.cgi?query=GO:0007186&auto_wild_cards=yes&view=query&action=query&search_constraint=terms","GO:0007186_G-protein_coupled_receptor_protein_signaling_pathway")	=HYPERLINK("http://www.ncbi.nih.gov/gquery/gquery.fcgi?term=RGS2","RGS2")	144	1	1.229968	-0.249331	386	377.43	0.977798
=HYPERLINK("http://www.godatabase.org/cgi-bin/go.cgi?query=GO:0030900&auto_wild_cards=yes&view=query&action=query&search_constraint=terms","GO:0030900_forebrain_development")	=HYPERLINK("http://www.ncbi.nih.gov/gquery/gquery.fcgi?term=OTX2","OTX2")	146	1	1.213119	-0.245433	387	380.53	0.983282
=HYPERLINK("http://www.godatabase.org/cgi-bin/go.cgi?query=GO:0051649&auto_wild_cards=yes&view=query&action=query&search_constraint=terms","GO:0051649_establishment_of_localization_in_cell")	=HYPERLINK("http://www.ncbi.nih.gov/gquery/gquery.fcgi?term=GARS","GARS")	342	2	1.035762	-0.232288	388	386.0	0.994845
=HYPERLINK("http://www.godatabase.org/cgi-bin/go.cgi?query=GO:0051649&auto_wild_cards=yes&view=query&action=query&search_constraint=terms","GO:0051649_establishment_of_localization_in_cell")	=HYPERLINK("http://www.ncbi.nih.gov/gquery/gquery.fcgi?term=PTPN11","PTPN11")	342	2	1.035762	-0.232288	388	386.0	0.994845
=HYPERLINK("http://www.godatabase.org/cgi-bin/go.cgi?query=GO:0048514&auto_wild_cards=yes&view=query&action=query&search_constraint=terms","GO:0048514_blood_vessel_morphogenesis")	=HYPERLINK("http://www.ncbi.nih.gov/gquery/gquery.fcgi?term=QK","QK")	158	1	1.120983	-0.223605	389	390.25	1.003213
=HYPERLINK("http://www.godatabase.org/cgi-bin/go.cgi?query=GO:0002521&auto_wild_cards=yes&view=query&action=query&search_constraint=terms","GO:0002521_leukocyte_differentiation")	=HYPERLINK("http://www.ncbi.nih.gov/gquery/gquery.fcgi?term=HELLS","HELLS")	161	1	1.100096	-0.218534	390	391.79	1.004590
=HYPERLINK("http://www.godatabase.org/cgi-bin/go.cgi?query=GO:0042325&auto_wild_cards=yes&view=query&action=query&search_constraint=terms","GO:0042325_regulation_of_phosphorylation")	=HYPERLINK("http://www.ncbi.nih.gov/gquery/gquery.fcgi?term=PTPN11","PTPN11")	164	1	1.079972	-0.213605	391	394.82	1.009770
=HYPERLINK("http://www.godatabase.org/cgi-bin/go.cgi?query=GO:0019220&auto_wild_cards=yes&view=query&action=query&search_constraint=terms","GO:0019220_regulation_of_phosphate_metabolic_process")	=HYPERLINK("http://www.ncbi.nih.gov/gquery/gquery.fcgi?term=PTPN11","PTPN11")	165	1	1.073427	-0.211993	393	396.17	1.008066
=HYPERLINK("http://www.godatabase.org/cgi-bin/go.cgi?query=GO:0051174&auto_wild_cards=yes&view=query&action=query&search_constraint=terms","GO:0051174_regulation_of_phosphorus_metabolic_process")	=HYPERLINK("http://www.ncbi.nih.gov/gquery/gquery.fcgi?term=PTPN11","PTPN11")	165	1	1.073427	-0.211993	393	396.17	1.008066
=HYPERLINK("http://www.godatabase.org/cgi-bin/go.cgi?query=GO:0043065&auto_wild_cards=yes&view=query&action=query&search_constraint=terms","GO:0043065_positive_regulation_of_apoptosis")	=HYPERLINK("http://www.ncbi.nih.gov/gquery/gquery.fcgi?term=ITM2B","ITM2B")	166	1	1.066960	-0.210395	394	397.09	1.007843
=HYPERLINK("http://www.godatabase.org/cgi-bin/go.cgi?query=GO:0010942&auto_wild_cards=yes&view=query&action=query&search_constraint=terms","GO:0010942_positive_regulation_of_cell_death")	=HYPERLINK("http://www.ncbi.nih.gov/gquery/gquery.fcgi?term=ITM2B","ITM2B")	167	1	1.060571	-0.208813	397	398.52	1.003829
=HYPERLINK("http://www.godatabase.org/cgi-bin/go.cgi?query=GO:0043068&auto_wild_cards=yes&view=query&action=query&search_constraint=terms","GO:0043068_positive_regulation_of_programmed_cell_death")	=HYPERLINK("http://www.ncbi.nih.gov/gquery/gquery.fcgi?term=ITM2B","ITM2B")	167	1	1.060571	-0.208813	397	398.52	1.003829
=HYPERLINK("http://www.godatabase.org/cgi-bin/go.cgi?query=GO:0051049&auto_wild_cards=yes&view=query&action=query&search_constraint=terms","GO:0051049_regulation_of_transport")	=HYPERLINK("http://www.ncbi.nih.gov/gquery/gquery.fcgi?term=PTPN11","PTPN11")	167	1	1.060571	-0.208813	397	398.52	1.003829
=HYPERLINK("http://www.godatabase.org/cgi-bin/go.cgi?query=GO:0051641&auto_wild_cards=yes&view=query&action=query&search_constraint=terms","GO:0051641_cellular_localization")	=HYPERLINK("http://www.ncbi.nih.gov/gquery/gquery.fcgi?term=GARS","GARS")	370	2	0.957380	-0.200582	398	402.94	1.012412
=HYPERLINK("http://www.godatabase.org/cgi-bin/go.cgi?query=GO:0051641&auto_wild_cards=yes&view=query&action=query&search_constraint=terms","GO:0051641_cellular_localization")	=HYPERLINK("http://www.ncbi.nih.gov/gquery/gquery.fcgi?term=PTPN11","PTPN11")	370	2	0.957380	-0.200582	398	402.94	1.012412
=HYPERLINK("http://www.godatabase.org/cgi-bin/go.cgi?query=GO:0044248&auto_wild_cards=yes&view=query&action=query&search_constraint=terms","GO:0044248_cellular_catabolic_process")	=HYPERLINK("http://www.ncbi.nih.gov/gquery/gquery.fcgi?term=SKP2","SKP2")	173	1	1.023788	-0.199618	399	404.12	1.012832
=HYPERLINK("http://www.godatabase.org/cgi-bin/go.cgi?query=GO:0000122&auto_wild_cards=yes&view=query&action=query&search_constraint=terms","GO:0000122_negative_regulation_of_transcription_from_RNA_polymerase_II_promoter")	=HYPERLINK("http://www.ncbi.nih.gov/gquery/gquery.fcgi?term=STRAP","STRAP")	175	1	1.012088	-0.196663	401	405.81	1.011995
=HYPERLINK("http://www.godatabase.org/cgi-bin/go.cgi?query=GO:0015031&auto_wild_cards=yes&view=query&action=query&search_constraint=terms","GO:0015031_protein_transport")	=HYPERLINK("http://www.ncbi.nih.gov/gquery/gquery.fcgi?term=PTPN11","PTPN11")	175	1	1.012088	-0.196663	401	405.81	1.011995
=HYPERLINK("http://www.godatabase.org/cgi-bin/go.cgi?query=GO:0009790&auto_wild_cards=yes&view=query&action=query&search_constraint=terms","GO:0009790_embryonic_development")	=HYPERLINK("http://www.ncbi.nih.gov/gquery/gquery.fcgi?term=TAF10","TAF10")	567	3	0.937118	-0.195487	402	406.06	1.010100
=HYPERLINK("http://www.godatabase.org/cgi-bin/go.cgi?query=GO:0009790&auto_wild_cards=yes&view=query&action=query&search_constraint=terms","GO:0009790_embryonic_development")	=HYPERLINK("http://www.ncbi.nih.gov/gquery/gquery.fcgi?term=OTX2","OTX2")	567	3	0.937118	-0.195487	402	406.06	1.010100
=HYPERLINK("http://www.godatabase.org/cgi-bin/go.cgi?query=GO:0009790&auto_wild_cards=yes&view=query&action=query&search_constraint=terms","GO:0009790_embryonic_development")	=HYPERLINK("http://www.ncbi.nih.gov/gquery/gquery.fcgi?term=DNMT3B","DNMT3B")	567	3	0.937118	-0.195487	402	406.06	1.010100
=HYPERLINK("http://www.godatabase.org/cgi-bin/go.cgi?query=GO:0006873&auto_wild_cards=yes&view=query&action=query&search_constraint=terms","GO:0006873_cellular_ion_homeostasis")	=HYPERLINK("http://www.ncbi.nih.gov/gquery/gquery.fcgi?term=QK","QK")	176	1	1.006337	-0.195205	403	407.26	1.010571
=HYPERLINK("http://www.godatabase.org/cgi-bin/go.cgi?query=GO:0045184&auto_wild_cards=yes&view=query&action=query&search_constraint=terms","GO:0045184_establishment_of_protein_localization")	=HYPERLINK("http://www.ncbi.nih.gov/gquery/gquery.fcgi?term=PTPN11","PTPN11")	180	1	0.983974	-0.189505	404	409.63	1.013936
=HYPERLINK("http://www.godatabase.org/cgi-bin/go.cgi?query=GO:0055082&auto_wild_cards=yes&view=query&action=query&search_constraint=terms","GO:0055082_cellular_chemical_homeostasis")	=HYPERLINK("http://www.ncbi.nih.gov/gquery/gquery.fcgi?term=QK","QK")	181	1	0.978538	-0.188111	405	411.21	1.015333
=HYPERLINK("http://www.godatabase.org/cgi-bin/go.cgi?query=GO:0016192&auto_wild_cards=yes&view=query&action=query&search_constraint=terms","GO:0016192_vesicle-mediated_transport")	=HYPERLINK("http://www.ncbi.nih.gov/gquery/gquery.fcgi?term=GARS","GARS")	184	1	0.962584	-0.184003	406	413.06	1.017389
=HYPERLINK("http://www.godatabase.org/cgi-bin/go.cgi?query=GO:0009653&auto_wild_cards=yes&view=query&action=query&search_constraint=terms","GO:0009653_anatomical_structure_morphogenesis")	=HYPERLINK("http://www.ncbi.nih.gov/gquery/gquery.fcgi?term=SSBP1","SSBP1")	958	5	0.924402	-0.183596	407	413.48	1.015921
=HYPERLINK("http://www.godatabase.org/cgi-bin/go.cgi?query=GO:0009653&auto_wild_cards=yes&view=query&action=query&search_constraint=terms","GO:0009653_anatomical_structure_morphogenesis")	=HYPERLINK("http://www.ncbi.nih.gov/gquery/gquery.fcgi?term=OTX2","OTX2")	958	5	0.924402	-0.183596	407	413.48	1.015921
=HYPERLINK("http://www.godatabase.org/cgi-bin/go.cgi?query=GO:0009653&auto_wild_cards=yes&view=query&action=query&search_constraint=terms","GO:0009653_anatomical_structure_morphogenesis")	=HYPERLINK("http://www.ncbi.nih.gov/gquery/gquery.fcgi?term=FOXD1","FOXD1")	958	5	0.924402	-0.183596	407	413.48	1.015921
=HYPERLINK("http://www.godatabase.org/cgi-bin/go.cgi?query=GO:0009653&auto_wild_cards=yes&view=query&action=query&search_constraint=terms","GO:0009653_anatomical_structure_morphogenesis")	=HYPERLINK("http://www.ncbi.nih.gov/gquery/gquery.fcgi?term=PTPN11","PTPN11")	958	5	0.924402	-0.183596	407	413.48	1.015921
=HYPERLINK("http://www.godatabase.org/cgi-bin/go.cgi?query=GO:0009653&auto_wild_cards=yes&view=query&action=query&search_constraint=terms","GO:0009653_anatomical_structure_morphogenesis")	=HYPERLINK("http://www.ncbi.nih.gov/gquery/gquery.fcgi?term=QK","QK")	958	5	0.924402	-0.183596	407	413.48	1.015921
=HYPERLINK("http://www.godatabase.org/cgi-bin/go.cgi?query=GO:0019226&auto_wild_cards=yes&view=query&action=query&search_constraint=terms","GO:0019226_transmission_of_nerve_impulse")	=HYPERLINK("http://www.ncbi.nih.gov/gquery/gquery.fcgi?term=QK","QK")	189	1	0.937118	-0.177392	408	418.86	1.026618
=HYPERLINK("http://www.godatabase.org/cgi-bin/go.cgi?query=GO:0046907&auto_wild_cards=yes&view=query&action=query&search_constraint=terms","GO:0046907_intracellular_transport")	=HYPERLINK("http://www.ncbi.nih.gov/gquery/gquery.fcgi?term=PTPN11","PTPN11")	194	1	0.912966	-0.171061	409	420.75	1.028729
=HYPERLINK("http://www.godatabase.org/cgi-bin/go.cgi?query=GO:0003002&auto_wild_cards=yes&view=query&action=query&search_constraint=terms","GO:0003002_regionalization")	=HYPERLINK("http://www.ncbi.nih.gov/gquery/gquery.fcgi?term=OTX2","OTX2")	195	1	0.908284	-0.169827	411	422.05	1.026886
=HYPERLINK("http://www.godatabase.org/cgi-bin/go.cgi?query=GO:0019725&auto_wild_cards=yes&view=query&action=query&search_constraint=terms","GO:0019725_cellular_homeostasis")	=HYPERLINK("http://www.ncbi.nih.gov/gquery/gquery.fcgi?term=QK","QK")	195	1	0.908284	-0.169827	411	422.05	1.026886
=HYPERLINK("http://www.godatabase.org/cgi-bin/go.cgi?query=GO:0033554&auto_wild_cards=yes&view=query&action=query&search_constraint=terms","GO:0033554_cellular_response_to_stress")	=HYPERLINK("http://www.ncbi.nih.gov/gquery/gquery.fcgi?term=PTPN11","PTPN11")	196	1	0.903650	-0.168603	412	422.51	1.025510
=HYPERLINK("http://www.godatabase.org/cgi-bin/go.cgi?query=GO:0050801&auto_wild_cards=yes&view=query&action=query&search_constraint=terms","GO:0050801_ion_homeostasis")	=HYPERLINK("http://www.ncbi.nih.gov/gquery/gquery.fcgi?term=QK","QK")	197	1	0.899063	-0.167390	413	423.32	1.024988
=HYPERLINK("http://www.godatabase.org/cgi-bin/go.cgi?query=GO:0002009&auto_wild_cards=yes&view=query&action=query&search_constraint=terms","GO:0002009_morphogenesis_of_an_epithelium")	=HYPERLINK("http://www.ncbi.nih.gov/gquery/gquery.fcgi?term=FOXD1","FOXD1")	198	1	0.894522	-0.166187	415	424.06	1.021831
=HYPERLINK("http://www.godatabase.org/cgi-bin/go.cgi?query=GO:0060429&auto_wild_cards=yes&view=query&action=query&search_constraint=terms","GO:0060429_epithelium_development")	=HYPERLINK("http://www.ncbi.nih.gov/gquery/gquery.fcgi?term=FOXD1","FOXD1")	198	1	0.894522	-0.166187	415	424.06	1.021831
=HYPERLINK("http://www.godatabase.org/cgi-bin/go.cgi?query=GO:0001568&auto_wild_cards=yes&view=query&action=query&search_constraint=terms","GO:0001568_blood_vessel_development")	=HYPERLINK("http://www.ncbi.nih.gov/gquery/gquery.fcgi?term=QK","QK")	203	1	0.872490	-0.160322	416	426.11	1.024303
=HYPERLINK("http://www.godatabase.org/cgi-bin/go.cgi?query=GO:0042592&auto_wild_cards=yes&view=query&action=query&search_constraint=terms","GO:0042592_homeostatic_process")	=HYPERLINK("http://www.ncbi.nih.gov/gquery/gquery.fcgi?term=PTPN11","PTPN11")	419	2	0.845419	-0.155370	417	428.06	1.026523
=HYPERLINK("http://www.godatabase.org/cgi-bin/go.cgi?query=GO:0042592&auto_wild_cards=yes&view=query&action=query&search_constraint=terms","GO:0042592_homeostatic_process")	=HYPERLINK("http://www.ncbi.nih.gov/gquery/gquery.fcgi?term=QK","QK")	419	2	0.845419	-0.155370	417	428.06	1.026523
=HYPERLINK("http://www.godatabase.org/cgi-bin/go.cgi?query=GO:0001944&auto_wild_cards=yes&view=query&action=query&search_constraint=terms","GO:0001944_vasculature_development")	=HYPERLINK("http://www.ncbi.nih.gov/gquery/gquery.fcgi?term=QK","QK")	208	1	0.851516	-0.154697	418	428.9	1.026077
=HYPERLINK("http://www.godatabase.org/cgi-bin/go.cgi?query=GO:0035295&auto_wild_cards=yes&view=query&action=query&search_constraint=terms","GO:0035295_tube_development")	=HYPERLINK("http://www.ncbi.nih.gov/gquery/gquery.fcgi?term=FOXD1","FOXD1")	212	1	0.835450	-0.150360	419	430.05	1.026372
=HYPERLINK("http://www.godatabase.org/cgi-bin/go.cgi?query=GO:0010033&auto_wild_cards=yes&view=query&action=query&search_constraint=terms","GO:0010033_response_to_organic_substance")	=HYPERLINK("http://www.ncbi.nih.gov/gquery/gquery.fcgi?term=PTPN11","PTPN11")	216	1	0.819979	-0.146163	420	430.89	1.025929
=HYPERLINK("http://www.godatabase.org/cgi-bin/go.cgi?query=GO:0040007&auto_wild_cards=yes&view=query&action=query&search_constraint=terms","GO:0040007_growth")	=HYPERLINK("http://www.ncbi.nih.gov/gquery/gquery.fcgi?term=PTPN11","PTPN11")	217	1	0.816200	-0.145135	421	431.93	1.025962
=HYPERLINK("http://www.godatabase.org/cgi-bin/go.cgi?query=GO:0007423&auto_wild_cards=yes&view=query&action=query&search_constraint=terms","GO:0007423_sensory_organ_development")	=HYPERLINK("http://www.ncbi.nih.gov/gquery/gquery.fcgi?term=OTX2","OTX2")	219	1	0.808746	-0.143104	422	433.21	1.026564
=HYPERLINK("http://www.godatabase.org/cgi-bin/go.cgi?query=GO:0009887&auto_wild_cards=yes&view=query&action=query&search_constraint=terms","GO:0009887_organ_morphogenesis")	=HYPERLINK("http://www.ncbi.nih.gov/gquery/gquery.fcgi?term=OTX2","OTX2")	642	3	0.827642	-0.140471	423	434.45	1.027069
=HYPERLINK("http://www.godatabase.org/cgi-bin/go.cgi?query=GO:0009887&auto_wild_cards=yes&view=query&action=query&search_constraint=terms","GO:0009887_organ_morphogenesis")	=HYPERLINK("http://www.ncbi.nih.gov/gquery/gquery.fcgi?term=FOXD1","FOXD1")	642	3	0.827642	-0.140471	423	434.45	1.027069
=HYPERLINK("http://www.godatabase.org/cgi-bin/go.cgi?query=GO:0009887&auto_wild_cards=yes&view=query&action=query&search_constraint=terms","GO:0009887_organ_morphogenesis")	=HYPERLINK("http://www.ncbi.nih.gov/gquery/gquery.fcgi?term=QK","QK")	642	3	0.827642	-0.140471	423	434.45	1.027069
=HYPERLINK("http://www.godatabase.org/cgi-bin/go.cgi?query=GO:0046649&auto_wild_cards=yes&view=query&action=query&search_constraint=terms","GO:0046649_lymphocyte_activation")	=HYPERLINK("http://www.ncbi.nih.gov/gquery/gquery.fcgi?term=HELLS","HELLS")	228	1	0.776822	-0.134353	424	436.53	1.029552
=HYPERLINK("http://www.godatabase.org/cgi-bin/go.cgi?query=GO:0010926&auto_wild_cards=yes&view=query&action=query&search_constraint=terms","GO:0010926_anatomical_structure_formation")	=HYPERLINK("http://www.ncbi.nih.gov/gquery/gquery.fcgi?term=TAF10","TAF10")	447	2	0.792463	-0.134300	425	436.79	1.027741
=HYPERLINK("http://www.godatabase.org/cgi-bin/go.cgi?query=GO:0010926&auto_wild_cards=yes&view=query&action=query&search_constraint=terms","GO:0010926_anatomical_structure_formation")	=HYPERLINK("http://www.ncbi.nih.gov/gquery/gquery.fcgi?term=HELLS","HELLS")	447	2	0.792463	-0.134300	425	436.79	1.027741
=HYPERLINK("http://www.godatabase.org/cgi-bin/go.cgi?query=GO:0048468&auto_wild_cards=yes&view=query&action=query&search_constraint=terms","GO:0048468_cell_development")	=HYPERLINK("http://www.ncbi.nih.gov/gquery/gquery.fcgi?term=OTX2","OTX2")	654	3	0.812456	-0.133147	426	437.36	1.026667
=HYPERLINK("http://www.godatabase.org/cgi-bin/go.cgi?query=GO:0048468&auto_wild_cards=yes&view=query&action=query&search_constraint=terms","GO:0048468_cell_development")	=HYPERLINK("http://www.ncbi.nih.gov/gquery/gquery.fcgi?term=FOXD1","FOXD1")	654	3	0.812456	-0.133147	426	437.36	1.026667
=HYPERLINK("http://www.godatabase.org/cgi-bin/go.cgi?query=GO:0048468&auto_wild_cards=yes&view=query&action=query&search_constraint=terms","GO:0048468_cell_development")	=HYPERLINK("http://www.ncbi.nih.gov/gquery/gquery.fcgi?term=PTPN11","PTPN11")	654	3	0.812456	-0.133147	426	437.36	1.026667
=HYPERLINK("http://www.godatabase.org/cgi-bin/go.cgi?query=GO:0007420&auto_wild_cards=yes&view=query&action=query&search_constraint=terms","GO:0007420_brain_development")	=HYPERLINK("http://www.ncbi.nih.gov/gquery/gquery.fcgi?term=OTX2","OTX2")	231	1	0.766733	-0.131572	427	438.51	1.026956
=HYPERLINK("http://www.godatabase.org/cgi-bin/go.cgi?query=GO:0009056&auto_wild_cards=yes&view=query&action=query&search_constraint=terms","GO:0009056_catabolic_process")	=HYPERLINK("http://www.ncbi.nih.gov/gquery/gquery.fcgi?term=SKP2","SKP2")	243	1	0.728870	-0.121076	428	443.28	1.035701
=HYPERLINK("http://www.godatabase.org/cgi-bin/go.cgi?query=GO:0032879&auto_wild_cards=yes&view=query&action=query&search_constraint=terms","GO:0032879_regulation_of_localization")	=HYPERLINK("http://www.ncbi.nih.gov/gquery/gquery.fcgi?term=PTPN11","PTPN11")	248	1	0.714175	-0.116982	430	444.43	1.033558
=HYPERLINK("http://www.godatabase.org/cgi-bin/go.cgi?query=GO:0045321&auto_wild_cards=yes&view=query&action=query&search_constraint=terms","GO:0045321_leukocyte_activation")	=HYPERLINK("http://www.ncbi.nih.gov/gquery/gquery.fcgi?term=HELLS","HELLS")	248	1	0.714175	-0.116982	430	444.43	1.033558
=HYPERLINK("http://www.godatabase.org/cgi-bin/go.cgi?query=GO:0007389&auto_wild_cards=yes&view=query&action=query&search_constraint=terms","GO:0007389_pattern_specification_process")	=HYPERLINK("http://www.ncbi.nih.gov/gquery/gquery.fcgi?term=OTX2","OTX2")	250	1	0.708462	-0.115387	431	444.85	1.032135
=HYPERLINK("http://www.godatabase.org/cgi-bin/go.cgi?query=GO:0008104&auto_wild_cards=yes&view=query&action=query&search_constraint=terms","GO:0008104_protein_localization")	=HYPERLINK("http://www.ncbi.nih.gov/gquery/gquery.fcgi?term=PTPN11","PTPN11")	251	1	0.705639	-0.114599	432	445.28	1.030741
=HYPERLINK("http://www.godatabase.org/cgi-bin/go.cgi?query=GO:0007267&auto_wild_cards=yes&view=query&action=query&search_constraint=terms","GO:0007267_cell-cell_signaling")	=HYPERLINK("http://www.ncbi.nih.gov/gquery/gquery.fcgi?term=PTPN11","PTPN11")	252	1	0.702839	-0.113816	433	445.72	1.029376
=HYPERLINK("http://www.godatabase.org/cgi-bin/go.cgi?query=GO:0030097&auto_wild_cards=yes&view=query&action=query&search_constraint=terms","GO:0030097_hemopoiesis")	=HYPERLINK("http://www.ncbi.nih.gov/gquery/gquery.fcgi?term=HELLS","HELLS")	253	1	0.700061	-0.113040	434	446.3	1.028341
=HYPERLINK("http://www.godatabase.org/cgi-bin/go.cgi?query=GO:0065008&auto_wild_cards=yes&view=query&action=query&search_constraint=terms","GO:0065008_regulation_of_biological_quality")	=HYPERLINK("http://www.ncbi.nih.gov/gquery/gquery.fcgi?term=ALDH1A7","ALDH1A7")	693	3	0.766733	-0.111714	435	447.28	1.028230
=HYPERLINK("http://www.godatabase.org/cgi-bin/go.cgi?query=GO:0065008&auto_wild_cards=yes&view=query&action=query&search_constraint=terms","GO:0065008_regulation_of_biological_quality")	=HYPERLINK("http://www.ncbi.nih.gov/gquery/gquery.fcgi?term=QK","QK")	693	3	0.766733	-0.111714	435	447.28	1.028230
=HYPERLINK("http://www.godatabase.org/cgi-bin/go.cgi?query=GO:0065008&auto_wild_cards=yes&view=query&action=query&search_constraint=terms","GO:0065008_regulation_of_biological_quality")	=HYPERLINK("http://www.ncbi.nih.gov/gquery/gquery.fcgi?term=PTPN11","PTPN11")	693	3	0.766733	-0.111714	435	447.28	1.028230
=HYPERLINK("http://www.godatabase.org/cgi-bin/go.cgi?query=GO:0048729&auto_wild_cards=yes&view=query&action=query&search_constraint=terms","GO:0048729_tissue_morphogenesis")	=HYPERLINK("http://www.ncbi.nih.gov/gquery/gquery.fcgi?term=FOXD1","FOXD1")	255	1	0.694570	-0.111504	436	447.85	1.027179
=HYPERLINK("http://www.godatabase.org/cgi-bin/go.cgi?query=GO:0001775&auto_wild_cards=yes&view=query&action=query&search_constraint=terms","GO:0001775_cell_activation")	=HYPERLINK("http://www.ncbi.nih.gov/gquery/gquery.fcgi?term=HELLS","HELLS")	262	1	0.676013	-0.106307	437	450.35	1.030549
=HYPERLINK("http://www.godatabase.org/cgi-bin/go.cgi?query=GO:0051716&auto_wild_cards=yes&view=query&action=query&search_constraint=terms","GO:0051716_cellular_response_to_stimulus")	=HYPERLINK("http://www.ncbi.nih.gov/gquery/gquery.fcgi?term=PTPN11","PTPN11")	273	1	0.648774	-0.098668	438	453.72	1.035890
=HYPERLINK("http://www.godatabase.org/cgi-bin/go.cgi?query=GO:0033036&auto_wild_cards=yes&view=query&action=query&search_constraint=terms","GO:0033036_macromolecule_localization")	=HYPERLINK("http://www.ncbi.nih.gov/gquery/gquery.fcgi?term=PTPN11","PTPN11")	274	1	0.646407	-0.098003	439	454.47	1.035239
=HYPERLINK("http://www.godatabase.org/cgi-bin/go.cgi?query=GO:0048534&auto_wild_cards=yes&view=query&action=query&search_constraint=terms","GO:0048534_hemopoietic_or_lymphoid_organ_development")	=HYPERLINK("http://www.ncbi.nih.gov/gquery/gquery.fcgi?term=HELLS","HELLS")	277	1	0.639406	-0.096039	440	455.31	1.034795
=HYPERLINK("http://www.godatabase.org/cgi-bin/go.cgi?query=GO:0007417&auto_wild_cards=yes&view=query&action=query&search_constraint=terms","GO:0007417_central_nervous_system_development")	=HYPERLINK("http://www.ncbi.nih.gov/gquery/gquery.fcgi?term=OTX2","OTX2")	287	1	0.617127	-0.089793	441	458.28	1.039184
=HYPERLINK("http://www.godatabase.org/cgi-bin/go.cgi?query=GO:0009888&auto_wild_cards=yes&view=query&action=query&search_constraint=terms","GO:0009888_tissue_development")	=HYPERLINK("http://www.ncbi.nih.gov/gquery/gquery.fcgi?term=OTX2","OTX2")	525	2	0.674725	-0.089336	442	458.63	1.037624
=HYPERLINK("http://www.godatabase.org/cgi-bin/go.cgi?query=GO:0009888&auto_wild_cards=yes&view=query&action=query&search_constraint=terms","GO:0009888_tissue_development")	=HYPERLINK("http://www.ncbi.nih.gov/gquery/gquery.fcgi?term=FOXD1","FOXD1")	525	2	0.674725	-0.089336	442	458.63	1.037624
=HYPERLINK("http://www.godatabase.org/cgi-bin/go.cgi?query=GO:0002520&auto_wild_cards=yes&view=query&action=query&search_constraint=terms","GO:0002520_immune_system_development")	=HYPERLINK("http://www.ncbi.nih.gov/gquery/gquery.fcgi?term=HELLS","HELLS")	295	1	0.600391	-0.085109	443	460.11	1.038623
=HYPERLINK("http://www.godatabase.org/cgi-bin/go.cgi?query=GO:0048598&auto_wild_cards=yes&view=query&action=query&search_constraint=terms","GO:0048598_embryonic_morphogenesis")	=HYPERLINK("http://www.ncbi.nih.gov/gquery/gquery.fcgi?term=OTX2","OTX2")	299	1	0.592359	-0.082866	444	460.85	1.037950
=HYPERLINK("http://www.godatabase.org/cgi-bin/go.cgi?query=GO:0051094&auto_wild_cards=yes&view=query&action=query&search_constraint=terms","GO:0051094_positive_regulation_of_developmental_process")	=HYPERLINK("http://www.ncbi.nih.gov/gquery/gquery.fcgi?term=ITM2B","ITM2B")	308	1	0.575050	-0.078045	445	462.89	1.040202
=HYPERLINK("http://www.godatabase.org/cgi-bin/go.cgi?query=GO:0006928&auto_wild_cards=yes&view=query&action=query&search_constraint=terms","GO:0006928_cell_motion")	=HYPERLINK("http://www.ncbi.nih.gov/gquery/gquery.fcgi?term=FOXD1","FOXD1")	330	1	0.536713	-0.067464	447	466.09	1.042707
=HYPERLINK("http://www.godatabase.org/cgi-bin/go.cgi?query=GO:0051674&auto_wild_cards=yes&view=query&action=query&search_constraint=terms","GO:0051674_localization_of_cell")	=HYPERLINK("http://www.ncbi.nih.gov/gquery/gquery.fcgi?term=FOXD1","FOXD1")	330	1	0.536713	-0.067464	447	466.09	1.042707
=HYPERLINK("http://www.godatabase.org/cgi-bin/go.cgi?query=GO:0051179&auto_wild_cards=yes&view=query&action=query&search_constraint=terms","GO:0051179_localization")	=HYPERLINK("http://www.ncbi.nih.gov/gquery/gquery.fcgi?term=GARS","GARS")	1058	4	0.669623	-0.055350	448	471.87	1.053281
=HYPERLINK("http://www.godatabase.org/cgi-bin/go.cgi?query=GO:0051179&auto_wild_cards=yes&view=query&action=query&search_constraint=terms","GO:0051179_localization")	=HYPERLINK("http://www.ncbi.nih.gov/gquery/gquery.fcgi?term=FOXD1","FOXD1")	1058	4	0.669623	-0.055350	448	471.87	1.053281
=HYPERLINK("http://www.godatabase.org/cgi-bin/go.cgi?query=GO:0051179&auto_wild_cards=yes&view=query&action=query&search_constraint=terms","GO:0051179_localization")	=HYPERLINK("http://www.ncbi.nih.gov/gquery/gquery.fcgi?term=DNMT3B","DNMT3B")	1058	4	0.669623	-0.055350	448	471.87	1.053281
=HYPERLINK("http://www.godatabase.org/cgi-bin/go.cgi?query=GO:0051179&auto_wild_cards=yes&view=query&action=query&search_constraint=terms","GO:0051179_localization")	=HYPERLINK("http://www.ncbi.nih.gov/gquery/gquery.fcgi?term=PTPN11","PTPN11")	1058	4	0.669623	-0.055350	448	471.87	1.053281
=HYPERLINK("http://www.godatabase.org/cgi-bin/go.cgi?query=GO:0048856&auto_wild_cards=yes&view=query&action=query&search_constraint=terms","GO:0048856_anatomical_structure_development")	=HYPERLINK("http://www.ncbi.nih.gov/gquery/gquery.fcgi?term=TAF10","TAF10")	1688	7	0.734483	-0.048516	449	475.18	1.058307
=HYPERLINK("http://www.godatabase.org/cgi-bin/go.cgi?query=GO:0048856&auto_wild_cards=yes&view=query&action=query&search_constraint=terms","GO:0048856_anatomical_structure_development")	=HYPERLINK("http://www.ncbi.nih.gov/gquery/gquery.fcgi?term=SSBP1","SSBP1")	1688	7	0.734483	-0.048516	449	475.18	1.058307
=HYPERLINK("http://www.godatabase.org/cgi-bin/go.cgi?query=GO:0048856&auto_wild_cards=yes&view=query&action=query&search_constraint=terms","GO:0048856_anatomical_structure_development")	=HYPERLINK("http://www.ncbi.nih.gov/gquery/gquery.fcgi?term=OTX2","OTX2")	1688	7	0.734483	-0.048516	449	475.18	1.058307
=HYPERLINK("http://www.godatabase.org/cgi-bin/go.cgi?query=GO:0048856&auto_wild_cards=yes&view=query&action=query&search_constraint=terms","GO:0048856_anatomical_structure_development")	=HYPERLINK("http://www.ncbi.nih.gov/gquery/gquery.fcgi?term=FOXD1","FOXD1")	1688	7	0.734483	-0.048516	449	475.18	1.058307
=HYPERLINK("http://www.godatabase.org/cgi-bin/go.cgi?query=GO:0048856&auto_wild_cards=yes&view=query&action=query&search_constraint=terms","GO:0048856_anatomical_structure_development")	=HYPERLINK("http://www.ncbi.nih.gov/gquery/gquery.fcgi?term=HELLS","HELLS")	1688	7	0.734483	-0.048516	449	475.18	1.058307
=HYPERLINK("http://www.godatabase.org/cgi-bin/go.cgi?query=GO:0048856&auto_wild_cards=yes&view=query&action=query&search_constraint=terms","GO:0048856_anatomical_structure_development")	=HYPERLINK("http://www.ncbi.nih.gov/gquery/gquery.fcgi?term=PTPN11","PTPN11")	1688	7	0.734483	-0.048516	449	475.18	1.058307
=HYPERLINK("http://www.godatabase.org/cgi-bin/go.cgi?query=GO:0048856&auto_wild_cards=yes&view=query&action=query&search_constraint=terms","GO:0048856_anatomical_structure_development")	=HYPERLINK("http://www.ncbi.nih.gov/gquery/gquery.fcgi?term=QK","QK")	1688	7	0.734483	-0.048516	449	475.18	1.058307
=HYPERLINK("http://www.godatabase.org/cgi-bin/go.cgi?query=GO:0050877&auto_wild_cards=yes&view=query&action=query&search_constraint=terms","GO:0050877_neurological_system_process")	=HYPERLINK("http://www.ncbi.nih.gov/gquery/gquery.fcgi?term=QK","QK")	390	1	0.454142	-0.045527	450	476.6	1.059111
=HYPERLINK("http://www.godatabase.org/cgi-bin/go.cgi?query=GO:0042221&auto_wild_cards=yes&view=query&action=query&search_constraint=terms","GO:0042221_response_to_chemical_stimulus")	=HYPERLINK("http://www.ncbi.nih.gov/gquery/gquery.fcgi?term=PTPN11","PTPN11")	409	1	0.433045	-0.040225	451	478.42	1.060798
=HYPERLINK("http://www.godatabase.org/cgi-bin/go.cgi?query=GO:0007275&auto_wild_cards=yes&view=query&action=query&search_constraint=terms","GO:0007275_multicellular_organismal_development")	=HYPERLINK("http://www.ncbi.nih.gov/gquery/gquery.fcgi?term=TAF10","TAF10")	1760	7	0.704436	-0.035740	452	480.42	1.062876
=HYPERLINK("http://www.godatabase.org/cgi-bin/go.cgi?query=GO:0007275&auto_wild_cards=yes&view=query&action=query&search_constraint=terms","GO:0007275_multicellular_organismal_development")	=HYPERLINK("http://www.ncbi.nih.gov/gquery/gquery.fcgi?term=OTX2","OTX2")	1760	7	0.704436	-0.035740	452	480.42	1.062876
=HYPERLINK("http://www.godatabase.org/cgi-bin/go.cgi?query=GO:0007275&auto_wild_cards=yes&view=query&action=query&search_constraint=terms","GO:0007275_multicellular_organismal_development")	=HYPERLINK("http://www.ncbi.nih.gov/gquery/gquery.fcgi?term=FOXD1","FOXD1")	1760	7	0.704436	-0.035740	452	480.42	1.062876
=HYPERLINK("http://www.godatabase.org/cgi-bin/go.cgi?query=GO:0007275&auto_wild_cards=yes&view=query&action=query&search_constraint=terms","GO:0007275_multicellular_organismal_development")	=HYPERLINK("http://www.ncbi.nih.gov/gquery/gquery.fcgi?term=DNMT3B","DNMT3B")	1760	7	0.704436	-0.035740	452	480.42	1.062876
=HYPERLINK("http://www.godatabase.org/cgi-bin/go.cgi?query=GO:0007275&auto_wild_cards=yes&view=query&action=query&search_constraint=terms","GO:0007275_multicellular_organismal_development")	=HYPERLINK("http://www.ncbi.nih.gov/gquery/gquery.fcgi?term=HELLS","HELLS")	1760	7	0.704436	-0.035740	452	480.42	1.062876
=HYPERLINK("http://www.godatabase.org/cgi-bin/go.cgi?query=GO:0007275&auto_wild_cards=yes&view=query&action=query&search_constraint=terms","GO:0007275_multicellular_organismal_development")	=HYPERLINK("http://www.ncbi.nih.gov/gquery/gquery.fcgi?term=PTPN11","PTPN11")	1760	7	0.704436	-0.035740	452	480.42	1.062876
=HYPERLINK("http://www.godatabase.org/cgi-bin/go.cgi?query=GO:0007275&auto_wild_cards=yes&view=query&action=query&search_constraint=terms","GO:0007275_multicellular_organismal_development")	=HYPERLINK("http://www.ncbi.nih.gov/gquery/gquery.fcgi?term=QK","QK")	1760	7	0.704436	-0.035740	452	480.42	1.062876
=HYPERLINK("http://www.godatabase.org/cgi-bin/go.cgi?query=GO:0048513&auto_wild_cards=yes&view=query&action=query&search_constraint=terms","GO:0048513_organ_development")	=HYPERLINK("http://www.ncbi.nih.gov/gquery/gquery.fcgi?term=TAF10","TAF10")	1365	5	0.648774	-0.035368	453	480.47	1.060640
=HYPERLINK("http://www.godatabase.org/cgi-bin/go.cgi?query=GO:0048513&auto_wild_cards=yes&view=query&action=query&search_constraint=terms","GO:0048513_organ_development")	=HYPERLINK("http://www.ncbi.nih.gov/gquery/gquery.fcgi?term=OTX2","OTX2")	1365	5	0.648774	-0.035368	453	480.47	1.060640
=HYPERLINK("http://www.godatabase.org/cgi-bin/go.cgi?query=GO:0048513&auto_wild_cards=yes&view=query&action=query&search_constraint=terms","GO:0048513_organ_development")	=HYPERLINK("http://www.ncbi.nih.gov/gquery/gquery.fcgi?term=FOXD1","FOXD1")	1365	5	0.648774	-0.035368	453	480.47	1.060640
=HYPERLINK("http://www.godatabase.org/cgi-bin/go.cgi?query=GO:0048513&auto_wild_cards=yes&view=query&action=query&search_constraint=terms","GO:0048513_organ_development")	=HYPERLINK("http://www.ncbi.nih.gov/gquery/gquery.fcgi?term=HELLS","HELLS")	1365	5	0.648774	-0.035368	453	480.47	1.060640
=HYPERLINK("http://www.godatabase.org/cgi-bin/go.cgi?query=GO:0048513&auto_wild_cards=yes&view=query&action=query&search_constraint=terms","GO:0048513_organ_development")	=HYPERLINK("http://www.ncbi.nih.gov/gquery/gquery.fcgi?term=QK","QK")	1365	5	0.648774	-0.035368	453	480.47	1.060640
=HYPERLINK("http://www.godatabase.org/cgi-bin/go.cgi?query=GO:0006810&auto_wild_cards=yes&view=query&action=query&search_constraint=terms","GO:0006810_transport")	=HYPERLINK("http://www.ncbi.nih.gov/gquery/gquery.fcgi?term=GARS","GARS")	718	2	0.493358	-0.031606	454	482.57	1.062930
=HYPERLINK("http://www.godatabase.org/cgi-bin/go.cgi?query=GO:0006810&auto_wild_cards=yes&view=query&action=query&search_constraint=terms","GO:0006810_transport")	=HYPERLINK("http://www.ncbi.nih.gov/gquery/gquery.fcgi?term=PTPN11","PTPN11")	718	2	0.493358	-0.031606	454	482.57	1.062930
=HYPERLINK("http://www.godatabase.org/cgi-bin/go.cgi?query=GO:0051234&auto_wild_cards=yes&view=query&action=query&search_constraint=terms","GO:0051234_establishment_of_localization")	=HYPERLINK("http://www.ncbi.nih.gov/gquery/gquery.fcgi?term=GARS","GARS")	729	2	0.485913	-0.029733	455	483.71	1.063099
=HYPERLINK("http://www.godatabase.org/cgi-bin/go.cgi?query=GO:0051234&auto_wild_cards=yes&view=query&action=query&search_constraint=terms","GO:0051234_establishment_of_localization")	=HYPERLINK("http://www.ncbi.nih.gov/gquery/gquery.fcgi?term=PTPN11","PTPN11")	729	2	0.485913	-0.029733	455	483.71	1.063099
=HYPERLINK("http://www.godatabase.org/cgi-bin/go.cgi?query=GO:0048731&auto_wild_cards=yes&view=query&action=query&search_constraint=terms","GO:0048731_system_development")	=HYPERLINK("http://www.ncbi.nih.gov/gquery/gquery.fcgi?term=TAF10","TAF10")	1609	6	0.660468	-0.029269	456	483.81	1.060987
=HYPERLINK("http://www.godatabase.org/cgi-bin/go.cgi?query=GO:0048731&auto_wild_cards=yes&view=query&action=query&search_constraint=terms","GO:0048731_system_development")	=HYPERLINK("http://www.ncbi.nih.gov/gquery/gquery.fcgi?term=OTX2","OTX2")	1609	6	0.660468	-0.029269	456	483.81	1.060987
=HYPERLINK("http://www.godatabase.org/cgi-bin/go.cgi?query=GO:0048731&auto_wild_cards=yes&view=query&action=query&search_constraint=terms","GO:0048731_system_development")	=HYPERLINK("http://www.ncbi.nih.gov/gquery/gquery.fcgi?term=FOXD1","FOXD1")	1609	6	0.660468	-0.029269	456	483.81	1.060987
=HYPERLINK("http://www.godatabase.org/cgi-bin/go.cgi?query=GO:0048731&auto_wild_cards=yes&view=query&action=query&search_constraint=terms","GO:0048731_system_development")	=HYPERLINK("http://www.ncbi.nih.gov/gquery/gquery.fcgi?term=HELLS","HELLS")	1609	6	0.660468	-0.029269	456	483.81	1.060987
=HYPERLINK("http://www.godatabase.org/cgi-bin/go.cgi?query=GO:0048731&auto_wild_cards=yes&view=query&action=query&search_constraint=terms","GO:0048731_system_development")	=HYPERLINK("http://www.ncbi.nih.gov/gquery/gquery.fcgi?term=PTPN11","PTPN11")	1609	6	0.660468	-0.029269	456	483.81	1.060987
=HYPERLINK("http://www.godatabase.org/cgi-bin/go.cgi?query=GO:0048731&auto_wild_cards=yes&view=query&action=query&search_constraint=terms","GO:0048731_system_development")	=HYPERLINK("http://www.ncbi.nih.gov/gquery/gquery.fcgi?term=QK","QK")	1609	6	0.660468	-0.029269	456	483.81	1.060987
=HYPERLINK("http://www.godatabase.org/cgi-bin/go.cgi?query=GO:0002376&auto_wild_cards=yes&view=query&action=query&search_constraint=terms","GO:0002376_immune_system_process")	=HYPERLINK("http://www.ncbi.nih.gov/gquery/gquery.fcgi?term=HELLS","HELLS")	505	1	0.350724	-0.021534	457	485.4	1.062144
=HYPERLINK("http://www.godatabase.org/cgi-bin/go.cgi?query=GO:0003008&auto_wild_cards=yes&view=query&action=query&search_constraint=terms","GO:0003008_system_process")	=HYPERLINK("http://www.ncbi.nih.gov/gquery/gquery.fcgi?term=QK","QK")	516	1	0.343247	-0.020043	458	485.64	1.060349
=HYPERLINK("http://www.godatabase.org/cgi-bin/go.cgi?query=GO:0008283&auto_wild_cards=yes&view=query&action=query&search_constraint=terms","GO:0008283_cell_proliferation")	=HYPERLINK("http://www.ncbi.nih.gov/gquery/gquery.fcgi?term=HELLS","HELLS")	544	1	0.325580	-0.016690	459	486.62	1.060174
=HYPERLINK("http://www.godatabase.org/cgi-bin/go.cgi?query=GO:0006950&auto_wild_cards=yes&view=query&action=query&search_constraint=terms","GO:0006950_response_to_stress")	=HYPERLINK("http://www.ncbi.nih.gov/gquery/gquery.fcgi?term=PTPN11","PTPN11")	549	1	0.322615	-0.016153	460	486.76	1.058174
=HYPERLINK("http://www.godatabase.org/cgi-bin/go.cgi?query=GO:0051239&auto_wild_cards=yes&view=query&action=query&search_constraint=terms","GO:0051239_regulation_of_multicellular_organismal_process")	=HYPERLINK("http://www.ncbi.nih.gov/gquery/gquery.fcgi?term=PTPN11","PTPN11")	587	1	0.301730	-0.012585	461	487.86	1.058265
=HYPERLINK("http://www.godatabase.org/cgi-bin/go.cgi?query=GO:0032501&auto_wild_cards=yes&view=query&action=query&search_constraint=terms","GO:0032501_multicellular_organismal_process")	=HYPERLINK("http://www.ncbi.nih.gov/gquery/gquery.fcgi?term=TAF10","TAF10")	2183	7	0.567938	-0.004160	462	490.51	1.061710
=HYPERLINK("http://www.godatabase.org/cgi-bin/go.cgi?query=GO:0032501&auto_wild_cards=yes&view=query&action=query&search_constraint=terms","GO:0032501_multicellular_organismal_process")	=HYPERLINK("http://www.ncbi.nih.gov/gquery/gquery.fcgi?term=OTX2","OTX2")	2183	7	0.567938	-0.004160	462	490.51	1.061710
=HYPERLINK("http://www.godatabase.org/cgi-bin/go.cgi?query=GO:0032501&auto_wild_cards=yes&view=query&action=query&search_constraint=terms","GO:0032501_multicellular_organismal_process")	=HYPERLINK("http://www.ncbi.nih.gov/gquery/gquery.fcgi?term=FOXD1","FOXD1")	2183	7	0.567938	-0.004160	462	490.51	1.061710
=HYPERLINK("http://www.godatabase.org/cgi-bin/go.cgi?query=GO:0032501&auto_wild_cards=yes&view=query&action=query&search_constraint=terms","GO:0032501_multicellular_organismal_process")	=HYPERLINK("http://www.ncbi.nih.gov/gquery/gquery.fcgi?term=DNMT3B","DNMT3B")	2183	7	0.567938	-0.004160	462	490.51	1.061710
=HYPERLINK("http://www.godatabase.org/cgi-bin/go.cgi?query=GO:0032501&auto_wild_cards=yes&view=query&action=query&search_constraint=terms","GO:0032501_multicellular_organismal_process")	=HYPERLINK("http://www.ncbi.nih.gov/gquery/gquery.fcgi?term=HELLS","HELLS")	2183	7	0.567938	-0.004160	462	490.51	1.061710
=HYPERLINK("http://www.godatabase.org/cgi-bin/go.cgi?query=GO:0032501&auto_wild_cards=yes&view=query&action=query&search_constraint=terms","GO:0032501_multicellular_organismal_process")	=HYPERLINK("http://www.ncbi.nih.gov/gquery/gquery.fcgi?term=PTPN11","PTPN11")	2183	7	0.567938	-0.004160	462	490.51	1.061710
=HYPERLINK("http://www.godatabase.org/cgi-bin/go.cgi?query=GO:0032501&auto_wild_cards=yes&view=query&action=query&search_constraint=terms","GO:0032501_multicellular_organismal_process")	=HYPERLINK("http://www.ncbi.nih.gov/gquery/gquery.fcgi?term=QK","QK")	2183	7	0.567938	-0.004160	462	490.51	1.061710
=HYPERLINK("http://www.godatabase.org/cgi-bin/go.cgi?query=GO:0050896&auto_wild_cards=yes&view=query&action=query&search_constraint=terms","GO:0050896_response_to_stimulus")	=HYPERLINK("http://www.ncbi.nih.gov/gquery/gquery.fcgi?term=PTPN11","PTPN11")	1107	1	0.159996	-0.000334	463	491.56	1.061685
=HYPERLINK("http://www.godatabase.org/cgi-bin/go.cgi?query=GO:0008150&auto_wild_cards=yes&view=query&action=query&search_constraint=terms","GO:0008150_biological_process")	=HYPERLINK("http://www.ncbi.nih.gov/gquery/gquery.fcgi?term=GPBP1","GPBP1")	4605	26	1.000000	0.000000	1703	1715.19	1.007158
=HYPERLINK("http://www.godatabase.org/cgi-bin/go.cgi?query=GO:0008150&auto_wild_cards=yes&view=query&action=query&search_constraint=terms","GO:0008150_biological_process")	=HYPERLINK("http://www.ncbi.nih.gov/gquery/gquery.fcgi?term=STRAP","STRAP")	4605	26	1.000000	0.000000	1703	1715.19	1.007158
=HYPERLINK("http://www.godatabase.org/cgi-bin/go.cgi?query=GO:0008150&auto_wild_cards=yes&view=query&action=query&search_constraint=terms","GO:0008150_biological_process")	=HYPERLINK("http://www.ncbi.nih.gov/gquery/gquery.fcgi?term=MKNK2","MKNK2")	4605	26	1.000000	0.000000	1703	1715.19	1.007158
=HYPERLINK("http://www.godatabase.org/cgi-bin/go.cgi?query=GO:0008150&auto_wild_cards=yes&view=query&action=query&search_constraint=terms","GO:0008150_biological_process")	=HYPERLINK("http://www.ncbi.nih.gov/gquery/gquery.fcgi?term=AZIN1","AZIN1")	4605	26	1.000000	0.000000	1703	1715.19	1.007158
=HYPERLINK("http://www.godatabase.org/cgi-bin/go.cgi?query=GO:0008150&auto_wild_cards=yes&view=query&action=query&search_constraint=terms","GO:0008150_biological_process")	=HYPERLINK("http://www.ncbi.nih.gov/gquery/gquery.fcgi?term=ITM2B","ITM2B")	4605	26	1.000000	0.000000	1703	1715.19	1.007158
=HYPERLINK("http://www.godatabase.org/cgi-bin/go.cgi?query=GO:0008150&auto_wild_cards=yes&view=query&action=query&search_constraint=terms","GO:0008150_biological_process")	=HYPERLINK("http://www.ncbi.nih.gov/gquery/gquery.fcgi?term=DKC1","DKC1")	4605	26	1.000000	0.000000	1703	1715.19	1.007158
=HYPERLINK("http://www.godatabase.org/cgi-bin/go.cgi?query=GO:0008150&auto_wild_cards=yes&view=query&action=query&search_constraint=terms","GO:0008150_biological_process")	=HYPERLINK("http://www.ncbi.nih.gov/gquery/gquery.fcgi?term=ALDH1A7","ALDH1A7")	4605	26	1.000000	0.000000	1703	1715.19	1.007158
=HYPERLINK("http://www.godatabase.org/cgi-bin/go.cgi?query=GO:0008150&auto_wild_cards=yes&view=query&action=query&search_constraint=terms","GO:0008150_biological_process")	=HYPERLINK("http://www.ncbi.nih.gov/gquery/gquery.fcgi?term=FOXD1","FOXD1")	4605	26	1.000000	0.000000	1703	1715.19	1.007158
=HYPERLINK("http://www.godatabase.org/cgi-bin/go.cgi?query=GO:0008150&auto_wild_cards=yes&view=query&action=query&search_constraint=terms","GO:0008150_biological_process")	=HYPERLINK("http://www.ncbi.nih.gov/gquery/gquery.fcgi?term=DNMT3B","DNMT3B")	4605	26	1.000000	0.000000	1703	1715.19	1.007158
=HYPERLINK("http://www.godatabase.org/cgi-bin/go.cgi?query=GO:0008150&auto_wild_cards=yes&view=query&action=query&search_constraint=terms","GO:0008150_biological_process")	=HYPERLINK("http://www.ncbi.nih.gov/gquery/gquery.fcgi?term=API5","API5")	4605	26	1.000000	0.000000	1703	1715.19	1.007158
=HYPERLINK("http://www.godatabase.org/cgi-bin/go.cgi?query=GO:0008150&auto_wild_cards=yes&view=query&action=query&search_constraint=terms","GO:0008150_biological_process")	=HYPERLINK("http://www.ncbi.nih.gov/gquery/gquery.fcgi?term=HELLS","HELLS")	4605	26	1.000000	0.000000	1703	1715.19	1.007158
=HYPERLINK("http://www.godatabase.org/cgi-bin/go.cgi?query=GO:0008150&auto_wild_cards=yes&view=query&action=query&search_constraint=terms","GO:0008150_biological_process")	=HYPERLINK("http://www.ncbi.nih.gov/gquery/gquery.fcgi?term=RAD51AP1","RAD51AP1")	4605	26	1.000000	0.000000	1703	1715.19	1.007158
=HYPERLINK("http://www.godatabase.org/cgi-bin/go.cgi?query=GO:0008150&auto_wild_cards=yes&view=query&action=query&search_constraint=terms","GO:0008150_biological_process")	=HYPERLINK("http://www.ncbi.nih.gov/gquery/gquery.fcgi?term=SSBP1","SSBP1")	4605	26	1.000000	0.000000	1703	1715.19	1.007158
=HYPERLINK("http://www.godatabase.org/cgi-bin/go.cgi?query=GO:0008150&auto_wild_cards=yes&view=query&action=query&search_constraint=terms","GO:0008150_biological_process")	=HYPERLINK("http://www.ncbi.nih.gov/gquery/gquery.fcgi?term=NLK","NLK")	4605	26	1.000000	0.000000	1703	1715.19	1.007158
=HYPERLINK("http://www.godatabase.org/cgi-bin/go.cgi?query=GO:0008150&auto_wild_cards=yes&view=query&action=query&search_constraint=terms","GO:0008150_biological_process")	=HYPERLINK("http://www.ncbi.nih.gov/gquery/gquery.fcgi?term=OTX2","OTX2")	4605	26	1.000000	0.000000	1703	1715.19	1.007158
=HYPERLINK("http://www.godatabase.org/cgi-bin/go.cgi?query=GO:0008150&auto_wild_cards=yes&view=query&action=query&search_constraint=terms","GO:0008150_biological_process")	=HYPERLINK("http://www.ncbi.nih.gov/gquery/gquery.fcgi?term=SKP2","SKP2")	4605	26	1.000000	0.000000	1703	1715.19	1.007158
=HYPERLINK("http://www.godatabase.org/cgi-bin/go.cgi?query=GO:0008150&auto_wild_cards=yes&view=query&action=query&search_constraint=terms","GO:0008150_biological_process")	=HYPERLINK("http://www.ncbi.nih.gov/gquery/gquery.fcgi?term=GARS","GARS")	4605	26	1.000000	0.000000	1703	1715.19	1.007158
=HYPERLINK("http://www.godatabase.org/cgi-bin/go.cgi?query=GO:0008150&auto_wild_cards=yes&view=query&action=query&search_constraint=terms","GO:0008150_biological_process")	=HYPERLINK("http://www.ncbi.nih.gov/gquery/gquery.fcgi?term=PTPN12","PTPN12")	4605	26	1.000000	0.000000	1703	1715.19	1.007158
=HYPERLINK("http://www.godatabase.org/cgi-bin/go.cgi?query=GO:0008150&auto_wild_cards=yes&view=query&action=query&search_constraint=terms","GO:0008150_biological_process")	=HYPERLINK("http://www.ncbi.nih.gov/gquery/gquery.fcgi?term=PTPN11","PTPN11")	4605	26	1.000000	0.000000	1703	1715.19	1.007158
=HYPERLINK("http://www.godatabase.org/cgi-bin/go.cgi?query=GO:0008150&auto_wild_cards=yes&view=query&action=query&search_constraint=terms","GO:0008150_biological_process")	=HYPERLINK("http://www.ncbi.nih.gov/gquery/gquery.fcgi?term=QK","QK")	4605	26	1.000000	0.000000	1703	1715.19	1.007158
=HYPERLINK("http://www.godatabase.org/cgi-bin/go.cgi?query=GO:0008150&auto_wild_cards=yes&view=query&action=query&search_constraint=terms","GO:0008150_biological_process")	=HYPERLINK("http://www.ncbi.nih.gov/gquery/gquery.fcgi?term=ACSM3","ACSM3")	4605	26	1.000000	0.000000	1703	1715.19	1.007158
=HYPERLINK("http://www.godatabase.org/cgi-bin/go.cgi?query=GO:0008150&auto_wild_cards=yes&view=query&action=query&search_constraint=terms","GO:0008150_biological_process")	=HYPERLINK("http://www.ncbi.nih.gov/gquery/gquery.fcgi?term=TAF10","TAF10")	4605	26	1.000000	0.000000	1703	1715.19	1.007158
=HYPERLINK("http://www.godatabase.org/cgi-bin/go.cgi?query=GO:0008150&auto_wild_cards=yes&view=query&action=query&search_constraint=terms","GO:0008150_biological_process")	=HYPERLINK("http://www.ncbi.nih.gov/gquery/gquery.fcgi?term=RGS2","RGS2")	4605	26	1.000000	0.000000	1703	1715.19	1.007158
=HYPERLINK("http://www.godatabase.org/cgi-bin/go.cgi?query=GO:0008150&auto_wild_cards=yes&view=query&action=query&search_constraint=terms","GO:0008150_biological_process")	=HYPERLINK("http://www.ncbi.nih.gov/gquery/gquery.fcgi?term=VCP","VCP")	4605	26	1.000000	0.000000	1703	1715.19	1.007158
=HYPERLINK("http://www.godatabase.org/cgi-bin/go.cgi?query=GO:0008150&auto_wild_cards=yes&view=query&action=query&search_constraint=terms","GO:0008150_biological_process")	=HYPERLINK("http://www.ncbi.nih.gov/gquery/gquery.fcgi?term=RAP1A","RAP1A")	4605	26	1.000000	0.000000	1703	1715.19	1.007158
=HYPERLINK("http://www.godatabase.org/cgi-bin/go.cgi?query=GO:0008150&auto_wild_cards=yes&view=query&action=query&search_constraint=terms","GO:0008150_biological_process")	=HYPERLINK("http://www.ncbi.nih.gov/gquery/gquery.fcgi?term=RBM17","RBM17")	4605	26	1.000000	0.000000	1703	1715.19	1.007158
