# Supplementary material for: RedundancyMiner: De-replication of redundant GO categories in microarray and proteomics analysis
Source: BMC Bioinformatics. 2011 Feb 10;12:52. doi: 10.1186/1471-2105-12-52 (PMC3223614; doi:10.1186/1471-2105-12-52)
Supplement: Additional file 8 — Retinal development HTGM download. compressed package of the results of running HTGM on the retinal development genes list. [file 1471-2105-12-52-S8.ZIP › SCENARIO_2_MODIFIED/total.txt.total.txt.dir/Exp1_BestClusterMap_LEIGS_KM_24.csv.join.11.txt.dir/Exp1_BestClusterMap_LEIGS_KM_24.csv.join.11.txt.change.xls]

=HYPERLINK("http://discover.nci.nih.gov/gominer/hi-thruput-defs.jsp#GO"	HYPERLINKED GO CATEGORY) =HYPERLINK("http://discover.nci.nih.gov/gominer/hi-thruput-defs.jsp#Total"	TOTAL GENES) =HYPERLINK("http://discover.nci.nih.gov/gominer/hi-thruput-defs.jsp#CHANGED"	CHANGED GENES) =HYPERLINK("http://discover.nci.nih.gov/gominer/hi-thruput-defs.jsp#ENRICH"	ENRICHMENT) =HYPERLINK("http://discover.nci.nih.gov/gominer/hi-thruput-defs.jsp#LOG10"	LOG10(p)) =HYPERLINK("http://discover.nci.nih.gov/gominer/hi-thruput-defs.jsp#NUMB"	CUMULATIVE NUMBER OF CATEGORIES) =HYPERLINK("http://discover.nci.nih.gov/gominer/hi-thruput-defs.jsp#RLB"	CUMULATIVE RANDOMS LOWER BOUND) =HYPERLINK("http://discover.nci.nih.gov/gominer/hi-thruput-defs.jsp#RM"	CUMULATIVE RANDOMS MEAN) =HYPERLINK("http://discover.nci.nih.gov/gominer/hi-thruput-defs.jsp#RUB"	CUMULATIVE RANDOMS UPPER BOUND) =HYPERLINK("http://discover.nci.nih.gov/gominer/hi-thruput-defs.jsp#FDR"	FALSE DISCOVERY RATE)
=HYPERLINK("http://www.godatabase.org/cgi-bin/go.cgi?query=GO:0006346&auto_wild_cards=yes&view=query&action=query&search_constraint=terms"	GO:0006346_methylation-dependent_chromatin_silencing) 5 2 70.846154 -3.517987 1 -0.610189 0.19 0.990189 0.190000
=HYPERLINK("http://www.godatabase.org/cgi-bin/go.cgi?query=GO:0006342&auto_wild_cards=yes&view=query&action=query&search_constraint=terms"	GO:0006342_chromatin_silencing) 10 2 35.423077 -2.872325 3 -1.231755 0.82 2.871755 0.273333
=HYPERLINK("http://www.godatabase.org/cgi-bin/go.cgi?query=GO:0045814&auto_wild_cards=yes&view=query&action=query&search_constraint=terms"	GO:0045814_negative_regulation_of_gene_expression__epigenetic) 10 2 35.423077 -2.872325 3 -1.231755 0.82 2.871755 0.273333
=HYPERLINK("http://www.godatabase.org/cgi-bin/go.cgi?query=GO:0006304&auto_wild_cards=yes&view=query&action=query&search_constraint=terms"	GO:0006304_DNA_modification) 14 2 25.302198 -2.572529 6 -1.249634 1.53 4.309634 0.255000
=HYPERLINK("http://www.godatabase.org/cgi-bin/go.cgi?query=GO:0006305&auto_wild_cards=yes&view=query&action=query&search_constraint=terms"	GO:0006305_DNA_alkylation) 14 2 25.302198 -2.572529 6 -1.249634 1.53 4.309634 0.255000
=HYPERLINK("http://www.godatabase.org/cgi-bin/go.cgi?query=GO:0006306&auto_wild_cards=yes&view=query&action=query&search_constraint=terms"	GO:0006306_DNA_methylation) 14 2 25.302198 -2.572529 6 -1.249634 1.53 4.309634 0.255000
=HYPERLINK("http://www.godatabase.org/cgi-bin/go.cgi?query=GO:0043412&auto_wild_cards=yes&view=query&action=query&search_constraint=terms"	GO:0043412_biopolymer_modification) 458 8 3.093719 -2.553849 7 -1.229343 1.55 4.329343 0.221429
=HYPERLINK("http://www.godatabase.org/cgi-bin/go.cgi?query=GO:0044238&auto_wild_cards=yes&view=query&action=query&search_constraint=terms"	GO:0044238_primary_metabolic_process) 1905 18 1.673531 -2.428729 8 -1.149654 2.03 5.209654 0.253750
=HYPERLINK("http://www.godatabase.org/cgi-bin/go.cgi?query=GO:0016458&auto_wild_cards=yes&view=query&action=query&search_constraint=terms"	GO:0016458_gene_silencing) 18 2 19.679487 -2.352906 9 -1.125109 2.5 6.125109 0.277778
=HYPERLINK("http://www.godatabase.org/cgi-bin/go.cgi?query=GO:0006916&auto_wild_cards=yes&view=query&action=query&search_constraint=terms"	GO:0006916_anti-apoptosis) 62 3 8.570099 -2.314551 10 -1.205518 2.59 6.385518 0.259000
=HYPERLINK("http://www.godatabase.org/cgi-bin/go.cgi?query=GO:0008152&auto_wild_cards=yes&view=query&action=query&search_constraint=terms"	GO:0008152_metabolic_process) 2133 19 1.577680 -2.288565 11 -1.062637 2.83 6.722637 0.257273
=HYPERLINK("http://www.godatabase.org/cgi-bin/go.cgi?query=GO:0000154&auto_wild_cards=yes&view=query&action=query&search_constraint=terms"	GO:0000154_rRNA_modification) 1 1
=HYPERLINK("http://www.godatabase.org/cgi-bin/go.cgi?query=GO:0031055&auto_wild_cards=yes&view=query&action=query&search_constraint=terms"	GO:0031055_chromatin_remodeling_at_centromere) 1 1
=HYPERLINK("http://www.godatabase.org/cgi-bin/go.cgi?query=GO:0031507&auto_wild_cards=yes&view=query&action=query&search_constraint=terms"	GO:0031507_heterochromatin_formation) 1 1
=HYPERLINK("http://www.godatabase.org/cgi-bin/go.cgi?query=GO:0031508&auto_wild_cards=yes&view=query&action=query&search_constraint=terms"	GO:0031508_centromeric_heterochromatin_formation) 1 1
=HYPERLINK("http://www.godatabase.org/cgi-bin/go.cgi?query=GO:0034508&auto_wild_cards=yes&view=query&action=query&search_constraint=terms"	GO:0034508_centromere_complex_assembly) 1 1
=HYPERLINK("http://www.godatabase.org/cgi-bin/go.cgi?query=GO:0042706&auto_wild_cards=yes&view=query&action=query&search_constraint=terms"	GO:0042706_eye_photoreceptor_cell_fate_commitment) 1 1
=HYPERLINK("http://www.godatabase.org/cgi-bin/go.cgi?query=GO:0043400&auto_wild_cards=yes&view=query&action=query&search_constraint=terms"	GO:0043400_cortisol_secretion) 1 1
=HYPERLINK("http://www.godatabase.org/cgi-bin/go.cgi?query=GO:0046552&auto_wild_cards=yes&view=query&action=query&search_constraint=terms"	GO:0046552_photoreceptor_cell_fate_commitment) 1 1
=HYPERLINK("http://www.godatabase.org/cgi-bin/go.cgi?query=GO:0051462&auto_wild_cards=yes&view=query&action=query&search_constraint=terms"	GO:0051462_regulation_of_cortisol_secretion) 1 1
=HYPERLINK("http://www.godatabase.org/cgi-bin/go.cgi?query=GO:0051463&auto_wild_cards=yes&view=query&action=query&search_constraint=terms"	GO:0051463_negative_regulation_of_cortisol_secretion) 1 1
=HYPERLINK("http://www.godatabase.org/cgi-bin/go.cgi?query=GO:0060125&auto_wild_cards=yes&view=query&action=query&search_constraint=terms"	GO:0060125_negative_regulation_of_growth_hormone_secretion) 1 1
=HYPERLINK("http://www.godatabase.org/cgi-bin/go.cgi?query=GO:0070365&auto_wild_cards=yes&view=query&action=query&search_constraint=terms"	GO:0070365_hepatocyte_differentiation) 1 1
=HYPERLINK("http://www.godatabase.org/cgi-bin/go.cgi?query=GO:0070828&auto_wild_cards=yes&view=query&action=query&search_constraint=terms"	GO:0070828_heterochromatin_organization) 1 1
=HYPERLINK("http://www.godatabase.org/cgi-bin/go.cgi?query=GO:0044237&auto_wild_cards=yes&view=query&action=query&search_constraint=terms"	GO:0044237_cellular_metabolic_process) 1974 18 1.615034 -2.229483 12 -1.098364 3.1 7.298364 0.258333
=HYPERLINK("http://www.godatabase.org/cgi-bin/go.cgi?query=GO:0006633&auto_wild_cards=yes&view=query&action=query&search_constraint=terms"	GO:0006633_fatty_acid_biosynthetic_process) 21 2 16.868132 -2.219893 13 -1.082669 3.34 7.762669 0.256923
=HYPERLINK("http://www.godatabase.org/cgi-bin/go.cgi?query=GO:0010467&auto_wild_cards=yes&view=query&action=query&search_constraint=terms"	GO:0010467_gene_expression) 905 11 2.152784 -2.170577 14 -0.996100 3.71 8.416100 0.265000
=HYPERLINK("http://www.godatabase.org/cgi-bin/go.cgi?query=GO:0000082&auto_wild_cards=yes&view=query&action=query&search_constraint=terms"	GO:0000082_G1_S_transition_of_mitotic_cell_cycle) 23 2 15.401338 -2.142000 15 -0.998702 3.98 8.958702 0.265333
=HYPERLINK("http://www.godatabase.org/cgi-bin/go.cgi?query=GO:0040029&auto_wild_cards=yes&view=query&action=query&search_constraint=terms"	GO:0040029_regulation_of_gene_expression__epigenetic) 26 2 13.624260 -2.037746 16 -0.786614 5.02 10.826614 0.313750
=HYPERLINK("http://www.godatabase.org/cgi-bin/go.cgi?query=GO:0034960&auto_wild_cards=yes&view=query&action=query&search_constraint=terms"	GO:0034960_cellular_biopolymer_metabolic_process) 1395 14 1.777502 -1.993254 17 -0.729907 5.4 11.529907 0.317647
=HYPERLINK("http://www.godatabase.org/cgi-bin/go.cgi?query=GO:0009987&auto_wild_cards=yes&view=query&action=query&search_constraint=terms"	GO:0009987_cellular_process) 3868 26 1.190538 -1.975186 18 -0.678120 5.51 11.698120 0.306111
=HYPERLINK("http://www.godatabase.org/cgi-bin/go.cgi?query=GO:0008634&auto_wild_cards=yes&view=query&action=query&search_constraint=terms"	GO:0008634_negative_regulation_of_survival_gene_product_expression) 2 1
=HYPERLINK("http://www.godatabase.org/cgi-bin/go.cgi?query=GO:0033136&auto_wild_cards=yes&view=query&action=query&search_constraint=terms"	GO:0033136_serine_phosphorylation_of_STAT3_protein) 2 1
=HYPERLINK("http://www.godatabase.org/cgi-bin/go.cgi?query=GO:0033145&auto_wild_cards=yes&view=query&action=query&search_constraint=terms"	GO:0033145_positive_regulation_of_steroid_hormone_receptor_signaling_pathway) 2 1
=HYPERLINK("http://www.godatabase.org/cgi-bin/go.cgi?query=GO:0033148&auto_wild_cards=yes&view=query&action=query&search_constraint=terms"	GO:0033148_positive_regulation_of_estrogen_receptor_signaling_pathway) 2 1
=HYPERLINK("http://www.godatabase.org/cgi-bin/go.cgi?query=GO:0042501&auto_wild_cards=yes&view=query&action=query&search_constraint=terms"	GO:0042501_serine_phosphorylation_of_STAT_protein) 2 1
=HYPERLINK("http://www.godatabase.org/cgi-bin/go.cgi?query=GO:0043170&auto_wild_cards=yes&view=query&action=query&search_constraint=terms"	GO:0043170_macromolecule_metabolic_process) 1576 15 1.685743 -1.928873 19 -0.692896 6.27 13.232896 0.330000
=HYPERLINK("http://www.godatabase.org/cgi-bin/go.cgi?query=GO:0044260&auto_wild_cards=yes&view=query&action=query&search_constraint=terms"	GO:0044260_cellular_macromolecule_metabolic_process) 1447 14 1.713625 -1.844346 20 -0.056411 7.54 15.136411 0.377000
=HYPERLINK("http://www.godatabase.org/cgi-bin/go.cgi?query=GO:0051325&auto_wild_cards=yes&view=query&action=query&search_constraint=terms"	GO:0051325_interphase) 35 2 10.120879 -1.788615 22 0.273444 8.45 16.626556 0.384091
=HYPERLINK("http://www.godatabase.org/cgi-bin/go.cgi?query=GO:0051329&auto_wild_cards=yes&view=query&action=query&search_constraint=terms"	GO:0051329_interphase_of_mitotic_cell_cycle) 35 2 10.120879 -1.788615 22 0.273444 8.45 16.626556 0.384091
=HYPERLINK("http://www.godatabase.org/cgi-bin/go.cgi?query=GO:0010216&auto_wild_cards=yes&view=query&action=query&search_constraint=terms"	GO:0010216_maintenance_of_DNA_methylation) 3 1
=HYPERLINK("http://www.godatabase.org/cgi-bin/go.cgi?query=GO:0031503&auto_wild_cards=yes&view=query&action=query&search_constraint=terms"	GO:0031503_protein_complex_localization) 3 1
=HYPERLINK("http://www.godatabase.org/cgi-bin/go.cgi?query=GO:0042759&auto_wild_cards=yes&view=query&action=query&search_constraint=terms"	GO:0042759_long-chain_fatty_acid_biosynthetic_process) 3 1
=HYPERLINK("http://www.godatabase.org/cgi-bin/go.cgi?query=GO:0043045&auto_wild_cards=yes&view=query&action=query&search_constraint=terms"	GO:0043045_DNA_methylation_during_embryonic_development) 3 1
=HYPERLINK("http://www.godatabase.org/cgi-bin/go.cgi?query=GO:0044030&auto_wild_cards=yes&view=query&action=query&search_constraint=terms"	GO:0044030_regulation_of_DNA_methylation) 3 1
=HYPERLINK("http://www.godatabase.org/cgi-bin/go.cgi?query=GO:0046825&auto_wild_cards=yes&view=query&action=query&search_constraint=terms"	GO:0046825_regulation_of_protein_export_from_nucleus) 3 1
=HYPERLINK("http://www.godatabase.org/cgi-bin/go.cgi?query=GO:0060123&auto_wild_cards=yes&view=query&action=query&search_constraint=terms"	GO:0060123_regulation_of_growth_hormone_secretion) 3 1
=HYPERLINK("http://www.godatabase.org/cgi-bin/go.cgi?query=GO:0043283&auto_wild_cards=yes&view=query&action=query&search_constraint=terms"	GO:0043283_biopolymer_metabolic_process) 1490 14 1.664171 -1.727909 23 0.691997 9.19 17.688003 0.399565
=HYPERLINK("http://www.godatabase.org/cgi-bin/go.cgi?query=GO:0016053&auto_wild_cards=yes&view=query&action=query&search_constraint=terms"	GO:0016053_organic_acid_biosynthetic_process) 38 2 9.321862 -1.720669 27 0.855324 9.61 18.364676 0.355926
=HYPERLINK("http://www.godatabase.org/cgi-bin/go.cgi?query=GO:0032259&auto_wild_cards=yes&view=query&action=query&search_constraint=terms"	GO:0032259_methylation) 38 2 9.321862 -1.720669 27 0.855324 9.61 18.364676 0.355926
=HYPERLINK("http://www.godatabase.org/cgi-bin/go.cgi?query=GO:0043414&auto_wild_cards=yes&view=query&action=query&search_constraint=terms"	GO:0043414_biopolymer_methylation) 38 2 9.321862 -1.720669 27 0.855324 9.61 18.364676 0.355926
=HYPERLINK("http://www.godatabase.org/cgi-bin/go.cgi?query=GO:0046394&auto_wild_cards=yes&view=query&action=query&search_constraint=terms"	GO:0046394_carboxylic_acid_biosynthetic_process) 38 2 9.321862 -1.720669 27 0.855324 9.61 18.364676 0.355926
=HYPERLINK("http://www.godatabase.org/cgi-bin/go.cgi?query=GO:0006730&auto_wild_cards=yes&view=query&action=query&search_constraint=terms"	GO:0006730_one-carbon_metabolic_process) 39 2 9.082840 -1.699303 28 1.344053 10.08 18.815947 0.360000
=HYPERLINK("http://www.godatabase.org/cgi-bin/go.cgi?query=GO:0010468&auto_wild_cards=yes&view=query&action=query&search_constraint=terms"	GO:0010468_regulation_of_gene_expression) 778 9 2.048893 -1.657749 29 1.781767 10.81 19.838233 0.372759
=HYPERLINK("http://www.godatabase.org/cgi-bin/go.cgi?query=GO:0009755&auto_wild_cards=yes&view=query&action=query&search_constraint=terms"	GO:0009755_hormone-mediated_signaling) 4 1
=HYPERLINK("http://www.godatabase.org/cgi-bin/go.cgi?query=GO:0048011&auto_wild_cards=yes&view=query&action=query&search_constraint=terms"	GO:0048011_nerve_growth_factor_receptor_signaling_pathway) 4 1
=HYPERLINK("http://www.godatabase.org/cgi-bin/go.cgi?query=GO:0016070&auto_wild_cards=yes&view=query&action=query&search_constraint=terms"	GO:0016070_RNA_metabolic_process) 658 8 2.153379 -1.614511 30 2.301420 11.99 21.678580 0.399667
=HYPERLINK("http://www.godatabase.org/cgi-bin/go.cgi?query=GO:0033146&auto_wild_cards=yes&view=query&action=query&search_constraint=terms"	GO:0033146_regulation_of_estrogen_receptor_signaling_pathway) 5 1 35.423077 -1.554004 33 7.274782 20.65 34.025218 0.625758
=HYPERLINK("http://www.godatabase.org/cgi-bin/go.cgi?query=GO:0042574&auto_wild_cards=yes&view=query&action=query&search_constraint=terms"	GO:0042574_retinal_metabolic_process) 5 1 35.423077 -1.554004 33 7.274782 20.65 34.025218 0.625758
=HYPERLINK("http://www.godatabase.org/cgi-bin/go.cgi?query=GO:0043288&auto_wild_cards=yes&view=query&action=query&search_constraint=terms"	GO:0043288_apocarotenoid_metabolic_process) 5 1 35.423077 -1.554004 33 7.274782 20.65 34.025218 0.625758
=HYPERLINK("http://www.godatabase.org/cgi-bin/go.cgi?query=GO:0006396&auto_wild_cards=yes&view=query&action=query&search_constraint=terms"	GO:0006396_RNA_processing) 47 2 7.536825 -1.547254 34 7.361845 20.98 34.598155 0.617059
=HYPERLINK("http://www.godatabase.org/cgi-bin/go.cgi?query=GO:0006915&auto_wild_cards=yes&view=query&action=query&search_constraint=terms"	GO:0006915_apoptosis) 427 6 2.488741 -1.545866 35 7.416686 21.03 34.643314 0.600857
=HYPERLINK("http://www.godatabase.org/cgi-bin/go.cgi?query=GO:0012501&auto_wild_cards=yes&view=query&action=query&search_constraint=terms"	GO:0012501_programmed_cell_death) 433 6 2.454255 -1.519410 36 7.636860 21.46 35.283140 0.596111
=HYPERLINK("http://www.godatabase.org/cgi-bin/go.cgi?query=GO:0016569&auto_wild_cards=yes&view=query&action=query&search_constraint=terms"	GO:0016569_covalent_chromatin_modification) 51 2 6.945701 -1.481538 37 8.400038 22.94 37.479962 0.620000
=HYPERLINK("http://www.godatabase.org/cgi-bin/go.cgi?query=GO:0030252&auto_wild_cards=yes&view=query&action=query&search_constraint=terms"	GO:0030252_growth_hormone_secretion) 6 1 29.519231 -1.476000 39 12.128903 28.66 45.191097 0.734872
=HYPERLINK("http://www.godatabase.org/cgi-bin/go.cgi?query=GO:0065004&auto_wild_cards=yes&view=query&action=query&search_constraint=terms"	GO:0065004_protein-DNA_complex_assembly) 6 1 29.519231 -1.476000 39 12.128903 28.66 45.191097 0.734872
=HYPERLINK("http://www.godatabase.org/cgi-bin/go.cgi?query=GO:0008219&auto_wild_cards=yes&view=query&action=query&search_constraint=terms"	GO:0008219_cell_death) 444 6 2.393451 -1.472222 40 12.163955 28.72 45.276045 0.718000
=HYPERLINK("http://www.godatabase.org/cgi-bin/go.cgi?query=GO:0032787&auto_wild_cards=yes&view=query&action=query&search_constraint=terms"	GO:0032787_monocarboxylic_acid_metabolic_process) 130 3 4.087278 -1.448605 41 12.590741 29.53 46.469259 0.720244
=HYPERLINK("http://www.godatabase.org/cgi-bin/go.cgi?query=GO:0016265&auto_wild_cards=yes&view=query&action=query&search_constraint=terms"	GO:0016265_death) 450 6 2.361538 -1.447175 42 12.605921 29.56 46.514079 0.703810
=HYPERLINK("http://www.godatabase.org/cgi-bin/go.cgi?query=GO:0006807&auto_wild_cards=yes&view=query&action=query&search_constraint=terms"	GO:0006807_nitrogen_compound_metabolic_process) 1147 11 1.698578 -1.412757 43 13.166125 30.53 47.893875 0.710000
=HYPERLINK("http://www.godatabase.org/cgi-bin/go.cgi?query=GO:0002792&auto_wild_cards=yes&view=query&action=query&search_constraint=terms"	GO:0002792_negative_regulation_of_peptide_secretion) 7 1 25.302198 -1.410229 47 18.385442 37.09 55.794558 0.789149
=HYPERLINK("http://www.godatabase.org/cgi-bin/go.cgi?query=GO:0030520&auto_wild_cards=yes&view=query&action=query&search_constraint=terms"	GO:0030520_estrogen_receptor_signaling_pathway) 7 1 25.302198 -1.410229 47 18.385442 37.09 55.794558 0.789149
=HYPERLINK("http://www.godatabase.org/cgi-bin/go.cgi?query=GO:0031497&auto_wild_cards=yes&view=query&action=query&search_constraint=terms"	GO:0031497_chromatin_assembly) 7 1 25.302198 -1.410229 47 18.385442 37.09 55.794558 0.789149
=HYPERLINK("http://www.godatabase.org/cgi-bin/go.cgi?query=GO:0046676&auto_wild_cards=yes&view=query&action=query&search_constraint=terms"	GO:0046676_negative_regulation_of_insulin_secretion) 7 1 25.302198 -1.410229 47 18.385442 37.09 55.794558 0.789149
=HYPERLINK("http://www.godatabase.org/cgi-bin/go.cgi?query=GO:0006139&auto_wild_cards=yes&view=query&action=query&search_constraint=terms"	GO:0006139_nucleobase__nucleoside__nucleotide_and_nucleic_acid_metabolic_process) 1002 10 1.767619 -1.403861 48 18.481055 37.41 56.338945 0.779375
=HYPERLINK("http://www.godatabase.org/cgi-bin/go.cgi?query=GO:0034622&auto_wild_cards=yes&view=query&action=query&search_constraint=terms"	GO:0034622_cellular_macromolecular_complex_assembly) 58 2 6.107427 -1.379201 49 19.021105 38.22 57.418895 0.780000
=HYPERLINK("http://www.godatabase.org/cgi-bin/go.cgi?query=GO:0006349&auto_wild_cards=yes&view=query&action=query&search_constraint=terms"	GO:0006349_genetic_imprinting) 8 1 22.139423 -1.353412 53 22.394774 44.12 65.845226 0.832453
=HYPERLINK("http://www.godatabase.org/cgi-bin/go.cgi?query=GO:0018107&auto_wild_cards=yes&view=query&action=query&search_constraint=terms"	GO:0018107_peptidyl-threonine_phosphorylation) 8 1 22.139423 -1.353412 53 22.394774 44.12 65.845226 0.832453
=HYPERLINK("http://www.godatabase.org/cgi-bin/go.cgi?query=GO:0018210&auto_wild_cards=yes&view=query&action=query&search_constraint=terms"	GO:0018210_peptidyl-threonine_modification) 8 1 22.139423 -1.353412 53 22.394774 44.12 65.845226 0.832453
=HYPERLINK("http://www.godatabase.org/cgi-bin/go.cgi?query=GO:0070584&auto_wild_cards=yes&view=query&action=query&search_constraint=terms"	GO:0070584_mitochondrion_morphogenesis) 8 1 22.139423 -1.353412 53 22.394774 44.12 65.845226 0.832453
=HYPERLINK("http://www.godatabase.org/cgi-bin/go.cgi?query=GO:0042981&auto_wild_cards=yes&view=query&action=query&search_constraint=terms"	GO:0042981_regulation_of_apoptosis) 360 5 2.459936 -1.321626 54 22.986828 45.01 67.033172 0.833519
=HYPERLINK("http://www.godatabase.org/cgi-bin/go.cgi?query=GO:0001676&auto_wild_cards=yes&view=query&action=query&search_constraint=terms"	GO:0001676_long-chain_fatty_acid_metabolic_process) 9 1 19.679487 -1.303434 63 26.450247 50.7 74.949753 0.804762
=HYPERLINK("http://www.godatabase.org/cgi-bin/go.cgi?query=GO:0006364&auto_wild_cards=yes&view=query&action=query&search_constraint=terms"	GO:0006364_rRNA_processing) 9 1 19.679487 -1.303434 63 26.450247 50.7 74.949753 0.804762
=HYPERLINK("http://www.godatabase.org/cgi-bin/go.cgi?query=GO:0006595&auto_wild_cards=yes&view=query&action=query&search_constraint=terms"	GO:0006595_polyamine_metabolic_process) 9 1 19.679487 -1.303434 63 26.450247 50.7 74.949753 0.804762
=HYPERLINK("http://www.godatabase.org/cgi-bin/go.cgi?query=GO:0006611&auto_wild_cards=yes&view=query&action=query&search_constraint=terms"	GO:0006611_protein_export_from_nucleus) 9 1 19.679487 -1.303434 63 26.450247 50.7 74.949753 0.804762
=HYPERLINK("http://www.godatabase.org/cgi-bin/go.cgi?query=GO:0009451&auto_wild_cards=yes&view=query&action=query&search_constraint=terms"	GO:0009451_RNA_modification) 9 1 19.679487 -1.303434 63 26.450247 50.7 74.949753 0.804762
=HYPERLINK("http://www.godatabase.org/cgi-bin/go.cgi?query=GO:0016072&auto_wild_cards=yes&view=query&action=query&search_constraint=terms"	GO:0016072_rRNA_metabolic_process) 9 1 19.679487 -1.303434 63 26.450247 50.7 74.949753 0.804762
=HYPERLINK("http://www.godatabase.org/cgi-bin/go.cgi?query=GO:0033143&auto_wild_cards=yes&view=query&action=query&search_constraint=terms"	GO:0033143_regulation_of_steroid_hormone_receptor_signaling_pathway) 9 1 19.679487 -1.303434 63 26.450247 50.7 74.949753 0.804762
=HYPERLINK("http://www.godatabase.org/cgi-bin/go.cgi?query=GO:0045884&auto_wild_cards=yes&view=query&action=query&search_constraint=terms"	GO:0045884_regulation_of_survival_gene_product_expression) 9 1 19.679487 -1.303434 63 26.450247 50.7 74.949753 0.804762
=HYPERLINK("http://www.godatabase.org/cgi-bin/go.cgi?query=GO:0046888&auto_wild_cards=yes&view=query&action=query&search_constraint=terms"	GO:0046888_negative_regulation_of_hormone_secretion) 9 1 19.679487 -1.303434 63 26.450247 50.7 74.949753 0.804762
=HYPERLINK("http://www.godatabase.org/cgi-bin/go.cgi?query=GO:0010941&auto_wild_cards=yes&view=query&action=query&search_constraint=terms"	GO:0010941_regulation_of_cell_death) 365 5 2.426238 -1.299932 65 26.525797 51.14 75.754203 0.786769
=HYPERLINK("http://www.godatabase.org/cgi-bin/go.cgi?query=GO:0043067&auto_wild_cards=yes&view=query&action=query&search_constraint=terms"	GO:0043067_regulation_of_programmed_cell_death) 365 5 2.426238 -1.299932 65 26.525797 51.14 75.754203 0.786769
=HYPERLINK("http://www.godatabase.org/cgi-bin/go.cgi?query=GO:0009966&auto_wild_cards=yes&view=query&action=query&search_constraint=terms"	GO:0009966_regulation_of_signal_transduction) 256 4 2.767428 -1.274486 66 26.985974 51.94 76.894026 0.786970
=HYPERLINK("http://www.godatabase.org/cgi-bin/go.cgi?query=GO:0042445&auto_wild_cards=yes&view=query&action=query&search_constraint=terms"	GO:0042445_hormone_metabolic_process) 67 2 5.287026 -1.266258 67 27.401393 52.33 77.258607 0.781045
=HYPERLINK("http://www.godatabase.org/cgi-bin/go.cgi?query=GO:0000209&auto_wild_cards=yes&view=query&action=query&search_constraint=terms"	GO:0000209_protein_polyubiquitination) 10 1 17.711538 -1.258850 70 31.620591 58.51 85.399409 0.835857
=HYPERLINK("http://www.godatabase.org/cgi-bin/go.cgi?query=GO:0006081&auto_wild_cards=yes&view=query&action=query&search_constraint=terms"	GO:0006081_cellular_aldehyde_metabolic_process) 10 1 17.711538 -1.258850 70 31.620591 58.51 85.399409 0.835857
=HYPERLINK("http://www.godatabase.org/cgi-bin/go.cgi?query=GO:0046887&auto_wild_cards=yes&view=query&action=query&search_constraint=terms"	GO:0046887_positive_regulation_of_hormone_secretion) 10 1 17.711538 -1.258850 70 31.620591 58.51 85.399409 0.835857
=HYPERLINK("http://www.godatabase.org/cgi-bin/go.cgi?query=GO:0010629&auto_wild_cards=yes&view=query&action=query&search_constraint=terms"	GO:0010629_negative_regulation_of_gene_expression) 262 4 2.704052 -1.243966 71 32.039915 59.17 86.300085 0.833380
=HYPERLINK("http://www.godatabase.org/cgi-bin/go.cgi?query=GO:0044255&auto_wild_cards=yes&view=query&action=query&search_constraint=terms"	GO:0044255_cellular_lipid_metabolic_process) 264 4 2.683566 -1.233999 72 32.414367 59.72 87.025633 0.829444
=HYPERLINK("http://www.godatabase.org/cgi-bin/go.cgi?query=GO:0043687&auto_wild_cards=yes&view=query&action=query&search_constraint=terms"	GO:0043687_post-translational_protein_modification) 384 5 2.306190 -1.221162 73 32.792359 60.4 88.007641 0.827397
=HYPERLINK("http://www.godatabase.org/cgi-bin/go.cgi?query=GO:0006333&auto_wild_cards=yes&view=query&action=query&search_constraint=terms"	GO:0006333_chromatin_assembly_or_disassembly) 11 1 16.101399 -1.218630 75 36.353206 65.24 94.126794 0.869867
=HYPERLINK("http://www.godatabase.org/cgi-bin/go.cgi?query=GO:0045055&auto_wild_cards=yes&view=query&action=query&search_constraint=terms"	GO:0045055_regulated_secretory_pathway) 11 1 16.101399 -1.218630 75 36.353206 65.24 94.126794 0.869867
=HYPERLINK("http://www.godatabase.org/cgi-bin/go.cgi?query=GO:0016568&auto_wild_cards=yes&view=query&action=query&search_constraint=terms"	GO:0016568_chromatin_modification) 72 2 4.919872 -1.210698 76 36.895111 66.05 95.204889 0.869079
=HYPERLINK("http://www.godatabase.org/cgi-bin/go.cgi?query=GO:0060255&auto_wild_cards=yes&view=query&action=query&search_constraint=terms"	GO:0060255_regulation_of_macromolecule_metabolic_process) 936 9 1.703033 -1.192869 77 37.455136 66.9 96.344864 0.868831
=HYPERLINK("http://www.godatabase.org/cgi-bin/go.cgi?query=GO:0006259&auto_wild_cards=yes&view=query&action=query&search_constraint=terms"	GO:0006259_DNA_metabolic_process) 165 3 3.220280 -1.192052 78 37.498863 66.99 96.481137 0.858846
=HYPERLINK("http://www.godatabase.org/cgi-bin/go.cgi?query=GO:0019222&auto_wild_cards=yes&view=query&action=query&search_constraint=terms"	GO:0019222_regulation_of_metabolic_process) 1088 10 1.627899 -1.185920 79 37.574626 67.27 96.965374 0.851519
=HYPERLINK("http://www.godatabase.org/cgi-bin/go.cgi?query=GO:0034621&auto_wild_cards=yes&view=query&action=query&search_constraint=terms"	GO:0034621_cellular_macromolecular_complex_subunit_organization) 76 2 4.660931 -1.169336 80 41.013727 73.22 105.426273 0.915250
=HYPERLINK("http://www.godatabase.org/cgi-bin/go.cgi?query=GO:0018105&auto_wild_cards=yes&view=query&action=query&search_constraint=terms"	GO:0018105_peptidyl-serine_phosphorylation) 13 1 13.624260 -1.148422 81 44.840077 79.04 113.239923 0.975802
=HYPERLINK("http://www.godatabase.org/cgi-bin/go.cgi?query=GO:0006629&auto_wild_cards=yes&view=query&action=query&search_constraint=terms"	GO:0006629_lipid_metabolic_process) 285 4 2.485830 -1.135137 82 45.224660 79.56 113.895340 0.970244
=HYPERLINK("http://www.godatabase.org/cgi-bin/go.cgi?query=GO:0000278&auto_wild_cards=yes&view=query&action=query&search_constraint=terms"	GO:0000278_mitotic_cell_cycle) 80 2 4.427885 -1.130407 84 45.515631 80.0 114.484369 0.952381
=HYPERLINK("http://www.godatabase.org/cgi-bin/go.cgi?query=GO:0006631&auto_wild_cards=yes&view=query&action=query&search_constraint=terms"	GO:0006631_fatty_acid_metabolic_process) 80 2 4.427885 -1.130407 84 45.515631 80.0 114.484369 0.952381
=HYPERLINK("http://www.godatabase.org/cgi-bin/go.cgi?query=GO:0043066&auto_wild_cards=yes&view=query&action=query&search_constraint=terms"	GO:0043066_negative_regulation_of_apoptosis) 176 3 3.019012 -1.125079 85 45.809697 80.51 115.210303 0.947176
=HYPERLINK("http://www.godatabase.org/cgi-bin/go.cgi?query=GO:0045449&auto_wild_cards=yes&view=query&action=query&search_constraint=terms"	GO:0045449_regulation_of_transcription) 676 7 1.834035 -1.123148 86 45.847631 80.59 115.332369 0.937093
=HYPERLINK("http://www.godatabase.org/cgi-bin/go.cgi?query=GO:0007242&auto_wild_cards=yes&view=query&action=query&search_constraint=terms"	GO:0007242_intracellular_signaling_cascade) 411 5 2.154688 -1.118365 87 45.979786 80.71 115.440214 0.927701
=HYPERLINK("http://www.godatabase.org/cgi-bin/go.cgi?query=GO:0000077&auto_wild_cards=yes&view=query&action=query&search_constraint=terms"	GO:0000077_DNA_damage_checkpoint) 14 1 12.651099 -1.117407 89 49.123314 85.27 121.416686 0.958090
=HYPERLINK("http://www.godatabase.org/cgi-bin/go.cgi?query=GO:0042573&auto_wild_cards=yes&view=query&action=query&search_constraint=terms"	GO:0042573_retinoic_acid_metabolic_process) 14 1 12.651099 -1.117407 89 49.123314 85.27 121.416686 0.958090
=HYPERLINK("http://www.godatabase.org/cgi-bin/go.cgi?query=GO:0043069&auto_wild_cards=yes&view=query&action=query&search_constraint=terms"	GO:0043069_negative_regulation_of_programmed_cell_death) 179 3 2.968414 -1.107731 91 49.377523 85.75 122.122477 0.942308
=HYPERLINK("http://www.godatabase.org/cgi-bin/go.cgi?query=GO:0060548&auto_wild_cards=yes&view=query&action=query&search_constraint=terms"	GO:0060548_negative_regulation_of_cell_death) 179 3 2.968414 -1.107731 91 49.377523 85.75 122.122477 0.942308
=HYPERLINK("http://www.godatabase.org/cgi-bin/go.cgi?query=GO:0006325&auto_wild_cards=yes&view=query&action=query&search_constraint=terms"	GO:0006325_chromatin_organization) 83 2 4.267841 -1.102663 92 49.692882 86.12 122.547118 0.936087
=HYPERLINK("http://www.godatabase.org/cgi-bin/go.cgi?query=GO:0019752&auto_wild_cards=yes&view=query&action=query&search_constraint=terms"	GO:0019752_carboxylic_acid_metabolic_process) 181 3 2.935614 -1.096371 94 49.943631 86.36 122.776369 0.918723
=HYPERLINK("http://www.godatabase.org/cgi-bin/go.cgi?query=GO:0043436&auto_wild_cards=yes&view=query&action=query&search_constraint=terms"	GO:0043436_oxoacid_metabolic_process) 181 3 2.935614 -1.096371 94 49.943631 86.36 122.776369 0.918723
=HYPERLINK("http://www.godatabase.org/cgi-bin/go.cgi?query=GO:0006082&auto_wild_cards=yes&view=query&action=query&search_constraint=terms"	GO:0006082_organic_acid_metabolic_process) 182 3 2.919484 -1.090751 95 50.097005 86.63 123.162995 0.911895
=HYPERLINK("http://www.godatabase.org/cgi-bin/go.cgi?query=GO:0050796&auto_wild_cards=yes&view=query&action=query&search_constraint=terms"	GO:0050796_regulation_of_insulin_secretion) 15 1 11.807692 -1.088613 96 53.375797 91.01 128.644203 0.948021
=HYPERLINK("http://www.godatabase.org/cgi-bin/go.cgi?query=GO:0042180&auto_wild_cards=yes&view=query&action=query&search_constraint=terms"	GO:0042180_cellular_ketone_metabolic_process) 183 3 2.903531 -1.085171 97 53.463584 91.12 128.776416 0.939381
=HYPERLINK("http://www.godatabase.org/cgi-bin/go.cgi?query=GO:0032990&auto_wild_cards=yes&view=query&action=query&search_constraint=terms"	GO:0032990_cell_part_morphogenesis) 184 3 2.887751 -1.079629 98 53.663021 91.51 129.356979 0.933776
=HYPERLINK("http://www.godatabase.org/cgi-bin/go.cgi?query=GO:0031570&auto_wild_cards=yes&view=query&action=query&search_constraint=terms"	GO:0031570_DNA_integrity_checkpoint) 16 1 11.069712 -1.061752 100 57.422241 96.88 136.337759 0.968800
=HYPERLINK("http://www.godatabase.org/cgi-bin/go.cgi?query=GO:0051048&auto_wild_cards=yes&view=query&action=query&search_constraint=terms"	GO:0051048_negative_regulation_of_secretion) 16 1 11.069712 -1.061752 100 57.422241 96.88 136.337759 0.968800
=HYPERLINK("http://www.godatabase.org/cgi-bin/go.cgi?query=GO:0006350&auto_wild_cards=yes&view=query&action=query&search_constraint=terms"	GO:0006350_transcription) 701 7 1.768627 -1.054725 101 57.582638 97.2 136.817362 0.962376
=HYPERLINK("http://www.godatabase.org/cgi-bin/go.cgi?query=GO:0002791&auto_wild_cards=yes&view=query&action=query&search_constraint=terms"	GO:0002791_regulation_of_peptide_secretion) 17 1 10.418552 -1.036590 107 61.304847 102.17 143.035153 0.954860
=HYPERLINK("http://www.godatabase.org/cgi-bin/go.cgi?query=GO:0006323&auto_wild_cards=yes&view=query&action=query&search_constraint=terms"	GO:0006323_DNA_packaging) 17 1 10.418552 -1.036590 107 61.304847 102.17 143.035153 0.954860
=HYPERLINK("http://www.godatabase.org/cgi-bin/go.cgi?query=GO:0006919&auto_wild_cards=yes&view=query&action=query&search_constraint=terms"	GO:0006919_activation_of_caspase_activity) 17 1 10.418552 -1.036590 107 61.304847 102.17 143.035153 0.954860
=HYPERLINK("http://www.godatabase.org/cgi-bin/go.cgi?query=GO:0008380&auto_wild_cards=yes&view=query&action=query&search_constraint=terms"	GO:0008380_RNA_splicing) 17 1 10.418552 -1.036590 107 61.304847 102.17 143.035153 0.954860
=HYPERLINK("http://www.godatabase.org/cgi-bin/go.cgi?query=GO:0034470&auto_wild_cards=yes&view=query&action=query&search_constraint=terms"	GO:0034470_ncRNA_processing) 17 1 10.418552 -1.036590 107 61.304847 102.17 143.035153 0.954860
=HYPERLINK("http://www.godatabase.org/cgi-bin/go.cgi?query=GO:0042254&auto_wild_cards=yes&view=query&action=query&search_constraint=terms"	GO:0042254_ribosome_biogenesis) 17 1 10.418552 -1.036590 107 61.304847 102.17 143.035153 0.954860
=HYPERLINK("http://www.godatabase.org/cgi-bin/go.cgi?query=GO:0006464&auto_wild_cards=yes&view=query&action=query&search_constraint=terms"	GO:0006464_protein_modification_process) 439 5 2.017260 -1.021768 108 61.777690 102.95 144.122310 0.953241
=HYPERLINK("http://www.godatabase.org/cgi-bin/go.cgi?query=GO:0065003&auto_wild_cards=yes&view=query&action=query&search_constraint=terms"	GO:0065003_macromolecular_complex_assembly) 93 2 3.808933 -1.018020 109 62.179967 103.51 144.840033 0.949633
=HYPERLINK("http://www.godatabase.org/cgi-bin/go.cgi?query=GO:0006355&auto_wild_cards=yes&view=query&action=query&search_constraint=terms"	GO:0006355_regulation_of_transcription__DNA-dependent) 575 6 1.848161 -1.017029 110 62.234650 103.58 144.925350 0.941636
=HYPERLINK("http://www.godatabase.org/cgi-bin/go.cgi?query=GO:0030178&auto_wild_cards=yes&view=query&action=query&search_constraint=terms"	GO:0030178_negative_regulation_of_Wnt_receptor_signaling_pathway) 18 1 9.839744 -1.012933 114 65.911398 108.34 150.768602 0.950351
=HYPERLINK("http://www.godatabase.org/cgi-bin/go.cgi?query=GO:0030901&auto_wild_cards=yes&view=query&action=query&search_constraint=terms"	GO:0030901_midbrain_development) 18 1 9.839744 -1.012933 114 65.911398 108.34 150.768602 0.950351
=HYPERLINK("http://www.godatabase.org/cgi-bin/go.cgi?query=GO:0033157&auto_wild_cards=yes&view=query&action=query&search_constraint=terms"	GO:0033157_regulation_of_intracellular_protein_transport) 18 1 9.839744 -1.012933 114 65.911398 108.34 150.768602 0.950351
=HYPERLINK("http://www.godatabase.org/cgi-bin/go.cgi?query=GO:0051168&auto_wild_cards=yes&view=query&action=query&search_constraint=terms"	GO:0051168_nuclear_export) 18 1 9.839744 -1.012933 114 65.911398 108.34 150.768602 0.950351
=HYPERLINK("http://www.godatabase.org/cgi-bin/go.cgi?query=GO:0008610&auto_wild_cards=yes&view=query&action=query&search_constraint=terms"	GO:0008610_lipid_biosynthetic_process) 94 2 3.768412 -1.010151 115 66.543794 109.18 151.816206 0.949391
=HYPERLINK("http://www.godatabase.org/cgi-bin/go.cgi?query=GO:0006338&auto_wild_cards=yes&view=query&action=query&search_constraint=terms"	GO:0006338_chromatin_remodeling) 19 1 9.321862 -0.990617 120 70.197269 113.77 157.342731 0.948083
=HYPERLINK("http://www.godatabase.org/cgi-bin/go.cgi?query=GO:0006776&auto_wild_cards=yes&view=query&action=query&search_constraint=terms"	GO:0006776_vitamin_A_metabolic_process) 19 1 9.321862 -0.990617 120 70.197269 113.77 157.342731 0.948083
=HYPERLINK("http://www.godatabase.org/cgi-bin/go.cgi?query=GO:0010952&auto_wild_cards=yes&view=query&action=query&search_constraint=terms"	GO:0010952_positive_regulation_of_peptidase_activity) 19 1 9.321862 -0.990617 120 70.197269 113.77 157.342731 0.948083
=HYPERLINK("http://www.godatabase.org/cgi-bin/go.cgi?query=GO:0030518&auto_wild_cards=yes&view=query&action=query&search_constraint=terms"	GO:0030518_steroid_hormone_receptor_signaling_pathway) 19 1 9.321862 -0.990617 120 70.197269 113.77 157.342731 0.948083
=HYPERLINK("http://www.godatabase.org/cgi-bin/go.cgi?query=GO:0043280&auto_wild_cards=yes&view=query&action=query&search_constraint=terms"	GO:0043280_positive_regulation_of_caspase_activity) 19 1 9.321862 -0.990617 120 70.197269 113.77 157.342731 0.948083
=HYPERLINK("http://www.godatabase.org/cgi-bin/go.cgi?query=GO:0009967&auto_wild_cards=yes&view=query&action=query&search_constraint=terms"	GO:0009967_positive_regulation_of_signal_transduction) 98 2 3.614600 -0.979643 121 70.721488 114.59 158.458512 0.947025
=HYPERLINK("http://www.godatabase.org/cgi-bin/go.cgi?query=GO:0051252&auto_wild_cards=yes&view=query&action=query&search_constraint=terms"	GO:0051252_regulation_of_RNA_metabolic_process) 590 6 1.801173 -0.975125 122 70.838282 114.82 158.801718 0.941148
=HYPERLINK("http://www.godatabase.org/cgi-bin/go.cgi?query=GO:0007243&auto_wild_cards=yes&view=query&action=query&search_constraint=terms"	GO:0007243_protein_kinase_cascade) 205 3 2.591932 -0.971589 123 71.128130 115.44 159.751870 0.938537
=HYPERLINK("http://www.godatabase.org/cgi-bin/go.cgi?query=GO:0018209&auto_wild_cards=yes&view=query&action=query&search_constraint=terms"	GO:0018209_peptidyl-serine_modification) 20 1 8.855769 -0.969505 125 73.215266 118.63 164.044734 0.949040
=HYPERLINK("http://www.godatabase.org/cgi-bin/go.cgi?query=GO:0046822&auto_wild_cards=yes&view=query&action=query&search_constraint=terms"	GO:0046822_regulation_of_nucleocytoplasmic_transport) 20 1 8.855769 -0.969505 125 73.215266 118.63 164.044734 0.949040
=HYPERLINK("http://www.godatabase.org/cgi-bin/go.cgi?query=GO:0006351&auto_wild_cards=yes&view=query&action=query&search_constraint=terms"	GO:0006351_transcription__DNA-dependent) 594 6 1.789044 -0.964244 126 73.336238 118.85 164.363762 0.943254
=HYPERLINK("http://www.godatabase.org/cgi-bin/go.cgi?query=GO:0032774&auto_wild_cards=yes&view=query&action=query&search_constraint=terms"	GO:0032774_RNA_biosynthetic_process) 595 6 1.786037 -0.961542 127 73.387088 118.92 164.452912 0.936378
=HYPERLINK("http://www.godatabase.org/cgi-bin/go.cgi?query=GO:0010646&auto_wild_cards=yes&view=query&action=query&search_constraint=terms"	GO:0010646_regulation_of_cell_communication) 330 4 2.146853 -0.953711 128 73.518227 119.49 165.461773 0.933516
=HYPERLINK("http://www.godatabase.org/cgi-bin/go.cgi?query=GO:0010605&auto_wild_cards=yes&view=query&action=query&search_constraint=terms"	GO:0010605_negative_regulation_of_macromolecule_metabolic_process) 331 4 2.140367 -0.950084 129 73.647485 119.75 165.852515 0.928295
=HYPERLINK("http://www.godatabase.org/cgi-bin/go.cgi?query=GO:0000075&auto_wild_cards=yes&view=query&action=query&search_constraint=terms"	GO:0000075_cell_cycle_checkpoint) 21 1 8.434066 -0.949479 131 76.899870 124.21 171.520130 0.948168
=HYPERLINK("http://www.godatabase.org/cgi-bin/go.cgi?query=GO:0001754&auto_wild_cards=yes&view=query&action=query&search_constraint=terms"	GO:0001754_eye_photoreceptor_cell_differentiation) 21 1 8.434066 -0.949479 131 76.899870 124.21 171.520130 0.948168
=HYPERLINK("http://www.godatabase.org/cgi-bin/go.cgi?query=GO:0010556&auto_wild_cards=yes&view=query&action=query&search_constraint=terms"	GO:0010556_regulation_of_macromolecule_biosynthetic_process) 745 7 1.664171 -0.943800 132 76.939711 124.33 171.720289 0.941894
=HYPERLINK("http://www.godatabase.org/cgi-bin/go.cgi?query=GO:0009968&auto_wild_cards=yes&view=query&action=query&search_constraint=terms"	GO:0009968_negative_regulation_of_signal_transduction) 103 2 3.439134 -0.943540 133 77.082375 124.64 172.197625 0.937143
=HYPERLINK("http://www.godatabase.org/cgi-bin/go.cgi?query=GO:0001523&auto_wild_cards=yes&view=query&action=query&search_constraint=terms"	GO:0001523_retinoid_metabolic_process) 22 1 8.050699 -0.930439 138 81.610695 130.18 178.749305 0.943333
=HYPERLINK("http://www.godatabase.org/cgi-bin/go.cgi?query=GO:0006721&auto_wild_cards=yes&view=query&action=query&search_constraint=terms"	GO:0006721_terpenoid_metabolic_process) 22 1 8.050699 -0.930439 138 81.610695 130.18 178.749305 0.943333
=HYPERLINK("http://www.godatabase.org/cgi-bin/go.cgi?query=GO:0016101&auto_wild_cards=yes&view=query&action=query&search_constraint=terms"	GO:0016101_diterpenoid_metabolic_process) 22 1 8.050699 -0.930439 138 81.610695 130.18 178.749305 0.943333
=HYPERLINK("http://www.godatabase.org/cgi-bin/go.cgi?query=GO:0034660&auto_wild_cards=yes&view=query&action=query&search_constraint=terms"	GO:0034660_ncRNA_metabolic_process) 22 1 8.050699 -0.930439 138 81.610695 130.18 178.749305 0.943333
=HYPERLINK("http://www.godatabase.org/cgi-bin/go.cgi?query=GO:0046883&auto_wild_cards=yes&view=query&action=query&search_constraint=terms"	GO:0046883_regulation_of_hormone_secretion) 22 1 8.050699 -0.930439 138 81.610695 130.18 178.749305 0.943333
=HYPERLINK("http://www.godatabase.org/cgi-bin/go.cgi?query=GO:0010817&auto_wild_cards=yes&view=query&action=query&search_constraint=terms"	GO:0010817_regulation_of_hormone_levels) 106 2 3.341800 -0.922878 139 81.864899 130.53 179.195101 0.939065
=HYPERLINK("http://www.godatabase.org/cgi-bin/go.cgi?query=GO:0006793&auto_wild_cards=yes&view=query&action=query&search_constraint=terms"	GO:0006793_phosphorus_metabolic_process) 340 4 2.083710 -0.918144 141 82.208327 130.96 179.711673 0.928794
=HYPERLINK("http://www.godatabase.org/cgi-bin/go.cgi?query=GO:0006796&auto_wild_cards=yes&view=query&action=query&search_constraint=terms"	GO:0006796_phosphate_metabolic_process) 340 4 2.083710 -0.918144 141 82.208327 130.96 179.711673 0.928794
=HYPERLINK("http://www.godatabase.org/cgi-bin/go.cgi?query=GO:0019219&auto_wild_cards=yes&view=query&action=query&search_constraint=terms"	GO:0019219_regulation_of_nucleobase__nucleoside__nucleotide_and_nucleic_acid_metabolic_process) 757 7 1.637791 -0.915499 142 82.376146 131.34 180.303854 0.924930
=HYPERLINK("http://www.godatabase.org/cgi-bin/go.cgi?query=GO:0006397&auto_wild_cards=yes&view=query&action=query&search_constraint=terms"	GO:0006397_mRNA_processing) 23 1 7.700669 -0.912295 145 84.347486 134.15 183.952514 0.925172
=HYPERLINK("http://www.godatabase.org/cgi-bin/go.cgi?query=GO:0022613&auto_wild_cards=yes&view=query&action=query&search_constraint=terms"	GO:0022613_ribonucleoprotein_complex_biogenesis) 23 1 7.700669 -0.912295 145 84.347486 134.15 183.952514 0.925172
=HYPERLINK("http://www.godatabase.org/cgi-bin/go.cgi?query=GO:0030512&auto_wild_cards=yes&view=query&action=query&search_constraint=terms"	GO:0030512_negative_regulation_of_transforming_growth_factor_beta_receptor_signaling_pathway) 23 1 7.700669 -0.912295 145 84.347486 134.15 183.952514 0.925172
=HYPERLINK("http://www.godatabase.org/cgi-bin/go.cgi?query=GO:0045892&auto_wild_cards=yes&view=query&action=query&search_constraint=terms"	GO:0045892_negative_regulation_of_transcription__DNA-dependent) 218 3 2.437368 -0.911779 146 84.381345 134.21 184.038655 0.919247
=HYPERLINK("http://www.godatabase.org/cgi-bin/go.cgi?query=GO:0051253&auto_wild_cards=yes&view=query&action=query&search_constraint=terms"	GO:0051253_negative_regulation_of_RNA_metabolic_process) 220 3 2.415210 -0.903004 147 84.630903 134.74 184.849097 0.916599
=HYPERLINK("http://www.godatabase.org/cgi-bin/go.cgi?query=GO:0010647&auto_wild_cards=yes&view=query&action=query&search_constraint=terms"	GO:0010647_positive_regulation_of_cell_communication) 110 2 3.220280 -0.896409 149 84.966161 135.39 185.813839 0.908658
=HYPERLINK("http://www.godatabase.org/cgi-bin/go.cgi?query=GO:0010648&auto_wild_cards=yes&view=query&action=query&search_constraint=terms"	GO:0010648_negative_regulation_of_cell_communication) 110 2 3.220280 -0.896409 149 84.966161 135.39 185.813839 0.908658
=HYPERLINK("http://www.godatabase.org/cgi-bin/go.cgi?query=GO:0007259&auto_wild_cards=yes&view=query&action=query&search_constraint=terms"	GO:0007259_JAK-STAT_cascade) 24 1 7.379808 -0.894972 151 87.803757 138.78 189.756243 0.919073
=HYPERLINK("http://www.godatabase.org/cgi-bin/go.cgi?query=GO:0032386&auto_wild_cards=yes&view=query&action=query&search_constraint=terms"	GO:0032386_regulation_of_intracellular_transport) 24 1 7.379808 -0.894972 151 87.803757 138.78 189.756243 0.919073
=HYPERLINK("http://www.godatabase.org/cgi-bin/go.cgi?query=GO:0065007&auto_wild_cards=yes&view=query&action=query&search_constraint=terms"	GO:0065007_biological_regulation) 2593 18 1.229494 -0.893822 152 87.876215 138.97 190.063785 0.914276
=HYPERLINK("http://www.godatabase.org/cgi-bin/go.cgi?query=GO:0009892&auto_wild_cards=yes&view=query&action=query&search_constraint=terms"	GO:0009892_negative_regulation_of_metabolic_process) 348 4 2.035809 -0.890778 153 87.937948 139.15 190.362052 0.909477
=HYPERLINK("http://www.godatabase.org/cgi-bin/go.cgi?query=GO:0051171&auto_wild_cards=yes&view=query&action=query&search_constraint=terms"	GO:0051171_regulation_of_nitrogen_compound_metabolic_process) 771 7 1.608051 -0.883472 154 88.121810 139.43 190.738190 0.905390
=HYPERLINK("http://www.godatabase.org/cgi-bin/go.cgi?query=GO:0006775&auto_wild_cards=yes&view=query&action=query&search_constraint=terms"	GO:0006775_fat-soluble_vitamin_metabolic_process) 25 1 7.084615 -0.878403 156 90.421438 142.64 194.858562 0.914359
=HYPERLINK("http://www.godatabase.org/cgi-bin/go.cgi?query=GO:0007492&auto_wild_cards=yes&view=query&action=query&search_constraint=terms"	GO:0007492_endoderm_development) 25 1 7.084615 -0.878403 156 90.421438 142.64 194.858562 0.914359
=HYPERLINK("http://www.godatabase.org/cgi-bin/go.cgi?query=GO:0048523&auto_wild_cards=yes&view=query&action=query&search_constraint=terms"	GO:0048523_negative_regulation_of_cellular_process) 774 7 1.601819 -0.876744 157 90.693475 143.09 195.486525 0.911401
=HYPERLINK("http://www.godatabase.org/cgi-bin/go.cgi?query=GO:0001658&auto_wild_cards=yes&view=query&action=query&search_constraint=terms"	GO:0001658_branching_involved_in_ureteric_bud_morphogenesis) 26 1 6.812130 -0.862529 162 93.676393 147.35 201.023607 0.909568
=HYPERLINK("http://www.godatabase.org/cgi-bin/go.cgi?query=GO:0006720&auto_wild_cards=yes&view=query&action=query&search_constraint=terms"	GO:0006720_isoprenoid_metabolic_process) 26 1 6.812130 -0.862529 162 93.676393 147.35 201.023607 0.909568
=HYPERLINK("http://www.godatabase.org/cgi-bin/go.cgi?query=GO:0046530&auto_wild_cards=yes&view=query&action=query&search_constraint=terms"	GO:0046530_photoreceptor_cell_differentiation) 26 1 6.812130 -0.862529 162 93.676393 147.35 201.023607 0.909568
=HYPERLINK("http://www.godatabase.org/cgi-bin/go.cgi?query=GO:0050873&auto_wild_cards=yes&view=query&action=query&search_constraint=terms"	GO:0050873_brown_fat_cell_differentiation) 26 1 6.812130 -0.862529 162 93.676393 147.35 201.023607 0.909568
=HYPERLINK("http://www.godatabase.org/cgi-bin/go.cgi?query=GO:0060675&auto_wild_cards=yes&view=query&action=query&search_constraint=terms"	GO:0060675_ureteric_bud_morphogenesis) 26 1 6.812130 -0.862529 162 93.676393 147.35 201.023607 0.909568
=HYPERLINK("http://www.godatabase.org/cgi-bin/go.cgi?query=GO:0043933&auto_wild_cards=yes&view=query&action=query&search_constraint=terms"	GO:0043933_macromolecular_complex_subunit_organization) 117 2 3.027613 -0.852810 163 94.035532 148.02 202.004468 0.908098
=HYPERLINK("http://www.godatabase.org/cgi-bin/go.cgi?query=GO:0022403&auto_wild_cards=yes&view=query&action=query&search_constraint=terms"	GO:0022403_cell_cycle_phase) 119 2 2.976729 -0.840942 164 96.462811 151.44 206.417189 0.923415
=HYPERLINK("http://www.godatabase.org/cgi-bin/go.cgi?query=GO:0006470&auto_wild_cards=yes&view=query&action=query&search_constraint=terms"	GO:0006470_protein_amino_acid_dephosphorylation) 28 1 6.325549 -0.832659 167 98.283428 153.99 209.696572 0.922096
=HYPERLINK("http://www.godatabase.org/cgi-bin/go.cgi?query=GO:0030073&auto_wild_cards=yes&view=query&action=query&search_constraint=terms"	GO:0030073_insulin_secretion) 28 1 6.325549 -0.832659 167 98.283428 153.99 209.696572 0.922096
=HYPERLINK("http://www.godatabase.org/cgi-bin/go.cgi?query=GO:0030111&auto_wild_cards=yes&view=query&action=query&search_constraint=terms"	GO:0030111_regulation_of_Wnt_receptor_signaling_pathway) 28 1 6.325549 -0.832659 167 98.283428 153.99 209.696572 0.922096
=HYPERLINK("http://www.godatabase.org/cgi-bin/go.cgi?query=GO:0006468&auto_wild_cards=yes&view=query&action=query&search_constraint=terms"	GO:0006468_protein_amino_acid_phosphorylation) 237 3 2.241967 -0.832564 169 98.486447 154.2 209.913553 0.912426
=HYPERLINK("http://www.godatabase.org/cgi-bin/go.cgi?query=GO:0044085&auto_wild_cards=yes&view=query&action=query&search_constraint=terms"	GO:0044085_cellular_component_biogenesis) 237 3 2.241967 -0.832564 169 98.486447 154.2 209.913553 0.912426
=HYPERLINK("http://www.godatabase.org/cgi-bin/go.cgi?query=GO:0051726&auto_wild_cards=yes&view=query&action=query&search_constraint=terms"	GO:0051726_regulation_of_cell_cycle) 121 2 2.927527 -0.829319 170 98.649480 154.56 210.470520 0.909176
=HYPERLINK("http://www.godatabase.org/cgi-bin/go.cgi?query=GO:0007049&auto_wild_cards=yes&view=query&action=query&search_constraint=terms"	GO:0007049_cell_cycle) 238 3 2.232547 -0.828639 171 98.733508 154.65 210.566492 0.904386
=HYPERLINK("http://www.godatabase.org/cgi-bin/go.cgi?query=GO:0006641&auto_wild_cards=yes&view=query&action=query&search_constraint=terms"	GO:0006641_triglyceride_metabolic_process) 29 1 6.107427 -0.818576 175 101.692164 158.58 215.467836 0.906171
=HYPERLINK("http://www.godatabase.org/cgi-bin/go.cgi?query=GO:0042770&auto_wild_cards=yes&view=query&action=query&search_constraint=terms"	GO:0042770_DNA_damage_response__signal_transduction) 29 1 6.107427 -0.818576 175 101.692164 158.58 215.467836 0.906171
=HYPERLINK("http://www.godatabase.org/cgi-bin/go.cgi?query=GO:0043281&auto_wild_cards=yes&view=query&action=query&search_constraint=terms"	GO:0043281_regulation_of_caspase_activity) 29 1 6.107427 -0.818576 175 101.692164 158.58 215.467836 0.906171
=HYPERLINK("http://www.godatabase.org/cgi-bin/go.cgi?query=GO:0052548&auto_wild_cards=yes&view=query&action=query&search_constraint=terms"	GO:0052548_regulation_of_endopeptidase_activity) 29 1 6.107427 -0.818576 175 101.692164 158.58 215.467836 0.906171
=HYPERLINK("http://www.godatabase.org/cgi-bin/go.cgi?query=GO:0034961&auto_wild_cards=yes&view=query&action=query&search_constraint=terms"	GO:0034961_cellular_biopolymer_biosynthetic_process) 804 7 1.542049 -0.811993 176 102.103872 159.18 216.256128 0.904432
=HYPERLINK("http://www.godatabase.org/cgi-bin/go.cgi?query=GO:0043284&auto_wild_cards=yes&view=query&action=query&search_constraint=terms"	GO:0043284_biopolymer_biosynthetic_process) 807 7 1.536317 -0.805763 177 102.387400 159.58 216.772600 0.901582
=HYPERLINK("http://www.godatabase.org/cgi-bin/go.cgi?query=GO:0000187&auto_wild_cards=yes&view=query&action=query&search_constraint=terms"	GO:0000187_activation_of_MAPK_activity) 30 1 5.903846 -0.805008 184 104.776714 162.79 220.803286 0.884728
=HYPERLINK("http://www.godatabase.org/cgi-bin/go.cgi?query=GO:0030522&auto_wild_cards=yes&view=query&action=query&search_constraint=terms"	GO:0030522_intracellular_receptor-mediated_signaling_pathway) 30 1 5.903846 -0.805008 184 104.776714 162.79 220.803286 0.884728
=HYPERLINK("http://www.godatabase.org/cgi-bin/go.cgi?query=GO:0033500&auto_wild_cards=yes&view=query&action=query&search_constraint=terms"	GO:0033500_carbohydrate_homeostasis) 30 1 5.903846 -0.805008 184 104.776714 162.79 220.803286 0.884728
=HYPERLINK("http://www.godatabase.org/cgi-bin/go.cgi?query=GO:0035265&auto_wild_cards=yes&view=query&action=query&search_constraint=terms"	GO:0035265_organ_growth) 30 1 5.903846 -0.805008 184 104.776714 162.79 220.803286 0.884728
=HYPERLINK("http://www.godatabase.org/cgi-bin/go.cgi?query=GO:0042552&auto_wild_cards=yes&view=query&action=query&search_constraint=terms"	GO:0042552_myelination) 30 1 5.903846 -0.805008 184 104.776714 162.79 220.803286 0.884728
=HYPERLINK("http://www.godatabase.org/cgi-bin/go.cgi?query=GO:0042593&auto_wild_cards=yes&view=query&action=query&search_constraint=terms"	GO:0042593_glucose_homeostasis) 30 1 5.903846 -0.805008 184 104.776714 162.79 220.803286 0.884728
=HYPERLINK("http://www.godatabase.org/cgi-bin/go.cgi?query=GO:0052547&auto_wild_cards=yes&view=query&action=query&search_constraint=terms"	GO:0052547_regulation_of_peptidase_activity) 30 1 5.903846 -0.805008 184 104.776714 162.79 220.803286 0.884728
=HYPERLINK("http://www.godatabase.org/cgi-bin/go.cgi?query=GO:0031326&auto_wild_cards=yes&view=query&action=query&search_constraint=terms"	GO:0031326_regulation_of_cellular_biosynthetic_process) 812 7 1.526857 -0.795475 185 104.995564 163.12 221.244436 0.881730
=HYPERLINK("http://www.godatabase.org/cgi-bin/go.cgi?query=GO:0006639&auto_wild_cards=yes&view=query&action=query&search_constraint=terms"	GO:0006639_acylglycerol_metabolic_process) 31 1 5.713400 -0.791921 187 107.977913 167.43 226.882087 0.895348
=HYPERLINK("http://www.godatabase.org/cgi-bin/go.cgi?query=GO:0016311&auto_wild_cards=yes&view=query&action=query&search_constraint=terms"	GO:0016311_dephosphorylation) 31 1 5.713400 -0.791921 187 107.977913 167.43 226.882087 0.895348
=HYPERLINK("http://www.godatabase.org/cgi-bin/go.cgi?query=GO:0001655&auto_wild_cards=yes&view=query&action=query&search_constraint=terms"	GO:0001655_urogenital_system_development) 128 2 2.767428 -0.790458 188 108.207717 168.01 227.812283 0.893670
=HYPERLINK("http://www.godatabase.org/cgi-bin/go.cgi?query=GO:0009889&auto_wild_cards=yes&view=query&action=query&search_constraint=terms"	GO:0009889_regulation_of_biosynthetic_process) 815 7 1.521236 -0.789359 189 108.211299 168.1 227.988701 0.889418
=HYPERLINK("http://www.godatabase.org/cgi-bin/go.cgi?query=GO:0051276&auto_wild_cards=yes&view=query&action=query&search_constraint=terms"	GO:0051276_chromosome_organization) 129 2 2.745975 -0.785125 190 108.396627 168.3 228.203373 0.885789
=HYPERLINK("http://www.godatabase.org/cgi-bin/go.cgi?query=GO:0006638&auto_wild_cards=yes&view=query&action=query&search_constraint=terms"	GO:0006638_neutral_lipid_metabolic_process) 32 1 5.534856 -0.779287 194 110.536424 170.96 231.383576 0.881237
=HYPERLINK("http://www.godatabase.org/cgi-bin/go.cgi?query=GO:0006662&auto_wild_cards=yes&view=query&action=query&search_constraint=terms"	GO:0006662_glycerol_ether_metabolic_process) 32 1 5.534856 -0.779287 194 110.536424 170.96 231.383576 0.881237
=HYPERLINK("http://www.godatabase.org/cgi-bin/go.cgi?query=GO:0007272&auto_wild_cards=yes&view=query&action=query&search_constraint=terms"	GO:0007272_ensheathment_of_neurons) 32 1 5.534856 -0.779287 194 110.536424 170.96 231.383576 0.881237
=HYPERLINK("http://www.godatabase.org/cgi-bin/go.cgi?query=GO:0008366&auto_wild_cards=yes&view=query&action=query&search_constraint=terms"	GO:0008366_axon_ensheathment) 32 1 5.534856 -0.779287 194 110.536424 170.96 231.383576 0.881237
=HYPERLINK("http://www.godatabase.org/cgi-bin/go.cgi?query=GO:0016481&auto_wild_cards=yes&view=query&action=query&search_constraint=terms"	GO:0016481_negative_regulation_of_transcription) 253 3 2.100182 -0.772402 195 110.969582 171.52 232.070418 0.879590
=HYPERLINK("http://www.godatabase.org/cgi-bin/go.cgi?query=GO:0007283&auto_wild_cards=yes&view=query&action=query&search_constraint=terms"	GO:0007283_spermatogenesis) 134 2 2.643513 -0.759225 197 113.093097 175.07 237.046903 0.888680
=HYPERLINK("http://www.godatabase.org/cgi-bin/go.cgi?query=GO:0048232&auto_wild_cards=yes&view=query&action=query&search_constraint=terms"	GO:0048232_male_gamete_generation) 134 2 2.643513 -0.759225 197 113.093097 175.07 237.046903 0.888680
=HYPERLINK("http://www.godatabase.org/cgi-bin/go.cgi?query=GO:0051047&auto_wild_cards=yes&view=query&action=query&search_constraint=terms"	GO:0051047_positive_regulation_of_secretion) 34 1 5.209276 -0.755262 199 115.328116 178.06 240.791884 0.894774
=HYPERLINK("http://www.godatabase.org/cgi-bin/go.cgi?query=GO:0051052&auto_wild_cards=yes&view=query&action=query&search_constraint=terms"	GO:0051052_regulation_of_DNA_metabolic_process) 34 1 5.209276 -0.755262 199 115.328116 178.06 240.791884 0.894774
=HYPERLINK("http://www.godatabase.org/cgi-bin/go.cgi?query=GO:0044249&auto_wild_cards=yes&view=query&action=query&search_constraint=terms"	GO:0044249_cellular_biosynthetic_process) 1150 9 1.386120 -0.747241 200 115.492939 178.47 241.447061 0.892350
=HYPERLINK("http://www.godatabase.org/cgi-bin/go.cgi?query=GO:0016567&auto_wild_cards=yes&view=query&action=query&search_constraint=terms"	GO:0016567_protein_ubiquitination) 35 1 5.060440 -0.743823 204 117.374519 180.74 244.105481 0.885980
=HYPERLINK("http://www.godatabase.org/cgi-bin/go.cgi?query=GO:0018904&auto_wild_cards=yes&view=query&action=query&search_constraint=terms"	GO:0018904_organic_ether_metabolic_process) 35 1 5.060440 -0.743823 204 117.374519 180.74 244.105481 0.885980
=HYPERLINK("http://www.godatabase.org/cgi-bin/go.cgi?query=GO:0043406&auto_wild_cards=yes&view=query&action=query&search_constraint=terms"	GO:0043406_positive_regulation_of_MAP_kinase_activity) 35 1 5.060440 -0.743823 204 117.374519 180.74 244.105481 0.885980
=HYPERLINK("http://www.godatabase.org/cgi-bin/go.cgi?query=GO:0051051&auto_wild_cards=yes&view=query&action=query&search_constraint=terms"	GO:0051051_negative_regulation_of_transport) 35 1 5.060440 -0.743823 204 117.374519 180.74 244.105481 0.885980
=HYPERLINK("http://www.godatabase.org/cgi-bin/go.cgi?query=GO:0001889&auto_wild_cards=yes&view=query&action=query&search_constraint=terms"	GO:0001889_liver_development) 36 1 4.919872 -0.732738 208 120.241316 184.83 249.418684 0.888606
=HYPERLINK("http://www.godatabase.org/cgi-bin/go.cgi?query=GO:0019228&auto_wild_cards=yes&view=query&action=query&search_constraint=terms"	GO:0019228_regulation_of_action_potential_in_neuron) 36 1 4.919872 -0.732738 208 120.241316 184.83 249.418684 0.888606
=HYPERLINK("http://www.godatabase.org/cgi-bin/go.cgi?query=GO:0030072&auto_wild_cards=yes&view=query&action=query&search_constraint=terms"	GO:0030072_peptide_hormone_secretion) 36 1 4.919872 -0.732738 208 120.241316 184.83 249.418684 0.888606
=HYPERLINK("http://www.godatabase.org/cgi-bin/go.cgi?query=GO:0051223&auto_wild_cards=yes&view=query&action=query&search_constraint=terms"	GO:0051223_regulation_of_protein_transport) 36 1 4.919872 -0.732738 208 120.241316 184.83 249.418684 0.888606
=HYPERLINK("http://www.godatabase.org/cgi-bin/go.cgi?query=GO:0002790&auto_wild_cards=yes&view=query&action=query&search_constraint=terms"	GO:0002790_peptide_secretion) 37 1 4.786902 -0.721988 210 122.183126 187.58 252.976874 0.893238
=HYPERLINK("http://www.godatabase.org/cgi-bin/go.cgi?query=GO:0051101&auto_wild_cards=yes&view=query&action=query&search_constraint=terms"	GO:0051101_regulation_of_DNA_binding) 37 1 4.786902 -0.721988 210 122.183126 187.58 252.976874 0.893238
=HYPERLINK("http://www.godatabase.org/cgi-bin/go.cgi?query=GO:0045934&auto_wild_cards=yes&view=query&action=query&search_constraint=terms"	GO:0045934_negative_regulation_of_nucleobase__nucleoside__nucleotide_and_nucleic_acid_metabolic_process) 270 3 1.967949 -0.714149 211 122.741459 188.26 253.778541 0.892227
=HYPERLINK("http://www.godatabase.org/cgi-bin/go.cgi?query=GO:0001570&auto_wild_cards=yes&view=query&action=query&search_constraint=terms"	GO:0001570_vasculogenesis) 38 1 4.660931 -0.711554 214 125.568521 191.92 258.271479 0.896822
=HYPERLINK("http://www.godatabase.org/cgi-bin/go.cgi?query=GO:0001657&auto_wild_cards=yes&view=query&action=query&search_constraint=terms"	GO:0001657_ureteric_bud_development) 38 1 4.660931 -0.711554 214 125.568521 191.92 258.271479 0.896822
=HYPERLINK("http://www.godatabase.org/cgi-bin/go.cgi?query=GO:0046777&auto_wild_cards=yes&view=query&action=query&search_constraint=terms"	GO:0046777_protein_amino_acid_autophosphorylation) 38 1 4.660931 -0.711554 214 125.568521 191.92 258.271479 0.896822
=HYPERLINK("http://www.godatabase.org/cgi-bin/go.cgi?query=GO:0050789&auto_wild_cards=yes&view=query&action=query&search_constraint=terms"	GO:0050789_regulation_of_biological_process) 2357 16 1.202311 -0.711000 215 125.605419 192.07 258.534581 0.893349
=HYPERLINK("http://www.godatabase.org/cgi-bin/go.cgi?query=GO:0051172&auto_wild_cards=yes&view=query&action=query&search_constraint=terms"	GO:0051172_negative_regulation_of_nitrogen_compound_metabolic_process) 271 3 1.960687 -0.710888 216 126.044444 192.52 258.995556 0.891296
=HYPERLINK("http://www.godatabase.org/cgi-bin/go.cgi?query=GO:0031323&auto_wild_cards=yes&view=query&action=query&search_constraint=terms"	GO:0031323_regulation_of_cellular_metabolic_process) 1015 8 1.395983 -0.706041 217 126.325844 192.97 259.614156 0.889263
=HYPERLINK("http://www.godatabase.org/cgi-bin/go.cgi?query=GO:0009058&auto_wild_cards=yes&view=query&action=query&search_constraint=terms"	GO:0009058_biosynthetic_process) 1175 9 1.356628 -0.705788 218 126.348134 193.05 259.751866 0.885550
=HYPERLINK("http://www.godatabase.org/cgi-bin/go.cgi?query=GO:0048519&auto_wild_cards=yes&view=query&action=query&search_constraint=terms"	GO:0048519_negative_regulation_of_biological_process) 859 7 1.443315 -0.704362 219 126.557046 193.33 260.102954 0.882785
=HYPERLINK("http://www.godatabase.org/cgi-bin/go.cgi?query=GO:0006511&auto_wild_cards=yes&view=query&action=query&search_constraint=terms"	GO:0006511_ubiquitin-dependent_protein_catabolic_process) 39 1 4.541420 -0.701420 222 128.900593 196.38 263.859407 0.884595
=HYPERLINK("http://www.godatabase.org/cgi-bin/go.cgi?query=GO:0048663&auto_wild_cards=yes&view=query&action=query&search_constraint=terms"	GO:0048663_neuron_fate_commitment) 39 1 4.541420 -0.701420 222 128.900593 196.38 263.859407 0.884595
=HYPERLINK("http://www.godatabase.org/cgi-bin/go.cgi?query=GO:0070201&auto_wild_cards=yes&view=query&action=query&search_constraint=terms"	GO:0070201_regulation_of_establishment_of_protein_localization) 39 1 4.541420 -0.701420 222 128.900593 196.38 263.859407 0.884595
=HYPERLINK("http://www.godatabase.org/cgi-bin/go.cgi?query=GO:0010558&auto_wild_cards=yes&view=query&action=query&search_constraint=terms"	GO:0010558_negative_regulation_of_macromolecule_biosynthetic_process) 274 3 1.939220 -0.701211 223 129.076108 196.62 264.163892 0.881704
=HYPERLINK("http://www.godatabase.org/cgi-bin/go.cgi?query=GO:0050794&auto_wild_cards=yes&view=query&action=query&search_constraint=terms"	GO:0050794_regulation_of_cellular_process) 2190 15 1.213119 -0.698544 224 129.133799 196.74 264.346201 0.878304
=HYPERLINK("http://www.godatabase.org/cgi-bin/go.cgi?query=GO:0044267&auto_wild_cards=yes&view=query&action=query&search_constraint=terms"	GO:0044267_cellular_protein_metabolic_process) 559 5 1.584216 -0.696972 225 129.291201 196.94 264.588799 0.875289
=HYPERLINK("http://www.godatabase.org/cgi-bin/go.cgi?query=GO:0043085&auto_wild_cards=yes&view=query&action=query&search_constraint=terms"	GO:0043085_positive_regulation_of_catalytic_activity) 148 2 2.393451 -0.692852 226 129.396900 197.17 264.943100 0.872434
=HYPERLINK("http://www.godatabase.org/cgi-bin/go.cgi?query=GO:0016071&auto_wild_cards=yes&view=query&action=query&search_constraint=terms"	GO:0016071_mRNA_metabolic_process) 40 1 4.427885 -0.691571 228 131.307776 199.53 267.752224 0.875132
=HYPERLINK("http://www.godatabase.org/cgi-bin/go.cgi?query=GO:0017015&auto_wild_cards=yes&view=query&action=query&search_constraint=terms"	GO:0017015_regulation_of_transforming_growth_factor_beta_receptor_signaling_pathway) 40 1 4.427885 -0.691571 228 131.307776 199.53 267.752224 0.875132
=HYPERLINK("http://www.godatabase.org/cgi-bin/go.cgi?query=GO:0032940&auto_wild_cards=yes&view=query&action=query&search_constraint=terms"	GO:0032940_secretion_by_cell) 149 2 2.377388 -0.688426 229 131.492664 199.68 267.867336 0.871965
=HYPERLINK("http://www.godatabase.org/cgi-bin/go.cgi?query=GO:0065009&auto_wild_cards=yes&view=query&action=query&search_constraint=terms"	GO:0065009_regulation_of_molecular_function) 279 3 1.904467 -0.685425 230 131.710912 199.94 268.169088 0.869304
=HYPERLINK("http://www.godatabase.org/cgi-bin/go.cgi?query=GO:0015833&auto_wild_cards=yes&view=query&action=query&search_constraint=terms"	GO:0015833_peptide_transport) 41 1 4.319887 -0.681992 232 134.167038 203.41 272.652962 0.876767
=HYPERLINK("http://www.godatabase.org/cgi-bin/go.cgi?query=GO:0019748&auto_wild_cards=yes&view=query&action=query&search_constraint=terms"	GO:0019748_secondary_metabolic_process) 41 1 4.319887 -0.681992 232 134.167038 203.41 272.652962 0.876767
=HYPERLINK("http://www.godatabase.org/cgi-bin/go.cgi?query=GO:0031327&auto_wild_cards=yes&view=query&action=query&search_constraint=terms"	GO:0031327_negative_regulation_of_cellular_biosynthetic_process) 282 3 1.884206 -0.676152 233 134.422111 203.78 273.137889 0.874592
=HYPERLINK("http://www.godatabase.org/cgi-bin/go.cgi?query=GO:0019941&auto_wild_cards=yes&view=query&action=query&search_constraint=terms"	GO:0019941_modification-dependent_protein_catabolic_process) 42 1 4.217033 -0.672671 237 137.138313 207.38 277.621687 0.875021
=HYPERLINK("http://www.godatabase.org/cgi-bin/go.cgi?query=GO:0043632&auto_wild_cards=yes&view=query&action=query&search_constraint=terms"	GO:0043632_modification-dependent_macromolecule_catabolic_process) 42 1 4.217033 -0.672671 237 137.138313 207.38 277.621687 0.875021
=HYPERLINK("http://www.godatabase.org/cgi-bin/go.cgi?query=GO:0051345&auto_wild_cards=yes&view=query&action=query&search_constraint=terms"	GO:0051345_positive_regulation_of_hydrolase_activity) 42 1 4.217033 -0.672671 237 137.138313 207.38 277.621687 0.875021
=HYPERLINK("http://www.godatabase.org/cgi-bin/go.cgi?query=GO:0051603&auto_wild_cards=yes&view=query&action=query&search_constraint=terms"	GO:0051603_proteolysis_involved_in_cellular_protein_catabolic_process) 42 1 4.217033 -0.672671 237 137.138313 207.38 277.621687 0.875021
=HYPERLINK("http://www.godatabase.org/cgi-bin/go.cgi?query=GO:0009890&auto_wild_cards=yes&view=query&action=query&search_constraint=terms"	GO:0009890_negative_regulation_of_biosynthetic_process) 284 3 1.870937 -0.670052 238 137.224299 207.63 278.035701 0.872395
=HYPERLINK("http://www.godatabase.org/cgi-bin/go.cgi?query=GO:0001508&auto_wild_cards=yes&view=query&action=query&search_constraint=terms"	GO:0001508_regulation_of_action_potential) 43 1 4.118962 -0.663595 242 140.277671 211.55 282.822329 0.874174
=HYPERLINK("http://www.godatabase.org/cgi-bin/go.cgi?query=GO:0006766&auto_wild_cards=yes&view=query&action=query&search_constraint=terms"	GO:0006766_vitamin_metabolic_process) 43 1 4.118962 -0.663595 242 140.277671 211.55 282.822329 0.874174
=HYPERLINK("http://www.godatabase.org/cgi-bin/go.cgi?query=GO:0032446&auto_wild_cards=yes&view=query&action=query&search_constraint=terms"	GO:0032446_protein_modification_by_small_protein_conjugation) 43 1 4.118962 -0.663595 242 140.277671 211.55 282.822329 0.874174
=HYPERLINK("http://www.godatabase.org/cgi-bin/go.cgi?query=GO:0046879&auto_wild_cards=yes&view=query&action=query&search_constraint=terms"	GO:0046879_hormone_secretion) 43 1 4.118962 -0.663595 242 140.277671 211.55 282.822329 0.874174
=HYPERLINK("http://www.godatabase.org/cgi-bin/go.cgi?query=GO:0022402&auto_wild_cards=yes&view=query&action=query&search_constraint=terms"	GO:0022402_cell_cycle_process) 155 2 2.285360 -0.662664 243 140.531349 211.84 283.148651 0.871770
=HYPERLINK("http://www.godatabase.org/cgi-bin/go.cgi?query=GO:0009914&auto_wild_cards=yes&view=query&action=query&search_constraint=terms"	GO:0009914_hormone_transport) 44 1 4.025350 -0.654753 245 143.498558 216.13 288.761442 0.882163
=HYPERLINK("http://www.godatabase.org/cgi-bin/go.cgi?query=GO:0044257&auto_wild_cards=yes&view=query&action=query&search_constraint=terms"	GO:0044257_cellular_protein_catabolic_process) 44 1 4.025350 -0.654753 245 143.498558 216.13 288.761442 0.882163
=HYPERLINK("http://www.godatabase.org/cgi-bin/go.cgi?query=GO:0007409&auto_wild_cards=yes&view=query&action=query&search_constraint=terms"	GO:0007409_axonogenesis) 158 2 2.241967 -0.650273 246 143.881069 216.73 289.578931 0.881016
=HYPERLINK("http://www.godatabase.org/cgi-bin/go.cgi?query=GO:0032870&auto_wild_cards=yes&view=query&action=query&search_constraint=terms"	GO:0032870_cellular_response_to_hormone_stimulus) 45 1 3.935897 -0.646134 248 144.990911 218.13 291.269089 0.879556
=HYPERLINK("http://www.godatabase.org/cgi-bin/go.cgi?query=GO:0043623&auto_wild_cards=yes&view=query&action=query&search_constraint=terms"	GO:0043623_cellular_protein_complex_assembly) 45 1 3.935897 -0.646134 248 144.990911 218.13 291.269089 0.879556
=HYPERLINK("http://www.godatabase.org/cgi-bin/go.cgi?query=GO:0051098&auto_wild_cards=yes&view=query&action=query&search_constraint=terms"	GO:0051098_regulation_of_binding) 46 1 3.850334 -0.637729 249 146.850218 220.6 294.349782 0.885944
=HYPERLINK("http://www.godatabase.org/cgi-bin/go.cgi?query=GO:0034645&auto_wild_cards=yes&view=query&action=query&search_constraint=terms"	GO:0034645_cellular_macromolecule_biosynthetic_process) 901 7 1.376035 -0.630880 250 147.624753 221.87 296.115247 0.887480
=HYPERLINK("http://www.godatabase.org/cgi-bin/go.cgi?query=GO:0034754&auto_wild_cards=yes&view=query&action=query&search_constraint=terms"	GO:0034754_cellular_hormone_metabolic_process) 47 1 3.768412 -0.629529 251 149.497918 224.52 299.542082 0.894502
=HYPERLINK("http://www.godatabase.org/cgi-bin/go.cgi?query=GO:0009059&auto_wild_cards=yes&view=query&action=query&search_constraint=terms"	GO:0009059_macromolecule_biosynthetic_process) 910 7 1.362426 -0.616036 252 152.557371 228.5 304.442629 0.906746
=HYPERLINK("http://www.godatabase.org/cgi-bin/go.cgi?query=GO:0007165&auto_wild_cards=yes&view=query&action=query&search_constraint=terms"	GO:0007165_signal_transduction) 915 7 1.354981 -0.607921 253 154.887270 231.76 308.632730 0.916047
=HYPERLINK("http://www.godatabase.org/cgi-bin/go.cgi?query=GO:0045893&auto_wild_cards=yes&view=query&action=query&search_constraint=terms"	GO:0045893_positive_regulation_of_transcription__DNA-dependent) 306 3 1.736425 -0.606965 255 155.027217 232.11 309.192783 0.910235
=HYPERLINK("http://www.godatabase.org/cgi-bin/go.cgi?query=GO:0051254&auto_wild_cards=yes&view=query&action=query&search_constraint=terms"	GO:0051254_positive_regulation_of_RNA_metabolic_process) 306 3 1.736425 -0.606965 255 155.027217 232.11 309.192783 0.910235
=HYPERLINK("http://www.godatabase.org/cgi-bin/go.cgi?query=GO:0001656&auto_wild_cards=yes&view=query&action=query&search_constraint=terms"	GO:0001656_metanephros_development) 50 1 3.542308 -0.606070 257 156.266444 233.95 311.633556 0.910311
=HYPERLINK("http://www.godatabase.org/cgi-bin/go.cgi?query=GO:0070647&auto_wild_cards=yes&view=query&action=query&search_constraint=terms"	GO:0070647_protein_modification_by_small_protein_conjugation_or_removal) 50 1 3.542308 -0.606070 257 156.266444 233.95 311.633556 0.910311
=HYPERLINK("http://www.godatabase.org/cgi-bin/go.cgi?query=GO:0032989&auto_wild_cards=yes&view=query&action=query&search_constraint=terms"	GO:0032989_cellular_component_morphogenesis) 307 3 1.730769 -0.604262 258 156.313938 234.07 311.826062 0.907248
=HYPERLINK("http://www.godatabase.org/cgi-bin/go.cgi?query=GO:0048812&auto_wild_cards=yes&view=query&action=query&search_constraint=terms"	GO:0048812_neuron_projection_morphogenesis) 170 2 2.083710 -0.603700 259 156.530783 234.43 312.329217 0.905135
=HYPERLINK("http://www.godatabase.org/cgi-bin/go.cgi?query=GO:0016310&auto_wild_cards=yes&view=query&action=query&search_constraint=terms"	GO:0016310_phosphorylation) 309 3 1.719567 -0.598898 260 156.877270 234.76 312.642730 0.902923
=HYPERLINK("http://www.godatabase.org/cgi-bin/go.cgi?query=GO:0006887&auto_wild_cards=yes&view=query&action=query&search_constraint=terms"	GO:0006887_exocytosis) 51 1 3.472851 -0.598606 262 158.570251 236.79 315.009749 0.903779
=HYPERLINK("http://www.godatabase.org/cgi-bin/go.cgi?query=GO:0032880&auto_wild_cards=yes&view=query&action=query&search_constraint=terms"	GO:0032880_regulation_of_protein_localization) 51 1 3.472851 -0.598606 262 158.570251 236.79 315.009749 0.903779
=HYPERLINK("http://www.godatabase.org/cgi-bin/go.cgi?query=GO:0044093&auto_wild_cards=yes&view=query&action=query&search_constraint=terms"	GO:0044093_positive_regulation_of_molecular_function) 173 2 2.047577 -0.592750 264 159.385960 237.77 316.154040 0.900644
=HYPERLINK("http://www.godatabase.org/cgi-bin/go.cgi?query=GO:0048667&auto_wild_cards=yes&view=query&action=query&search_constraint=terms"	GO:0048667_cell_morphogenesis_involved_in_neuron_differentiation) 173 2 2.047577 -0.592750 264 159.385960 237.77 316.154040 0.900644
=HYPERLINK("http://www.godatabase.org/cgi-bin/go.cgi?query=GO:0080090&auto_wild_cards=yes&view=query&action=query&search_constraint=terms"	GO:0080090_regulation_of_primary_metabolic_process) 926 7 1.338885 -0.590393 265 160.214351 239.25 318.285649 0.902830
=HYPERLINK("http://www.godatabase.org/cgi-bin/go.cgi?query=GO:0046903&auto_wild_cards=yes&view=query&action=query&search_constraint=terms"	GO:0046903_secretion) 175 2 2.024176 -0.585593 266 160.932799 239.94 318.947201 0.902030
=HYPERLINK("http://www.godatabase.org/cgi-bin/go.cgi?query=GO:0006576&auto_wild_cards=yes&view=query&action=query&search_constraint=terms"	GO:0006576_biogenic_amine_metabolic_process) 53 1 3.341800 -0.584169 267 162.486128 241.81 321.133872 0.905655
=HYPERLINK("http://www.godatabase.org/cgi-bin/go.cgi?query=GO:0048858&auto_wild_cards=yes&view=query&action=query&search_constraint=terms"	GO:0048858_cell_projection_morphogenesis) 176 2 2.012675 -0.582057 268 163.153557 242.6 322.046443 0.905224
=HYPERLINK("http://www.godatabase.org/cgi-bin/go.cgi?query=GO:0043405&auto_wild_cards=yes&view=query&action=query&search_constraint=terms"	GO:0043405_regulation_of_MAP_kinase_activity) 54 1 3.279915 -0.577184 269 164.937160 244.81 324.682840 0.910074
=HYPERLINK("http://www.godatabase.org/cgi-bin/go.cgi?query=GO:0006310&auto_wild_cards=yes&view=query&action=query&search_constraint=terms"	GO:0006310_DNA_recombination) 55 1 3.220280 -0.570347 270 167.324275 247.67 328.015725 0.917296
=HYPERLINK("http://www.godatabase.org/cgi-bin/go.cgi?query=GO:0001708&auto_wild_cards=yes&view=query&action=query&search_constraint=terms"	GO:0001708_cell_fate_specification) 56 1 3.162775 -0.563653 272 169.721066 250.63 331.538934 0.921434
=HYPERLINK("http://www.godatabase.org/cgi-bin/go.cgi?query=GO:0046486&auto_wild_cards=yes&view=query&action=query&search_constraint=terms"	GO:0046486_glycerolipid_metabolic_process) 56 1 3.162775 -0.563653 272 169.721066 250.63 331.538934 0.921434
=HYPERLINK("http://www.godatabase.org/cgi-bin/go.cgi?query=GO:0009953&auto_wild_cards=yes&view=query&action=query&search_constraint=terms"	GO:0009953_dorsal_ventral_pattern_formation) 57 1 3.107287 -0.557096 275 172.511383 253.96 335.408617 0.923491
=HYPERLINK("http://www.godatabase.org/cgi-bin/go.cgi?query=GO:0042472&auto_wild_cards=yes&view=query&action=query&search_constraint=terms"	GO:0042472_inner_ear_morphogenesis) 57 1 3.107287 -0.557096 275 172.511383 253.96 335.408617 0.923491
=HYPERLINK("http://www.godatabase.org/cgi-bin/go.cgi?query=GO:0045444&auto_wild_cards=yes&view=query&action=query&search_constraint=terms"	GO:0045444_fat_cell_differentiation) 57 1 3.107287 -0.557096 275 172.511383 253.96 335.408617 0.923491
=HYPERLINK("http://www.godatabase.org/cgi-bin/go.cgi?query=GO:0048869&auto_wild_cards=yes&view=query&action=query&search_constraint=terms"	GO:0048869_cellular_developmental_process) 1113 8 1.273067 -0.553872 276 172.900275 254.5 336.099725 0.922101
=HYPERLINK("http://www.godatabase.org/cgi-bin/go.cgi?query=GO:0016055&auto_wild_cards=yes&view=query&action=query&search_constraint=terms"	GO:0016055_Wnt_receptor_signaling_pathway) 59 1 3.001956 -0.544377 277 176.248961 258.31 340.371039 0.932527
=HYPERLINK("http://www.godatabase.org/cgi-bin/go.cgi?query=GO:0051093&auto_wild_cards=yes&view=query&action=query&search_constraint=terms"	GO:0051093_negative_regulation_of_developmental_process) 331 3 1.605275 -0.543276 278 176.528826 258.69 340.851174 0.930540
=HYPERLINK("http://www.godatabase.org/cgi-bin/go.cgi?query=GO:0007276&auto_wild_cards=yes&view=query&action=query&search_constraint=terms"	GO:0007276_gamete_generation) 188 2 1.884206 -0.541692 279 176.739287 258.98 341.220713 0.928244
=HYPERLINK("http://www.godatabase.org/cgi-bin/go.cgi?query=GO:0031324&auto_wild_cards=yes&view=query&action=query&search_constraint=terms"	GO:0031324_negative_regulation_of_cellular_metabolic_process) 332 3 1.600440 -0.540887 280 176.840609 259.15 341.459391 0.925536
=HYPERLINK("http://www.godatabase.org/cgi-bin/go.cgi?query=GO:0007005&auto_wild_cards=yes&view=query&action=query&search_constraint=terms"	GO:0007005_mitochondrion_organization) 61 1 2.903531 -0.532153 281 178.188899 261.18 344.171101 0.929466
=HYPERLINK("http://www.godatabase.org/cgi-bin/go.cgi?query=GO:0045941&auto_wild_cards=yes&view=query&action=query&search_constraint=terms"	GO:0045941_positive_regulation_of_transcription) 338 3 1.572030 -0.526796 282 178.456045 261.53 344.603955 0.927411
=HYPERLINK("http://www.godatabase.org/cgi-bin/go.cgi?query=GO:0040014&auto_wild_cards=yes&view=query&action=query&search_constraint=terms"	GO:0040014_regulation_of_multicellular_organism_growth) 62 1 2.856700 -0.526217 283 180.318339 263.88 347.441661 0.932438
=HYPERLINK("http://www.godatabase.org/cgi-bin/go.cgi?query=GO:0031175&auto_wild_cards=yes&view=query&action=query&search_constraint=terms"	GO:0031175_neuron_projection_development) 197 2 1.798126 -0.513728 284 184.360389 269.41 354.459611 0.948627
=HYPERLINK("http://www.godatabase.org/cgi-bin/go.cgi?query=GO:0019538&auto_wild_cards=yes&view=query&action=query&search_constraint=terms"	GO:0019538_protein_metabolic_process) 655 5 1.352026 -0.512712 285 184.610910 269.72 354.829090 0.946386
=HYPERLINK("http://www.godatabase.org/cgi-bin/go.cgi?query=GO:0042471&auto_wild_cards=yes&view=query&action=query&search_constraint=terms"	GO:0042471_ear_morphogenesis) 65 1 2.724852 -0.509066 286 185.550904 271.03 356.509096 0.947657
=HYPERLINK("http://www.godatabase.org/cgi-bin/go.cgi?query=GO:0010628&auto_wild_cards=yes&view=query&action=query&search_constraint=terms"	GO:0010628_positive_regulation_of_gene_expression) 346 3 1.535683 -0.508627 287 185.675734 271.23 356.784266 0.945052
=HYPERLINK("http://www.godatabase.org/cgi-bin/go.cgi?query=GO:0000904&auto_wild_cards=yes&view=query&action=query&search_constraint=terms"	GO:0000904_cell_morphogenesis_involved_in_differentiation) 199 2 1.780054 -0.507761 288 186.074505 271.75 357.425495 0.943576
=HYPERLINK("http://www.godatabase.org/cgi-bin/go.cgi?query=GO:0007179&auto_wild_cards=yes&view=query&action=query&search_constraint=terms"	GO:0007179_transforming_growth_factor_beta_receptor_signaling_pathway) 66 1 2.683566 -0.503557 290 187.295099 273.42 359.544901 0.942828
=HYPERLINK("http://www.godatabase.org/cgi-bin/go.cgi?query=GO:0045860&auto_wild_cards=yes&view=query&action=query&search_constraint=terms"	GO:0045860_positive_regulation_of_protein_kinase_activity) 66 1 2.683566 -0.503557 290 187.295099 273.42 359.544901 0.942828
=HYPERLINK("http://www.godatabase.org/cgi-bin/go.cgi?query=GO:0045935&auto_wild_cards=yes&view=query&action=query&search_constraint=terms"	GO:0045935_positive_regulation_of_nucleobase__nucleoside__nucleotide_and_nucleic_acid_metabolic_process) 352 3 1.509506 -0.495446 291 188.692800 275.31 361.927200 0.946082
=HYPERLINK("http://www.godatabase.org/cgi-bin/go.cgi?query=GO:0022607&auto_wild_cards=yes&view=query&action=query&search_constraint=terms"	GO:0022607_cellular_component_assembly) 204 2 1.736425 -0.493214 292 188.909265 275.56 362.210735 0.943699
=HYPERLINK("http://www.godatabase.org/cgi-bin/go.cgi?query=GO:0034962&auto_wild_cards=yes&view=query&action=query&search_constraint=terms"	GO:0034962_cellular_biopolymer_catabolic_process) 68 1 2.604638 -0.492833 294 189.562507 276.58 363.597493 0.940748
=HYPERLINK("http://www.godatabase.org/cgi-bin/go.cgi?query=GO:0042692&auto_wild_cards=yes&view=query&action=query&search_constraint=terms"	GO:0042692_muscle_cell_differentiation) 68 1 2.604638 -0.492833 294 189.562507 276.58 363.597493 0.940748
=HYPERLINK("http://www.godatabase.org/cgi-bin/go.cgi?query=GO:0030182&auto_wild_cards=yes&view=query&action=query&search_constraint=terms"	GO:0030182_neuron_differentiation) 356 3 1.492545 -0.486864 295 191.053084 278.65 366.246916 0.944576
=HYPERLINK("http://www.godatabase.org/cgi-bin/go.cgi?query=GO:0048592&auto_wild_cards=yes&view=query&action=query&search_constraint=terms"	GO:0048592_eye_morphogenesis) 70 1 2.530220 -0.482481 296 192.305808 280.29 368.274192 0.946926
=HYPERLINK("http://www.godatabase.org/cgi-bin/go.cgi?query=GO:0006913&auto_wild_cards=yes&view=query&action=query&search_constraint=terms"	GO:0006913_nucleocytoplasmic_transport) 71 1 2.494583 -0.477438 298 194.096725 282.57 371.043275 0.948221
=HYPERLINK("http://www.godatabase.org/cgi-bin/go.cgi?query=GO:0033674&auto_wild_cards=yes&view=query&action=query&search_constraint=terms"	GO:0033674_positive_regulation_of_kinase_activity) 71 1 2.494583 -0.477438 298 194.096725 282.57 371.043275 0.948221
=HYPERLINK("http://www.godatabase.org/cgi-bin/go.cgi?query=GO:0051173&auto_wild_cards=yes&view=query&action=query&search_constraint=terms"	GO:0051173_positive_regulation_of_nitrogen_compound_metabolic_process) 361 3 1.471873 -0.476360 299 194.269845 282.76 371.250155 0.945686
=HYPERLINK("http://www.godatabase.org/cgi-bin/go.cgi?query=GO:0007264&auto_wild_cards=yes&view=query&action=query&search_constraint=terms"	GO:0007264_small_GTPase_mediated_signal_transduction) 72 1 2.459936 -0.472480 303 196.929653 285.64 374.350347 0.942706
=HYPERLINK("http://www.godatabase.org/cgi-bin/go.cgi?query=GO:0048839&auto_wild_cards=yes&view=query&action=query&search_constraint=terms"	GO:0048839_inner_ear_development) 72 1 2.459936 -0.472480 303 196.929653 285.64 374.350347 0.942706
=HYPERLINK("http://www.godatabase.org/cgi-bin/go.cgi?query=GO:0051169&auto_wild_cards=yes&view=query&action=query&search_constraint=terms"	GO:0051169_nuclear_transport) 72 1 2.459936 -0.472480 303 196.929653 285.64 374.350347 0.942706
=HYPERLINK("http://www.godatabase.org/cgi-bin/go.cgi?query=GO:0051347&auto_wild_cards=yes&view=query&action=query&search_constraint=terms"	GO:0051347_positive_regulation_of_transferase_activity) 72 1 2.459936 -0.472480 303 196.929653 285.64 374.350347 0.942706
=HYPERLINK("http://www.godatabase.org/cgi-bin/go.cgi?query=GO:0051336&auto_wild_cards=yes&view=query&action=query&search_constraint=terms"	GO:0051336_regulation_of_hydrolase_activity) 73 1 2.426238 -0.467605 304 198.769096 287.98 377.190904 0.947303
=HYPERLINK("http://www.godatabase.org/cgi-bin/go.cgi?query=GO:0044265&auto_wild_cards=yes&view=query&action=query&search_constraint=terms"	GO:0044265_cellular_macromolecule_catabolic_process) 75 1 2.361538 -0.458095 306 200.896829 290.52 380.143171 0.949412
=HYPERLINK("http://www.godatabase.org/cgi-bin/go.cgi?query=GO:0051050&auto_wild_cards=yes&view=query&action=query&search_constraint=terms"	GO:0051050_positive_regulation_of_transport) 75 1 2.361538 -0.458095 306 200.896829 290.52 380.143171 0.949412
=HYPERLINK("http://www.godatabase.org/cgi-bin/go.cgi?query=GO:0010557&auto_wild_cards=yes&view=query&action=query&search_constraint=terms"	GO:0010557_positive_regulation_of_macromolecule_biosynthetic_process) 371 3 1.432200 -0.456071 307 201.577647 291.51 381.442353 0.949544
=HYPERLINK("http://www.godatabase.org/cgi-bin/go.cgi?query=GO:0006508&auto_wild_cards=yes&view=query&action=query&search_constraint=terms"	GO:0006508_proteolysis) 76 1 2.330466 -0.453455 309 202.921158 292.92 382.918842 0.947961
=HYPERLINK("http://www.godatabase.org/cgi-bin/go.cgi?query=GO:0009725&auto_wild_cards=yes&view=query&action=query&search_constraint=terms"	GO:0009725_response_to_hormone_stimulus) 76 1 2.330466 -0.453455 309 202.921158 292.92 382.918842 0.947961
=HYPERLINK("http://www.godatabase.org/cgi-bin/go.cgi?query=GO:0022414&auto_wild_cards=yes&view=query&action=query&search_constraint=terms"	GO:0022414_reproductive_process) 376 3 1.413155 -0.446273 310 204.487321 294.64 384.792679 0.950452
=HYPERLINK("http://www.godatabase.org/cgi-bin/go.cgi?query=GO:0006461&auto_wild_cards=yes&view=query&action=query&search_constraint=terms"	GO:0006461_protein_complex_assembly) 78 1 2.270710 -0.444396 312 206.163259 296.57 386.976741 0.950545
=HYPERLINK("http://www.godatabase.org/cgi-bin/go.cgi?query=GO:0070271&auto_wild_cards=yes&view=query&action=query&search_constraint=terms"	GO:0070271_protein_complex_biogenesis) 78 1 2.270710 -0.444396 312 206.163259 296.57 386.976741 0.950545
=HYPERLINK("http://www.godatabase.org/cgi-bin/go.cgi?query=GO:0000003&auto_wild_cards=yes&view=query&action=query&search_constraint=terms"	GO:0000003_reproduction) 379 3 1.401969 -0.440500 313 206.443933 296.84 387.236067 0.948371
=HYPERLINK("http://www.godatabase.org/cgi-bin/go.cgi?query=GO:0051046&auto_wild_cards=yes&view=query&action=query&search_constraint=terms"	GO:0051046_regulation_of_secretion) 79 1 2.241967 -0.439973 314 207.007501 297.47 387.932499 0.947357
=HYPERLINK("http://www.godatabase.org/cgi-bin/go.cgi?query=GO:0032502&auto_wild_cards=yes&view=query&action=query&search_constraint=terms"	GO:0032502_developmental_process) 2060 13 1.117718 -0.439414 315 207.046333 297.52 387.993667 0.944508
=HYPERLINK("http://www.godatabase.org/cgi-bin/go.cgi?query=GO:0050793&auto_wild_cards=yes&view=query&action=query&search_constraint=terms"	GO:0050793_regulation_of_developmental_process) 703 5 1.259711 -0.438830 316 207.162546 297.74 388.317454 0.942215
=HYPERLINK("http://www.godatabase.org/cgi-bin/go.cgi?query=GO:0019953&auto_wild_cards=yes&view=query&action=query&search_constraint=terms"	GO:0019953_sexual_reproduction) 228 2 1.553644 -0.430068 317 209.706138 300.71 391.713862 0.948612
=HYPERLINK("http://www.godatabase.org/cgi-bin/go.cgi?query=GO:0007167&auto_wild_cards=yes&view=query&action=query&search_constraint=terms"	GO:0007167_enzyme_linked_receptor_protein_signaling_pathway) 229 2 1.546859 -0.427655 318 209.956774 301.03 392.103226 0.946635
=HYPERLINK("http://www.godatabase.org/cgi-bin/go.cgi?query=GO:0007411&auto_wild_cards=yes&view=query&action=query&search_constraint=terms"	GO:0007411_axon_guidance) 82 1 2.159944 -0.427109 319 211.064589 302.5 393.935411 0.948276
=HYPERLINK("http://www.godatabase.org/cgi-bin/go.cgi?query=GO:0031328&auto_wild_cards=yes&view=query&action=query&search_constraint=terms"	GO:0031328_positive_regulation_of_cellular_biosynthetic_process) 387 3 1.372987 -0.425488 320 211.265583 302.7 394.134417 0.945938
=HYPERLINK("http://www.godatabase.org/cgi-bin/go.cgi?query=GO:0009891&auto_wild_cards=yes&view=query&action=query&search_constraint=terms"	GO:0009891_positive_regulation_of_biosynthetic_process) 388 3 1.369449 -0.423650 321 211.499876 303.04 394.580124 0.944050
=HYPERLINK("http://www.godatabase.org/cgi-bin/go.cgi?query=GO:0006575&auto_wild_cards=yes&view=query&action=query&search_constraint=terms"	GO:0006575_cellular_amino_acid_derivative_metabolic_process) 83 1 2.133920 -0.422951 322 213.218836 304.85 396.481164 0.946739
=HYPERLINK("http://www.godatabase.org/cgi-bin/go.cgi?query=GO:0050790&auto_wild_cards=yes&view=query&action=query&search_constraint=terms"	GO:0050790_regulation_of_catalytic_activity) 233 2 1.520304 -0.418160 323 214.334216 306.46 398.585784 0.948793
=HYPERLINK("http://www.godatabase.org/cgi-bin/go.cgi?query=GO:0070887&auto_wild_cards=yes&view=query&action=query&search_constraint=terms"	GO:0070887_cellular_response_to_chemical_stimulus) 85 1 2.083710 -0.414819 324 215.671797 307.92 400.168203 0.950370
=HYPERLINK("http://www.godatabase.org/cgi-bin/go.cgi?query=GO:0006605&auto_wild_cards=yes&view=query&action=query&search_constraint=terms"	GO:0006605_protein_targeting) 86 1 2.059481 -0.410843 327 218.049219 310.4 402.750781 0.949235
=HYPERLINK("http://www.godatabase.org/cgi-bin/go.cgi?query=GO:0032504&auto_wild_cards=yes&view=query&action=query&search_constraint=terms"	GO:0032504_multicellular_organism_reproduction) 86 1 2.059481 -0.410843 327 218.049219 310.4 402.750781 0.949235
=HYPERLINK("http://www.godatabase.org/cgi-bin/go.cgi?query=GO:0048609&auto_wild_cards=yes&view=query&action=query&search_constraint=terms"	GO:0048609_reproductive_process_in_a_multicellular_organism) 86 1 2.059481 -0.410843 327 218.049219 310.4 402.750781 0.949235
=HYPERLINK("http://www.godatabase.org/cgi-bin/go.cgi?query=GO:0048699&auto_wild_cards=yes&view=query&action=query&search_constraint=terms"	GO:0048699_generation_of_neurons) 396 3 1.341783 -0.409237 328 218.289291 310.66 403.030709 0.947134
=HYPERLINK("http://www.godatabase.org/cgi-bin/go.cgi?query=GO:0030154&auto_wild_cards=yes&view=query&action=query&search_constraint=terms"	GO:0030154_cell_differentiation) 1060 7 1.169630 -0.409083 329 218.523521 310.95 403.376479 0.945137
=HYPERLINK("http://www.godatabase.org/cgi-bin/go.cgi?query=GO:0001822&auto_wild_cards=yes&view=query&action=query&search_constraint=terms"	GO:0001822_kidney_development) 87 1 2.035809 -0.406924 333 220.759020 313.44 406.120980 0.941261
=HYPERLINK("http://www.godatabase.org/cgi-bin/go.cgi?query=GO:0003001&auto_wild_cards=yes&view=query&action=query&search_constraint=terms"	GO:0003001_generation_of_a_signal_involved_in_cell-cell_signaling) 87 1 2.035809 -0.406924 333 220.759020 313.44 406.120980 0.941261
=HYPERLINK("http://www.godatabase.org/cgi-bin/go.cgi?query=GO:0007178&auto_wild_cards=yes&view=query&action=query&search_constraint=terms"	GO:0007178_transmembrane_receptor_protein_serine_threonine_kinase_signaling_pathway) 87 1 2.035809 -0.406924 333 220.759020 313.44 406.120980 0.941261
=HYPERLINK("http://www.godatabase.org/cgi-bin/go.cgi?query=GO:0043583&auto_wild_cards=yes&view=query&action=query&search_constraint=terms"	GO:0043583_ear_development) 87 1 2.035809 -0.406924 333 220.759020 313.44 406.120980 0.941261
=HYPERLINK("http://www.godatabase.org/cgi-bin/go.cgi?query=GO:0048522&auto_wild_cards=yes&view=query&action=query&search_constraint=terms"	GO:0048522_positive_regulation_of_cellular_process) 895 6 1.187366 -0.404851 334 221.116359 313.83 406.543641 0.939611
=HYPERLINK("http://www.godatabase.org/cgi-bin/go.cgi?query=GO:0048754&auto_wild_cards=yes&view=query&action=query&search_constraint=terms"	GO:0048754_branching_morphogenesis_of_a_tube) 88 1 2.012675 -0.403062 335 221.922378 314.85 407.777622 0.939851
=HYPERLINK("http://www.godatabase.org/cgi-bin/go.cgi?query=GO:0035264&auto_wild_cards=yes&view=query&action=query&search_constraint=terms"	GO:0035264_multicellular_organism_growth) 90 1 1.967949 -0.395501 336 223.423989 316.7 409.976011 0.942560
=HYPERLINK("http://www.godatabase.org/cgi-bin/go.cgi?query=GO:0009719&auto_wild_cards=yes&view=query&action=query&search_constraint=terms"	GO:0009719_response_to_endogenous_stimulus) 92 1 1.925167 -0.388152 337 225.588626 319.09 412.591374 0.946855
=HYPERLINK("http://www.godatabase.org/cgi-bin/go.cgi?query=GO:0032943&auto_wild_cards=yes&view=query&action=query&search_constraint=terms"	GO:0032943_mononuclear_cell_proliferation) 94 1 1.884206 -0.381004 340 229.370579 324.0 418.629421 0.952941
=HYPERLINK("http://www.godatabase.org/cgi-bin/go.cgi?query=GO:0034984&auto_wild_cards=yes&view=query&action=query&search_constraint=terms"	GO:0034984_cellular_response_to_DNA_damage_stimulus) 94 1 1.884206 -0.381004 340 229.370579 324.0 418.629421 0.952941
=HYPERLINK("http://www.godatabase.org/cgi-bin/go.cgi?query=GO:0046651&auto_wild_cards=yes&view=query&action=query&search_constraint=terms"	GO:0046651_lymphocyte_proliferation) 94 1 1.884206 -0.381004 340 229.370579 324.0 418.629421 0.952941
=HYPERLINK("http://www.godatabase.org/cgi-bin/go.cgi?query=GO:0042391&auto_wild_cards=yes&view=query&action=query&search_constraint=terms"	GO:0042391_regulation_of_membrane_potential) 95 1 1.864372 -0.377502 341 230.385442 325.34 420.294558 0.954076
=HYPERLINK("http://www.godatabase.org/cgi-bin/go.cgi?query=GO:0070661&auto_wild_cards=yes&view=query&action=query&search_constraint=terms"	GO:0070661_leukocyte_proliferation) 96 1 1.844952 -0.374048 342 232.333036 327.76 423.186964 0.958363
=HYPERLINK("http://www.godatabase.org/cgi-bin/go.cgi?query=GO:0048878&auto_wild_cards=yes&view=query&action=query&search_constraint=terms"	GO:0048878_chemical_homeostasis) 254 2 1.394609 -0.372174 343 232.794182 328.17 423.545818 0.956764
=HYPERLINK("http://www.godatabase.org/cgi-bin/go.cgi?query=GO:0018193&auto_wild_cards=yes&view=query&action=query&search_constraint=terms"	GO:0018193_peptidyl-amino_acid_modification) 97 1 1.825932 -0.370641 345 233.452899 328.89 424.327101 0.953304
=HYPERLINK("http://www.godatabase.org/cgi-bin/go.cgi?query=GO:0060341&auto_wild_cards=yes&view=query&action=query&search_constraint=terms"	GO:0060341_regulation_of_cellular_localization) 97 1 1.825932 -0.370641 345 233.452899 328.89 424.327101 0.953304
=HYPERLINK("http://www.godatabase.org/cgi-bin/go.cgi?query=GO:0007154&auto_wild_cards=yes&view=query&action=query&search_constraint=terms"	GO:0007154_cell_communication) 1096 7 1.131211 -0.369293 346 234.208917 329.79 425.371083 0.953150
=HYPERLINK("http://www.godatabase.org/cgi-bin/go.cgi?query=GO:0022008&auto_wild_cards=yes&view=query&action=query&search_constraint=terms"	GO:0022008_neurogenesis) 423 3 1.256137 -0.364225 347 236.790673 332.56 428.329327 0.958386
=HYPERLINK("http://www.godatabase.org/cgi-bin/go.cgi?query=GO:0060562&auto_wild_cards=yes&view=query&action=query&search_constraint=terms"	GO:0060562_epithelial_tube_morphogenesis) 99 1 1.789044 -0.363960 348 238.011985 333.83 429.648015 0.959282
=HYPERLINK("http://www.godatabase.org/cgi-bin/go.cgi?query=GO:0030163&auto_wild_cards=yes&view=query&action=query&search_constraint=terms"	GO:0030163_protein_catabolic_process) 101 1 1.753618 -0.357452 349 239.627538 335.54 431.452462 0.961433
=HYPERLINK("http://www.godatabase.org/cgi-bin/go.cgi?query=GO:0048666&auto_wild_cards=yes&view=query&action=query&search_constraint=terms"	GO:0048666_neuron_development) 262 2 1.352026 -0.356208 350 240.628183 336.58 432.531817 0.961657
=HYPERLINK("http://www.godatabase.org/cgi-bin/go.cgi?query=GO:0007166&auto_wild_cards=yes&view=query&action=query&search_constraint=terms"	GO:0007166_cell_surface_receptor_linked_signal_transduction) 597 4 1.186703 -0.355658 351 241.113499 337.08 433.046501 0.960342
=HYPERLINK("http://www.godatabase.org/cgi-bin/go.cgi?query=GO:0030030&auto_wild_cards=yes&view=query&action=query&search_constraint=terms"	GO:0030030_cell_projection_organization) 263 2 1.346885 -0.354268 352 241.433173 337.38 433.326827 0.958466
=HYPERLINK("http://www.godatabase.org/cgi-bin/go.cgi?query=GO:0010604&auto_wild_cards=yes&view=query&action=query&search_constraint=terms"	GO:0010604_positive_regulation_of_macromolecule_metabolic_process) 433 3 1.227127 -0.348868 353 243.928033 339.84 435.751967 0.962720
=HYPERLINK("http://www.godatabase.org/cgi-bin/go.cgi?query=GO:0006357&auto_wild_cards=yes&view=query&action=query&search_constraint=terms"	GO:0006357_regulation_of_transcription_from_RNA_polymerase_II_promoter) 435 3 1.221485 -0.345876 354 244.810905 341.04 437.269095 0.963390
=HYPERLINK("http://www.godatabase.org/cgi-bin/go.cgi?query=GO:0045944&auto_wild_cards=yes&view=query&action=query&search_constraint=terms"	GO:0045944_positive_regulation_of_transcription_from_RNA_polymerase_II_promoter) 269 2 1.316843 -0.342874 355 245.286616 341.57 437.853384 0.962169
=HYPERLINK("http://www.godatabase.org/cgi-bin/go.cgi?query=GO:0045859&auto_wild_cards=yes&view=query&action=query&search_constraint=terms"	GO:0045859_regulation_of_protein_kinase_activity) 107 1 1.655284 -0.338903 356 247.098512 343.47 439.841488 0.964803
=HYPERLINK("http://www.godatabase.org/cgi-bin/go.cgi?query=GO:0031325&auto_wild_cards=yes&view=query&action=query&search_constraint=terms"	GO:0031325_positive_regulation_of_cellular_metabolic_process) 442 3 1.202141 -0.335608 357 247.809867 344.28 440.750133 0.964370
=HYPERLINK("http://www.godatabase.org/cgi-bin/go.cgi?query=GO:0006366&auto_wild_cards=yes&view=query&action=query&search_constraint=terms"	GO:0006366_transcription_from_RNA_polymerase_II_promoter) 444 3 1.196726 -0.332731 358 249.583346 346.15 442.716654 0.966899
=HYPERLINK("http://www.godatabase.org/cgi-bin/go.cgi?query=GO:0016043&auto_wild_cards=yes&view=query&action=query&search_constraint=terms"	GO:0016043_cellular_component_organization) 964 6 1.102378 -0.327787 359 251.390675 348.41 445.429325 0.970501
=HYPERLINK("http://www.godatabase.org/cgi-bin/go.cgi?query=GO:0006996&auto_wild_cards=yes&view=query&action=query&search_constraint=terms"	GO:0006996_organelle_organization) 449 3 1.183399 -0.325646 360 252.336031 349.4 446.463969 0.970556
=HYPERLINK("http://www.godatabase.org/cgi-bin/go.cgi?query=GO:0007399&auto_wild_cards=yes&view=query&action=query&search_constraint=terms"	GO:0007399_nervous_system_development) 621 4 1.140840 -0.325333 361 252.556285 349.63 446.703715 0.968504
=HYPERLINK("http://www.godatabase.org/cgi-bin/go.cgi?query=GO:0043549&auto_wild_cards=yes&view=query&action=query&search_constraint=terms"	GO:0043549_regulation_of_kinase_activity) 112 1 1.581387 -0.324470 362 253.488368 350.92 448.351632 0.969392
=HYPERLINK("http://www.godatabase.org/cgi-bin/go.cgi?query=GO:0006974&auto_wild_cards=yes&view=query&action=query&search_constraint=terms"	GO:0006974_response_to_DNA_damage_stimulus) 113 1 1.567393 -0.321687 364 254.264166 351.91 449.555834 0.966786
=HYPERLINK("http://www.godatabase.org/cgi-bin/go.cgi?query=GO:0040008&auto_wild_cards=yes&view=query&action=query&search_constraint=terms"	GO:0040008_regulation_of_growth) 113 1 1.567393 -0.321687 364 254.264166 351.91 449.555834 0.966786
=HYPERLINK("http://www.godatabase.org/cgi-bin/go.cgi?query=GO:0000165&auto_wild_cards=yes&view=query&action=query&search_constraint=terms"	GO:0000165_MAPKKK_cascade) 114 1 1.553644 -0.318937 365 255.288510 353.0 450.711490 0.967123
=HYPERLINK("http://www.godatabase.org/cgi-bin/go.cgi?query=GO:0000902&auto_wild_cards=yes&view=query&action=query&search_constraint=terms"	GO:0000902_cell_morphogenesis) 283 2 1.251699 -0.317853 366 255.746237 353.48 451.213763 0.965792
=HYPERLINK("http://www.godatabase.org/cgi-bin/go.cgi?query=GO:0051338&auto_wild_cards=yes&view=query&action=query&search_constraint=terms"	GO:0051338_regulation_of_transferase_activity) 115 1 1.540134 -0.316220 367 256.225264 354.12 452.014736 0.964905
=HYPERLINK("http://www.godatabase.org/cgi-bin/go.cgi?query=GO:0009893&auto_wild_cards=yes&view=query&action=query&search_constraint=terms"	GO:0009893_positive_regulation_of_metabolic_process) 458 3 1.160144 -0.313271 368 258.512387 356.66 454.807613 0.969185
=HYPERLINK("http://www.godatabase.org/cgi-bin/go.cgi?query=GO:0006519&auto_wild_cards=yes&view=query&action=query&search_constraint=terms"	GO:0006519_cellular_amino_acid_and_derivative_metabolic_process) 118 1 1.500978 -0.308257 369 259.978064 358.35 456.721936 0.971138
=HYPERLINK("http://www.godatabase.org/cgi-bin/go.cgi?query=GO:0006917&auto_wild_cards=yes&view=query&action=query&search_constraint=terms"	GO:0006917_induction_of_apoptosis) 121 1 1.463764 -0.300565 371 262.527683 361.08 459.632317 0.973261
=HYPERLINK("http://www.godatabase.org/cgi-bin/go.cgi?query=GO:0012502&auto_wild_cards=yes&view=query&action=query&search_constraint=terms"	GO:0012502_induction_of_programmed_cell_death) 121 1 1.463764 -0.300565 371 262.527683 361.08 459.632317 0.973261
=HYPERLINK("http://www.godatabase.org/cgi-bin/go.cgi?query=GO:0006886&auto_wild_cards=yes&view=query&action=query&search_constraint=terms"	GO:0006886_intracellular_protein_transport) 122 1 1.451765 -0.298060 372 264.230596 363.03 461.829404 0.975887
=HYPERLINK("http://www.godatabase.org/cgi-bin/go.cgi?query=GO:0048518&auto_wild_cards=yes&view=query&action=query&search_constraint=terms"	GO:0048518_positive_regulation_of_biological_process) 995 6 1.068032 -0.297486 373 265.045514 364.03 463.014486 0.975952
=HYPERLINK("http://www.godatabase.org/cgi-bin/go.cgi?query=GO:0009308&auto_wild_cards=yes&view=query&action=query&search_constraint=terms"	GO:0009308_amine_metabolic_process) 124 1 1.428350 -0.293133 375 265.685149 364.78 463.874851 0.972747
=HYPERLINK("http://www.godatabase.org/cgi-bin/go.cgi?query=GO:0030098&auto_wild_cards=yes&view=query&action=query&search_constraint=terms"	GO:0030098_lymphocyte_differentiation) 124 1 1.428350 -0.293133 375 265.685149 364.78 463.874851 0.972747
=HYPERLINK("http://www.godatabase.org/cgi-bin/go.cgi?query=GO:0001763&auto_wild_cards=yes&view=query&action=query&search_constraint=terms"	GO:0001763_morphogenesis_of_a_branching_structure) 125 1 1.416923 -0.290711 376 266.923434 366.24 465.556566 0.974043
=HYPERLINK("http://www.godatabase.org/cgi-bin/go.cgi?query=GO:0043285&auto_wild_cards=yes&view=query&action=query&search_constraint=terms"	GO:0043285_biopolymer_catabolic_process) 129 1 1.372987 -0.281285 377 269.324101 368.8 468.275899 0.978249
=HYPERLINK("http://www.godatabase.org/cgi-bin/go.cgi?query=GO:0045165&auto_wild_cards=yes&view=query&action=query&search_constraint=terms"	GO:0045165_cell_fate_commitment) 130 1 1.362426 -0.278993 378 271.295550 370.98 470.664450 0.981429
=HYPERLINK("http://www.godatabase.org/cgi-bin/go.cgi?query=GO:0009952&auto_wild_cards=yes&view=query&action=query&search_constraint=terms"	GO:0009952_anterior_posterior_pattern_formation) 133 1 1.331695 -0.272263 379 272.508370 372.35 472.191630 0.982454
=HYPERLINK("http://www.godatabase.org/cgi-bin/go.cgi?query=GO:0001654&auto_wild_cards=yes&view=query&action=query&search_constraint=terms"	GO:0001654_eye_development) 136 1 1.302319 -0.265745 380 273.676126 373.47 473.263874 0.982816
=HYPERLINK("http://www.godatabase.org/cgi-bin/go.cgi?query=GO:0009057&auto_wild_cards=yes&view=query&action=query&search_constraint=terms"	GO:0009057_macromolecule_catabolic_process) 137 1 1.292813 -0.263618 381 274.150726 374.11 474.069274 0.981916
=HYPERLINK("http://www.godatabase.org/cgi-bin/go.cgi?query=GO:0007169&auto_wild_cards=yes&view=query&action=query&search_constraint=terms"	GO:0007169_transmembrane_receptor_protein_tyrosine_kinase_signaling_pathway) 139 1 1.274211 -0.259430 383 274.927589 374.96 474.992411 0.979008
=HYPERLINK("http://www.godatabase.org/cgi-bin/go.cgi?query=GO:0034613&auto_wild_cards=yes&view=query&action=query&search_constraint=terms"	GO:0034613_cellular_protein_localization) 139 1 1.274211 -0.259430 383 274.927589 374.96 474.992411 0.979008
=HYPERLINK("http://www.godatabase.org/cgi-bin/go.cgi?query=GO:0070727&auto_wild_cards=yes&view=query&action=query&search_constraint=terms"	GO:0070727_cellular_macromolecule_localization) 141 1 1.256137 -0.255328 384 276.115854 376.22 476.324146 0.979740
=HYPERLINK("http://www.godatabase.org/cgi-bin/go.cgi?query=GO:0035239&auto_wild_cards=yes&view=query&action=query&search_constraint=terms"	GO:0035239_tube_morphogenesis) 143 1 1.238569 -0.251309 385 276.546589 376.74 476.933411 0.978545
=HYPERLINK("http://www.godatabase.org/cgi-bin/go.cgi?query=GO:0007186&auto_wild_cards=yes&view=query&action=query&search_constraint=terms"	GO:0007186_G-protein_coupled_receptor_protein_signaling_pathway) 144 1 1.229968 -0.249331 386 277.218481 377.43 477.641519 0.977798
=HYPERLINK("http://www.godatabase.org/cgi-bin/go.cgi?query=GO:0030900&auto_wild_cards=yes&view=query&action=query&search_constraint=terms"	GO:0030900_forebrain_development) 146 1 1.213119 -0.245433 387 280.398828 380.53 480.661172 0.983282
=HYPERLINK("http://www.godatabase.org/cgi-bin/go.cgi?query=GO:0051649&auto_wild_cards=yes&view=query&action=query&search_constraint=terms"	GO:0051649_establishment_of_localization_in_cell) 342 2 1.035762 -0.232288 388 285.741949 386.0 486.258051 0.994845
=HYPERLINK("http://www.godatabase.org/cgi-bin/go.cgi?query=GO:0048514&auto_wild_cards=yes&view=query&action=query&search_constraint=terms"	GO:0048514_blood_vessel_morphogenesis) 158 1 1.120983 -0.223605 389 289.923324 390.25 490.576676 1.003213
=HYPERLINK("http://www.godatabase.org/cgi-bin/go.cgi?query=GO:0002521&auto_wild_cards=yes&view=query&action=query&search_constraint=terms"	GO:0002521_leukocyte_differentiation) 161 1 1.100096 -0.218534 390 291.433837 391.79 492.146163 1.004590
=HYPERLINK("http://www.godatabase.org/cgi-bin/go.cgi?query=GO:0042325&auto_wild_cards=yes&view=query&action=query&search_constraint=terms"	GO:0042325_regulation_of_phosphorylation) 164 1 1.079972 -0.213605 391 294.362423 394.82 495.277577 1.009770
=HYPERLINK("http://www.godatabase.org/cgi-bin/go.cgi?query=GO:0019220&auto_wild_cards=yes&view=query&action=query&search_constraint=terms"	GO:0019220_regulation_of_phosphate_metabolic_process) 165 1 1.073427 -0.211993 393 295.425092 396.17 496.914908 1.008066
=HYPERLINK("http://www.godatabase.org/cgi-bin/go.cgi?query=GO:0051174&auto_wild_cards=yes&view=query&action=query&search_constraint=terms"	GO:0051174_regulation_of_phosphorus_metabolic_process) 165 1 1.073427 -0.211993 393 295.425092 396.17 496.914908 1.008066
=HYPERLINK("http://www.godatabase.org/cgi-bin/go.cgi?query=GO:0043065&auto_wild_cards=yes&view=query&action=query&search_constraint=terms"	GO:0043065_positive_regulation_of_apoptosis) 166 1 1.066960 -0.210395 394 296.254791 397.09 497.925209 1.007843
=HYPERLINK("http://www.godatabase.org/cgi-bin/go.cgi?query=GO:0010942&auto_wild_cards=yes&view=query&action=query&search_constraint=terms"	GO:0010942_positive_regulation_of_cell_death) 167 1 1.060571 -0.208813 397 297.540606 398.52 499.499394 1.003829
=HYPERLINK("http://www.godatabase.org/cgi-bin/go.cgi?query=GO:0043068&auto_wild_cards=yes&view=query&action=query&search_constraint=terms"	GO:0043068_positive_regulation_of_programmed_cell_death) 167 1 1.060571 -0.208813 397 297.540606 398.52 499.499394 1.003829
=HYPERLINK("http://www.godatabase.org/cgi-bin/go.cgi?query=GO:0051049&auto_wild_cards=yes&view=query&action=query&search_constraint=terms"	GO:0051049_regulation_of_transport) 167 1 1.060571 -0.208813 397 297.540606 398.52 499.499394 1.003829
=HYPERLINK("http://www.godatabase.org/cgi-bin/go.cgi?query=GO:0051641&auto_wild_cards=yes&view=query&action=query&search_constraint=terms"	GO:0051641_cellular_localization) 370 2 0.957380 -0.200582 398 302.001393 402.94 503.878607 1.012412
=HYPERLINK("http://www.godatabase.org/cgi-bin/go.cgi?query=GO:0044248&auto_wild_cards=yes&view=query&action=query&search_constraint=terms"	GO:0044248_cellular_catabolic_process) 173 1 1.023788 -0.199618 399 303.093223 404.12 505.146777 1.012832
=HYPERLINK("http://www.godatabase.org/cgi-bin/go.cgi?query=GO:0000122&auto_wild_cards=yes&view=query&action=query&search_constraint=terms"	GO:0000122_negative_regulation_of_transcription_from_RNA_polymerase_II_promoter) 175 1 1.012088 -0.196663 401 304.770984 405.81 506.849016 1.011995
=HYPERLINK("http://www.godatabase.org/cgi-bin/go.cgi?query=GO:0015031&auto_wild_cards=yes&view=query&action=query&search_constraint=terms"	GO:0015031_protein_transport) 175 1 1.012088 -0.196663 401 304.770984 405.81 506.849016 1.011995
=HYPERLINK("http://www.godatabase.org/cgi-bin/go.cgi?query=GO:0009790&auto_wild_cards=yes&view=query&action=query&search_constraint=terms"	GO:0009790_embryonic_development) 567 3 0.937118 -0.195487 402 305.003678 406.06 507.116322 1.010100
=HYPERLINK("http://www.godatabase.org/cgi-bin/go.cgi?query=GO:0006873&auto_wild_cards=yes&view=query&action=query&search_constraint=terms"	GO:0006873_cellular_ion_homeostasis) 176 1 1.006337 -0.195205 403 306.039407 407.26 508.480593 1.010571
=HYPERLINK("http://www.godatabase.org/cgi-bin/go.cgi?query=GO:0045184&auto_wild_cards=yes&view=query&action=query&search_constraint=terms"	GO:0045184_establishment_of_protein_localization) 180 1 0.983974 -0.189505 404 308.300688 409.63 510.959312 1.013936
=HYPERLINK("http://www.godatabase.org/cgi-bin/go.cgi?query=GO:0055082&auto_wild_cards=yes&view=query&action=query&search_constraint=terms"	GO:0055082_cellular_chemical_homeostasis) 181 1 0.978538 -0.188111 405 309.882618 411.21 512.537382 1.015333
=HYPERLINK("http://www.godatabase.org/cgi-bin/go.cgi?query=GO:0016192&auto_wild_cards=yes&view=query&action=query&search_constraint=terms"	GO:0016192_vesicle-mediated_transport) 184 1 0.962584 -0.184003 406 311.769357 413.06 514.350643 1.017389
=HYPERLINK("http://www.godatabase.org/cgi-bin/go.cgi?query=GO:0009653&auto_wild_cards=yes&view=query&action=query&search_constraint=terms"	GO:0009653_anatomical_structure_morphogenesis) 958 5 0.924402 -0.183596 407 312.166956 413.48 514.793044 1.015921
=HYPERLINK("http://www.godatabase.org/cgi-bin/go.cgi?query=GO:0019226&auto_wild_cards=yes&view=query&action=query&search_constraint=terms"	GO:0019226_transmission_of_nerve_impulse) 189 1 0.937118 -0.177392 408 317.540023 418.86 520.179977 1.026618
=HYPERLINK("http://www.godatabase.org/cgi-bin/go.cgi?query=GO:0046907&auto_wild_cards=yes&view=query&action=query&search_constraint=terms"	GO:0046907_intracellular_transport) 194 1 0.912966 -0.171061 409 319.500995 420.75 521.999005 1.028729
=HYPERLINK("http://www.godatabase.org/cgi-bin/go.cgi?query=GO:0003002&auto_wild_cards=yes&view=query&action=query&search_constraint=terms"	GO:0003002_regionalization) 195 1 0.908284 -0.169827 411 320.569806 422.05 523.530194 1.026886
=HYPERLINK("http://www.godatabase.org/cgi-bin/go.cgi?query=GO:0019725&auto_wild_cards=yes&view=query&action=query&search_constraint=terms"	GO:0019725_cellular_homeostasis) 195 1 0.908284 -0.169827 411 320.569806 422.05 523.530194 1.026886
=HYPERLINK("http://www.godatabase.org/cgi-bin/go.cgi?query=GO:0033554&auto_wild_cards=yes&view=query&action=query&search_constraint=terms"	GO:0033554_cellular_response_to_stress) 196 1 0.903650 -0.168603 412 321.065534 422.51 523.954466 1.025510
=HYPERLINK("http://www.godatabase.org/cgi-bin/go.cgi?query=GO:0050801&auto_wild_cards=yes&view=query&action=query&search_constraint=terms"	GO:0050801_ion_homeostasis) 197 1 0.899063 -0.167390 413 321.857176 423.32 524.782824 1.024988
=HYPERLINK("http://www.godatabase.org/cgi-bin/go.cgi?query=GO:0002009&auto_wild_cards=yes&view=query&action=query&search_constraint=terms"	GO:0002009_morphogenesis_of_an_epithelium) 198 1 0.894522 -0.166187 415 322.802171 424.06 525.317829 1.021831
=HYPERLINK("http://www.godatabase.org/cgi-bin/go.cgi?query=GO:0060429&auto_wild_cards=yes&view=query&action=query&search_constraint=terms"	GO:0060429_epithelium_development) 198 1 0.894522 -0.166187 415 322.802171 424.06 525.317829 1.021831
=HYPERLINK("http://www.godatabase.org/cgi-bin/go.cgi?query=GO:0001568&auto_wild_cards=yes&view=query&action=query&search_constraint=terms"	GO:0001568_blood_vessel_development) 203 1 0.872490 -0.160322 416 324.994415 426.11 527.225585 1.024303
=HYPERLINK("http://www.godatabase.org/cgi-bin/go.cgi?query=GO:0042592&auto_wild_cards=yes&view=query&action=query&search_constraint=terms"	GO:0042592_homeostatic_process) 419 2 0.845419 -0.155370 417 327.061068 428.06 529.058932 1.026523
=HYPERLINK("http://www.godatabase.org/cgi-bin/go.cgi?query=GO:0001944&auto_wild_cards=yes&view=query&action=query&search_constraint=terms"	GO:0001944_vasculature_development) 208 1 0.851516 -0.154697 418 328.015978 428.9 529.784022 1.026077
=HYPERLINK("http://www.godatabase.org/cgi-bin/go.cgi?query=GO:0035295&auto_wild_cards=yes&view=query&action=query&search_constraint=terms"	GO:0035295_tube_development) 212 1 0.835450 -0.150360 419 329.284408 430.05 530.815592 1.026372
=HYPERLINK("http://www.godatabase.org/cgi-bin/go.cgi?query=GO:0010033&auto_wild_cards=yes&view=query&action=query&search_constraint=terms"	GO:0010033_response_to_organic_substance) 216 1 0.819979 -0.146163 420 330.153831 430.89 531.626169 1.025929
=HYPERLINK("http://www.godatabase.org/cgi-bin/go.cgi?query=GO:0040007&auto_wild_cards=yes&view=query&action=query&search_constraint=terms"	GO:0040007_growth) 217 1 0.816200 -0.145135 421 331.252070 431.93 532.607930 1.025962
=HYPERLINK("http://www.godatabase.org/cgi-bin/go.cgi?query=GO:0007423&auto_wild_cards=yes&view=query&action=query&search_constraint=terms"	GO:0007423_sensory_organ_development) 219 1 0.808746 -0.143104 422 332.602121 433.21 533.817879 1.026564
=HYPERLINK("http://www.godatabase.org/cgi-bin/go.cgi?query=GO:0009887&auto_wild_cards=yes&view=query&action=query&search_constraint=terms"	GO:0009887_organ_morphogenesis) 642 3 0.827642 -0.140471 423 333.761825 434.45 535.138175 1.027069
=HYPERLINK("http://www.godatabase.org/cgi-bin/go.cgi?query=GO:0046649&auto_wild_cards=yes&view=query&action=query&search_constraint=terms"	GO:0046649_lymphocyte_activation) 228 1 0.776822 -0.134353 424 335.778635 436.53 537.281365 1.029552
=HYPERLINK("http://www.godatabase.org/cgi-bin/go.cgi?query=GO:0010926&auto_wild_cards=yes&view=query&action=query&search_constraint=terms"	GO:0010926_anatomical_structure_formation) 447 2 0.792463 -0.134300 425 335.945456 436.79 537.634544 1.027741
=HYPERLINK("http://www.godatabase.org/cgi-bin/go.cgi?query=GO:0048468&auto_wild_cards=yes&view=query&action=query&search_constraint=terms"	GO:0048468_cell_development) 654 3 0.812456 -0.133147 426 336.625473 437.36 538.094527 1.026667
=HYPERLINK("http://www.godatabase.org/cgi-bin/go.cgi?query=GO:0007420&auto_wild_cards=yes&view=query&action=query&search_constraint=terms"	GO:0007420_brain_development) 231 1 0.766733 -0.131572 427 337.833451 438.51 539.186549 1.026956
=HYPERLINK("http://www.godatabase.org/cgi-bin/go.cgi?query=GO:0009056&auto_wild_cards=yes&view=query&action=query&search_constraint=terms"	GO:0009056_catabolic_process) 243 1 0.728870 -0.121076 428 342.508423 443.28 544.051577 1.035701
=HYPERLINK("http://www.godatabase.org/cgi-bin/go.cgi?query=GO:0032879&auto_wild_cards=yes&view=query&action=query&search_constraint=terms"	GO:0032879_regulation_of_localization) 248 1 0.714175 -0.116982 430 343.721574 444.43 545.138426 1.033558
=HYPERLINK("http://www.godatabase.org/cgi-bin/go.cgi?query=GO:0045321&auto_wild_cards=yes&view=query&action=query&search_constraint=terms"	GO:0045321_leukocyte_activation) 248 1 0.714175 -0.116982 430 343.721574 444.43 545.138426 1.033558
=HYPERLINK("http://www.godatabase.org/cgi-bin/go.cgi?query=GO:0007389&auto_wild_cards=yes&view=query&action=query&search_constraint=terms"	GO:0007389_pattern_specification_process) 250 1 0.708462 -0.115387 431 344.176573 444.85 545.523427 1.032135
=HYPERLINK("http://www.godatabase.org/cgi-bin/go.cgi?query=GO:0008104&auto_wild_cards=yes&view=query&action=query&search_constraint=terms"	GO:0008104_protein_localization) 251 1 0.705639 -0.114599 432 344.651763 445.28 545.908237 1.030741
=HYPERLINK("http://www.godatabase.org/cgi-bin/go.cgi?query=GO:0007267&auto_wild_cards=yes&view=query&action=query&search_constraint=terms"	GO:0007267_cell-cell_signaling) 252 1 0.702839 -0.113816 433 345.138651 445.72 546.301349 1.029376
=HYPERLINK("http://www.godatabase.org/cgi-bin/go.cgi?query=GO:0030097&auto_wild_cards=yes&view=query&action=query&search_constraint=terms"	GO:0030097_hemopoiesis) 253 1 0.700061 -0.113040 434 345.745326 446.3 546.854674 1.028341
=HYPERLINK("http://www.godatabase.org/cgi-bin/go.cgi?query=GO:0065008&auto_wild_cards=yes&view=query&action=query&search_constraint=terms"	GO:0065008_regulation_of_biological_quality) 693 3 0.766733 -0.111714 435 346.698852 447.28 547.861148 1.028230
=HYPERLINK("http://www.godatabase.org/cgi-bin/go.cgi?query=GO:0048729&auto_wild_cards=yes&view=query&action=query&search_constraint=terms"	GO:0048729_tissue_morphogenesis) 255 1 0.694570 -0.111504 436 347.365479 447.85 548.334521 1.027179
=HYPERLINK("http://www.godatabase.org/cgi-bin/go.cgi?query=GO:0001775&auto_wild_cards=yes&view=query&action=query&search_constraint=terms"	GO:0001775_cell_activation) 262 1 0.676013 -0.106307 437 350.243655 450.35 550.456345 1.030549
=HYPERLINK("http://www.godatabase.org/cgi-bin/go.cgi?query=GO:0051716&auto_wild_cards=yes&view=query&action=query&search_constraint=terms"	GO:0051716_cellular_response_to_stimulus) 273 1 0.648774 -0.098668 438 354.157007 453.72 553.282993 1.035890
=HYPERLINK("http://www.godatabase.org/cgi-bin/go.cgi?query=GO:0033036&auto_wild_cards=yes&view=query&action=query&search_constraint=terms"	GO:0033036_macromolecule_localization) 274 1 0.646407 -0.098003 439 355.019951 454.47 553.920049 1.035239
=HYPERLINK("http://www.godatabase.org/cgi-bin/go.cgi?query=GO:0048534&auto_wild_cards=yes&view=query&action=query&search_constraint=terms"	GO:0048534_hemopoietic_or_lymphoid_organ_development) 277 1 0.639406 -0.096039 440 355.966428 455.31 554.653572 1.034795
=HYPERLINK("http://www.godatabase.org/cgi-bin/go.cgi?query=GO:0007417&auto_wild_cards=yes&view=query&action=query&search_constraint=terms"	GO:0007417_central_nervous_system_development) 287 1 0.617127 -0.089793 441 359.335155 458.28 557.224845 1.039184
=HYPERLINK("http://www.godatabase.org/cgi-bin/go.cgi?query=GO:0009888&auto_wild_cards=yes&view=query&action=query&search_constraint=terms"	GO:0009888_tissue_development) 525 2 0.674725 -0.089336 442 359.728697 458.63 557.531303 1.037624
=HYPERLINK("http://www.godatabase.org/cgi-bin/go.cgi?query=GO:0002520&auto_wild_cards=yes&view=query&action=query&search_constraint=terms"	GO:0002520_immune_system_development) 295 1 0.600391 -0.085109 443 361.545055 460.11 558.674945 1.038623
=HYPERLINK("http://www.godatabase.org/cgi-bin/go.cgi?query=GO:0048598&auto_wild_cards=yes&view=query&action=query&search_constraint=terms"	GO:0048598_embryonic_morphogenesis) 299 1 0.592359 -0.082866 444 362.508770 460.85 559.191230 1.037950
=HYPERLINK("http://www.godatabase.org/cgi-bin/go.cgi?query=GO:0051094&auto_wild_cards=yes&view=query&action=query&search_constraint=terms"	GO:0051094_positive_regulation_of_developmental_process) 308 1 0.575050 -0.078045 445 364.768565 462.89 561.011435 1.040202
=HYPERLINK("http://www.godatabase.org/cgi-bin/go.cgi?query=GO:0006928&auto_wild_cards=yes&view=query&action=query&search_constraint=terms"	GO:0006928_cell_motion) 330 1 0.536713 -0.067464 447 368.679270 466.09 563.500730 1.042707
=HYPERLINK("http://www.godatabase.org/cgi-bin/go.cgi?query=GO:0051674&auto_wild_cards=yes&view=query&action=query&search_constraint=terms"	GO:0051674_localization_of_cell) 330 1 0.536713 -0.067464 447 368.679270 466.09 563.500730 1.042707
=HYPERLINK("http://www.godatabase.org/cgi-bin/go.cgi?query=GO:0051179&auto_wild_cards=yes&view=query&action=query&search_constraint=terms"	GO:0051179_localization) 1058 4 0.669623 -0.055350 448 375.689335 471.87 568.050665 1.053281
=HYPERLINK("http://www.godatabase.org/cgi-bin/go.cgi?query=GO:0048856&auto_wild_cards=yes&view=query&action=query&search_constraint=terms"	GO:0048856_anatomical_structure_development) 1688 7 0.734483 -0.048516 449 379.783498 475.18 570.576502 1.058307
=HYPERLINK("http://www.godatabase.org/cgi-bin/go.cgi?query=GO:0050877&auto_wild_cards=yes&view=query&action=query&search_constraint=terms"	GO:0050877_neurological_system_process) 390 1 0.454142 -0.045527 450 381.693241 476.6 571.506759 1.059111
=HYPERLINK("http://www.godatabase.org/cgi-bin/go.cgi?query=GO:0042221&auto_wild_cards=yes&view=query&action=query&search_constraint=terms"	GO:0042221_response_to_chemical_stimulus) 409 1 0.433045 -0.040225 451 384.109404 478.42 572.730596 1.060798
=HYPERLINK("http://www.godatabase.org/cgi-bin/go.cgi?query=GO:0007275&auto_wild_cards=yes&view=query&action=query&search_constraint=terms"	GO:0007275_multicellular_organismal_development) 1760 7 0.704436 -0.035740 452 386.671122 480.42 574.168878 1.062876
=HYPERLINK("http://www.godatabase.org/cgi-bin/go.cgi?query=GO:0048513&auto_wild_cards=yes&view=query&action=query&search_constraint=terms"	GO:0048513_organ_development) 1365 5 0.648774 -0.035368 453 386.724971 480.47 574.215029 1.060640
=HYPERLINK("http://www.godatabase.org/cgi-bin/go.cgi?query=GO:0006810&auto_wild_cards=yes&view=query&action=query&search_constraint=terms"	GO:0006810_transport) 718 2 0.493358 -0.031606 454 389.593707 482.57 575.546293 1.062930
=HYPERLINK("http://www.godatabase.org/cgi-bin/go.cgi?query=GO:0051234&auto_wild_cards=yes&view=query&action=query&search_constraint=terms"	GO:0051234_establishment_of_localization) 729 2 0.485913 -0.029733 455 390.998403 483.71 576.421597 1.063099
=HYPERLINK("http://www.godatabase.org/cgi-bin/go.cgi?query=GO:0048731&auto_wild_cards=yes&view=query&action=query&search_constraint=terms"	GO:0048731_system_development) 1609 6 0.660468 -0.029269 456 391.175746 483.81 576.444254 1.060987
=HYPERLINK("http://www.godatabase.org/cgi-bin/go.cgi?query=GO:0002376&auto_wild_cards=yes&view=query&action=query&search_constraint=terms"	GO:0002376_immune_system_process) 505 1 0.350724 -0.021534 457 393.444807 485.4 577.355193 1.062144
=HYPERLINK("http://www.godatabase.org/cgi-bin/go.cgi?query=GO:0003008&auto_wild_cards=yes&view=query&action=query&search_constraint=terms"	GO:0003008_system_process) 516 1 0.343247 -0.020043 458 393.745625 485.64 577.534375 1.060349
=HYPERLINK("http://www.godatabase.org/cgi-bin/go.cgi?query=GO:0008283&auto_wild_cards=yes&view=query&action=query&search_constraint=terms"	GO:0008283_cell_proliferation) 544 1 0.325580 -0.016690 459 394.989453 486.62 578.250547 1.060174
=HYPERLINK("http://www.godatabase.org/cgi-bin/go.cgi?query=GO:0006950&auto_wild_cards=yes&view=query&action=query&search_constraint=terms"	GO:0006950_response_to_stress) 549 1 0.322615 -0.016153 460 395.188411 486.76 578.331589 1.058174
=HYPERLINK("http://www.godatabase.org/cgi-bin/go.cgi?query=GO:0051239&auto_wild_cards=yes&view=query&action=query&search_constraint=terms"	GO:0051239_regulation_of_multicellular_organismal_process) 587 1 0.301730 -0.012585 461 396.783717 487.86 578.936283 1.058265
=HYPERLINK("http://www.godatabase.org/cgi-bin/go.cgi?query=GO:0032501&auto_wild_cards=yes&view=query&action=query&search_constraint=terms"	GO:0032501_multicellular_organismal_process) 2183 7 0.567938 -0.004160 462 400.719954 490.51 580.300046 1.061710
=HYPERLINK("http://www.godatabase.org/cgi-bin/go.cgi?query=GO:0050896&auto_wild_cards=yes&view=query&action=query&search_constraint=terms"	GO:0050896_response_to_stimulus) 1107 1 0.159996 -0.000334 463 402.443311 491.56 580.676689 1.061685
=HYPERLINK("http://www.godatabase.org/cgi-bin/go.cgi?query=GO:0001934&auto_wild_cards=yes&view=query&action=query&search_constraint=terms"	GO:0001934_positive_regulation_of_protein_amino_acid_phosphorylation) 29 0 0.000000 -0.000000 481 422.284911 510.56 598.835089 1.061455
=HYPERLINK("http://www.godatabase.org/cgi-bin/go.cgi?query=GO:0006417&auto_wild_cards=yes&view=query&action=query&search_constraint=terms"	GO:0006417_regulation_of_translation) 29 0 0.000000 -0.000000 481 422.284911 510.56 598.835089 1.061455
=HYPERLINK("http://www.godatabase.org/cgi-bin/go.cgi?query=GO:0006909&auto_wild_cards=yes&view=query&action=query&search_constraint=terms"	GO:0006909_phagocytosis) 29 0 0.000000 -0.000000 481 422.284911 510.56 598.835089 1.061455
=HYPERLINK("http://www.godatabase.org/cgi-bin/go.cgi?query=GO:0007190&auto_wild_cards=yes&view=query&action=query&search_constraint=terms"	GO:0007190_activation_of_adenylate_cyclase_activity) 29 0 0.000000 -0.000000 481 422.284911 510.56 598.835089 1.061455
=HYPERLINK("http://www.godatabase.org/cgi-bin/go.cgi?query=GO:0010564&auto_wild_cards=yes&view=query&action=query&search_constraint=terms"	GO:0010564_regulation_of_cell_cycle_process) 29 0 0.000000 -0.000000 481 422.284911 510.56 598.835089 1.061455
=HYPERLINK("http://www.godatabase.org/cgi-bin/go.cgi?query=GO:0016447&auto_wild_cards=yes&view=query&action=query&search_constraint=terms"	GO:0016447_somatic_recombination_of_immunoglobulin_gene_segments) 29 0 0.000000 -0.000000 481 422.284911 510.56 598.835089 1.061455
=HYPERLINK("http://www.godatabase.org/cgi-bin/go.cgi?query=GO:0021761&auto_wild_cards=yes&view=query&action=query&search_constraint=terms"	GO:0021761_limbic_system_development) 29 0 0.000000 -0.000000 481 422.284911 510.56 598.835089 1.061455
=HYPERLINK("http://www.godatabase.org/cgi-bin/go.cgi?query=GO:0042176&auto_wild_cards=yes&view=query&action=query&search_constraint=terms"	GO:0042176_regulation_of_protein_catabolic_process) 29 0 0.000000 -0.000000 481 422.284911 510.56 598.835089 1.061455
=HYPERLINK("http://www.godatabase.org/cgi-bin/go.cgi?query=GO:0042490&auto_wild_cards=yes&view=query&action=query&search_constraint=terms"	GO:0042490_mechanoreceptor_differentiation) 29 0 0.000000 -0.000000 481 422.284911 510.56 598.835089 1.061455
=HYPERLINK("http://www.godatabase.org/cgi-bin/go.cgi?query=GO:0044087&auto_wild_cards=yes&view=query&action=query&search_constraint=terms"	GO:0044087_regulation_of_cellular_component_biogenesis) 29 0 0.000000 -0.000000 481 422.284911 510.56 598.835089 1.061455
=HYPERLINK("http://www.godatabase.org/cgi-bin/go.cgi?query=GO:0044270&auto_wild_cards=yes&view=query&action=query&search_constraint=terms"	GO:0044270_nitrogen_compound_catabolic_process) 29 0 0.000000 -0.000000 481 422.284911 510.56 598.835089 1.061455
=HYPERLINK("http://www.godatabase.org/cgi-bin/go.cgi?query=GO:0045621&auto_wild_cards=yes&view=query&action=query&search_constraint=terms"	GO:0045621_positive_regulation_of_lymphocyte_differentiation) 29 0 0.000000 -0.000000 481 422.284911 510.56 598.835089 1.061455
=HYPERLINK("http://www.godatabase.org/cgi-bin/go.cgi?query=GO:0046634&auto_wild_cards=yes&view=query&action=query&search_constraint=terms"	GO:0046634_regulation_of_alpha-beta_T_cell_activation) 29 0 0.000000 -0.000000 481 422.284911 510.56 598.835089 1.061455
=HYPERLINK("http://www.godatabase.org/cgi-bin/go.cgi?query=GO:0048066&auto_wild_cards=yes&view=query&action=query&search_constraint=terms"	GO:0048066_pigmentation_during_development) 29 0 0.000000 -0.000000 481 422.284911 510.56 598.835089 1.061455
=HYPERLINK("http://www.godatabase.org/cgi-bin/go.cgi?query=GO:0050769&auto_wild_cards=yes&view=query&action=query&search_constraint=terms"	GO:0050769_positive_regulation_of_neurogenesis) 29 0 0.000000 -0.000000 481 422.284911 510.56 598.835089 1.061455
=HYPERLINK("http://www.godatabase.org/cgi-bin/go.cgi?query=GO:0051301&auto_wild_cards=yes&view=query&action=query&search_constraint=terms"	GO:0051301_cell_division) 29 0 0.000000 -0.000000 481 422.284911 510.56 598.835089 1.061455
=HYPERLINK("http://www.godatabase.org/cgi-bin/go.cgi?query=GO:0060041&auto_wild_cards=yes&view=query&action=query&search_constraint=terms"	GO:0060041_retina_development_in_camera-type_eye) 29 0 0.000000 -0.000000 481 422.284911 510.56 598.835089 1.061455
=HYPERLINK("http://www.godatabase.org/cgi-bin/go.cgi?query=GO:0070302&auto_wild_cards=yes&view=query&action=query&search_constraint=terms"	GO:0070302_regulation_of_stress-activated_protein_kinase_signaling_pathway) 29 0 0.000000 -0.000000 481 422.284911 510.56 598.835089 1.061455
=HYPERLINK("http://www.godatabase.org/cgi-bin/go.cgi?query=GO:0002683&auto_wild_cards=yes&view=query&action=query&search_constraint=terms"	GO:0002683_negative_regulation_of_immune_system_process) 56 0 0.000000 -0.000000 489 431.822320 519.17 606.517680 1.061697
=HYPERLINK("http://www.godatabase.org/cgi-bin/go.cgi?query=GO:0002703&auto_wild_cards=yes&view=query&action=query&search_constraint=terms"	GO:0002703_regulation_of_leukocyte_mediated_immunity) 56 0 0.000000 -0.000000 489 431.822320 519.17 606.517680 1.061697
=HYPERLINK("http://www.godatabase.org/cgi-bin/go.cgi?query=GO:0006790&auto_wild_cards=yes&view=query&action=query&search_constraint=terms"	GO:0006790_sulfur_metabolic_process) 56 0 0.000000 -0.000000 489 431.822320 519.17 606.517680 1.061697
=HYPERLINK("http://www.godatabase.org/cgi-bin/go.cgi?query=GO:0009187&auto_wild_cards=yes&view=query&action=query&search_constraint=terms"	GO:0009187_cyclic_nucleotide_metabolic_process) 56 0 0.000000 -0.000000 489 431.822320 519.17 606.517680 1.061697
=HYPERLINK("http://www.godatabase.org/cgi-bin/go.cgi?query=GO:0042089&auto_wild_cards=yes&view=query&action=query&search_constraint=terms"	GO:0042089_cytokine_biosynthetic_process) 56 0 0.000000 -0.000000 489 431.822320 519.17 606.517680 1.061697
=HYPERLINK("http://www.godatabase.org/cgi-bin/go.cgi?query=GO:0042107&auto_wild_cards=yes&view=query&action=query&search_constraint=terms"	GO:0042107_cytokine_metabolic_process) 56 0 0.000000 -0.000000 489 431.822320 519.17 606.517680 1.061697
=HYPERLINK("http://www.godatabase.org/cgi-bin/go.cgi?query=GO:0050678&auto_wild_cards=yes&view=query&action=query&search_constraint=terms"	GO:0050678_regulation_of_epithelial_cell_proliferation) 56 0 0.000000 -0.000000 489 431.822320 519.17 606.517680 1.061697
=HYPERLINK("http://www.godatabase.org/cgi-bin/go.cgi?query=GO:0051321&auto_wild_cards=yes&view=query&action=query&search_constraint=terms"	GO:0051321_meiotic_cell_cycle) 56 0 0.000000 -0.000000 489 431.822320 519.17 606.517680 1.061697
=HYPERLINK("http://www.godatabase.org/cgi-bin/go.cgi?query=GO:0001843&auto_wild_cards=yes&view=query&action=query&search_constraint=terms"	GO:0001843_neural_tube_closure) 33 0 0.000000 -0.000000 504 445.348134 531.84 618.331866 1.055238
=HYPERLINK("http://www.godatabase.org/cgi-bin/go.cgi?query=GO:0002562&auto_wild_cards=yes&view=query&action=query&search_constraint=terms"	GO:0002562_somatic_diversification_of_immune_receptors_via_germline_recombination_within_a_single_locus) 33 0 0.000000 -0.000000 504 445.348134 531.84 618.331866 1.055238
=HYPERLINK("http://www.godatabase.org/cgi-bin/go.cgi?query=GO:0006643&auto_wild_cards=yes&view=query&action=query&search_constraint=terms"	GO:0006643_membrane_lipid_metabolic_process) 33 0 0.000000 -0.000000 504 445.348134 531.84 618.331866 1.055238
=HYPERLINK("http://www.godatabase.org/cgi-bin/go.cgi?query=GO:0007188&auto_wild_cards=yes&view=query&action=query&search_constraint=terms"	GO:0007188_G-protein_signaling__coupled_to_cAMP_nucleotide_second_messenger) 33 0 0.000000 -0.000000 504 445.348134 531.84 618.331866 1.055238
=HYPERLINK("http://www.godatabase.org/cgi-bin/go.cgi?query=GO:0007270&auto_wild_cards=yes&view=query&action=query&search_constraint=terms"	GO:0007270_nerve-nerve_synaptic_transmission) 33 0 0.000000 -0.000000 504 445.348134 531.84 618.331866 1.055238
=HYPERLINK("http://www.godatabase.org/cgi-bin/go.cgi?query=GO:0007431&auto_wild_cards=yes&view=query&action=query&search_constraint=terms"	GO:0007431_salivary_gland_development) 33 0 0.000000 -0.000000 504 445.348134 531.84 618.331866 1.055238
=HYPERLINK("http://www.godatabase.org/cgi-bin/go.cgi?query=GO:0007565&auto_wild_cards=yes&view=query&action=query&search_constraint=terms"	GO:0007565_female_pregnancy) 33 0 0.000000 -0.000000 504 445.348134 531.84 618.331866 1.055238
=HYPERLINK("http://www.godatabase.org/cgi-bin/go.cgi?query=GO:0008584&auto_wild_cards=yes&view=query&action=query&search_constraint=terms"	GO:0008584_male_gonad_development) 33 0 0.000000 -0.000000 504 445.348134 531.84 618.331866 1.055238
=HYPERLINK("http://www.godatabase.org/cgi-bin/go.cgi?query=GO:0008643&auto_wild_cards=yes&view=query&action=query&search_constraint=terms"	GO:0008643_carbohydrate_transport) 33 0 0.000000 -0.000000 504 445.348134 531.84 618.331866 1.055238
=HYPERLINK("http://www.godatabase.org/cgi-bin/go.cgi?query=GO:0016444&auto_wild_cards=yes&view=query&action=query&search_constraint=terms"	GO:0016444_somatic_cell_DNA_recombination) 33 0 0.000000 -0.000000 504 445.348134 531.84 618.331866 1.055238
=HYPERLINK("http://www.godatabase.org/cgi-bin/go.cgi?query=GO:0021536&auto_wild_cards=yes&view=query&action=query&search_constraint=terms"	GO:0021536_diencephalon_development) 33 0 0.000000 -0.000000 504 445.348134 531.84 618.331866 1.055238
=HYPERLINK("http://www.godatabase.org/cgi-bin/go.cgi?query=GO:0021987&auto_wild_cards=yes&view=query&action=query&search_constraint=terms"	GO:0021987_cerebral_cortex_development) 33 0 0.000000 -0.000000 504 445.348134 531.84 618.331866 1.055238
=HYPERLINK("http://www.godatabase.org/cgi-bin/go.cgi?query=GO:0022037&auto_wild_cards=yes&view=query&action=query&search_constraint=terms"	GO:0022037_metencephalon_development) 33 0 0.000000 -0.000000 504 445.348134 531.84 618.331866 1.055238
=HYPERLINK("http://www.godatabase.org/cgi-bin/go.cgi?query=GO:0042108&auto_wild_cards=yes&view=query&action=query&search_constraint=terms"	GO:0042108_positive_regulation_of_cytokine_biosynthetic_process) 33 0 0.000000 -0.000000 504 445.348134 531.84 618.331866 1.055238
=HYPERLINK("http://www.godatabase.org/cgi-bin/go.cgi?query=GO:0060606&auto_wild_cards=yes&view=query&action=query&search_constraint=terms"	GO:0060606_tube_closure) 33 0 0.000000 -0.000000 504 445.348134 531.84 618.331866 1.055238
=HYPERLINK("http://www.godatabase.org/cgi-bin/go.cgi?query=GO:0003013&auto_wild_cards=yes&view=query&action=query&search_constraint=terms"	GO:0003013_circulatory_system_process) 103 0 0.000000 -0.000000 506 447.111017 533.44 619.768983 1.054229
=HYPERLINK("http://www.godatabase.org/cgi-bin/go.cgi?query=GO:0008015&auto_wild_cards=yes&view=query&action=query&search_constraint=terms"	GO:0008015_blood_circulation) 103 0 0.000000 -0.000000 506 447.111017 533.44 619.768983 1.054229
=HYPERLINK("http://www.godatabase.org/cgi-bin/go.cgi?query=GO:0007281&auto_wild_cards=yes&view=query&action=query&search_constraint=terms"	GO:0007281_germ_cell_development) 75 0 0.000000 -0.000000 508 450.221732 536.2 622.178268 1.055512
=HYPERLINK("http://www.godatabase.org/cgi-bin/go.cgi?query=GO:0048589&auto_wild_cards=yes&view=query&action=query&search_constraint=terms"	GO:0048589_developmental_growth) 75 0 0.000000 -0.000000 508 450.221732 536.2 622.178268 1.055512
=HYPERLINK("http://www.godatabase.org/cgi-bin/go.cgi?query=GO:0002573&auto_wild_cards=yes&view=query&action=query&search_constraint=terms"	GO:0002573_myeloid_leukocyte_differentiation) 50 0 0.000000 -0.000000 514 456.930588 542.18 627.429412 1.054825
=HYPERLINK("http://www.godatabase.org/cgi-bin/go.cgi?query=GO:0007015&auto_wild_cards=yes&view=query&action=query&search_constraint=terms"	GO:0007015_actin_filament_organization) 50 0 0.000000 -0.000000 514 456.930588 542.18 627.429412 1.054825
=HYPERLINK("http://www.godatabase.org/cgi-bin/go.cgi?query=GO:0009190&auto_wild_cards=yes&view=query&action=query&search_constraint=terms"	GO:0009190_cyclic_nucleotide_biosynthetic_process) 50 0 0.000000 -0.000000 514 456.930588 542.18 627.429412 1.054825
=HYPERLINK("http://www.godatabase.org/cgi-bin/go.cgi?query=GO:0017038&auto_wild_cards=yes&view=query&action=query&search_constraint=terms"	GO:0017038_protein_import) 50 0 0.000000 -0.000000 514 456.930588 542.18 627.429412 1.054825
=HYPERLINK("http://www.godatabase.org/cgi-bin/go.cgi?query=GO:0042129&auto_wild_cards=yes&view=query&action=query&search_constraint=terms"	GO:0042129_regulation_of_T_cell_proliferation) 50 0 0.000000 -0.000000 514 456.930588 542.18 627.429412 1.054825
=HYPERLINK("http://www.godatabase.org/cgi-bin/go.cgi?query=GO:0051606&auto_wild_cards=yes&view=query&action=query&search_constraint=terms"	GO:0051606_detection_of_stimulus) 50 0 0.000000 -0.000000 514 456.930588 542.18 627.429412 1.054825
=HYPERLINK("http://www.godatabase.org/cgi-bin/go.cgi?query=GO:0005975&auto_wild_cards=yes&view=query&action=query&search_constraint=terms"	GO:0005975_carbohydrate_metabolic_process) 146 0 0.000000 -0.000000 516 458.409929 543.41 628.410071 1.053120
=HYPERLINK("http://www.godatabase.org/cgi-bin/go.cgi?query=GO:0006812&auto_wild_cards=yes&view=query&action=query&search_constraint=terms"	GO:0006812_cation_transport) 146 0 0.000000 -0.000000 516 458.409929 543.41 628.410071 1.053120
=HYPERLINK("http://www.godatabase.org/cgi-bin/go.cgi?query=GO:0002694&auto_wild_cards=yes&view=query&action=query&search_constraint=terms"	GO:0002694_regulation_of_leukocyte_activation) 121 0 0.000000 -0.000000 517 461.021036 545.45 629.878964 1.055029
=HYPERLINK("http://www.godatabase.org/cgi-bin/go.cgi?query=GO:0006954&auto_wild_cards=yes&view=query&action=query&search_constraint=terms"	GO:0006954_inflammatory_response) 96 0 0.000000 -0.000000 521 464.433644 548.3 632.166356 1.052399
=HYPERLINK("http://www.godatabase.org/cgi-bin/go.cgi?query=GO:0048736&auto_wild_cards=yes&view=query&action=query&search_constraint=terms"	GO:0048736_appendage_development) 96 0 0.000000 -0.000000 521 464.433644 548.3 632.166356 1.052399
=HYPERLINK("http://www.godatabase.org/cgi-bin/go.cgi?query=GO:0060173&auto_wild_cards=yes&view=query&action=query&search_constraint=terms"	GO:0060173_limb_development) 96 0 0.000000 -0.000000 521 464.433644 548.3 632.166356 1.052399
=HYPERLINK("http://www.godatabase.org/cgi-bin/go.cgi?query=GO:0060249&auto_wild_cards=yes&view=query&action=query&search_constraint=terms"	GO:0060249_anatomical_structure_homeostasis) 96 0 0.000000 -0.000000 521 464.433644 548.3 632.166356 1.052399
=HYPERLINK("http://www.godatabase.org/cgi-bin/go.cgi?query=GO:0000027&auto_wild_cards=yes&view=query&action=query&search_constraint=terms"	GO:0000027_ribosomal_large_subunit_assembly) 1 0
=HYPERLINK("http://www.godatabase.org/cgi-bin/go.cgi?query=GO:0000042&auto_wild_cards=yes&view=query&action=query&search_constraint=terms"	GO:0000042_protein_targeting_to_Golgi) 1 0
=HYPERLINK("http://www.godatabase.org/cgi-bin/go.cgi?query=GO:0000046&auto_wild_cards=yes&view=query&action=query&search_constraint=terms"	GO:0000046_autophagic_vacuole_fusion) 1 0
=HYPERLINK("http://www.godatabase.org/cgi-bin/go.cgi?query=GO:0000050&auto_wild_cards=yes&view=query&action=query&search_constraint=terms"	GO:0000050_urea_cycle) 1 0
=HYPERLINK("http://www.godatabase.org/cgi-bin/go.cgi?query=GO:0000054&auto_wild_cards=yes&view=query&action=query&search_constraint=terms"	GO:0000054_ribosome_export_from_nucleus) 1 0
=HYPERLINK("http://www.godatabase.org/cgi-bin/go.cgi?query=GO:0000055&auto_wild_cards=yes&view=query&action=query&search_constraint=terms"	GO:0000055_ribosomal_large_subunit_export_from_nucleus) 1 0
=HYPERLINK("http://www.godatabase.org/cgi-bin/go.cgi?query=GO:0000056&auto_wild_cards=yes&view=query&action=query&search_constraint=terms"	GO:0000056_ribosomal_small_subunit_export_from_nucleus) 1 0
=HYPERLINK("http://www.godatabase.org/cgi-bin/go.cgi?query=GO:0000072&auto_wild_cards=yes&view=query&action=query&search_constraint=terms"	GO:0000072_M_phase_specific_microtubule_process) 1 0
=HYPERLINK("http://www.godatabase.org/cgi-bin/go.cgi?query=GO:0000101&auto_wild_cards=yes&view=query&action=query&search_constraint=terms"	GO:0000101_sulfur_amino_acid_transport) 1 0
=HYPERLINK("http://www.godatabase.org/cgi-bin/go.cgi?query=GO:0000147&auto_wild_cards=yes&view=query&action=query&search_constraint=terms"	GO:0000147_actin_cortical_patch_assembly) 1 0
=HYPERLINK("http://www.godatabase.org/cgi-bin/go.cgi?query=GO:0000183&auto_wild_cards=yes&view=query&action=query&search_constraint=terms"	GO:0000183_chromatin_silencing_at_rDNA) 1 0
=HYPERLINK("http://www.godatabase.org/cgi-bin/go.cgi?query=GO:0000185&auto_wild_cards=yes&view=query&action=query&search_constraint=terms"	GO:0000185_activation_of_MAPKKK_activity) 1 0
=HYPERLINK("http://www.godatabase.org/cgi-bin/go.cgi?query=GO:0000238&auto_wild_cards=yes&view=query&action=query&search_constraint=terms"	GO:0000238_zygotene) 1 0
=HYPERLINK("http://www.godatabase.org/cgi-bin/go.cgi?query=GO:0000255&auto_wild_cards=yes&view=query&action=query&search_constraint=terms"	GO:0000255_allantoin_metabolic_process) 1 0
=HYPERLINK("http://www.godatabase.org/cgi-bin/go.cgi?query=GO:0000266&auto_wild_cards=yes&view=query&action=query&search_constraint=terms"	GO:0000266_mitochondrial_fission) 1 0
=HYPERLINK("http://www.godatabase.org/cgi-bin/go.cgi?query=GO:0000273&auto_wild_cards=yes&view=query&action=query&search_constraint=terms"	GO:0000273_lipoic_acid_metabolic_process) 1 0
=HYPERLINK("http://www.godatabase.org/cgi-bin/go.cgi?query=GO:0000301&auto_wild_cards=yes&view=query&action=query&search_constraint=terms"	GO:0000301_retrograde_transport__vesicle_recycling_within_Golgi) 1 0
=HYPERLINK("http://www.godatabase.org/cgi-bin/go.cgi?query=GO:0000394&auto_wild_cards=yes&view=query&action=query&search_constraint=terms"	GO:0000394_RNA_splicing__via_endonucleolytic_cleavage_and_ligation) 1 0
=HYPERLINK("http://www.godatabase.org/cgi-bin/go.cgi?query=GO:0000429&auto_wild_cards=yes&view=query&action=query&search_constraint=terms"	GO:0000429_regulation_of_transcription_from_RNA_polymerase_II_promoter_by_carbon_catabolites) 1 0
=HYPERLINK("http://www.godatabase.org/cgi-bin/go.cgi?query=GO:0000430&auto_wild_cards=yes&view=query&action=query&search_constraint=terms"	GO:0000430_regulation_of_transcription_from_RNA_polymerase_II_promoter_by_glucose) 1 0
=HYPERLINK("http://www.godatabase.org/cgi-bin/go.cgi?query=GO:0000432&auto_wild_cards=yes&view=query&action=query&search_constraint=terms"	GO:0000432_positive_regulation_of_transcription_from_RNA_polymerase_II_promoter_by_glucose) 1 0
=HYPERLINK("http://www.godatabase.org/cgi-bin/go.cgi?query=GO:0000436&auto_wild_cards=yes&view=query&action=query&search_constraint=terms"	GO:0000436_positive_regulation_of_transcription_from_RNA_polymerase_II_promoter_by_carbon_catabolites) 1 0
=HYPERLINK("http://www.godatabase.org/cgi-bin/go.cgi?query=GO:0000448&auto_wild_cards=yes&view=query&action=query&search_constraint=terms"	GO:0000448_cleavage_in_ITS2_between_5.8S_rRNA_and_LSU-rRNA_of_tricistronic_rRNA_transcript_(SSU-rRNA__5.8S_rRNA__LSU-rRNA)) 1 0
=HYPERLINK("http://www.godatabase.org/cgi-bin/go.cgi?query=GO:0000460&auto_wild_cards=yes&view=query&action=query&search_constraint=terms"	GO:0000460_maturation_of_5.8S_rRNA) 1 0
=HYPERLINK("http://www.godatabase.org/cgi-bin/go.cgi?query=GO:0000463&auto_wild_cards=yes&view=query&action=query&search_constraint=terms"	GO:0000463_maturation_of_LSU-rRNA_from_tricistronic_rRNA_transcript_(SSU-rRNA__5.8S_rRNA__LSU-rRNA)) 1 0
=HYPERLINK("http://www.godatabase.org/cgi-bin/go.cgi?query=GO:0000466&auto_wild_cards=yes&view=query&action=query&search_constraint=terms"	GO:0000466_maturation_of_5.8S_rRNA_from_tricistronic_rRNA_transcript_(SSU-rRNA__5.8S_rRNA__LSU-rRNA)) 1 0
=HYPERLINK("http://www.godatabase.org/cgi-bin/go.cgi?query=GO:0000469&auto_wild_cards=yes&view=query&action=query&search_constraint=terms"	GO:0000469_cleavages_during_rRNA_processing) 1 0
=HYPERLINK("http://www.godatabase.org/cgi-bin/go.cgi?query=GO:0000470&auto_wild_cards=yes&view=query&action=query&search_constraint=terms"	GO:0000470_maturation_of_LSU-rRNA) 1 0
=HYPERLINK("http://www.godatabase.org/cgi-bin/go.cgi?query=GO:0000478&auto_wild_cards=yes&view=query&action=query&search_constraint=terms"	GO:0000478_endonucleolytic_cleavages_during_rRNA_processing) 1 0
=HYPERLINK("http://www.godatabase.org/cgi-bin/go.cgi?query=GO:0000479&auto_wild_cards=yes&view=query&action=query&search_constraint=terms"	GO:0000479_endonucleolytic_cleavage_of_tricistronic_rRNA_transcript_(SSU-rRNA__5.8S_rRNA__LSU-rRNA)) 1 0
=HYPERLINK("http://www.godatabase.org/cgi-bin/go.cgi?query=GO:0000705&auto_wild_cards=yes&view=query&action=query&search_constraint=terms"	GO:0000705_achiasmate_meiosis_I) 1 0
=HYPERLINK("http://www.godatabase.org/cgi-bin/go.cgi?query=GO:0000966&auto_wild_cards=yes&view=query&action=query&search_constraint=terms"	GO:0000966_RNA_5'-end_processing) 1 0
=HYPERLINK("http://www.godatabase.org/cgi-bin/go.cgi?query=GO:0001300&auto_wild_cards=yes&view=query&action=query&search_constraint=terms"	GO:0001300_chronological_cell_aging) 1 0
=HYPERLINK("http://www.godatabase.org/cgi-bin/go.cgi?query=GO:0001547&auto_wild_cards=yes&view=query&action=query&search_constraint=terms"	GO:0001547_antral_ovarian_follicle_growth) 1 0
=HYPERLINK("http://www.godatabase.org/cgi-bin/go.cgi?query=GO:0001555&auto_wild_cards=yes&view=query&action=query&search_constraint=terms"	GO:0001555_oocyte_growth) 1 0
=HYPERLINK("http://www.godatabase.org/cgi-bin/go.cgi?query=GO:0001560&auto_wild_cards=yes&view=query&action=query&search_constraint=terms"	GO:0001560_regulation_of_cell_growth_by_extracellular_stimulus) 1 0
=HYPERLINK("http://www.godatabase.org/cgi-bin/go.cgi?query=GO:0001660&auto_wild_cards=yes&view=query&action=query&search_constraint=terms"	GO:0001660_fever) 1 0
=HYPERLINK("http://www.godatabase.org/cgi-bin/go.cgi?query=GO:0001696&auto_wild_cards=yes&view=query&action=query&search_constraint=terms"	GO:0001696_gastric_acid_secretion) 1 0
=HYPERLINK("http://www.godatabase.org/cgi-bin/go.cgi?query=GO:0001712&auto_wild_cards=yes&view=query&action=query&search_constraint=terms"	GO:0001712_ectodermal_cell_fate_commitment) 1 0
=HYPERLINK("http://www.godatabase.org/cgi-bin/go.cgi?query=GO:0001714&auto_wild_cards=yes&view=query&action=query&search_constraint=terms"	GO:0001714_endodermal_cell_fate_specification) 1 0
=HYPERLINK("http://www.godatabase.org/cgi-bin/go.cgi?query=GO:0001762&auto_wild_cards=yes&view=query&action=query&search_constraint=terms"	GO:0001762_beta-alanine_transport) 1 0
=HYPERLINK("http://www.godatabase.org/cgi-bin/go.cgi?query=GO:0001766&auto_wild_cards=yes&view=query&action=query&search_constraint=terms"	GO:0001766_membrane_raft_polarization) 1 0
=HYPERLINK("http://www.godatabase.org/cgi-bin/go.cgi?query=GO:0001811&auto_wild_cards=yes&view=query&action=query&search_constraint=terms"	GO:0001811_negative_regulation_of_type_I_hypersensitivity) 1 0
=HYPERLINK("http://www.godatabase.org/cgi-bin/go.cgi?query=GO:0001821&auto_wild_cards=yes&view=query&action=query&search_constraint=terms"	GO:0001821_histamine_secretion) 1 0
=HYPERLINK("http://www.godatabase.org/cgi-bin/go.cgi?query=GO:0001826&auto_wild_cards=yes&view=query&action=query&search_constraint=terms"	GO:0001826_inner_cell_mass_cell_differentiation) 1 0
=HYPERLINK("http://www.godatabase.org/cgi-bin/go.cgi?query=GO:0001830&auto_wild_cards=yes&view=query&action=query&search_constraint=terms"	GO:0001830_trophectodermal_cell_fate_commitment) 1 0
=HYPERLINK("http://www.godatabase.org/cgi-bin/go.cgi?query=GO:0001834&auto_wild_cards=yes&view=query&action=query&search_constraint=terms"	GO:0001834_trophectodermal_cell_proliferation) 1 0
=HYPERLINK("http://www.godatabase.org/cgi-bin/go.cgi?query=GO:0001867&auto_wild_cards=yes&view=query&action=query&search_constraint=terms"	GO:0001867_complement_activation__lectin_pathway) 1 0
=HYPERLINK("http://www.godatabase.org/cgi-bin/go.cgi?query=GO:0001880&auto_wild_cards=yes&view=query&action=query&search_constraint=terms"	GO:0001880_Mullerian_duct_regression) 1 0
=HYPERLINK("http://www.godatabase.org/cgi-bin/go.cgi?query=GO:0001887&auto_wild_cards=yes&view=query&action=query&search_constraint=terms"	GO:0001887_selenium_metabolic_process) 1 0
=HYPERLINK("http://www.godatabase.org/cgi-bin/go.cgi?query=GO:0001922&auto_wild_cards=yes&view=query&action=query&search_constraint=terms"	GO:0001922_B-1_B_cell_homeostasis) 1 0
=HYPERLINK("http://www.godatabase.org/cgi-bin/go.cgi?query=GO:0001923&auto_wild_cards=yes&view=query&action=query&search_constraint=terms"	GO:0001923_B-1_B_cell_differentiation) 1 0
=HYPERLINK("http://www.godatabase.org/cgi-bin/go.cgi?query=GO:0001941&auto_wild_cards=yes&view=query&action=query&search_constraint=terms"	GO:0001941_postsynaptic_membrane_organization) 1 0
=HYPERLINK("http://www.godatabase.org/cgi-bin/go.cgi?query=GO:0001946&auto_wild_cards=yes&view=query&action=query&search_constraint=terms"	GO:0001946_lymphangiogenesis) 1 0
=HYPERLINK("http://www.godatabase.org/cgi-bin/go.cgi?query=GO:0001956&auto_wild_cards=yes&view=query&action=query&search_constraint=terms"	GO:0001956_positive_regulation_of_neurotransmitter_secretion) 1 0
=HYPERLINK("http://www.godatabase.org/cgi-bin/go.cgi?query=GO:0001961&auto_wild_cards=yes&view=query&action=query&search_constraint=terms"	GO:0001961_positive_regulation_of_cytokine-mediated_signaling_pathway) 1 0
=HYPERLINK("http://www.godatabase.org/cgi-bin/go.cgi?query=GO:0001979&auto_wild_cards=yes&view=query&action=query&search_constraint=terms"	GO:0001979_regulation_of_systemic_arterial_blood_pressure_by_chemoreceptor_signaling) 1 0
=HYPERLINK("http://www.godatabase.org/cgi-bin/go.cgi?query=GO:0001980&auto_wild_cards=yes&view=query&action=query&search_constraint=terms"	GO:0001980_regulation_of_systemic_arterial_blood_pressure_by_ischemic_conditions) 1 0
=HYPERLINK("http://www.godatabase.org/cgi-bin/go.cgi?query=GO:0001984&auto_wild_cards=yes&view=query&action=query&search_constraint=terms"	GO:0001984_vasodilation_of_artery_during_baroreceptor_response_to_increased_systemic_arterial_blood_pressure) 1 0
=HYPERLINK("http://www.godatabase.org/cgi-bin/go.cgi?query=GO:0001985&auto_wild_cards=yes&view=query&action=query&search_constraint=terms"	GO:0001985_negative_regulation_of_heart_rate_in_baroreceptor_response_to_increased_systemic_arterial_blood_pressure) 1 0
=HYPERLINK("http://www.godatabase.org/cgi-bin/go.cgi?query=GO:0001987&auto_wild_cards=yes&view=query&action=query&search_constraint=terms"	GO:0001987_vasoconstriction_of_artery_involved_in_baroreceptor_response_to_lowering_of_systemic_arterial_blood_pressure) 1 0
=HYPERLINK("http://www.godatabase.org/cgi-bin/go.cgi?query=GO:0001988&auto_wild_cards=yes&view=query&action=query&search_constraint=terms"	GO:0001988_positive_regulation_of_heart_rate_in_baroreceptor_response_to_decreased_systemic_arterial_blood_pressure) 1 0
=HYPERLINK("http://www.godatabase.org/cgi-bin/go.cgi?query=GO:0001994&auto_wild_cards=yes&view=query&action=query&search_constraint=terms"	GO:0001994_norepinephrine-epinephrine_vasoconstriction_involved_in_regulation_of_systemic_arterial_blood_pressure) 1 0
=HYPERLINK("http://www.godatabase.org/cgi-bin/go.cgi?query=GO:0002001&auto_wild_cards=yes&view=query&action=query&search_constraint=terms"	GO:0002001_renin_secretion_into_blood_stream) 1 0
=HYPERLINK("http://www.godatabase.org/cgi-bin/go.cgi?query=GO:0002002&auto_wild_cards=yes&view=query&action=query&search_constraint=terms"	GO:0002002_regulation_of_angiotensin_levels_in_blood) 1 0
=HYPERLINK("http://www.godatabase.org/cgi-bin/go.cgi?query=GO:0002003&auto_wild_cards=yes&view=query&action=query&search_constraint=terms"	GO:0002003_angiotensin_maturation) 1 0
=HYPERLINK("http://www.godatabase.org/cgi-bin/go.cgi?query=GO:0002007&auto_wild_cards=yes&view=query&action=query&search_constraint=terms"	GO:0002007_detection_of_hypoxic_conditions_in_blood_by_chemoreceptor_signaling) 1 0
=HYPERLINK("http://www.godatabase.org/cgi-bin/go.cgi?query=GO:0002017&auto_wild_cards=yes&view=query&action=query&search_constraint=terms"	GO:0002017_regulation_of_blood_volume_by_renal_aldosterone) 1 0
=HYPERLINK("http://www.godatabase.org/cgi-bin/go.cgi?query=GO:0002023&auto_wild_cards=yes&view=query&action=query&search_constraint=terms"	GO:0002023_reduction_of_food_intake_in_response_to_dietary_excess) 1 0
=HYPERLINK("http://www.godatabase.org/cgi-bin/go.cgi?query=GO:0002031&auto_wild_cards=yes&view=query&action=query&search_constraint=terms"	GO:0002031_G-protein_coupled_receptor_internalization) 1 0
=HYPERLINK("http://www.godatabase.org/cgi-bin/go.cgi?query=GO:0002036&auto_wild_cards=yes&view=query&action=query&search_constraint=terms"	GO:0002036_regulation_of_L-glutamate_transport) 1 0
=HYPERLINK("http://www.godatabase.org/cgi-bin/go.cgi?query=GO:0002040&auto_wild_cards=yes&view=query&action=query&search_constraint=terms"	GO:0002040_sprouting_angiogenesis) 1 0
=HYPERLINK("http://www.godatabase.org/cgi-bin/go.cgi?query=GO:0002041&auto_wild_cards=yes&view=query&action=query&search_constraint=terms"	GO:0002041_intussusceptive_angiogenesis) 1 0
=HYPERLINK("http://www.godatabase.org/cgi-bin/go.cgi?query=GO:0002068&auto_wild_cards=yes&view=query&action=query&search_constraint=terms"	GO:0002068_glandular_epithelial_cell_development) 1 0
=HYPERLINK("http://www.godatabase.org/cgi-bin/go.cgi?query=GO:0002069&auto_wild_cards=yes&view=query&action=query&search_constraint=terms"	GO:0002069_columnar_cuboidal_epithelial_cell_maturation) 1 0
=HYPERLINK("http://www.godatabase.org/cgi-bin/go.cgi?query=GO:0002071&auto_wild_cards=yes&view=query&action=query&search_constraint=terms"	GO:0002071_glandular_epithelial_cell_maturation) 1 0
=HYPERLINK("http://www.godatabase.org/cgi-bin/go.cgi?query=GO:0002082&auto_wild_cards=yes&view=query&action=query&search_constraint=terms"	GO:0002082_regulation_of_oxidative_phosphorylation) 1 0
=HYPERLINK("http://www.godatabase.org/cgi-bin/go.cgi?query=GO:0002084&auto_wild_cards=yes&view=query&action=query&search_constraint=terms"	GO:0002084_protein_depalmitoylation) 1 0
=HYPERLINK("http://www.godatabase.org/cgi-bin/go.cgi?query=GO:0002085&auto_wild_cards=yes&view=query&action=query&search_constraint=terms"	GO:0002085_inhibition_of_neuroepithelial_cell_differentiation) 1 0
=HYPERLINK("http://www.godatabase.org/cgi-bin/go.cgi?query=GO:0002086&auto_wild_cards=yes&view=query&action=query&search_constraint=terms"	GO:0002086_diaphragm_contraction) 1 0
=HYPERLINK("http://www.godatabase.org/cgi-bin/go.cgi?query=GO:0002118&auto_wild_cards=yes&view=query&action=query&search_constraint=terms"	GO:0002118_aggressive_behavior) 1 0
=HYPERLINK("http://www.godatabase.org/cgi-bin/go.cgi?query=GO:0002121&auto_wild_cards=yes&view=query&action=query&search_constraint=terms"	GO:0002121_inter-male_aggressive_behavior) 1 0
=HYPERLINK("http://www.godatabase.org/cgi-bin/go.cgi?query=GO:0002124&auto_wild_cards=yes&view=query&action=query&search_constraint=terms"	GO:0002124_territorial_aggressive_behavior) 1 0
=HYPERLINK("http://www.godatabase.org/cgi-bin/go.cgi?query=GO:0002227&auto_wild_cards=yes&view=query&action=query&search_constraint=terms"	GO:0002227_innate_immune_response_in_mucosa) 1 0
=HYPERLINK("http://www.godatabase.org/cgi-bin/go.cgi?query=GO:0002232&auto_wild_cards=yes&view=query&action=query&search_constraint=terms"	GO:0002232_leukocyte_chemotaxis_during_inflammatory_response) 1 0
=HYPERLINK("http://www.godatabase.org/cgi-bin/go.cgi?query=GO:0002248&auto_wild_cards=yes&view=query&action=query&search_constraint=terms"	GO:0002248_connective_tissue_replacement_during_inflammatory_response) 1 0
=HYPERLINK("http://www.godatabase.org/cgi-bin/go.cgi?query=GO:0002282&auto_wild_cards=yes&view=query&action=query&search_constraint=terms"	GO:0002282_microglial_cell_activation_during_immune_response) 1 0
=HYPERLINK("http://www.godatabase.org/cgi-bin/go.cgi?query=GO:0002287&auto_wild_cards=yes&view=query&action=query&search_constraint=terms"	GO:0002287_alpha-beta_T_cell_activation_during_immune_response) 1 0
=HYPERLINK("http://www.godatabase.org/cgi-bin/go.cgi?query=GO:0002314&auto_wild_cards=yes&view=query&action=query&search_constraint=terms"	GO:0002314_germinal_center_B_cell_differentiation) 1 0
=HYPERLINK("http://www.godatabase.org/cgi-bin/go.cgi?query=GO:0002315&auto_wild_cards=yes&view=query&action=query&search_constraint=terms"	GO:0002315_marginal_zone_B_cell_differentiation) 1 0
=HYPERLINK("http://www.godatabase.org/cgi-bin/go.cgi?query=GO:0002316&auto_wild_cards=yes&view=query&action=query&search_constraint=terms"	GO:0002316_follicular_B_cell_differentiation) 1 0
=HYPERLINK("http://www.godatabase.org/cgi-bin/go.cgi?query=GO:0002317&auto_wild_cards=yes&view=query&action=query&search_constraint=terms"	GO:0002317_plasma_cell_differentiation) 1 0
=HYPERLINK("http://www.godatabase.org/cgi-bin/go.cgi?query=GO:0002349&auto_wild_cards=yes&view=query&action=query&search_constraint=terms"	GO:0002349_histamine_production_during_acute_inflammatory_response) 1 0
=HYPERLINK("http://www.godatabase.org/cgi-bin/go.cgi?query=GO:0002351&auto_wild_cards=yes&view=query&action=query&search_constraint=terms"	GO:0002351_serotonin_production_during_acute_inflammatory_response) 1 0
=HYPERLINK("http://www.godatabase.org/cgi-bin/go.cgi?query=GO:0002355&auto_wild_cards=yes&view=query&action=query&search_constraint=terms"	GO:0002355_detection_of_tumor_cell) 1 0
=HYPERLINK("http://www.godatabase.org/cgi-bin/go.cgi?query=GO:0002370&auto_wild_cards=yes&view=query&action=query&search_constraint=terms"	GO:0002370_natural_killer_cell_cytokine_production) 1 0
=HYPERLINK("http://www.godatabase.org/cgi-bin/go.cgi?query=GO:0002371&auto_wild_cards=yes&view=query&action=query&search_constraint=terms"	GO:0002371_dendritic_cell_cytokine_production) 1 0
=HYPERLINK("http://www.godatabase.org/cgi-bin/go.cgi?query=GO:0002380&auto_wild_cards=yes&view=query&action=query&search_constraint=terms"	GO:0002380_immunoglobulin_secretion_during_immune_response) 1 0
=HYPERLINK("http://www.godatabase.org/cgi-bin/go.cgi?query=GO:0002396&auto_wild_cards=yes&view=query&action=query&search_constraint=terms"	GO:0002396_MHC_protein_complex_assembly) 1 0
=HYPERLINK("http://www.godatabase.org/cgi-bin/go.cgi?query=GO:0002397&auto_wild_cards=yes&view=query&action=query&search_constraint=terms"	GO:0002397_MHC_class_I_protein_complex_assembly) 1 0
=HYPERLINK("http://www.godatabase.org/cgi-bin/go.cgi?query=GO:0002420&auto_wild_cards=yes&view=query&action=query&search_constraint=terms"	GO:0002420_natural_killer_cell_mediated_cytotoxicity_directed_against_tumor_cell_target) 1 0
=HYPERLINK("http://www.godatabase.org/cgi-bin/go.cgi?query=GO:0002423&auto_wild_cards=yes&view=query&action=query&search_constraint=terms"	GO:0002423_natural_killer_cell_mediated_immune_response_to_tumor_cell) 1 0
=HYPERLINK("http://www.godatabase.org/cgi-bin/go.cgi?query=GO:0002424&auto_wild_cards=yes&view=query&action=query&search_constraint=terms"	GO:0002424_T_cell_mediated_immune_response_to_tumor_cell) 1 0
=HYPERLINK("http://www.godatabase.org/cgi-bin/go.cgi?query=GO:0002426&auto_wild_cards=yes&view=query&action=query&search_constraint=terms"	GO:0002426_immunoglobulin_production_in_mucosal_tissue) 1 0
=HYPERLINK("http://www.godatabase.org/cgi-bin/go.cgi?query=GO:0002431&auto_wild_cards=yes&view=query&action=query&search_constraint=terms"	GO:0002431_Fc_receptor_mediated_stimulatory_signaling_pathway) 1 0
=HYPERLINK("http://www.godatabase.org/cgi-bin/go.cgi?query=GO:0002432&auto_wild_cards=yes&view=query&action=query&search_constraint=terms"	GO:0002432_granuloma_formation) 1 0
=HYPERLINK("http://www.godatabase.org/cgi-bin/go.cgi?query=GO:0002441&auto_wild_cards=yes&view=query&action=query&search_constraint=terms"	GO:0002441_histamine_secretion_during_acute_inflammatory_response) 1 0
=HYPERLINK("http://www.godatabase.org/cgi-bin/go.cgi?query=GO:0002442&auto_wild_cards=yes&view=query&action=query&search_constraint=terms"	GO:0002442_serotonin_secretion_during_acute_inflammatory_response) 1 0
=HYPERLINK("http://www.godatabase.org/cgi-bin/go.cgi?query=GO:0002457&auto_wild_cards=yes&view=query&action=query&search_constraint=terms"	GO:0002457_T_cell_antigen_processing_and_presentation) 1 0
=HYPERLINK("http://www.godatabase.org/cgi-bin/go.cgi?query=GO:0002458&auto_wild_cards=yes&view=query&action=query&search_constraint=terms"	GO:0002458_peripheral_T_cell_tolerance_induction) 1 0
=HYPERLINK("http://www.godatabase.org/cgi-bin/go.cgi?query=GO:0002461&auto_wild_cards=yes&view=query&action=query&search_constraint=terms"	GO:0002461_tolerance_induction_dependent_upon_immune_response) 1 0
=HYPERLINK("http://www.godatabase.org/cgi-bin/go.cgi?query=GO:0002465&auto_wild_cards=yes&view=query&action=query&search_constraint=terms"	GO:0002465_peripheral_tolerance_induction) 1 0
=HYPERLINK("http://www.godatabase.org/cgi-bin/go.cgi?query=GO:0002468&auto_wild_cards=yes&view=query&action=query&search_constraint=terms"	GO:0002468_dendritic_cell_antigen_processing_and_presentation) 1 0
=HYPERLINK("http://www.godatabase.org/cgi-bin/go.cgi?query=GO:0002476&auto_wild_cards=yes&view=query&action=query&search_constraint=terms"	GO:0002476_antigen_processing_and_presentation_of_endogenous_peptide_antigen_via_MHC_class_Ib) 1 0
=HYPERLINK("http://www.godatabase.org/cgi-bin/go.cgi?query=GO:0002479&auto_wild_cards=yes&view=query&action=query&search_constraint=terms"	GO:0002479_antigen_processing_and_presentation_of_exogenous_peptide_antigen_via_MHC_class_I__TAP-dependent) 1 0
=HYPERLINK("http://www.godatabase.org/cgi-bin/go.cgi?query=GO:0002483&auto_wild_cards=yes&view=query&action=query&search_constraint=terms"	GO:0002483_antigen_processing_and_presentation_of_endogenous_peptide_antigen) 1 0
=HYPERLINK("http://www.godatabase.org/cgi-bin/go.cgi?query=GO:0002501&auto_wild_cards=yes&view=query&action=query&search_constraint=terms"	GO:0002501_peptide_antigen_assembly_with_MHC_protein_complex) 1 0
=HYPERLINK("http://www.godatabase.org/cgi-bin/go.cgi?query=GO:0002502&auto_wild_cards=yes&view=query&action=query&search_constraint=terms"	GO:0002502_peptide_antigen_assembly_with_MHC_class_I_protein_complex) 1 0
=HYPERLINK("http://www.godatabase.org/cgi-bin/go.cgi?query=GO:0002508&auto_wild_cards=yes&view=query&action=query&search_constraint=terms"	GO:0002508_central_tolerance_induction) 1 0
=HYPERLINK("http://www.godatabase.org/cgi-bin/go.cgi?query=GO:0002510&auto_wild_cards=yes&view=query&action=query&search_constraint=terms"	GO:0002510_central_B_cell_tolerance_induction) 1 0
=HYPERLINK("http://www.godatabase.org/cgi-bin/go.cgi?query=GO:0002545&auto_wild_cards=yes&view=query&action=query&search_constraint=terms"	GO:0002545_chronic_inflammatory_response_to_non-antigenic_stimulus) 1 0
=HYPERLINK("http://www.godatabase.org/cgi-bin/go.cgi?query=GO:0002553&auto_wild_cards=yes&view=query&action=query&search_constraint=terms"	GO:0002553_histamine_secretion_by_mast_cell) 1 0
=HYPERLINK("http://www.godatabase.org/cgi-bin/go.cgi?query=GO:0002554&auto_wild_cards=yes&view=query&action=query&search_constraint=terms"	GO:0002554_serotonin_secretion_by_platelet) 1 0
=HYPERLINK("http://www.godatabase.org/cgi-bin/go.cgi?query=GO:0002572&auto_wild_cards=yes&view=query&action=query&search_constraint=terms"	GO:0002572_pro-T_cell_differentiation) 1 0
=HYPERLINK("http://www.godatabase.org/cgi-bin/go.cgi?query=GO:0002577&auto_wild_cards=yes&view=query&action=query&search_constraint=terms"	GO:0002577_regulation_of_antigen_processing_and_presentation) 1 0
=HYPERLINK("http://www.godatabase.org/cgi-bin/go.cgi?query=GO:0002579&auto_wild_cards=yes&view=query&action=query&search_constraint=terms"	GO:0002579_positive_regulation_of_antigen_processing_and_presentation) 1 0
=HYPERLINK("http://www.godatabase.org/cgi-bin/go.cgi?query=GO:0002604&auto_wild_cards=yes&view=query&action=query&search_constraint=terms"	GO:0002604_regulation_of_dendritic_cell_antigen_processing_and_presentation) 1 0
=HYPERLINK("http://www.godatabase.org/cgi-bin/go.cgi?query=GO:0002606&auto_wild_cards=yes&view=query&action=query&search_constraint=terms"	GO:0002606_positive_regulation_of_dendritic_cell_antigen_processing_and_presentation) 1 0
=HYPERLINK("http://www.godatabase.org/cgi-bin/go.cgi?query=GO:0002635&auto_wild_cards=yes&view=query&action=query&search_constraint=terms"	GO:0002635_negative_regulation_of_germinal_center_formation) 1 0
=HYPERLINK("http://www.godatabase.org/cgi-bin/go.cgi?query=GO:0002646&auto_wild_cards=yes&view=query&action=query&search_constraint=terms"	GO:0002646_regulation_of_central_tolerance_induction) 1 0
=HYPERLINK("http://www.godatabase.org/cgi-bin/go.cgi?query=GO:0002648&auto_wild_cards=yes&view=query&action=query&search_constraint=terms"	GO:0002648_positive_regulation_of_central_tolerance_induction) 1 0
=HYPERLINK("http://www.godatabase.org/cgi-bin/go.cgi?query=GO:0002649&auto_wild_cards=yes&view=query&action=query&search_constraint=terms"	GO:0002649_regulation_of_tolerance_induction_to_self_antigen) 1 0
=HYPERLINK("http://www.godatabase.org/cgi-bin/go.cgi?query=GO:0002651&auto_wild_cards=yes&view=query&action=query&search_constraint=terms"	GO:0002651_positive_regulation_of_tolerance_induction_to_self_antigen) 1 0
=HYPERLINK("http://www.godatabase.org/cgi-bin/go.cgi?query=GO:0002652&auto_wild_cards=yes&view=query&action=query&search_constraint=terms"	GO:0002652_regulation_of_tolerance_induction_dependent_upon_immune_response) 1 0
=HYPERLINK("http://www.godatabase.org/cgi-bin/go.cgi?query=GO:0002654&auto_wild_cards=yes&view=query&action=query&search_constraint=terms"	GO:0002654_positive_regulation_of_tolerance_induction_dependent_upon_immune_response) 1 0
=HYPERLINK("http://www.godatabase.org/cgi-bin/go.cgi?query=GO:0002658&auto_wild_cards=yes&view=query&action=query&search_constraint=terms"	GO:0002658_regulation_of_peripheral_tolerance_induction) 1 0
=HYPERLINK("http://www.godatabase.org/cgi-bin/go.cgi?query=GO:0002660&auto_wild_cards=yes&view=query&action=query&search_constraint=terms"	GO:0002660_positive_regulation_of_peripheral_tolerance_induction) 1 0
=HYPERLINK("http://www.godatabase.org/cgi-bin/go.cgi?query=GO:0002677&auto_wild_cards=yes&view=query&action=query&search_constraint=terms"	GO:0002677_negative_regulation_of_chronic_inflammatory_response) 1 0
=HYPERLINK("http://www.godatabase.org/cgi-bin/go.cgi?query=GO:0002678&auto_wild_cards=yes&view=query&action=query&search_constraint=terms"	GO:0002678_positive_regulation_of_chronic_inflammatory_response) 1 0
=HYPERLINK("http://www.godatabase.org/cgi-bin/go.cgi?query=GO:0002701&auto_wild_cards=yes&view=query&action=query&search_constraint=terms"	GO:0002701_negative_regulation_of_production_of_molecular_mediator_of_immune_response) 1 0
=HYPERLINK("http://www.godatabase.org/cgi-bin/go.cgi?query=GO:0002719&auto_wild_cards=yes&view=query&action=query&search_constraint=terms"	GO:0002719_negative_regulation_of_cytokine_production_during_immune_response) 1 0
=HYPERLINK("http://www.godatabase.org/cgi-bin/go.cgi?query=GO:0002724&auto_wild_cards=yes&view=query&action=query&search_constraint=terms"	GO:0002724_regulation_of_T_cell_cytokine_production) 1 0
=HYPERLINK("http://www.godatabase.org/cgi-bin/go.cgi?query=GO:0002727&auto_wild_cards=yes&view=query&action=query&search_constraint=terms"	GO:0002727_regulation_of_natural_killer_cell_cytokine_production) 1 0
=HYPERLINK("http://www.godatabase.org/cgi-bin/go.cgi?query=GO:0002729&auto_wild_cards=yes&view=query&action=query&search_constraint=terms"	GO:0002729_positive_regulation_of_natural_killer_cell_cytokine_production) 1 0
=HYPERLINK("http://www.godatabase.org/cgi-bin/go.cgi?query=GO:0002730&auto_wild_cards=yes&view=query&action=query&search_constraint=terms"	GO:0002730_regulation_of_dendritic_cell_cytokine_production) 1 0
=HYPERLINK("http://www.godatabase.org/cgi-bin/go.cgi?query=GO:0002756&auto_wild_cards=yes&view=query&action=query&search_constraint=terms"	GO:0002756_MyD88-independent_toll-like_receptor_signaling_pathway) 1 0
=HYPERLINK("http://www.godatabase.org/cgi-bin/go.cgi?query=GO:0002767&auto_wild_cards=yes&view=query&action=query&search_constraint=terms"	GO:0002767_immune_response-inhibiting_cell_surface_receptor_signaling_pathway) 1 0
=HYPERLINK("http://www.godatabase.org/cgi-bin/go.cgi?query=GO:0002769&auto_wild_cards=yes&view=query&action=query&search_constraint=terms"	GO:0002769_natural_killer_cell_inhibitory_signaling_pathway) 1 0
=HYPERLINK("http://www.godatabase.org/cgi-bin/go.cgi?query=GO:0002840&auto_wild_cards=yes&view=query&action=query&search_constraint=terms"	GO:0002840_regulation_of_T_cell_mediated_immune_response_to_tumor_cell) 1 0
=HYPERLINK("http://www.godatabase.org/cgi-bin/go.cgi?query=GO:0002842&auto_wild_cards=yes&view=query&action=query&search_constraint=terms"	GO:0002842_positive_regulation_of_T_cell_mediated_immune_response_to_tumor_cell) 1 0
=HYPERLINK("http://www.godatabase.org/cgi-bin/go.cgi?query=GO:0002849&auto_wild_cards=yes&view=query&action=query&search_constraint=terms"	GO:0002849_regulation_of_peripheral_T_cell_tolerance_induction) 1 0
=HYPERLINK("http://www.godatabase.org/cgi-bin/go.cgi?query=GO:0002851&auto_wild_cards=yes&view=query&action=query&search_constraint=terms"	GO:0002851_positive_regulation_of_peripheral_T_cell_tolerance_induction) 1 0
=HYPERLINK("http://www.godatabase.org/cgi-bin/go.cgi?query=GO:0002855&auto_wild_cards=yes&view=query&action=query&search_constraint=terms"	GO:0002855_regulation_of_natural_killer_cell_mediated_immune_response_to_tumor_cell) 1 0
=HYPERLINK("http://www.godatabase.org/cgi-bin/go.cgi?query=GO:0002857&auto_wild_cards=yes&view=query&action=query&search_constraint=terms"	GO:0002857_positive_regulation_of_natural_killer_cell_mediated_immune_response_to_tumor_cell) 1 0
=HYPERLINK("http://www.godatabase.org/cgi-bin/go.cgi?query=GO:0002858&auto_wild_cards=yes&view=query&action=query&search_constraint=terms"	GO:0002858_regulation_of_natural_killer_cell_mediated_cytotoxicity_directed_against_tumor_cell_target) 1 0
=HYPERLINK("http://www.godatabase.org/cgi-bin/go.cgi?query=GO:0002860&auto_wild_cards=yes&view=query&action=query&search_constraint=terms"	GO:0002860_positive_regulation_of_natural_killer_cell_mediated_cytotoxicity_directed_against_tumor_cell_target) 1 0
=HYPERLINK("http://www.godatabase.org/cgi-bin/go.cgi?query=GO:0002880&auto_wild_cards=yes&view=query&action=query&search_constraint=terms"	GO:0002880_regulation_of_chronic_inflammatory_response_to_non-antigenic_stimulus) 1 0
=HYPERLINK("http://www.godatabase.org/cgi-bin/go.cgi?query=GO:0002882&auto_wild_cards=yes&view=query&action=query&search_constraint=terms"	GO:0002882_positive_regulation_of_chronic_inflammatory_response_to_non-antigenic_stimulus) 1 0
=HYPERLINK("http://www.godatabase.org/cgi-bin/go.cgi?query=GO:0002895&auto_wild_cards=yes&view=query&action=query&search_constraint=terms"	GO:0002895_regulation_of_central_B_cell_tolerance_induction) 1 0
=HYPERLINK("http://www.godatabase.org/cgi-bin/go.cgi?query=GO:0002897&auto_wild_cards=yes&view=query&action=query&search_constraint=terms"	GO:0002897_positive_regulation_of_central_B_cell_tolerance_induction) 1 0
=HYPERLINK("http://www.godatabase.org/cgi-bin/go.cgi?query=GO:0002901&auto_wild_cards=yes&view=query&action=query&search_constraint=terms"	GO:0002901_mature_B_cell_apoptosis) 1 0
=HYPERLINK("http://www.godatabase.org/cgi-bin/go.cgi?query=GO:0002903&auto_wild_cards=yes&view=query&action=query&search_constraint=terms"	GO:0002903_negative_regulation_of_B_cell_apoptosis) 1 0
=HYPERLINK("http://www.godatabase.org/cgi-bin/go.cgi?query=GO:0002905&auto_wild_cards=yes&view=query&action=query&search_constraint=terms"	GO:0002905_regulation_of_mature_B_cell_apoptosis) 1 0
=HYPERLINK("http://www.godatabase.org/cgi-bin/go.cgi?query=GO:0002906&auto_wild_cards=yes&view=query&action=query&search_constraint=terms"	GO:0002906_negative_regulation_of_mature_B_cell_apoptosis) 1 0
=HYPERLINK("http://www.godatabase.org/cgi-bin/go.cgi?query=GO:0003011&auto_wild_cards=yes&view=query&action=query&search_constraint=terms"	GO:0003011_involuntary_skeletal_muscle_contraction) 1 0
=HYPERLINK("http://www.godatabase.org/cgi-bin/go.cgi?query=GO:0003027&auto_wild_cards=yes&view=query&action=query&search_constraint=terms"	GO:0003027_regulation_of_systemic_arterial_blood_pressure_by_carotid_body_chemoreceptor_signaling) 1 0
=HYPERLINK("http://www.godatabase.org/cgi-bin/go.cgi?query=GO:0003029&auto_wild_cards=yes&view=query&action=query&search_constraint=terms"	GO:0003029_detection_of_hypoxic_conditions_in_blood_by_carotid_body_chemoreceptor_signaling) 1 0
=HYPERLINK("http://www.godatabase.org/cgi-bin/go.cgi?query=GO:0003032&auto_wild_cards=yes&view=query&action=query&search_constraint=terms"	GO:0003032_detection_of_oxygen) 1 0
=HYPERLINK("http://www.godatabase.org/cgi-bin/go.cgi?query=GO:0003056&auto_wild_cards=yes&view=query&action=query&search_constraint=terms"	GO:0003056_regulation_of_vascular_smooth_muscle_contraction) 1 0
=HYPERLINK("http://www.godatabase.org/cgi-bin/go.cgi?query=GO:0003062&auto_wild_cards=yes&view=query&action=query&search_constraint=terms"	GO:0003062_regulation_of_heart_rate_by_chemical_signal) 1 0
=HYPERLINK("http://www.godatabase.org/cgi-bin/go.cgi?query=GO:0003065&auto_wild_cards=yes&view=query&action=query&search_constraint=terms"	GO:0003065_positive_regulation_of_heart_rate_by_epinephrine) 1 0
=HYPERLINK("http://www.godatabase.org/cgi-bin/go.cgi?query=GO:0003068&auto_wild_cards=yes&view=query&action=query&search_constraint=terms"	GO:0003068_regulation_of_systemic_arterial_blood_pressure_by_acetylcholine) 1 0
=HYPERLINK("http://www.godatabase.org/cgi-bin/go.cgi?query=GO:0003069&auto_wild_cards=yes&view=query&action=query&search_constraint=terms"	GO:0003069_vasodilation_by_acetylcholine_involved_in_regulation_of_systemic_arterial_blood_pressure) 1 0
=HYPERLINK("http://www.godatabase.org/cgi-bin/go.cgi?query=GO:0003070&auto_wild_cards=yes&view=query&action=query&search_constraint=terms"	GO:0003070_regulation_of_systemic_arterial_blood_pressure_by_neurotransmitter) 1 0
=HYPERLINK("http://www.godatabase.org/cgi-bin/go.cgi?query=GO:0003097&auto_wild_cards=yes&view=query&action=query&search_constraint=terms"	GO:0003097_renal_water_transport) 1 0
=HYPERLINK("http://www.godatabase.org/cgi-bin/go.cgi?query=GO:0005979&auto_wild_cards=yes&view=query&action=query&search_constraint=terms"	GO:0005979_regulation_of_glycogen_biosynthetic_process) 1 0
=HYPERLINK("http://www.godatabase.org/cgi-bin/go.cgi?query=GO:0005984&auto_wild_cards=yes&view=query&action=query&search_constraint=terms"	GO:0005984_disaccharide_metabolic_process) 1 0
=HYPERLINK("http://www.godatabase.org/cgi-bin/go.cgi?query=GO:0005988&auto_wild_cards=yes&view=query&action=query&search_constraint=terms"	GO:0005988_lactose_metabolic_process) 1 0
=HYPERLINK("http://www.godatabase.org/cgi-bin/go.cgi?query=GO:0005989&auto_wild_cards=yes&view=query&action=query&search_constraint=terms"	GO:0005989_lactose_biosynthetic_process) 1 0
=HYPERLINK("http://www.godatabase.org/cgi-bin/go.cgi?query=GO:0005997&auto_wild_cards=yes&view=query&action=query&search_constraint=terms"	GO:0005997_xylulose_metabolic_process) 1 0
=HYPERLINK("http://www.godatabase.org/cgi-bin/go.cgi?query=GO:0006000&auto_wild_cards=yes&view=query&action=query&search_constraint=terms"	GO:0006000_fructose_metabolic_process) 1 0
=HYPERLINK("http://www.godatabase.org/cgi-bin/go.cgi?query=GO:0006002&auto_wild_cards=yes&view=query&action=query&search_constraint=terms"	GO:0006002_fructose_6-phosphate_metabolic_process) 1 0
=HYPERLINK("http://www.godatabase.org/cgi-bin/go.cgi?query=GO:0006004&auto_wild_cards=yes&view=query&action=query&search_constraint=terms"	GO:0006004_fucose_metabolic_process) 1 0
=HYPERLINK("http://www.godatabase.org/cgi-bin/go.cgi?query=GO:0006013&auto_wild_cards=yes&view=query&action=query&search_constraint=terms"	GO:0006013_mannose_metabolic_process) 1 0
=HYPERLINK("http://www.godatabase.org/cgi-bin/go.cgi?query=GO:0006060&auto_wild_cards=yes&view=query&action=query&search_constraint=terms"	GO:0006060_sorbitol_metabolic_process) 1 0
=HYPERLINK("http://www.godatabase.org/cgi-bin/go.cgi?query=GO:0006064&auto_wild_cards=yes&view=query&action=query&search_constraint=terms"	GO:0006064_glucuronate_catabolic_process) 1 0
=HYPERLINK("http://www.godatabase.org/cgi-bin/go.cgi?query=GO:0006086&auto_wild_cards=yes&view=query&action=query&search_constraint=terms"	GO:0006086_acetyl-CoA_biosynthetic_process_from_pyruvate) 1 0
=HYPERLINK("http://www.godatabase.org/cgi-bin/go.cgi?query=GO:0006098&auto_wild_cards=yes&view=query&action=query&search_constraint=terms"	GO:0006098_pentose-phosphate_shunt) 1 0
=HYPERLINK("http://www.godatabase.org/cgi-bin/go.cgi?query=GO:0006101&auto_wild_cards=yes&view=query&action=query&search_constraint=terms"	GO:0006101_citrate_metabolic_process) 1 0
=HYPERLINK("http://www.godatabase.org/cgi-bin/go.cgi?query=GO:0006104&auto_wild_cards=yes&view=query&action=query&search_constraint=terms"	GO:0006104_succinyl-CoA_metabolic_process) 1 0
=HYPERLINK("http://www.godatabase.org/cgi-bin/go.cgi?query=GO:0006116&auto_wild_cards=yes&view=query&action=query&search_constraint=terms"	GO:0006116_NADH_oxidation) 1 0
=HYPERLINK("http://www.godatabase.org/cgi-bin/go.cgi?query=GO:0006120&auto_wild_cards=yes&view=query&action=query&search_constraint=terms"	GO:0006120_mitochondrial_electron_transport__NADH_to_ubiquinone) 1 0
=HYPERLINK("http://www.godatabase.org/cgi-bin/go.cgi?query=GO:0006154&auto_wild_cards=yes&view=query&action=query&search_constraint=terms"	GO:0006154_adenosine_catabolic_process) 1 0
=HYPERLINK("http://www.godatabase.org/cgi-bin/go.cgi?query=GO:0006157&auto_wild_cards=yes&view=query&action=query&search_constraint=terms"	GO:0006157_deoxyadenosine_catabolic_process) 1 0
=HYPERLINK("http://www.godatabase.org/cgi-bin/go.cgi?query=GO:0006167&auto_wild_cards=yes&view=query&action=query&search_constraint=terms"	GO:0006167_AMP_biosynthetic_process) 1 0
=HYPERLINK("http://www.godatabase.org/cgi-bin/go.cgi?query=GO:0006175&auto_wild_cards=yes&view=query&action=query&search_constraint=terms"	GO:0006175_dATP_biosynthetic_process) 1 0
=HYPERLINK("http://www.godatabase.org/cgi-bin/go.cgi?query=GO:0006178&auto_wild_cards=yes&view=query&action=query&search_constraint=terms"	GO:0006178_guanine_salvage) 1 0
=HYPERLINK("http://www.godatabase.org/cgi-bin/go.cgi?query=GO:0006196&auto_wild_cards=yes&view=query&action=query&search_constraint=terms"	GO:0006196_AMP_catabolic_process) 1 0
=HYPERLINK("http://www.godatabase.org/cgi-bin/go.cgi?query=GO:0006203&auto_wild_cards=yes&view=query&action=query&search_constraint=terms"	GO:0006203_dGTP_catabolic_process) 1 0
=HYPERLINK("http://www.godatabase.org/cgi-bin/go.cgi?query=GO:0006208&auto_wild_cards=yes&view=query&action=query&search_constraint=terms"	GO:0006208_pyrimidine_base_catabolic_process) 1 0
=HYPERLINK("http://www.godatabase.org/cgi-bin/go.cgi?query=GO:0006221&auto_wild_cards=yes&view=query&action=query&search_constraint=terms"	GO:0006221_pyrimidine_nucleotide_biosynthetic_process) 1 0
=HYPERLINK("http://www.godatabase.org/cgi-bin/go.cgi?query=GO:0006235&auto_wild_cards=yes&view=query&action=query&search_constraint=terms"	GO:0006235_dTTP_biosynthetic_process) 1 0
=HYPERLINK("http://www.godatabase.org/cgi-bin/go.cgi?query=GO:0006244&auto_wild_cards=yes&view=query&action=query&search_constraint=terms"	GO:0006244_pyrimidine_nucleotide_catabolic_process) 1 0
=HYPERLINK("http://www.godatabase.org/cgi-bin/go.cgi?query=GO:0006269&auto_wild_cards=yes&view=query&action=query&search_constraint=terms"	GO:0006269_DNA_replication__synthesis_of_RNA_primer) 1 0
=HYPERLINK("http://www.godatabase.org/cgi-bin/go.cgi?query=GO:0006283&auto_wild_cards=yes&view=query&action=query&search_constraint=terms"	GO:0006283_transcription-coupled_nucleotide-excision_repair) 1 0
=HYPERLINK("http://www.godatabase.org/cgi-bin/go.cgi?query=GO:0006296&auto_wild_cards=yes&view=query&action=query&search_constraint=terms"	GO:0006296_nucleotide-excision_repair__DNA_incision__5'-to_lesion) 1 0
=HYPERLINK("http://www.godatabase.org/cgi-bin/go.cgi?query=GO:0006307&auto_wild_cards=yes&view=query&action=query&search_constraint=terms"	GO:0006307_DNA_dealkylation) 1 0
=HYPERLINK("http://www.godatabase.org/cgi-bin/go.cgi?query=GO:0006337&auto_wild_cards=yes&view=query&action=query&search_constraint=terms"	GO:0006337_nucleosome_disassembly) 1 0
=HYPERLINK("http://www.godatabase.org/cgi-bin/go.cgi?query=GO:0006344&auto_wild_cards=yes&view=query&action=query&search_constraint=terms"	GO:0006344_maintenance_of_chromatin_silencing) 1 0
=HYPERLINK("http://www.godatabase.org/cgi-bin/go.cgi?query=GO:0006356&auto_wild_cards=yes&view=query&action=query&search_constraint=terms"	GO:0006356_regulation_of_transcription_from_RNA_polymerase_I_promoter) 1 0
=HYPERLINK("http://www.godatabase.org/cgi-bin/go.cgi?query=GO:0006388&auto_wild_cards=yes&view=query&action=query&search_constraint=terms"	GO:0006388_tRNA_splicing__via_endonucleolytic_cleavage_and_ligation) 1 0
=HYPERLINK("http://www.godatabase.org/cgi-bin/go.cgi?query=GO:0006407&auto_wild_cards=yes&view=query&action=query&search_constraint=terms"	GO:0006407_rRNA_export_from_nucleus) 1 0
=HYPERLINK("http://www.godatabase.org/cgi-bin/go.cgi?query=GO:0006419&auto_wild_cards=yes&view=query&action=query&search_constraint=terms"	GO:0006419_alanyl-tRNA_aminoacylation) 1 0
=HYPERLINK("http://www.godatabase.org/cgi-bin/go.cgi?query=GO:0006434&auto_wild_cards=yes&view=query&action=query&search_constraint=terms"	GO:0006434_seryl-tRNA_aminoacylation) 1 0
=HYPERLINK("http://www.godatabase.org/cgi-bin/go.cgi?query=GO:0006447&auto_wild_cards=yes&view=query&action=query&search_constraint=terms"	GO:0006447_regulation_of_translational_initiation_by_iron) 1 0
=HYPERLINK("http://www.godatabase.org/cgi-bin/go.cgi?query=GO:0006463&auto_wild_cards=yes&view=query&action=query&search_constraint=terms"	GO:0006463_steroid_hormone_receptor_complex_assembly) 1 0
=HYPERLINK("http://www.godatabase.org/cgi-bin/go.cgi?query=GO:0006467&auto_wild_cards=yes&view=query&action=query&search_constraint=terms"	GO:0006467_protein_thiol-disulfide_exchange) 1 0
=HYPERLINK("http://www.godatabase.org/cgi-bin/go.cgi?query=GO:0006474&auto_wild_cards=yes&view=query&action=query&search_constraint=terms"	GO:0006474_N-terminal_protein_amino_acid_acetylation) 1 0
=HYPERLINK("http://www.godatabase.org/cgi-bin/go.cgi?query=GO:0006481&auto_wild_cards=yes&view=query&action=query&search_constraint=terms"	GO:0006481_C-terminal_protein_amino_acid_methylation) 1 0
=HYPERLINK("http://www.godatabase.org/cgi-bin/go.cgi?query=GO:0006488&auto_wild_cards=yes&view=query&action=query&search_constraint=terms"	GO:0006488_dolichol-linked_oligosaccharide_biosynthetic_process) 1 0
=HYPERLINK("http://www.godatabase.org/cgi-bin/go.cgi?query=GO:0006494&auto_wild_cards=yes&view=query&action=query&search_constraint=terms"	GO:0006494_protein_amino_acid_terminal_glycosylation) 1 0
=HYPERLINK("http://www.godatabase.org/cgi-bin/go.cgi?query=GO:0006496&auto_wild_cards=yes&view=query&action=query&search_constraint=terms"	GO:0006496_protein_amino_acid_terminal_N-glycosylation) 1 0
=HYPERLINK("http://www.godatabase.org/cgi-bin/go.cgi?query=GO:0006500&auto_wild_cards=yes&view=query&action=query&search_constraint=terms"	GO:0006500_N-terminal_protein_palmitoylation) 1 0
=HYPERLINK("http://www.godatabase.org/cgi-bin/go.cgi?query=GO:0006507&auto_wild_cards=yes&view=query&action=query&search_constraint=terms"	GO:0006507_GPI_anchor_release) 1 0
=HYPERLINK("http://www.godatabase.org/cgi-bin/go.cgi?query=GO:0006537&auto_wild_cards=yes&view=query&action=query&search_constraint=terms"	GO:0006537_glutamate_biosynthetic_process) 1 0
=HYPERLINK("http://www.godatabase.org/cgi-bin/go.cgi?query=GO:0006544&auto_wild_cards=yes&view=query&action=query&search_constraint=terms"	GO:0006544_glycine_metabolic_process) 1 0
=HYPERLINK("http://www.godatabase.org/cgi-bin/go.cgi?query=GO:0006549&auto_wild_cards=yes&view=query&action=query&search_constraint=terms"	GO:0006549_isoleucine_metabolic_process) 1 0
=HYPERLINK("http://www.godatabase.org/cgi-bin/go.cgi?query=GO:0006553&auto_wild_cards=yes&view=query&action=query&search_constraint=terms"	GO:0006553_lysine_metabolic_process) 1 0
=HYPERLINK("http://www.godatabase.org/cgi-bin/go.cgi?query=GO:0006554&auto_wild_cards=yes&view=query&action=query&search_constraint=terms"	GO:0006554_lysine_catabolic_process) 1 0
=HYPERLINK("http://www.godatabase.org/cgi-bin/go.cgi?query=GO:0006556&auto_wild_cards=yes&view=query&action=query&search_constraint=terms"	GO:0006556_S-adenosylmethionine_biosynthetic_process) 1 0
=HYPERLINK("http://www.godatabase.org/cgi-bin/go.cgi?query=GO:0006559&auto_wild_cards=yes&view=query&action=query&search_constraint=terms"	GO:0006559_L-phenylalanine_catabolic_process) 1 0
=HYPERLINK("http://www.godatabase.org/cgi-bin/go.cgi?query=GO:0006569&auto_wild_cards=yes&view=query&action=query&search_constraint=terms"	GO:0006569_tryptophan_catabolic_process) 1 0
=HYPERLINK("http://www.godatabase.org/cgi-bin/go.cgi?query=GO:0006572&auto_wild_cards=yes&view=query&action=query&search_constraint=terms"	GO:0006572_tyrosine_catabolic_process) 1 0
=HYPERLINK("http://www.godatabase.org/cgi-bin/go.cgi?query=GO:0006573&auto_wild_cards=yes&view=query&action=query&search_constraint=terms"	GO:0006573_valine_metabolic_process) 1 0
=HYPERLINK("http://www.godatabase.org/cgi-bin/go.cgi?query=GO:0006581&auto_wild_cards=yes&view=query&action=query&search_constraint=terms"	GO:0006581_acetylcholine_catabolic_process) 1 0
=HYPERLINK("http://www.godatabase.org/cgi-bin/go.cgi?query=GO:0006585&auto_wild_cards=yes&view=query&action=query&search_constraint=terms"	GO:0006585_dopamine_biosynthetic_process_from_tyrosine) 1 0
=HYPERLINK("http://www.godatabase.org/cgi-bin/go.cgi?query=GO:0006590&auto_wild_cards=yes&view=query&action=query&search_constraint=terms"	GO:0006590_thyroid_hormone_generation) 1 0
=HYPERLINK("http://www.godatabase.org/cgi-bin/go.cgi?query=GO:0006591&auto_wild_cards=yes&view=query&action=query&search_constraint=terms"	GO:0006591_ornithine_metabolic_process) 1 0
=HYPERLINK("http://www.godatabase.org/cgi-bin/go.cgi?query=GO:0006596&auto_wild_cards=yes&view=query&action=query&search_constraint=terms"	GO:0006596_polyamine_biosynthetic_process) 1 0
=HYPERLINK("http://www.godatabase.org/cgi-bin/go.cgi?query=GO:0006597&auto_wild_cards=yes&view=query&action=query&search_constraint=terms"	GO:0006597_spermine_biosynthetic_process) 1 0
=HYPERLINK("http://www.godatabase.org/cgi-bin/go.cgi?query=GO:0006601&auto_wild_cards=yes&view=query&action=query&search_constraint=terms"	GO:0006601_creatine_biosynthetic_process) 1 0
=HYPERLINK("http://www.godatabase.org/cgi-bin/go.cgi?query=GO:0006613&auto_wild_cards=yes&view=query&action=query&search_constraint=terms"	GO:0006613_cotranslational_protein_targeting_to_membrane) 1 0
=HYPERLINK("http://www.godatabase.org/cgi-bin/go.cgi?query=GO:0006622&auto_wild_cards=yes&view=query&action=query&search_constraint=terms"	GO:0006622_protein_targeting_to_lysosome) 1 0
=HYPERLINK("http://www.godatabase.org/cgi-bin/go.cgi?query=GO:0006627&auto_wild_cards=yes&view=query&action=query&search_constraint=terms"	GO:0006627_mitochondrial_protein_processing_during_import) 1 0
=HYPERLINK("http://www.godatabase.org/cgi-bin/go.cgi?query=GO:0006653&auto_wild_cards=yes&view=query&action=query&search_constraint=terms"	GO:0006653_lecithin_metabolic_process) 1 0
=HYPERLINK("http://www.godatabase.org/cgi-bin/go.cgi?query=GO:0006654&auto_wild_cards=yes&view=query&action=query&search_constraint=terms"	GO:0006654_phosphatidic_acid_biosynthetic_process) 1 0
=HYPERLINK("http://www.godatabase.org/cgi-bin/go.cgi?query=GO:0006658&auto_wild_cards=yes&view=query&action=query&search_constraint=terms"	GO:0006658_phosphatidylserine_metabolic_process) 1 0
=HYPERLINK("http://www.godatabase.org/cgi-bin/go.cgi?query=GO:0006659&auto_wild_cards=yes&view=query&action=query&search_constraint=terms"	GO:0006659_phosphatidylserine_biosynthetic_process) 1 0
=HYPERLINK("http://www.godatabase.org/cgi-bin/go.cgi?query=GO:0006667&auto_wild_cards=yes&view=query&action=query&search_constraint=terms"	GO:0006667_sphinganine_metabolic_process) 1 0
=HYPERLINK("http://www.godatabase.org/cgi-bin/go.cgi?query=GO:0006668&auto_wild_cards=yes&view=query&action=query&search_constraint=terms"	GO:0006668_sphinganine-1-phosphate_metabolic_process) 1 0
=HYPERLINK("http://www.godatabase.org/cgi-bin/go.cgi?query=GO:0006678&auto_wild_cards=yes&view=query&action=query&search_constraint=terms"	GO:0006678_glucosylceramide_metabolic_process) 1 0
=HYPERLINK("http://www.godatabase.org/cgi-bin/go.cgi?query=GO:0006682&auto_wild_cards=yes&view=query&action=query&search_constraint=terms"	GO:0006682_galactosylceramide_biosynthetic_process) 1 0
=HYPERLINK("http://www.godatabase.org/cgi-bin/go.cgi?query=GO:0006685&auto_wild_cards=yes&view=query&action=query&search_constraint=terms"	GO:0006685_sphingomyelin_catabolic_process) 1 0
=HYPERLINK("http://www.godatabase.org/cgi-bin/go.cgi?query=GO:0006700&auto_wild_cards=yes&view=query&action=query&search_constraint=terms"	GO:0006700_C21-steroid_hormone_biosynthetic_process) 1 0
=HYPERLINK("http://www.godatabase.org/cgi-bin/go.cgi?query=GO:0006705&auto_wild_cards=yes&view=query&action=query&search_constraint=terms"	GO:0006705_mineralocorticoid_biosynthetic_process) 1 0
=HYPERLINK("http://www.godatabase.org/cgi-bin/go.cgi?query=GO:0006709&auto_wild_cards=yes&view=query&action=query&search_constraint=terms"	GO:0006709_progesterone_catabolic_process) 1 0
=HYPERLINK("http://www.godatabase.org/cgi-bin/go.cgi?query=GO:0006729&auto_wild_cards=yes&view=query&action=query&search_constraint=terms"	GO:0006729_tetrahydrobiopterin_biosynthetic_process) 1 0
=HYPERLINK("http://www.godatabase.org/cgi-bin/go.cgi?query=GO:0006734&auto_wild_cards=yes&view=query&action=query&search_constraint=terms"	GO:0006734_NADH_metabolic_process) 1 0
=HYPERLINK("http://www.godatabase.org/cgi-bin/go.cgi?query=GO:0006740&auto_wild_cards=yes&view=query&action=query&search_constraint=terms"	GO:0006740_NADPH_regeneration) 1 0
=HYPERLINK("http://www.godatabase.org/cgi-bin/go.cgi?query=GO:0006741&auto_wild_cards=yes&view=query&action=query&search_constraint=terms"	GO:0006741_NADP_biosynthetic_process) 1 0
=HYPERLINK("http://www.godatabase.org/cgi-bin/go.cgi?query=GO:0006743&auto_wild_cards=yes&view=query&action=query&search_constraint=terms"	GO:0006743_ubiquinone_metabolic_process) 1 0
=HYPERLINK("http://www.godatabase.org/cgi-bin/go.cgi?query=GO:0006744&auto_wild_cards=yes&view=query&action=query&search_constraint=terms"	GO:0006744_ubiquinone_biosynthetic_process) 1 0
=HYPERLINK("http://www.godatabase.org/cgi-bin/go.cgi?query=GO:0006772&auto_wild_cards=yes&view=query&action=query&search_constraint=terms"	GO:0006772_thiamin_metabolic_process) 1 0
=HYPERLINK("http://www.godatabase.org/cgi-bin/go.cgi?query=GO:0006784&auto_wild_cards=yes&view=query&action=query&search_constraint=terms"	GO:0006784_heme_a_biosynthetic_process) 1 0
=HYPERLINK("http://www.godatabase.org/cgi-bin/go.cgi?query=GO:0006797&auto_wild_cards=yes&view=query&action=query&search_constraint=terms"	GO:0006797_polyphosphate_metabolic_process) 1 0
=HYPERLINK("http://www.godatabase.org/cgi-bin/go.cgi?query=GO:0006798&auto_wild_cards=yes&view=query&action=query&search_constraint=terms"	GO:0006798_polyphosphate_catabolic_process) 1 0
=HYPERLINK("http://www.godatabase.org/cgi-bin/go.cgi?query=GO:0006824&auto_wild_cards=yes&view=query&action=query&search_constraint=terms"	GO:0006824_cobalt_ion_transport) 1 0
=HYPERLINK("http://www.godatabase.org/cgi-bin/go.cgi?query=GO:0006842&auto_wild_cards=yes&view=query&action=query&search_constraint=terms"	GO:0006842_tricarboxylic_acid_transport) 1 0
=HYPERLINK("http://www.godatabase.org/cgi-bin/go.cgi?query=GO:0006844&auto_wild_cards=yes&view=query&action=query&search_constraint=terms"	GO:0006844_acyl_carnitine_transport) 1 0
=HYPERLINK("http://www.godatabase.org/cgi-bin/go.cgi?query=GO:0006855&auto_wild_cards=yes&view=query&action=query&search_constraint=terms"	GO:0006855_multidrug_transport) 1 0
=HYPERLINK("http://www.godatabase.org/cgi-bin/go.cgi?query=GO:0006863&auto_wild_cards=yes&view=query&action=query&search_constraint=terms"	GO:0006863_purine_transport) 1 0
=HYPERLINK("http://www.godatabase.org/cgi-bin/go.cgi?query=GO:0006890&auto_wild_cards=yes&view=query&action=query&search_constraint=terms"	GO:0006890_retrograde_vesicle-mediated_transport__Golgi_to_ER) 1 0
=HYPERLINK("http://www.godatabase.org/cgi-bin/go.cgi?query=GO:0006891&auto_wild_cards=yes&view=query&action=query&search_constraint=terms"	GO:0006891_intra-Golgi_vesicle-mediated_transport) 1 0
=HYPERLINK("http://www.godatabase.org/cgi-bin/go.cgi?query=GO:0006893&auto_wild_cards=yes&view=query&action=query&search_constraint=terms"	GO:0006893_Golgi_to_plasma_membrane_transport) 1 0
=HYPERLINK("http://www.godatabase.org/cgi-bin/go.cgi?query=GO:0006895&auto_wild_cards=yes&view=query&action=query&search_constraint=terms"	GO:0006895_Golgi_to_endosome_transport) 1 0
=HYPERLINK("http://www.godatabase.org/cgi-bin/go.cgi?query=GO:0006896&auto_wild_cards=yes&view=query&action=query&search_constraint=terms"	GO:0006896_Golgi_to_vacuole_transport) 1 0
=HYPERLINK("http://www.godatabase.org/cgi-bin/go.cgi?query=GO:0006900&auto_wild_cards=yes&view=query&action=query&search_constraint=terms"	GO:0006900_membrane_budding) 1 0
=HYPERLINK("http://www.godatabase.org/cgi-bin/go.cgi?query=GO:0006930&auto_wild_cards=yes&view=query&action=query&search_constraint=terms"	GO:0006930_substrate-bound_cell_migration__cell_extension) 1 0
=HYPERLINK("http://www.godatabase.org/cgi-bin/go.cgi?query=GO:0006931&auto_wild_cards=yes&view=query&action=query&search_constraint=terms"	GO:0006931_substrate-bound_cell_migration__cell_attachment_to_substrate) 1 0
=HYPERLINK("http://www.godatabase.org/cgi-bin/go.cgi?query=GO:0006933&auto_wild_cards=yes&view=query&action=query&search_constraint=terms"	GO:0006933_negative_regulation_of_cell_adhesion_involved_in_substrate-bound_cell_migration) 1 0
=HYPERLINK("http://www.godatabase.org/cgi-bin/go.cgi?query=GO:0006957&auto_wild_cards=yes&view=query&action=query&search_constraint=terms"	GO:0006957_complement_activation__alternative_pathway) 1 0
=HYPERLINK("http://www.godatabase.org/cgi-bin/go.cgi?query=GO:0006958&auto_wild_cards=yes&view=query&action=query&search_constraint=terms"	GO:0006958_complement_activation__classical_pathway) 1 0
=HYPERLINK("http://www.godatabase.org/cgi-bin/go.cgi?query=GO:0006978&auto_wild_cards=yes&view=query&action=query&search_constraint=terms"	GO:0006978_DNA_damage_response__signal_transduction_by_p53_class_mediator_resulting_in_transcription_of_p21_class_mediator) 1 0
=HYPERLINK("http://www.godatabase.org/cgi-bin/go.cgi?query=GO:0007016&auto_wild_cards=yes&view=query&action=query&search_constraint=terms"	GO:0007016_cytoskeletal_anchoring_at_plasma_membrane) 1 0
=HYPERLINK("http://www.godatabase.org/cgi-bin/go.cgi?query=GO:0007021&auto_wild_cards=yes&view=query&action=query&search_constraint=terms"	GO:0007021_tubulin_complex_assembly) 1 0
=HYPERLINK("http://www.godatabase.org/cgi-bin/go.cgi?query=GO:0007052&auto_wild_cards=yes&view=query&action=query&search_constraint=terms"	GO:0007052_mitotic_spindle_organization) 1 0
=HYPERLINK("http://www.godatabase.org/cgi-bin/go.cgi?query=GO:0007056&auto_wild_cards=yes&view=query&action=query&search_constraint=terms"	GO:0007056_spindle_assembly_involved_in_female_meiosis) 1 0
=HYPERLINK("http://www.godatabase.org/cgi-bin/go.cgi?query=GO:0007057&auto_wild_cards=yes&view=query&action=query&search_constraint=terms"	GO:0007057_spindle_assembly_involved_in_female_meiosis_I) 1 0
=HYPERLINK("http://www.godatabase.org/cgi-bin/go.cgi?query=GO:0007063&auto_wild_cards=yes&view=query&action=query&search_constraint=terms"	GO:0007063_regulation_of_sister_chromatid_cohesion) 1 0
=HYPERLINK("http://www.godatabase.org/cgi-bin/go.cgi?query=GO:0007065&auto_wild_cards=yes&view=query&action=query&search_constraint=terms"	GO:0007065_male_meiosis_sister_chromatid_cohesion) 1 0
=HYPERLINK("http://www.godatabase.org/cgi-bin/go.cgi?query=GO:0007076&auto_wild_cards=yes&view=query&action=query&search_constraint=terms"	GO:0007076_mitotic_chromosome_condensation) 1 0
=HYPERLINK("http://www.godatabase.org/cgi-bin/go.cgi?query=GO:0007095&auto_wild_cards=yes&view=query&action=query&search_constraint=terms"	GO:0007095_mitotic_cell_cycle_G2_M_transition_DNA_damage_checkpoint) 1 0
=HYPERLINK("http://www.godatabase.org/cgi-bin/go.cgi?query=GO:0007096&auto_wild_cards=yes&view=query&action=query&search_constraint=terms"	GO:0007096_regulation_of_exit_from_mitosis) 1 0
=HYPERLINK("http://www.godatabase.org/cgi-bin/go.cgi?query=GO:0007158&auto_wild_cards=yes&view=query&action=query&search_constraint=terms"	GO:0007158_neuron_adhesion) 1 0
=HYPERLINK("http://www.godatabase.org/cgi-bin/go.cgi?query=GO:0007168&auto_wild_cards=yes&view=query&action=query&search_constraint=terms"	GO:0007168_receptor_guanylyl_cyclase_signaling_pathway) 1 0
=HYPERLINK("http://www.godatabase.org/cgi-bin/go.cgi?query=GO:0007197&auto_wild_cards=yes&view=query&action=query&search_constraint=terms"	GO:0007197_inhibition_of_adenylate_cyclase_activity_by_muscarinic_acetylcholine_receptor_signaling_pathway) 1 0
=HYPERLINK("http://www.godatabase.org/cgi-bin/go.cgi?query=GO:0007207&auto_wild_cards=yes&view=query&action=query&search_constraint=terms"	GO:0007207_activation_of_phospholipase_C_activity_by_muscarinic_acetylcholine_receptor_signaling_pathway) 1 0
=HYPERLINK("http://www.godatabase.org/cgi-bin/go.cgi?query=GO:0007208&auto_wild_cards=yes&view=query&action=query&search_constraint=terms"	GO:0007208_activation_of_phospholipase_C_activity_by_serotonin_receptor_signaling_pathway) 1 0
=HYPERLINK("http://www.godatabase.org/cgi-bin/go.cgi?query=GO:0007217&auto_wild_cards=yes&view=query&action=query&search_constraint=terms"	GO:0007217_tachykinin_receptor_signaling_pathway) 1 0
=HYPERLINK("http://www.godatabase.org/cgi-bin/go.cgi?query=GO:0007221&auto_wild_cards=yes&view=query&action=query&search_constraint=terms"	GO:0007221_positive_regulation_of_transcription_of_Notch_receptor_target) 1 0
=HYPERLINK("http://www.godatabase.org/cgi-bin/go.cgi?query=GO:0007223&auto_wild_cards=yes&view=query&action=query&search_constraint=terms"	GO:0007223_Wnt_receptor_signaling_pathway__calcium_modulating_pathway) 1 0
=HYPERLINK("http://www.godatabase.org/cgi-bin/go.cgi?query=GO:0007225&auto_wild_cards=yes&view=query&action=query&search_constraint=terms"	GO:0007225_patched_ligand_processing) 1 0
=HYPERLINK("http://www.godatabase.org/cgi-bin/go.cgi?query=GO:0007227&auto_wild_cards=yes&view=query&action=query&search_constraint=terms"	GO:0007227_signal_transduction_downstream_of_smoothened) 1 0
=HYPERLINK("http://www.godatabase.org/cgi-bin/go.cgi?query=GO:0007228&auto_wild_cards=yes&view=query&action=query&search_constraint=terms"	GO:0007228_positive_regulation_of_hh_target_transcription_factor_activity) 1 0
=HYPERLINK("http://www.godatabase.org/cgi-bin/go.cgi?query=GO:0007231&auto_wild_cards=yes&view=query&action=query&search_constraint=terms"	GO:0007231_osmosensory_signaling_pathway) 1 0
=HYPERLINK("http://www.godatabase.org/cgi-bin/go.cgi?query=GO:0007284&auto_wild_cards=yes&view=query&action=query&search_constraint=terms"	GO:0007284_spermatogonial_cell_division) 1 0
=HYPERLINK("http://www.godatabase.org/cgi-bin/go.cgi?query=GO:0007290&auto_wild_cards=yes&view=query&action=query&search_constraint=terms"	GO:0007290_spermatid_nucleus_elongation) 1 0
=HYPERLINK("http://www.godatabase.org/cgi-bin/go.cgi?query=GO:0007296&auto_wild_cards=yes&view=query&action=query&search_constraint=terms"	GO:0007296_vitellogenesis) 1 0
=HYPERLINK("http://www.godatabase.org/cgi-bin/go.cgi?query=GO:0007321&auto_wild_cards=yes&view=query&action=query&search_constraint=terms"	GO:0007321_sperm_displacement) 1 0
=HYPERLINK("http://www.godatabase.org/cgi-bin/go.cgi?query=GO:0007380&auto_wild_cards=yes&view=query&action=query&search_constraint=terms"	GO:0007380_specification_of_segmental_identity__head) 1 0
=HYPERLINK("http://www.godatabase.org/cgi-bin/go.cgi?query=GO:0007382&auto_wild_cards=yes&view=query&action=query&search_constraint=terms"	GO:0007382_specification_of_segmental_identity__maxillary_segment) 1 0
=HYPERLINK("http://www.godatabase.org/cgi-bin/go.cgi?query=GO:0007400&auto_wild_cards=yes&view=query&action=query&search_constraint=terms"	GO:0007400_neuroblast_fate_determination) 1 0
=HYPERLINK("http://www.godatabase.org/cgi-bin/go.cgi?query=GO:0007402&auto_wild_cards=yes&view=query&action=query&search_constraint=terms"	GO:0007402_ganglion_mother_cell_fate_determination) 1 0
=HYPERLINK("http://www.godatabase.org/cgi-bin/go.cgi?query=GO:0007495&auto_wild_cards=yes&view=query&action=query&search_constraint=terms"	GO:0007495_visceral_mesoderm-endoderm_interaction_involved_in_midgut_development) 1 0
=HYPERLINK("http://www.godatabase.org/cgi-bin/go.cgi?query=GO:0007497&auto_wild_cards=yes&view=query&action=query&search_constraint=terms"	GO:0007497_posterior_midgut_development) 1 0
=HYPERLINK("http://www.godatabase.org/cgi-bin/go.cgi?query=GO:0007499&auto_wild_cards=yes&view=query&action=query&search_constraint=terms"	GO:0007499_ectoderm_and_mesoderm_interaction) 1 0
=HYPERLINK("http://www.godatabase.org/cgi-bin/go.cgi?query=GO:0007500&auto_wild_cards=yes&view=query&action=query&search_constraint=terms"	GO:0007500_mesodermal_cell_fate_determination) 1 0
=HYPERLINK("http://www.godatabase.org/cgi-bin/go.cgi?query=GO:0007509&auto_wild_cards=yes&view=query&action=query&search_constraint=terms"	GO:0007509_mesoderm_migration) 1 0
=HYPERLINK("http://www.godatabase.org/cgi-bin/go.cgi?query=GO:0007518&auto_wild_cards=yes&view=query&action=query&search_constraint=terms"	GO:0007518_myoblast_cell_fate_determination) 1 0
=HYPERLINK("http://www.godatabase.org/cgi-bin/go.cgi?query=GO:0007521&auto_wild_cards=yes&view=query&action=query&search_constraint=terms"	GO:0007521_muscle_cell_fate_determination) 1 0
=HYPERLINK("http://www.godatabase.org/cgi-bin/go.cgi?query=GO:0007522&auto_wild_cards=yes&view=query&action=query&search_constraint=terms"	GO:0007522_visceral_muscle_development) 1 0
=HYPERLINK("http://www.godatabase.org/cgi-bin/go.cgi?query=GO:0007529&auto_wild_cards=yes&view=query&action=query&search_constraint=terms"	GO:0007529_establishment_of_synaptic_specificity_at_neuromuscular_junction) 1 0
=HYPERLINK("http://www.godatabase.org/cgi-bin/go.cgi?query=GO:0007538&auto_wild_cards=yes&view=query&action=query&search_constraint=terms"	GO:0007538_primary_sex_determination) 1 0
=HYPERLINK("http://www.godatabase.org/cgi-bin/go.cgi?query=GO:0007542&auto_wild_cards=yes&view=query&action=query&search_constraint=terms"	GO:0007542_primary_sex_determination__germ-line) 1 0
=HYPERLINK("http://www.godatabase.org/cgi-bin/go.cgi?query=GO:0007567&auto_wild_cards=yes&view=query&action=query&search_constraint=terms"	GO:0007567_parturition) 1 0
=HYPERLINK("http://www.godatabase.org/cgi-bin/go.cgi?query=GO:0007614&auto_wild_cards=yes&view=query&action=query&search_constraint=terms"	GO:0007614_short-term_memory) 1 0
=HYPERLINK("http://www.godatabase.org/cgi-bin/go.cgi?query=GO:0007621&auto_wild_cards=yes&view=query&action=query&search_constraint=terms"	GO:0007621_negative_regulation_of_female_receptivity) 1 0
=HYPERLINK("http://www.godatabase.org/cgi-bin/go.cgi?query=GO:0008049&auto_wild_cards=yes&view=query&action=query&search_constraint=terms"	GO:0008049_male_courtship_behavior) 1 0
=HYPERLINK("http://www.godatabase.org/cgi-bin/go.cgi?query=GO:0008050&auto_wild_cards=yes&view=query&action=query&search_constraint=terms"	GO:0008050_female_courtship_behavior) 1 0
=HYPERLINK("http://www.godatabase.org/cgi-bin/go.cgi?query=GO:0008052&auto_wild_cards=yes&view=query&action=query&search_constraint=terms"	GO:0008052_sensory_organ_boundary_specification) 1 0
=HYPERLINK("http://www.godatabase.org/cgi-bin/go.cgi?query=GO:0008054&auto_wild_cards=yes&view=query&action=query&search_constraint=terms"	GO:0008054_cyclin_catabolic_process) 1 0
=HYPERLINK("http://www.godatabase.org/cgi-bin/go.cgi?query=GO:0008057&auto_wild_cards=yes&view=query&action=query&search_constraint=terms"	GO:0008057_eye_pigment_granule_organization) 1 0
=HYPERLINK("http://www.godatabase.org/cgi-bin/go.cgi?query=GO:0008078&auto_wild_cards=yes&view=query&action=query&search_constraint=terms"	GO:0008078_mesodermal_cell_migration) 1 0
=HYPERLINK("http://www.godatabase.org/cgi-bin/go.cgi?query=GO:0008208&auto_wild_cards=yes&view=query&action=query&search_constraint=terms"	GO:0008208_C21-steroid_hormone_catabolic_process) 1 0
=HYPERLINK("http://www.godatabase.org/cgi-bin/go.cgi?query=GO:0008216&auto_wild_cards=yes&view=query&action=query&search_constraint=terms"	GO:0008216_spermidine_metabolic_process) 1 0
=HYPERLINK("http://www.godatabase.org/cgi-bin/go.cgi?query=GO:0008292&auto_wild_cards=yes&view=query&action=query&search_constraint=terms"	GO:0008292_acetylcholine_biosynthetic_process) 1 0
=HYPERLINK("http://www.godatabase.org/cgi-bin/go.cgi?query=GO:0008295&auto_wild_cards=yes&view=query&action=query&search_constraint=terms"	GO:0008295_spermidine_biosynthetic_process) 1 0
=HYPERLINK("http://www.godatabase.org/cgi-bin/go.cgi?query=GO:0008300&auto_wild_cards=yes&view=query&action=query&search_constraint=terms"	GO:0008300_isoprenoid_catabolic_process) 1 0
=HYPERLINK("http://www.godatabase.org/cgi-bin/go.cgi?query=GO:0008333&auto_wild_cards=yes&view=query&action=query&search_constraint=terms"	GO:0008333_endosome_to_lysosome_transport) 1 0
=HYPERLINK("http://www.godatabase.org/cgi-bin/go.cgi?query=GO:0008355&auto_wild_cards=yes&view=query&action=query&search_constraint=terms"	GO:0008355_olfactory_learning) 1 0
=HYPERLINK("http://www.godatabase.org/cgi-bin/go.cgi?query=GO:0008611&auto_wild_cards=yes&view=query&action=query&search_constraint=terms"	GO:0008611_ether_lipid_biosynthetic_process) 1 0
=HYPERLINK("http://www.godatabase.org/cgi-bin/go.cgi?query=GO:0008626&auto_wild_cards=yes&view=query&action=query&search_constraint=terms"	GO:0008626_induction_of_apoptosis_by_granzyme) 1 0
=HYPERLINK("http://www.godatabase.org/cgi-bin/go.cgi?query=GO:0008633&auto_wild_cards=yes&view=query&action=query&search_constraint=terms"	GO:0008633_activation_of_pro-apoptotic_gene_products) 1 0
=HYPERLINK("http://www.godatabase.org/cgi-bin/go.cgi?query=GO:0008653&auto_wild_cards=yes&view=query&action=query&search_constraint=terms"	GO:0008653_lipopolysaccharide_metabolic_process) 1 0
=HYPERLINK("http://www.godatabase.org/cgi-bin/go.cgi?query=GO:0009068&auto_wild_cards=yes&view=query&action=query&search_constraint=terms"	GO:0009068_aspartate_family_amino_acid_catabolic_process) 1 0
=HYPERLINK("http://www.godatabase.org/cgi-bin/go.cgi?query=GO:0009084&auto_wild_cards=yes&view=query&action=query&search_constraint=terms"	GO:0009084_glutamine_family_amino_acid_biosynthetic_process) 1 0
=HYPERLINK("http://www.godatabase.org/cgi-bin/go.cgi?query=GO:0009088&auto_wild_cards=yes&view=query&action=query&search_constraint=terms"	GO:0009088_threonine_biosynthetic_process) 1 0
=HYPERLINK("http://www.godatabase.org/cgi-bin/go.cgi?query=GO:0009105&auto_wild_cards=yes&view=query&action=query&search_constraint=terms"	GO:0009105_lipoic_acid_biosynthetic_process) 1 0
=HYPERLINK("http://www.godatabase.org/cgi-bin/go.cgi?query=GO:0009109&auto_wild_cards=yes&view=query&action=query&search_constraint=terms"	GO:0009109_coenzyme_catabolic_process) 1 0
=HYPERLINK("http://www.godatabase.org/cgi-bin/go.cgi?query=GO:0009111&auto_wild_cards=yes&view=query&action=query&search_constraint=terms"	GO:0009111_vitamin_catabolic_process) 1 0
=HYPERLINK("http://www.godatabase.org/cgi-bin/go.cgi?query=GO:0009113&auto_wild_cards=yes&view=query&action=query&search_constraint=terms"	GO:0009113_purine_base_biosynthetic_process) 1 0
=HYPERLINK("http://www.godatabase.org/cgi-bin/go.cgi?query=GO:0009127&auto_wild_cards=yes&view=query&action=query&search_constraint=terms"	GO:0009127_purine_nucleoside_monophosphate_biosynthetic_process) 1 0
=HYPERLINK("http://www.godatabase.org/cgi-bin/go.cgi?query=GO:0009128&auto_wild_cards=yes&view=query&action=query&search_constraint=terms"	GO:0009128_purine_nucleoside_monophosphate_catabolic_process) 1 0
=HYPERLINK("http://www.godatabase.org/cgi-bin/go.cgi?query=GO:0009129&auto_wild_cards=yes&view=query&action=query&search_constraint=terms"	GO:0009129_pyrimidine_nucleoside_monophosphate_metabolic_process) 1 0
=HYPERLINK("http://www.godatabase.org/cgi-bin/go.cgi?query=GO:0009131&auto_wild_cards=yes&view=query&action=query&search_constraint=terms"	GO:0009131_pyrimidine_nucleoside_monophosphate_catabolic_process) 1 0
=HYPERLINK("http://www.godatabase.org/cgi-bin/go.cgi?query=GO:0009133&auto_wild_cards=yes&view=query&action=query&search_constraint=terms"	GO:0009133_nucleoside_diphosphate_biosynthetic_process) 1 0
=HYPERLINK("http://www.godatabase.org/cgi-bin/go.cgi?query=GO:0009145&auto_wild_cards=yes&view=query&action=query&search_constraint=terms"	GO:0009145_purine_nucleoside_triphosphate_biosynthetic_process) 1 0
=HYPERLINK("http://www.godatabase.org/cgi-bin/go.cgi?query=GO:0009147&auto_wild_cards=yes&view=query&action=query&search_constraint=terms"	GO:0009147_pyrimidine_nucleoside_triphosphate_metabolic_process) 1 0
=HYPERLINK("http://www.godatabase.org/cgi-bin/go.cgi?query=GO:0009148&auto_wild_cards=yes&view=query&action=query&search_constraint=terms"	GO:0009148_pyrimidine_nucleoside_triphosphate_biosynthetic_process) 1 0
=HYPERLINK("http://www.godatabase.org/cgi-bin/go.cgi?query=GO:0009152&auto_wild_cards=yes&view=query&action=query&search_constraint=terms"	GO:0009152_purine_ribonucleotide_biosynthetic_process) 1 0
=HYPERLINK("http://www.godatabase.org/cgi-bin/go.cgi?query=GO:0009153&auto_wild_cards=yes&view=query&action=query&search_constraint=terms"	GO:0009153_purine_deoxyribonucleotide_biosynthetic_process) 1 0
=HYPERLINK("http://www.godatabase.org/cgi-bin/go.cgi?query=GO:0009156&auto_wild_cards=yes&view=query&action=query&search_constraint=terms"	GO:0009156_ribonucleoside_monophosphate_biosynthetic_process) 1 0
=HYPERLINK("http://www.godatabase.org/cgi-bin/go.cgi?query=GO:0009158&auto_wild_cards=yes&view=query&action=query&search_constraint=terms"	GO:0009158_ribonucleoside_monophosphate_catabolic_process) 1 0
=HYPERLINK("http://www.godatabase.org/cgi-bin/go.cgi?query=GO:0009159&auto_wild_cards=yes&view=query&action=query&search_constraint=terms"	GO:0009159_deoxyribonucleoside_monophosphate_catabolic_process) 1 0
=HYPERLINK("http://www.godatabase.org/cgi-bin/go.cgi?query=GO:0009162&auto_wild_cards=yes&view=query&action=query&search_constraint=terms"	GO:0009162_deoxyribonucleoside_monophosphate_metabolic_process) 1 0
=HYPERLINK("http://www.godatabase.org/cgi-bin/go.cgi?query=GO:0009168&auto_wild_cards=yes&view=query&action=query&search_constraint=terms"	GO:0009168_purine_ribonucleoside_monophosphate_biosynthetic_process) 1 0
=HYPERLINK("http://www.godatabase.org/cgi-bin/go.cgi?query=GO:0009169&auto_wild_cards=yes&view=query&action=query&search_constraint=terms"	GO:0009169_purine_ribonucleoside_monophosphate_catabolic_process) 1 0
=HYPERLINK("http://www.godatabase.org/cgi-bin/go.cgi?query=GO:0009176&auto_wild_cards=yes&view=query&action=query&search_constraint=terms"	GO:0009176_pyrimidine_deoxyribonucleoside_monophosphate_metabolic_process) 1 0
=HYPERLINK("http://www.godatabase.org/cgi-bin/go.cgi?query=GO:0009178&auto_wild_cards=yes&view=query&action=query&search_constraint=terms"	GO:0009178_pyrimidine_deoxyribonucleoside_monophosphate_catabolic_process) 1 0
=HYPERLINK("http://www.godatabase.org/cgi-bin/go.cgi?query=GO:0009211&auto_wild_cards=yes&view=query&action=query&search_constraint=terms"	GO:0009211_pyrimidine_deoxyribonucleoside_triphosphate_metabolic_process) 1 0
=HYPERLINK("http://www.godatabase.org/cgi-bin/go.cgi?query=GO:0009212&auto_wild_cards=yes&view=query&action=query&search_constraint=terms"	GO:0009212_pyrimidine_deoxyribonucleoside_triphosphate_biosynthetic_process) 1 0
=HYPERLINK("http://www.godatabase.org/cgi-bin/go.cgi?query=GO:0009216&auto_wild_cards=yes&view=query&action=query&search_constraint=terms"	GO:0009216_purine_deoxyribonucleoside_triphosphate_biosynthetic_process) 1 0
=HYPERLINK("http://www.godatabase.org/cgi-bin/go.cgi?query=GO:0009221&auto_wild_cards=yes&view=query&action=query&search_constraint=terms"	GO:0009221_pyrimidine_deoxyribonucleotide_biosynthetic_process) 1 0
=HYPERLINK("http://www.godatabase.org/cgi-bin/go.cgi?query=GO:0009223&auto_wild_cards=yes&view=query&action=query&search_constraint=terms"	GO:0009223_pyrimidine_deoxyribonucleotide_catabolic_process) 1 0
=HYPERLINK("http://www.godatabase.org/cgi-bin/go.cgi?query=GO:0009260&auto_wild_cards=yes&view=query&action=query&search_constraint=terms"	GO:0009260_ribonucleotide_biosynthetic_process) 1 0
=HYPERLINK("http://www.godatabase.org/cgi-bin/go.cgi?query=GO:0009405&auto_wild_cards=yes&view=query&action=query&search_constraint=terms"	GO:0009405_pathogenesis) 1 0
=HYPERLINK("http://www.godatabase.org/cgi-bin/go.cgi?query=GO:0009414&auto_wild_cards=yes&view=query&action=query&search_constraint=terms"	GO:0009414_response_to_water_deprivation) 1 0
=HYPERLINK("http://www.godatabase.org/cgi-bin/go.cgi?query=GO:0009415&auto_wild_cards=yes&view=query&action=query&search_constraint=terms"	GO:0009415_response_to_water) 1 0
=HYPERLINK("http://www.godatabase.org/cgi-bin/go.cgi?query=GO:0009449&auto_wild_cards=yes&view=query&action=query&search_constraint=terms"	GO:0009449_gamma-aminobutyric_acid_biosynthetic_process) 1 0
=HYPERLINK("http://www.godatabase.org/cgi-bin/go.cgi?query=GO:0009450&auto_wild_cards=yes&view=query&action=query&search_constraint=terms"	GO:0009450_gamma-aminobutyric_acid_catabolic_process) 1 0
=HYPERLINK("http://www.godatabase.org/cgi-bin/go.cgi?query=GO:0009589&auto_wild_cards=yes&view=query&action=query&search_constraint=terms"	GO:0009589_detection_of_UV) 1 0
=HYPERLINK("http://www.godatabase.org/cgi-bin/go.cgi?query=GO:0009590&auto_wild_cards=yes&view=query&action=query&search_constraint=terms"	GO:0009590_detection_of_gravity) 1 0
=HYPERLINK("http://www.godatabase.org/cgi-bin/go.cgi?query=GO:0009624&auto_wild_cards=yes&view=query&action=query&search_constraint=terms"	GO:0009624_response_to_nematode) 1 0
=HYPERLINK("http://www.godatabase.org/cgi-bin/go.cgi?query=GO:0009629&auto_wild_cards=yes&view=query&action=query&search_constraint=terms"	GO:0009629_response_to_gravity) 1 0
=HYPERLINK("http://www.godatabase.org/cgi-bin/go.cgi?query=GO:0009648&auto_wild_cards=yes&view=query&action=query&search_constraint=terms"	GO:0009648_photoperiodism) 1 0
=HYPERLINK("http://www.godatabase.org/cgi-bin/go.cgi?query=GO:0009690&auto_wild_cards=yes&view=query&action=query&search_constraint=terms"	GO:0009690_cytokinin_metabolic_process) 1 0
=HYPERLINK("http://www.godatabase.org/cgi-bin/go.cgi?query=GO:0009691&auto_wild_cards=yes&view=query&action=query&search_constraint=terms"	GO:0009691_cytokinin_biosynthetic_process) 1 0
=HYPERLINK("http://www.godatabase.org/cgi-bin/go.cgi?query=GO:0009786&auto_wild_cards=yes&view=query&action=query&search_constraint=terms"	GO:0009786_regulation_of_asymmetric_cell_division) 1 0
=HYPERLINK("http://www.godatabase.org/cgi-bin/go.cgi?query=GO:0009794&auto_wild_cards=yes&view=query&action=query&search_constraint=terms"	GO:0009794_regulation_of_mitotic_cell_cycle__embryonic) 1 0
=HYPERLINK("http://www.godatabase.org/cgi-bin/go.cgi?query=GO:0009956&auto_wild_cards=yes&view=query&action=query&search_constraint=terms"	GO:0009956_radial_pattern_formation) 1 0
=HYPERLINK("http://www.godatabase.org/cgi-bin/go.cgi?query=GO:0009957&auto_wild_cards=yes&view=query&action=query&search_constraint=terms"	GO:0009957_epidermal_cell_fate_specification) 1 0
=HYPERLINK("http://www.godatabase.org/cgi-bin/go.cgi?query=GO:0009992&auto_wild_cards=yes&view=query&action=query&search_constraint=terms"	GO:0009992_cellular_water_homeostasis) 1 0
=HYPERLINK("http://www.godatabase.org/cgi-bin/go.cgi?query=GO:0010032&auto_wild_cards=yes&view=query&action=query&search_constraint=terms"	GO:0010032_meiotic_chromosome_condensation) 1 0
=HYPERLINK("http://www.godatabase.org/cgi-bin/go.cgi?query=GO:0010039&auto_wild_cards=yes&view=query&action=query&search_constraint=terms"	GO:0010039_response_to_iron_ion) 1 0
=HYPERLINK("http://www.godatabase.org/cgi-bin/go.cgi?query=GO:0010042&auto_wild_cards=yes&view=query&action=query&search_constraint=terms"	GO:0010042_response_to_manganese_ion) 1 0
=HYPERLINK("http://www.godatabase.org/cgi-bin/go.cgi?query=GO:0010045&auto_wild_cards=yes&view=query&action=query&search_constraint=terms"	GO:0010045_response_to_nickel_ion) 1 0
=HYPERLINK("http://www.godatabase.org/cgi-bin/go.cgi?query=GO:0010046&auto_wild_cards=yes&view=query&action=query&search_constraint=terms"	GO:0010046_response_to_mycotoxin) 1 0
=HYPERLINK("http://www.godatabase.org/cgi-bin/go.cgi?query=GO:0010107&auto_wild_cards=yes&view=query&action=query&search_constraint=terms"	GO:0010107_potassium_ion_import) 1 0
=HYPERLINK("http://www.godatabase.org/cgi-bin/go.cgi?query=GO:0010155&auto_wild_cards=yes&view=query&action=query&search_constraint=terms"	GO:0010155_regulation_of_proton_transport) 1 0
=HYPERLINK("http://www.godatabase.org/cgi-bin/go.cgi?query=GO:0010160&auto_wild_cards=yes&view=query&action=query&search_constraint=terms"	GO:0010160_formation_of_organ_boundary) 1 0
=HYPERLINK("http://www.godatabase.org/cgi-bin/go.cgi?query=GO:0010260&auto_wild_cards=yes&view=query&action=query&search_constraint=terms"	GO:0010260_organ_senescence) 1 0
=HYPERLINK("http://www.godatabase.org/cgi-bin/go.cgi?query=GO:0010310&auto_wild_cards=yes&view=query&action=query&search_constraint=terms"	GO:0010310_regulation_of_hydrogen_peroxide_metabolic_process) 1 0
=HYPERLINK("http://www.godatabase.org/cgi-bin/go.cgi?query=GO:0010447&auto_wild_cards=yes&view=query&action=query&search_constraint=terms"	GO:0010447_response_to_acidity) 1 0
=HYPERLINK("http://www.godatabase.org/cgi-bin/go.cgi?query=GO:0010452&auto_wild_cards=yes&view=query&action=query&search_constraint=terms"	GO:0010452_histone_H3-K36_methylation) 1 0
=HYPERLINK("http://www.godatabase.org/cgi-bin/go.cgi?query=GO:0010455&auto_wild_cards=yes&view=query&action=query&search_constraint=terms"	GO:0010455_positive_regulation_of_cell_fate_commitment) 1 0
=HYPERLINK("http://www.godatabase.org/cgi-bin/go.cgi?query=GO:0010470&auto_wild_cards=yes&view=query&action=query&search_constraint=terms"	GO:0010470_regulation_of_gastrulation) 1 0
=HYPERLINK("http://www.godatabase.org/cgi-bin/go.cgi?query=GO:0010508&auto_wild_cards=yes&view=query&action=query&search_constraint=terms"	GO:0010508_positive_regulation_of_autophagy) 1 0
=HYPERLINK("http://www.godatabase.org/cgi-bin/go.cgi?query=GO:0010519&auto_wild_cards=yes&view=query&action=query&search_constraint=terms"	GO:0010519_negative_regulation_of_phospholipase_activity) 1 0
=HYPERLINK("http://www.godatabase.org/cgi-bin/go.cgi?query=GO:0010520&auto_wild_cards=yes&view=query&action=query&search_constraint=terms"	GO:0010520_regulation_of_reciprocal_meiotic_recombination) 1 0
=HYPERLINK("http://www.godatabase.org/cgi-bin/go.cgi?query=GO:0010523&auto_wild_cards=yes&view=query&action=query&search_constraint=terms"	GO:0010523_negative_regulation_of_calcium_ion_transport_into_cytosol) 1 0
=HYPERLINK("http://www.godatabase.org/cgi-bin/go.cgi?query=GO:0010543&auto_wild_cards=yes&view=query&action=query&search_constraint=terms"	GO:0010543_regulation_of_platelet_activation) 1 0
=HYPERLINK("http://www.godatabase.org/cgi-bin/go.cgi?query=GO:0010561&auto_wild_cards=yes&view=query&action=query&search_constraint=terms"	GO:0010561_negative_regulation_of_glycoprotein_biosynthetic_process) 1 0
=HYPERLINK("http://www.godatabase.org/cgi-bin/go.cgi?query=GO:0010569&auto_wild_cards=yes&view=query&action=query&search_constraint=terms"	GO:0010569_regulation_of_double-strand_break_repair_via_homologous_recombination) 1 0
=HYPERLINK("http://www.godatabase.org/cgi-bin/go.cgi?query=GO:0010572&auto_wild_cards=yes&view=query&action=query&search_constraint=terms"	GO:0010572_positive_regulation_of_platelet_activation) 1 0
=HYPERLINK("http://www.godatabase.org/cgi-bin/go.cgi?query=GO:0010594&auto_wild_cards=yes&view=query&action=query&search_constraint=terms"	GO:0010594_regulation_of_endothelial_cell_migration) 1 0
=HYPERLINK("http://www.godatabase.org/cgi-bin/go.cgi?query=GO:0010596&auto_wild_cards=yes&view=query&action=query&search_constraint=terms"	GO:0010596_negative_regulation_of_endothelial_cell_migration) 1 0
=HYPERLINK("http://www.godatabase.org/cgi-bin/go.cgi?query=GO:0010611&auto_wild_cards=yes&view=query&action=query&search_constraint=terms"	GO:0010611_regulation_of_cardiac_muscle_hypertrophy) 1 0
=HYPERLINK("http://www.godatabase.org/cgi-bin/go.cgi?query=GO:0010612&auto_wild_cards=yes&view=query&action=query&search_constraint=terms"	GO:0010612_regulation_of_cardiac_muscle_adaptation) 1 0
=HYPERLINK("http://www.godatabase.org/cgi-bin/go.cgi?query=GO:0010614&auto_wild_cards=yes&view=query&action=query&search_constraint=terms"	GO:0010614_negative_regulation_of_cardiac_muscle_hypertrophy) 1 0
=HYPERLINK("http://www.godatabase.org/cgi-bin/go.cgi?query=GO:0010616&auto_wild_cards=yes&view=query&action=query&search_constraint=terms"	GO:0010616_negative_regulation_of_cardiac_muscle_adaptation) 1 0
=HYPERLINK("http://www.godatabase.org/cgi-bin/go.cgi?query=GO:0010634&auto_wild_cards=yes&view=query&action=query&search_constraint=terms"	GO:0010634_positive_regulation_of_epithelial_cell_migration) 1 0
=HYPERLINK("http://www.godatabase.org/cgi-bin/go.cgi?query=GO:0010656&auto_wild_cards=yes&view=query&action=query&search_constraint=terms"	GO:0010656_negative_regulation_of_muscle_cell_apoptosis) 1 0
=HYPERLINK("http://www.godatabase.org/cgi-bin/go.cgi?query=GO:0010657&auto_wild_cards=yes&view=query&action=query&search_constraint=terms"	GO:0010657_muscle_cell_apoptosis) 1 0
=HYPERLINK("http://www.godatabase.org/cgi-bin/go.cgi?query=GO:0010658&auto_wild_cards=yes&view=query&action=query&search_constraint=terms"	GO:0010658_striated_muscle_cell_apoptosis) 1 0
=HYPERLINK("http://www.godatabase.org/cgi-bin/go.cgi?query=GO:0010659&auto_wild_cards=yes&view=query&action=query&search_constraint=terms"	GO:0010659_cardiac_muscle_cell_apoptosis) 1 0
=HYPERLINK("http://www.godatabase.org/cgi-bin/go.cgi?query=GO:0010660&auto_wild_cards=yes&view=query&action=query&search_constraint=terms"	GO:0010660_regulation_of_muscle_cell_apoptosis) 1 0
=HYPERLINK("http://www.godatabase.org/cgi-bin/go.cgi?query=GO:0010662&auto_wild_cards=yes&view=query&action=query&search_constraint=terms"	GO:0010662_regulation_of_striated_muscle_cell_apoptosis) 1 0
=HYPERLINK("http://www.godatabase.org/cgi-bin/go.cgi?query=GO:0010664&auto_wild_cards=yes&view=query&action=query&search_constraint=terms"	GO:0010664_negative_regulation_of_striated_muscle_cell_apoptosis) 1 0
=HYPERLINK("http://www.godatabase.org/cgi-bin/go.cgi?query=GO:0010665&auto_wild_cards=yes&view=query&action=query&search_constraint=terms"	GO:0010665_regulation_of_cardiac_muscle_cell_apoptosis) 1 0
=HYPERLINK("http://www.godatabase.org/cgi-bin/go.cgi?query=GO:0010667&auto_wild_cards=yes&view=query&action=query&search_constraint=terms"	GO:0010667_negative_regulation_of_cardiac_muscle_cell_apoptosis) 1 0
=HYPERLINK("http://www.godatabase.org/cgi-bin/go.cgi?query=GO:0010668&auto_wild_cards=yes&view=query&action=query&search_constraint=terms"	GO:0010668_ectodermal_cell_differentiation) 1 0
=HYPERLINK("http://www.godatabase.org/cgi-bin/go.cgi?query=GO:0010671&auto_wild_cards=yes&view=query&action=query&search_constraint=terms"	GO:0010671_negative_regulation_of_oxygen_and_reactive_oxygen_species_metabolic_process) 1 0
=HYPERLINK("http://www.godatabase.org/cgi-bin/go.cgi?query=GO:0010719&auto_wild_cards=yes&view=query&action=query&search_constraint=terms"	GO:0010719_negative_regulation_of_epithelial_to_mesenchymal_transition) 1 0
=HYPERLINK("http://www.godatabase.org/cgi-bin/go.cgi?query=GO:0010735&auto_wild_cards=yes&view=query&action=query&search_constraint=terms"	GO:0010735_positive_regulation_of_transcription_via_serum_response_element_binding) 1 0
=HYPERLINK("http://www.godatabase.org/cgi-bin/go.cgi?query=GO:0010825&auto_wild_cards=yes&view=query&action=query&search_constraint=terms"	GO:0010825_positive_regulation_of_centrosome_duplication) 1 0
=HYPERLINK("http://www.godatabase.org/cgi-bin/go.cgi?query=GO:0010845&auto_wild_cards=yes&view=query&action=query&search_constraint=terms"	GO:0010845_positive_regulation_of_reciprocal_meiotic_recombination) 1 0
=HYPERLINK("http://www.godatabase.org/cgi-bin/go.cgi?query=GO:0010850&auto_wild_cards=yes&view=query&action=query&search_constraint=terms"	GO:0010850_chemoreceptor_signaling_pathway_involved_in_regulation_of_blood_pressure) 1 0
=HYPERLINK("http://www.godatabase.org/cgi-bin/go.cgi?query=GO:0010873&auto_wild_cards=yes&view=query&action=query&search_constraint=terms"	GO:0010873_positive_regulation_of_cholesterol_esterification) 1 0
=HYPERLINK("http://www.godatabase.org/cgi-bin/go.cgi?query=GO:0010880&auto_wild_cards=yes&view=query&action=query&search_constraint=terms"	GO:0010880_regulation_of_release_of_sequestered_calcium_ion_into_cytosol_by_sarcoplasmic_reticulum) 1 0
=HYPERLINK("http://www.godatabase.org/cgi-bin/go.cgi?query=GO:0010881&auto_wild_cards=yes&view=query&action=query&search_constraint=terms"	GO:0010881_regulation_of_cardiac_muscle_contraction_by_regulation_of_the_release_of_sequestered_calcium_ion) 1 0
=HYPERLINK("http://www.godatabase.org/cgi-bin/go.cgi?query=GO:0010882&auto_wild_cards=yes&view=query&action=query&search_constraint=terms"	GO:0010882_regulation_of_cardiac_muscle_contraction_by_calcium_ion_signaling) 1 0
=HYPERLINK("http://www.godatabase.org/cgi-bin/go.cgi?query=GO:0010890&auto_wild_cards=yes&view=query&action=query&search_constraint=terms"	GO:0010890_positive_regulation_of_sequestering_of_triglyceride) 1 0
=HYPERLINK("http://www.godatabase.org/cgi-bin/go.cgi?query=GO:0010919&auto_wild_cards=yes&view=query&action=query&search_constraint=terms"	GO:0010919_regulation_of_inositol_phosphate_biosynthetic_process) 1 0
=HYPERLINK("http://www.godatabase.org/cgi-bin/go.cgi?query=GO:0010931&auto_wild_cards=yes&view=query&action=query&search_constraint=terms"	GO:0010931_macrophage_tolerance_induction) 1 0
=HYPERLINK("http://www.godatabase.org/cgi-bin/go.cgi?query=GO:0010932&auto_wild_cards=yes&view=query&action=query&search_constraint=terms"	GO:0010932_regulation_of_macrophage_tolerance_induction) 1 0
=HYPERLINK("http://www.godatabase.org/cgi-bin/go.cgi?query=GO:0010933&auto_wild_cards=yes&view=query&action=query&search_constraint=terms"	GO:0010933_positive_regulation_of_macrophage_tolerance_induction) 1 0
=HYPERLINK("http://www.godatabase.org/cgi-bin/go.cgi?query=GO:0010934&auto_wild_cards=yes&view=query&action=query&search_constraint=terms"	GO:0010934_macrophage_cytokine_production) 1 0
=HYPERLINK("http://www.godatabase.org/cgi-bin/go.cgi?query=GO:0010935&auto_wild_cards=yes&view=query&action=query&search_constraint=terms"	GO:0010935_regulation_of_macrophage_cytokine_production) 1 0
=HYPERLINK("http://www.godatabase.org/cgi-bin/go.cgi?query=GO:0010936&auto_wild_cards=yes&view=query&action=query&search_constraint=terms"	GO:0010936_negative_regulation_of_macrophage_cytokine_production) 1 0
=HYPERLINK("http://www.godatabase.org/cgi-bin/go.cgi?query=GO:0010953&auto_wild_cards=yes&view=query&action=query&search_constraint=terms"	GO:0010953_regulation_of_protein_maturation_by_peptide_bond_cleavage) 1 0
=HYPERLINK("http://www.godatabase.org/cgi-bin/go.cgi?query=GO:0010962&auto_wild_cards=yes&view=query&action=query&search_constraint=terms"	GO:0010962_regulation_of_glucan_biosynthetic_process) 1 0
=HYPERLINK("http://www.godatabase.org/cgi-bin/go.cgi?query=GO:0010966&auto_wild_cards=yes&view=query&action=query&search_constraint=terms"	GO:0010966_regulation_of_phosphate_transport) 1 0
=HYPERLINK("http://www.godatabase.org/cgi-bin/go.cgi?query=GO:0014012&auto_wild_cards=yes&view=query&action=query&search_constraint=terms"	GO:0014012_axon_regeneration_in_the_peripheral_nervous_system) 1 0
=HYPERLINK("http://www.godatabase.org/cgi-bin/go.cgi?query=GO:0014016&auto_wild_cards=yes&view=query&action=query&search_constraint=terms"	GO:0014016_neuroblast_differentiation) 1 0
=HYPERLINK("http://www.godatabase.org/cgi-bin/go.cgi?query=GO:0014017&auto_wild_cards=yes&view=query&action=query&search_constraint=terms"	GO:0014017_neuroblast_fate_commitment) 1 0
=HYPERLINK("http://www.godatabase.org/cgi-bin/go.cgi?query=GO:0014041&auto_wild_cards=yes&view=query&action=query&search_constraint=terms"	GO:0014041_regulation_of_neuron_maturation) 1 0
=HYPERLINK("http://www.godatabase.org/cgi-bin/go.cgi?query=GO:0014042&auto_wild_cards=yes&view=query&action=query&search_constraint=terms"	GO:0014042_positive_regulation_of_neuron_maturation) 1 0
=HYPERLINK("http://www.godatabase.org/cgi-bin/go.cgi?query=GO:0014049&auto_wild_cards=yes&view=query&action=query&search_constraint=terms"	GO:0014049_positive_regulation_of_glutamate_secretion) 1 0
=HYPERLINK("http://www.godatabase.org/cgi-bin/go.cgi?query=GO:0014061&auto_wild_cards=yes&view=query&action=query&search_constraint=terms"	GO:0014061_regulation_of_norepinephrine_secretion) 1 0
=HYPERLINK("http://www.godatabase.org/cgi-bin/go.cgi?query=GO:0014071&auto_wild_cards=yes&view=query&action=query&search_constraint=terms"	GO:0014071_response_to_cycloalkane) 1 0
=HYPERLINK("http://www.godatabase.org/cgi-bin/go.cgi?query=GO:0014707&auto_wild_cards=yes&view=query&action=query&search_constraint=terms"	GO:0014707_branchiomeric_skeletal_muscle_development) 1 0
=HYPERLINK("http://www.godatabase.org/cgi-bin/go.cgi?query=GO:0014738&auto_wild_cards=yes&view=query&action=query&search_constraint=terms"	GO:0014738_regulation_of_muscle_hyperplasia) 1 0
=HYPERLINK("http://www.godatabase.org/cgi-bin/go.cgi?query=GO:0014740&auto_wild_cards=yes&view=query&action=query&search_constraint=terms"	GO:0014740_negative_regulation_of_muscle_hyperplasia) 1 0
=HYPERLINK("http://www.godatabase.org/cgi-bin/go.cgi?query=GO:0014741&auto_wild_cards=yes&view=query&action=query&search_constraint=terms"	GO:0014741_negative_regulation_of_muscle_hypertrophy) 1 0
=HYPERLINK("http://www.godatabase.org/cgi-bin/go.cgi?query=GO:0014743&auto_wild_cards=yes&view=query&action=query&search_constraint=terms"	GO:0014743_regulation_of_muscle_hypertrophy) 1 0
=HYPERLINK("http://www.godatabase.org/cgi-bin/go.cgi?query=GO:0014805&auto_wild_cards=yes&view=query&action=query&search_constraint=terms"	GO:0014805_smooth_muscle_adaptation) 1 0
=HYPERLINK("http://www.godatabase.org/cgi-bin/go.cgi?query=GO:0014806&auto_wild_cards=yes&view=query&action=query&search_constraint=terms"	GO:0014806_smooth_muscle_hyperplasia) 1 0
=HYPERLINK("http://www.godatabase.org/cgi-bin/go.cgi?query=GO:0014807&auto_wild_cards=yes&view=query&action=query&search_constraint=terms"	GO:0014807_regulation_of_somitogenesis) 1 0
=HYPERLINK("http://www.godatabase.org/cgi-bin/go.cgi?query=GO:0014808&auto_wild_cards=yes&view=query&action=query&search_constraint=terms"	GO:0014808_release_of_sequestered_calcium_ion_into_cytosol_by_sarcoplasmic_reticulum) 1 0
=HYPERLINK("http://www.godatabase.org/cgi-bin/go.cgi?query=GO:0014813&auto_wild_cards=yes&view=query&action=query&search_constraint=terms"	GO:0014813_satellite_cell_commitment) 1 0
=HYPERLINK("http://www.godatabase.org/cgi-bin/go.cgi?query=GO:0014816&auto_wild_cards=yes&view=query&action=query&search_constraint=terms"	GO:0014816_satellite_cell_differentiation) 1 0
=HYPERLINK("http://www.godatabase.org/cgi-bin/go.cgi?query=GO:0014819&auto_wild_cards=yes&view=query&action=query&search_constraint=terms"	GO:0014819_regulation_of_skeletal_muscle_contraction) 1 0
=HYPERLINK("http://www.godatabase.org/cgi-bin/go.cgi?query=GO:0014852&auto_wild_cards=yes&view=query&action=query&search_constraint=terms"	GO:0014852_regulation_of_skeletal_muscle_contraction_by_neural_stimulation_via_neuromuscular_junction) 1 0
=HYPERLINK("http://www.godatabase.org/cgi-bin/go.cgi?query=GO:0014853&auto_wild_cards=yes&view=query&action=query&search_constraint=terms"	GO:0014853_regulation_of_excitatory_postsynaptic_membrane_potential_involved_in_skeletal_muscle_contraction) 1 0
=HYPERLINK("http://www.godatabase.org/cgi-bin/go.cgi?query=GO:0014856&auto_wild_cards=yes&view=query&action=query&search_constraint=terms"	GO:0014856_skeletal_muscle_cell_proliferation) 1 0
=HYPERLINK("http://www.godatabase.org/cgi-bin/go.cgi?query=GO:0014857&auto_wild_cards=yes&view=query&action=query&search_constraint=terms"	GO:0014857_regulation_of_skeletal_muscle_cell_proliferation) 1 0
=HYPERLINK("http://www.godatabase.org/cgi-bin/go.cgi?query=GO:0014858&auto_wild_cards=yes&view=query&action=query&search_constraint=terms"	GO:0014858_positive_regulation_of_skeletal_muscle_cell_proliferation) 1 0
=HYPERLINK("http://www.godatabase.org/cgi-bin/go.cgi?query=GO:0014887&auto_wild_cards=yes&view=query&action=query&search_constraint=terms"	GO:0014887_cardiac_muscle_adaptation) 1 0
=HYPERLINK("http://www.godatabase.org/cgi-bin/go.cgi?query=GO:0014889&auto_wild_cards=yes&view=query&action=query&search_constraint=terms"	GO:0014889_muscle_atrophy) 1 0
=HYPERLINK("http://www.godatabase.org/cgi-bin/go.cgi?query=GO:0014896&auto_wild_cards=yes&view=query&action=query&search_constraint=terms"	GO:0014896_muscle_hypertrophy) 1 0
=HYPERLINK("http://www.godatabase.org/cgi-bin/go.cgi?query=GO:0014897&auto_wild_cards=yes&view=query&action=query&search_constraint=terms"	GO:0014897_striated_muscle_hypertrophy) 1 0
=HYPERLINK("http://www.godatabase.org/cgi-bin/go.cgi?query=GO:0014898&auto_wild_cards=yes&view=query&action=query&search_constraint=terms"	GO:0014898_cardiac_muscle_hypertrophy) 1 0
=HYPERLINK("http://www.godatabase.org/cgi-bin/go.cgi?query=GO:0014900&auto_wild_cards=yes&view=query&action=query&search_constraint=terms"	GO:0014900_muscle_hyperplasia) 1 0
=HYPERLINK("http://www.godatabase.org/cgi-bin/go.cgi?query=GO:0014910&auto_wild_cards=yes&view=query&action=query&search_constraint=terms"	GO:0014910_regulation_of_smooth_muscle_cell_migration) 1 0
=HYPERLINK("http://www.godatabase.org/cgi-bin/go.cgi?query=GO:0014911&auto_wild_cards=yes&view=query&action=query&search_constraint=terms"	GO:0014911_positive_regulation_of_smooth_muscle_cell_migration) 1 0
=HYPERLINK("http://www.godatabase.org/cgi-bin/go.cgi?query=GO:0015014&auto_wild_cards=yes&view=query&action=query&search_constraint=terms"	GO:0015014_heparan_sulfate_proteoglycan_biosynthetic_process__polysaccharide_chain_biosynthetic_process) 1 0
=HYPERLINK("http://www.godatabase.org/cgi-bin/go.cgi?query=GO:0015074&auto_wild_cards=yes&view=query&action=query&search_constraint=terms"	GO:0015074_DNA_integration) 1 0
=HYPERLINK("http://www.godatabase.org/cgi-bin/go.cgi?query=GO:0015670&auto_wild_cards=yes&view=query&action=query&search_constraint=terms"	GO:0015670_carbon_dioxide_transport) 1 0
=HYPERLINK("http://www.godatabase.org/cgi-bin/go.cgi?query=GO:0015677&auto_wild_cards=yes&view=query&action=query&search_constraint=terms"	GO:0015677_copper_ion_import) 1 0
=HYPERLINK("http://www.godatabase.org/cgi-bin/go.cgi?query=GO:0015680&auto_wild_cards=yes&view=query&action=query&search_constraint=terms"	GO:0015680_intracellular_copper_ion_transport) 1 0
=HYPERLINK("http://www.godatabase.org/cgi-bin/go.cgi?query=GO:0015684&auto_wild_cards=yes&view=query&action=query&search_constraint=terms"	GO:0015684_ferrous_iron_transport) 1 0
=HYPERLINK("http://www.godatabase.org/cgi-bin/go.cgi?query=GO:0015707&auto_wild_cards=yes&view=query&action=query&search_constraint=terms"	GO:0015707_nitrite_transport) 1 0
=HYPERLINK("http://www.godatabase.org/cgi-bin/go.cgi?query=GO:0015724&auto_wild_cards=yes&view=query&action=query&search_constraint=terms"	GO:0015724_formate_transport) 1 0
=HYPERLINK("http://www.godatabase.org/cgi-bin/go.cgi?query=GO:0015734&auto_wild_cards=yes&view=query&action=query&search_constraint=terms"	GO:0015734_taurine_transport) 1 0
=HYPERLINK("http://www.godatabase.org/cgi-bin/go.cgi?query=GO:0015740&auto_wild_cards=yes&view=query&action=query&search_constraint=terms"	GO:0015740_C4-dicarboxylate_transport) 1 0
=HYPERLINK("http://www.godatabase.org/cgi-bin/go.cgi?query=GO:0015744&auto_wild_cards=yes&view=query&action=query&search_constraint=terms"	GO:0015744_succinate_transport) 1 0
=HYPERLINK("http://www.godatabase.org/cgi-bin/go.cgi?query=GO:0015746&auto_wild_cards=yes&view=query&action=query&search_constraint=terms"	GO:0015746_citrate_transport) 1 0
=HYPERLINK("http://www.godatabase.org/cgi-bin/go.cgi?query=GO:0015747&auto_wild_cards=yes&view=query&action=query&search_constraint=terms"	GO:0015747_urate_transport) 1 0
=HYPERLINK("http://www.godatabase.org/cgi-bin/go.cgi?query=GO:0015791&auto_wild_cards=yes&view=query&action=query&search_constraint=terms"	GO:0015791_polyol_transport) 1 0
=HYPERLINK("http://www.godatabase.org/cgi-bin/go.cgi?query=GO:0015798&auto_wild_cards=yes&view=query&action=query&search_constraint=terms"	GO:0015798_myo-inositol_transport) 1 0
=HYPERLINK("http://www.godatabase.org/cgi-bin/go.cgi?query=GO:0015808&auto_wild_cards=yes&view=query&action=query&search_constraint=terms"	GO:0015808_L-alanine_transport) 1 0
=HYPERLINK("http://www.godatabase.org/cgi-bin/go.cgi?query=GO:0015810&auto_wild_cards=yes&view=query&action=query&search_constraint=terms"	GO:0015810_aspartate_transport) 1 0
=HYPERLINK("http://www.godatabase.org/cgi-bin/go.cgi?query=GO:0015811&auto_wild_cards=yes&view=query&action=query&search_constraint=terms"	GO:0015811_L-cystine_transport) 1 0
=HYPERLINK("http://www.godatabase.org/cgi-bin/go.cgi?query=GO:0015817&auto_wild_cards=yes&view=query&action=query&search_constraint=terms"	GO:0015817_histidine_transport) 1 0
=HYPERLINK("http://www.godatabase.org/cgi-bin/go.cgi?query=GO:0015822&auto_wild_cards=yes&view=query&action=query&search_constraint=terms"	GO:0015822_ornithine_transport) 1 0
=HYPERLINK("http://www.godatabase.org/cgi-bin/go.cgi?query=GO:0015824&auto_wild_cards=yes&view=query&action=query&search_constraint=terms"	GO:0015824_proline_transport) 1 0
=HYPERLINK("http://www.godatabase.org/cgi-bin/go.cgi?query=GO:0015851&auto_wild_cards=yes&view=query&action=query&search_constraint=terms"	GO:0015851_nucleobase_transport) 1 0
=HYPERLINK("http://www.godatabase.org/cgi-bin/go.cgi?query=GO:0015864&auto_wild_cards=yes&view=query&action=query&search_constraint=terms"	GO:0015864_pyrimidine_nucleoside_transport) 1 0
=HYPERLINK("http://www.godatabase.org/cgi-bin/go.cgi?query=GO:0015874&auto_wild_cards=yes&view=query&action=query&search_constraint=terms"	GO:0015874_norepinephrine_transport) 1 0
=HYPERLINK("http://www.godatabase.org/cgi-bin/go.cgi?query=GO:0015881&auto_wild_cards=yes&view=query&action=query&search_constraint=terms"	GO:0015881_creatine_transport) 1 0
=HYPERLINK("http://www.godatabase.org/cgi-bin/go.cgi?query=GO:0015884&auto_wild_cards=yes&view=query&action=query&search_constraint=terms"	GO:0015884_folic_acid_transport) 1 0
=HYPERLINK("http://www.godatabase.org/cgi-bin/go.cgi?query=GO:0015886&auto_wild_cards=yes&view=query&action=query&search_constraint=terms"	GO:0015886_heme_transport) 1 0
=HYPERLINK("http://www.godatabase.org/cgi-bin/go.cgi?query=GO:0015888&auto_wild_cards=yes&view=query&action=query&search_constraint=terms"	GO:0015888_thiamin_transport) 1 0
=HYPERLINK("http://www.godatabase.org/cgi-bin/go.cgi?query=GO:0015938&auto_wild_cards=yes&view=query&action=query&search_constraint=terms"	GO:0015938_coenzyme_A_catabolic_process) 1 0
=HYPERLINK("http://www.godatabase.org/cgi-bin/go.cgi?query=GO:0015939&auto_wild_cards=yes&view=query&action=query&search_constraint=terms"	GO:0015939_pantothenate_metabolic_process) 1 0
=HYPERLINK("http://www.godatabase.org/cgi-bin/go.cgi?query=GO:0016073&auto_wild_cards=yes&view=query&action=query&search_constraint=terms"	GO:0016073_snRNA_metabolic_process) 1 0
=HYPERLINK("http://www.godatabase.org/cgi-bin/go.cgi?query=GO:0016074&auto_wild_cards=yes&view=query&action=query&search_constraint=terms"	GO:0016074_snoRNA_metabolic_process) 1 0
=HYPERLINK("http://www.godatabase.org/cgi-bin/go.cgi?query=GO:0016082&auto_wild_cards=yes&view=query&action=query&search_constraint=terms"	GO:0016082_synaptic_vesicle_priming) 1 0
=HYPERLINK("http://www.godatabase.org/cgi-bin/go.cgi?query=GO:0016090&auto_wild_cards=yes&view=query&action=query&search_constraint=terms"	GO:0016090_prenol_metabolic_process) 1 0
=HYPERLINK("http://www.godatabase.org/cgi-bin/go.cgi?query=GO:0016093&auto_wild_cards=yes&view=query&action=query&search_constraint=terms"	GO:0016093_polyprenol_metabolic_process) 1 0
=HYPERLINK("http://www.godatabase.org/cgi-bin/go.cgi?query=GO:0016180&auto_wild_cards=yes&view=query&action=query&search_constraint=terms"	GO:0016180_snRNA_processing) 1 0
=HYPERLINK("http://www.godatabase.org/cgi-bin/go.cgi?query=GO:0016239&auto_wild_cards=yes&view=query&action=query&search_constraint=terms"	GO:0016239_positive_regulation_of_macroautophagy) 1 0
=HYPERLINK("http://www.godatabase.org/cgi-bin/go.cgi?query=GO:0016246&auto_wild_cards=yes&view=query&action=query&search_constraint=terms"	GO:0016246_RNA_interference) 1 0
=HYPERLINK("http://www.godatabase.org/cgi-bin/go.cgi?query=GO:0016255&auto_wild_cards=yes&view=query&action=query&search_constraint=terms"	GO:0016255_attachment_of_GPI_anchor_to_protein) 1 0
=HYPERLINK("http://www.godatabase.org/cgi-bin/go.cgi?query=GO:0016333&auto_wild_cards=yes&view=query&action=query&search_constraint=terms"	GO:0016333_morphogenesis_of_follicular_epithelium) 1 0
=HYPERLINK("http://www.godatabase.org/cgi-bin/go.cgi?query=GO:0016340&auto_wild_cards=yes&view=query&action=query&search_constraint=terms"	GO:0016340_calcium-dependent_cell-matrix_adhesion) 1 0
=HYPERLINK("http://www.godatabase.org/cgi-bin/go.cgi?query=GO:0016344&auto_wild_cards=yes&view=query&action=query&search_constraint=terms"	GO:0016344_meiotic_chromosome_movement_towards_spindle_pole) 1 0
=HYPERLINK("http://www.godatabase.org/cgi-bin/go.cgi?query=GO:0016482&auto_wild_cards=yes&view=query&action=query&search_constraint=terms"	GO:0016482_cytoplasmic_transport) 1 0
=HYPERLINK("http://www.godatabase.org/cgi-bin/go.cgi?query=GO:0016553&auto_wild_cards=yes&view=query&action=query&search_constraint=terms"	GO:0016553_base_conversion_or_substitution_editing) 1 0
=HYPERLINK("http://www.godatabase.org/cgi-bin/go.cgi?query=GO:0016554&auto_wild_cards=yes&view=query&action=query&search_constraint=terms"	GO:0016554_cytidine_to_uridine_editing) 1 0
=HYPERLINK("http://www.godatabase.org/cgi-bin/go.cgi?query=GO:0016560&auto_wild_cards=yes&view=query&action=query&search_constraint=terms"	GO:0016560_protein_import_into_peroxisome_matrix__docking) 1 0
=HYPERLINK("http://www.godatabase.org/cgi-bin/go.cgi?query=GO:0016578&auto_wild_cards=yes&view=query&action=query&search_constraint=terms"	GO:0016578_histone_deubiquitination) 1 0
=HYPERLINK("http://www.godatabase.org/cgi-bin/go.cgi?query=GO:0016598&auto_wild_cards=yes&view=query&action=query&search_constraint=terms"	GO:0016598_protein_arginylation) 1 0
=HYPERLINK("http://www.godatabase.org/cgi-bin/go.cgi?query=GO:0017004&auto_wild_cards=yes&view=query&action=query&search_constraint=terms"	GO:0017004_cytochrome_complex_assembly) 1 0
=HYPERLINK("http://www.godatabase.org/cgi-bin/go.cgi?query=GO:0018022&auto_wild_cards=yes&view=query&action=query&search_constraint=terms"	GO:0018022_peptidyl-lysine_methylation) 1 0
=HYPERLINK("http://www.godatabase.org/cgi-bin/go.cgi?query=GO:0018023&auto_wild_cards=yes&view=query&action=query&search_constraint=terms"	GO:0018023_peptidyl-lysine_trimethylation) 1 0
=HYPERLINK("http://www.godatabase.org/cgi-bin/go.cgi?query=GO:0018120&auto_wild_cards=yes&view=query&action=query&search_constraint=terms"	GO:0018120_peptidyl-arginine_ADP-ribosylation) 1 0
=HYPERLINK("http://www.godatabase.org/cgi-bin/go.cgi?query=GO:0018126&auto_wild_cards=yes&view=query&action=query&search_constraint=terms"	GO:0018126_protein_amino_acid_hydroxylation) 1 0
=HYPERLINK("http://www.godatabase.org/cgi-bin/go.cgi?query=GO:0018146&auto_wild_cards=yes&view=query&action=query&search_constraint=terms"	GO:0018146_keratan_sulfate_biosynthetic_process) 1 0
=HYPERLINK("http://www.godatabase.org/cgi-bin/go.cgi?query=GO:0018158&auto_wild_cards=yes&view=query&action=query&search_constraint=terms"	GO:0018158_protein_amino_acid_oxidation) 1 0
=HYPERLINK("http://www.godatabase.org/cgi-bin/go.cgi?query=GO:0018195&auto_wild_cards=yes&view=query&action=query&search_constraint=terms"	GO:0018195_peptidyl-arginine_modification) 1 0
=HYPERLINK("http://www.godatabase.org/cgi-bin/go.cgi?query=GO:0018197&auto_wild_cards=yes&view=query&action=query&search_constraint=terms"	GO:0018197_peptidyl-aspartic_acid_modification) 1 0
=HYPERLINK("http://www.godatabase.org/cgi-bin/go.cgi?query=GO:0018282&auto_wild_cards=yes&view=query&action=query&search_constraint=terms"	GO:0018282_metal_incorporation_into_metallo-sulfur_cluster) 1 0
=HYPERLINK("http://www.godatabase.org/cgi-bin/go.cgi?query=GO:0018283&auto_wild_cards=yes&view=query&action=query&search_constraint=terms"	GO:0018283_iron_incorporation_into_metallo-sulfur_cluster) 1 0
=HYPERLINK("http://www.godatabase.org/cgi-bin/go.cgi?query=GO:0018318&auto_wild_cards=yes&view=query&action=query&search_constraint=terms"	GO:0018318_protein_amino_acid_palmitoylation) 1 0
=HYPERLINK("http://www.godatabase.org/cgi-bin/go.cgi?query=GO:0018342&auto_wild_cards=yes&view=query&action=query&search_constraint=terms"	GO:0018342_protein_prenylation) 1 0
=HYPERLINK("http://www.godatabase.org/cgi-bin/go.cgi?query=GO:0018344&auto_wild_cards=yes&view=query&action=query&search_constraint=terms"	GO:0018344_protein_geranylgeranylation) 1 0
=HYPERLINK("http://www.godatabase.org/cgi-bin/go.cgi?query=GO:0018410&auto_wild_cards=yes&view=query&action=query&search_constraint=terms"	GO:0018410_peptide_or_protein_carboxyl-terminal_blocking) 1 0
=HYPERLINK("http://www.godatabase.org/cgi-bin/go.cgi?query=GO:0018916&auto_wild_cards=yes&view=query&action=query&search_constraint=terms"	GO:0018916_nitrobenzene_metabolic_process) 1 0
=HYPERLINK("http://www.godatabase.org/cgi-bin/go.cgi?query=GO:0018931&auto_wild_cards=yes&view=query&action=query&search_constraint=terms"	GO:0018931_naphthalene_metabolic_process) 1 0
=HYPERLINK("http://www.godatabase.org/cgi-bin/go.cgi?query=GO:0018992&auto_wild_cards=yes&view=query&action=query&search_constraint=terms"	GO:0018992_germ-line_sex_determination) 1 0
=HYPERLINK("http://www.godatabase.org/cgi-bin/go.cgi?query=GO:0019042&auto_wild_cards=yes&view=query&action=query&search_constraint=terms"	GO:0019042_latent_virus_infection) 1 0
=HYPERLINK("http://www.godatabase.org/cgi-bin/go.cgi?query=GO:0019046&auto_wild_cards=yes&view=query&action=query&search_constraint=terms"	GO:0019046_reactivation_of_latent_virus) 1 0
=HYPERLINK("http://www.godatabase.org/cgi-bin/go.cgi?query=GO:0019047&auto_wild_cards=yes&view=query&action=query&search_constraint=terms"	GO:0019047_provirus_integration) 1 0
=HYPERLINK("http://www.godatabase.org/cgi-bin/go.cgi?query=GO:0019076&auto_wild_cards=yes&view=query&action=query&search_constraint=terms"	GO:0019076_release_of_virus_from_host) 1 0
=HYPERLINK("http://www.godatabase.org/cgi-bin/go.cgi?query=GO:0019079&auto_wild_cards=yes&view=query&action=query&search_constraint=terms"	GO:0019079_viral_genome_replication) 1 0
=HYPERLINK("http://www.godatabase.org/cgi-bin/go.cgi?query=GO:0019100&auto_wild_cards=yes&view=query&action=query&search_constraint=terms"	GO:0019100_male_germ-line_sex_determination) 1 0
=HYPERLINK("http://www.godatabase.org/cgi-bin/go.cgi?query=GO:0019101&auto_wild_cards=yes&view=query&action=query&search_constraint=terms"	GO:0019101_female_somatic_sex_determination) 1 0
=HYPERLINK("http://www.godatabase.org/cgi-bin/go.cgi?query=GO:0019102&auto_wild_cards=yes&view=query&action=query&search_constraint=terms"	GO:0019102_male_somatic_sex_determination) 1 0
=HYPERLINK("http://www.godatabase.org/cgi-bin/go.cgi?query=GO:0019255&auto_wild_cards=yes&view=query&action=query&search_constraint=terms"	GO:0019255_glucose_1-phosphate_metabolic_process) 1 0
=HYPERLINK("http://www.godatabase.org/cgi-bin/go.cgi?query=GO:0019276&auto_wild_cards=yes&view=query&action=query&search_constraint=terms"	GO:0019276_UDP-N-acetylgalactosamine_metabolic_process) 1 0
=HYPERLINK("http://www.godatabase.org/cgi-bin/go.cgi?query=GO:0019344&auto_wild_cards=yes&view=query&action=query&search_constraint=terms"	GO:0019344_cysteine_biosynthetic_process) 1 0
=HYPERLINK("http://www.godatabase.org/cgi-bin/go.cgi?query=GO:0019348&auto_wild_cards=yes&view=query&action=query&search_constraint=terms"	GO:0019348_dolichol_metabolic_process) 1 0
=HYPERLINK("http://www.godatabase.org/cgi-bin/go.cgi?query=GO:0019375&auto_wild_cards=yes&view=query&action=query&search_constraint=terms"	GO:0019375_galactolipid_biosynthetic_process) 1 0
=HYPERLINK("http://www.godatabase.org/cgi-bin/go.cgi?query=GO:0019402&auto_wild_cards=yes&view=query&action=query&search_constraint=terms"	GO:0019402_galactitol_metabolic_process) 1 0
=HYPERLINK("http://www.godatabase.org/cgi-bin/go.cgi?query=GO:0019441&auto_wild_cards=yes&view=query&action=query&search_constraint=terms"	GO:0019441_tryptophan_catabolic_process_to_kynurenine) 1 0
=HYPERLINK("http://www.godatabase.org/cgi-bin/go.cgi?query=GO:0019477&auto_wild_cards=yes&view=query&action=query&search_constraint=terms"	GO:0019477_L-lysine_catabolic_process) 1 0
=HYPERLINK("http://www.godatabase.org/cgi-bin/go.cgi?query=GO:0019510&auto_wild_cards=yes&view=query&action=query&search_constraint=terms"	GO:0019510_S-adenosylhomocysteine_catabolic_process) 1 0
=HYPERLINK("http://www.godatabase.org/cgi-bin/go.cgi?query=GO:0019532&auto_wild_cards=yes&view=query&action=query&search_constraint=terms"	GO:0019532_oxalate_transport) 1 0
=HYPERLINK("http://www.godatabase.org/cgi-bin/go.cgi?query=GO:0019626&auto_wild_cards=yes&view=query&action=query&search_constraint=terms"	GO:0019626_short-chain_fatty_acid_catabolic_process) 1 0
=HYPERLINK("http://www.godatabase.org/cgi-bin/go.cgi?query=GO:0019627&auto_wild_cards=yes&view=query&action=query&search_constraint=terms"	GO:0019627_urea_metabolic_process) 1 0
=HYPERLINK("http://www.godatabase.org/cgi-bin/go.cgi?query=GO:0019676&auto_wild_cards=yes&view=query&action=query&search_constraint=terms"	GO:0019676_ammonia_assimilation_cycle) 1 0
=HYPERLINK("http://www.godatabase.org/cgi-bin/go.cgi?query=GO:0019682&auto_wild_cards=yes&view=query&action=query&search_constraint=terms"	GO:0019682_glyceraldehyde-3-phosphate_metabolic_process) 1 0
=HYPERLINK("http://www.godatabase.org/cgi-bin/go.cgi?query=GO:0019695&auto_wild_cards=yes&view=query&action=query&search_constraint=terms"	GO:0019695_choline_metabolic_process) 1 0
=HYPERLINK("http://www.godatabase.org/cgi-bin/go.cgi?query=GO:0019731&auto_wild_cards=yes&view=query&action=query&search_constraint=terms"	GO:0019731_antibacterial_humoral_response) 1 0
=HYPERLINK("http://www.godatabase.org/cgi-bin/go.cgi?query=GO:0019794&auto_wild_cards=yes&view=query&action=query&search_constraint=terms"	GO:0019794_nonprotein_amino_acid_metabolic_process) 1 0
=HYPERLINK("http://www.godatabase.org/cgi-bin/go.cgi?query=GO:0019858&auto_wild_cards=yes&view=query&action=query&search_constraint=terms"	GO:0019858_cytosine_metabolic_process) 1 0
=HYPERLINK("http://www.godatabase.org/cgi-bin/go.cgi?query=GO:0019883&auto_wild_cards=yes&view=query&action=query&search_constraint=terms"	GO:0019883_antigen_processing_and_presentation_of_endogenous_antigen) 1 0
=HYPERLINK("http://www.godatabase.org/cgi-bin/go.cgi?query=GO:0019889&auto_wild_cards=yes&view=query&action=query&search_constraint=terms"	GO:0019889_pteridine_metabolic_process) 1 0
=HYPERLINK("http://www.godatabase.org/cgi-bin/go.cgi?query=GO:0019896&auto_wild_cards=yes&view=query&action=query&search_constraint=terms"	GO:0019896_axon_transport_of_mitochondrion) 1 0
=HYPERLINK("http://www.godatabase.org/cgi-bin/go.cgi?query=GO:0021508&auto_wild_cards=yes&view=query&action=query&search_constraint=terms"	GO:0021508_floor_plate_formation) 1 0
=HYPERLINK("http://www.godatabase.org/cgi-bin/go.cgi?query=GO:0021528&auto_wild_cards=yes&view=query&action=query&search_constraint=terms"	GO:0021528_commissural_neuron_differentiation_in_the_spinal_cord) 1 0
=HYPERLINK("http://www.godatabase.org/cgi-bin/go.cgi?query=GO:0021572&auto_wild_cards=yes&view=query&action=query&search_constraint=terms"	GO:0021572_rhombomere_6_development) 1 0
=HYPERLINK("http://www.godatabase.org/cgi-bin/go.cgi?query=GO:0021577&auto_wild_cards=yes&view=query&action=query&search_constraint=terms"	GO:0021577_hindbrain_structural_organization) 1 0
=HYPERLINK("http://www.godatabase.org/cgi-bin/go.cgi?query=GO:0021586&auto_wild_cards=yes&view=query&action=query&search_constraint=terms"	GO:0021586_pons_maturation) 1 0
=HYPERLINK("http://www.godatabase.org/cgi-bin/go.cgi?query=GO:0021589&auto_wild_cards=yes&view=query&action=query&search_constraint=terms"	GO:0021589_cerebellum_structural_organization) 1 0
=HYPERLINK("http://www.godatabase.org/cgi-bin/go.cgi?query=GO:0021590&auto_wild_cards=yes&view=query&action=query&search_constraint=terms"	GO:0021590_cerebellum_maturation) 1 0
=HYPERLINK("http://www.godatabase.org/cgi-bin/go.cgi?query=GO:0021592&auto_wild_cards=yes&view=query&action=query&search_constraint=terms"	GO:0021592_fourth_ventricle_development) 1 0
=HYPERLINK("http://www.godatabase.org/cgi-bin/go.cgi?query=GO:0021594&auto_wild_cards=yes&view=query&action=query&search_constraint=terms"	GO:0021594_rhombomere_formation) 1 0
=HYPERLINK("http://www.godatabase.org/cgi-bin/go.cgi?query=GO:0021660&auto_wild_cards=yes&view=query&action=query&search_constraint=terms"	GO:0021660_rhombomere_3_formation) 1 0
=HYPERLINK("http://www.godatabase.org/cgi-bin/go.cgi?query=GO:0021664&auto_wild_cards=yes&view=query&action=query&search_constraint=terms"	GO:0021664_rhombomere_5_morphogenesis) 1 0
=HYPERLINK("http://www.godatabase.org/cgi-bin/go.cgi?query=GO:0021666&auto_wild_cards=yes&view=query&action=query&search_constraint=terms"	GO:0021666_rhombomere_5_formation) 1 0
=HYPERLINK("http://www.godatabase.org/cgi-bin/go.cgi?query=GO:0021670&auto_wild_cards=yes&view=query&action=query&search_constraint=terms"	GO:0021670_lateral_ventricle_development) 1 0
=HYPERLINK("http://www.godatabase.org/cgi-bin/go.cgi?query=GO:0021678&auto_wild_cards=yes&view=query&action=query&search_constraint=terms"	GO:0021678_third_ventricle_development) 1 0
=HYPERLINK("http://www.godatabase.org/cgi-bin/go.cgi?query=GO:0021679&auto_wild_cards=yes&view=query&action=query&search_constraint=terms"	GO:0021679_cerebellar_molecular_layer_development) 1 0
=HYPERLINK("http://www.godatabase.org/cgi-bin/go.cgi?query=GO:0021703&auto_wild_cards=yes&view=query&action=query&search_constraint=terms"	GO:0021703_locus_ceruleus_development) 1 0
=HYPERLINK("http://www.godatabase.org/cgi-bin/go.cgi?query=GO:0021732&auto_wild_cards=yes&view=query&action=query&search_constraint=terms"	GO:0021732_midbrain-hindbrain_boundary_maturation) 1 0
=HYPERLINK("http://www.godatabase.org/cgi-bin/go.cgi?query=GO:0021747&auto_wild_cards=yes&view=query&action=query&search_constraint=terms"	GO:0021747_cochlear_nucleus_development) 1 0
=HYPERLINK("http://www.godatabase.org/cgi-bin/go.cgi?query=GO:0021750&auto_wild_cards=yes&view=query&action=query&search_constraint=terms"	GO:0021750_vestibular_nucleus_development) 1 0
=HYPERLINK("http://www.godatabase.org/cgi-bin/go.cgi?query=GO:0021759&auto_wild_cards=yes&view=query&action=query&search_constraint=terms"	GO:0021759_globus_pallidus_development) 1 0
=HYPERLINK("http://www.godatabase.org/cgi-bin/go.cgi?query=GO:0021768&auto_wild_cards=yes&view=query&action=query&search_constraint=terms"	GO:0021768_nucleus_accumbens_development) 1 0
=HYPERLINK("http://www.godatabase.org/cgi-bin/go.cgi?query=GO:0021771&auto_wild_cards=yes&view=query&action=query&search_constraint=terms"	GO:0021771_lateral_geniculate_nucleus_development) 1 0
=HYPERLINK("http://www.godatabase.org/cgi-bin/go.cgi?query=GO:0021812&auto_wild_cards=yes&view=query&action=query&search_constraint=terms"	GO:0021812_neuronal-glial_interaction_involved_in_cerebral_cortex_radial_glia_guided_migration) 1 0
=HYPERLINK("http://www.godatabase.org/cgi-bin/go.cgi?query=GO:0021813&auto_wild_cards=yes&view=query&action=query&search_constraint=terms"	GO:0021813_cell-cell_adhesion_involved_in_neuronal-glial_interactions_involved_in_cerebral_cortex_radial_glia_guided_migration) 1 0
=HYPERLINK("http://www.godatabase.org/cgi-bin/go.cgi?query=GO:0021870&auto_wild_cards=yes&view=query&action=query&search_constraint=terms"	GO:0021870_Cajal-Retzius_cell_differentiation) 1 0
=HYPERLINK("http://www.godatabase.org/cgi-bin/go.cgi?query=GO:0021874&auto_wild_cards=yes&view=query&action=query&search_constraint=terms"	GO:0021874_Wnt_receptor_signaling_pathway_in_forebrain_neuroblast_division) 1 0
=HYPERLINK("http://www.godatabase.org/cgi-bin/go.cgi?query=GO:0021896&auto_wild_cards=yes&view=query&action=query&search_constraint=terms"	GO:0021896_forebrain_astrocyte_differentiation) 1 0
=HYPERLINK("http://www.godatabase.org/cgi-bin/go.cgi?query=GO:0021897&auto_wild_cards=yes&view=query&action=query&search_constraint=terms"	GO:0021897_forebrain_astrocyte_development) 1 0
=HYPERLINK("http://www.godatabase.org/cgi-bin/go.cgi?query=GO:0021902&auto_wild_cards=yes&view=query&action=query&search_constraint=terms"	GO:0021902_commitment_of_a_neuronal_cell_to_a_specific_type_of_neuron_in_the_forebrain) 1 0
=HYPERLINK("http://www.godatabase.org/cgi-bin/go.cgi?query=GO:0021905&auto_wild_cards=yes&view=query&action=query&search_constraint=terms"	GO:0021905_forebrain-midbrain_boundary_formation) 1 0
=HYPERLINK("http://www.godatabase.org/cgi-bin/go.cgi?query=GO:0021914&auto_wild_cards=yes&view=query&action=query&search_constraint=terms"	GO:0021914_negative_regulation_of_smoothened_signaling_pathway_involved_in_ventral_spinal_cord_patterning) 1 0
=HYPERLINK("http://www.godatabase.org/cgi-bin/go.cgi?query=GO:0021917&auto_wild_cards=yes&view=query&action=query&search_constraint=terms"	GO:0021917_somatic_motor_neuron_fate_commitment) 1 0
=HYPERLINK("http://www.godatabase.org/cgi-bin/go.cgi?query=GO:0021918&auto_wild_cards=yes&view=query&action=query&search_constraint=terms"	GO:0021918_regulation_of_transcription_from_RNA_polymerase_II_promoter_involved_in_somatic_motor_neuron_fate_commitment) 1 0
=HYPERLINK("http://www.godatabase.org/cgi-bin/go.cgi?query=GO:0021933&auto_wild_cards=yes&view=query&action=query&search_constraint=terms"	GO:0021933_radial_glia_guided_migration_of_granule_cell) 1 0
=HYPERLINK("http://www.godatabase.org/cgi-bin/go.cgi?query=GO:0021934&auto_wild_cards=yes&view=query&action=query&search_constraint=terms"	GO:0021934_hindbrain_tangential_cell_migration) 1 0
=HYPERLINK("http://www.godatabase.org/cgi-bin/go.cgi?query=GO:0021935&auto_wild_cards=yes&view=query&action=query&search_constraint=terms"	GO:0021935_granule_cell_precursor_tangential_migration) 1 0
=HYPERLINK("http://www.godatabase.org/cgi-bin/go.cgi?query=GO:0021942&auto_wild_cards=yes&view=query&action=query&search_constraint=terms"	GO:0021942_radial_glia_guided_migration_of_Purkinje_cell) 1 0
=HYPERLINK("http://www.godatabase.org/cgi-bin/go.cgi?query=GO:0021960&auto_wild_cards=yes&view=query&action=query&search_constraint=terms"	GO:0021960_anterior_commissure_morphogenesis) 1 0
=HYPERLINK("http://www.godatabase.org/cgi-bin/go.cgi?query=GO:0021997&auto_wild_cards=yes&view=query&action=query&search_constraint=terms"	GO:0021997_neural_plate_axis_specification) 1 0
=HYPERLINK("http://www.godatabase.org/cgi-bin/go.cgi?query=GO:0021999&auto_wild_cards=yes&view=query&action=query&search_constraint=terms"	GO:0021999_neural_plate_anterior_posterior_pattern_formation) 1 0
=HYPERLINK("http://www.godatabase.org/cgi-bin/go.cgi?query=GO:0022004&auto_wild_cards=yes&view=query&action=query&search_constraint=terms"	GO:0022004_midbrain-hindbrain_boundary_maturation_during_brain_development) 1 0
=HYPERLINK("http://www.godatabase.org/cgi-bin/go.cgi?query=GO:0022038&auto_wild_cards=yes&view=query&action=query&search_constraint=terms"	GO:0022038_corpus_callosum_development) 1 0
=HYPERLINK("http://www.godatabase.org/cgi-bin/go.cgi?query=GO:0022605&auto_wild_cards=yes&view=query&action=query&search_constraint=terms"	GO:0022605_oogenesis_stage) 1 0
=HYPERLINK("http://www.godatabase.org/cgi-bin/go.cgi?query=GO:0030011&auto_wild_cards=yes&view=query&action=query&search_constraint=terms"	GO:0030011_maintenance_of_cell_polarity) 1 0
=HYPERLINK("http://www.godatabase.org/cgi-bin/go.cgi?query=GO:0030069&auto_wild_cards=yes&view=query&action=query&search_constraint=terms"	GO:0030069_lysogeny) 1 0
=HYPERLINK("http://www.godatabase.org/cgi-bin/go.cgi?query=GO:0030070&auto_wild_cards=yes&view=query&action=query&search_constraint=terms"	GO:0030070_insulin_processing) 1 0
=HYPERLINK("http://www.godatabase.org/cgi-bin/go.cgi?query=GO:0030092&auto_wild_cards=yes&view=query&action=query&search_constraint=terms"	GO:0030092_regulation_of_flagellum_assembly) 1 0
=HYPERLINK("http://www.godatabase.org/cgi-bin/go.cgi?query=GO:0030103&auto_wild_cards=yes&view=query&action=query&search_constraint=terms"	GO:0030103_vasopressin_secretion) 1 0
=HYPERLINK("http://www.godatabase.org/cgi-bin/go.cgi?query=GO:0030194&auto_wild_cards=yes&view=query&action=query&search_constraint=terms"	GO:0030194_positive_regulation_of_blood_coagulation) 1 0
=HYPERLINK("http://www.godatabase.org/cgi-bin/go.cgi?query=GO:0030206&auto_wild_cards=yes&view=query&action=query&search_constraint=terms"	GO:0030206_chondroitin_sulfate_biosynthetic_process) 1 0
=HYPERLINK("http://www.godatabase.org/cgi-bin/go.cgi?query=GO:0030210&auto_wild_cards=yes&view=query&action=query&search_constraint=terms"	GO:0030210_heparin_biosynthetic_process) 1 0
=HYPERLINK("http://www.godatabase.org/cgi-bin/go.cgi?query=GO:0030220&auto_wild_cards=yes&view=query&action=query&search_constraint=terms"	GO:0030220_platelet_formation) 1 0
=HYPERLINK("http://www.godatabase.org/cgi-bin/go.cgi?query=GO:0030222&auto_wild_cards=yes&view=query&action=query&search_constraint=terms"	GO:0030222_eosinophil_differentiation) 1 0
=HYPERLINK("http://www.godatabase.org/cgi-bin/go.cgi?query=GO:0030237&auto_wild_cards=yes&view=query&action=query&search_constraint=terms"	GO:0030237_female_sex_determination) 1 0
=HYPERLINK("http://www.godatabase.org/cgi-bin/go.cgi?query=GO:0030264&auto_wild_cards=yes&view=query&action=query&search_constraint=terms"	GO:0030264_nuclear_fragmentation_during_apoptosis) 1 0
=HYPERLINK("http://www.godatabase.org/cgi-bin/go.cgi?query=GO:0030322&auto_wild_cards=yes&view=query&action=query&search_constraint=terms"	GO:0030322_stabilization_of_membrane_potential) 1 0
=HYPERLINK("http://www.godatabase.org/cgi-bin/go.cgi?query=GO:0030327&auto_wild_cards=yes&view=query&action=query&search_constraint=terms"	GO:0030327_prenylated_protein_catabolic_process) 1 0
=HYPERLINK("http://www.godatabase.org/cgi-bin/go.cgi?query=GO:0030328&auto_wild_cards=yes&view=query&action=query&search_constraint=terms"	GO:0030328_prenylcysteine_catabolic_process) 1 0
=HYPERLINK("http://www.godatabase.org/cgi-bin/go.cgi?query=GO:0030329&auto_wild_cards=yes&view=query&action=query&search_constraint=terms"	GO:0030329_prenylcysteine_metabolic_process) 1 0
=HYPERLINK("http://www.godatabase.org/cgi-bin/go.cgi?query=GO:0030382&auto_wild_cards=yes&view=query&action=query&search_constraint=terms"	GO:0030382_sperm_mitochondrion_organization) 1 0
=HYPERLINK("http://www.godatabase.org/cgi-bin/go.cgi?query=GO:0030389&auto_wild_cards=yes&view=query&action=query&search_constraint=terms"	GO:0030389_fructosamine_metabolic_process) 1 0
=HYPERLINK("http://www.godatabase.org/cgi-bin/go.cgi?query=GO:0030422&auto_wild_cards=yes&view=query&action=query&search_constraint=terms"	GO:0030422_RNA_interference__production_of_siRNA) 1 0
=HYPERLINK("http://www.godatabase.org/cgi-bin/go.cgi?query=GO:0030449&auto_wild_cards=yes&view=query&action=query&search_constraint=terms"	GO:0030449_regulation_of_complement_activation) 1 0
=HYPERLINK("http://www.godatabase.org/cgi-bin/go.cgi?query=GO:0030497&auto_wild_cards=yes&view=query&action=query&search_constraint=terms"	GO:0030497_fatty_acid_elongation) 1 0
=HYPERLINK("http://www.godatabase.org/cgi-bin/go.cgi?query=GO:0030575&auto_wild_cards=yes&view=query&action=query&search_constraint=terms"	GO:0030575_nuclear_body_organization) 1 0
=HYPERLINK("http://www.godatabase.org/cgi-bin/go.cgi?query=GO:0030578&auto_wild_cards=yes&view=query&action=query&search_constraint=terms"	GO:0030578_PML_body_organization) 1 0
=HYPERLINK("http://www.godatabase.org/cgi-bin/go.cgi?query=GO:0030853&auto_wild_cards=yes&view=query&action=query&search_constraint=terms"	GO:0030853_negative_regulation_of_granulocyte_differentiation) 1 0
=HYPERLINK("http://www.godatabase.org/cgi-bin/go.cgi?query=GO:0030854&auto_wild_cards=yes&view=query&action=query&search_constraint=terms"	GO:0030854_positive_regulation_of_granulocyte_differentiation) 1 0
=HYPERLINK("http://www.godatabase.org/cgi-bin/go.cgi?query=GO:0030886&auto_wild_cards=yes&view=query&action=query&search_constraint=terms"	GO:0030886_negative_regulation_of_myeloid_dendritic_cell_activation) 1 0
=HYPERLINK("http://www.godatabase.org/cgi-bin/go.cgi?query=GO:0030913&auto_wild_cards=yes&view=query&action=query&search_constraint=terms"	GO:0030913_paranodal_junction_assembly) 1 0
=HYPERLINK("http://www.godatabase.org/cgi-bin/go.cgi?query=GO:0031033&auto_wild_cards=yes&view=query&action=query&search_constraint=terms"	GO:0031033_myosin_filament_assembly_or_disassembly) 1 0
=HYPERLINK("http://www.godatabase.org/cgi-bin/go.cgi?query=GO:0031034&auto_wild_cards=yes&view=query&action=query&search_constraint=terms"	GO:0031034_myosin_filament_assembly) 1 0
=HYPERLINK("http://www.godatabase.org/cgi-bin/go.cgi?query=GO:0031062&auto_wild_cards=yes&view=query&action=query&search_constraint=terms"	GO:0031062_positive_regulation_of_histone_methylation) 1 0
=HYPERLINK("http://www.godatabase.org/cgi-bin/go.cgi?query=GO:0031115&auto_wild_cards=yes&view=query&action=query&search_constraint=terms"	GO:0031115_negative_regulation_of_microtubule_polymerization) 1 0
=HYPERLINK("http://www.godatabase.org/cgi-bin/go.cgi?query=GO:0031129&auto_wild_cards=yes&view=query&action=query&search_constraint=terms"	GO:0031129_inductive_cell-cell_signaling) 1 0
=HYPERLINK("http://www.godatabase.org/cgi-bin/go.cgi?query=GO:0031284&auto_wild_cards=yes&view=query&action=query&search_constraint=terms"	GO:0031284_positive_regulation_of_guanylate_cyclase_activity) 1 0
=HYPERLINK("http://www.godatabase.org/cgi-bin/go.cgi?query=GO:0031498&auto_wild_cards=yes&view=query&action=query&search_constraint=terms"	GO:0031498_chromatin_disassembly) 1 0
=HYPERLINK("http://www.godatabase.org/cgi-bin/go.cgi?query=GO:0031529&auto_wild_cards=yes&view=query&action=query&search_constraint=terms"	GO:0031529_ruffle_organization) 1 0
=HYPERLINK("http://www.godatabase.org/cgi-bin/go.cgi?query=GO:0031536&auto_wild_cards=yes&view=query&action=query&search_constraint=terms"	GO:0031536_positive_regulation_of_exit_from_mitosis) 1 0
=HYPERLINK("http://www.godatabase.org/cgi-bin/go.cgi?query=GO:0031572&auto_wild_cards=yes&view=query&action=query&search_constraint=terms"	GO:0031572_G2_M_transition_DNA_damage_checkpoint) 1 0
=HYPERLINK("http://www.godatabase.org/cgi-bin/go.cgi?query=GO:0031576&auto_wild_cards=yes&view=query&action=query&search_constraint=terms"	GO:0031576_G2_M_transition_checkpoint) 1 0
=HYPERLINK("http://www.godatabase.org/cgi-bin/go.cgi?query=GO:0031580&auto_wild_cards=yes&view=query&action=query&search_constraint=terms"	GO:0031580_membrane_raft_distribution) 1 0
=HYPERLINK("http://www.godatabase.org/cgi-bin/go.cgi?query=GO:0031583&auto_wild_cards=yes&view=query&action=query&search_constraint=terms"	GO:0031583_activation_of_phospholipase_D_activity_by_G-protein_coupled_receptor_protein_signaling_pathway) 1 0
=HYPERLINK("http://www.godatabase.org/cgi-bin/go.cgi?query=GO:0031584&auto_wild_cards=yes&view=query&action=query&search_constraint=terms"	GO:0031584_activation_of_phospholipase_D_activity) 1 0
=HYPERLINK("http://www.godatabase.org/cgi-bin/go.cgi?query=GO:0031585&auto_wild_cards=yes&view=query&action=query&search_constraint=terms"	GO:0031585_regulation_of_inositol-1_4_5-triphosphate_receptor_activity) 1 0
=HYPERLINK("http://www.godatabase.org/cgi-bin/go.cgi?query=GO:0031639&auto_wild_cards=yes&view=query&action=query&search_constraint=terms"	GO:0031639_plasminogen_activation) 1 0
=HYPERLINK("http://www.godatabase.org/cgi-bin/go.cgi?query=GO:0031648&auto_wild_cards=yes&view=query&action=query&search_constraint=terms"	GO:0031648_protein_destabilization) 1 0
=HYPERLINK("http://www.godatabase.org/cgi-bin/go.cgi?query=GO:0031665&auto_wild_cards=yes&view=query&action=query&search_constraint=terms"	GO:0031665_negative_regulation_of_lipopolysaccharide-mediated_signaling_pathway) 1 0
=HYPERLINK("http://www.godatabase.org/cgi-bin/go.cgi?query=GO:0031914&auto_wild_cards=yes&view=query&action=query&search_constraint=terms"	GO:0031914_negative_regulation_of_synaptic_plasticity) 1 0
=HYPERLINK("http://www.godatabase.org/cgi-bin/go.cgi?query=GO:0031944&auto_wild_cards=yes&view=query&action=query&search_constraint=terms"	GO:0031944_negative_regulation_of_glucocorticoid_metabolic_process) 1 0
=HYPERLINK("http://www.godatabase.org/cgi-bin/go.cgi?query=GO:0031947&auto_wild_cards=yes&view=query&action=query&search_constraint=terms"	GO:0031947_negative_regulation_of_glucocorticoid_biosynthetic_process) 1 0
=HYPERLINK("http://www.godatabase.org/cgi-bin/go.cgi?query=GO:0032025&auto_wild_cards=yes&view=query&action=query&search_constraint=terms"	GO:0032025_response_to_cobalt_ion) 1 0
=HYPERLINK("http://www.godatabase.org/cgi-bin/go.cgi?query=GO:0032026&auto_wild_cards=yes&view=query&action=query&search_constraint=terms"	GO:0032026_response_to_magnesium_ion) 1 0
=HYPERLINK("http://www.godatabase.org/cgi-bin/go.cgi?query=GO:0032048&auto_wild_cards=yes&view=query&action=query&search_constraint=terms"	GO:0032048_cardiolipin_metabolic_process) 1 0
=HYPERLINK("http://www.godatabase.org/cgi-bin/go.cgi?query=GO:0032066&auto_wild_cards=yes&view=query&action=query&search_constraint=terms"	GO:0032066_nucleolus_to_nucleoplasm_transport) 1 0
=HYPERLINK("http://www.godatabase.org/cgi-bin/go.cgi?query=GO:0032091&auto_wild_cards=yes&view=query&action=query&search_constraint=terms"	GO:0032091_negative_regulation_of_protein_binding) 1 0
=HYPERLINK("http://www.godatabase.org/cgi-bin/go.cgi?query=GO:0032092&auto_wild_cards=yes&view=query&action=query&search_constraint=terms"	GO:0032092_positive_regulation_of_protein_binding) 1 0
=HYPERLINK("http://www.godatabase.org/cgi-bin/go.cgi?query=GO:0032097&auto_wild_cards=yes&view=query&action=query&search_constraint=terms"	GO:0032097_positive_regulation_of_response_to_food) 1 0
=HYPERLINK("http://www.godatabase.org/cgi-bin/go.cgi?query=GO:0032100&auto_wild_cards=yes&view=query&action=query&search_constraint=terms"	GO:0032100_positive_regulation_of_appetite) 1 0
=HYPERLINK("http://www.godatabase.org/cgi-bin/go.cgi?query=GO:0032204&auto_wild_cards=yes&view=query&action=query&search_constraint=terms"	GO:0032204_regulation_of_telomere_maintenance) 1 0
=HYPERLINK("http://www.godatabase.org/cgi-bin/go.cgi?query=GO:0032206&auto_wild_cards=yes&view=query&action=query&search_constraint=terms"	GO:0032206_positive_regulation_of_telomere_maintenance) 1 0
=HYPERLINK("http://www.godatabase.org/cgi-bin/go.cgi?query=GO:0032222&auto_wild_cards=yes&view=query&action=query&search_constraint=terms"	GO:0032222_regulation_of_synaptic_transmission__cholinergic) 1 0
=HYPERLINK("http://www.godatabase.org/cgi-bin/go.cgi?query=GO:0032224&auto_wild_cards=yes&view=query&action=query&search_constraint=terms"	GO:0032224_positive_regulation_of_synaptic_transmission__cholinergic) 1 0
=HYPERLINK("http://www.godatabase.org/cgi-bin/go.cgi?query=GO:0032229&auto_wild_cards=yes&view=query&action=query&search_constraint=terms"	GO:0032229_negative_regulation_of_synaptic_transmission__GABAergic) 1 0
=HYPERLINK("http://www.godatabase.org/cgi-bin/go.cgi?query=GO:0032237&auto_wild_cards=yes&view=query&action=query&search_constraint=terms"	GO:0032237_activation_of_store-operated_calcium_channel_activity) 1 0
=HYPERLINK("http://www.godatabase.org/cgi-bin/go.cgi?query=GO:0032239&auto_wild_cards=yes&view=query&action=query&search_constraint=terms"	GO:0032239_regulation_of_nucleobase__nucleoside__nucleotide_and_nucleic_acid_transport) 1 0
=HYPERLINK("http://www.godatabase.org/cgi-bin/go.cgi?query=GO:0032252&auto_wild_cards=yes&view=query&action=query&search_constraint=terms"	GO:0032252_secretory_granule_localization) 1 0
=HYPERLINK("http://www.godatabase.org/cgi-bin/go.cgi?query=GO:0032274&auto_wild_cards=yes&view=query&action=query&search_constraint=terms"	GO:0032274_gonadotropin_secretion) 1 0
=HYPERLINK("http://www.godatabase.org/cgi-bin/go.cgi?query=GO:0032275&auto_wild_cards=yes&view=query&action=query&search_constraint=terms"	GO:0032275_luteinizing_hormone_secretion) 1 0
=HYPERLINK("http://www.godatabase.org/cgi-bin/go.cgi?query=GO:0032287&auto_wild_cards=yes&view=query&action=query&search_constraint=terms"	GO:0032287_myelin_maintenance_in_the_peripheral_nervous_system) 1 0
=HYPERLINK("http://www.godatabase.org/cgi-bin/go.cgi?query=GO:0032289&auto_wild_cards=yes&view=query&action=query&search_constraint=terms"	GO:0032289_myelin_formation_in_the_central_nervous_system) 1 0
=HYPERLINK("http://www.godatabase.org/cgi-bin/go.cgi?query=GO:0032303&auto_wild_cards=yes&view=query&action=query&search_constraint=terms"	GO:0032303_regulation_of_icosanoid_secretion) 1 0
=HYPERLINK("http://www.godatabase.org/cgi-bin/go.cgi?query=GO:0032305&auto_wild_cards=yes&view=query&action=query&search_constraint=terms"	GO:0032305_positive_regulation_of_icosanoid_secretion) 1 0
=HYPERLINK("http://www.godatabase.org/cgi-bin/go.cgi?query=GO:0032306&auto_wild_cards=yes&view=query&action=query&search_constraint=terms"	GO:0032306_regulation_of_prostaglandin_secretion) 1 0
=HYPERLINK("http://www.godatabase.org/cgi-bin/go.cgi?query=GO:0032308&auto_wild_cards=yes&view=query&action=query&search_constraint=terms"	GO:0032308_positive_regulation_of_prostaglandin_secretion) 1 0
=HYPERLINK("http://www.godatabase.org/cgi-bin/go.cgi?query=GO:0032310&auto_wild_cards=yes&view=query&action=query&search_constraint=terms"	GO:0032310_prostaglandin_secretion) 1 0
=HYPERLINK("http://www.godatabase.org/cgi-bin/go.cgi?query=GO:0032313&auto_wild_cards=yes&view=query&action=query&search_constraint=terms"	GO:0032313_regulation_of_Rab_GTPase_activity) 1 0
=HYPERLINK("http://www.godatabase.org/cgi-bin/go.cgi?query=GO:0032314&auto_wild_cards=yes&view=query&action=query&search_constraint=terms"	GO:0032314_regulation_of_Rac_GTPase_activity) 1 0
=HYPERLINK("http://www.godatabase.org/cgi-bin/go.cgi?query=GO:0032317&auto_wild_cards=yes&view=query&action=query&search_constraint=terms"	GO:0032317_regulation_of_Rap_GTPase_activity) 1 0
=HYPERLINK("http://www.godatabase.org/cgi-bin/go.cgi?query=GO:0032324&auto_wild_cards=yes&view=query&action=query&search_constraint=terms"	GO:0032324_molybdopterin_cofactor_biosynthetic_process) 1 0
=HYPERLINK("http://www.godatabase.org/cgi-bin/go.cgi?query=GO:0032329&auto_wild_cards=yes&view=query&action=query&search_constraint=terms"	GO:0032329_serine_transport) 1 0
=HYPERLINK("http://www.godatabase.org/cgi-bin/go.cgi?query=GO:0032342&auto_wild_cards=yes&view=query&action=query&search_constraint=terms"	GO:0032342_aldosterone_biosynthetic_process) 1 0
=HYPERLINK("http://www.godatabase.org/cgi-bin/go.cgi?query=GO:0032344&auto_wild_cards=yes&view=query&action=query&search_constraint=terms"	GO:0032344_regulation_of_aldosterone_metabolic_process) 1 0
=HYPERLINK("http://www.godatabase.org/cgi-bin/go.cgi?query=GO:0032365&auto_wild_cards=yes&view=query&action=query&search_constraint=terms"	GO:0032365_intracellular_lipid_transport) 1 0
=HYPERLINK("http://www.godatabase.org/cgi-bin/go.cgi?query=GO:0032366&auto_wild_cards=yes&view=query&action=query&search_constraint=terms"	GO:0032366_intracellular_sterol_transport) 1 0
=HYPERLINK("http://www.godatabase.org/cgi-bin/go.cgi?query=GO:0032367&auto_wild_cards=yes&view=query&action=query&search_constraint=terms"	GO:0032367_intracellular_cholesterol_transport) 1 0
=HYPERLINK("http://www.godatabase.org/cgi-bin/go.cgi?query=GO:0032370&auto_wild_cards=yes&view=query&action=query&search_constraint=terms"	GO:0032370_positive_regulation_of_lipid_transport) 1 0
=HYPERLINK("http://www.godatabase.org/cgi-bin/go.cgi?query=GO:0032410&auto_wild_cards=yes&view=query&action=query&search_constraint=terms"	GO:0032410_negative_regulation_of_transporter_activity) 1 0
=HYPERLINK("http://www.godatabase.org/cgi-bin/go.cgi?query=GO:0032413&auto_wild_cards=yes&view=query&action=query&search_constraint=terms"	GO:0032413_negative_regulation_of_ion_transmembrane_transporter_activity) 1 0
=HYPERLINK("http://www.godatabase.org/cgi-bin/go.cgi?query=GO:0032429&auto_wild_cards=yes&view=query&action=query&search_constraint=terms"	GO:0032429_regulation_of_phospholipase_A2_activity) 1 0
=HYPERLINK("http://www.godatabase.org/cgi-bin/go.cgi?query=GO:0032474&auto_wild_cards=yes&view=query&action=query&search_constraint=terms"	GO:0032474_otolith_morphogenesis) 1 0
=HYPERLINK("http://www.godatabase.org/cgi-bin/go.cgi?query=GO:0032482&auto_wild_cards=yes&view=query&action=query&search_constraint=terms"	GO:0032482_Rab_protein_signal_transduction) 1 0
=HYPERLINK("http://www.godatabase.org/cgi-bin/go.cgi?query=GO:0032483&auto_wild_cards=yes&view=query&action=query&search_constraint=terms"	GO:0032483_regulation_of_Rab_protein_signal_transduction) 1 0
=HYPERLINK("http://www.godatabase.org/cgi-bin/go.cgi?query=GO:0032486&auto_wild_cards=yes&view=query&action=query&search_constraint=terms"	GO:0032486_Rap_protein_signal_transduction) 1 0
=HYPERLINK("http://www.godatabase.org/cgi-bin/go.cgi?query=GO:0032487&auto_wild_cards=yes&view=query&action=query&search_constraint=terms"	GO:0032487_regulation_of_Rap_protein_signal_transduction) 1 0
=HYPERLINK("http://www.godatabase.org/cgi-bin/go.cgi?query=GO:0032594&auto_wild_cards=yes&view=query&action=query&search_constraint=terms"	GO:0032594_protein_transport_within_lipid_bilayer) 1 0
=HYPERLINK("http://www.godatabase.org/cgi-bin/go.cgi?query=GO:0032599&auto_wild_cards=yes&view=query&action=query&search_constraint=terms"	GO:0032599_protein_transport_out_of_membrane_raft) 1 0
=HYPERLINK("http://www.godatabase.org/cgi-bin/go.cgi?query=GO:0032600&auto_wild_cards=yes&view=query&action=query&search_constraint=terms"	GO:0032600_chemokine_receptor_transport_out_of_membrane_raft) 1 0
=HYPERLINK("http://www.godatabase.org/cgi-bin/go.cgi?query=GO:0032607&auto_wild_cards=yes&view=query&action=query&search_constraint=terms"	GO:0032607_interferon-alpha_production) 1 0
=HYPERLINK("http://www.godatabase.org/cgi-bin/go.cgi?query=GO:0032621&auto_wild_cards=yes&view=query&action=query&search_constraint=terms"	GO:0032621_interleukin-18_production) 1 0
=HYPERLINK("http://www.godatabase.org/cgi-bin/go.cgi?query=GO:0032647&auto_wild_cards=yes&view=query&action=query&search_constraint=terms"	GO:0032647_regulation_of_interferon-alpha_production) 1 0
=HYPERLINK("http://www.godatabase.org/cgi-bin/go.cgi?query=GO:0032656&auto_wild_cards=yes&view=query&action=query&search_constraint=terms"	GO:0032656_regulation_of_interleukin-13_production) 1 0
=HYPERLINK("http://www.godatabase.org/cgi-bin/go.cgi?query=GO:0032682&auto_wild_cards=yes&view=query&action=query&search_constraint=terms"	GO:0032682_negative_regulation_of_chemokine_production) 1 0
=HYPERLINK("http://www.godatabase.org/cgi-bin/go.cgi?query=GO:0032691&auto_wild_cards=yes&view=query&action=query&search_constraint=terms"	GO:0032691_negative_regulation_of_interleukin-1_beta_production) 1 0
=HYPERLINK("http://www.godatabase.org/cgi-bin/go.cgi?query=GO:0032692&auto_wild_cards=yes&view=query&action=query&search_constraint=terms"	GO:0032692_negative_regulation_of_interleukin-1_production) 1 0
=HYPERLINK("http://www.godatabase.org/cgi-bin/go.cgi?query=GO:0032693&auto_wild_cards=yes&view=query&action=query&search_constraint=terms"	GO:0032693_negative_regulation_of_interleukin-10_production) 1 0
=HYPERLINK("http://www.godatabase.org/cgi-bin/go.cgi?query=GO:0032696&auto_wild_cards=yes&view=query&action=query&search_constraint=terms"	GO:0032696_negative_regulation_of_interleukin-13_production) 1 0
=HYPERLINK("http://www.godatabase.org/cgi-bin/go.cgi?query=GO:0032727&auto_wild_cards=yes&view=query&action=query&search_constraint=terms"	GO:0032727_positive_regulation_of_interferon-alpha_production) 1 0
=HYPERLINK("http://www.godatabase.org/cgi-bin/go.cgi?query=GO:0032731&auto_wild_cards=yes&view=query&action=query&search_constraint=terms"	GO:0032731_positive_regulation_of_interleukin-1_beta_production) 1 0
=HYPERLINK("http://www.godatabase.org/cgi-bin/go.cgi?query=GO:0032732&auto_wild_cards=yes&view=query&action=query&search_constraint=terms"	GO:0032732_positive_regulation_of_interleukin-1_production) 1 0
=HYPERLINK("http://www.godatabase.org/cgi-bin/go.cgi?query=GO:0032735&auto_wild_cards=yes&view=query&action=query&search_constraint=terms"	GO:0032735_positive_regulation_of_interleukin-12_production) 1 0
=HYPERLINK("http://www.godatabase.org/cgi-bin/go.cgi?query=GO:0032764&auto_wild_cards=yes&view=query&action=query&search_constraint=terms"	GO:0032764_negative_regulation_of_mast_cell_cytokine_production) 1 0
=HYPERLINK("http://www.godatabase.org/cgi-bin/go.cgi?query=GO:0032765&auto_wild_cards=yes&view=query&action=query&search_constraint=terms"	GO:0032765_positive_regulation_of_mast_cell_cytokine_production) 1 0
=HYPERLINK("http://www.godatabase.org/cgi-bin/go.cgi?query=GO:0032769&auto_wild_cards=yes&view=query&action=query&search_constraint=terms"	GO:0032769_negative_regulation_of_monooxygenase_activity) 1 0
=HYPERLINK("http://www.godatabase.org/cgi-bin/go.cgi?query=GO:0032781&auto_wild_cards=yes&view=query&action=query&search_constraint=terms"	GO:0032781_positive_regulation_of_ATPase_activity) 1 0
=HYPERLINK("http://www.godatabase.org/cgi-bin/go.cgi?query=GO:0032790&auto_wild_cards=yes&view=query&action=query&search_constraint=terms"	GO:0032790_ribosome_disassembly) 1 0
=HYPERLINK("http://www.godatabase.org/cgi-bin/go.cgi?query=GO:0032799&auto_wild_cards=yes&view=query&action=query&search_constraint=terms"	GO:0032799_low-density_lipoprotein_receptor_metabolic_process) 1 0
=HYPERLINK("http://www.godatabase.org/cgi-bin/go.cgi?query=GO:0032802&auto_wild_cards=yes&view=query&action=query&search_constraint=terms"	GO:0032802_low-density_lipoprotein_receptor_catabolic_process) 1 0
=HYPERLINK("http://www.godatabase.org/cgi-bin/go.cgi?query=GO:0032803&auto_wild_cards=yes&view=query&action=query&search_constraint=terms"	GO:0032803_regulation_of_low-density_lipoprotein_receptor_catabolic_process) 1 0
=HYPERLINK("http://www.godatabase.org/cgi-bin/go.cgi?query=GO:0032817&auto_wild_cards=yes&view=query&action=query&search_constraint=terms"	GO:0032817_regulation_of_natural_killer_cell_proliferation) 1 0
=HYPERLINK("http://www.godatabase.org/cgi-bin/go.cgi?query=GO:0032819&auto_wild_cards=yes&view=query&action=query&search_constraint=terms"	GO:0032819_positive_regulation_of_natural_killer_cell_proliferation) 1 0
=HYPERLINK("http://www.godatabase.org/cgi-bin/go.cgi?query=GO:0032836&auto_wild_cards=yes&view=query&action=query&search_constraint=terms"	GO:0032836_glomerular_basement_membrane_development) 1 0
=HYPERLINK("http://www.godatabase.org/cgi-bin/go.cgi?query=GO:0032855&auto_wild_cards=yes&view=query&action=query&search_constraint=terms"	GO:0032855_positive_regulation_of_Rac_GTPase_activity) 1 0
=HYPERLINK("http://www.godatabase.org/cgi-bin/go.cgi?query=GO:0032863&auto_wild_cards=yes&view=query&action=query&search_constraint=terms"	GO:0032863_activation_of_Rac_GTPase_activity) 1 0
=HYPERLINK("http://www.godatabase.org/cgi-bin/go.cgi?query=GO:0032864&auto_wild_cards=yes&view=query&action=query&search_constraint=terms"	GO:0032864_activation_of_Cdc42_GTPase_activity) 1 0
=HYPERLINK("http://www.godatabase.org/cgi-bin/go.cgi?query=GO:0032885&auto_wild_cards=yes&view=query&action=query&search_constraint=terms"	GO:0032885_regulation_of_polysaccharide_biosynthetic_process) 1 0
=HYPERLINK("http://www.godatabase.org/cgi-bin/go.cgi?query=GO:0032907&auto_wild_cards=yes&view=query&action=query&search_constraint=terms"	GO:0032907_transforming_growth_factor-beta3_production) 1 0
=HYPERLINK("http://www.godatabase.org/cgi-bin/go.cgi?query=GO:0032910&auto_wild_cards=yes&view=query&action=query&search_constraint=terms"	GO:0032910_regulation_of_transforming_growth_factor-beta3_production) 1 0
=HYPERLINK("http://www.godatabase.org/cgi-bin/go.cgi?query=GO:0032913&auto_wild_cards=yes&view=query&action=query&search_constraint=terms"	GO:0032913_negative_regulation_of_transforming_growth_factor-beta3_production) 1 0
=HYPERLINK("http://www.godatabase.org/cgi-bin/go.cgi?query=GO:0032924&auto_wild_cards=yes&view=query&action=query&search_constraint=terms"	GO:0032924_activin_receptor_signaling_pathway) 1 0
=HYPERLINK("http://www.godatabase.org/cgi-bin/go.cgi?query=GO:0032925&auto_wild_cards=yes&view=query&action=query&search_constraint=terms"	GO:0032925_regulation_of_activin_receptor_signaling_pathway) 1 0
=HYPERLINK("http://www.godatabase.org/cgi-bin/go.cgi?query=GO:0032960&auto_wild_cards=yes&view=query&action=query&search_constraint=terms"	GO:0032960_regulation_of_inositol_trisphosphate_biosynthetic_process) 1 0
=HYPERLINK("http://www.godatabase.org/cgi-bin/go.cgi?query=GO:0032962&auto_wild_cards=yes&view=query&action=query&search_constraint=terms"	GO:0032962_positive_regulation_of_inositol_trisphosphate_biosynthetic_process) 1 0
=HYPERLINK("http://www.godatabase.org/cgi-bin/go.cgi?query=GO:0032964&auto_wild_cards=yes&view=query&action=query&search_constraint=terms"	GO:0032964_collagen_biosynthetic_process) 1 0
=HYPERLINK("http://www.godatabase.org/cgi-bin/go.cgi?query=GO:0032971&auto_wild_cards=yes&view=query&action=query&search_constraint=terms"	GO:0032971_regulation_of_muscle_filament_sliding) 1 0
=HYPERLINK("http://www.godatabase.org/cgi-bin/go.cgi?query=GO:0032972&auto_wild_cards=yes&view=query&action=query&search_constraint=terms"	GO:0032972_regulation_of_muscle_filament_sliding_speed) 1 0
=HYPERLINK("http://www.godatabase.org/cgi-bin/go.cgi?query=GO:0032986&auto_wild_cards=yes&view=query&action=query&search_constraint=terms"	GO:0032986_protein-DNA_complex_disassembly) 1 0
=HYPERLINK("http://www.godatabase.org/cgi-bin/go.cgi?query=GO:0032988&auto_wild_cards=yes&view=query&action=query&search_constraint=terms"	GO:0032988_ribonucleoprotein_complex_disassembly) 1 0
=HYPERLINK("http://www.godatabase.org/cgi-bin/go.cgi?query=GO:0033037&auto_wild_cards=yes&view=query&action=query&search_constraint=terms"	GO:0033037_polysaccharide_localization) 1 0
=HYPERLINK("http://www.godatabase.org/cgi-bin/go.cgi?query=GO:0033078&auto_wild_cards=yes&view=query&action=query&search_constraint=terms"	GO:0033078_extrathymic_T_cell_differentiation) 1 0
=HYPERLINK("http://www.godatabase.org/cgi-bin/go.cgi?query=GO:0033085&auto_wild_cards=yes&view=query&action=query&search_constraint=terms"	GO:0033085_negative_regulation_of_T_cell_differentiation_in_the_thymus) 1 0
=HYPERLINK("http://www.godatabase.org/cgi-bin/go.cgi?query=GO:0033087&auto_wild_cards=yes&view=query&action=query&search_constraint=terms"	GO:0033087_negative_regulation_of_immature_T_cell_proliferation) 1 0
=HYPERLINK("http://www.godatabase.org/cgi-bin/go.cgi?query=GO:0033088&auto_wild_cards=yes&view=query&action=query&search_constraint=terms"	GO:0033088_negative_regulation_of_immature_T_cell_proliferation_in_the_thymus) 1 0
=HYPERLINK("http://www.godatabase.org/cgi-bin/go.cgi?query=GO:0033108&auto_wild_cards=yes&view=query&action=query&search_constraint=terms"	GO:0033108_mitochondrial_respiratory_chain_complex_assembly) 1 0
=HYPERLINK("http://www.godatabase.org/cgi-bin/go.cgi?query=GO:0033127&auto_wild_cards=yes&view=query&action=query&search_constraint=terms"	GO:0033127_regulation_of_histone_phosphorylation) 1 0
=HYPERLINK("http://www.godatabase.org/cgi-bin/go.cgi?query=GO:0033128&auto_wild_cards=yes&view=query&action=query&search_constraint=terms"	GO:0033128_negative_regulation_of_histone_phosphorylation) 1 0
=HYPERLINK("http://www.godatabase.org/cgi-bin/go.cgi?query=GO:0033138&auto_wild_cards=yes&view=query&action=query&search_constraint=terms"	GO:0033138_positive_regulation_of_peptidyl-serine_phosphorylation) 1 0
=HYPERLINK("http://www.godatabase.org/cgi-bin/go.cgi?query=GO:0033158&auto_wild_cards=yes&view=query&action=query&search_constraint=terms"	GO:0033158_regulation_of_protein_import_into_nucleus__translocation) 1 0
=HYPERLINK("http://www.godatabase.org/cgi-bin/go.cgi?query=GO:0033160&auto_wild_cards=yes&view=query&action=query&search_constraint=terms"	GO:0033160_positive_regulation_of_protein_import_into_nucleus__translocation) 1 0
=HYPERLINK("http://www.godatabase.org/cgi-bin/go.cgi?query=GO:0033169&auto_wild_cards=yes&view=query&action=query&search_constraint=terms"	GO:0033169_histone_H3-K9_demethylation) 1 0
=HYPERLINK("http://www.godatabase.org/cgi-bin/go.cgi?query=GO:0033206&auto_wild_cards=yes&view=query&action=query&search_constraint=terms"	GO:0033206_cytokinesis_after_meiosis) 1 0
=HYPERLINK("http://www.godatabase.org/cgi-bin/go.cgi?query=GO:0033240&auto_wild_cards=yes&view=query&action=query&search_constraint=terms"	GO:0033240_positive_regulation_of_cellular_amine_metabolic_process) 1 0
=HYPERLINK("http://www.godatabase.org/cgi-bin/go.cgi?query=GO:0033313&auto_wild_cards=yes&view=query&action=query&search_constraint=terms"	GO:0033313_meiotic_cell_cycle_checkpoint) 1 0
=HYPERLINK("http://www.godatabase.org/cgi-bin/go.cgi?query=GO:0033315&auto_wild_cards=yes&view=query&action=query&search_constraint=terms"	GO:0033315_meiotic_cell_cycle_DNA_replication_checkpoint) 1 0
=HYPERLINK("http://www.godatabase.org/cgi-bin/go.cgi?query=GO:0033326&auto_wild_cards=yes&view=query&action=query&search_constraint=terms"	GO:0033326_cerebrospinal_fluid_secretion) 1 0
=HYPERLINK("http://www.godatabase.org/cgi-bin/go.cgi?query=GO:0033366&auto_wild_cards=yes&view=query&action=query&search_constraint=terms"	GO:0033366_protein_localization_in_secretory_granule) 1 0
=HYPERLINK("http://www.godatabase.org/cgi-bin/go.cgi?query=GO:0033367&auto_wild_cards=yes&view=query&action=query&search_constraint=terms"	GO:0033367_protein_localization_in_mast_cell_secretory_granule) 1 0
=HYPERLINK("http://www.godatabase.org/cgi-bin/go.cgi?query=GO:0033368&auto_wild_cards=yes&view=query&action=query&search_constraint=terms"	GO:0033368_protease_localization_in_mast_cell_secretory_granule) 1 0
=HYPERLINK("http://www.godatabase.org/cgi-bin/go.cgi?query=GO:0033370&auto_wild_cards=yes&view=query&action=query&search_constraint=terms"	GO:0033370_maintenance_of_protein_location_in_mast_cell_secretory_granule) 1 0
=HYPERLINK("http://www.godatabase.org/cgi-bin/go.cgi?query=GO:0033371&auto_wild_cards=yes&view=query&action=query&search_constraint=terms"	GO:0033371_T_cell_secretory_granule_organization) 1 0
=HYPERLINK("http://www.godatabase.org/cgi-bin/go.cgi?query=GO:0033373&auto_wild_cards=yes&view=query&action=query&search_constraint=terms"	GO:0033373_maintenance_of_protease_location_in_mast_cell_secretory_granule) 1 0
=HYPERLINK("http://www.godatabase.org/cgi-bin/go.cgi?query=GO:0033374&auto_wild_cards=yes&view=query&action=query&search_constraint=terms"	GO:0033374_protein_localization_in_T_cell_secretory_granule) 1 0
=HYPERLINK("http://www.godatabase.org/cgi-bin/go.cgi?query=GO:0033375&auto_wild_cards=yes&view=query&action=query&search_constraint=terms"	GO:0033375_protease_localization_in_T_cell_secretory_granule) 1 0
=HYPERLINK("http://www.godatabase.org/cgi-bin/go.cgi?query=GO:0033377&auto_wild_cards=yes&view=query&action=query&search_constraint=terms"	GO:0033377_maintenance_of_protein_location_in_T_cell_secretory_granule) 1 0
=HYPERLINK("http://www.godatabase.org/cgi-bin/go.cgi?query=GO:0033379&auto_wild_cards=yes&view=query&action=query&search_constraint=terms"	GO:0033379_maintenance_of_protease_location_in_T_cell_secretory_granule) 1 0
=HYPERLINK("http://www.godatabase.org/cgi-bin/go.cgi?query=GO:0033380&auto_wild_cards=yes&view=query&action=query&search_constraint=terms"	GO:0033380_granzyme_B_localization_in_T_cell_secretory_granule) 1 0
=HYPERLINK("http://www.godatabase.org/cgi-bin/go.cgi?query=GO:0033382&auto_wild_cards=yes&view=query&action=query&search_constraint=terms"	GO:0033382_maintenance_of_granzyme_B_location_in_T_cell_secretory_granule) 1 0
=HYPERLINK("http://www.godatabase.org/cgi-bin/go.cgi?query=GO:0033483&auto_wild_cards=yes&view=query&action=query&search_constraint=terms"	GO:0033483_gas_homeostasis) 1 0
=HYPERLINK("http://www.godatabase.org/cgi-bin/go.cgi?query=GO:0033484&auto_wild_cards=yes&view=query&action=query&search_constraint=terms"	GO:0033484_nitric_oxide_homeostasis) 1 0
=HYPERLINK("http://www.godatabase.org/cgi-bin/go.cgi?query=GO:0033505&auto_wild_cards=yes&view=query&action=query&search_constraint=terms"	GO:0033505_floor_plate_morphogenesis) 1 0
=HYPERLINK("http://www.godatabase.org/cgi-bin/go.cgi?query=GO:0033522&auto_wild_cards=yes&view=query&action=query&search_constraint=terms"	GO:0033522_histone_H2A_ubiquitination) 1 0
=HYPERLINK("http://www.godatabase.org/cgi-bin/go.cgi?query=GO:0033523&auto_wild_cards=yes&view=query&action=query&search_constraint=terms"	GO:0033523_histone_H2B_ubiquitination) 1 0
=HYPERLINK("http://www.godatabase.org/cgi-bin/go.cgi?query=GO:0033574&auto_wild_cards=yes&view=query&action=query&search_constraint=terms"	GO:0033574_response_to_testosterone_stimulus) 1 0
=HYPERLINK("http://www.godatabase.org/cgi-bin/go.cgi?query=GO:0033606&auto_wild_cards=yes&view=query&action=query&search_constraint=terms"	GO:0033606_chemokine_receptor_transport_within_lipid_bilayer) 1 0
=HYPERLINK("http://www.godatabase.org/cgi-bin/go.cgi?query=GO:0033628&auto_wild_cards=yes&view=query&action=query&search_constraint=terms"	GO:0033628_regulation_of_cell_adhesion_mediated_by_integrin) 1 0
=HYPERLINK("http://www.godatabase.org/cgi-bin/go.cgi?query=GO:0033630&auto_wild_cards=yes&view=query&action=query&search_constraint=terms"	GO:0033630_positive_regulation_of_cell_adhesion_mediated_by_integrin) 1 0
=HYPERLINK("http://www.godatabase.org/cgi-bin/go.cgi?query=GO:0033632&auto_wild_cards=yes&view=query&action=query&search_constraint=terms"	GO:0033632_regulation_of_cell-cell_adhesion_mediated_by_integrin) 1 0
=HYPERLINK("http://www.godatabase.org/cgi-bin/go.cgi?query=GO:0033634&auto_wild_cards=yes&view=query&action=query&search_constraint=terms"	GO:0033634_positive_regulation_of_cell-cell_adhesion_mediated_by_integrin) 1 0
=HYPERLINK("http://www.godatabase.org/cgi-bin/go.cgi?query=GO:0033683&auto_wild_cards=yes&view=query&action=query&search_constraint=terms"	GO:0033683_nucleotide-excision_repair__DNA_incision) 1 0
=HYPERLINK("http://www.godatabase.org/cgi-bin/go.cgi?query=GO:0033687&auto_wild_cards=yes&view=query&action=query&search_constraint=terms"	GO:0033687_osteoblast_proliferation) 1 0
=HYPERLINK("http://www.godatabase.org/cgi-bin/go.cgi?query=GO:0033688&auto_wild_cards=yes&view=query&action=query&search_constraint=terms"	GO:0033688_regulation_of_osteoblast_proliferation) 1 0
=HYPERLINK("http://www.godatabase.org/cgi-bin/go.cgi?query=GO:0033689&auto_wild_cards=yes&view=query&action=query&search_constraint=terms"	GO:0033689_negative_regulation_of_osteoblast_proliferation) 1 0
=HYPERLINK("http://www.godatabase.org/cgi-bin/go.cgi?query=GO:0033750&auto_wild_cards=yes&view=query&action=query&search_constraint=terms"	GO:0033750_ribosome_localization) 1 0
=HYPERLINK("http://www.godatabase.org/cgi-bin/go.cgi?query=GO:0033753&auto_wild_cards=yes&view=query&action=query&search_constraint=terms"	GO:0033753_establishment_of_ribosome_localization) 1 0
=HYPERLINK("http://www.godatabase.org/cgi-bin/go.cgi?query=GO:0033866&auto_wild_cards=yes&view=query&action=query&search_constraint=terms"	GO:0033866_nucleoside_bisphosphate_biosynthetic_process) 1 0
=HYPERLINK("http://www.godatabase.org/cgi-bin/go.cgi?query=GO:0033875&auto_wild_cards=yes&view=query&action=query&search_constraint=terms"	GO:0033875_ribonucleoside_bisphosphate_metabolic_process) 1 0
=HYPERLINK("http://www.godatabase.org/cgi-bin/go.cgi?query=GO:0034030&auto_wild_cards=yes&view=query&action=query&search_constraint=terms"	GO:0034030_ribonucleoside_bisphosphate_biosynthetic_process) 1 0
=HYPERLINK("http://www.godatabase.org/cgi-bin/go.cgi?query=GO:0034032&auto_wild_cards=yes&view=query&action=query&search_constraint=terms"	GO:0034032_purine_nucleoside_bisphosphate_metabolic_process) 1 0
=HYPERLINK("http://www.godatabase.org/cgi-bin/go.cgi?query=GO:0034033&auto_wild_cards=yes&view=query&action=query&search_constraint=terms"	GO:0034033_purine_nucleoside_bisphosphate_biosynthetic_process) 1 0
=HYPERLINK("http://www.godatabase.org/cgi-bin/go.cgi?query=GO:0034035&auto_wild_cards=yes&view=query&action=query&search_constraint=terms"	GO:0034035_purine_ribonucleoside_bisphosphate_metabolic_process) 1 0
=HYPERLINK("http://www.godatabase.org/cgi-bin/go.cgi?query=GO:0034036&auto_wild_cards=yes&view=query&action=query&search_constraint=terms"	GO:0034036_purine_ribonucleoside_bisphosphate_biosynthetic_process) 1 0
=HYPERLINK("http://www.godatabase.org/cgi-bin/go.cgi?query=GO:0034067&auto_wild_cards=yes&view=query&action=query&search_constraint=terms"	GO:0034067_protein_localization_in_Golgi_apparatus) 1 0
=HYPERLINK("http://www.godatabase.org/cgi-bin/go.cgi?query=GO:0034102&auto_wild_cards=yes&view=query&action=query&search_constraint=terms"	GO:0034102_erythrocyte_clearance) 1 0
=HYPERLINK("http://www.godatabase.org/cgi-bin/go.cgi?query=GO:0034106&auto_wild_cards=yes&view=query&action=query&search_constraint=terms"	GO:0034106_regulation_of_erythrocyte_clearance) 1 0
=HYPERLINK("http://www.godatabase.org/cgi-bin/go.cgi?query=GO:0034107&auto_wild_cards=yes&view=query&action=query&search_constraint=terms"	GO:0034107_negative_regulation_of_erythrocyte_clearance) 1 0
=HYPERLINK("http://www.godatabase.org/cgi-bin/go.cgi?query=GO:0034110&auto_wild_cards=yes&view=query&action=query&search_constraint=terms"	GO:0034110_regulation_of_homotypic_cell-cell_adhesion) 1 0
=HYPERLINK("http://www.godatabase.org/cgi-bin/go.cgi?query=GO:0034111&auto_wild_cards=yes&view=query&action=query&search_constraint=terms"	GO:0034111_negative_regulation_of_homotypic_cell-cell_adhesion) 1 0
=HYPERLINK("http://www.godatabase.org/cgi-bin/go.cgi?query=GO:0034113&auto_wild_cards=yes&view=query&action=query&search_constraint=terms"	GO:0034113_heterotypic_cell-cell_adhesion) 1 0
=HYPERLINK("http://www.godatabase.org/cgi-bin/go.cgi?query=GO:0034117&auto_wild_cards=yes&view=query&action=query&search_constraint=terms"	GO:0034117_erythrocyte_aggregation) 1 0
=HYPERLINK("http://www.godatabase.org/cgi-bin/go.cgi?query=GO:0034118&auto_wild_cards=yes&view=query&action=query&search_constraint=terms"	GO:0034118_regulation_of_erythrocyte_aggregation) 1 0
=HYPERLINK("http://www.godatabase.org/cgi-bin/go.cgi?query=GO:0034119&auto_wild_cards=yes&view=query&action=query&search_constraint=terms"	GO:0034119_negative_regulation_of_erythrocyte_aggregation) 1 0
=HYPERLINK("http://www.godatabase.org/cgi-bin/go.cgi?query=GO:0034121&auto_wild_cards=yes&view=query&action=query&search_constraint=terms"	GO:0034121_regulation_of_toll-like_receptor_signaling_pathway) 1 0
=HYPERLINK("http://www.godatabase.org/cgi-bin/go.cgi?query=GO:0034122&auto_wild_cards=yes&view=query&action=query&search_constraint=terms"	GO:0034122_negative_regulation_of_toll-like_receptor_signaling_pathway) 1 0
=HYPERLINK("http://www.godatabase.org/cgi-bin/go.cgi?query=GO:0034230&auto_wild_cards=yes&view=query&action=query&search_constraint=terms"	GO:0034230_enkephalin_processing) 1 0
=HYPERLINK("http://www.godatabase.org/cgi-bin/go.cgi?query=GO:0034372&auto_wild_cards=yes&view=query&action=query&search_constraint=terms"	GO:0034372_very-low-density_lipoprotein_particle_remodeling) 1 0
=HYPERLINK("http://www.godatabase.org/cgi-bin/go.cgi?query=GO:0034379&auto_wild_cards=yes&view=query&action=query&search_constraint=terms"	GO:0034379_very-low-density_lipoprotein_particle_assembly) 1 0
=HYPERLINK("http://www.godatabase.org/cgi-bin/go.cgi?query=GO:0034380&auto_wild_cards=yes&view=query&action=query&search_constraint=terms"	GO:0034380_high-density_lipoprotein_particle_assembly) 1 0
=HYPERLINK("http://www.godatabase.org/cgi-bin/go.cgi?query=GO:0034394&auto_wild_cards=yes&view=query&action=query&search_constraint=terms"	GO:0034394_protein_localization_at_cell_surface) 1 0
=HYPERLINK("http://www.godatabase.org/cgi-bin/go.cgi?query=GO:0034405&auto_wild_cards=yes&view=query&action=query&search_constraint=terms"	GO:0034405_response_to_fluid_shear_stress) 1 0
=HYPERLINK("http://www.godatabase.org/cgi-bin/go.cgi?query=GO:0034472&auto_wild_cards=yes&view=query&action=query&search_constraint=terms"	GO:0034472_snRNA_3'-end_processing) 1 0
=HYPERLINK("http://www.godatabase.org/cgi-bin/go.cgi?query=GO:0034474&auto_wild_cards=yes&view=query&action=query&search_constraint=terms"	GO:0034474_U2_snRNA_3'-end_processing) 1 0
=HYPERLINK("http://www.godatabase.org/cgi-bin/go.cgi?query=GO:0034502&auto_wild_cards=yes&view=query&action=query&search_constraint=terms"	GO:0034502_protein_localization_to_chromosome) 1 0
=HYPERLINK("http://www.godatabase.org/cgi-bin/go.cgi?query=GO:0034505&auto_wild_cards=yes&view=query&action=query&search_constraint=terms"	GO:0034505_tooth_mineralization) 1 0
=HYPERLINK("http://www.godatabase.org/cgi-bin/go.cgi?query=GO:0034633&auto_wild_cards=yes&view=query&action=query&search_constraint=terms"	GO:0034633_retinol_transport) 1 0
=HYPERLINK("http://www.godatabase.org/cgi-bin/go.cgi?query=GO:0034643&auto_wild_cards=yes&view=query&action=query&search_constraint=terms"	GO:0034643_mitochondrion_localization__microtubule-mediated) 1 0
=HYPERLINK("http://www.godatabase.org/cgi-bin/go.cgi?query=GO:0034969&auto_wild_cards=yes&view=query&action=query&search_constraint=terms"	GO:0034969_histone_arginine_methylation) 1 0
=HYPERLINK("http://www.godatabase.org/cgi-bin/go.cgi?query=GO:0034982&auto_wild_cards=yes&view=query&action=query&search_constraint=terms"	GO:0034982_mitochondrial_protein_processing) 1 0
=HYPERLINK("http://www.godatabase.org/cgi-bin/go.cgi?query=GO:0035022&auto_wild_cards=yes&view=query&action=query&search_constraint=terms"	GO:0035022_positive_regulation_of_Rac_protein_signal_transduction) 1 0
=HYPERLINK("http://www.godatabase.org/cgi-bin/go.cgi?query=GO:0035024&auto_wild_cards=yes&view=query&action=query&search_constraint=terms"	GO:0035024_negative_regulation_of_Rho_protein_signal_transduction) 1 0
=HYPERLINK("http://www.godatabase.org/cgi-bin/go.cgi?query=GO:0035026&auto_wild_cards=yes&view=query&action=query&search_constraint=terms"	GO:0035026_leading_edge_cell_differentiation) 1 0
=HYPERLINK("http://www.godatabase.org/cgi-bin/go.cgi?query=GO:0035037&auto_wild_cards=yes&view=query&action=query&search_constraint=terms"	GO:0035037_sperm_entry) 1 0
=HYPERLINK("http://www.godatabase.org/cgi-bin/go.cgi?query=GO:0035039&auto_wild_cards=yes&view=query&action=query&search_constraint=terms"	GO:0035039_male_pronucleus_formation) 1 0
=HYPERLINK("http://www.godatabase.org/cgi-bin/go.cgi?query=GO:0035066&auto_wild_cards=yes&view=query&action=query&search_constraint=terms"	GO:0035066_positive_regulation_of_histone_acetylation) 1 0
=HYPERLINK("http://www.godatabase.org/cgi-bin/go.cgi?query=GO:0035083&auto_wild_cards=yes&view=query&action=query&search_constraint=terms"	GO:0035083_cilium_axoneme_assembly) 1 0
=HYPERLINK("http://www.godatabase.org/cgi-bin/go.cgi?query=GO:0035090&auto_wild_cards=yes&view=query&action=query&search_constraint=terms"	GO:0035090_maintenance_of_apical_basal_cell_polarity) 1 0
=HYPERLINK("http://www.godatabase.org/cgi-bin/go.cgi?query=GO:0035106&auto_wild_cards=yes&view=query&action=query&search_constraint=terms"	GO:0035106_operant_conditioning) 1 0
=HYPERLINK("http://www.godatabase.org/cgi-bin/go.cgi?query=GO:0035172&auto_wild_cards=yes&view=query&action=query&search_constraint=terms"	GO:0035172_hemocyte_proliferation) 1 0
=HYPERLINK("http://www.godatabase.org/cgi-bin/go.cgi?query=GO:0035227&auto_wild_cards=yes&view=query&action=query&search_constraint=terms"	GO:0035227_regulation_of_glutamate-cysteine_ligase_activity) 1 0
=HYPERLINK("http://www.godatabase.org/cgi-bin/go.cgi?query=GO:0035229&auto_wild_cards=yes&view=query&action=query&search_constraint=terms"	GO:0035229_positive_regulation_of_glutamate-cysteine_ligase_activity) 1 0
=HYPERLINK("http://www.godatabase.org/cgi-bin/go.cgi?query=GO:0035260&auto_wild_cards=yes&view=query&action=query&search_constraint=terms"	GO:0035260_internal_genitalia_morphogenesis) 1 0
=HYPERLINK("http://www.godatabase.org/cgi-bin/go.cgi?query=GO:0035262&auto_wild_cards=yes&view=query&action=query&search_constraint=terms"	GO:0035262_gonad_morphogenesis) 1 0
=HYPERLINK("http://www.godatabase.org/cgi-bin/go.cgi?query=GO:0035287&auto_wild_cards=yes&view=query&action=query&search_constraint=terms"	GO:0035287_head_segmentation) 1 0
=HYPERLINK("http://www.godatabase.org/cgi-bin/go.cgi?query=GO:0035289&auto_wild_cards=yes&view=query&action=query&search_constraint=terms"	GO:0035289_posterior_head_segmentation) 1 0
=HYPERLINK("http://www.godatabase.org/cgi-bin/go.cgi?query=GO:0035303&auto_wild_cards=yes&view=query&action=query&search_constraint=terms"	GO:0035303_regulation_of_dephosphorylation) 1 0
=HYPERLINK("http://www.godatabase.org/cgi-bin/go.cgi?query=GO:0035304&auto_wild_cards=yes&view=query&action=query&search_constraint=terms"	GO:0035304_regulation_of_protein_amino_acid_dephosphorylation) 1 0
=HYPERLINK("http://www.godatabase.org/cgi-bin/go.cgi?query=GO:0035305&auto_wild_cards=yes&view=query&action=query&search_constraint=terms"	GO:0035305_negative_regulation_of_dephosphorylation) 1 0
=HYPERLINK("http://www.godatabase.org/cgi-bin/go.cgi?query=GO:0035308&auto_wild_cards=yes&view=query&action=query&search_constraint=terms"	GO:0035308_negative_regulation_of_protein_amino_acid_dephosphorylation) 1 0
=HYPERLINK("http://www.godatabase.org/cgi-bin/go.cgi?query=GO:0035313&auto_wild_cards=yes&view=query&action=query&search_constraint=terms"	GO:0035313_wound_healing__spreading_of_epidermal_cells) 1 0
=HYPERLINK("http://www.godatabase.org/cgi-bin/go.cgi?query=GO:0040013&auto_wild_cards=yes&view=query&action=query&search_constraint=terms"	GO:0040013_negative_regulation_of_locomotion) 1 0
=HYPERLINK("http://www.godatabase.org/cgi-bin/go.cgi?query=GO:0040019&auto_wild_cards=yes&view=query&action=query&search_constraint=terms"	GO:0040019_positive_regulation_of_embryonic_development) 1 0
=HYPERLINK("http://www.godatabase.org/cgi-bin/go.cgi?query=GO:0040032&auto_wild_cards=yes&view=query&action=query&search_constraint=terms"	GO:0040032_post-embryonic_body_morphogenesis) 1 0
=HYPERLINK("http://www.godatabase.org/cgi-bin/go.cgi?query=GO:0040038&auto_wild_cards=yes&view=query&action=query&search_constraint=terms"	GO:0040038_polar_body_extrusion_after_meiotic_divisions) 1 0
=HYPERLINK("http://www.godatabase.org/cgi-bin/go.cgi?query=GO:0042026&auto_wild_cards=yes&view=query&action=query&search_constraint=terms"	GO:0042026_protein_refolding) 1 0
=HYPERLINK("http://www.godatabase.org/cgi-bin/go.cgi?query=GO:0042048&auto_wild_cards=yes&view=query&action=query&search_constraint=terms"	GO:0042048_olfactory_behavior) 1 0
=HYPERLINK("http://www.godatabase.org/cgi-bin/go.cgi?query=GO:0042059&auto_wild_cards=yes&view=query&action=query&search_constraint=terms"	GO:0042059_negative_regulation_of_epidermal_growth_factor_receptor_signaling_pathway) 1 0
=HYPERLINK("http://www.godatabase.org/cgi-bin/go.cgi?query=GO:0042073&auto_wild_cards=yes&view=query&action=query&search_constraint=terms"	GO:0042073_intraflagellar_transport) 1 0
=HYPERLINK("http://www.godatabase.org/cgi-bin/go.cgi?query=GO:0042078&auto_wild_cards=yes&view=query&action=query&search_constraint=terms"	GO:0042078_germ-line_stem_cell_division) 1 0
=HYPERLINK("http://www.godatabase.org/cgi-bin/go.cgi?query=GO:0042091&auto_wild_cards=yes&view=query&action=query&search_constraint=terms"	GO:0042091_interleukin-10_biosynthetic_process) 1 0
=HYPERLINK("http://www.godatabase.org/cgi-bin/go.cgi?query=GO:0042103&auto_wild_cards=yes&view=query&action=query&search_constraint=terms"	GO:0042103_positive_regulation_of_T_cell_homeostatic_proliferation) 1 0
=HYPERLINK("http://www.godatabase.org/cgi-bin/go.cgi?query=GO:0042136&auto_wild_cards=yes&view=query&action=query&search_constraint=terms"	GO:0042136_neurotransmitter_biosynthetic_process) 1 0
=HYPERLINK("http://www.godatabase.org/cgi-bin/go.cgi?query=GO:0042137&auto_wild_cards=yes&view=query&action=query&search_constraint=terms"	GO:0042137_sequestering_of_neurotransmitter) 1 0
=HYPERLINK("http://www.godatabase.org/cgi-bin/go.cgi?query=GO:0042138&auto_wild_cards=yes&view=query&action=query&search_constraint=terms"	GO:0042138_meiotic_DNA_double-strand_break_formation) 1 0
=HYPERLINK("http://www.godatabase.org/cgi-bin/go.cgi?query=GO:0042178&auto_wild_cards=yes&view=query&action=query&search_constraint=terms"	GO:0042178_xenobiotic_catabolic_process) 1 0
=HYPERLINK("http://www.godatabase.org/cgi-bin/go.cgi?query=GO:0042225&auto_wild_cards=yes&view=query&action=query&search_constraint=terms"	GO:0042225_interleukin-5_biosynthetic_process) 1 0
=HYPERLINK("http://www.godatabase.org/cgi-bin/go.cgi?query=GO:0042231&auto_wild_cards=yes&view=query&action=query&search_constraint=terms"	GO:0042231_interleukin-13_biosynthetic_process) 1 0
=HYPERLINK("http://www.godatabase.org/cgi-bin/go.cgi?query=GO:0042255&auto_wild_cards=yes&view=query&action=query&search_constraint=terms"	GO:0042255_ribosome_assembly) 1 0
=HYPERLINK("http://www.godatabase.org/cgi-bin/go.cgi?query=GO:0042257&auto_wild_cards=yes&view=query&action=query&search_constraint=terms"	GO:0042257_ribosomal_subunit_assembly) 1 0
=HYPERLINK("http://www.godatabase.org/cgi-bin/go.cgi?query=GO:0042264&auto_wild_cards=yes&view=query&action=query&search_constraint=terms"	GO:0042264_peptidyl-aspartic_acid_hydroxylation) 1 0
=HYPERLINK("http://www.godatabase.org/cgi-bin/go.cgi?query=GO:0042276&auto_wild_cards=yes&view=query&action=query&search_constraint=terms"	GO:0042276_error-prone_postreplication_DNA_repair) 1 0
=HYPERLINK("http://www.godatabase.org/cgi-bin/go.cgi?query=GO:0042297&auto_wild_cards=yes&view=query&action=query&search_constraint=terms"	GO:0042297_vocal_learning) 1 0
=HYPERLINK("http://www.godatabase.org/cgi-bin/go.cgi?query=GO:0042309&auto_wild_cards=yes&view=query&action=query&search_constraint=terms"	GO:0042309_homoiothermy) 1 0
=HYPERLINK("http://www.godatabase.org/cgi-bin/go.cgi?query=GO:0042320&auto_wild_cards=yes&view=query&action=query&search_constraint=terms"	GO:0042320_regulation_of_circadian_sleep_wake_cycle__REM_sleep) 1 0
=HYPERLINK("http://www.godatabase.org/cgi-bin/go.cgi?query=GO:0042339&auto_wild_cards=yes&view=query&action=query&search_constraint=terms"	GO:0042339_keratan_sulfate_metabolic_process) 1 0
=HYPERLINK("http://www.godatabase.org/cgi-bin/go.cgi?query=GO:0042347&auto_wild_cards=yes&view=query&action=query&search_constraint=terms"	GO:0042347_negative_regulation_of_NF-kappaB_import_into_nucleus) 1 0
=HYPERLINK("http://www.godatabase.org/cgi-bin/go.cgi?query=GO:0042360&auto_wild_cards=yes&view=query&action=query&search_constraint=terms"	GO:0042360_vitamin_E_metabolic_process) 1 0
=HYPERLINK("http://www.godatabase.org/cgi-bin/go.cgi?query=GO:0042363&auto_wild_cards=yes&view=query&action=query&search_constraint=terms"	GO:0042363_fat-soluble_vitamin_catabolic_process) 1 0
=HYPERLINK("http://www.godatabase.org/cgi-bin/go.cgi?query=GO:0042369&auto_wild_cards=yes&view=query&action=query&search_constraint=terms"	GO:0042369_vitamin_D_catabolic_process) 1 0
=HYPERLINK("http://www.godatabase.org/cgi-bin/go.cgi?query=GO:0042373&auto_wild_cards=yes&view=query&action=query&search_constraint=terms"	GO:0042373_vitamin_K_metabolic_process) 1 0
=HYPERLINK("http://www.godatabase.org/cgi-bin/go.cgi?query=GO:0042404&auto_wild_cards=yes&view=query&action=query&search_constraint=terms"	GO:0042404_thyroid_hormone_catabolic_process) 1 0
=HYPERLINK("http://www.godatabase.org/cgi-bin/go.cgi?query=GO:0042414&auto_wild_cards=yes&view=query&action=query&search_constraint=terms"	GO:0042414_epinephrine_metabolic_process) 1 0
=HYPERLINK("http://www.godatabase.org/cgi-bin/go.cgi?query=GO:0042436&auto_wild_cards=yes&view=query&action=query&search_constraint=terms"	GO:0042436_indole_derivative_catabolic_process) 1 0
=HYPERLINK("http://www.godatabase.org/cgi-bin/go.cgi?query=GO:0042489&auto_wild_cards=yes&view=query&action=query&search_constraint=terms"	GO:0042489_negative_regulation_of_odontogenesis_of_dentine-containing_tooth) 1 0
=HYPERLINK("http://www.godatabase.org/cgi-bin/go.cgi?query=GO:0042508&auto_wild_cards=yes&view=query&action=query&search_constraint=terms"	GO:0042508_tyrosine_phosphorylation_of_Stat1_protein) 1 0
=HYPERLINK("http://www.godatabase.org/cgi-bin/go.cgi?query=GO:0042518&auto_wild_cards=yes&view=query&action=query&search_constraint=terms"	GO:0042518_negative_regulation_of_tyrosine_phosphorylation_of_Stat3_protein) 1 0
=HYPERLINK("http://www.godatabase.org/cgi-bin/go.cgi?query=GO:0042524&auto_wild_cards=yes&view=query&action=query&search_constraint=terms"	GO:0042524_negative_regulation_of_tyrosine_phosphorylation_of_Stat5_protein) 1 0
=HYPERLINK("http://www.godatabase.org/cgi-bin/go.cgi?query=GO:0042536&auto_wild_cards=yes&view=query&action=query&search_constraint=terms"	GO:0042536_negative_regulation_of_tumor_necrosis_factor_biosynthetic_process) 1 0
=HYPERLINK("http://www.godatabase.org/cgi-bin/go.cgi?query=GO:0042538&auto_wild_cards=yes&view=query&action=query&search_constraint=terms"	GO:0042538_hyperosmotic_salinity_response) 1 0
=HYPERLINK("http://www.godatabase.org/cgi-bin/go.cgi?query=GO:0042628&auto_wild_cards=yes&view=query&action=query&search_constraint=terms"	GO:0042628_mating_plug_formation) 1 0
=HYPERLINK("http://www.godatabase.org/cgi-bin/go.cgi?query=GO:0042631&auto_wild_cards=yes&view=query&action=query&search_constraint=terms"	GO:0042631_cellular_response_to_water_deprivation) 1 0
=HYPERLINK("http://www.godatabase.org/cgi-bin/go.cgi?query=GO:0042637&auto_wild_cards=yes&view=query&action=query&search_constraint=terms"	GO:0042637_catagen) 1 0
=HYPERLINK("http://www.godatabase.org/cgi-bin/go.cgi?query=GO:0042660&auto_wild_cards=yes&view=query&action=query&search_constraint=terms"	GO:0042660_positive_regulation_of_cell_fate_specification) 1 0
=HYPERLINK("http://www.godatabase.org/cgi-bin/go.cgi?query=GO:0042663&auto_wild_cards=yes&view=query&action=query&search_constraint=terms"	GO:0042663_regulation_of_endodermal_cell_fate_specification) 1 0
=HYPERLINK("http://www.godatabase.org/cgi-bin/go.cgi?query=GO:0042664&auto_wild_cards=yes&view=query&action=query&search_constraint=terms"	GO:0042664_negative_regulation_of_endodermal_cell_fate_specification) 1 0
=HYPERLINK("http://www.godatabase.org/cgi-bin/go.cgi?query=GO:0042667&auto_wild_cards=yes&view=query&action=query&search_constraint=terms"	GO:0042667_auditory_receptor_cell_fate_specification) 1 0
=HYPERLINK("http://www.godatabase.org/cgi-bin/go.cgi?query=GO:0042694&auto_wild_cards=yes&view=query&action=query&search_constraint=terms"	GO:0042694_muscle_cell_fate_specification) 1 0
=HYPERLINK("http://www.godatabase.org/cgi-bin/go.cgi?query=GO:0042713&auto_wild_cards=yes&view=query&action=query&search_constraint=terms"	GO:0042713_sperm_ejaculation) 1 0
=HYPERLINK("http://www.godatabase.org/cgi-bin/go.cgi?query=GO:0042723&auto_wild_cards=yes&view=query&action=query&search_constraint=terms"	GO:0042723_thiamin_and_derivative_metabolic_process) 1 0
=HYPERLINK("http://www.godatabase.org/cgi-bin/go.cgi?query=GO:0042737&auto_wild_cards=yes&view=query&action=query&search_constraint=terms"	GO:0042737_drug_catabolic_process) 1 0
=HYPERLINK("http://www.godatabase.org/cgi-bin/go.cgi?query=GO:0042738&auto_wild_cards=yes&view=query&action=query&search_constraint=terms"	GO:0042738_exogenous_drug_catabolic_process) 1 0
=HYPERLINK("http://www.godatabase.org/cgi-bin/go.cgi?query=GO:0042747&auto_wild_cards=yes&view=query&action=query&search_constraint=terms"	GO:0042747_circadian_sleep_wake_cycle__REM_sleep) 1 0
=HYPERLINK("http://www.godatabase.org/cgi-bin/go.cgi?query=GO:0042748&auto_wild_cards=yes&view=query&action=query&search_constraint=terms"	GO:0042748_circadian_sleep_wake_cycle__non-REM_sleep) 1 0
=HYPERLINK("http://www.godatabase.org/cgi-bin/go.cgi?query=GO:0042772&auto_wild_cards=yes&view=query&action=query&search_constraint=terms"	GO:0042772_DNA_damage_response__signal_transduction_resulting_in_transcription) 1 0
=HYPERLINK("http://www.godatabase.org/cgi-bin/go.cgi?query=GO:0042790&auto_wild_cards=yes&view=query&action=query&search_constraint=terms"	GO:0042790_transcription_of_nuclear_rRNA_large_RNA_polymerase_I_transcript) 1 0
=HYPERLINK("http://www.godatabase.org/cgi-bin/go.cgi?query=GO:0042839&auto_wild_cards=yes&view=query&action=query&search_constraint=terms"	GO:0042839_D-glucuronate_metabolic_process) 1 0
=HYPERLINK("http://www.godatabase.org/cgi-bin/go.cgi?query=GO:0042840&auto_wild_cards=yes&view=query&action=query&search_constraint=terms"	GO:0042840_D-glucuronate_catabolic_process) 1 0
=HYPERLINK("http://www.godatabase.org/cgi-bin/go.cgi?query=GO:0042891&auto_wild_cards=yes&view=query&action=query&search_constraint=terms"	GO:0042891_antibiotic_transport) 1 0
=HYPERLINK("http://www.godatabase.org/cgi-bin/go.cgi?query=GO:0042892&auto_wild_cards=yes&view=query&action=query&search_constraint=terms"	GO:0042892_chloramphenicol_transport) 1 0
=HYPERLINK("http://www.godatabase.org/cgi-bin/go.cgi?query=GO:0042940&auto_wild_cards=yes&view=query&action=query&search_constraint=terms"	GO:0042940_D-amino_acid_transport) 1 0
=HYPERLINK("http://www.godatabase.org/cgi-bin/go.cgi?query=GO:0042941&auto_wild_cards=yes&view=query&action=query&search_constraint=terms"	GO:0042941_D-alanine_transport) 1 0
=HYPERLINK("http://www.godatabase.org/cgi-bin/go.cgi?query=GO:0042942&auto_wild_cards=yes&view=query&action=query&search_constraint=terms"	GO:0042942_D-serine_transport) 1 0
=HYPERLINK("http://www.godatabase.org/cgi-bin/go.cgi?query=GO:0042983&auto_wild_cards=yes&view=query&action=query&search_constraint=terms"	GO:0042983_amyloid_precursor_protein_biosynthetic_process) 1 0
=HYPERLINK("http://www.godatabase.org/cgi-bin/go.cgi?query=GO:0042984&auto_wild_cards=yes&view=query&action=query&search_constraint=terms"	GO:0042984_regulation_of_amyloid_precursor_protein_biosynthetic_process) 1 0
=HYPERLINK("http://www.godatabase.org/cgi-bin/go.cgi?query=GO:0042985&auto_wild_cards=yes&view=query&action=query&search_constraint=terms"	GO:0042985_negative_regulation_of_amyloid_precursor_protein_biosynthetic_process) 1 0
=HYPERLINK("http://www.godatabase.org/cgi-bin/go.cgi?query=GO:0042989&auto_wild_cards=yes&view=query&action=query&search_constraint=terms"	GO:0042989_sequestering_of_actin_monomers) 1 0
=HYPERLINK("http://www.godatabase.org/cgi-bin/go.cgi?query=GO:0043044&auto_wild_cards=yes&view=query&action=query&search_constraint=terms"	GO:0043044_ATP-dependent_chromatin_remodeling) 1 0
=HYPERLINK("http://www.godatabase.org/cgi-bin/go.cgi?query=GO:0043056&auto_wild_cards=yes&view=query&action=query&search_constraint=terms"	GO:0043056_forward_locomotion) 1 0
=HYPERLINK("http://www.godatabase.org/cgi-bin/go.cgi?query=GO:0043060&auto_wild_cards=yes&view=query&action=query&search_constraint=terms"	GO:0043060_meiotic_metaphase_I_plate_congression) 1 0
=HYPERLINK("http://www.godatabase.org/cgi-bin/go.cgi?query=GO:0043091&auto_wild_cards=yes&view=query&action=query&search_constraint=terms"	GO:0043091_L-arginine_import) 1 0
=HYPERLINK("http://www.godatabase.org/cgi-bin/go.cgi?query=GO:0043124&auto_wild_cards=yes&view=query&action=query&search_constraint=terms"	GO:0043124_negative_regulation_of_I-kappaB_kinase_NF-kappaB_cascade) 1 0
=HYPERLINK("http://www.godatabase.org/cgi-bin/go.cgi?query=GO:0043132&auto_wild_cards=yes&view=query&action=query&search_constraint=terms"	GO:0043132_NAD_transport) 1 0
=HYPERLINK("http://www.godatabase.org/cgi-bin/go.cgi?query=GO:0043153&auto_wild_cards=yes&view=query&action=query&search_constraint=terms"	GO:0043153_entrainment_of_circadian_clock_by_photoperiod) 1 0
=HYPERLINK("http://www.godatabase.org/cgi-bin/go.cgi?query=GO:0043171&auto_wild_cards=yes&view=query&action=query&search_constraint=terms"	GO:0043171_peptide_catabolic_process) 1 0
=HYPERLINK("http://www.godatabase.org/cgi-bin/go.cgi?query=GO:0043179&auto_wild_cards=yes&view=query&action=query&search_constraint=terms"	GO:0043179_rhythmic_excitation) 1 0
=HYPERLINK("http://www.godatabase.org/cgi-bin/go.cgi?query=GO:0043206&auto_wild_cards=yes&view=query&action=query&search_constraint=terms"	GO:0043206_fibril_organization) 1 0
=HYPERLINK("http://www.godatabase.org/cgi-bin/go.cgi?query=GO:0043217&auto_wild_cards=yes&view=query&action=query&search_constraint=terms"	GO:0043217_myelin_maintenance) 1 0
=HYPERLINK("http://www.godatabase.org/cgi-bin/go.cgi?query=GO:0043313&auto_wild_cards=yes&view=query&action=query&search_constraint=terms"	GO:0043313_regulation_of_neutrophil_degranulation) 1 0
=HYPERLINK("http://www.godatabase.org/cgi-bin/go.cgi?query=GO:0043316&auto_wild_cards=yes&view=query&action=query&search_constraint=terms"	GO:0043316_cytotoxic_T_cell_degranulation) 1 0
=HYPERLINK("http://www.godatabase.org/cgi-bin/go.cgi?query=GO:0043369&auto_wild_cards=yes&view=query&action=query&search_constraint=terms"	GO:0043369_CD4-positive_or_CD8-positive__alpha-beta_T_cell_lineage_commitment) 1 0
=HYPERLINK("http://www.godatabase.org/cgi-bin/go.cgi?query=GO:0043375&auto_wild_cards=yes&view=query&action=query&search_constraint=terms"	GO:0043375_CD8-positive__alpha-beta_T_cell_lineage_commitment) 1 0
=HYPERLINK("http://www.godatabase.org/cgi-bin/go.cgi?query=GO:0043379&auto_wild_cards=yes&view=query&action=query&search_constraint=terms"	GO:0043379_memory_T_cell_differentiation) 1 0
=HYPERLINK("http://www.godatabase.org/cgi-bin/go.cgi?query=GO:0043380&auto_wild_cards=yes&view=query&action=query&search_constraint=terms"	GO:0043380_regulation_of_memory_T_cell_differentiation) 1 0
=HYPERLINK("http://www.godatabase.org/cgi-bin/go.cgi?query=GO:0043415&auto_wild_cards=yes&view=query&action=query&search_constraint=terms"	GO:0043415_positive_regulation_of_skeletal_muscle_regeneration) 1 0
=HYPERLINK("http://www.godatabase.org/cgi-bin/go.cgi?query=GO:0043416&auto_wild_cards=yes&view=query&action=query&search_constraint=terms"	GO:0043416_regulation_of_skeletal_muscle_regeneration) 1 0
=HYPERLINK("http://www.godatabase.org/cgi-bin/go.cgi?query=GO:0043437&auto_wild_cards=yes&view=query&action=query&search_constraint=terms"	GO:0043437_butanoic_acid_metabolic_process) 1 0
=HYPERLINK("http://www.godatabase.org/cgi-bin/go.cgi?query=GO:0043438&auto_wild_cards=yes&view=query&action=query&search_constraint=terms"	GO:0043438_acetoacetic_acid_metabolic_process) 1 0
=HYPERLINK("http://www.godatabase.org/cgi-bin/go.cgi?query=GO:0043480&auto_wild_cards=yes&view=query&action=query&search_constraint=terms"	GO:0043480_pigment_accumulation_in_tissues) 1 0
=HYPERLINK("http://www.godatabase.org/cgi-bin/go.cgi?query=GO:0043482&auto_wild_cards=yes&view=query&action=query&search_constraint=terms"	GO:0043482_cellular_pigment_accumulation) 1 0
=HYPERLINK("http://www.godatabase.org/cgi-bin/go.cgi?query=GO:0043486&auto_wild_cards=yes&view=query&action=query&search_constraint=terms"	GO:0043486_histone_exchange) 1 0
=HYPERLINK("http://www.godatabase.org/cgi-bin/go.cgi?query=GO:0043496&auto_wild_cards=yes&view=query&action=query&search_constraint=terms"	GO:0043496_regulation_of_protein_homodimerization_activity) 1 0
=HYPERLINK("http://www.godatabase.org/cgi-bin/go.cgi?query=GO:0043501&auto_wild_cards=yes&view=query&action=query&search_constraint=terms"	GO:0043501_skeletal_muscle_adaptation) 1 0
=HYPERLINK("http://www.godatabase.org/cgi-bin/go.cgi?query=GO:0043508&auto_wild_cards=yes&view=query&action=query&search_constraint=terms"	GO:0043508_negative_regulation_of_JUN_kinase_activity) 1 0
=HYPERLINK("http://www.godatabase.org/cgi-bin/go.cgi?query=GO:0043517&auto_wild_cards=yes&view=query&action=query&search_constraint=terms"	GO:0043517_positive_regulation_of_DNA_damage_response__signal_transduction_by_p53_class_mediator) 1 0
=HYPERLINK("http://www.godatabase.org/cgi-bin/go.cgi?query=GO:0043535&auto_wild_cards=yes&view=query&action=query&search_constraint=terms"	GO:0043535_regulation_of_blood_vessel_endothelial_cell_migration) 1 0
=HYPERLINK("http://www.godatabase.org/cgi-bin/go.cgi?query=GO:0043537&auto_wild_cards=yes&view=query&action=query&search_constraint=terms"	GO:0043537_negative_regulation_of_blood_vessel_endothelial_cell_migration) 1 0
=HYPERLINK("http://www.godatabase.org/cgi-bin/go.cgi?query=GO:0043545&auto_wild_cards=yes&view=query&action=query&search_constraint=terms"	GO:0043545_molybdopterin_cofactor_metabolic_process) 1 0
=HYPERLINK("http://www.godatabase.org/cgi-bin/go.cgi?query=GO:0043587&auto_wild_cards=yes&view=query&action=query&search_constraint=terms"	GO:0043587_tongue_morphogenesis) 1 0
=HYPERLINK("http://www.godatabase.org/cgi-bin/go.cgi?query=GO:0043604&auto_wild_cards=yes&view=query&action=query&search_constraint=terms"	GO:0043604_amide_biosynthetic_process) 1 0
=HYPERLINK("http://www.godatabase.org/cgi-bin/go.cgi?query=GO:0043628&auto_wild_cards=yes&view=query&action=query&search_constraint=terms"	GO:0043628_ncRNA_3'-end_processing) 1 0
=HYPERLINK("http://www.godatabase.org/cgi-bin/go.cgi?query=GO:0044254&auto_wild_cards=yes&view=query&action=query&search_constraint=terms"	GO:0044254_multicellular_organismal_protein_catabolic_process) 1 0
=HYPERLINK("http://www.godatabase.org/cgi-bin/go.cgi?query=GO:0044256&auto_wild_cards=yes&view=query&action=query&search_constraint=terms"	GO:0044256_protein_digestion) 1 0
=HYPERLINK("http://www.godatabase.org/cgi-bin/go.cgi?query=GO:0044266&auto_wild_cards=yes&view=query&action=query&search_constraint=terms"	GO:0044266_multicellular_organismal_macromolecule_catabolic_process) 1 0
=HYPERLINK("http://www.godatabase.org/cgi-bin/go.cgi?query=GO:0045004&auto_wild_cards=yes&view=query&action=query&search_constraint=terms"	GO:0045004_DNA_replication_proofreading) 1 0
=HYPERLINK("http://www.godatabase.org/cgi-bin/go.cgi?query=GO:0045019&auto_wild_cards=yes&view=query&action=query&search_constraint=terms"	GO:0045019_negative_regulation_of_nitric_oxide_biosynthetic_process) 1 0
=HYPERLINK("http://www.godatabase.org/cgi-bin/go.cgi?query=GO:0045020&auto_wild_cards=yes&view=query&action=query&search_constraint=terms"	GO:0045020_error-prone_DNA_repair) 1 0
=HYPERLINK("http://www.godatabase.org/cgi-bin/go.cgi?query=GO:0045022&auto_wild_cards=yes&view=query&action=query&search_constraint=terms"	GO:0045022_early_endosome_to_late_endosome_transport) 1 0
=HYPERLINK("http://www.godatabase.org/cgi-bin/go.cgi?query=GO:0045062&auto_wild_cards=yes&view=query&action=query&search_constraint=terms"	GO:0045062_extrathymic_T_cell_selection) 1 0
=HYPERLINK("http://www.godatabase.org/cgi-bin/go.cgi?query=GO:0045069&auto_wild_cards=yes&view=query&action=query&search_constraint=terms"	GO:0045069_regulation_of_viral_genome_replication) 1 0
=HYPERLINK("http://www.godatabase.org/cgi-bin/go.cgi?query=GO:0045074&auto_wild_cards=yes&view=query&action=query&search_constraint=terms"	GO:0045074_regulation_of_interleukin-10_biosynthetic_process) 1 0
=HYPERLINK("http://www.godatabase.org/cgi-bin/go.cgi?query=GO:0045082&auto_wild_cards=yes&view=query&action=query&search_constraint=terms"	GO:0045082_positive_regulation_of_interleukin-10_biosynthetic_process) 1 0
=HYPERLINK("http://www.godatabase.org/cgi-bin/go.cgi?query=GO:0045083&auto_wild_cards=yes&view=query&action=query&search_constraint=terms"	GO:0045083_negative_regulation_of_interleukin-12_biosynthetic_process) 1 0
=HYPERLINK("http://www.godatabase.org/cgi-bin/go.cgi?query=GO:0045112&auto_wild_cards=yes&view=query&action=query&search_constraint=terms"	GO:0045112_integrin_biosynthetic_process) 1 0
=HYPERLINK("http://www.godatabase.org/cgi-bin/go.cgi?query=GO:0045113&auto_wild_cards=yes&view=query&action=query&search_constraint=terms"	GO:0045113_regulation_of_integrin_biosynthetic_process) 1 0
=HYPERLINK("http://www.godatabase.org/cgi-bin/go.cgi?query=GO:0045188&auto_wild_cards=yes&view=query&action=query&search_constraint=terms"	GO:0045188_regulation_of_circadian_sleep_wake_cycle__non-REM_sleep) 1 0
=HYPERLINK("http://www.godatabase.org/cgi-bin/go.cgi?query=GO:0045210&auto_wild_cards=yes&view=query&action=query&search_constraint=terms"	GO:0045210_FasL_biosynthetic_process) 1 0
=HYPERLINK("http://www.godatabase.org/cgi-bin/go.cgi?query=GO:0045297&auto_wild_cards=yes&view=query&action=query&search_constraint=terms"	GO:0045297_post-mating_behavior) 1 0
=HYPERLINK("http://www.godatabase.org/cgi-bin/go.cgi?query=GO:0045299&auto_wild_cards=yes&view=query&action=query&search_constraint=terms"	GO:0045299_otolith_mineralization) 1 0
=HYPERLINK("http://www.godatabase.org/cgi-bin/go.cgi?query=GO:0045329&auto_wild_cards=yes&view=query&action=query&search_constraint=terms"	GO:0045329_carnitine_biosynthetic_process) 1 0
=HYPERLINK("http://www.godatabase.org/cgi-bin/go.cgi?query=GO:0045341&auto_wild_cards=yes&view=query&action=query&search_constraint=terms"	GO:0045341_MHC_class_I_biosynthetic_process) 1 0
=HYPERLINK("http://www.godatabase.org/cgi-bin/go.cgi?query=GO:0045343&auto_wild_cards=yes&view=query&action=query&search_constraint=terms"	GO:0045343_regulation_of_MHC_class_I_biosynthetic_process) 1 0
=HYPERLINK("http://www.godatabase.org/cgi-bin/go.cgi?query=GO:0045347&auto_wild_cards=yes&view=query&action=query&search_constraint=terms"	GO:0045347_negative_regulation_of_MHC_class_II_biosynthetic_process) 1 0
=HYPERLINK("http://www.godatabase.org/cgi-bin/go.cgi?query=GO:0045405&auto_wild_cards=yes&view=query&action=query&search_constraint=terms"	GO:0045405_regulation_of_interleukin-5_biosynthetic_process) 1 0
=HYPERLINK("http://www.godatabase.org/cgi-bin/go.cgi?query=GO:0045407&auto_wild_cards=yes&view=query&action=query&search_constraint=terms"	GO:0045407_positive_regulation_of_interleukin-5_biosynthetic_process) 1 0
=HYPERLINK("http://www.godatabase.org/cgi-bin/go.cgi?query=GO:0045426&auto_wild_cards=yes&view=query&action=query&search_constraint=terms"	GO:0045426_quinone_cofactor_biosynthetic_process) 1 0
=HYPERLINK("http://www.godatabase.org/cgi-bin/go.cgi?query=GO:0045448&auto_wild_cards=yes&view=query&action=query&search_constraint=terms"	GO:0045448_mitotic_cell_cycle__embryonic) 1 0
=HYPERLINK("http://www.godatabase.org/cgi-bin/go.cgi?query=GO:0045454&auto_wild_cards=yes&view=query&action=query&search_constraint=terms"	GO:0045454_cell_redox_homeostasis) 1 0
=HYPERLINK("http://www.godatabase.org/cgi-bin/go.cgi?query=GO:0045583&auto_wild_cards=yes&view=query&action=query&search_constraint=terms"	GO:0045583_regulation_of_cytotoxic_T_cell_differentiation) 1 0
=HYPERLINK("http://www.godatabase.org/cgi-bin/go.cgi?query=GO:0045585&auto_wild_cards=yes&view=query&action=query&search_constraint=terms"	GO:0045585_positive_regulation_of_cytotoxic_T_cell_differentiation) 1 0
=HYPERLINK("http://www.godatabase.org/cgi-bin/go.cgi?query=GO:0045601&auto_wild_cards=yes&view=query&action=query&search_constraint=terms"	GO:0045601_regulation_of_endothelial_cell_differentiation) 1 0
=HYPERLINK("http://www.godatabase.org/cgi-bin/go.cgi?query=GO:0045602&auto_wild_cards=yes&view=query&action=query&search_constraint=terms"	GO:0045602_negative_regulation_of_endothelial_cell_differentiation) 1 0
=HYPERLINK("http://www.godatabase.org/cgi-bin/go.cgi?query=GO:0045605&auto_wild_cards=yes&view=query&action=query&search_constraint=terms"	GO:0045605_negative_regulation_of_epidermal_cell_differentiation) 1 0
=HYPERLINK("http://www.godatabase.org/cgi-bin/go.cgi?query=GO:0045606&auto_wild_cards=yes&view=query&action=query&search_constraint=terms"	GO:0045606_positive_regulation_of_epidermal_cell_differentiation) 1 0
=HYPERLINK("http://www.godatabase.org/cgi-bin/go.cgi?query=GO:0045609&auto_wild_cards=yes&view=query&action=query&search_constraint=terms"	GO:0045609_positive_regulation_of_auditory_receptor_cell_differentiation) 1 0
=HYPERLINK("http://www.godatabase.org/cgi-bin/go.cgi?query=GO:0045617&auto_wild_cards=yes&view=query&action=query&search_constraint=terms"	GO:0045617_negative_regulation_of_keratinocyte_differentiation) 1 0
=HYPERLINK("http://www.godatabase.org/cgi-bin/go.cgi?query=GO:0045618&auto_wild_cards=yes&view=query&action=query&search_constraint=terms"	GO:0045618_positive_regulation_of_keratinocyte_differentiation) 1 0
=HYPERLINK("http://www.godatabase.org/cgi-bin/go.cgi?query=GO:0045626&auto_wild_cards=yes&view=query&action=query&search_constraint=terms"	GO:0045626_negative_regulation_of_T-helper_1_cell_differentiation) 1 0
=HYPERLINK("http://www.godatabase.org/cgi-bin/go.cgi?query=GO:0045633&auto_wild_cards=yes&view=query&action=query&search_constraint=terms"	GO:0045633_positive_regulation_of_mechanoreceptor_differentiation) 1 0
=HYPERLINK("http://www.godatabase.org/cgi-bin/go.cgi?query=GO:0045650&auto_wild_cards=yes&view=query&action=query&search_constraint=terms"	GO:0045650_negative_regulation_of_macrophage_differentiation) 1 0
=HYPERLINK("http://www.godatabase.org/cgi-bin/go.cgi?query=GO:0045656&auto_wild_cards=yes&view=query&action=query&search_constraint=terms"	GO:0045656_negative_regulation_of_monocyte_differentiation) 1 0
=HYPERLINK("http://www.godatabase.org/cgi-bin/go.cgi?query=GO:0045657&auto_wild_cards=yes&view=query&action=query&search_constraint=terms"	GO:0045657_positive_regulation_of_monocyte_differentiation) 1 0
=HYPERLINK("http://www.godatabase.org/cgi-bin/go.cgi?query=GO:0045659&auto_wild_cards=yes&view=query&action=query&search_constraint=terms"	GO:0045659_negative_regulation_of_neutrophil_differentiation) 1 0
=HYPERLINK("http://www.godatabase.org/cgi-bin/go.cgi?query=GO:0045660&auto_wild_cards=yes&view=query&action=query&search_constraint=terms"	GO:0045660_positive_regulation_of_neutrophil_differentiation) 1 0
=HYPERLINK("http://www.godatabase.org/cgi-bin/go.cgi?query=GO:0045721&auto_wild_cards=yes&view=query&action=query&search_constraint=terms"	GO:0045721_negative_regulation_of_gluconeogenesis) 1 0
=HYPERLINK("http://www.godatabase.org/cgi-bin/go.cgi?query=GO:0045724&auto_wild_cards=yes&view=query&action=query&search_constraint=terms"	GO:0045724_positive_regulation_of_flagellum_assembly) 1 0
=HYPERLINK("http://www.godatabase.org/cgi-bin/go.cgi?query=GO:0045725&auto_wild_cards=yes&view=query&action=query&search_constraint=terms"	GO:0045725_positive_regulation_of_glycogen_biosynthetic_process) 1 0
=HYPERLINK("http://www.godatabase.org/cgi-bin/go.cgi?query=GO:0045740&auto_wild_cards=yes&view=query&action=query&search_constraint=terms"	GO:0045740_positive_regulation_of_DNA_replication) 1 0
=HYPERLINK("http://www.godatabase.org/cgi-bin/go.cgi?query=GO:0045759&auto_wild_cards=yes&view=query&action=query&search_constraint=terms"	GO:0045759_negative_regulation_of_action_potential) 1 0
=HYPERLINK("http://www.godatabase.org/cgi-bin/go.cgi?query=GO:0045768&auto_wild_cards=yes&view=query&action=query&search_constraint=terms"	GO:0045768_positive_regulation_of_anti-apoptosis) 1 0
=HYPERLINK("http://www.godatabase.org/cgi-bin/go.cgi?query=GO:0045769&auto_wild_cards=yes&view=query&action=query&search_constraint=terms"	GO:0045769_negative_regulation_of_asymmetric_cell_division) 1 0
=HYPERLINK("http://www.godatabase.org/cgi-bin/go.cgi?query=GO:0045794&auto_wild_cards=yes&view=query&action=query&search_constraint=terms"	GO:0045794_negative_regulation_of_cell_volume) 1 0
=HYPERLINK("http://www.godatabase.org/cgi-bin/go.cgi?query=GO:0045815&auto_wild_cards=yes&view=query&action=query&search_constraint=terms"	GO:0045815_positive_regulation_of_gene_expression__epigenetic) 1 0
=HYPERLINK("http://www.godatabase.org/cgi-bin/go.cgi?query=GO:0045818&auto_wild_cards=yes&view=query&action=query&search_constraint=terms"	GO:0045818_negative_regulation_of_glycogen_catabolic_process) 1 0
=HYPERLINK("http://www.godatabase.org/cgi-bin/go.cgi?query=GO:0045842&auto_wild_cards=yes&view=query&action=query&search_constraint=terms"	GO:0045842_positive_regulation_of_mitotic_metaphase_anaphase_transition) 1 0
=HYPERLINK("http://www.godatabase.org/cgi-bin/go.cgi?query=GO:0045875&auto_wild_cards=yes&view=query&action=query&search_constraint=terms"	GO:0045875_negative_regulation_of_sister_chromatid_cohesion) 1 0
=HYPERLINK("http://www.godatabase.org/cgi-bin/go.cgi?query=GO:0045898&auto_wild_cards=yes&view=query&action=query&search_constraint=terms"	GO:0045898_regulation_of_transcriptional_preinitiation_complex_assembly) 1 0
=HYPERLINK("http://www.godatabase.org/cgi-bin/go.cgi?query=GO:0045899&auto_wild_cards=yes&view=query&action=query&search_constraint=terms"	GO:0045899_positive_regulation_of_transcriptional_preinitiation_complex_assembly) 1 0
=HYPERLINK("http://www.godatabase.org/cgi-bin/go.cgi?query=GO:0045906&auto_wild_cards=yes&view=query&action=query&search_constraint=terms"	GO:0045906_negative_regulation_of_vasoconstriction) 1 0
=HYPERLINK("http://www.godatabase.org/cgi-bin/go.cgi?query=GO:0045908&auto_wild_cards=yes&view=query&action=query&search_constraint=terms"	GO:0045908_negative_regulation_of_vasodilation) 1 0
=HYPERLINK("http://www.godatabase.org/cgi-bin/go.cgi?query=GO:0045909&auto_wild_cards=yes&view=query&action=query&search_constraint=terms"	GO:0045909_positive_regulation_of_vasodilation) 1 0
=HYPERLINK("http://www.godatabase.org/cgi-bin/go.cgi?query=GO:0045915&auto_wild_cards=yes&view=query&action=query&search_constraint=terms"	GO:0045915_positive_regulation_of_catecholamine_metabolic_process) 1 0
=HYPERLINK("http://www.godatabase.org/cgi-bin/go.cgi?query=GO:0045920&auto_wild_cards=yes&view=query&action=query&search_constraint=terms"	GO:0045920_negative_regulation_of_exocytosis) 1 0
=HYPERLINK("http://www.godatabase.org/cgi-bin/go.cgi?query=GO:0045924&auto_wild_cards=yes&view=query&action=query&search_constraint=terms"	GO:0045924_regulation_of_female_receptivity) 1 0
=HYPERLINK("http://www.godatabase.org/cgi-bin/go.cgi?query=GO:0045947&auto_wild_cards=yes&view=query&action=query&search_constraint=terms"	GO:0045947_negative_regulation_of_translational_initiation) 1 0
=HYPERLINK("http://www.godatabase.org/cgi-bin/go.cgi?query=GO:0045955&auto_wild_cards=yes&view=query&action=query&search_constraint=terms"	GO:0045955_negative_regulation_of_calcium_ion-dependent_exocytosis) 1 0
=HYPERLINK("http://www.godatabase.org/cgi-bin/go.cgi?query=GO:0045956&auto_wild_cards=yes&view=query&action=query&search_constraint=terms"	GO:0045956_positive_regulation_of_calcium_ion-dependent_exocytosis) 1 0
=HYPERLINK("http://www.godatabase.org/cgi-bin/go.cgi?query=GO:0045964&auto_wild_cards=yes&view=query&action=query&search_constraint=terms"	GO:0045964_positive_regulation_of_dopamine_metabolic_process) 1 0
=HYPERLINK("http://www.godatabase.org/cgi-bin/go.cgi?query=GO:0045988&auto_wild_cards=yes&view=query&action=query&search_constraint=terms"	GO:0045988_negative_regulation_of_striated_muscle_contraction) 1 0
=HYPERLINK("http://www.godatabase.org/cgi-bin/go.cgi?query=GO:0045989&auto_wild_cards=yes&view=query&action=query&search_constraint=terms"	GO:0045989_positive_regulation_of_striated_muscle_contraction) 1 0
=HYPERLINK("http://www.godatabase.org/cgi-bin/go.cgi?query=GO:0045990&auto_wild_cards=yes&view=query&action=query&search_constraint=terms"	GO:0045990_regulation_of_transcription_by_carbon_catabolites) 1 0
=HYPERLINK("http://www.godatabase.org/cgi-bin/go.cgi?query=GO:0045991&auto_wild_cards=yes&view=query&action=query&search_constraint=terms"	GO:0045991_positive_regulation_of_transcription_by_carbon_catabolites) 1 0
=HYPERLINK("http://www.godatabase.org/cgi-bin/go.cgi?query=GO:0045994&auto_wild_cards=yes&view=query&action=query&search_constraint=terms"	GO:0045994_positive_regulation_of_translational_initiation_by_iron) 1 0
=HYPERLINK("http://www.godatabase.org/cgi-bin/go.cgi?query=GO:0046007&auto_wild_cards=yes&view=query&action=query&search_constraint=terms"	GO:0046007_negative_regulation_of_activated_T_cell_proliferation) 1 0
=HYPERLINK("http://www.godatabase.org/cgi-bin/go.cgi?query=GO:0046014&auto_wild_cards=yes&view=query&action=query&search_constraint=terms"	GO:0046014_negative_regulation_of_T_cell_homeostatic_proliferation) 1 0
=HYPERLINK("http://www.godatabase.org/cgi-bin/go.cgi?query=GO:0046015&auto_wild_cards=yes&view=query&action=query&search_constraint=terms"	GO:0046015_regulation_of_transcription_by_glucose) 1 0
=HYPERLINK("http://www.godatabase.org/cgi-bin/go.cgi?query=GO:0046016&auto_wild_cards=yes&view=query&action=query&search_constraint=terms"	GO:0046016_positive_regulation_of_transcription_by_glucose) 1 0
=HYPERLINK("http://www.godatabase.org/cgi-bin/go.cgi?query=GO:0046031&auto_wild_cards=yes&view=query&action=query&search_constraint=terms"	GO:0046031_ADP_metabolic_process) 1 0
=HYPERLINK("http://www.godatabase.org/cgi-bin/go.cgi?query=GO:0046032&auto_wild_cards=yes&view=query&action=query&search_constraint=terms"	GO:0046032_ADP_catabolic_process) 1 0
=HYPERLINK("http://www.godatabase.org/cgi-bin/go.cgi?query=GO:0046061&auto_wild_cards=yes&view=query&action=query&search_constraint=terms"	GO:0046061_dATP_catabolic_process) 1 0
=HYPERLINK("http://www.godatabase.org/cgi-bin/go.cgi?query=GO:0046075&auto_wild_cards=yes&view=query&action=query&search_constraint=terms"	GO:0046075_dTTP_metabolic_process) 1 0
=HYPERLINK("http://www.godatabase.org/cgi-bin/go.cgi?query=GO:0046078&auto_wild_cards=yes&view=query&action=query&search_constraint=terms"	GO:0046078_dUMP_metabolic_process) 1 0
=HYPERLINK("http://www.godatabase.org/cgi-bin/go.cgi?query=GO:0046079&auto_wild_cards=yes&view=query&action=query&search_constraint=terms"	GO:0046079_dUMP_catabolic_process) 1 0
=HYPERLINK("http://www.godatabase.org/cgi-bin/go.cgi?query=GO:0046086&auto_wild_cards=yes&view=query&action=query&search_constraint=terms"	GO:0046086_adenosine_biosynthetic_process) 1 0
=HYPERLINK("http://www.godatabase.org/cgi-bin/go.cgi?query=GO:0046090&auto_wild_cards=yes&view=query&action=query&search_constraint=terms"	GO:0046090_deoxyadenosine_metabolic_process) 1 0
=HYPERLINK("http://www.godatabase.org/cgi-bin/go.cgi?query=GO:0046098&auto_wild_cards=yes&view=query&action=query&search_constraint=terms"	GO:0046098_guanine_metabolic_process) 1 0
=HYPERLINK("http://www.godatabase.org/cgi-bin/go.cgi?query=GO:0046101&auto_wild_cards=yes&view=query&action=query&search_constraint=terms"	GO:0046101_hypoxanthine_biosynthetic_process) 1 0
=HYPERLINK("http://www.godatabase.org/cgi-bin/go.cgi?query=GO:0046102&auto_wild_cards=yes&view=query&action=query&search_constraint=terms"	GO:0046102_inosine_metabolic_process) 1 0
=HYPERLINK("http://www.godatabase.org/cgi-bin/go.cgi?query=GO:0046103&auto_wild_cards=yes&view=query&action=query&search_constraint=terms"	GO:0046103_inosine_biosynthetic_process) 1 0
=HYPERLINK("http://www.godatabase.org/cgi-bin/go.cgi?query=GO:0046108&auto_wild_cards=yes&view=query&action=query&search_constraint=terms"	GO:0046108_uridine_metabolic_process) 1 0
=HYPERLINK("http://www.godatabase.org/cgi-bin/go.cgi?query=GO:0046110&auto_wild_cards=yes&view=query&action=query&search_constraint=terms"	GO:0046110_xanthine_metabolic_process) 1 0
=HYPERLINK("http://www.godatabase.org/cgi-bin/go.cgi?query=GO:0046111&auto_wild_cards=yes&view=query&action=query&search_constraint=terms"	GO:0046111_xanthine_biosynthetic_process) 1 0
=HYPERLINK("http://www.godatabase.org/cgi-bin/go.cgi?query=GO:0046112&auto_wild_cards=yes&view=query&action=query&search_constraint=terms"	GO:0046112_nucleobase_biosynthetic_process) 1 0
=HYPERLINK("http://www.godatabase.org/cgi-bin/go.cgi?query=GO:0046113&auto_wild_cards=yes&view=query&action=query&search_constraint=terms"	GO:0046113_nucleobase_catabolic_process) 1 0
=HYPERLINK("http://www.godatabase.org/cgi-bin/go.cgi?query=GO:0046121&auto_wild_cards=yes&view=query&action=query&search_constraint=terms"	GO:0046121_deoxyribonucleoside_catabolic_process) 1 0
=HYPERLINK("http://www.godatabase.org/cgi-bin/go.cgi?query=GO:0046122&auto_wild_cards=yes&view=query&action=query&search_constraint=terms"	GO:0046122_purine_deoxyribonucleoside_metabolic_process) 1 0
=HYPERLINK("http://www.godatabase.org/cgi-bin/go.cgi?query=GO:0046124&auto_wild_cards=yes&view=query&action=query&search_constraint=terms"	GO:0046124_purine_deoxyribonucleoside_catabolic_process) 1 0
=HYPERLINK("http://www.godatabase.org/cgi-bin/go.cgi?query=GO:0046125&auto_wild_cards=yes&view=query&action=query&search_constraint=terms"	GO:0046125_pyrimidine_deoxyribonucleoside_metabolic_process) 1 0
=HYPERLINK("http://www.godatabase.org/cgi-bin/go.cgi?query=GO:0046131&auto_wild_cards=yes&view=query&action=query&search_constraint=terms"	GO:0046131_pyrimidine_ribonucleoside_metabolic_process) 1 0
=HYPERLINK("http://www.godatabase.org/cgi-bin/go.cgi?query=GO:0046160&auto_wild_cards=yes&view=query&action=query&search_constraint=terms"	GO:0046160_heme_a_metabolic_process) 1 0
=HYPERLINK("http://www.godatabase.org/cgi-bin/go.cgi?query=GO:0046218&auto_wild_cards=yes&view=query&action=query&search_constraint=terms"	GO:0046218_indolalkylamine_catabolic_process) 1 0
=HYPERLINK("http://www.godatabase.org/cgi-bin/go.cgi?query=GO:0046292&auto_wild_cards=yes&view=query&action=query&search_constraint=terms"	GO:0046292_formaldehyde_metabolic_process) 1 0
=HYPERLINK("http://www.godatabase.org/cgi-bin/go.cgi?query=GO:0046294&auto_wild_cards=yes&view=query&action=query&search_constraint=terms"	GO:0046294_formaldehyde_catabolic_process) 1 0
=HYPERLINK("http://www.godatabase.org/cgi-bin/go.cgi?query=GO:0046314&auto_wild_cards=yes&view=query&action=query&search_constraint=terms"	GO:0046314_phosphocreatine_biosynthetic_process) 1 0
=HYPERLINK("http://www.godatabase.org/cgi-bin/go.cgi?query=GO:0046327&auto_wild_cards=yes&view=query&action=query&search_constraint=terms"	GO:0046327_glycerol_biosynthetic_process_from_pyruvate) 1 0
=HYPERLINK("http://www.godatabase.org/cgi-bin/go.cgi?query=GO:0046329&auto_wild_cards=yes&view=query&action=query&search_constraint=terms"	GO:0046329_negative_regulation_of_JNK_cascade) 1 0
=HYPERLINK("http://www.godatabase.org/cgi-bin/go.cgi?query=GO:0046340&auto_wild_cards=yes&view=query&action=query&search_constraint=terms"	GO:0046340_diacylglycerol_catabolic_process) 1 0
=HYPERLINK("http://www.godatabase.org/cgi-bin/go.cgi?query=GO:0046351&auto_wild_cards=yes&view=query&action=query&search_constraint=terms"	GO:0046351_disaccharide_biosynthetic_process) 1 0
=HYPERLINK("http://www.godatabase.org/cgi-bin/go.cgi?query=GO:0046356&auto_wild_cards=yes&view=query&action=query&search_constraint=terms"	GO:0046356_acetyl-CoA_catabolic_process) 1 0
=HYPERLINK("http://www.godatabase.org/cgi-bin/go.cgi?query=GO:0046358&auto_wild_cards=yes&view=query&action=query&search_constraint=terms"	GO:0046358_butyrate_biosynthetic_process) 1 0
=HYPERLINK("http://www.godatabase.org/cgi-bin/go.cgi?query=GO:0046359&auto_wild_cards=yes&view=query&action=query&search_constraint=terms"	GO:0046359_butyrate_catabolic_process) 1 0
=HYPERLINK("http://www.godatabase.org/cgi-bin/go.cgi?query=GO:0046381&auto_wild_cards=yes&view=query&action=query&search_constraint=terms"	GO:0046381_CMP-N-acetylneuraminate_metabolic_process) 1 0
=HYPERLINK("http://www.godatabase.org/cgi-bin/go.cgi?query=GO:0046415&auto_wild_cards=yes&view=query&action=query&search_constraint=terms"	GO:0046415_urate_metabolic_process) 1 0
=HYPERLINK("http://www.godatabase.org/cgi-bin/go.cgi?query=GO:0046416&auto_wild_cards=yes&view=query&action=query&search_constraint=terms"	GO:0046416_D-amino_acid_metabolic_process) 1 0
=HYPERLINK("http://www.godatabase.org/cgi-bin/go.cgi?query=GO:0046434&auto_wild_cards=yes&view=query&action=query&search_constraint=terms"	GO:0046434_organophosphate_catabolic_process) 1 0
=HYPERLINK("http://www.godatabase.org/cgi-bin/go.cgi?query=GO:0046437&auto_wild_cards=yes&view=query&action=query&search_constraint=terms"	GO:0046437_D-amino_acid_biosynthetic_process) 1 0
=HYPERLINK("http://www.godatabase.org/cgi-bin/go.cgi?query=GO:0046440&auto_wild_cards=yes&view=query&action=query&search_constraint=terms"	GO:0046440_L-lysine_metabolic_process) 1 0
=HYPERLINK("http://www.godatabase.org/cgi-bin/go.cgi?query=GO:0046449&auto_wild_cards=yes&view=query&action=query&search_constraint=terms"	GO:0046449_creatinine_metabolic_process) 1 0
=HYPERLINK("http://www.godatabase.org/cgi-bin/go.cgi?query=GO:0046471&auto_wild_cards=yes&view=query&action=query&search_constraint=terms"	GO:0046471_phosphatidylglycerol_metabolic_process) 1 0
=HYPERLINK("http://www.godatabase.org/cgi-bin/go.cgi?query=GO:0046473&auto_wild_cards=yes&view=query&action=query&search_constraint=terms"	GO:0046473_phosphatidic_acid_metabolic_process) 1 0
=HYPERLINK("http://www.godatabase.org/cgi-bin/go.cgi?query=GO:0046476&auto_wild_cards=yes&view=query&action=query&search_constraint=terms"	GO:0046476_glycosylceramide_biosynthetic_process) 1 0
=HYPERLINK("http://www.godatabase.org/cgi-bin/go.cgi?query=GO:0046477&auto_wild_cards=yes&view=query&action=query&search_constraint=terms"	GO:0046477_glycosylceramide_catabolic_process) 1 0
=HYPERLINK("http://www.godatabase.org/cgi-bin/go.cgi?query=GO:0046485&auto_wild_cards=yes&view=query&action=query&search_constraint=terms"	GO:0046485_ether_lipid_metabolic_process) 1 0
=HYPERLINK("http://www.godatabase.org/cgi-bin/go.cgi?query=GO:0046487&auto_wild_cards=yes&view=query&action=query&search_constraint=terms"	GO:0046487_glyoxylate_metabolic_process) 1 0
=HYPERLINK("http://www.godatabase.org/cgi-bin/go.cgi?query=GO:0046498&auto_wild_cards=yes&view=query&action=query&search_constraint=terms"	GO:0046498_S-adenosylhomocysteine_metabolic_process) 1 0
=HYPERLINK("http://www.godatabase.org/cgi-bin/go.cgi?query=GO:0046586&auto_wild_cards=yes&view=query&action=query&search_constraint=terms"	GO:0046586_regulation_of_calcium-dependent_cell-cell_adhesion) 1 0
=HYPERLINK("http://www.godatabase.org/cgi-bin/go.cgi?query=GO:0046587&auto_wild_cards=yes&view=query&action=query&search_constraint=terms"	GO:0046587_positive_regulation_of_calcium-dependent_cell-cell_adhesion) 1 0
=HYPERLINK("http://www.godatabase.org/cgi-bin/go.cgi?query=GO:0046602&auto_wild_cards=yes&view=query&action=query&search_constraint=terms"	GO:0046602_regulation_of_mitotic_centrosome_separation) 1 0
=HYPERLINK("http://www.godatabase.org/cgi-bin/go.cgi?query=GO:0046604&auto_wild_cards=yes&view=query&action=query&search_constraint=terms"	GO:0046604_positive_regulation_of_mitotic_centrosome_separation) 1 0
=HYPERLINK("http://www.godatabase.org/cgi-bin/go.cgi?query=GO:0046607&auto_wild_cards=yes&view=query&action=query&search_constraint=terms"	GO:0046607_positive_regulation_of_centrosome_cycle) 1 0
=HYPERLINK("http://www.godatabase.org/cgi-bin/go.cgi?query=GO:0046655&auto_wild_cards=yes&view=query&action=query&search_constraint=terms"	GO:0046655_folic_acid_metabolic_process) 1 0
=HYPERLINK("http://www.godatabase.org/cgi-bin/go.cgi?query=GO:0046671&auto_wild_cards=yes&view=query&action=query&search_constraint=terms"	GO:0046671_negative_regulation_of_retinal_cell_programmed_cell_death) 1 0
=HYPERLINK("http://www.godatabase.org/cgi-bin/go.cgi?query=GO:0046685&auto_wild_cards=yes&view=query&action=query&search_constraint=terms"	GO:0046685_response_to_arsenic) 1 0
=HYPERLINK("http://www.godatabase.org/cgi-bin/go.cgi?query=GO:0046692&auto_wild_cards=yes&view=query&action=query&search_constraint=terms"	GO:0046692_sperm_competition) 1 0
=HYPERLINK("http://www.godatabase.org/cgi-bin/go.cgi?query=GO:0046707&auto_wild_cards=yes&view=query&action=query&search_constraint=terms"	GO:0046707_IDP_metabolic_process) 1 0
=HYPERLINK("http://www.godatabase.org/cgi-bin/go.cgi?query=GO:0046709&auto_wild_cards=yes&view=query&action=query&search_constraint=terms"	GO:0046709_IDP_catabolic_process) 1 0
=HYPERLINK("http://www.godatabase.org/cgi-bin/go.cgi?query=GO:0046724&auto_wild_cards=yes&view=query&action=query&search_constraint=terms"	GO:0046724_oxalic_acid_secretion) 1 0
=HYPERLINK("http://www.godatabase.org/cgi-bin/go.cgi?query=GO:0046753&auto_wild_cards=yes&view=query&action=query&search_constraint=terms"	GO:0046753_non-lytic_viral_release) 1 0
=HYPERLINK("http://www.godatabase.org/cgi-bin/go.cgi?query=GO:0046755&auto_wild_cards=yes&view=query&action=query&search_constraint=terms"	GO:0046755_non-lytic_virus_budding) 1 0
=HYPERLINK("http://www.godatabase.org/cgi-bin/go.cgi?query=GO:0046826&auto_wild_cards=yes&view=query&action=query&search_constraint=terms"	GO:0046826_negative_regulation_of_protein_export_from_nucleus) 1 0
=HYPERLINK("http://www.godatabase.org/cgi-bin/go.cgi?query=GO:0046827&auto_wild_cards=yes&view=query&action=query&search_constraint=terms"	GO:0046827_positive_regulation_of_protein_export_from_nucleus) 1 0
=HYPERLINK("http://www.godatabase.org/cgi-bin/go.cgi?query=GO:0046831&auto_wild_cards=yes&view=query&action=query&search_constraint=terms"	GO:0046831_regulation_of_RNA_export_from_nucleus) 1 0
=HYPERLINK("http://www.godatabase.org/cgi-bin/go.cgi?query=GO:0046834&auto_wild_cards=yes&view=query&action=query&search_constraint=terms"	GO:0046834_lipid_phosphorylation) 1 0
=HYPERLINK("http://www.godatabase.org/cgi-bin/go.cgi?query=GO:0046853&auto_wild_cards=yes&view=query&action=query&search_constraint=terms"	GO:0046853_inositol_and_derivative_phosphorylation) 1 0
=HYPERLINK("http://www.godatabase.org/cgi-bin/go.cgi?query=GO:0046864&auto_wild_cards=yes&view=query&action=query&search_constraint=terms"	GO:0046864_isoprenoid_transport) 1 0
=HYPERLINK("http://www.godatabase.org/cgi-bin/go.cgi?query=GO:0046865&auto_wild_cards=yes&view=query&action=query&search_constraint=terms"	GO:0046865_terpenoid_transport) 1 0
=HYPERLINK("http://www.godatabase.org/cgi-bin/go.cgi?query=GO:0046877&auto_wild_cards=yes&view=query&action=query&search_constraint=terms"	GO:0046877_regulation_of_saliva_secretion) 1 0
=HYPERLINK("http://www.godatabase.org/cgi-bin/go.cgi?query=GO:0046878&auto_wild_cards=yes&view=query&action=query&search_constraint=terms"	GO:0046878_positive_regulation_of_saliva_secretion) 1 0
=HYPERLINK("http://www.godatabase.org/cgi-bin/go.cgi?query=GO:0046884&auto_wild_cards=yes&view=query&action=query&search_constraint=terms"	GO:0046884_follicle-stimulating_hormone_secretion) 1 0
=HYPERLINK("http://www.godatabase.org/cgi-bin/go.cgi?query=GO:0046898&auto_wild_cards=yes&view=query&action=query&search_constraint=terms"	GO:0046898_response_to_cycloheximide) 1 0
=HYPERLINK("http://www.godatabase.org/cgi-bin/go.cgi?query=GO:0046929&auto_wild_cards=yes&view=query&action=query&search_constraint=terms"	GO:0046929_negative_regulation_of_neurotransmitter_secretion) 1 0
=HYPERLINK("http://www.godatabase.org/cgi-bin/go.cgi?query=GO:0046931&auto_wild_cards=yes&view=query&action=query&search_constraint=terms"	GO:0046931_pore_complex_biogenesis) 1 0
=HYPERLINK("http://www.godatabase.org/cgi-bin/go.cgi?query=GO:0046949&auto_wild_cards=yes&view=query&action=query&search_constraint=terms"	GO:0046949_acyl-CoA_biosynthetic_process) 1 0
=HYPERLINK("http://www.godatabase.org/cgi-bin/go.cgi?query=GO:0046958&auto_wild_cards=yes&view=query&action=query&search_constraint=terms"	GO:0046958_nonassociative_learning) 1 0
=HYPERLINK("http://www.godatabase.org/cgi-bin/go.cgi?query=GO:0046960&auto_wild_cards=yes&view=query&action=query&search_constraint=terms"	GO:0046960_sensitization) 1 0
=HYPERLINK("http://www.godatabase.org/cgi-bin/go.cgi?query=GO:0046986&auto_wild_cards=yes&view=query&action=query&search_constraint=terms"	GO:0046986_negative_regulation_of_hemoglobin_biosynthetic_process) 1 0
=HYPERLINK("http://www.godatabase.org/cgi-bin/go.cgi?query=GO:0047497&auto_wild_cards=yes&view=query&action=query&search_constraint=terms"	GO:0047497_mitochondrion_transport_along_microtubule) 1 0
=HYPERLINK("http://www.godatabase.org/cgi-bin/go.cgi?query=GO:0048047&auto_wild_cards=yes&view=query&action=query&search_constraint=terms"	GO:0048047_mating_behavior__sex_discrimination) 1 0
=HYPERLINK("http://www.godatabase.org/cgi-bin/go.cgi?query=GO:0048133&auto_wild_cards=yes&view=query&action=query&search_constraint=terms"	GO:0048133_male_germ-line_stem_cell_division) 1 0
=HYPERLINK("http://www.godatabase.org/cgi-bin/go.cgi?query=GO:0048137&auto_wild_cards=yes&view=query&action=query&search_constraint=terms"	GO:0048137_spermatocyte_division) 1 0
=HYPERLINK("http://www.godatabase.org/cgi-bin/go.cgi?query=GO:0048143&auto_wild_cards=yes&view=query&action=query&search_constraint=terms"	GO:0048143_astrocyte_activation) 1 0
=HYPERLINK("http://www.godatabase.org/cgi-bin/go.cgi?query=GO:0048170&auto_wild_cards=yes&view=query&action=query&search_constraint=terms"	GO:0048170_positive_regulation_of_long-term_neuronal_synaptic_plasticity) 1 0
=HYPERLINK("http://www.godatabase.org/cgi-bin/go.cgi?query=GO:0048199&auto_wild_cards=yes&view=query&action=query&search_constraint=terms"	GO:0048199_vesicle_targeting__to__from_or_within_Golgi) 1 0
=HYPERLINK("http://www.godatabase.org/cgi-bin/go.cgi?query=GO:0048241&auto_wild_cards=yes&view=query&action=query&search_constraint=terms"	GO:0048241_epinephrine_transport) 1 0
=HYPERLINK("http://www.godatabase.org/cgi-bin/go.cgi?query=GO:0048242&auto_wild_cards=yes&view=query&action=query&search_constraint=terms"	GO:0048242_epinephrine_secretion) 1 0
=HYPERLINK("http://www.godatabase.org/cgi-bin/go.cgi?query=GO:0048243&auto_wild_cards=yes&view=query&action=query&search_constraint=terms"	GO:0048243_norepinephrine_secretion) 1 0
=HYPERLINK("http://www.godatabase.org/cgi-bin/go.cgi?query=GO:0048247&auto_wild_cards=yes&view=query&action=query&search_constraint=terms"	GO:0048247_lymphocyte_chemotaxis) 1 0
=HYPERLINK("http://www.godatabase.org/cgi-bin/go.cgi?query=GO:0048250&auto_wild_cards=yes&view=query&action=query&search_constraint=terms"	GO:0048250_mitochondrial_iron_ion_transport) 1 0
=HYPERLINK("http://www.godatabase.org/cgi-bin/go.cgi?query=GO:0048259&auto_wild_cards=yes&view=query&action=query&search_constraint=terms"	GO:0048259_regulation_of_receptor-mediated_endocytosis) 1 0
=HYPERLINK("http://www.godatabase.org/cgi-bin/go.cgi?query=GO:0048260&auto_wild_cards=yes&view=query&action=query&search_constraint=terms"	GO:0048260_positive_regulation_of_receptor-mediated_endocytosis) 1 0
=HYPERLINK("http://www.godatabase.org/cgi-bin/go.cgi?query=GO:0048290&auto_wild_cards=yes&view=query&action=query&search_constraint=terms"	GO:0048290_isotype_switching_to_IgA_isotypes) 1 0
=HYPERLINK("http://www.godatabase.org/cgi-bin/go.cgi?query=GO:0048296&auto_wild_cards=yes&view=query&action=query&search_constraint=terms"	GO:0048296_regulation_of_isotype_switching_to_IgA_isotypes) 1 0
=HYPERLINK("http://www.godatabase.org/cgi-bin/go.cgi?query=GO:0048298&auto_wild_cards=yes&view=query&action=query&search_constraint=terms"	GO:0048298_positive_regulation_of_isotype_switching_to_IgA_isotypes) 1 0
=HYPERLINK("http://www.godatabase.org/cgi-bin/go.cgi?query=GO:0048319&auto_wild_cards=yes&view=query&action=query&search_constraint=terms"	GO:0048319_axial_mesoderm_morphogenesis) 1 0
=HYPERLINK("http://www.godatabase.org/cgi-bin/go.cgi?query=GO:0048320&auto_wild_cards=yes&view=query&action=query&search_constraint=terms"	GO:0048320_axial_mesoderm_formation) 1 0
=HYPERLINK("http://www.godatabase.org/cgi-bin/go.cgi?query=GO:0048385&auto_wild_cards=yes&view=query&action=query&search_constraint=terms"	GO:0048385_regulation_of_retinoic_acid_receptor_signaling_pathway) 1 0
=HYPERLINK("http://www.godatabase.org/cgi-bin/go.cgi?query=GO:0048387&auto_wild_cards=yes&view=query&action=query&search_constraint=terms"	GO:0048387_negative_regulation_of_retinoic_acid_receptor_signaling_pathway) 1 0
=HYPERLINK("http://www.godatabase.org/cgi-bin/go.cgi?query=GO:0048388&auto_wild_cards=yes&view=query&action=query&search_constraint=terms"	GO:0048388_endosomal_lumen_acidification) 1 0
=HYPERLINK("http://www.godatabase.org/cgi-bin/go.cgi?query=GO:0048389&auto_wild_cards=yes&view=query&action=query&search_constraint=terms"	GO:0048389_intermediate_mesoderm_development) 1 0
=HYPERLINK("http://www.godatabase.org/cgi-bin/go.cgi?query=GO:0048478&auto_wild_cards=yes&view=query&action=query&search_constraint=terms"	GO:0048478_replication_fork_protection) 1 0
=HYPERLINK("http://www.godatabase.org/cgi-bin/go.cgi?query=GO:0048496&auto_wild_cards=yes&view=query&action=query&search_constraint=terms"	GO:0048496_maintenance_of_organ_identity) 1 0
=HYPERLINK("http://www.godatabase.org/cgi-bin/go.cgi?query=GO:0048525&auto_wild_cards=yes&view=query&action=query&search_constraint=terms"	GO:0048525_negative_regulation_of_viral_reproduction) 1 0
=HYPERLINK("http://www.godatabase.org/cgi-bin/go.cgi?query=GO:0048539&auto_wild_cards=yes&view=query&action=query&search_constraint=terms"	GO:0048539_bone_marrow_development) 1 0
=HYPERLINK("http://www.godatabase.org/cgi-bin/go.cgi?query=GO:0048548&auto_wild_cards=yes&view=query&action=query&search_constraint=terms"	GO:0048548_regulation_of_pinocytosis) 1 0
=HYPERLINK("http://www.godatabase.org/cgi-bin/go.cgi?query=GO:0048549&auto_wild_cards=yes&view=query&action=query&search_constraint=terms"	GO:0048549_positive_regulation_of_pinocytosis) 1 0
=HYPERLINK("http://www.godatabase.org/cgi-bin/go.cgi?query=GO:0048553&auto_wild_cards=yes&view=query&action=query&search_constraint=terms"	GO:0048553_negative_regulation_of_metalloenzyme_activity) 1 0
=HYPERLINK("http://www.godatabase.org/cgi-bin/go.cgi?query=GO:0048588&auto_wild_cards=yes&view=query&action=query&search_constraint=terms"	GO:0048588_developmental_cell_growth) 1 0
=HYPERLINK("http://www.godatabase.org/cgi-bin/go.cgi?query=GO:0048601&auto_wild_cards=yes&view=query&action=query&search_constraint=terms"	GO:0048601_oocyte_morphogenesis) 1 0
=HYPERLINK("http://www.godatabase.org/cgi-bin/go.cgi?query=GO:0048621&auto_wild_cards=yes&view=query&action=query&search_constraint=terms"	GO:0048621_post-embryonic_gut_morphogenesis) 1 0
=HYPERLINK("http://www.godatabase.org/cgi-bin/go.cgi?query=GO:0048640&auto_wild_cards=yes&view=query&action=query&search_constraint=terms"	GO:0048640_negative_regulation_of_developmental_growth) 1 0
=HYPERLINK("http://www.godatabase.org/cgi-bin/go.cgi?query=GO:0048642&auto_wild_cards=yes&view=query&action=query&search_constraint=terms"	GO:0048642_negative_regulation_of_skeletal_muscle_tissue_development) 1 0
=HYPERLINK("http://www.godatabase.org/cgi-bin/go.cgi?query=GO:0048669&auto_wild_cards=yes&view=query&action=query&search_constraint=terms"	GO:0048669_collateral_sprouting_in_the_absence_of_injury) 1 0
=HYPERLINK("http://www.godatabase.org/cgi-bin/go.cgi?query=GO:0048680&auto_wild_cards=yes&view=query&action=query&search_constraint=terms"	GO:0048680_positive_regulation_of_axon_regeneration) 1 0
=HYPERLINK("http://www.godatabase.org/cgi-bin/go.cgi?query=GO:0048681&auto_wild_cards=yes&view=query&action=query&search_constraint=terms"	GO:0048681_negative_regulation_of_axon_regeneration) 1 0
=HYPERLINK("http://www.godatabase.org/cgi-bin/go.cgi?query=GO:0048686&auto_wild_cards=yes&view=query&action=query&search_constraint=terms"	GO:0048686_regulation_of_sprouting_of_injured_axon) 1 0
=HYPERLINK("http://www.godatabase.org/cgi-bin/go.cgi?query=GO:0048687&auto_wild_cards=yes&view=query&action=query&search_constraint=terms"	GO:0048687_positive_regulation_of_sprouting_of_injured_axon) 1 0
=HYPERLINK("http://www.godatabase.org/cgi-bin/go.cgi?query=GO:0048690&auto_wild_cards=yes&view=query&action=query&search_constraint=terms"	GO:0048690_regulation_of_axon_extension_involved_in_regeneration) 1 0
=HYPERLINK("http://www.godatabase.org/cgi-bin/go.cgi?query=GO:0048691&auto_wild_cards=yes&view=query&action=query&search_constraint=terms"	GO:0048691_positive_regulation_of_axon_extension_involved_in_regeneration) 1 0
=HYPERLINK("http://www.godatabase.org/cgi-bin/go.cgi?query=GO:0048714&auto_wild_cards=yes&view=query&action=query&search_constraint=terms"	GO:0048714_positive_regulation_of_oligodendrocyte_differentiation) 1 0
=HYPERLINK("http://www.godatabase.org/cgi-bin/go.cgi?query=GO:0048733&auto_wild_cards=yes&view=query&action=query&search_constraint=terms"	GO:0048733_sebaceous_gland_development) 1 0
=HYPERLINK("http://www.godatabase.org/cgi-bin/go.cgi?query=GO:0048743&auto_wild_cards=yes&view=query&action=query&search_constraint=terms"	GO:0048743_positive_regulation_of_skeletal_muscle_fiber_development) 1 0
=HYPERLINK("http://www.godatabase.org/cgi-bin/go.cgi?query=GO:0048752&auto_wild_cards=yes&view=query&action=query&search_constraint=terms"	GO:0048752_semicircular_canal_morphogenesis) 1 0
=HYPERLINK("http://www.godatabase.org/cgi-bin/go.cgi?query=GO:0048773&auto_wild_cards=yes&view=query&action=query&search_constraint=terms"	GO:0048773_erythrophore_differentiation) 1 0
=HYPERLINK("http://www.godatabase.org/cgi-bin/go.cgi?query=GO:0048790&auto_wild_cards=yes&view=query&action=query&search_constraint=terms"	GO:0048790_maintenance_of_presynaptic_active_zone_structure) 1 0
=HYPERLINK("http://www.godatabase.org/cgi-bin/go.cgi?query=GO:0048791&auto_wild_cards=yes&view=query&action=query&search_constraint=terms"	GO:0048791_calcium_ion-dependent_exocytosis_of_neurotransmitter) 1 0
=HYPERLINK("http://www.godatabase.org/cgi-bin/go.cgi?query=GO:0048822&auto_wild_cards=yes&view=query&action=query&search_constraint=terms"	GO:0048822_enucleate_erythrocyte_development) 1 0
=HYPERLINK("http://www.godatabase.org/cgi-bin/go.cgi?query=GO:0048866&auto_wild_cards=yes&view=query&action=query&search_constraint=terms"	GO:0048866_stem_cell_fate_specification) 1 0
=HYPERLINK("http://www.godatabase.org/cgi-bin/go.cgi?query=GO:0048936&auto_wild_cards=yes&view=query&action=query&search_constraint=terms"	GO:0048936_peripheral_nervous_system_neuron_axonogenesis) 1 0
=HYPERLINK("http://www.godatabase.org/cgi-bin/go.cgi?query=GO:0050427&auto_wild_cards=yes&view=query&action=query&search_constraint=terms"	GO:0050427_3'-phosphoadenosine_5'-phosphosulfate_metabolic_process) 1 0
=HYPERLINK("http://www.godatabase.org/cgi-bin/go.cgi?query=GO:0050428&auto_wild_cards=yes&view=query&action=query&search_constraint=terms"	GO:0050428_3'-phosphoadenosine_5'-phosphosulfate_biosynthetic_process) 1 0
=HYPERLINK("http://www.godatabase.org/cgi-bin/go.cgi?query=GO:0050482&auto_wild_cards=yes&view=query&action=query&search_constraint=terms"	GO:0050482_arachidonic_acid_secretion) 1 0
=HYPERLINK("http://www.godatabase.org/cgi-bin/go.cgi?query=GO:0050667&auto_wild_cards=yes&view=query&action=query&search_constraint=terms"	GO:0050667_homocysteine_metabolic_process) 1 0
=HYPERLINK("http://www.godatabase.org/cgi-bin/go.cgi?query=GO:0050674&auto_wild_cards=yes&view=query&action=query&search_constraint=terms"	GO:0050674_urothelial_cell_proliferation) 1 0
=HYPERLINK("http://www.godatabase.org/cgi-bin/go.cgi?query=GO:0050675&auto_wild_cards=yes&view=query&action=query&search_constraint=terms"	GO:0050675_regulation_of_urothelial_cell_proliferation) 1 0
=HYPERLINK("http://www.godatabase.org/cgi-bin/go.cgi?query=GO:0050677&auto_wild_cards=yes&view=query&action=query&search_constraint=terms"	GO:0050677_positive_regulation_of_urothelial_cell_proliferation) 1 0
=HYPERLINK("http://www.godatabase.org/cgi-bin/go.cgi?query=GO:0050691&auto_wild_cards=yes&view=query&action=query&search_constraint=terms"	GO:0050691_regulation_of_defense_response_to_virus_by_host) 1 0
=HYPERLINK("http://www.godatabase.org/cgi-bin/go.cgi?query=GO:0050748&auto_wild_cards=yes&view=query&action=query&search_constraint=terms"	GO:0050748_negative_regulation_of_lipoprotein_metabolic_process) 1 0
=HYPERLINK("http://www.godatabase.org/cgi-bin/go.cgi?query=GO:0050757&auto_wild_cards=yes&view=query&action=query&search_constraint=terms"	GO:0050757_thymidylate_synthase_biosynthetic_process) 1 0
=HYPERLINK("http://www.godatabase.org/cgi-bin/go.cgi?query=GO:0050758&auto_wild_cards=yes&view=query&action=query&search_constraint=terms"	GO:0050758_regulation_of_thymidylate_synthase_biosynthetic_process) 1 0
=HYPERLINK("http://www.godatabase.org/cgi-bin/go.cgi?query=GO:0050760&auto_wild_cards=yes&view=query&action=query&search_constraint=terms"	GO:0050760_negative_regulation_of_thymidylate_synthase_biosynthetic_process) 1 0
=HYPERLINK("http://www.godatabase.org/cgi-bin/go.cgi?query=GO:0050812&auto_wild_cards=yes&view=query&action=query&search_constraint=terms"	GO:0050812_regulation_of_acyl-CoA_biosynthetic_process) 1 0
=HYPERLINK("http://www.godatabase.org/cgi-bin/go.cgi?query=GO:0050832&auto_wild_cards=yes&view=query&action=query&search_constraint=terms"	GO:0050832_defense_response_to_fungus) 1 0
=HYPERLINK("http://www.godatabase.org/cgi-bin/go.cgi?query=GO:0050861&auto_wild_cards=yes&view=query&action=query&search_constraint=terms"	GO:0050861_positive_regulation_of_B_cell_receptor_signaling_pathway) 1 0
=HYPERLINK("http://www.godatabase.org/cgi-bin/go.cgi?query=GO:0050862&auto_wild_cards=yes&view=query&action=query&search_constraint=terms"	GO:0050862_positive_regulation_of_T_cell_receptor_signaling_pathway) 1 0
=HYPERLINK("http://www.godatabase.org/cgi-bin/go.cgi?query=GO:0050916&auto_wild_cards=yes&view=query&action=query&search_constraint=terms"	GO:0050916_sensory_perception_of_sweet_taste) 1 0
=HYPERLINK("http://www.godatabase.org/cgi-bin/go.cgi?query=GO:0050975&auto_wild_cards=yes&view=query&action=query&search_constraint=terms"	GO:0050975_sensory_perception_of_touch) 1 0
=HYPERLINK("http://www.godatabase.org/cgi-bin/go.cgi?query=GO:0050995&auto_wild_cards=yes&view=query&action=query&search_constraint=terms"	GO:0050995_negative_regulation_of_lipid_catabolic_process) 1 0
=HYPERLINK("http://www.godatabase.org/cgi-bin/go.cgi?query=GO:0051001&auto_wild_cards=yes&view=query&action=query&search_constraint=terms"	GO:0051001_negative_regulation_of_nitric-oxide_synthase_activity) 1 0
=HYPERLINK("http://www.godatabase.org/cgi-bin/go.cgi?query=GO:0051005&auto_wild_cards=yes&view=query&action=query&search_constraint=terms"	GO:0051005_negative_regulation_of_lipoprotein_lipase_activity) 1 0
=HYPERLINK("http://www.godatabase.org/cgi-bin/go.cgi?query=GO:0051006&auto_wild_cards=yes&view=query&action=query&search_constraint=terms"	GO:0051006_positive_regulation_of_lipoprotein_lipase_activity) 1 0
=HYPERLINK("http://www.godatabase.org/cgi-bin/go.cgi?query=GO:0051016&auto_wild_cards=yes&view=query&action=query&search_constraint=terms"	GO:0051016_barbed-end_actin_filament_capping) 1 0
=HYPERLINK("http://www.godatabase.org/cgi-bin/go.cgi?query=GO:0051029&auto_wild_cards=yes&view=query&action=query&search_constraint=terms"	GO:0051029_rRNA_transport) 1 0
=HYPERLINK("http://www.godatabase.org/cgi-bin/go.cgi?query=GO:0051043&auto_wild_cards=yes&view=query&action=query&search_constraint=terms"	GO:0051043_regulation_of_membrane_protein_ectodomain_proteolysis) 1 0
=HYPERLINK("http://www.godatabase.org/cgi-bin/go.cgi?query=GO:0051044&auto_wild_cards=yes&view=query&action=query&search_constraint=terms"	GO:0051044_positive_regulation_of_membrane_protein_ectodomain_proteolysis) 1 0
=HYPERLINK("http://www.godatabase.org/cgi-bin/go.cgi?query=GO:0051088&auto_wild_cards=yes&view=query&action=query&search_constraint=terms"	GO:0051088_PMA-inducible_membrane_protein_ectodomain_proteolysis) 1 0
=HYPERLINK("http://www.godatabase.org/cgi-bin/go.cgi?query=GO:0051102&auto_wild_cards=yes&view=query&action=query&search_constraint=terms"	GO:0051102_DNA_ligation_during_DNA_recombination) 1 0
=HYPERLINK("http://www.godatabase.org/cgi-bin/go.cgi?query=GO:0051103&auto_wild_cards=yes&view=query&action=query&search_constraint=terms"	GO:0051103_DNA_ligation_during_DNA_repair) 1 0
=HYPERLINK("http://www.godatabase.org/cgi-bin/go.cgi?query=GO:0051123&auto_wild_cards=yes&view=query&action=query&search_constraint=terms"	GO:0051123_transcriptional_preinitiation_complex_assembly) 1 0
=HYPERLINK("http://www.godatabase.org/cgi-bin/go.cgi?query=GO:0051125&auto_wild_cards=yes&view=query&action=query&search_constraint=terms"	GO:0051125_regulation_of_actin_nucleation) 1 0
=HYPERLINK("http://www.godatabase.org/cgi-bin/go.cgi?query=GO:0051127&auto_wild_cards=yes&view=query&action=query&search_constraint=terms"	GO:0051127_positive_regulation_of_actin_nucleation) 1 0
=HYPERLINK("http://www.godatabase.org/cgi-bin/go.cgi?query=GO:0051151&auto_wild_cards=yes&view=query&action=query&search_constraint=terms"	GO:0051151_negative_regulation_of_smooth_muscle_cell_differentiation) 1 0
=HYPERLINK("http://www.godatabase.org/cgi-bin/go.cgi?query=GO:0051154&auto_wild_cards=yes&view=query&action=query&search_constraint=terms"	GO:0051154_negative_regulation_of_striated_muscle_cell_differentiation) 1 0
=HYPERLINK("http://www.godatabase.org/cgi-bin/go.cgi?query=GO:0051155&auto_wild_cards=yes&view=query&action=query&search_constraint=terms"	GO:0051155_positive_regulation_of_striated_muscle_cell_differentiation) 1 0
=HYPERLINK("http://www.godatabase.org/cgi-bin/go.cgi?query=GO:0051156&auto_wild_cards=yes&view=query&action=query&search_constraint=terms"	GO:0051156_glucose_6-phosphate_metabolic_process) 1 0
=HYPERLINK("http://www.godatabase.org/cgi-bin/go.cgi?query=GO:0051187&auto_wild_cards=yes&view=query&action=query&search_constraint=terms"	GO:0051187_cofactor_catabolic_process) 1 0
=HYPERLINK("http://www.godatabase.org/cgi-bin/go.cgi?query=GO:0051189&auto_wild_cards=yes&view=query&action=query&search_constraint=terms"	GO:0051189_prosthetic_group_metabolic_process) 1 0
=HYPERLINK("http://www.godatabase.org/cgi-bin/go.cgi?query=GO:0051193&auto_wild_cards=yes&view=query&action=query&search_constraint=terms"	GO:0051193_regulation_of_cofactor_metabolic_process) 1 0
=HYPERLINK("http://www.godatabase.org/cgi-bin/go.cgi?query=GO:0051196&auto_wild_cards=yes&view=query&action=query&search_constraint=terms"	GO:0051196_regulation_of_coenzyme_metabolic_process) 1 0
=HYPERLINK("http://www.godatabase.org/cgi-bin/go.cgi?query=GO:0051255&auto_wild_cards=yes&view=query&action=query&search_constraint=terms"	GO:0051255_spindle_midzone_assembly) 1 0
=HYPERLINK("http://www.godatabase.org/cgi-bin/go.cgi?query=GO:0051257&auto_wild_cards=yes&view=query&action=query&search_constraint=terms"	GO:0051257_spindle_midzone_assembly_involved_in_meiosis) 1 0
=HYPERLINK("http://www.godatabase.org/cgi-bin/go.cgi?query=GO:0051281&auto_wild_cards=yes&view=query&action=query&search_constraint=terms"	GO:0051281_positive_regulation_of_release_of_sequestered_calcium_ion_into_cytosol) 1 0
=HYPERLINK("http://www.godatabase.org/cgi-bin/go.cgi?query=GO:0051290&auto_wild_cards=yes&view=query&action=query&search_constraint=terms"	GO:0051290_protein_heterotetramerization) 1 0
=HYPERLINK("http://www.godatabase.org/cgi-bin/go.cgi?query=GO:0051305&auto_wild_cards=yes&view=query&action=query&search_constraint=terms"	GO:0051305_chromosome_movement_towards_spindle_pole) 1 0
=HYPERLINK("http://www.godatabase.org/cgi-bin/go.cgi?query=GO:0051310&auto_wild_cards=yes&view=query&action=query&search_constraint=terms"	GO:0051310_metaphase_plate_congression) 1 0
=HYPERLINK("http://www.godatabase.org/cgi-bin/go.cgi?query=GO:0051311&auto_wild_cards=yes&view=query&action=query&search_constraint=terms"	GO:0051311_meiotic_metaphase_plate_congression) 1 0
=HYPERLINK("http://www.godatabase.org/cgi-bin/go.cgi?query=GO:0051340&auto_wild_cards=yes&view=query&action=query&search_constraint=terms"	GO:0051340_regulation_of_ligase_activity) 1 0
=HYPERLINK("http://www.godatabase.org/cgi-bin/go.cgi?query=GO:0051351&auto_wild_cards=yes&view=query&action=query&search_constraint=terms"	GO:0051351_positive_regulation_of_ligase_activity) 1 0
=HYPERLINK("http://www.godatabase.org/cgi-bin/go.cgi?query=GO:0051354&auto_wild_cards=yes&view=query&action=query&search_constraint=terms"	GO:0051354_negative_regulation_of_oxidoreductase_activity) 1 0
=HYPERLINK("http://www.godatabase.org/cgi-bin/go.cgi?query=GO:0051355&auto_wild_cards=yes&view=query&action=query&search_constraint=terms"	GO:0051355_proprioception_during_equilibrioception) 1 0
=HYPERLINK("http://www.godatabase.org/cgi-bin/go.cgi?query=GO:0051383&auto_wild_cards=yes&view=query&action=query&search_constraint=terms"	GO:0051383_kinetochore_organization) 1 0
=HYPERLINK("http://www.godatabase.org/cgi-bin/go.cgi?query=GO:0051386&auto_wild_cards=yes&view=query&action=query&search_constraint=terms"	GO:0051386_regulation_of_nerve_growth_factor_receptor_signaling_pathway) 1 0
=HYPERLINK("http://www.godatabase.org/cgi-bin/go.cgi?query=GO:0051409&auto_wild_cards=yes&view=query&action=query&search_constraint=terms"	GO:0051409_response_to_nitrosative_stress) 1 0
=HYPERLINK("http://www.godatabase.org/cgi-bin/go.cgi?query=GO:0051457&auto_wild_cards=yes&view=query&action=query&search_constraint=terms"	GO:0051457_maintenance_of_protein_location_in_nucleus) 1 0
=HYPERLINK("http://www.godatabase.org/cgi-bin/go.cgi?query=GO:0051481&auto_wild_cards=yes&view=query&action=query&search_constraint=terms"	GO:0051481_reduction_of_cytosolic_calcium_ion_concentration) 1 0
=HYPERLINK("http://www.godatabase.org/cgi-bin/go.cgi?query=GO:0051482&auto_wild_cards=yes&view=query&action=query&search_constraint=terms"	GO:0051482_elevation_of_cytosolic_calcium_ion_concentration_during_G-protein_signaling__coupled_to_IP3_second_messenger_(phospholipase_C_activating)) 1 0
=HYPERLINK("http://www.godatabase.org/cgi-bin/go.cgi?query=GO:0051542&auto_wild_cards=yes&view=query&action=query&search_constraint=terms"	GO:0051542_elastin_biosynthetic_process) 1 0
=HYPERLINK("http://www.godatabase.org/cgi-bin/go.cgi?query=GO:0051568&auto_wild_cards=yes&view=query&action=query&search_constraint=terms"	GO:0051568_histone_H3-K4_methylation) 1 0
=HYPERLINK("http://www.godatabase.org/cgi-bin/go.cgi?query=GO:0051569&auto_wild_cards=yes&view=query&action=query&search_constraint=terms"	GO:0051569_regulation_of_histone_H3-K4_methylation) 1 0
=HYPERLINK("http://www.godatabase.org/cgi-bin/go.cgi?query=GO:0051570&auto_wild_cards=yes&view=query&action=query&search_constraint=terms"	GO:0051570_regulation_of_histone_H3-K9_methylation) 1 0
=HYPERLINK("http://www.godatabase.org/cgi-bin/go.cgi?query=GO:0051573&auto_wild_cards=yes&view=query&action=query&search_constraint=terms"	GO:0051573_negative_regulation_of_histone_H3-K9_methylation) 1 0
=HYPERLINK("http://www.godatabase.org/cgi-bin/go.cgi?query=GO:0051580&auto_wild_cards=yes&view=query&action=query&search_constraint=terms"	GO:0051580_regulation_of_neurotransmitter_uptake) 1 0
=HYPERLINK("http://www.godatabase.org/cgi-bin/go.cgi?query=GO:0051582&auto_wild_cards=yes&view=query&action=query&search_constraint=terms"	GO:0051582_positive_regulation_of_neurotransmitter_uptake) 1 0
=HYPERLINK("http://www.godatabase.org/cgi-bin/go.cgi?query=GO:0051584&auto_wild_cards=yes&view=query&action=query&search_constraint=terms"	GO:0051584_regulation_of_dopamine_uptake) 1 0
=HYPERLINK("http://www.godatabase.org/cgi-bin/go.cgi?query=GO:0051586&auto_wild_cards=yes&view=query&action=query&search_constraint=terms"	GO:0051586_positive_regulation_of_dopamine_uptake) 1 0
=HYPERLINK("http://www.godatabase.org/cgi-bin/go.cgi?query=GO:0051589&auto_wild_cards=yes&view=query&action=query&search_constraint=terms"	GO:0051589_negative_regulation_of_neurotransmitter_transport) 1 0
=HYPERLINK("http://www.godatabase.org/cgi-bin/go.cgi?query=GO:0051593&auto_wild_cards=yes&view=query&action=query&search_constraint=terms"	GO:0051593_response_to_folic_acid) 1 0
=HYPERLINK("http://www.godatabase.org/cgi-bin/go.cgi?query=GO:0051615&auto_wild_cards=yes&view=query&action=query&search_constraint=terms"	GO:0051615_histamine_uptake) 1 0
=HYPERLINK("http://www.godatabase.org/cgi-bin/go.cgi?query=GO:0051646&auto_wild_cards=yes&view=query&action=query&search_constraint=terms"	GO:0051646_mitochondrion_localization) 1 0
=HYPERLINK("http://www.godatabase.org/cgi-bin/go.cgi?query=GO:0051654&auto_wild_cards=yes&view=query&action=query&search_constraint=terms"	GO:0051654_establishment_of_mitochondrion_localization) 1 0
=HYPERLINK("http://www.godatabase.org/cgi-bin/go.cgi?query=GO:0051661&auto_wild_cards=yes&view=query&action=query&search_constraint=terms"	GO:0051661_maintenance_of_centrosome_location) 1 0
=HYPERLINK("http://www.godatabase.org/cgi-bin/go.cgi?query=GO:0051665&auto_wild_cards=yes&view=query&action=query&search_constraint=terms"	GO:0051665_membrane_raft_localization) 1 0
=HYPERLINK("http://www.godatabase.org/cgi-bin/go.cgi?query=GO:0051685&auto_wild_cards=yes&view=query&action=query&search_constraint=terms"	GO:0051685_maintenance_of_ER_location) 1 0
=HYPERLINK("http://www.godatabase.org/cgi-bin/go.cgi?query=GO:0051693&auto_wild_cards=yes&view=query&action=query&search_constraint=terms"	GO:0051693_actin_filament_capping) 1 0
=HYPERLINK("http://www.godatabase.org/cgi-bin/go.cgi?query=GO:0051701&auto_wild_cards=yes&view=query&action=query&search_constraint=terms"	GO:0051701_interaction_with_host) 1 0
=HYPERLINK("http://www.godatabase.org/cgi-bin/go.cgi?query=GO:0051754&auto_wild_cards=yes&view=query&action=query&search_constraint=terms"	GO:0051754_meiotic_sister_chromatid_cohesion__centromeric) 1 0
=HYPERLINK("http://www.godatabase.org/cgi-bin/go.cgi?query=GO:0051782&auto_wild_cards=yes&view=query&action=query&search_constraint=terms"	GO:0051782_negative_regulation_of_cell_division) 1 0
=HYPERLINK("http://www.godatabase.org/cgi-bin/go.cgi?query=GO:0051790&auto_wild_cards=yes&view=query&action=query&search_constraint=terms"	GO:0051790_short-chain_fatty_acid_biosynthetic_process) 1 0
=HYPERLINK("http://www.godatabase.org/cgi-bin/go.cgi?query=GO:0051799&auto_wild_cards=yes&view=query&action=query&search_constraint=terms"	GO:0051799_negative_regulation_of_hair_follicle_development) 1 0
=HYPERLINK("http://www.godatabase.org/cgi-bin/go.cgi?query=GO:0051823&auto_wild_cards=yes&view=query&action=query&search_constraint=terms"	GO:0051823_regulation_of_synapse_structural_plasticity) 1 0
=HYPERLINK("http://www.godatabase.org/cgi-bin/go.cgi?query=GO:0051865&auto_wild_cards=yes&view=query&action=query&search_constraint=terms"	GO:0051865_protein_autoubiquitination) 1 0
=HYPERLINK("http://www.godatabase.org/cgi-bin/go.cgi?query=GO:0051901&auto_wild_cards=yes&view=query&action=query&search_constraint=terms"	GO:0051901_positive_regulation_of_mitochondrial_depolarization) 1 0
=HYPERLINK("http://www.godatabase.org/cgi-bin/go.cgi?query=GO:0051917&auto_wild_cards=yes&view=query&action=query&search_constraint=terms"	GO:0051917_regulation_of_fibrinolysis) 1 0
=HYPERLINK("http://www.godatabase.org/cgi-bin/go.cgi?query=GO:0051918&auto_wild_cards=yes&view=query&action=query&search_constraint=terms"	GO:0051918_negative_regulation_of_fibrinolysis) 1 0
=HYPERLINK("http://www.godatabase.org/cgi-bin/go.cgi?query=GO:0051929&auto_wild_cards=yes&view=query&action=query&search_constraint=terms"	GO:0051929_positive_regulation_of_calcium_ion_transport_via_voltage-gated_calcium_channel_activity) 1 0
=HYPERLINK("http://www.godatabase.org/cgi-bin/go.cgi?query=GO:0051933&auto_wild_cards=yes&view=query&action=query&search_constraint=terms"	GO:0051933_amino_acid_uptake_during_transmission_of_nerve_impulse) 1 0
=HYPERLINK("http://www.godatabase.org/cgi-bin/go.cgi?query=GO:0051935&auto_wild_cards=yes&view=query&action=query&search_constraint=terms"	GO:0051935_glutamate_uptake_during_transmission_of_nerve_impulse) 1 0
=HYPERLINK("http://www.godatabase.org/cgi-bin/go.cgi?query=GO:0051940&auto_wild_cards=yes&view=query&action=query&search_constraint=terms"	GO:0051940_regulation_of_catecholamine_uptake_during_transmission_of_nerve_impulse) 1 0
=HYPERLINK("http://www.godatabase.org/cgi-bin/go.cgi?query=GO:0051944&auto_wild_cards=yes&view=query&action=query&search_constraint=terms"	GO:0051944_positive_regulation_of_catecholamine_uptake_during_transmission_of_nerve_impulse) 1 0
=HYPERLINK("http://www.godatabase.org/cgi-bin/go.cgi?query=GO:0051961&auto_wild_cards=yes&view=query&action=query&search_constraint=terms"	GO:0051961_negative_regulation_of_nervous_system_development) 1 0
=HYPERLINK("http://www.godatabase.org/cgi-bin/go.cgi?query=GO:0051964&auto_wild_cards=yes&view=query&action=query&search_constraint=terms"	GO:0051964_negative_regulation_of_synaptogenesis) 1 0
=HYPERLINK("http://www.godatabase.org/cgi-bin/go.cgi?query=GO:0051968&auto_wild_cards=yes&view=query&action=query&search_constraint=terms"	GO:0051968_positive_regulation_of_synaptic_transmission__glutamatergic) 1 0
=HYPERLINK("http://www.godatabase.org/cgi-bin/go.cgi?query=GO:0051984&auto_wild_cards=yes&view=query&action=query&search_constraint=terms"	GO:0051984_positive_regulation_of_chromosome_segregation) 1 0
=HYPERLINK("http://www.godatabase.org/cgi-bin/go.cgi?query=GO:0051987&auto_wild_cards=yes&view=query&action=query&search_constraint=terms"	GO:0051987_positive_regulation_of_attachment_of_spindle_microtubules_to_kinetochore) 1 0
=HYPERLINK("http://www.godatabase.org/cgi-bin/go.cgi?query=GO:0052173&auto_wild_cards=yes&view=query&action=query&search_constraint=terms"	GO:0052173_response_to_defenses_of_other_organism_during_symbiotic_interaction) 1 0
=HYPERLINK("http://www.godatabase.org/cgi-bin/go.cgi?query=GO:0052200&auto_wild_cards=yes&view=query&action=query&search_constraint=terms"	GO:0052200_response_to_host_defenses) 1 0
=HYPERLINK("http://www.godatabase.org/cgi-bin/go.cgi?query=GO:0052551&auto_wild_cards=yes&view=query&action=query&search_constraint=terms"	GO:0052551_response_to_defense-related_nitric_oxide_production_by_other_organism_during_symbiotic_interaction) 1 0
=HYPERLINK("http://www.godatabase.org/cgi-bin/go.cgi?query=GO:0052564&auto_wild_cards=yes&view=query&action=query&search_constraint=terms"	GO:0052564_response_to_immune_response_of_other_organism_during_symbiotic_interaction) 1 0
=HYPERLINK("http://www.godatabase.org/cgi-bin/go.cgi?query=GO:0052565&auto_wild_cards=yes&view=query&action=query&search_constraint=terms"	GO:0052565_response_to_defense-related_host_nitric_oxide_production) 1 0
=HYPERLINK("http://www.godatabase.org/cgi-bin/go.cgi?query=GO:0052572&auto_wild_cards=yes&view=query&action=query&search_constraint=terms"	GO:0052572_response_to_host_immune_response) 1 0
=HYPERLINK("http://www.godatabase.org/cgi-bin/go.cgi?query=GO:0055005&auto_wild_cards=yes&view=query&action=query&search_constraint=terms"	GO:0055005_ventricular_cardiac_myofibril_development) 1 0
=HYPERLINK("http://www.godatabase.org/cgi-bin/go.cgi?query=GO:0055011&auto_wild_cards=yes&view=query&action=query&search_constraint=terms"	GO:0055011_atrial_cardiac_muscle_cell_differentiation) 1 0
=HYPERLINK("http://www.godatabase.org/cgi-bin/go.cgi?query=GO:0055014&auto_wild_cards=yes&view=query&action=query&search_constraint=terms"	GO:0055014_atrial_cardiac_muscle_cell_development) 1 0
=HYPERLINK("http://www.godatabase.org/cgi-bin/go.cgi?query=GO:0055078&auto_wild_cards=yes&view=query&action=query&search_constraint=terms"	GO:0055078_sodium_ion_homeostasis) 1 0
=HYPERLINK("http://www.godatabase.org/cgi-bin/go.cgi?query=GO:0055089&auto_wild_cards=yes&view=query&action=query&search_constraint=terms"	GO:0055089_fatty_acid_homeostasis) 1 0
=HYPERLINK("http://www.godatabase.org/cgi-bin/go.cgi?query=GO:0055093&auto_wild_cards=yes&view=query&action=query&search_constraint=terms"	GO:0055093_response_to_hyperoxia) 1 0
=HYPERLINK("http://www.godatabase.org/cgi-bin/go.cgi?query=GO:0060003&auto_wild_cards=yes&view=query&action=query&search_constraint=terms"	GO:0060003_copper_ion_export) 1 0
=HYPERLINK("http://www.godatabase.org/cgi-bin/go.cgi?query=GO:0060005&auto_wild_cards=yes&view=query&action=query&search_constraint=terms"	GO:0060005_vestibular_reflex) 1 0
=HYPERLINK("http://www.godatabase.org/cgi-bin/go.cgi?query=GO:0060014&auto_wild_cards=yes&view=query&action=query&search_constraint=terms"	GO:0060014_granulosa_cell_differentiation) 1 0
=HYPERLINK("http://www.godatabase.org/cgi-bin/go.cgi?query=GO:0060018&auto_wild_cards=yes&view=query&action=query&search_constraint=terms"	GO:0060018_astrocyte_fate_commitment) 1 0
=HYPERLINK("http://www.godatabase.org/cgi-bin/go.cgi?query=GO:0060020&auto_wild_cards=yes&view=query&action=query&search_constraint=terms"	GO:0060020_Bergmann_glial_cell_differentiation) 1 0
=HYPERLINK("http://www.godatabase.org/cgi-bin/go.cgi?query=GO:0060022&auto_wild_cards=yes&view=query&action=query&search_constraint=terms"	GO:0060022_hard_palate_development) 1 0
=HYPERLINK("http://www.godatabase.org/cgi-bin/go.cgi?query=GO:0060034&auto_wild_cards=yes&view=query&action=query&search_constraint=terms"	GO:0060034_notochord_cell_differentiation) 1 0
=HYPERLINK("http://www.godatabase.org/cgi-bin/go.cgi?query=GO:0060035&auto_wild_cards=yes&view=query&action=query&search_constraint=terms"	GO:0060035_notochord_cell_development) 1 0
=HYPERLINK("http://www.godatabase.org/cgi-bin/go.cgi?query=GO:0060046&auto_wild_cards=yes&view=query&action=query&search_constraint=terms"	GO:0060046_regulation_of_acrosome_reaction) 1 0
=HYPERLINK("http://www.godatabase.org/cgi-bin/go.cgi?query=GO:0060054&auto_wild_cards=yes&view=query&action=query&search_constraint=terms"	GO:0060054_positive_regulation_of_epithelial_cell_proliferation_involved_in_wound_healing) 1 0
=HYPERLINK("http://www.godatabase.org/cgi-bin/go.cgi?query=GO:0060059&auto_wild_cards=yes&view=query&action=query&search_constraint=terms"	GO:0060059_embryonic_retina_morphogenesis_in_camera-type_eye) 1 0
=HYPERLINK("http://www.godatabase.org/cgi-bin/go.cgi?query=GO:0060061&auto_wild_cards=yes&view=query&action=query&search_constraint=terms"	GO:0060061_Spemann_organizer_formation) 1 0
=HYPERLINK("http://www.godatabase.org/cgi-bin/go.cgi?query=GO:0060064&auto_wild_cards=yes&view=query&action=query&search_constraint=terms"	GO:0060064_Spemann_organizer_formation_at_the_anterior_end_of_the_primitive_streak) 1 0
=HYPERLINK("http://www.godatabase.org/cgi-bin/go.cgi?query=GO:0060071&auto_wild_cards=yes&view=query&action=query&search_constraint=terms"	GO:0060071_Wnt_receptor_signaling_pathway__planar_cell_polarity_pathway) 1 0
=HYPERLINK("http://www.godatabase.org/cgi-bin/go.cgi?query=GO:0060075&auto_wild_cards=yes&view=query&action=query&search_constraint=terms"	GO:0060075_regulation_of_resting_membrane_potential) 1 0
=HYPERLINK("http://www.godatabase.org/cgi-bin/go.cgi?query=GO:0060082&auto_wild_cards=yes&view=query&action=query&search_constraint=terms"	GO:0060082_eye_blink_reflex) 1 0
=HYPERLINK("http://www.godatabase.org/cgi-bin/go.cgi?query=GO:0060112&auto_wild_cards=yes&view=query&action=query&search_constraint=terms"	GO:0060112_generation_of_ovulation_cycle_rhythm) 1 0
=HYPERLINK("http://www.godatabase.org/cgi-bin/go.cgi?query=GO:0060151&auto_wild_cards=yes&view=query&action=query&search_constraint=terms"	GO:0060151_peroxisome_localization) 1 0
=HYPERLINK("http://www.godatabase.org/cgi-bin/go.cgi?query=GO:0060152&auto_wild_cards=yes&view=query&action=query&search_constraint=terms"	GO:0060152_microtubule-based_peroxisome_localization) 1 0
=HYPERLINK("http://www.godatabase.org/cgi-bin/go.cgi?query=GO:0060161&auto_wild_cards=yes&view=query&action=query&search_constraint=terms"	GO:0060161_positive_regulation_of_dopamine_receptor_signaling_pathway) 1 0
=HYPERLINK("http://www.godatabase.org/cgi-bin/go.cgi?query=GO:0060163&auto_wild_cards=yes&view=query&action=query&search_constraint=terms"	GO:0060163_subpallium_neuron_fate_commitment) 1 0
=HYPERLINK("http://www.godatabase.org/cgi-bin/go.cgi?query=GO:0060165&auto_wild_cards=yes&view=query&action=query&search_constraint=terms"	GO:0060165_regulation_of_timing_of_subpallium_neuron_differentiation) 1 0
=HYPERLINK("http://www.godatabase.org/cgi-bin/go.cgi?query=GO:0060174&auto_wild_cards=yes&view=query&action=query&search_constraint=terms"	GO:0060174_limb_bud_formation) 1 0
=HYPERLINK("http://www.godatabase.org/cgi-bin/go.cgi?query=GO:0060177&auto_wild_cards=yes&view=query&action=query&search_constraint=terms"	GO:0060177_regulation_of_angiotensin_metabolic_process) 1 0
=HYPERLINK("http://www.godatabase.org/cgi-bin/go.cgi?query=GO:0060197&auto_wild_cards=yes&view=query&action=query&search_constraint=terms"	GO:0060197_cloacal_septation) 1 0
=HYPERLINK("http://www.godatabase.org/cgi-bin/go.cgi?query=GO:0060215&auto_wild_cards=yes&view=query&action=query&search_constraint=terms"	GO:0060215_primitive_hemopoiesis) 1 0
=HYPERLINK("http://www.godatabase.org/cgi-bin/go.cgi?query=GO:0060231&auto_wild_cards=yes&view=query&action=query&search_constraint=terms"	GO:0060231_mesenchymal_to_epithelial_transition) 1 0
=HYPERLINK("http://www.godatabase.org/cgi-bin/go.cgi?query=GO:0060254&auto_wild_cards=yes&view=query&action=query&search_constraint=terms"	GO:0060254_regulation_of_N-terminal_protein_palmitoylation) 1 0
=HYPERLINK("http://www.godatabase.org/cgi-bin/go.cgi?query=GO:0060261&auto_wild_cards=yes&view=query&action=query&search_constraint=terms"	GO:0060261_positive_regulation_of_transcription_initiation_from_RNA_polymerase_II_promoter) 1 0
=HYPERLINK("http://www.godatabase.org/cgi-bin/go.cgi?query=GO:0060262&auto_wild_cards=yes&view=query&action=query&search_constraint=terms"	GO:0060262_negative_regulation_of_N-terminal_protein_palmitoylation) 1 0
=HYPERLINK("http://www.godatabase.org/cgi-bin/go.cgi?query=GO:0060263&auto_wild_cards=yes&view=query&action=query&search_constraint=terms"	GO:0060263_regulation_of_respiratory_burst) 1 0
=HYPERLINK("http://www.godatabase.org/cgi-bin/go.cgi?query=GO:0060264&auto_wild_cards=yes&view=query&action=query&search_constraint=terms"	GO:0060264_regulation_of_respiratory_burst_during_acute_inflammatory_response) 1 0
=HYPERLINK("http://www.godatabase.org/cgi-bin/go.cgi?query=GO:0060265&auto_wild_cards=yes&view=query&action=query&search_constraint=terms"	GO:0060265_positive_regulation_of_respiratory_burst_during_acute_inflammatory_response) 1 0
=HYPERLINK("http://www.godatabase.org/cgi-bin/go.cgi?query=GO:0060267&auto_wild_cards=yes&view=query&action=query&search_constraint=terms"	GO:0060267_positive_regulation_of_respiratory_burst) 1 0
=HYPERLINK("http://www.godatabase.org/cgi-bin/go.cgi?query=GO:0060272&auto_wild_cards=yes&view=query&action=query&search_constraint=terms"	GO:0060272_embryonic_skeletal_joint_morphogenesis) 1 0
=HYPERLINK("http://www.godatabase.org/cgi-bin/go.cgi?query=GO:0060297&auto_wild_cards=yes&view=query&action=query&search_constraint=terms"	GO:0060297_regulation_of_sarcomere_organization) 1 0
=HYPERLINK("http://www.godatabase.org/cgi-bin/go.cgi?query=GO:0060298&auto_wild_cards=yes&view=query&action=query&search_constraint=terms"	GO:0060298_positive_regulation_of_sarcomere_organization) 1 0
=HYPERLINK("http://www.godatabase.org/cgi-bin/go.cgi?query=GO:0060315&auto_wild_cards=yes&view=query&action=query&search_constraint=terms"	GO:0060315_negative_regulation_of_ryanodine-sensitive_calcium-release_channel_activity) 1 0
=HYPERLINK("http://www.godatabase.org/cgi-bin/go.cgi?query=GO:0060319&auto_wild_cards=yes&view=query&action=query&search_constraint=terms"	GO:0060319_primitive_erythrocyte_differentiation) 1 0
=HYPERLINK("http://www.godatabase.org/cgi-bin/go.cgi?query=GO:0060371&auto_wild_cards=yes&view=query&action=query&search_constraint=terms"	GO:0060371_regulation_of_atrial_cardiomyocyte_membrane_depolarization) 1 0
=HYPERLINK("http://www.godatabase.org/cgi-bin/go.cgi?query=GO:0060374&auto_wild_cards=yes&view=query&action=query&search_constraint=terms"	GO:0060374_mast_cell_differentiation) 1 0
=HYPERLINK("http://www.godatabase.org/cgi-bin/go.cgi?query=GO:0060375&auto_wild_cards=yes&view=query&action=query&search_constraint=terms"	GO:0060375_regulation_of_mast_cell_differentiation) 1 0
=HYPERLINK("http://www.godatabase.org/cgi-bin/go.cgi?query=GO:0060376&auto_wild_cards=yes&view=query&action=query&search_constraint=terms"	GO:0060376_positive_regulation_of_mast_cell_differentiation) 1 0
=HYPERLINK("http://www.godatabase.org/cgi-bin/go.cgi?query=GO:0060390&auto_wild_cards=yes&view=query&action=query&search_constraint=terms"	GO:0060390_regulation_of_SMAD_protein_nuclear_translocation) 1 0
=HYPERLINK("http://www.godatabase.org/cgi-bin/go.cgi?query=GO:0060391&auto_wild_cards=yes&view=query&action=query&search_constraint=terms"	GO:0060391_positive_regulation_of_SMAD_protein_nuclear_translocation) 1 0
=HYPERLINK("http://www.godatabase.org/cgi-bin/go.cgi?query=GO:0060398&auto_wild_cards=yes&view=query&action=query&search_constraint=terms"	GO:0060398_regulation_of_growth_hormone_receptor_signaling_pathway) 1 0
=HYPERLINK("http://www.godatabase.org/cgi-bin/go.cgi?query=GO:0060399&auto_wild_cards=yes&view=query&action=query&search_constraint=terms"	GO:0060399_positive_regulation_of_growth_hormone_receptor_signaling_pathway) 1 0
=HYPERLINK("http://www.godatabase.org/cgi-bin/go.cgi?query=GO:0060405&auto_wild_cards=yes&view=query&action=query&search_constraint=terms"	GO:0060405_regulation_of_penile_erection) 1 0
=HYPERLINK("http://www.godatabase.org/cgi-bin/go.cgi?query=GO:0060407&auto_wild_cards=yes&view=query&action=query&search_constraint=terms"	GO:0060407_negative_regulation_of_penile_erection) 1 0
=HYPERLINK("http://www.godatabase.org/cgi-bin/go.cgi?query=GO:0060413&auto_wild_cards=yes&view=query&action=query&search_constraint=terms"	GO:0060413_atrial_septum_morphogenesis) 1 0
=HYPERLINK("http://www.godatabase.org/cgi-bin/go.cgi?query=GO:0060414&auto_wild_cards=yes&view=query&action=query&search_constraint=terms"	GO:0060414_aorta_smooth_muscle_tissue_morphogenesis) 1 0
=HYPERLINK("http://www.godatabase.org/cgi-bin/go.cgi?query=GO:0060419&auto_wild_cards=yes&view=query&action=query&search_constraint=terms"	GO:0060419_heart_growth) 1 0
=HYPERLINK("http://www.godatabase.org/cgi-bin/go.cgi?query=GO:0060420&auto_wild_cards=yes&view=query&action=query&search_constraint=terms"	GO:0060420_regulation_of_heart_growth) 1 0
=HYPERLINK("http://www.godatabase.org/cgi-bin/go.cgi?query=GO:0060421&auto_wild_cards=yes&view=query&action=query&search_constraint=terms"	GO:0060421_positive_regulation_of_heart_growth) 1 0
=HYPERLINK("http://www.godatabase.org/cgi-bin/go.cgi?query=GO:0060431&auto_wild_cards=yes&view=query&action=query&search_constraint=terms"	GO:0060431_primary_lung_bud_formation) 1 0
=HYPERLINK("http://www.godatabase.org/cgi-bin/go.cgi?query=GO:0060436&auto_wild_cards=yes&view=query&action=query&search_constraint=terms"	GO:0060436_bronchiole_morphogenesis) 1 0
=HYPERLINK("http://www.godatabase.org/cgi-bin/go.cgi?query=GO:0060440&auto_wild_cards=yes&view=query&action=query&search_constraint=terms"	GO:0060440_trachea_formation) 1 0
=HYPERLINK("http://www.godatabase.org/cgi-bin/go.cgi?query=GO:0060449&auto_wild_cards=yes&view=query&action=query&search_constraint=terms"	GO:0060449_bud_elongation_involved_in_lung_branching) 1 0
=HYPERLINK("http://www.godatabase.org/cgi-bin/go.cgi?query=GO:0060456&auto_wild_cards=yes&view=query&action=query&search_constraint=terms"	GO:0060456_positive_regulation_of_digestive_system_process) 1 0
=HYPERLINK("http://www.godatabase.org/cgi-bin/go.cgi?query=GO:0060461&auto_wild_cards=yes&view=query&action=query&search_constraint=terms"	GO:0060461_right_lung_morphogenesis) 1 0
=HYPERLINK("http://www.godatabase.org/cgi-bin/go.cgi?query=GO:0060481&auto_wild_cards=yes&view=query&action=query&search_constraint=terms"	GO:0060481_lobar_bronchus_epithelium_development) 1 0
=HYPERLINK("http://www.godatabase.org/cgi-bin/go.cgi?query=GO:0060482&auto_wild_cards=yes&view=query&action=query&search_constraint=terms"	GO:0060482_lobar_bronchus_development) 1 0
[truncated: 3,848 more rows]
