# Supplementary material for: RedundancyMiner: De-replication of redundant GO categories in microarray and proteomics analysis
Source: BMC Bioinformatics. 2011 Feb 10;12:52. doi: 10.1186/1471-2105-12-52 (PMC3223614; doi:10.1186/1471-2105-12-52)
Supplement: Additional file 8 — Retinal development HTGM download. compressed package of the results of running HTGM on the retinal development genes list. [file 1471-2105-12-52-S8.ZIP › SCENARIO_2_MODIFIED/total.txt.total.txt.dir/Exp1_BestClusterMap_LEIGS_KM_24.csv.join.12.txt.dir/Exp1_BestClusterMap_LEIGS_KM_24.csv.join.12.txt.change.gce]

GO:0060235_lens_induction_in_camera-type_eye	SOX2	4	2							
GO:0060235_lens_induction_in_camera-type_eye	SIX3	4	2							
GO:0034599_cellular_response_to_oxidative_stress	GPX1	7	2	45.369458	-3.103092	1	0.98	0.980000
GO:0034599_cellular_response_to_oxidative_stress	HIF1A	7	2	45.369458	-3.103092	1	0.98	0.980000
GO:0002089_lens_morphogenesis_in_camera-type_eye	SOX2	12	2	26.465517	-2.614256	2	2.91	1.455000
GO:0002089_lens_morphogenesis_in_camera-type_eye	SIX3	12	2	26.465517	-2.614256	2	2.91	1.455000
GO:0048593_camera-type_eye_morphogenesis	ALDH1A1	44	3	10.826803	-2.601901	3	2.96	0.986667
GO:0048593_camera-type_eye_morphogenesis	SOX2	44	3	10.826803	-2.601901	3	2.96	0.986667
GO:0048593_camera-type_eye_morphogenesis	SIX3	44	3	10.826803	-2.601901	3	2.96	0.986667
GO:0048568_embryonic_organ_development	ALDH1A1	55	3	8.661442	-2.325212	4	4.64	1.160000
GO:0048568_embryonic_organ_development	HIF1A	55	3	8.661442	-2.325212	4	4.64	1.160000
GO:0048568_embryonic_organ_development	SOX2	55	3	8.661442	-2.325212	4	4.64	1.160000
GO:0006261_DNA-dependent_DNA_replication	MCM7	17	2	18.681542	-2.308735	5	4.9	0.980000
GO:0006261_DNA-dependent_DNA_replication	POLD1	17	2	18.681542	-2.308735	5	4.9	0.980000
GO:0030178_negative_regulation_of_Wnt_receptor_signaling_pathway	SOX2	18	2	17.643678	-2.259276	6	5.5	0.916667
GO:0030178_negative_regulation_of_Wnt_receptor_signaling_pathway	SIX3	18	2	17.643678	-2.259276	6	5.5	0.916667
GO:0002248_connective_tissue_replacement_during_inflammatory_response	HIF1A	1	1							
GO:0006544_glycine_metabolic_process	PHGDH	1	1							
GO:0010634_positive_regulation_of_epithelial_cell_migration	HIF1A	1	1							
GO:0018158_protein_amino_acid_oxidation	GPX1	1	1							
GO:0019682_glyceraldehyde-3-phosphate_metabolic_process	TPI1	1	1							
GO:0032365_intracellular_lipid_transport	NPC2	1	1							
GO:0032366_intracellular_sterol_transport	NPC2	1	1							
GO:0032367_intracellular_cholesterol_transport	NPC2	1	1							
GO:0045004_DNA_replication_proofreading	POLD1	1	1							
GO:0046827_positive_regulation_of_protein_export_from_nucleus	PRKACA	1	1							
GO:0031128_developmental_induction	SOX2	20	2	15.879310	-2.168598	8	6.38	0.797500
GO:0031128_developmental_induction	SIX3	20	2	15.879310	-2.168598	8	6.38	0.797500
GO:0045168_cell-cell_signaling_involved_in_cell_fate_specification	SOX2	20	2	15.879310	-2.168598	8	6.38	0.797500
GO:0045168_cell-cell_signaling_involved_in_cell_fate_specification	SIX3	20	2	15.879310	-2.168598	8	6.38	0.797500
GO:0033554_cellular_response_to_stress	GPX1	196	5	4.050844	-2.164771	9	6.4	0.711111
GO:0033554_cellular_response_to_stress	HIF1A	196	5	4.050844	-2.164771	9	6.4	0.711111
GO:0033554_cellular_response_to_stress	EIF2S1	196	5	4.050844	-2.164771	9	6.4	0.711111
GO:0033554_cellular_response_to_stress	POLD1	196	5	4.050844	-2.164771	9	6.4	0.711111
GO:0033554_cellular_response_to_stress	TRIP13	196	5	4.050844	-2.164771	9	6.4	0.711111
GO:0044238_primary_metabolic_process	SOX2	1905	19	1.583763	-2.135377	10	6.67	0.667000
GO:0044238_primary_metabolic_process	SIX3	1905	19	1.583763	-2.135377	10	6.67	0.667000
GO:0044238_primary_metabolic_process	CDK4	1905	19	1.583763	-2.135377	10	6.67	0.667000
GO:0044238_primary_metabolic_process	CNOT7	1905	19	1.583763	-2.135377	10	6.67	0.667000
GO:0044238_primary_metabolic_process	SF3A2	1905	19	1.583763	-2.135377	10	6.67	0.667000
GO:0044238_primary_metabolic_process	PPP1CB	1905	19	1.583763	-2.135377	10	6.67	0.667000
GO:0044238_primary_metabolic_process	MTHFD1	1905	19	1.583763	-2.135377	10	6.67	0.667000
GO:0044238_primary_metabolic_process	ALDH1A1	1905	19	1.583763	-2.135377	10	6.67	0.667000
GO:0044238_primary_metabolic_process	DDR1	1905	19	1.583763	-2.135377	10	6.67	0.667000
GO:0044238_primary_metabolic_process	GPX1	1905	19	1.583763	-2.135377	10	6.67	0.667000
GO:0044238_primary_metabolic_process	TPI1	1905	19	1.583763	-2.135377	10	6.67	0.667000
GO:0044238_primary_metabolic_process	MCM7	1905	19	1.583763	-2.135377	10	6.67	0.667000
GO:0044238_primary_metabolic_process	HIF1A	1905	19	1.583763	-2.135377	10	6.67	0.667000
GO:0044238_primary_metabolic_process	BTG1	1905	19	1.583763	-2.135377	10	6.67	0.667000
GO:0044238_primary_metabolic_process	EIF2S1	1905	19	1.583763	-2.135377	10	6.67	0.667000
GO:0044238_primary_metabolic_process	POLD1	1905	19	1.583763	-2.135377	10	6.67	0.667000
GO:0044238_primary_metabolic_process	PHGDH	1905	19	1.583763	-2.135377	10	6.67	0.667000
GO:0044238_primary_metabolic_process	PRKACA	1905	19	1.583763	-2.135377	10	6.67	0.667000
GO:0044238_primary_metabolic_process	TRIP13	1905	19	1.583763	-2.135377	10	6.67	0.667000
GO:0043687_post-translational_protein_modification	GPX1	384	7	2.894666	-2.083172	11	7.51	0.682727
GO:0043687_post-translational_protein_modification	DDR1	384	7	2.894666	-2.083172	11	7.51	0.682727
GO:0043687_post-translational_protein_modification	BTG1	384	7	2.894666	-2.083172	11	7.51	0.682727
GO:0043687_post-translational_protein_modification	EIF2S1	384	7	2.894666	-2.083172	11	7.51	0.682727
GO:0043687_post-translational_protein_modification	PRKACA	384	7	2.894666	-2.083172	11	7.51	0.682727
GO:0043687_post-translational_protein_modification	CDK4	384	7	2.894666	-2.083172	11	7.51	0.682727
GO:0043687_post-translational_protein_modification	PPP1CB	384	7	2.894666	-2.083172	11	7.51	0.682727
GO:0048592_eye_morphogenesis	ALDH1A1	70	3	6.805419	-2.033248	12	7.94	0.661667
GO:0048592_eye_morphogenesis	SOX2	70	3	6.805419	-2.033248	12	7.94	0.661667
GO:0048592_eye_morphogenesis	SIX3	70	3	6.805419	-2.033248	12	7.94	0.661667
GO:0000280_nuclear_division	BUB1B	24	2	13.232759	-2.013205	14	8.24	0.588571
GO:0000280_nuclear_division	CDCA5	24	2	13.232759	-2.013205	14	8.24	0.588571
GO:0007067_mitosis	BUB1B	24	2	13.232759	-2.013205	14	8.24	0.588571
GO:0007067_mitosis	CDCA5	24	2	13.232759	-2.013205	14	8.24	0.588571
GO:0000087_M_phase_of_mitotic_cell_cycle	BUB1B	25	2	12.703448	-1.978682	16	8.63	0.539375
GO:0000087_M_phase_of_mitotic_cell_cycle	CDCA5	25	2	12.703448	-1.978682	16	8.63	0.539375
GO:0048285_organelle_fission	BUB1B	25	2	12.703448	-1.978682	16	8.63	0.539375
GO:0048285_organelle_fission	CDCA5	25	2	12.703448	-1.978682	16	8.63	0.539375
GO:0044237_cellular_metabolic_process	SOX2	1974	19	1.528404	-1.940463	17	9.03	0.531176
GO:0044237_cellular_metabolic_process	SIX3	1974	19	1.528404	-1.940463	17	9.03	0.531176
GO:0044237_cellular_metabolic_process	CDK4	1974	19	1.528404	-1.940463	17	9.03	0.531176
GO:0044237_cellular_metabolic_process	CNOT7	1974	19	1.528404	-1.940463	17	9.03	0.531176
GO:0044237_cellular_metabolic_process	SF3A2	1974	19	1.528404	-1.940463	17	9.03	0.531176
GO:0044237_cellular_metabolic_process	PPP1CB	1974	19	1.528404	-1.940463	17	9.03	0.531176
GO:0044237_cellular_metabolic_process	MTHFD1	1974	19	1.528404	-1.940463	17	9.03	0.531176
GO:0044237_cellular_metabolic_process	ALDH1A1	1974	19	1.528404	-1.940463	17	9.03	0.531176
GO:0044237_cellular_metabolic_process	GPX1	1974	19	1.528404	-1.940463	17	9.03	0.531176
GO:0044237_cellular_metabolic_process	DDR1	1974	19	1.528404	-1.940463	17	9.03	0.531176
GO:0044237_cellular_metabolic_process	TPI1	1974	19	1.528404	-1.940463	17	9.03	0.531176
GO:0044237_cellular_metabolic_process	HIF1A	1974	19	1.528404	-1.940463	17	9.03	0.531176
GO:0044237_cellular_metabolic_process	MCM7	1974	19	1.528404	-1.940463	17	9.03	0.531176
GO:0044237_cellular_metabolic_process	BTG1	1974	19	1.528404	-1.940463	17	9.03	0.531176
GO:0044237_cellular_metabolic_process	EIF2S1	1974	19	1.528404	-1.940463	17	9.03	0.531176
GO:0044237_cellular_metabolic_process	POLD1	1974	19	1.528404	-1.940463	17	9.03	0.531176
GO:0044237_cellular_metabolic_process	PHGDH	1974	19	1.528404	-1.940463	17	9.03	0.531176
GO:0044237_cellular_metabolic_process	PRKACA	1974	19	1.528404	-1.940463	17	9.03	0.531176
GO:0044237_cellular_metabolic_process	TRIP13	1974	19	1.528404	-1.940463	17	9.03	0.531176
GO:0002072_optic_cup_morphogenesis_involved_in_camera-type_eye_development	ALDH1A1	2	1							
GO:0002246_healing_during_inflammatory_response	HIF1A	2	1							
GO:0006089_lactate_metabolic_process	HIF1A	2	1							
GO:0006563_L-serine_metabolic_process	PHGDH	2	1							
GO:0006566_threonine_metabolic_process	PHGDH	2	1							
GO:0009608_response_to_symbiont	GPX1	2	1							
GO:0009609_response_to_symbiotic_bacterium	GPX1	2	1							
GO:0014850_response_to_muscle_activity	HIF1A	2	1							
GO:0030910_olfactory_placode_formation	SOX2	2	1							
GO:0033194_response_to_hydroperoxide	GPX1	2	1							
GO:0043618_regulation_of_transcription_from_RNA_polymerase_II_promoter_in_response_to_stress	HIF1A	2	1							
GO:0043619_regulation_of_transcription_from_RNA_polymerase_II_promoter_in_response_to_oxidative_stress	HIF1A	2	1							
GO:0043620_regulation_of_transcription_in_response_to_stress	HIF1A	2	1							
GO:0045005_maintenance_of_fidelity_during_DNA-dependent_DNA_replication	POLD1	2	1							
GO:0050973_detection_of_mechanical_stimulus_involved_in_equilibrioception	SOX2	2	1							
GO:0051541_elastin_metabolic_process	HIF1A	2	1							
GO:0051702_interaction_with_symbiont	GPX1	2	1							
GO:0034960_cellular_biopolymer_metabolic_process	SOX2	1395	15	1.707453	-1.900987	18	9.41	0.522778
GO:0034960_cellular_biopolymer_metabolic_process	SIX3	1395	15	1.707453	-1.900987	18	9.41	0.522778
GO:0034960_cellular_biopolymer_metabolic_process	SF3A2	1395	15	1.707453	-1.900987	18	9.41	0.522778
GO:0034960_cellular_biopolymer_metabolic_process	CNOT7	1395	15	1.707453	-1.900987	18	9.41	0.522778
GO:0034960_cellular_biopolymer_metabolic_process	CDK4	1395	15	1.707453	-1.900987	18	9.41	0.522778
GO:0034960_cellular_biopolymer_metabolic_process	PPP1CB	1395	15	1.707453	-1.900987	18	9.41	0.522778
GO:0034960_cellular_biopolymer_metabolic_process	GPX1	1395	15	1.707453	-1.900987	18	9.41	0.522778
GO:0034960_cellular_biopolymer_metabolic_process	DDR1	1395	15	1.707453	-1.900987	18	9.41	0.522778
GO:0034960_cellular_biopolymer_metabolic_process	MCM7	1395	15	1.707453	-1.900987	18	9.41	0.522778
GO:0034960_cellular_biopolymer_metabolic_process	HIF1A	1395	15	1.707453	-1.900987	18	9.41	0.522778
GO:0034960_cellular_biopolymer_metabolic_process	BTG1	1395	15	1.707453	-1.900987	18	9.41	0.522778
GO:0034960_cellular_biopolymer_metabolic_process	POLD1	1395	15	1.707453	-1.900987	18	9.41	0.522778
GO:0034960_cellular_biopolymer_metabolic_process	EIF2S1	1395	15	1.707453	-1.900987	18	9.41	0.522778
GO:0034960_cellular_biopolymer_metabolic_process	PRKACA	1395	15	1.707453	-1.900987	18	9.41	0.522778
GO:0034960_cellular_biopolymer_metabolic_process	TRIP13	1395	15	1.707453	-1.900987	18	9.41	0.522778
GO:0002088_lens_development_in_camera-type_eye	SOX2	28	2	11.342365	-1.883375	20	9.77	0.488500
GO:0002088_lens_development_in_camera-type_eye	SIX3	28	2	11.342365	-1.883375	20	9.77	0.488500
GO:0030111_regulation_of_Wnt_receptor_signaling_pathway	SOX2	28	2	11.342365	-1.883375	20	9.77	0.488500
GO:0030111_regulation_of_Wnt_receptor_signaling_pathway	SIX3	28	2	11.342365	-1.883375	20	9.77	0.488500
GO:0007049_cell_cycle	PHGDH	238	5	3.335990	-1.819383	21	10.75	0.511905
GO:0007049_cell_cycle	BUB1B	238	5	3.335990	-1.819383	21	10.75	0.511905
GO:0007049_cell_cycle	CDK4	238	5	3.335990	-1.819383	21	10.75	0.511905
GO:0007049_cell_cycle	CDCA5	238	5	3.335990	-1.819383	21	10.75	0.511905
GO:0007049_cell_cycle	TRIP13	238	5	3.335990	-1.819383	21	10.75	0.511905
GO:0022402_cell_cycle_process	PHGDH	155	4	4.097887	-1.817636	22	10.78	0.490000
GO:0022402_cell_cycle_process	BUB1B	155	4	4.097887	-1.817636	22	10.78	0.490000
GO:0022402_cell_cycle_process	CDCA5	155	4	4.097887	-1.817636	22	10.78	0.490000
GO:0022402_cell_cycle_process	TRIP13	155	4	4.097887	-1.817636	22	10.78	0.490000
GO:0000279_M_phase	BUB1B	85	3	5.604462	-1.804329	23	10.91	0.474348
GO:0000279_M_phase	CDCA5	85	3	5.604462	-1.804329	23	10.91	0.474348
GO:0000279_M_phase	TRIP13	85	3	5.604462	-1.804329	23	10.91	0.474348
GO:0043170_macromolecule_metabolic_process	SOX2	1576	16	1.612113	-1.790052	24	11.6	0.483333
GO:0043170_macromolecule_metabolic_process	SIX3	1576	16	1.612113	-1.790052	24	11.6	0.483333
GO:0043170_macromolecule_metabolic_process	CNOT7	1576	16	1.612113	-1.790052	24	11.6	0.483333
GO:0043170_macromolecule_metabolic_process	SF3A2	1576	16	1.612113	-1.790052	24	11.6	0.483333
GO:0043170_macromolecule_metabolic_process	CDK4	1576	16	1.612113	-1.790052	24	11.6	0.483333
GO:0043170_macromolecule_metabolic_process	PPP1CB	1576	16	1.612113	-1.790052	24	11.6	0.483333
GO:0043170_macromolecule_metabolic_process	GPX1	1576	16	1.612113	-1.790052	24	11.6	0.483333
GO:0043170_macromolecule_metabolic_process	DDR1	1576	16	1.612113	-1.790052	24	11.6	0.483333
GO:0043170_macromolecule_metabolic_process	HIF1A	1576	16	1.612113	-1.790052	24	11.6	0.483333
GO:0043170_macromolecule_metabolic_process	MCM7	1576	16	1.612113	-1.790052	24	11.6	0.483333
GO:0043170_macromolecule_metabolic_process	BTG1	1576	16	1.612113	-1.790052	24	11.6	0.483333
GO:0043170_macromolecule_metabolic_process	EIF2S1	1576	16	1.612113	-1.790052	24	11.6	0.483333
GO:0043170_macromolecule_metabolic_process	POLD1	1576	16	1.612113	-1.790052	24	11.6	0.483333
GO:0043170_macromolecule_metabolic_process	PHGDH	1576	16	1.612113	-1.790052	24	11.6	0.483333
GO:0043170_macromolecule_metabolic_process	PRKACA	1576	16	1.612113	-1.790052	24	11.6	0.483333
GO:0043170_macromolecule_metabolic_process	TRIP13	1576	16	1.612113	-1.790052	24	11.6	0.483333
GO:0006464_protein_modification_process	GPX1	439	7	2.532008	-1.778019	25	11.72	0.468800
GO:0006464_protein_modification_process	DDR1	439	7	2.532008	-1.778019	25	11.72	0.468800
GO:0006464_protein_modification_process	BTG1	439	7	2.532008	-1.778019	25	11.72	0.468800
GO:0006464_protein_modification_process	EIF2S1	439	7	2.532008	-1.778019	25	11.72	0.468800
GO:0006464_protein_modification_process	PRKACA	439	7	2.532008	-1.778019	25	11.72	0.468800
GO:0006464_protein_modification_process	CDK4	439	7	2.532008	-1.778019	25	11.72	0.468800
GO:0006464_protein_modification_process	PPP1CB	439	7	2.532008	-1.778019	25	11.72	0.468800
GO:0044260_cellular_macromolecule_metabolic_process	SOX2	1447	15	1.646093	-1.748775	26	12.22	0.470000
GO:0044260_cellular_macromolecule_metabolic_process	SIX3	1447	15	1.646093	-1.748775	26	12.22	0.470000
GO:0044260_cellular_macromolecule_metabolic_process	CNOT7	1447	15	1.646093	-1.748775	26	12.22	0.470000
GO:0044260_cellular_macromolecule_metabolic_process	SF3A2	1447	15	1.646093	-1.748775	26	12.22	0.470000
GO:0044260_cellular_macromolecule_metabolic_process	CDK4	1447	15	1.646093	-1.748775	26	12.22	0.470000
GO:0044260_cellular_macromolecule_metabolic_process	PPP1CB	1447	15	1.646093	-1.748775	26	12.22	0.470000
GO:0044260_cellular_macromolecule_metabolic_process	GPX1	1447	15	1.646093	-1.748775	26	12.22	0.470000
GO:0044260_cellular_macromolecule_metabolic_process	DDR1	1447	15	1.646093	-1.748775	26	12.22	0.470000
GO:0044260_cellular_macromolecule_metabolic_process	HIF1A	1447	15	1.646093	-1.748775	26	12.22	0.470000
GO:0044260_cellular_macromolecule_metabolic_process	MCM7	1447	15	1.646093	-1.748775	26	12.22	0.470000
GO:0044260_cellular_macromolecule_metabolic_process	BTG1	1447	15	1.646093	-1.748775	26	12.22	0.470000
GO:0044260_cellular_macromolecule_metabolic_process	POLD1	1447	15	1.646093	-1.748775	26	12.22	0.470000
GO:0044260_cellular_macromolecule_metabolic_process	EIF2S1	1447	15	1.646093	-1.748775	26	12.22	0.470000
GO:0044260_cellular_macromolecule_metabolic_process	PRKACA	1447	15	1.646093	-1.748775	26	12.22	0.470000
GO:0044260_cellular_macromolecule_metabolic_process	TRIP13	1447	15	1.646093	-1.748775	26	12.22	0.470000
GO:0021536_diencephalon_development	SOX2	33	2	9.623824	-1.746660	27	12.49	0.462593
GO:0021536_diencephalon_development	SIX3	33	2	9.623824	-1.746660	27	12.49	0.462593
GO:0006287_base-excision_repair__gap-filling	POLD1	3	1							
GO:0009448_gamma-aminobutyric_acid_metabolic_process	PHGDH	3	1							
GO:0010632_regulation_of_epithelial_cell_migration	HIF1A	3	1							
GO:0019605_butyrate_metabolic_process	PHGDH	3	1							
GO:0021797_forebrain_anterior_posterior_pattern_formation	SIX3	3	1							
GO:0043586_tongue_development	SOX2	3	1							
GO:0046825_regulation_of_protein_export_from_nucleus	PRKACA	3	1							
GO:0048852_diencephalon_morphogenesis	SOX2	3	1							
GO:0050957_equilibrioception	SOX2	3	1							
GO:0051450_myoblast_proliferation	GPX1	3	1							
GO:0060055_angiogenesis_involved_in_wound_healing	GPX1	3	1							
GO:0043412_biopolymer_modification	GPX1	458	7	2.426969	-1.684658	28	14.18	0.506429
GO:0043412_biopolymer_modification	DDR1	458	7	2.426969	-1.684658	28	14.18	0.506429
GO:0043412_biopolymer_modification	BTG1	458	7	2.426969	-1.684658	28	14.18	0.506429
GO:0043412_biopolymer_modification	EIF2S1	458	7	2.426969	-1.684658	28	14.18	0.506429
GO:0043412_biopolymer_modification	PRKACA	458	7	2.426969	-1.684658	28	14.18	0.506429
GO:0043412_biopolymer_modification	CDK4	458	7	2.426969	-1.684658	28	14.18	0.506429
GO:0043412_biopolymer_modification	PPP1CB	458	7	2.426969	-1.684658	28	14.18	0.506429
GO:0021510_spinal_cord_development	PHGDH	36	2	8.821839	-1.675003	29	14.62	0.504138
GO:0021510_spinal_cord_development	PBX3	36	2	8.821839	-1.675003	29	14.62	0.504138
GO:0060249_anatomical_structure_homeostasis	HIF1A	96	3	4.962284	-1.664038	30	14.81	0.493667
GO:0060249_anatomical_structure_homeostasis	SOX2	96	3	4.962284	-1.664038	30	14.81	0.493667
GO:0060249_anatomical_structure_homeostasis	FH1	96	3	4.962284	-1.664038	30	14.81	0.493667
GO:0009967_positive_regulation_of_signal_transduction	GPX1	98	3	4.861013	-1.640535	31	15.57	0.502258
GO:0009967_positive_regulation_of_signal_transduction	HIF1A	98	3	4.861013	-1.640535	31	15.57	0.502258
GO:0009967_positive_regulation_of_signal_transduction	SOX2	98	3	4.861013	-1.640535	31	15.57	0.502258
GO:0046777_protein_amino_acid_autophosphorylation	EIF2S1	38	2	8.357532	-1.630751	32	16.09	0.502812
GO:0046777_protein_amino_acid_autophosphorylation	PRKACA	38	2	8.357532	-1.630751	32	16.09	0.502812
GO:0043283_biopolymer_metabolic_process	SOX2	1490	15	1.598588	-1.630143	33	16.12	0.488485
GO:0043283_biopolymer_metabolic_process	SIX3	1490	15	1.598588	-1.630143	33	16.12	0.488485
GO:0043283_biopolymer_metabolic_process	CNOT7	1490	15	1.598588	-1.630143	33	16.12	0.488485
GO:0043283_biopolymer_metabolic_process	CDK4	1490	15	1.598588	-1.630143	33	16.12	0.488485
GO:0043283_biopolymer_metabolic_process	SF3A2	1490	15	1.598588	-1.630143	33	16.12	0.488485
GO:0043283_biopolymer_metabolic_process	PPP1CB	1490	15	1.598588	-1.630143	33	16.12	0.488485
GO:0043283_biopolymer_metabolic_process	DDR1	1490	15	1.598588	-1.630143	33	16.12	0.488485
GO:0043283_biopolymer_metabolic_process	GPX1	1490	15	1.598588	-1.630143	33	16.12	0.488485
GO:0043283_biopolymer_metabolic_process	HIF1A	1490	15	1.598588	-1.630143	33	16.12	0.488485
GO:0043283_biopolymer_metabolic_process	MCM7	1490	15	1.598588	-1.630143	33	16.12	0.488485
GO:0043283_biopolymer_metabolic_process	BTG1	1490	15	1.598588	-1.630143	33	16.12	0.488485
GO:0043283_biopolymer_metabolic_process	EIF2S1	1490	15	1.598588	-1.630143	33	16.12	0.488485
GO:0043283_biopolymer_metabolic_process	POLD1	1490	15	1.598588	-1.630143	33	16.12	0.488485
GO:0043283_biopolymer_metabolic_process	PRKACA	1490	15	1.598588	-1.630143	33	16.12	0.488485
GO:0043283_biopolymer_metabolic_process	TRIP13	1490	15	1.598588	-1.630143	33	16.12	0.488485
GO:0006547_histidine_metabolic_process	MTHFD1	4	1							
GO:0006548_histidine_catabolic_process	MTHFD1	4	1							
GO:0007144_female_meiosis_I	TRIP13	4	1							
GO:0009075_histidine_family_amino_acid_metabolic_process	MTHFD1	4	1							
GO:0009077_histidine_family_amino_acid_catabolic_process	MTHFD1	4	1							
GO:0010631_epithelial_cell_migration	HIF1A	4	1							
GO:0019530_taurine_metabolic_process	PHGDH	4	1							
GO:0030949_positive_regulation_of_vascular_endothelial_growth_factor_receptor_signaling_pathway	HIF1A	4	1							
GO:0034614_cellular_response_to_reactive_oxygen_species	GPX1	4	1							
GO:0042541_hemoglobin_biosynthetic_process	HIF1A	4	1							
GO:0042744_hydrogen_peroxide_catabolic_process	GPX1	4	1							
GO:0043534_blood_vessel_endothelial_cell_migration	GPX1	4	1							
GO:0044403_symbiosis__encompassing_mutualism_through_parasitism	GPX1	4	1							
GO:0044419_interspecies_interaction_between_organisms	GPX1	4	1							
GO:0045747_positive_regulation_of_Notch_signaling_pathway	SOX2	4	1							
GO:0051897_positive_regulation_of_protein_kinase_B_signaling_cascade	GPX1	4	1							
GO:0060900_embryonic_camera-type_eye_formation	ALDH1A1	4	1							
GO:0070301_cellular_response_to_hydrogen_peroxide	GPX1	4	1							
GO:0019752_carboxylic_acid_metabolic_process	ALDH1A1	181	4	3.509240	-1.594785	35	16.88	0.482286
GO:0019752_carboxylic_acid_metabolic_process	MTHFD1	181	4	3.509240	-1.594785	35	16.88	0.482286
GO:0019752_carboxylic_acid_metabolic_process	HIF1A	181	4	3.509240	-1.594785	35	16.88	0.482286
GO:0019752_carboxylic_acid_metabolic_process	PHGDH	181	4	3.509240	-1.594785	35	16.88	0.482286
GO:0043436_oxoacid_metabolic_process	ALDH1A1	181	4	3.509240	-1.594785	35	16.88	0.482286
GO:0043436_oxoacid_metabolic_process	MTHFD1	181	4	3.509240	-1.594785	35	16.88	0.482286
GO:0043436_oxoacid_metabolic_process	HIF1A	181	4	3.509240	-1.594785	35	16.88	0.482286
GO:0043436_oxoacid_metabolic_process	PHGDH	181	4	3.509240	-1.594785	35	16.88	0.482286
GO:0006082_organic_acid_metabolic_process	ALDH1A1	182	4	3.489958	-1.587017	36	17.26	0.479444
GO:0006082_organic_acid_metabolic_process	MTHFD1	182	4	3.489958	-1.587017	36	17.26	0.479444
GO:0006082_organic_acid_metabolic_process	HIF1A	182	4	3.489958	-1.587017	36	17.26	0.479444
GO:0006082_organic_acid_metabolic_process	PHGDH	182	4	3.489958	-1.587017	36	17.26	0.479444
GO:0051716_cellular_response_to_stimulus	GPX1	273	5	2.908299	-1.585942	37	17.29	0.467297
GO:0051716_cellular_response_to_stimulus	HIF1A	273	5	2.908299	-1.585942	37	17.29	0.467297
GO:0051716_cellular_response_to_stimulus	EIF2S1	273	5	2.908299	-1.585942	37	17.29	0.467297
GO:0051716_cellular_response_to_stimulus	POLD1	273	5	2.908299	-1.585942	37	17.29	0.467297
GO:0051716_cellular_response_to_stimulus	TRIP13	273	5	2.908299	-1.585942	37	17.29	0.467297
GO:0042180_cellular_ketone_metabolic_process	ALDH1A1	183	4	3.470888	-1.579301	38	17.47	0.459737
GO:0042180_cellular_ketone_metabolic_process	MTHFD1	183	4	3.470888	-1.579301	38	17.47	0.459737
GO:0042180_cellular_ketone_metabolic_process	HIF1A	183	4	3.470888	-1.579301	38	17.47	0.459737
GO:0042180_cellular_ketone_metabolic_process	PHGDH	183	4	3.470888	-1.579301	38	17.47	0.459737
GO:0006260_DNA_replication	MCM7	41	2	7.746005	-1.568933	40	18.08	0.452000
GO:0006260_DNA_replication	POLD1	41	2	7.746005	-1.568933	40	18.08	0.452000
GO:0006979_response_to_oxidative_stress	GPX1	41	2	7.746005	-1.568933	40	18.08	0.452000
GO:0006979_response_to_oxidative_stress	HIF1A	41	2	7.746005	-1.568933	40	18.08	0.452000
GO:0048646_anatomical_structure_formation_involved_in_morphogenesis	ALDH1A1	277	5	2.866302	-1.561766	41	18.17	0.443171
GO:0048646_anatomical_structure_formation_involved_in_morphogenesis	GPX1	277	5	2.866302	-1.561766	41	18.17	0.443171
GO:0048646_anatomical_structure_formation_involved_in_morphogenesis	HIF1A	277	5	2.866302	-1.561766	41	18.17	0.443171
GO:0048646_anatomical_structure_formation_involved_in_morphogenesis	SOX2	277	5	2.866302	-1.561766	41	18.17	0.443171
GO:0048646_anatomical_structure_formation_involved_in_morphogenesis	PRKACA	277	5	2.866302	-1.561766	41	18.17	0.443171
GO:0008152_metabolic_process	SOX2	2133	19	1.414472	-1.537099	42	18.84	0.448571
GO:0008152_metabolic_process	SIX3	2133	19	1.414472	-1.537099	42	18.84	0.448571
GO:0008152_metabolic_process	CDK4	2133	19	1.414472	-1.537099	42	18.84	0.448571
GO:0008152_metabolic_process	CNOT7	2133	19	1.414472	-1.537099	42	18.84	0.448571
GO:0008152_metabolic_process	SF3A2	2133	19	1.414472	-1.537099	42	18.84	0.448571
GO:0008152_metabolic_process	PPP1CB	2133	19	1.414472	-1.537099	42	18.84	0.448571
GO:0008152_metabolic_process	MTHFD1	2133	19	1.414472	-1.537099	42	18.84	0.448571
GO:0008152_metabolic_process	ALDH1A1	2133	19	1.414472	-1.537099	42	18.84	0.448571
GO:0008152_metabolic_process	DDR1	2133	19	1.414472	-1.537099	42	18.84	0.448571
GO:0008152_metabolic_process	GPX1	2133	19	1.414472	-1.537099	42	18.84	0.448571
GO:0008152_metabolic_process	TPI1	2133	19	1.414472	-1.537099	42	18.84	0.448571
GO:0008152_metabolic_process	MCM7	2133	19	1.414472	-1.537099	42	18.84	0.448571
GO:0008152_metabolic_process	HIF1A	2133	19	1.414472	-1.537099	42	18.84	0.448571
GO:0008152_metabolic_process	BTG1	2133	19	1.414472	-1.537099	42	18.84	0.448571
GO:0008152_metabolic_process	EIF2S1	2133	19	1.414472	-1.537099	42	18.84	0.448571
GO:0008152_metabolic_process	POLD1	2133	19	1.414472	-1.537099	42	18.84	0.448571
GO:0008152_metabolic_process	PHGDH	2133	19	1.414472	-1.537099	42	18.84	0.448571
GO:0008152_metabolic_process	PRKACA	2133	19	1.414472	-1.537099	42	18.84	0.448571
GO:0008152_metabolic_process	TRIP13	2133	19	1.414472	-1.537099	42	18.84	0.448571
GO:0010647_positive_regulation_of_cell_communication	GPX1	110	3	4.330721	-1.510393	44	20.34	0.462273
GO:0010647_positive_regulation_of_cell_communication	HIF1A	110	3	4.330721	-1.510393	44	20.34	0.462273
GO:0010647_positive_regulation_of_cell_communication	SOX2	110	3	4.330721	-1.510393	44	20.34	0.462273
GO:0043010_camera-type_eye_development	ALDH1A1	110	3	4.330721	-1.510393	44	20.34	0.462273
GO:0043010_camera-type_eye_development	SOX2	110	3	4.330721	-1.510393	44	20.34	0.462273
GO:0043010_camera-type_eye_development	SIX3	110	3	4.330721	-1.510393	44	20.34	0.462273
GO:0000239_pachytene	TRIP13	5	1	31.758621	-1.507145	60	29.12	0.485333
GO:0002862_negative_regulation_of_inflammatory_response_to_antigenic_stimulus	GPX1	5	1	31.758621	-1.507145	60	29.12	0.485333
GO:0006268_DNA_unwinding_during_replication	MCM7	5	1	31.758621	-1.507145	60	29.12	0.485333
GO:0006541_glutamine_metabolic_process	PHGDH	5	1	31.758621	-1.507145	60	29.12	0.485333
GO:0007091_mitotic_metaphase_anaphase_transition	BUB1B	5	1	31.758621	-1.507145	60	29.12	0.485333
GO:0008631_induction_of_apoptosis_by_oxidative_stress	GPX1	5	1	31.758621	-1.507145	60	29.12	0.485333
GO:0032508_DNA_duplex_unwinding	MCM7	5	1	31.758621	-1.507145	60	29.12	0.485333
GO:0035238_vitamin_A_biosynthetic_process	ALDH1A1	5	1	31.758621	-1.507145	60	29.12	0.485333
GO:0042362_fat-soluble_vitamin_biosynthetic_process	ALDH1A1	5	1	31.758621	-1.507145	60	29.12	0.485333
GO:0042904_9-cis-retinoic_acid_biosynthetic_process	ALDH1A1	5	1	31.758621	-1.507145	60	29.12	0.485333
GO:0042905_9-cis-retinoic_acid_metabolic_process	ALDH1A1	5	1	31.758621	-1.507145	60	29.12	0.485333
GO:0043403_skeletal_muscle_regeneration	GPX1	5	1	31.758621	-1.507145	60	29.12	0.485333
GO:0043555_regulation_of_translation_in_response_to_stress	EIF2S1	5	1	31.758621	-1.507145	60	29.12	0.485333
GO:0043558_regulation_of_translational_initiation_in_response_to_stress	EIF2S1	5	1	31.758621	-1.507145	60	29.12	0.485333
GO:0045648_positive_regulation_of_erythrocyte_differentiation	HIF1A	5	1	31.758621	-1.507145	60	29.12	0.485333
GO:0046459_short-chain_fatty_acid_metabolic_process	PHGDH	5	1	31.758621	-1.507145	60	29.12	0.485333
GO:0001885_endothelial_cell_development	GPX1	6	1	26.465517	-1.429282	67	37.88	0.565373
GO:0009069_serine_family_amino_acid_metabolic_process	PHGDH	6	1	26.465517	-1.429282	67	37.88	0.565373
GO:0014823_response_to_activity	HIF1A	6	1	26.465517	-1.429282	67	37.88	0.565373
GO:0030947_regulation_of_vascular_endothelial_growth_factor_receptor_signaling_pathway	HIF1A	6	1	26.465517	-1.429282	67	37.88	0.565373
GO:0032392_DNA_geometric_change	MCM7	6	1	26.465517	-1.429282	67	37.88	0.565373
GO:0042246_tissue_regeneration	GPX1	6	1	26.465517	-1.429282	67	37.88	0.565373
GO:0048853_forebrain_morphogenesis	SOX2	6	1	26.465517	-1.429282	67	37.88	0.565373
GO:0022403_cell_cycle_phase	BUB1B	119	3	4.003187	-1.423367	68	38.44	0.565294
GO:0022403_cell_cycle_phase	CDCA5	119	3	4.003187	-1.423367	68	38.44	0.565294
GO:0022403_cell_cycle_phase	TRIP13	119	3	4.003187	-1.423367	68	38.44	0.565294
GO:0006520_cellular_amino_acid_metabolic_process	MTHFD1	51	2	6.227181	-1.393999	70	39.83	0.569000
GO:0006520_cellular_amino_acid_metabolic_process	PHGDH	51	2	6.227181	-1.393999	70	39.83	0.569000
GO:0044106_cellular_amine_metabolic_process	MTHFD1	51	2	6.227181	-1.393999	70	39.83	0.569000
GO:0044106_cellular_amine_metabolic_process	PHGDH	51	2	6.227181	-1.393999	70	39.83	0.569000
GO:0001556_oocyte_maturation	TRIP13	7	1	22.684729	-1.363652	83	48.45	0.583735
GO:0002052_positive_regulation_of_neuroblast_proliferation	SOX2	7	1	22.684729	-1.363652	83	48.45	0.583735
GO:0002087_regulation_of_respiratory_gaseous_exchange_by_neurological_system_process	PBX3	7	1	22.684729	-1.363652	83	48.45	0.583735
GO:0008299_isoprenoid_biosynthetic_process	ALDH1A1	7	1	22.684729	-1.363652	83	48.45	0.583735
GO:0020027_hemoglobin_metabolic_process	HIF1A	7	1	22.684729	-1.363652	83	48.45	0.583735
GO:0021516_dorsal_spinal_cord_development	PBX3	7	1	22.684729	-1.363652	83	48.45	0.583735
GO:0021984_adenohypophysis_development	SOX2	7	1	22.684729	-1.363652	83	48.45	0.583735
GO:0042572_retinol_metabolic_process	ALDH1A1	7	1	22.684729	-1.363652	83	48.45	0.583735
GO:0043584_nose_development	SOX2	7	1	22.684729	-1.363652	83	48.45	0.583735
GO:0044065_regulation_of_respiratory_system_process	PBX3	7	1	22.684729	-1.363652	83	48.45	0.583735
GO:0045668_negative_regulation_of_osteoblast_differentiation	SOX2	7	1	22.684729	-1.363652	83	48.45	0.583735
GO:0046824_positive_regulation_of_nucleocytoplasmic_transport	PRKACA	7	1	22.684729	-1.363652	83	48.45	0.583735
GO:0060788_ectodermal_placode_formation	SOX2	7	1	22.684729	-1.363652	83	48.45	0.583735
GO:0019538_protein_metabolic_process	GPX1	655	8	1.939458	-1.353555	84	48.77	0.580595
GO:0019538_protein_metabolic_process	DDR1	655	8	1.939458	-1.353555	84	48.77	0.580595
GO:0019538_protein_metabolic_process	HIF1A	655	8	1.939458	-1.353555	84	48.77	0.580595
GO:0019538_protein_metabolic_process	BTG1	655	8	1.939458	-1.353555	84	48.77	0.580595
GO:0019538_protein_metabolic_process	EIF2S1	655	8	1.939458	-1.353555	84	48.77	0.580595
GO:0019538_protein_metabolic_process	PRKACA	655	8	1.939458	-1.353555	84	48.77	0.580595
GO:0019538_protein_metabolic_process	CDK4	655	8	1.939458	-1.353555	84	48.77	0.580595
GO:0019538_protein_metabolic_process	PPP1CB	655	8	1.939458	-1.353555	84	48.77	0.580595
GO:0007605_sensory_perception_of_sound	GPX1	55	2	5.774295	-1.334470	85	49.81	0.586000
GO:0007605_sensory_perception_of_sound	SOX2	55	2	5.774295	-1.334470	85	49.81	0.586000
GO:0007423_sensory_organ_development	ALDH1A1	219	4	2.900331	-1.332657	86	49.95	0.580814
GO:0007423_sensory_organ_development	DDR1	219	4	2.900331	-1.332657	86	49.95	0.580814
GO:0007423_sensory_organ_development	SOX2	219	4	2.900331	-1.332657	86	49.95	0.580814
GO:0007423_sensory_organ_development	SIX3	219	4	2.900331	-1.332657	86	49.95	0.580814
GO:0032787_monocarboxylic_acid_metabolic_process	ALDH1A1	130	3	3.664456	-1.327184	87	50.18	0.576782
GO:0032787_monocarboxylic_acid_metabolic_process	HIF1A	130	3	3.664456	-1.327184	87	50.18	0.576782
GO:0032787_monocarboxylic_acid_metabolic_process	PHGDH	130	3	3.664456	-1.327184	87	50.18	0.576782
GO:0008283_cell_proliferation	GPX1	544	7	2.043294	-1.323406	88	50.21	0.570568
GO:0008283_cell_proliferation	DDR1	544	7	2.043294	-1.323406	88	50.21	0.570568
GO:0008283_cell_proliferation	MCM7	544	7	2.043294	-1.323406	88	50.21	0.570568
GO:0008283_cell_proliferation	BTG1	544	7	2.043294	-1.323406	88	50.21	0.570568
GO:0008283_cell_proliferation	MARCKSL1	544	7	2.043294	-1.323406	88	50.21	0.570568
GO:0008283_cell_proliferation	SOX2	544	7	2.043294	-1.323406	88	50.21	0.570568
GO:0008283_cell_proliferation	CDK4	544	7	2.043294	-1.323406	88	50.21	0.570568
GO:0001708_cell_fate_specification	SOX2	56	2	5.671182	-1.320346	89	50.68	0.569438
GO:0001708_cell_fate_specification	SIX3	56	2	5.671182	-1.320346	89	50.68	0.569438
GO:0006284_base-excision_repair	POLD1	8	1	19.849138	-1.306976	94	57.42	0.610851
GO:0007131_reciprocal_meiotic_recombination	TRIP13	8	1	19.849138	-1.306976	94	57.42	0.610851
GO:0007141_male_meiosis_I	TRIP13	8	1	19.849138	-1.306976	94	57.42	0.610851
GO:0008593_regulation_of_Notch_signaling_pathway	SOX2	8	1	19.849138	-1.306976	94	57.42	0.610851
GO:0043542_endothelial_cell_migration	GPX1	8	1	19.849138	-1.306976	94	57.42	0.610851
GO:0010646_regulation_of_cell_communication	GPX1	330	5	2.405956	-1.280302	95	58.44	0.615158
GO:0010646_regulation_of_cell_communication	HIF1A	330	5	2.405956	-1.280302	95	58.44	0.615158
GO:0010646_regulation_of_cell_communication	SOX2	330	5	2.405956	-1.280302	95	58.44	0.615158
GO:0010646_regulation_of_cell_communication	SIX3	330	5	2.405956	-1.280302	95	58.44	0.615158
GO:0010646_regulation_of_cell_communication	PRKACA	330	5	2.405956	-1.280302	95	58.44	0.615158
GO:0016055_Wnt_receptor_signaling_pathway	SOX2	59	2	5.382817	-1.279624	96	58.68	0.611250
GO:0016055_Wnt_receptor_signaling_pathway	SIX3	59	2	5.382817	-1.279624	96	58.68	0.611250
GO:0001654_eye_development	ALDH1A1	136	3	3.502789	-1.278812	97	58.81	0.606289
GO:0001654_eye_development	SOX2	136	3	3.502789	-1.278812	97	58.81	0.606289
GO:0001654_eye_development	SIX3	136	3	3.502789	-1.278812	97	58.81	0.606289
GO:0044267_cellular_protein_metabolic_process	GPX1	559	7	1.988465	-1.269157	98	59.15	0.603571
GO:0044267_cellular_protein_metabolic_process	DDR1	559	7	1.988465	-1.269157	98	59.15	0.603571
GO:0044267_cellular_protein_metabolic_process	BTG1	559	7	1.988465	-1.269157	98	59.15	0.603571
GO:0044267_cellular_protein_metabolic_process	EIF2S1	559	7	1.988465	-1.269157	98	59.15	0.603571
GO:0044267_cellular_protein_metabolic_process	PRKACA	559	7	1.988465	-1.269157	98	59.15	0.603571
GO:0044267_cellular_protein_metabolic_process	CDK4	559	7	1.988465	-1.269157	98	59.15	0.603571
GO:0044267_cellular_protein_metabolic_process	PPP1CB	559	7	1.988465	-1.269157	98	59.15	0.603571
GO:0006611_protein_export_from_nucleus	PRKACA	9	1	17.643678	-1.257138	107	65.81	0.615047
GO:0007128_meiotic_prophase_I	TRIP13	9	1	17.643678	-1.257138	107	65.81	0.615047
GO:0032388_positive_regulation_of_intracellular_transport	PRKACA	9	1	17.643678	-1.257138	107	65.81	0.615047
GO:0032963_collagen_metabolic_process	HIF1A	9	1	17.643678	-1.257138	107	65.81	0.615047
GO:0035162_embryonic_hemopoiesis	HIF1A	9	1	17.643678	-1.257138	107	65.81	0.615047
GO:0045646_regulation_of_erythrocyte_differentiation	HIF1A	9	1	17.643678	-1.257138	107	65.81	0.615047
GO:0050910_detection_of_mechanical_stimulus_involved_in_sensory_perception_of_sound	SOX2	9	1	17.643678	-1.257138	107	65.81	0.615047
GO:0051324_prophase	TRIP13	9	1	17.643678	-1.257138	107	65.81	0.615047
GO:0051896_regulation_of_protein_kinase_B_signaling_cascade	GPX1	9	1	17.643678	-1.257138	107	65.81	0.615047
GO:0021537_telencephalon_development	SOX2	62	2	5.122358	-1.241184	109	66.93	0.614037
GO:0021537_telencephalon_development	SIX3	62	2	5.122358	-1.241184	109	66.93	0.614037
GO:0050954_sensory_perception_of_mechanical_stimulus	GPX1	62	2	5.122358	-1.241184	109	66.93	0.614037
GO:0050954_sensory_perception_of_mechanical_stimulus	SOX2	62	2	5.122358	-1.241184	109	66.93	0.614037
GO:0006793_phosphorus_metabolic_process	DDR1	340	5	2.335193	-1.234186	111	67.23	0.605676
GO:0006793_phosphorus_metabolic_process	EIF2S1	340	5	2.335193	-1.234186	111	67.23	0.605676
GO:0006793_phosphorus_metabolic_process	PRKACA	340	5	2.335193	-1.234186	111	67.23	0.605676
GO:0006793_phosphorus_metabolic_process	CDK4	340	5	2.335193	-1.234186	111	67.23	0.605676
GO:0006793_phosphorus_metabolic_process	PPP1CB	340	5	2.335193	-1.234186	111	67.23	0.605676
GO:0006796_phosphate_metabolic_process	DDR1	340	5	2.335193	-1.234186	111	67.23	0.605676
GO:0006796_phosphate_metabolic_process	EIF2S1	340	5	2.335193	-1.234186	111	67.23	0.605676
GO:0006796_phosphate_metabolic_process	PRKACA	340	5	2.335193	-1.234186	111	67.23	0.605676
GO:0006796_phosphate_metabolic_process	CDK4	340	5	2.335193	-1.234186	111	67.23	0.605676
GO:0006796_phosphate_metabolic_process	PPP1CB	340	5	2.335193	-1.234186	111	67.23	0.605676
GO:0006468_protein_amino_acid_phosphorylation	DDR1	237	4	2.680052	-1.228311	112	67.68	0.604286
GO:0006468_protein_amino_acid_phosphorylation	EIF2S1	237	4	2.680052	-1.228311	112	67.68	0.604286
GO:0006468_protein_amino_acid_phosphorylation	PRKACA	237	4	2.680052	-1.228311	112	67.68	0.604286
GO:0006468_protein_amino_acid_phosphorylation	CDK4	237	4	2.680052	-1.228311	112	67.68	0.604286
GO:0042060_wound_healing	GPX1	64	2	4.962284	-1.216716	113	68.31	0.604513
GO:0042060_wound_healing	HIF1A	64	2	4.962284	-1.216716	113	68.31	0.604513
GO:0001659_temperature_homeostasis	GPX1	10	1	15.879310	-1.212694	121	76.37	0.631157
GO:0006081_cellular_aldehyde_metabolic_process	TPI1	10	1	15.879310	-1.212694	121	76.37	0.631157
GO:0009066_aspartate_family_amino_acid_metabolic_process	PHGDH	10	1	15.879310	-1.212694	121	76.37	0.631157
GO:0009110_vitamin_biosynthetic_process	ALDH1A1	10	1	15.879310	-1.212694	121	76.37	0.631157
GO:0021871_forebrain_regionalization	SIX3	10	1	15.879310	-1.212694	121	76.37	0.631157
GO:0044259_multicellular_organismal_macromolecule_metabolic_process	HIF1A	10	1	15.879310	-1.212694	121	76.37	0.631157
GO:0045446_endothelial_cell_differentiation	GPX1	10	1	15.879310	-1.212694	121	76.37	0.631157
GO:0048596_embryonic_camera-type_eye_morphogenesis	ALDH1A1	10	1	15.879310	-1.212694	121	76.37	0.631157
GO:0001837_epithelial_to_mesenchymal_transition	HIF1A	11	1	14.435737	-1.172613	128	83.58	0.652969
GO:0001952_regulation_of_cell-matrix_adhesion	DDR1	11	1	14.435737	-1.172613	128	83.58	0.652969
GO:0009064_glutamine_family_amino_acid_metabolic_process	PHGDH	11	1	14.435737	-1.172613	128	83.58	0.652969
GO:0014902_myotube_differentiation	GPX1	11	1	14.435737	-1.172613	128	83.58	0.652969
GO:0042542_response_to_hydrogen_peroxide	GPX1	11	1	14.435737	-1.172613	128	83.58	0.652969
GO:0043576_regulation_of_respiratory_gaseous_exchange	PBX3	11	1	14.435737	-1.172613	128	83.58	0.652969
GO:0046716_muscle_maintenance	HIF1A	11	1	14.435737	-1.172613	128	83.58	0.652969
GO:0006281_DNA_repair	POLD1	71	2	4.473045	-1.137520	130	86.09	0.662231
GO:0006281_DNA_repair	TRIP13	71	2	4.473045	-1.137520	130	86.09	0.662231
GO:0006913_nucleocytoplasmic_transport	SIX3	71	2	4.473045	-1.137520	130	86.09	0.662231
GO:0006913_nucleocytoplasmic_transport	PRKACA	71	2	4.473045	-1.137520	130	86.09	0.662231
GO:0000375_RNA_splicing__via_transesterification_reactions	SF3A2	12	1	13.232759	-1.136136	142	91.73	0.645986
GO:0000377_RNA_splicing__via_transesterification_reactions_with_bulged_adenosine_as_nucleophile	SF3A2	12	1	13.232759	-1.136136	142	91.73	0.645986
GO:0000398_nuclear_mRNA_splicing__via_spliceosome	SF3A2	12	1	13.232759	-1.136136	142	91.73	0.645986
GO:0002437_inflammatory_response_to_antigenic_stimulus	GPX1	12	1	13.232759	-1.136136	142	91.73	0.645986
GO:0002861_regulation_of_inflammatory_response_to_antigenic_stimulus	GPX1	12	1	13.232759	-1.136136	142	91.73	0.645986
GO:0006413_translational_initiation	EIF2S1	12	1	13.232759	-1.136136	142	91.73	0.645986
GO:0006446_regulation_of_translational_initiation	EIF2S1	12	1	13.232759	-1.136136	142	91.73	0.645986
GO:0006879_cellular_iron_ion_homeostasis	HIF1A	12	1	13.232759	-1.136136	142	91.73	0.645986
GO:0007143_female_meiosis	TRIP13	12	1	13.232759	-1.136136	142	91.73	0.645986
GO:0042743_hydrogen_peroxide_metabolic_process	GPX1	12	1	13.232759	-1.136136	142	91.73	0.645986
GO:0048854_brain_morphogenesis	SOX2	12	1	13.232759	-1.136136	142	91.73	0.645986
GO:0060042_retina_morphogenesis_in_camera-type_eye	SOX2	12	1	13.232759	-1.136136	142	91.73	0.645986
GO:0009966_regulation_of_signal_transduction	GPX1	256	4	2.481142	-1.129131	143	91.85	0.642308
GO:0009966_regulation_of_signal_transduction	HIF1A	256	4	2.481142	-1.129131	143	91.85	0.642308
GO:0009966_regulation_of_signal_transduction	SOX2	256	4	2.481142	-1.129131	143	91.85	0.642308
GO:0009966_regulation_of_signal_transduction	SIX3	256	4	2.481142	-1.129131	143	91.85	0.642308
GO:0030879_mammary_gland_development	DDR1	72	2	4.410920	-1.126945	145	92.81	0.640069
GO:0030879_mammary_gland_development	NME1	72	2	4.410920	-1.126945	145	92.81	0.640069
GO:0051169_nuclear_transport	SIX3	72	2	4.410920	-1.126945	145	92.81	0.640069
GO:0051169_nuclear_transport	PRKACA	72	2	4.410920	-1.126945	145	92.81	0.640069
GO:0048771_tissue_remodeling	HIF1A	74	2	4.291705	-1.106300	146	93.71	0.641849
GO:0048771_tissue_remodeling	SOX2	74	2	4.291705	-1.106300	146	93.71	0.641849
GO:0003016_respiratory_system_process	PBX3	13	1	12.214854	-1.102683	153	99.61	0.651046
GO:0007566_embryo_implantation	DDR1	13	1	12.214854	-1.102683	153	99.61	0.651046
GO:0009410_response_to_xenobiotic_stimulus	GPX1	13	1	12.214854	-1.102683	153	99.61	0.651046
GO:0009994_oocyte_differentiation	TRIP13	13	1	12.214854	-1.102683	153	99.61	0.651046
GO:0021879_forebrain_neuron_differentiation	SOX2	13	1	12.214854	-1.102683	153	99.61	0.651046
GO:0030539_male_genitalia_development	SOX2	13	1	12.214854	-1.102683	153	99.61	0.651046
GO:0048599_oocyte_development	TRIP13	13	1	12.214854	-1.102683	153	99.61	0.651046
GO:0006259_DNA_metabolic_process	MCM7	165	3	2.887147	-1.077611	154	100.95	0.655519
GO:0006259_DNA_metabolic_process	POLD1	165	3	2.887147	-1.077611	154	100.95	0.655519
GO:0006259_DNA_metabolic_process	TRIP13	165	3	2.887147	-1.077611	154	100.95	0.655519
GO:0001890_placenta_development	HSP90AB1	77	2	4.124496	-1.076523	155	101.17	0.652710
GO:0001890_placenta_development	HIF1A	77	2	4.124496	-1.076523	155	101.17	0.652710
GO:0010332_response_to_gamma_radiation	GPX1	14	1	11.342365	-1.071807	162	106.01	0.654383
GO:0021782_glial_cell_development	PHGDH	14	1	11.342365	-1.071807	162	106.01	0.654383
GO:0031099_regeneration	GPX1	14	1	11.342365	-1.071807	162	106.01	0.654383
GO:0042573_retinoic_acid_metabolic_process	ALDH1A1	14	1	11.342365	-1.071807	162	106.01	0.654383
GO:0043491_protein_kinase_B_signaling_cascade	GPX1	14	1	11.342365	-1.071807	162	106.01	0.654383
GO:0044236_multicellular_organismal_metabolic_process	HIF1A	14	1	11.342365	-1.071807	162	106.01	0.654383
GO:0048048_embryonic_eye_morphogenesis	ALDH1A1	14	1	11.342365	-1.071807	162	106.01	0.654383
GO:0045944_positive_regulation_of_transcription_from_RNA_polymerase_II_promoter	HIF1A	269	4	2.361236	-1.066916	163	106.32	0.652270
GO:0045944_positive_regulation_of_transcription_from_RNA_polymerase_II_promoter	SOX2	269	4	2.361236	-1.066916	163	106.32	0.652270
GO:0045944_positive_regulation_of_transcription_from_RNA_polymerase_II_promoter	SIX3	269	4	2.361236	-1.066916	163	106.32	0.652270
GO:0045944_positive_regulation_of_transcription_from_RNA_polymerase_II_promoter	CNOT7	269	4	2.361236	-1.066916	163	106.32	0.652270
GO:0000278_mitotic_cell_cycle	BUB1B	80	2	3.969828	-1.048077	164	107.76	0.657073
GO:0000278_mitotic_cell_cycle	CDCA5	80	2	3.969828	-1.048077	164	107.76	0.657073
GO:0021872_generation_of_neurons_in_the_forebrain	SOX2	15	1	10.586207	-1.043152	169	113.31	0.670473
GO:0031076_embryonic_camera-type_eye_development	ALDH1A1	15	1	10.586207	-1.043152	169	113.31	0.670473
GO:0045666_positive_regulation_of_neuron_differentiation	SOX2	15	1	10.586207	-1.043152	169	113.31	0.670473
GO:0048010_vascular_endothelial_growth_factor_receptor_signaling_pathway	HIF1A	15	1	10.586207	-1.043152	169	113.31	0.670473
GO:0060749_mammary_gland_alveolus_development	DDR1	15	1	10.586207	-1.043152	169	113.31	0.670473
GO:0050877_neurological_system_process	GPX1	390	5	2.035809	-1.030052	170	113.84	0.669647
GO:0050877_neurological_system_process	SOX2	390	5	2.035809	-1.030052	170	113.84	0.669647
GO:0050877_neurological_system_process	PTN	390	5	2.035809	-1.030052	170	113.84	0.669647
GO:0050877_neurological_system_process	PRKACA	390	5	2.035809	-1.030052	170	113.84	0.669647
GO:0050877_neurological_system_process	PBX3	390	5	2.035809	-1.030052	170	113.84	0.669647
GO:0042127_regulation_of_cell_proliferation	DDR1	393	5	2.020268	-1.019049	171	115.13	0.673275
GO:0042127_regulation_of_cell_proliferation	BTG1	393	5	2.020268	-1.019049	171	115.13	0.673275
GO:0042127_regulation_of_cell_proliferation	MARCKSL1	393	5	2.020268	-1.019049	171	115.13	0.673275
GO:0042127_regulation_of_cell_proliferation	SOX2	393	5	2.020268	-1.019049	171	115.13	0.673275
GO:0042127_regulation_of_cell_proliferation	CDK4	393	5	2.020268	-1.019049	171	115.13	0.673275
GO:0000302_response_to_reactive_oxygen_species	GPX1	16	1	9.924569	-1.016429	176	119.7	0.680114
GO:0042311_vasodilation	GPX1	16	1	9.924569	-1.016429	176	119.7	0.680114
GO:0046148_pigment_biosynthetic_process	SOX2	16	1	9.924569	-1.016429	176	119.7	0.680114
GO:0046700_heterocycle_catabolic_process	MTHFD1	16	1	9.924569	-1.016429	176	119.7	0.680114
GO:0050974_detection_of_mechanical_stimulus_involved_in_sensory_perception	SOX2	16	1	9.924569	-1.016429	176	119.7	0.680114
GO:0009887_organ_morphogenesis	ALDH1A1	642	7	1.731389	-1.006531	177	120.51	0.680847
GO:0009887_organ_morphogenesis	DDR1	642	7	1.731389	-1.006531	177	120.51	0.680847
GO:0009887_organ_morphogenesis	GPX1	642	7	1.731389	-1.006531	177	120.51	0.680847
GO:0009887_organ_morphogenesis	HIF1A	642	7	1.731389	-1.006531	177	120.51	0.680847
GO:0009887_organ_morphogenesis	SOX2	642	7	1.731389	-1.006531	177	120.51	0.680847
GO:0009887_organ_morphogenesis	SIX3	642	7	1.731389	-1.006531	177	120.51	0.680847
GO:0009887_organ_morphogenesis	PRKACA	642	7	1.731389	-1.006531	177	120.51	0.680847
GO:0070887_cellular_response_to_chemical_stimulus	GPX1	85	2	3.736308	-1.003361	178	120.83	0.678820
GO:0070887_cellular_response_to_chemical_stimulus	HIF1A	85	2	3.736308	-1.003361	178	120.83	0.678820
GO:0048732_gland_development	DDR1	179	3	2.661337	-0.996042	179	121.25	0.677374
GO:0048732_gland_development	NME1	179	3	2.661337	-0.996042	179	121.25	0.677374
GO:0048732_gland_development	SOX2	179	3	2.661337	-0.996042	179	121.25	0.677374
GO:0006605_protein_targeting	SIX3	86	2	3.692863	-0.994793	180	121.71	0.676167
GO:0006605_protein_targeting	PRKACA	86	2	3.692863	-0.994793	180	121.71	0.676167
GO:0008380_RNA_splicing	SF3A2	17	1	9.340771	-0.991406	185	126.43	0.683405
GO:0042440_pigment_metabolic_process	SOX2	17	1	9.340771	-0.991406	185	126.43	0.683405
GO:0045667_regulation_of_osteoblast_differentiation	SOX2	17	1	9.340771	-0.991406	185	126.43	0.683405
GO:0048873_homeostasis_of_number_of_cells_within_a_tissue	FH1	17	1	9.340771	-0.991406	185	126.43	0.683405
GO:0055072_iron_ion_homeostasis	HIF1A	17	1	9.340771	-0.991406	185	126.43	0.683405
GO:0007417_central_nervous_system_development	SOX2	287	4	2.213144	-0.987426	186	126.64	0.680860
GO:0007417_central_nervous_system_development	PHGDH	287	4	2.213144	-0.987426	186	126.64	0.680860
GO:0007417_central_nervous_system_development	SIX3	287	4	2.213144	-0.987426	186	126.64	0.680860
GO:0007417_central_nervous_system_development	PBX3	287	4	2.213144	-0.987426	186	126.64	0.680860
GO:0043583_ear_development	DDR1	87	2	3.650416	-0.986343	187	127.36	0.681070
GO:0043583_ear_development	SOX2	87	2	3.650416	-0.986343	187	127.36	0.681070
GO:0009888_tissue_development	ALDH1A1	525	6	1.814778	-0.980844	188	127.7	0.679255
GO:0009888_tissue_development	DDR1	525	6	1.814778	-0.980844	188	127.7	0.679255
GO:0009888_tissue_development	GPX1	525	6	1.814778	-0.980844	188	127.7	0.679255
GO:0009888_tissue_development	HIF1A	525	6	1.814778	-0.980844	188	127.7	0.679255
GO:0009888_tissue_development	PTN	525	6	1.814778	-0.980844	188	127.7	0.679255
GO:0009888_tissue_development	PRKACA	525	6	1.814778	-0.980844	188	127.7	0.679255
GO:0001503_ossification	SOX2	88	2	3.608934	-0.978009	189	127.98	0.677143
GO:0001503_ossification	PTN	88	2	3.608934	-0.978009	189	127.98	0.677143
GO:0007140_male_meiosis	TRIP13	18	1	8.821839	-0.967886	196	134.13	0.684337
GO:0009063_cellular_amino_acid_catabolic_process	MTHFD1	18	1	8.821839	-0.967886	196	134.13	0.684337
GO:0030282_bone_mineralization	PTN	18	1	8.821839	-0.967886	196	134.13	0.684337
GO:0033157_regulation_of_intracellular_protein_transport	PRKACA	18	1	8.821839	-0.967886	196	134.13	0.684337
GO:0050982_detection_of_mechanical_stimulus	SOX2	18	1	8.821839	-0.967886	196	134.13	0.684337
GO:0051168_nuclear_export	PRKACA	18	1	8.821839	-0.967886	196	134.13	0.684337
GO:0051222_positive_regulation_of_protein_transport	PRKACA	18	1	8.821839	-0.967886	196	134.13	0.684337
GO:0042221_response_to_chemical_stimulus	ALDH1A1	409	5	1.941236	-0.962473	197	134.42	0.682335
GO:0042221_response_to_chemical_stimulus	DDR1	409	5	1.941236	-0.962473	197	134.42	0.682335
GO:0042221_response_to_chemical_stimulus	GPX1	409	5	1.941236	-0.962473	197	134.42	0.682335
GO:0042221_response_to_chemical_stimulus	HIF1A	409	5	1.941236	-0.962473	197	134.42	0.682335
GO:0042221_response_to_chemical_stimulus	SOX2	409	5	1.941236	-0.962473	197	134.42	0.682335
GO:0006338_chromatin_remodeling	ACTL6A	19	1	8.357532	-0.945708	204	139.64	0.684510
GO:0006776_vitamin_A_metabolic_process	ALDH1A1	19	1	8.357532	-0.945708	204	139.64	0.684510
GO:0007595_lactation	NME1	19	1	8.357532	-0.945708	204	139.64	0.684510
GO:0032526_response_to_retinoic_acid	SOX2	19	1	8.357532	-0.945708	204	139.64	0.684510
GO:0033189_response_to_vitamin_A	SOX2	19	1	8.357532	-0.945708	204	139.64	0.684510
GO:0050728_negative_regulation_of_inflammatory_response	GPX1	19	1	8.357532	-0.945708	204	139.64	0.684510
GO:0060444_branching_involved_in_mammary_gland_duct_morphogenesis	DDR1	19	1	8.357532	-0.945708	204	139.64	0.684510
GO:0034984_cellular_response_to_DNA_damage_stimulus	POLD1	94	2	3.378577	-0.930285	205	140.85	0.687073
GO:0034984_cellular_response_to_DNA_damage_stimulus	TRIP13	94	2	3.378577	-0.930285	205	140.85	0.687073
GO:0042592_homeostatic_process	GPX1	419	5	1.894906	-0.928826	206	140.94	0.684175
GO:0042592_homeostatic_process	NPC2	419	5	1.894906	-0.928826	206	140.94	0.684175
GO:0042592_homeostatic_process	HIF1A	419	5	1.894906	-0.928826	206	140.94	0.684175
GO:0042592_homeostatic_process	SOX2	419	5	1.894906	-0.928826	206	140.94	0.684175
GO:0042592_homeostatic_process	FH1	419	5	1.894906	-0.928826	206	140.94	0.684175
GO:0031214_biomineral_formation	PTN	20	1	7.939655	-0.924733	210	144.44	0.687810
GO:0045639_positive_regulation_of_myeloid_cell_differentiation	HIF1A	20	1	7.939655	-0.924733	210	144.44	0.687810
GO:0046822_regulation_of_nucleocytoplasmic_transport	PRKACA	20	1	7.939655	-0.924733	210	144.44	0.687810
GO:0048806_genitalia_development	SOX2	20	1	7.939655	-0.924733	210	144.44	0.687810
GO:0046907_intracellular_transport	NPC2	194	3	2.455563	-0.917508	211	144.88	0.686635
GO:0046907_intracellular_transport	SIX3	194	3	2.455563	-0.917508	211	144.88	0.686635
GO:0046907_intracellular_transport	PRKACA	194	3	2.455563	-0.917508	211	144.88	0.686635
GO:0006954_inflammatory_response	GPX1	96	2	3.308190	-0.915190	212	145.24	0.685094
GO:0006954_inflammatory_response	HIF1A	96	2	3.308190	-0.915190	212	145.24	0.685094
GO:0045893_positive_regulation_of_transcription__DNA-dependent	HIF1A	306	4	2.075727	-0.910945	214	145.77	0.681168
GO:0045893_positive_regulation_of_transcription__DNA-dependent	SOX2	306	4	2.075727	-0.910945	214	145.77	0.681168
GO:0045893_positive_regulation_of_transcription__DNA-dependent	SIX3	306	4	2.075727	-0.910945	214	145.77	0.681168
GO:0045893_positive_regulation_of_transcription__DNA-dependent	CNOT7	306	4	2.075727	-0.910945	214	145.77	0.681168
GO:0051254_positive_regulation_of_RNA_metabolic_process	HIF1A	306	4	2.075727	-0.910945	214	145.77	0.681168
GO:0051254_positive_regulation_of_RNA_metabolic_process	SOX2	306	4	2.075727	-0.910945	214	145.77	0.681168
GO:0051254_positive_regulation_of_RNA_metabolic_process	SIX3	306	4	2.075727	-0.910945	214	145.77	0.681168
GO:0051254_positive_regulation_of_RNA_metabolic_process	CNOT7	306	4	2.075727	-0.910945	214	145.77	0.681168
GO:0001755_neural_crest_cell_migration	HIF1A	21	1	7.561576	-0.904844	217	150.8	0.694931
GO:0019827_stem_cell_maintenance	SOX2	21	1	7.561576	-0.904844	217	150.8	0.694931
GO:0050777_negative_regulation_of_immune_response	GPX1	21	1	7.561576	-0.904844	217	150.8	0.694931
GO:0051094_positive_regulation_of_developmental_process	ALDH1A1	308	4	2.062248	-0.903299	218	151.04	0.692844
GO:0051094_positive_regulation_of_developmental_process	GPX1	308	4	2.062248	-0.903299	218	151.04	0.692844
GO:0051094_positive_regulation_of_developmental_process	HIF1A	308	4	2.062248	-0.903299	218	151.04	0.692844
GO:0051094_positive_regulation_of_developmental_process	SOX2	308	4	2.062248	-0.903299	218	151.04	0.692844
GO:0016310_phosphorylation	DDR1	309	4	2.055574	-0.899504	219	151.85	0.693379
GO:0016310_phosphorylation	EIF2S1	309	4	2.055574	-0.899504	219	151.85	0.693379
GO:0016310_phosphorylation	PRKACA	309	4	2.055574	-0.899504	219	151.85	0.693379
GO:0016310_phosphorylation	CDK4	309	4	2.055574	-0.899504	219	151.85	0.693379
GO:0060348_bone_development	SOX2	99	2	3.207941	-0.893253	220	152.23	0.691955
GO:0060348_bone_development	PTN	99	2	3.207941	-0.893253	220	152.23	0.691955
GO:0001525_angiogenesis	GPX1	100	2	3.175862	-0.886121	221	152.49	0.690000
GO:0001525_angiogenesis	HIF1A	100	2	3.175862	-0.886121	221	152.49	0.690000
GO:0001523_retinoid_metabolic_process	ALDH1A1	22	1	7.217868	-0.885940	232	158.18	0.681810
GO:0001558_regulation_of_cell_growth	DDR1	22	1	7.217868	-0.885940	232	158.18	0.681810
GO:0001947_heart_looping	HIF1A	22	1	7.217868	-0.885940	232	158.18	0.681810
GO:0006721_terpenoid_metabolic_process	ALDH1A1	22	1	7.217868	-0.885940	232	158.18	0.681810
GO:0015918_sterol_transport	NPC2	22	1	7.217868	-0.885940	232	158.18	0.681810
GO:0016101_diterpenoid_metabolic_process	ALDH1A1	22	1	7.217868	-0.885940	232	158.18	0.681810
GO:0030301_cholesterol_transport	NPC2	22	1	7.217868	-0.885940	232	158.18	0.681810
GO:0030335_positive_regulation_of_cell_migration	HIF1A	22	1	7.217868	-0.885940	232	158.18	0.681810
GO:0033273_response_to_vitamin	SOX2	22	1	7.217868	-0.885940	232	158.18	0.681810
GO:0048477_oogenesis	TRIP13	22	1	7.217868	-0.885940	232	158.18	0.681810
GO:0048864_stem_cell_development	SOX2	22	1	7.217868	-0.885940	232	158.18	0.681810
GO:0065008_regulation_of_biological_quality	ALDH1A1	693	7	1.603971	-0.871965	233	159.01	0.682446
GO:0065008_regulation_of_biological_quality	GPX1	693	7	1.603971	-0.871965	233	159.01	0.682446
GO:0065008_regulation_of_biological_quality	DDR1	693	7	1.603971	-0.871965	233	159.01	0.682446
GO:0065008_regulation_of_biological_quality	NPC2	693	7	1.603971	-0.871965	233	159.01	0.682446
GO:0065008_regulation_of_biological_quality	HIF1A	693	7	1.603971	-0.871965	233	159.01	0.682446
GO:0065008_regulation_of_biological_quality	SOX2	693	7	1.603971	-0.871965	233	159.01	0.682446
GO:0065008_regulation_of_biological_quality	FH1	693	7	1.603971	-0.871965	233	159.01	0.682446
GO:0006397_mRNA_processing	SF3A2	23	1	6.904048	-0.867934	235	162.34	0.690809
GO:0007584_response_to_nutrient	SOX2	23	1	6.904048	-0.867934	235	162.34	0.690809
GO:0050896_response_to_stimulus	ALDH1A1	1107	10	1.434445	-0.865941	236	162.39	0.688093
GO:0050896_response_to_stimulus	DDR1	1107	10	1.434445	-0.865941	236	162.39	0.688093
GO:0050896_response_to_stimulus	GPX1	1107	10	1.434445	-0.865941	236	162.39	0.688093
GO:0050896_response_to_stimulus	HIF1A	1107	10	1.434445	-0.865941	236	162.39	0.688093
GO:0050896_response_to_stimulus	EIF2S1	1107	10	1.434445	-0.865941	236	162.39	0.688093
GO:0050896_response_to_stimulus	POLD1	1107	10	1.434445	-0.865941	236	162.39	0.688093
GO:0050896_response_to_stimulus	SOX2	1107	10	1.434445	-0.865941	236	162.39	0.688093
GO:0050896_response_to_stimulus	PTN	1107	10	1.434445	-0.865941	236	162.39	0.688093
GO:0050896_response_to_stimulus	PBX3	1107	10	1.434445	-0.865941	236	162.39	0.688093
GO:0050896_response_to_stimulus	TRIP13	1107	10	1.434445	-0.865941	236	162.39	0.688093
GO:0009968_negative_regulation_of_signal_transduction	SOX2	103	2	3.083361	-0.865240	237	162.73	0.686624
GO:0009968_negative_regulation_of_signal_transduction	SIX3	103	2	3.083361	-0.865240	237	162.73	0.686624
GO:0009790_embryonic_development	ALDH1A1	567	6	1.680350	-0.860367	238	163.13	0.685420
GO:0009790_embryonic_development	TPI1	567	6	1.680350	-0.860367	238	163.13	0.685420
GO:0009790_embryonic_development	HIF1A	567	6	1.680350	-0.860367	238	163.13	0.685420
GO:0009790_embryonic_development	SOX2	567	6	1.680350	-0.860367	238	163.13	0.685420
GO:0009790_embryonic_development	PHGDH	567	6	1.680350	-0.860367	238	163.13	0.685420
GO:0009790_embryonic_development	PRKACA	567	6	1.680350	-0.860367	238	163.13	0.685420
GO:0048872_homeostasis_of_number_of_cells	HIF1A	105	2	3.024631	-0.851732	239	163.73	0.685063
GO:0048872_homeostasis_of_number_of_cells	FH1	105	2	3.024631	-0.851732	239	163.73	0.685063
GO:0008629_induction_of_apoptosis_by_intracellular_signals	GPX1	24	1	6.616379	-0.850747	244	167.91	0.688156
GO:0009612_response_to_mechanical_stimulus	SOX2	24	1	6.616379	-0.850747	244	167.91	0.688156
GO:0032386_regulation_of_intracellular_transport	PRKACA	24	1	6.616379	-0.850747	244	167.91	0.688156
GO:0042632_cholesterol_homeostasis	NPC2	24	1	6.616379	-0.850747	244	167.91	0.688156
GO:0055092_sterol_homeostasis	NPC2	24	1	6.616379	-0.850747	244	167.91	0.688156
GO:0010926_anatomical_structure_formation	ALDH1A1	447	5	1.776209	-0.841036	245	168.35	0.687143
GO:0010926_anatomical_structure_formation	GPX1	447	5	1.776209	-0.841036	245	168.35	0.687143
GO:0010926_anatomical_structure_formation	HIF1A	447	5	1.776209	-0.841036	245	168.35	0.687143
GO:0010926_anatomical_structure_formation	SOX2	447	5	1.776209	-0.841036	245	168.35	0.687143
GO:0010926_anatomical_structure_formation	PRKACA	447	5	1.776209	-0.841036	245	168.35	0.687143
GO:0006302_double-strand_break_repair	TRIP13	25	1	6.351724	-0.834314	250	172.19	0.688760
GO:0006775_fat-soluble_vitamin_metabolic_process	ALDH1A1	25	1	6.351724	-0.834314	250	172.19	0.688760
GO:0021983_pituitary_gland_development	SOX2	25	1	6.351724	-0.834314	250	172.19	0.688760
GO:0031348_negative_regulation_of_defense_response	GPX1	25	1	6.351724	-0.834314	250	172.19	0.688760
GO:0060603_mammary_gland_duct_morphogenesis	DDR1	25	1	6.351724	-0.834314	250	172.19	0.688760
GO:0010648_negative_regulation_of_cell_communication	SOX2	110	2	2.887147	-0.819317	251	173.51	0.691275
GO:0010648_negative_regulation_of_cell_communication	SIX3	110	2	2.887147	-0.819317	251	173.51	0.691275
GO:0001666_response_to_hypoxia	HIF1A	26	1	6.107427	-0.818576	259	176.81	0.682664
GO:0006720_isoprenoid_metabolic_process	ALDH1A1	26	1	6.107427	-0.818576	259	176.81	0.682664
GO:0006800_oxygen_and_reactive_oxygen_species_metabolic_process	GPX1	26	1	6.107427	-0.818576	259	176.81	0.682664
GO:0007405_neuroblast_proliferation	SOX2	26	1	6.107427	-0.818576	259	176.81	0.682664
GO:0009310_amine_catabolic_process	MTHFD1	26	1	6.107427	-0.818576	259	176.81	0.682664
GO:0009636_response_to_toxin	GPX1	26	1	6.107427	-0.818576	259	176.81	0.682664
GO:0010212_response_to_ionizing_radiation	GPX1	26	1	6.107427	-0.818576	259	176.81	0.682664
GO:0045665_negative_regulation_of_neuron_differentiation	SOX2	26	1	6.107427	-0.818576	259	176.81	0.682664
GO:0040007_growth	GPX1	217	3	2.195296	-0.811866	260	177.61	0.683115
GO:0040007_growth	DDR1	217	3	2.195296	-0.811866	260	177.61	0.683115
GO:0040007_growth	HIF1A	217	3	2.195296	-0.811866	260	177.61	0.683115
GO:0006479_protein_amino_acid_methylation	BTG1	27	1	5.881226	-0.803479	264	181.14	0.686136
GO:0008213_protein_amino_acid_alkylation	BTG1	27	1	5.881226	-0.803479	264	181.14	0.686136
GO:0051272_positive_regulation_of_cell_motion	HIF1A	27	1	5.881226	-0.803479	264	181.14	0.686136
GO:0070482_response_to_oxygen_levels	HIF1A	27	1	5.881226	-0.803479	264	181.14	0.686136
GO:0006974_response_to_DNA_damage_stimulus	POLD1	113	2	2.810497	-0.800740	266	181.54	0.682481
GO:0006974_response_to_DNA_damage_stimulus	TRIP13	113	2	2.810497	-0.800740	266	181.54	0.682481
GO:0040008_regulation_of_growth	DDR1	113	2	2.810497	-0.800740	266	181.54	0.682481
GO:0040008_regulation_of_growth	HIF1A	113	2	2.810497	-0.800740	266	181.54	0.682481
GO:0045941_positive_regulation_of_transcription	HIF1A	338	4	1.879208	-0.796882	267	181.85	0.681086
GO:0045941_positive_regulation_of_transcription	SOX2	338	4	1.879208	-0.796882	267	181.85	0.681086
GO:0045941_positive_regulation_of_transcription	SIX3	338	4	1.879208	-0.796882	267	181.85	0.681086
GO:0045941_positive_regulation_of_transcription	CNOT7	338	4	1.879208	-0.796882	267	181.85	0.681086
GO:0006470_protein_amino_acid_dephosphorylation	PPP1CB	28	1	5.671182	-0.788977	272	185.47	0.681875
GO:0007127_meiosis_I	TRIP13	28	1	5.671182	-0.788977	272	185.47	0.681875
GO:0007585_respiratory_gaseous_exchange	PBX3	28	1	5.671182	-0.788977	272	185.47	0.681875
GO:0045926_negative_regulation_of_growth	HIF1A	28	1	5.671182	-0.788977	272	185.47	0.681875
GO:0048863_stem_cell_differentiation	SOX2	28	1	5.671182	-0.788977	272	185.47	0.681875
GO:0006807_nitrogen_compound_metabolic_process	MTHFD1	1147	10	1.384421	-0.788795	273	185.54	0.679634
GO:0006807_nitrogen_compound_metabolic_process	HIF1A	1147	10	1.384421	-0.788795	273	185.54	0.679634
GO:0006807_nitrogen_compound_metabolic_process	MCM7	1147	10	1.384421	-0.788795	273	185.54	0.679634
GO:0006807_nitrogen_compound_metabolic_process	POLD1	1147	10	1.384421	-0.788795	273	185.54	0.679634
GO:0006807_nitrogen_compound_metabolic_process	SOX2	1147	10	1.384421	-0.788795	273	185.54	0.679634
GO:0006807_nitrogen_compound_metabolic_process	PHGDH	1147	10	1.384421	-0.788795	273	185.54	0.679634
GO:0006807_nitrogen_compound_metabolic_process	SIX3	1147	10	1.384421	-0.788795	273	185.54	0.679634
GO:0006807_nitrogen_compound_metabolic_process	SF3A2	1147	10	1.384421	-0.788795	273	185.54	0.679634
GO:0006807_nitrogen_compound_metabolic_process	CNOT7	1147	10	1.384421	-0.788795	273	185.54	0.679634
GO:0006807_nitrogen_compound_metabolic_process	TRIP13	1147	10	1.384421	-0.788795	273	185.54	0.679634
GO:0006417_regulation_of_translation	EIF2S1	29	1	5.475624	-0.775028	278	190.06	0.683669
GO:0006641_triglyceride_metabolic_process	GPX1	29	1	5.475624	-0.775028	278	190.06	0.683669
GO:0044270_nitrogen_compound_catabolic_process	MTHFD1	29	1	5.475624	-0.775028	278	190.06	0.683669
GO:0050769_positive_regulation_of_neurogenesis	SOX2	29	1	5.475624	-0.775028	278	190.06	0.683669
GO:0060041_retina_development_in_camera-type_eye	SOX2	29	1	5.475624	-0.775028	278	190.06	0.683669
GO:0006519_cellular_amino_acid_and_derivative_metabolic_process	MTHFD1	118	2	2.691409	-0.771123	279	190.43	0.682545
GO:0006519_cellular_amino_acid_and_derivative_metabolic_process	PHGDH	118	2	2.691409	-0.771123	279	190.43	0.682545
GO:0010628_positive_regulation_of_gene_expression	HIF1A	346	4	1.835758	-0.770912	280	190.55	0.680536
GO:0010628_positive_regulation_of_gene_expression	SOX2	346	4	1.835758	-0.770912	280	190.55	0.680536
GO:0010628_positive_regulation_of_gene_expression	SIX3	346	4	1.835758	-0.770912	280	190.55	0.680536
GO:0010628_positive_regulation_of_gene_expression	CNOT7	346	4	1.835758	-0.770912	280	190.55	0.680536
GO:0007219_Notch_signaling_pathway	SOX2	30	1	5.293103	-0.761595	286	195.16	0.682378
GO:0014032_neural_crest_cell_development	HIF1A	30	1	5.293103	-0.761595	286	195.16	0.682378
GO:0014033_neural_crest_cell_differentiation	HIF1A	30	1	5.293103	-0.761595	286	195.16	0.682378
GO:0032102_negative_regulation_of_response_to_external_stimulus	GPX1	30	1	5.293103	-0.761595	286	195.16	0.682378
GO:0033500_carbohydrate_homeostasis	HIF1A	30	1	5.293103	-0.761595	286	195.16	0.682378
GO:0042593_glucose_homeostasis	HIF1A	30	1	5.293103	-0.761595	286	195.16	0.682378
GO:0045935_positive_regulation_of_nucleobase__nucleoside__nucleotide_and_nucleic_acid_metabolic_process	HIF1A	352	4	1.804467	-0.752042	287	196.28	0.683902
GO:0045935_positive_regulation_of_nucleobase__nucleoside__nucleotide_and_nucleic_acid_metabolic_process	SOX2	352	4	1.804467	-0.752042	287	196.28	0.683902
GO:0045935_positive_regulation_of_nucleobase__nucleoside__nucleotide_and_nucleic_acid_metabolic_process	SIX3	352	4	1.804467	-0.752042	287	196.28	0.683902
GO:0045935_positive_regulation_of_nucleobase__nucleoside__nucleotide_and_nucleic_acid_metabolic_process	CNOT7	352	4	1.804467	-0.752042	287	196.28	0.683902
GO:0003018_vascular_process_in_circulatory_system	GPX1	31	1	5.122358	-0.748643	295	201.89	0.684373
GO:0006639_acylglycerol_metabolic_process	GPX1	31	1	5.122358	-0.748643	295	201.89	0.684373
GO:0016049_cell_growth	DDR1	31	1	5.122358	-0.748643	295	201.89	0.684373
GO:0016311_dephosphorylation	PPP1CB	31	1	5.122358	-0.748643	295	201.89	0.684373
GO:0035150_regulation_of_tube_size	GPX1	31	1	5.122358	-0.748643	295	201.89	0.684373
GO:0048562_embryonic_organ_morphogenesis	ALDH1A1	31	1	5.122358	-0.748643	295	201.89	0.684373
GO:0050880_regulation_of_blood_vessel_size	GPX1	31	1	5.122358	-0.748643	295	201.89	0.684373
GO:0055088_lipid_homeostasis	NPC2	31	1	5.122358	-0.748643	295	201.89	0.684373
GO:0006886_intracellular_protein_transport	SIX3	122	2	2.603166	-0.748556	296	202.77	0.685034
GO:0006886_intracellular_protein_transport	PRKACA	122	2	2.603166	-0.748556	296	202.77	0.685034
GO:0050890_cognition	GPX1	233	3	2.044546	-0.747193	297	203.06	0.683704
GO:0050890_cognition	SOX2	233	3	2.044546	-0.747193	297	203.06	0.683704
GO:0050890_cognition	PTN	233	3	2.044546	-0.747193	297	203.06	0.683704
GO:0009308_amine_metabolic_process	MTHFD1	124	2	2.561179	-0.737625	298	203.69	0.683523
GO:0009308_amine_metabolic_process	PHGDH	124	2	2.561179	-0.737625	298	203.69	0.683523
GO:0001707_mesoderm_formation	PRKACA	32	1	4.962284	-0.736142	303	206.13	0.680297
GO:0006638_neutral_lipid_metabolic_process	GPX1	32	1	4.962284	-0.736142	303	206.13	0.680297
GO:0006662_glycerol_ether_metabolic_process	GPX1	32	1	4.962284	-0.736142	303	206.13	0.680297
GO:0048332_mesoderm_morphogenesis	PRKACA	32	1	4.962284	-0.736142	303	206.13	0.680297
GO:0050885_neuromuscular_process_controlling_balance	SOX2	32	1	4.962284	-0.736142	303	206.13	0.680297
GO:0001501_skeletal_system_development	HIF1A	236	3	2.018556	-0.735772	304	206.25	0.678454
GO:0001501_skeletal_system_development	SOX2	236	3	2.018556	-0.735772	304	206.25	0.678454
GO:0001501_skeletal_system_development	PTN	236	3	2.018556	-0.735772	304	206.25	0.678454
GO:0051173_positive_regulation_of_nitrogen_compound_metabolic_process	HIF1A	361	4	1.759480	-0.724670	305	207.48	0.680262
GO:0051173_positive_regulation_of_nitrogen_compound_metabolic_process	SOX2	361	4	1.759480	-0.724670	305	207.48	0.680262
GO:0051173_positive_regulation_of_nitrogen_compound_metabolic_process	SIX3	361	4	1.759480	-0.724670	305	207.48	0.680262
GO:0051173_positive_regulation_of_nitrogen_compound_metabolic_process	CNOT7	361	4	1.759480	-0.724670	305	207.48	0.680262
GO:0007565_female_pregnancy	DDR1	33	1	4.811912	-0.724065	307	210.17	0.684593
GO:0021987_cerebral_cortex_development	SOX2	33	1	4.811912	-0.724065	307	210.17	0.684593
GO:0045597_positive_regulation_of_cell_differentiation	HIF1A	128	2	2.481142	-0.716432	308	210.72	0.684156
GO:0045597_positive_regulation_of_cell_differentiation	SOX2	128	2	2.481142	-0.716432	308	210.72	0.684156
GO:0010720_positive_regulation_of_cell_development	SOX2	34	1	4.670385	-0.712385	312	214.67	0.688045
GO:0016054_organic_acid_catabolic_process	MTHFD1	34	1	4.670385	-0.712385	312	214.67	0.688045
GO:0046395_carboxylic_acid_catabolic_process	MTHFD1	34	1	4.670385	-0.712385	312	214.67	0.688045
GO:0060443_mammary_gland_morphogenesis	DDR1	34	1	4.670385	-0.712385	312	214.67	0.688045
GO:0045165_cell_fate_commitment	SOX2	130	2	2.442971	-0.706155	313	215.66	0.689010
GO:0045165_cell_fate_commitment	SIX3	130	2	2.442971	-0.706155	313	215.66	0.689010
GO:0006869_lipid_transport	NPC2	35	1	4.536946	-0.701080	317	218.19	0.688297
GO:0007292_female_gamete_generation	TRIP13	35	1	4.536946	-0.701080	317	218.19	0.688297
GO:0010810_regulation_of_cell-substrate_adhesion	DDR1	35	1	4.536946	-0.701080	317	218.19	0.688297
GO:0018904_organic_ether_metabolic_process	GPX1	35	1	4.536946	-0.701080	317	218.19	0.688297
GO:0010557_positive_regulation_of_macromolecule_biosynthetic_process	HIF1A	371	4	1.712055	-0.695509	318	218.65	0.687579
GO:0010557_positive_regulation_of_macromolecule_biosynthetic_process	SOX2	371	4	1.712055	-0.695509	318	218.65	0.687579
GO:0010557_positive_regulation_of_macromolecule_biosynthetic_process	SIX3	371	4	1.712055	-0.695509	318	218.65	0.687579
GO:0010557_positive_regulation_of_macromolecule_biosynthetic_process	CNOT7	371	4	1.712055	-0.695509	318	218.65	0.687579
GO:0044057_regulation_of_system_process	PRKACA	133	2	2.387866	-0.691121	319	219.34	0.687586
GO:0044057_regulation_of_system_process	PBX3	133	2	2.387866	-0.691121	319	219.34	0.687586
GO:0001704_formation_of_primary_germ_layer	PRKACA	36	1	4.410920	-0.690129	322	222.87	0.692143
GO:0030278_regulation_of_ossification	SOX2	36	1	4.410920	-0.690129	322	222.87	0.692143
GO:0051223_regulation_of_protein_transport	PRKACA	36	1	4.410920	-0.690129	322	222.87	0.692143
GO:0022414_reproductive_process	DDR1	376	4	1.689288	-0.681401	323	223.71	0.692601
GO:0022414_reproductive_process	NME1	376	4	1.689288	-0.681401	323	223.71	0.692601
GO:0022414_reproductive_process	SOX2	376	4	1.689288	-0.681401	323	223.71	0.692601
GO:0022414_reproductive_process	TRIP13	376	4	1.689288	-0.681401	323	223.71	0.692601
GO:0050906_detection_of_stimulus_involved_in_sensory_perception	SOX2	37	1	4.291705	-0.679511	324	226.09	0.697809
GO:0007267_cell-cell_signaling	SOX2	252	3	1.890394	-0.678257	325	226.27	0.696215
GO:0007267_cell-cell_signaling	SIX3	252	3	1.890394	-0.678257	325	226.27	0.696215
GO:0007267_cell-cell_signaling	PRKACA	252	3	1.890394	-0.678257	325	226.27	0.696215
GO:0000003_reproduction	DDR1	379	4	1.675917	-0.673082	326	226.78	0.695644
GO:0000003_reproduction	NME1	379	4	1.675917	-0.673082	326	226.78	0.695644
GO:0000003_reproduction	SOX2	379	4	1.675917	-0.673082	326	226.78	0.695644
GO:0000003_reproduction	TRIP13	379	4	1.675917	-0.673082	326	226.78	0.695644
GO:0001649_osteoblast_differentiation	SOX2	38	1	4.178766	-0.669210	331	230.65	0.696828
GO:0032259_methylation	BTG1	38	1	4.178766	-0.669210	331	230.65	0.696828
GO:0042493_response_to_drug	ALDH1A1	38	1	4.178766	-0.669210	331	230.65	0.696828
GO:0043414_biopolymer_methylation	BTG1	38	1	4.178766	-0.669210	331	230.65	0.696828
GO:0050727_regulation_of_inflammatory_response	GPX1	38	1	4.178766	-0.669210	331	230.65	0.696828
GO:0048729_tissue_morphogenesis	ALDH1A1	255	3	1.868154	-0.668071	332	230.79	0.695151
GO:0048729_tissue_morphogenesis	DDR1	255	3	1.868154	-0.668071	332	230.79	0.695151
GO:0048729_tissue_morphogenesis	PRKACA	255	3	1.868154	-0.668071	332	230.79	0.695151
GO:0034613_cellular_protein_localization	SIX3	139	2	2.284793	-0.662351	333	231.5	0.695195
GO:0034613_cellular_protein_localization	PRKACA	139	2	2.284793	-0.662351	333	231.5	0.695195
GO:0006730_one-carbon_metabolic_process	BTG1	39	1	4.071618	-0.659208	338	234.96	0.695148
GO:0007160_cell-matrix_adhesion	DDR1	39	1	4.071618	-0.659208	338	234.96	0.695148
GO:0007286_spermatid_development	TRIP13	39	1	4.071618	-0.659208	338	234.96	0.695148
GO:0048663_neuron_fate_commitment	SOX2	39	1	4.071618	-0.659208	338	234.96	0.695148
GO:0070201_regulation_of_establishment_of_protein_localization	PRKACA	39	1	4.071618	-0.659208	338	234.96	0.695148
GO:0003008_system_process	GPX1	516	5	1.538693	-0.659098	339	235.12	0.693569
GO:0003008_system_process	SOX2	516	5	1.538693	-0.659098	339	235.12	0.693569
GO:0003008_system_process	PTN	516	5	1.538693	-0.659098	339	235.12	0.693569
GO:0003008_system_process	PRKACA	516	5	1.538693	-0.659098	339	235.12	0.693569
GO:0003008_system_process	PBX3	516	5	1.538693	-0.659098	339	235.12	0.693569
GO:0048468_cell_development	GPX1	654	6	1.456817	-0.654585	340	235.43	0.692441
GO:0048468_cell_development	HIF1A	654	6	1.456817	-0.654585	340	235.43	0.692441
GO:0048468_cell_development	SOX2	654	6	1.456817	-0.654585	340	235.43	0.692441
GO:0048468_cell_development	PHGDH	654	6	1.456817	-0.654585	340	235.43	0.692441
GO:0048468_cell_development	PBX3	654	6	1.456817	-0.654585	340	235.43	0.692441
GO:0048468_cell_development	TRIP13	654	6	1.456817	-0.654585	340	235.43	0.692441
GO:0070727_cellular_macromolecule_localization	SIX3	141	2	2.252384	-0.653124	341	235.76	0.691378
GO:0070727_cellular_macromolecule_localization	PRKACA	141	2	2.252384	-0.653124	341	235.76	0.691378
GO:0031328_positive_regulation_of_cellular_biosynthetic_process	HIF1A	387	4	1.641272	-0.651418	342	236.18	0.690585
GO:0031328_positive_regulation_of_cellular_biosynthetic_process	SOX2	387	4	1.641272	-0.651418	342	236.18	0.690585
GO:0031328_positive_regulation_of_cellular_biosynthetic_process	SIX3	387	4	1.641272	-0.651418	342	236.18	0.690585
GO:0031328_positive_regulation_of_cellular_biosynthetic_process	CNOT7	387	4	1.641272	-0.651418	342	236.18	0.690585
GO:0014031_mesenchymal_cell_development	HIF1A	40	1	3.969828	-0.649491	345	238.79	0.692145
GO:0016071_mRNA_metabolic_process	SF3A2	40	1	3.969828	-0.649491	345	238.79	0.692145
GO:0046850_regulation_of_bone_remodeling	SOX2	40	1	3.969828	-0.649491	345	238.79	0.692145
GO:0009891_positive_regulation_of_biosynthetic_process	HIF1A	388	4	1.637042	-0.648762	346	238.94	0.690578
GO:0009891_positive_regulation_of_biosynthetic_process	SOX2	388	4	1.637042	-0.648762	346	238.94	0.690578
GO:0009891_positive_regulation_of_biosynthetic_process	SIX3	388	4	1.637042	-0.648762	346	238.94	0.690578
GO:0009891_positive_regulation_of_biosynthetic_process	CNOT7	388	4	1.637042	-0.648762	346	238.94	0.690578
GO:0019748_secondary_metabolic_process	ALDH1A1	41	1	3.873003	-0.640044	348	243.76	0.700460
GO:0032844_regulation_of_homeostatic_process	HIF1A	41	1	3.873003	-0.640044	348	243.76	0.700460
GO:0044255_cellular_lipid_metabolic_process	ALDH1A1	264	3	1.804467	-0.638564	349	244.39	0.700258
GO:0044255_cellular_lipid_metabolic_process	GPX1	264	3	1.804467	-0.638564	349	244.39	0.700258
GO:0044255_cellular_lipid_metabolic_process	PHGDH	264	3	1.804467	-0.638564	349	244.39	0.700258
GO:0034961_cellular_biopolymer_biosynthetic_process	HIF1A	804	7	1.382527	-0.634250	350	244.83	0.699514
GO:0034961_cellular_biopolymer_biosynthetic_process	MCM7	804	7	1.382527	-0.634250	350	244.83	0.699514
GO:0034961_cellular_biopolymer_biosynthetic_process	EIF2S1	804	7	1.382527	-0.634250	350	244.83	0.699514
GO:0034961_cellular_biopolymer_biosynthetic_process	POLD1	804	7	1.382527	-0.634250	350	244.83	0.699514
GO:0034961_cellular_biopolymer_biosynthetic_process	SOX2	804	7	1.382527	-0.634250	350	244.83	0.699514
GO:0034961_cellular_biopolymer_biosynthetic_process	SIX3	804	7	1.382527	-0.634250	350	244.83	0.699514
GO:0034961_cellular_biopolymer_biosynthetic_process	CNOT7	804	7	1.382527	-0.634250	350	244.83	0.699514
GO:0006006_glucose_metabolic_process	TPI1	42	1	3.780788	-0.630855	355	248.87	0.701042
GO:0008361_regulation_of_cell_size	DDR1	42	1	3.780788	-0.630855	355	248.87	0.701042
GO:0010740_positive_regulation_of_protein_kinase_cascade	GPX1	42	1	3.780788	-0.630855	355	248.87	0.701042
GO:0045637_regulation_of_myeloid_cell_differentiation	HIF1A	42	1	3.780788	-0.630855	355	248.87	0.701042
GO:0048515_spermatid_differentiation	TRIP13	42	1	3.780788	-0.630855	355	248.87	0.701042
GO:0030900_forebrain_development	SOX2	146	2	2.175248	-0.630805	356	249.45	0.700702
GO:0030900_forebrain_development	SIX3	146	2	2.175248	-0.630805	356	249.45	0.700702
GO:0043284_biopolymer_biosynthetic_process	HIF1A	807	7	1.377388	-0.628723	357	249.57	0.699076
GO:0043284_biopolymer_biosynthetic_process	MCM7	807	7	1.377388	-0.628723	357	249.57	0.699076
GO:0043284_biopolymer_biosynthetic_process	EIF2S1	807	7	1.377388	-0.628723	357	249.57	0.699076
GO:0043284_biopolymer_biosynthetic_process	POLD1	807	7	1.377388	-0.628723	357	249.57	0.699076
GO:0043284_biopolymer_biosynthetic_process	SOX2	807	7	1.377388	-0.628723	357	249.57	0.699076
GO:0043284_biopolymer_biosynthetic_process	SIX3	807	7	1.377388	-0.628723	357	249.57	0.699076
GO:0043284_biopolymer_biosynthetic_process	CNOT7	807	7	1.377388	-0.628723	357	249.57	0.699076
GO:0001894_tissue_homeostasis	FH1	43	1	3.692863	-0.621910	363	254.13	0.700083
GO:0006766_vitamin_metabolic_process	ALDH1A1	43	1	3.692863	-0.621910	363	254.13	0.700083
GO:0009582_detection_of_abiotic_stimulus	SOX2	43	1	3.692863	-0.621910	363	254.13	0.700083
GO:0010001_glial_cell_differentiation	PHGDH	43	1	3.692863	-0.621910	363	254.13	0.700083
GO:0048762_mesenchymal_cell_differentiation	HIF1A	43	1	3.692863	-0.621910	363	254.13	0.700083
GO:0051789_response_to_protein_stimulus	DDR1	43	1	3.692863	-0.621910	363	254.13	0.700083
GO:0006606_protein_import_into_nucleus	SIX3	44	1	3.608934	-0.613199	366	259.37	0.708661
GO:0051170_nuclear_import	SIX3	44	1	3.608934	-0.613199	366	259.37	0.708661
GO:0060485_mesenchyme_development	HIF1A	44	1	3.608934	-0.613199	366	259.37	0.708661
GO:0034103_regulation_of_tissue_remodeling	SOX2	45	1	3.528736	-0.604712	368	261.41	0.710353
GO:0046546_development_of_primary_male_sexual_characteristics	SOX2	45	1	3.528736	-0.604712	368	261.41	0.710353
GO:0007612_learning	PTN	46	1	3.452024	-0.596438	372	264.56	0.711183
GO:0009581_detection_of_external_stimulus	SOX2	46	1	3.452024	-0.596438	372	264.56	0.711183
GO:0030218_erythrocyte_differentiation	HIF1A	46	1	3.452024	-0.596438	372	264.56	0.711183
GO:0042063_gliogenesis	PHGDH	46	1	3.452024	-0.596438	372	264.56	0.711183
GO:0008285_negative_regulation_of_cell_proliferation	DDR1	155	2	2.048943	-0.593125	373	265.15	0.710858
GO:0008285_negative_regulation_of_cell_proliferation	BTG1	155	2	2.048943	-0.593125	373	265.15	0.710858
GO:0006396_RNA_processing	SF3A2	47	1	3.378577	-0.588367	377	268.5	0.712202
GO:0031667_response_to_nutrient_levels	SOX2	47	1	3.378577	-0.588367	377	268.5	0.712202
GO:0034754_cellular_hormone_metabolic_process	ALDH1A1	47	1	3.378577	-0.588367	377	268.5	0.712202
GO:0048871_multicellular_organismal_homeostasis	FH1	47	1	3.378577	-0.588367	377	268.5	0.712202
GO:0006950_response_to_stress	GPX1	549	5	1.446203	-0.586443	378	268.62	0.710635
GO:0006950_response_to_stress	HIF1A	549	5	1.446203	-0.586443	378	268.62	0.710635
GO:0006950_response_to_stress	EIF2S1	549	5	1.446203	-0.586443	378	268.62	0.710635
GO:0006950_response_to_stress	POLD1	549	5	1.446203	-0.586443	378	268.62	0.710635
GO:0006950_response_to_stress	TRIP13	549	5	1.446203	-0.586443	378	268.62	0.710635
GO:0051704_multi-organism_process	GPX1	157	2	2.022842	-0.585157	379	268.86	0.709393
GO:0051704_multi-organism_process	DDR1	157	2	2.022842	-0.585157	379	268.86	0.709393
GO:0048514_blood_vessel_morphogenesis	GPX1	158	2	2.010039	-0.581225	380	269.72	0.709789
GO:0048514_blood_vessel_morphogenesis	HIF1A	158	2	2.010039	-0.581225	380	269.72	0.709789
GO:0007498_mesoderm_development	PRKACA	48	1	3.308190	-0.580493	384	271.72	0.707604
GO:0019318_hexose_metabolic_process	TPI1	48	1	3.308190	-0.580493	384	271.72	0.707604
GO:0034504_protein_localization_in_nucleus	SIX3	48	1	3.308190	-0.580493	384	271.72	0.707604
GO:0046849_bone_remodeling	SOX2	48	1	3.308190	-0.580493	384	271.72	0.707604
GO:0006629_lipid_metabolic_process	ALDH1A1	285	3	1.671506	-0.575338	385	272.34	0.707377
GO:0006629_lipid_metabolic_process	GPX1	285	3	1.671506	-0.575338	385	272.34	0.707377
GO:0006629_lipid_metabolic_process	PHGDH	285	3	1.671506	-0.575338	385	272.34	0.707377
GO:0003015_heart_process	GPX1	49	1	3.240676	-0.572805	391	275.08	0.703529
GO:0021543_pallium_development	SOX2	49	1	3.240676	-0.572805	391	275.08	0.703529
GO:0034101_erythrocyte_homeostasis	HIF1A	49	1	3.240676	-0.572805	391	275.08	0.703529
GO:0046661_male_sex_differentiation	SOX2	49	1	3.240676	-0.572805	391	275.08	0.703529
GO:0048741_skeletal_muscle_fiber_development	GPX1	49	1	3.240676	-0.572805	391	275.08	0.703529
GO:0060047_heart_contraction	GPX1	49	1	3.240676	-0.572805	391	275.08	0.703529
GO:0009628_response_to_abiotic_stimulus	GPX1	162	2	1.960409	-0.565835	392	275.93	0.703903
GO:0009628_response_to_abiotic_stimulus	SOX2	162	2	1.960409	-0.565835	392	275.93	0.703903
GO:0017038_protein_import	SIX3	50	1	3.175862	-0.565298	394	277.73	0.704898
GO:0051606_detection_of_stimulus	SOX2	50	1	3.175862	-0.565298	394	277.73	0.704898
GO:0032880_regulation_of_protein_localization	PRKACA	51	1	3.113590	-0.557963	396	281.3	0.710354
GO:0048747_muscle_fiber_development	GPX1	51	1	3.113590	-0.557963	396	281.3	0.710354
GO:0048518_positive_regulation_of_biological_process	ALDH1A1	995	8	1.276728	-0.555053	397	281.41	0.708841
GO:0048518_positive_regulation_of_biological_process	GPX1	995	8	1.276728	-0.555053	397	281.41	0.708841
GO:0048518_positive_regulation_of_biological_process	HIF1A	995	8	1.276728	-0.555053	397	281.41	0.708841
GO:0048518_positive_regulation_of_biological_process	MARCKSL1	995	8	1.276728	-0.555053	397	281.41	0.708841
GO:0048518_positive_regulation_of_biological_process	SOX2	995	8	1.276728	-0.555053	397	281.41	0.708841
GO:0048518_positive_regulation_of_biological_process	SIX3	995	8	1.276728	-0.555053	397	281.41	0.708841
GO:0048518_positive_regulation_of_biological_process	PRKACA	995	8	1.276728	-0.555053	397	281.41	0.708841
GO:0048518_positive_regulation_of_biological_process	CNOT7	995	8	1.276728	-0.555053	397	281.41	0.708841
GO:0043065_positive_regulation_of_apoptosis	ALDH1A1	166	2	1.913170	-0.550967	398	282.5	0.709799
GO:0043065_positive_regulation_of_apoptosis	GPX1	166	2	1.913170	-0.550967	398	282.5	0.709799
GO:0010608_posttranscriptional_regulation_of_gene_expression	EIF2S1	52	1	3.053714	-0.550794	400	283.75	0.709375
GO:0048585_negative_regulation_of_response_to_stimulus	GPX1	52	1	3.053714	-0.550794	400	283.75	0.709375
GO:0010942_positive_regulation_of_cell_death	ALDH1A1	167	2	1.901714	-0.547328	402	285.42	0.710000
GO:0010942_positive_regulation_of_cell_death	GPX1	167	2	1.901714	-0.547328	402	285.42	0.710000
GO:0043068_positive_regulation_of_programmed_cell_death	ALDH1A1	167	2	1.901714	-0.547328	402	285.42	0.710000
GO:0043068_positive_regulation_of_programmed_cell_death	GPX1	167	2	1.901714	-0.547328	402	285.42	0.710000
GO:0006139_nucleobase__nucleoside__nucleotide_and_nucleic_acid_metabolic_process	HIF1A	1002	8	1.267809	-0.544339	403	285.57	0.708610
GO:0006139_nucleobase__nucleoside__nucleotide_and_nucleic_acid_metabolic_process	MCM7	1002	8	1.267809	-0.544339	403	285.57	0.708610
GO:0006139_nucleobase__nucleoside__nucleotide_and_nucleic_acid_metabolic_process	POLD1	1002	8	1.267809	-0.544339	403	285.57	0.708610
GO:0006139_nucleobase__nucleoside__nucleotide_and_nucleic_acid_metabolic_process	SOX2	1002	8	1.267809	-0.544339	403	285.57	0.708610
GO:0006139_nucleobase__nucleoside__nucleotide_and_nucleic_acid_metabolic_process	SIX3	1002	8	1.267809	-0.544339	403	285.57	0.708610
GO:0006139_nucleobase__nucleoside__nucleotide_and_nucleic_acid_metabolic_process	SF3A2	1002	8	1.267809	-0.544339	403	285.57	0.708610
GO:0006139_nucleobase__nucleoside__nucleotide_and_nucleic_acid_metabolic_process	CNOT7	1002	8	1.267809	-0.544339	403	285.57	0.708610
GO:0006139_nucleobase__nucleoside__nucleotide_and_nucleic_acid_metabolic_process	TRIP13	1002	8	1.267809	-0.544339	403	285.57	0.708610
GO:0050905_neuromuscular_process	SOX2	53	1	2.996096	-0.543784	404	287.77	0.712302
GO:0010604_positive_regulation_of_macromolecule_metabolic_process	HIF1A	433	4	1.466911	-0.540149	405	288.04	0.711210
GO:0010604_positive_regulation_of_macromolecule_metabolic_process	SOX2	433	4	1.466911	-0.540149	405	288.04	0.711210
GO:0010604_positive_regulation_of_macromolecule_metabolic_process	SIX3	433	4	1.466911	-0.540149	405	288.04	0.711210
GO:0010604_positive_regulation_of_macromolecule_metabolic_process	CNOT7	433	4	1.466911	-0.540149	405	288.04	0.711210
GO:0007275_multicellular_organismal_development	HSP90AB1	1760	13	1.172904	-0.537157	406	288.3	0.710099
GO:0007275_multicellular_organismal_development	SOX2	1760	13	1.172904	-0.537157	406	288.3	0.710099
GO:0007275_multicellular_organismal_development	SIX3	1760	13	1.172904	-0.537157	406	288.3	0.710099
GO:0007275_multicellular_organismal_development	ALDH1A1	1760	13	1.172904	-0.537157	406	288.3	0.710099
GO:0007275_multicellular_organismal_development	DDR1	1760	13	1.172904	-0.537157	406	288.3	0.710099
GO:0007275_multicellular_organismal_development	GPX1	1760	13	1.172904	-0.537157	406	288.3	0.710099
GO:0007275_multicellular_organismal_development	TPI1	1760	13	1.172904	-0.537157	406	288.3	0.710099
GO:0007275_multicellular_organismal_development	HIF1A	1760	13	1.172904	-0.537157	406	288.3	0.710099
GO:0007275_multicellular_organismal_development	NME1	1760	13	1.172904	-0.537157	406	288.3	0.710099
GO:0007275_multicellular_organismal_development	PHGDH	1760	13	1.172904	-0.537157	406	288.3	0.710099
GO:0007275_multicellular_organismal_development	PTN	1760	13	1.172904	-0.537157	406	288.3	0.710099
GO:0007275_multicellular_organismal_development	PRKACA	1760	13	1.172904	-0.537157	406	288.3	0.710099
GO:0007275_multicellular_organismal_development	PBX3	1760	13	1.172904	-0.537157	406	288.3	0.710099
GO:0048598_embryonic_morphogenesis	ALDH1A1	299	3	1.593242	-0.537104	407	288.47	0.708771
GO:0048598_embryonic_morphogenesis	SOX2	299	3	1.593242	-0.537104	407	288.47	0.708771
GO:0048598_embryonic_morphogenesis	PRKACA	299	3	1.593242	-0.537104	407	288.47	0.708771
GO:0006412_translation	EIF2S1	54	1	2.940613	-0.536928	408	290.7	0.712500
GO:0006357_regulation_of_transcription_from_RNA_polymerase_II_promoter	HIF1A	435	4	1.460166	-0.535778	409	291.24	0.712078
GO:0006357_regulation_of_transcription_from_RNA_polymerase_II_promoter	SOX2	435	4	1.460166	-0.535778	409	291.24	0.712078
GO:0006357_regulation_of_transcription_from_RNA_polymerase_II_promoter	SIX3	435	4	1.460166	-0.535778	409	291.24	0.712078
GO:0006357_regulation_of_transcription_from_RNA_polymerase_II_promoter	CNOT7	435	4	1.460166	-0.535778	409	291.24	0.712078
GO:0048731_system_development	ALDH1A1	1609	12	1.184287	-0.534421	410	291.45	0.710854
GO:0048731_system_development	HSP90AB1	1609	12	1.184287	-0.534421	410	291.45	0.710854
GO:0048731_system_development	DDR1	1609	12	1.184287	-0.534421	410	291.45	0.710854
GO:0048731_system_development	GPX1	1609	12	1.184287	-0.534421	410	291.45	0.710854
GO:0048731_system_development	HIF1A	1609	12	1.184287	-0.534421	410	291.45	0.710854
GO:0048731_system_development	NME1	1609	12	1.184287	-0.534421	410	291.45	0.710854
GO:0048731_system_development	SOX2	1609	12	1.184287	-0.534421	410	291.45	0.710854
GO:0048731_system_development	PHGDH	1609	12	1.184287	-0.534421	410	291.45	0.710854
GO:0048731_system_development	SIX3	1609	12	1.184287	-0.534421	410	291.45	0.710854
GO:0048731_system_development	PTN	1609	12	1.184287	-0.534421	410	291.45	0.710854
GO:0048731_system_development	PRKACA	1609	12	1.184287	-0.534421	410	291.45	0.710854
GO:0048731_system_development	PBX3	1609	12	1.184287	-0.534421	410	291.45	0.710854
GO:0006310_DNA_recombination	TRIP13	55	1	2.887147	-0.530219	413	293.55	0.710775
GO:0007126_meiosis	TRIP13	55	1	2.887147	-0.530219	413	293.55	0.710775
GO:0051327_M_phase_of_meiotic_cell_cycle	TRIP13	55	1	2.887147	-0.530219	413	293.55	0.710775
GO:0007600_sensory_perception	GPX1	172	2	1.846431	-0.529586	415	294.16	0.708819
GO:0007600_sensory_perception	SOX2	172	2	1.846431	-0.529586	415	294.16	0.708819
GO:0009611_response_to_wounding	GPX1	172	2	1.846431	-0.529586	415	294.16	0.708819
GO:0009611_response_to_wounding	HIF1A	172	2	1.846431	-0.529586	415	294.16	0.708819
GO:0044248_cellular_catabolic_process	MTHFD1	173	2	1.835758	-0.526126	416	294.97	0.709062
GO:0044248_cellular_catabolic_process	GPX1	173	2	1.835758	-0.526126	416	294.97	0.709062
GO:0002683_negative_regulation_of_immune_system_process	GPX1	56	1	2.835591	-0.523653	420	297.63	0.708643
GO:0006790_sulfur_metabolic_process	PHGDH	56	1	2.835591	-0.523653	420	297.63	0.708643
GO:0046486_glycerolipid_metabolic_process	GPX1	56	1	2.835591	-0.523653	420	297.63	0.708643
GO:0051321_meiotic_cell_cycle	TRIP13	56	1	2.835591	-0.523653	420	297.63	0.708643
GO:0031325_positive_regulation_of_cellular_metabolic_process	HIF1A	442	4	1.437042	-0.520758	421	297.79	0.707340
GO:0031325_positive_regulation_of_cellular_metabolic_process	SOX2	442	4	1.437042	-0.520758	421	297.79	0.707340
GO:0031325_positive_regulation_of_cellular_metabolic_process	SIX3	442	4	1.437042	-0.520758	421	297.79	0.707340
GO:0031325_positive_regulation_of_cellular_metabolic_process	CNOT7	442	4	1.437042	-0.520758	421	297.79	0.707340
GO:0015031_protein_transport	SIX3	175	2	1.814778	-0.519289	422	298.33	0.706943
GO:0015031_protein_transport	PRKACA	175	2	1.814778	-0.519289	422	298.33	0.706943
GO:0001892_embryonic_placenta_development	HIF1A	57	1	2.785844	-0.517224	430	301.77	0.701791
GO:0008344_adult_locomotory_behavior	PBX3	57	1	2.785844	-0.517224	430	301.77	0.701791
GO:0018108_peptidyl-tyrosine_phosphorylation	DDR1	57	1	2.785844	-0.517224	430	301.77	0.701791
GO:0018212_peptidyl-tyrosine_modification	DDR1	57	1	2.785844	-0.517224	430	301.77	0.701791
GO:0033365_protein_localization_in_organelle	SIX3	57	1	2.785844	-0.517224	430	301.77	0.701791
GO:0042472_inner_ear_morphogenesis	SOX2	57	1	2.785844	-0.517224	430	301.77	0.701791
GO:0043523_regulation_of_neuron_apoptosis	GPX1	57	1	2.785844	-0.517224	430	301.77	0.701791
GO:0045444_fat_cell_differentiation	GPX1	57	1	2.785844	-0.517224	430	301.77	0.701791
GO:0006366_transcription_from_RNA_polymerase_II_promoter	HIF1A	444	4	1.430568	-0.516545	431	302.02	0.700742
GO:0006366_transcription_from_RNA_polymerase_II_promoter	SOX2	444	4	1.430568	-0.516545	431	302.02	0.700742
GO:0006366_transcription_from_RNA_polymerase_II_promoter	SIX3	444	4	1.430568	-0.516545	431	302.02	0.700742
GO:0006366_transcription_from_RNA_polymerase_II_promoter	CNOT7	444	4	1.430568	-0.516545	431	302.02	0.700742
GO:0050804_regulation_of_synaptic_transmission	PRKACA	58	1	2.737812	-0.510928	432	304.2	0.704167
GO:0030334_regulation_of_cell_migration	HIF1A	59	1	2.691409	-0.504760	435	306.45	0.704483
GO:0035270_endocrine_system_development	SOX2	59	1	2.691409	-0.504760	435	306.45	0.704483
GO:0048469_cell_maturation	TRIP13	59	1	2.691409	-0.504760	435	306.45	0.704483
GO:0045184_establishment_of_protein_localization	SIX3	180	2	1.764368	-0.502678	436	306.79	0.703647
GO:0045184_establishment_of_protein_localization	PRKACA	180	2	1.764368	-0.502678	436	306.79	0.703647
GO:0009991_response_to_extracellular_stimulus	SOX2	61	1	2.603166	-0.492789	438	309.8	0.707306
GO:0051969_regulation_of_transmission_of_nerve_impulse	PRKACA	61	1	2.603166	-0.492789	438	309.8	0.707306
GO:0009893_positive_regulation_of_metabolic_process	HIF1A	458	4	1.386839	-0.487995	439	310.95	0.708314
GO:0009893_positive_regulation_of_metabolic_process	SOX2	458	4	1.386839	-0.487995	439	310.95	0.708314
GO:0009893_positive_regulation_of_metabolic_process	SIX3	458	4	1.386839	-0.487995	439	310.95	0.708314
GO:0009893_positive_regulation_of_metabolic_process	CNOT7	458	4	1.386839	-0.487995	439	310.95	0.708314
GO:0030155_regulation_of_cell_adhesion	DDR1	62	1	2.561179	-0.486980	440	313.19	0.711795
GO:0048522_positive_regulation_of_cellular_process	ALDH1A1	895	7	1.241957	-0.484216	441	313.64	0.711202
GO:0048522_positive_regulation_of_cellular_process	GPX1	895	7	1.241957	-0.484216	441	313.64	0.711202
GO:0048522_positive_regulation_of_cellular_process	HIF1A	895	7	1.241957	-0.484216	441	313.64	0.711202
GO:0048522_positive_regulation_of_cellular_process	MARCKSL1	895	7	1.241957	-0.484216	441	313.64	0.711202
GO:0048522_positive_regulation_of_cellular_process	SOX2	895	7	1.241957	-0.484216	441	313.64	0.711202
GO:0048522_positive_regulation_of_cellular_process	SIX3	895	7	1.241957	-0.484216	441	313.64	0.711202
GO:0048522_positive_regulation_of_cellular_process	CNOT7	895	7	1.241957	-0.484216	441	313.64	0.711202
GO:0007369_gastrulation	PRKACA	63	1	2.520525	-0.481282	443	315.96	0.713228
GO:0051216_cartilage_development	HIF1A	63	1	2.520525	-0.481282	443	315.96	0.713228
GO:0006952_defense_response	GPX1	187	2	1.698322	-0.480516	444	316.17	0.712095
GO:0006952_defense_response	HIF1A	187	2	1.698322	-0.480516	444	316.17	0.712095
GO:0031644_regulation_of_neurological_system_process	PRKACA	64	1	2.481142	-0.475692	445	317.61	0.713730
GO:0034645_cellular_macromolecule_biosynthetic_process	HIF1A	901	7	1.233687	-0.475507	446	317.75	0.712444
GO:0034645_cellular_macromolecule_biosynthetic_process	MCM7	901	7	1.233687	-0.475507	446	317.75	0.712444
GO:0034645_cellular_macromolecule_biosynthetic_process	EIF2S1	901	7	1.233687	-0.475507	446	317.75	0.712444
GO:0034645_cellular_macromolecule_biosynthetic_process	POLD1	901	7	1.233687	-0.475507	446	317.75	0.712444
GO:0034645_cellular_macromolecule_biosynthetic_process	SOX2	901	7	1.233687	-0.475507	446	317.75	0.712444
GO:0034645_cellular_macromolecule_biosynthetic_process	SIX3	901	7	1.233687	-0.475507	446	317.75	0.712444
GO:0034645_cellular_macromolecule_biosynthetic_process	CNOT7	901	7	1.233687	-0.475507	446	317.75	0.712444
GO:0042471_ear_morphogenesis	SOX2	65	1	2.442971	-0.470207	447	318.68	0.712931
GO:0010467_gene_expression	HIF1A	905	7	1.228234	-0.469776	448	319.04	0.712143
GO:0010467_gene_expression	EIF2S1	905	7	1.228234	-0.469776	448	319.04	0.712143
GO:0010467_gene_expression	SOX2	905	7	1.228234	-0.469776	448	319.04	0.712143
GO:0010467_gene_expression	PHGDH	905	7	1.228234	-0.469776	448	319.04	0.712143
GO:0010467_gene_expression	SIX3	905	7	1.228234	-0.469776	448	319.04	0.712143
GO:0010467_gene_expression	SF3A2	905	7	1.228234	-0.469776	448	319.04	0.712143
GO:0010467_gene_expression	CNOT7	905	7	1.228234	-0.469776	448	319.04	0.712143
GO:0031589_cell-substrate_adhesion	DDR1	66	1	2.405956	-0.464824	450	320.67	0.712600
GO:0051402_neuron_apoptosis	GPX1	66	1	2.405956	-0.464824	450	320.67	0.712600
GO:0009059_macromolecule_biosynthetic_process	MCM7	910	7	1.221485	-0.462695	451	321.04	0.711840
GO:0009059_macromolecule_biosynthetic_process	HIF1A	910	7	1.221485	-0.462695	451	321.04	0.711840
GO:0009059_macromolecule_biosynthetic_process	POLD1	910	7	1.221485	-0.462695	451	321.04	0.711840
GO:0009059_macromolecule_biosynthetic_process	EIF2S1	910	7	1.221485	-0.462695	451	321.04	0.711840
GO:0009059_macromolecule_biosynthetic_process	SOX2	910	7	1.221485	-0.462695	451	321.04	0.711840
GO:0009059_macromolecule_biosynthetic_process	SIX3	910	7	1.221485	-0.462695	451	321.04	0.711840
GO:0009059_macromolecule_biosynthetic_process	CNOT7	910	7	1.221485	-0.462695	451	321.04	0.711840
GO:0003007_heart_morphogenesis	HIF1A	67	1	2.370046	-0.459539	454	323.87	0.713370
GO:0031347_regulation_of_defense_response	GPX1	67	1	2.370046	-0.459539	454	323.87	0.713370
GO:0042445_hormone_metabolic_process	ALDH1A1	67	1	2.370046	-0.459539	454	323.87	0.713370
GO:0048513_organ_development	ALDH1A1	1365	10	1.163319	-0.458859	455	324.05	0.712198
GO:0048513_organ_development	HSP90AB1	1365	10	1.163319	-0.458859	455	324.05	0.712198
GO:0048513_organ_development	DDR1	1365	10	1.163319	-0.458859	455	324.05	0.712198
GO:0048513_organ_development	GPX1	1365	10	1.163319	-0.458859	455	324.05	0.712198
GO:0048513_organ_development	HIF1A	1365	10	1.163319	-0.458859	455	324.05	0.712198
GO:0048513_organ_development	NME1	1365	10	1.163319	-0.458859	455	324.05	0.712198
GO:0048513_organ_development	SOX2	1365	10	1.163319	-0.458859	455	324.05	0.712198
GO:0048513_organ_development	SIX3	1365	10	1.163319	-0.458859	455	324.05	0.712198
GO:0048513_organ_development	PTN	1365	10	1.163319	-0.458859	455	324.05	0.712198
GO:0048513_organ_development	PRKACA	1365	10	1.163319	-0.458859	455	324.05	0.712198
GO:0042692_muscle_cell_differentiation	GPX1	68	1	2.335193	-0.454350	456	326.21	0.715373
GO:0005996_monosaccharide_metabolic_process	TPI1	69	1	2.301349	-0.449253	458	328.26	0.716725
GO:0032101_regulation_of_response_to_external_stimulus	GPX1	69	1	2.301349	-0.449253	458	328.26	0.716725
GO:0002009_morphogenesis_of_an_epithelium	ALDH1A1	198	2	1.603971	-0.448051	460	328.88	0.714957
GO:0002009_morphogenesis_of_an_epithelium	DDR1	198	2	1.603971	-0.448051	460	328.88	0.714957
GO:0060429_epithelium_development	ALDH1A1	198	2	1.603971	-0.448051	460	328.88	0.714957
GO:0060429_epithelium_development	DDR1	198	2	1.603971	-0.448051	460	328.88	0.714957
GO:0007611_learning_or_memory	PTN	70	1	2.268473	-0.444247	462	330.85	0.716126
GO:0009617_response_to_bacterium	GPX1	70	1	2.268473	-0.444247	462	330.85	0.716126
GO:0009605_response_to_external_stimulus	GPX1	339	3	1.405249	-0.442352	463	330.99	0.714881
GO:0009605_response_to_external_stimulus	HIF1A	339	3	1.405249	-0.442352	463	330.99	0.714881
GO:0009605_response_to_external_stimulus	SOX2	339	3	1.405249	-0.442352	463	330.99	0.714881
GO:0048856_anatomical_structure_development	HSP90AB1	1688	12	1.128861	-0.440176	464	331.8	0.715086
GO:0048856_anatomical_structure_development	ALDH1A1	1688	12	1.128861	-0.440176	464	331.8	0.715086
GO:0048856_anatomical_structure_development	GPX1	1688	12	1.128861	-0.440176	464	331.8	0.715086
GO:0048856_anatomical_structure_development	DDR1	1688	12	1.128861	-0.440176	464	331.8	0.715086
GO:0048856_anatomical_structure_development	HIF1A	1688	12	1.128861	-0.440176	464	331.8	0.715086
GO:0048856_anatomical_structure_development	NME1	1688	12	1.128861	-0.440176	464	331.8	0.715086
GO:0048856_anatomical_structure_development	SOX2	1688	12	1.128861	-0.440176	464	331.8	0.715086
GO:0048856_anatomical_structure_development	PHGDH	1688	12	1.128861	-0.440176	464	331.8	0.715086
GO:0048856_anatomical_structure_development	SIX3	1688	12	1.128861	-0.440176	464	331.8	0.715086
GO:0048856_anatomical_structure_development	PTN	1688	12	1.128861	-0.440176	464	331.8	0.715086
GO:0048856_anatomical_structure_development	PRKACA	1688	12	1.128861	-0.440176	464	331.8	0.715086
GO:0048856_anatomical_structure_development	PBX3	1688	12	1.128861	-0.440176	464	331.8	0.715086
GO:0009100_glycoprotein_metabolic_process	HIF1A	71	1	2.236523	-0.439328	466	333.28	0.715193
GO:0016331_morphogenesis_of_embryonic_epithelium	ALDH1A1	71	1	2.236523	-0.439328	466	333.28	0.715193
GO:0010468_regulation_of_gene_expression	HIF1A	778	6	1.224625	-0.438876	467	333.43	0.713983
GO:0010468_regulation_of_gene_expression	EIF2S1	778	6	1.224625	-0.438876	467	333.43	0.713983
GO:0010468_regulation_of_gene_expression	SOX2	778	6	1.224625	-0.438876	467	333.43	0.713983
GO:0010468_regulation_of_gene_expression	PHGDH	778	6	1.224625	-0.438876	467	333.43	0.713983
GO:0010468_regulation_of_gene_expression	SIX3	778	6	1.224625	-0.438876	467	333.43	0.713983
GO:0010468_regulation_of_gene_expression	CNOT7	778	6	1.224625	-0.438876	467	333.43	0.713983
GO:0051649_establishment_of_localization_in_cell	NPC2	342	3	1.392922	-0.436006	468	333.59	0.712799
GO:0051649_establishment_of_localization_in_cell	SIX3	342	3	1.392922	-0.436006	468	333.59	0.712799
GO:0051649_establishment_of_localization_in_cell	PRKACA	342	3	1.392922	-0.436006	468	333.59	0.712799
GO:0016568_chromatin_modification	ACTL6A	72	1	2.205460	-0.434494	472	336.9	0.713771
GO:0021915_neural_tube_development	PHGDH	72	1	2.205460	-0.434494	472	336.9	0.713771
GO:0040012_regulation_of_locomotion	HIF1A	72	1	2.205460	-0.434494	472	336.9	0.713771
GO:0048839_inner_ear_development	SOX2	72	1	2.205460	-0.434494	472	336.9	0.713771
GO:0001568_blood_vessel_development	GPX1	203	2	1.564464	-0.434173	473	337.12	0.712727
GO:0001568_blood_vessel_development	HIF1A	203	2	1.564464	-0.434173	473	337.12	0.712727
GO:0051270_regulation_of_cell_motion	HIF1A	73	1	2.175248	-0.429742	474	339.01	0.715211
GO:0001944_vasculature_development	GPX1	208	2	1.526857	-0.420805	476	341.28	0.716975
GO:0001944_vasculature_development	HIF1A	208	2	1.526857	-0.420805	476	341.28	0.716975
GO:0008284_positive_regulation_of_cell_proliferation	MARCKSL1	208	2	1.526857	-0.420805	476	341.28	0.716975
GO:0008284_positive_regulation_of_cell_proliferation	SOX2	208	2	1.526857	-0.420805	476	341.28	0.716975
GO:0007281_germ_cell_development	TRIP13	75	1	2.117241	-0.420478	479	342.35	0.714718
GO:0048589_developmental_growth	GPX1	75	1	2.117241	-0.420478	479	342.35	0.714718
GO:0051050_positive_regulation_of_transport	PRKACA	75	1	2.117241	-0.420478	479	342.35	0.714718
GO:0030182_neuron_differentiation	SOX2	356	3	1.338144	-0.407638	480	345.19	0.719146
GO:0030182_neuron_differentiation	PHGDH	356	3	1.338144	-0.407638	480	345.19	0.719146
GO:0030182_neuron_differentiation	PBX3	356	3	1.338144	-0.407638	480	345.19	0.719146
GO:0007519_skeletal_muscle_tissue_development	GPX1	78	1	2.035809	-0.407147	482	347.62	0.721203
GO:0060538_skeletal_muscle_organ_development	GPX1	78	1	2.035809	-0.407147	482	347.62	0.721203
GO:0042981_regulation_of_apoptosis	ALDH1A1	360	3	1.323276	-0.399893	483	349.58	0.723768
GO:0042981_regulation_of_apoptosis	GPX1	360	3	1.323276	-0.399893	483	349.58	0.723768
GO:0042981_regulation_of_apoptosis	HIF1A	360	3	1.323276	-0.399893	483	349.58	0.723768
GO:0009653_anatomical_structure_morphogenesis	ALDH1A1	958	7	1.160284	-0.399212	484	349.74	0.722603
GO:0009653_anatomical_structure_morphogenesis	GPX1	958	7	1.160284	-0.399212	484	349.74	0.722603
GO:0009653_anatomical_structure_morphogenesis	DDR1	958	7	1.160284	-0.399212	484	349.74	0.722603
GO:0009653_anatomical_structure_morphogenesis	HIF1A	958	7	1.160284	-0.399212	484	349.74	0.722603
GO:0009653_anatomical_structure_morphogenesis	SOX2	958	7	1.160284	-0.399212	484	349.74	0.722603
GO:0009653_anatomical_structure_morphogenesis	SIX3	958	7	1.160284	-0.399212	484	349.74	0.722603
GO:0009653_anatomical_structure_morphogenesis	PRKACA	958	7	1.160284	-0.399212	484	349.74	0.722603
GO:0006631_fatty_acid_metabolic_process	PHGDH	80	1	1.984914	-0.398614	485	351.53	0.724804
GO:0016070_RNA_metabolic_process	HIF1A	658	5	1.206635	-0.396751	486	352.36	0.725021
GO:0016070_RNA_metabolic_process	SOX2	658	5	1.206635	-0.396751	486	352.36	0.725021
GO:0016070_RNA_metabolic_process	SIX3	658	5	1.206635	-0.396751	486	352.36	0.725021
GO:0016070_RNA_metabolic_process	CNOT7	658	5	1.206635	-0.396751	486	352.36	0.725021
GO:0016070_RNA_metabolic_process	SF3A2	658	5	1.206635	-0.396751	486	352.36	0.725021
GO:0021700_developmental_maturation	TRIP13	81	1	1.960409	-0.394448	487	353.07	0.724990
GO:0010941_regulation_of_cell_death	ALDH1A1	365	3	1.305149	-0.390426	489	354.73	0.725419
GO:0010941_regulation_of_cell_death	GPX1	365	3	1.305149	-0.390426	489	354.73	0.725419
GO:0010941_regulation_of_cell_death	HIF1A	365	3	1.305149	-0.390426	489	354.73	0.725419
GO:0043067_regulation_of_programmed_cell_death	ALDH1A1	365	3	1.305149	-0.390426	489	354.73	0.725419
GO:0043067_regulation_of_programmed_cell_death	GPX1	365	3	1.305149	-0.390426	489	354.73	0.725419
GO:0043067_regulation_of_programmed_cell_death	HIF1A	365	3	1.305149	-0.390426	489	354.73	0.725419
GO:0010627_regulation_of_protein_kinase_cascade	GPX1	82	1	1.936501	-0.390347	491	356.19	0.725438
GO:0045664_regulation_of_neuron_differentiation	SOX2	82	1	1.936501	-0.390347	491	356.19	0.725438
GO:0006325_chromatin_organization	ACTL6A	83	1	1.913170	-0.386310	494	358.62	0.725951
GO:0006575_cellular_amino_acid_derivative_metabolic_process	PHGDH	83	1	1.913170	-0.386310	494	358.62	0.725951
GO:0030534_adult_behavior	PBX3	83	1	1.913170	-0.386310	494	358.62	0.725951
GO:0030005_cellular_di-__tri-valent_inorganic_cation_homeostasis	HIF1A	84	1	1.890394	-0.382334	496	359.61	0.725020
GO:0045137_development_of_primary_sexual_characteristics	SOX2	84	1	1.890394	-0.382334	496	359.61	0.725020
GO:0051641_cellular_localization	NPC2	370	3	1.287512	-0.381191	497	359.8	0.723944
GO:0051641_cellular_localization	SIX3	370	3	1.287512	-0.381191	497	359.8	0.723944
GO:0051641_cellular_localization	PRKACA	370	3	1.287512	-0.381191	497	359.8	0.723944
GO:0032502_developmental_process	HSP90AB1	2060	14	1.079176	-0.377304	498	361.17	0.725241
GO:0032502_developmental_process	SOX2	2060	14	1.079176	-0.377304	498	361.17	0.725241
GO:0032502_developmental_process	SIX3	2060	14	1.079176	-0.377304	498	361.17	0.725241
GO:0032502_developmental_process	ALDH1A1	2060	14	1.079176	-0.377304	498	361.17	0.725241
GO:0032502_developmental_process	DDR1	2060	14	1.079176	-0.377304	498	361.17	0.725241
GO:0032502_developmental_process	GPX1	2060	14	1.079176	-0.377304	498	361.17	0.725241
GO:0032502_developmental_process	TPI1	2060	14	1.079176	-0.377304	498	361.17	0.725241
GO:0032502_developmental_process	HIF1A	2060	14	1.079176	-0.377304	498	361.17	0.725241
GO:0032502_developmental_process	NME1	2060	14	1.079176	-0.377304	498	361.17	0.725241
GO:0032502_developmental_process	PHGDH	2060	14	1.079176	-0.377304	498	361.17	0.725241
GO:0032502_developmental_process	PTN	2060	14	1.079176	-0.377304	498	361.17	0.725241
GO:0032502_developmental_process	PRKACA	2060	14	1.079176	-0.377304	498	361.17	0.725241
GO:0032502_developmental_process	PBX3	2060	14	1.079176	-0.377304	498	361.17	0.725241
GO:0032502_developmental_process	TRIP13	2060	14	1.079176	-0.377304	498	361.17	0.725241
GO:0032504_multicellular_organism_reproduction	NME1	86	1	1.846431	-0.374563	501	363.41	0.725369
GO:0034641_cellular_nitrogen_compound_metabolic_process	MTHFD1	86	1	1.846431	-0.374563	501	363.41	0.725369
GO:0048609_reproductive_process_in_a_multicellular_organism	NME1	86	1	1.846431	-0.374563	501	363.41	0.725369
GO:0002682_regulation_of_immune_system_process	GPX1	228	2	1.392922	-0.371950	502	364.1	0.725299
GO:0002682_regulation_of_immune_system_process	HIF1A	228	2	1.392922	-0.371950	502	364.1	0.725299
GO:0022612_gland_morphogenesis	DDR1	87	1	1.825208	-0.370764	503	366.67	0.728966
GO:0048754_branching_morphogenesis_of_a_tube	DDR1	88	1	1.804467	-0.367022	504	368.27	0.730694
GO:0007420_brain_development	SOX2	231	2	1.374832	-0.365204	505	368.7	0.730099
GO:0007420_brain_development	SIX3	231	2	1.374832	-0.365204	505	368.7	0.730099
GO:0030003_cellular_cation_homeostasis	HIF1A	90	1	1.764368	-0.359700	506	370.82	0.732846
GO:0016477_cell_migration	GPX1	234	2	1.357206	-0.358597	507	371.07	0.731893
GO:0016477_cell_migration	HIF1A	234	2	1.357206	-0.358597	507	371.07	0.731893
GO:0044249_cellular_biosynthetic_process	ALDH1A1	1150	8	1.104648	-0.354705	508	372.81	0.733878
GO:0044249_cellular_biosynthetic_process	MCM7	1150	8	1.104648	-0.354705	508	372.81	0.733878
GO:0044249_cellular_biosynthetic_process	HIF1A	1150	8	1.104648	-0.354705	508	372.81	0.733878
GO:0044249_cellular_biosynthetic_process	POLD1	1150	8	1.104648	-0.354705	508	372.81	0.733878
GO:0044249_cellular_biosynthetic_process	EIF2S1	1150	8	1.104648	-0.354705	508	372.81	0.733878
GO:0044249_cellular_biosynthetic_process	SOX2	1150	8	1.104648	-0.354705	508	372.81	0.733878
GO:0044249_cellular_biosynthetic_process	SIX3	1150	8	1.104648	-0.354705	508	372.81	0.733878
GO:0044249_cellular_biosynthetic_process	CNOT7	1150	8	1.104648	-0.354705	508	372.81	0.733878
GO:0055066_di-__tri-valent_inorganic_cation_homeostasis	HIF1A	93	1	1.707453	-0.349108	509	376.81	0.740295
GO:0008610_lipid_biosynthetic_process	ALDH1A1	94	1	1.689288	-0.345676	510	379.28	0.743686
GO:0051707_response_to_other_organism	GPX1	95	1	1.671506	-0.342293	511	380.12	0.743875
GO:0009056_catabolic_process	MTHFD1	243	2	1.306939	-0.339579	512	380.63	0.743418
GO:0009056_catabolic_process	GPX1	243	2	1.306939	-0.339579	512	380.63	0.743418
GO:0048699_generation_of_neurons	SOX2	396	3	1.202978	-0.336659	513	383.26	0.747096
GO:0048699_generation_of_neurons	PHGDH	396	3	1.202978	-0.336659	513	383.26	0.747096
GO:0048699_generation_of_neurons	PBX3	396	3	1.202978	-0.336659	513	383.26	0.747096
GO:0018193_peptidyl-amino_acid_modification	DDR1	97	1	1.637042	-0.335666	515	384.16	0.745942
GO:0060341_regulation_of_cellular_localization	PRKACA	97	1	1.637042	-0.335666	515	384.16	0.745942
GO:0048519_negative_regulation_of_biological_process	DDR1	859	6	1.109149	-0.334645	516	384.4	0.744961
GO:0048519_negative_regulation_of_biological_process	GPX1	859	6	1.109149	-0.334645	516	384.4	0.744961
GO:0048519_negative_regulation_of_biological_process	HIF1A	859	6	1.109149	-0.334645	516	384.4	0.744961
GO:0048519_negative_regulation_of_biological_process	BTG1	859	6	1.109149	-0.334645	516	384.4	0.744961
GO:0048519_negative_regulation_of_biological_process	SOX2	859	6	1.109149	-0.334645	516	384.4	0.744961
GO:0048519_negative_regulation_of_biological_process	SIX3	859	6	1.109149	-0.334645	516	384.4	0.744961
GO:0007548_sex_differentiation	SOX2	98	1	1.620338	-0.332420	519	385.92	0.743584
GO:0009314_response_to_radiation	GPX1	98	1	1.620338	-0.332420	519	385.92	0.743584
GO:0060541_respiratory_system_development	SOX2	98	1	1.620338	-0.332420	519	385.92	0.743584
GO:0032879_regulation_of_localization	HIF1A	248	2	1.280590	-0.329507	520	386.47	0.743212
GO:0032879_regulation_of_localization	PRKACA	248	2	1.280590	-0.329507	520	386.47	0.743212
GO:0060562_epithelial_tube_morphogenesis	DDR1	99	1	1.603971	-0.329219	521	387.9	0.744530
GO:0009058_biosynthetic_process	ALDH1A1	1175	8	1.081145	-0.328830	522	388.06	0.743410
GO:0009058_biosynthetic_process	MCM7	1175	8	1.081145	-0.328830	522	388.06	0.743410
GO:0009058_biosynthetic_process	HIF1A	1175	8	1.081145	-0.328830	522	388.06	0.743410
GO:0009058_biosynthetic_process	POLD1	1175	8	1.081145	-0.328830	522	388.06	0.743410
GO:0009058_biosynthetic_process	EIF2S1	1175	8	1.081145	-0.328830	522	388.06	0.743410
GO:0009058_biosynthetic_process	SOX2	1175	8	1.081145	-0.328830	522	388.06	0.743410
GO:0009058_biosynthetic_process	SIX3	1175	8	1.081145	-0.328830	522	388.06	0.743410
GO:0009058_biosynthetic_process	CNOT7	1175	8	1.081145	-0.328830	522	388.06	0.743410
GO:0008104_protein_localization	SIX3	251	2	1.265284	-0.323624	523	389.01	0.743805
GO:0008104_protein_localization	PRKACA	251	2	1.265284	-0.323624	523	389.01	0.743805
GO:0016481_negative_regulation_of_transcription	SOX2	253	2	1.255281	-0.319768	524	390.82	0.745840
GO:0016481_negative_regulation_of_transcription	SIX3	253	2	1.255281	-0.319768	524	390.82	0.745840
GO:0048878_chemical_homeostasis	NPC2	254	2	1.250339	-0.317859	525	391.21	0.745162
GO:0048878_chemical_homeostasis	HIF1A	254	2	1.250339	-0.317859	525	391.21	0.745162
GO:0003013_circulatory_system_process	GPX1	103	1	1.541681	-0.316835	527	392.32	0.744440
GO:0008015_blood_circulation	GPX1	103	1	1.541681	-0.316835	527	392.32	0.744440
GO:0050767_regulation_of_neurogenesis	SOX2	104	1	1.526857	-0.313841	528	393.69	0.745625
GO:0048870_cell_motility	GPX1	257	2	1.235744	-0.312208	529	394.51	0.745766
GO:0048870_cell_motility	HIF1A	257	2	1.235744	-0.312208	529	394.51	0.745766
GO:0010817_regulation_of_hormone_levels	ALDH1A1	106	1	1.498048	-0.307968	530	395.37	0.745981
GO:0009987_cellular_process	MARCKSL1	3868	25	1.026326	-0.305589	531	395.52	0.744859
GO:0009987_cellular_process	SOX2	3868	25	1.026326	-0.305589	531	395.52	0.744859
GO:0009987_cellular_process	CNOT7	3868	25	1.026326	-0.305589	531	395.52	0.744859
GO:0009987_cellular_process	ALDH1A1	3868	25	1.026326	-0.305589	531	395.52	0.744859
GO:0009987_cellular_process	MTHFD1	3868	25	1.026326	-0.305589	531	395.52	0.744859
GO:0009987_cellular_process	GPX1	3868	25	1.026326	-0.305589	531	395.52	0.744859
GO:0009987_cellular_process	TPI1	3868	25	1.026326	-0.305589	531	395.52	0.744859
GO:0009987_cellular_process	MCM7	3868	25	1.026326	-0.305589	531	395.52	0.744859
GO:0009987_cellular_process	PRKACA	3868	25	1.026326	-0.305589	531	395.52	0.744859
GO:0009987_cellular_process	ACTL6A	3868	25	1.026326	-0.305589	531	395.52	0.744859
GO:0009987_cellular_process	CDCA5	3868	25	1.026326	-0.305589	531	395.52	0.744859
GO:0009987_cellular_process	TRIP13	3868	25	1.026326	-0.305589	531	395.52	0.744859
GO:0009987_cellular_process	SIX3	3868	25	1.026326	-0.305589	531	395.52	0.744859
GO:0009987_cellular_process	CDK4	3868	25	1.026326	-0.305589	531	395.52	0.744859
GO:0009987_cellular_process	SF3A2	3868	25	1.026326	-0.305589	531	395.52	0.744859
GO:0009987_cellular_process	PPP1CB	3868	25	1.026326	-0.305589	531	395.52	0.744859
GO:0009987_cellular_process	DDR1	3868	25	1.026326	-0.305589	531	395.52	0.744859
GO:0009987_cellular_process	HIF1A	3868	25	1.026326	-0.305589	531	395.52	0.744859
GO:0009987_cellular_process	NPC2	3868	25	1.026326	-0.305589	531	395.52	0.744859
GO:0009987_cellular_process	BTG1	3868	25	1.026326	-0.305589	531	395.52	0.744859
GO:0009987_cellular_process	EIF2S1	3868	25	1.026326	-0.305589	531	395.52	0.744859
GO:0009987_cellular_process	POLD1	3868	25	1.026326	-0.305589	531	395.52	0.744859
GO:0009987_cellular_process	PHGDH	3868	25	1.026326	-0.305589	531	395.52	0.744859
GO:0009987_cellular_process	BUB1B	3868	25	1.026326	-0.305589	531	395.52	0.744859
GO:0009987_cellular_process	PBX3	3868	25	1.026326	-0.305589	531	395.52	0.744859
GO:0010629_negative_regulation_of_gene_expression	SOX2	262	2	1.212161	-0.303035	533	396.81	0.744484
GO:0010629_negative_regulation_of_gene_expression	SIX3	262	2	1.212161	-0.303035	533	396.81	0.744484
GO:0048666_neuron_development	PHGDH	262	2	1.212161	-0.303035	533	396.81	0.744484
GO:0048666_neuron_development	PBX3	262	2	1.212161	-0.303035	533	396.81	0.744484
GO:0006355_regulation_of_transcription__DNA-dependent	HIF1A	575	4	1.104648	-0.302450	534	397.05	0.743539
GO:0006355_regulation_of_transcription__DNA-dependent	SOX2	575	4	1.104648	-0.302450	534	397.05	0.743539
GO:0006355_regulation_of_transcription__DNA-dependent	SIX3	575	4	1.104648	-0.302450	534	397.05	0.743539
GO:0006355_regulation_of_transcription__DNA-dependent	CNOT7	575	4	1.104648	-0.302450	534	397.05	0.743539
GO:0030099_myeloid_cell_differentiation	HIF1A	108	1	1.470307	-0.302244	535	397.8	0.743551
GO:0055080_cation_homeostasis	HIF1A	110	1	1.443574	-0.296665	536	400.44	0.747090
GO:0022008_neurogenesis	SOX2	423	3	1.126192	-0.295972	537	400.66	0.746108
GO:0022008_neurogenesis	PHGDH	423	3	1.126192	-0.295972	537	400.66	0.746108
GO:0022008_neurogenesis	PBX3	423	3	1.126192	-0.295972	537	400.66	0.746108
GO:0006915_apoptosis	ALDH1A1	427	3	1.115642	-0.290378	538	402.44	0.748030
GO:0006915_apoptosis	GPX1	427	3	1.115642	-0.290378	538	402.44	0.748030
GO:0006915_apoptosis	HIF1A	427	3	1.115642	-0.290378	538	402.44	0.748030
GO:0045934_negative_regulation_of_nucleobase__nucleoside__nucleotide_and_nucleic_acid_metabolic_process	SOX2	270	2	1.176245	-0.288970	539	403.18	0.748015
GO:0045934_negative_regulation_of_nucleobase__nucleoside__nucleotide_and_nucleic_acid_metabolic_process	SIX3	270	2	1.176245	-0.288970	539	403.18	0.748015
GO:0030154_cell_differentiation	GPX1	1060	7	1.048634	-0.288293	540	403.98	0.748111
GO:0030154_cell_differentiation	HIF1A	1060	7	1.048634	-0.288293	540	403.98	0.748111
GO:0030154_cell_differentiation	SOX2	1060	7	1.048634	-0.288293	540	403.98	0.748111
GO:0030154_cell_differentiation	SIX3	1060	7	1.048634	-0.288293	540	403.98	0.748111
GO:0030154_cell_differentiation	PHGDH	1060	7	1.048634	-0.288293	540	403.98	0.748111
GO:0030154_cell_differentiation	PBX3	1060	7	1.048634	-0.288293	540	403.98	0.748111
GO:0030154_cell_differentiation	TRIP13	1060	7	1.048634	-0.288293	540	403.98	0.748111
GO:0051239_regulation_of_multicellular_organismal_process	HIF1A	587	4	1.082065	-0.287785	541	404.17	0.747079
GO:0051239_regulation_of_multicellular_organismal_process	SOX2	587	4	1.082065	-0.287785	541	404.17	0.747079
GO:0051239_regulation_of_multicellular_organismal_process	PRKACA	587	4	1.082065	-0.287785	541	404.17	0.747079
GO:0051239_regulation_of_multicellular_organismal_process	PBX3	587	4	1.082065	-0.287785	541	404.17	0.747079
GO:0010556_regulation_of_macromolecule_biosynthetic_process	HIF1A	745	5	1.065726	-0.287762	542	404.36	0.746052
GO:0010556_regulation_of_macromolecule_biosynthetic_process	EIF2S1	745	5	1.065726	-0.287762	542	404.36	0.746052
GO:0010556_regulation_of_macromolecule_biosynthetic_process	SOX2	745	5	1.065726	-0.287762	542	404.36	0.746052
GO:0010556_regulation_of_macromolecule_biosynthetic_process	SIX3	745	5	1.065726	-0.287762	542	404.36	0.746052
GO:0010556_regulation_of_macromolecule_biosynthetic_process	CNOT7	745	5	1.065726	-0.287762	542	404.36	0.746052
GO:0051172_negative_regulation_of_nitrogen_compound_metabolic_process	SOX2	271	2	1.171905	-0.287263	543	404.63	0.745175
GO:0051172_negative_regulation_of_nitrogen_compound_metabolic_process	SIX3	271	2	1.171905	-0.287263	543	404.63	0.745175
GO:0009607_response_to_biotic_stimulus	GPX1	114	1	1.392922	-0.285918	544	405.31	0.745055
GO:0051252_regulation_of_RNA_metabolic_process	HIF1A	590	4	1.076563	-0.284223	545	405.76	0.744514
GO:0051252_regulation_of_RNA_metabolic_process	SOX2	590	4	1.076563	-0.284223	545	405.76	0.744514
GO:0051252_regulation_of_RNA_metabolic_process	SIX3	590	4	1.076563	-0.284223	545	405.76	0.744514
GO:0051252_regulation_of_RNA_metabolic_process	CNOT7	590	4	1.076563	-0.284223	545	405.76	0.744514
GO:0010558_negative_regulation_of_macromolecule_biosynthetic_process	SOX2	274	2	1.159074	-0.282207	547	407.32	0.744644
GO:0010558_negative_regulation_of_macromolecule_biosynthetic_process	SIX3	274	2	1.159074	-0.282207	547	407.32	0.744644
GO:0033036_macromolecule_localization	SIX3	274	2	1.159074	-0.282207	547	407.32	0.744644
GO:0033036_macromolecule_localization	PRKACA	274	2	1.159074	-0.282207	547	407.32	0.744644
GO:0012501_programmed_cell_death	ALDH1A1	433	3	1.100183	-0.282183	548	407.74	0.744051
GO:0012501_programmed_cell_death	GPX1	433	3	1.100183	-0.282183	548	407.74	0.744051
GO:0012501_programmed_cell_death	HIF1A	433	3	1.100183	-0.282183	548	407.74	0.744051
GO:0046483_heterocycle_metabolic_process	MTHFD1	116	1	1.368906	-0.280740	550	408.97	0.743582
GO:0080134_regulation_of_response_to_stress	GPX1	116	1	1.368906	-0.280740	550	408.97	0.743582
GO:0006351_transcription__DNA-dependent	HIF1A	594	4	1.069314	-0.279539	551	409.38	0.742976
GO:0006351_transcription__DNA-dependent	SOX2	594	4	1.069314	-0.279539	551	409.38	0.742976
GO:0006351_transcription__DNA-dependent	SIX3	594	4	1.069314	-0.279539	551	409.38	0.742976
GO:0006351_transcription__DNA-dependent	CNOT7	594	4	1.069314	-0.279539	551	409.38	0.742976
GO:0032774_RNA_biosynthetic_process	HIF1A	595	4	1.067517	-0.278379	552	409.89	0.742554
GO:0032774_RNA_biosynthetic_process	SOX2	595	4	1.067517	-0.278379	552	409.89	0.742554
GO:0032774_RNA_biosynthetic_process	SIX3	595	4	1.067517	-0.278379	552	409.89	0.742554
GO:0032774_RNA_biosynthetic_process	CNOT7	595	4	1.067517	-0.278379	552	409.89	0.742554
GO:0051960_regulation_of_nervous_system_development	SOX2	118	1	1.345704	-0.275687	553	412.04	0.745099
GO:0007610_behavior	PTN	279	2	1.138302	-0.273995	554	413.0	0.745487
GO:0007610_behavior	PBX3	279	2	1.138302	-0.273995	554	413.0	0.745487
GO:0032501_multicellular_organismal_process	HSP90AB1	2183	14	1.018371	-0.271327	555	413.68	0.745369
GO:0032501_multicellular_organismal_process	SOX2	2183	14	1.018371	-0.271327	555	413.68	0.745369
GO:0032501_multicellular_organismal_process	SIX3	2183	14	1.018371	-0.271327	555	413.68	0.745369
GO:0032501_multicellular_organismal_process	ALDH1A1	2183	14	1.018371	-0.271327	555	413.68	0.745369
GO:0032501_multicellular_organismal_process	GPX1	2183	14	1.018371	-0.271327	555	413.68	0.745369
GO:0032501_multicellular_organismal_process	DDR1	2183	14	1.018371	-0.271327	555	413.68	0.745369
GO:0032501_multicellular_organismal_process	TPI1	2183	14	1.018371	-0.271327	555	413.68	0.745369
GO:0032501_multicellular_organismal_process	HIF1A	2183	14	1.018371	-0.271327	555	413.68	0.745369
GO:0032501_multicellular_organismal_process	NME1	2183	14	1.018371	-0.271327	555	413.68	0.745369
GO:0032501_multicellular_organismal_process	PHGDH	2183	14	1.018371	-0.271327	555	413.68	0.745369
GO:0032501_multicellular_organismal_process	PTN	2183	14	1.018371	-0.271327	555	413.68	0.745369
GO:0032501_multicellular_organismal_process	PRKACA	2183	14	1.018371	-0.271327	555	413.68	0.745369
GO:0032501_multicellular_organismal_process	FH1	2183	14	1.018371	-0.271327	555	413.68	0.745369
GO:0032501_multicellular_organismal_process	PBX3	2183	14	1.018371	-0.271327	555	413.68	0.745369
GO:0014706_striated_muscle_tissue_development	GPX1	120	1	1.323276	-0.270753	556	414.09	0.744766
GO:0031327_negative_regulation_of_cellular_biosynthetic_process	SOX2	282	2	1.126192	-0.269192	557	414.51	0.744183
GO:0031327_negative_regulation_of_cellular_biosynthetic_process	SIX3	282	2	1.126192	-0.269192	557	414.51	0.744183
GO:0006917_induction_of_apoptosis	GPX1	121	1	1.312340	-0.268330	560	415.96	0.742786
GO:0012502_induction_of_programmed_cell_death	GPX1	121	1	1.312340	-0.268330	560	415.96	0.742786
GO:0051726_regulation_of_cell_cycle	CDK4	121	1	1.312340	-0.268330	560	415.96	0.742786
GO:0008219_cell_death	ALDH1A1	444	3	1.072926	-0.267748	561	416.46	0.742353
GO:0008219_cell_death	GPX1	444	3	1.072926	-0.267748	561	416.46	0.742353
GO:0008219_cell_death	HIF1A	444	3	1.072926	-0.267748	561	416.46	0.742353
GO:0009890_negative_regulation_of_biosynthetic_process	SOX2	284	2	1.118261	-0.266040	562	416.96	0.741922
GO:0009890_negative_regulation_of_biosynthetic_process	SIX3	284	2	1.118261	-0.266040	562	416.96	0.741922
GO:0060284_regulation_of_cell_development	SOX2	122	1	1.301583	-0.265935	563	419.1	0.744405
GO:0006996_organelle_organization	BUB1B	449	3	1.060978	-0.261430	564	420.22	0.745071
GO:0006996_organelle_organization	ACTL6A	449	3	1.060978	-0.261430	564	420.22	0.745071
GO:0006996_organelle_organization	CDCA5	449	3	1.060978	-0.261430	564	420.22	0.745071
GO:0016265_death	ALDH1A1	450	3	1.058621	-0.260184	565	421.52	0.746053
GO:0016265_death	GPX1	450	3	1.058621	-0.260184	565	421.52	0.746053
GO:0016265_death	HIF1A	450	3	1.058621	-0.260184	565	421.52	0.746053
GO:0001763_morphogenesis_of_a_branching_structure	DDR1	125	1	1.270345	-0.258917	566	422.21	0.745954
GO:0048523_negative_regulation_of_cellular_process	GPX1	774	5	1.025795	-0.257911	567	422.56	0.745256
GO:0048523_negative_regulation_of_cellular_process	DDR1	774	5	1.025795	-0.257911	567	422.56	0.745256
GO:0048523_negative_regulation_of_cellular_process	BTG1	774	5	1.025795	-0.257911	567	422.56	0.745256
GO:0048523_negative_regulation_of_cellular_process	SOX2	774	5	1.025795	-0.257911	567	422.56	0.745256
GO:0048523_negative_regulation_of_cellular_process	SIX3	774	5	1.025795	-0.257911	567	422.56	0.745256
GO:0060255_regulation_of_macromolecule_metabolic_process	HIF1A	936	6	1.017905	-0.256160	568	422.69	0.744173
GO:0060255_regulation_of_macromolecule_metabolic_process	EIF2S1	936	6	1.017905	-0.256160	568	422.69	0.744173
GO:0060255_regulation_of_macromolecule_metabolic_process	SOX2	936	6	1.017905	-0.256160	568	422.69	0.744173
GO:0060255_regulation_of_macromolecule_metabolic_process	PHGDH	936	6	1.017905	-0.256160	568	422.69	0.744173
GO:0060255_regulation_of_macromolecule_metabolic_process	SIX3	936	6	1.017905	-0.256160	568	422.69	0.744173
GO:0060255_regulation_of_macromolecule_metabolic_process	CNOT7	936	6	1.017905	-0.256160	568	422.69	0.744173
GO:0060537_muscle_tissue_development	GPX1	128	1	1.240571	-0.252138	569	424.37	0.745817
GO:0051276_chromosome_organization	ACTL6A	129	1	1.230954	-0.249929	570	425.47	0.746439
GO:0007399_nervous_system_development	SOX2	621	4	1.022822	-0.249743	571	425.71	0.745552
GO:0007399_nervous_system_development	PHGDH	621	4	1.022822	-0.249743	571	425.71	0.745552
GO:0007399_nervous_system_development	SIX3	621	4	1.022822	-0.249743	571	425.71	0.745552
GO:0007399_nervous_system_development	PBX3	621	4	1.022822	-0.249743	571	425.71	0.745552
GO:0040011_locomotion	GPX1	295	2	1.076563	-0.249402	573	426.58	0.744468
GO:0040011_locomotion	HIF1A	295	2	1.076563	-0.249402	573	426.58	0.744468
GO:0045595_regulation_of_cell_differentiation	HIF1A	295	2	1.076563	-0.249402	573	426.58	0.744468
GO:0045595_regulation_of_cell_differentiation	SOX2	295	2	1.076563	-0.249402	573	426.58	0.744468
GO:0050776_regulation_of_immune_response	GPX1	130	1	1.221485	-0.247746	574	427.66	0.745052
GO:0048869_cellular_developmental_process	GPX1	1113	7	0.998699	-0.241674	575	428.53	0.745270
GO:0048869_cellular_developmental_process	HIF1A	1113	7	0.998699	-0.241674	575	428.53	0.745270
GO:0048869_cellular_developmental_process	SOX2	1113	7	0.998699	-0.241674	575	428.53	0.745270
GO:0048869_cellular_developmental_process	PHGDH	1113	7	0.998699	-0.241674	575	428.53	0.745270
GO:0048869_cellular_developmental_process	SIX3	1113	7	0.998699	-0.241674	575	428.53	0.745270
GO:0048869_cellular_developmental_process	PBX3	1113	7	0.998699	-0.241674	575	428.53	0.745270
GO:0048869_cellular_developmental_process	TRIP13	1113	7	0.998699	-0.241674	575	428.53	0.745270
GO:0009952_anterior_posterior_pattern_formation	SIX3	133	1	1.193933	-0.241340	576	429.26	0.745243
GO:0007283_spermatogenesis	TRIP13	134	1	1.185023	-0.239252	578	429.92	0.743806
GO:0048232_male_gamete_generation	TRIP13	134	1	1.185023	-0.239252	578	429.92	0.743806
GO:0007169_transmembrane_receptor_protein_tyrosine_kinase_signaling_pathway	HIF1A	139	1	1.142396	-0.229150	579	433.37	0.748480
GO:0003006_reproductive_developmental_process	SOX2	141	1	1.126192	-0.225260	580	434.92	0.749862
GO:0031326_regulation_of_cellular_biosynthetic_process	HIF1A	812	5	0.977790	-0.222954	581	435.11	0.748898
GO:0031326_regulation_of_cellular_biosynthetic_process	EIF2S1	812	5	0.977790	-0.222954	581	435.11	0.748898
GO:0031326_regulation_of_cellular_biosynthetic_process	SOX2	812	5	0.977790	-0.222954	581	435.11	0.748898
GO:0031326_regulation_of_cellular_biosynthetic_process	SIX3	812	5	0.977790	-0.222954	581	435.11	0.748898
GO:0031326_regulation_of_cellular_biosynthetic_process	CNOT7	812	5	0.977790	-0.222954	581	435.11	0.748898
GO:0035239_tube_morphogenesis	DDR1	143	1	1.110441	-0.221453	582	435.5	0.748282
GO:0009889_regulation_of_biosynthetic_process	HIF1A	815	5	0.974191	-0.220381	583	435.69	0.747324
GO:0009889_regulation_of_biosynthetic_process	EIF2S1	815	5	0.974191	-0.220381	583	435.69	0.747324
GO:0009889_regulation_of_biosynthetic_process	SOX2	815	5	0.974191	-0.220381	583	435.69	0.747324
GO:0009889_regulation_of_biosynthetic_process	SIX3	815	5	0.974191	-0.220381	583	435.69	0.747324
GO:0009889_regulation_of_biosynthetic_process	CNOT7	815	5	0.974191	-0.220381	583	435.69	0.747324
GO:0045596_negative_regulation_of_cell_differentiation	SOX2	144	1	1.102730	-0.219580	584	436.42	0.747295
GO:0005975_carbohydrate_metabolic_process	TPI1	146	1	1.087624	-0.215892	585	437.76	0.748308
GO:0032268_regulation_of_cellular_protein_metabolic_process	EIF2S1	152	1	1.044691	-0.205279	586	440.21	0.751212
GO:0065007_biological_regulation	MARCKSL1	2593	16	0.979826	-0.204338	587	440.34	0.750153
GO:0065007_biological_regulation	SOX2	2593	16	0.979826	-0.204338	587	440.34	0.750153
GO:0065007_biological_regulation	SIX3	2593	16	0.979826	-0.204338	587	440.34	0.750153
GO:0065007_biological_regulation	CNOT7	2593	16	0.979826	-0.204338	587	440.34	0.750153
GO:0065007_biological_regulation	CDK4	2593	16	0.979826	-0.204338	587	440.34	0.750153
GO:0065007_biological_regulation	ALDH1A1	2593	16	0.979826	-0.204338	587	440.34	0.750153
GO:0065007_biological_regulation	GPX1	2593	16	0.979826	-0.204338	587	440.34	0.750153
GO:0065007_biological_regulation	DDR1	2593	16	0.979826	-0.204338	587	440.34	0.750153
GO:0065007_biological_regulation	NPC2	2593	16	0.979826	-0.204338	587	440.34	0.750153
GO:0065007_biological_regulation	HIF1A	2593	16	0.979826	-0.204338	587	440.34	0.750153
GO:0065007_biological_regulation	BTG1	2593	16	0.979826	-0.204338	587	440.34	0.750153
GO:0065007_biological_regulation	EIF2S1	2593	16	0.979826	-0.204338	587	440.34	0.750153
GO:0065007_biological_regulation	PHGDH	2593	16	0.979826	-0.204338	587	440.34	0.750153
GO:0065007_biological_regulation	PRKACA	2593	16	0.979826	-0.204338	587	440.34	0.750153
GO:0065007_biological_regulation	FH1	2593	16	0.979826	-0.204338	587	440.34	0.750153
GO:0065007_biological_regulation	PBX3	2593	16	0.979826	-0.204338	587	440.34	0.750153
GO:0007517_muscle_organ_development	GPX1	153	1	1.037863	-0.203573	588	440.75	0.749575
GO:0006928_cell_motion	GPX1	330	2	0.962382	-0.203413	590	441.63	0.748525
GO:0006928_cell_motion	HIF1A	330	2	0.962382	-0.203413	590	441.63	0.748525
GO:0051674_localization_of_cell	GPX1	330	2	0.962382	-0.203413	590	441.63	0.748525
GO:0051674_localization_of_cell	HIF1A	330	2	0.962382	-0.203413	590	441.63	0.748525
GO:0010605_negative_regulation_of_macromolecule_metabolic_process	SOX2	331	2	0.959475	-0.202238	592	442.14	0.746858
GO:0010605_negative_regulation_of_macromolecule_metabolic_process	SIX3	331	2	0.959475	-0.202238	592	442.14	0.746858
GO:0051093_negative_regulation_of_developmental_process	GPX1	331	2	0.959475	-0.202238	592	442.14	0.746858
GO:0051093_negative_regulation_of_developmental_process	SOX2	331	2	0.959475	-0.202238	592	442.14	0.746858
GO:0007268_synaptic_transmission	PRKACA	154	1	1.031124	-0.201885	593	442.69	0.746526
GO:0031324_negative_regulation_of_cellular_metabolic_process	SOX2	332	2	0.956585	-0.201070	594	443.09	0.745943
GO:0031324_negative_regulation_of_cellular_metabolic_process	SIX3	332	2	0.956585	-0.201070	594	443.09	0.745943
GO:0045449_regulation_of_transcription	HIF1A	676	4	0.939604	-0.197870	595	444.43	0.746941
GO:0045449_regulation_of_transcription	SOX2	676	4	0.939604	-0.197870	595	444.43	0.746941
GO:0045449_regulation_of_transcription	SIX3	676	4	0.939604	-0.197870	595	444.43	0.746941
GO:0045449_regulation_of_transcription	CNOT7	676	4	0.939604	-0.197870	595	444.43	0.746941
GO:0006066_alcohol_metabolic_process	TPI1	158	1	1.005020	-0.195300	596	446.09	0.748473
GO:0007626_locomotory_behavior	PBX3	163	1	0.974191	-0.187431	597	449.68	0.753233
GO:0009892_negative_regulation_of_metabolic_process	SOX2	348	2	0.912604	-0.183296	598	452.02	0.755886
GO:0009892_negative_regulation_of_metabolic_process	SIX3	348	2	0.912604	-0.183296	598	452.02	0.755886
GO:0051049_regulation_of_transport	PRKACA	167	1	0.950857	-0.181410	599	453.64	0.757329
GO:0006350_transcription	HIF1A	701	4	0.906095	-0.177710	600	454.38	0.757300
GO:0006350_transcription	SOX2	701	4	0.906095	-0.177710	600	454.38	0.757300
GO:0006350_transcription	SIX3	701	4	0.906095	-0.177710	600	454.38	0.757300
GO:0006350_transcription	CNOT7	701	4	0.906095	-0.177710	600	454.38	0.757300
GO:0051246_regulation_of_protein_metabolic_process	EIF2S1	170	1	0.934077	-0.177046	601	455.18	0.757371
GO:0050793_regulation_of_developmental_process	ALDH1A1	703	4	0.903517	-0.176181	602	455.4	0.756478
GO:0050793_regulation_of_developmental_process	GPX1	703	4	0.903517	-0.176181	602	455.4	0.756478
GO:0050793_regulation_of_developmental_process	HIF1A	703	4	0.903517	-0.176181	602	455.4	0.756478
GO:0050793_regulation_of_developmental_process	SOX2	703	4	0.903517	-0.176181	602	455.4	0.756478
GO:0000122_negative_regulation_of_transcription_from_RNA_polymerase_II_promoter	SOX2	175	1	0.907389	-0.170046	603	458.93	0.761078
GO:0006873_cellular_ion_homeostasis	HIF1A	176	1	0.902234	-0.168686	605	460.4	0.760992
GO:0043066_negative_regulation_of_apoptosis	GPX1	176	1	0.902234	-0.168686	605	460.4	0.760992
GO:0043009_chordate_embryonic_development	HIF1A	365	2	0.870099	-0.166168	606	461.13	0.760941
GO:0043009_chordate_embryonic_development	PHGDH	365	2	0.870099	-0.166168	606	461.13	0.760941
GO:0043069_negative_regulation_of_programmed_cell_death	GPX1	179	1	0.887112	-0.164680	608	462.73	0.761069
GO:0060548_negative_regulation_of_cell_death	GPX1	179	1	0.887112	-0.164680	608	462.73	0.761069
GO:0009792_embryonic_development_ending_in_birth_or_egg_hatching	HIF1A	368	2	0.863006	-0.163319	609	463.68	0.761379
GO:0009792_embryonic_development_ending_in_birth_or_egg_hatching	PHGDH	368	2	0.863006	-0.163319	609	463.68	0.761379
GO:0055082_cellular_chemical_homeostasis	HIF1A	181	1	0.877310	-0.162072	610	464.88	0.762098
GO:0050789_regulation_of_biological_process	MARCKSL1	2357	14	0.943192	-0.160110	611	466.24	0.763077
GO:0050789_regulation_of_biological_process	SOX2	2357	14	0.943192	-0.160110	611	466.24	0.763077
GO:0050789_regulation_of_biological_process	SIX3	2357	14	0.943192	-0.160110	611	466.24	0.763077
GO:0050789_regulation_of_biological_process	CNOT7	2357	14	0.943192	-0.160110	611	466.24	0.763077
GO:0050789_regulation_of_biological_process	CDK4	2357	14	0.943192	-0.160110	611	466.24	0.763077
GO:0050789_regulation_of_biological_process	ALDH1A1	2357	14	0.943192	-0.160110	611	466.24	0.763077
GO:0050789_regulation_of_biological_process	GPX1	2357	14	0.943192	-0.160110	611	466.24	0.763077
GO:0050789_regulation_of_biological_process	DDR1	2357	14	0.943192	-0.160110	611	466.24	0.763077
GO:0050789_regulation_of_biological_process	HIF1A	2357	14	0.943192	-0.160110	611	466.24	0.763077
GO:0050789_regulation_of_biological_process	BTG1	2357	14	0.943192	-0.160110	611	466.24	0.763077
GO:0050789_regulation_of_biological_process	EIF2S1	2357	14	0.943192	-0.160110	611	466.24	0.763077
GO:0050789_regulation_of_biological_process	PHGDH	2357	14	0.943192	-0.160110	611	466.24	0.763077
GO:0050789_regulation_of_biological_process	PRKACA	2357	14	0.943192	-0.160110	611	466.24	0.763077
GO:0050789_regulation_of_biological_process	PBX3	2357	14	0.943192	-0.160110	611	466.24	0.763077
GO:0007155_cell_adhesion	DDR1	186	1	0.853726	-0.155761	613	469.39	0.765726
GO:0022610_biological_adhesion	DDR1	186	1	0.853726	-0.155761	613	469.39	0.765726
GO:0007276_gamete_generation	TRIP13	188	1	0.844644	-0.153316	614	470.47	0.766238
GO:0019226_transmission_of_nerve_impulse	PRKACA	189	1	0.840175	-0.152111	615	471.15	0.766098
GO:0007165_signal_transduction	GPX1	915	5	0.867722	-0.148164	616	472.1	0.766396
GO:0007165_signal_transduction	HIF1A	915	5	0.867722	-0.148164	616	472.1	0.766396
GO:0007165_signal_transduction	SOX2	915	5	0.867722	-0.148164	616	472.1	0.766396
GO:0007165_signal_transduction	SIX3	915	5	0.867722	-0.148164	616	472.1	0.766396
GO:0007165_signal_transduction	CDK4	915	5	0.867722	-0.148164	616	472.1	0.766396
GO:0019222_regulation_of_metabolic_process	HIF1A	1088	6	0.875697	-0.146181	617	473.29	0.767083
GO:0019222_regulation_of_metabolic_process	EIF2S1	1088	6	0.875697	-0.146181	617	473.29	0.767083
GO:0019222_regulation_of_metabolic_process	SOX2	1088	6	0.875697	-0.146181	617	473.29	0.767083
GO:0019222_regulation_of_metabolic_process	PHGDH	1088	6	0.875697	-0.146181	617	473.29	0.767083
GO:0019222_regulation_of_metabolic_process	SIX3	1088	6	0.875697	-0.146181	617	473.29	0.767083
GO:0019222_regulation_of_metabolic_process	CNOT7	1088	6	0.875697	-0.146181	617	473.29	0.767083
GO:0003002_regionalization	SIX3	195	1	0.814324	-0.145103	620	474.56	0.765419
GO:0007507_heart_development	HIF1A	195	1	0.814324	-0.145103	620	474.56	0.765419
GO:0019725_cellular_homeostasis	HIF1A	195	1	0.814324	-0.145103	620	474.56	0.765419
GO:0031175_neuron_projection_development	PHGDH	197	1	0.806056	-0.142850	622	476.02	0.765305
GO:0050801_ion_homeostasis	HIF1A	197	1	0.806056	-0.142850	622	476.02	0.765305
GO:0007154_cell_communication	GPX1	1096	6	0.869305	-0.141731	623	477.17	0.765923
GO:0007154_cell_communication	HIF1A	1096	6	0.869305	-0.141731	623	477.17	0.765923
GO:0007154_cell_communication	SOX2	1096	6	0.869305	-0.141731	623	477.17	0.765923
GO:0007154_cell_communication	SIX3	1096	6	0.869305	-0.141731	623	477.17	0.765923
GO:0007154_cell_communication	PRKACA	1096	6	0.869305	-0.141731	623	477.17	0.765923
GO:0007154_cell_communication	CDK4	1096	6	0.869305	-0.141731	623	477.17	0.765923
GO:0080090_regulation_of_primary_metabolic_process	HIF1A	926	5	0.857414	-0.141651	624	477.28	0.764872
GO:0080090_regulation_of_primary_metabolic_process	EIF2S1	926	5	0.857414	-0.141651	624	477.28	0.764872
GO:0080090_regulation_of_primary_metabolic_process	SOX2	926	5	0.857414	-0.141651	624	477.28	0.764872
GO:0080090_regulation_of_primary_metabolic_process	SIX3	926	5	0.857414	-0.141651	624	477.28	0.764872
GO:0080090_regulation_of_primary_metabolic_process	CNOT7	926	5	0.857414	-0.141651	624	477.28	0.764872
GO:0000904_cell_morphogenesis_involved_in_differentiation	HIF1A	199	1	0.797955	-0.140638	625	477.97	0.764752
GO:0019219_regulation_of_nucleobase__nucleoside__nucleotide_and_nucleic_acid_metabolic_process	HIF1A	757	4	0.839065	-0.139110	626	478.42	0.764249
GO:0019219_regulation_of_nucleobase__nucleoside__nucleotide_and_nucleic_acid_metabolic_process	SOX2	757	4	0.839065	-0.139110	626	478.42	0.764249
GO:0019219_regulation_of_nucleobase__nucleoside__nucleotide_and_nucleic_acid_metabolic_process	SIX3	757	4	0.839065	-0.139110	626	478.42	0.764249
GO:0019219_regulation_of_nucleobase__nucleoside__nucleotide_and_nucleic_acid_metabolic_process	CNOT7	757	4	0.839065	-0.139110	626	478.42	0.764249
GO:0006955_immune_response	GPX1	205	1	0.774601	-0.134230	628	480.69	0.765430
GO:0007243_protein_kinase_cascade	GPX1	205	1	0.774601	-0.134230	628	480.69	0.765430
GO:0051171_regulation_of_nitrogen_compound_metabolic_process	HIF1A	771	4	0.823829	-0.130722	629	482.31	0.766789
GO:0051171_regulation_of_nitrogen_compound_metabolic_process	SOX2	771	4	0.823829	-0.130722	629	482.31	0.766789
GO:0051171_regulation_of_nitrogen_compound_metabolic_process	SIX3	771	4	0.823829	-0.130722	629	482.31	0.766789
GO:0051171_regulation_of_nitrogen_compound_metabolic_process	CNOT7	771	4	0.823829	-0.130722	629	482.31	0.766789
GO:0007166_cell_surface_receptor_linked_signal_transduction	HIF1A	597	3	0.797955	-0.127627	630	483.31	0.767159
GO:0007166_cell_surface_receptor_linked_signal_transduction	SOX2	597	3	0.797955	-0.127627	630	483.31	0.767159
GO:0007166_cell_surface_receptor_linked_signal_transduction	SIX3	597	3	0.797955	-0.127627	630	483.31	0.767159
GO:0035295_tube_development	DDR1	212	1	0.749024	-0.127168	631	483.93	0.766926
GO:0010033_response_to_organic_substance	DDR1	216	1	0.735153	-0.123321	632	484.64	0.766835
GO:0048583_regulation_of_response_to_stimulus	GPX1	217	1	0.731765	-0.122380	633	485.37	0.766777
GO:0045892_negative_regulation_of_transcription__DNA-dependent	SOX2	218	1	0.728409	-0.121446	634	486.16	0.766814
GO:0016043_cellular_component_organization	HIF1A	964	5	0.823616	-0.121021	635	486.39	0.765969
GO:0016043_cellular_component_organization	PHGDH	964	5	0.823616	-0.121021	635	486.39	0.765969
GO:0016043_cellular_component_organization	BUB1B	964	5	0.823616	-0.121021	635	486.39	0.765969
GO:0016043_cellular_component_organization	ACTL6A	964	5	0.823616	-0.121021	635	486.39	0.765969
GO:0016043_cellular_component_organization	CDCA5	964	5	0.823616	-0.121021	635	486.39	0.765969
GO:0051253_negative_regulation_of_RNA_metabolic_process	SOX2	220	1	0.721787	-0.119604	636	486.99	0.765708
GO:0001701_in_utero_embryonic_development	HIF1A	221	1	0.718521	-0.118694	637	487.53	0.765353
GO:0019953_sexual_reproduction	TRIP13	228	1	0.696461	-0.112537	638	489.81	0.767727
GO:0007167_enzyme_linked_receptor_protein_signaling_pathway	HIF1A	229	1	0.693420	-0.111687	639	490.62	0.767793
GO:0050790_regulation_of_catalytic_activity	HIF1A	233	1	0.681515	-0.108356	640	492.32	0.769250
GO:0031323_regulation_of_cellular_metabolic_process	HIF1A	1015	5	0.782232	-0.097447	641	496.73	0.774930
GO:0031323_regulation_of_cellular_metabolic_process	EIF2S1	1015	5	0.782232	-0.097447	641	496.73	0.774930
GO:0031323_regulation_of_cellular_metabolic_process	SOX2	1015	5	0.782232	-0.097447	641	496.73	0.774930
GO:0031323_regulation_of_cellular_metabolic_process	SIX3	1015	5	0.782232	-0.097447	641	496.73	0.774930
GO:0031323_regulation_of_cellular_metabolic_process	CNOT7	1015	5	0.782232	-0.097447	641	496.73	0.774930
GO:0007389_pattern_specification_process	SIX3	250	1	0.635172	-0.095364	642	498.75	0.776869
GO:0050794_regulation_of_cellular_process	ALDH1A1	2190	12	0.870099	-0.095170	643	498.85	0.775816
GO:0050794_regulation_of_cellular_process	GPX1	2190	12	0.870099	-0.095170	643	498.85	0.775816
GO:0050794_regulation_of_cellular_process	DDR1	2190	12	0.870099	-0.095170	643	498.85	0.775816
GO:0050794_regulation_of_cellular_process	HIF1A	2190	12	0.870099	-0.095170	643	498.85	0.775816
GO:0050794_regulation_of_cellular_process	BTG1	2190	12	0.870099	-0.095170	643	498.85	0.775816
GO:0050794_regulation_of_cellular_process	MARCKSL1	2190	12	0.870099	-0.095170	643	498.85	0.775816
GO:0050794_regulation_of_cellular_process	EIF2S1	2190	12	0.870099	-0.095170	643	498.85	0.775816
GO:0050794_regulation_of_cellular_process	SOX2	2190	12	0.870099	-0.095170	643	498.85	0.775816
GO:0050794_regulation_of_cellular_process	SIX3	2190	12	0.870099	-0.095170	643	498.85	0.775816
GO:0050794_regulation_of_cellular_process	PRKACA	2190	12	0.870099	-0.095170	643	498.85	0.775816
GO:0050794_regulation_of_cellular_process	CNOT7	2190	12	0.870099	-0.095170	643	498.85	0.775816
GO:0050794_regulation_of_cellular_process	CDK4	2190	12	0.870099	-0.095170	643	498.85	0.775816
GO:0030097_hemopoiesis	HIF1A	253	1	0.627641	-0.093252	644	500.32	0.776894
GO:0030030_cell_projection_organization	PHGDH	263	1	0.603776	-0.086570	645	503.34	0.780372
GO:0051179_localization	GPX1	1058	5	0.750440	-0.080767	646	505.45	0.782430
GO:0051179_localization	NPC2	1058	5	0.750440	-0.080767	646	505.45	0.782430
GO:0051179_localization	HIF1A	1058	5	0.750440	-0.080767	646	505.45	0.782430
GO:0051179_localization	SIX3	1058	5	0.750440	-0.080767	646	505.45	0.782430
GO:0051179_localization	PRKACA	1058	5	0.750440	-0.080767	646	505.45	0.782430
GO:0048534_hemopoietic_or_lymphoid_organ_development	HIF1A	277	1	0.573260	-0.078062	647	507.31	0.784096
GO:0065009_regulation_of_molecular_function	HIF1A	279	1	0.569151	-0.076921	648	507.91	0.783812
GO:0000902_cell_morphogenesis	HIF1A	283	1	0.561106	-0.074692	649	508.93	0.784176
GO:0002376_immune_system_process	GPX1	505	2	0.628884	-0.073961	650	509.43	0.783738
GO:0002376_immune_system_process	HIF1A	505	2	0.628884	-0.073961	650	509.43	0.783738
GO:0006810_transport	NPC2	718	3	0.663481	-0.069215	651	511.13	0.785146
GO:0006810_transport	SIX3	718	3	0.663481	-0.069215	651	511.13	0.785146
GO:0006810_transport	PRKACA	718	3	0.663481	-0.069215	651	511.13	0.785146
GO:0002520_immune_system_development	HIF1A	295	1	0.538282	-0.068405	652	512.28	0.785706
GO:0051234_establishment_of_localization	NPC2	729	3	0.653470	-0.065371	653	513.38	0.786187
GO:0051234_establishment_of_localization	SIX3	729	3	0.653470	-0.065371	653	513.38	0.786187
GO:0051234_establishment_of_localization	PRKACA	729	3	0.653470	-0.065371	653	513.38	0.786187
GO:0032989_cellular_component_morphogenesis	HIF1A	307	1	0.517241	-0.062670	654	514.86	0.787248
GO:0007242_intracellular_signaling_cascade	GPX1	411	1	0.386358	-0.029600	655	529.38	0.808214
GO:0008150_biological_process	HSP90AB1	4605	29	1.000000	0.000000	2333	2317.39	0.993309
GO:0008150_biological_process	MARCKSL1	4605	29	1.000000	0.000000	2333	2317.39	0.993309
GO:0008150_biological_process	SOX2	4605	29	1.000000	0.000000	2333	2317.39	0.993309
GO:0008150_biological_process	CNOT7	4605	29	1.000000	0.000000	2333	2317.39	0.993309
GO:0008150_biological_process	MTHFD1	4605	29	1.000000	0.000000	2333	2317.39	0.993309
GO:0008150_biological_process	ALDH1A1	4605	29	1.000000	0.000000	2333	2317.39	0.993309
GO:0008150_biological_process	GPX1	4605	29	1.000000	0.000000	2333	2317.39	0.993309
GO:0008150_biological_process	TPI1	4605	29	1.000000	0.000000	2333	2317.39	0.993309
GO:0008150_biological_process	MCM7	4605	29	1.000000	0.000000	2333	2317.39	0.993309
GO:0008150_biological_process	PTN	4605	29	1.000000	0.000000	2333	2317.39	0.993309
GO:0008150_biological_process	PRKACA	4605	29	1.000000	0.000000	2333	2317.39	0.993309
GO:0008150_biological_process	ACTL6A	4605	29	1.000000	0.000000	2333	2317.39	0.993309
GO:0008150_biological_process	FH1	4605	29	1.000000	0.000000	2333	2317.39	0.993309
GO:0008150_biological_process	CDCA5	4605	29	1.000000	0.000000	2333	2317.39	0.993309
GO:0008150_biological_process	TRIP13	4605	29	1.000000	0.000000	2333	2317.39	0.993309
GO:0008150_biological_process	SIX3	4605	29	1.000000	0.000000	2333	2317.39	0.993309
GO:0008150_biological_process	SF3A2	4605	29	1.000000	0.000000	2333	2317.39	0.993309
GO:0008150_biological_process	CDK4	4605	29	1.000000	0.000000	2333	2317.39	0.993309
GO:0008150_biological_process	PPP1CB	4605	29	1.000000	0.000000	2333	2317.39	0.993309
GO:0008150_biological_process	DDR1	4605	29	1.000000	0.000000	2333	2317.39	0.993309
GO:0008150_biological_process	NPC2	4605	29	1.000000	0.000000	2333	2317.39	0.993309
GO:0008150_biological_process	HIF1A	4605	29	1.000000	0.000000	2333	2317.39	0.993309
GO:0008150_biological_process	NME1	4605	29	1.000000	0.000000	2333	2317.39	0.993309
GO:0008150_biological_process	BTG1	4605	29	1.000000	0.000000	2333	2317.39	0.993309
GO:0008150_biological_process	POLD1	4605	29	1.000000	0.000000	2333	2317.39	0.993309
GO:0008150_biological_process	EIF2S1	4605	29	1.000000	0.000000	2333	2317.39	0.993309
GO:0008150_biological_process	PHGDH	4605	29	1.000000	0.000000	2333	2317.39	0.993309
GO:0008150_biological_process	BUB1B	4605	29	1.000000	0.000000	2333	2317.39	0.993309
GO:0008150_biological_process	PBX3	4605	29	1.000000	0.000000	2333	2317.39	0.993309
