# Supplementary material for: RedundancyMiner: De-replication of redundant GO categories in microarray and proteomics analysis
Source: BMC Bioinformatics. 2011 Feb 10;12:52. doi: 10.1186/1471-2105-12-52 (PMC3223614; doi:10.1186/1471-2105-12-52)
Supplement: Additional file 8 — Retinal development HTGM download. compressed package of the results of running HTGM on the retinal development genes list. [file 1471-2105-12-52-S8.ZIP › SCENARIO_2_MODIFIED/total.txt.total.txt.dir/Exp1_BestClusterMap_LEIGS_KM_24.csv.join.12.txt.dir/Exp1_BestClusterMap_LEIGS_KM_24.csv.join.12.txt.change.xls]

=HYPERLINK("http://discover.nci.nih.gov/gominer/hi-thruput-defs.jsp#GO"	HYPERLINKED GO CATEGORY) =HYPERLINK("http://discover.nci.nih.gov/gominer/hi-thruput-defs.jsp#Total"	TOTAL GENES) =HYPERLINK("http://discover.nci.nih.gov/gominer/hi-thruput-defs.jsp#CHANGED"	CHANGED GENES) =HYPERLINK("http://discover.nci.nih.gov/gominer/hi-thruput-defs.jsp#ENRICH"	ENRICHMENT) =HYPERLINK("http://discover.nci.nih.gov/gominer/hi-thruput-defs.jsp#LOG10"	LOG10(p)) =HYPERLINK("http://discover.nci.nih.gov/gominer/hi-thruput-defs.jsp#NUMB"	CUMULATIVE NUMBER OF CATEGORIES) =HYPERLINK("http://discover.nci.nih.gov/gominer/hi-thruput-defs.jsp#RLB"	CUMULATIVE RANDOMS LOWER BOUND) =HYPERLINK("http://discover.nci.nih.gov/gominer/hi-thruput-defs.jsp#RM"	CUMULATIVE RANDOMS MEAN) =HYPERLINK("http://discover.nci.nih.gov/gominer/hi-thruput-defs.jsp#RUB"	CUMULATIVE RANDOMS UPPER BOUND) =HYPERLINK("http://discover.nci.nih.gov/gominer/hi-thruput-defs.jsp#FDR"	FALSE DISCOVERY RATE)
=HYPERLINK("http://www.godatabase.org/cgi-bin/go.cgi?query=GO:0060235&auto_wild_cards=yes&view=query&action=query&search_constraint=terms"	GO:0060235_lens_induction_in_camera-type_eye) 4 2
=HYPERLINK("http://www.godatabase.org/cgi-bin/go.cgi?query=GO:0034599&auto_wild_cards=yes&view=query&action=query&search_constraint=terms"	GO:0034599_cellular_response_to_oxidative_stress) 7 2 45.369458 -3.103092 1 -1.415197 0.98 3.375197 0.980000
=HYPERLINK("http://www.godatabase.org/cgi-bin/go.cgi?query=GO:0002089&auto_wild_cards=yes&view=query&action=query&search_constraint=terms"	GO:0002089_lens_morphogenesis_in_camera-type_eye) 12 2 26.465517 -2.614256 2 -2.077044 2.91 7.897044 1.455000
=HYPERLINK("http://www.godatabase.org/cgi-bin/go.cgi?query=GO:0048593&auto_wild_cards=yes&view=query&action=query&search_constraint=terms"	GO:0048593_camera-type_eye_morphogenesis) 44 3 10.826803 -2.601901 3 -2.122988 2.96 8.042988 0.986667
=HYPERLINK("http://www.godatabase.org/cgi-bin/go.cgi?query=GO:0048568&auto_wild_cards=yes&view=query&action=query&search_constraint=terms"	GO:0048568_embryonic_organ_development) 55 3 8.661442 -2.325212 4 -2.287503 4.64 11.567503 1.160000
=HYPERLINK("http://www.godatabase.org/cgi-bin/go.cgi?query=GO:0006261&auto_wild_cards=yes&view=query&action=query&search_constraint=terms"	GO:0006261_DNA-dependent_DNA_replication) 17 2 18.681542 -2.308735 5 -2.338366 4.9 12.138366 0.980000
=HYPERLINK("http://www.godatabase.org/cgi-bin/go.cgi?query=GO:0030178&auto_wild_cards=yes&view=query&action=query&search_constraint=terms"	GO:0030178_negative_regulation_of_Wnt_receptor_signaling_pathway) 18 2 17.643678 -2.259276 6 -2.266153 5.5 13.266153 0.916667
=HYPERLINK("http://www.godatabase.org/cgi-bin/go.cgi?query=GO:0002248&auto_wild_cards=yes&view=query&action=query&search_constraint=terms"	GO:0002248_connective_tissue_replacement_during_inflammatory_response) 1 1
=HYPERLINK("http://www.godatabase.org/cgi-bin/go.cgi?query=GO:0006544&auto_wild_cards=yes&view=query&action=query&search_constraint=terms"	GO:0006544_glycine_metabolic_process) 1 1
=HYPERLINK("http://www.godatabase.org/cgi-bin/go.cgi?query=GO:0010634&auto_wild_cards=yes&view=query&action=query&search_constraint=terms"	GO:0010634_positive_regulation_of_epithelial_cell_migration) 1 1
=HYPERLINK("http://www.godatabase.org/cgi-bin/go.cgi?query=GO:0018158&auto_wild_cards=yes&view=query&action=query&search_constraint=terms"	GO:0018158_protein_amino_acid_oxidation) 1 1
=HYPERLINK("http://www.godatabase.org/cgi-bin/go.cgi?query=GO:0019682&auto_wild_cards=yes&view=query&action=query&search_constraint=terms"	GO:0019682_glyceraldehyde-3-phosphate_metabolic_process) 1 1
=HYPERLINK("http://www.godatabase.org/cgi-bin/go.cgi?query=GO:0032365&auto_wild_cards=yes&view=query&action=query&search_constraint=terms"	GO:0032365_intracellular_lipid_transport) 1 1
=HYPERLINK("http://www.godatabase.org/cgi-bin/go.cgi?query=GO:0032366&auto_wild_cards=yes&view=query&action=query&search_constraint=terms"	GO:0032366_intracellular_sterol_transport) 1 1
=HYPERLINK("http://www.godatabase.org/cgi-bin/go.cgi?query=GO:0032367&auto_wild_cards=yes&view=query&action=query&search_constraint=terms"	GO:0032367_intracellular_cholesterol_transport) 1 1
=HYPERLINK("http://www.godatabase.org/cgi-bin/go.cgi?query=GO:0045004&auto_wild_cards=yes&view=query&action=query&search_constraint=terms"	GO:0045004_DNA_replication_proofreading) 1 1
=HYPERLINK("http://www.godatabase.org/cgi-bin/go.cgi?query=GO:0046827&auto_wild_cards=yes&view=query&action=query&search_constraint=terms"	GO:0046827_positive_regulation_of_protein_export_from_nucleus) 1 1
=HYPERLINK("http://www.godatabase.org/cgi-bin/go.cgi?query=GO:0031128&auto_wild_cards=yes&view=query&action=query&search_constraint=terms"	GO:0031128_developmental_induction) 20 2 15.879310 -2.168598 8 -2.179689 6.38 14.939689 0.797500
=HYPERLINK("http://www.godatabase.org/cgi-bin/go.cgi?query=GO:0045168&auto_wild_cards=yes&view=query&action=query&search_constraint=terms"	GO:0045168_cell-cell_signaling_involved_in_cell_fate_specification) 20 2 15.879310 -2.168598 8 -2.179689 6.38 14.939689 0.797500
=HYPERLINK("http://www.godatabase.org/cgi-bin/go.cgi?query=GO:0033554&auto_wild_cards=yes&view=query&action=query&search_constraint=terms"	GO:0033554_cellular_response_to_stress) 196 5 4.050844 -2.164771 9 -2.169384 6.4 14.969384 0.711111
=HYPERLINK("http://www.godatabase.org/cgi-bin/go.cgi?query=GO:0044238&auto_wild_cards=yes&view=query&action=query&search_constraint=terms"	GO:0044238_primary_metabolic_process) 1905 19 1.583763 -2.135377 10 -2.355279 6.67 15.695279 0.667000
=HYPERLINK("http://www.godatabase.org/cgi-bin/go.cgi?query=GO:0043687&auto_wild_cards=yes&view=query&action=query&search_constraint=terms"	GO:0043687_post-translational_protein_modification) 384 7 2.894666 -2.083172 11 -2.398159 7.51 17.418159 0.682727
=HYPERLINK("http://www.godatabase.org/cgi-bin/go.cgi?query=GO:0048592&auto_wild_cards=yes&view=query&action=query&search_constraint=terms"	GO:0048592_eye_morphogenesis) 70 3 6.805419 -2.033248 12 -2.669525 7.94 18.549525 0.661667
=HYPERLINK("http://www.godatabase.org/cgi-bin/go.cgi?query=GO:0000280&auto_wild_cards=yes&view=query&action=query&search_constraint=terms"	GO:0000280_nuclear_division) 24 2 13.232759 -2.013205 14 -2.560412 8.24 19.040412 0.588571
=HYPERLINK("http://www.godatabase.org/cgi-bin/go.cgi?query=GO:0007067&auto_wild_cards=yes&view=query&action=query&search_constraint=terms"	GO:0007067_mitosis) 24 2 13.232759 -2.013205 14 -2.560412 8.24 19.040412 0.588571
=HYPERLINK("http://www.godatabase.org/cgi-bin/go.cgi?query=GO:0000087&auto_wild_cards=yes&view=query&action=query&search_constraint=terms"	GO:0000087_M_phase_of_mitotic_cell_cycle) 25 2 12.703448 -1.978682 16 -2.610848 8.63 19.870848 0.539375
=HYPERLINK("http://www.godatabase.org/cgi-bin/go.cgi?query=GO:0048285&auto_wild_cards=yes&view=query&action=query&search_constraint=terms"	GO:0048285_organelle_fission) 25 2 12.703448 -1.978682 16 -2.610848 8.63 19.870848 0.539375
=HYPERLINK("http://www.godatabase.org/cgi-bin/go.cgi?query=GO:0044237&auto_wild_cards=yes&view=query&action=query&search_constraint=terms"	GO:0044237_cellular_metabolic_process) 1974 19 1.528404 -1.940463 17 -2.663437 9.03 20.723437 0.531176
=HYPERLINK("http://www.godatabase.org/cgi-bin/go.cgi?query=GO:0002072&auto_wild_cards=yes&view=query&action=query&search_constraint=terms"	GO:0002072_optic_cup_morphogenesis_involved_in_camera-type_eye_development) 2 1
=HYPERLINK("http://www.godatabase.org/cgi-bin/go.cgi?query=GO:0002246&auto_wild_cards=yes&view=query&action=query&search_constraint=terms"	GO:0002246_healing_during_inflammatory_response) 2 1
=HYPERLINK("http://www.godatabase.org/cgi-bin/go.cgi?query=GO:0006089&auto_wild_cards=yes&view=query&action=query&search_constraint=terms"	GO:0006089_lactate_metabolic_process) 2 1
=HYPERLINK("http://www.godatabase.org/cgi-bin/go.cgi?query=GO:0006563&auto_wild_cards=yes&view=query&action=query&search_constraint=terms"	GO:0006563_L-serine_metabolic_process) 2 1
=HYPERLINK("http://www.godatabase.org/cgi-bin/go.cgi?query=GO:0006566&auto_wild_cards=yes&view=query&action=query&search_constraint=terms"	GO:0006566_threonine_metabolic_process) 2 1
=HYPERLINK("http://www.godatabase.org/cgi-bin/go.cgi?query=GO:0009608&auto_wild_cards=yes&view=query&action=query&search_constraint=terms"	GO:0009608_response_to_symbiont) 2 1
=HYPERLINK("http://www.godatabase.org/cgi-bin/go.cgi?query=GO:0009609&auto_wild_cards=yes&view=query&action=query&search_constraint=terms"	GO:0009609_response_to_symbiotic_bacterium) 2 1
=HYPERLINK("http://www.godatabase.org/cgi-bin/go.cgi?query=GO:0014850&auto_wild_cards=yes&view=query&action=query&search_constraint=terms"	GO:0014850_response_to_muscle_activity) 2 1
=HYPERLINK("http://www.godatabase.org/cgi-bin/go.cgi?query=GO:0030910&auto_wild_cards=yes&view=query&action=query&search_constraint=terms"	GO:0030910_olfactory_placode_formation) 2 1
=HYPERLINK("http://www.godatabase.org/cgi-bin/go.cgi?query=GO:0033194&auto_wild_cards=yes&view=query&action=query&search_constraint=terms"	GO:0033194_response_to_hydroperoxide) 2 1
=HYPERLINK("http://www.godatabase.org/cgi-bin/go.cgi?query=GO:0043618&auto_wild_cards=yes&view=query&action=query&search_constraint=terms"	GO:0043618_regulation_of_transcription_from_RNA_polymerase_II_promoter_in_response_to_stress) 2 1
=HYPERLINK("http://www.godatabase.org/cgi-bin/go.cgi?query=GO:0043619&auto_wild_cards=yes&view=query&action=query&search_constraint=terms"	GO:0043619_regulation_of_transcription_from_RNA_polymerase_II_promoter_in_response_to_oxidative_stress) 2 1
=HYPERLINK("http://www.godatabase.org/cgi-bin/go.cgi?query=GO:0043620&auto_wild_cards=yes&view=query&action=query&search_constraint=terms"	GO:0043620_regulation_of_transcription_in_response_to_stress) 2 1
=HYPERLINK("http://www.godatabase.org/cgi-bin/go.cgi?query=GO:0045005&auto_wild_cards=yes&view=query&action=query&search_constraint=terms"	GO:0045005_maintenance_of_fidelity_during_DNA-dependent_DNA_replication) 2 1
=HYPERLINK("http://www.godatabase.org/cgi-bin/go.cgi?query=GO:0050973&auto_wild_cards=yes&view=query&action=query&search_constraint=terms"	GO:0050973_detection_of_mechanical_stimulus_involved_in_equilibrioception) 2 1
=HYPERLINK("http://www.godatabase.org/cgi-bin/go.cgi?query=GO:0051541&auto_wild_cards=yes&view=query&action=query&search_constraint=terms"	GO:0051541_elastin_metabolic_process) 2 1
=HYPERLINK("http://www.godatabase.org/cgi-bin/go.cgi?query=GO:0051702&auto_wild_cards=yes&view=query&action=query&search_constraint=terms"	GO:0051702_interaction_with_symbiont) 2 1
=HYPERLINK("http://www.godatabase.org/cgi-bin/go.cgi?query=GO:0034960&auto_wild_cards=yes&view=query&action=query&search_constraint=terms"	GO:0034960_cellular_biopolymer_metabolic_process) 1395 15 1.707453 -1.900987 18 -2.520011 9.41 21.340011 0.522778
=HYPERLINK("http://www.godatabase.org/cgi-bin/go.cgi?query=GO:0002088&auto_wild_cards=yes&view=query&action=query&search_constraint=terms"	GO:0002088_lens_development_in_camera-type_eye) 28 2 11.342365 -1.883375 20 -2.445121 9.77 21.985121 0.488500
=HYPERLINK("http://www.godatabase.org/cgi-bin/go.cgi?query=GO:0030111&auto_wild_cards=yes&view=query&action=query&search_constraint=terms"	GO:0030111_regulation_of_Wnt_receptor_signaling_pathway) 28 2 11.342365 -1.883375 20 -2.445121 9.77 21.985121 0.488500
=HYPERLINK("http://www.godatabase.org/cgi-bin/go.cgi?query=GO:0007049&auto_wild_cards=yes&view=query&action=query&search_constraint=terms"	GO:0007049_cell_cycle) 238 5 3.335990 -1.819383 21 -1.990118 10.75 23.490118 0.511905
=HYPERLINK("http://www.godatabase.org/cgi-bin/go.cgi?query=GO:0022402&auto_wild_cards=yes&view=query&action=query&search_constraint=terms"	GO:0022402_cell_cycle_process) 155 4 4.097887 -1.817636 22 -2.002232 10.78 23.562232 0.490000
=HYPERLINK("http://www.godatabase.org/cgi-bin/go.cgi?query=GO:0000279&auto_wild_cards=yes&view=query&action=query&search_constraint=terms"	GO:0000279_M_phase) 85 3 5.604462 -1.804329 23 -1.961623 10.91 23.781623 0.474348
=HYPERLINK("http://www.godatabase.org/cgi-bin/go.cgi?query=GO:0043170&auto_wild_cards=yes&view=query&action=query&search_constraint=terms"	GO:0043170_macromolecule_metabolic_process) 1576 16 1.612113 -1.790052 24 -1.598561 11.6 24.798561 0.483333
=HYPERLINK("http://www.godatabase.org/cgi-bin/go.cgi?query=GO:0006464&auto_wild_cards=yes&view=query&action=query&search_constraint=terms"	GO:0006464_protein_modification_process) 439 7 2.532008 -1.778019 25 -1.532848 11.72 24.972848 0.468800
=HYPERLINK("http://www.godatabase.org/cgi-bin/go.cgi?query=GO:0044260&auto_wild_cards=yes&view=query&action=query&search_constraint=terms"	GO:0044260_cellular_macromolecule_metabolic_process) 1447 15 1.646093 -1.748775 26 -1.324972 12.22 25.764972 0.470000
=HYPERLINK("http://www.godatabase.org/cgi-bin/go.cgi?query=GO:0021536&auto_wild_cards=yes&view=query&action=query&search_constraint=terms"	GO:0021536_diencephalon_development) 33 2 9.623824 -1.746660 27 -1.284882 12.49 26.264882 0.462593
=HYPERLINK("http://www.godatabase.org/cgi-bin/go.cgi?query=GO:0006287&auto_wild_cards=yes&view=query&action=query&search_constraint=terms"	GO:0006287_base-excision_repair__gap-filling) 3 1
=HYPERLINK("http://www.godatabase.org/cgi-bin/go.cgi?query=GO:0009448&auto_wild_cards=yes&view=query&action=query&search_constraint=terms"	GO:0009448_gamma-aminobutyric_acid_metabolic_process) 3 1
=HYPERLINK("http://www.godatabase.org/cgi-bin/go.cgi?query=GO:0010632&auto_wild_cards=yes&view=query&action=query&search_constraint=terms"	GO:0010632_regulation_of_epithelial_cell_migration) 3 1
=HYPERLINK("http://www.godatabase.org/cgi-bin/go.cgi?query=GO:0019605&auto_wild_cards=yes&view=query&action=query&search_constraint=terms"	GO:0019605_butyrate_metabolic_process) 3 1
=HYPERLINK("http://www.godatabase.org/cgi-bin/go.cgi?query=GO:0021797&auto_wild_cards=yes&view=query&action=query&search_constraint=terms"	GO:0021797_forebrain_anterior_posterior_pattern_formation) 3 1
=HYPERLINK("http://www.godatabase.org/cgi-bin/go.cgi?query=GO:0043586&auto_wild_cards=yes&view=query&action=query&search_constraint=terms"	GO:0043586_tongue_development) 3 1
=HYPERLINK("http://www.godatabase.org/cgi-bin/go.cgi?query=GO:0046825&auto_wild_cards=yes&view=query&action=query&search_constraint=terms"	GO:0046825_regulation_of_protein_export_from_nucleus) 3 1
=HYPERLINK("http://www.godatabase.org/cgi-bin/go.cgi?query=GO:0048852&auto_wild_cards=yes&view=query&action=query&search_constraint=terms"	GO:0048852_diencephalon_morphogenesis) 3 1
=HYPERLINK("http://www.godatabase.org/cgi-bin/go.cgi?query=GO:0050957&auto_wild_cards=yes&view=query&action=query&search_constraint=terms"	GO:0050957_equilibrioception) 3 1
=HYPERLINK("http://www.godatabase.org/cgi-bin/go.cgi?query=GO:0051450&auto_wild_cards=yes&view=query&action=query&search_constraint=terms"	GO:0051450_myoblast_proliferation) 3 1
=HYPERLINK("http://www.godatabase.org/cgi-bin/go.cgi?query=GO:0060055&auto_wild_cards=yes&view=query&action=query&search_constraint=terms"	GO:0060055_angiogenesis_involved_in_wound_healing) 3 1
=HYPERLINK("http://www.godatabase.org/cgi-bin/go.cgi?query=GO:0043412&auto_wild_cards=yes&view=query&action=query&search_constraint=terms"	GO:0043412_biopolymer_modification) 458 7 2.426969 -1.684658 28 -0.662187 14.18 29.022187 0.506429
=HYPERLINK("http://www.godatabase.org/cgi-bin/go.cgi?query=GO:0021510&auto_wild_cards=yes&view=query&action=query&search_constraint=terms"	GO:0021510_spinal_cord_development) 36 2 8.821839 -1.675003 29 -0.413149 14.62 29.653149 0.504138
=HYPERLINK("http://www.godatabase.org/cgi-bin/go.cgi?query=GO:0060249&auto_wild_cards=yes&view=query&action=query&search_constraint=terms"	GO:0060249_anatomical_structure_homeostasis) 96 3 4.962284 -1.664038 30 -0.347553 14.81 29.967553 0.493667
=HYPERLINK("http://www.godatabase.org/cgi-bin/go.cgi?query=GO:0009967&auto_wild_cards=yes&view=query&action=query&search_constraint=terms"	GO:0009967_positive_regulation_of_signal_transduction) 98 3 4.861013 -1.640535 31 -0.047431 15.57 31.187431 0.502258
=HYPERLINK("http://www.godatabase.org/cgi-bin/go.cgi?query=GO:0046777&auto_wild_cards=yes&view=query&action=query&search_constraint=terms"	GO:0046777_protein_amino_acid_autophosphorylation) 38 2 8.357532 -1.630751 32 0.199532 16.09 31.980468 0.502812
=HYPERLINK("http://www.godatabase.org/cgi-bin/go.cgi?query=GO:0043283&auto_wild_cards=yes&view=query&action=query&search_constraint=terms"	GO:0043283_biopolymer_metabolic_process) 1490 15 1.598588 -1.630143 33 0.192589 16.12 32.047411 0.488485
=HYPERLINK("http://www.godatabase.org/cgi-bin/go.cgi?query=GO:0006547&auto_wild_cards=yes&view=query&action=query&search_constraint=terms"	GO:0006547_histidine_metabolic_process) 4 1
=HYPERLINK("http://www.godatabase.org/cgi-bin/go.cgi?query=GO:0006548&auto_wild_cards=yes&view=query&action=query&search_constraint=terms"	GO:0006548_histidine_catabolic_process) 4 1
=HYPERLINK("http://www.godatabase.org/cgi-bin/go.cgi?query=GO:0007144&auto_wild_cards=yes&view=query&action=query&search_constraint=terms"	GO:0007144_female_meiosis_I) 4 1
=HYPERLINK("http://www.godatabase.org/cgi-bin/go.cgi?query=GO:0009075&auto_wild_cards=yes&view=query&action=query&search_constraint=terms"	GO:0009075_histidine_family_amino_acid_metabolic_process) 4 1
=HYPERLINK("http://www.godatabase.org/cgi-bin/go.cgi?query=GO:0009077&auto_wild_cards=yes&view=query&action=query&search_constraint=terms"	GO:0009077_histidine_family_amino_acid_catabolic_process) 4 1
=HYPERLINK("http://www.godatabase.org/cgi-bin/go.cgi?query=GO:0010631&auto_wild_cards=yes&view=query&action=query&search_constraint=terms"	GO:0010631_epithelial_cell_migration) 4 1
=HYPERLINK("http://www.godatabase.org/cgi-bin/go.cgi?query=GO:0019530&auto_wild_cards=yes&view=query&action=query&search_constraint=terms"	GO:0019530_taurine_metabolic_process) 4 1
=HYPERLINK("http://www.godatabase.org/cgi-bin/go.cgi?query=GO:0030949&auto_wild_cards=yes&view=query&action=query&search_constraint=terms"	GO:0030949_positive_regulation_of_vascular_endothelial_growth_factor_receptor_signaling_pathway) 4 1
=HYPERLINK("http://www.godatabase.org/cgi-bin/go.cgi?query=GO:0034614&auto_wild_cards=yes&view=query&action=query&search_constraint=terms"	GO:0034614_cellular_response_to_reactive_oxygen_species) 4 1
=HYPERLINK("http://www.godatabase.org/cgi-bin/go.cgi?query=GO:0042541&auto_wild_cards=yes&view=query&action=query&search_constraint=terms"	GO:0042541_hemoglobin_biosynthetic_process) 4 1
=HYPERLINK("http://www.godatabase.org/cgi-bin/go.cgi?query=GO:0042744&auto_wild_cards=yes&view=query&action=query&search_constraint=terms"	GO:0042744_hydrogen_peroxide_catabolic_process) 4 1
=HYPERLINK("http://www.godatabase.org/cgi-bin/go.cgi?query=GO:0043534&auto_wild_cards=yes&view=query&action=query&search_constraint=terms"	GO:0043534_blood_vessel_endothelial_cell_migration) 4 1
=HYPERLINK("http://www.godatabase.org/cgi-bin/go.cgi?query=GO:0044403&auto_wild_cards=yes&view=query&action=query&search_constraint=terms"	GO:0044403_symbiosis__encompassing_mutualism_through_parasitism) 4 1
=HYPERLINK("http://www.godatabase.org/cgi-bin/go.cgi?query=GO:0044419&auto_wild_cards=yes&view=query&action=query&search_constraint=terms"	GO:0044419_interspecies_interaction_between_organisms) 4 1
=HYPERLINK("http://www.godatabase.org/cgi-bin/go.cgi?query=GO:0045747&auto_wild_cards=yes&view=query&action=query&search_constraint=terms"	GO:0045747_positive_regulation_of_Notch_signaling_pathway) 4 1
=HYPERLINK("http://www.godatabase.org/cgi-bin/go.cgi?query=GO:0051897&auto_wild_cards=yes&view=query&action=query&search_constraint=terms"	GO:0051897_positive_regulation_of_protein_kinase_B_signaling_cascade) 4 1
=HYPERLINK("http://www.godatabase.org/cgi-bin/go.cgi?query=GO:0060900&auto_wild_cards=yes&view=query&action=query&search_constraint=terms"	GO:0060900_embryonic_camera-type_eye_formation) 4 1
=HYPERLINK("http://www.godatabase.org/cgi-bin/go.cgi?query=GO:0070301&auto_wild_cards=yes&view=query&action=query&search_constraint=terms"	GO:0070301_cellular_response_to_hydrogen_peroxide) 4 1
=HYPERLINK("http://www.godatabase.org/cgi-bin/go.cgi?query=GO:0019752&auto_wild_cards=yes&view=query&action=query&search_constraint=terms"	GO:0019752_carboxylic_acid_metabolic_process) 181 4 3.509240 -1.594785 35 0.491854 16.88 33.268146 0.482286
=HYPERLINK("http://www.godatabase.org/cgi-bin/go.cgi?query=GO:0043436&auto_wild_cards=yes&view=query&action=query&search_constraint=terms"	GO:0043436_oxoacid_metabolic_process) 181 4 3.509240 -1.594785 35 0.491854 16.88 33.268146 0.482286
=HYPERLINK("http://www.godatabase.org/cgi-bin/go.cgi?query=GO:0006082&auto_wild_cards=yes&view=query&action=query&search_constraint=terms"	GO:0006082_organic_acid_metabolic_process) 182 4 3.489958 -1.587017 36 0.632397 17.26 33.887603 0.479444
=HYPERLINK("http://www.godatabase.org/cgi-bin/go.cgi?query=GO:0051716&auto_wild_cards=yes&view=query&action=query&search_constraint=terms"	GO:0051716_cellular_response_to_stimulus) 273 5 2.908299 -1.585942 37 0.662595 17.29 33.917405 0.467297
=HYPERLINK("http://www.godatabase.org/cgi-bin/go.cgi?query=GO:0042180&auto_wild_cards=yes&view=query&action=query&search_constraint=terms"	GO:0042180_cellular_ketone_metabolic_process) 183 4 3.470888 -1.579301 38 0.832781 17.47 34.107219 0.459737
=HYPERLINK("http://www.godatabase.org/cgi-bin/go.cgi?query=GO:0006260&auto_wild_cards=yes&view=query&action=query&search_constraint=terms"	GO:0006260_DNA_replication) 41 2 7.746005 -1.568933 40 1.107247 18.08 35.052753 0.452000
=HYPERLINK("http://www.godatabase.org/cgi-bin/go.cgi?query=GO:0006979&auto_wild_cards=yes&view=query&action=query&search_constraint=terms"	GO:0006979_response_to_oxidative_stress) 41 2 7.746005 -1.568933 40 1.107247 18.08 35.052753 0.452000
=HYPERLINK("http://www.godatabase.org/cgi-bin/go.cgi?query=GO:0048646&auto_wild_cards=yes&view=query&action=query&search_constraint=terms"	GO:0048646_anatomical_structure_formation_involved_in_morphogenesis) 277 5 2.866302 -1.561766 41 1.109765 18.17 35.230235 0.443171
=HYPERLINK("http://www.godatabase.org/cgi-bin/go.cgi?query=GO:0008152&auto_wild_cards=yes&view=query&action=query&search_constraint=terms"	GO:0008152_metabolic_process) 2133 19 1.414472 -1.537099 42 1.496926 18.84 36.183074 0.448571
=HYPERLINK("http://www.godatabase.org/cgi-bin/go.cgi?query=GO:0010647&auto_wild_cards=yes&view=query&action=query&search_constraint=terms"	GO:0010647_positive_regulation_of_cell_communication) 110 3 4.330721 -1.510393 44 1.884364 20.34 38.795636 0.462273
=HYPERLINK("http://www.godatabase.org/cgi-bin/go.cgi?query=GO:0043010&auto_wild_cards=yes&view=query&action=query&search_constraint=terms"	GO:0043010_camera-type_eye_development) 110 3 4.330721 -1.510393 44 1.884364 20.34 38.795636 0.462273
=HYPERLINK("http://www.godatabase.org/cgi-bin/go.cgi?query=GO:0000239&auto_wild_cards=yes&view=query&action=query&search_constraint=terms"	GO:0000239_pachytene) 5 1 31.758621 -1.507145 60 8.774360 29.12 49.465640 0.485333
=HYPERLINK("http://www.godatabase.org/cgi-bin/go.cgi?query=GO:0002862&auto_wild_cards=yes&view=query&action=query&search_constraint=terms"	GO:0002862_negative_regulation_of_inflammatory_response_to_antigenic_stimulus) 5 1 31.758621 -1.507145 60 8.774360 29.12 49.465640 0.485333
=HYPERLINK("http://www.godatabase.org/cgi-bin/go.cgi?query=GO:0006268&auto_wild_cards=yes&view=query&action=query&search_constraint=terms"	GO:0006268_DNA_unwinding_during_replication) 5 1 31.758621 -1.507145 60 8.774360 29.12 49.465640 0.485333
=HYPERLINK("http://www.godatabase.org/cgi-bin/go.cgi?query=GO:0006541&auto_wild_cards=yes&view=query&action=query&search_constraint=terms"	GO:0006541_glutamine_metabolic_process) 5 1 31.758621 -1.507145 60 8.774360 29.12 49.465640 0.485333
=HYPERLINK("http://www.godatabase.org/cgi-bin/go.cgi?query=GO:0007091&auto_wild_cards=yes&view=query&action=query&search_constraint=terms"	GO:0007091_mitotic_metaphase_anaphase_transition) 5 1 31.758621 -1.507145 60 8.774360 29.12 49.465640 0.485333
=HYPERLINK("http://www.godatabase.org/cgi-bin/go.cgi?query=GO:0008631&auto_wild_cards=yes&view=query&action=query&search_constraint=terms"	GO:0008631_induction_of_apoptosis_by_oxidative_stress) 5 1 31.758621 -1.507145 60 8.774360 29.12 49.465640 0.485333
=HYPERLINK("http://www.godatabase.org/cgi-bin/go.cgi?query=GO:0032508&auto_wild_cards=yes&view=query&action=query&search_constraint=terms"	GO:0032508_DNA_duplex_unwinding) 5 1 31.758621 -1.507145 60 8.774360 29.12 49.465640 0.485333
=HYPERLINK("http://www.godatabase.org/cgi-bin/go.cgi?query=GO:0035238&auto_wild_cards=yes&view=query&action=query&search_constraint=terms"	GO:0035238_vitamin_A_biosynthetic_process) 5 1 31.758621 -1.507145 60 8.774360 29.12 49.465640 0.485333
=HYPERLINK("http://www.godatabase.org/cgi-bin/go.cgi?query=GO:0042362&auto_wild_cards=yes&view=query&action=query&search_constraint=terms"	GO:0042362_fat-soluble_vitamin_biosynthetic_process) 5 1 31.758621 -1.507145 60 8.774360 29.12 49.465640 0.485333
=HYPERLINK("http://www.godatabase.org/cgi-bin/go.cgi?query=GO:0042904&auto_wild_cards=yes&view=query&action=query&search_constraint=terms"	GO:0042904_9-cis-retinoic_acid_biosynthetic_process) 5 1 31.758621 -1.507145 60 8.774360 29.12 49.465640 0.485333
=HYPERLINK("http://www.godatabase.org/cgi-bin/go.cgi?query=GO:0042905&auto_wild_cards=yes&view=query&action=query&search_constraint=terms"	GO:0042905_9-cis-retinoic_acid_metabolic_process) 5 1 31.758621 -1.507145 60 8.774360 29.12 49.465640 0.485333
=HYPERLINK("http://www.godatabase.org/cgi-bin/go.cgi?query=GO:0043403&auto_wild_cards=yes&view=query&action=query&search_constraint=terms"	GO:0043403_skeletal_muscle_regeneration) 5 1 31.758621 -1.507145 60 8.774360 29.12 49.465640 0.485333
=HYPERLINK("http://www.godatabase.org/cgi-bin/go.cgi?query=GO:0043555&auto_wild_cards=yes&view=query&action=query&search_constraint=terms"	GO:0043555_regulation_of_translation_in_response_to_stress) 5 1 31.758621 -1.507145 60 8.774360 29.12 49.465640 0.485333
=HYPERLINK("http://www.godatabase.org/cgi-bin/go.cgi?query=GO:0043558&auto_wild_cards=yes&view=query&action=query&search_constraint=terms"	GO:0043558_regulation_of_translational_initiation_in_response_to_stress) 5 1 31.758621 -1.507145 60 8.774360 29.12 49.465640 0.485333
=HYPERLINK("http://www.godatabase.org/cgi-bin/go.cgi?query=GO:0045648&auto_wild_cards=yes&view=query&action=query&search_constraint=terms"	GO:0045648_positive_regulation_of_erythrocyte_differentiation) 5 1 31.758621 -1.507145 60 8.774360 29.12 49.465640 0.485333
=HYPERLINK("http://www.godatabase.org/cgi-bin/go.cgi?query=GO:0046459&auto_wild_cards=yes&view=query&action=query&search_constraint=terms"	GO:0046459_short-chain_fatty_acid_metabolic_process) 5 1 31.758621 -1.507145 60 8.774360 29.12 49.465640 0.485333
=HYPERLINK("http://www.godatabase.org/cgi-bin/go.cgi?query=GO:0001885&auto_wild_cards=yes&view=query&action=query&search_constraint=terms"	GO:0001885_endothelial_cell_development) 6 1 26.465517 -1.429282 67 14.552174 37.88 61.207826 0.565373
=HYPERLINK("http://www.godatabase.org/cgi-bin/go.cgi?query=GO:0009069&auto_wild_cards=yes&view=query&action=query&search_constraint=terms"	GO:0009069_serine_family_amino_acid_metabolic_process) 6 1 26.465517 -1.429282 67 14.552174 37.88 61.207826 0.565373
=HYPERLINK("http://www.godatabase.org/cgi-bin/go.cgi?query=GO:0014823&auto_wild_cards=yes&view=query&action=query&search_constraint=terms"	GO:0014823_response_to_activity) 6 1 26.465517 -1.429282 67 14.552174 37.88 61.207826 0.565373
=HYPERLINK("http://www.godatabase.org/cgi-bin/go.cgi?query=GO:0030947&auto_wild_cards=yes&view=query&action=query&search_constraint=terms"	GO:0030947_regulation_of_vascular_endothelial_growth_factor_receptor_signaling_pathway) 6 1 26.465517 -1.429282 67 14.552174 37.88 61.207826 0.565373
=HYPERLINK("http://www.godatabase.org/cgi-bin/go.cgi?query=GO:0032392&auto_wild_cards=yes&view=query&action=query&search_constraint=terms"	GO:0032392_DNA_geometric_change) 6 1 26.465517 -1.429282 67 14.552174 37.88 61.207826 0.565373
=HYPERLINK("http://www.godatabase.org/cgi-bin/go.cgi?query=GO:0042246&auto_wild_cards=yes&view=query&action=query&search_constraint=terms"	GO:0042246_tissue_regeneration) 6 1 26.465517 -1.429282 67 14.552174 37.88 61.207826 0.565373
=HYPERLINK("http://www.godatabase.org/cgi-bin/go.cgi?query=GO:0048853&auto_wild_cards=yes&view=query&action=query&search_constraint=terms"	GO:0048853_forebrain_morphogenesis) 6 1 26.465517 -1.429282 67 14.552174 37.88 61.207826 0.565373
=HYPERLINK("http://www.godatabase.org/cgi-bin/go.cgi?query=GO:0022403&auto_wild_cards=yes&view=query&action=query&search_constraint=terms"	GO:0022403_cell_cycle_phase) 119 3 4.003187 -1.423367 68 14.906521 38.44 61.973479 0.565294
=HYPERLINK("http://www.godatabase.org/cgi-bin/go.cgi?query=GO:0006520&auto_wild_cards=yes&view=query&action=query&search_constraint=terms"	GO:0006520_cellular_amino_acid_metabolic_process) 51 2 6.227181 -1.393999 70 15.486476 39.83 64.173524 0.569000
=HYPERLINK("http://www.godatabase.org/cgi-bin/go.cgi?query=GO:0044106&auto_wild_cards=yes&view=query&action=query&search_constraint=terms"	GO:0044106_cellular_amine_metabolic_process) 51 2 6.227181 -1.393999 70 15.486476 39.83 64.173524 0.569000
=HYPERLINK("http://www.godatabase.org/cgi-bin/go.cgi?query=GO:0001556&auto_wild_cards=yes&view=query&action=query&search_constraint=terms"	GO:0001556_oocyte_maturation) 7 1 22.684729 -1.363652 83 21.193132 48.45 75.706868 0.583735
=HYPERLINK("http://www.godatabase.org/cgi-bin/go.cgi?query=GO:0002052&auto_wild_cards=yes&view=query&action=query&search_constraint=terms"	GO:0002052_positive_regulation_of_neuroblast_proliferation) 7 1 22.684729 -1.363652 83 21.193132 48.45 75.706868 0.583735
=HYPERLINK("http://www.godatabase.org/cgi-bin/go.cgi?query=GO:0002087&auto_wild_cards=yes&view=query&action=query&search_constraint=terms"	GO:0002087_regulation_of_respiratory_gaseous_exchange_by_neurological_system_process) 7 1 22.684729 -1.363652 83 21.193132 48.45 75.706868 0.583735
=HYPERLINK("http://www.godatabase.org/cgi-bin/go.cgi?query=GO:0008299&auto_wild_cards=yes&view=query&action=query&search_constraint=terms"	GO:0008299_isoprenoid_biosynthetic_process) 7 1 22.684729 -1.363652 83 21.193132 48.45 75.706868 0.583735
=HYPERLINK("http://www.godatabase.org/cgi-bin/go.cgi?query=GO:0020027&auto_wild_cards=yes&view=query&action=query&search_constraint=terms"	GO:0020027_hemoglobin_metabolic_process) 7 1 22.684729 -1.363652 83 21.193132 48.45 75.706868 0.583735
=HYPERLINK("http://www.godatabase.org/cgi-bin/go.cgi?query=GO:0021516&auto_wild_cards=yes&view=query&action=query&search_constraint=terms"	GO:0021516_dorsal_spinal_cord_development) 7 1 22.684729 -1.363652 83 21.193132 48.45 75.706868 0.583735
=HYPERLINK("http://www.godatabase.org/cgi-bin/go.cgi?query=GO:0021984&auto_wild_cards=yes&view=query&action=query&search_constraint=terms"	GO:0021984_adenohypophysis_development) 7 1 22.684729 -1.363652 83 21.193132 48.45 75.706868 0.583735
=HYPERLINK("http://www.godatabase.org/cgi-bin/go.cgi?query=GO:0042572&auto_wild_cards=yes&view=query&action=query&search_constraint=terms"	GO:0042572_retinol_metabolic_process) 7 1 22.684729 -1.363652 83 21.193132 48.45 75.706868 0.583735
=HYPERLINK("http://www.godatabase.org/cgi-bin/go.cgi?query=GO:0043584&auto_wild_cards=yes&view=query&action=query&search_constraint=terms"	GO:0043584_nose_development) 7 1 22.684729 -1.363652 83 21.193132 48.45 75.706868 0.583735
=HYPERLINK("http://www.godatabase.org/cgi-bin/go.cgi?query=GO:0044065&auto_wild_cards=yes&view=query&action=query&search_constraint=terms"	GO:0044065_regulation_of_respiratory_system_process) 7 1 22.684729 -1.363652 83 21.193132 48.45 75.706868 0.583735
=HYPERLINK("http://www.godatabase.org/cgi-bin/go.cgi?query=GO:0045668&auto_wild_cards=yes&view=query&action=query&search_constraint=terms"	GO:0045668_negative_regulation_of_osteoblast_differentiation) 7 1 22.684729 -1.363652 83 21.193132 48.45 75.706868 0.583735
=HYPERLINK("http://www.godatabase.org/cgi-bin/go.cgi?query=GO:0046824&auto_wild_cards=yes&view=query&action=query&search_constraint=terms"	GO:0046824_positive_regulation_of_nucleocytoplasmic_transport) 7 1 22.684729 -1.363652 83 21.193132 48.45 75.706868 0.583735
=HYPERLINK("http://www.godatabase.org/cgi-bin/go.cgi?query=GO:0060788&auto_wild_cards=yes&view=query&action=query&search_constraint=terms"	GO:0060788_ectodermal_placode_formation) 7 1 22.684729 -1.363652 83 21.193132 48.45 75.706868 0.583735
=HYPERLINK("http://www.godatabase.org/cgi-bin/go.cgi?query=GO:0019538&auto_wild_cards=yes&view=query&action=query&search_constraint=terms"	GO:0019538_protein_metabolic_process) 655 8 1.939458 -1.353555 84 21.322031 48.77 76.217969 0.580595
=HYPERLINK("http://www.godatabase.org/cgi-bin/go.cgi?query=GO:0007605&auto_wild_cards=yes&view=query&action=query&search_constraint=terms"	GO:0007605_sensory_perception_of_sound) 55 2 5.774295 -1.334470 85 21.845847 49.81 77.774153 0.586000
=HYPERLINK("http://www.godatabase.org/cgi-bin/go.cgi?query=GO:0007423&auto_wild_cards=yes&view=query&action=query&search_constraint=terms"	GO:0007423_sensory_organ_development) 219 4 2.900331 -1.332657 86 21.891844 49.95 78.008156 0.580814
=HYPERLINK("http://www.godatabase.org/cgi-bin/go.cgi?query=GO:0032787&auto_wild_cards=yes&view=query&action=query&search_constraint=terms"	GO:0032787_monocarboxylic_acid_metabolic_process) 130 3 3.664456 -1.327184 87 21.990389 50.18 78.369611 0.576782
=HYPERLINK("http://www.godatabase.org/cgi-bin/go.cgi?query=GO:0008283&auto_wild_cards=yes&view=query&action=query&search_constraint=terms"	GO:0008283_cell_proliferation) 544 7 2.043294 -1.323406 88 21.976738 50.21 78.443262 0.570568
=HYPERLINK("http://www.godatabase.org/cgi-bin/go.cgi?query=GO:0001708&auto_wild_cards=yes&view=query&action=query&search_constraint=terms"	GO:0001708_cell_fate_specification) 56 2 5.671182 -1.320346 89 22.140508 50.68 79.219492 0.569438
=HYPERLINK("http://www.godatabase.org/cgi-bin/go.cgi?query=GO:0006284&auto_wild_cards=yes&view=query&action=query&search_constraint=terms"	GO:0006284_base-excision_repair) 8 1 19.849138 -1.306976 94 26.536975 57.42 88.303025 0.610851
=HYPERLINK("http://www.godatabase.org/cgi-bin/go.cgi?query=GO:0007131&auto_wild_cards=yes&view=query&action=query&search_constraint=terms"	GO:0007131_reciprocal_meiotic_recombination) 8 1 19.849138 -1.306976 94 26.536975 57.42 88.303025 0.610851
=HYPERLINK("http://www.godatabase.org/cgi-bin/go.cgi?query=GO:0007141&auto_wild_cards=yes&view=query&action=query&search_constraint=terms"	GO:0007141_male_meiosis_I) 8 1 19.849138 -1.306976 94 26.536975 57.42 88.303025 0.610851
=HYPERLINK("http://www.godatabase.org/cgi-bin/go.cgi?query=GO:0008593&auto_wild_cards=yes&view=query&action=query&search_constraint=terms"	GO:0008593_regulation_of_Notch_signaling_pathway) 8 1 19.849138 -1.306976 94 26.536975 57.42 88.303025 0.610851
=HYPERLINK("http://www.godatabase.org/cgi-bin/go.cgi?query=GO:0043542&auto_wild_cards=yes&view=query&action=query&search_constraint=terms"	GO:0043542_endothelial_cell_migration) 8 1 19.849138 -1.306976 94 26.536975 57.42 88.303025 0.610851
=HYPERLINK("http://www.godatabase.org/cgi-bin/go.cgi?query=GO:0010646&auto_wild_cards=yes&view=query&action=query&search_constraint=terms"	GO:0010646_regulation_of_cell_communication) 330 5 2.405956 -1.280302 95 27.140431 58.44 89.739569 0.615158
=HYPERLINK("http://www.godatabase.org/cgi-bin/go.cgi?query=GO:0016055&auto_wild_cards=yes&view=query&action=query&search_constraint=terms"	GO:0016055_Wnt_receptor_signaling_pathway) 59 2 5.382817 -1.279624 96 27.270074 58.68 90.089926 0.611250
=HYPERLINK("http://www.godatabase.org/cgi-bin/go.cgi?query=GO:0001654&auto_wild_cards=yes&view=query&action=query&search_constraint=terms"	GO:0001654_eye_development) 136 3 3.502789 -1.278812 97 27.376024 58.81 90.243976 0.606289
=HYPERLINK("http://www.godatabase.org/cgi-bin/go.cgi?query=GO:0044267&auto_wild_cards=yes&view=query&action=query&search_constraint=terms"	GO:0044267_cellular_protein_metabolic_process) 559 7 1.988465 -1.269157 98 27.564178 59.15 90.735822 0.603571
=HYPERLINK("http://www.godatabase.org/cgi-bin/go.cgi?query=GO:0006611&auto_wild_cards=yes&view=query&action=query&search_constraint=terms"	GO:0006611_protein_export_from_nucleus) 9 1 17.643678 -1.257138 107 32.158580 65.81 99.461420 0.615047
=HYPERLINK("http://www.godatabase.org/cgi-bin/go.cgi?query=GO:0007128&auto_wild_cards=yes&view=query&action=query&search_constraint=terms"	GO:0007128_meiotic_prophase_I) 9 1 17.643678 -1.257138 107 32.158580 65.81 99.461420 0.615047
=HYPERLINK("http://www.godatabase.org/cgi-bin/go.cgi?query=GO:0032388&auto_wild_cards=yes&view=query&action=query&search_constraint=terms"	GO:0032388_positive_regulation_of_intracellular_transport) 9 1 17.643678 -1.257138 107 32.158580 65.81 99.461420 0.615047
=HYPERLINK("http://www.godatabase.org/cgi-bin/go.cgi?query=GO:0032963&auto_wild_cards=yes&view=query&action=query&search_constraint=terms"	GO:0032963_collagen_metabolic_process) 9 1 17.643678 -1.257138 107 32.158580 65.81 99.461420 0.615047
=HYPERLINK("http://www.godatabase.org/cgi-bin/go.cgi?query=GO:0035162&auto_wild_cards=yes&view=query&action=query&search_constraint=terms"	GO:0035162_embryonic_hemopoiesis) 9 1 17.643678 -1.257138 107 32.158580 65.81 99.461420 0.615047
=HYPERLINK("http://www.godatabase.org/cgi-bin/go.cgi?query=GO:0045646&auto_wild_cards=yes&view=query&action=query&search_constraint=terms"	GO:0045646_regulation_of_erythrocyte_differentiation) 9 1 17.643678 -1.257138 107 32.158580 65.81 99.461420 0.615047
=HYPERLINK("http://www.godatabase.org/cgi-bin/go.cgi?query=GO:0050910&auto_wild_cards=yes&view=query&action=query&search_constraint=terms"	GO:0050910_detection_of_mechanical_stimulus_involved_in_sensory_perception_of_sound) 9 1 17.643678 -1.257138 107 32.158580 65.81 99.461420 0.615047
=HYPERLINK("http://www.godatabase.org/cgi-bin/go.cgi?query=GO:0051324&auto_wild_cards=yes&view=query&action=query&search_constraint=terms"	GO:0051324_prophase) 9 1 17.643678 -1.257138 107 32.158580 65.81 99.461420 0.615047
=HYPERLINK("http://www.godatabase.org/cgi-bin/go.cgi?query=GO:0051896&auto_wild_cards=yes&view=query&action=query&search_constraint=terms"	GO:0051896_regulation_of_protein_kinase_B_signaling_cascade) 9 1 17.643678 -1.257138 107 32.158580 65.81 99.461420 0.615047
=HYPERLINK("http://www.godatabase.org/cgi-bin/go.cgi?query=GO:0021537&auto_wild_cards=yes&view=query&action=query&search_constraint=terms"	GO:0021537_telencephalon_development) 62 2 5.122358 -1.241184 109 32.546467 66.93 101.313533 0.614037
=HYPERLINK("http://www.godatabase.org/cgi-bin/go.cgi?query=GO:0050954&auto_wild_cards=yes&view=query&action=query&search_constraint=terms"	GO:0050954_sensory_perception_of_mechanical_stimulus) 62 2 5.122358 -1.241184 109 32.546467 66.93 101.313533 0.614037
=HYPERLINK("http://www.godatabase.org/cgi-bin/go.cgi?query=GO:0006793&auto_wild_cards=yes&view=query&action=query&search_constraint=terms"	GO:0006793_phosphorus_metabolic_process) 340 5 2.335193 -1.234186 111 32.577656 67.23 101.882344 0.605676
=HYPERLINK("http://www.godatabase.org/cgi-bin/go.cgi?query=GO:0006796&auto_wild_cards=yes&view=query&action=query&search_constraint=terms"	GO:0006796_phosphate_metabolic_process) 340 5 2.335193 -1.234186 111 32.577656 67.23 101.882344 0.605676
=HYPERLINK("http://www.godatabase.org/cgi-bin/go.cgi?query=GO:0006468&auto_wild_cards=yes&view=query&action=query&search_constraint=terms"	GO:0006468_protein_amino_acid_phosphorylation) 237 4 2.680052 -1.228311 112 32.746620 67.68 102.613380 0.604286
=HYPERLINK("http://www.godatabase.org/cgi-bin/go.cgi?query=GO:0042060&auto_wild_cards=yes&view=query&action=query&search_constraint=terms"	GO:0042060_wound_healing) 64 2 4.962284 -1.216716 113 33.056318 68.31 103.563682 0.604513
=HYPERLINK("http://www.godatabase.org/cgi-bin/go.cgi?query=GO:0001659&auto_wild_cards=yes&view=query&action=query&search_constraint=terms"	GO:0001659_temperature_homeostasis) 10 1 15.879310 -1.212694 121 38.724483 76.37 114.015517 0.631157
=HYPERLINK("http://www.godatabase.org/cgi-bin/go.cgi?query=GO:0006081&auto_wild_cards=yes&view=query&action=query&search_constraint=terms"	GO:0006081_cellular_aldehyde_metabolic_process) 10 1 15.879310 -1.212694 121 38.724483 76.37 114.015517 0.631157
=HYPERLINK("http://www.godatabase.org/cgi-bin/go.cgi?query=GO:0009066&auto_wild_cards=yes&view=query&action=query&search_constraint=terms"	GO:0009066_aspartate_family_amino_acid_metabolic_process) 10 1 15.879310 -1.212694 121 38.724483 76.37 114.015517 0.631157
=HYPERLINK("http://www.godatabase.org/cgi-bin/go.cgi?query=GO:0009110&auto_wild_cards=yes&view=query&action=query&search_constraint=terms"	GO:0009110_vitamin_biosynthetic_process) 10 1 15.879310 -1.212694 121 38.724483 76.37 114.015517 0.631157
=HYPERLINK("http://www.godatabase.org/cgi-bin/go.cgi?query=GO:0021871&auto_wild_cards=yes&view=query&action=query&search_constraint=terms"	GO:0021871_forebrain_regionalization) 10 1 15.879310 -1.212694 121 38.724483 76.37 114.015517 0.631157
=HYPERLINK("http://www.godatabase.org/cgi-bin/go.cgi?query=GO:0044259&auto_wild_cards=yes&view=query&action=query&search_constraint=terms"	GO:0044259_multicellular_organismal_macromolecule_metabolic_process) 10 1 15.879310 -1.212694 121 38.724483 76.37 114.015517 0.631157
=HYPERLINK("http://www.godatabase.org/cgi-bin/go.cgi?query=GO:0045446&auto_wild_cards=yes&view=query&action=query&search_constraint=terms"	GO:0045446_endothelial_cell_differentiation) 10 1 15.879310 -1.212694 121 38.724483 76.37 114.015517 0.631157
=HYPERLINK("http://www.godatabase.org/cgi-bin/go.cgi?query=GO:0048596&auto_wild_cards=yes&view=query&action=query&search_constraint=terms"	GO:0048596_embryonic_camera-type_eye_morphogenesis) 10 1 15.879310 -1.212694 121 38.724483 76.37 114.015517 0.631157
=HYPERLINK("http://www.godatabase.org/cgi-bin/go.cgi?query=GO:0001837&auto_wild_cards=yes&view=query&action=query&search_constraint=terms"	GO:0001837_epithelial_to_mesenchymal_transition) 11 1 14.435737 -1.172613 128 43.604962 83.58 123.555038 0.652969
=HYPERLINK("http://www.godatabase.org/cgi-bin/go.cgi?query=GO:0001952&auto_wild_cards=yes&view=query&action=query&search_constraint=terms"	GO:0001952_regulation_of_cell-matrix_adhesion) 11 1 14.435737 -1.172613 128 43.604962 83.58 123.555038 0.652969
=HYPERLINK("http://www.godatabase.org/cgi-bin/go.cgi?query=GO:0009064&auto_wild_cards=yes&view=query&action=query&search_constraint=terms"	GO:0009064_glutamine_family_amino_acid_metabolic_process) 11 1 14.435737 -1.172613 128 43.604962 83.58 123.555038 0.652969
=HYPERLINK("http://www.godatabase.org/cgi-bin/go.cgi?query=GO:0014902&auto_wild_cards=yes&view=query&action=query&search_constraint=terms"	GO:0014902_myotube_differentiation) 11 1 14.435737 -1.172613 128 43.604962 83.58 123.555038 0.652969
=HYPERLINK("http://www.godatabase.org/cgi-bin/go.cgi?query=GO:0042542&auto_wild_cards=yes&view=query&action=query&search_constraint=terms"	GO:0042542_response_to_hydrogen_peroxide) 11 1 14.435737 -1.172613 128 43.604962 83.58 123.555038 0.652969
=HYPERLINK("http://www.godatabase.org/cgi-bin/go.cgi?query=GO:0043576&auto_wild_cards=yes&view=query&action=query&search_constraint=terms"	GO:0043576_regulation_of_respiratory_gaseous_exchange) 11 1 14.435737 -1.172613 128 43.604962 83.58 123.555038 0.652969
=HYPERLINK("http://www.godatabase.org/cgi-bin/go.cgi?query=GO:0046716&auto_wild_cards=yes&view=query&action=query&search_constraint=terms"	GO:0046716_muscle_maintenance) 11 1 14.435737 -1.172613 128 43.604962 83.58 123.555038 0.652969
=HYPERLINK("http://www.godatabase.org/cgi-bin/go.cgi?query=GO:0006281&auto_wild_cards=yes&view=query&action=query&search_constraint=terms"	GO:0006281_DNA_repair) 71 2 4.473045 -1.137520 130 45.086404 86.09 127.093596 0.662231
=HYPERLINK("http://www.godatabase.org/cgi-bin/go.cgi?query=GO:0006913&auto_wild_cards=yes&view=query&action=query&search_constraint=terms"	GO:0006913_nucleocytoplasmic_transport) 71 2 4.473045 -1.137520 130 45.086404 86.09 127.093596 0.662231
=HYPERLINK("http://www.godatabase.org/cgi-bin/go.cgi?query=GO:0000375&auto_wild_cards=yes&view=query&action=query&search_constraint=terms"	GO:0000375_RNA_splicing__via_transesterification_reactions) 12 1 13.232759 -1.136136 142 48.940203 91.73 134.519797 0.645986
=HYPERLINK("http://www.godatabase.org/cgi-bin/go.cgi?query=GO:0000377&auto_wild_cards=yes&view=query&action=query&search_constraint=terms"	GO:0000377_RNA_splicing__via_transesterification_reactions_with_bulged_adenosine_as_nucleophile) 12 1 13.232759 -1.136136 142 48.940203 91.73 134.519797 0.645986
=HYPERLINK("http://www.godatabase.org/cgi-bin/go.cgi?query=GO:0000398&auto_wild_cards=yes&view=query&action=query&search_constraint=terms"	GO:0000398_nuclear_mRNA_splicing__via_spliceosome) 12 1 13.232759 -1.136136 142 48.940203 91.73 134.519797 0.645986
=HYPERLINK("http://www.godatabase.org/cgi-bin/go.cgi?query=GO:0002437&auto_wild_cards=yes&view=query&action=query&search_constraint=terms"	GO:0002437_inflammatory_response_to_antigenic_stimulus) 12 1 13.232759 -1.136136 142 48.940203 91.73 134.519797 0.645986
=HYPERLINK("http://www.godatabase.org/cgi-bin/go.cgi?query=GO:0002861&auto_wild_cards=yes&view=query&action=query&search_constraint=terms"	GO:0002861_regulation_of_inflammatory_response_to_antigenic_stimulus) 12 1 13.232759 -1.136136 142 48.940203 91.73 134.519797 0.645986
=HYPERLINK("http://www.godatabase.org/cgi-bin/go.cgi?query=GO:0006413&auto_wild_cards=yes&view=query&action=query&search_constraint=terms"	GO:0006413_translational_initiation) 12 1 13.232759 -1.136136 142 48.940203 91.73 134.519797 0.645986
=HYPERLINK("http://www.godatabase.org/cgi-bin/go.cgi?query=GO:0006446&auto_wild_cards=yes&view=query&action=query&search_constraint=terms"	GO:0006446_regulation_of_translational_initiation) 12 1 13.232759 -1.136136 142 48.940203 91.73 134.519797 0.645986
=HYPERLINK("http://www.godatabase.org/cgi-bin/go.cgi?query=GO:0006879&auto_wild_cards=yes&view=query&action=query&search_constraint=terms"	GO:0006879_cellular_iron_ion_homeostasis) 12 1 13.232759 -1.136136 142 48.940203 91.73 134.519797 0.645986
=HYPERLINK("http://www.godatabase.org/cgi-bin/go.cgi?query=GO:0007143&auto_wild_cards=yes&view=query&action=query&search_constraint=terms"	GO:0007143_female_meiosis) 12 1 13.232759 -1.136136 142 48.940203 91.73 134.519797 0.645986
=HYPERLINK("http://www.godatabase.org/cgi-bin/go.cgi?query=GO:0042743&auto_wild_cards=yes&view=query&action=query&search_constraint=terms"	GO:0042743_hydrogen_peroxide_metabolic_process) 12 1 13.232759 -1.136136 142 48.940203 91.73 134.519797 0.645986
=HYPERLINK("http://www.godatabase.org/cgi-bin/go.cgi?query=GO:0048854&auto_wild_cards=yes&view=query&action=query&search_constraint=terms"	GO:0048854_brain_morphogenesis) 12 1 13.232759 -1.136136 142 48.940203 91.73 134.519797 0.645986
=HYPERLINK("http://www.godatabase.org/cgi-bin/go.cgi?query=GO:0060042&auto_wild_cards=yes&view=query&action=query&search_constraint=terms"	GO:0060042_retina_morphogenesis_in_camera-type_eye) 12 1 13.232759 -1.136136 142 48.940203 91.73 134.519797 0.645986
=HYPERLINK("http://www.godatabase.org/cgi-bin/go.cgi?query=GO:0009966&auto_wild_cards=yes&view=query&action=query&search_constraint=terms"	GO:0009966_regulation_of_signal_transduction) 256 4 2.481142 -1.129131 143 48.909737 91.85 134.790263 0.642308
=HYPERLINK("http://www.godatabase.org/cgi-bin/go.cgi?query=GO:0030879&auto_wild_cards=yes&view=query&action=query&search_constraint=terms"	GO:0030879_mammary_gland_development) 72 2 4.410920 -1.126945 145 49.532951 92.81 136.087049 0.640069
=HYPERLINK("http://www.godatabase.org/cgi-bin/go.cgi?query=GO:0051169&auto_wild_cards=yes&view=query&action=query&search_constraint=terms"	GO:0051169_nuclear_transport) 72 2 4.410920 -1.126945 145 49.532951 92.81 136.087049 0.640069
=HYPERLINK("http://www.godatabase.org/cgi-bin/go.cgi?query=GO:0048771&auto_wild_cards=yes&view=query&action=query&search_constraint=terms"	GO:0048771_tissue_remodeling) 74 2 4.291705 -1.106300 146 49.961801 93.71 137.458199 0.641849
=HYPERLINK("http://www.godatabase.org/cgi-bin/go.cgi?query=GO:0003016&auto_wild_cards=yes&view=query&action=query&search_constraint=terms"	GO:0003016_respiratory_system_process) 13 1 12.214854 -1.102683 153 53.931303 99.61 145.288697 0.651046
=HYPERLINK("http://www.godatabase.org/cgi-bin/go.cgi?query=GO:0007566&auto_wild_cards=yes&view=query&action=query&search_constraint=terms"	GO:0007566_embryo_implantation) 13 1 12.214854 -1.102683 153 53.931303 99.61 145.288697 0.651046
=HYPERLINK("http://www.godatabase.org/cgi-bin/go.cgi?query=GO:0009410&auto_wild_cards=yes&view=query&action=query&search_constraint=terms"	GO:0009410_response_to_xenobiotic_stimulus) 13 1 12.214854 -1.102683 153 53.931303 99.61 145.288697 0.651046
=HYPERLINK("http://www.godatabase.org/cgi-bin/go.cgi?query=GO:0009994&auto_wild_cards=yes&view=query&action=query&search_constraint=terms"	GO:0009994_oocyte_differentiation) 13 1 12.214854 -1.102683 153 53.931303 99.61 145.288697 0.651046
=HYPERLINK("http://www.godatabase.org/cgi-bin/go.cgi?query=GO:0021879&auto_wild_cards=yes&view=query&action=query&search_constraint=terms"	GO:0021879_forebrain_neuron_differentiation) 13 1 12.214854 -1.102683 153 53.931303 99.61 145.288697 0.651046
=HYPERLINK("http://www.godatabase.org/cgi-bin/go.cgi?query=GO:0030539&auto_wild_cards=yes&view=query&action=query&search_constraint=terms"	GO:0030539_male_genitalia_development) 13 1 12.214854 -1.102683 153 53.931303 99.61 145.288697 0.651046
=HYPERLINK("http://www.godatabase.org/cgi-bin/go.cgi?query=GO:0048599&auto_wild_cards=yes&view=query&action=query&search_constraint=terms"	GO:0048599_oocyte_development) 13 1 12.214854 -1.102683 153 53.931303 99.61 145.288697 0.651046
=HYPERLINK("http://www.godatabase.org/cgi-bin/go.cgi?query=GO:0006259&auto_wild_cards=yes&view=query&action=query&search_constraint=terms"	GO:0006259_DNA_metabolic_process) 165 3 2.887147 -1.077611 154 54.979791 100.95 146.920209 0.655519
=HYPERLINK("http://www.godatabase.org/cgi-bin/go.cgi?query=GO:0001890&auto_wild_cards=yes&view=query&action=query&search_constraint=terms"	GO:0001890_placenta_development) 77 2 4.124496 -1.076523 155 55.136403 101.17 147.203597 0.652710
=HYPERLINK("http://www.godatabase.org/cgi-bin/go.cgi?query=GO:0010332&auto_wild_cards=yes&view=query&action=query&search_constraint=terms"	GO:0010332_response_to_gamma_radiation) 14 1 11.342365 -1.071807 162 58.614715 106.01 153.405285 0.654383
=HYPERLINK("http://www.godatabase.org/cgi-bin/go.cgi?query=GO:0021782&auto_wild_cards=yes&view=query&action=query&search_constraint=terms"	GO:0021782_glial_cell_development) 14 1 11.342365 -1.071807 162 58.614715 106.01 153.405285 0.654383
=HYPERLINK("http://www.godatabase.org/cgi-bin/go.cgi?query=GO:0031099&auto_wild_cards=yes&view=query&action=query&search_constraint=terms"	GO:0031099_regeneration) 14 1 11.342365 -1.071807 162 58.614715 106.01 153.405285 0.654383
=HYPERLINK("http://www.godatabase.org/cgi-bin/go.cgi?query=GO:0042573&auto_wild_cards=yes&view=query&action=query&search_constraint=terms"	GO:0042573_retinoic_acid_metabolic_process) 14 1 11.342365 -1.071807 162 58.614715 106.01 153.405285 0.654383
=HYPERLINK("http://www.godatabase.org/cgi-bin/go.cgi?query=GO:0043491&auto_wild_cards=yes&view=query&action=query&search_constraint=terms"	GO:0043491_protein_kinase_B_signaling_cascade) 14 1 11.342365 -1.071807 162 58.614715 106.01 153.405285 0.654383
=HYPERLINK("http://www.godatabase.org/cgi-bin/go.cgi?query=GO:0044236&auto_wild_cards=yes&view=query&action=query&search_constraint=terms"	GO:0044236_multicellular_organismal_metabolic_process) 14 1 11.342365 -1.071807 162 58.614715 106.01 153.405285 0.654383
=HYPERLINK("http://www.godatabase.org/cgi-bin/go.cgi?query=GO:0048048&auto_wild_cards=yes&view=query&action=query&search_constraint=terms"	GO:0048048_embryonic_eye_morphogenesis) 14 1 11.342365 -1.071807 162 58.614715 106.01 153.405285 0.654383
=HYPERLINK("http://www.godatabase.org/cgi-bin/go.cgi?query=GO:0045944&auto_wild_cards=yes&view=query&action=query&search_constraint=terms"	GO:0045944_positive_regulation_of_transcription_from_RNA_polymerase_II_promoter) 269 4 2.361236 -1.066916 163 58.717292 106.32 153.922708 0.652270
=HYPERLINK("http://www.godatabase.org/cgi-bin/go.cgi?query=GO:0000278&auto_wild_cards=yes&view=query&action=query&search_constraint=terms"	GO:0000278_mitotic_cell_cycle) 80 2 3.969828 -1.048077 164 59.775339 107.76 155.744661 0.657073
=HYPERLINK("http://www.godatabase.org/cgi-bin/go.cgi?query=GO:0021872&auto_wild_cards=yes&view=query&action=query&search_constraint=terms"	GO:0021872_generation_of_neurons_in_the_forebrain) 15 1 10.586207 -1.043152 169 63.377582 113.31 163.242418 0.670473
=HYPERLINK("http://www.godatabase.org/cgi-bin/go.cgi?query=GO:0031076&auto_wild_cards=yes&view=query&action=query&search_constraint=terms"	GO:0031076_embryonic_camera-type_eye_development) 15 1 10.586207 -1.043152 169 63.377582 113.31 163.242418 0.670473
=HYPERLINK("http://www.godatabase.org/cgi-bin/go.cgi?query=GO:0045666&auto_wild_cards=yes&view=query&action=query&search_constraint=terms"	GO:0045666_positive_regulation_of_neuron_differentiation) 15 1 10.586207 -1.043152 169 63.377582 113.31 163.242418 0.670473
=HYPERLINK("http://www.godatabase.org/cgi-bin/go.cgi?query=GO:0048010&auto_wild_cards=yes&view=query&action=query&search_constraint=terms"	GO:0048010_vascular_endothelial_growth_factor_receptor_signaling_pathway) 15 1 10.586207 -1.043152 169 63.377582 113.31 163.242418 0.670473
=HYPERLINK("http://www.godatabase.org/cgi-bin/go.cgi?query=GO:0060749&auto_wild_cards=yes&view=query&action=query&search_constraint=terms"	GO:0060749_mammary_gland_alveolus_development) 15 1 10.586207 -1.043152 169 63.377582 113.31 163.242418 0.670473
=HYPERLINK("http://www.godatabase.org/cgi-bin/go.cgi?query=GO:0050877&auto_wild_cards=yes&view=query&action=query&search_constraint=terms"	GO:0050877_neurological_system_process) 390 5 2.035809 -1.030052 170 63.608672 113.84 164.071328 0.669647
=HYPERLINK("http://www.godatabase.org/cgi-bin/go.cgi?query=GO:0042127&auto_wild_cards=yes&view=query&action=query&search_constraint=terms"	GO:0042127_regulation_of_cell_proliferation) 393 5 2.020268 -1.019049 171 64.343130 115.13 165.916870 0.673275
=HYPERLINK("http://www.godatabase.org/cgi-bin/go.cgi?query=GO:0000302&auto_wild_cards=yes&view=query&action=query&search_constraint=terms"	GO:0000302_response_to_reactive_oxygen_species) 16 1 9.924569 -1.016429 176 68.093779 119.7 171.306221 0.680114
=HYPERLINK("http://www.godatabase.org/cgi-bin/go.cgi?query=GO:0042311&auto_wild_cards=yes&view=query&action=query&search_constraint=terms"	GO:0042311_vasodilation) 16 1 9.924569 -1.016429 176 68.093779 119.7 171.306221 0.680114
=HYPERLINK("http://www.godatabase.org/cgi-bin/go.cgi?query=GO:0046148&auto_wild_cards=yes&view=query&action=query&search_constraint=terms"	GO:0046148_pigment_biosynthetic_process) 16 1 9.924569 -1.016429 176 68.093779 119.7 171.306221 0.680114
=HYPERLINK("http://www.godatabase.org/cgi-bin/go.cgi?query=GO:0046700&auto_wild_cards=yes&view=query&action=query&search_constraint=terms"	GO:0046700_heterocycle_catabolic_process) 16 1 9.924569 -1.016429 176 68.093779 119.7 171.306221 0.680114
=HYPERLINK("http://www.godatabase.org/cgi-bin/go.cgi?query=GO:0050974&auto_wild_cards=yes&view=query&action=query&search_constraint=terms"	GO:0050974_detection_of_mechanical_stimulus_involved_in_sensory_perception) 16 1 9.924569 -1.016429 176 68.093779 119.7 171.306221 0.680114
=HYPERLINK("http://www.godatabase.org/cgi-bin/go.cgi?query=GO:0009887&auto_wild_cards=yes&view=query&action=query&search_constraint=terms"	GO:0009887_organ_morphogenesis) 642 7 1.731389 -1.006531 177 68.504077 120.51 172.515923 0.680847
=HYPERLINK("http://www.godatabase.org/cgi-bin/go.cgi?query=GO:0070887&auto_wild_cards=yes&view=query&action=query&search_constraint=terms"	GO:0070887_cellular_response_to_chemical_stimulus) 85 2 3.736308 -1.003361 178 68.656619 120.83 173.003381 0.678820
=HYPERLINK("http://www.godatabase.org/cgi-bin/go.cgi?query=GO:0048732&auto_wild_cards=yes&view=query&action=query&search_constraint=terms"	GO:0048732_gland_development) 179 3 2.661337 -0.996042 179 68.887361 121.25 173.612639 0.677374
=HYPERLINK("http://www.godatabase.org/cgi-bin/go.cgi?query=GO:0006605&auto_wild_cards=yes&view=query&action=query&search_constraint=terms"	GO:0006605_protein_targeting) 86 2 3.692863 -0.994793 180 69.208284 121.71 174.211716 0.676167
=HYPERLINK("http://www.godatabase.org/cgi-bin/go.cgi?query=GO:0008380&auto_wild_cards=yes&view=query&action=query&search_constraint=terms"	GO:0008380_RNA_splicing) 17 1 9.340771 -0.991406 185 73.040020 126.43 179.819980 0.683405
=HYPERLINK("http://www.godatabase.org/cgi-bin/go.cgi?query=GO:0042440&auto_wild_cards=yes&view=query&action=query&search_constraint=terms"	GO:0042440_pigment_metabolic_process) 17 1 9.340771 -0.991406 185 73.040020 126.43 179.819980 0.683405
=HYPERLINK("http://www.godatabase.org/cgi-bin/go.cgi?query=GO:0045667&auto_wild_cards=yes&view=query&action=query&search_constraint=terms"	GO:0045667_regulation_of_osteoblast_differentiation) 17 1 9.340771 -0.991406 185 73.040020 126.43 179.819980 0.683405
=HYPERLINK("http://www.godatabase.org/cgi-bin/go.cgi?query=GO:0048873&auto_wild_cards=yes&view=query&action=query&search_constraint=terms"	GO:0048873_homeostasis_of_number_of_cells_within_a_tissue) 17 1 9.340771 -0.991406 185 73.040020 126.43 179.819980 0.683405
=HYPERLINK("http://www.godatabase.org/cgi-bin/go.cgi?query=GO:0055072&auto_wild_cards=yes&view=query&action=query&search_constraint=terms"	GO:0055072_iron_ion_homeostasis) 17 1 9.340771 -0.991406 185 73.040020 126.43 179.819980 0.683405
=HYPERLINK("http://www.godatabase.org/cgi-bin/go.cgi?query=GO:0007417&auto_wild_cards=yes&view=query&action=query&search_constraint=terms"	GO:0007417_central_nervous_system_development) 287 4 2.213144 -0.987426 186 73.107320 126.64 180.172680 0.680860
=HYPERLINK("http://www.godatabase.org/cgi-bin/go.cgi?query=GO:0043583&auto_wild_cards=yes&view=query&action=query&search_constraint=terms"	GO:0043583_ear_development) 87 2 3.650416 -0.986343 187 73.501502 127.36 181.218498 0.681070
=HYPERLINK("http://www.godatabase.org/cgi-bin/go.cgi?query=GO:0009888&auto_wild_cards=yes&view=query&action=query&search_constraint=terms"	GO:0009888_tissue_development) 525 6 1.814778 -0.980844 188 73.780026 127.7 181.619974 0.679255
=HYPERLINK("http://www.godatabase.org/cgi-bin/go.cgi?query=GO:0001503&auto_wild_cards=yes&view=query&action=query&search_constraint=terms"	GO:0001503_ossification) 88 2 3.608934 -0.978009 189 74.003952 127.98 181.956048 0.677143
=HYPERLINK("http://www.godatabase.org/cgi-bin/go.cgi?query=GO:0007140&auto_wild_cards=yes&view=query&action=query&search_constraint=terms"	GO:0007140_male_meiosis) 18 1 8.821839 -0.967886 196 78.696966 134.13 189.563034 0.684337
=HYPERLINK("http://www.godatabase.org/cgi-bin/go.cgi?query=GO:0009063&auto_wild_cards=yes&view=query&action=query&search_constraint=terms"	GO:0009063_cellular_amino_acid_catabolic_process) 18 1 8.821839 -0.967886 196 78.696966 134.13 189.563034 0.684337
=HYPERLINK("http://www.godatabase.org/cgi-bin/go.cgi?query=GO:0030282&auto_wild_cards=yes&view=query&action=query&search_constraint=terms"	GO:0030282_bone_mineralization) 18 1 8.821839 -0.967886 196 78.696966 134.13 189.563034 0.684337
=HYPERLINK("http://www.godatabase.org/cgi-bin/go.cgi?query=GO:0033157&auto_wild_cards=yes&view=query&action=query&search_constraint=terms"	GO:0033157_regulation_of_intracellular_protein_transport) 18 1 8.821839 -0.967886 196 78.696966 134.13 189.563034 0.684337
=HYPERLINK("http://www.godatabase.org/cgi-bin/go.cgi?query=GO:0050982&auto_wild_cards=yes&view=query&action=query&search_constraint=terms"	GO:0050982_detection_of_mechanical_stimulus) 18 1 8.821839 -0.967886 196 78.696966 134.13 189.563034 0.684337
=HYPERLINK("http://www.godatabase.org/cgi-bin/go.cgi?query=GO:0051168&auto_wild_cards=yes&view=query&action=query&search_constraint=terms"	GO:0051168_nuclear_export) 18 1 8.821839 -0.967886 196 78.696966 134.13 189.563034 0.684337
=HYPERLINK("http://www.godatabase.org/cgi-bin/go.cgi?query=GO:0051222&auto_wild_cards=yes&view=query&action=query&search_constraint=terms"	GO:0051222_positive_regulation_of_protein_transport) 18 1 8.821839 -0.967886 196 78.696966 134.13 189.563034 0.684337
=HYPERLINK("http://www.godatabase.org/cgi-bin/go.cgi?query=GO:0042221&auto_wild_cards=yes&view=query&action=query&search_constraint=terms"	GO:0042221_response_to_chemical_stimulus) 409 5 1.941236 -0.962473 197 78.849828 134.42 189.990172 0.682335
=HYPERLINK("http://www.godatabase.org/cgi-bin/go.cgi?query=GO:0006338&auto_wild_cards=yes&view=query&action=query&search_constraint=terms"	GO:0006338_chromatin_remodeling) 19 1 8.357532 -0.945708 204 83.130142 139.64 196.149858 0.684510
=HYPERLINK("http://www.godatabase.org/cgi-bin/go.cgi?query=GO:0006776&auto_wild_cards=yes&view=query&action=query&search_constraint=terms"	GO:0006776_vitamin_A_metabolic_process) 19 1 8.357532 -0.945708 204 83.130142 139.64 196.149858 0.684510
=HYPERLINK("http://www.godatabase.org/cgi-bin/go.cgi?query=GO:0007595&auto_wild_cards=yes&view=query&action=query&search_constraint=terms"	GO:0007595_lactation) 19 1 8.357532 -0.945708 204 83.130142 139.64 196.149858 0.684510
=HYPERLINK("http://www.godatabase.org/cgi-bin/go.cgi?query=GO:0032526&auto_wild_cards=yes&view=query&action=query&search_constraint=terms"	GO:0032526_response_to_retinoic_acid) 19 1 8.357532 -0.945708 204 83.130142 139.64 196.149858 0.684510
=HYPERLINK("http://www.godatabase.org/cgi-bin/go.cgi?query=GO:0033189&auto_wild_cards=yes&view=query&action=query&search_constraint=terms"	GO:0033189_response_to_vitamin_A) 19 1 8.357532 -0.945708 204 83.130142 139.64 196.149858 0.684510
=HYPERLINK("http://www.godatabase.org/cgi-bin/go.cgi?query=GO:0050728&auto_wild_cards=yes&view=query&action=query&search_constraint=terms"	GO:0050728_negative_regulation_of_inflammatory_response) 19 1 8.357532 -0.945708 204 83.130142 139.64 196.149858 0.684510
=HYPERLINK("http://www.godatabase.org/cgi-bin/go.cgi?query=GO:0060444&auto_wild_cards=yes&view=query&action=query&search_constraint=terms"	GO:0060444_branching_involved_in_mammary_gland_duct_morphogenesis) 19 1 8.357532 -0.945708 204 83.130142 139.64 196.149858 0.684510
=HYPERLINK("http://www.godatabase.org/cgi-bin/go.cgi?query=GO:0034984&auto_wild_cards=yes&view=query&action=query&search_constraint=terms"	GO:0034984_cellular_response_to_DNA_damage_stimulus) 94 2 3.378577 -0.930285 205 83.812820 140.85 197.887180 0.687073
=HYPERLINK("http://www.godatabase.org/cgi-bin/go.cgi?query=GO:0042592&auto_wild_cards=yes&view=query&action=query&search_constraint=terms"	GO:0042592_homeostatic_process) 419 5 1.894906 -0.928826 206 83.866448 140.94 198.013552 0.684175
=HYPERLINK("http://www.godatabase.org/cgi-bin/go.cgi?query=GO:0031214&auto_wild_cards=yes&view=query&action=query&search_constraint=terms"	GO:0031214_biomineral_formation) 20 1 7.939655 -0.924733 210 86.518890 144.44 202.361110 0.687810
=HYPERLINK("http://www.godatabase.org/cgi-bin/go.cgi?query=GO:0045639&auto_wild_cards=yes&view=query&action=query&search_constraint=terms"	GO:0045639_positive_regulation_of_myeloid_cell_differentiation) 20 1 7.939655 -0.924733 210 86.518890 144.44 202.361110 0.687810
=HYPERLINK("http://www.godatabase.org/cgi-bin/go.cgi?query=GO:0046822&auto_wild_cards=yes&view=query&action=query&search_constraint=terms"	GO:0046822_regulation_of_nucleocytoplasmic_transport) 20 1 7.939655 -0.924733 210 86.518890 144.44 202.361110 0.687810
=HYPERLINK("http://www.godatabase.org/cgi-bin/go.cgi?query=GO:0048806&auto_wild_cards=yes&view=query&action=query&search_constraint=terms"	GO:0048806_genitalia_development) 20 1 7.939655 -0.924733 210 86.518890 144.44 202.361110 0.687810
=HYPERLINK("http://www.godatabase.org/cgi-bin/go.cgi?query=GO:0046907&auto_wild_cards=yes&view=query&action=query&search_constraint=terms"	GO:0046907_intracellular_transport) 194 3 2.455563 -0.917508 211 86.792939 144.88 202.967061 0.686635
=HYPERLINK("http://www.godatabase.org/cgi-bin/go.cgi?query=GO:0006954&auto_wild_cards=yes&view=query&action=query&search_constraint=terms"	GO:0006954_inflammatory_response) 96 2 3.308190 -0.915190 212 86.963557 145.24 203.516443 0.685094
=HYPERLINK("http://www.godatabase.org/cgi-bin/go.cgi?query=GO:0045893&auto_wild_cards=yes&view=query&action=query&search_constraint=terms"	GO:0045893_positive_regulation_of_transcription__DNA-dependent) 306 4 2.075727 -0.910945 214 87.380355 145.77 204.159645 0.681168
=HYPERLINK("http://www.godatabase.org/cgi-bin/go.cgi?query=GO:0051254&auto_wild_cards=yes&view=query&action=query&search_constraint=terms"	GO:0051254_positive_regulation_of_RNA_metabolic_process) 306 4 2.075727 -0.910945 214 87.380355 145.77 204.159645 0.681168
=HYPERLINK("http://www.godatabase.org/cgi-bin/go.cgi?query=GO:0001755&auto_wild_cards=yes&view=query&action=query&search_constraint=terms"	GO:0001755_neural_crest_cell_migration) 21 1 7.561576 -0.904844 217 91.203715 150.8 210.396285 0.694931
=HYPERLINK("http://www.godatabase.org/cgi-bin/go.cgi?query=GO:0019827&auto_wild_cards=yes&view=query&action=query&search_constraint=terms"	GO:0019827_stem_cell_maintenance) 21 1 7.561576 -0.904844 217 91.203715 150.8 210.396285 0.694931
=HYPERLINK("http://www.godatabase.org/cgi-bin/go.cgi?query=GO:0050777&auto_wild_cards=yes&view=query&action=query&search_constraint=terms"	GO:0050777_negative_regulation_of_immune_response) 21 1 7.561576 -0.904844 217 91.203715 150.8 210.396285 0.694931
=HYPERLINK("http://www.godatabase.org/cgi-bin/go.cgi?query=GO:0051094&auto_wild_cards=yes&view=query&action=query&search_constraint=terms"	GO:0051094_positive_regulation_of_developmental_process) 308 4 2.062248 -0.903299 218 91.262480 151.04 210.817520 0.692844
=HYPERLINK("http://www.godatabase.org/cgi-bin/go.cgi?query=GO:0016310&auto_wild_cards=yes&view=query&action=query&search_constraint=terms"	GO:0016310_phosphorylation) 309 4 2.055574 -0.899504 219 91.854988 151.85 211.845012 0.693379
=HYPERLINK("http://www.godatabase.org/cgi-bin/go.cgi?query=GO:0060348&auto_wild_cards=yes&view=query&action=query&search_constraint=terms"	GO:0060348_bone_development) 99 2 3.207941 -0.893253 220 92.075174 152.23 212.384826 0.691955
=HYPERLINK("http://www.godatabase.org/cgi-bin/go.cgi?query=GO:0001525&auto_wild_cards=yes&view=query&action=query&search_constraint=terms"	GO:0001525_angiogenesis) 100 2 3.175862 -0.886121 221 92.285551 152.49 212.694449 0.690000
=HYPERLINK("http://www.godatabase.org/cgi-bin/go.cgi?query=GO:0001523&auto_wild_cards=yes&view=query&action=query&search_constraint=terms"	GO:0001523_retinoid_metabolic_process) 22 1 7.217868 -0.885940 232 96.717951 158.18 219.642049 0.681810
=HYPERLINK("http://www.godatabase.org/cgi-bin/go.cgi?query=GO:0001558&auto_wild_cards=yes&view=query&action=query&search_constraint=terms"	GO:0001558_regulation_of_cell_growth) 22 1 7.217868 -0.885940 232 96.717951 158.18 219.642049 0.681810
=HYPERLINK("http://www.godatabase.org/cgi-bin/go.cgi?query=GO:0001947&auto_wild_cards=yes&view=query&action=query&search_constraint=terms"	GO:0001947_heart_looping) 22 1 7.217868 -0.885940 232 96.717951 158.18 219.642049 0.681810
=HYPERLINK("http://www.godatabase.org/cgi-bin/go.cgi?query=GO:0006721&auto_wild_cards=yes&view=query&action=query&search_constraint=terms"	GO:0006721_terpenoid_metabolic_process) 22 1 7.217868 -0.885940 232 96.717951 158.18 219.642049 0.681810
=HYPERLINK("http://www.godatabase.org/cgi-bin/go.cgi?query=GO:0015918&auto_wild_cards=yes&view=query&action=query&search_constraint=terms"	GO:0015918_sterol_transport) 22 1 7.217868 -0.885940 232 96.717951 158.18 219.642049 0.681810
=HYPERLINK("http://www.godatabase.org/cgi-bin/go.cgi?query=GO:0016101&auto_wild_cards=yes&view=query&action=query&search_constraint=terms"	GO:0016101_diterpenoid_metabolic_process) 22 1 7.217868 -0.885940 232 96.717951 158.18 219.642049 0.681810
=HYPERLINK("http://www.godatabase.org/cgi-bin/go.cgi?query=GO:0030301&auto_wild_cards=yes&view=query&action=query&search_constraint=terms"	GO:0030301_cholesterol_transport) 22 1 7.217868 -0.885940 232 96.717951 158.18 219.642049 0.681810
=HYPERLINK("http://www.godatabase.org/cgi-bin/go.cgi?query=GO:0030335&auto_wild_cards=yes&view=query&action=query&search_constraint=terms"	GO:0030335_positive_regulation_of_cell_migration) 22 1 7.217868 -0.885940 232 96.717951 158.18 219.642049 0.681810
=HYPERLINK("http://www.godatabase.org/cgi-bin/go.cgi?query=GO:0033273&auto_wild_cards=yes&view=query&action=query&search_constraint=terms"	GO:0033273_response_to_vitamin) 22 1 7.217868 -0.885940 232 96.717951 158.18 219.642049 0.681810
=HYPERLINK("http://www.godatabase.org/cgi-bin/go.cgi?query=GO:0048477&auto_wild_cards=yes&view=query&action=query&search_constraint=terms"	GO:0048477_oogenesis) 22 1 7.217868 -0.885940 232 96.717951 158.18 219.642049 0.681810
=HYPERLINK("http://www.godatabase.org/cgi-bin/go.cgi?query=GO:0048864&auto_wild_cards=yes&view=query&action=query&search_constraint=terms"	GO:0048864_stem_cell_development) 22 1 7.217868 -0.885940 232 96.717951 158.18 219.642049 0.681810
=HYPERLINK("http://www.godatabase.org/cgi-bin/go.cgi?query=GO:0065008&auto_wild_cards=yes&view=query&action=query&search_constraint=terms"	GO:0065008_regulation_of_biological_quality) 693 7 1.603971 -0.871965 233 97.160803 159.01 220.859197 0.682446
=HYPERLINK("http://www.godatabase.org/cgi-bin/go.cgi?query=GO:0006397&auto_wild_cards=yes&view=query&action=query&search_constraint=terms"	GO:0006397_mRNA_processing) 23 1 6.904048 -0.867934 235 99.637041 162.34 225.042959 0.690809
=HYPERLINK("http://www.godatabase.org/cgi-bin/go.cgi?query=GO:0007584&auto_wild_cards=yes&view=query&action=query&search_constraint=terms"	GO:0007584_response_to_nutrient) 23 1 6.904048 -0.867934 235 99.637041 162.34 225.042959 0.690809
=HYPERLINK("http://www.godatabase.org/cgi-bin/go.cgi?query=GO:0050896&auto_wild_cards=yes&view=query&action=query&search_constraint=terms"	GO:0050896_response_to_stimulus) 1107 10 1.434445 -0.865941 236 99.700466 162.39 225.079534 0.688093
=HYPERLINK("http://www.godatabase.org/cgi-bin/go.cgi?query=GO:0009968&auto_wild_cards=yes&view=query&action=query&search_constraint=terms"	GO:0009968_negative_regulation_of_signal_transduction) 103 2 3.083361 -0.865240 237 99.874569 162.73 225.585431 0.686624
=HYPERLINK("http://www.godatabase.org/cgi-bin/go.cgi?query=GO:0009790&auto_wild_cards=yes&view=query&action=query&search_constraint=terms"	GO:0009790_embryonic_development) 567 6 1.680350 -0.860367 238 100.108654 163.13 226.151346 0.685420
=HYPERLINK("http://www.godatabase.org/cgi-bin/go.cgi?query=GO:0048872&auto_wild_cards=yes&view=query&action=query&search_constraint=terms"	GO:0048872_homeostasis_of_number_of_cells) 105 2 3.024631 -0.851732 239 100.387759 163.73 227.072241 0.685063
=HYPERLINK("http://www.godatabase.org/cgi-bin/go.cgi?query=GO:0008629&auto_wild_cards=yes&view=query&action=query&search_constraint=terms"	GO:0008629_induction_of_apoptosis_by_intracellular_signals) 24 1 6.616379 -0.850747 244 103.510663 167.91 232.309337 0.688156
=HYPERLINK("http://www.godatabase.org/cgi-bin/go.cgi?query=GO:0009612&auto_wild_cards=yes&view=query&action=query&search_constraint=terms"	GO:0009612_response_to_mechanical_stimulus) 24 1 6.616379 -0.850747 244 103.510663 167.91 232.309337 0.688156
=HYPERLINK("http://www.godatabase.org/cgi-bin/go.cgi?query=GO:0032386&auto_wild_cards=yes&view=query&action=query&search_constraint=terms"	GO:0032386_regulation_of_intracellular_transport) 24 1 6.616379 -0.850747 244 103.510663 167.91 232.309337 0.688156
=HYPERLINK("http://www.godatabase.org/cgi-bin/go.cgi?query=GO:0042632&auto_wild_cards=yes&view=query&action=query&search_constraint=terms"	GO:0042632_cholesterol_homeostasis) 24 1 6.616379 -0.850747 244 103.510663 167.91 232.309337 0.688156
=HYPERLINK("http://www.godatabase.org/cgi-bin/go.cgi?query=GO:0055092&auto_wild_cards=yes&view=query&action=query&search_constraint=terms"	GO:0055092_sterol_homeostasis) 24 1 6.616379 -0.850747 244 103.510663 167.91 232.309337 0.688156
=HYPERLINK("http://www.godatabase.org/cgi-bin/go.cgi?query=GO:0010926&auto_wild_cards=yes&view=query&action=query&search_constraint=terms"	GO:0010926_anatomical_structure_formation) 447 5 1.776209 -0.841036 245 103.767366 168.35 232.932634 0.687143
=HYPERLINK("http://www.godatabase.org/cgi-bin/go.cgi?query=GO:0006302&auto_wild_cards=yes&view=query&action=query&search_constraint=terms"	GO:0006302_double-strand_break_repair) 25 1 6.351724 -0.834314 250 106.570544 172.19 237.809456 0.688760
=HYPERLINK("http://www.godatabase.org/cgi-bin/go.cgi?query=GO:0006775&auto_wild_cards=yes&view=query&action=query&search_constraint=terms"	GO:0006775_fat-soluble_vitamin_metabolic_process) 25 1 6.351724 -0.834314 250 106.570544 172.19 237.809456 0.688760
=HYPERLINK("http://www.godatabase.org/cgi-bin/go.cgi?query=GO:0021983&auto_wild_cards=yes&view=query&action=query&search_constraint=terms"	GO:0021983_pituitary_gland_development) 25 1 6.351724 -0.834314 250 106.570544 172.19 237.809456 0.688760
=HYPERLINK("http://www.godatabase.org/cgi-bin/go.cgi?query=GO:0031348&auto_wild_cards=yes&view=query&action=query&search_constraint=terms"	GO:0031348_negative_regulation_of_defense_response) 25 1 6.351724 -0.834314 250 106.570544 172.19 237.809456 0.688760
=HYPERLINK("http://www.godatabase.org/cgi-bin/go.cgi?query=GO:0060603&auto_wild_cards=yes&view=query&action=query&search_constraint=terms"	GO:0060603_mammary_gland_duct_morphogenesis) 25 1 6.351724 -0.834314 250 106.570544 172.19 237.809456 0.688760
=HYPERLINK("http://www.godatabase.org/cgi-bin/go.cgi?query=GO:0010648&auto_wild_cards=yes&view=query&action=query&search_constraint=terms"	GO:0010648_negative_regulation_of_cell_communication) 110 2 2.887147 -0.819317 251 107.238063 173.51 239.781937 0.691275
=HYPERLINK("http://www.godatabase.org/cgi-bin/go.cgi?query=GO:0001666&auto_wild_cards=yes&view=query&action=query&search_constraint=terms"	GO:0001666_response_to_hypoxia) 26 1 6.107427 -0.818576 259 109.820072 176.81 243.799928 0.682664
=HYPERLINK("http://www.godatabase.org/cgi-bin/go.cgi?query=GO:0006720&auto_wild_cards=yes&view=query&action=query&search_constraint=terms"	GO:0006720_isoprenoid_metabolic_process) 26 1 6.107427 -0.818576 259 109.820072 176.81 243.799928 0.682664
=HYPERLINK("http://www.godatabase.org/cgi-bin/go.cgi?query=GO:0006800&auto_wild_cards=yes&view=query&action=query&search_constraint=terms"	GO:0006800_oxygen_and_reactive_oxygen_species_metabolic_process) 26 1 6.107427 -0.818576 259 109.820072 176.81 243.799928 0.682664
=HYPERLINK("http://www.godatabase.org/cgi-bin/go.cgi?query=GO:0007405&auto_wild_cards=yes&view=query&action=query&search_constraint=terms"	GO:0007405_neuroblast_proliferation) 26 1 6.107427 -0.818576 259 109.820072 176.81 243.799928 0.682664
=HYPERLINK("http://www.godatabase.org/cgi-bin/go.cgi?query=GO:0009310&auto_wild_cards=yes&view=query&action=query&search_constraint=terms"	GO:0009310_amine_catabolic_process) 26 1 6.107427 -0.818576 259 109.820072 176.81 243.799928 0.682664
=HYPERLINK("http://www.godatabase.org/cgi-bin/go.cgi?query=GO:0009636&auto_wild_cards=yes&view=query&action=query&search_constraint=terms"	GO:0009636_response_to_toxin) 26 1 6.107427 -0.818576 259 109.820072 176.81 243.799928 0.682664
=HYPERLINK("http://www.godatabase.org/cgi-bin/go.cgi?query=GO:0010212&auto_wild_cards=yes&view=query&action=query&search_constraint=terms"	GO:0010212_response_to_ionizing_radiation) 26 1 6.107427 -0.818576 259 109.820072 176.81 243.799928 0.682664
=HYPERLINK("http://www.godatabase.org/cgi-bin/go.cgi?query=GO:0045665&auto_wild_cards=yes&view=query&action=query&search_constraint=terms"	GO:0045665_negative_regulation_of_neuron_differentiation) 26 1 6.107427 -0.818576 259 109.820072 176.81 243.799928 0.682664
=HYPERLINK("http://www.godatabase.org/cgi-bin/go.cgi?query=GO:0040007&auto_wild_cards=yes&view=query&action=query&search_constraint=terms"	GO:0040007_growth) 217 3 2.195296 -0.811866 260 110.298288 177.61 244.921712 0.683115
=HYPERLINK("http://www.godatabase.org/cgi-bin/go.cgi?query=GO:0006479&auto_wild_cards=yes&view=query&action=query&search_constraint=terms"	GO:0006479_protein_amino_acid_methylation) 27 1 5.881226 -0.803479 264 112.879208 181.14 249.400792 0.686136
=HYPERLINK("http://www.godatabase.org/cgi-bin/go.cgi?query=GO:0008213&auto_wild_cards=yes&view=query&action=query&search_constraint=terms"	GO:0008213_protein_amino_acid_alkylation) 27 1 5.881226 -0.803479 264 112.879208 181.14 249.400792 0.686136
=HYPERLINK("http://www.godatabase.org/cgi-bin/go.cgi?query=GO:0051272&auto_wild_cards=yes&view=query&action=query&search_constraint=terms"	GO:0051272_positive_regulation_of_cell_motion) 27 1 5.881226 -0.803479 264 112.879208 181.14 249.400792 0.686136
=HYPERLINK("http://www.godatabase.org/cgi-bin/go.cgi?query=GO:0070482&auto_wild_cards=yes&view=query&action=query&search_constraint=terms"	GO:0070482_response_to_oxygen_levels) 27 1 5.881226 -0.803479 264 112.879208 181.14 249.400792 0.686136
=HYPERLINK("http://www.godatabase.org/cgi-bin/go.cgi?query=GO:0006974&auto_wild_cards=yes&view=query&action=query&search_constraint=terms"	GO:0006974_response_to_DNA_damage_stimulus) 113 2 2.810497 -0.800740 266 113.077016 181.54 250.002984 0.682481
=HYPERLINK("http://www.godatabase.org/cgi-bin/go.cgi?query=GO:0040008&auto_wild_cards=yes&view=query&action=query&search_constraint=terms"	GO:0040008_regulation_of_growth) 113 2 2.810497 -0.800740 266 113.077016 181.54 250.002984 0.682481
=HYPERLINK("http://www.godatabase.org/cgi-bin/go.cgi?query=GO:0045941&auto_wild_cards=yes&view=query&action=query&search_constraint=terms"	GO:0045941_positive_regulation_of_transcription) 338 4 1.879208 -0.796882 267 113.292809 181.85 250.407191 0.681086
=HYPERLINK("http://www.godatabase.org/cgi-bin/go.cgi?query=GO:0006470&auto_wild_cards=yes&view=query&action=query&search_constraint=terms"	GO:0006470_protein_amino_acid_dephosphorylation) 28 1 5.671182 -0.788977 272 115.713504 185.47 255.226496 0.681875
=HYPERLINK("http://www.godatabase.org/cgi-bin/go.cgi?query=GO:0007127&auto_wild_cards=yes&view=query&action=query&search_constraint=terms"	GO:0007127_meiosis_I) 28 1 5.671182 -0.788977 272 115.713504 185.47 255.226496 0.681875
=HYPERLINK("http://www.godatabase.org/cgi-bin/go.cgi?query=GO:0007585&auto_wild_cards=yes&view=query&action=query&search_constraint=terms"	GO:0007585_respiratory_gaseous_exchange) 28 1 5.671182 -0.788977 272 115.713504 185.47 255.226496 0.681875
=HYPERLINK("http://www.godatabase.org/cgi-bin/go.cgi?query=GO:0045926&auto_wild_cards=yes&view=query&action=query&search_constraint=terms"	GO:0045926_negative_regulation_of_growth) 28 1 5.671182 -0.788977 272 115.713504 185.47 255.226496 0.681875
=HYPERLINK("http://www.godatabase.org/cgi-bin/go.cgi?query=GO:0048863&auto_wild_cards=yes&view=query&action=query&search_constraint=terms"	GO:0048863_stem_cell_differentiation) 28 1 5.671182 -0.788977 272 115.713504 185.47 255.226496 0.681875
=HYPERLINK("http://www.godatabase.org/cgi-bin/go.cgi?query=GO:0006807&auto_wild_cards=yes&view=query&action=query&search_constraint=terms"	GO:0006807_nitrogen_compound_metabolic_process) 1147 10 1.384421 -0.788795 273 115.756580 185.54 255.323420 0.679634
=HYPERLINK("http://www.godatabase.org/cgi-bin/go.cgi?query=GO:0006417&auto_wild_cards=yes&view=query&action=query&search_constraint=terms"	GO:0006417_regulation_of_translation) 29 1 5.475624 -0.775028 278 119.145651 190.06 260.974349 0.683669
=HYPERLINK("http://www.godatabase.org/cgi-bin/go.cgi?query=GO:0006641&auto_wild_cards=yes&view=query&action=query&search_constraint=terms"	GO:0006641_triglyceride_metabolic_process) 29 1 5.475624 -0.775028 278 119.145651 190.06 260.974349 0.683669
=HYPERLINK("http://www.godatabase.org/cgi-bin/go.cgi?query=GO:0044270&auto_wild_cards=yes&view=query&action=query&search_constraint=terms"	GO:0044270_nitrogen_compound_catabolic_process) 29 1 5.475624 -0.775028 278 119.145651 190.06 260.974349 0.683669
=HYPERLINK("http://www.godatabase.org/cgi-bin/go.cgi?query=GO:0050769&auto_wild_cards=yes&view=query&action=query&search_constraint=terms"	GO:0050769_positive_regulation_of_neurogenesis) 29 1 5.475624 -0.775028 278 119.145651 190.06 260.974349 0.683669
=HYPERLINK("http://www.godatabase.org/cgi-bin/go.cgi?query=GO:0060041&auto_wild_cards=yes&view=query&action=query&search_constraint=terms"	GO:0060041_retina_development_in_camera-type_eye) 29 1 5.475624 -0.775028 278 119.145651 190.06 260.974349 0.683669
=HYPERLINK("http://www.godatabase.org/cgi-bin/go.cgi?query=GO:0006519&auto_wild_cards=yes&view=query&action=query&search_constraint=terms"	GO:0006519_cellular_amino_acid_and_derivative_metabolic_process) 118 2 2.691409 -0.771123 279 119.354673 190.43 261.505327 0.682545
=HYPERLINK("http://www.godatabase.org/cgi-bin/go.cgi?query=GO:0010628&auto_wild_cards=yes&view=query&action=query&search_constraint=terms"	GO:0010628_positive_regulation_of_gene_expression) 346 4 1.835758 -0.770912 280 119.467977 190.55 261.632023 0.680536
=HYPERLINK("http://www.godatabase.org/cgi-bin/go.cgi?query=GO:0007219&auto_wild_cards=yes&view=query&action=query&search_constraint=terms"	GO:0007219_Notch_signaling_pathway) 30 1 5.293103 -0.761595 286 122.667476 195.16 267.652524 0.682378
=HYPERLINK("http://www.godatabase.org/cgi-bin/go.cgi?query=GO:0014032&auto_wild_cards=yes&view=query&action=query&search_constraint=terms"	GO:0014032_neural_crest_cell_development) 30 1 5.293103 -0.761595 286 122.667476 195.16 267.652524 0.682378
=HYPERLINK("http://www.godatabase.org/cgi-bin/go.cgi?query=GO:0014033&auto_wild_cards=yes&view=query&action=query&search_constraint=terms"	GO:0014033_neural_crest_cell_differentiation) 30 1 5.293103 -0.761595 286 122.667476 195.16 267.652524 0.682378
=HYPERLINK("http://www.godatabase.org/cgi-bin/go.cgi?query=GO:0032102&auto_wild_cards=yes&view=query&action=query&search_constraint=terms"	GO:0032102_negative_regulation_of_response_to_external_stimulus) 30 1 5.293103 -0.761595 286 122.667476 195.16 267.652524 0.682378
=HYPERLINK("http://www.godatabase.org/cgi-bin/go.cgi?query=GO:0033500&auto_wild_cards=yes&view=query&action=query&search_constraint=terms"	GO:0033500_carbohydrate_homeostasis) 30 1 5.293103 -0.761595 286 122.667476 195.16 267.652524 0.682378
=HYPERLINK("http://www.godatabase.org/cgi-bin/go.cgi?query=GO:0042593&auto_wild_cards=yes&view=query&action=query&search_constraint=terms"	GO:0042593_glucose_homeostasis) 30 1 5.293103 -0.761595 286 122.667476 195.16 267.652524 0.682378
=HYPERLINK("http://www.godatabase.org/cgi-bin/go.cgi?query=GO:0045935&auto_wild_cards=yes&view=query&action=query&search_constraint=terms"	GO:0045935_positive_regulation_of_nucleobase__nucleoside__nucleotide_and_nucleic_acid_metabolic_process) 352 4 1.804467 -0.752042 287 123.665885 196.28 268.894115 0.683902
=HYPERLINK("http://www.godatabase.org/cgi-bin/go.cgi?query=GO:0003018&auto_wild_cards=yes&view=query&action=query&search_constraint=terms"	GO:0003018_vascular_process_in_circulatory_system) 31 1 5.122358 -0.748643 295 128.374676 201.89 275.405324 0.684373
=HYPERLINK("http://www.godatabase.org/cgi-bin/go.cgi?query=GO:0006639&auto_wild_cards=yes&view=query&action=query&search_constraint=terms"	GO:0006639_acylglycerol_metabolic_process) 31 1 5.122358 -0.748643 295 128.374676 201.89 275.405324 0.684373
=HYPERLINK("http://www.godatabase.org/cgi-bin/go.cgi?query=GO:0016049&auto_wild_cards=yes&view=query&action=query&search_constraint=terms"	GO:0016049_cell_growth) 31 1 5.122358 -0.748643 295 128.374676 201.89 275.405324 0.684373
=HYPERLINK("http://www.godatabase.org/cgi-bin/go.cgi?query=GO:0016311&auto_wild_cards=yes&view=query&action=query&search_constraint=terms"	GO:0016311_dephosphorylation) 31 1 5.122358 -0.748643 295 128.374676 201.89 275.405324 0.684373
=HYPERLINK("http://www.godatabase.org/cgi-bin/go.cgi?query=GO:0035150&auto_wild_cards=yes&view=query&action=query&search_constraint=terms"	GO:0035150_regulation_of_tube_size) 31 1 5.122358 -0.748643 295 128.374676 201.89 275.405324 0.684373
=HYPERLINK("http://www.godatabase.org/cgi-bin/go.cgi?query=GO:0048562&auto_wild_cards=yes&view=query&action=query&search_constraint=terms"	GO:0048562_embryonic_organ_morphogenesis) 31 1 5.122358 -0.748643 295 128.374676 201.89 275.405324 0.684373
=HYPERLINK("http://www.godatabase.org/cgi-bin/go.cgi?query=GO:0050880&auto_wild_cards=yes&view=query&action=query&search_constraint=terms"	GO:0050880_regulation_of_blood_vessel_size) 31 1 5.122358 -0.748643 295 128.374676 201.89 275.405324 0.684373
=HYPERLINK("http://www.godatabase.org/cgi-bin/go.cgi?query=GO:0055088&auto_wild_cards=yes&view=query&action=query&search_constraint=terms"	GO:0055088_lipid_homeostasis) 31 1 5.122358 -0.748643 295 128.374676 201.89 275.405324 0.684373
=HYPERLINK("http://www.godatabase.org/cgi-bin/go.cgi?query=GO:0006886&auto_wild_cards=yes&view=query&action=query&search_constraint=terms"	GO:0006886_intracellular_protein_transport) 122 2 2.603166 -0.748556 296 129.002846 202.77 276.537154 0.685034
=HYPERLINK("http://www.godatabase.org/cgi-bin/go.cgi?query=GO:0050890&auto_wild_cards=yes&view=query&action=query&search_constraint=terms"	GO:0050890_cognition) 233 3 2.044546 -0.747193 297 129.225785 203.06 276.894215 0.683704
=HYPERLINK("http://www.godatabase.org/cgi-bin/go.cgi?query=GO:0009308&auto_wild_cards=yes&view=query&action=query&search_constraint=terms"	GO:0009308_amine_metabolic_process) 124 2 2.561179 -0.737625 298 129.695092 203.69 277.684908 0.683523
=HYPERLINK("http://www.godatabase.org/cgi-bin/go.cgi?query=GO:0001707&auto_wild_cards=yes&view=query&action=query&search_constraint=terms"	GO:0001707_mesoderm_formation) 32 1 4.962284 -0.736142 303 131.458645 206.13 280.801355 0.680297
=HYPERLINK("http://www.godatabase.org/cgi-bin/go.cgi?query=GO:0006638&auto_wild_cards=yes&view=query&action=query&search_constraint=terms"	GO:0006638_neutral_lipid_metabolic_process) 32 1 4.962284 -0.736142 303 131.458645 206.13 280.801355 0.680297
=HYPERLINK("http://www.godatabase.org/cgi-bin/go.cgi?query=GO:0006662&auto_wild_cards=yes&view=query&action=query&search_constraint=terms"	GO:0006662_glycerol_ether_metabolic_process) 32 1 4.962284 -0.736142 303 131.458645 206.13 280.801355 0.680297
=HYPERLINK("http://www.godatabase.org/cgi-bin/go.cgi?query=GO:0048332&auto_wild_cards=yes&view=query&action=query&search_constraint=terms"	GO:0048332_mesoderm_morphogenesis) 32 1 4.962284 -0.736142 303 131.458645 206.13 280.801355 0.680297
=HYPERLINK("http://www.godatabase.org/cgi-bin/go.cgi?query=GO:0050885&auto_wild_cards=yes&view=query&action=query&search_constraint=terms"	GO:0050885_neuromuscular_process_controlling_balance) 32 1 4.962284 -0.736142 303 131.458645 206.13 280.801355 0.680297
=HYPERLINK("http://www.godatabase.org/cgi-bin/go.cgi?query=GO:0001501&auto_wild_cards=yes&view=query&action=query&search_constraint=terms"	GO:0001501_skeletal_system_development) 236 3 2.018556 -0.735772 304 131.517565 206.25 280.982435 0.678454
=HYPERLINK("http://www.godatabase.org/cgi-bin/go.cgi?query=GO:0051173&auto_wild_cards=yes&view=query&action=query&search_constraint=terms"	GO:0051173_positive_regulation_of_nitrogen_compound_metabolic_process) 361 4 1.759480 -0.724670 305 132.522708 207.48 282.437292 0.680262
=HYPERLINK("http://www.godatabase.org/cgi-bin/go.cgi?query=GO:0007565&auto_wild_cards=yes&view=query&action=query&search_constraint=terms"	GO:0007565_female_pregnancy) 33 1 4.811912 -0.724065 307 134.567096 210.17 285.772904 0.684593
=HYPERLINK("http://www.godatabase.org/cgi-bin/go.cgi?query=GO:0021987&auto_wild_cards=yes&view=query&action=query&search_constraint=terms"	GO:0021987_cerebral_cortex_development) 33 1 4.811912 -0.724065 307 134.567096 210.17 285.772904 0.684593
=HYPERLINK("http://www.godatabase.org/cgi-bin/go.cgi?query=GO:0045597&auto_wild_cards=yes&view=query&action=query&search_constraint=terms"	GO:0045597_positive_regulation_of_cell_differentiation) 128 2 2.481142 -0.716432 308 135.030832 210.72 286.409168 0.684156
=HYPERLINK("http://www.godatabase.org/cgi-bin/go.cgi?query=GO:0010720&auto_wild_cards=yes&view=query&action=query&search_constraint=terms"	GO:0010720_positive_regulation_of_cell_development) 34 1 4.670385 -0.712385 312 138.055254 214.67 291.284746 0.688045
=HYPERLINK("http://www.godatabase.org/cgi-bin/go.cgi?query=GO:0016054&auto_wild_cards=yes&view=query&action=query&search_constraint=terms"	GO:0016054_organic_acid_catabolic_process) 34 1 4.670385 -0.712385 312 138.055254 214.67 291.284746 0.688045
=HYPERLINK("http://www.godatabase.org/cgi-bin/go.cgi?query=GO:0046395&auto_wild_cards=yes&view=query&action=query&search_constraint=terms"	GO:0046395_carboxylic_acid_catabolic_process) 34 1 4.670385 -0.712385 312 138.055254 214.67 291.284746 0.688045
=HYPERLINK("http://www.godatabase.org/cgi-bin/go.cgi?query=GO:0060443&auto_wild_cards=yes&view=query&action=query&search_constraint=terms"	GO:0060443_mammary_gland_morphogenesis) 34 1 4.670385 -0.712385 312 138.055254 214.67 291.284746 0.688045
=HYPERLINK("http://www.godatabase.org/cgi-bin/go.cgi?query=GO:0045165&auto_wild_cards=yes&view=query&action=query&search_constraint=terms"	GO:0045165_cell_fate_commitment) 130 2 2.442971 -0.706155 313 138.912714 215.66 292.407286 0.689010
=HYPERLINK("http://www.godatabase.org/cgi-bin/go.cgi?query=GO:0006869&auto_wild_cards=yes&view=query&action=query&search_constraint=terms"	GO:0006869_lipid_transport) 35 1 4.536946 -0.701080 317 141.076455 218.19 295.303545 0.688297
=HYPERLINK("http://www.godatabase.org/cgi-bin/go.cgi?query=GO:0007292&auto_wild_cards=yes&view=query&action=query&search_constraint=terms"	GO:0007292_female_gamete_generation) 35 1 4.536946 -0.701080 317 141.076455 218.19 295.303545 0.688297
=HYPERLINK("http://www.godatabase.org/cgi-bin/go.cgi?query=GO:0010810&auto_wild_cards=yes&view=query&action=query&search_constraint=terms"	GO:0010810_regulation_of_cell-substrate_adhesion) 35 1 4.536946 -0.701080 317 141.076455 218.19 295.303545 0.688297
=HYPERLINK("http://www.godatabase.org/cgi-bin/go.cgi?query=GO:0018904&auto_wild_cards=yes&view=query&action=query&search_constraint=terms"	GO:0018904_organic_ether_metabolic_process) 35 1 4.536946 -0.701080 317 141.076455 218.19 295.303545 0.688297
=HYPERLINK("http://www.godatabase.org/cgi-bin/go.cgi?query=GO:0010557&auto_wild_cards=yes&view=query&action=query&search_constraint=terms"	GO:0010557_positive_regulation_of_macromolecule_biosynthetic_process) 371 4 1.712055 -0.695509 318 141.485035 218.65 295.814965 0.687579
=HYPERLINK("http://www.godatabase.org/cgi-bin/go.cgi?query=GO:0044057&auto_wild_cards=yes&view=query&action=query&search_constraint=terms"	GO:0044057_regulation_of_system_process) 133 2 2.387866 -0.691121 319 141.877305 219.34 296.802695 0.687586
=HYPERLINK("http://www.godatabase.org/cgi-bin/go.cgi?query=GO:0001704&auto_wild_cards=yes&view=query&action=query&search_constraint=terms"	GO:0001704_formation_of_primary_germ_layer) 36 1 4.410920 -0.690129 322 144.454936 222.87 301.285064 0.692143
=HYPERLINK("http://www.godatabase.org/cgi-bin/go.cgi?query=GO:0030278&auto_wild_cards=yes&view=query&action=query&search_constraint=terms"	GO:0030278_regulation_of_ossification) 36 1 4.410920 -0.690129 322 144.454936 222.87 301.285064 0.692143
=HYPERLINK("http://www.godatabase.org/cgi-bin/go.cgi?query=GO:0051223&auto_wild_cards=yes&view=query&action=query&search_constraint=terms"	GO:0051223_regulation_of_protein_transport) 36 1 4.410920 -0.690129 322 144.454936 222.87 301.285064 0.692143
=HYPERLINK("http://www.godatabase.org/cgi-bin/go.cgi?query=GO:0022414&auto_wild_cards=yes&view=query&action=query&search_constraint=terms"	GO:0022414_reproductive_process) 376 4 1.689288 -0.681401 323 144.966548 223.71 302.453452 0.692601
=HYPERLINK("http://www.godatabase.org/cgi-bin/go.cgi?query=GO:0050906&auto_wild_cards=yes&view=query&action=query&search_constraint=terms"	GO:0050906_detection_of_stimulus_involved_in_sensory_perception) 37 1 4.291705 -0.679511 324 146.842900 226.09 305.337100 0.697809
=HYPERLINK("http://www.godatabase.org/cgi-bin/go.cgi?query=GO:0007267&auto_wild_cards=yes&view=query&action=query&search_constraint=terms"	GO:0007267_cell-cell_signaling) 252 3 1.890394 -0.678257 325 146.988523 226.27 305.551477 0.696215
=HYPERLINK("http://www.godatabase.org/cgi-bin/go.cgi?query=GO:0000003&auto_wild_cards=yes&view=query&action=query&search_constraint=terms"	GO:0000003_reproduction) 379 4 1.675917 -0.673082 326 147.348869 226.78 306.211131 0.695644
=HYPERLINK("http://www.godatabase.org/cgi-bin/go.cgi?query=GO:0001649&auto_wild_cards=yes&view=query&action=query&search_constraint=terms"	GO:0001649_osteoblast_differentiation) 38 1 4.178766 -0.669210 331 150.304235 230.65 310.995765 0.696828
=HYPERLINK("http://www.godatabase.org/cgi-bin/go.cgi?query=GO:0032259&auto_wild_cards=yes&view=query&action=query&search_constraint=terms"	GO:0032259_methylation) 38 1 4.178766 -0.669210 331 150.304235 230.65 310.995765 0.696828
=HYPERLINK("http://www.godatabase.org/cgi-bin/go.cgi?query=GO:0042493&auto_wild_cards=yes&view=query&action=query&search_constraint=terms"	GO:0042493_response_to_drug) 38 1 4.178766 -0.669210 331 150.304235 230.65 310.995765 0.696828
=HYPERLINK("http://www.godatabase.org/cgi-bin/go.cgi?query=GO:0043414&auto_wild_cards=yes&view=query&action=query&search_constraint=terms"	GO:0043414_biopolymer_methylation) 38 1 4.178766 -0.669210 331 150.304235 230.65 310.995765 0.696828
=HYPERLINK("http://www.godatabase.org/cgi-bin/go.cgi?query=GO:0050727&auto_wild_cards=yes&view=query&action=query&search_constraint=terms"	GO:0050727_regulation_of_inflammatory_response) 38 1 4.178766 -0.669210 331 150.304235 230.65 310.995765 0.696828
=HYPERLINK("http://www.godatabase.org/cgi-bin/go.cgi?query=GO:0048729&auto_wild_cards=yes&view=query&action=query&search_constraint=terms"	GO:0048729_tissue_morphogenesis) 255 3 1.868154 -0.668071 332 150.452795 230.79 311.127205 0.695151
=HYPERLINK("http://www.godatabase.org/cgi-bin/go.cgi?query=GO:0034613&auto_wild_cards=yes&view=query&action=query&search_constraint=terms"	GO:0034613_cellular_protein_localization) 139 2 2.284793 -0.662351 333 150.909565 231.5 312.090435 0.695195
=HYPERLINK("http://www.godatabase.org/cgi-bin/go.cgi?query=GO:0006730&auto_wild_cards=yes&view=query&action=query&search_constraint=terms"	GO:0006730_one-carbon_metabolic_process) 39 1 4.071618 -0.659208 338 153.720248 234.96 316.199752 0.695148
=HYPERLINK("http://www.godatabase.org/cgi-bin/go.cgi?query=GO:0007160&auto_wild_cards=yes&view=query&action=query&search_constraint=terms"	GO:0007160_cell-matrix_adhesion) 39 1 4.071618 -0.659208 338 153.720248 234.96 316.199752 0.695148
=HYPERLINK("http://www.godatabase.org/cgi-bin/go.cgi?query=GO:0007286&auto_wild_cards=yes&view=query&action=query&search_constraint=terms"	GO:0007286_spermatid_development) 39 1 4.071618 -0.659208 338 153.720248 234.96 316.199752 0.695148
=HYPERLINK("http://www.godatabase.org/cgi-bin/go.cgi?query=GO:0048663&auto_wild_cards=yes&view=query&action=query&search_constraint=terms"	GO:0048663_neuron_fate_commitment) 39 1 4.071618 -0.659208 338 153.720248 234.96 316.199752 0.695148
=HYPERLINK("http://www.godatabase.org/cgi-bin/go.cgi?query=GO:0070201&auto_wild_cards=yes&view=query&action=query&search_constraint=terms"	GO:0070201_regulation_of_establishment_of_protein_localization) 39 1 4.071618 -0.659208 338 153.720248 234.96 316.199752 0.695148
=HYPERLINK("http://www.godatabase.org/cgi-bin/go.cgi?query=GO:0003008&auto_wild_cards=yes&view=query&action=query&search_constraint=terms"	GO:0003008_system_process) 516 5 1.538693 -0.659098 339 153.784024 235.12 316.455976 0.693569
=HYPERLINK("http://www.godatabase.org/cgi-bin/go.cgi?query=GO:0048468&auto_wild_cards=yes&view=query&action=query&search_constraint=terms"	GO:0048468_cell_development) 654 6 1.456817 -0.654585 340 153.886276 235.43 316.973724 0.692441
=HYPERLINK("http://www.godatabase.org/cgi-bin/go.cgi?query=GO:0070727&auto_wild_cards=yes&view=query&action=query&search_constraint=terms"	GO:0070727_cellular_macromolecule_localization) 141 2 2.252384 -0.653124 341 154.244417 235.76 317.275583 0.691378
=HYPERLINK("http://www.godatabase.org/cgi-bin/go.cgi?query=GO:0031328&auto_wild_cards=yes&view=query&action=query&search_constraint=terms"	GO:0031328_positive_regulation_of_cellular_biosynthetic_process) 387 4 1.641272 -0.651418 342 154.616567 236.18 317.743433 0.690585
=HYPERLINK("http://www.godatabase.org/cgi-bin/go.cgi?query=GO:0014031&auto_wild_cards=yes&view=query&action=query&search_constraint=terms"	GO:0014031_mesenchymal_cell_development) 40 1 3.969828 -0.649491 345 157.054000 238.79 320.526000 0.692145
=HYPERLINK("http://www.godatabase.org/cgi-bin/go.cgi?query=GO:0016071&auto_wild_cards=yes&view=query&action=query&search_constraint=terms"	GO:0016071_mRNA_metabolic_process) 40 1 3.969828 -0.649491 345 157.054000 238.79 320.526000 0.692145
=HYPERLINK("http://www.godatabase.org/cgi-bin/go.cgi?query=GO:0046850&auto_wild_cards=yes&view=query&action=query&search_constraint=terms"	GO:0046850_regulation_of_bone_remodeling) 40 1 3.969828 -0.649491 345 157.054000 238.79 320.526000 0.692145
=HYPERLINK("http://www.godatabase.org/cgi-bin/go.cgi?query=GO:0009891&auto_wild_cards=yes&view=query&action=query&search_constraint=terms"	GO:0009891_positive_regulation_of_biosynthetic_process) 388 4 1.637042 -0.648762 346 157.209126 238.94 320.670874 0.690578
=HYPERLINK("http://www.godatabase.org/cgi-bin/go.cgi?query=GO:0019748&auto_wild_cards=yes&view=query&action=query&search_constraint=terms"	GO:0019748_secondary_metabolic_process) 41 1 3.873003 -0.640044 348 160.888782 243.76 326.631218 0.700460
=HYPERLINK("http://www.godatabase.org/cgi-bin/go.cgi?query=GO:0032844&auto_wild_cards=yes&view=query&action=query&search_constraint=terms"	GO:0032844_regulation_of_homeostatic_process) 41 1 3.873003 -0.640044 348 160.888782 243.76 326.631218 0.700460
=HYPERLINK("http://www.godatabase.org/cgi-bin/go.cgi?query=GO:0044255&auto_wild_cards=yes&view=query&action=query&search_constraint=terms"	GO:0044255_cellular_lipid_metabolic_process) 264 3 1.804467 -0.638564 349 161.407357 244.39 327.372643 0.700258
=HYPERLINK("http://www.godatabase.org/cgi-bin/go.cgi?query=GO:0034961&auto_wild_cards=yes&view=query&action=query&search_constraint=terms"	GO:0034961_cellular_biopolymer_biosynthetic_process) 804 7 1.382527 -0.634250 350 161.700181 244.83 327.959819 0.699514
=HYPERLINK("http://www.godatabase.org/cgi-bin/go.cgi?query=GO:0006006&auto_wild_cards=yes&view=query&action=query&search_constraint=terms"	GO:0006006_glucose_metabolic_process) 42 1 3.780788 -0.630855 355 165.229638 248.87 332.510362 0.701042
=HYPERLINK("http://www.godatabase.org/cgi-bin/go.cgi?query=GO:0008361&auto_wild_cards=yes&view=query&action=query&search_constraint=terms"	GO:0008361_regulation_of_cell_size) 42 1 3.780788 -0.630855 355 165.229638 248.87 332.510362 0.701042
=HYPERLINK("http://www.godatabase.org/cgi-bin/go.cgi?query=GO:0010740&auto_wild_cards=yes&view=query&action=query&search_constraint=terms"	GO:0010740_positive_regulation_of_protein_kinase_cascade) 42 1 3.780788 -0.630855 355 165.229638 248.87 332.510362 0.701042
=HYPERLINK("http://www.godatabase.org/cgi-bin/go.cgi?query=GO:0045637&auto_wild_cards=yes&view=query&action=query&search_constraint=terms"	GO:0045637_regulation_of_myeloid_cell_differentiation) 42 1 3.780788 -0.630855 355 165.229638 248.87 332.510362 0.701042
=HYPERLINK("http://www.godatabase.org/cgi-bin/go.cgi?query=GO:0048515&auto_wild_cards=yes&view=query&action=query&search_constraint=terms"	GO:0048515_spermatid_differentiation) 42 1 3.780788 -0.630855 355 165.229638 248.87 332.510362 0.701042
=HYPERLINK("http://www.godatabase.org/cgi-bin/go.cgi?query=GO:0030900&auto_wild_cards=yes&view=query&action=query&search_constraint=terms"	GO:0030900_forebrain_development) 146 2 2.175248 -0.630805 356 165.712028 249.45 333.187972 0.700702
=HYPERLINK("http://www.godatabase.org/cgi-bin/go.cgi?query=GO:0043284&auto_wild_cards=yes&view=query&action=query&search_constraint=terms"	GO:0043284_biopolymer_biosynthetic_process) 807 7 1.377388 -0.628723 357 165.822875 249.57 333.317125 0.699076
=HYPERLINK("http://www.godatabase.org/cgi-bin/go.cgi?query=GO:0001894&auto_wild_cards=yes&view=query&action=query&search_constraint=terms"	GO:0001894_tissue_homeostasis) 43 1 3.692863 -0.621910 363 169.685211 254.13 338.574789 0.700083
=HYPERLINK("http://www.godatabase.org/cgi-bin/go.cgi?query=GO:0006766&auto_wild_cards=yes&view=query&action=query&search_constraint=terms"	GO:0006766_vitamin_metabolic_process) 43 1 3.692863 -0.621910 363 169.685211 254.13 338.574789 0.700083
=HYPERLINK("http://www.godatabase.org/cgi-bin/go.cgi?query=GO:0009582&auto_wild_cards=yes&view=query&action=query&search_constraint=terms"	GO:0009582_detection_of_abiotic_stimulus) 43 1 3.692863 -0.621910 363 169.685211 254.13 338.574789 0.700083
=HYPERLINK("http://www.godatabase.org/cgi-bin/go.cgi?query=GO:0010001&auto_wild_cards=yes&view=query&action=query&search_constraint=terms"	GO:0010001_glial_cell_differentiation) 43 1 3.692863 -0.621910 363 169.685211 254.13 338.574789 0.700083
=HYPERLINK("http://www.godatabase.org/cgi-bin/go.cgi?query=GO:0048762&auto_wild_cards=yes&view=query&action=query&search_constraint=terms"	GO:0048762_mesenchymal_cell_differentiation) 43 1 3.692863 -0.621910 363 169.685211 254.13 338.574789 0.700083
=HYPERLINK("http://www.godatabase.org/cgi-bin/go.cgi?query=GO:0051789&auto_wild_cards=yes&view=query&action=query&search_constraint=terms"	GO:0051789_response_to_protein_stimulus) 43 1 3.692863 -0.621910 363 169.685211 254.13 338.574789 0.700083
=HYPERLINK("http://www.godatabase.org/cgi-bin/go.cgi?query=GO:0006606&auto_wild_cards=yes&view=query&action=query&search_constraint=terms"	GO:0006606_protein_import_into_nucleus) 44 1 3.608934 -0.613199 366 173.823668 259.37 344.916332 0.708661
=HYPERLINK("http://www.godatabase.org/cgi-bin/go.cgi?query=GO:0051170&auto_wild_cards=yes&view=query&action=query&search_constraint=terms"	GO:0051170_nuclear_import) 44 1 3.608934 -0.613199 366 173.823668 259.37 344.916332 0.708661
=HYPERLINK("http://www.godatabase.org/cgi-bin/go.cgi?query=GO:0060485&auto_wild_cards=yes&view=query&action=query&search_constraint=terms"	GO:0060485_mesenchyme_development) 44 1 3.608934 -0.613199 366 173.823668 259.37 344.916332 0.708661
=HYPERLINK("http://www.godatabase.org/cgi-bin/go.cgi?query=GO:0034103&auto_wild_cards=yes&view=query&action=query&search_constraint=terms"	GO:0034103_regulation_of_tissue_remodeling) 45 1 3.528736 -0.604712 368 175.357034 261.41 347.462966 0.710353
=HYPERLINK("http://www.godatabase.org/cgi-bin/go.cgi?query=GO:0046546&auto_wild_cards=yes&view=query&action=query&search_constraint=terms"	GO:0046546_development_of_primary_male_sexual_characteristics) 45 1 3.528736 -0.604712 368 175.357034 261.41 347.462966 0.710353
=HYPERLINK("http://www.godatabase.org/cgi-bin/go.cgi?query=GO:0007612&auto_wild_cards=yes&view=query&action=query&search_constraint=terms"	GO:0007612_learning) 46 1 3.452024 -0.596438 372 177.857290 264.56 351.262710 0.711183
=HYPERLINK("http://www.godatabase.org/cgi-bin/go.cgi?query=GO:0009581&auto_wild_cards=yes&view=query&action=query&search_constraint=terms"	GO:0009581_detection_of_external_stimulus) 46 1 3.452024 -0.596438 372 177.857290 264.56 351.262710 0.711183
=HYPERLINK("http://www.godatabase.org/cgi-bin/go.cgi?query=GO:0030218&auto_wild_cards=yes&view=query&action=query&search_constraint=terms"	GO:0030218_erythrocyte_differentiation) 46 1 3.452024 -0.596438 372 177.857290 264.56 351.262710 0.711183
=HYPERLINK("http://www.godatabase.org/cgi-bin/go.cgi?query=GO:0042063&auto_wild_cards=yes&view=query&action=query&search_constraint=terms"	GO:0042063_gliogenesis) 46 1 3.452024 -0.596438 372 177.857290 264.56 351.262710 0.711183
=HYPERLINK("http://www.godatabase.org/cgi-bin/go.cgi?query=GO:0008285&auto_wild_cards=yes&view=query&action=query&search_constraint=terms"	GO:0008285_negative_regulation_of_cell_proliferation) 155 2 2.048943 -0.593125 373 178.315503 265.15 351.984497 0.710858
=HYPERLINK("http://www.godatabase.org/cgi-bin/go.cgi?query=GO:0006396&auto_wild_cards=yes&view=query&action=query&search_constraint=terms"	GO:0006396_RNA_processing) 47 1 3.378577 -0.588367 377 180.977247 268.5 356.022753 0.712202
=HYPERLINK("http://www.godatabase.org/cgi-bin/go.cgi?query=GO:0031667&auto_wild_cards=yes&view=query&action=query&search_constraint=terms"	GO:0031667_response_to_nutrient_levels) 47 1 3.378577 -0.588367 377 180.977247 268.5 356.022753 0.712202
=HYPERLINK("http://www.godatabase.org/cgi-bin/go.cgi?query=GO:0034754&auto_wild_cards=yes&view=query&action=query&search_constraint=terms"	GO:0034754_cellular_hormone_metabolic_process) 47 1 3.378577 -0.588367 377 180.977247 268.5 356.022753 0.712202
=HYPERLINK("http://www.godatabase.org/cgi-bin/go.cgi?query=GO:0048871&auto_wild_cards=yes&view=query&action=query&search_constraint=terms"	GO:0048871_multicellular_organismal_homeostasis) 47 1 3.378577 -0.588367 377 180.977247 268.5 356.022753 0.712202
=HYPERLINK("http://www.godatabase.org/cgi-bin/go.cgi?query=GO:0006950&auto_wild_cards=yes&view=query&action=query&search_constraint=terms"	GO:0006950_response_to_stress) 549 5 1.446203 -0.586443 378 180.991217 268.62 356.248783 0.710635
=HYPERLINK("http://www.godatabase.org/cgi-bin/go.cgi?query=GO:0051704&auto_wild_cards=yes&view=query&action=query&search_constraint=terms"	GO:0051704_multi-organism_process) 157 2 2.022842 -0.585157 379 181.182213 268.86 356.537787 0.709393
=HYPERLINK("http://www.godatabase.org/cgi-bin/go.cgi?query=GO:0048514&auto_wild_cards=yes&view=query&action=query&search_constraint=terms"	GO:0048514_blood_vessel_morphogenesis) 158 2 2.010039 -0.581225 380 181.776712 269.72 357.663288 0.709789
=HYPERLINK("http://www.godatabase.org/cgi-bin/go.cgi?query=GO:0007498&auto_wild_cards=yes&view=query&action=query&search_constraint=terms"	GO:0007498_mesoderm_development) 48 1 3.308190 -0.580493 384 183.555086 271.72 359.884914 0.707604
=HYPERLINK("http://www.godatabase.org/cgi-bin/go.cgi?query=GO:0019318&auto_wild_cards=yes&view=query&action=query&search_constraint=terms"	GO:0019318_hexose_metabolic_process) 48 1 3.308190 -0.580493 384 183.555086 271.72 359.884914 0.707604
=HYPERLINK("http://www.godatabase.org/cgi-bin/go.cgi?query=GO:0034504&auto_wild_cards=yes&view=query&action=query&search_constraint=terms"	GO:0034504_protein_localization_in_nucleus) 48 1 3.308190 -0.580493 384 183.555086 271.72 359.884914 0.707604
=HYPERLINK("http://www.godatabase.org/cgi-bin/go.cgi?query=GO:0046849&auto_wild_cards=yes&view=query&action=query&search_constraint=terms"	GO:0046849_bone_remodeling) 48 1 3.308190 -0.580493 384 183.555086 271.72 359.884914 0.707604
=HYPERLINK("http://www.godatabase.org/cgi-bin/go.cgi?query=GO:0006629&auto_wild_cards=yes&view=query&action=query&search_constraint=terms"	GO:0006629_lipid_metabolic_process) 285 3 1.671506 -0.575338 385 184.009786 272.34 360.670214 0.707377
=HYPERLINK("http://www.godatabase.org/cgi-bin/go.cgi?query=GO:0003015&auto_wild_cards=yes&view=query&action=query&search_constraint=terms"	GO:0003015_heart_process) 49 1 3.240676 -0.572805 391 186.230601 275.08 363.929399 0.703529
=HYPERLINK("http://www.godatabase.org/cgi-bin/go.cgi?query=GO:0021543&auto_wild_cards=yes&view=query&action=query&search_constraint=terms"	GO:0021543_pallium_development) 49 1 3.240676 -0.572805 391 186.230601 275.08 363.929399 0.703529
=HYPERLINK("http://www.godatabase.org/cgi-bin/go.cgi?query=GO:0034101&auto_wild_cards=yes&view=query&action=query&search_constraint=terms"	GO:0034101_erythrocyte_homeostasis) 49 1 3.240676 -0.572805 391 186.230601 275.08 363.929399 0.703529
=HYPERLINK("http://www.godatabase.org/cgi-bin/go.cgi?query=GO:0046661&auto_wild_cards=yes&view=query&action=query&search_constraint=terms"	GO:0046661_male_sex_differentiation) 49 1 3.240676 -0.572805 391 186.230601 275.08 363.929399 0.703529
=HYPERLINK("http://www.godatabase.org/cgi-bin/go.cgi?query=GO:0048741&auto_wild_cards=yes&view=query&action=query&search_constraint=terms"	GO:0048741_skeletal_muscle_fiber_development) 49 1 3.240676 -0.572805 391 186.230601 275.08 363.929399 0.703529
=HYPERLINK("http://www.godatabase.org/cgi-bin/go.cgi?query=GO:0060047&auto_wild_cards=yes&view=query&action=query&search_constraint=terms"	GO:0060047_heart_contraction) 49 1 3.240676 -0.572805 391 186.230601 275.08 363.929399 0.703529
=HYPERLINK("http://www.godatabase.org/cgi-bin/go.cgi?query=GO:0009628&auto_wild_cards=yes&view=query&action=query&search_constraint=terms"	GO:0009628_response_to_abiotic_stimulus) 162 2 1.960409 -0.565835 392 186.849483 275.93 365.010517 0.703903
=HYPERLINK("http://www.godatabase.org/cgi-bin/go.cgi?query=GO:0017038&auto_wild_cards=yes&view=query&action=query&search_constraint=terms"	GO:0017038_protein_import) 50 1 3.175862 -0.565298 394 188.217194 277.73 367.242806 0.704898
=HYPERLINK("http://www.godatabase.org/cgi-bin/go.cgi?query=GO:0051606&auto_wild_cards=yes&view=query&action=query&search_constraint=terms"	GO:0051606_detection_of_stimulus) 50 1 3.175862 -0.565298 394 188.217194 277.73 367.242806 0.704898
=HYPERLINK("http://www.godatabase.org/cgi-bin/go.cgi?query=GO:0032880&auto_wild_cards=yes&view=query&action=query&search_constraint=terms"	GO:0032880_regulation_of_protein_localization) 51 1 3.113590 -0.557963 396 191.355404 281.3 371.244596 0.710354
=HYPERLINK("http://www.godatabase.org/cgi-bin/go.cgi?query=GO:0048747&auto_wild_cards=yes&view=query&action=query&search_constraint=terms"	GO:0048747_muscle_fiber_development) 51 1 3.113590 -0.557963 396 191.355404 281.3 371.244596 0.710354
=HYPERLINK("http://www.godatabase.org/cgi-bin/go.cgi?query=GO:0048518&auto_wild_cards=yes&view=query&action=query&search_constraint=terms"	GO:0048518_positive_regulation_of_biological_process) 995 8 1.276728 -0.555053 397 191.444452 281.41 371.375548 0.708841
=HYPERLINK("http://www.godatabase.org/cgi-bin/go.cgi?query=GO:0043065&auto_wild_cards=yes&view=query&action=query&search_constraint=terms"	GO:0043065_positive_regulation_of_apoptosis) 166 2 1.913170 -0.550967 398 192.032583 282.5 372.967417 0.709799
=HYPERLINK("http://www.godatabase.org/cgi-bin/go.cgi?query=GO:0010608&auto_wild_cards=yes&view=query&action=query&search_constraint=terms"	GO:0010608_posttranscriptional_regulation_of_gene_expression) 52 1 3.053714 -0.550794 400 193.072597 283.75 374.427403 0.709375
=HYPERLINK("http://www.godatabase.org/cgi-bin/go.cgi?query=GO:0048585&auto_wild_cards=yes&view=query&action=query&search_constraint=terms"	GO:0048585_negative_regulation_of_response_to_stimulus) 52 1 3.053714 -0.550794 400 193.072597 283.75 374.427403 0.709375
=HYPERLINK("http://www.godatabase.org/cgi-bin/go.cgi?query=GO:0010942&auto_wild_cards=yes&view=query&action=query&search_constraint=terms"	GO:0010942_positive_regulation_of_cell_death) 167 2 1.901714 -0.547328 402 194.204506 285.42 376.635494 0.710000
=HYPERLINK("http://www.godatabase.org/cgi-bin/go.cgi?query=GO:0043068&auto_wild_cards=yes&view=query&action=query&search_constraint=terms"	GO:0043068_positive_regulation_of_programmed_cell_death) 167 2 1.901714 -0.547328 402 194.204506 285.42 376.635494 0.710000
=HYPERLINK("http://www.godatabase.org/cgi-bin/go.cgi?query=GO:0006139&auto_wild_cards=yes&view=query&action=query&search_constraint=terms"	GO:0006139_nucleobase__nucleoside__nucleotide_and_nucleic_acid_metabolic_process) 1002 8 1.267809 -0.544339 403 194.365905 285.57 376.774095 0.708610
=HYPERLINK("http://www.godatabase.org/cgi-bin/go.cgi?query=GO:0050905&auto_wild_cards=yes&view=query&action=query&search_constraint=terms"	GO:0050905_neuromuscular_process) 53 1 2.996096 -0.543784 404 196.273148 287.77 379.266852 0.712302
=HYPERLINK("http://www.godatabase.org/cgi-bin/go.cgi?query=GO:0010604&auto_wild_cards=yes&view=query&action=query&search_constraint=terms"	GO:0010604_positive_regulation_of_macromolecule_metabolic_process) 433 4 1.466911 -0.540149 405 196.449793 288.04 379.630207 0.711210
=HYPERLINK("http://www.godatabase.org/cgi-bin/go.cgi?query=GO:0007275&auto_wild_cards=yes&view=query&action=query&search_constraint=terms"	GO:0007275_multicellular_organismal_development) 1760 13 1.172904 -0.537157 406 196.708516 288.3 379.891484 0.710099
=HYPERLINK("http://www.godatabase.org/cgi-bin/go.cgi?query=GO:0048598&auto_wild_cards=yes&view=query&action=query&search_constraint=terms"	GO:0048598_embryonic_morphogenesis) 299 3 1.593242 -0.537104 407 196.873558 288.47 380.066442 0.708771
=HYPERLINK("http://www.godatabase.org/cgi-bin/go.cgi?query=GO:0006412&auto_wild_cards=yes&view=query&action=query&search_constraint=terms"	GO:0006412_translation) 54 1 2.940613 -0.536928 408 198.866983 290.7 382.533017 0.712500
=HYPERLINK("http://www.godatabase.org/cgi-bin/go.cgi?query=GO:0006357&auto_wild_cards=yes&view=query&action=query&search_constraint=terms"	GO:0006357_regulation_of_transcription_from_RNA_polymerase_II_promoter) 435 4 1.460166 -0.535778 409 199.273260 291.24 383.206740 0.712078
=HYPERLINK("http://www.godatabase.org/cgi-bin/go.cgi?query=GO:0048731&auto_wild_cards=yes&view=query&action=query&search_constraint=terms"	GO:0048731_system_development) 1609 12 1.184287 -0.534421 410 199.403857 291.45 383.496143 0.710854
=HYPERLINK("http://www.godatabase.org/cgi-bin/go.cgi?query=GO:0006310&auto_wild_cards=yes&view=query&action=query&search_constraint=terms"	GO:0006310_DNA_recombination) 55 1 2.887147 -0.530219 413 201.308839 293.55 385.791161 0.710775
=HYPERLINK("http://www.godatabase.org/cgi-bin/go.cgi?query=GO:0007126&auto_wild_cards=yes&view=query&action=query&search_constraint=terms"	GO:0007126_meiosis) 55 1 2.887147 -0.530219 413 201.308839 293.55 385.791161 0.710775
=HYPERLINK("http://www.godatabase.org/cgi-bin/go.cgi?query=GO:0051327&auto_wild_cards=yes&view=query&action=query&search_constraint=terms"	GO:0051327_M_phase_of_meiotic_cell_cycle) 55 1 2.887147 -0.530219 413 201.308839 293.55 385.791161 0.710775
=HYPERLINK("http://www.godatabase.org/cgi-bin/go.cgi?query=GO:0007600&auto_wild_cards=yes&view=query&action=query&search_constraint=terms"	GO:0007600_sensory_perception) 172 2 1.846431 -0.529586 415 201.662692 294.16 386.657308 0.708819
=HYPERLINK("http://www.godatabase.org/cgi-bin/go.cgi?query=GO:0009611&auto_wild_cards=yes&view=query&action=query&search_constraint=terms"	GO:0009611_response_to_wounding) 172 2 1.846431 -0.529586 415 201.662692 294.16 386.657308 0.708819
=HYPERLINK("http://www.godatabase.org/cgi-bin/go.cgi?query=GO:0044248&auto_wild_cards=yes&view=query&action=query&search_constraint=terms"	GO:0044248_cellular_catabolic_process) 173 2 1.835758 -0.526126 416 202.469664 294.97 387.470336 0.709062
=HYPERLINK("http://www.godatabase.org/cgi-bin/go.cgi?query=GO:0002683&auto_wild_cards=yes&view=query&action=query&search_constraint=terms"	GO:0002683_negative_regulation_of_immune_system_process) 56 1 2.835591 -0.523653 420 204.495075 297.63 390.764925 0.708643
=HYPERLINK("http://www.godatabase.org/cgi-bin/go.cgi?query=GO:0006790&auto_wild_cards=yes&view=query&action=query&search_constraint=terms"	GO:0006790_sulfur_metabolic_process) 56 1 2.835591 -0.523653 420 204.495075 297.63 390.764925 0.708643
=HYPERLINK("http://www.godatabase.org/cgi-bin/go.cgi?query=GO:0046486&auto_wild_cards=yes&view=query&action=query&search_constraint=terms"	GO:0046486_glycerolipid_metabolic_process) 56 1 2.835591 -0.523653 420 204.495075 297.63 390.764925 0.708643
=HYPERLINK("http://www.godatabase.org/cgi-bin/go.cgi?query=GO:0051321&auto_wild_cards=yes&view=query&action=query&search_constraint=terms"	GO:0051321_meiotic_cell_cycle) 56 1 2.835591 -0.523653 420 204.495075 297.63 390.764925 0.708643
=HYPERLINK("http://www.godatabase.org/cgi-bin/go.cgi?query=GO:0031325&auto_wild_cards=yes&view=query&action=query&search_constraint=terms"	GO:0031325_positive_regulation_of_cellular_metabolic_process) 442 4 1.437042 -0.520758 421 204.669540 297.79 390.910460 0.707340
=HYPERLINK("http://www.godatabase.org/cgi-bin/go.cgi?query=GO:0015031&auto_wild_cards=yes&view=query&action=query&search_constraint=terms"	GO:0015031_protein_transport) 175 2 1.814778 -0.519289 422 205.086856 298.33 391.573144 0.706943
=HYPERLINK("http://www.godatabase.org/cgi-bin/go.cgi?query=GO:0001892&auto_wild_cards=yes&view=query&action=query&search_constraint=terms"	GO:0001892_embryonic_placenta_development) 57 1 2.785844 -0.517224 430 207.613473 301.77 395.926527 0.701791
=HYPERLINK("http://www.godatabase.org/cgi-bin/go.cgi?query=GO:0008344&auto_wild_cards=yes&view=query&action=query&search_constraint=terms"	GO:0008344_adult_locomotory_behavior) 57 1 2.785844 -0.517224 430 207.613473 301.77 395.926527 0.701791
=HYPERLINK("http://www.godatabase.org/cgi-bin/go.cgi?query=GO:0018108&auto_wild_cards=yes&view=query&action=query&search_constraint=terms"	GO:0018108_peptidyl-tyrosine_phosphorylation) 57 1 2.785844 -0.517224 430 207.613473 301.77 395.926527 0.701791
=HYPERLINK("http://www.godatabase.org/cgi-bin/go.cgi?query=GO:0018212&auto_wild_cards=yes&view=query&action=query&search_constraint=terms"	GO:0018212_peptidyl-tyrosine_modification) 57 1 2.785844 -0.517224 430 207.613473 301.77 395.926527 0.701791
=HYPERLINK("http://www.godatabase.org/cgi-bin/go.cgi?query=GO:0033365&auto_wild_cards=yes&view=query&action=query&search_constraint=terms"	GO:0033365_protein_localization_in_organelle) 57 1 2.785844 -0.517224 430 207.613473 301.77 395.926527 0.701791
=HYPERLINK("http://www.godatabase.org/cgi-bin/go.cgi?query=GO:0042472&auto_wild_cards=yes&view=query&action=query&search_constraint=terms"	GO:0042472_inner_ear_morphogenesis) 57 1 2.785844 -0.517224 430 207.613473 301.77 395.926527 0.701791
=HYPERLINK("http://www.godatabase.org/cgi-bin/go.cgi?query=GO:0043523&auto_wild_cards=yes&view=query&action=query&search_constraint=terms"	GO:0043523_regulation_of_neuron_apoptosis) 57 1 2.785844 -0.517224 430 207.613473 301.77 395.926527 0.701791
=HYPERLINK("http://www.godatabase.org/cgi-bin/go.cgi?query=GO:0045444&auto_wild_cards=yes&view=query&action=query&search_constraint=terms"	GO:0045444_fat_cell_differentiation) 57 1 2.785844 -0.517224 430 207.613473 301.77 395.926527 0.701791
=HYPERLINK("http://www.godatabase.org/cgi-bin/go.cgi?query=GO:0006366&auto_wild_cards=yes&view=query&action=query&search_constraint=terms"	GO:0006366_transcription_from_RNA_polymerase_II_promoter) 444 4 1.430568 -0.516545 431 207.747241 302.02 396.292759 0.700742
=HYPERLINK("http://www.godatabase.org/cgi-bin/go.cgi?query=GO:0050804&auto_wild_cards=yes&view=query&action=query&search_constraint=terms"	GO:0050804_regulation_of_synaptic_transmission) 58 1 2.737812 -0.510928 432 209.681229 304.2 398.718771 0.704167
=HYPERLINK("http://www.godatabase.org/cgi-bin/go.cgi?query=GO:0030334&auto_wild_cards=yes&view=query&action=query&search_constraint=terms"	GO:0030334_regulation_of_cell_migration) 59 1 2.691409 -0.504760 435 211.392827 306.45 401.507173 0.704483
=HYPERLINK("http://www.godatabase.org/cgi-bin/go.cgi?query=GO:0035270&auto_wild_cards=yes&view=query&action=query&search_constraint=terms"	GO:0035270_endocrine_system_development) 59 1 2.691409 -0.504760 435 211.392827 306.45 401.507173 0.704483
=HYPERLINK("http://www.godatabase.org/cgi-bin/go.cgi?query=GO:0048469&auto_wild_cards=yes&view=query&action=query&search_constraint=terms"	GO:0048469_cell_maturation) 59 1 2.691409 -0.504760 435 211.392827 306.45 401.507173 0.704483
=HYPERLINK("http://www.godatabase.org/cgi-bin/go.cgi?query=GO:0045184&auto_wild_cards=yes&view=query&action=query&search_constraint=terms"	GO:0045184_establishment_of_protein_localization) 180 2 1.764368 -0.502678 436 211.583760 306.79 401.996240 0.703647
=HYPERLINK("http://www.godatabase.org/cgi-bin/go.cgi?query=GO:0009991&auto_wild_cards=yes&view=query&action=query&search_constraint=terms"	GO:0009991_response_to_extracellular_stimulus) 61 1 2.603166 -0.492789 438 214.108260 309.8 405.491740 0.707306
=HYPERLINK("http://www.godatabase.org/cgi-bin/go.cgi?query=GO:0051969&auto_wild_cards=yes&view=query&action=query&search_constraint=terms"	GO:0051969_regulation_of_transmission_of_nerve_impulse) 61 1 2.603166 -0.492789 438 214.108260 309.8 405.491740 0.707306
=HYPERLINK("http://www.godatabase.org/cgi-bin/go.cgi?query=GO:0009893&auto_wild_cards=yes&view=query&action=query&search_constraint=terms"	GO:0009893_positive_regulation_of_metabolic_process) 458 4 1.386839 -0.487995 439 215.251254 310.95 406.648746 0.708314
=HYPERLINK("http://www.godatabase.org/cgi-bin/go.cgi?query=GO:0030155&auto_wild_cards=yes&view=query&action=query&search_constraint=terms"	GO:0030155_regulation_of_cell_adhesion) 62 1 2.561179 -0.486980 440 217.048197 313.19 409.331803 0.711795
=HYPERLINK("http://www.godatabase.org/cgi-bin/go.cgi?query=GO:0048522&auto_wild_cards=yes&view=query&action=query&search_constraint=terms"	GO:0048522_positive_regulation_of_cellular_process) 895 7 1.241957 -0.484216 441 217.416930 313.64 409.863070 0.711202
=HYPERLINK("http://www.godatabase.org/cgi-bin/go.cgi?query=GO:0007369&auto_wild_cards=yes&view=query&action=query&search_constraint=terms"	GO:0007369_gastrulation) 63 1 2.520525 -0.481282 443 219.215004 315.96 412.704996 0.713228
=HYPERLINK("http://www.godatabase.org/cgi-bin/go.cgi?query=GO:0051216&auto_wild_cards=yes&view=query&action=query&search_constraint=terms"	GO:0051216_cartilage_development) 63 1 2.520525 -0.481282 443 219.215004 315.96 412.704996 0.713228
=HYPERLINK("http://www.godatabase.org/cgi-bin/go.cgi?query=GO:0006952&auto_wild_cards=yes&view=query&action=query&search_constraint=terms"	GO:0006952_defense_response) 187 2 1.698322 -0.480516 444 219.299676 316.17 413.040324 0.712095
=HYPERLINK("http://www.godatabase.org/cgi-bin/go.cgi?query=GO:0031644&auto_wild_cards=yes&view=query&action=query&search_constraint=terms"	GO:0031644_regulation_of_neurological_system_process) 64 1 2.481142 -0.475692 445 220.424673 317.61 414.795327 0.713730
=HYPERLINK("http://www.godatabase.org/cgi-bin/go.cgi?query=GO:0034645&auto_wild_cards=yes&view=query&action=query&search_constraint=terms"	GO:0034645_cellular_macromolecule_biosynthetic_process) 901 7 1.233687 -0.475507 446 220.537292 317.75 414.962708 0.712444
=HYPERLINK("http://www.godatabase.org/cgi-bin/go.cgi?query=GO:0042471&auto_wild_cards=yes&view=query&action=query&search_constraint=terms"	GO:0042471_ear_morphogenesis) 65 1 2.442971 -0.470207 447 221.256849 318.68 416.103151 0.712931
=HYPERLINK("http://www.godatabase.org/cgi-bin/go.cgi?query=GO:0010467&auto_wild_cards=yes&view=query&action=query&search_constraint=terms"	GO:0010467_gene_expression) 905 7 1.228234 -0.469776 448 221.663617 319.04 416.416383 0.712143
=HYPERLINK("http://www.godatabase.org/cgi-bin/go.cgi?query=GO:0031589&auto_wild_cards=yes&view=query&action=query&search_constraint=terms"	GO:0031589_cell-substrate_adhesion) 66 1 2.405956 -0.464824 450 223.018998 320.67 418.321002 0.712600
=HYPERLINK("http://www.godatabase.org/cgi-bin/go.cgi?query=GO:0051402&auto_wild_cards=yes&view=query&action=query&search_constraint=terms"	GO:0051402_neuron_apoptosis) 66 1 2.405956 -0.464824 450 223.018998 320.67 418.321002 0.712600
=HYPERLINK("http://www.godatabase.org/cgi-bin/go.cgi?query=GO:0009059&auto_wild_cards=yes&view=query&action=query&search_constraint=terms"	GO:0009059_macromolecule_biosynthetic_process) 910 7 1.221485 -0.462695 451 223.283973 321.04 418.796027 0.711840
=HYPERLINK("http://www.godatabase.org/cgi-bin/go.cgi?query=GO:0003007&auto_wild_cards=yes&view=query&action=query&search_constraint=terms"	GO:0003007_heart_morphogenesis) 67 1 2.370046 -0.459539 454 225.710096 323.87 422.029904 0.713370
=HYPERLINK("http://www.godatabase.org/cgi-bin/go.cgi?query=GO:0031347&auto_wild_cards=yes&view=query&action=query&search_constraint=terms"	GO:0031347_regulation_of_defense_response) 67 1 2.370046 -0.459539 454 225.710096 323.87 422.029904 0.713370
=HYPERLINK("http://www.godatabase.org/cgi-bin/go.cgi?query=GO:0042445&auto_wild_cards=yes&view=query&action=query&search_constraint=terms"	GO:0042445_hormone_metabolic_process) 67 1 2.370046 -0.459539 454 225.710096 323.87 422.029904 0.713370
=HYPERLINK("http://www.godatabase.org/cgi-bin/go.cgi?query=GO:0048513&auto_wild_cards=yes&view=query&action=query&search_constraint=terms"	GO:0048513_organ_development) 1365 10 1.163319 -0.458859 455 225.888684 324.05 422.211316 0.712198
=HYPERLINK("http://www.godatabase.org/cgi-bin/go.cgi?query=GO:0042692&auto_wild_cards=yes&view=query&action=query&search_constraint=terms"	GO:0042692_muscle_cell_differentiation) 68 1 2.335193 -0.454350 456 227.716572 326.21 424.703428 0.715373
=HYPERLINK("http://www.godatabase.org/cgi-bin/go.cgi?query=GO:0005996&auto_wild_cards=yes&view=query&action=query&search_constraint=terms"	GO:0005996_monosaccharide_metabolic_process) 69 1 2.301349 -0.449253 458 229.435942 328.26 427.084058 0.716725
=HYPERLINK("http://www.godatabase.org/cgi-bin/go.cgi?query=GO:0032101&auto_wild_cards=yes&view=query&action=query&search_constraint=terms"	GO:0032101_regulation_of_response_to_external_stimulus) 69 1 2.301349 -0.449253 458 229.435942 328.26 427.084058 0.716725
=HYPERLINK("http://www.godatabase.org/cgi-bin/go.cgi?query=GO:0002009&auto_wild_cards=yes&view=query&action=query&search_constraint=terms"	GO:0002009_morphogenesis_of_an_epithelium) 198 2 1.603971 -0.448051 460 229.989766 328.88 427.770234 0.714957
=HYPERLINK("http://www.godatabase.org/cgi-bin/go.cgi?query=GO:0060429&auto_wild_cards=yes&view=query&action=query&search_constraint=terms"	GO:0060429_epithelium_development) 198 2 1.603971 -0.448051 460 229.989766 328.88 427.770234 0.714957
=HYPERLINK("http://www.godatabase.org/cgi-bin/go.cgi?query=GO:0007611&auto_wild_cards=yes&view=query&action=query&search_constraint=terms"	GO:0007611_learning_or_memory) 70 1 2.268473 -0.444247 462 231.728977 330.85 429.971023 0.716126
=HYPERLINK("http://www.godatabase.org/cgi-bin/go.cgi?query=GO:0009617&auto_wild_cards=yes&view=query&action=query&search_constraint=terms"	GO:0009617_response_to_bacterium) 70 1 2.268473 -0.444247 462 231.728977 330.85 429.971023 0.716126
=HYPERLINK("http://www.godatabase.org/cgi-bin/go.cgi?query=GO:0009605&auto_wild_cards=yes&view=query&action=query&search_constraint=terms"	GO:0009605_response_to_external_stimulus) 339 3 1.405249 -0.442352 463 231.822303 330.99 430.157697 0.714881
=HYPERLINK("http://www.godatabase.org/cgi-bin/go.cgi?query=GO:0048856&auto_wild_cards=yes&view=query&action=query&search_constraint=terms"	GO:0048856_anatomical_structure_development) 1688 12 1.128861 -0.440176 464 232.601393 331.8 430.998607 0.715086
=HYPERLINK("http://www.godatabase.org/cgi-bin/go.cgi?query=GO:0009100&auto_wild_cards=yes&view=query&action=query&search_constraint=terms"	GO:0009100_glycoprotein_metabolic_process) 71 1 2.236523 -0.439328 466 233.921951 333.28 432.638049 0.715193
=HYPERLINK("http://www.godatabase.org/cgi-bin/go.cgi?query=GO:0016331&auto_wild_cards=yes&view=query&action=query&search_constraint=terms"	GO:0016331_morphogenesis_of_embryonic_epithelium) 71 1 2.236523 -0.439328 466 233.921951 333.28 432.638049 0.715193
=HYPERLINK("http://www.godatabase.org/cgi-bin/go.cgi?query=GO:0010468&auto_wild_cards=yes&view=query&action=query&search_constraint=terms"	GO:0010468_regulation_of_gene_expression) 778 6 1.224625 -0.438876 467 234.018473 333.43 432.841527 0.713983
=HYPERLINK("http://www.godatabase.org/cgi-bin/go.cgi?query=GO:0051649&auto_wild_cards=yes&view=query&action=query&search_constraint=terms"	GO:0051649_establishment_of_localization_in_cell) 342 3 1.392922 -0.436006 468 234.161421 333.59 433.018579 0.712799
=HYPERLINK("http://www.godatabase.org/cgi-bin/go.cgi?query=GO:0016568&auto_wild_cards=yes&view=query&action=query&search_constraint=terms"	GO:0016568_chromatin_modification) 72 1 2.205460 -0.434494 472 237.193815 336.9 436.606185 0.713771
=HYPERLINK("http://www.godatabase.org/cgi-bin/go.cgi?query=GO:0021915&auto_wild_cards=yes&view=query&action=query&search_constraint=terms"	GO:0021915_neural_tube_development) 72 1 2.205460 -0.434494 472 237.193815 336.9 436.606185 0.713771
=HYPERLINK("http://www.godatabase.org/cgi-bin/go.cgi?query=GO:0040012&auto_wild_cards=yes&view=query&action=query&search_constraint=terms"	GO:0040012_regulation_of_locomotion) 72 1 2.205460 -0.434494 472 237.193815 336.9 436.606185 0.713771
=HYPERLINK("http://www.godatabase.org/cgi-bin/go.cgi?query=GO:0048839&auto_wild_cards=yes&view=query&action=query&search_constraint=terms"	GO:0048839_inner_ear_development) 72 1 2.205460 -0.434494 472 237.193815 336.9 436.606185 0.713771
=HYPERLINK("http://www.godatabase.org/cgi-bin/go.cgi?query=GO:0001568&auto_wild_cards=yes&view=query&action=query&search_constraint=terms"	GO:0001568_blood_vessel_development) 203 2 1.564464 -0.434173 473 237.415965 337.12 436.824035 0.712727
=HYPERLINK("http://www.godatabase.org/cgi-bin/go.cgi?query=GO:0051270&auto_wild_cards=yes&view=query&action=query&search_constraint=terms"	GO:0051270_regulation_of_cell_motion) 73 1 2.175248 -0.429742 474 239.117685 339.01 438.902315 0.715211
=HYPERLINK("http://www.godatabase.org/cgi-bin/go.cgi?query=GO:0001944&auto_wild_cards=yes&view=query&action=query&search_constraint=terms"	GO:0001944_vasculature_development) 208 2 1.526857 -0.420805 476 240.846185 341.28 441.713815 0.716975
=HYPERLINK("http://www.godatabase.org/cgi-bin/go.cgi?query=GO:0008284&auto_wild_cards=yes&view=query&action=query&search_constraint=terms"	GO:0008284_positive_regulation_of_cell_proliferation) 208 2 1.526857 -0.420805 476 240.846185 341.28 441.713815 0.716975
=HYPERLINK("http://www.godatabase.org/cgi-bin/go.cgi?query=GO:0007281&auto_wild_cards=yes&view=query&action=query&search_constraint=terms"	GO:0007281_germ_cell_development) 75 1 2.117241 -0.420478 479 241.670252 342.35 443.029748 0.714718
=HYPERLINK("http://www.godatabase.org/cgi-bin/go.cgi?query=GO:0048589&auto_wild_cards=yes&view=query&action=query&search_constraint=terms"	GO:0048589_developmental_growth) 75 1 2.117241 -0.420478 479 241.670252 342.35 443.029748 0.714718
=HYPERLINK("http://www.godatabase.org/cgi-bin/go.cgi?query=GO:0051050&auto_wild_cards=yes&view=query&action=query&search_constraint=terms"	GO:0051050_positive_regulation_of_transport) 75 1 2.117241 -0.420478 479 241.670252 342.35 443.029748 0.714718
=HYPERLINK("http://www.godatabase.org/cgi-bin/go.cgi?query=GO:0030182&auto_wild_cards=yes&view=query&action=query&search_constraint=terms"	GO:0030182_neuron_differentiation) 356 3 1.338144 -0.407638 480 244.124195 345.19 446.255805 0.719146
=HYPERLINK("http://www.godatabase.org/cgi-bin/go.cgi?query=GO:0007519&auto_wild_cards=yes&view=query&action=query&search_constraint=terms"	GO:0007519_skeletal_muscle_tissue_development) 78 1 2.035809 -0.407147 482 246.604272 347.62 448.635728 0.721203
=HYPERLINK("http://www.godatabase.org/cgi-bin/go.cgi?query=GO:0060538&auto_wild_cards=yes&view=query&action=query&search_constraint=terms"	GO:0060538_skeletal_muscle_organ_development) 78 1 2.035809 -0.407147 482 246.604272 347.62 448.635728 0.721203
=HYPERLINK("http://www.godatabase.org/cgi-bin/go.cgi?query=GO:0042981&auto_wild_cards=yes&view=query&action=query&search_constraint=terms"	GO:0042981_regulation_of_apoptosis) 360 3 1.323276 -0.399893 483 248.145324 349.58 451.014676 0.723768
=HYPERLINK("http://www.godatabase.org/cgi-bin/go.cgi?query=GO:0009653&auto_wild_cards=yes&view=query&action=query&search_constraint=terms"	GO:0009653_anatomical_structure_morphogenesis) 958 7 1.160284 -0.399212 484 248.236990 349.74 451.243010 0.722603
=HYPERLINK("http://www.godatabase.org/cgi-bin/go.cgi?query=GO:0006631&auto_wild_cards=yes&view=query&action=query&search_constraint=terms"	GO:0006631_fatty_acid_metabolic_process) 80 1 1.984914 -0.398614 485 249.780312 351.53 453.279688 0.724804
=HYPERLINK("http://www.godatabase.org/cgi-bin/go.cgi?query=GO:0016070&auto_wild_cards=yes&view=query&action=query&search_constraint=terms"	GO:0016070_RNA_metabolic_process) 658 5 1.206635 -0.396751 486 250.500866 352.36 454.219134 0.725021
=HYPERLINK("http://www.godatabase.org/cgi-bin/go.cgi?query=GO:0021700&auto_wild_cards=yes&view=query&action=query&search_constraint=terms"	GO:0021700_developmental_maturation) 81 1 1.960409 -0.394448 487 251.149328 353.07 454.990672 0.724990
=HYPERLINK("http://www.godatabase.org/cgi-bin/go.cgi?query=GO:0010941&auto_wild_cards=yes&view=query&action=query&search_constraint=terms"	GO:0010941_regulation_of_cell_death) 365 3 1.305149 -0.390426 489 252.470689 354.73 456.989311 0.725419
=HYPERLINK("http://www.godatabase.org/cgi-bin/go.cgi?query=GO:0043067&auto_wild_cards=yes&view=query&action=query&search_constraint=terms"	GO:0043067_regulation_of_programmed_cell_death) 365 3 1.305149 -0.390426 489 252.470689 354.73 456.989311 0.725419
=HYPERLINK("http://www.godatabase.org/cgi-bin/go.cgi?query=GO:0010627&auto_wild_cards=yes&view=query&action=query&search_constraint=terms"	GO:0010627_regulation_of_protein_kinase_cascade) 82 1 1.936501 -0.390347 491 253.611752 356.19 458.768248 0.725438
=HYPERLINK("http://www.godatabase.org/cgi-bin/go.cgi?query=GO:0045664&auto_wild_cards=yes&view=query&action=query&search_constraint=terms"	GO:0045664_regulation_of_neuron_differentiation) 82 1 1.936501 -0.390347 491 253.611752 356.19 458.768248 0.725438
=HYPERLINK("http://www.godatabase.org/cgi-bin/go.cgi?query=GO:0006325&auto_wild_cards=yes&view=query&action=query&search_constraint=terms"	GO:0006325_chromatin_organization) 83 1 1.913170 -0.386310 494 255.740765 358.62 461.499235 0.725951
=HYPERLINK("http://www.godatabase.org/cgi-bin/go.cgi?query=GO:0006575&auto_wild_cards=yes&view=query&action=query&search_constraint=terms"	GO:0006575_cellular_amino_acid_derivative_metabolic_process) 83 1 1.913170 -0.386310 494 255.740765 358.62 461.499235 0.725951
=HYPERLINK("http://www.godatabase.org/cgi-bin/go.cgi?query=GO:0030534&auto_wild_cards=yes&view=query&action=query&search_constraint=terms"	GO:0030534_adult_behavior) 83 1 1.913170 -0.386310 494 255.740765 358.62 461.499235 0.725951
=HYPERLINK("http://www.godatabase.org/cgi-bin/go.cgi?query=GO:0030005&auto_wild_cards=yes&view=query&action=query&search_constraint=terms"	GO:0030005_cellular_di-__tri-valent_inorganic_cation_homeostasis) 84 1 1.890394 -0.382334 496 256.729183 359.61 462.490817 0.725020
=HYPERLINK("http://www.godatabase.org/cgi-bin/go.cgi?query=GO:0045137&auto_wild_cards=yes&view=query&action=query&search_constraint=terms"	GO:0045137_development_of_primary_sexual_characteristics) 84 1 1.890394 -0.382334 496 256.729183 359.61 462.490817 0.725020
=HYPERLINK("http://www.godatabase.org/cgi-bin/go.cgi?query=GO:0051641&auto_wild_cards=yes&view=query&action=query&search_constraint=terms"	GO:0051641_cellular_localization) 370 3 1.287512 -0.381191 497 256.902679 359.8 462.697321 0.723944
=HYPERLINK("http://www.godatabase.org/cgi-bin/go.cgi?query=GO:0032502&auto_wild_cards=yes&view=query&action=query&search_constraint=terms"	GO:0032502_developmental_process) 2060 14 1.079176 -0.377304 498 258.232139 361.17 464.107861 0.725241
=HYPERLINK("http://www.godatabase.org/cgi-bin/go.cgi?query=GO:0032504&auto_wild_cards=yes&view=query&action=query&search_constraint=terms"	GO:0032504_multicellular_organism_reproduction) 86 1 1.846431 -0.374563 501 260.338769 363.41 466.481231 0.725369
=HYPERLINK("http://www.godatabase.org/cgi-bin/go.cgi?query=GO:0034641&auto_wild_cards=yes&view=query&action=query&search_constraint=terms"	GO:0034641_cellular_nitrogen_compound_metabolic_process) 86 1 1.846431 -0.374563 501 260.338769 363.41 466.481231 0.725369
=HYPERLINK("http://www.godatabase.org/cgi-bin/go.cgi?query=GO:0048609&auto_wild_cards=yes&view=query&action=query&search_constraint=terms"	GO:0048609_reproductive_process_in_a_multicellular_organism) 86 1 1.846431 -0.374563 501 260.338769 363.41 466.481231 0.725369
=HYPERLINK("http://www.godatabase.org/cgi-bin/go.cgi?query=GO:0002682&auto_wild_cards=yes&view=query&action=query&search_constraint=terms"	GO:0002682_regulation_of_immune_system_process) 228 2 1.392922 -0.371950 502 260.950555 364.1 467.249445 0.725299
=HYPERLINK("http://www.godatabase.org/cgi-bin/go.cgi?query=GO:0022612&auto_wild_cards=yes&view=query&action=query&search_constraint=terms"	GO:0022612_gland_morphogenesis) 87 1 1.825208 -0.370764 503 263.135781 366.67 470.204219 0.728966
=HYPERLINK("http://www.godatabase.org/cgi-bin/go.cgi?query=GO:0048754&auto_wild_cards=yes&view=query&action=query&search_constraint=terms"	GO:0048754_branching_morphogenesis_of_a_tube) 88 1 1.804467 -0.367022 504 264.622593 368.27 471.917407 0.730694
=HYPERLINK("http://www.godatabase.org/cgi-bin/go.cgi?query=GO:0007420&auto_wild_cards=yes&view=query&action=query&search_constraint=terms"	GO:0007420_brain_development) 231 2 1.374832 -0.365204 505 264.994561 368.7 472.405439 0.730099
=HYPERLINK("http://www.godatabase.org/cgi-bin/go.cgi?query=GO:0030003&auto_wild_cards=yes&view=query&action=query&search_constraint=terms"	GO:0030003_cellular_cation_homeostasis) 90 1 1.764368 -0.359700 506 266.816661 370.82 474.823339 0.732846
=HYPERLINK("http://www.godatabase.org/cgi-bin/go.cgi?query=GO:0016477&auto_wild_cards=yes&view=query&action=query&search_constraint=terms"	GO:0016477_cell_migration) 234 2 1.357206 -0.358597 507 267.012493 371.07 475.127507 0.731893
=HYPERLINK("http://www.godatabase.org/cgi-bin/go.cgi?query=GO:0044249&auto_wild_cards=yes&view=query&action=query&search_constraint=terms"	GO:0044249_cellular_biosynthetic_process) 1150 8 1.104648 -0.354705 508 268.610532 372.81 477.009468 0.733878
=HYPERLINK("http://www.godatabase.org/cgi-bin/go.cgi?query=GO:0055066&auto_wild_cards=yes&view=query&action=query&search_constraint=terms"	GO:0055066_di-__tri-valent_inorganic_cation_homeostasis) 93 1 1.707453 -0.349108 509 272.376106 376.81 481.243894 0.740295
=HYPERLINK("http://www.godatabase.org/cgi-bin/go.cgi?query=GO:0008610&auto_wild_cards=yes&view=query&action=query&search_constraint=terms"	GO:0008610_lipid_biosynthetic_process) 94 1 1.689288 -0.345676 510 274.279944 379.28 484.280056 0.743686
=HYPERLINK("http://www.godatabase.org/cgi-bin/go.cgi?query=GO:0051707&auto_wild_cards=yes&view=query&action=query&search_constraint=terms"	GO:0051707_response_to_other_organism) 95 1 1.671506 -0.342293 511 275.015311 380.12 485.224689 0.743875
=HYPERLINK("http://www.godatabase.org/cgi-bin/go.cgi?query=GO:0009056&auto_wild_cards=yes&view=query&action=query&search_constraint=terms"	GO:0009056_catabolic_process) 243 2 1.306939 -0.339579 512 275.417118 380.63 485.842882 0.743418
=HYPERLINK("http://www.godatabase.org/cgi-bin/go.cgi?query=GO:0048699&auto_wild_cards=yes&view=query&action=query&search_constraint=terms"	GO:0048699_generation_of_neurons) 396 3 1.202978 -0.336659 513 277.932265 383.26 488.587735 0.747096
=HYPERLINK("http://www.godatabase.org/cgi-bin/go.cgi?query=GO:0018193&auto_wild_cards=yes&view=query&action=query&search_constraint=terms"	GO:0018193_peptidyl-amino_acid_modification) 97 1 1.637042 -0.335666 515 278.665808 384.16 489.654192 0.745942
=HYPERLINK("http://www.godatabase.org/cgi-bin/go.cgi?query=GO:0060341&auto_wild_cards=yes&view=query&action=query&search_constraint=terms"	GO:0060341_regulation_of_cellular_localization) 97 1 1.637042 -0.335666 515 278.665808 384.16 489.654192 0.745942
=HYPERLINK("http://www.godatabase.org/cgi-bin/go.cgi?query=GO:0048519&auto_wild_cards=yes&view=query&action=query&search_constraint=terms"	GO:0048519_negative_regulation_of_biological_process) 859 6 1.109149 -0.334645 516 278.867679 384.4 489.932321 0.744961
=HYPERLINK("http://www.godatabase.org/cgi-bin/go.cgi?query=GO:0007548&auto_wild_cards=yes&view=query&action=query&search_constraint=terms"	GO:0007548_sex_differentiation) 98 1 1.620338 -0.332420 519 280.171329 385.92 491.668671 0.743584
=HYPERLINK("http://www.godatabase.org/cgi-bin/go.cgi?query=GO:0009314&auto_wild_cards=yes&view=query&action=query&search_constraint=terms"	GO:0009314_response_to_radiation) 98 1 1.620338 -0.332420 519 280.171329 385.92 491.668671 0.743584
=HYPERLINK("http://www.godatabase.org/cgi-bin/go.cgi?query=GO:0060541&auto_wild_cards=yes&view=query&action=query&search_constraint=terms"	GO:0060541_respiratory_system_development) 98 1 1.620338 -0.332420 519 280.171329 385.92 491.668671 0.743584
=HYPERLINK("http://www.godatabase.org/cgi-bin/go.cgi?query=GO:0032879&auto_wild_cards=yes&view=query&action=query&search_constraint=terms"	GO:0032879_regulation_of_localization) 248 2 1.280590 -0.329507 520 280.614042 386.47 492.325958 0.743212
=HYPERLINK("http://www.godatabase.org/cgi-bin/go.cgi?query=GO:0060562&auto_wild_cards=yes&view=query&action=query&search_constraint=terms"	GO:0060562_epithelial_tube_morphogenesis) 99 1 1.603971 -0.329219 521 281.928925 387.9 493.871075 0.744530
=HYPERLINK("http://www.godatabase.org/cgi-bin/go.cgi?query=GO:0009058&auto_wild_cards=yes&view=query&action=query&search_constraint=terms"	GO:0009058_biosynthetic_process) 1175 8 1.081145 -0.328830 522 282.074884 388.06 494.045116 0.743410
=HYPERLINK("http://www.godatabase.org/cgi-bin/go.cgi?query=GO:0008104&auto_wild_cards=yes&view=query&action=query&search_constraint=terms"	GO:0008104_protein_localization) 251 2 1.265284 -0.323624 523 282.947078 389.01 495.072922 0.743805
=HYPERLINK("http://www.godatabase.org/cgi-bin/go.cgi?query=GO:0016481&auto_wild_cards=yes&view=query&action=query&search_constraint=terms"	GO:0016481_negative_regulation_of_transcription) 253 2 1.255281 -0.319768 524 284.717764 390.82 496.922236 0.745840
=HYPERLINK("http://www.godatabase.org/cgi-bin/go.cgi?query=GO:0048878&auto_wild_cards=yes&view=query&action=query&search_constraint=terms"	GO:0048878_chemical_homeostasis) 254 2 1.250339 -0.317859 525 285.025170 391.21 497.394830 0.745162
=HYPERLINK("http://www.godatabase.org/cgi-bin/go.cgi?query=GO:0003013&auto_wild_cards=yes&view=query&action=query&search_constraint=terms"	GO:0003013_circulatory_system_process) 103 1 1.541681 -0.316835 527 285.886459 392.32 498.753541 0.744440
=HYPERLINK("http://www.godatabase.org/cgi-bin/go.cgi?query=GO:0008015&auto_wild_cards=yes&view=query&action=query&search_constraint=terms"	GO:0008015_blood_circulation) 103 1 1.541681 -0.316835 527 285.886459 392.32 498.753541 0.744440
=HYPERLINK("http://www.godatabase.org/cgi-bin/go.cgi?query=GO:0050767&auto_wild_cards=yes&view=query&action=query&search_constraint=terms"	GO:0050767_regulation_of_neurogenesis) 104 1 1.526857 -0.313841 528 287.069395 393.69 500.310605 0.745625
=HYPERLINK("http://www.godatabase.org/cgi-bin/go.cgi?query=GO:0048870&auto_wild_cards=yes&view=query&action=query&search_constraint=terms"	GO:0048870_cell_motility) 257 2 1.235744 -0.312208 529 287.778249 394.51 501.241751 0.745766
=HYPERLINK("http://www.godatabase.org/cgi-bin/go.cgi?query=GO:0010817&auto_wild_cards=yes&view=query&action=query&search_constraint=terms"	GO:0010817_regulation_of_hormone_levels) 106 1 1.498048 -0.307968 530 288.452808 395.37 502.287192 0.745981
=HYPERLINK("http://www.godatabase.org/cgi-bin/go.cgi?query=GO:0009987&auto_wild_cards=yes&view=query&action=query&search_constraint=terms"	GO:0009987_cellular_process) 3868 25 1.026326 -0.305589 531 288.568347 395.52 502.471653 0.744859
=HYPERLINK("http://www.godatabase.org/cgi-bin/go.cgi?query=GO:0010629&auto_wild_cards=yes&view=query&action=query&search_constraint=terms"	GO:0010629_negative_regulation_of_gene_expression) 262 2 1.212161 -0.303035 533 289.608811 396.81 504.011189 0.744484
=HYPERLINK("http://www.godatabase.org/cgi-bin/go.cgi?query=GO:0048666&auto_wild_cards=yes&view=query&action=query&search_constraint=terms"	GO:0048666_neuron_development) 262 2 1.212161 -0.303035 533 289.608811 396.81 504.011189 0.744484
=HYPERLINK("http://www.godatabase.org/cgi-bin/go.cgi?query=GO:0006355&auto_wild_cards=yes&view=query&action=query&search_constraint=terms"	GO:0006355_regulation_of_transcription__DNA-dependent) 575 4 1.104648 -0.302450 534 289.834897 397.05 504.265103 0.743539
=HYPERLINK("http://www.godatabase.org/cgi-bin/go.cgi?query=GO:0030099&auto_wild_cards=yes&view=query&action=query&search_constraint=terms"	GO:0030099_myeloid_cell_differentiation) 108 1 1.470307 -0.302244 535 290.463938 397.8 505.136062 0.743551
=HYPERLINK("http://www.godatabase.org/cgi-bin/go.cgi?query=GO:0055080&auto_wild_cards=yes&view=query&action=query&search_constraint=terms"	GO:0055080_cation_homeostasis) 110 1 1.443574 -0.296665 536 292.746240 400.44 508.133760 0.747090
=HYPERLINK("http://www.godatabase.org/cgi-bin/go.cgi?query=GO:0022008&auto_wild_cards=yes&view=query&action=query&search_constraint=terms"	GO:0022008_neurogenesis) 423 3 1.126192 -0.295972 537 292.945992 400.66 508.374008 0.746108
=HYPERLINK("http://www.godatabase.org/cgi-bin/go.cgi?query=GO:0006915&auto_wild_cards=yes&view=query&action=query&search_constraint=terms"	GO:0006915_apoptosis) 427 3 1.115642 -0.290378 538 294.213589 402.44 510.666411 0.748030
=HYPERLINK("http://www.godatabase.org/cgi-bin/go.cgi?query=GO:0045934&auto_wild_cards=yes&view=query&action=query&search_constraint=terms"	GO:0045934_negative_regulation_of_nucleobase__nucleoside__nucleotide_and_nucleic_acid_metabolic_process) 270 2 1.176245 -0.288970 539 294.946771 403.18 511.413229 0.748015
=HYPERLINK("http://www.godatabase.org/cgi-bin/go.cgi?query=GO:0030154&auto_wild_cards=yes&view=query&action=query&search_constraint=terms"	GO:0030154_cell_differentiation) 1060 7 1.048634 -0.288293 540 295.698662 403.98 512.261338 0.748111
=HYPERLINK("http://www.godatabase.org/cgi-bin/go.cgi?query=GO:0051239&auto_wild_cards=yes&view=query&action=query&search_constraint=terms"	GO:0051239_regulation_of_multicellular_organismal_process) 587 4 1.082065 -0.287785 541 295.819833 404.17 512.520167 0.747079
=HYPERLINK("http://www.godatabase.org/cgi-bin/go.cgi?query=GO:0010556&auto_wild_cards=yes&view=query&action=query&search_constraint=terms"	GO:0010556_regulation_of_macromolecule_biosynthetic_process) 745 5 1.065726 -0.287762 542 295.982664 404.36 512.737336 0.746052
=HYPERLINK("http://www.godatabase.org/cgi-bin/go.cgi?query=GO:0051172&auto_wild_cards=yes&view=query&action=query&search_constraint=terms"	GO:0051172_negative_regulation_of_nitrogen_compound_metabolic_process) 271 2 1.171905 -0.287263 543 296.257964 404.63 513.002036 0.745175
=HYPERLINK("http://www.godatabase.org/cgi-bin/go.cgi?query=GO:0009607&auto_wild_cards=yes&view=query&action=query&search_constraint=terms"	GO:0009607_response_to_biotic_stimulus) 114 1 1.392922 -0.285918 544 296.938334 405.31 513.681666 0.745055
=HYPERLINK("http://www.godatabase.org/cgi-bin/go.cgi?query=GO:0051252&auto_wild_cards=yes&view=query&action=query&search_constraint=terms"	GO:0051252_regulation_of_RNA_metabolic_process) 590 4 1.076563 -0.284223 545 297.300156 405.76 514.219844 0.744514
=HYPERLINK("http://www.godatabase.org/cgi-bin/go.cgi?query=GO:0010558&auto_wild_cards=yes&view=query&action=query&search_constraint=terms"	GO:0010558_negative_regulation_of_macromolecule_biosynthetic_process) 274 2 1.159074 -0.282207 547 298.766063 407.32 515.873937 0.744644
=HYPERLINK("http://www.godatabase.org/cgi-bin/go.cgi?query=GO:0033036&auto_wild_cards=yes&view=query&action=query&search_constraint=terms"	GO:0033036_macromolecule_localization) 274 2 1.159074 -0.282207 547 298.766063 407.32 515.873937 0.744644
=HYPERLINK("http://www.godatabase.org/cgi-bin/go.cgi?query=GO:0012501&auto_wild_cards=yes&view=query&action=query&search_constraint=terms"	GO:0012501_programmed_cell_death) 433 3 1.100183 -0.282183 548 299.065003 407.74 516.414997 0.744051
=HYPERLINK("http://www.godatabase.org/cgi-bin/go.cgi?query=GO:0046483&auto_wild_cards=yes&view=query&action=query&search_constraint=terms"	GO:0046483_heterocycle_metabolic_process) 116 1 1.368906 -0.280740 550 300.217900 408.97 517.722100 0.743582
=HYPERLINK("http://www.godatabase.org/cgi-bin/go.cgi?query=GO:0080134&auto_wild_cards=yes&view=query&action=query&search_constraint=terms"	GO:0080134_regulation_of_response_to_stress) 116 1 1.368906 -0.280740 550 300.217900 408.97 517.722100 0.743582
=HYPERLINK("http://www.godatabase.org/cgi-bin/go.cgi?query=GO:0006351&auto_wild_cards=yes&view=query&action=query&search_constraint=terms"	GO:0006351_transcription__DNA-dependent) 594 4 1.069314 -0.279539 551 300.632700 409.38 518.127300 0.742976
=HYPERLINK("http://www.godatabase.org/cgi-bin/go.cgi?query=GO:0032774&auto_wild_cards=yes&view=query&action=query&search_constraint=terms"	GO:0032774_RNA_biosynthetic_process) 595 4 1.067517 -0.278379 552 301.098577 409.89 518.681423 0.742554
=HYPERLINK("http://www.godatabase.org/cgi-bin/go.cgi?query=GO:0051960&auto_wild_cards=yes&view=query&action=query&search_constraint=terms"	GO:0051960_regulation_of_nervous_system_development) 118 1 1.345704 -0.275687 553 303.080373 412.04 520.999627 0.745099
=HYPERLINK("http://www.godatabase.org/cgi-bin/go.cgi?query=GO:0007610&auto_wild_cards=yes&view=query&action=query&search_constraint=terms"	GO:0007610_behavior) 279 2 1.138302 -0.273995 554 303.889547 413.0 522.110453 0.745487
=HYPERLINK("http://www.godatabase.org/cgi-bin/go.cgi?query=GO:0032501&auto_wild_cards=yes&view=query&action=query&search_constraint=terms"	GO:0032501_multicellular_organismal_process) 2183 14 1.018371 -0.271327 555 304.536976 413.68 522.823024 0.745369
=HYPERLINK("http://www.godatabase.org/cgi-bin/go.cgi?query=GO:0014706&auto_wild_cards=yes&view=query&action=query&search_constraint=terms"	GO:0014706_striated_muscle_tissue_development) 120 1 1.323276 -0.270753 556 304.979076 414.09 523.200924 0.744766
=HYPERLINK("http://www.godatabase.org/cgi-bin/go.cgi?query=GO:0031327&auto_wild_cards=yes&view=query&action=query&search_constraint=terms"	GO:0031327_negative_regulation_of_cellular_biosynthetic_process) 282 2 1.126192 -0.269192 557 305.343045 414.51 523.676955 0.744183
=HYPERLINK("http://www.godatabase.org/cgi-bin/go.cgi?query=GO:0006917&auto_wild_cards=yes&view=query&action=query&search_constraint=terms"	GO:0006917_induction_of_apoptosis) 121 1 1.312340 -0.268330 560 306.565715 415.96 525.354285 0.742786
=HYPERLINK("http://www.godatabase.org/cgi-bin/go.cgi?query=GO:0012502&auto_wild_cards=yes&view=query&action=query&search_constraint=terms"	GO:0012502_induction_of_programmed_cell_death) 121 1 1.312340 -0.268330 560 306.565715 415.96 525.354285 0.742786
=HYPERLINK("http://www.godatabase.org/cgi-bin/go.cgi?query=GO:0051726&auto_wild_cards=yes&view=query&action=query&search_constraint=terms"	GO:0051726_regulation_of_cell_cycle) 121 1 1.312340 -0.268330 560 306.565715 415.96 525.354285 0.742786
=HYPERLINK("http://www.godatabase.org/cgi-bin/go.cgi?query=GO:0008219&auto_wild_cards=yes&view=query&action=query&search_constraint=terms"	GO:0008219_cell_death) 444 3 1.072926 -0.267748 561 306.964885 416.46 525.955115 0.742353
=HYPERLINK("http://www.godatabase.org/cgi-bin/go.cgi?query=GO:0009890&auto_wild_cards=yes&view=query&action=query&search_constraint=terms"	GO:0009890_negative_regulation_of_biosynthetic_process) 284 2 1.118261 -0.266040 562 307.484582 416.96 526.435418 0.741922
=HYPERLINK("http://www.godatabase.org/cgi-bin/go.cgi?query=GO:0060284&auto_wild_cards=yes&view=query&action=query&search_constraint=terms"	GO:0060284_regulation_of_cell_development) 122 1 1.301583 -0.265935 563 309.318905 419.1 528.881095 0.744405
=HYPERLINK("http://www.godatabase.org/cgi-bin/go.cgi?query=GO:0006996&auto_wild_cards=yes&view=query&action=query&search_constraint=terms"	GO:0006996_organelle_organization) 449 3 1.060978 -0.261430 564 310.478929 420.22 529.961071 0.745071
=HYPERLINK("http://www.godatabase.org/cgi-bin/go.cgi?query=GO:0016265&auto_wild_cards=yes&view=query&action=query&search_constraint=terms"	GO:0016265_death) 450 3 1.058621 -0.260184 565 311.532078 421.52 531.507922 0.746053
=HYPERLINK("http://www.godatabase.org/cgi-bin/go.cgi?query=GO:0001763&auto_wild_cards=yes&view=query&action=query&search_constraint=terms"	GO:0001763_morphogenesis_of_a_branching_structure) 125 1 1.270345 -0.258917 566 312.147548 422.21 532.272452 0.745954
=HYPERLINK("http://www.godatabase.org/cgi-bin/go.cgi?query=GO:0048523&auto_wild_cards=yes&view=query&action=query&search_constraint=terms"	GO:0048523_negative_regulation_of_cellular_process) 774 5 1.025795 -0.257911 567 312.568419 422.56 532.551581 0.745256
=HYPERLINK("http://www.godatabase.org/cgi-bin/go.cgi?query=GO:0060255&auto_wild_cards=yes&view=query&action=query&search_constraint=terms"	GO:0060255_regulation_of_macromolecule_metabolic_process) 936 6 1.017905 -0.256160 568 312.618151 422.69 532.761849 0.744173
=HYPERLINK("http://www.godatabase.org/cgi-bin/go.cgi?query=GO:0060537&auto_wild_cards=yes&view=query&action=query&search_constraint=terms"	GO:0060537_muscle_tissue_development) 128 1 1.240571 -0.252138 569 314.249895 424.37 534.490105 0.745817
=HYPERLINK("http://www.godatabase.org/cgi-bin/go.cgi?query=GO:0051276&auto_wild_cards=yes&view=query&action=query&search_constraint=terms"	GO:0051276_chromosome_organization) 129 1 1.230954 -0.249929 570 315.291591 425.47 535.648409 0.746439
=HYPERLINK("http://www.godatabase.org/cgi-bin/go.cgi?query=GO:0007399&auto_wild_cards=yes&view=query&action=query&search_constraint=terms"	GO:0007399_nervous_system_development) 621 4 1.022822 -0.249743 571 315.584975 425.71 535.835025 0.745552
=HYPERLINK("http://www.godatabase.org/cgi-bin/go.cgi?query=GO:0040011&auto_wild_cards=yes&view=query&action=query&search_constraint=terms"	GO:0040011_locomotion) 295 2 1.076563 -0.249402 573 316.354136 426.58 536.805864 0.744468
=HYPERLINK("http://www.godatabase.org/cgi-bin/go.cgi?query=GO:0045595&auto_wild_cards=yes&view=query&action=query&search_constraint=terms"	GO:0045595_regulation_of_cell_differentiation) 295 2 1.076563 -0.249402 573 316.354136 426.58 536.805864 0.744468
=HYPERLINK("http://www.godatabase.org/cgi-bin/go.cgi?query=GO:0050776&auto_wild_cards=yes&view=query&action=query&search_constraint=terms"	GO:0050776_regulation_of_immune_response) 130 1 1.221485 -0.247746 574 317.250275 427.66 538.069725 0.745052
=HYPERLINK("http://www.godatabase.org/cgi-bin/go.cgi?query=GO:0048869&auto_wild_cards=yes&view=query&action=query&search_constraint=terms"	GO:0048869_cellular_developmental_process) 1113 7 0.998699 -0.241674 575 318.219927 428.53 538.840073 0.745270
=HYPERLINK("http://www.godatabase.org/cgi-bin/go.cgi?query=GO:0009952&auto_wild_cards=yes&view=query&action=query&search_constraint=terms"	GO:0009952_anterior_posterior_pattern_formation) 133 1 1.193933 -0.241340 576 318.919149 429.26 539.600851 0.745243
=HYPERLINK("http://www.godatabase.org/cgi-bin/go.cgi?query=GO:0007283&auto_wild_cards=yes&view=query&action=query&search_constraint=terms"	GO:0007283_spermatogenesis) 134 1 1.185023 -0.239252 578 319.584545 429.92 540.255455 0.743806
=HYPERLINK("http://www.godatabase.org/cgi-bin/go.cgi?query=GO:0048232&auto_wild_cards=yes&view=query&action=query&search_constraint=terms"	GO:0048232_male_gamete_generation) 134 1 1.185023 -0.239252 578 319.584545 429.92 540.255455 0.743806
=HYPERLINK("http://www.godatabase.org/cgi-bin/go.cgi?query=GO:0007169&auto_wild_cards=yes&view=query&action=query&search_constraint=terms"	GO:0007169_transmembrane_receptor_protein_tyrosine_kinase_signaling_pathway) 139 1 1.142396 -0.229150 579 322.815324 433.37 543.924676 0.748480
=HYPERLINK("http://www.godatabase.org/cgi-bin/go.cgi?query=GO:0003006&auto_wild_cards=yes&view=query&action=query&search_constraint=terms"	GO:0003006_reproductive_developmental_process) 141 1 1.126192 -0.225260 580 324.282118 434.92 545.557882 0.749862
=HYPERLINK("http://www.godatabase.org/cgi-bin/go.cgi?query=GO:0031326&auto_wild_cards=yes&view=query&action=query&search_constraint=terms"	GO:0031326_regulation_of_cellular_biosynthetic_process) 812 5 0.977790 -0.222954 581 324.427462 435.11 545.792538 0.748898
=HYPERLINK("http://www.godatabase.org/cgi-bin/go.cgi?query=GO:0035239&auto_wild_cards=yes&view=query&action=query&search_constraint=terms"	GO:0035239_tube_morphogenesis) 143 1 1.110441 -0.221453 582 324.852548 435.5 546.147452 0.748282
=HYPERLINK("http://www.godatabase.org/cgi-bin/go.cgi?query=GO:0009889&auto_wild_cards=yes&view=query&action=query&search_constraint=terms"	GO:0009889_regulation_of_biosynthetic_process) 815 5 0.974191 -0.220381 583 324.996530 435.69 546.383470 0.747324
=HYPERLINK("http://www.godatabase.org/cgi-bin/go.cgi?query=GO:0045596&auto_wild_cards=yes&view=query&action=query&search_constraint=terms"	GO:0045596_negative_regulation_of_cell_differentiation) 144 1 1.102730 -0.219580 584 325.793028 436.42 547.046972 0.747295
=HYPERLINK("http://www.godatabase.org/cgi-bin/go.cgi?query=GO:0005975&auto_wild_cards=yes&view=query&action=query&search_constraint=terms"	GO:0005975_carbohydrate_metabolic_process) 146 1 1.087624 -0.215892 585 327.177966 437.76 548.342034 0.748308
=HYPERLINK("http://www.godatabase.org/cgi-bin/go.cgi?query=GO:0032268&auto_wild_cards=yes&view=query&action=query&search_constraint=terms"	GO:0032268_regulation_of_cellular_protein_metabolic_process) 152 1 1.044691 -0.205279 586 329.470767 440.21 550.949233 0.751212
=HYPERLINK("http://www.godatabase.org/cgi-bin/go.cgi?query=GO:0065007&auto_wild_cards=yes&view=query&action=query&search_constraint=terms"	GO:0065007_biological_regulation) 2593 16 0.979826 -0.204338 587 329.650132 440.34 551.029868 0.750153
=HYPERLINK("http://www.godatabase.org/cgi-bin/go.cgi?query=GO:0007517&auto_wild_cards=yes&view=query&action=query&search_constraint=terms"	GO:0007517_muscle_organ_development) 153 1 1.037863 -0.203573 588 330.072803 440.75 551.427197 0.749575
=HYPERLINK("http://www.godatabase.org/cgi-bin/go.cgi?query=GO:0006928&auto_wild_cards=yes&view=query&action=query&search_constraint=terms"	GO:0006928_cell_motion) 330 2 0.962382 -0.203413 590 331.035586 441.63 552.224414 0.748525
=HYPERLINK("http://www.godatabase.org/cgi-bin/go.cgi?query=GO:0051674&auto_wild_cards=yes&view=query&action=query&search_constraint=terms"	GO:0051674_localization_of_cell) 330 2 0.962382 -0.203413 590 331.035586 441.63 552.224414 0.748525
=HYPERLINK("http://www.godatabase.org/cgi-bin/go.cgi?query=GO:0010605&auto_wild_cards=yes&view=query&action=query&search_constraint=terms"	GO:0010605_negative_regulation_of_macromolecule_metabolic_process) 331 2 0.959475 -0.202238 592 331.573048 442.14 552.706952 0.746858
=HYPERLINK("http://www.godatabase.org/cgi-bin/go.cgi?query=GO:0051093&auto_wild_cards=yes&view=query&action=query&search_constraint=terms"	GO:0051093_negative_regulation_of_developmental_process) 331 2 0.959475 -0.202238 592 331.573048 442.14 552.706952 0.746858
=HYPERLINK("http://www.godatabase.org/cgi-bin/go.cgi?query=GO:0007268&auto_wild_cards=yes&view=query&action=query&search_constraint=terms"	GO:0007268_synaptic_transmission) 154 1 1.031124 -0.201885 593 332.037601 442.69 553.342399 0.746526
=HYPERLINK("http://www.godatabase.org/cgi-bin/go.cgi?query=GO:0031324&auto_wild_cards=yes&view=query&action=query&search_constraint=terms"	GO:0031324_negative_regulation_of_cellular_metabolic_process) 332 2 0.956585 -0.201070 594 332.405345 443.09 553.774655 0.745943
=HYPERLINK("http://www.godatabase.org/cgi-bin/go.cgi?query=GO:0045449&auto_wild_cards=yes&view=query&action=query&search_constraint=terms"	GO:0045449_regulation_of_transcription) 676 4 0.939604 -0.197870 595 333.810418 444.43 555.049582 0.746941
=HYPERLINK("http://www.godatabase.org/cgi-bin/go.cgi?query=GO:0006066&auto_wild_cards=yes&view=query&action=query&search_constraint=terms"	GO:0006066_alcohol_metabolic_process) 158 1 1.005020 -0.195300 596 335.485135 446.09 556.694865 0.748473
=HYPERLINK("http://www.godatabase.org/cgi-bin/go.cgi?query=GO:0007626&auto_wild_cards=yes&view=query&action=query&search_constraint=terms"	GO:0007626_locomotory_behavior) 163 1 0.974191 -0.187431 597 338.853092 449.68 560.506908 0.753233
=HYPERLINK("http://www.godatabase.org/cgi-bin/go.cgi?query=GO:0009892&auto_wild_cards=yes&view=query&action=query&search_constraint=terms"	GO:0009892_negative_regulation_of_metabolic_process) 348 2 0.912604 -0.183296 598 341.238116 452.02 562.801884 0.755886
=HYPERLINK("http://www.godatabase.org/cgi-bin/go.cgi?query=GO:0051049&auto_wild_cards=yes&view=query&action=query&search_constraint=terms"	GO:0051049_regulation_of_transport) 167 1 0.950857 -0.181410 599 342.917623 453.64 564.362377 0.757329
=HYPERLINK("http://www.godatabase.org/cgi-bin/go.cgi?query=GO:0006350&auto_wild_cards=yes&view=query&action=query&search_constraint=terms"	GO:0006350_transcription) 701 4 0.906095 -0.177710 600 343.762744 454.38 564.997256 0.757300
=HYPERLINK("http://www.godatabase.org/cgi-bin/go.cgi?query=GO:0051246&auto_wild_cards=yes&view=query&action=query&search_constraint=terms"	GO:0051246_regulation_of_protein_metabolic_process) 170 1 0.934077 -0.177046 601 344.594380 455.18 565.765620 0.757371
=HYPERLINK("http://www.godatabase.org/cgi-bin/go.cgi?query=GO:0050793&auto_wild_cards=yes&view=query&action=query&search_constraint=terms"	GO:0050793_regulation_of_developmental_process) 703 4 0.903517 -0.176181 602 344.827112 455.4 565.972888 0.756478
=HYPERLINK("http://www.godatabase.org/cgi-bin/go.cgi?query=GO:0000122&auto_wild_cards=yes&view=query&action=query&search_constraint=terms"	GO:0000122_negative_regulation_of_transcription_from_RNA_polymerase_II_promoter) 175 1 0.907389 -0.170046 603 348.580669 458.93 569.279331 0.761078
=HYPERLINK("http://www.godatabase.org/cgi-bin/go.cgi?query=GO:0006873&auto_wild_cards=yes&view=query&action=query&search_constraint=terms"	GO:0006873_cellular_ion_homeostasis) 176 1 0.902234 -0.168686 605 350.026712 460.4 570.773288 0.760992
=HYPERLINK("http://www.godatabase.org/cgi-bin/go.cgi?query=GO:0043066&auto_wild_cards=yes&view=query&action=query&search_constraint=terms"	GO:0043066_negative_regulation_of_apoptosis) 176 1 0.902234 -0.168686 605 350.026712 460.4 570.773288 0.760992
=HYPERLINK("http://www.godatabase.org/cgi-bin/go.cgi?query=GO:0043009&auto_wild_cards=yes&view=query&action=query&search_constraint=terms"	GO:0043009_chordate_embryonic_development) 365 2 0.870099 -0.166168 606 350.857000 461.13 571.403000 0.760941
=HYPERLINK("http://www.godatabase.org/cgi-bin/go.cgi?query=GO:0043069&auto_wild_cards=yes&view=query&action=query&search_constraint=terms"	GO:0043069_negative_regulation_of_programmed_cell_death) 179 1 0.887112 -0.164680 608 352.346293 462.73 573.113707 0.761069
=HYPERLINK("http://www.godatabase.org/cgi-bin/go.cgi?query=GO:0060548&auto_wild_cards=yes&view=query&action=query&search_constraint=terms"	GO:0060548_negative_regulation_of_cell_death) 179 1 0.887112 -0.164680 608 352.346293 462.73 573.113707 0.761069
=HYPERLINK("http://www.godatabase.org/cgi-bin/go.cgi?query=GO:0009792&auto_wild_cards=yes&view=query&action=query&search_constraint=terms"	GO:0009792_embryonic_development_ending_in_birth_or_egg_hatching) 368 2 0.863006 -0.163319 609 353.460304 463.68 573.899696 0.761379
=HYPERLINK("http://www.godatabase.org/cgi-bin/go.cgi?query=GO:0055082&auto_wild_cards=yes&view=query&action=query&search_constraint=terms"	GO:0055082_cellular_chemical_homeostasis) 181 1 0.877310 -0.162072 610 354.677314 464.88 575.082686 0.762098
=HYPERLINK("http://www.godatabase.org/cgi-bin/go.cgi?query=GO:0050789&auto_wild_cards=yes&view=query&action=query&search_constraint=terms"	GO:0050789_regulation_of_biological_process) 2357 14 0.943192 -0.160110 611 356.060979 466.24 576.419021 0.763077
=HYPERLINK("http://www.godatabase.org/cgi-bin/go.cgi?query=GO:0007155&auto_wild_cards=yes&view=query&action=query&search_constraint=terms"	GO:0007155_cell_adhesion) 186 1 0.853726 -0.155761 613 359.019467 469.39 579.760533 0.765726
=HYPERLINK("http://www.godatabase.org/cgi-bin/go.cgi?query=GO:0022610&auto_wild_cards=yes&view=query&action=query&search_constraint=terms"	GO:0022610_biological_adhesion) 186 1 0.853726 -0.155761 613 359.019467 469.39 579.760533 0.765726
=HYPERLINK("http://www.godatabase.org/cgi-bin/go.cgi?query=GO:0007276&auto_wild_cards=yes&view=query&action=query&search_constraint=terms"	GO:0007276_gamete_generation) 188 1 0.844644 -0.153316 614 360.106097 470.47 580.833903 0.766238
=HYPERLINK("http://www.godatabase.org/cgi-bin/go.cgi?query=GO:0019226&auto_wild_cards=yes&view=query&action=query&search_constraint=terms"	GO:0019226_transmission_of_nerve_impulse) 189 1 0.840175 -0.152111 615 360.817502 471.15 581.482498 0.766098
=HYPERLINK("http://www.godatabase.org/cgi-bin/go.cgi?query=GO:0007165&auto_wild_cards=yes&view=query&action=query&search_constraint=terms"	GO:0007165_signal_transduction) 915 5 0.867722 -0.148164 616 361.831869 472.1 582.368131 0.766396
=HYPERLINK("http://www.godatabase.org/cgi-bin/go.cgi?query=GO:0019222&auto_wild_cards=yes&view=query&action=query&search_constraint=terms"	GO:0019222_regulation_of_metabolic_process) 1088 6 0.875697 -0.146181 617 363.080072 473.29 583.499928 0.767083
=HYPERLINK("http://www.godatabase.org/cgi-bin/go.cgi?query=GO:0003002&auto_wild_cards=yes&view=query&action=query&search_constraint=terms"	GO:0003002_regionalization) 195 1 0.814324 -0.145103 620 364.285657 474.56 584.834343 0.765419
=HYPERLINK("http://www.godatabase.org/cgi-bin/go.cgi?query=GO:0007507&auto_wild_cards=yes&view=query&action=query&search_constraint=terms"	GO:0007507_heart_development) 195 1 0.814324 -0.145103 620 364.285657 474.56 584.834343 0.765419
=HYPERLINK("http://www.godatabase.org/cgi-bin/go.cgi?query=GO:0019725&auto_wild_cards=yes&view=query&action=query&search_constraint=terms"	GO:0019725_cellular_homeostasis) 195 1 0.814324 -0.145103 620 364.285657 474.56 584.834343 0.765419
=HYPERLINK("http://www.godatabase.org/cgi-bin/go.cgi?query=GO:0031175&auto_wild_cards=yes&view=query&action=query&search_constraint=terms"	GO:0031175_neuron_projection_development) 197 1 0.806056 -0.142850 622 365.906653 476.02 586.133347 0.765305
=HYPERLINK("http://www.godatabase.org/cgi-bin/go.cgi?query=GO:0050801&auto_wild_cards=yes&view=query&action=query&search_constraint=terms"	GO:0050801_ion_homeostasis) 197 1 0.806056 -0.142850 622 365.906653 476.02 586.133347 0.765305
=HYPERLINK("http://www.godatabase.org/cgi-bin/go.cgi?query=GO:0007154&auto_wild_cards=yes&view=query&action=query&search_constraint=terms"	GO:0007154_cell_communication) 1096 6 0.869305 -0.141731 623 367.242103 477.17 587.097897 0.765923
=HYPERLINK("http://www.godatabase.org/cgi-bin/go.cgi?query=GO:0080090&auto_wild_cards=yes&view=query&action=query&search_constraint=terms"	GO:0080090_regulation_of_primary_metabolic_process) 926 5 0.857414 -0.141651 624 367.328672 477.28 587.231328 0.764872
=HYPERLINK("http://www.godatabase.org/cgi-bin/go.cgi?query=GO:0000904&auto_wild_cards=yes&view=query&action=query&search_constraint=terms"	GO:0000904_cell_morphogenesis_involved_in_differentiation) 199 1 0.797955 -0.140638 625 368.047304 477.97 587.892696 0.764752
=HYPERLINK("http://www.godatabase.org/cgi-bin/go.cgi?query=GO:0019219&auto_wild_cards=yes&view=query&action=query&search_constraint=terms"	GO:0019219_regulation_of_nucleobase__nucleoside__nucleotide_and_nucleic_acid_metabolic_process) 757 4 0.839065 -0.139110 626 368.698021 478.42 588.141979 0.764249
=HYPERLINK("http://www.godatabase.org/cgi-bin/go.cgi?query=GO:0006955&auto_wild_cards=yes&view=query&action=query&search_constraint=terms"	GO:0006955_immune_response) 205 1 0.774601 -0.134230 628 370.960425 480.69 590.419575 0.765430
=HYPERLINK("http://www.godatabase.org/cgi-bin/go.cgi?query=GO:0007243&auto_wild_cards=yes&view=query&action=query&search_constraint=terms"	GO:0007243_protein_kinase_cascade) 205 1 0.774601 -0.134230 628 370.960425 480.69 590.419575 0.765430
=HYPERLINK("http://www.godatabase.org/cgi-bin/go.cgi?query=GO:0051171&auto_wild_cards=yes&view=query&action=query&search_constraint=terms"	GO:0051171_regulation_of_nitrogen_compound_metabolic_process) 771 4 0.823829 -0.130722 629 372.773447 482.31 591.846553 0.766789
=HYPERLINK("http://www.godatabase.org/cgi-bin/go.cgi?query=GO:0007166&auto_wild_cards=yes&view=query&action=query&search_constraint=terms"	GO:0007166_cell_surface_receptor_linked_signal_transduction) 597 3 0.797955 -0.127627 630 373.904564 483.31 592.715436 0.767159
=HYPERLINK("http://www.godatabase.org/cgi-bin/go.cgi?query=GO:0035295&auto_wild_cards=yes&view=query&action=query&search_constraint=terms"	GO:0035295_tube_development) 212 1 0.749024 -0.127168 631 374.479743 483.93 593.380257 0.766926
=HYPERLINK("http://www.godatabase.org/cgi-bin/go.cgi?query=GO:0010033&auto_wild_cards=yes&view=query&action=query&search_constraint=terms"	GO:0010033_response_to_organic_substance) 216 1 0.735153 -0.123321 632 375.228302 484.64 594.051698 0.766835
=HYPERLINK("http://www.godatabase.org/cgi-bin/go.cgi?query=GO:0048583&auto_wild_cards=yes&view=query&action=query&search_constraint=terms"	GO:0048583_regulation_of_response_to_stimulus) 217 1 0.731765 -0.122380 633 375.912785 485.37 594.827215 0.766777
=HYPERLINK("http://www.godatabase.org/cgi-bin/go.cgi?query=GO:0045892&auto_wild_cards=yes&view=query&action=query&search_constraint=terms"	GO:0045892_negative_regulation_of_transcription__DNA-dependent) 218 1 0.728409 -0.121446 634 376.930585 486.16 595.389415 0.766814
=HYPERLINK("http://www.godatabase.org/cgi-bin/go.cgi?query=GO:0016043&auto_wild_cards=yes&view=query&action=query&search_constraint=terms"	GO:0016043_cellular_component_organization) 964 5 0.823616 -0.121021 635 377.196825 486.39 595.583175 0.765969
=HYPERLINK("http://www.godatabase.org/cgi-bin/go.cgi?query=GO:0051253&auto_wild_cards=yes&view=query&action=query&search_constraint=terms"	GO:0051253_negative_regulation_of_RNA_metabolic_process) 220 1 0.721787 -0.119604 636 377.887463 486.99 596.092537 0.765708
=HYPERLINK("http://www.godatabase.org/cgi-bin/go.cgi?query=GO:0001701&auto_wild_cards=yes&view=query&action=query&search_constraint=terms"	GO:0001701_in_utero_embryonic_development) 221 1 0.718521 -0.118694 637 378.491460 487.53 596.568540 0.765353
=HYPERLINK("http://www.godatabase.org/cgi-bin/go.cgi?query=GO:0019953&auto_wild_cards=yes&view=query&action=query&search_constraint=terms"	GO:0019953_sexual_reproduction) 228 1 0.696461 -0.112537 638 381.201753 489.81 598.418247 0.767727
=HYPERLINK("http://www.godatabase.org/cgi-bin/go.cgi?query=GO:0007167&auto_wild_cards=yes&view=query&action=query&search_constraint=terms"	GO:0007167_enzyme_linked_receptor_protein_signaling_pathway) 229 1 0.693420 -0.111687 639 382.025789 490.62 599.214211 0.767793
=HYPERLINK("http://www.godatabase.org/cgi-bin/go.cgi?query=GO:0050790&auto_wild_cards=yes&view=query&action=query&search_constraint=terms"	GO:0050790_regulation_of_catalytic_activity) 233 1 0.681515 -0.108356 640 383.858316 492.32 600.781684 0.769250
=HYPERLINK("http://www.godatabase.org/cgi-bin/go.cgi?query=GO:0031323&auto_wild_cards=yes&view=query&action=query&search_constraint=terms"	GO:0031323_regulation_of_cellular_metabolic_process) 1015 5 0.782232 -0.097447 641 388.937283 496.73 604.522717 0.774930
=HYPERLINK("http://www.godatabase.org/cgi-bin/go.cgi?query=GO:0007389&auto_wild_cards=yes&view=query&action=query&search_constraint=terms"	GO:0007389_pattern_specification_process) 250 1 0.635172 -0.095364 642 391.367706 498.75 606.132294 0.776869
=HYPERLINK("http://www.godatabase.org/cgi-bin/go.cgi?query=GO:0050794&auto_wild_cards=yes&view=query&action=query&search_constraint=terms"	GO:0050794_regulation_of_cellular_process) 2190 12 0.870099 -0.095170 643 391.519643 498.85 606.180357 0.775816
=HYPERLINK("http://www.godatabase.org/cgi-bin/go.cgi?query=GO:0030097&auto_wild_cards=yes&view=query&action=query&search_constraint=terms"	GO:0030097_hemopoiesis) 253 1 0.627641 -0.093252 644 393.222774 500.32 607.417226 0.776894
=HYPERLINK("http://www.godatabase.org/cgi-bin/go.cgi?query=GO:0030030&auto_wild_cards=yes&view=query&action=query&search_constraint=terms"	GO:0030030_cell_projection_organization) 263 1 0.603776 -0.086570 645 396.743601 503.34 609.936399 0.780372
=HYPERLINK("http://www.godatabase.org/cgi-bin/go.cgi?query=GO:0051179&auto_wild_cards=yes&view=query&action=query&search_constraint=terms"	GO:0051179_localization) 1058 5 0.750440 -0.080767 646 399.053621 505.45 611.846379 0.782430
=HYPERLINK("http://www.godatabase.org/cgi-bin/go.cgi?query=GO:0048534&auto_wild_cards=yes&view=query&action=query&search_constraint=terms"	GO:0048534_hemopoietic_or_lymphoid_organ_development) 277 1 0.573260 -0.078062 647 401.196311 507.31 613.423689 0.784096
=HYPERLINK("http://www.godatabase.org/cgi-bin/go.cgi?query=GO:0065009&auto_wild_cards=yes&view=query&action=query&search_constraint=terms"	GO:0065009_regulation_of_molecular_function) 279 1 0.569151 -0.076921 648 401.881598 507.91 613.938402 0.783812
=HYPERLINK("http://www.godatabase.org/cgi-bin/go.cgi?query=GO:0000902&auto_wild_cards=yes&view=query&action=query&search_constraint=terms"	GO:0000902_cell_morphogenesis) 283 1 0.561106 -0.074692 649 403.074347 508.93 614.785653 0.784176
=HYPERLINK("http://www.godatabase.org/cgi-bin/go.cgi?query=GO:0002376&auto_wild_cards=yes&view=query&action=query&search_constraint=terms"	GO:0002376_immune_system_process) 505 2 0.628884 -0.073961 650 403.709647 509.43 615.150353 0.783738
=HYPERLINK("http://www.godatabase.org/cgi-bin/go.cgi?query=GO:0006810&auto_wild_cards=yes&view=query&action=query&search_constraint=terms"	GO:0006810_transport) 718 3 0.663481 -0.069215 651 405.691267 511.13 616.568733 0.785146
=HYPERLINK("http://www.godatabase.org/cgi-bin/go.cgi?query=GO:0002520&auto_wild_cards=yes&view=query&action=query&search_constraint=terms"	GO:0002520_immune_system_development) 295 1 0.538282 -0.068405 652 407.110576 512.28 617.449424 0.785706
=HYPERLINK("http://www.godatabase.org/cgi-bin/go.cgi?query=GO:0051234&auto_wild_cards=yes&view=query&action=query&search_constraint=terms"	GO:0051234_establishment_of_localization) 729 3 0.653470 -0.065371 653 408.411531 513.38 618.348469 0.786187
=HYPERLINK("http://www.godatabase.org/cgi-bin/go.cgi?query=GO:0032989&auto_wild_cards=yes&view=query&action=query&search_constraint=terms"	GO:0032989_cellular_component_morphogenesis) 307 1 0.517241 -0.062670 654 410.231555 514.86 619.488445 0.787248
=HYPERLINK("http://www.godatabase.org/cgi-bin/go.cgi?query=GO:0007242&auto_wild_cards=yes&view=query&action=query&search_constraint=terms"	GO:0007242_intracellular_signaling_cascade) 411 1 0.386358 -0.029600 655 428.175758 529.38 630.584242 0.808214
=HYPERLINK("http://www.godatabase.org/cgi-bin/go.cgi?query=GO:0030029&auto_wild_cards=yes&view=query&action=query&search_constraint=terms"	GO:0030029_actin_filament-based_process) 109 0 0.000000 -0.000000 656 442.845809 539.84 636.834191 0.822927
=HYPERLINK("http://www.godatabase.org/cgi-bin/go.cgi?query=GO:0000910&auto_wild_cards=yes&view=query&action=query&search_constraint=terms"	GO:0000910_cytokinesis) 8 0 0.000000 -0.000000 783 569.997785 665.06 760.122215 0.849374
=HYPERLINK("http://www.godatabase.org/cgi-bin/go.cgi?query=GO:0001783&auto_wild_cards=yes&view=query&action=query&search_constraint=terms"	GO:0001783_B_cell_apoptosis) 8 0 0.000000 -0.000000 783 569.997785 665.06 760.122215 0.849374
=HYPERLINK("http://www.godatabase.org/cgi-bin/go.cgi?query=GO:0001833&auto_wild_cards=yes&view=query&action=query&search_constraint=terms"	GO:0001833_inner_cell_mass_cell_proliferation) 8 0 0.000000 -0.000000 783 569.997785 665.06 760.122215 0.849374
=HYPERLINK("http://www.godatabase.org/cgi-bin/go.cgi?query=GO:0001840&auto_wild_cards=yes&view=query&action=query&search_constraint=terms"	GO:0001840_neural_plate_development) 8 0 0.000000 -0.000000 783 569.997785 665.06 760.122215 0.849374
=HYPERLINK("http://www.godatabase.org/cgi-bin/go.cgi?query=GO:0001893&auto_wild_cards=yes&view=query&action=query&search_constraint=terms"	GO:0001893_maternal_placenta_development) 8 0 0.000000 -0.000000 783 569.997785 665.06 760.122215 0.849374
=HYPERLINK("http://www.godatabase.org/cgi-bin/go.cgi?query=GO:0001911&auto_wild_cards=yes&view=query&action=query&search_constraint=terms"	GO:0001911_negative_regulation_of_leukocyte_mediated_cytotoxicity) 8 0 0.000000 -0.000000 783 569.997785 665.06 760.122215 0.849374
=HYPERLINK("http://www.godatabase.org/cgi-bin/go.cgi?query=GO:0001916&auto_wild_cards=yes&view=query&action=query&search_constraint=terms"	GO:0001916_positive_regulation_of_T_cell_mediated_cytotoxicity) 8 0 0.000000 -0.000000 783 569.997785 665.06 760.122215 0.849374
=HYPERLINK("http://www.godatabase.org/cgi-bin/go.cgi?query=GO:0002065&auto_wild_cards=yes&view=query&action=query&search_constraint=terms"	GO:0002065_columnar_cuboidal_epithelial_cell_differentiation) 8 0 0.000000 -0.000000 783 569.997785 665.06 760.122215 0.849374
=HYPERLINK("http://www.godatabase.org/cgi-bin/go.cgi?query=GO:0002320&auto_wild_cards=yes&view=query&action=query&search_constraint=terms"	GO:0002320_lymphoid_progenitor_cell_differentiation) 8 0 0.000000 -0.000000 783 569.997785 665.06 760.122215 0.849374
=HYPERLINK("http://www.godatabase.org/cgi-bin/go.cgi?query=GO:0002438&auto_wild_cards=yes&view=query&action=query&search_constraint=terms"	GO:0002438_acute_inflammatory_response_to_antigenic_stimulus) 8 0 0.000000 -0.000000 783 569.997785 665.06 760.122215 0.849374
=HYPERLINK("http://www.godatabase.org/cgi-bin/go.cgi?query=GO:0002524&auto_wild_cards=yes&view=query&action=query&search_constraint=terms"	GO:0002524_hypersensitivity) 8 0 0.000000 -0.000000 783 569.997785 665.06 760.122215 0.849374
=HYPERLINK("http://www.godatabase.org/cgi-bin/go.cgi?query=GO:0002566&auto_wild_cards=yes&view=query&action=query&search_constraint=terms"	GO:0002566_somatic_diversification_of_immune_receptors_via_somatic_mutation) 8 0 0.000000 -0.000000 783 569.997785 665.06 760.122215 0.849374
=HYPERLINK("http://www.godatabase.org/cgi-bin/go.cgi?query=GO:0002864&auto_wild_cards=yes&view=query&action=query&search_constraint=terms"	GO:0002864_regulation_of_acute_inflammatory_response_to_antigenic_stimulus) 8 0 0.000000 -0.000000 783 569.997785 665.06 760.122215 0.849374
=HYPERLINK("http://www.godatabase.org/cgi-bin/go.cgi?query=GO:0002883&auto_wild_cards=yes&view=query&action=query&search_constraint=terms"	GO:0002883_regulation_of_hypersensitivity) 8 0 0.000000 -0.000000 783 569.997785 665.06 760.122215 0.849374
=HYPERLINK("http://www.godatabase.org/cgi-bin/go.cgi?query=GO:0003081&auto_wild_cards=yes&view=query&action=query&search_constraint=terms"	GO:0003081_regulation_of_systemic_arterial_blood_pressure_by_renin-angiotensin) 8 0 0.000000 -0.000000 783 569.997785 665.06 760.122215 0.849374
=HYPERLINK("http://www.godatabase.org/cgi-bin/go.cgi?query=GO:0006020&auto_wild_cards=yes&view=query&action=query&search_constraint=terms"	GO:0006020_inositol_metabolic_process) 8 0 0.000000 -0.000000 783 569.997785 665.06 760.122215 0.849374
=HYPERLINK("http://www.godatabase.org/cgi-bin/go.cgi?query=GO:0006195&auto_wild_cards=yes&view=query&action=query&search_constraint=terms"	GO:0006195_purine_nucleotide_catabolic_process) 8 0 0.000000 -0.000000 783 569.997785 665.06 760.122215 0.849374
=HYPERLINK("http://www.godatabase.org/cgi-bin/go.cgi?query=GO:0006349&auto_wild_cards=yes&view=query&action=query&search_constraint=terms"	GO:0006349_genetic_imprinting) 8 0 0.000000 -0.000000 783 569.997785 665.06 760.122215 0.849374
=HYPERLINK("http://www.godatabase.org/cgi-bin/go.cgi?query=GO:0006360&auto_wild_cards=yes&view=query&action=query&search_constraint=terms"	GO:0006360_transcription_from_RNA_polymerase_I_promoter) 8 0 0.000000 -0.000000 783 569.997785 665.06 760.122215 0.849374
=HYPERLINK("http://www.godatabase.org/cgi-bin/go.cgi?query=GO:0006399&auto_wild_cards=yes&view=query&action=query&search_constraint=terms"	GO:0006399_tRNA_metabolic_process) 8 0 0.000000 -0.000000 783 569.997785 665.06 760.122215 0.849374
=HYPERLINK("http://www.godatabase.org/cgi-bin/go.cgi?query=GO:0006458&auto_wild_cards=yes&view=query&action=query&search_constraint=terms"	GO:0006458_'de_novo'_protein_folding) 8 0 0.000000 -0.000000 783 569.997785 665.06 760.122215 0.849374
=HYPERLINK("http://www.godatabase.org/cgi-bin/go.cgi?query=GO:0006493&auto_wild_cards=yes&view=query&action=query&search_constraint=terms"	GO:0006493_protein_amino_acid_O-linked_glycosylation) 8 0 0.000000 -0.000000 783 569.997785 665.06 760.122215 0.849374
=HYPERLINK("http://www.godatabase.org/cgi-bin/go.cgi?query=GO:0006582&auto_wild_cards=yes&view=query&action=query&search_constraint=terms"	GO:0006582_melanin_metabolic_process) 8 0 0.000000 -0.000000 783 569.997785 665.06 760.122215 0.849374
=HYPERLINK("http://www.godatabase.org/cgi-bin/go.cgi?query=GO:0006733&auto_wild_cards=yes&view=query&action=query&search_constraint=terms"	GO:0006733_oxidoreduction_coenzyme_metabolic_process) 8 0 0.000000 -0.000000 783 569.997785 665.06 760.122215 0.849374
=HYPERLINK("http://www.godatabase.org/cgi-bin/go.cgi?query=GO:0006829&auto_wild_cards=yes&view=query&action=query&search_constraint=terms"	GO:0006829_zinc_ion_transport) 8 0 0.000000 -0.000000 783 569.997785 665.06 760.122215 0.849374
=HYPERLINK("http://www.godatabase.org/cgi-bin/go.cgi?query=GO:0007009&auto_wild_cards=yes&view=query&action=query&search_constraint=terms"	GO:0007009_plasma_membrane_organization) 8 0 0.000000 -0.000000 783 569.997785 665.06 760.122215 0.849374
=HYPERLINK("http://www.godatabase.org/cgi-bin/go.cgi?query=GO:0007098&auto_wild_cards=yes&view=query&action=query&search_constraint=terms"	GO:0007098_centrosome_cycle) 8 0 0.000000 -0.000000 783 569.997785 665.06 760.122215 0.849374
=HYPERLINK("http://www.godatabase.org/cgi-bin/go.cgi?query=GO:0007625&auto_wild_cards=yes&view=query&action=query&search_constraint=terms"	GO:0007625_grooming_behavior) 8 0 0.000000 -0.000000 783 569.997785 665.06 760.122215 0.849374
=HYPERLINK("http://www.godatabase.org/cgi-bin/go.cgi?query=GO:0008105&auto_wild_cards=yes&view=query&action=query&search_constraint=terms"	GO:0008105_asymmetric_protein_localization) 8 0 0.000000 -0.000000 783 569.997785 665.06 760.122215 0.849374
=HYPERLINK("http://www.godatabase.org/cgi-bin/go.cgi?query=GO:0009072&auto_wild_cards=yes&view=query&action=query&search_constraint=terms"	GO:0009072_aromatic_amino_acid_family_metabolic_process) 8 0 0.000000 -0.000000 783 569.997785 665.06 760.122215 0.849374
=HYPERLINK("http://www.godatabase.org/cgi-bin/go.cgi?query=GO:0009144&auto_wild_cards=yes&view=query&action=query&search_constraint=terms"	GO:0009144_purine_nucleoside_triphosphate_metabolic_process) 8 0 0.000000 -0.000000 783 569.997785 665.06 760.122215 0.849374
=HYPERLINK("http://www.godatabase.org/cgi-bin/go.cgi?query=GO:0009746&auto_wild_cards=yes&view=query&action=query&search_constraint=terms"	GO:0009746_response_to_hexose_stimulus) 8 0 0.000000 -0.000000 783 569.997785 665.06 760.122215 0.849374
=HYPERLINK("http://www.godatabase.org/cgi-bin/go.cgi?query=GO:0009749&auto_wild_cards=yes&view=query&action=query&search_constraint=terms"	GO:0009749_response_to_glucose_stimulus) 8 0 0.000000 -0.000000 783 569.997785 665.06 760.122215 0.849374
=HYPERLINK("http://www.godatabase.org/cgi-bin/go.cgi?query=GO:0014014&auto_wild_cards=yes&view=query&action=query&search_constraint=terms"	GO:0014014_negative_regulation_of_gliogenesis) 8 0 0.000000 -0.000000 783 569.997785 665.06 760.122215 0.849374
=HYPERLINK("http://www.godatabase.org/cgi-bin/go.cgi?query=GO:0014046&auto_wild_cards=yes&view=query&action=query&search_constraint=terms"	GO:0014046_dopamine_secretion) 8 0 0.000000 -0.000000 783 569.997785 665.06 760.122215 0.849374
=HYPERLINK("http://www.godatabase.org/cgi-bin/go.cgi?query=GO:0014059&auto_wild_cards=yes&view=query&action=query&search_constraint=terms"	GO:0014059_regulation_of_dopamine_secretion) 8 0 0.000000 -0.000000 783 569.997785 665.06 760.122215 0.849374
=HYPERLINK("http://www.godatabase.org/cgi-bin/go.cgi?query=GO:0014065&auto_wild_cards=yes&view=query&action=query&search_constraint=terms"	GO:0014065_phosphoinositide_3-kinase_cascade) 8 0 0.000000 -0.000000 783 569.997785 665.06 760.122215 0.849374
=HYPERLINK("http://www.godatabase.org/cgi-bin/go.cgi?query=GO:0015800&auto_wild_cards=yes&view=query&action=query&search_constraint=terms"	GO:0015800_acidic_amino_acid_transport) 8 0 0.000000 -0.000000 783 569.997785 665.06 760.122215 0.849374
=HYPERLINK("http://www.godatabase.org/cgi-bin/go.cgi?query=GO:0015804&auto_wild_cards=yes&view=query&action=query&search_constraint=terms"	GO:0015804_neutral_amino_acid_transport) 8 0 0.000000 -0.000000 783 569.997785 665.06 760.122215 0.849374
=HYPERLINK("http://www.godatabase.org/cgi-bin/go.cgi?query=GO:0016236&auto_wild_cards=yes&view=query&action=query&search_constraint=terms"	GO:0016236_macroautophagy) 8 0 0.000000 -0.000000 783 569.997785 665.06 760.122215 0.849374
=HYPERLINK("http://www.godatabase.org/cgi-bin/go.cgi?query=GO:0016446&auto_wild_cards=yes&view=query&action=query&search_constraint=terms"	GO:0016446_somatic_hypermutation_of_immunoglobulin_genes) 8 0 0.000000 -0.000000 783 569.997785 665.06 760.122215 0.849374
=HYPERLINK("http://www.godatabase.org/cgi-bin/go.cgi?query=GO:0018107&auto_wild_cards=yes&view=query&action=query&search_constraint=terms"	GO:0018107_peptidyl-threonine_phosphorylation) 8 0 0.000000 -0.000000 783 569.997785 665.06 760.122215 0.849374
=HYPERLINK("http://www.godatabase.org/cgi-bin/go.cgi?query=GO:0018210&auto_wild_cards=yes&view=query&action=query&search_constraint=terms"	GO:0018210_peptidyl-threonine_modification) 8 0 0.000000 -0.000000 783 569.997785 665.06 760.122215 0.849374
=HYPERLINK("http://www.godatabase.org/cgi-bin/go.cgi?query=GO:0018345&auto_wild_cards=yes&view=query&action=query&search_constraint=terms"	GO:0018345_protein_palmitoylation) 8 0 0.000000 -0.000000 783 569.997785 665.06 760.122215 0.849374
=HYPERLINK("http://www.godatabase.org/cgi-bin/go.cgi?query=GO:0019229&auto_wild_cards=yes&view=query&action=query&search_constraint=terms"	GO:0019229_regulation_of_vasoconstriction) 8 0 0.000000 -0.000000 783 569.997785 665.06 760.122215 0.849374
=HYPERLINK("http://www.godatabase.org/cgi-bin/go.cgi?query=GO:0019400&auto_wild_cards=yes&view=query&action=query&search_constraint=terms"	GO:0019400_alditol_metabolic_process) 8 0 0.000000 -0.000000 783 569.997785 665.06 760.122215 0.849374
=HYPERLINK("http://www.godatabase.org/cgi-bin/go.cgi?query=GO:0021692&auto_wild_cards=yes&view=query&action=query&search_constraint=terms"	GO:0021692_cerebellar_Purkinje_cell_layer_morphogenesis) 8 0 0.000000 -0.000000 783 569.997785 665.06 760.122215 0.849374
=HYPERLINK("http://www.godatabase.org/cgi-bin/go.cgi?query=GO:0021694&auto_wild_cards=yes&view=query&action=query&search_constraint=terms"	GO:0021694_cerebellar_Purkinje_cell_layer_formation) 8 0 0.000000 -0.000000 783 569.997785 665.06 760.122215 0.849374
=HYPERLINK("http://www.godatabase.org/cgi-bin/go.cgi?query=GO:0021702&auto_wild_cards=yes&view=query&action=query&search_constraint=terms"	GO:0021702_cerebellar_Purkinje_cell_differentiation) 8 0 0.000000 -0.000000 783 569.997785 665.06 760.122215 0.849374
=HYPERLINK("http://www.godatabase.org/cgi-bin/go.cgi?query=GO:0021781&auto_wild_cards=yes&view=query&action=query&search_constraint=terms"	GO:0021781_glial_cell_fate_commitment) 8 0 0.000000 -0.000000 783 569.997785 665.06 760.122215 0.849374
=HYPERLINK("http://www.godatabase.org/cgi-bin/go.cgi?query=GO:0021799&auto_wild_cards=yes&view=query&action=query&search_constraint=terms"	GO:0021799_cerebral_cortex_radially_oriented_cell_migration) 8 0 0.000000 -0.000000 783 569.997785 665.06 760.122215 0.849374
=HYPERLINK("http://www.godatabase.org/cgi-bin/go.cgi?query=GO:0022898&auto_wild_cards=yes&view=query&action=query&search_constraint=terms"	GO:0022898_regulation_of_transmembrane_transporter_activity) 8 0 0.000000 -0.000000 783 569.997785 665.06 760.122215 0.849374
=HYPERLINK("http://www.godatabase.org/cgi-bin/go.cgi?query=GO:0030035&auto_wild_cards=yes&view=query&action=query&search_constraint=terms"	GO:0030035_microspike_assembly) 8 0 0.000000 -0.000000 783 569.997785 665.06 760.122215 0.849374
=HYPERLINK("http://www.godatabase.org/cgi-bin/go.cgi?query=GO:0030193&auto_wild_cards=yes&view=query&action=query&search_constraint=terms"	GO:0030193_regulation_of_blood_coagulation) 8 0 0.000000 -0.000000 783 569.997785 665.06 760.122215 0.849374
=HYPERLINK("http://www.godatabase.org/cgi-bin/go.cgi?query=GO:0030204&auto_wild_cards=yes&view=query&action=query&search_constraint=terms"	GO:0030204_chondroitin_sulfate_metabolic_process) 8 0 0.000000 -0.000000 783 569.997785 665.06 760.122215 0.849374
=HYPERLINK("http://www.godatabase.org/cgi-bin/go.cgi?query=GO:0030500&auto_wild_cards=yes&view=query&action=query&search_constraint=terms"	GO:0030500_regulation_of_bone_mineralization) 8 0 0.000000 -0.000000 783 569.997785 665.06 760.122215 0.849374
=HYPERLINK("http://www.godatabase.org/cgi-bin/go.cgi?query=GO:0030511&auto_wild_cards=yes&view=query&action=query&search_constraint=terms"	GO:0030511_positive_regulation_of_transforming_growth_factor_beta_receptor_signaling_pathway) 8 0 0.000000 -0.000000 783 569.997785 665.06 760.122215 0.849374
=HYPERLINK("http://www.godatabase.org/cgi-bin/go.cgi?query=GO:0031102&auto_wild_cards=yes&view=query&action=query&search_constraint=terms"	GO:0031102_neuron_projection_regeneration) 8 0 0.000000 -0.000000 783 569.997785 665.06 760.122215 0.849374
=HYPERLINK("http://www.godatabase.org/cgi-bin/go.cgi?query=GO:0031103&auto_wild_cards=yes&view=query&action=query&search_constraint=terms"	GO:0031103_axon_regeneration) 8 0 0.000000 -0.000000 783 569.997785 665.06 760.122215 0.849374
=HYPERLINK("http://www.godatabase.org/cgi-bin/go.cgi?query=GO:0031111&auto_wild_cards=yes&view=query&action=query&search_constraint=terms"	GO:0031111_negative_regulation_of_microtubule_polymerization_or_depolymerization) 8 0 0.000000 -0.000000 783 569.997785 665.06 760.122215 0.849374
=HYPERLINK("http://www.godatabase.org/cgi-bin/go.cgi?query=GO:0031123&auto_wild_cards=yes&view=query&action=query&search_constraint=terms"	GO:0031123_RNA_3'-end_processing) 8 0 0.000000 -0.000000 783 569.997785 665.06 760.122215 0.849374
=HYPERLINK("http://www.godatabase.org/cgi-bin/go.cgi?query=GO:0031294&auto_wild_cards=yes&view=query&action=query&search_constraint=terms"	GO:0031294_lymphocyte_costimulation) 8 0 0.000000 -0.000000 783 569.997785 665.06 760.122215 0.849374
=HYPERLINK("http://www.godatabase.org/cgi-bin/go.cgi?query=GO:0031295&auto_wild_cards=yes&view=query&action=query&search_constraint=terms"	GO:0031295_T_cell_costimulation) 8 0 0.000000 -0.000000 783 569.997785 665.06 760.122215 0.849374
=HYPERLINK("http://www.godatabase.org/cgi-bin/go.cgi?query=GO:0031334&auto_wild_cards=yes&view=query&action=query&search_constraint=terms"	GO:0031334_positive_regulation_of_protein_complex_assembly) 8 0 0.000000 -0.000000 783 569.997785 665.06 760.122215 0.849374
=HYPERLINK("http://www.godatabase.org/cgi-bin/go.cgi?query=GO:0031342&auto_wild_cards=yes&view=query&action=query&search_constraint=terms"	GO:0031342_negative_regulation_of_cell_killing) 8 0 0.000000 -0.000000 783 569.997785 665.06 760.122215 0.849374
=HYPERLINK("http://www.godatabase.org/cgi-bin/go.cgi?query=GO:0031396&auto_wild_cards=yes&view=query&action=query&search_constraint=terms"	GO:0031396_regulation_of_protein_ubiquitination) 8 0 0.000000 -0.000000 783 569.997785 665.06 760.122215 0.849374
=HYPERLINK("http://www.godatabase.org/cgi-bin/go.cgi?query=GO:0032094&auto_wild_cards=yes&view=query&action=query&search_constraint=terms"	GO:0032094_response_to_food) 8 0 0.000000 -0.000000 783 569.997785 665.06 760.122215 0.849374
=HYPERLINK("http://www.godatabase.org/cgi-bin/go.cgi?query=GO:0032273&auto_wild_cards=yes&view=query&action=query&search_constraint=terms"	GO:0032273_positive_regulation_of_protein_polymerization) 8 0 0.000000 -0.000000 783 569.997785 665.06 760.122215 0.849374
=HYPERLINK("http://www.godatabase.org/cgi-bin/go.cgi?query=GO:0032409&auto_wild_cards=yes&view=query&action=query&search_constraint=terms"	GO:0032409_regulation_of_transporter_activity) 8 0 0.000000 -0.000000 783 569.997785 665.06 760.122215 0.849374
=HYPERLINK("http://www.godatabase.org/cgi-bin/go.cgi?query=GO:0032412&auto_wild_cards=yes&view=query&action=query&search_constraint=terms"	GO:0032412_regulation_of_ion_transmembrane_transporter_activity) 8 0 0.000000 -0.000000 783 569.997785 665.06 760.122215 0.849374
=HYPERLINK("http://www.godatabase.org/cgi-bin/go.cgi?query=GO:0032613&auto_wild_cards=yes&view=query&action=query&search_constraint=terms"	GO:0032613_interleukin-10_production) 8 0 0.000000 -0.000000 783 569.997785 665.06 760.122215 0.849374
=HYPERLINK("http://www.godatabase.org/cgi-bin/go.cgi?query=GO:0033198&auto_wild_cards=yes&view=query&action=query&search_constraint=terms"	GO:0033198_response_to_ATP) 8 0 0.000000 -0.000000 783 569.997785 665.06 760.122215 0.849374
=HYPERLINK("http://www.godatabase.org/cgi-bin/go.cgi?query=GO:0034284&auto_wild_cards=yes&view=query&action=query&search_constraint=terms"	GO:0034284_response_to_monosaccharide_stimulus) 8 0 0.000000 -0.000000 783 569.997785 665.06 760.122215 0.849374
=HYPERLINK("http://www.godatabase.org/cgi-bin/go.cgi?query=GO:0034728&auto_wild_cards=yes&view=query&action=query&search_constraint=terms"	GO:0034728_nucleosome_organization) 8 0 0.000000 -0.000000 783 569.997785 665.06 760.122215 0.849374
=HYPERLINK("http://www.godatabase.org/cgi-bin/go.cgi?query=GO:0035023&auto_wild_cards=yes&view=query&action=query&search_constraint=terms"	GO:0035023_regulation_of_Rho_protein_signal_transduction) 8 0 0.000000 -0.000000 783 569.997785 665.06 760.122215 0.849374
=HYPERLINK("http://www.godatabase.org/cgi-bin/go.cgi?query=GO:0035112&auto_wild_cards=yes&view=query&action=query&search_constraint=terms"	GO:0035112_genitalia_morphogenesis) 8 0 0.000000 -0.000000 783 569.997785 665.06 760.122215 0.849374
=HYPERLINK("http://www.godatabase.org/cgi-bin/go.cgi?query=GO:0040017&auto_wild_cards=yes&view=query&action=query&search_constraint=terms"	GO:0040017_positive_regulation_of_locomotion) 8 0 0.000000 -0.000000 783 569.997785 665.06 760.122215 0.849374
=HYPERLINK("http://www.godatabase.org/cgi-bin/go.cgi?query=GO:0040034&auto_wild_cards=yes&view=query&action=query&search_constraint=terms"	GO:0040034_regulation_of_development__heterochronic) 8 0 0.000000 -0.000000 783 569.997785 665.06 760.122215 0.849374
=HYPERLINK("http://www.godatabase.org/cgi-bin/go.cgi?query=GO:0042074&auto_wild_cards=yes&view=query&action=query&search_constraint=terms"	GO:0042074_cell_migration_involved_in_gastrulation) 8 0 0.000000 -0.000000 783 569.997785 665.06 760.122215 0.849374
=HYPERLINK("http://www.godatabase.org/cgi-bin/go.cgi?query=GO:0042090&auto_wild_cards=yes&view=query&action=query&search_constraint=terms"	GO:0042090_interleukin-12_biosynthetic_process) 8 0 0.000000 -0.000000 783 569.997785 665.06 760.122215 0.849374
=HYPERLINK("http://www.godatabase.org/cgi-bin/go.cgi?query=GO:0042092&auto_wild_cards=yes&view=query&action=query&search_constraint=terms"	GO:0042092_T-helper_2_type_immune_response) 8 0 0.000000 -0.000000 783 569.997785 665.06 760.122215 0.849374
=HYPERLINK("http://www.godatabase.org/cgi-bin/go.cgi?query=GO:0042095&auto_wild_cards=yes&view=query&action=query&search_constraint=terms"	GO:0042095_interferon-gamma_biosynthetic_process) 8 0 0.000000 -0.000000 783 569.997785 665.06 760.122215 0.849374
=HYPERLINK("http://www.godatabase.org/cgi-bin/go.cgi?query=GO:0042104&auto_wild_cards=yes&view=query&action=query&search_constraint=terms"	GO:0042104_positive_regulation_of_activated_T_cell_proliferation) 8 0 0.000000 -0.000000 783 569.997785 665.06 760.122215 0.849374
=HYPERLINK("http://www.godatabase.org/cgi-bin/go.cgi?query=GO:0042226&auto_wild_cards=yes&view=query&action=query&search_constraint=terms"	GO:0042226_interleukin-6_biosynthetic_process) 8 0 0.000000 -0.000000 783 569.997785 665.06 760.122215 0.849374
=HYPERLINK("http://www.godatabase.org/cgi-bin/go.cgi?query=GO:0042304&auto_wild_cards=yes&view=query&action=query&search_constraint=terms"	GO:0042304_regulation_of_fatty_acid_biosynthetic_process) 8 0 0.000000 -0.000000 783 569.997785 665.06 760.122215 0.849374
=HYPERLINK("http://www.godatabase.org/cgi-bin/go.cgi?query=GO:0042423&auto_wild_cards=yes&view=query&action=query&search_constraint=terms"	GO:0042423_catecholamine_biosynthetic_process) 8 0 0.000000 -0.000000 783 569.997785 665.06 760.122215 0.849374
=HYPERLINK("http://www.godatabase.org/cgi-bin/go.cgi?query=GO:0042771&auto_wild_cards=yes&view=query&action=query&search_constraint=terms"	GO:0042771_DNA_damage_response__signal_transduction_by_p53_class_mediator_resulting_in_induction_of_apoptosis) 8 0 0.000000 -0.000000 783 569.997785 665.06 760.122215 0.849374
=HYPERLINK("http://www.godatabase.org/cgi-bin/go.cgi?query=GO:0042990&auto_wild_cards=yes&view=query&action=query&search_constraint=terms"	GO:0042990_regulation_of_transcription_factor_import_into_nucleus) 8 0 0.000000 -0.000000 783 569.997785 665.06 760.122215 0.849374
=HYPERLINK("http://www.godatabase.org/cgi-bin/go.cgi?query=GO:0042991&auto_wild_cards=yes&view=query&action=query&search_constraint=terms"	GO:0042991_transcription_factor_import_into_nucleus) 8 0 0.000000 -0.000000 783 569.997785 665.06 760.122215 0.849374
=HYPERLINK("http://www.godatabase.org/cgi-bin/go.cgi?query=GO:0043011&auto_wild_cards=yes&view=query&action=query&search_constraint=terms"	GO:0043011_myeloid_dendritic_cell_differentiation) 8 0 0.000000 -0.000000 783 569.997785 665.06 760.122215 0.849374
=HYPERLINK("http://www.godatabase.org/cgi-bin/go.cgi?query=GO:0043368&auto_wild_cards=yes&view=query&action=query&search_constraint=terms"	GO:0043368_positive_T_cell_selection) 8 0 0.000000 -0.000000 783 569.997785 665.06 760.122215 0.849374
=HYPERLINK("http://www.godatabase.org/cgi-bin/go.cgi?query=GO:0043370&auto_wild_cards=yes&view=query&action=query&search_constraint=terms"	GO:0043370_regulation_of_CD4-positive__alpha_beta_T_cell_differentiation) 8 0 0.000000 -0.000000 783 569.997785 665.06 760.122215 0.849374
=HYPERLINK("http://www.godatabase.org/cgi-bin/go.cgi?query=GO:0043616&auto_wild_cards=yes&view=query&action=query&search_constraint=terms"	GO:0043616_keratinocyte_proliferation) 8 0 0.000000 -0.000000 783 569.997785 665.06 760.122215 0.849374
=HYPERLINK("http://www.godatabase.org/cgi-bin/go.cgi?query=GO:0045075&auto_wild_cards=yes&view=query&action=query&search_constraint=terms"	GO:0045075_regulation_of_interleukin-12_biosynthetic_process) 8 0 0.000000 -0.000000 783 569.997785 665.06 760.122215 0.849374
=HYPERLINK("http://www.godatabase.org/cgi-bin/go.cgi?query=GO:0045086&auto_wild_cards=yes&view=query&action=query&search_constraint=terms"	GO:0045086_positive_regulation_of_interleukin-2_biosynthetic_process) 8 0 0.000000 -0.000000 783 569.997785 665.06 760.122215 0.849374
=HYPERLINK("http://www.godatabase.org/cgi-bin/go.cgi?query=GO:0045351&auto_wild_cards=yes&view=query&action=query&search_constraint=terms"	GO:0045351_type_I_interferon_biosynthetic_process) 8 0 0.000000 -0.000000 783 569.997785 665.06 760.122215 0.849374
=HYPERLINK("http://www.godatabase.org/cgi-bin/go.cgi?query=GO:0045408&auto_wild_cards=yes&view=query&action=query&search_constraint=terms"	GO:0045408_regulation_of_interleukin-6_biosynthetic_process) 8 0 0.000000 -0.000000 783 569.997785 665.06 760.122215 0.849374
=HYPERLINK("http://www.godatabase.org/cgi-bin/go.cgi?query=GO:0045429&auto_wild_cards=yes&view=query&action=query&search_constraint=terms"	GO:0045429_positive_regulation_of_nitric_oxide_biosynthetic_process) 8 0 0.000000 -0.000000 783 569.997785 665.06 760.122215 0.849374
=HYPERLINK("http://www.godatabase.org/cgi-bin/go.cgi?query=GO:0045494&auto_wild_cards=yes&view=query&action=query&search_constraint=terms"	GO:0045494_photoreceptor_cell_maintenance) 8 0 0.000000 -0.000000 783 569.997785 665.06 760.122215 0.849374
=HYPERLINK("http://www.godatabase.org/cgi-bin/go.cgi?query=GO:0045686&auto_wild_cards=yes&view=query&action=query&search_constraint=terms"	GO:0045686_negative_regulation_of_glial_cell_differentiation) 8 0 0.000000 -0.000000 783 569.997785 665.06 760.122215 0.849374
=HYPERLINK("http://www.godatabase.org/cgi-bin/go.cgi?query=GO:0045910&auto_wild_cards=yes&view=query&action=query&search_constraint=terms"	GO:0045910_negative_regulation_of_DNA_recombination) 8 0 0.000000 -0.000000 783 569.997785 665.06 760.122215 0.849374
=HYPERLINK("http://www.godatabase.org/cgi-bin/go.cgi?query=GO:0045921&auto_wild_cards=yes&view=query&action=query&search_constraint=terms"	GO:0045921_positive_regulation_of_exocytosis) 8 0 0.000000 -0.000000 783 569.997785 665.06 760.122215 0.849374
=HYPERLINK("http://www.godatabase.org/cgi-bin/go.cgi?query=GO:0045932&auto_wild_cards=yes&view=query&action=query&search_constraint=terms"	GO:0045932_negative_regulation_of_muscle_contraction) 8 0 0.000000 -0.000000 783 569.997785 665.06 760.122215 0.849374
=HYPERLINK("http://www.godatabase.org/cgi-bin/go.cgi?query=GO:0046470&auto_wild_cards=yes&view=query&action=query&search_constraint=terms"	GO:0046470_phosphatidylcholine_metabolic_process) 8 0 0.000000 -0.000000 783 569.997785 665.06 760.122215 0.849374
=HYPERLINK("http://www.godatabase.org/cgi-bin/go.cgi?query=GO:0048266&auto_wild_cards=yes&view=query&action=query&search_constraint=terms"	GO:0048266_behavioral_response_to_pain) 8 0 0.000000 -0.000000 783 569.997785 665.06 760.122215 0.849374
=HYPERLINK("http://www.godatabase.org/cgi-bin/go.cgi?query=GO:0048505&auto_wild_cards=yes&view=query&action=query&search_constraint=terms"	GO:0048505_regulation_of_timing_of_cell_differentiation) 8 0 0.000000 -0.000000 783 569.997785 665.06 760.122215 0.849374
=HYPERLINK("http://www.godatabase.org/cgi-bin/go.cgi?query=GO:0048520&auto_wild_cards=yes&view=query&action=query&search_constraint=terms"	GO:0048520_positive_regulation_of_behavior) 8 0 0.000000 -0.000000 783 569.997785 665.06 760.122215 0.849374
=HYPERLINK("http://www.godatabase.org/cgi-bin/go.cgi?query=GO:0048557&auto_wild_cards=yes&view=query&action=query&search_constraint=terms"	GO:0048557_embryonic_digestive_tract_morphogenesis) 8 0 0.000000 -0.000000 783 569.997785 665.06 760.122215 0.849374
=HYPERLINK("http://www.godatabase.org/cgi-bin/go.cgi?query=GO:0048638&auto_wild_cards=yes&view=query&action=query&search_constraint=terms"	GO:0048638_regulation_of_developmental_growth) 8 0 0.000000 -0.000000 783 569.997785 665.06 760.122215 0.849374
=HYPERLINK("http://www.godatabase.org/cgi-bin/go.cgi?query=GO:0048742&auto_wild_cards=yes&view=query&action=query&search_constraint=terms"	GO:0048742_regulation_of_skeletal_muscle_fiber_development) 8 0 0.000000 -0.000000 783 569.997785 665.06 760.122215 0.849374
=HYPERLINK("http://www.godatabase.org/cgi-bin/go.cgi?query=GO:0050707&auto_wild_cards=yes&view=query&action=query&search_constraint=terms"	GO:0050707_regulation_of_cytokine_secretion) 8 0 0.000000 -0.000000 783 569.997785 665.06 760.122215 0.849374
=HYPERLINK("http://www.godatabase.org/cgi-bin/go.cgi?query=GO:0050909&auto_wild_cards=yes&view=query&action=query&search_constraint=terms"	GO:0050909_sensory_perception_of_taste) 8 0 0.000000 -0.000000 783 569.997785 665.06 760.122215 0.849374
=HYPERLINK("http://www.godatabase.org/cgi-bin/go.cgi?query=GO:0050920&auto_wild_cards=yes&view=query&action=query&search_constraint=terms"	GO:0050920_regulation_of_chemotaxis) 8 0 0.000000 -0.000000 783 569.997785 665.06 760.122215 0.849374
=HYPERLINK("http://www.godatabase.org/cgi-bin/go.cgi?query=GO:0050921&auto_wild_cards=yes&view=query&action=query&search_constraint=terms"	GO:0050921_positive_regulation_of_chemotaxis) 8 0 0.000000 -0.000000 783 569.997785 665.06 760.122215 0.849374
=HYPERLINK("http://www.godatabase.org/cgi-bin/go.cgi?query=GO:0050926&auto_wild_cards=yes&view=query&action=query&search_constraint=terms"	GO:0050926_regulation_of_positive_chemotaxis) 8 0 0.000000 -0.000000 783 569.997785 665.06 760.122215 0.849374
=HYPERLINK("http://www.godatabase.org/cgi-bin/go.cgi?query=GO:0050927&auto_wild_cards=yes&view=query&action=query&search_constraint=terms"	GO:0050927_positive_regulation_of_positive_chemotaxis) 8 0 0.000000 -0.000000 783 569.997785 665.06 760.122215 0.849374
=HYPERLINK("http://www.godatabase.org/cgi-bin/go.cgi?query=GO:0050930&auto_wild_cards=yes&view=query&action=query&search_constraint=terms"	GO:0050930_induction_of_positive_chemotaxis) 8 0 0.000000 -0.000000 783 569.997785 665.06 760.122215 0.849374
=HYPERLINK("http://www.godatabase.org/cgi-bin/go.cgi?query=GO:0051084&auto_wild_cards=yes&view=query&action=query&search_constraint=terms"	GO:0051084_'de_novo'_posttranslational_protein_folding) 8 0 0.000000 -0.000000 783 569.997785 665.06 760.122215 0.849374
=HYPERLINK("http://www.godatabase.org/cgi-bin/go.cgi?query=GO:0051181&auto_wild_cards=yes&view=query&action=query&search_constraint=terms"	GO:0051181_cofactor_transport) 8 0 0.000000 -0.000000 783 569.997785 665.06 760.122215 0.849374
=HYPERLINK("http://www.godatabase.org/cgi-bin/go.cgi?query=GO:0060043&auto_wild_cards=yes&view=query&action=query&search_constraint=terms"	GO:0060043_regulation_of_cardiac_muscle_cell_proliferation) 8 0 0.000000 -0.000000 783 569.997785 665.06 760.122215 0.849374
=HYPERLINK("http://www.godatabase.org/cgi-bin/go.cgi?query=GO:0060347&auto_wild_cards=yes&view=query&action=query&search_constraint=terms"	GO:0060347_heart_trabecula_formation) 8 0 0.000000 -0.000000 783 569.997785 665.06 760.122215 0.849374
=HYPERLINK("http://www.godatabase.org/cgi-bin/go.cgi?query=GO:0060670&auto_wild_cards=yes&view=query&action=query&search_constraint=terms"	GO:0060670_branching_involved_in_embryonic_placenta_morphogenesis) 8 0 0.000000 -0.000000 783 569.997785 665.06 760.122215 0.849374
=HYPERLINK("http://www.godatabase.org/cgi-bin/go.cgi?query=GO:0060712&auto_wild_cards=yes&view=query&action=query&search_constraint=terms"	GO:0060712_spongiotrophoblast_layer_development) 8 0 0.000000 -0.000000 783 569.997785 665.06 760.122215 0.849374
=HYPERLINK("http://www.godatabase.org/cgi-bin/go.cgi?query=GO:0070167&auto_wild_cards=yes&view=query&action=query&search_constraint=terms"	GO:0070167_regulation_of_biomineral_formation) 8 0 0.000000 -0.000000 783 569.997785 665.06 760.122215 0.849374
=HYPERLINK("http://www.godatabase.org/cgi-bin/go.cgi?query=GO:0070193&auto_wild_cards=yes&view=query&action=query&search_constraint=terms"	GO:0070193_synaptonemal_complex_organization) 8 0 0.000000 -0.000000 783 569.997785 665.06 760.122215 0.849374
=HYPERLINK("http://www.godatabase.org/cgi-bin/go.cgi?query=GO:0070231&auto_wild_cards=yes&view=query&action=query&search_constraint=terms"	GO:0070231_T_cell_apoptosis) 8 0 0.000000 -0.000000 783 569.997785 665.06 760.122215 0.849374
=HYPERLINK("http://www.godatabase.org/cgi-bin/go.cgi?query=GO:0070584&auto_wild_cards=yes&view=query&action=query&search_constraint=terms"	GO:0070584_mitochondrion_morphogenesis) 8 0 0.000000 -0.000000 783 569.997785 665.06 760.122215 0.849374
=HYPERLINK("http://www.godatabase.org/cgi-bin/go.cgi?query=GO:0015674&auto_wild_cards=yes&view=query&action=query&search_constraint=terms"	GO:0015674_di-__tri-valent_inorganic_cation_transport) 79 0 0.000000 -0.000000 785 571.528252 666.25 760.971748 0.848726
=HYPERLINK("http://www.godatabase.org/cgi-bin/go.cgi?query=GO:0051046&auto_wild_cards=yes&view=query&action=query&search_constraint=terms"	GO:0051046_regulation_of_secretion) 79 0 0.000000 -0.000000 785 571.528252 666.25 760.971748 0.848726
=HYPERLINK("http://www.godatabase.org/cgi-bin/go.cgi?query=GO:0048736&auto_wild_cards=yes&view=query&action=query&search_constraint=terms"	GO:0048736_appendage_development) 96 0 0.000000 -0.000000 788 574.352132 668.72 763.087868 0.848629
=HYPERLINK("http://www.godatabase.org/cgi-bin/go.cgi?query=GO:0060173&auto_wild_cards=yes&view=query&action=query&search_constraint=terms"	GO:0060173_limb_development) 96 0 0.000000 -0.000000 788 574.352132 668.72 763.087868 0.848629
=HYPERLINK("http://www.godatabase.org/cgi-bin/go.cgi?query=GO:0070661&auto_wild_cards=yes&view=query&action=query&search_constraint=terms"	GO:0070661_leukocyte_proliferation) 96 0 0.000000 -0.000000 788 574.352132 668.72 763.087868 0.848629
=HYPERLINK("http://www.godatabase.org/cgi-bin/go.cgi?query=GO:0001759&auto_wild_cards=yes&view=query&action=query&search_constraint=terms"	GO:0001759_induction_of_an_organ) 15 0 0.000000 -0.000000 839 626.807968 719.35 811.892032 0.857390
=HYPERLINK("http://www.godatabase.org/cgi-bin/go.cgi?query=GO:0001782&auto_wild_cards=yes&view=query&action=query&search_constraint=terms"	GO:0001782_B_cell_homeostasis) 15 0 0.000000 -0.000000 839 626.807968 719.35 811.892032 0.857390
=HYPERLINK("http://www.godatabase.org/cgi-bin/go.cgi?query=GO:0001964&auto_wild_cards=yes&view=query&action=query&search_constraint=terms"	GO:0001964_startle_response) 15 0 0.000000 -0.000000 839 626.807968 719.35 811.892032 0.857390
=HYPERLINK("http://www.godatabase.org/cgi-bin/go.cgi?query=GO:0002286&auto_wild_cards=yes&view=query&action=query&search_constraint=terms"	GO:0002286_T_cell_activation_during_immune_response) 15 0 0.000000 -0.000000 839 626.807968 719.35 811.892032 0.857390
=HYPERLINK("http://www.godatabase.org/cgi-bin/go.cgi?query=GO:0002495&auto_wild_cards=yes&view=query&action=query&search_constraint=terms"	GO:0002495_antigen_processing_and_presentation_of_peptide_antigen_via_MHC_class_II) 15 0 0.000000 -0.000000 839 626.807968 719.35 811.892032 0.857390
=HYPERLINK("http://www.godatabase.org/cgi-bin/go.cgi?query=GO:0002504&auto_wild_cards=yes&view=query&action=query&search_constraint=terms"	GO:0002504_antigen_processing_and_presentation_of_peptide_or_polysaccharide_antigen_via_MHC_class_II) 15 0 0.000000 -0.000000 839 626.807968 719.35 811.892032 0.857390
=HYPERLINK("http://www.godatabase.org/cgi-bin/go.cgi?query=GO:0002709&auto_wild_cards=yes&view=query&action=query&search_constraint=terms"	GO:0002709_regulation_of_T_cell_mediated_immunity) 15 0 0.000000 -0.000000 839 626.807968 719.35 811.892032 0.857390
=HYPERLINK("http://www.godatabase.org/cgi-bin/go.cgi?query=GO:0006473&auto_wild_cards=yes&view=query&action=query&search_constraint=terms"	GO:0006473_protein_amino_acid_acetylation) 15 0 0.000000 -0.000000 839 626.807968 719.35 811.892032 0.857390
=HYPERLINK("http://www.godatabase.org/cgi-bin/go.cgi?query=GO:0006487&auto_wild_cards=yes&view=query&action=query&search_constraint=terms"	GO:0006487_protein_amino_acid_N-linked_glycosylation) 15 0 0.000000 -0.000000 839 626.807968 719.35 811.892032 0.857390
=HYPERLINK("http://www.godatabase.org/cgi-bin/go.cgi?query=GO:0006749&auto_wild_cards=yes&view=query&action=query&search_constraint=terms"	GO:0006749_glutathione_metabolic_process) 15 0 0.000000 -0.000000 839 626.807968 719.35 811.892032 0.857390
=HYPERLINK("http://www.godatabase.org/cgi-bin/go.cgi?query=GO:0006885&auto_wild_cards=yes&view=query&action=query&search_constraint=terms"	GO:0006885_regulation_of_pH) 15 0 0.000000 -0.000000 839 626.807968 719.35 811.892032 0.857390
=HYPERLINK("http://www.godatabase.org/cgi-bin/go.cgi?query=GO:0007040&auto_wild_cards=yes&view=query&action=query&search_constraint=terms"	GO:0007040_lysosome_organization) 15 0 0.000000 -0.000000 839 626.807968 719.35 811.892032 0.857390
=HYPERLINK("http://www.godatabase.org/cgi-bin/go.cgi?query=GO:0007173&auto_wild_cards=yes&view=query&action=query&search_constraint=terms"	GO:0007173_epidermal_growth_factor_receptor_signaling_pathway) 15 0 0.000000 -0.000000 839 626.807968 719.35 811.892032 0.857390
=HYPERLINK("http://www.godatabase.org/cgi-bin/go.cgi?query=GO:0007200&auto_wild_cards=yes&view=query&action=query&search_constraint=terms"	GO:0007200_activation_of_phospholipase_C_activity_by_G-protein_coupled_receptor_protein_signaling_pathway_coupled_to_IP3_second_messenger) 15 0 0.000000 -0.000000 839 626.807968 719.35 811.892032 0.857390
=HYPERLINK("http://www.godatabase.org/cgi-bin/go.cgi?query=GO:0007202&auto_wild_cards=yes&view=query&action=query&search_constraint=terms"	GO:0007202_activation_of_phospholipase_C_activity) 15 0 0.000000 -0.000000 839 626.807968 719.35 811.892032 0.857390
=HYPERLINK("http://www.godatabase.org/cgi-bin/go.cgi?query=GO:0007218&auto_wild_cards=yes&view=query&action=query&search_constraint=terms"	GO:0007218_neuropeptide_signaling_pathway) 15 0 0.000000 -0.000000 839 626.807968 719.35 811.892032 0.857390
=HYPERLINK("http://www.godatabase.org/cgi-bin/go.cgi?query=GO:0007588&auto_wild_cards=yes&view=query&action=query&search_constraint=terms"	GO:0007588_excretion) 15 0 0.000000 -0.000000 839 626.807968 719.35 811.892032 0.857390
=HYPERLINK("http://www.godatabase.org/cgi-bin/go.cgi?query=GO:0007618&auto_wild_cards=yes&view=query&action=query&search_constraint=terms"	GO:0007618_mating) 15 0 0.000000 -0.000000 839 626.807968 719.35 811.892032 0.857390
=HYPERLINK("http://www.godatabase.org/cgi-bin/go.cgi?query=GO:0008543&auto_wild_cards=yes&view=query&action=query&search_constraint=terms"	GO:0008543_fibroblast_growth_factor_receptor_signaling_pathway) 15 0 0.000000 -0.000000 839 626.807968 719.35 811.892032 0.857390
=HYPERLINK("http://www.godatabase.org/cgi-bin/go.cgi?query=GO:0009062&auto_wild_cards=yes&view=query&action=query&search_constraint=terms"	GO:0009062_fatty_acid_catabolic_process) 15 0 0.000000 -0.000000 839 626.807968 719.35 811.892032 0.857390
=HYPERLINK("http://www.godatabase.org/cgi-bin/go.cgi?query=GO:0009116&auto_wild_cards=yes&view=query&action=query&search_constraint=terms"	GO:0009116_nucleoside_metabolic_process) 15 0 0.000000 -0.000000 839 626.807968 719.35 811.892032 0.857390
=HYPERLINK("http://www.godatabase.org/cgi-bin/go.cgi?query=GO:0010092&auto_wild_cards=yes&view=query&action=query&search_constraint=terms"	GO:0010092_specification_of_organ_identity) 15 0 0.000000 -0.000000 839 626.807968 719.35 811.892032 0.857390
=HYPERLINK("http://www.godatabase.org/cgi-bin/go.cgi?query=GO:0010171&auto_wild_cards=yes&view=query&action=query&search_constraint=terms"	GO:0010171_body_morphogenesis) 15 0 0.000000 -0.000000 839 626.807968 719.35 811.892032 0.857390
=HYPERLINK("http://www.godatabase.org/cgi-bin/go.cgi?query=GO:0010518&auto_wild_cards=yes&view=query&action=query&search_constraint=terms"	GO:0010518_positive_regulation_of_phospholipase_activity) 15 0 0.000000 -0.000000 839 626.807968 719.35 811.892032 0.857390
=HYPERLINK("http://www.godatabase.org/cgi-bin/go.cgi?query=GO:0010863&auto_wild_cards=yes&view=query&action=query&search_constraint=terms"	GO:0010863_positive_regulation_of_phospholipase_C_activity) 15 0 0.000000 -0.000000 839 626.807968 719.35 811.892032 0.857390
=HYPERLINK("http://www.godatabase.org/cgi-bin/go.cgi?query=GO:0015931&auto_wild_cards=yes&view=query&action=query&search_constraint=terms"	GO:0015931_nucleobase__nucleoside__nucleotide_and_nucleic_acid_transport) 15 0 0.000000 -0.000000 839 626.807968 719.35 811.892032 0.857390
=HYPERLINK("http://www.godatabase.org/cgi-bin/go.cgi?query=GO:0019886&auto_wild_cards=yes&view=query&action=query&search_constraint=terms"	GO:0019886_antigen_processing_and_presentation_of_exogenous_peptide_antigen_via_MHC_class_II) 15 0 0.000000 -0.000000 839 626.807968 719.35 811.892032 0.857390
=HYPERLINK("http://www.godatabase.org/cgi-bin/go.cgi?query=GO:0021795&auto_wild_cards=yes&view=query&action=query&search_constraint=terms"	GO:0021795_cerebral_cortex_cell_migration) 15 0 0.000000 -0.000000 839 626.807968 719.35 811.892032 0.857390
=HYPERLINK("http://www.godatabase.org/cgi-bin/go.cgi?query=GO:0022600&auto_wild_cards=yes&view=query&action=query&search_constraint=terms"	GO:0022600_digestive_system_process) 15 0 0.000000 -0.000000 839 626.807968 719.35 811.892032 0.857390
=HYPERLINK("http://www.godatabase.org/cgi-bin/go.cgi?query=GO:0030041&auto_wild_cards=yes&view=query&action=query&search_constraint=terms"	GO:0030041_actin_filament_polymerization) 15 0 0.000000 -0.000000 839 626.807968 719.35 811.892032 0.857390
=HYPERLINK("http://www.godatabase.org/cgi-bin/go.cgi?query=GO:0031069&auto_wild_cards=yes&view=query&action=query&search_constraint=terms"	GO:0031069_hair_follicle_morphogenesis) 15 0 0.000000 -0.000000 839 626.807968 719.35 811.892032 0.857390
=HYPERLINK("http://www.godatabase.org/cgi-bin/go.cgi?query=GO:0031329&auto_wild_cards=yes&view=query&action=query&search_constraint=terms"	GO:0031329_regulation_of_cellular_catabolic_process) 15 0 0.000000 -0.000000 839 626.807968 719.35 811.892032 0.857390
=HYPERLINK("http://www.godatabase.org/cgi-bin/go.cgi?query=GO:0035116&auto_wild_cards=yes&view=query&action=query&search_constraint=terms"	GO:0035116_embryonic_hindlimb_morphogenesis) 15 0 0.000000 -0.000000 839 626.807968 719.35 811.892032 0.857390
=HYPERLINK("http://www.godatabase.org/cgi-bin/go.cgi?query=GO:0035249&auto_wild_cards=yes&view=query&action=query&search_constraint=terms"	GO:0035249_synaptic_transmission__glutamatergic) 15 0 0.000000 -0.000000 839 626.807968 719.35 811.892032 0.857390
=HYPERLINK("http://www.godatabase.org/cgi-bin/go.cgi?query=GO:0042306&auto_wild_cards=yes&view=query&action=query&search_constraint=terms"	GO:0042306_regulation_of_protein_import_into_nucleus) 15 0 0.000000 -0.000000 839 626.807968 719.35 811.892032 0.857390
=HYPERLINK("http://www.godatabase.org/cgi-bin/go.cgi?query=GO:0046164&auto_wild_cards=yes&view=query&action=query&search_constraint=terms"	GO:0046164_alcohol_catabolic_process) 15 0 0.000000 -0.000000 839 626.807968 719.35 811.892032 0.857390
=HYPERLINK("http://www.godatabase.org/cgi-bin/go.cgi?query=GO:0046638&auto_wild_cards=yes&view=query&action=query&search_constraint=terms"	GO:0046638_positive_regulation_of_alpha-beta_T_cell_differentiation) 15 0 0.000000 -0.000000 839 626.807968 719.35 811.892032 0.857390
=HYPERLINK("http://www.godatabase.org/cgi-bin/go.cgi?query=GO:0048008&auto_wild_cards=yes&view=query&action=query&search_constraint=terms"	GO:0048008_platelet-derived_growth_factor_receptor_signaling_pathway) 15 0 0.000000 -0.000000 839 626.807968 719.35 811.892032 0.857390
=HYPERLINK("http://www.godatabase.org/cgi-bin/go.cgi?query=GO:0048144&auto_wild_cards=yes&view=query&action=query&search_constraint=terms"	GO:0048144_fibroblast_proliferation) 15 0 0.000000 -0.000000 839 626.807968 719.35 811.892032 0.857390
=HYPERLINK("http://www.godatabase.org/cgi-bin/go.cgi?query=GO:0048145&auto_wild_cards=yes&view=query&action=query&search_constraint=terms"	GO:0048145_regulation_of_fibroblast_proliferation) 15 0 0.000000 -0.000000 839 626.807968 719.35 811.892032 0.857390
=HYPERLINK("http://www.godatabase.org/cgi-bin/go.cgi?query=GO:0048610&auto_wild_cards=yes&view=query&action=query&search_constraint=terms"	GO:0048610_reproductive_cellular_process) 15 0 0.000000 -0.000000 839 626.807968 719.35 811.892032 0.857390
=HYPERLINK("http://www.godatabase.org/cgi-bin/go.cgi?query=GO:0048709&auto_wild_cards=yes&view=query&action=query&search_constraint=terms"	GO:0048709_oligodendrocyte_differentiation) 15 0 0.000000 -0.000000 839 626.807968 719.35 811.892032 0.857390
=HYPERLINK("http://www.godatabase.org/cgi-bin/go.cgi?query=GO:0050729&auto_wild_cards=yes&view=query&action=query&search_constraint=terms"	GO:0050729_positive_regulation_of_inflammatory_response) 15 0 0.000000 -0.000000 839 626.807968 719.35 811.892032 0.857390
=HYPERLINK("http://www.godatabase.org/cgi-bin/go.cgi?query=GO:0050796&auto_wild_cards=yes&view=query&action=query&search_constraint=terms"	GO:0050796_regulation_of_insulin_secretion) 15 0 0.000000 -0.000000 839 626.807968 719.35 811.892032 0.857390
=HYPERLINK("http://www.godatabase.org/cgi-bin/go.cgi?query=GO:0050798&auto_wild_cards=yes&view=query&action=query&search_constraint=terms"	GO:0050798_activated_T_cell_proliferation) 15 0 0.000000 -0.000000 839 626.807968 719.35 811.892032 0.857390
=HYPERLINK("http://www.godatabase.org/cgi-bin/go.cgi?query=GO:0055010&auto_wild_cards=yes&view=query&action=query&search_constraint=terms"	GO:0055010_ventricular_cardiac_muscle_morphogenesis) 15 0 0.000000 -0.000000 839 626.807968 719.35 811.892032 0.857390
=HYPERLINK("http://www.godatabase.org/cgi-bin/go.cgi?query=GO:0060322&auto_wild_cards=yes&view=query&action=query&search_constraint=terms"	GO:0060322_head_development) 15 0 0.000000 -0.000000 839 626.807968 719.35 811.892032 0.857390
=HYPERLINK("http://www.godatabase.org/cgi-bin/go.cgi?query=GO:0060425&auto_wild_cards=yes&view=query&action=query&search_constraint=terms"	GO:0060425_lung_morphogenesis) 15 0 0.000000 -0.000000 839 626.807968 719.35 811.892032 0.857390
=HYPERLINK("http://www.godatabase.org/cgi-bin/go.cgi?query=GO:0060442&auto_wild_cards=yes&view=query&action=query&search_constraint=terms"	GO:0060442_branching_involved_in_prostate_gland_morphogenesis) 15 0 0.000000 -0.000000 839 626.807968 719.35 811.892032 0.857390
=HYPERLINK("http://www.godatabase.org/cgi-bin/go.cgi?query=GO:0070227&auto_wild_cards=yes&view=query&action=query&search_constraint=terms"	GO:0070227_lymphocyte_apoptosis) 15 0 0.000000 -0.000000 839 626.807968 719.35 811.892032 0.857390
=HYPERLINK("http://www.godatabase.org/cgi-bin/go.cgi?query=GO:0070507&auto_wild_cards=yes&view=query&action=query&search_constraint=terms"	GO:0070507_regulation_of_microtubule_cytoskeleton_organization) 15 0 0.000000 -0.000000 839 626.807968 719.35 811.892032 0.857390
=HYPERLINK("http://www.godatabase.org/cgi-bin/go.cgi?query=GO:0002757&auto_wild_cards=yes&view=query&action=query&search_constraint=terms"	GO:0002757_immune_response-activating_signal_transduction) 47 0 0.000000 -0.000000 847 636.663365 728.29 819.916635 0.859847
=HYPERLINK("http://www.godatabase.org/cgi-bin/go.cgi?query=GO:0006140&auto_wild_cards=yes&view=query&action=query&search_constraint=terms"	GO:0006140_regulation_of_nucleotide_metabolic_process) 47 0 0.000000 -0.000000 847 636.663365 728.29 819.916635 0.859847
=HYPERLINK("http://www.godatabase.org/cgi-bin/go.cgi?query=GO:0016570&auto_wild_cards=yes&view=query&action=query&search_constraint=terms"	GO:0016570_histone_modification) 47 0 0.000000 -0.000000 847 636.663365 728.29 819.916635 0.859847
=HYPERLINK("http://www.godatabase.org/cgi-bin/go.cgi?query=GO:0030183&auto_wild_cards=yes&view=query&action=query&search_constraint=terms"	GO:0030183_B_cell_differentiation) 47 0 0.000000 -0.000000 847 636.663365 728.29 819.916635 0.859847
=HYPERLINK("http://www.godatabase.org/cgi-bin/go.cgi?query=GO:0030799&auto_wild_cards=yes&view=query&action=query&search_constraint=terms"	GO:0030799_regulation_of_cyclic_nucleotide_metabolic_process) 47 0 0.000000 -0.000000 847 636.663365 728.29 819.916635 0.859847
=HYPERLINK("http://www.godatabase.org/cgi-bin/go.cgi?query=GO:0045087&auto_wild_cards=yes&view=query&action=query&search_constraint=terms"	GO:0045087_innate_immune_response) 47 0 0.000000 -0.000000 847 636.663365 728.29 819.916635 0.859847
=HYPERLINK("http://www.godatabase.org/cgi-bin/go.cgi?query=GO:0045619&auto_wild_cards=yes&view=query&action=query&search_constraint=terms"	GO:0045619_regulation_of_lymphocyte_differentiation) 47 0 0.000000 -0.000000 847 636.663365 728.29 819.916635 0.859847
=HYPERLINK("http://www.godatabase.org/cgi-bin/go.cgi?query=GO:0060627&auto_wild_cards=yes&view=query&action=query&search_constraint=terms"	GO:0060627_regulation_of_vesicle-mediated_transport) 47 0 0.000000 -0.000000 847 636.663365 728.29 819.916635 0.859847
=HYPERLINK("http://www.godatabase.org/cgi-bin/go.cgi?query=GO:0002703&auto_wild_cards=yes&view=query&action=query&search_constraint=terms"	GO:0002703_regulation_of_leukocyte_mediated_immunity) 56 0 0.000000 -0.000000 852 644.604828 735.31 826.015172 0.863040
=HYPERLINK("http://www.godatabase.org/cgi-bin/go.cgi?query=GO:0009187&auto_wild_cards=yes&view=query&action=query&search_constraint=terms"	GO:0009187_cyclic_nucleotide_metabolic_process) 56 0 0.000000 -0.000000 852 644.604828 735.31 826.015172 0.863040
=HYPERLINK("http://www.godatabase.org/cgi-bin/go.cgi?query=GO:0042089&auto_wild_cards=yes&view=query&action=query&search_constraint=terms"	GO:0042089_cytokine_biosynthetic_process) 56 0 0.000000 -0.000000 852 644.604828 735.31 826.015172 0.863040
=HYPERLINK("http://www.godatabase.org/cgi-bin/go.cgi?query=GO:0042107&auto_wild_cards=yes&view=query&action=query&search_constraint=terms"	GO:0042107_cytokine_metabolic_process) 56 0 0.000000 -0.000000 852 644.604828 735.31 826.015172 0.863040
=HYPERLINK("http://www.godatabase.org/cgi-bin/go.cgi?query=GO:0050678&auto_wild_cards=yes&view=query&action=query&search_constraint=terms"	GO:0050678_regulation_of_epithelial_cell_proliferation) 56 0 0.000000 -0.000000 852 644.604828 735.31 826.015172 0.863040
=HYPERLINK("http://www.godatabase.org/cgi-bin/go.cgi?query=GO:0000027&auto_wild_cards=yes&view=query&action=query&search_constraint=terms"	GO:0000027_ribosomal_large_subunit_assembly) 1 0
=HYPERLINK("http://www.godatabase.org/cgi-bin/go.cgi?query=GO:0000042&auto_wild_cards=yes&view=query&action=query&search_constraint=terms"	GO:0000042_protein_targeting_to_Golgi) 1 0
=HYPERLINK("http://www.godatabase.org/cgi-bin/go.cgi?query=GO:0000046&auto_wild_cards=yes&view=query&action=query&search_constraint=terms"	GO:0000046_autophagic_vacuole_fusion) 1 0
=HYPERLINK("http://www.godatabase.org/cgi-bin/go.cgi?query=GO:0000050&auto_wild_cards=yes&view=query&action=query&search_constraint=terms"	GO:0000050_urea_cycle) 1 0
=HYPERLINK("http://www.godatabase.org/cgi-bin/go.cgi?query=GO:0000054&auto_wild_cards=yes&view=query&action=query&search_constraint=terms"	GO:0000054_ribosome_export_from_nucleus) 1 0
=HYPERLINK("http://www.godatabase.org/cgi-bin/go.cgi?query=GO:0000055&auto_wild_cards=yes&view=query&action=query&search_constraint=terms"	GO:0000055_ribosomal_large_subunit_export_from_nucleus) 1 0
=HYPERLINK("http://www.godatabase.org/cgi-bin/go.cgi?query=GO:0000056&auto_wild_cards=yes&view=query&action=query&search_constraint=terms"	GO:0000056_ribosomal_small_subunit_export_from_nucleus) 1 0
=HYPERLINK("http://www.godatabase.org/cgi-bin/go.cgi?query=GO:0000072&auto_wild_cards=yes&view=query&action=query&search_constraint=terms"	GO:0000072_M_phase_specific_microtubule_process) 1 0
=HYPERLINK("http://www.godatabase.org/cgi-bin/go.cgi?query=GO:0000101&auto_wild_cards=yes&view=query&action=query&search_constraint=terms"	GO:0000101_sulfur_amino_acid_transport) 1 0
=HYPERLINK("http://www.godatabase.org/cgi-bin/go.cgi?query=GO:0000147&auto_wild_cards=yes&view=query&action=query&search_constraint=terms"	GO:0000147_actin_cortical_patch_assembly) 1 0
=HYPERLINK("http://www.godatabase.org/cgi-bin/go.cgi?query=GO:0000154&auto_wild_cards=yes&view=query&action=query&search_constraint=terms"	GO:0000154_rRNA_modification) 1 0
=HYPERLINK("http://www.godatabase.org/cgi-bin/go.cgi?query=GO:0000183&auto_wild_cards=yes&view=query&action=query&search_constraint=terms"	GO:0000183_chromatin_silencing_at_rDNA) 1 0
=HYPERLINK("http://www.godatabase.org/cgi-bin/go.cgi?query=GO:0000185&auto_wild_cards=yes&view=query&action=query&search_constraint=terms"	GO:0000185_activation_of_MAPKKK_activity) 1 0
=HYPERLINK("http://www.godatabase.org/cgi-bin/go.cgi?query=GO:0000238&auto_wild_cards=yes&view=query&action=query&search_constraint=terms"	GO:0000238_zygotene) 1 0
=HYPERLINK("http://www.godatabase.org/cgi-bin/go.cgi?query=GO:0000255&auto_wild_cards=yes&view=query&action=query&search_constraint=terms"	GO:0000255_allantoin_metabolic_process) 1 0
=HYPERLINK("http://www.godatabase.org/cgi-bin/go.cgi?query=GO:0000266&auto_wild_cards=yes&view=query&action=query&search_constraint=terms"	GO:0000266_mitochondrial_fission) 1 0
=HYPERLINK("http://www.godatabase.org/cgi-bin/go.cgi?query=GO:0000273&auto_wild_cards=yes&view=query&action=query&search_constraint=terms"	GO:0000273_lipoic_acid_metabolic_process) 1 0
=HYPERLINK("http://www.godatabase.org/cgi-bin/go.cgi?query=GO:0000301&auto_wild_cards=yes&view=query&action=query&search_constraint=terms"	GO:0000301_retrograde_transport__vesicle_recycling_within_Golgi) 1 0
=HYPERLINK("http://www.godatabase.org/cgi-bin/go.cgi?query=GO:0000394&auto_wild_cards=yes&view=query&action=query&search_constraint=terms"	GO:0000394_RNA_splicing__via_endonucleolytic_cleavage_and_ligation) 1 0
=HYPERLINK("http://www.godatabase.org/cgi-bin/go.cgi?query=GO:0000429&auto_wild_cards=yes&view=query&action=query&search_constraint=terms"	GO:0000429_regulation_of_transcription_from_RNA_polymerase_II_promoter_by_carbon_catabolites) 1 0
=HYPERLINK("http://www.godatabase.org/cgi-bin/go.cgi?query=GO:0000430&auto_wild_cards=yes&view=query&action=query&search_constraint=terms"	GO:0000430_regulation_of_transcription_from_RNA_polymerase_II_promoter_by_glucose) 1 0
=HYPERLINK("http://www.godatabase.org/cgi-bin/go.cgi?query=GO:0000432&auto_wild_cards=yes&view=query&action=query&search_constraint=terms"	GO:0000432_positive_regulation_of_transcription_from_RNA_polymerase_II_promoter_by_glucose) 1 0
=HYPERLINK("http://www.godatabase.org/cgi-bin/go.cgi?query=GO:0000436&auto_wild_cards=yes&view=query&action=query&search_constraint=terms"	GO:0000436_positive_regulation_of_transcription_from_RNA_polymerase_II_promoter_by_carbon_catabolites) 1 0
=HYPERLINK("http://www.godatabase.org/cgi-bin/go.cgi?query=GO:0000448&auto_wild_cards=yes&view=query&action=query&search_constraint=terms"	GO:0000448_cleavage_in_ITS2_between_5.8S_rRNA_and_LSU-rRNA_of_tricistronic_rRNA_transcript_(SSU-rRNA__5.8S_rRNA__LSU-rRNA)) 1 0
=HYPERLINK("http://www.godatabase.org/cgi-bin/go.cgi?query=GO:0000460&auto_wild_cards=yes&view=query&action=query&search_constraint=terms"	GO:0000460_maturation_of_5.8S_rRNA) 1 0
=HYPERLINK("http://www.godatabase.org/cgi-bin/go.cgi?query=GO:0000463&auto_wild_cards=yes&view=query&action=query&search_constraint=terms"	GO:0000463_maturation_of_LSU-rRNA_from_tricistronic_rRNA_transcript_(SSU-rRNA__5.8S_rRNA__LSU-rRNA)) 1 0
=HYPERLINK("http://www.godatabase.org/cgi-bin/go.cgi?query=GO:0000466&auto_wild_cards=yes&view=query&action=query&search_constraint=terms"	GO:0000466_maturation_of_5.8S_rRNA_from_tricistronic_rRNA_transcript_(SSU-rRNA__5.8S_rRNA__LSU-rRNA)) 1 0
=HYPERLINK("http://www.godatabase.org/cgi-bin/go.cgi?query=GO:0000469&auto_wild_cards=yes&view=query&action=query&search_constraint=terms"	GO:0000469_cleavages_during_rRNA_processing) 1 0
=HYPERLINK("http://www.godatabase.org/cgi-bin/go.cgi?query=GO:0000470&auto_wild_cards=yes&view=query&action=query&search_constraint=terms"	GO:0000470_maturation_of_LSU-rRNA) 1 0
=HYPERLINK("http://www.godatabase.org/cgi-bin/go.cgi?query=GO:0000478&auto_wild_cards=yes&view=query&action=query&search_constraint=terms"	GO:0000478_endonucleolytic_cleavages_during_rRNA_processing) 1 0
=HYPERLINK("http://www.godatabase.org/cgi-bin/go.cgi?query=GO:0000479&auto_wild_cards=yes&view=query&action=query&search_constraint=terms"	GO:0000479_endonucleolytic_cleavage_of_tricistronic_rRNA_transcript_(SSU-rRNA__5.8S_rRNA__LSU-rRNA)) 1 0
=HYPERLINK("http://www.godatabase.org/cgi-bin/go.cgi?query=GO:0000705&auto_wild_cards=yes&view=query&action=query&search_constraint=terms"	GO:0000705_achiasmate_meiosis_I) 1 0
=HYPERLINK("http://www.godatabase.org/cgi-bin/go.cgi?query=GO:0000966&auto_wild_cards=yes&view=query&action=query&search_constraint=terms"	GO:0000966_RNA_5'-end_processing) 1 0
=HYPERLINK("http://www.godatabase.org/cgi-bin/go.cgi?query=GO:0001300&auto_wild_cards=yes&view=query&action=query&search_constraint=terms"	GO:0001300_chronological_cell_aging) 1 0
=HYPERLINK("http://www.godatabase.org/cgi-bin/go.cgi?query=GO:0001547&auto_wild_cards=yes&view=query&action=query&search_constraint=terms"	GO:0001547_antral_ovarian_follicle_growth) 1 0
=HYPERLINK("http://www.godatabase.org/cgi-bin/go.cgi?query=GO:0001555&auto_wild_cards=yes&view=query&action=query&search_constraint=terms"	GO:0001555_oocyte_growth) 1 0
=HYPERLINK("http://www.godatabase.org/cgi-bin/go.cgi?query=GO:0001560&auto_wild_cards=yes&view=query&action=query&search_constraint=terms"	GO:0001560_regulation_of_cell_growth_by_extracellular_stimulus) 1 0
=HYPERLINK("http://www.godatabase.org/cgi-bin/go.cgi?query=GO:0001660&auto_wild_cards=yes&view=query&action=query&search_constraint=terms"	GO:0001660_fever) 1 0
=HYPERLINK("http://www.godatabase.org/cgi-bin/go.cgi?query=GO:0001696&auto_wild_cards=yes&view=query&action=query&search_constraint=terms"	GO:0001696_gastric_acid_secretion) 1 0
=HYPERLINK("http://www.godatabase.org/cgi-bin/go.cgi?query=GO:0001712&auto_wild_cards=yes&view=query&action=query&search_constraint=terms"	GO:0001712_ectodermal_cell_fate_commitment) 1 0
=HYPERLINK("http://www.godatabase.org/cgi-bin/go.cgi?query=GO:0001714&auto_wild_cards=yes&view=query&action=query&search_constraint=terms"	GO:0001714_endodermal_cell_fate_specification) 1 0
=HYPERLINK("http://www.godatabase.org/cgi-bin/go.cgi?query=GO:0001762&auto_wild_cards=yes&view=query&action=query&search_constraint=terms"	GO:0001762_beta-alanine_transport) 1 0
=HYPERLINK("http://www.godatabase.org/cgi-bin/go.cgi?query=GO:0001766&auto_wild_cards=yes&view=query&action=query&search_constraint=terms"	GO:0001766_membrane_raft_polarization) 1 0
=HYPERLINK("http://www.godatabase.org/cgi-bin/go.cgi?query=GO:0001811&auto_wild_cards=yes&view=query&action=query&search_constraint=terms"	GO:0001811_negative_regulation_of_type_I_hypersensitivity) 1 0
=HYPERLINK("http://www.godatabase.org/cgi-bin/go.cgi?query=GO:0001821&auto_wild_cards=yes&view=query&action=query&search_constraint=terms"	GO:0001821_histamine_secretion) 1 0
=HYPERLINK("http://www.godatabase.org/cgi-bin/go.cgi?query=GO:0001826&auto_wild_cards=yes&view=query&action=query&search_constraint=terms"	GO:0001826_inner_cell_mass_cell_differentiation) 1 0
=HYPERLINK("http://www.godatabase.org/cgi-bin/go.cgi?query=GO:0001830&auto_wild_cards=yes&view=query&action=query&search_constraint=terms"	GO:0001830_trophectodermal_cell_fate_commitment) 1 0
=HYPERLINK("http://www.godatabase.org/cgi-bin/go.cgi?query=GO:0001834&auto_wild_cards=yes&view=query&action=query&search_constraint=terms"	GO:0001834_trophectodermal_cell_proliferation) 1 0
=HYPERLINK("http://www.godatabase.org/cgi-bin/go.cgi?query=GO:0001867&auto_wild_cards=yes&view=query&action=query&search_constraint=terms"	GO:0001867_complement_activation__lectin_pathway) 1 0
=HYPERLINK("http://www.godatabase.org/cgi-bin/go.cgi?query=GO:0001880&auto_wild_cards=yes&view=query&action=query&search_constraint=terms"	GO:0001880_Mullerian_duct_regression) 1 0
=HYPERLINK("http://www.godatabase.org/cgi-bin/go.cgi?query=GO:0001887&auto_wild_cards=yes&view=query&action=query&search_constraint=terms"	GO:0001887_selenium_metabolic_process) 1 0
=HYPERLINK("http://www.godatabase.org/cgi-bin/go.cgi?query=GO:0001922&auto_wild_cards=yes&view=query&action=query&search_constraint=terms"	GO:0001922_B-1_B_cell_homeostasis) 1 0
=HYPERLINK("http://www.godatabase.org/cgi-bin/go.cgi?query=GO:0001923&auto_wild_cards=yes&view=query&action=query&search_constraint=terms"	GO:0001923_B-1_B_cell_differentiation) 1 0
=HYPERLINK("http://www.godatabase.org/cgi-bin/go.cgi?query=GO:0001941&auto_wild_cards=yes&view=query&action=query&search_constraint=terms"	GO:0001941_postsynaptic_membrane_organization) 1 0
=HYPERLINK("http://www.godatabase.org/cgi-bin/go.cgi?query=GO:0001946&auto_wild_cards=yes&view=query&action=query&search_constraint=terms"	GO:0001946_lymphangiogenesis) 1 0
=HYPERLINK("http://www.godatabase.org/cgi-bin/go.cgi?query=GO:0001956&auto_wild_cards=yes&view=query&action=query&search_constraint=terms"	GO:0001956_positive_regulation_of_neurotransmitter_secretion) 1 0
=HYPERLINK("http://www.godatabase.org/cgi-bin/go.cgi?query=GO:0001961&auto_wild_cards=yes&view=query&action=query&search_constraint=terms"	GO:0001961_positive_regulation_of_cytokine-mediated_signaling_pathway) 1 0
=HYPERLINK("http://www.godatabase.org/cgi-bin/go.cgi?query=GO:0001979&auto_wild_cards=yes&view=query&action=query&search_constraint=terms"	GO:0001979_regulation_of_systemic_arterial_blood_pressure_by_chemoreceptor_signaling) 1 0
=HYPERLINK("http://www.godatabase.org/cgi-bin/go.cgi?query=GO:0001980&auto_wild_cards=yes&view=query&action=query&search_constraint=terms"	GO:0001980_regulation_of_systemic_arterial_blood_pressure_by_ischemic_conditions) 1 0
=HYPERLINK("http://www.godatabase.org/cgi-bin/go.cgi?query=GO:0001984&auto_wild_cards=yes&view=query&action=query&search_constraint=terms"	GO:0001984_vasodilation_of_artery_during_baroreceptor_response_to_increased_systemic_arterial_blood_pressure) 1 0
=HYPERLINK("http://www.godatabase.org/cgi-bin/go.cgi?query=GO:0001985&auto_wild_cards=yes&view=query&action=query&search_constraint=terms"	GO:0001985_negative_regulation_of_heart_rate_in_baroreceptor_response_to_increased_systemic_arterial_blood_pressure) 1 0
=HYPERLINK("http://www.godatabase.org/cgi-bin/go.cgi?query=GO:0001987&auto_wild_cards=yes&view=query&action=query&search_constraint=terms"	GO:0001987_vasoconstriction_of_artery_involved_in_baroreceptor_response_to_lowering_of_systemic_arterial_blood_pressure) 1 0
=HYPERLINK("http://www.godatabase.org/cgi-bin/go.cgi?query=GO:0001988&auto_wild_cards=yes&view=query&action=query&search_constraint=terms"	GO:0001988_positive_regulation_of_heart_rate_in_baroreceptor_response_to_decreased_systemic_arterial_blood_pressure) 1 0
=HYPERLINK("http://www.godatabase.org/cgi-bin/go.cgi?query=GO:0001994&auto_wild_cards=yes&view=query&action=query&search_constraint=terms"	GO:0001994_norepinephrine-epinephrine_vasoconstriction_involved_in_regulation_of_systemic_arterial_blood_pressure) 1 0
=HYPERLINK("http://www.godatabase.org/cgi-bin/go.cgi?query=GO:0002001&auto_wild_cards=yes&view=query&action=query&search_constraint=terms"	GO:0002001_renin_secretion_into_blood_stream) 1 0
=HYPERLINK("http://www.godatabase.org/cgi-bin/go.cgi?query=GO:0002002&auto_wild_cards=yes&view=query&action=query&search_constraint=terms"	GO:0002002_regulation_of_angiotensin_levels_in_blood) 1 0
=HYPERLINK("http://www.godatabase.org/cgi-bin/go.cgi?query=GO:0002003&auto_wild_cards=yes&view=query&action=query&search_constraint=terms"	GO:0002003_angiotensin_maturation) 1 0
=HYPERLINK("http://www.godatabase.org/cgi-bin/go.cgi?query=GO:0002007&auto_wild_cards=yes&view=query&action=query&search_constraint=terms"	GO:0002007_detection_of_hypoxic_conditions_in_blood_by_chemoreceptor_signaling) 1 0
=HYPERLINK("http://www.godatabase.org/cgi-bin/go.cgi?query=GO:0002017&auto_wild_cards=yes&view=query&action=query&search_constraint=terms"	GO:0002017_regulation_of_blood_volume_by_renal_aldosterone) 1 0
=HYPERLINK("http://www.godatabase.org/cgi-bin/go.cgi?query=GO:0002023&auto_wild_cards=yes&view=query&action=query&search_constraint=terms"	GO:0002023_reduction_of_food_intake_in_response_to_dietary_excess) 1 0
=HYPERLINK("http://www.godatabase.org/cgi-bin/go.cgi?query=GO:0002031&auto_wild_cards=yes&view=query&action=query&search_constraint=terms"	GO:0002031_G-protein_coupled_receptor_internalization) 1 0
=HYPERLINK("http://www.godatabase.org/cgi-bin/go.cgi?query=GO:0002036&auto_wild_cards=yes&view=query&action=query&search_constraint=terms"	GO:0002036_regulation_of_L-glutamate_transport) 1 0
=HYPERLINK("http://www.godatabase.org/cgi-bin/go.cgi?query=GO:0002040&auto_wild_cards=yes&view=query&action=query&search_constraint=terms"	GO:0002040_sprouting_angiogenesis) 1 0
=HYPERLINK("http://www.godatabase.org/cgi-bin/go.cgi?query=GO:0002041&auto_wild_cards=yes&view=query&action=query&search_constraint=terms"	GO:0002041_intussusceptive_angiogenesis) 1 0
=HYPERLINK("http://www.godatabase.org/cgi-bin/go.cgi?query=GO:0002068&auto_wild_cards=yes&view=query&action=query&search_constraint=terms"	GO:0002068_glandular_epithelial_cell_development) 1 0
=HYPERLINK("http://www.godatabase.org/cgi-bin/go.cgi?query=GO:0002069&auto_wild_cards=yes&view=query&action=query&search_constraint=terms"	GO:0002069_columnar_cuboidal_epithelial_cell_maturation) 1 0
=HYPERLINK("http://www.godatabase.org/cgi-bin/go.cgi?query=GO:0002071&auto_wild_cards=yes&view=query&action=query&search_constraint=terms"	GO:0002071_glandular_epithelial_cell_maturation) 1 0
=HYPERLINK("http://www.godatabase.org/cgi-bin/go.cgi?query=GO:0002082&auto_wild_cards=yes&view=query&action=query&search_constraint=terms"	GO:0002082_regulation_of_oxidative_phosphorylation) 1 0
=HYPERLINK("http://www.godatabase.org/cgi-bin/go.cgi?query=GO:0002084&auto_wild_cards=yes&view=query&action=query&search_constraint=terms"	GO:0002084_protein_depalmitoylation) 1 0
=HYPERLINK("http://www.godatabase.org/cgi-bin/go.cgi?query=GO:0002085&auto_wild_cards=yes&view=query&action=query&search_constraint=terms"	GO:0002085_inhibition_of_neuroepithelial_cell_differentiation) 1 0
=HYPERLINK("http://www.godatabase.org/cgi-bin/go.cgi?query=GO:0002086&auto_wild_cards=yes&view=query&action=query&search_constraint=terms"	GO:0002086_diaphragm_contraction) 1 0
=HYPERLINK("http://www.godatabase.org/cgi-bin/go.cgi?query=GO:0002118&auto_wild_cards=yes&view=query&action=query&search_constraint=terms"	GO:0002118_aggressive_behavior) 1 0
=HYPERLINK("http://www.godatabase.org/cgi-bin/go.cgi?query=GO:0002121&auto_wild_cards=yes&view=query&action=query&search_constraint=terms"	GO:0002121_inter-male_aggressive_behavior) 1 0
=HYPERLINK("http://www.godatabase.org/cgi-bin/go.cgi?query=GO:0002124&auto_wild_cards=yes&view=query&action=query&search_constraint=terms"	GO:0002124_territorial_aggressive_behavior) 1 0
=HYPERLINK("http://www.godatabase.org/cgi-bin/go.cgi?query=GO:0002227&auto_wild_cards=yes&view=query&action=query&search_constraint=terms"	GO:0002227_innate_immune_response_in_mucosa) 1 0
=HYPERLINK("http://www.godatabase.org/cgi-bin/go.cgi?query=GO:0002232&auto_wild_cards=yes&view=query&action=query&search_constraint=terms"	GO:0002232_leukocyte_chemotaxis_during_inflammatory_response) 1 0
=HYPERLINK("http://www.godatabase.org/cgi-bin/go.cgi?query=GO:0002282&auto_wild_cards=yes&view=query&action=query&search_constraint=terms"	GO:0002282_microglial_cell_activation_during_immune_response) 1 0
=HYPERLINK("http://www.godatabase.org/cgi-bin/go.cgi?query=GO:0002287&auto_wild_cards=yes&view=query&action=query&search_constraint=terms"	GO:0002287_alpha-beta_T_cell_activation_during_immune_response) 1 0
=HYPERLINK("http://www.godatabase.org/cgi-bin/go.cgi?query=GO:0002314&auto_wild_cards=yes&view=query&action=query&search_constraint=terms"	GO:0002314_germinal_center_B_cell_differentiation) 1 0
=HYPERLINK("http://www.godatabase.org/cgi-bin/go.cgi?query=GO:0002315&auto_wild_cards=yes&view=query&action=query&search_constraint=terms"	GO:0002315_marginal_zone_B_cell_differentiation) 1 0
=HYPERLINK("http://www.godatabase.org/cgi-bin/go.cgi?query=GO:0002316&auto_wild_cards=yes&view=query&action=query&search_constraint=terms"	GO:0002316_follicular_B_cell_differentiation) 1 0
=HYPERLINK("http://www.godatabase.org/cgi-bin/go.cgi?query=GO:0002317&auto_wild_cards=yes&view=query&action=query&search_constraint=terms"	GO:0002317_plasma_cell_differentiation) 1 0
=HYPERLINK("http://www.godatabase.org/cgi-bin/go.cgi?query=GO:0002349&auto_wild_cards=yes&view=query&action=query&search_constraint=terms"	GO:0002349_histamine_production_during_acute_inflammatory_response) 1 0
=HYPERLINK("http://www.godatabase.org/cgi-bin/go.cgi?query=GO:0002351&auto_wild_cards=yes&view=query&action=query&search_constraint=terms"	GO:0002351_serotonin_production_during_acute_inflammatory_response) 1 0
=HYPERLINK("http://www.godatabase.org/cgi-bin/go.cgi?query=GO:0002355&auto_wild_cards=yes&view=query&action=query&search_constraint=terms"	GO:0002355_detection_of_tumor_cell) 1 0
=HYPERLINK("http://www.godatabase.org/cgi-bin/go.cgi?query=GO:0002370&auto_wild_cards=yes&view=query&action=query&search_constraint=terms"	GO:0002370_natural_killer_cell_cytokine_production) 1 0
=HYPERLINK("http://www.godatabase.org/cgi-bin/go.cgi?query=GO:0002371&auto_wild_cards=yes&view=query&action=query&search_constraint=terms"	GO:0002371_dendritic_cell_cytokine_production) 1 0
=HYPERLINK("http://www.godatabase.org/cgi-bin/go.cgi?query=GO:0002380&auto_wild_cards=yes&view=query&action=query&search_constraint=terms"	GO:0002380_immunoglobulin_secretion_during_immune_response) 1 0
=HYPERLINK("http://www.godatabase.org/cgi-bin/go.cgi?query=GO:0002396&auto_wild_cards=yes&view=query&action=query&search_constraint=terms"	GO:0002396_MHC_protein_complex_assembly) 1 0
=HYPERLINK("http://www.godatabase.org/cgi-bin/go.cgi?query=GO:0002397&auto_wild_cards=yes&view=query&action=query&search_constraint=terms"	GO:0002397_MHC_class_I_protein_complex_assembly) 1 0
=HYPERLINK("http://www.godatabase.org/cgi-bin/go.cgi?query=GO:0002420&auto_wild_cards=yes&view=query&action=query&search_constraint=terms"	GO:0002420_natural_killer_cell_mediated_cytotoxicity_directed_against_tumor_cell_target) 1 0
=HYPERLINK("http://www.godatabase.org/cgi-bin/go.cgi?query=GO:0002423&auto_wild_cards=yes&view=query&action=query&search_constraint=terms"	GO:0002423_natural_killer_cell_mediated_immune_response_to_tumor_cell) 1 0
=HYPERLINK("http://www.godatabase.org/cgi-bin/go.cgi?query=GO:0002424&auto_wild_cards=yes&view=query&action=query&search_constraint=terms"	GO:0002424_T_cell_mediated_immune_response_to_tumor_cell) 1 0
=HYPERLINK("http://www.godatabase.org/cgi-bin/go.cgi?query=GO:0002426&auto_wild_cards=yes&view=query&action=query&search_constraint=terms"	GO:0002426_immunoglobulin_production_in_mucosal_tissue) 1 0
=HYPERLINK("http://www.godatabase.org/cgi-bin/go.cgi?query=GO:0002431&auto_wild_cards=yes&view=query&action=query&search_constraint=terms"	GO:0002431_Fc_receptor_mediated_stimulatory_signaling_pathway) 1 0
=HYPERLINK("http://www.godatabase.org/cgi-bin/go.cgi?query=GO:0002432&auto_wild_cards=yes&view=query&action=query&search_constraint=terms"	GO:0002432_granuloma_formation) 1 0
=HYPERLINK("http://www.godatabase.org/cgi-bin/go.cgi?query=GO:0002441&auto_wild_cards=yes&view=query&action=query&search_constraint=terms"	GO:0002441_histamine_secretion_during_acute_inflammatory_response) 1 0
=HYPERLINK("http://www.godatabase.org/cgi-bin/go.cgi?query=GO:0002442&auto_wild_cards=yes&view=query&action=query&search_constraint=terms"	GO:0002442_serotonin_secretion_during_acute_inflammatory_response) 1 0
=HYPERLINK("http://www.godatabase.org/cgi-bin/go.cgi?query=GO:0002457&auto_wild_cards=yes&view=query&action=query&search_constraint=terms"	GO:0002457_T_cell_antigen_processing_and_presentation) 1 0
=HYPERLINK("http://www.godatabase.org/cgi-bin/go.cgi?query=GO:0002458&auto_wild_cards=yes&view=query&action=query&search_constraint=terms"	GO:0002458_peripheral_T_cell_tolerance_induction) 1 0
=HYPERLINK("http://www.godatabase.org/cgi-bin/go.cgi?query=GO:0002461&auto_wild_cards=yes&view=query&action=query&search_constraint=terms"	GO:0002461_tolerance_induction_dependent_upon_immune_response) 1 0
=HYPERLINK("http://www.godatabase.org/cgi-bin/go.cgi?query=GO:0002465&auto_wild_cards=yes&view=query&action=query&search_constraint=terms"	GO:0002465_peripheral_tolerance_induction) 1 0
=HYPERLINK("http://www.godatabase.org/cgi-bin/go.cgi?query=GO:0002468&auto_wild_cards=yes&view=query&action=query&search_constraint=terms"	GO:0002468_dendritic_cell_antigen_processing_and_presentation) 1 0
=HYPERLINK("http://www.godatabase.org/cgi-bin/go.cgi?query=GO:0002476&auto_wild_cards=yes&view=query&action=query&search_constraint=terms"	GO:0002476_antigen_processing_and_presentation_of_endogenous_peptide_antigen_via_MHC_class_Ib) 1 0
=HYPERLINK("http://www.godatabase.org/cgi-bin/go.cgi?query=GO:0002479&auto_wild_cards=yes&view=query&action=query&search_constraint=terms"	GO:0002479_antigen_processing_and_presentation_of_exogenous_peptide_antigen_via_MHC_class_I__TAP-dependent) 1 0
=HYPERLINK("http://www.godatabase.org/cgi-bin/go.cgi?query=GO:0002483&auto_wild_cards=yes&view=query&action=query&search_constraint=terms"	GO:0002483_antigen_processing_and_presentation_of_endogenous_peptide_antigen) 1 0
=HYPERLINK("http://www.godatabase.org/cgi-bin/go.cgi?query=GO:0002501&auto_wild_cards=yes&view=query&action=query&search_constraint=terms"	GO:0002501_peptide_antigen_assembly_with_MHC_protein_complex) 1 0
=HYPERLINK("http://www.godatabase.org/cgi-bin/go.cgi?query=GO:0002502&auto_wild_cards=yes&view=query&action=query&search_constraint=terms"	GO:0002502_peptide_antigen_assembly_with_MHC_class_I_protein_complex) 1 0
=HYPERLINK("http://www.godatabase.org/cgi-bin/go.cgi?query=GO:0002508&auto_wild_cards=yes&view=query&action=query&search_constraint=terms"	GO:0002508_central_tolerance_induction) 1 0
=HYPERLINK("http://www.godatabase.org/cgi-bin/go.cgi?query=GO:0002510&auto_wild_cards=yes&view=query&action=query&search_constraint=terms"	GO:0002510_central_B_cell_tolerance_induction) 1 0
=HYPERLINK("http://www.godatabase.org/cgi-bin/go.cgi?query=GO:0002545&auto_wild_cards=yes&view=query&action=query&search_constraint=terms"	GO:0002545_chronic_inflammatory_response_to_non-antigenic_stimulus) 1 0
=HYPERLINK("http://www.godatabase.org/cgi-bin/go.cgi?query=GO:0002553&auto_wild_cards=yes&view=query&action=query&search_constraint=terms"	GO:0002553_histamine_secretion_by_mast_cell) 1 0
=HYPERLINK("http://www.godatabase.org/cgi-bin/go.cgi?query=GO:0002554&auto_wild_cards=yes&view=query&action=query&search_constraint=terms"	GO:0002554_serotonin_secretion_by_platelet) 1 0
=HYPERLINK("http://www.godatabase.org/cgi-bin/go.cgi?query=GO:0002572&auto_wild_cards=yes&view=query&action=query&search_constraint=terms"	GO:0002572_pro-T_cell_differentiation) 1 0
=HYPERLINK("http://www.godatabase.org/cgi-bin/go.cgi?query=GO:0002577&auto_wild_cards=yes&view=query&action=query&search_constraint=terms"	GO:0002577_regulation_of_antigen_processing_and_presentation) 1 0
=HYPERLINK("http://www.godatabase.org/cgi-bin/go.cgi?query=GO:0002579&auto_wild_cards=yes&view=query&action=query&search_constraint=terms"	GO:0002579_positive_regulation_of_antigen_processing_and_presentation) 1 0
=HYPERLINK("http://www.godatabase.org/cgi-bin/go.cgi?query=GO:0002604&auto_wild_cards=yes&view=query&action=query&search_constraint=terms"	GO:0002604_regulation_of_dendritic_cell_antigen_processing_and_presentation) 1 0
=HYPERLINK("http://www.godatabase.org/cgi-bin/go.cgi?query=GO:0002606&auto_wild_cards=yes&view=query&action=query&search_constraint=terms"	GO:0002606_positive_regulation_of_dendritic_cell_antigen_processing_and_presentation) 1 0
=HYPERLINK("http://www.godatabase.org/cgi-bin/go.cgi?query=GO:0002635&auto_wild_cards=yes&view=query&action=query&search_constraint=terms"	GO:0002635_negative_regulation_of_germinal_center_formation) 1 0
=HYPERLINK("http://www.godatabase.org/cgi-bin/go.cgi?query=GO:0002646&auto_wild_cards=yes&view=query&action=query&search_constraint=terms"	GO:0002646_regulation_of_central_tolerance_induction) 1 0
=HYPERLINK("http://www.godatabase.org/cgi-bin/go.cgi?query=GO:0002648&auto_wild_cards=yes&view=query&action=query&search_constraint=terms"	GO:0002648_positive_regulation_of_central_tolerance_induction) 1 0
=HYPERLINK("http://www.godatabase.org/cgi-bin/go.cgi?query=GO:0002649&auto_wild_cards=yes&view=query&action=query&search_constraint=terms"	GO:0002649_regulation_of_tolerance_induction_to_self_antigen) 1 0
=HYPERLINK("http://www.godatabase.org/cgi-bin/go.cgi?query=GO:0002651&auto_wild_cards=yes&view=query&action=query&search_constraint=terms"	GO:0002651_positive_regulation_of_tolerance_induction_to_self_antigen) 1 0
=HYPERLINK("http://www.godatabase.org/cgi-bin/go.cgi?query=GO:0002652&auto_wild_cards=yes&view=query&action=query&search_constraint=terms"	GO:0002652_regulation_of_tolerance_induction_dependent_upon_immune_response) 1 0
=HYPERLINK("http://www.godatabase.org/cgi-bin/go.cgi?query=GO:0002654&auto_wild_cards=yes&view=query&action=query&search_constraint=terms"	GO:0002654_positive_regulation_of_tolerance_induction_dependent_upon_immune_response) 1 0
=HYPERLINK("http://www.godatabase.org/cgi-bin/go.cgi?query=GO:0002658&auto_wild_cards=yes&view=query&action=query&search_constraint=terms"	GO:0002658_regulation_of_peripheral_tolerance_induction) 1 0
=HYPERLINK("http://www.godatabase.org/cgi-bin/go.cgi?query=GO:0002660&auto_wild_cards=yes&view=query&action=query&search_constraint=terms"	GO:0002660_positive_regulation_of_peripheral_tolerance_induction) 1 0
=HYPERLINK("http://www.godatabase.org/cgi-bin/go.cgi?query=GO:0002677&auto_wild_cards=yes&view=query&action=query&search_constraint=terms"	GO:0002677_negative_regulation_of_chronic_inflammatory_response) 1 0
=HYPERLINK("http://www.godatabase.org/cgi-bin/go.cgi?query=GO:0002678&auto_wild_cards=yes&view=query&action=query&search_constraint=terms"	GO:0002678_positive_regulation_of_chronic_inflammatory_response) 1 0
=HYPERLINK("http://www.godatabase.org/cgi-bin/go.cgi?query=GO:0002701&auto_wild_cards=yes&view=query&action=query&search_constraint=terms"	GO:0002701_negative_regulation_of_production_of_molecular_mediator_of_immune_response) 1 0
=HYPERLINK("http://www.godatabase.org/cgi-bin/go.cgi?query=GO:0002719&auto_wild_cards=yes&view=query&action=query&search_constraint=terms"	GO:0002719_negative_regulation_of_cytokine_production_during_immune_response) 1 0
=HYPERLINK("http://www.godatabase.org/cgi-bin/go.cgi?query=GO:0002724&auto_wild_cards=yes&view=query&action=query&search_constraint=terms"	GO:0002724_regulation_of_T_cell_cytokine_production) 1 0
=HYPERLINK("http://www.godatabase.org/cgi-bin/go.cgi?query=GO:0002727&auto_wild_cards=yes&view=query&action=query&search_constraint=terms"	GO:0002727_regulation_of_natural_killer_cell_cytokine_production) 1 0
=HYPERLINK("http://www.godatabase.org/cgi-bin/go.cgi?query=GO:0002729&auto_wild_cards=yes&view=query&action=query&search_constraint=terms"	GO:0002729_positive_regulation_of_natural_killer_cell_cytokine_production) 1 0
=HYPERLINK("http://www.godatabase.org/cgi-bin/go.cgi?query=GO:0002730&auto_wild_cards=yes&view=query&action=query&search_constraint=terms"	GO:0002730_regulation_of_dendritic_cell_cytokine_production) 1 0
=HYPERLINK("http://www.godatabase.org/cgi-bin/go.cgi?query=GO:0002756&auto_wild_cards=yes&view=query&action=query&search_constraint=terms"	GO:0002756_MyD88-independent_toll-like_receptor_signaling_pathway) 1 0
=HYPERLINK("http://www.godatabase.org/cgi-bin/go.cgi?query=GO:0002767&auto_wild_cards=yes&view=query&action=query&search_constraint=terms"	GO:0002767_immune_response-inhibiting_cell_surface_receptor_signaling_pathway) 1 0
=HYPERLINK("http://www.godatabase.org/cgi-bin/go.cgi?query=GO:0002769&auto_wild_cards=yes&view=query&action=query&search_constraint=terms"	GO:0002769_natural_killer_cell_inhibitory_signaling_pathway) 1 0
=HYPERLINK("http://www.godatabase.org/cgi-bin/go.cgi?query=GO:0002840&auto_wild_cards=yes&view=query&action=query&search_constraint=terms"	GO:0002840_regulation_of_T_cell_mediated_immune_response_to_tumor_cell) 1 0
=HYPERLINK("http://www.godatabase.org/cgi-bin/go.cgi?query=GO:0002842&auto_wild_cards=yes&view=query&action=query&search_constraint=terms"	GO:0002842_positive_regulation_of_T_cell_mediated_immune_response_to_tumor_cell) 1 0
=HYPERLINK("http://www.godatabase.org/cgi-bin/go.cgi?query=GO:0002849&auto_wild_cards=yes&view=query&action=query&search_constraint=terms"	GO:0002849_regulation_of_peripheral_T_cell_tolerance_induction) 1 0
=HYPERLINK("http://www.godatabase.org/cgi-bin/go.cgi?query=GO:0002851&auto_wild_cards=yes&view=query&action=query&search_constraint=terms"	GO:0002851_positive_regulation_of_peripheral_T_cell_tolerance_induction) 1 0
=HYPERLINK("http://www.godatabase.org/cgi-bin/go.cgi?query=GO:0002855&auto_wild_cards=yes&view=query&action=query&search_constraint=terms"	GO:0002855_regulation_of_natural_killer_cell_mediated_immune_response_to_tumor_cell) 1 0
=HYPERLINK("http://www.godatabase.org/cgi-bin/go.cgi?query=GO:0002857&auto_wild_cards=yes&view=query&action=query&search_constraint=terms"	GO:0002857_positive_regulation_of_natural_killer_cell_mediated_immune_response_to_tumor_cell) 1 0
=HYPERLINK("http://www.godatabase.org/cgi-bin/go.cgi?query=GO:0002858&auto_wild_cards=yes&view=query&action=query&search_constraint=terms"	GO:0002858_regulation_of_natural_killer_cell_mediated_cytotoxicity_directed_against_tumor_cell_target) 1 0
=HYPERLINK("http://www.godatabase.org/cgi-bin/go.cgi?query=GO:0002860&auto_wild_cards=yes&view=query&action=query&search_constraint=terms"	GO:0002860_positive_regulation_of_natural_killer_cell_mediated_cytotoxicity_directed_against_tumor_cell_target) 1 0
=HYPERLINK("http://www.godatabase.org/cgi-bin/go.cgi?query=GO:0002880&auto_wild_cards=yes&view=query&action=query&search_constraint=terms"	GO:0002880_regulation_of_chronic_inflammatory_response_to_non-antigenic_stimulus) 1 0
=HYPERLINK("http://www.godatabase.org/cgi-bin/go.cgi?query=GO:0002882&auto_wild_cards=yes&view=query&action=query&search_constraint=terms"	GO:0002882_positive_regulation_of_chronic_inflammatory_response_to_non-antigenic_stimulus) 1 0
=HYPERLINK("http://www.godatabase.org/cgi-bin/go.cgi?query=GO:0002895&auto_wild_cards=yes&view=query&action=query&search_constraint=terms"	GO:0002895_regulation_of_central_B_cell_tolerance_induction) 1 0
=HYPERLINK("http://www.godatabase.org/cgi-bin/go.cgi?query=GO:0002897&auto_wild_cards=yes&view=query&action=query&search_constraint=terms"	GO:0002897_positive_regulation_of_central_B_cell_tolerance_induction) 1 0
=HYPERLINK("http://www.godatabase.org/cgi-bin/go.cgi?query=GO:0002901&auto_wild_cards=yes&view=query&action=query&search_constraint=terms"	GO:0002901_mature_B_cell_apoptosis) 1 0
=HYPERLINK("http://www.godatabase.org/cgi-bin/go.cgi?query=GO:0002903&auto_wild_cards=yes&view=query&action=query&search_constraint=terms"	GO:0002903_negative_regulation_of_B_cell_apoptosis) 1 0
=HYPERLINK("http://www.godatabase.org/cgi-bin/go.cgi?query=GO:0002905&auto_wild_cards=yes&view=query&action=query&search_constraint=terms"	GO:0002905_regulation_of_mature_B_cell_apoptosis) 1 0
=HYPERLINK("http://www.godatabase.org/cgi-bin/go.cgi?query=GO:0002906&auto_wild_cards=yes&view=query&action=query&search_constraint=terms"	GO:0002906_negative_regulation_of_mature_B_cell_apoptosis) 1 0
=HYPERLINK("http://www.godatabase.org/cgi-bin/go.cgi?query=GO:0003011&auto_wild_cards=yes&view=query&action=query&search_constraint=terms"	GO:0003011_involuntary_skeletal_muscle_contraction) 1 0
=HYPERLINK("http://www.godatabase.org/cgi-bin/go.cgi?query=GO:0003027&auto_wild_cards=yes&view=query&action=query&search_constraint=terms"	GO:0003027_regulation_of_systemic_arterial_blood_pressure_by_carotid_body_chemoreceptor_signaling) 1 0
=HYPERLINK("http://www.godatabase.org/cgi-bin/go.cgi?query=GO:0003029&auto_wild_cards=yes&view=query&action=query&search_constraint=terms"	GO:0003029_detection_of_hypoxic_conditions_in_blood_by_carotid_body_chemoreceptor_signaling) 1 0
=HYPERLINK("http://www.godatabase.org/cgi-bin/go.cgi?query=GO:0003032&auto_wild_cards=yes&view=query&action=query&search_constraint=terms"	GO:0003032_detection_of_oxygen) 1 0
=HYPERLINK("http://www.godatabase.org/cgi-bin/go.cgi?query=GO:0003056&auto_wild_cards=yes&view=query&action=query&search_constraint=terms"	GO:0003056_regulation_of_vascular_smooth_muscle_contraction) 1 0
=HYPERLINK("http://www.godatabase.org/cgi-bin/go.cgi?query=GO:0003062&auto_wild_cards=yes&view=query&action=query&search_constraint=terms"	GO:0003062_regulation_of_heart_rate_by_chemical_signal) 1 0
=HYPERLINK("http://www.godatabase.org/cgi-bin/go.cgi?query=GO:0003065&auto_wild_cards=yes&view=query&action=query&search_constraint=terms"	GO:0003065_positive_regulation_of_heart_rate_by_epinephrine) 1 0
=HYPERLINK("http://www.godatabase.org/cgi-bin/go.cgi?query=GO:0003068&auto_wild_cards=yes&view=query&action=query&search_constraint=terms"	GO:0003068_regulation_of_systemic_arterial_blood_pressure_by_acetylcholine) 1 0
=HYPERLINK("http://www.godatabase.org/cgi-bin/go.cgi?query=GO:0003069&auto_wild_cards=yes&view=query&action=query&search_constraint=terms"	GO:0003069_vasodilation_by_acetylcholine_involved_in_regulation_of_systemic_arterial_blood_pressure) 1 0
=HYPERLINK("http://www.godatabase.org/cgi-bin/go.cgi?query=GO:0003070&auto_wild_cards=yes&view=query&action=query&search_constraint=terms"	GO:0003070_regulation_of_systemic_arterial_blood_pressure_by_neurotransmitter) 1 0
=HYPERLINK("http://www.godatabase.org/cgi-bin/go.cgi?query=GO:0003097&auto_wild_cards=yes&view=query&action=query&search_constraint=terms"	GO:0003097_renal_water_transport) 1 0
=HYPERLINK("http://www.godatabase.org/cgi-bin/go.cgi?query=GO:0005979&auto_wild_cards=yes&view=query&action=query&search_constraint=terms"	GO:0005979_regulation_of_glycogen_biosynthetic_process) 1 0
=HYPERLINK("http://www.godatabase.org/cgi-bin/go.cgi?query=GO:0005984&auto_wild_cards=yes&view=query&action=query&search_constraint=terms"	GO:0005984_disaccharide_metabolic_process) 1 0
=HYPERLINK("http://www.godatabase.org/cgi-bin/go.cgi?query=GO:0005988&auto_wild_cards=yes&view=query&action=query&search_constraint=terms"	GO:0005988_lactose_metabolic_process) 1 0
=HYPERLINK("http://www.godatabase.org/cgi-bin/go.cgi?query=GO:0005989&auto_wild_cards=yes&view=query&action=query&search_constraint=terms"	GO:0005989_lactose_biosynthetic_process) 1 0
=HYPERLINK("http://www.godatabase.org/cgi-bin/go.cgi?query=GO:0005997&auto_wild_cards=yes&view=query&action=query&search_constraint=terms"	GO:0005997_xylulose_metabolic_process) 1 0
=HYPERLINK("http://www.godatabase.org/cgi-bin/go.cgi?query=GO:0006000&auto_wild_cards=yes&view=query&action=query&search_constraint=terms"	GO:0006000_fructose_metabolic_process) 1 0
=HYPERLINK("http://www.godatabase.org/cgi-bin/go.cgi?query=GO:0006002&auto_wild_cards=yes&view=query&action=query&search_constraint=terms"	GO:0006002_fructose_6-phosphate_metabolic_process) 1 0
=HYPERLINK("http://www.godatabase.org/cgi-bin/go.cgi?query=GO:0006004&auto_wild_cards=yes&view=query&action=query&search_constraint=terms"	GO:0006004_fucose_metabolic_process) 1 0
=HYPERLINK("http://www.godatabase.org/cgi-bin/go.cgi?query=GO:0006013&auto_wild_cards=yes&view=query&action=query&search_constraint=terms"	GO:0006013_mannose_metabolic_process) 1 0
=HYPERLINK("http://www.godatabase.org/cgi-bin/go.cgi?query=GO:0006060&auto_wild_cards=yes&view=query&action=query&search_constraint=terms"	GO:0006060_sorbitol_metabolic_process) 1 0
=HYPERLINK("http://www.godatabase.org/cgi-bin/go.cgi?query=GO:0006064&auto_wild_cards=yes&view=query&action=query&search_constraint=terms"	GO:0006064_glucuronate_catabolic_process) 1 0
=HYPERLINK("http://www.godatabase.org/cgi-bin/go.cgi?query=GO:0006086&auto_wild_cards=yes&view=query&action=query&search_constraint=terms"	GO:0006086_acetyl-CoA_biosynthetic_process_from_pyruvate) 1 0
=HYPERLINK("http://www.godatabase.org/cgi-bin/go.cgi?query=GO:0006098&auto_wild_cards=yes&view=query&action=query&search_constraint=terms"	GO:0006098_pentose-phosphate_shunt) 1 0
=HYPERLINK("http://www.godatabase.org/cgi-bin/go.cgi?query=GO:0006101&auto_wild_cards=yes&view=query&action=query&search_constraint=terms"	GO:0006101_citrate_metabolic_process) 1 0
=HYPERLINK("http://www.godatabase.org/cgi-bin/go.cgi?query=GO:0006104&auto_wild_cards=yes&view=query&action=query&search_constraint=terms"	GO:0006104_succinyl-CoA_metabolic_process) 1 0
=HYPERLINK("http://www.godatabase.org/cgi-bin/go.cgi?query=GO:0006116&auto_wild_cards=yes&view=query&action=query&search_constraint=terms"	GO:0006116_NADH_oxidation) 1 0
=HYPERLINK("http://www.godatabase.org/cgi-bin/go.cgi?query=GO:0006120&auto_wild_cards=yes&view=query&action=query&search_constraint=terms"	GO:0006120_mitochondrial_electron_transport__NADH_to_ubiquinone) 1 0
=HYPERLINK("http://www.godatabase.org/cgi-bin/go.cgi?query=GO:0006154&auto_wild_cards=yes&view=query&action=query&search_constraint=terms"	GO:0006154_adenosine_catabolic_process) 1 0
=HYPERLINK("http://www.godatabase.org/cgi-bin/go.cgi?query=GO:0006157&auto_wild_cards=yes&view=query&action=query&search_constraint=terms"	GO:0006157_deoxyadenosine_catabolic_process) 1 0
=HYPERLINK("http://www.godatabase.org/cgi-bin/go.cgi?query=GO:0006167&auto_wild_cards=yes&view=query&action=query&search_constraint=terms"	GO:0006167_AMP_biosynthetic_process) 1 0
=HYPERLINK("http://www.godatabase.org/cgi-bin/go.cgi?query=GO:0006175&auto_wild_cards=yes&view=query&action=query&search_constraint=terms"	GO:0006175_dATP_biosynthetic_process) 1 0
=HYPERLINK("http://www.godatabase.org/cgi-bin/go.cgi?query=GO:0006178&auto_wild_cards=yes&view=query&action=query&search_constraint=terms"	GO:0006178_guanine_salvage) 1 0
=HYPERLINK("http://www.godatabase.org/cgi-bin/go.cgi?query=GO:0006196&auto_wild_cards=yes&view=query&action=query&search_constraint=terms"	GO:0006196_AMP_catabolic_process) 1 0
=HYPERLINK("http://www.godatabase.org/cgi-bin/go.cgi?query=GO:0006203&auto_wild_cards=yes&view=query&action=query&search_constraint=terms"	GO:0006203_dGTP_catabolic_process) 1 0
=HYPERLINK("http://www.godatabase.org/cgi-bin/go.cgi?query=GO:0006208&auto_wild_cards=yes&view=query&action=query&search_constraint=terms"	GO:0006208_pyrimidine_base_catabolic_process) 1 0
=HYPERLINK("http://www.godatabase.org/cgi-bin/go.cgi?query=GO:0006221&auto_wild_cards=yes&view=query&action=query&search_constraint=terms"	GO:0006221_pyrimidine_nucleotide_biosynthetic_process) 1 0
=HYPERLINK("http://www.godatabase.org/cgi-bin/go.cgi?query=GO:0006235&auto_wild_cards=yes&view=query&action=query&search_constraint=terms"	GO:0006235_dTTP_biosynthetic_process) 1 0
=HYPERLINK("http://www.godatabase.org/cgi-bin/go.cgi?query=GO:0006244&auto_wild_cards=yes&view=query&action=query&search_constraint=terms"	GO:0006244_pyrimidine_nucleotide_catabolic_process) 1 0
=HYPERLINK("http://www.godatabase.org/cgi-bin/go.cgi?query=GO:0006269&auto_wild_cards=yes&view=query&action=query&search_constraint=terms"	GO:0006269_DNA_replication__synthesis_of_RNA_primer) 1 0
=HYPERLINK("http://www.godatabase.org/cgi-bin/go.cgi?query=GO:0006283&auto_wild_cards=yes&view=query&action=query&search_constraint=terms"	GO:0006283_transcription-coupled_nucleotide-excision_repair) 1 0
=HYPERLINK("http://www.godatabase.org/cgi-bin/go.cgi?query=GO:0006296&auto_wild_cards=yes&view=query&action=query&search_constraint=terms"	GO:0006296_nucleotide-excision_repair__DNA_incision__5'-to_lesion) 1 0
=HYPERLINK("http://www.godatabase.org/cgi-bin/go.cgi?query=GO:0006307&auto_wild_cards=yes&view=query&action=query&search_constraint=terms"	GO:0006307_DNA_dealkylation) 1 0
=HYPERLINK("http://www.godatabase.org/cgi-bin/go.cgi?query=GO:0006337&auto_wild_cards=yes&view=query&action=query&search_constraint=terms"	GO:0006337_nucleosome_disassembly) 1 0
=HYPERLINK("http://www.godatabase.org/cgi-bin/go.cgi?query=GO:0006344&auto_wild_cards=yes&view=query&action=query&search_constraint=terms"	GO:0006344_maintenance_of_chromatin_silencing) 1 0
=HYPERLINK("http://www.godatabase.org/cgi-bin/go.cgi?query=GO:0006356&auto_wild_cards=yes&view=query&action=query&search_constraint=terms"	GO:0006356_regulation_of_transcription_from_RNA_polymerase_I_promoter) 1 0
=HYPERLINK("http://www.godatabase.org/cgi-bin/go.cgi?query=GO:0006388&auto_wild_cards=yes&view=query&action=query&search_constraint=terms"	GO:0006388_tRNA_splicing__via_endonucleolytic_cleavage_and_ligation) 1 0
=HYPERLINK("http://www.godatabase.org/cgi-bin/go.cgi?query=GO:0006407&auto_wild_cards=yes&view=query&action=query&search_constraint=terms"	GO:0006407_rRNA_export_from_nucleus) 1 0
=HYPERLINK("http://www.godatabase.org/cgi-bin/go.cgi?query=GO:0006419&auto_wild_cards=yes&view=query&action=query&search_constraint=terms"	GO:0006419_alanyl-tRNA_aminoacylation) 1 0
=HYPERLINK("http://www.godatabase.org/cgi-bin/go.cgi?query=GO:0006434&auto_wild_cards=yes&view=query&action=query&search_constraint=terms"	GO:0006434_seryl-tRNA_aminoacylation) 1 0
=HYPERLINK("http://www.godatabase.org/cgi-bin/go.cgi?query=GO:0006447&auto_wild_cards=yes&view=query&action=query&search_constraint=terms"	GO:0006447_regulation_of_translational_initiation_by_iron) 1 0
=HYPERLINK("http://www.godatabase.org/cgi-bin/go.cgi?query=GO:0006463&auto_wild_cards=yes&view=query&action=query&search_constraint=terms"	GO:0006463_steroid_hormone_receptor_complex_assembly) 1 0
=HYPERLINK("http://www.godatabase.org/cgi-bin/go.cgi?query=GO:0006467&auto_wild_cards=yes&view=query&action=query&search_constraint=terms"	GO:0006467_protein_thiol-disulfide_exchange) 1 0
=HYPERLINK("http://www.godatabase.org/cgi-bin/go.cgi?query=GO:0006474&auto_wild_cards=yes&view=query&action=query&search_constraint=terms"	GO:0006474_N-terminal_protein_amino_acid_acetylation) 1 0
=HYPERLINK("http://www.godatabase.org/cgi-bin/go.cgi?query=GO:0006481&auto_wild_cards=yes&view=query&action=query&search_constraint=terms"	GO:0006481_C-terminal_protein_amino_acid_methylation) 1 0
=HYPERLINK("http://www.godatabase.org/cgi-bin/go.cgi?query=GO:0006488&auto_wild_cards=yes&view=query&action=query&search_constraint=terms"	GO:0006488_dolichol-linked_oligosaccharide_biosynthetic_process) 1 0
=HYPERLINK("http://www.godatabase.org/cgi-bin/go.cgi?query=GO:0006494&auto_wild_cards=yes&view=query&action=query&search_constraint=terms"	GO:0006494_protein_amino_acid_terminal_glycosylation) 1 0
=HYPERLINK("http://www.godatabase.org/cgi-bin/go.cgi?query=GO:0006496&auto_wild_cards=yes&view=query&action=query&search_constraint=terms"	GO:0006496_protein_amino_acid_terminal_N-glycosylation) 1 0
=HYPERLINK("http://www.godatabase.org/cgi-bin/go.cgi?query=GO:0006500&auto_wild_cards=yes&view=query&action=query&search_constraint=terms"	GO:0006500_N-terminal_protein_palmitoylation) 1 0
=HYPERLINK("http://www.godatabase.org/cgi-bin/go.cgi?query=GO:0006507&auto_wild_cards=yes&view=query&action=query&search_constraint=terms"	GO:0006507_GPI_anchor_release) 1 0
=HYPERLINK("http://www.godatabase.org/cgi-bin/go.cgi?query=GO:0006537&auto_wild_cards=yes&view=query&action=query&search_constraint=terms"	GO:0006537_glutamate_biosynthetic_process) 1 0
=HYPERLINK("http://www.godatabase.org/cgi-bin/go.cgi?query=GO:0006549&auto_wild_cards=yes&view=query&action=query&search_constraint=terms"	GO:0006549_isoleucine_metabolic_process) 1 0
=HYPERLINK("http://www.godatabase.org/cgi-bin/go.cgi?query=GO:0006553&auto_wild_cards=yes&view=query&action=query&search_constraint=terms"	GO:0006553_lysine_metabolic_process) 1 0
=HYPERLINK("http://www.godatabase.org/cgi-bin/go.cgi?query=GO:0006554&auto_wild_cards=yes&view=query&action=query&search_constraint=terms"	GO:0006554_lysine_catabolic_process) 1 0
=HYPERLINK("http://www.godatabase.org/cgi-bin/go.cgi?query=GO:0006556&auto_wild_cards=yes&view=query&action=query&search_constraint=terms"	GO:0006556_S-adenosylmethionine_biosynthetic_process) 1 0
=HYPERLINK("http://www.godatabase.org/cgi-bin/go.cgi?query=GO:0006559&auto_wild_cards=yes&view=query&action=query&search_constraint=terms"	GO:0006559_L-phenylalanine_catabolic_process) 1 0
=HYPERLINK("http://www.godatabase.org/cgi-bin/go.cgi?query=GO:0006569&auto_wild_cards=yes&view=query&action=query&search_constraint=terms"	GO:0006569_tryptophan_catabolic_process) 1 0
=HYPERLINK("http://www.godatabase.org/cgi-bin/go.cgi?query=GO:0006572&auto_wild_cards=yes&view=query&action=query&search_constraint=terms"	GO:0006572_tyrosine_catabolic_process) 1 0
=HYPERLINK("http://www.godatabase.org/cgi-bin/go.cgi?query=GO:0006573&auto_wild_cards=yes&view=query&action=query&search_constraint=terms"	GO:0006573_valine_metabolic_process) 1 0
=HYPERLINK("http://www.godatabase.org/cgi-bin/go.cgi?query=GO:0006581&auto_wild_cards=yes&view=query&action=query&search_constraint=terms"	GO:0006581_acetylcholine_catabolic_process) 1 0
=HYPERLINK("http://www.godatabase.org/cgi-bin/go.cgi?query=GO:0006585&auto_wild_cards=yes&view=query&action=query&search_constraint=terms"	GO:0006585_dopamine_biosynthetic_process_from_tyrosine) 1 0
=HYPERLINK("http://www.godatabase.org/cgi-bin/go.cgi?query=GO:0006590&auto_wild_cards=yes&view=query&action=query&search_constraint=terms"	GO:0006590_thyroid_hormone_generation) 1 0
=HYPERLINK("http://www.godatabase.org/cgi-bin/go.cgi?query=GO:0006591&auto_wild_cards=yes&view=query&action=query&search_constraint=terms"	GO:0006591_ornithine_metabolic_process) 1 0
=HYPERLINK("http://www.godatabase.org/cgi-bin/go.cgi?query=GO:0006596&auto_wild_cards=yes&view=query&action=query&search_constraint=terms"	GO:0006596_polyamine_biosynthetic_process) 1 0
=HYPERLINK("http://www.godatabase.org/cgi-bin/go.cgi?query=GO:0006597&auto_wild_cards=yes&view=query&action=query&search_constraint=terms"	GO:0006597_spermine_biosynthetic_process) 1 0
=HYPERLINK("http://www.godatabase.org/cgi-bin/go.cgi?query=GO:0006601&auto_wild_cards=yes&view=query&action=query&search_constraint=terms"	GO:0006601_creatine_biosynthetic_process) 1 0
=HYPERLINK("http://www.godatabase.org/cgi-bin/go.cgi?query=GO:0006613&auto_wild_cards=yes&view=query&action=query&search_constraint=terms"	GO:0006613_cotranslational_protein_targeting_to_membrane) 1 0
=HYPERLINK("http://www.godatabase.org/cgi-bin/go.cgi?query=GO:0006622&auto_wild_cards=yes&view=query&action=query&search_constraint=terms"	GO:0006622_protein_targeting_to_lysosome) 1 0
=HYPERLINK("http://www.godatabase.org/cgi-bin/go.cgi?query=GO:0006627&auto_wild_cards=yes&view=query&action=query&search_constraint=terms"	GO:0006627_mitochondrial_protein_processing_during_import) 1 0
=HYPERLINK("http://www.godatabase.org/cgi-bin/go.cgi?query=GO:0006653&auto_wild_cards=yes&view=query&action=query&search_constraint=terms"	GO:0006653_lecithin_metabolic_process) 1 0
=HYPERLINK("http://www.godatabase.org/cgi-bin/go.cgi?query=GO:0006654&auto_wild_cards=yes&view=query&action=query&search_constraint=terms"	GO:0006654_phosphatidic_acid_biosynthetic_process) 1 0
=HYPERLINK("http://www.godatabase.org/cgi-bin/go.cgi?query=GO:0006658&auto_wild_cards=yes&view=query&action=query&search_constraint=terms"	GO:0006658_phosphatidylserine_metabolic_process) 1 0
=HYPERLINK("http://www.godatabase.org/cgi-bin/go.cgi?query=GO:0006659&auto_wild_cards=yes&view=query&action=query&search_constraint=terms"	GO:0006659_phosphatidylserine_biosynthetic_process) 1 0
=HYPERLINK("http://www.godatabase.org/cgi-bin/go.cgi?query=GO:0006667&auto_wild_cards=yes&view=query&action=query&search_constraint=terms"	GO:0006667_sphinganine_metabolic_process) 1 0
=HYPERLINK("http://www.godatabase.org/cgi-bin/go.cgi?query=GO:0006668&auto_wild_cards=yes&view=query&action=query&search_constraint=terms"	GO:0006668_sphinganine-1-phosphate_metabolic_process) 1 0
=HYPERLINK("http://www.godatabase.org/cgi-bin/go.cgi?query=GO:0006678&auto_wild_cards=yes&view=query&action=query&search_constraint=terms"	GO:0006678_glucosylceramide_metabolic_process) 1 0
=HYPERLINK("http://www.godatabase.org/cgi-bin/go.cgi?query=GO:0006682&auto_wild_cards=yes&view=query&action=query&search_constraint=terms"	GO:0006682_galactosylceramide_biosynthetic_process) 1 0
=HYPERLINK("http://www.godatabase.org/cgi-bin/go.cgi?query=GO:0006685&auto_wild_cards=yes&view=query&action=query&search_constraint=terms"	GO:0006685_sphingomyelin_catabolic_process) 1 0
=HYPERLINK("http://www.godatabase.org/cgi-bin/go.cgi?query=GO:0006700&auto_wild_cards=yes&view=query&action=query&search_constraint=terms"	GO:0006700_C21-steroid_hormone_biosynthetic_process) 1 0
=HYPERLINK("http://www.godatabase.org/cgi-bin/go.cgi?query=GO:0006705&auto_wild_cards=yes&view=query&action=query&search_constraint=terms"	GO:0006705_mineralocorticoid_biosynthetic_process) 1 0
=HYPERLINK("http://www.godatabase.org/cgi-bin/go.cgi?query=GO:0006709&auto_wild_cards=yes&view=query&action=query&search_constraint=terms"	GO:0006709_progesterone_catabolic_process) 1 0
=HYPERLINK("http://www.godatabase.org/cgi-bin/go.cgi?query=GO:0006729&auto_wild_cards=yes&view=query&action=query&search_constraint=terms"	GO:0006729_tetrahydrobiopterin_biosynthetic_process) 1 0
=HYPERLINK("http://www.godatabase.org/cgi-bin/go.cgi?query=GO:0006734&auto_wild_cards=yes&view=query&action=query&search_constraint=terms"	GO:0006734_NADH_metabolic_process) 1 0
=HYPERLINK("http://www.godatabase.org/cgi-bin/go.cgi?query=GO:0006740&auto_wild_cards=yes&view=query&action=query&search_constraint=terms"	GO:0006740_NADPH_regeneration) 1 0
=HYPERLINK("http://www.godatabase.org/cgi-bin/go.cgi?query=GO:0006741&auto_wild_cards=yes&view=query&action=query&search_constraint=terms"	GO:0006741_NADP_biosynthetic_process) 1 0
=HYPERLINK("http://www.godatabase.org/cgi-bin/go.cgi?query=GO:0006743&auto_wild_cards=yes&view=query&action=query&search_constraint=terms"	GO:0006743_ubiquinone_metabolic_process) 1 0
=HYPERLINK("http://www.godatabase.org/cgi-bin/go.cgi?query=GO:0006744&auto_wild_cards=yes&view=query&action=query&search_constraint=terms"	GO:0006744_ubiquinone_biosynthetic_process) 1 0
=HYPERLINK("http://www.godatabase.org/cgi-bin/go.cgi?query=GO:0006772&auto_wild_cards=yes&view=query&action=query&search_constraint=terms"	GO:0006772_thiamin_metabolic_process) 1 0
=HYPERLINK("http://www.godatabase.org/cgi-bin/go.cgi?query=GO:0006784&auto_wild_cards=yes&view=query&action=query&search_constraint=terms"	GO:0006784_heme_a_biosynthetic_process) 1 0
=HYPERLINK("http://www.godatabase.org/cgi-bin/go.cgi?query=GO:0006797&auto_wild_cards=yes&view=query&action=query&search_constraint=terms"	GO:0006797_polyphosphate_metabolic_process) 1 0
=HYPERLINK("http://www.godatabase.org/cgi-bin/go.cgi?query=GO:0006798&auto_wild_cards=yes&view=query&action=query&search_constraint=terms"	GO:0006798_polyphosphate_catabolic_process) 1 0
=HYPERLINK("http://www.godatabase.org/cgi-bin/go.cgi?query=GO:0006824&auto_wild_cards=yes&view=query&action=query&search_constraint=terms"	GO:0006824_cobalt_ion_transport) 1 0
=HYPERLINK("http://www.godatabase.org/cgi-bin/go.cgi?query=GO:0006842&auto_wild_cards=yes&view=query&action=query&search_constraint=terms"	GO:0006842_tricarboxylic_acid_transport) 1 0
=HYPERLINK("http://www.godatabase.org/cgi-bin/go.cgi?query=GO:0006844&auto_wild_cards=yes&view=query&action=query&search_constraint=terms"	GO:0006844_acyl_carnitine_transport) 1 0
=HYPERLINK("http://www.godatabase.org/cgi-bin/go.cgi?query=GO:0006855&auto_wild_cards=yes&view=query&action=query&search_constraint=terms"	GO:0006855_multidrug_transport) 1 0
=HYPERLINK("http://www.godatabase.org/cgi-bin/go.cgi?query=GO:0006863&auto_wild_cards=yes&view=query&action=query&search_constraint=terms"	GO:0006863_purine_transport) 1 0
=HYPERLINK("http://www.godatabase.org/cgi-bin/go.cgi?query=GO:0006890&auto_wild_cards=yes&view=query&action=query&search_constraint=terms"	GO:0006890_retrograde_vesicle-mediated_transport__Golgi_to_ER) 1 0
=HYPERLINK("http://www.godatabase.org/cgi-bin/go.cgi?query=GO:0006891&auto_wild_cards=yes&view=query&action=query&search_constraint=terms"	GO:0006891_intra-Golgi_vesicle-mediated_transport) 1 0
=HYPERLINK("http://www.godatabase.org/cgi-bin/go.cgi?query=GO:0006893&auto_wild_cards=yes&view=query&action=query&search_constraint=terms"	GO:0006893_Golgi_to_plasma_membrane_transport) 1 0
=HYPERLINK("http://www.godatabase.org/cgi-bin/go.cgi?query=GO:0006895&auto_wild_cards=yes&view=query&action=query&search_constraint=terms"	GO:0006895_Golgi_to_endosome_transport) 1 0
=HYPERLINK("http://www.godatabase.org/cgi-bin/go.cgi?query=GO:0006896&auto_wild_cards=yes&view=query&action=query&search_constraint=terms"	GO:0006896_Golgi_to_vacuole_transport) 1 0
=HYPERLINK("http://www.godatabase.org/cgi-bin/go.cgi?query=GO:0006900&auto_wild_cards=yes&view=query&action=query&search_constraint=terms"	GO:0006900_membrane_budding) 1 0
=HYPERLINK("http://www.godatabase.org/cgi-bin/go.cgi?query=GO:0006930&auto_wild_cards=yes&view=query&action=query&search_constraint=terms"	GO:0006930_substrate-bound_cell_migration__cell_extension) 1 0
=HYPERLINK("http://www.godatabase.org/cgi-bin/go.cgi?query=GO:0006931&auto_wild_cards=yes&view=query&action=query&search_constraint=terms"	GO:0006931_substrate-bound_cell_migration__cell_attachment_to_substrate) 1 0
=HYPERLINK("http://www.godatabase.org/cgi-bin/go.cgi?query=GO:0006933&auto_wild_cards=yes&view=query&action=query&search_constraint=terms"	GO:0006933_negative_regulation_of_cell_adhesion_involved_in_substrate-bound_cell_migration) 1 0
=HYPERLINK("http://www.godatabase.org/cgi-bin/go.cgi?query=GO:0006957&auto_wild_cards=yes&view=query&action=query&search_constraint=terms"	GO:0006957_complement_activation__alternative_pathway) 1 0
=HYPERLINK("http://www.godatabase.org/cgi-bin/go.cgi?query=GO:0006958&auto_wild_cards=yes&view=query&action=query&search_constraint=terms"	GO:0006958_complement_activation__classical_pathway) 1 0
=HYPERLINK("http://www.godatabase.org/cgi-bin/go.cgi?query=GO:0006978&auto_wild_cards=yes&view=query&action=query&search_constraint=terms"	GO:0006978_DNA_damage_response__signal_transduction_by_p53_class_mediator_resulting_in_transcription_of_p21_class_mediator) 1 0
=HYPERLINK("http://www.godatabase.org/cgi-bin/go.cgi?query=GO:0007016&auto_wild_cards=yes&view=query&action=query&search_constraint=terms"	GO:0007016_cytoskeletal_anchoring_at_plasma_membrane) 1 0
=HYPERLINK("http://www.godatabase.org/cgi-bin/go.cgi?query=GO:0007021&auto_wild_cards=yes&view=query&action=query&search_constraint=terms"	GO:0007021_tubulin_complex_assembly) 1 0
=HYPERLINK("http://www.godatabase.org/cgi-bin/go.cgi?query=GO:0007052&auto_wild_cards=yes&view=query&action=query&search_constraint=terms"	GO:0007052_mitotic_spindle_organization) 1 0
=HYPERLINK("http://www.godatabase.org/cgi-bin/go.cgi?query=GO:0007056&auto_wild_cards=yes&view=query&action=query&search_constraint=terms"	GO:0007056_spindle_assembly_involved_in_female_meiosis) 1 0
=HYPERLINK("http://www.godatabase.org/cgi-bin/go.cgi?query=GO:0007057&auto_wild_cards=yes&view=query&action=query&search_constraint=terms"	GO:0007057_spindle_assembly_involved_in_female_meiosis_I) 1 0
=HYPERLINK("http://www.godatabase.org/cgi-bin/go.cgi?query=GO:0007063&auto_wild_cards=yes&view=query&action=query&search_constraint=terms"	GO:0007063_regulation_of_sister_chromatid_cohesion) 1 0
=HYPERLINK("http://www.godatabase.org/cgi-bin/go.cgi?query=GO:0007065&auto_wild_cards=yes&view=query&action=query&search_constraint=terms"	GO:0007065_male_meiosis_sister_chromatid_cohesion) 1 0
=HYPERLINK("http://www.godatabase.org/cgi-bin/go.cgi?query=GO:0007076&auto_wild_cards=yes&view=query&action=query&search_constraint=terms"	GO:0007076_mitotic_chromosome_condensation) 1 0
=HYPERLINK("http://www.godatabase.org/cgi-bin/go.cgi?query=GO:0007095&auto_wild_cards=yes&view=query&action=query&search_constraint=terms"	GO:0007095_mitotic_cell_cycle_G2_M_transition_DNA_damage_checkpoint) 1 0
=HYPERLINK("http://www.godatabase.org/cgi-bin/go.cgi?query=GO:0007096&auto_wild_cards=yes&view=query&action=query&search_constraint=terms"	GO:0007096_regulation_of_exit_from_mitosis) 1 0
=HYPERLINK("http://www.godatabase.org/cgi-bin/go.cgi?query=GO:0007158&auto_wild_cards=yes&view=query&action=query&search_constraint=terms"	GO:0007158_neuron_adhesion) 1 0
=HYPERLINK("http://www.godatabase.org/cgi-bin/go.cgi?query=GO:0007168&auto_wild_cards=yes&view=query&action=query&search_constraint=terms"	GO:0007168_receptor_guanylyl_cyclase_signaling_pathway) 1 0
=HYPERLINK("http://www.godatabase.org/cgi-bin/go.cgi?query=GO:0007197&auto_wild_cards=yes&view=query&action=query&search_constraint=terms"	GO:0007197_inhibition_of_adenylate_cyclase_activity_by_muscarinic_acetylcholine_receptor_signaling_pathway) 1 0
=HYPERLINK("http://www.godatabase.org/cgi-bin/go.cgi?query=GO:0007207&auto_wild_cards=yes&view=query&action=query&search_constraint=terms"	GO:0007207_activation_of_phospholipase_C_activity_by_muscarinic_acetylcholine_receptor_signaling_pathway) 1 0
=HYPERLINK("http://www.godatabase.org/cgi-bin/go.cgi?query=GO:0007208&auto_wild_cards=yes&view=query&action=query&search_constraint=terms"	GO:0007208_activation_of_phospholipase_C_activity_by_serotonin_receptor_signaling_pathway) 1 0
=HYPERLINK("http://www.godatabase.org/cgi-bin/go.cgi?query=GO:0007217&auto_wild_cards=yes&view=query&action=query&search_constraint=terms"	GO:0007217_tachykinin_receptor_signaling_pathway) 1 0
=HYPERLINK("http://www.godatabase.org/cgi-bin/go.cgi?query=GO:0007221&auto_wild_cards=yes&view=query&action=query&search_constraint=terms"	GO:0007221_positive_regulation_of_transcription_of_Notch_receptor_target) 1 0
=HYPERLINK("http://www.godatabase.org/cgi-bin/go.cgi?query=GO:0007223&auto_wild_cards=yes&view=query&action=query&search_constraint=terms"	GO:0007223_Wnt_receptor_signaling_pathway__calcium_modulating_pathway) 1 0
=HYPERLINK("http://www.godatabase.org/cgi-bin/go.cgi?query=GO:0007225&auto_wild_cards=yes&view=query&action=query&search_constraint=terms"	GO:0007225_patched_ligand_processing) 1 0
=HYPERLINK("http://www.godatabase.org/cgi-bin/go.cgi?query=GO:0007227&auto_wild_cards=yes&view=query&action=query&search_constraint=terms"	GO:0007227_signal_transduction_downstream_of_smoothened) 1 0
=HYPERLINK("http://www.godatabase.org/cgi-bin/go.cgi?query=GO:0007228&auto_wild_cards=yes&view=query&action=query&search_constraint=terms"	GO:0007228_positive_regulation_of_hh_target_transcription_factor_activity) 1 0
=HYPERLINK("http://www.godatabase.org/cgi-bin/go.cgi?query=GO:0007231&auto_wild_cards=yes&view=query&action=query&search_constraint=terms"	GO:0007231_osmosensory_signaling_pathway) 1 0
=HYPERLINK("http://www.godatabase.org/cgi-bin/go.cgi?query=GO:0007284&auto_wild_cards=yes&view=query&action=query&search_constraint=terms"	GO:0007284_spermatogonial_cell_division) 1 0
=HYPERLINK("http://www.godatabase.org/cgi-bin/go.cgi?query=GO:0007290&auto_wild_cards=yes&view=query&action=query&search_constraint=terms"	GO:0007290_spermatid_nucleus_elongation) 1 0
=HYPERLINK("http://www.godatabase.org/cgi-bin/go.cgi?query=GO:0007296&auto_wild_cards=yes&view=query&action=query&search_constraint=terms"	GO:0007296_vitellogenesis) 1 0
=HYPERLINK("http://www.godatabase.org/cgi-bin/go.cgi?query=GO:0007321&auto_wild_cards=yes&view=query&action=query&search_constraint=terms"	GO:0007321_sperm_displacement) 1 0
=HYPERLINK("http://www.godatabase.org/cgi-bin/go.cgi?query=GO:0007380&auto_wild_cards=yes&view=query&action=query&search_constraint=terms"	GO:0007380_specification_of_segmental_identity__head) 1 0
=HYPERLINK("http://www.godatabase.org/cgi-bin/go.cgi?query=GO:0007382&auto_wild_cards=yes&view=query&action=query&search_constraint=terms"	GO:0007382_specification_of_segmental_identity__maxillary_segment) 1 0
=HYPERLINK("http://www.godatabase.org/cgi-bin/go.cgi?query=GO:0007400&auto_wild_cards=yes&view=query&action=query&search_constraint=terms"	GO:0007400_neuroblast_fate_determination) 1 0
=HYPERLINK("http://www.godatabase.org/cgi-bin/go.cgi?query=GO:0007402&auto_wild_cards=yes&view=query&action=query&search_constraint=terms"	GO:0007402_ganglion_mother_cell_fate_determination) 1 0
=HYPERLINK("http://www.godatabase.org/cgi-bin/go.cgi?query=GO:0007495&auto_wild_cards=yes&view=query&action=query&search_constraint=terms"	GO:0007495_visceral_mesoderm-endoderm_interaction_involved_in_midgut_development) 1 0
=HYPERLINK("http://www.godatabase.org/cgi-bin/go.cgi?query=GO:0007497&auto_wild_cards=yes&view=query&action=query&search_constraint=terms"	GO:0007497_posterior_midgut_development) 1 0
=HYPERLINK("http://www.godatabase.org/cgi-bin/go.cgi?query=GO:0007499&auto_wild_cards=yes&view=query&action=query&search_constraint=terms"	GO:0007499_ectoderm_and_mesoderm_interaction) 1 0
=HYPERLINK("http://www.godatabase.org/cgi-bin/go.cgi?query=GO:0007500&auto_wild_cards=yes&view=query&action=query&search_constraint=terms"	GO:0007500_mesodermal_cell_fate_determination) 1 0
=HYPERLINK("http://www.godatabase.org/cgi-bin/go.cgi?query=GO:0007509&auto_wild_cards=yes&view=query&action=query&search_constraint=terms"	GO:0007509_mesoderm_migration) 1 0
=HYPERLINK("http://www.godatabase.org/cgi-bin/go.cgi?query=GO:0007518&auto_wild_cards=yes&view=query&action=query&search_constraint=terms"	GO:0007518_myoblast_cell_fate_determination) 1 0
=HYPERLINK("http://www.godatabase.org/cgi-bin/go.cgi?query=GO:0007521&auto_wild_cards=yes&view=query&action=query&search_constraint=terms"	GO:0007521_muscle_cell_fate_determination) 1 0
=HYPERLINK("http://www.godatabase.org/cgi-bin/go.cgi?query=GO:0007522&auto_wild_cards=yes&view=query&action=query&search_constraint=terms"	GO:0007522_visceral_muscle_development) 1 0
=HYPERLINK("http://www.godatabase.org/cgi-bin/go.cgi?query=GO:0007529&auto_wild_cards=yes&view=query&action=query&search_constraint=terms"	GO:0007529_establishment_of_synaptic_specificity_at_neuromuscular_junction) 1 0
=HYPERLINK("http://www.godatabase.org/cgi-bin/go.cgi?query=GO:0007538&auto_wild_cards=yes&view=query&action=query&search_constraint=terms"	GO:0007538_primary_sex_determination) 1 0
=HYPERLINK("http://www.godatabase.org/cgi-bin/go.cgi?query=GO:0007542&auto_wild_cards=yes&view=query&action=query&search_constraint=terms"	GO:0007542_primary_sex_determination__germ-line) 1 0
=HYPERLINK("http://www.godatabase.org/cgi-bin/go.cgi?query=GO:0007567&auto_wild_cards=yes&view=query&action=query&search_constraint=terms"	GO:0007567_parturition) 1 0
=HYPERLINK("http://www.godatabase.org/cgi-bin/go.cgi?query=GO:0007614&auto_wild_cards=yes&view=query&action=query&search_constraint=terms"	GO:0007614_short-term_memory) 1 0
=HYPERLINK("http://www.godatabase.org/cgi-bin/go.cgi?query=GO:0007621&auto_wild_cards=yes&view=query&action=query&search_constraint=terms"	GO:0007621_negative_regulation_of_female_receptivity) 1 0
=HYPERLINK("http://www.godatabase.org/cgi-bin/go.cgi?query=GO:0008049&auto_wild_cards=yes&view=query&action=query&search_constraint=terms"	GO:0008049_male_courtship_behavior) 1 0
=HYPERLINK("http://www.godatabase.org/cgi-bin/go.cgi?query=GO:0008050&auto_wild_cards=yes&view=query&action=query&search_constraint=terms"	GO:0008050_female_courtship_behavior) 1 0
=HYPERLINK("http://www.godatabase.org/cgi-bin/go.cgi?query=GO:0008052&auto_wild_cards=yes&view=query&action=query&search_constraint=terms"	GO:0008052_sensory_organ_boundary_specification) 1 0
=HYPERLINK("http://www.godatabase.org/cgi-bin/go.cgi?query=GO:0008054&auto_wild_cards=yes&view=query&action=query&search_constraint=terms"	GO:0008054_cyclin_catabolic_process) 1 0
=HYPERLINK("http://www.godatabase.org/cgi-bin/go.cgi?query=GO:0008057&auto_wild_cards=yes&view=query&action=query&search_constraint=terms"	GO:0008057_eye_pigment_granule_organization) 1 0
=HYPERLINK("http://www.godatabase.org/cgi-bin/go.cgi?query=GO:0008078&auto_wild_cards=yes&view=query&action=query&search_constraint=terms"	GO:0008078_mesodermal_cell_migration) 1 0
=HYPERLINK("http://www.godatabase.org/cgi-bin/go.cgi?query=GO:0008208&auto_wild_cards=yes&view=query&action=query&search_constraint=terms"	GO:0008208_C21-steroid_hormone_catabolic_process) 1 0
=HYPERLINK("http://www.godatabase.org/cgi-bin/go.cgi?query=GO:0008216&auto_wild_cards=yes&view=query&action=query&search_constraint=terms"	GO:0008216_spermidine_metabolic_process) 1 0
=HYPERLINK("http://www.godatabase.org/cgi-bin/go.cgi?query=GO:0008292&auto_wild_cards=yes&view=query&action=query&search_constraint=terms"	GO:0008292_acetylcholine_biosynthetic_process) 1 0
=HYPERLINK("http://www.godatabase.org/cgi-bin/go.cgi?query=GO:0008295&auto_wild_cards=yes&view=query&action=query&search_constraint=terms"	GO:0008295_spermidine_biosynthetic_process) 1 0
=HYPERLINK("http://www.godatabase.org/cgi-bin/go.cgi?query=GO:0008300&auto_wild_cards=yes&view=query&action=query&search_constraint=terms"	GO:0008300_isoprenoid_catabolic_process) 1 0
=HYPERLINK("http://www.godatabase.org/cgi-bin/go.cgi?query=GO:0008333&auto_wild_cards=yes&view=query&action=query&search_constraint=terms"	GO:0008333_endosome_to_lysosome_transport) 1 0
=HYPERLINK("http://www.godatabase.org/cgi-bin/go.cgi?query=GO:0008355&auto_wild_cards=yes&view=query&action=query&search_constraint=terms"	GO:0008355_olfactory_learning) 1 0
=HYPERLINK("http://www.godatabase.org/cgi-bin/go.cgi?query=GO:0008611&auto_wild_cards=yes&view=query&action=query&search_constraint=terms"	GO:0008611_ether_lipid_biosynthetic_process) 1 0
=HYPERLINK("http://www.godatabase.org/cgi-bin/go.cgi?query=GO:0008626&auto_wild_cards=yes&view=query&action=query&search_constraint=terms"	GO:0008626_induction_of_apoptosis_by_granzyme) 1 0
=HYPERLINK("http://www.godatabase.org/cgi-bin/go.cgi?query=GO:0008633&auto_wild_cards=yes&view=query&action=query&search_constraint=terms"	GO:0008633_activation_of_pro-apoptotic_gene_products) 1 0
=HYPERLINK("http://www.godatabase.org/cgi-bin/go.cgi?query=GO:0008653&auto_wild_cards=yes&view=query&action=query&search_constraint=terms"	GO:0008653_lipopolysaccharide_metabolic_process) 1 0
=HYPERLINK("http://www.godatabase.org/cgi-bin/go.cgi?query=GO:0009068&auto_wild_cards=yes&view=query&action=query&search_constraint=terms"	GO:0009068_aspartate_family_amino_acid_catabolic_process) 1 0
=HYPERLINK("http://www.godatabase.org/cgi-bin/go.cgi?query=GO:0009084&auto_wild_cards=yes&view=query&action=query&search_constraint=terms"	GO:0009084_glutamine_family_amino_acid_biosynthetic_process) 1 0
=HYPERLINK("http://www.godatabase.org/cgi-bin/go.cgi?query=GO:0009088&auto_wild_cards=yes&view=query&action=query&search_constraint=terms"	GO:0009088_threonine_biosynthetic_process) 1 0
=HYPERLINK("http://www.godatabase.org/cgi-bin/go.cgi?query=GO:0009105&auto_wild_cards=yes&view=query&action=query&search_constraint=terms"	GO:0009105_lipoic_acid_biosynthetic_process) 1 0
=HYPERLINK("http://www.godatabase.org/cgi-bin/go.cgi?query=GO:0009109&auto_wild_cards=yes&view=query&action=query&search_constraint=terms"	GO:0009109_coenzyme_catabolic_process) 1 0
=HYPERLINK("http://www.godatabase.org/cgi-bin/go.cgi?query=GO:0009111&auto_wild_cards=yes&view=query&action=query&search_constraint=terms"	GO:0009111_vitamin_catabolic_process) 1 0
=HYPERLINK("http://www.godatabase.org/cgi-bin/go.cgi?query=GO:0009113&auto_wild_cards=yes&view=query&action=query&search_constraint=terms"	GO:0009113_purine_base_biosynthetic_process) 1 0
=HYPERLINK("http://www.godatabase.org/cgi-bin/go.cgi?query=GO:0009127&auto_wild_cards=yes&view=query&action=query&search_constraint=terms"	GO:0009127_purine_nucleoside_monophosphate_biosynthetic_process) 1 0
=HYPERLINK("http://www.godatabase.org/cgi-bin/go.cgi?query=GO:0009128&auto_wild_cards=yes&view=query&action=query&search_constraint=terms"	GO:0009128_purine_nucleoside_monophosphate_catabolic_process) 1 0
=HYPERLINK("http://www.godatabase.org/cgi-bin/go.cgi?query=GO:0009129&auto_wild_cards=yes&view=query&action=query&search_constraint=terms"	GO:0009129_pyrimidine_nucleoside_monophosphate_metabolic_process) 1 0
=HYPERLINK("http://www.godatabase.org/cgi-bin/go.cgi?query=GO:0009131&auto_wild_cards=yes&view=query&action=query&search_constraint=terms"	GO:0009131_pyrimidine_nucleoside_monophosphate_catabolic_process) 1 0
=HYPERLINK("http://www.godatabase.org/cgi-bin/go.cgi?query=GO:0009133&auto_wild_cards=yes&view=query&action=query&search_constraint=terms"	GO:0009133_nucleoside_diphosphate_biosynthetic_process) 1 0
=HYPERLINK("http://www.godatabase.org/cgi-bin/go.cgi?query=GO:0009145&auto_wild_cards=yes&view=query&action=query&search_constraint=terms"	GO:0009145_purine_nucleoside_triphosphate_biosynthetic_process) 1 0
=HYPERLINK("http://www.godatabase.org/cgi-bin/go.cgi?query=GO:0009147&auto_wild_cards=yes&view=query&action=query&search_constraint=terms"	GO:0009147_pyrimidine_nucleoside_triphosphate_metabolic_process) 1 0
=HYPERLINK("http://www.godatabase.org/cgi-bin/go.cgi?query=GO:0009148&auto_wild_cards=yes&view=query&action=query&search_constraint=terms"	GO:0009148_pyrimidine_nucleoside_triphosphate_biosynthetic_process) 1 0
=HYPERLINK("http://www.godatabase.org/cgi-bin/go.cgi?query=GO:0009152&auto_wild_cards=yes&view=query&action=query&search_constraint=terms"	GO:0009152_purine_ribonucleotide_biosynthetic_process) 1 0
=HYPERLINK("http://www.godatabase.org/cgi-bin/go.cgi?query=GO:0009153&auto_wild_cards=yes&view=query&action=query&search_constraint=terms"	GO:0009153_purine_deoxyribonucleotide_biosynthetic_process) 1 0
=HYPERLINK("http://www.godatabase.org/cgi-bin/go.cgi?query=GO:0009156&auto_wild_cards=yes&view=query&action=query&search_constraint=terms"	GO:0009156_ribonucleoside_monophosphate_biosynthetic_process) 1 0
=HYPERLINK("http://www.godatabase.org/cgi-bin/go.cgi?query=GO:0009158&auto_wild_cards=yes&view=query&action=query&search_constraint=terms"	GO:0009158_ribonucleoside_monophosphate_catabolic_process) 1 0
=HYPERLINK("http://www.godatabase.org/cgi-bin/go.cgi?query=GO:0009159&auto_wild_cards=yes&view=query&action=query&search_constraint=terms"	GO:0009159_deoxyribonucleoside_monophosphate_catabolic_process) 1 0
=HYPERLINK("http://www.godatabase.org/cgi-bin/go.cgi?query=GO:0009162&auto_wild_cards=yes&view=query&action=query&search_constraint=terms"	GO:0009162_deoxyribonucleoside_monophosphate_metabolic_process) 1 0
=HYPERLINK("http://www.godatabase.org/cgi-bin/go.cgi?query=GO:0009168&auto_wild_cards=yes&view=query&action=query&search_constraint=terms"	GO:0009168_purine_ribonucleoside_monophosphate_biosynthetic_process) 1 0
=HYPERLINK("http://www.godatabase.org/cgi-bin/go.cgi?query=GO:0009169&auto_wild_cards=yes&view=query&action=query&search_constraint=terms"	GO:0009169_purine_ribonucleoside_monophosphate_catabolic_process) 1 0
=HYPERLINK("http://www.godatabase.org/cgi-bin/go.cgi?query=GO:0009176&auto_wild_cards=yes&view=query&action=query&search_constraint=terms"	GO:0009176_pyrimidine_deoxyribonucleoside_monophosphate_metabolic_process) 1 0
=HYPERLINK("http://www.godatabase.org/cgi-bin/go.cgi?query=GO:0009178&auto_wild_cards=yes&view=query&action=query&search_constraint=terms"	GO:0009178_pyrimidine_deoxyribonucleoside_monophosphate_catabolic_process) 1 0
=HYPERLINK("http://www.godatabase.org/cgi-bin/go.cgi?query=GO:0009211&auto_wild_cards=yes&view=query&action=query&search_constraint=terms"	GO:0009211_pyrimidine_deoxyribonucleoside_triphosphate_metabolic_process) 1 0
=HYPERLINK("http://www.godatabase.org/cgi-bin/go.cgi?query=GO:0009212&auto_wild_cards=yes&view=query&action=query&search_constraint=terms"	GO:0009212_pyrimidine_deoxyribonucleoside_triphosphate_biosynthetic_process) 1 0
=HYPERLINK("http://www.godatabase.org/cgi-bin/go.cgi?query=GO:0009216&auto_wild_cards=yes&view=query&action=query&search_constraint=terms"	GO:0009216_purine_deoxyribonucleoside_triphosphate_biosynthetic_process) 1 0
=HYPERLINK("http://www.godatabase.org/cgi-bin/go.cgi?query=GO:0009221&auto_wild_cards=yes&view=query&action=query&search_constraint=terms"	GO:0009221_pyrimidine_deoxyribonucleotide_biosynthetic_process) 1 0
=HYPERLINK("http://www.godatabase.org/cgi-bin/go.cgi?query=GO:0009223&auto_wild_cards=yes&view=query&action=query&search_constraint=terms"	GO:0009223_pyrimidine_deoxyribonucleotide_catabolic_process) 1 0
=HYPERLINK("http://www.godatabase.org/cgi-bin/go.cgi?query=GO:0009260&auto_wild_cards=yes&view=query&action=query&search_constraint=terms"	GO:0009260_ribonucleotide_biosynthetic_process) 1 0
=HYPERLINK("http://www.godatabase.org/cgi-bin/go.cgi?query=GO:0009405&auto_wild_cards=yes&view=query&action=query&search_constraint=terms"	GO:0009405_pathogenesis) 1 0
=HYPERLINK("http://www.godatabase.org/cgi-bin/go.cgi?query=GO:0009414&auto_wild_cards=yes&view=query&action=query&search_constraint=terms"	GO:0009414_response_to_water_deprivation) 1 0
=HYPERLINK("http://www.godatabase.org/cgi-bin/go.cgi?query=GO:0009415&auto_wild_cards=yes&view=query&action=query&search_constraint=terms"	GO:0009415_response_to_water) 1 0
=HYPERLINK("http://www.godatabase.org/cgi-bin/go.cgi?query=GO:0009449&auto_wild_cards=yes&view=query&action=query&search_constraint=terms"	GO:0009449_gamma-aminobutyric_acid_biosynthetic_process) 1 0
=HYPERLINK("http://www.godatabase.org/cgi-bin/go.cgi?query=GO:0009450&auto_wild_cards=yes&view=query&action=query&search_constraint=terms"	GO:0009450_gamma-aminobutyric_acid_catabolic_process) 1 0
=HYPERLINK("http://www.godatabase.org/cgi-bin/go.cgi?query=GO:0009589&auto_wild_cards=yes&view=query&action=query&search_constraint=terms"	GO:0009589_detection_of_UV) 1 0
=HYPERLINK("http://www.godatabase.org/cgi-bin/go.cgi?query=GO:0009590&auto_wild_cards=yes&view=query&action=query&search_constraint=terms"	GO:0009590_detection_of_gravity) 1 0
=HYPERLINK("http://www.godatabase.org/cgi-bin/go.cgi?query=GO:0009624&auto_wild_cards=yes&view=query&action=query&search_constraint=terms"	GO:0009624_response_to_nematode) 1 0
=HYPERLINK("http://www.godatabase.org/cgi-bin/go.cgi?query=GO:0009629&auto_wild_cards=yes&view=query&action=query&search_constraint=terms"	GO:0009629_response_to_gravity) 1 0
=HYPERLINK("http://www.godatabase.org/cgi-bin/go.cgi?query=GO:0009648&auto_wild_cards=yes&view=query&action=query&search_constraint=terms"	GO:0009648_photoperiodism) 1 0
=HYPERLINK("http://www.godatabase.org/cgi-bin/go.cgi?query=GO:0009690&auto_wild_cards=yes&view=query&action=query&search_constraint=terms"	GO:0009690_cytokinin_metabolic_process) 1 0
=HYPERLINK("http://www.godatabase.org/cgi-bin/go.cgi?query=GO:0009691&auto_wild_cards=yes&view=query&action=query&search_constraint=terms"	GO:0009691_cytokinin_biosynthetic_process) 1 0
=HYPERLINK("http://www.godatabase.org/cgi-bin/go.cgi?query=GO:0009786&auto_wild_cards=yes&view=query&action=query&search_constraint=terms"	GO:0009786_regulation_of_asymmetric_cell_division) 1 0
=HYPERLINK("http://www.godatabase.org/cgi-bin/go.cgi?query=GO:0009794&auto_wild_cards=yes&view=query&action=query&search_constraint=terms"	GO:0009794_regulation_of_mitotic_cell_cycle__embryonic) 1 0
=HYPERLINK("http://www.godatabase.org/cgi-bin/go.cgi?query=GO:0009956&auto_wild_cards=yes&view=query&action=query&search_constraint=terms"	GO:0009956_radial_pattern_formation) 1 0
=HYPERLINK("http://www.godatabase.org/cgi-bin/go.cgi?query=GO:0009957&auto_wild_cards=yes&view=query&action=query&search_constraint=terms"	GO:0009957_epidermal_cell_fate_specification) 1 0
=HYPERLINK("http://www.godatabase.org/cgi-bin/go.cgi?query=GO:0009992&auto_wild_cards=yes&view=query&action=query&search_constraint=terms"	GO:0009992_cellular_water_homeostasis) 1 0
=HYPERLINK("http://www.godatabase.org/cgi-bin/go.cgi?query=GO:0010032&auto_wild_cards=yes&view=query&action=query&search_constraint=terms"	GO:0010032_meiotic_chromosome_condensation) 1 0
=HYPERLINK("http://www.godatabase.org/cgi-bin/go.cgi?query=GO:0010039&auto_wild_cards=yes&view=query&action=query&search_constraint=terms"	GO:0010039_response_to_iron_ion) 1 0
=HYPERLINK("http://www.godatabase.org/cgi-bin/go.cgi?query=GO:0010042&auto_wild_cards=yes&view=query&action=query&search_constraint=terms"	GO:0010042_response_to_manganese_ion) 1 0
=HYPERLINK("http://www.godatabase.org/cgi-bin/go.cgi?query=GO:0010045&auto_wild_cards=yes&view=query&action=query&search_constraint=terms"	GO:0010045_response_to_nickel_ion) 1 0
=HYPERLINK("http://www.godatabase.org/cgi-bin/go.cgi?query=GO:0010046&auto_wild_cards=yes&view=query&action=query&search_constraint=terms"	GO:0010046_response_to_mycotoxin) 1 0
=HYPERLINK("http://www.godatabase.org/cgi-bin/go.cgi?query=GO:0010107&auto_wild_cards=yes&view=query&action=query&search_constraint=terms"	GO:0010107_potassium_ion_import) 1 0
=HYPERLINK("http://www.godatabase.org/cgi-bin/go.cgi?query=GO:0010155&auto_wild_cards=yes&view=query&action=query&search_constraint=terms"	GO:0010155_regulation_of_proton_transport) 1 0
=HYPERLINK("http://www.godatabase.org/cgi-bin/go.cgi?query=GO:0010160&auto_wild_cards=yes&view=query&action=query&search_constraint=terms"	GO:0010160_formation_of_organ_boundary) 1 0
=HYPERLINK("http://www.godatabase.org/cgi-bin/go.cgi?query=GO:0010260&auto_wild_cards=yes&view=query&action=query&search_constraint=terms"	GO:0010260_organ_senescence) 1 0
=HYPERLINK("http://www.godatabase.org/cgi-bin/go.cgi?query=GO:0010310&auto_wild_cards=yes&view=query&action=query&search_constraint=terms"	GO:0010310_regulation_of_hydrogen_peroxide_metabolic_process) 1 0
=HYPERLINK("http://www.godatabase.org/cgi-bin/go.cgi?query=GO:0010447&auto_wild_cards=yes&view=query&action=query&search_constraint=terms"	GO:0010447_response_to_acidity) 1 0
=HYPERLINK("http://www.godatabase.org/cgi-bin/go.cgi?query=GO:0010452&auto_wild_cards=yes&view=query&action=query&search_constraint=terms"	GO:0010452_histone_H3-K36_methylation) 1 0
=HYPERLINK("http://www.godatabase.org/cgi-bin/go.cgi?query=GO:0010455&auto_wild_cards=yes&view=query&action=query&search_constraint=terms"	GO:0010455_positive_regulation_of_cell_fate_commitment) 1 0
=HYPERLINK("http://www.godatabase.org/cgi-bin/go.cgi?query=GO:0010470&auto_wild_cards=yes&view=query&action=query&search_constraint=terms"	GO:0010470_regulation_of_gastrulation) 1 0
=HYPERLINK("http://www.godatabase.org/cgi-bin/go.cgi?query=GO:0010508&auto_wild_cards=yes&view=query&action=query&search_constraint=terms"	GO:0010508_positive_regulation_of_autophagy) 1 0
=HYPERLINK("http://www.godatabase.org/cgi-bin/go.cgi?query=GO:0010519&auto_wild_cards=yes&view=query&action=query&search_constraint=terms"	GO:0010519_negative_regulation_of_phospholipase_activity) 1 0
=HYPERLINK("http://www.godatabase.org/cgi-bin/go.cgi?query=GO:0010520&auto_wild_cards=yes&view=query&action=query&search_constraint=terms"	GO:0010520_regulation_of_reciprocal_meiotic_recombination) 1 0
=HYPERLINK("http://www.godatabase.org/cgi-bin/go.cgi?query=GO:0010523&auto_wild_cards=yes&view=query&action=query&search_constraint=terms"	GO:0010523_negative_regulation_of_calcium_ion_transport_into_cytosol) 1 0
=HYPERLINK("http://www.godatabase.org/cgi-bin/go.cgi?query=GO:0010543&auto_wild_cards=yes&view=query&action=query&search_constraint=terms"	GO:0010543_regulation_of_platelet_activation) 1 0
=HYPERLINK("http://www.godatabase.org/cgi-bin/go.cgi?query=GO:0010561&auto_wild_cards=yes&view=query&action=query&search_constraint=terms"	GO:0010561_negative_regulation_of_glycoprotein_biosynthetic_process) 1 0
=HYPERLINK("http://www.godatabase.org/cgi-bin/go.cgi?query=GO:0010569&auto_wild_cards=yes&view=query&action=query&search_constraint=terms"	GO:0010569_regulation_of_double-strand_break_repair_via_homologous_recombination) 1 0
=HYPERLINK("http://www.godatabase.org/cgi-bin/go.cgi?query=GO:0010572&auto_wild_cards=yes&view=query&action=query&search_constraint=terms"	GO:0010572_positive_regulation_of_platelet_activation) 1 0
=HYPERLINK("http://www.godatabase.org/cgi-bin/go.cgi?query=GO:0010594&auto_wild_cards=yes&view=query&action=query&search_constraint=terms"	GO:0010594_regulation_of_endothelial_cell_migration) 1 0
=HYPERLINK("http://www.godatabase.org/cgi-bin/go.cgi?query=GO:0010596&auto_wild_cards=yes&view=query&action=query&search_constraint=terms"	GO:0010596_negative_regulation_of_endothelial_cell_migration) 1 0
=HYPERLINK("http://www.godatabase.org/cgi-bin/go.cgi?query=GO:0010611&auto_wild_cards=yes&view=query&action=query&search_constraint=terms"	GO:0010611_regulation_of_cardiac_muscle_hypertrophy) 1 0
=HYPERLINK("http://www.godatabase.org/cgi-bin/go.cgi?query=GO:0010612&auto_wild_cards=yes&view=query&action=query&search_constraint=terms"	GO:0010612_regulation_of_cardiac_muscle_adaptation) 1 0
=HYPERLINK("http://www.godatabase.org/cgi-bin/go.cgi?query=GO:0010614&auto_wild_cards=yes&view=query&action=query&search_constraint=terms"	GO:0010614_negative_regulation_of_cardiac_muscle_hypertrophy) 1 0
=HYPERLINK("http://www.godatabase.org/cgi-bin/go.cgi?query=GO:0010616&auto_wild_cards=yes&view=query&action=query&search_constraint=terms"	GO:0010616_negative_regulation_of_cardiac_muscle_adaptation) 1 0
=HYPERLINK("http://www.godatabase.org/cgi-bin/go.cgi?query=GO:0010656&auto_wild_cards=yes&view=query&action=query&search_constraint=terms"	GO:0010656_negative_regulation_of_muscle_cell_apoptosis) 1 0
=HYPERLINK("http://www.godatabase.org/cgi-bin/go.cgi?query=GO:0010657&auto_wild_cards=yes&view=query&action=query&search_constraint=terms"	GO:0010657_muscle_cell_apoptosis) 1 0
=HYPERLINK("http://www.godatabase.org/cgi-bin/go.cgi?query=GO:0010658&auto_wild_cards=yes&view=query&action=query&search_constraint=terms"	GO:0010658_striated_muscle_cell_apoptosis) 1 0
=HYPERLINK("http://www.godatabase.org/cgi-bin/go.cgi?query=GO:0010659&auto_wild_cards=yes&view=query&action=query&search_constraint=terms"	GO:0010659_cardiac_muscle_cell_apoptosis) 1 0
=HYPERLINK("http://www.godatabase.org/cgi-bin/go.cgi?query=GO:0010660&auto_wild_cards=yes&view=query&action=query&search_constraint=terms"	GO:0010660_regulation_of_muscle_cell_apoptosis) 1 0
=HYPERLINK("http://www.godatabase.org/cgi-bin/go.cgi?query=GO:0010662&auto_wild_cards=yes&view=query&action=query&search_constraint=terms"	GO:0010662_regulation_of_striated_muscle_cell_apoptosis) 1 0
=HYPERLINK("http://www.godatabase.org/cgi-bin/go.cgi?query=GO:0010664&auto_wild_cards=yes&view=query&action=query&search_constraint=terms"	GO:0010664_negative_regulation_of_striated_muscle_cell_apoptosis) 1 0
=HYPERLINK("http://www.godatabase.org/cgi-bin/go.cgi?query=GO:0010665&auto_wild_cards=yes&view=query&action=query&search_constraint=terms"	GO:0010665_regulation_of_cardiac_muscle_cell_apoptosis) 1 0
=HYPERLINK("http://www.godatabase.org/cgi-bin/go.cgi?query=GO:0010667&auto_wild_cards=yes&view=query&action=query&search_constraint=terms"	GO:0010667_negative_regulation_of_cardiac_muscle_cell_apoptosis) 1 0
=HYPERLINK("http://www.godatabase.org/cgi-bin/go.cgi?query=GO:0010668&auto_wild_cards=yes&view=query&action=query&search_constraint=terms"	GO:0010668_ectodermal_cell_differentiation) 1 0
=HYPERLINK("http://www.godatabase.org/cgi-bin/go.cgi?query=GO:0010671&auto_wild_cards=yes&view=query&action=query&search_constraint=terms"	GO:0010671_negative_regulation_of_oxygen_and_reactive_oxygen_species_metabolic_process) 1 0
=HYPERLINK("http://www.godatabase.org/cgi-bin/go.cgi?query=GO:0010719&auto_wild_cards=yes&view=query&action=query&search_constraint=terms"	GO:0010719_negative_regulation_of_epithelial_to_mesenchymal_transition) 1 0
=HYPERLINK("http://www.godatabase.org/cgi-bin/go.cgi?query=GO:0010735&auto_wild_cards=yes&view=query&action=query&search_constraint=terms"	GO:0010735_positive_regulation_of_transcription_via_serum_response_element_binding) 1 0
=HYPERLINK("http://www.godatabase.org/cgi-bin/go.cgi?query=GO:0010825&auto_wild_cards=yes&view=query&action=query&search_constraint=terms"	GO:0010825_positive_regulation_of_centrosome_duplication) 1 0
=HYPERLINK("http://www.godatabase.org/cgi-bin/go.cgi?query=GO:0010845&auto_wild_cards=yes&view=query&action=query&search_constraint=terms"	GO:0010845_positive_regulation_of_reciprocal_meiotic_recombination) 1 0
=HYPERLINK("http://www.godatabase.org/cgi-bin/go.cgi?query=GO:0010850&auto_wild_cards=yes&view=query&action=query&search_constraint=terms"	GO:0010850_chemoreceptor_signaling_pathway_involved_in_regulation_of_blood_pressure) 1 0
=HYPERLINK("http://www.godatabase.org/cgi-bin/go.cgi?query=GO:0010873&auto_wild_cards=yes&view=query&action=query&search_constraint=terms"	GO:0010873_positive_regulation_of_cholesterol_esterification) 1 0
=HYPERLINK("http://www.godatabase.org/cgi-bin/go.cgi?query=GO:0010880&auto_wild_cards=yes&view=query&action=query&search_constraint=terms"	GO:0010880_regulation_of_release_of_sequestered_calcium_ion_into_cytosol_by_sarcoplasmic_reticulum) 1 0
=HYPERLINK("http://www.godatabase.org/cgi-bin/go.cgi?query=GO:0010881&auto_wild_cards=yes&view=query&action=query&search_constraint=terms"	GO:0010881_regulation_of_cardiac_muscle_contraction_by_regulation_of_the_release_of_sequestered_calcium_ion) 1 0
=HYPERLINK("http://www.godatabase.org/cgi-bin/go.cgi?query=GO:0010882&auto_wild_cards=yes&view=query&action=query&search_constraint=terms"	GO:0010882_regulation_of_cardiac_muscle_contraction_by_calcium_ion_signaling) 1 0
=HYPERLINK("http://www.godatabase.org/cgi-bin/go.cgi?query=GO:0010890&auto_wild_cards=yes&view=query&action=query&search_constraint=terms"	GO:0010890_positive_regulation_of_sequestering_of_triglyceride) 1 0
=HYPERLINK("http://www.godatabase.org/cgi-bin/go.cgi?query=GO:0010919&auto_wild_cards=yes&view=query&action=query&search_constraint=terms"	GO:0010919_regulation_of_inositol_phosphate_biosynthetic_process) 1 0
=HYPERLINK("http://www.godatabase.org/cgi-bin/go.cgi?query=GO:0010931&auto_wild_cards=yes&view=query&action=query&search_constraint=terms"	GO:0010931_macrophage_tolerance_induction) 1 0
=HYPERLINK("http://www.godatabase.org/cgi-bin/go.cgi?query=GO:0010932&auto_wild_cards=yes&view=query&action=query&search_constraint=terms"	GO:0010932_regulation_of_macrophage_tolerance_induction) 1 0
=HYPERLINK("http://www.godatabase.org/cgi-bin/go.cgi?query=GO:0010933&auto_wild_cards=yes&view=query&action=query&search_constraint=terms"	GO:0010933_positive_regulation_of_macrophage_tolerance_induction) 1 0
=HYPERLINK("http://www.godatabase.org/cgi-bin/go.cgi?query=GO:0010934&auto_wild_cards=yes&view=query&action=query&search_constraint=terms"	GO:0010934_macrophage_cytokine_production) 1 0
=HYPERLINK("http://www.godatabase.org/cgi-bin/go.cgi?query=GO:0010935&auto_wild_cards=yes&view=query&action=query&search_constraint=terms"	GO:0010935_regulation_of_macrophage_cytokine_production) 1 0
=HYPERLINK("http://www.godatabase.org/cgi-bin/go.cgi?query=GO:0010936&auto_wild_cards=yes&view=query&action=query&search_constraint=terms"	GO:0010936_negative_regulation_of_macrophage_cytokine_production) 1 0
=HYPERLINK("http://www.godatabase.org/cgi-bin/go.cgi?query=GO:0010953&auto_wild_cards=yes&view=query&action=query&search_constraint=terms"	GO:0010953_regulation_of_protein_maturation_by_peptide_bond_cleavage) 1 0
=HYPERLINK("http://www.godatabase.org/cgi-bin/go.cgi?query=GO:0010962&auto_wild_cards=yes&view=query&action=query&search_constraint=terms"	GO:0010962_regulation_of_glucan_biosynthetic_process) 1 0
=HYPERLINK("http://www.godatabase.org/cgi-bin/go.cgi?query=GO:0010966&auto_wild_cards=yes&view=query&action=query&search_constraint=terms"	GO:0010966_regulation_of_phosphate_transport) 1 0
=HYPERLINK("http://www.godatabase.org/cgi-bin/go.cgi?query=GO:0014012&auto_wild_cards=yes&view=query&action=query&search_constraint=terms"	GO:0014012_axon_regeneration_in_the_peripheral_nervous_system) 1 0
=HYPERLINK("http://www.godatabase.org/cgi-bin/go.cgi?query=GO:0014016&auto_wild_cards=yes&view=query&action=query&search_constraint=terms"	GO:0014016_neuroblast_differentiation) 1 0
=HYPERLINK("http://www.godatabase.org/cgi-bin/go.cgi?query=GO:0014017&auto_wild_cards=yes&view=query&action=query&search_constraint=terms"	GO:0014017_neuroblast_fate_commitment) 1 0
=HYPERLINK("http://www.godatabase.org/cgi-bin/go.cgi?query=GO:0014041&auto_wild_cards=yes&view=query&action=query&search_constraint=terms"	GO:0014041_regulation_of_neuron_maturation) 1 0
=HYPERLINK("http://www.godatabase.org/cgi-bin/go.cgi?query=GO:0014042&auto_wild_cards=yes&view=query&action=query&search_constraint=terms"	GO:0014042_positive_regulation_of_neuron_maturation) 1 0
=HYPERLINK("http://www.godatabase.org/cgi-bin/go.cgi?query=GO:0014049&auto_wild_cards=yes&view=query&action=query&search_constraint=terms"	GO:0014049_positive_regulation_of_glutamate_secretion) 1 0
=HYPERLINK("http://www.godatabase.org/cgi-bin/go.cgi?query=GO:0014061&auto_wild_cards=yes&view=query&action=query&search_constraint=terms"	GO:0014061_regulation_of_norepinephrine_secretion) 1 0
=HYPERLINK("http://www.godatabase.org/cgi-bin/go.cgi?query=GO:0014071&auto_wild_cards=yes&view=query&action=query&search_constraint=terms"	GO:0014071_response_to_cycloalkane) 1 0
=HYPERLINK("http://www.godatabase.org/cgi-bin/go.cgi?query=GO:0014707&auto_wild_cards=yes&view=query&action=query&search_constraint=terms"	GO:0014707_branchiomeric_skeletal_muscle_development) 1 0
=HYPERLINK("http://www.godatabase.org/cgi-bin/go.cgi?query=GO:0014738&auto_wild_cards=yes&view=query&action=query&search_constraint=terms"	GO:0014738_regulation_of_muscle_hyperplasia) 1 0
=HYPERLINK("http://www.godatabase.org/cgi-bin/go.cgi?query=GO:0014740&auto_wild_cards=yes&view=query&action=query&search_constraint=terms"	GO:0014740_negative_regulation_of_muscle_hyperplasia) 1 0
=HYPERLINK("http://www.godatabase.org/cgi-bin/go.cgi?query=GO:0014741&auto_wild_cards=yes&view=query&action=query&search_constraint=terms"	GO:0014741_negative_regulation_of_muscle_hypertrophy) 1 0
=HYPERLINK("http://www.godatabase.org/cgi-bin/go.cgi?query=GO:0014743&auto_wild_cards=yes&view=query&action=query&search_constraint=terms"	GO:0014743_regulation_of_muscle_hypertrophy) 1 0
=HYPERLINK("http://www.godatabase.org/cgi-bin/go.cgi?query=GO:0014805&auto_wild_cards=yes&view=query&action=query&search_constraint=terms"	GO:0014805_smooth_muscle_adaptation) 1 0
=HYPERLINK("http://www.godatabase.org/cgi-bin/go.cgi?query=GO:0014806&auto_wild_cards=yes&view=query&action=query&search_constraint=terms"	GO:0014806_smooth_muscle_hyperplasia) 1 0
=HYPERLINK("http://www.godatabase.org/cgi-bin/go.cgi?query=GO:0014807&auto_wild_cards=yes&view=query&action=query&search_constraint=terms"	GO:0014807_regulation_of_somitogenesis) 1 0
=HYPERLINK("http://www.godatabase.org/cgi-bin/go.cgi?query=GO:0014808&auto_wild_cards=yes&view=query&action=query&search_constraint=terms"	GO:0014808_release_of_sequestered_calcium_ion_into_cytosol_by_sarcoplasmic_reticulum) 1 0
=HYPERLINK("http://www.godatabase.org/cgi-bin/go.cgi?query=GO:0014813&auto_wild_cards=yes&view=query&action=query&search_constraint=terms"	GO:0014813_satellite_cell_commitment) 1 0
=HYPERLINK("http://www.godatabase.org/cgi-bin/go.cgi?query=GO:0014816&auto_wild_cards=yes&view=query&action=query&search_constraint=terms"	GO:0014816_satellite_cell_differentiation) 1 0
=HYPERLINK("http://www.godatabase.org/cgi-bin/go.cgi?query=GO:0014819&auto_wild_cards=yes&view=query&action=query&search_constraint=terms"	GO:0014819_regulation_of_skeletal_muscle_contraction) 1 0
=HYPERLINK("http://www.godatabase.org/cgi-bin/go.cgi?query=GO:0014852&auto_wild_cards=yes&view=query&action=query&search_constraint=terms"	GO:0014852_regulation_of_skeletal_muscle_contraction_by_neural_stimulation_via_neuromuscular_junction) 1 0
=HYPERLINK("http://www.godatabase.org/cgi-bin/go.cgi?query=GO:0014853&auto_wild_cards=yes&view=query&action=query&search_constraint=terms"	GO:0014853_regulation_of_excitatory_postsynaptic_membrane_potential_involved_in_skeletal_muscle_contraction) 1 0
=HYPERLINK("http://www.godatabase.org/cgi-bin/go.cgi?query=GO:0014856&auto_wild_cards=yes&view=query&action=query&search_constraint=terms"	GO:0014856_skeletal_muscle_cell_proliferation) 1 0
=HYPERLINK("http://www.godatabase.org/cgi-bin/go.cgi?query=GO:0014857&auto_wild_cards=yes&view=query&action=query&search_constraint=terms"	GO:0014857_regulation_of_skeletal_muscle_cell_proliferation) 1 0
=HYPERLINK("http://www.godatabase.org/cgi-bin/go.cgi?query=GO:0014858&auto_wild_cards=yes&view=query&action=query&search_constraint=terms"	GO:0014858_positive_regulation_of_skeletal_muscle_cell_proliferation) 1 0
=HYPERLINK("http://www.godatabase.org/cgi-bin/go.cgi?query=GO:0014887&auto_wild_cards=yes&view=query&action=query&search_constraint=terms"	GO:0014887_cardiac_muscle_adaptation) 1 0
=HYPERLINK("http://www.godatabase.org/cgi-bin/go.cgi?query=GO:0014889&auto_wild_cards=yes&view=query&action=query&search_constraint=terms"	GO:0014889_muscle_atrophy) 1 0
=HYPERLINK("http://www.godatabase.org/cgi-bin/go.cgi?query=GO:0014896&auto_wild_cards=yes&view=query&action=query&search_constraint=terms"	GO:0014896_muscle_hypertrophy) 1 0
=HYPERLINK("http://www.godatabase.org/cgi-bin/go.cgi?query=GO:0014897&auto_wild_cards=yes&view=query&action=query&search_constraint=terms"	GO:0014897_striated_muscle_hypertrophy) 1 0
=HYPERLINK("http://www.godatabase.org/cgi-bin/go.cgi?query=GO:0014898&auto_wild_cards=yes&view=query&action=query&search_constraint=terms"	GO:0014898_cardiac_muscle_hypertrophy) 1 0
=HYPERLINK("http://www.godatabase.org/cgi-bin/go.cgi?query=GO:0014900&auto_wild_cards=yes&view=query&action=query&search_constraint=terms"	GO:0014900_muscle_hyperplasia) 1 0
=HYPERLINK("http://www.godatabase.org/cgi-bin/go.cgi?query=GO:0014910&auto_wild_cards=yes&view=query&action=query&search_constraint=terms"	GO:0014910_regulation_of_smooth_muscle_cell_migration) 1 0
=HYPERLINK("http://www.godatabase.org/cgi-bin/go.cgi?query=GO:0014911&auto_wild_cards=yes&view=query&action=query&search_constraint=terms"	GO:0014911_positive_regulation_of_smooth_muscle_cell_migration) 1 0
=HYPERLINK("http://www.godatabase.org/cgi-bin/go.cgi?query=GO:0015014&auto_wild_cards=yes&view=query&action=query&search_constraint=terms"	GO:0015014_heparan_sulfate_proteoglycan_biosynthetic_process__polysaccharide_chain_biosynthetic_process) 1 0
=HYPERLINK("http://www.godatabase.org/cgi-bin/go.cgi?query=GO:0015074&auto_wild_cards=yes&view=query&action=query&search_constraint=terms"	GO:0015074_DNA_integration) 1 0
=HYPERLINK("http://www.godatabase.org/cgi-bin/go.cgi?query=GO:0015670&auto_wild_cards=yes&view=query&action=query&search_constraint=terms"	GO:0015670_carbon_dioxide_transport) 1 0
=HYPERLINK("http://www.godatabase.org/cgi-bin/go.cgi?query=GO:0015677&auto_wild_cards=yes&view=query&action=query&search_constraint=terms"	GO:0015677_copper_ion_import) 1 0
=HYPERLINK("http://www.godatabase.org/cgi-bin/go.cgi?query=GO:0015680&auto_wild_cards=yes&view=query&action=query&search_constraint=terms"	GO:0015680_intracellular_copper_ion_transport) 1 0
=HYPERLINK("http://www.godatabase.org/cgi-bin/go.cgi?query=GO:0015684&auto_wild_cards=yes&view=query&action=query&search_constraint=terms"	GO:0015684_ferrous_iron_transport) 1 0
=HYPERLINK("http://www.godatabase.org/cgi-bin/go.cgi?query=GO:0015707&auto_wild_cards=yes&view=query&action=query&search_constraint=terms"	GO:0015707_nitrite_transport) 1 0
=HYPERLINK("http://www.godatabase.org/cgi-bin/go.cgi?query=GO:0015724&auto_wild_cards=yes&view=query&action=query&search_constraint=terms"	GO:0015724_formate_transport) 1 0
=HYPERLINK("http://www.godatabase.org/cgi-bin/go.cgi?query=GO:0015734&auto_wild_cards=yes&view=query&action=query&search_constraint=terms"	GO:0015734_taurine_transport) 1 0
=HYPERLINK("http://www.godatabase.org/cgi-bin/go.cgi?query=GO:0015740&auto_wild_cards=yes&view=query&action=query&search_constraint=terms"	GO:0015740_C4-dicarboxylate_transport) 1 0
=HYPERLINK("http://www.godatabase.org/cgi-bin/go.cgi?query=GO:0015744&auto_wild_cards=yes&view=query&action=query&search_constraint=terms"	GO:0015744_succinate_transport) 1 0
=HYPERLINK("http://www.godatabase.org/cgi-bin/go.cgi?query=GO:0015746&auto_wild_cards=yes&view=query&action=query&search_constraint=terms"	GO:0015746_citrate_transport) 1 0
=HYPERLINK("http://www.godatabase.org/cgi-bin/go.cgi?query=GO:0015747&auto_wild_cards=yes&view=query&action=query&search_constraint=terms"	GO:0015747_urate_transport) 1 0
=HYPERLINK("http://www.godatabase.org/cgi-bin/go.cgi?query=GO:0015791&auto_wild_cards=yes&view=query&action=query&search_constraint=terms"	GO:0015791_polyol_transport) 1 0
=HYPERLINK("http://www.godatabase.org/cgi-bin/go.cgi?query=GO:0015798&auto_wild_cards=yes&view=query&action=query&search_constraint=terms"	GO:0015798_myo-inositol_transport) 1 0
=HYPERLINK("http://www.godatabase.org/cgi-bin/go.cgi?query=GO:0015808&auto_wild_cards=yes&view=query&action=query&search_constraint=terms"	GO:0015808_L-alanine_transport) 1 0
=HYPERLINK("http://www.godatabase.org/cgi-bin/go.cgi?query=GO:0015810&auto_wild_cards=yes&view=query&action=query&search_constraint=terms"	GO:0015810_aspartate_transport) 1 0
=HYPERLINK("http://www.godatabase.org/cgi-bin/go.cgi?query=GO:0015811&auto_wild_cards=yes&view=query&action=query&search_constraint=terms"	GO:0015811_L-cystine_transport) 1 0
=HYPERLINK("http://www.godatabase.org/cgi-bin/go.cgi?query=GO:0015817&auto_wild_cards=yes&view=query&action=query&search_constraint=terms"	GO:0015817_histidine_transport) 1 0
=HYPERLINK("http://www.godatabase.org/cgi-bin/go.cgi?query=GO:0015822&auto_wild_cards=yes&view=query&action=query&search_constraint=terms"	GO:0015822_ornithine_transport) 1 0
=HYPERLINK("http://www.godatabase.org/cgi-bin/go.cgi?query=GO:0015824&auto_wild_cards=yes&view=query&action=query&search_constraint=terms"	GO:0015824_proline_transport) 1 0
=HYPERLINK("http://www.godatabase.org/cgi-bin/go.cgi?query=GO:0015851&auto_wild_cards=yes&view=query&action=query&search_constraint=terms"	GO:0015851_nucleobase_transport) 1 0
=HYPERLINK("http://www.godatabase.org/cgi-bin/go.cgi?query=GO:0015864&auto_wild_cards=yes&view=query&action=query&search_constraint=terms"	GO:0015864_pyrimidine_nucleoside_transport) 1 0
=HYPERLINK("http://www.godatabase.org/cgi-bin/go.cgi?query=GO:0015874&auto_wild_cards=yes&view=query&action=query&search_constraint=terms"	GO:0015874_norepinephrine_transport) 1 0
=HYPERLINK("http://www.godatabase.org/cgi-bin/go.cgi?query=GO:0015881&auto_wild_cards=yes&view=query&action=query&search_constraint=terms"	GO:0015881_creatine_transport) 1 0
=HYPERLINK("http://www.godatabase.org/cgi-bin/go.cgi?query=GO:0015884&auto_wild_cards=yes&view=query&action=query&search_constraint=terms"	GO:0015884_folic_acid_transport) 1 0
=HYPERLINK("http://www.godatabase.org/cgi-bin/go.cgi?query=GO:0015886&auto_wild_cards=yes&view=query&action=query&search_constraint=terms"	GO:0015886_heme_transport) 1 0
=HYPERLINK("http://www.godatabase.org/cgi-bin/go.cgi?query=GO:0015888&auto_wild_cards=yes&view=query&action=query&search_constraint=terms"	GO:0015888_thiamin_transport) 1 0
=HYPERLINK("http://www.godatabase.org/cgi-bin/go.cgi?query=GO:0015938&auto_wild_cards=yes&view=query&action=query&search_constraint=terms"	GO:0015938_coenzyme_A_catabolic_process) 1 0
=HYPERLINK("http://www.godatabase.org/cgi-bin/go.cgi?query=GO:0015939&auto_wild_cards=yes&view=query&action=query&search_constraint=terms"	GO:0015939_pantothenate_metabolic_process) 1 0
=HYPERLINK("http://www.godatabase.org/cgi-bin/go.cgi?query=GO:0016073&auto_wild_cards=yes&view=query&action=query&search_constraint=terms"	GO:0016073_snRNA_metabolic_process) 1 0
=HYPERLINK("http://www.godatabase.org/cgi-bin/go.cgi?query=GO:0016074&auto_wild_cards=yes&view=query&action=query&search_constraint=terms"	GO:0016074_snoRNA_metabolic_process) 1 0
=HYPERLINK("http://www.godatabase.org/cgi-bin/go.cgi?query=GO:0016082&auto_wild_cards=yes&view=query&action=query&search_constraint=terms"	GO:0016082_synaptic_vesicle_priming) 1 0
=HYPERLINK("http://www.godatabase.org/cgi-bin/go.cgi?query=GO:0016090&auto_wild_cards=yes&view=query&action=query&search_constraint=terms"	GO:0016090_prenol_metabolic_process) 1 0
=HYPERLINK("http://www.godatabase.org/cgi-bin/go.cgi?query=GO:0016093&auto_wild_cards=yes&view=query&action=query&search_constraint=terms"	GO:0016093_polyprenol_metabolic_process) 1 0
=HYPERLINK("http://www.godatabase.org/cgi-bin/go.cgi?query=GO:0016180&auto_wild_cards=yes&view=query&action=query&search_constraint=terms"	GO:0016180_snRNA_processing) 1 0
=HYPERLINK("http://www.godatabase.org/cgi-bin/go.cgi?query=GO:0016239&auto_wild_cards=yes&view=query&action=query&search_constraint=terms"	GO:0016239_positive_regulation_of_macroautophagy) 1 0
=HYPERLINK("http://www.godatabase.org/cgi-bin/go.cgi?query=GO:0016246&auto_wild_cards=yes&view=query&action=query&search_constraint=terms"	GO:0016246_RNA_interference) 1 0
=HYPERLINK("http://www.godatabase.org/cgi-bin/go.cgi?query=GO:0016255&auto_wild_cards=yes&view=query&action=query&search_constraint=terms"	GO:0016255_attachment_of_GPI_anchor_to_protein) 1 0
=HYPERLINK("http://www.godatabase.org/cgi-bin/go.cgi?query=GO:0016333&auto_wild_cards=yes&view=query&action=query&search_constraint=terms"	GO:0016333_morphogenesis_of_follicular_epithelium) 1 0
=HYPERLINK("http://www.godatabase.org/cgi-bin/go.cgi?query=GO:0016340&auto_wild_cards=yes&view=query&action=query&search_constraint=terms"	GO:0016340_calcium-dependent_cell-matrix_adhesion) 1 0
=HYPERLINK("http://www.godatabase.org/cgi-bin/go.cgi?query=GO:0016344&auto_wild_cards=yes&view=query&action=query&search_constraint=terms"	GO:0016344_meiotic_chromosome_movement_towards_spindle_pole) 1 0
=HYPERLINK("http://www.godatabase.org/cgi-bin/go.cgi?query=GO:0016482&auto_wild_cards=yes&view=query&action=query&search_constraint=terms"	GO:0016482_cytoplasmic_transport) 1 0
=HYPERLINK("http://www.godatabase.org/cgi-bin/go.cgi?query=GO:0016553&auto_wild_cards=yes&view=query&action=query&search_constraint=terms"	GO:0016553_base_conversion_or_substitution_editing) 1 0
=HYPERLINK("http://www.godatabase.org/cgi-bin/go.cgi?query=GO:0016554&auto_wild_cards=yes&view=query&action=query&search_constraint=terms"	GO:0016554_cytidine_to_uridine_editing) 1 0
=HYPERLINK("http://www.godatabase.org/cgi-bin/go.cgi?query=GO:0016560&auto_wild_cards=yes&view=query&action=query&search_constraint=terms"	GO:0016560_protein_import_into_peroxisome_matrix__docking) 1 0
=HYPERLINK("http://www.godatabase.org/cgi-bin/go.cgi?query=GO:0016578&auto_wild_cards=yes&view=query&action=query&search_constraint=terms"	GO:0016578_histone_deubiquitination) 1 0
=HYPERLINK("http://www.godatabase.org/cgi-bin/go.cgi?query=GO:0016598&auto_wild_cards=yes&view=query&action=query&search_constraint=terms"	GO:0016598_protein_arginylation) 1 0
=HYPERLINK("http://www.godatabase.org/cgi-bin/go.cgi?query=GO:0017004&auto_wild_cards=yes&view=query&action=query&search_constraint=terms"	GO:0017004_cytochrome_complex_assembly) 1 0
=HYPERLINK("http://www.godatabase.org/cgi-bin/go.cgi?query=GO:0018022&auto_wild_cards=yes&view=query&action=query&search_constraint=terms"	GO:0018022_peptidyl-lysine_methylation) 1 0
=HYPERLINK("http://www.godatabase.org/cgi-bin/go.cgi?query=GO:0018023&auto_wild_cards=yes&view=query&action=query&search_constraint=terms"	GO:0018023_peptidyl-lysine_trimethylation) 1 0
=HYPERLINK("http://www.godatabase.org/cgi-bin/go.cgi?query=GO:0018120&auto_wild_cards=yes&view=query&action=query&search_constraint=terms"	GO:0018120_peptidyl-arginine_ADP-ribosylation) 1 0
=HYPERLINK("http://www.godatabase.org/cgi-bin/go.cgi?query=GO:0018126&auto_wild_cards=yes&view=query&action=query&search_constraint=terms"	GO:0018126_protein_amino_acid_hydroxylation) 1 0
=HYPERLINK("http://www.godatabase.org/cgi-bin/go.cgi?query=GO:0018146&auto_wild_cards=yes&view=query&action=query&search_constraint=terms"	GO:0018146_keratan_sulfate_biosynthetic_process) 1 0
=HYPERLINK("http://www.godatabase.org/cgi-bin/go.cgi?query=GO:0018195&auto_wild_cards=yes&view=query&action=query&search_constraint=terms"	GO:0018195_peptidyl-arginine_modification) 1 0
=HYPERLINK("http://www.godatabase.org/cgi-bin/go.cgi?query=GO:0018197&auto_wild_cards=yes&view=query&action=query&search_constraint=terms"	GO:0018197_peptidyl-aspartic_acid_modification) 1 0
=HYPERLINK("http://www.godatabase.org/cgi-bin/go.cgi?query=GO:0018282&auto_wild_cards=yes&view=query&action=query&search_constraint=terms"	GO:0018282_metal_incorporation_into_metallo-sulfur_cluster) 1 0
=HYPERLINK("http://www.godatabase.org/cgi-bin/go.cgi?query=GO:0018283&auto_wild_cards=yes&view=query&action=query&search_constraint=terms"	GO:0018283_iron_incorporation_into_metallo-sulfur_cluster) 1 0
=HYPERLINK("http://www.godatabase.org/cgi-bin/go.cgi?query=GO:0018318&auto_wild_cards=yes&view=query&action=query&search_constraint=terms"	GO:0018318_protein_amino_acid_palmitoylation) 1 0
=HYPERLINK("http://www.godatabase.org/cgi-bin/go.cgi?query=GO:0018342&auto_wild_cards=yes&view=query&action=query&search_constraint=terms"	GO:0018342_protein_prenylation) 1 0
=HYPERLINK("http://www.godatabase.org/cgi-bin/go.cgi?query=GO:0018344&auto_wild_cards=yes&view=query&action=query&search_constraint=terms"	GO:0018344_protein_geranylgeranylation) 1 0
=HYPERLINK("http://www.godatabase.org/cgi-bin/go.cgi?query=GO:0018410&auto_wild_cards=yes&view=query&action=query&search_constraint=terms"	GO:0018410_peptide_or_protein_carboxyl-terminal_blocking) 1 0
=HYPERLINK("http://www.godatabase.org/cgi-bin/go.cgi?query=GO:0018916&auto_wild_cards=yes&view=query&action=query&search_constraint=terms"	GO:0018916_nitrobenzene_metabolic_process) 1 0
=HYPERLINK("http://www.godatabase.org/cgi-bin/go.cgi?query=GO:0018931&auto_wild_cards=yes&view=query&action=query&search_constraint=terms"	GO:0018931_naphthalene_metabolic_process) 1 0
=HYPERLINK("http://www.godatabase.org/cgi-bin/go.cgi?query=GO:0018992&auto_wild_cards=yes&view=query&action=query&search_constraint=terms"	GO:0018992_germ-line_sex_determination) 1 0
=HYPERLINK("http://www.godatabase.org/cgi-bin/go.cgi?query=GO:0019042&auto_wild_cards=yes&view=query&action=query&search_constraint=terms"	GO:0019042_latent_virus_infection) 1 0
=HYPERLINK("http://www.godatabase.org/cgi-bin/go.cgi?query=GO:0019046&auto_wild_cards=yes&view=query&action=query&search_constraint=terms"	GO:0019046_reactivation_of_latent_virus) 1 0
=HYPERLINK("http://www.godatabase.org/cgi-bin/go.cgi?query=GO:0019047&auto_wild_cards=yes&view=query&action=query&search_constraint=terms"	GO:0019047_provirus_integration) 1 0
=HYPERLINK("http://www.godatabase.org/cgi-bin/go.cgi?query=GO:0019076&auto_wild_cards=yes&view=query&action=query&search_constraint=terms"	GO:0019076_release_of_virus_from_host) 1 0
=HYPERLINK("http://www.godatabase.org/cgi-bin/go.cgi?query=GO:0019079&auto_wild_cards=yes&view=query&action=query&search_constraint=terms"	GO:0019079_viral_genome_replication) 1 0
=HYPERLINK("http://www.godatabase.org/cgi-bin/go.cgi?query=GO:0019100&auto_wild_cards=yes&view=query&action=query&search_constraint=terms"	GO:0019100_male_germ-line_sex_determination) 1 0
=HYPERLINK("http://www.godatabase.org/cgi-bin/go.cgi?query=GO:0019101&auto_wild_cards=yes&view=query&action=query&search_constraint=terms"	GO:0019101_female_somatic_sex_determination) 1 0
=HYPERLINK("http://www.godatabase.org/cgi-bin/go.cgi?query=GO:0019102&auto_wild_cards=yes&view=query&action=query&search_constraint=terms"	GO:0019102_male_somatic_sex_determination) 1 0
=HYPERLINK("http://www.godatabase.org/cgi-bin/go.cgi?query=GO:0019255&auto_wild_cards=yes&view=query&action=query&search_constraint=terms"	GO:0019255_glucose_1-phosphate_metabolic_process) 1 0
=HYPERLINK("http://www.godatabase.org/cgi-bin/go.cgi?query=GO:0019276&auto_wild_cards=yes&view=query&action=query&search_constraint=terms"	GO:0019276_UDP-N-acetylgalactosamine_metabolic_process) 1 0
=HYPERLINK("http://www.godatabase.org/cgi-bin/go.cgi?query=GO:0019344&auto_wild_cards=yes&view=query&action=query&search_constraint=terms"	GO:0019344_cysteine_biosynthetic_process) 1 0
=HYPERLINK("http://www.godatabase.org/cgi-bin/go.cgi?query=GO:0019348&auto_wild_cards=yes&view=query&action=query&search_constraint=terms"	GO:0019348_dolichol_metabolic_process) 1 0
=HYPERLINK("http://www.godatabase.org/cgi-bin/go.cgi?query=GO:0019375&auto_wild_cards=yes&view=query&action=query&search_constraint=terms"	GO:0019375_galactolipid_biosynthetic_process) 1 0
=HYPERLINK("http://www.godatabase.org/cgi-bin/go.cgi?query=GO:0019402&auto_wild_cards=yes&view=query&action=query&search_constraint=terms"	GO:0019402_galactitol_metabolic_process) 1 0
=HYPERLINK("http://www.godatabase.org/cgi-bin/go.cgi?query=GO:0019441&auto_wild_cards=yes&view=query&action=query&search_constraint=terms"	GO:0019441_tryptophan_catabolic_process_to_kynurenine) 1 0
=HYPERLINK("http://www.godatabase.org/cgi-bin/go.cgi?query=GO:0019477&auto_wild_cards=yes&view=query&action=query&search_constraint=terms"	GO:0019477_L-lysine_catabolic_process) 1 0
=HYPERLINK("http://www.godatabase.org/cgi-bin/go.cgi?query=GO:0019510&auto_wild_cards=yes&view=query&action=query&search_constraint=terms"	GO:0019510_S-adenosylhomocysteine_catabolic_process) 1 0
=HYPERLINK("http://www.godatabase.org/cgi-bin/go.cgi?query=GO:0019532&auto_wild_cards=yes&view=query&action=query&search_constraint=terms"	GO:0019532_oxalate_transport) 1 0
=HYPERLINK("http://www.godatabase.org/cgi-bin/go.cgi?query=GO:0019626&auto_wild_cards=yes&view=query&action=query&search_constraint=terms"	GO:0019626_short-chain_fatty_acid_catabolic_process) 1 0
=HYPERLINK("http://www.godatabase.org/cgi-bin/go.cgi?query=GO:0019627&auto_wild_cards=yes&view=query&action=query&search_constraint=terms"	GO:0019627_urea_metabolic_process) 1 0
=HYPERLINK("http://www.godatabase.org/cgi-bin/go.cgi?query=GO:0019676&auto_wild_cards=yes&view=query&action=query&search_constraint=terms"	GO:0019676_ammonia_assimilation_cycle) 1 0
=HYPERLINK("http://www.godatabase.org/cgi-bin/go.cgi?query=GO:0019695&auto_wild_cards=yes&view=query&action=query&search_constraint=terms"	GO:0019695_choline_metabolic_process) 1 0
=HYPERLINK("http://www.godatabase.org/cgi-bin/go.cgi?query=GO:0019731&auto_wild_cards=yes&view=query&action=query&search_constraint=terms"	GO:0019731_antibacterial_humoral_response) 1 0
=HYPERLINK("http://www.godatabase.org/cgi-bin/go.cgi?query=GO:0019794&auto_wild_cards=yes&view=query&action=query&search_constraint=terms"	GO:0019794_nonprotein_amino_acid_metabolic_process) 1 0
=HYPERLINK("http://www.godatabase.org/cgi-bin/go.cgi?query=GO:0019858&auto_wild_cards=yes&view=query&action=query&search_constraint=terms"	GO:0019858_cytosine_metabolic_process) 1 0
=HYPERLINK("http://www.godatabase.org/cgi-bin/go.cgi?query=GO:0019883&auto_wild_cards=yes&view=query&action=query&search_constraint=terms"	GO:0019883_antigen_processing_and_presentation_of_endogenous_antigen) 1 0
=HYPERLINK("http://www.godatabase.org/cgi-bin/go.cgi?query=GO:0019889&auto_wild_cards=yes&view=query&action=query&search_constraint=terms"	GO:0019889_pteridine_metabolic_process) 1 0
=HYPERLINK("http://www.godatabase.org/cgi-bin/go.cgi?query=GO:0019896&auto_wild_cards=yes&view=query&action=query&search_constraint=terms"	GO:0019896_axon_transport_of_mitochondrion) 1 0
=HYPERLINK("http://www.godatabase.org/cgi-bin/go.cgi?query=GO:0021508&auto_wild_cards=yes&view=query&action=query&search_constraint=terms"	GO:0021508_floor_plate_formation) 1 0
=HYPERLINK("http://www.godatabase.org/cgi-bin/go.cgi?query=GO:0021528&auto_wild_cards=yes&view=query&action=query&search_constraint=terms"	GO:0021528_commissural_neuron_differentiation_in_the_spinal_cord) 1 0
=HYPERLINK("http://www.godatabase.org/cgi-bin/go.cgi?query=GO:0021572&auto_wild_cards=yes&view=query&action=query&search_constraint=terms"	GO:0021572_rhombomere_6_development) 1 0
=HYPERLINK("http://www.godatabase.org/cgi-bin/go.cgi?query=GO:0021577&auto_wild_cards=yes&view=query&action=query&search_constraint=terms"	GO:0021577_hindbrain_structural_organization) 1 0
=HYPERLINK("http://www.godatabase.org/cgi-bin/go.cgi?query=GO:0021586&auto_wild_cards=yes&view=query&action=query&search_constraint=terms"	GO:0021586_pons_maturation) 1 0
=HYPERLINK("http://www.godatabase.org/cgi-bin/go.cgi?query=GO:0021589&auto_wild_cards=yes&view=query&action=query&search_constraint=terms"	GO:0021589_cerebellum_structural_organization) 1 0
=HYPERLINK("http://www.godatabase.org/cgi-bin/go.cgi?query=GO:0021590&auto_wild_cards=yes&view=query&action=query&search_constraint=terms"	GO:0021590_cerebellum_maturation) 1 0
=HYPERLINK("http://www.godatabase.org/cgi-bin/go.cgi?query=GO:0021592&auto_wild_cards=yes&view=query&action=query&search_constraint=terms"	GO:0021592_fourth_ventricle_development) 1 0
=HYPERLINK("http://www.godatabase.org/cgi-bin/go.cgi?query=GO:0021594&auto_wild_cards=yes&view=query&action=query&search_constraint=terms"	GO:0021594_rhombomere_formation) 1 0
=HYPERLINK("http://www.godatabase.org/cgi-bin/go.cgi?query=GO:0021660&auto_wild_cards=yes&view=query&action=query&search_constraint=terms"	GO:0021660_rhombomere_3_formation) 1 0
=HYPERLINK("http://www.godatabase.org/cgi-bin/go.cgi?query=GO:0021664&auto_wild_cards=yes&view=query&action=query&search_constraint=terms"	GO:0021664_rhombomere_5_morphogenesis) 1 0
=HYPERLINK("http://www.godatabase.org/cgi-bin/go.cgi?query=GO:0021666&auto_wild_cards=yes&view=query&action=query&search_constraint=terms"	GO:0021666_rhombomere_5_formation) 1 0
=HYPERLINK("http://www.godatabase.org/cgi-bin/go.cgi?query=GO:0021670&auto_wild_cards=yes&view=query&action=query&search_constraint=terms"	GO:0021670_lateral_ventricle_development) 1 0
=HYPERLINK("http://www.godatabase.org/cgi-bin/go.cgi?query=GO:0021678&auto_wild_cards=yes&view=query&action=query&search_constraint=terms"	GO:0021678_third_ventricle_development) 1 0
=HYPERLINK("http://www.godatabase.org/cgi-bin/go.cgi?query=GO:0021679&auto_wild_cards=yes&view=query&action=query&search_constraint=terms"	GO:0021679_cerebellar_molecular_layer_development) 1 0
=HYPERLINK("http://www.godatabase.org/cgi-bin/go.cgi?query=GO:0021703&auto_wild_cards=yes&view=query&action=query&search_constraint=terms"	GO:0021703_locus_ceruleus_development) 1 0
=HYPERLINK("http://www.godatabase.org/cgi-bin/go.cgi?query=GO:0021732&auto_wild_cards=yes&view=query&action=query&search_constraint=terms"	GO:0021732_midbrain-hindbrain_boundary_maturation) 1 0
=HYPERLINK("http://www.godatabase.org/cgi-bin/go.cgi?query=GO:0021747&auto_wild_cards=yes&view=query&action=query&search_constraint=terms"	GO:0021747_cochlear_nucleus_development) 1 0
=HYPERLINK("http://www.godatabase.org/cgi-bin/go.cgi?query=GO:0021750&auto_wild_cards=yes&view=query&action=query&search_constraint=terms"	GO:0021750_vestibular_nucleus_development) 1 0
=HYPERLINK("http://www.godatabase.org/cgi-bin/go.cgi?query=GO:0021759&auto_wild_cards=yes&view=query&action=query&search_constraint=terms"	GO:0021759_globus_pallidus_development) 1 0
=HYPERLINK("http://www.godatabase.org/cgi-bin/go.cgi?query=GO:0021768&auto_wild_cards=yes&view=query&action=query&search_constraint=terms"	GO:0021768_nucleus_accumbens_development) 1 0
=HYPERLINK("http://www.godatabase.org/cgi-bin/go.cgi?query=GO:0021771&auto_wild_cards=yes&view=query&action=query&search_constraint=terms"	GO:0021771_lateral_geniculate_nucleus_development) 1 0
=HYPERLINK("http://www.godatabase.org/cgi-bin/go.cgi?query=GO:0021812&auto_wild_cards=yes&view=query&action=query&search_constraint=terms"	GO:0021812_neuronal-glial_interaction_involved_in_cerebral_cortex_radial_glia_guided_migration) 1 0
=HYPERLINK("http://www.godatabase.org/cgi-bin/go.cgi?query=GO:0021813&auto_wild_cards=yes&view=query&action=query&search_constraint=terms"	GO:0021813_cell-cell_adhesion_involved_in_neuronal-glial_interactions_involved_in_cerebral_cortex_radial_glia_guided_migration) 1 0
=HYPERLINK("http://www.godatabase.org/cgi-bin/go.cgi?query=GO:0021870&auto_wild_cards=yes&view=query&action=query&search_constraint=terms"	GO:0021870_Cajal-Retzius_cell_differentiation) 1 0
=HYPERLINK("http://www.godatabase.org/cgi-bin/go.cgi?query=GO:0021874&auto_wild_cards=yes&view=query&action=query&search_constraint=terms"	GO:0021874_Wnt_receptor_signaling_pathway_in_forebrain_neuroblast_division) 1 0
=HYPERLINK("http://www.godatabase.org/cgi-bin/go.cgi?query=GO:0021896&auto_wild_cards=yes&view=query&action=query&search_constraint=terms"	GO:0021896_forebrain_astrocyte_differentiation) 1 0
=HYPERLINK("http://www.godatabase.org/cgi-bin/go.cgi?query=GO:0021897&auto_wild_cards=yes&view=query&action=query&search_constraint=terms"	GO:0021897_forebrain_astrocyte_development) 1 0
=HYPERLINK("http://www.godatabase.org/cgi-bin/go.cgi?query=GO:0021902&auto_wild_cards=yes&view=query&action=query&search_constraint=terms"	GO:0021902_commitment_of_a_neuronal_cell_to_a_specific_type_of_neuron_in_the_forebrain) 1 0
=HYPERLINK("http://www.godatabase.org/cgi-bin/go.cgi?query=GO:0021905&auto_wild_cards=yes&view=query&action=query&search_constraint=terms"	GO:0021905_forebrain-midbrain_boundary_formation) 1 0
=HYPERLINK("http://www.godatabase.org/cgi-bin/go.cgi?query=GO:0021914&auto_wild_cards=yes&view=query&action=query&search_constraint=terms"	GO:0021914_negative_regulation_of_smoothened_signaling_pathway_involved_in_ventral_spinal_cord_patterning) 1 0
=HYPERLINK("http://www.godatabase.org/cgi-bin/go.cgi?query=GO:0021917&auto_wild_cards=yes&view=query&action=query&search_constraint=terms"	GO:0021917_somatic_motor_neuron_fate_commitment) 1 0
=HYPERLINK("http://www.godatabase.org/cgi-bin/go.cgi?query=GO:0021918&auto_wild_cards=yes&view=query&action=query&search_constraint=terms"	GO:0021918_regulation_of_transcription_from_RNA_polymerase_II_promoter_involved_in_somatic_motor_neuron_fate_commitment) 1 0
=HYPERLINK("http://www.godatabase.org/cgi-bin/go.cgi?query=GO:0021933&auto_wild_cards=yes&view=query&action=query&search_constraint=terms"	GO:0021933_radial_glia_guided_migration_of_granule_cell) 1 0
=HYPERLINK("http://www.godatabase.org/cgi-bin/go.cgi?query=GO:0021934&auto_wild_cards=yes&view=query&action=query&search_constraint=terms"	GO:0021934_hindbrain_tangential_cell_migration) 1 0
=HYPERLINK("http://www.godatabase.org/cgi-bin/go.cgi?query=GO:0021935&auto_wild_cards=yes&view=query&action=query&search_constraint=terms"	GO:0021935_granule_cell_precursor_tangential_migration) 1 0
=HYPERLINK("http://www.godatabase.org/cgi-bin/go.cgi?query=GO:0021942&auto_wild_cards=yes&view=query&action=query&search_constraint=terms"	GO:0021942_radial_glia_guided_migration_of_Purkinje_cell) 1 0
=HYPERLINK("http://www.godatabase.org/cgi-bin/go.cgi?query=GO:0021960&auto_wild_cards=yes&view=query&action=query&search_constraint=terms"	GO:0021960_anterior_commissure_morphogenesis) 1 0
=HYPERLINK("http://www.godatabase.org/cgi-bin/go.cgi?query=GO:0021997&auto_wild_cards=yes&view=query&action=query&search_constraint=terms"	GO:0021997_neural_plate_axis_specification) 1 0
=HYPERLINK("http://www.godatabase.org/cgi-bin/go.cgi?query=GO:0021999&auto_wild_cards=yes&view=query&action=query&search_constraint=terms"	GO:0021999_neural_plate_anterior_posterior_pattern_formation) 1 0
=HYPERLINK("http://www.godatabase.org/cgi-bin/go.cgi?query=GO:0022004&auto_wild_cards=yes&view=query&action=query&search_constraint=terms"	GO:0022004_midbrain-hindbrain_boundary_maturation_during_brain_development) 1 0
=HYPERLINK("http://www.godatabase.org/cgi-bin/go.cgi?query=GO:0022038&auto_wild_cards=yes&view=query&action=query&search_constraint=terms"	GO:0022038_corpus_callosum_development) 1 0
=HYPERLINK("http://www.godatabase.org/cgi-bin/go.cgi?query=GO:0022605&auto_wild_cards=yes&view=query&action=query&search_constraint=terms"	GO:0022605_oogenesis_stage) 1 0
=HYPERLINK("http://www.godatabase.org/cgi-bin/go.cgi?query=GO:0030011&auto_wild_cards=yes&view=query&action=query&search_constraint=terms"	GO:0030011_maintenance_of_cell_polarity) 1 0
=HYPERLINK("http://www.godatabase.org/cgi-bin/go.cgi?query=GO:0030069&auto_wild_cards=yes&view=query&action=query&search_constraint=terms"	GO:0030069_lysogeny) 1 0
=HYPERLINK("http://www.godatabase.org/cgi-bin/go.cgi?query=GO:0030070&auto_wild_cards=yes&view=query&action=query&search_constraint=terms"	GO:0030070_insulin_processing) 1 0
=HYPERLINK("http://www.godatabase.org/cgi-bin/go.cgi?query=GO:0030092&auto_wild_cards=yes&view=query&action=query&search_constraint=terms"	GO:0030092_regulation_of_flagellum_assembly) 1 0
=HYPERLINK("http://www.godatabase.org/cgi-bin/go.cgi?query=GO:0030103&auto_wild_cards=yes&view=query&action=query&search_constraint=terms"	GO:0030103_vasopressin_secretion) 1 0
=HYPERLINK("http://www.godatabase.org/cgi-bin/go.cgi?query=GO:0030194&auto_wild_cards=yes&view=query&action=query&search_constraint=terms"	GO:0030194_positive_regulation_of_blood_coagulation) 1 0
=HYPERLINK("http://www.godatabase.org/cgi-bin/go.cgi?query=GO:0030206&auto_wild_cards=yes&view=query&action=query&search_constraint=terms"	GO:0030206_chondroitin_sulfate_biosynthetic_process) 1 0
=HYPERLINK("http://www.godatabase.org/cgi-bin/go.cgi?query=GO:0030210&auto_wild_cards=yes&view=query&action=query&search_constraint=terms"	GO:0030210_heparin_biosynthetic_process) 1 0
=HYPERLINK("http://www.godatabase.org/cgi-bin/go.cgi?query=GO:0030220&auto_wild_cards=yes&view=query&action=query&search_constraint=terms"	GO:0030220_platelet_formation) 1 0
=HYPERLINK("http://www.godatabase.org/cgi-bin/go.cgi?query=GO:0030222&auto_wild_cards=yes&view=query&action=query&search_constraint=terms"	GO:0030222_eosinophil_differentiation) 1 0
=HYPERLINK("http://www.godatabase.org/cgi-bin/go.cgi?query=GO:0030237&auto_wild_cards=yes&view=query&action=query&search_constraint=terms"	GO:0030237_female_sex_determination) 1 0
=HYPERLINK("http://www.godatabase.org/cgi-bin/go.cgi?query=GO:0030264&auto_wild_cards=yes&view=query&action=query&search_constraint=terms"	GO:0030264_nuclear_fragmentation_during_apoptosis) 1 0
=HYPERLINK("http://www.godatabase.org/cgi-bin/go.cgi?query=GO:0030322&auto_wild_cards=yes&view=query&action=query&search_constraint=terms"	GO:0030322_stabilization_of_membrane_potential) 1 0
=HYPERLINK("http://www.godatabase.org/cgi-bin/go.cgi?query=GO:0030327&auto_wild_cards=yes&view=query&action=query&search_constraint=terms"	GO:0030327_prenylated_protein_catabolic_process) 1 0
=HYPERLINK("http://www.godatabase.org/cgi-bin/go.cgi?query=GO:0030328&auto_wild_cards=yes&view=query&action=query&search_constraint=terms"	GO:0030328_prenylcysteine_catabolic_process) 1 0
=HYPERLINK("http://www.godatabase.org/cgi-bin/go.cgi?query=GO:0030329&auto_wild_cards=yes&view=query&action=query&search_constraint=terms"	GO:0030329_prenylcysteine_metabolic_process) 1 0
=HYPERLINK("http://www.godatabase.org/cgi-bin/go.cgi?query=GO:0030382&auto_wild_cards=yes&view=query&action=query&search_constraint=terms"	GO:0030382_sperm_mitochondrion_organization) 1 0
=HYPERLINK("http://www.godatabase.org/cgi-bin/go.cgi?query=GO:0030389&auto_wild_cards=yes&view=query&action=query&search_constraint=terms"	GO:0030389_fructosamine_metabolic_process) 1 0
=HYPERLINK("http://www.godatabase.org/cgi-bin/go.cgi?query=GO:0030422&auto_wild_cards=yes&view=query&action=query&search_constraint=terms"	GO:0030422_RNA_interference__production_of_siRNA) 1 0
=HYPERLINK("http://www.godatabase.org/cgi-bin/go.cgi?query=GO:0030449&auto_wild_cards=yes&view=query&action=query&search_constraint=terms"	GO:0030449_regulation_of_complement_activation) 1 0
=HYPERLINK("http://www.godatabase.org/cgi-bin/go.cgi?query=GO:0030497&auto_wild_cards=yes&view=query&action=query&search_constraint=terms"	GO:0030497_fatty_acid_elongation) 1 0
=HYPERLINK("http://www.godatabase.org/cgi-bin/go.cgi?query=GO:0030575&auto_wild_cards=yes&view=query&action=query&search_constraint=terms"	GO:0030575_nuclear_body_organization) 1 0
=HYPERLINK("http://www.godatabase.org/cgi-bin/go.cgi?query=GO:0030578&auto_wild_cards=yes&view=query&action=query&search_constraint=terms"	GO:0030578_PML_body_organization) 1 0
=HYPERLINK("http://www.godatabase.org/cgi-bin/go.cgi?query=GO:0030853&auto_wild_cards=yes&view=query&action=query&search_constraint=terms"	GO:0030853_negative_regulation_of_granulocyte_differentiation) 1 0
=HYPERLINK("http://www.godatabase.org/cgi-bin/go.cgi?query=GO:0030854&auto_wild_cards=yes&view=query&action=query&search_constraint=terms"	GO:0030854_positive_regulation_of_granulocyte_differentiation) 1 0
=HYPERLINK("http://www.godatabase.org/cgi-bin/go.cgi?query=GO:0030886&auto_wild_cards=yes&view=query&action=query&search_constraint=terms"	GO:0030886_negative_regulation_of_myeloid_dendritic_cell_activation) 1 0
=HYPERLINK("http://www.godatabase.org/cgi-bin/go.cgi?query=GO:0030913&auto_wild_cards=yes&view=query&action=query&search_constraint=terms"	GO:0030913_paranodal_junction_assembly) 1 0
=HYPERLINK("http://www.godatabase.org/cgi-bin/go.cgi?query=GO:0031033&auto_wild_cards=yes&view=query&action=query&search_constraint=terms"	GO:0031033_myosin_filament_assembly_or_disassembly) 1 0
=HYPERLINK("http://www.godatabase.org/cgi-bin/go.cgi?query=GO:0031034&auto_wild_cards=yes&view=query&action=query&search_constraint=terms"	GO:0031034_myosin_filament_assembly) 1 0
=HYPERLINK("http://www.godatabase.org/cgi-bin/go.cgi?query=GO:0031055&auto_wild_cards=yes&view=query&action=query&search_constraint=terms"	GO:0031055_chromatin_remodeling_at_centromere) 1 0
=HYPERLINK("http://www.godatabase.org/cgi-bin/go.cgi?query=GO:0031062&auto_wild_cards=yes&view=query&action=query&search_constraint=terms"	GO:0031062_positive_regulation_of_histone_methylation) 1 0
=HYPERLINK("http://www.godatabase.org/cgi-bin/go.cgi?query=GO:0031115&auto_wild_cards=yes&view=query&action=query&search_constraint=terms"	GO:0031115_negative_regulation_of_microtubule_polymerization) 1 0
=HYPERLINK("http://www.godatabase.org/cgi-bin/go.cgi?query=GO:0031129&auto_wild_cards=yes&view=query&action=query&search_constraint=terms"	GO:0031129_inductive_cell-cell_signaling) 1 0
=HYPERLINK("http://www.godatabase.org/cgi-bin/go.cgi?query=GO:0031284&auto_wild_cards=yes&view=query&action=query&search_constraint=terms"	GO:0031284_positive_regulation_of_guanylate_cyclase_activity) 1 0
=HYPERLINK("http://www.godatabase.org/cgi-bin/go.cgi?query=GO:0031498&auto_wild_cards=yes&view=query&action=query&search_constraint=terms"	GO:0031498_chromatin_disassembly) 1 0
=HYPERLINK("http://www.godatabase.org/cgi-bin/go.cgi?query=GO:0031507&auto_wild_cards=yes&view=query&action=query&search_constraint=terms"	GO:0031507_heterochromatin_formation) 1 0
=HYPERLINK("http://www.godatabase.org/cgi-bin/go.cgi?query=GO:0031508&auto_wild_cards=yes&view=query&action=query&search_constraint=terms"	GO:0031508_centromeric_heterochromatin_formation) 1 0
=HYPERLINK("http://www.godatabase.org/cgi-bin/go.cgi?query=GO:0031529&auto_wild_cards=yes&view=query&action=query&search_constraint=terms"	GO:0031529_ruffle_organization) 1 0
=HYPERLINK("http://www.godatabase.org/cgi-bin/go.cgi?query=GO:0031536&auto_wild_cards=yes&view=query&action=query&search_constraint=terms"	GO:0031536_positive_regulation_of_exit_from_mitosis) 1 0
=HYPERLINK("http://www.godatabase.org/cgi-bin/go.cgi?query=GO:0031572&auto_wild_cards=yes&view=query&action=query&search_constraint=terms"	GO:0031572_G2_M_transition_DNA_damage_checkpoint) 1 0
=HYPERLINK("http://www.godatabase.org/cgi-bin/go.cgi?query=GO:0031576&auto_wild_cards=yes&view=query&action=query&search_constraint=terms"	GO:0031576_G2_M_transition_checkpoint) 1 0
=HYPERLINK("http://www.godatabase.org/cgi-bin/go.cgi?query=GO:0031580&auto_wild_cards=yes&view=query&action=query&search_constraint=terms"	GO:0031580_membrane_raft_distribution) 1 0
=HYPERLINK("http://www.godatabase.org/cgi-bin/go.cgi?query=GO:0031583&auto_wild_cards=yes&view=query&action=query&search_constraint=terms"	GO:0031583_activation_of_phospholipase_D_activity_by_G-protein_coupled_receptor_protein_signaling_pathway) 1 0
=HYPERLINK("http://www.godatabase.org/cgi-bin/go.cgi?query=GO:0031584&auto_wild_cards=yes&view=query&action=query&search_constraint=terms"	GO:0031584_activation_of_phospholipase_D_activity) 1 0
=HYPERLINK("http://www.godatabase.org/cgi-bin/go.cgi?query=GO:0031585&auto_wild_cards=yes&view=query&action=query&search_constraint=terms"	GO:0031585_regulation_of_inositol-1_4_5-triphosphate_receptor_activity) 1 0
=HYPERLINK("http://www.godatabase.org/cgi-bin/go.cgi?query=GO:0031639&auto_wild_cards=yes&view=query&action=query&search_constraint=terms"	GO:0031639_plasminogen_activation) 1 0
=HYPERLINK("http://www.godatabase.org/cgi-bin/go.cgi?query=GO:0031648&auto_wild_cards=yes&view=query&action=query&search_constraint=terms"	GO:0031648_protein_destabilization) 1 0
=HYPERLINK("http://www.godatabase.org/cgi-bin/go.cgi?query=GO:0031665&auto_wild_cards=yes&view=query&action=query&search_constraint=terms"	GO:0031665_negative_regulation_of_lipopolysaccharide-mediated_signaling_pathway) 1 0
=HYPERLINK("http://www.godatabase.org/cgi-bin/go.cgi?query=GO:0031914&auto_wild_cards=yes&view=query&action=query&search_constraint=terms"	GO:0031914_negative_regulation_of_synaptic_plasticity) 1 0
=HYPERLINK("http://www.godatabase.org/cgi-bin/go.cgi?query=GO:0031944&auto_wild_cards=yes&view=query&action=query&search_constraint=terms"	GO:0031944_negative_regulation_of_glucocorticoid_metabolic_process) 1 0
=HYPERLINK("http://www.godatabase.org/cgi-bin/go.cgi?query=GO:0031947&auto_wild_cards=yes&view=query&action=query&search_constraint=terms"	GO:0031947_negative_regulation_of_glucocorticoid_biosynthetic_process) 1 0
=HYPERLINK("http://www.godatabase.org/cgi-bin/go.cgi?query=GO:0032025&auto_wild_cards=yes&view=query&action=query&search_constraint=terms"	GO:0032025_response_to_cobalt_ion) 1 0
=HYPERLINK("http://www.godatabase.org/cgi-bin/go.cgi?query=GO:0032026&auto_wild_cards=yes&view=query&action=query&search_constraint=terms"	GO:0032026_response_to_magnesium_ion) 1 0
=HYPERLINK("http://www.godatabase.org/cgi-bin/go.cgi?query=GO:0032048&auto_wild_cards=yes&view=query&action=query&search_constraint=terms"	GO:0032048_cardiolipin_metabolic_process) 1 0
=HYPERLINK("http://www.godatabase.org/cgi-bin/go.cgi?query=GO:0032066&auto_wild_cards=yes&view=query&action=query&search_constraint=terms"	GO:0032066_nucleolus_to_nucleoplasm_transport) 1 0
=HYPERLINK("http://www.godatabase.org/cgi-bin/go.cgi?query=GO:0032091&auto_wild_cards=yes&view=query&action=query&search_constraint=terms"	GO:0032091_negative_regulation_of_protein_binding) 1 0
=HYPERLINK("http://www.godatabase.org/cgi-bin/go.cgi?query=GO:0032092&auto_wild_cards=yes&view=query&action=query&search_constraint=terms"	GO:0032092_positive_regulation_of_protein_binding) 1 0
=HYPERLINK("http://www.godatabase.org/cgi-bin/go.cgi?query=GO:0032097&auto_wild_cards=yes&view=query&action=query&search_constraint=terms"	GO:0032097_positive_regulation_of_response_to_food) 1 0
=HYPERLINK("http://www.godatabase.org/cgi-bin/go.cgi?query=GO:0032100&auto_wild_cards=yes&view=query&action=query&search_constraint=terms"	GO:0032100_positive_regulation_of_appetite) 1 0
=HYPERLINK("http://www.godatabase.org/cgi-bin/go.cgi?query=GO:0032204&auto_wild_cards=yes&view=query&action=query&search_constraint=terms"	GO:0032204_regulation_of_telomere_maintenance) 1 0
=HYPERLINK("http://www.godatabase.org/cgi-bin/go.cgi?query=GO:0032206&auto_wild_cards=yes&view=query&action=query&search_constraint=terms"	GO:0032206_positive_regulation_of_telomere_maintenance) 1 0
=HYPERLINK("http://www.godatabase.org/cgi-bin/go.cgi?query=GO:0032222&auto_wild_cards=yes&view=query&action=query&search_constraint=terms"	GO:0032222_regulation_of_synaptic_transmission__cholinergic) 1 0
=HYPERLINK("http://www.godatabase.org/cgi-bin/go.cgi?query=GO:0032224&auto_wild_cards=yes&view=query&action=query&search_constraint=terms"	GO:0032224_positive_regulation_of_synaptic_transmission__cholinergic) 1 0
=HYPERLINK("http://www.godatabase.org/cgi-bin/go.cgi?query=GO:0032229&auto_wild_cards=yes&view=query&action=query&search_constraint=terms"	GO:0032229_negative_regulation_of_synaptic_transmission__GABAergic) 1 0
=HYPERLINK("http://www.godatabase.org/cgi-bin/go.cgi?query=GO:0032237&auto_wild_cards=yes&view=query&action=query&search_constraint=terms"	GO:0032237_activation_of_store-operated_calcium_channel_activity) 1 0
=HYPERLINK("http://www.godatabase.org/cgi-bin/go.cgi?query=GO:0032239&auto_wild_cards=yes&view=query&action=query&search_constraint=terms"	GO:0032239_regulation_of_nucleobase__nucleoside__nucleotide_and_nucleic_acid_transport) 1 0
=HYPERLINK("http://www.godatabase.org/cgi-bin/go.cgi?query=GO:0032252&auto_wild_cards=yes&view=query&action=query&search_constraint=terms"	GO:0032252_secretory_granule_localization) 1 0
=HYPERLINK("http://www.godatabase.org/cgi-bin/go.cgi?query=GO:0032274&auto_wild_cards=yes&view=query&action=query&search_constraint=terms"	GO:0032274_gonadotropin_secretion) 1 0
=HYPERLINK("http://www.godatabase.org/cgi-bin/go.cgi?query=GO:0032275&auto_wild_cards=yes&view=query&action=query&search_constraint=terms"	GO:0032275_luteinizing_hormone_secretion) 1 0
=HYPERLINK("http://www.godatabase.org/cgi-bin/go.cgi?query=GO:0032287&auto_wild_cards=yes&view=query&action=query&search_constraint=terms"	GO:0032287_myelin_maintenance_in_the_peripheral_nervous_system) 1 0
=HYPERLINK("http://www.godatabase.org/cgi-bin/go.cgi?query=GO:0032289&auto_wild_cards=yes&view=query&action=query&search_constraint=terms"	GO:0032289_myelin_formation_in_the_central_nervous_system) 1 0
=HYPERLINK("http://www.godatabase.org/cgi-bin/go.cgi?query=GO:0032303&auto_wild_cards=yes&view=query&action=query&search_constraint=terms"	GO:0032303_regulation_of_icosanoid_secretion) 1 0
=HYPERLINK("http://www.godatabase.org/cgi-bin/go.cgi?query=GO:0032305&auto_wild_cards=yes&view=query&action=query&search_constraint=terms"	GO:0032305_positive_regulation_of_icosanoid_secretion) 1 0
=HYPERLINK("http://www.godatabase.org/cgi-bin/go.cgi?query=GO:0032306&auto_wild_cards=yes&view=query&action=query&search_constraint=terms"	GO:0032306_regulation_of_prostaglandin_secretion) 1 0
=HYPERLINK("http://www.godatabase.org/cgi-bin/go.cgi?query=GO:0032308&auto_wild_cards=yes&view=query&action=query&search_constraint=terms"	GO:0032308_positive_regulation_of_prostaglandin_secretion) 1 0
=HYPERLINK("http://www.godatabase.org/cgi-bin/go.cgi?query=GO:0032310&auto_wild_cards=yes&view=query&action=query&search_constraint=terms"	GO:0032310_prostaglandin_secretion) 1 0
=HYPERLINK("http://www.godatabase.org/cgi-bin/go.cgi?query=GO:0032313&auto_wild_cards=yes&view=query&action=query&search_constraint=terms"	GO:0032313_regulation_of_Rab_GTPase_activity) 1 0
=HYPERLINK("http://www.godatabase.org/cgi-bin/go.cgi?query=GO:0032314&auto_wild_cards=yes&view=query&action=query&search_constraint=terms"	GO:0032314_regulation_of_Rac_GTPase_activity) 1 0
=HYPERLINK("http://www.godatabase.org/cgi-bin/go.cgi?query=GO:0032317&auto_wild_cards=yes&view=query&action=query&search_constraint=terms"	GO:0032317_regulation_of_Rap_GTPase_activity) 1 0
=HYPERLINK("http://www.godatabase.org/cgi-bin/go.cgi?query=GO:0032324&auto_wild_cards=yes&view=query&action=query&search_constraint=terms"	GO:0032324_molybdopterin_cofactor_biosynthetic_process) 1 0
=HYPERLINK("http://www.godatabase.org/cgi-bin/go.cgi?query=GO:0032329&auto_wild_cards=yes&view=query&action=query&search_constraint=terms"	GO:0032329_serine_transport) 1 0
=HYPERLINK("http://www.godatabase.org/cgi-bin/go.cgi?query=GO:0032342&auto_wild_cards=yes&view=query&action=query&search_constraint=terms"	GO:0032342_aldosterone_biosynthetic_process) 1 0
=HYPERLINK("http://www.godatabase.org/cgi-bin/go.cgi?query=GO:0032344&auto_wild_cards=yes&view=query&action=query&search_constraint=terms"	GO:0032344_regulation_of_aldosterone_metabolic_process) 1 0
=HYPERLINK("http://www.godatabase.org/cgi-bin/go.cgi?query=GO:0032370&auto_wild_cards=yes&view=query&action=query&search_constraint=terms"	GO:0032370_positive_regulation_of_lipid_transport) 1 0
=HYPERLINK("http://www.godatabase.org/cgi-bin/go.cgi?query=GO:0032410&auto_wild_cards=yes&view=query&action=query&search_constraint=terms"	GO:0032410_negative_regulation_of_transporter_activity) 1 0
=HYPERLINK("http://www.godatabase.org/cgi-bin/go.cgi?query=GO:0032413&auto_wild_cards=yes&view=query&action=query&search_constraint=terms"	GO:0032413_negative_regulation_of_ion_transmembrane_transporter_activity) 1 0
=HYPERLINK("http://www.godatabase.org/cgi-bin/go.cgi?query=GO:0032429&auto_wild_cards=yes&view=query&action=query&search_constraint=terms"	GO:0032429_regulation_of_phospholipase_A2_activity) 1 0
=HYPERLINK("http://www.godatabase.org/cgi-bin/go.cgi?query=GO:0032474&auto_wild_cards=yes&view=query&action=query&search_constraint=terms"	GO:0032474_otolith_morphogenesis) 1 0
=HYPERLINK("http://www.godatabase.org/cgi-bin/go.cgi?query=GO:0032482&auto_wild_cards=yes&view=query&action=query&search_constraint=terms"	GO:0032482_Rab_protein_signal_transduction) 1 0
=HYPERLINK("http://www.godatabase.org/cgi-bin/go.cgi?query=GO:0032483&auto_wild_cards=yes&view=query&action=query&search_constraint=terms"	GO:0032483_regulation_of_Rab_protein_signal_transduction) 1 0
=HYPERLINK("http://www.godatabase.org/cgi-bin/go.cgi?query=GO:0032486&auto_wild_cards=yes&view=query&action=query&search_constraint=terms"	GO:0032486_Rap_protein_signal_transduction) 1 0
=HYPERLINK("http://www.godatabase.org/cgi-bin/go.cgi?query=GO:0032487&auto_wild_cards=yes&view=query&action=query&search_constraint=terms"	GO:0032487_regulation_of_Rap_protein_signal_transduction) 1 0
=HYPERLINK("http://www.godatabase.org/cgi-bin/go.cgi?query=GO:0032594&auto_wild_cards=yes&view=query&action=query&search_constraint=terms"	GO:0032594_protein_transport_within_lipid_bilayer) 1 0
=HYPERLINK("http://www.godatabase.org/cgi-bin/go.cgi?query=GO:0032599&auto_wild_cards=yes&view=query&action=query&search_constraint=terms"	GO:0032599_protein_transport_out_of_membrane_raft) 1 0
=HYPERLINK("http://www.godatabase.org/cgi-bin/go.cgi?query=GO:0032600&auto_wild_cards=yes&view=query&action=query&search_constraint=terms"	GO:0032600_chemokine_receptor_transport_out_of_membrane_raft) 1 0
=HYPERLINK("http://www.godatabase.org/cgi-bin/go.cgi?query=GO:0032607&auto_wild_cards=yes&view=query&action=query&search_constraint=terms"	GO:0032607_interferon-alpha_production) 1 0
=HYPERLINK("http://www.godatabase.org/cgi-bin/go.cgi?query=GO:0032621&auto_wild_cards=yes&view=query&action=query&search_constraint=terms"	GO:0032621_interleukin-18_production) 1 0
=HYPERLINK("http://www.godatabase.org/cgi-bin/go.cgi?query=GO:0032647&auto_wild_cards=yes&view=query&action=query&search_constraint=terms"	GO:0032647_regulation_of_interferon-alpha_production) 1 0
=HYPERLINK("http://www.godatabase.org/cgi-bin/go.cgi?query=GO:0032656&auto_wild_cards=yes&view=query&action=query&search_constraint=terms"	GO:0032656_regulation_of_interleukin-13_production) 1 0
=HYPERLINK("http://www.godatabase.org/cgi-bin/go.cgi?query=GO:0032682&auto_wild_cards=yes&view=query&action=query&search_constraint=terms"	GO:0032682_negative_regulation_of_chemokine_production) 1 0
=HYPERLINK("http://www.godatabase.org/cgi-bin/go.cgi?query=GO:0032691&auto_wild_cards=yes&view=query&action=query&search_constraint=terms"	GO:0032691_negative_regulation_of_interleukin-1_beta_production) 1 0
=HYPERLINK("http://www.godatabase.org/cgi-bin/go.cgi?query=GO:0032692&auto_wild_cards=yes&view=query&action=query&search_constraint=terms"	GO:0032692_negative_regulation_of_interleukin-1_production) 1 0
=HYPERLINK("http://www.godatabase.org/cgi-bin/go.cgi?query=GO:0032693&auto_wild_cards=yes&view=query&action=query&search_constraint=terms"	GO:0032693_negative_regulation_of_interleukin-10_production) 1 0
=HYPERLINK("http://www.godatabase.org/cgi-bin/go.cgi?query=GO:0032696&auto_wild_cards=yes&view=query&action=query&search_constraint=terms"	GO:0032696_negative_regulation_of_interleukin-13_production) 1 0
=HYPERLINK("http://www.godatabase.org/cgi-bin/go.cgi?query=GO:0032727&auto_wild_cards=yes&view=query&action=query&search_constraint=terms"	GO:0032727_positive_regulation_of_interferon-alpha_production) 1 0
=HYPERLINK("http://www.godatabase.org/cgi-bin/go.cgi?query=GO:0032731&auto_wild_cards=yes&view=query&action=query&search_constraint=terms"	GO:0032731_positive_regulation_of_interleukin-1_beta_production) 1 0
=HYPERLINK("http://www.godatabase.org/cgi-bin/go.cgi?query=GO:0032732&auto_wild_cards=yes&view=query&action=query&search_constraint=terms"	GO:0032732_positive_regulation_of_interleukin-1_production) 1 0
=HYPERLINK("http://www.godatabase.org/cgi-bin/go.cgi?query=GO:0032735&auto_wild_cards=yes&view=query&action=query&search_constraint=terms"	GO:0032735_positive_regulation_of_interleukin-12_production) 1 0
=HYPERLINK("http://www.godatabase.org/cgi-bin/go.cgi?query=GO:0032764&auto_wild_cards=yes&view=query&action=query&search_constraint=terms"	GO:0032764_negative_regulation_of_mast_cell_cytokine_production) 1 0
=HYPERLINK("http://www.godatabase.org/cgi-bin/go.cgi?query=GO:0032765&auto_wild_cards=yes&view=query&action=query&search_constraint=terms"	GO:0032765_positive_regulation_of_mast_cell_cytokine_production) 1 0
=HYPERLINK("http://www.godatabase.org/cgi-bin/go.cgi?query=GO:0032769&auto_wild_cards=yes&view=query&action=query&search_constraint=terms"	GO:0032769_negative_regulation_of_monooxygenase_activity) 1 0
=HYPERLINK("http://www.godatabase.org/cgi-bin/go.cgi?query=GO:0032781&auto_wild_cards=yes&view=query&action=query&search_constraint=terms"	GO:0032781_positive_regulation_of_ATPase_activity) 1 0
=HYPERLINK("http://www.godatabase.org/cgi-bin/go.cgi?query=GO:0032790&auto_wild_cards=yes&view=query&action=query&search_constraint=terms"	GO:0032790_ribosome_disassembly) 1 0
=HYPERLINK("http://www.godatabase.org/cgi-bin/go.cgi?query=GO:0032799&auto_wild_cards=yes&view=query&action=query&search_constraint=terms"	GO:0032799_low-density_lipoprotein_receptor_metabolic_process) 1 0
=HYPERLINK("http://www.godatabase.org/cgi-bin/go.cgi?query=GO:0032802&auto_wild_cards=yes&view=query&action=query&search_constraint=terms"	GO:0032802_low-density_lipoprotein_receptor_catabolic_process) 1 0
=HYPERLINK("http://www.godatabase.org/cgi-bin/go.cgi?query=GO:0032803&auto_wild_cards=yes&view=query&action=query&search_constraint=terms"	GO:0032803_regulation_of_low-density_lipoprotein_receptor_catabolic_process) 1 0
=HYPERLINK("http://www.godatabase.org/cgi-bin/go.cgi?query=GO:0032817&auto_wild_cards=yes&view=query&action=query&search_constraint=terms"	GO:0032817_regulation_of_natural_killer_cell_proliferation) 1 0
=HYPERLINK("http://www.godatabase.org/cgi-bin/go.cgi?query=GO:0032819&auto_wild_cards=yes&view=query&action=query&search_constraint=terms"	GO:0032819_positive_regulation_of_natural_killer_cell_proliferation) 1 0
=HYPERLINK("http://www.godatabase.org/cgi-bin/go.cgi?query=GO:0032836&auto_wild_cards=yes&view=query&action=query&search_constraint=terms"	GO:0032836_glomerular_basement_membrane_development) 1 0
=HYPERLINK("http://www.godatabase.org/cgi-bin/go.cgi?query=GO:0032855&auto_wild_cards=yes&view=query&action=query&search_constraint=terms"	GO:0032855_positive_regulation_of_Rac_GTPase_activity) 1 0
=HYPERLINK("http://www.godatabase.org/cgi-bin/go.cgi?query=GO:0032863&auto_wild_cards=yes&view=query&action=query&search_constraint=terms"	GO:0032863_activation_of_Rac_GTPase_activity) 1 0
=HYPERLINK("http://www.godatabase.org/cgi-bin/go.cgi?query=GO:0032864&auto_wild_cards=yes&view=query&action=query&search_constraint=terms"	GO:0032864_activation_of_Cdc42_GTPase_activity) 1 0
=HYPERLINK("http://www.godatabase.org/cgi-bin/go.cgi?query=GO:0032885&auto_wild_cards=yes&view=query&action=query&search_constraint=terms"	GO:0032885_regulation_of_polysaccharide_biosynthetic_process) 1 0
=HYPERLINK("http://www.godatabase.org/cgi-bin/go.cgi?query=GO:0032907&auto_wild_cards=yes&view=query&action=query&search_constraint=terms"	GO:0032907_transforming_growth_factor-beta3_production) 1 0
=HYPERLINK("http://www.godatabase.org/cgi-bin/go.cgi?query=GO:0032910&auto_wild_cards=yes&view=query&action=query&search_constraint=terms"	GO:0032910_regulation_of_transforming_growth_factor-beta3_production) 1 0
=HYPERLINK("http://www.godatabase.org/cgi-bin/go.cgi?query=GO:0032913&auto_wild_cards=yes&view=query&action=query&search_constraint=terms"	GO:0032913_negative_regulation_of_transforming_growth_factor-beta3_production) 1 0
=HYPERLINK("http://www.godatabase.org/cgi-bin/go.cgi?query=GO:0032924&auto_wild_cards=yes&view=query&action=query&search_constraint=terms"	GO:0032924_activin_receptor_signaling_pathway) 1 0
=HYPERLINK("http://www.godatabase.org/cgi-bin/go.cgi?query=GO:0032925&auto_wild_cards=yes&view=query&action=query&search_constraint=terms"	GO:0032925_regulation_of_activin_receptor_signaling_pathway) 1 0
=HYPERLINK("http://www.godatabase.org/cgi-bin/go.cgi?query=GO:0032960&auto_wild_cards=yes&view=query&action=query&search_constraint=terms"	GO:0032960_regulation_of_inositol_trisphosphate_biosynthetic_process) 1 0
=HYPERLINK("http://www.godatabase.org/cgi-bin/go.cgi?query=GO:0032962&auto_wild_cards=yes&view=query&action=query&search_constraint=terms"	GO:0032962_positive_regulation_of_inositol_trisphosphate_biosynthetic_process) 1 0
=HYPERLINK("http://www.godatabase.org/cgi-bin/go.cgi?query=GO:0032964&auto_wild_cards=yes&view=query&action=query&search_constraint=terms"	GO:0032964_collagen_biosynthetic_process) 1 0
=HYPERLINK("http://www.godatabase.org/cgi-bin/go.cgi?query=GO:0032971&auto_wild_cards=yes&view=query&action=query&search_constraint=terms"	GO:0032971_regulation_of_muscle_filament_sliding) 1 0
=HYPERLINK("http://www.godatabase.org/cgi-bin/go.cgi?query=GO:0032972&auto_wild_cards=yes&view=query&action=query&search_constraint=terms"	GO:0032972_regulation_of_muscle_filament_sliding_speed) 1 0
=HYPERLINK("http://www.godatabase.org/cgi-bin/go.cgi?query=GO:0032986&auto_wild_cards=yes&view=query&action=query&search_constraint=terms"	GO:0032986_protein-DNA_complex_disassembly) 1 0
=HYPERLINK("http://www.godatabase.org/cgi-bin/go.cgi?query=GO:0032988&auto_wild_cards=yes&view=query&action=query&search_constraint=terms"	GO:0032988_ribonucleoprotein_complex_disassembly) 1 0
=HYPERLINK("http://www.godatabase.org/cgi-bin/go.cgi?query=GO:0033037&auto_wild_cards=yes&view=query&action=query&search_constraint=terms"	GO:0033037_polysaccharide_localization) 1 0
=HYPERLINK("http://www.godatabase.org/cgi-bin/go.cgi?query=GO:0033078&auto_wild_cards=yes&view=query&action=query&search_constraint=terms"	GO:0033078_extrathymic_T_cell_differentiation) 1 0
=HYPERLINK("http://www.godatabase.org/cgi-bin/go.cgi?query=GO:0033085&auto_wild_cards=yes&view=query&action=query&search_constraint=terms"	GO:0033085_negative_regulation_of_T_cell_differentiation_in_the_thymus) 1 0
=HYPERLINK("http://www.godatabase.org/cgi-bin/go.cgi?query=GO:0033087&auto_wild_cards=yes&view=query&action=query&search_constraint=terms"	GO:0033087_negative_regulation_of_immature_T_cell_proliferation) 1 0
=HYPERLINK("http://www.godatabase.org/cgi-bin/go.cgi?query=GO:0033088&auto_wild_cards=yes&view=query&action=query&search_constraint=terms"	GO:0033088_negative_regulation_of_immature_T_cell_proliferation_in_the_thymus) 1 0
=HYPERLINK("http://www.godatabase.org/cgi-bin/go.cgi?query=GO:0033108&auto_wild_cards=yes&view=query&action=query&search_constraint=terms"	GO:0033108_mitochondrial_respiratory_chain_complex_assembly) 1 0
=HYPERLINK("http://www.godatabase.org/cgi-bin/go.cgi?query=GO:0033127&auto_wild_cards=yes&view=query&action=query&search_constraint=terms"	GO:0033127_regulation_of_histone_phosphorylation) 1 0
=HYPERLINK("http://www.godatabase.org/cgi-bin/go.cgi?query=GO:0033128&auto_wild_cards=yes&view=query&action=query&search_constraint=terms"	GO:0033128_negative_regulation_of_histone_phosphorylation) 1 0
=HYPERLINK("http://www.godatabase.org/cgi-bin/go.cgi?query=GO:0033138&auto_wild_cards=yes&view=query&action=query&search_constraint=terms"	GO:0033138_positive_regulation_of_peptidyl-serine_phosphorylation) 1 0
=HYPERLINK("http://www.godatabase.org/cgi-bin/go.cgi?query=GO:0033158&auto_wild_cards=yes&view=query&action=query&search_constraint=terms"	GO:0033158_regulation_of_protein_import_into_nucleus__translocation) 1 0
=HYPERLINK("http://www.godatabase.org/cgi-bin/go.cgi?query=GO:0033160&auto_wild_cards=yes&view=query&action=query&search_constraint=terms"	GO:0033160_positive_regulation_of_protein_import_into_nucleus__translocation) 1 0
=HYPERLINK("http://www.godatabase.org/cgi-bin/go.cgi?query=GO:0033169&auto_wild_cards=yes&view=query&action=query&search_constraint=terms"	GO:0033169_histone_H3-K9_demethylation) 1 0
=HYPERLINK("http://www.godatabase.org/cgi-bin/go.cgi?query=GO:0033206&auto_wild_cards=yes&view=query&action=query&search_constraint=terms"	GO:0033206_cytokinesis_after_meiosis) 1 0
=HYPERLINK("http://www.godatabase.org/cgi-bin/go.cgi?query=GO:0033240&auto_wild_cards=yes&view=query&action=query&search_constraint=terms"	GO:0033240_positive_regulation_of_cellular_amine_metabolic_process) 1 0
=HYPERLINK("http://www.godatabase.org/cgi-bin/go.cgi?query=GO:0033313&auto_wild_cards=yes&view=query&action=query&search_constraint=terms"	GO:0033313_meiotic_cell_cycle_checkpoint) 1 0
=HYPERLINK("http://www.godatabase.org/cgi-bin/go.cgi?query=GO:0033315&auto_wild_cards=yes&view=query&action=query&search_constraint=terms"	GO:0033315_meiotic_cell_cycle_DNA_replication_checkpoint) 1 0
=HYPERLINK("http://www.godatabase.org/cgi-bin/go.cgi?query=GO:0033326&auto_wild_cards=yes&view=query&action=query&search_constraint=terms"	GO:0033326_cerebrospinal_fluid_secretion) 1 0
=HYPERLINK("http://www.godatabase.org/cgi-bin/go.cgi?query=GO:0033366&auto_wild_cards=yes&view=query&action=query&search_constraint=terms"	GO:0033366_protein_localization_in_secretory_granule) 1 0
=HYPERLINK("http://www.godatabase.org/cgi-bin/go.cgi?query=GO:0033367&auto_wild_cards=yes&view=query&action=query&search_constraint=terms"	GO:0033367_protein_localization_in_mast_cell_secretory_granule) 1 0
=HYPERLINK("http://www.godatabase.org/cgi-bin/go.cgi?query=GO:0033368&auto_wild_cards=yes&view=query&action=query&search_constraint=terms"	GO:0033368_protease_localization_in_mast_cell_secretory_granule) 1 0
=HYPERLINK("http://www.godatabase.org/cgi-bin/go.cgi?query=GO:0033370&auto_wild_cards=yes&view=query&action=query&search_constraint=terms"	GO:0033370_maintenance_of_protein_location_in_mast_cell_secretory_granule) 1 0
=HYPERLINK("http://www.godatabase.org/cgi-bin/go.cgi?query=GO:0033371&auto_wild_cards=yes&view=query&action=query&search_constraint=terms"	GO:0033371_T_cell_secretory_granule_organization) 1 0
=HYPERLINK("http://www.godatabase.org/cgi-bin/go.cgi?query=GO:0033373&auto_wild_cards=yes&view=query&action=query&search_constraint=terms"	GO:0033373_maintenance_of_protease_location_in_mast_cell_secretory_granule) 1 0
=HYPERLINK("http://www.godatabase.org/cgi-bin/go.cgi?query=GO:0033374&auto_wild_cards=yes&view=query&action=query&search_constraint=terms"	GO:0033374_protein_localization_in_T_cell_secretory_granule) 1 0
=HYPERLINK("http://www.godatabase.org/cgi-bin/go.cgi?query=GO:0033375&auto_wild_cards=yes&view=query&action=query&search_constraint=terms"	GO:0033375_protease_localization_in_T_cell_secretory_granule) 1 0
=HYPERLINK("http://www.godatabase.org/cgi-bin/go.cgi?query=GO:0033377&auto_wild_cards=yes&view=query&action=query&search_constraint=terms"	GO:0033377_maintenance_of_protein_location_in_T_cell_secretory_granule) 1 0
=HYPERLINK("http://www.godatabase.org/cgi-bin/go.cgi?query=GO:0033379&auto_wild_cards=yes&view=query&action=query&search_constraint=terms"	GO:0033379_maintenance_of_protease_location_in_T_cell_secretory_granule) 1 0
=HYPERLINK("http://www.godatabase.org/cgi-bin/go.cgi?query=GO:0033380&auto_wild_cards=yes&view=query&action=query&search_constraint=terms"	GO:0033380_granzyme_B_localization_in_T_cell_secretory_granule) 1 0
=HYPERLINK("http://www.godatabase.org/cgi-bin/go.cgi?query=GO:0033382&auto_wild_cards=yes&view=query&action=query&search_constraint=terms"	GO:0033382_maintenance_of_granzyme_B_location_in_T_cell_secretory_granule) 1 0
=HYPERLINK("http://www.godatabase.org/cgi-bin/go.cgi?query=GO:0033483&auto_wild_cards=yes&view=query&action=query&search_constraint=terms"	GO:0033483_gas_homeostasis) 1 0
=HYPERLINK("http://www.godatabase.org/cgi-bin/go.cgi?query=GO:0033484&auto_wild_cards=yes&view=query&action=query&search_constraint=terms"	GO:0033484_nitric_oxide_homeostasis) 1 0
=HYPERLINK("http://www.godatabase.org/cgi-bin/go.cgi?query=GO:0033505&auto_wild_cards=yes&view=query&action=query&search_constraint=terms"	GO:0033505_floor_plate_morphogenesis) 1 0
=HYPERLINK("http://www.godatabase.org/cgi-bin/go.cgi?query=GO:0033522&auto_wild_cards=yes&view=query&action=query&search_constraint=terms"	GO:0033522_histone_H2A_ubiquitination) 1 0
=HYPERLINK("http://www.godatabase.org/cgi-bin/go.cgi?query=GO:0033523&auto_wild_cards=yes&view=query&action=query&search_constraint=terms"	GO:0033523_histone_H2B_ubiquitination) 1 0
=HYPERLINK("http://www.godatabase.org/cgi-bin/go.cgi?query=GO:0033574&auto_wild_cards=yes&view=query&action=query&search_constraint=terms"	GO:0033574_response_to_testosterone_stimulus) 1 0
=HYPERLINK("http://www.godatabase.org/cgi-bin/go.cgi?query=GO:0033606&auto_wild_cards=yes&view=query&action=query&search_constraint=terms"	GO:0033606_chemokine_receptor_transport_within_lipid_bilayer) 1 0
=HYPERLINK("http://www.godatabase.org/cgi-bin/go.cgi?query=GO:0033628&auto_wild_cards=yes&view=query&action=query&search_constraint=terms"	GO:0033628_regulation_of_cell_adhesion_mediated_by_integrin) 1 0
=HYPERLINK("http://www.godatabase.org/cgi-bin/go.cgi?query=GO:0033630&auto_wild_cards=yes&view=query&action=query&search_constraint=terms"	GO:0033630_positive_regulation_of_cell_adhesion_mediated_by_integrin) 1 0
=HYPERLINK("http://www.godatabase.org/cgi-bin/go.cgi?query=GO:0033632&auto_wild_cards=yes&view=query&action=query&search_constraint=terms"	GO:0033632_regulation_of_cell-cell_adhesion_mediated_by_integrin) 1 0
=HYPERLINK("http://www.godatabase.org/cgi-bin/go.cgi?query=GO:0033634&auto_wild_cards=yes&view=query&action=query&search_constraint=terms"	GO:0033634_positive_regulation_of_cell-cell_adhesion_mediated_by_integrin) 1 0
=HYPERLINK("http://www.godatabase.org/cgi-bin/go.cgi?query=GO:0033683&auto_wild_cards=yes&view=query&action=query&search_constraint=terms"	GO:0033683_nucleotide-excision_repair__DNA_incision) 1 0
=HYPERLINK("http://www.godatabase.org/cgi-bin/go.cgi?query=GO:0033687&auto_wild_cards=yes&view=query&action=query&search_constraint=terms"	GO:0033687_osteoblast_proliferation) 1 0
=HYPERLINK("http://www.godatabase.org/cgi-bin/go.cgi?query=GO:0033688&auto_wild_cards=yes&view=query&action=query&search_constraint=terms"	GO:0033688_regulation_of_osteoblast_proliferation) 1 0
=HYPERLINK("http://www.godatabase.org/cgi-bin/go.cgi?query=GO:0033689&auto_wild_cards=yes&view=query&action=query&search_constraint=terms"	GO:0033689_negative_regulation_of_osteoblast_proliferation) 1 0
=HYPERLINK("http://www.godatabase.org/cgi-bin/go.cgi?query=GO:0033750&auto_wild_cards=yes&view=query&action=query&search_constraint=terms"	GO:0033750_ribosome_localization) 1 0
=HYPERLINK("http://www.godatabase.org/cgi-bin/go.cgi?query=GO:0033753&auto_wild_cards=yes&view=query&action=query&search_constraint=terms"	GO:0033753_establishment_of_ribosome_localization) 1 0
=HYPERLINK("http://www.godatabase.org/cgi-bin/go.cgi?query=GO:0033866&auto_wild_cards=yes&view=query&action=query&search_constraint=terms"	GO:0033866_nucleoside_bisphosphate_biosynthetic_process) 1 0
=HYPERLINK("http://www.godatabase.org/cgi-bin/go.cgi?query=GO:0033875&auto_wild_cards=yes&view=query&action=query&search_constraint=terms"	GO:0033875_ribonucleoside_bisphosphate_metabolic_process) 1 0
=HYPERLINK("http://www.godatabase.org/cgi-bin/go.cgi?query=GO:0034030&auto_wild_cards=yes&view=query&action=query&search_constraint=terms"	GO:0034030_ribonucleoside_bisphosphate_biosynthetic_process) 1 0
=HYPERLINK("http://www.godatabase.org/cgi-bin/go.cgi?query=GO:0034032&auto_wild_cards=yes&view=query&action=query&search_constraint=terms"	GO:0034032_purine_nucleoside_bisphosphate_metabolic_process) 1 0
=HYPERLINK("http://www.godatabase.org/cgi-bin/go.cgi?query=GO:0034033&auto_wild_cards=yes&view=query&action=query&search_constraint=terms"	GO:0034033_purine_nucleoside_bisphosphate_biosynthetic_process) 1 0
=HYPERLINK("http://www.godatabase.org/cgi-bin/go.cgi?query=GO:0034035&auto_wild_cards=yes&view=query&action=query&search_constraint=terms"	GO:0034035_purine_ribonucleoside_bisphosphate_metabolic_process) 1 0
=HYPERLINK("http://www.godatabase.org/cgi-bin/go.cgi?query=GO:0034036&auto_wild_cards=yes&view=query&action=query&search_constraint=terms"	GO:0034036_purine_ribonucleoside_bisphosphate_biosynthetic_process) 1 0
=HYPERLINK("http://www.godatabase.org/cgi-bin/go.cgi?query=GO:0034067&auto_wild_cards=yes&view=query&action=query&search_constraint=terms"	GO:0034067_protein_localization_in_Golgi_apparatus) 1 0
=HYPERLINK("http://www.godatabase.org/cgi-bin/go.cgi?query=GO:0034102&auto_wild_cards=yes&view=query&action=query&search_constraint=terms"	GO:0034102_erythrocyte_clearance) 1 0
=HYPERLINK("http://www.godatabase.org/cgi-bin/go.cgi?query=GO:0034106&auto_wild_cards=yes&view=query&action=query&search_constraint=terms"	GO:0034106_regulation_of_erythrocyte_clearance) 1 0
=HYPERLINK("http://www.godatabase.org/cgi-bin/go.cgi?query=GO:0034107&auto_wild_cards=yes&view=query&action=query&search_constraint=terms"	GO:0034107_negative_regulation_of_erythrocyte_clearance) 1 0
=HYPERLINK("http://www.godatabase.org/cgi-bin/go.cgi?query=GO:0034110&auto_wild_cards=yes&view=query&action=query&search_constraint=terms"	GO:0034110_regulation_of_homotypic_cell-cell_adhesion) 1 0
=HYPERLINK("http://www.godatabase.org/cgi-bin/go.cgi?query=GO:0034111&auto_wild_cards=yes&view=query&action=query&search_constraint=terms"	GO:0034111_negative_regulation_of_homotypic_cell-cell_adhesion) 1 0
=HYPERLINK("http://www.godatabase.org/cgi-bin/go.cgi?query=GO:0034113&auto_wild_cards=yes&view=query&action=query&search_constraint=terms"	GO:0034113_heterotypic_cell-cell_adhesion) 1 0
=HYPERLINK("http://www.godatabase.org/cgi-bin/go.cgi?query=GO:0034117&auto_wild_cards=yes&view=query&action=query&search_constraint=terms"	GO:0034117_erythrocyte_aggregation) 1 0
=HYPERLINK("http://www.godatabase.org/cgi-bin/go.cgi?query=GO:0034118&auto_wild_cards=yes&view=query&action=query&search_constraint=terms"	GO:0034118_regulation_of_erythrocyte_aggregation) 1 0
=HYPERLINK("http://www.godatabase.org/cgi-bin/go.cgi?query=GO:0034119&auto_wild_cards=yes&view=query&action=query&search_constraint=terms"	GO:0034119_negative_regulation_of_erythrocyte_aggregation) 1 0
=HYPERLINK("http://www.godatabase.org/cgi-bin/go.cgi?query=GO:0034121&auto_wild_cards=yes&view=query&action=query&search_constraint=terms"	GO:0034121_regulation_of_toll-like_receptor_signaling_pathway) 1 0
=HYPERLINK("http://www.godatabase.org/cgi-bin/go.cgi?query=GO:0034122&auto_wild_cards=yes&view=query&action=query&search_constraint=terms"	GO:0034122_negative_regulation_of_toll-like_receptor_signaling_pathway) 1 0
=HYPERLINK("http://www.godatabase.org/cgi-bin/go.cgi?query=GO:0034230&auto_wild_cards=yes&view=query&action=query&search_constraint=terms"	GO:0034230_enkephalin_processing) 1 0
=HYPERLINK("http://www.godatabase.org/cgi-bin/go.cgi?query=GO:0034372&auto_wild_cards=yes&view=query&action=query&search_constraint=terms"	GO:0034372_very-low-density_lipoprotein_particle_remodeling) 1 0
=HYPERLINK("http://www.godatabase.org/cgi-bin/go.cgi?query=GO:0034379&auto_wild_cards=yes&view=query&action=query&search_constraint=terms"	GO:0034379_very-low-density_lipoprotein_particle_assembly) 1 0
=HYPERLINK("http://www.godatabase.org/cgi-bin/go.cgi?query=GO:0034380&auto_wild_cards=yes&view=query&action=query&search_constraint=terms"	GO:0034380_high-density_lipoprotein_particle_assembly) 1 0
=HYPERLINK("http://www.godatabase.org/cgi-bin/go.cgi?query=GO:0034394&auto_wild_cards=yes&view=query&action=query&search_constraint=terms"	GO:0034394_protein_localization_at_cell_surface) 1 0
=HYPERLINK("http://www.godatabase.org/cgi-bin/go.cgi?query=GO:0034405&auto_wild_cards=yes&view=query&action=query&search_constraint=terms"	GO:0034405_response_to_fluid_shear_stress) 1 0
=HYPERLINK("http://www.godatabase.org/cgi-bin/go.cgi?query=GO:0034472&auto_wild_cards=yes&view=query&action=query&search_constraint=terms"	GO:0034472_snRNA_3'-end_processing) 1 0
=HYPERLINK("http://www.godatabase.org/cgi-bin/go.cgi?query=GO:0034474&auto_wild_cards=yes&view=query&action=query&search_constraint=terms"	GO:0034474_U2_snRNA_3'-end_processing) 1 0
=HYPERLINK("http://www.godatabase.org/cgi-bin/go.cgi?query=GO:0034502&auto_wild_cards=yes&view=query&action=query&search_constraint=terms"	GO:0034502_protein_localization_to_chromosome) 1 0
=HYPERLINK("http://www.godatabase.org/cgi-bin/go.cgi?query=GO:0034505&auto_wild_cards=yes&view=query&action=query&search_constraint=terms"	GO:0034505_tooth_mineralization) 1 0
=HYPERLINK("http://www.godatabase.org/cgi-bin/go.cgi?query=GO:0034508&auto_wild_cards=yes&view=query&action=query&search_constraint=terms"	GO:0034508_centromere_complex_assembly) 1 0
=HYPERLINK("http://www.godatabase.org/cgi-bin/go.cgi?query=GO:0034633&auto_wild_cards=yes&view=query&action=query&search_constraint=terms"	GO:0034633_retinol_transport) 1 0
=HYPERLINK("http://www.godatabase.org/cgi-bin/go.cgi?query=GO:0034643&auto_wild_cards=yes&view=query&action=query&search_constraint=terms"	GO:0034643_mitochondrion_localization__microtubule-mediated) 1 0
=HYPERLINK("http://www.godatabase.org/cgi-bin/go.cgi?query=GO:0034969&auto_wild_cards=yes&view=query&action=query&search_constraint=terms"	GO:0034969_histone_arginine_methylation) 1 0
=HYPERLINK("http://www.godatabase.org/cgi-bin/go.cgi?query=GO:0034982&auto_wild_cards=yes&view=query&action=query&search_constraint=terms"	GO:0034982_mitochondrial_protein_processing) 1 0
=HYPERLINK("http://www.godatabase.org/cgi-bin/go.cgi?query=GO:0035022&auto_wild_cards=yes&view=query&action=query&search_constraint=terms"	GO:0035022_positive_regulation_of_Rac_protein_signal_transduction) 1 0
=HYPERLINK("http://www.godatabase.org/cgi-bin/go.cgi?query=GO:0035024&auto_wild_cards=yes&view=query&action=query&search_constraint=terms"	GO:0035024_negative_regulation_of_Rho_protein_signal_transduction) 1 0
=HYPERLINK("http://www.godatabase.org/cgi-bin/go.cgi?query=GO:0035026&auto_wild_cards=yes&view=query&action=query&search_constraint=terms"	GO:0035026_leading_edge_cell_differentiation) 1 0
=HYPERLINK("http://www.godatabase.org/cgi-bin/go.cgi?query=GO:0035037&auto_wild_cards=yes&view=query&action=query&search_constraint=terms"	GO:0035037_sperm_entry) 1 0
=HYPERLINK("http://www.godatabase.org/cgi-bin/go.cgi?query=GO:0035039&auto_wild_cards=yes&view=query&action=query&search_constraint=terms"	GO:0035039_male_pronucleus_formation) 1 0
=HYPERLINK("http://www.godatabase.org/cgi-bin/go.cgi?query=GO:0035066&auto_wild_cards=yes&view=query&action=query&search_constraint=terms"	GO:0035066_positive_regulation_of_histone_acetylation) 1 0
=HYPERLINK("http://www.godatabase.org/cgi-bin/go.cgi?query=GO:0035083&auto_wild_cards=yes&view=query&action=query&search_constraint=terms"	GO:0035083_cilium_axoneme_assembly) 1 0
=HYPERLINK("http://www.godatabase.org/cgi-bin/go.cgi?query=GO:0035090&auto_wild_cards=yes&view=query&action=query&search_constraint=terms"	GO:0035090_maintenance_of_apical_basal_cell_polarity) 1 0
=HYPERLINK("http://www.godatabase.org/cgi-bin/go.cgi?query=GO:0035106&auto_wild_cards=yes&view=query&action=query&search_constraint=terms"	GO:0035106_operant_conditioning) 1 0
=HYPERLINK("http://www.godatabase.org/cgi-bin/go.cgi?query=GO:0035172&auto_wild_cards=yes&view=query&action=query&search_constraint=terms"	GO:0035172_hemocyte_proliferation) 1 0
=HYPERLINK("http://www.godatabase.org/cgi-bin/go.cgi?query=GO:0035227&auto_wild_cards=yes&view=query&action=query&search_constraint=terms"	GO:0035227_regulation_of_glutamate-cysteine_ligase_activity) 1 0
=HYPERLINK("http://www.godatabase.org/cgi-bin/go.cgi?query=GO:0035229&auto_wild_cards=yes&view=query&action=query&search_constraint=terms"	GO:0035229_positive_regulation_of_glutamate-cysteine_ligase_activity) 1 0
=HYPERLINK("http://www.godatabase.org/cgi-bin/go.cgi?query=GO:0035260&auto_wild_cards=yes&view=query&action=query&search_constraint=terms"	GO:0035260_internal_genitalia_morphogenesis) 1 0
=HYPERLINK("http://www.godatabase.org/cgi-bin/go.cgi?query=GO:0035262&auto_wild_cards=yes&view=query&action=query&search_constraint=terms"	GO:0035262_gonad_morphogenesis) 1 0
=HYPERLINK("http://www.godatabase.org/cgi-bin/go.cgi?query=GO:0035287&auto_wild_cards=yes&view=query&action=query&search_constraint=terms"	GO:0035287_head_segmentation) 1 0
=HYPERLINK("http://www.godatabase.org/cgi-bin/go.cgi?query=GO:0035289&auto_wild_cards=yes&view=query&action=query&search_constraint=terms"	GO:0035289_posterior_head_segmentation) 1 0
=HYPERLINK("http://www.godatabase.org/cgi-bin/go.cgi?query=GO:0035303&auto_wild_cards=yes&view=query&action=query&search_constraint=terms"	GO:0035303_regulation_of_dephosphorylation) 1 0
=HYPERLINK("http://www.godatabase.org/cgi-bin/go.cgi?query=GO:0035304&auto_wild_cards=yes&view=query&action=query&search_constraint=terms"	GO:0035304_regulation_of_protein_amino_acid_dephosphorylation) 1 0
=HYPERLINK("http://www.godatabase.org/cgi-bin/go.cgi?query=GO:0035305&auto_wild_cards=yes&view=query&action=query&search_constraint=terms"	GO:0035305_negative_regulation_of_dephosphorylation) 1 0
=HYPERLINK("http://www.godatabase.org/cgi-bin/go.cgi?query=GO:0035308&auto_wild_cards=yes&view=query&action=query&search_constraint=terms"	GO:0035308_negative_regulation_of_protein_amino_acid_dephosphorylation) 1 0
=HYPERLINK("http://www.godatabase.org/cgi-bin/go.cgi?query=GO:0035313&auto_wild_cards=yes&view=query&action=query&search_constraint=terms"	GO:0035313_wound_healing__spreading_of_epidermal_cells) 1 0
=HYPERLINK("http://www.godatabase.org/cgi-bin/go.cgi?query=GO:0040013&auto_wild_cards=yes&view=query&action=query&search_constraint=terms"	GO:0040013_negative_regulation_of_locomotion) 1 0
=HYPERLINK("http://www.godatabase.org/cgi-bin/go.cgi?query=GO:0040019&auto_wild_cards=yes&view=query&action=query&search_constraint=terms"	GO:0040019_positive_regulation_of_embryonic_development) 1 0
=HYPERLINK("http://www.godatabase.org/cgi-bin/go.cgi?query=GO:0040032&auto_wild_cards=yes&view=query&action=query&search_constraint=terms"	GO:0040032_post-embryonic_body_morphogenesis) 1 0
=HYPERLINK("http://www.godatabase.org/cgi-bin/go.cgi?query=GO:0040038&auto_wild_cards=yes&view=query&action=query&search_constraint=terms"	GO:0040038_polar_body_extrusion_after_meiotic_divisions) 1 0
=HYPERLINK("http://www.godatabase.org/cgi-bin/go.cgi?query=GO:0042026&auto_wild_cards=yes&view=query&action=query&search_constraint=terms"	GO:0042026_protein_refolding) 1 0
=HYPERLINK("http://www.godatabase.org/cgi-bin/go.cgi?query=GO:0042048&auto_wild_cards=yes&view=query&action=query&search_constraint=terms"	GO:0042048_olfactory_behavior) 1 0
=HYPERLINK("http://www.godatabase.org/cgi-bin/go.cgi?query=GO:0042059&auto_wild_cards=yes&view=query&action=query&search_constraint=terms"	GO:0042059_negative_regulation_of_epidermal_growth_factor_receptor_signaling_pathway) 1 0
=HYPERLINK("http://www.godatabase.org/cgi-bin/go.cgi?query=GO:0042073&auto_wild_cards=yes&view=query&action=query&search_constraint=terms"	GO:0042073_intraflagellar_transport) 1 0
=HYPERLINK("http://www.godatabase.org/cgi-bin/go.cgi?query=GO:0042078&auto_wild_cards=yes&view=query&action=query&search_constraint=terms"	GO:0042078_germ-line_stem_cell_division) 1 0
=HYPERLINK("http://www.godatabase.org/cgi-bin/go.cgi?query=GO:0042091&auto_wild_cards=yes&view=query&action=query&search_constraint=terms"	GO:0042091_interleukin-10_biosynthetic_process) 1 0
=HYPERLINK("http://www.godatabase.org/cgi-bin/go.cgi?query=GO:0042103&auto_wild_cards=yes&view=query&action=query&search_constraint=terms"	GO:0042103_positive_regulation_of_T_cell_homeostatic_proliferation) 1 0
=HYPERLINK("http://www.godatabase.org/cgi-bin/go.cgi?query=GO:0042136&auto_wild_cards=yes&view=query&action=query&search_constraint=terms"	GO:0042136_neurotransmitter_biosynthetic_process) 1 0
=HYPERLINK("http://www.godatabase.org/cgi-bin/go.cgi?query=GO:0042137&auto_wild_cards=yes&view=query&action=query&search_constraint=terms"	GO:0042137_sequestering_of_neurotransmitter) 1 0
=HYPERLINK("http://www.godatabase.org/cgi-bin/go.cgi?query=GO:0042138&auto_wild_cards=yes&view=query&action=query&search_constraint=terms"	GO:0042138_meiotic_DNA_double-strand_break_formation) 1 0
=HYPERLINK("http://www.godatabase.org/cgi-bin/go.cgi?query=GO:0042178&auto_wild_cards=yes&view=query&action=query&search_constraint=terms"	GO:0042178_xenobiotic_catabolic_process) 1 0
=HYPERLINK("http://www.godatabase.org/cgi-bin/go.cgi?query=GO:0042225&auto_wild_cards=yes&view=query&action=query&search_constraint=terms"	GO:0042225_interleukin-5_biosynthetic_process) 1 0
=HYPERLINK("http://www.godatabase.org/cgi-bin/go.cgi?query=GO:0042231&auto_wild_cards=yes&view=query&action=query&search_constraint=terms"	GO:0042231_interleukin-13_biosynthetic_process) 1 0
=HYPERLINK("http://www.godatabase.org/cgi-bin/go.cgi?query=GO:0042255&auto_wild_cards=yes&view=query&action=query&search_constraint=terms"	GO:0042255_ribosome_assembly) 1 0
=HYPERLINK("http://www.godatabase.org/cgi-bin/go.cgi?query=GO:0042257&auto_wild_cards=yes&view=query&action=query&search_constraint=terms"	GO:0042257_ribosomal_subunit_assembly) 1 0
=HYPERLINK("http://www.godatabase.org/cgi-bin/go.cgi?query=GO:0042264&auto_wild_cards=yes&view=query&action=query&search_constraint=terms"	GO:0042264_peptidyl-aspartic_acid_hydroxylation) 1 0
=HYPERLINK("http://www.godatabase.org/cgi-bin/go.cgi?query=GO:0042276&auto_wild_cards=yes&view=query&action=query&search_constraint=terms"	GO:0042276_error-prone_postreplication_DNA_repair) 1 0
=HYPERLINK("http://www.godatabase.org/cgi-bin/go.cgi?query=GO:0042297&auto_wild_cards=yes&view=query&action=query&search_constraint=terms"	GO:0042297_vocal_learning) 1 0
=HYPERLINK("http://www.godatabase.org/cgi-bin/go.cgi?query=GO:0042309&auto_wild_cards=yes&view=query&action=query&search_constraint=terms"	GO:0042309_homoiothermy) 1 0
=HYPERLINK("http://www.godatabase.org/cgi-bin/go.cgi?query=GO:0042320&auto_wild_cards=yes&view=query&action=query&search_constraint=terms"	GO:0042320_regulation_of_circadian_sleep_wake_cycle__REM_sleep) 1 0
=HYPERLINK("http://www.godatabase.org/cgi-bin/go.cgi?query=GO:0042339&auto_wild_cards=yes&view=query&action=query&search_constraint=terms"	GO:0042339_keratan_sulfate_metabolic_process) 1 0
=HYPERLINK("http://www.godatabase.org/cgi-bin/go.cgi?query=GO:0042347&auto_wild_cards=yes&view=query&action=query&search_constraint=terms"	GO:0042347_negative_regulation_of_NF-kappaB_import_into_nucleus) 1 0
=HYPERLINK("http://www.godatabase.org/cgi-bin/go.cgi?query=GO:0042360&auto_wild_cards=yes&view=query&action=query&search_constraint=terms"	GO:0042360_vitamin_E_metabolic_process) 1 0
[truncated: 3,939 more rows]
