# Supplementary material for: RedundancyMiner: De-replication of redundant GO categories in microarray and proteomics analysis
Source: BMC Bioinformatics. 2011 Feb 10;12:52. doi: 10.1186/1471-2105-12-52 (PMC3223614; doi:10.1186/1471-2105-12-52)
Supplement: Additional file 8 — Retinal development HTGM download. compressed package of the results of running HTGM on the retinal development genes list. [file 1471-2105-12-52-S8.ZIP › SCENARIO_2_MODIFIED/total.txt.total.txt.dir/Exp1_BestClusterMap_LEIGS_KM_24.csv.join.14.txt.dir/Exp1_BestClusterMap_LEIGS_KM_24.csv.join.14.txt.change.gce]

GO:0008088_axon_cargo_transport	KLC1	10	2	31.758621	-2.777194	1	2.12	2.120000
GO:0008088_axon_cargo_transport	PAFAH1B1	10	2	31.758621	-2.777194	1	2.12	2.120000
GO:0010970_microtubule-based_transport	KLC1	13	2	24.429708	-2.543401	3	3.54	1.180000
GO:0010970_microtubule-based_transport	PAFAH1B1	13	2	24.429708	-2.543401	3	3.54	1.180000
GO:0042474_middle_ear_morphogenesis	INSIG1	13	2	24.429708	-2.543401	3	3.54	1.180000
GO:0042474_middle_ear_morphogenesis	GAS1	13	2	24.429708	-2.543401	3	3.54	1.180000
GO:0001764_neuron_migration	NAV1	57	3	8.357532	-2.281483	4	5.53	1.382500
GO:0001764_neuron_migration	FYN	57	3	8.357532	-2.281483	4	5.53	1.382500
GO:0001764_neuron_migration	PAFAH1B1	57	3	8.357532	-2.281483	4	5.53	1.382500
GO:0021587_cerebellum_morphogenesis	AGTPBP1	19	2	16.715064	-2.212664	5	6.46	1.292000
GO:0021587_cerebellum_morphogenesis	GAS1	19	2	16.715064	-2.212664	5	6.46	1.292000
GO:0021575_hindbrain_morphogenesis	AGTPBP1	22	2	14.435737	-2.087122	7	8.1	1.157143
GO:0021575_hindbrain_morphogenesis	GAS1	22	2	14.435737	-2.087122	7	8.1	1.157143
GO:0030705_cytoskeleton-dependent_intracellular_transport	KLC1	22	2	14.435737	-2.087122	7	8.1	1.157143
GO:0030705_cytoskeleton-dependent_intracellular_transport	PAFAH1B1	22	2	14.435737	-2.087122	7	8.1	1.157143
GO:0007018_microtubule-based_movement	KLC1	23	2	13.808096	-2.049304	8	8.72	1.090000
GO:0007018_microtubule-based_movement	PAFAH1B1	23	2	13.808096	-2.049304	8	8.72	1.090000
GO:0001675_acrosome_assembly	PAFAH1B1	2	1							
GO:0006991_response_to_sterol_depletion	INSIG1	2	1							
GO:0030397_membrane_disassembly	PAFAH1B1	2	1							
GO:0045065_cytotoxic_T_cell_differentiation	CD8A	2	1							
GO:0048739_cardiac_muscle_fiber_development	CXADR	2	1							
GO:0051081_nuclear_envelope_disassembly	PAFAH1B1	2	1							
GO:0060044_negative_regulation_of_cardiac_muscle_cell_proliferation	CXADR	2	1							
GO:0060363_cranial_suture_morphogenesis	INSIG1	2	1							
GO:0021549_cerebellum_development	AGTPBP1	28	2	11.342365	-1.883375	9	11.37	1.263333
GO:0021549_cerebellum_development	GAS1	28	2	11.342365	-1.883375	9	11.37	1.263333
GO:0006641_triglyceride_metabolic_process	MOGAT2	29	2	10.951249	-1.854027	10	12.03	1.203000
GO:0006641_triglyceride_metabolic_process	INSIG1	29	2	10.951249	-1.854027	10	12.03	1.203000
GO:0007017_microtubule-based_process	NAV1	83	3	5.739510	-1.832079	11	12.3	1.118182
GO:0007017_microtubule-based_process	KLC1	83	3	5.739510	-1.832079	11	12.3	1.118182
GO:0007017_microtubule-based_process	PAFAH1B1	83	3	5.739510	-1.832079	11	12.3	1.118182
GO:0060021_palate_development	INSIG1	30	2	10.586207	-1.825750	12	12.69	1.057500
GO:0060021_palate_development	GAS1	30	2	10.586207	-1.825750	12	12.69	1.057500
GO:0006639_acylglycerol_metabolic_process	MOGAT2	31	2	10.244716	-1.798472	14	13.54	0.967143
GO:0006639_acylglycerol_metabolic_process	INSIG1	31	2	10.244716	-1.798472	14	13.54	0.967143
GO:0042157_lipoprotein_metabolic_process	ZDHHC17	31	2	10.244716	-1.798472	14	13.54	0.967143
GO:0042157_lipoprotein_metabolic_process	LDLR	31	2	10.244716	-1.798472	14	13.54	0.967143
GO:0006638_neutral_lipid_metabolic_process	MOGAT2	32	2	9.924569	-1.772128	16	14.35	0.896875
GO:0006638_neutral_lipid_metabolic_process	INSIG1	32	2	9.924569	-1.772128	16	14.35	0.896875
GO:0006662_glycerol_ether_metabolic_process	MOGAT2	32	2	9.924569	-1.772128	16	14.35	0.896875
GO:0006662_glycerol_ether_metabolic_process	INSIG1	32	2	9.924569	-1.772128	16	14.35	0.896875
GO:0022037_metencephalon_development	AGTPBP1	33	2	9.623824	-1.746660	17	15.16	0.891765
GO:0022037_metencephalon_development	GAS1	33	2	9.623824	-1.746660	17	15.16	0.891765
GO:0006651_diacylglycerol_biosynthetic_process	MOGAT2	3	1							
GO:0008090_retrograde_axon_cargo_transport	PAFAH1B1	3	1							
GO:0010894_negative_regulation_of_steroid_biosynthetic_process	INSIG1	3	1							
GO:0016556_mRNA_modification	DNAJB11	3	1							
GO:0021819_layer_formation_in_the_cerebral_cortex	PAFAH1B1	3	1							
GO:0045717_negative_regulation_of_fatty_acid_biosynthetic_process	INSIG1	3	1							
GO:0045922_negative_regulation_of_fatty_acid_metabolic_process	INSIG1	3	1							
GO:0045939_negative_regulation_of_steroid_metabolic_process	INSIG1	3	1							
GO:0018904_organic_ether_metabolic_process	MOGAT2	35	2	9.073892	-1.698144	18	16.5	0.916667
GO:0018904_organic_ether_metabolic_process	INSIG1	35	2	9.073892	-1.698144	18	16.5	0.916667
GO:0030154_cell_differentiation	NAV1	1060	12	1.797658	-1.680415	19	16.79	0.883684
GO:0030154_cell_differentiation	CD8A	1060	12	1.797658	-1.680415	19	16.79	0.883684
GO:0030154_cell_differentiation	FYN	1060	12	1.797658	-1.680415	19	16.79	0.883684
GO:0030154_cell_differentiation	AGTPBP1	1060	12	1.797658	-1.680415	19	16.79	0.883684
GO:0030154_cell_differentiation	GNA11	1060	12	1.797658	-1.680415	19	16.79	0.883684
GO:0030154_cell_differentiation	LGALS1	1060	12	1.797658	-1.680415	19	16.79	0.883684
GO:0030154_cell_differentiation	FST	1060	12	1.797658	-1.680415	19	16.79	0.883684
GO:0030154_cell_differentiation	INSIG1	1060	12	1.797658	-1.680415	19	16.79	0.883684
GO:0030154_cell_differentiation	PAFAH1B1	1060	12	1.797658	-1.680415	19	16.79	0.883684
GO:0030154_cell_differentiation	FZD2	1060	12	1.797658	-1.680415	19	16.79	0.883684
GO:0030154_cell_differentiation	GAS1	1060	12	1.797658	-1.680415	19	16.79	0.883684
GO:0030154_cell_differentiation	IGFBP5	1060	12	1.797658	-1.680415	19	16.79	0.883684
GO:0019432_triglyceride_biosynthetic_process	MOGAT2	4	1							
GO:0021801_cerebral_cortex_radial_glia_guided_migration	PAFAH1B1	4	1							
GO:0042473_outer_ear_morphogenesis	GAS1	4	1							
GO:0045634_regulation_of_melanocyte_differentiation	GNA11	4	1							
GO:0047496_vesicle_transport_along_microtubule	PAFAH1B1	4	1							
GO:0050932_regulation_of_pigment_cell_differentiation	GNA11	4	1							
GO:0051055_negative_regulation_of_lipid_biosynthetic_process	INSIG1	4	1							
GO:0060158_activation_of_phospholipase_C_activity_by_dopamine_receptor_signaling_pathway	GNA11	4	1							
GO:0008203_cholesterol_metabolic_process	LDLR	40	2	7.939655	-1.588973	20	20.12	1.006000
GO:0008203_cholesterol_metabolic_process	INSIG1	40	2	7.939655	-1.588973	20	20.12	1.006000
GO:0016125_sterol_metabolic_process	LDLR	42	2	7.561576	-1.549423	21	22.05	1.050000
GO:0016125_sterol_metabolic_process	INSIG1	42	2	7.561576	-1.549423	21	22.05	1.050000
GO:0001508_regulation_of_action_potential	FYN	43	2	7.385726	-1.530417	22	22.74	1.033636
GO:0001508_regulation_of_action_potential	GNA11	43	2	7.385726	-1.530417	22	22.74	1.033636
GO:0048869_cellular_developmental_process	NAV1	1113	12	1.712055	-1.521001	23	22.76	0.989565
GO:0048869_cellular_developmental_process	CD8A	1113	12	1.712055	-1.521001	23	22.76	0.989565
GO:0048869_cellular_developmental_process	FYN	1113	12	1.712055	-1.521001	23	22.76	0.989565
GO:0048869_cellular_developmental_process	AGTPBP1	1113	12	1.712055	-1.521001	23	22.76	0.989565
GO:0048869_cellular_developmental_process	GNA11	1113	12	1.712055	-1.521001	23	22.76	0.989565
GO:0048869_cellular_developmental_process	LGALS1	1113	12	1.712055	-1.521001	23	22.76	0.989565
GO:0048869_cellular_developmental_process	FST	1113	12	1.712055	-1.521001	23	22.76	0.989565
GO:0048869_cellular_developmental_process	INSIG1	1113	12	1.712055	-1.521001	23	22.76	0.989565
GO:0048869_cellular_developmental_process	PAFAH1B1	1113	12	1.712055	-1.521001	23	22.76	0.989565
GO:0048869_cellular_developmental_process	FZD2	1113	12	1.712055	-1.521001	23	22.76	0.989565
GO:0048869_cellular_developmental_process	GAS1	1113	12	1.712055	-1.521001	23	22.76	0.989565
GO:0048869_cellular_developmental_process	IGFBP5	1113	12	1.712055	-1.521001	23	22.76	0.989565
GO:0042159_lipoprotein_catabolic_process	LDLR	5	1	31.758621	-1.507145	27	32.86	1.217037
GO:0046339_diacylglycerol_metabolic_process	MOGAT2	5	1	31.758621	-1.507145	27	32.86	1.217037
GO:0060605_tube_lumen_cavitation	TGM2	5	1	31.758621	-1.507145	27	32.86	1.217037
GO:0060662_salivary_gland_cavitation	TGM2	5	1	31.758621	-1.507145	27	32.86	1.217037
GO:0006998_nuclear_envelope_organization	PAFAH1B1	6	1	26.465517	-1.429282	32	42.18	1.318125
GO:0045833_negative_regulation_of_lipid_metabolic_process	INSIG1	6	1	26.465517	-1.429282	32	42.18	1.318125
GO:0046460_neutral_lipid_biosynthetic_process	MOGAT2	6	1	26.465517	-1.429282	32	42.18	1.318125
GO:0046463_acylglycerol_biosynthetic_process	MOGAT2	6	1	26.465517	-1.429282	32	42.18	1.318125
GO:0050966_detection_of_mechanical_stimulus_involved_in_sensory_perception_of_pain	FYN	6	1	26.465517	-1.429282	32	42.18	1.318125
GO:0006878_cellular_copper_ion_homeostasis	PRNP	7	1	22.684729	-1.363652	40	53.74	1.343500
GO:0032319_regulation_of_Rho_GTPase_activity	PAFAH1B1	7	1	22.684729	-1.363652	40	53.74	1.343500
GO:0042133_neurotransmitter_metabolic_process	AGTPBP1	7	1	22.684729	-1.363652	40	53.74	1.343500
GO:0045599_negative_regulation_of_fat_cell_differentiation	INSIG1	7	1	22.684729	-1.363652	40	53.74	1.343500
GO:0045879_negative_regulation_of_smoothened_signaling_pathway	GAS1	7	1	22.684729	-1.363652	40	53.74	1.343500
GO:0045880_positive_regulation_of_smoothened_signaling_pathway	GAS1	7	1	22.684729	-1.363652	40	53.74	1.343500
GO:0046504_glycerol_ether_biosynthetic_process	MOGAT2	7	1	22.684729	-1.363652	40	53.74	1.343500
GO:0055070_copper_ion_homeostasis	PRNP	7	1	22.684729	-1.363652	40	53.74	1.343500
GO:0050905_neuromuscular_process	AGTPBP1	53	2	5.992193	-1.363605	41	54.02	1.317561
GO:0050905_neuromuscular_process	PAFAH1B1	53	2	5.992193	-1.363605	41	54.02	1.317561
GO:0048731_system_development	CD8A	1609	15	1.480358	-1.333248	42	55.36	1.318095
GO:0048731_system_development	AGTPBP1	1609	15	1.480358	-1.333248	42	55.36	1.318095
GO:0048731_system_development	LGALS1	1609	15	1.480358	-1.333248	42	55.36	1.318095
GO:0048731_system_development	GNA11	1609	15	1.480358	-1.333248	42	55.36	1.318095
GO:0048731_system_development	FST	1609	15	1.480358	-1.333248	42	55.36	1.318095
GO:0048731_system_development	GAS1	1609	15	1.480358	-1.333248	42	55.36	1.318095
GO:0048731_system_development	FZD2	1609	15	1.480358	-1.333248	42	55.36	1.318095
GO:0048731_system_development	CXADR	1609	15	1.480358	-1.333248	42	55.36	1.318095
GO:0048731_system_development	NAV1	1609	15	1.480358	-1.333248	42	55.36	1.318095
GO:0048731_system_development	FYN	1609	15	1.480358	-1.333248	42	55.36	1.318095
GO:0048731_system_development	INSIG1	1609	15	1.480358	-1.333248	42	55.36	1.318095
GO:0048731_system_development	PRKAR1A	1609	15	1.480358	-1.333248	42	55.36	1.318095
GO:0048731_system_development	TGM2	1609	15	1.480358	-1.333248	42	55.36	1.318095
GO:0048731_system_development	PAFAH1B1	1609	15	1.480358	-1.333248	42	55.36	1.318095
GO:0048731_system_development	IGFBP5	1609	15	1.480358	-1.333248	42	55.36	1.318095
GO:0007275_multicellular_organismal_development	CD8A	1760	16	1.443574	-1.328351	43	55.45	1.289535
GO:0007275_multicellular_organismal_development	AGTPBP1	1760	16	1.443574	-1.328351	43	55.45	1.289535
GO:0007275_multicellular_organismal_development	LGALS1	1760	16	1.443574	-1.328351	43	55.45	1.289535
GO:0007275_multicellular_organismal_development	GNA11	1760	16	1.443574	-1.328351	43	55.45	1.289535
GO:0007275_multicellular_organismal_development	PITPNB	1760	16	1.443574	-1.328351	43	55.45	1.289535
GO:0007275_multicellular_organismal_development	FST	1760	16	1.443574	-1.328351	43	55.45	1.289535
GO:0007275_multicellular_organismal_development	FZD2	1760	16	1.443574	-1.328351	43	55.45	1.289535
GO:0007275_multicellular_organismal_development	GAS1	1760	16	1.443574	-1.328351	43	55.45	1.289535
GO:0007275_multicellular_organismal_development	CXADR	1760	16	1.443574	-1.328351	43	55.45	1.289535
GO:0007275_multicellular_organismal_development	NAV1	1760	16	1.443574	-1.328351	43	55.45	1.289535
GO:0007275_multicellular_organismal_development	FYN	1760	16	1.443574	-1.328351	43	55.45	1.289535
GO:0007275_multicellular_organismal_development	PRKAR1A	1760	16	1.443574	-1.328351	43	55.45	1.289535
GO:0007275_multicellular_organismal_development	INSIG1	1760	16	1.443574	-1.328351	43	55.45	1.289535
GO:0007275_multicellular_organismal_development	TGM2	1760	16	1.443574	-1.328351	43	55.45	1.289535
GO:0007275_multicellular_organismal_development	PAFAH1B1	1760	16	1.443574	-1.328351	43	55.45	1.289535
GO:0007275_multicellular_organismal_development	IGFBP5	1760	16	1.443574	-1.328351	43	55.45	1.289535
GO:0046486_glycerolipid_metabolic_process	MOGAT2	56	2	5.671182	-1.320346	44	56.12	1.275455
GO:0046486_glycerolipid_metabolic_process	INSIG1	56	2	5.671182	-1.320346	44	56.12	1.275455
GO:0018345_protein_palmitoylation	ZDHHC17	8	1	19.849138	-1.306976	53	62.58	1.180755
GO:0021692_cerebellar_Purkinje_cell_layer_morphogenesis	AGTPBP1	8	1	19.849138	-1.306976	53	62.58	1.180755
GO:0021694_cerebellar_Purkinje_cell_layer_formation	AGTPBP1	8	1	19.849138	-1.306976	53	62.58	1.180755
GO:0021702_cerebellar_Purkinje_cell_differentiation	AGTPBP1	8	1	19.849138	-1.306976	53	62.58	1.180755
GO:0021799_cerebral_cortex_radially_oriented_cell_migration	PAFAH1B1	8	1	19.849138	-1.306976	53	62.58	1.180755
GO:0035023_regulation_of_Rho_protein_signal_transduction	PAFAH1B1	8	1	19.849138	-1.306976	53	62.58	1.180755
GO:0042304_regulation_of_fatty_acid_biosynthetic_process	INSIG1	8	1	19.849138	-1.306976	53	62.58	1.180755
GO:0043616_keratinocyte_proliferation	FST	8	1	19.849138	-1.306976	53	62.58	1.180755
GO:0060043_regulation_of_cardiac_muscle_cell_proliferation	CXADR	8	1	19.849138	-1.306976	53	62.58	1.180755
GO:0000226_microtubule_cytoskeleton_organization	NAV1	57	2	5.571688	-1.306503	54	63.18	1.170000
GO:0000226_microtubule_cytoskeleton_organization	PAFAH1B1	57	2	5.571688	-1.306503	54	63.18	1.170000
GO:0030902_hindbrain_development	AGTPBP1	58	2	5.475624	-1.292933	55	63.83	1.160545
GO:0030902_hindbrain_development	GAS1	58	2	5.475624	-1.292933	55	63.83	1.160545
GO:0007420_brain_development	AGTPBP1	231	4	2.749664	-1.261889	56	65.2	1.164286
GO:0007420_brain_development	FYN	231	4	2.749664	-1.261889	56	65.2	1.164286
GO:0007420_brain_development	PAFAH1B1	231	4	2.749664	-1.261889	56	65.2	1.164286
GO:0007420_brain_development	GAS1	231	4	2.749664	-1.261889	56	65.2	1.164286
GO:0009451_RNA_modification	DNAJB11	9	1	17.643678	-1.257138	59	72.29	1.225254
GO:0048070_regulation_of_pigmentation_during_development	GNA11	9	1	17.643678	-1.257138	59	72.29	1.225254
GO:0048488_synaptic_vesicle_endocytosis	AMPH	9	1	17.643678	-1.257138	59	72.29	1.225254
GO:0016044_membrane_organization	SGCG	140	3	3.402709	-1.248003	60	72.93	1.215500
GO:0016044_membrane_organization	PAFAH1B1	140	3	3.402709	-1.248003	60	72.93	1.215500
GO:0016044_membrane_organization	AMPH	140	3	3.402709	-1.248003	60	72.93	1.215500
GO:0001501_skeletal_system_development	GNA11	236	4	2.691409	-1.233828	61	74.0	1.213115
GO:0001501_skeletal_system_development	INSIG1	236	4	2.691409	-1.233828	61	74.0	1.213115
GO:0001501_skeletal_system_development	GAS1	236	4	2.691409	-1.233828	61	74.0	1.213115
GO:0001501_skeletal_system_development	IGFBP5	236	4	2.691409	-1.233828	61	74.0	1.213115
GO:0048513_organ_development	CD8A	1365	13	1.512315	-1.227527	62	74.54	1.202258
GO:0048513_organ_development	AGTPBP1	1365	13	1.512315	-1.227527	62	74.54	1.202258
GO:0048513_organ_development	LGALS1	1365	13	1.512315	-1.227527	62	74.54	1.202258
GO:0048513_organ_development	GNA11	1365	13	1.512315	-1.227527	62	74.54	1.202258
GO:0048513_organ_development	FST	1365	13	1.512315	-1.227527	62	74.54	1.202258
GO:0048513_organ_development	GAS1	1365	13	1.512315	-1.227527	62	74.54	1.202258
GO:0048513_organ_development	FZD2	1365	13	1.512315	-1.227527	62	74.54	1.202258
GO:0048513_organ_development	CXADR	1365	13	1.512315	-1.227527	62	74.54	1.202258
GO:0048513_organ_development	FYN	1365	13	1.512315	-1.227527	62	74.54	1.202258
GO:0048513_organ_development	INSIG1	1365	13	1.512315	-1.227527	62	74.54	1.202258
GO:0048513_organ_development	PRKAR1A	1365	13	1.512315	-1.227527	62	74.54	1.202258
GO:0048513_organ_development	TGM2	1365	13	1.512315	-1.227527	62	74.54	1.202258
GO:0048513_organ_development	PAFAH1B1	1365	13	1.512315	-1.227527	62	74.54	1.202258
GO:0000209_protein_polyubiquitination	CHFR	10	1	15.879310	-1.212694	68	82.65	1.215441
GO:0001578_microtubule_bundle_formation	NAV1	10	1	15.879310	-1.212694	68	82.65	1.215441
GO:0018149_peptide_cross-linking	TGM2	10	1	15.879310	-1.212694	68	82.65	1.215441
GO:0032318_regulation_of_Ras_GTPase_activity	PAFAH1B1	10	1	15.879310	-1.212694	68	82.65	1.215441
GO:0048738_cardiac_muscle_tissue_development	CXADR	10	1	15.879310	-1.212694	68	82.65	1.215441
GO:0050892_intestinal_absorption	MOGAT2	10	1	15.879310	-1.212694	68	82.65	1.215441
GO:0043412_biopolymer_modification	ZDHHC17	458	6	2.080259	-1.209334	69	82.76	1.199420
GO:0043412_biopolymer_modification	DNAJB11	458	6	2.080259	-1.209334	69	82.76	1.199420
GO:0043412_biopolymer_modification	FYN	458	6	2.080259	-1.209334	69	82.76	1.199420
GO:0043412_biopolymer_modification	PRKAR1A	458	6	2.080259	-1.209334	69	82.76	1.199420
GO:0043412_biopolymer_modification	TGM2	458	6	2.080259	-1.209334	69	82.76	1.199420
GO:0043412_biopolymer_modification	CHFR	458	6	2.080259	-1.209334	69	82.76	1.199420
GO:0042471_ear_morphogenesis	INSIG1	65	2	4.885942	-1.204808	70	83.05	1.186429
GO:0042471_ear_morphogenesis	GAS1	65	2	4.885942	-1.204808	70	83.05	1.186429
GO:0007215_glutamate_signaling_pathway	GNA11	11	1	14.435737	-1.172613	72	90.1	1.251389
GO:0045216_cell-cell_junction_organization	CXADR	11	1	14.435737	-1.172613	72	90.1	1.251389
GO:0019932_second-messenger-mediated_signaling	CD8A	68	2	4.670385	-1.170308	73	90.27	1.236575
GO:0019932_second-messenger-mediated_signaling	GNA11	68	2	4.670385	-1.170308	73	90.27	1.236575
GO:0048856_anatomical_structure_development	CD8A	1688	15	1.411076	-1.159475	74	90.65	1.225000
GO:0048856_anatomical_structure_development	AGTPBP1	1688	15	1.411076	-1.159475	74	90.65	1.225000
GO:0048856_anatomical_structure_development	LGALS1	1688	15	1.411076	-1.159475	74	90.65	1.225000
GO:0048856_anatomical_structure_development	GNA11	1688	15	1.411076	-1.159475	74	90.65	1.225000
GO:0048856_anatomical_structure_development	FST	1688	15	1.411076	-1.159475	74	90.65	1.225000
GO:0048856_anatomical_structure_development	GAS1	1688	15	1.411076	-1.159475	74	90.65	1.225000
GO:0048856_anatomical_structure_development	FZD2	1688	15	1.411076	-1.159475	74	90.65	1.225000
GO:0048856_anatomical_structure_development	CXADR	1688	15	1.411076	-1.159475	74	90.65	1.225000
GO:0048856_anatomical_structure_development	NAV1	1688	15	1.411076	-1.159475	74	90.65	1.225000
GO:0048856_anatomical_structure_development	FYN	1688	15	1.411076	-1.159475	74	90.65	1.225000
GO:0048856_anatomical_structure_development	INSIG1	1688	15	1.411076	-1.159475	74	90.65	1.225000
GO:0048856_anatomical_structure_development	PRKAR1A	1688	15	1.411076	-1.159475	74	90.65	1.225000
GO:0048856_anatomical_structure_development	TGM2	1688	15	1.411076	-1.159475	74	90.65	1.225000
GO:0048856_anatomical_structure_development	PAFAH1B1	1688	15	1.411076	-1.159475	74	90.65	1.225000
GO:0048856_anatomical_structure_development	IGFBP5	1688	15	1.411076	-1.159475	74	90.65	1.225000
GO:0007611_learning_or_memory	PAFAH1B1	70	2	4.536946	-1.148268	75	91.77	1.223600
GO:0007611_learning_or_memory	AMPH	70	2	4.536946	-1.148268	75	91.77	1.223600
GO:0048878_chemical_homeostasis	LDLR	254	4	2.500679	-1.139091	76	92.39	1.215658
GO:0048878_chemical_homeostasis	FYN	254	4	2.500679	-1.139091	76	92.39	1.215658
GO:0048878_chemical_homeostasis	GNA11	254	4	2.500679	-1.139091	76	92.39	1.215658
GO:0048878_chemical_homeostasis	PRNP	254	4	2.500679	-1.139091	76	92.39	1.215658
GO:0021680_cerebellar_Purkinje_cell_layer_development	AGTPBP1	12	1	13.232759	-1.136136	82	98.94	1.206585
GO:0021697_cerebellar_cortex_formation	AGTPBP1	12	1	13.232759	-1.136136	82	98.94	1.206585
GO:0045445_myoblast_differentiation	LGALS1	12	1	13.232759	-1.136136	82	98.94	1.206585
GO:0045471_response_to_ethanol	FYN	12	1	13.232759	-1.136136	82	98.94	1.206585
GO:0050848_regulation_of_calcium-mediated_signaling	CD8A	12	1	13.232759	-1.136136	82	98.94	1.206585
GO:0050850_positive_regulation_of_calcium-mediated_signaling	CD8A	12	1	13.232759	-1.136136	82	98.94	1.206585
GO:0051336_regulation_of_hydrolase_activity	GNA11	73	2	4.350496	-1.116540	83	100.77	1.214096
GO:0051336_regulation_of_hydrolase_activity	PAFAH1B1	73	2	4.350496	-1.116540	83	100.77	1.214096
GO:0007212_dopamine_receptor_signaling_pathway	GNA11	13	1	12.214854	-1.102683	86	106.62	1.239767
GO:0021533_cell_differentiation_in_hindbrain	AGTPBP1	13	1	12.214854	-1.102683	86	106.62	1.239767
GO:0060038_cardiac_muscle_cell_proliferation	CXADR	13	1	12.214854	-1.102683	86	106.62	1.239767
GO:0044265_cellular_macromolecule_catabolic_process	LDLR	75	2	4.234483	-1.096220	87	107.23	1.232529
GO:0044265_cellular_macromolecule_catabolic_process	CHFR	75	2	4.234483	-1.096220	87	107.23	1.232529
GO:0032501_multicellular_organismal_process	MOGAT2	2183	18	1.309334	-1.093291	88	107.29	1.219205
GO:0032501_multicellular_organismal_process	CD8A	2183	18	1.309334	-1.093291	88	107.29	1.219205
GO:0032501_multicellular_organismal_process	AGTPBP1	2183	18	1.309334	-1.093291	88	107.29	1.219205
GO:0032501_multicellular_organismal_process	LGALS1	2183	18	1.309334	-1.093291	88	107.29	1.219205
GO:0032501_multicellular_organismal_process	GNA11	2183	18	1.309334	-1.093291	88	107.29	1.219205
GO:0032501_multicellular_organismal_process	PITPNB	2183	18	1.309334	-1.093291	88	107.29	1.219205
GO:0032501_multicellular_organismal_process	FST	2183	18	1.309334	-1.093291	88	107.29	1.219205
GO:0032501_multicellular_organismal_process	FZD2	2183	18	1.309334	-1.093291	88	107.29	1.219205
GO:0032501_multicellular_organismal_process	GAS1	2183	18	1.309334	-1.093291	88	107.29	1.219205
GO:0032501_multicellular_organismal_process	CXADR	2183	18	1.309334	-1.093291	88	107.29	1.219205
GO:0032501_multicellular_organismal_process	AMPH	2183	18	1.309334	-1.093291	88	107.29	1.219205
GO:0032501_multicellular_organismal_process	NAV1	2183	18	1.309334	-1.093291	88	107.29	1.219205
GO:0032501_multicellular_organismal_process	FYN	2183	18	1.309334	-1.093291	88	107.29	1.219205
GO:0032501_multicellular_organismal_process	PRKAR1A	2183	18	1.309334	-1.093291	88	107.29	1.219205
GO:0032501_multicellular_organismal_process	INSIG1	2183	18	1.309334	-1.093291	88	107.29	1.219205
GO:0032501_multicellular_organismal_process	TGM2	2183	18	1.309334	-1.093291	88	107.29	1.219205
GO:0032501_multicellular_organismal_process	PAFAH1B1	2183	18	1.309334	-1.093291	88	107.29	1.219205
GO:0032501_multicellular_organismal_process	IGFBP5	2183	18	1.309334	-1.093291	88	107.29	1.219205
GO:0006695_cholesterol_biosynthetic_process	INSIG1	14	1	11.342365	-1.071807	94	113.7	1.209574
GO:0014855_striated_muscle_cell_proliferation	CXADR	14	1	11.342365	-1.071807	94	113.7	1.209574
GO:0019217_regulation_of_fatty_acid_metabolic_process	INSIG1	14	1	11.342365	-1.071807	94	113.7	1.209574
GO:0021904_dorsal_ventral_neural_tube_patterning	GAS1	14	1	11.342365	-1.071807	94	113.7	1.209574
GO:0045598_regulation_of_fat_cell_differentiation	INSIG1	14	1	11.342365	-1.071807	94	113.7	1.209574
GO:0050810_regulation_of_steroid_biosynthetic_process	INSIG1	14	1	11.342365	-1.071807	94	113.7	1.209574
GO:0007200_activation_of_phospholipase_C_activity_by_G-protein_coupled_receptor_protein_signaling_pathway_coupled_to_IP3_second_messenger	GNA11	15	1	10.586207	-1.043152	102	120.86	1.184902
GO:0007202_activation_of_phospholipase_C_activity	GNA11	15	1	10.586207	-1.043152	102	120.86	1.184902
GO:0010518_positive_regulation_of_phospholipase_activity	GNA11	15	1	10.586207	-1.043152	102	120.86	1.184902
GO:0010863_positive_regulation_of_phospholipase_C_activity	GNA11	15	1	10.586207	-1.043152	102	120.86	1.184902
GO:0021795_cerebral_cortex_cell_migration	PAFAH1B1	15	1	10.586207	-1.043152	102	120.86	1.184902
GO:0022600_digestive_system_process	MOGAT2	15	1	10.586207	-1.043152	102	120.86	1.184902
GO:0031069_hair_follicle_morphogenesis	FST	15	1	10.586207	-1.043152	102	120.86	1.184902
GO:0050798_activated_T_cell_proliferation	FYN	15	1	10.586207	-1.043152	102	120.86	1.184902
GO:0048646_anatomical_structure_formation_involved_in_morphogenesis	AGTPBP1	277	4	2.293041	-1.030683	103	121.31	1.177767
GO:0048646_anatomical_structure_formation_involved_in_morphogenesis	PRKAR1A	277	4	2.293041	-1.030683	103	121.31	1.177767
GO:0048646_anatomical_structure_formation_involved_in_morphogenesis	TGM2	277	4	2.293041	-1.030683	103	121.31	1.177767
GO:0048646_anatomical_structure_formation_involved_in_morphogenesis	PAFAH1B1	277	4	2.293041	-1.030683	103	121.31	1.177767
GO:0008202_steroid_metabolic_process	LDLR	82	2	3.873003	-1.029804	104	122.04	1.173462
GO:0008202_steroid_metabolic_process	INSIG1	82	2	3.873003	-1.029804	104	122.04	1.173462
GO:0032502_developmental_process	CD8A	2060	17	1.310429	-1.029059	105	122.17	1.163524
GO:0032502_developmental_process	AGTPBP1	2060	17	1.310429	-1.029059	105	122.17	1.163524
GO:0032502_developmental_process	LGALS1	2060	17	1.310429	-1.029059	105	122.17	1.163524
GO:0032502_developmental_process	GNA11	2060	17	1.310429	-1.029059	105	122.17	1.163524
GO:0032502_developmental_process	FST	2060	17	1.310429	-1.029059	105	122.17	1.163524
GO:0032502_developmental_process	PITPNB	2060	17	1.310429	-1.029059	105	122.17	1.163524
GO:0032502_developmental_process	FZD2	2060	17	1.310429	-1.029059	105	122.17	1.163524
GO:0032502_developmental_process	GAS1	2060	17	1.310429	-1.029059	105	122.17	1.163524
GO:0032502_developmental_process	CXADR	2060	17	1.310429	-1.029059	105	122.17	1.163524
GO:0032502_developmental_process	NAV1	2060	17	1.310429	-1.029059	105	122.17	1.163524
GO:0032502_developmental_process	FYN	2060	17	1.310429	-1.029059	105	122.17	1.163524
GO:0032502_developmental_process	PRKAR1A	2060	17	1.310429	-1.029059	105	122.17	1.163524
GO:0032502_developmental_process	INSIG1	2060	17	1.310429	-1.029059	105	122.17	1.163524
GO:0032502_developmental_process	TGM2	2060	17	1.310429	-1.029059	105	122.17	1.163524
GO:0032502_developmental_process	PAFAH1B1	2060	17	1.310429	-1.029059	105	122.17	1.163524
GO:0032502_developmental_process	PRNP	2060	17	1.310429	-1.029059	105	122.17	1.163524
GO:0032502_developmental_process	IGFBP5	2060	17	1.310429	-1.029059	105	122.17	1.163524
GO:0016126_sterol_biosynthetic_process	INSIG1	16	1	9.924569	-1.016429	112	127.78	1.140893
GO:0019722_calcium-mediated_signaling	CD8A	16	1	9.924569	-1.016429	112	127.78	1.140893
GO:0021696_cerebellar_cortex_morphogenesis	AGTPBP1	16	1	9.924569	-1.016429	112	127.78	1.140893
GO:0043087_regulation_of_GTPase_activity	PAFAH1B1	16	1	9.924569	-1.016429	112	127.78	1.140893
GO:0048015_phosphoinositide-mediated_signaling	GNA11	16	1	9.924569	-1.016429	112	127.78	1.140893
GO:0050974_detection_of_mechanical_stimulus_involved_in_sensory_perception	FYN	16	1	9.924569	-1.016429	112	127.78	1.140893
GO:0060193_positive_regulation_of_lipase_activity	GNA11	16	1	9.924569	-1.016429	112	127.78	1.140893
GO:0006873_cellular_ion_homeostasis	FYN	176	3	2.706701	-1.012803	113	128.21	1.134602
GO:0006873_cellular_ion_homeostasis	GNA11	176	3	2.706701	-1.012803	113	128.21	1.134602
GO:0006873_cellular_ion_homeostasis	PRNP	176	3	2.706701	-1.012803	113	128.21	1.134602
GO:0048699_generation_of_neurons	NAV1	396	5	2.004963	-1.008174	114	128.59	1.127982
GO:0048699_generation_of_neurons	AGTPBP1	396	5	2.004963	-1.008174	114	128.59	1.127982
GO:0048699_generation_of_neurons	FYN	396	5	2.004963	-1.008174	114	128.59	1.127982
GO:0048699_generation_of_neurons	PAFAH1B1	396	5	2.004963	-1.008174	114	128.59	1.127982
GO:0048699_generation_of_neurons	GAS1	396	5	2.004963	-1.008174	114	128.59	1.127982
GO:0010517_regulation_of_phospholipase_activity	GNA11	17	1	9.340771	-0.991406	117	135.32	1.156581
GO:0010565_regulation_of_cellular_ketone_metabolic_process	INSIG1	17	1	9.340771	-0.991406	117	135.32	1.156581
GO:0022029_telencephalon_cell_migration	PAFAH1B1	17	1	9.340771	-0.991406	117	135.32	1.156581
GO:0007417_central_nervous_system_development	AGTPBP1	287	4	2.213144	-0.987426	118	135.6	1.149153
GO:0007417_central_nervous_system_development	FYN	287	4	2.213144	-0.987426	118	135.6	1.149153
GO:0007417_central_nervous_system_development	PAFAH1B1	287	4	2.213144	-0.987426	118	135.6	1.149153
GO:0007417_central_nervous_system_development	GAS1	287	4	2.213144	-0.987426	118	135.6	1.149153
GO:0043583_ear_development	INSIG1	87	2	3.650416	-0.986343	119	136.23	1.144790
GO:0043583_ear_development	GAS1	87	2	3.650416	-0.986343	119	136.23	1.144790
GO:0055082_cellular_chemical_homeostasis	FYN	181	3	2.631930	-0.985073	120	136.47	1.137250
GO:0055082_cellular_chemical_homeostasis	GNA11	181	3	2.631930	-0.985073	120	136.47	1.137250
GO:0055082_cellular_chemical_homeostasis	PRNP	181	3	2.631930	-0.985073	120	136.47	1.137250
GO:0008589_regulation_of_smoothened_signaling_pathway	GAS1	18	1	8.821839	-0.967886	126	142.92	1.134286
GO:0021885_forebrain_cell_migration	PAFAH1B1	18	1	8.821839	-0.967886	126	142.92	1.134286
GO:0030318_melanocyte_differentiation	GNA11	18	1	8.821839	-0.967886	126	142.92	1.134286
GO:0046578_regulation_of_Ras_protein_signal_transduction	PAFAH1B1	18	1	8.821839	-0.967886	126	142.92	1.134286
GO:0048730_epidermis_morphogenesis	FST	18	1	8.821839	-0.967886	126	142.92	1.134286
GO:0050982_detection_of_mechanical_stimulus	FYN	18	1	8.821839	-0.967886	126	142.92	1.134286
GO:0007276_gamete_generation	FST	188	3	2.533933	-0.947914	127	144.64	1.138898
GO:0007276_gamete_generation	PAFAH1B1	188	3	2.533933	-0.947914	127	144.64	1.138898
GO:0007276_gamete_generation	HERPUD2	188	3	2.533933	-0.947914	127	144.64	1.138898
GO:0006497_protein_amino_acid_lipidation	ZDHHC17	19	1	8.357532	-0.945708	134	148.76	1.110149
GO:0019218_regulation_of_steroid_metabolic_process	INSIG1	19	1	8.357532	-0.945708	134	148.76	1.110149
GO:0033002_muscle_cell_proliferation	CXADR	19	1	8.357532	-0.945708	134	148.76	1.110149
GO:0046890_regulation_of_lipid_biosynthetic_process	INSIG1	19	1	8.357532	-0.945708	134	148.76	1.110149
GO:0048701_embryonic_cranial_skeleton_morphogenesis	GAS1	19	1	8.357532	-0.945708	134	148.76	1.110149
GO:0050931_pigment_cell_differentiation	GNA11	19	1	8.357532	-0.945708	134	148.76	1.110149
GO:0051056_regulation_of_small_GTPase_mediated_signal_transduction	PAFAH1B1	19	1	8.357532	-0.945708	134	148.76	1.110149
GO:0019226_transmission_of_nerve_impulse	FYN	189	3	2.520525	-0.942757	135	148.89	1.102889
GO:0019226_transmission_of_nerve_impulse	AGTPBP1	189	3	2.520525	-0.942757	135	148.89	1.102889
GO:0019226_transmission_of_nerve_impulse	PAFAH1B1	189	3	2.520525	-0.942757	135	148.89	1.102889
GO:0008610_lipid_biosynthetic_process	MOGAT2	94	2	3.378577	-0.930285	136	149.97	1.102721
GO:0008610_lipid_biosynthetic_process	INSIG1	94	2	3.378577	-0.930285	136	149.97	1.102721
GO:0007586_digestion	MOGAT2	20	1	7.939655	-0.924733	142	153.69	1.082324
GO:0008360_regulation_of_cell_shape	FYN	20	1	7.939655	-0.924733	142	153.69	1.082324
GO:0010927_cellular_component_assembly_involved_in_morphogenesis	PAFAH1B1	20	1	7.939655	-0.924733	142	153.69	1.082324
GO:0021695_cerebellar_cortex_development	AGTPBP1	20	1	7.939655	-0.924733	142	153.69	1.082324
GO:0045017_glycerolipid_biosynthetic_process	MOGAT2	20	1	7.939655	-0.924733	142	153.69	1.082324
GO:0060191_regulation_of_lipase_activity	GNA11	20	1	7.939655	-0.924733	142	153.69	1.082324
GO:0008283_cell_proliferation	FYN	544	6	1.751395	-0.924406	143	153.77	1.075315
GO:0008283_cell_proliferation	PRKAR1A	544	6	1.751395	-0.924406	143	153.77	1.075315
GO:0008283_cell_proliferation	FST	544	6	1.751395	-0.924406	143	153.77	1.075315
GO:0008283_cell_proliferation	PAFAH1B1	544	6	1.751395	-0.924406	143	153.77	1.075315
GO:0008283_cell_proliferation	GAS1	544	6	1.751395	-0.924406	143	153.77	1.075315
GO:0008283_cell_proliferation	CXADR	544	6	1.751395	-0.924406	143	153.77	1.075315
GO:0042391_regulation_of_membrane_potential	FYN	95	2	3.343013	-0.922689	144	153.95	1.069097
GO:0042391_regulation_of_membrane_potential	GNA11	95	2	3.343013	-0.922689	144	153.95	1.069097
GO:0022008_neurogenesis	NAV1	423	5	1.876987	-0.915719	145	154.29	1.064069
GO:0022008_neurogenesis	AGTPBP1	423	5	1.876987	-0.915719	145	154.29	1.064069
GO:0022008_neurogenesis	FYN	423	5	1.876987	-0.915719	145	154.29	1.064069
GO:0022008_neurogenesis	PAFAH1B1	423	5	1.876987	-0.915719	145	154.29	1.064069
GO:0022008_neurogenesis	GAS1	423	5	1.876987	-0.915719	145	154.29	1.064069
GO:0019725_cellular_homeostasis	FYN	195	3	2.442971	-0.912564	146	155.1	1.062329
GO:0019725_cellular_homeostasis	GNA11	195	3	2.442971	-0.912564	146	155.1	1.062329
GO:0019725_cellular_homeostasis	PRNP	195	3	2.442971	-0.912564	146	155.1	1.062329
GO:0002053_positive_regulation_of_mesenchymal_cell_proliferation	GAS1	21	1	7.561576	-0.904844	151	160.43	1.062450
GO:0002456_T_cell_mediated_immunity	CD8A	21	1	7.561576	-0.904844	151	160.43	1.062450
GO:0006633_fatty_acid_biosynthetic_process	INSIG1	21	1	7.561576	-0.904844	151	160.43	1.062450
GO:0021532_neural_tube_patterning	GAS1	21	1	7.561576	-0.904844	151	160.43	1.062450
GO:0034330_cell_junction_organization	CXADR	21	1	7.561576	-0.904844	151	160.43	1.062450
GO:0050801_ion_homeostasis	FYN	197	3	2.418169	-0.902777	152	160.92	1.058684
GO:0050801_ion_homeostasis	GNA11	197	3	2.418169	-0.902777	152	160.92	1.058684
GO:0050801_ion_homeostasis	PRNP	197	3	2.418169	-0.902777	152	160.92	1.058684
GO:0009967_positive_regulation_of_signal_transduction	CD8A	98	2	3.240676	-0.900474	153	161.38	1.054771
GO:0009967_positive_regulation_of_signal_transduction	GAS1	98	2	3.240676	-0.900474	153	161.38	1.054771
GO:0060348_bone_development	INSIG1	99	2	3.207941	-0.893253	154	162.16	1.052987
GO:0060348_bone_development	IGFBP5	99	2	3.207941	-0.893253	154	162.16	1.052987
GO:0007154_cell_communication	CD8A	1096	10	1.448842	-0.888203	155	162.35	1.047419
GO:0007154_cell_communication	AGTPBP1	1096	10	1.448842	-0.888203	155	162.35	1.047419
GO:0007154_cell_communication	FYN	1096	10	1.448842	-0.888203	155	162.35	1.047419
GO:0007154_cell_communication	GNA11	1096	10	1.448842	-0.888203	155	162.35	1.047419
GO:0007154_cell_communication	FST	1096	10	1.448842	-0.888203	155	162.35	1.047419
GO:0007154_cell_communication	TGM2	1096	10	1.448842	-0.888203	155	162.35	1.047419
GO:0007154_cell_communication	PAFAH1B1	1096	10	1.448842	-0.888203	155	162.35	1.047419
GO:0007154_cell_communication	FZD2	1096	10	1.448842	-0.888203	155	162.35	1.047419
GO:0007154_cell_communication	GAS1	1096	10	1.448842	-0.888203	155	162.35	1.047419
GO:0007154_cell_communication	AZI2	1096	10	1.448842	-0.888203	155	162.35	1.047419
GO:0010463_mesenchymal_cell_proliferation	GAS1	22	1	7.217868	-0.885940	162	168.13	1.037840
GO:0010464_regulation_of_mesenchymal_cell_proliferation	GAS1	22	1	7.217868	-0.885940	162	168.13	1.037840
GO:0015918_sterol_transport	LDLR	22	1	7.217868	-0.885940	162	168.13	1.037840
GO:0021766_hippocampus_development	PAFAH1B1	22	1	7.217868	-0.885940	162	168.13	1.037840
GO:0030301_cholesterol_transport	LDLR	22	1	7.217868	-0.885940	162	168.13	1.037840
GO:0042733_embryonic_digit_morphogenesis	GAS1	22	1	7.217868	-0.885940	162	168.13	1.037840
GO:0048489_synaptic_vesicle_transport	AMPH	22	1	7.217868	-0.885940	162	168.13	1.037840
GO:0009653_anatomical_structure_morphogenesis	FYN	958	9	1.491793	-0.884940	163	168.21	1.031963
GO:0009653_anatomical_structure_morphogenesis	AGTPBP1	958	9	1.491793	-0.884940	163	168.21	1.031963
GO:0009653_anatomical_structure_morphogenesis	PRKAR1A	958	9	1.491793	-0.884940	163	168.21	1.031963
GO:0009653_anatomical_structure_morphogenesis	FST	958	9	1.491793	-0.884940	163	168.21	1.031963
GO:0009653_anatomical_structure_morphogenesis	INSIG1	958	9	1.491793	-0.884940	163	168.21	1.031963
GO:0009653_anatomical_structure_morphogenesis	TGM2	958	9	1.491793	-0.884940	163	168.21	1.031963
GO:0009653_anatomical_structure_morphogenesis	PAFAH1B1	958	9	1.491793	-0.884940	163	168.21	1.031963
GO:0009653_anatomical_structure_morphogenesis	FZD2	958	9	1.491793	-0.884940	163	168.21	1.031963
GO:0009653_anatomical_structure_morphogenesis	GAS1	958	9	1.491793	-0.884940	163	168.21	1.031963
GO:0044267_cellular_protein_metabolic_process	ZDHHC17	559	6	1.704398	-0.882131	164	168.48	1.027317
GO:0044267_cellular_protein_metabolic_process	MRPL12	559	6	1.704398	-0.882131	164	168.48	1.027317
GO:0044267_cellular_protein_metabolic_process	FYN	559	6	1.704398	-0.882131	164	168.48	1.027317
GO:0044267_cellular_protein_metabolic_process	PRKAR1A	559	6	1.704398	-0.882131	164	168.48	1.027317
GO:0044267_cellular_protein_metabolic_process	TGM2	559	6	1.704398	-0.882131	164	168.48	1.027317
GO:0044267_cellular_protein_metabolic_process	CHFR	559	6	1.704398	-0.882131	164	168.48	1.027317
GO:0060349_bone_morphogenesis	INSIG1	23	1	6.904048	-0.867934	166	172.18	1.037229
GO:0060445_branching_involved_in_salivary_gland_morphogenesis	TGM2	23	1	6.904048	-0.867934	166	172.18	1.037229
GO:0006464_protein_modification_process	ZDHHC17	439	5	1.808577	-0.865199	167	172.82	1.034850
GO:0006464_protein_modification_process	FYN	439	5	1.808577	-0.865199	167	172.82	1.034850
GO:0006464_protein_modification_process	PRKAR1A	439	5	1.808577	-0.865199	167	172.82	1.034850
GO:0006464_protein_modification_process	TGM2	439	5	1.808577	-0.865199	167	172.82	1.034850
GO:0006464_protein_modification_process	CHFR	439	5	1.808577	-0.865199	167	172.82	1.034850
GO:0007050_cell_cycle_arrest	GAS1	24	1	6.616379	-0.850747	174	177.87	1.022241
GO:0007266_Rho_protein_signal_transduction	PAFAH1B1	24	1	6.616379	-0.850747	174	177.87	1.022241
GO:0009612_response_to_mechanical_stimulus	FYN	24	1	6.616379	-0.850747	174	177.87	1.022241
GO:0042158_lipoprotein_biosynthetic_process	ZDHHC17	24	1	6.616379	-0.850747	174	177.87	1.022241
GO:0042632_cholesterol_homeostasis	LDLR	24	1	6.616379	-0.850747	174	177.87	1.022241
GO:0050679_positive_regulation_of_epithelial_cell_proliferation	GAS1	24	1	6.616379	-0.850747	174	177.87	1.022241
GO:0055092_sterol_homeostasis	LDLR	24	1	6.616379	-0.850747	174	177.87	1.022241
GO:0050793_regulation_of_developmental_process	FYN	703	7	1.581155	-0.847634	175	178.15	1.018000
GO:0050793_regulation_of_developmental_process	GNA11	703	7	1.581155	-0.847634	175	178.15	1.018000
GO:0050793_regulation_of_developmental_process	FST	703	7	1.581155	-0.847634	175	178.15	1.018000
GO:0050793_regulation_of_developmental_process	INSIG1	703	7	1.581155	-0.847634	175	178.15	1.018000
GO:0050793_regulation_of_developmental_process	GAS1	703	7	1.581155	-0.847634	175	178.15	1.018000
GO:0050793_regulation_of_developmental_process	CXADR	703	7	1.581155	-0.847634	175	178.15	1.018000
GO:0050793_regulation_of_developmental_process	PRNP	703	7	1.581155	-0.847634	175	178.15	1.018000
GO:0043543_protein_amino_acid_acylation	ZDHHC17	25	1	6.351724	-0.834314	176	182.12	1.034773
GO:0006928_cell_motion	NAV1	330	4	1.924765	-0.823819	178	183.05	1.028371
GO:0006928_cell_motion	FYN	330	4	1.924765	-0.823819	178	183.05	1.028371
GO:0006928_cell_motion	PAFAH1B1	330	4	1.924765	-0.823819	178	183.05	1.028371
GO:0006928_cell_motion	GAS1	330	4	1.924765	-0.823819	178	183.05	1.028371
GO:0051674_localization_of_cell	NAV1	330	4	1.924765	-0.823819	178	183.05	1.028371
GO:0051674_localization_of_cell	FYN	330	4	1.924765	-0.823819	178	183.05	1.028371
GO:0051674_localization_of_cell	PAFAH1B1	330	4	1.924765	-0.823819	178	183.05	1.028371
GO:0051674_localization_of_cell	GAS1	330	4	1.924765	-0.823819	178	183.05	1.028371
GO:0051093_negative_regulation_of_developmental_process	FST	331	4	1.918950	-0.820397	179	183.28	1.023911
GO:0051093_negative_regulation_of_developmental_process	INSIG1	331	4	1.918950	-0.820397	179	183.28	1.023911
GO:0051093_negative_regulation_of_developmental_process	CXADR	331	4	1.918950	-0.820397	179	183.28	1.023911
GO:0051093_negative_regulation_of_developmental_process	PRNP	331	4	1.918950	-0.820397	179	183.28	1.023911
GO:0010647_positive_regulation_of_cell_communication	CD8A	110	2	2.887147	-0.819317	180	183.9	1.021667
GO:0010647_positive_regulation_of_cell_communication	GAS1	110	2	2.887147	-0.819317	180	183.9	1.021667
GO:0007405_neuroblast_proliferation	PAFAH1B1	26	1	6.107427	-0.818576	183	187.2	1.022951
GO:0019233_sensory_perception_of_pain	FYN	26	1	6.107427	-0.818576	183	187.2	1.022951
GO:0050680_negative_regulation_of_epithelial_cell_proliferation	GAS1	26	1	6.107427	-0.818576	183	187.2	1.022951
GO:0048705_skeletal_system_morphogenesis	INSIG1	111	2	2.861137	-0.813055	184	187.62	1.019674
GO:0048705_skeletal_system_morphogenesis	GAS1	111	2	2.861137	-0.813055	184	187.62	1.019674
GO:0006997_nucleus_organization	PAFAH1B1	28	1	5.671182	-0.788977	185	196.16	1.060324
GO:0007166_cell_surface_receptor_linked_signal_transduction	CD8A	597	6	1.595911	-0.783292	186	196.85	1.058333
GO:0007166_cell_surface_receptor_linked_signal_transduction	FYN	597	6	1.595911	-0.783292	186	196.85	1.058333
GO:0007166_cell_surface_receptor_linked_signal_transduction	GNA11	597	6	1.595911	-0.783292	186	196.85	1.058333
GO:0007166_cell_surface_receptor_linked_signal_transduction	FST	597	6	1.595911	-0.783292	186	196.85	1.058333
GO:0007166_cell_surface_receptor_linked_signal_transduction	TGM2	597	6	1.595911	-0.783292	186	196.85	1.058333
GO:0007166_cell_surface_receptor_linked_signal_transduction	GAS1	597	6	1.595911	-0.783292	186	196.85	1.058333
GO:0021761_limbic_system_development	PAFAH1B1	29	1	5.475624	-0.775028	188	200.89	1.068564
GO:0048066_pigmentation_during_development	GNA11	29	1	5.475624	-0.775028	188	200.89	1.068564
GO:0019953_sexual_reproduction	FST	228	3	2.089383	-0.766706	189	201.75	1.067460
GO:0019953_sexual_reproduction	PAFAH1B1	228	3	2.089383	-0.766706	189	201.75	1.067460
GO:0019953_sexual_reproduction	HERPUD2	228	3	2.089383	-0.766706	189	201.75	1.067460
GO:0007435_salivary_gland_morphogenesis	TGM2	30	1	5.293103	-0.761595	192	205.63	1.070990
GO:0022411_cellular_component_disassembly	PAFAH1B1	30	1	5.293103	-0.761595	192	205.63	1.070990
GO:0042552_myelination	FYN	30	1	5.293103	-0.761595	192	205.63	1.070990
GO:0014706_striated_muscle_tissue_development	LGALS1	120	2	2.646552	-0.759719	193	205.79	1.066269
GO:0014706_striated_muscle_tissue_development	CXADR	120	2	2.646552	-0.759719	193	205.79	1.066269
GO:0006694_steroid_biosynthetic_process	INSIG1	31	1	5.122358	-0.748643	195	212.04	1.087385
GO:0055088_lipid_homeostasis	LDLR	31	1	5.122358	-0.748643	195	212.04	1.087385
GO:0050890_cognition	FYN	233	3	2.044546	-0.747193	196	213.17	1.087602
GO:0050890_cognition	PAFAH1B1	233	3	2.044546	-0.747193	196	213.17	1.087602
GO:0050890_cognition	AMPH	233	3	2.044546	-0.747193	196	213.17	1.087602
GO:0016477_cell_migration	NAV1	234	3	2.035809	-0.743362	197	213.34	1.082944
GO:0016477_cell_migration	FYN	234	3	2.035809	-0.743362	197	213.34	1.082944
GO:0016477_cell_migration	PAFAH1B1	234	3	2.035809	-0.743362	197	213.34	1.082944
GO:0001707_mesoderm_formation	PRKAR1A	32	1	4.962284	-0.736142	203	216.52	1.066601
GO:0007249_I-kappaB_kinase_NF-kappaB_cascade	AZI2	32	1	4.962284	-0.736142	203	216.52	1.066601
GO:0007272_ensheathment_of_neurons	FYN	32	1	4.962284	-0.736142	203	216.52	1.066601
GO:0008366_axon_ensheathment	FYN	32	1	4.962284	-0.736142	203	216.52	1.066601
GO:0048332_mesoderm_morphogenesis	PRKAR1A	32	1	4.962284	-0.736142	203	216.52	1.066601
GO:0050885_neuromuscular_process_controlling_balance	PAFAH1B1	32	1	4.962284	-0.736142	203	216.52	1.066601
GO:0007431_salivary_gland_development	TGM2	33	1	4.811912	-0.724065	205	220.5	1.075610
GO:0021987_cerebral_cortex_development	PAFAH1B1	33	1	4.811912	-0.724065	205	220.5	1.075610
GO:0060537_muscle_tissue_development	LGALS1	128	2	2.481142	-0.716432	206	221.07	1.073155
GO:0060537_muscle_tissue_development	CXADR	128	2	2.481142	-0.716432	206	221.07	1.073155
GO:0030509_BMP_signaling_pathway	FST	34	1	4.670385	-0.712385	207	224.59	1.084976
GO:0006869_lipid_transport	LDLR	35	1	4.536946	-0.701080	209	228.18	1.091770
GO:0016567_protein_ubiquitination	CHFR	35	1	4.536946	-0.701080	209	228.18	1.091770
GO:0007165_signal_transduction	CD8A	915	8	1.388355	-0.690694	210	229.49	1.092810
GO:0007165_signal_transduction	FYN	915	8	1.388355	-0.690694	210	229.49	1.092810
GO:0007165_signal_transduction	GNA11	915	8	1.388355	-0.690694	210	229.49	1.092810
GO:0007165_signal_transduction	FST	915	8	1.388355	-0.690694	210	229.49	1.092810
GO:0007165_signal_transduction	TGM2	915	8	1.388355	-0.690694	210	229.49	1.092810
GO:0007165_signal_transduction	PAFAH1B1	915	8	1.388355	-0.690694	210	229.49	1.092810
GO:0007165_signal_transduction	GAS1	915	8	1.388355	-0.690694	210	229.49	1.092810
GO:0007165_signal_transduction	AZI2	915	8	1.388355	-0.690694	210	229.49	1.092810
GO:0001704_formation_of_primary_germ_layer	PRKAR1A	36	1	4.410920	-0.690129	212	233.08	1.099434
GO:0019228_regulation_of_action_potential_in_neuron	FYN	36	1	4.410920	-0.690129	212	233.08	1.099434
GO:0007283_spermatogenesis	PAFAH1B1	134	2	2.370046	-0.686209	214	233.45	1.090888
GO:0007283_spermatogenesis	HERPUD2	134	2	2.370046	-0.686209	214	233.45	1.090888
GO:0048232_male_gamete_generation	PAFAH1B1	134	2	2.370046	-0.686209	214	233.45	1.090888
GO:0048232_male_gamete_generation	HERPUD2	134	2	2.370046	-0.686209	214	233.45	1.090888
GO:0045785_positive_regulation_of_cell_adhesion	TGM2	37	1	4.291705	-0.679511	216	236.33	1.094120
GO:0050906_detection_of_stimulus_involved_in_sensory_perception	FYN	37	1	4.291705	-0.679511	216	236.33	1.094120
GO:0007267_cell-cell_signaling	AGTPBP1	252	3	1.890394	-0.678257	217	236.52	1.089954
GO:0007267_cell-cell_signaling	PAFAH1B1	252	3	1.890394	-0.678257	217	236.52	1.089954
GO:0007267_cell-cell_signaling	FZD2	252	3	1.890394	-0.678257	217	236.52	1.089954
GO:0009057_macromolecule_catabolic_process	LDLR	137	2	2.318147	-0.671755	218	237.32	1.088624
GO:0009057_macromolecule_catabolic_process	CHFR	137	2	2.318147	-0.671755	218	237.32	1.088624
GO:0001649_osteoblast_differentiation	IGFBP5	38	1	4.178766	-0.669210	222	241.21	1.086532
GO:0016053_organic_acid_biosynthetic_process	INSIG1	38	1	4.178766	-0.669210	222	241.21	1.086532
GO:0046394_carboxylic_acid_biosynthetic_process	INSIG1	38	1	4.178766	-0.669210	222	241.21	1.086532
GO:0046777_protein_amino_acid_autophosphorylation	FYN	38	1	4.178766	-0.669210	222	241.21	1.086532
GO:0048729_tissue_morphogenesis	FST	255	3	1.868154	-0.668071	223	241.3	1.082063
GO:0048729_tissue_morphogenesis	PRKAR1A	255	3	1.868154	-0.668071	223	241.3	1.082063
GO:0048729_tissue_morphogenesis	FZD2	255	3	1.868154	-0.668071	223	241.3	1.082063
GO:0009966_regulation_of_signal_transduction	CD8A	256	3	1.860857	-0.664715	224	241.6	1.078571
GO:0009966_regulation_of_signal_transduction	PAFAH1B1	256	3	1.860857	-0.664715	224	241.6	1.078571
GO:0009966_regulation_of_signal_transduction	GAS1	256	3	1.860857	-0.664715	224	241.6	1.078571
GO:0048870_cell_motility	NAV1	257	3	1.853616	-0.661380	225	242.25	1.076667
GO:0048870_cell_motility	FYN	257	3	1.853616	-0.661380	225	242.25	1.076667
GO:0048870_cell_motility	PAFAH1B1	257	3	1.853616	-0.661380	225	242.25	1.076667
GO:0043687_post-translational_protein_modification	FYN	384	4	1.654095	-0.659454	226	242.38	1.072478
GO:0043687_post-translational_protein_modification	PRKAR1A	384	4	1.654095	-0.659454	226	242.38	1.072478
GO:0043687_post-translational_protein_modification	TGM2	384	4	1.654095	-0.659454	226	242.38	1.072478
GO:0043687_post-translational_protein_modification	CHFR	384	4	1.654095	-0.659454	226	242.38	1.072478
GO:0006511_ubiquitin-dependent_protein_catabolic_process	CHFR	39	1	4.071618	-0.659208	230	245.02	1.065304
GO:0007286_spermatid_development	PAFAH1B1	39	1	4.071618	-0.659208	230	245.02	1.065304
GO:0035148_tube_lumen_formation	TGM2	39	1	4.071618	-0.659208	230	245.02	1.065304
GO:0042475_odontogenesis_of_dentine-containing_tooth	FST	39	1	4.071618	-0.659208	230	245.02	1.065304
GO:0003008_system_process	MOGAT2	516	5	1.538693	-0.659098	231	245.19	1.061429
GO:0003008_system_process	FYN	516	5	1.538693	-0.659098	231	245.19	1.061429
GO:0003008_system_process	AGTPBP1	516	5	1.538693	-0.659098	231	245.19	1.061429
GO:0003008_system_process	PAFAH1B1	516	5	1.538693	-0.659098	231	245.19	1.061429
GO:0003008_system_process	AMPH	516	5	1.538693	-0.659098	231	245.19	1.061429
GO:0048468_cell_development	NAV1	654	6	1.456817	-0.654585	232	245.62	1.058707
GO:0048468_cell_development	AGTPBP1	654	6	1.456817	-0.654585	232	245.62	1.058707
GO:0048468_cell_development	FYN	654	6	1.456817	-0.654585	232	245.62	1.058707
GO:0048468_cell_development	LGALS1	654	6	1.456817	-0.654585	232	245.62	1.058707
GO:0048468_cell_development	PAFAH1B1	654	6	1.456817	-0.654585	232	245.62	1.058707
GO:0048468_cell_development	GAS1	654	6	1.456817	-0.654585	232	245.62	1.058707
GO:0019538_protein_metabolic_process	ZDHHC17	655	6	1.454593	-0.652515	233	246.26	1.056910
GO:0019538_protein_metabolic_process	MRPL12	655	6	1.454593	-0.652515	233	246.26	1.056910
GO:0019538_protein_metabolic_process	FYN	655	6	1.454593	-0.652515	233	246.26	1.056910
GO:0019538_protein_metabolic_process	PRKAR1A	655	6	1.454593	-0.652515	233	246.26	1.056910
GO:0019538_protein_metabolic_process	TGM2	655	6	1.454593	-0.652515	233	246.26	1.056910
GO:0019538_protein_metabolic_process	CHFR	655	6	1.454593	-0.652515	233	246.26	1.056910
GO:0016071_mRNA_metabolic_process	DNAJB11	40	1	3.969828	-0.649491	235	248.92	1.059234
GO:0035272_exocrine_system_development	TGM2	40	1	3.969828	-0.649491	235	248.92	1.059234
GO:0050877_neurological_system_process	FYN	390	4	1.628647	-0.643484	236	249.95	1.059110
GO:0050877_neurological_system_process	AGTPBP1	390	4	1.628647	-0.643484	236	249.95	1.059110
GO:0050877_neurological_system_process	PAFAH1B1	390	4	1.628647	-0.643484	236	249.95	1.059110
GO:0050877_neurological_system_process	AMPH	390	4	1.628647	-0.643484	236	249.95	1.059110
GO:0006979_response_to_oxidative_stress	PRNP	41	1	3.873003	-0.640044	239	253.95	1.062552
GO:0008585_female_gonad_development	FST	41	1	3.873003	-0.640044	239	253.95	1.062552
GO:0019216_regulation_of_lipid_metabolic_process	INSIG1	41	1	3.873003	-0.640044	239	253.95	1.062552
GO:0007186_G-protein_coupled_receptor_protein_signaling_pathway	GNA11	144	2	2.205460	-0.639608	241	254.27	1.055062
GO:0007186_G-protein_coupled_receptor_protein_signaling_pathway	TGM2	144	2	2.205460	-0.639608	241	254.27	1.055062
GO:0045596_negative_regulation_of_cell_differentiation	FST	144	2	2.205460	-0.639608	241	254.27	1.055062
GO:0045596_negative_regulation_of_cell_differentiation	INSIG1	144	2	2.205460	-0.639608	241	254.27	1.055062
GO:0044255_cellular_lipid_metabolic_process	MOGAT2	264	3	1.804467	-0.638564	242	254.53	1.051777
GO:0044255_cellular_lipid_metabolic_process	LDLR	264	3	1.804467	-0.638564	242	254.53	1.051777
GO:0044255_cellular_lipid_metabolic_process	INSIG1	264	3	1.804467	-0.638564	242	254.53	1.051777
GO:0009888_tissue_development	LGALS1	525	5	1.512315	-0.638458	243	254.67	1.048025
GO:0009888_tissue_development	PRKAR1A	525	5	1.512315	-0.638458	243	254.67	1.048025
GO:0009888_tissue_development	FST	525	5	1.512315	-0.638458	243	254.67	1.048025
GO:0009888_tissue_development	FZD2	525	5	1.512315	-0.638458	243	254.67	1.048025
GO:0009888_tissue_development	CXADR	525	5	1.512315	-0.638458	243	254.67	1.048025
GO:0019941_modification-dependent_protein_catabolic_process	CHFR	42	1	3.780788	-0.630855	249	258.66	1.038795
GO:0042476_odontogenesis	FST	42	1	3.780788	-0.630855	249	258.66	1.038795
GO:0043632_modification-dependent_macromolecule_catabolic_process	CHFR	42	1	3.780788	-0.630855	249	258.66	1.038795
GO:0048515_spermatid_differentiation	PAFAH1B1	42	1	3.780788	-0.630855	249	258.66	1.038795
GO:0051345_positive_regulation_of_hydrolase_activity	GNA11	42	1	3.780788	-0.630855	249	258.66	1.038795
GO:0051603_proteolysis_involved_in_cellular_protein_catabolic_process	CHFR	42	1	3.780788	-0.630855	249	258.66	1.038795
GO:0030900_forebrain_development	FYN	146	2	2.175248	-0.630805	250	259.19	1.036760
GO:0030900_forebrain_development	PAFAH1B1	146	2	2.175248	-0.630805	250	259.19	1.036760
GO:0007224_smoothened_signaling_pathway	GAS1	43	1	3.692863	-0.621910	253	264.09	1.043834
GO:0009582_detection_of_abiotic_stimulus	FYN	43	1	3.692863	-0.621910	253	264.09	1.043834
GO:0032446_protein_modification_by_small_protein_conjugation	CHFR	43	1	3.692863	-0.621910	253	264.09	1.043834
GO:0001942_hair_follicle_development	FST	44	1	3.608934	-0.613199	260	269.22	1.035462
GO:0022404_molting_cycle_process	FST	44	1	3.608934	-0.613199	260	269.22	1.035462
GO:0022405_hair_cycle_process	FST	44	1	3.608934	-0.613199	260	269.22	1.035462
GO:0042303_molting_cycle	FST	44	1	3.608934	-0.613199	260	269.22	1.035462
GO:0042633_hair_cycle	FST	44	1	3.608934	-0.613199	260	269.22	1.035462
GO:0044257_cellular_protein_catabolic_process	CHFR	44	1	3.608934	-0.613199	260	269.22	1.035462
GO:0046545_development_of_primary_female_sexual_characteristics	FST	44	1	3.608934	-0.613199	260	269.22	1.035462
GO:0007517_muscle_organ_development	LGALS1	153	2	2.075727	-0.601236	261	271.45	1.040038
GO:0007517_muscle_organ_development	CXADR	153	2	2.075727	-0.601236	261	271.45	1.040038
GO:0007268_synaptic_transmission	AGTPBP1	154	2	2.062248	-0.597163	262	271.98	1.038092
GO:0007268_synaptic_transmission	PAFAH1B1	154	2	2.062248	-0.597163	262	271.98	1.038092
GO:0007612_learning	AMPH	46	1	3.452024	-0.596438	264	274.46	1.039621
GO:0009581_detection_of_external_stimulus	FYN	46	1	3.452024	-0.596438	264	274.46	1.039621
GO:0008285_negative_regulation_of_cell_proliferation	GAS1	155	2	2.048943	-0.593125	265	274.94	1.037509
GO:0008285_negative_regulation_of_cell_proliferation	CXADR	155	2	2.048943	-0.593125	265	274.94	1.037509
GO:0007242_intracellular_signaling_cascade	CD8A	411	4	1.545432	-0.590692	266	275.65	1.036278
GO:0007242_intracellular_signaling_cascade	GNA11	411	4	1.545432	-0.590692	266	275.65	1.036278
GO:0007242_intracellular_signaling_cascade	PAFAH1B1	411	4	1.545432	-0.590692	266	275.65	1.036278
GO:0007242_intracellular_signaling_cascade	AZI2	411	4	1.545432	-0.590692	266	275.65	1.036278
GO:0006066_alcohol_metabolic_process	LDLR	158	2	2.010039	-0.581225	267	279.22	1.045768
GO:0006066_alcohol_metabolic_process	INSIG1	158	2	2.010039	-0.581225	267	279.22	1.045768
GO:0001505_regulation_of_neurotransmitter_levels	AGTPBP1	48	1	3.308190	-0.580493	269	281.1	1.044981
GO:0007498_mesoderm_development	PRKAR1A	48	1	3.308190	-0.580493	269	281.1	1.044981
GO:0006629_lipid_metabolic_process	MOGAT2	285	3	1.671506	-0.575338	270	281.59	1.042926
GO:0006629_lipid_metabolic_process	LDLR	285	3	1.671506	-0.575338	270	281.59	1.042926
GO:0006629_lipid_metabolic_process	INSIG1	285	3	1.671506	-0.575338	270	281.59	1.042926
GO:0021543_pallium_development	PAFAH1B1	49	1	3.240676	-0.572805	274	284.68	1.038978
GO:0043473_pigmentation	GNA11	49	1	3.240676	-0.572805	274	284.68	1.038978
GO:0046660_female_sex_differentiation	FST	49	1	3.240676	-0.572805	274	284.68	1.038978
GO:0048741_skeletal_muscle_fiber_development	LGALS1	49	1	3.240676	-0.572805	274	284.68	1.038978
GO:0042592_homeostatic_process	LDLR	419	4	1.515925	-0.571776	275	284.79	1.035600
GO:0042592_homeostatic_process	FYN	419	4	1.515925	-0.571776	275	284.79	1.035600
GO:0042592_homeostatic_process	GNA11	419	4	1.515925	-0.571776	275	284.79	1.035600
GO:0042592_homeostatic_process	PRNP	419	4	1.515925	-0.571776	275	284.79	1.035600
GO:0051606_detection_of_stimulus	FYN	50	1	3.175862	-0.565298	277	287.35	1.037365
GO:0070647_protein_modification_by_small_protein_conjugation_or_removal	CHFR	50	1	3.175862	-0.565298	277	287.35	1.037365
GO:0042110_T_cell_activation	CD8A	163	2	1.948382	-0.562071	278	288.11	1.036367
GO:0042110_T_cell_activation	FYN	163	2	1.948382	-0.562071	278	288.11	1.036367
GO:0048747_muscle_fiber_development	LGALS1	51	1	3.113590	-0.557963	279	290.93	1.042760
GO:0040011_locomotion	NAV1	295	3	1.614845	-0.547732	281	294.03	1.046370
GO:0040011_locomotion	FYN	295	3	1.614845	-0.547732	281	294.03	1.046370
GO:0040011_locomotion	PAFAH1B1	295	3	1.614845	-0.547732	281	294.03	1.046370
GO:0045595_regulation_of_cell_differentiation	GNA11	295	3	1.614845	-0.547732	281	294.03	1.046370
GO:0045595_regulation_of_cell_differentiation	FST	295	3	1.614845	-0.547732	281	294.03	1.046370
GO:0045595_regulation_of_cell_differentiation	INSIG1	295	3	1.614845	-0.547732	281	294.03	1.046370
GO:0048598_embryonic_morphogenesis	INSIG1	299	3	1.593242	-0.537104	282	297.59	1.055284
GO:0048598_embryonic_morphogenesis	PRKAR1A	299	3	1.593242	-0.537104	282	297.59	1.055284
GO:0048598_embryonic_morphogenesis	GAS1	299	3	1.593242	-0.537104	282	297.59	1.055284
GO:0006412_translation	MRPL12	54	1	2.940613	-0.536928	284	299.73	1.055387
GO:0007265_Ras_protein_signal_transduction	PAFAH1B1	54	1	2.940613	-0.536928	284	299.73	1.055387
GO:0048704_embryonic_skeletal_system_morphogenesis	GAS1	55	1	2.887147	-0.530219	285	302.48	1.061333
GO:0009987_cellular_process	CD8A	3868	26	1.067379	-0.529892	286	302.57	1.057937
GO:0009987_cellular_process	LDLR	3868	26	1.067379	-0.529892	286	302.57	1.057937
GO:0009987_cellular_process	AGTPBP1	3868	26	1.067379	-0.529892	286	302.57	1.057937
GO:0009987_cellular_process	GNA11	3868	26	1.067379	-0.529892	286	302.57	1.057937
GO:0009987_cellular_process	FST	3868	26	1.067379	-0.529892	286	302.57	1.057937
GO:0009987_cellular_process	CXADR	3868	26	1.067379	-0.529892	286	302.57	1.057937
GO:0009987_cellular_process	AZI2	3868	26	1.067379	-0.529892	286	302.57	1.057937
GO:0009987_cellular_process	AMPH	3868	26	1.067379	-0.529892	286	302.57	1.057937
GO:0009987_cellular_process	MRPL12	3868	26	1.067379	-0.529892	286	302.57	1.057937
GO:0009987_cellular_process	DNAJB11	3868	26	1.067379	-0.529892	286	302.57	1.057937
GO:0009987_cellular_process	KLC1	3868	26	1.067379	-0.529892	286	302.57	1.057937
GO:0009987_cellular_process	INSIG1	3868	26	1.067379	-0.529892	286	302.57	1.057937
GO:0009987_cellular_process	TGM2	3868	26	1.067379	-0.529892	286	302.57	1.057937
GO:0009987_cellular_process	PAFAH1B1	3868	26	1.067379	-0.529892	286	302.57	1.057937
GO:0009987_cellular_process	MOGAT2	3868	26	1.067379	-0.529892	286	302.57	1.057937
GO:0009987_cellular_process	LGALS1	3868	26	1.067379	-0.529892	286	302.57	1.057937
GO:0009987_cellular_process	GAS1	3868	26	1.067379	-0.529892	286	302.57	1.057937
GO:0009987_cellular_process	FZD2	3868	26	1.067379	-0.529892	286	302.57	1.057937
GO:0009987_cellular_process	ZDHHC17	3868	26	1.067379	-0.529892	286	302.57	1.057937
GO:0009987_cellular_process	NAV1	3868	26	1.067379	-0.529892	286	302.57	1.057937
GO:0009987_cellular_process	SGCG	3868	26	1.067379	-0.529892	286	302.57	1.057937
GO:0009987_cellular_process	FYN	3868	26	1.067379	-0.529892	286	302.57	1.057937
GO:0009987_cellular_process	PRKAR1A	3868	26	1.067379	-0.529892	286	302.57	1.057937
GO:0009987_cellular_process	CHFR	3868	26	1.067379	-0.529892	286	302.57	1.057937
GO:0009987_cellular_process	PRNP	3868	26	1.067379	-0.529892	286	302.57	1.057937
GO:0009987_cellular_process	IGFBP5	3868	26	1.067379	-0.529892	286	302.57	1.057937
GO:0044248_cellular_catabolic_process	LDLR	173	2	1.835758	-0.526126	287	303.72	1.058258
GO:0044248_cellular_catabolic_process	CHFR	173	2	1.835758	-0.526126	287	303.72	1.058258
GO:0050678_regulation_of_epithelial_cell_proliferation	GAS1	56	1	2.835591	-0.523653	288	306.16	1.063056
GO:0008344_adult_locomotory_behavior	PAFAH1B1	57	1	2.785844	-0.517224	294	310.44	1.055918
GO:0009953_dorsal_ventral_pattern_formation	GAS1	57	1	2.785844	-0.517224	294	310.44	1.055918
GO:0018108_peptidyl-tyrosine_phosphorylation	FYN	57	1	2.785844	-0.517224	294	310.44	1.055918
GO:0018212_peptidyl-tyrosine_modification	FYN	57	1	2.785844	-0.517224	294	310.44	1.055918
GO:0042472_inner_ear_morphogenesis	INSIG1	57	1	2.785844	-0.517224	294	310.44	1.055918
GO:0045444_fat_cell_differentiation	INSIG1	57	1	2.785844	-0.517224	294	310.44	1.055918
GO:0032989_cellular_component_morphogenesis	FYN	307	3	1.551724	-0.516522	295	310.95	1.054068
GO:0032989_cellular_component_morphogenesis	PAFAH1B1	307	3	1.551724	-0.516522	295	310.95	1.054068
GO:0032989_cellular_component_morphogenesis	GAS1	307	3	1.551724	-0.516522	295	310.95	1.054068
GO:0010926_anatomical_structure_formation	AGTPBP1	447	4	1.420967	-0.510290	296	313.32	1.058514
GO:0010926_anatomical_structure_formation	PRKAR1A	447	4	1.420967	-0.510290	296	313.32	1.058514
GO:0010926_anatomical_structure_formation	TGM2	447	4	1.420967	-0.510290	296	313.32	1.058514
GO:0010926_anatomical_structure_formation	PAFAH1B1	447	4	1.420967	-0.510290	296	313.32	1.058514
GO:0007005_mitochondrion_organization	CXADR	61	1	2.603166	-0.492789	297	319.18	1.074680
GO:0021537_telencephalon_development	PAFAH1B1	62	1	2.561179	-0.486980	302	322.79	1.068841
GO:0022604_regulation_of_cell_morphogenesis	FYN	62	1	2.561179	-0.486980	302	322.79	1.068841
GO:0030155_regulation_of_cell_adhesion	TGM2	62	1	2.561179	-0.486980	302	322.79	1.068841
GO:0030855_epithelial_cell_differentiation	FZD2	62	1	2.561179	-0.486980	302	322.79	1.068841
GO:0050954_sensory_perception_of_mechanical_stimulus	FYN	62	1	2.561179	-0.486980	302	322.79	1.068841
GO:0007010_cytoskeleton_organization	NAV1	185	2	1.716682	-0.486723	303	322.98	1.065941
GO:0007010_cytoskeleton_organization	PAFAH1B1	185	2	1.716682	-0.486723	303	322.98	1.065941
GO:0007369_gastrulation	PRKAR1A	63	1	2.520525	-0.481282	304	325.05	1.069243
GO:0010646_regulation_of_cell_communication	CD8A	330	3	1.443574	-0.461982	305	331.62	1.087279
GO:0010646_regulation_of_cell_communication	PAFAH1B1	330	3	1.443574	-0.461982	305	331.62	1.087279
GO:0010646_regulation_of_cell_communication	GAS1	330	3	1.443574	-0.461982	305	331.62	1.087279
GO:0046907_intracellular_transport	KLC1	194	2	1.637042	-0.459539	306	332.16	1.085490
GO:0046907_intracellular_transport	PAFAH1B1	194	2	1.637042	-0.459539	306	332.16	1.085490
GO:0007507_heart_development	GNA11	195	2	1.628647	-0.456634	307	334.36	1.089121
GO:0007507_heart_development	CXADR	195	2	1.628647	-0.456634	307	334.36	1.089121
GO:0034962_cellular_biopolymer_catabolic_process	CHFR	68	1	2.335193	-0.454350	309	335.56	1.085955
GO:0042692_muscle_cell_differentiation	LGALS1	68	1	2.335193	-0.454350	309	335.56	1.085955
GO:0007399_nervous_system_development	NAV1	621	5	1.278527	-0.453550	310	336.0	1.083871
GO:0007399_nervous_system_development	AGTPBP1	621	5	1.278527	-0.453550	310	336.0	1.083871
GO:0007399_nervous_system_development	FYN	621	5	1.278527	-0.453550	310	336.0	1.083871
GO:0007399_nervous_system_development	PAFAH1B1	621	5	1.278527	-0.453550	310	336.0	1.083871
GO:0007399_nervous_system_development	GAS1	621	5	1.278527	-0.453550	310	336.0	1.083871
GO:0008406_gonad_development	FST	70	1	2.268473	-0.444247	312	340.84	1.092436
GO:0048592_eye_morphogenesis	GAS1	70	1	2.268473	-0.444247	312	340.84	1.092436
GO:0007264_small_GTPase_mediated_signal_transduction	PAFAH1B1	72	1	2.205460	-0.434494	317	346.87	1.094227
GO:0021915_neural_tube_development	GAS1	72	1	2.205460	-0.434494	317	346.87	1.094227
GO:0042098_T_cell_proliferation	FYN	72	1	2.205460	-0.434494	317	346.87	1.094227
GO:0048839_inner_ear_development	INSIG1	72	1	2.205460	-0.434494	317	346.87	1.094227
GO:0050673_epithelial_cell_proliferation	GAS1	72	1	2.205460	-0.434494	317	346.87	1.094227
GO:0048706_embryonic_skeletal_system_development	GAS1	73	1	2.175248	-0.429742	318	348.89	1.097138
GO:0007281_germ_cell_development	PAFAH1B1	75	1	2.117241	-0.420478	320	352.48	1.101500
GO:0048589_developmental_growth	GAS1	75	1	2.117241	-0.420478	320	352.48	1.101500
GO:0009887_organ_morphogenesis	PRKAR1A	642	5	1.236706	-0.420457	321	352.61	1.098474
GO:0009887_organ_morphogenesis	FST	642	5	1.236706	-0.420457	321	352.61	1.098474
GO:0009887_organ_morphogenesis	INSIG1	642	5	1.236706	-0.420457	321	352.61	1.098474
GO:0009887_organ_morphogenesis	FZD2	642	5	1.236706	-0.420457	321	352.61	1.098474
GO:0009887_organ_morphogenesis	GAS1	642	5	1.236706	-0.420457	321	352.61	1.098474
GO:0006508_proteolysis	CHFR	76	1	2.089383	-0.415961	322	354.12	1.099752
GO:0051241_negative_regulation_of_multicellular_organismal_process	CXADR	77	1	2.062248	-0.411518	323	354.91	1.098793
GO:0007519_skeletal_muscle_tissue_development	LGALS1	78	1	2.035809	-0.407147	327	357.73	1.093976
GO:0030326_embryonic_limb_morphogenesis	GAS1	78	1	2.035809	-0.407147	327	357.73	1.093976
GO:0035113_embryonic_appendage_morphogenesis	GAS1	78	1	2.035809	-0.407147	327	357.73	1.093976
GO:0060538_skeletal_muscle_organ_development	LGALS1	78	1	2.035809	-0.407147	327	357.73	1.093976
GO:0000278_mitotic_cell_cycle	CHFR	80	1	1.984914	-0.398614	331	361.7	1.092749
GO:0002250_adaptive_immune_response	CD8A	80	1	1.984914	-0.398614	331	361.7	1.092749
GO:0002460_adaptive_immune_response_based_on_somatic_recombination_of_immune_receptors_built_from_immunoglobulin_superfamily_domains	CD8A	80	1	1.984914	-0.398614	331	361.7	1.092749
GO:0006631_fatty_acid_metabolic_process	INSIG1	80	1	1.984914	-0.398614	331	361.7	1.092749
GO:0007423_sensory_organ_development	INSIG1	219	2	1.450165	-0.393068	332	364.07	1.096596
GO:0007423_sensory_organ_development	GAS1	219	2	1.450165	-0.393068	332	364.07	1.096596
GO:0016043_cellular_component_organization	SGCG	964	7	1.153062	-0.391823	333	364.37	1.094204
GO:0016043_cellular_component_organization	NAV1	964	7	1.153062	-0.391823	333	364.37	1.094204
GO:0016043_cellular_component_organization	FYN	964	7	1.153062	-0.391823	333	364.37	1.094204
GO:0016043_cellular_component_organization	PAFAH1B1	964	7	1.153062	-0.391823	333	364.37	1.094204
GO:0016043_cellular_component_organization	GAS1	964	7	1.153062	-0.391823	333	364.37	1.094204
GO:0016043_cellular_component_organization	CXADR	964	7	1.153062	-0.391823	333	364.37	1.094204
GO:0016043_cellular_component_organization	AMPH	964	7	1.153062	-0.391823	333	364.37	1.094204
GO:0007411_axon_guidance	GAS1	82	1	1.936501	-0.390347	334	366.85	1.098353
GO:0030534_adult_behavior	PAFAH1B1	83	1	1.913170	-0.386310	335	369.01	1.101522
GO:0030005_cellular_di-__tri-valent_inorganic_cation_homeostasis	PRNP	84	1	1.890394	-0.382334	337	370.06	1.098101
GO:0045137_development_of_primary_sexual_characteristics	FST	84	1	1.890394	-0.382334	337	370.06	1.098101
GO:0002449_lymphocyte_mediated_immunity	CD8A	85	1	1.868154	-0.378419	338	371.41	1.098846
GO:0006897_endocytosis	AMPH	86	1	1.846431	-0.374563	340	373.49	1.098500
GO:0010324_membrane_invagination	AMPH	86	1	1.846431	-0.374563	340	373.49	1.098500
GO:0046649_lymphocyte_activation	CD8A	228	2	1.392922	-0.371950	341	374.27	1.097566
GO:0046649_lymphocyte_activation	FYN	228	2	1.392922	-0.371950	341	374.27	1.097566
GO:0007178_transmembrane_receptor_protein_serine_threonine_kinase_signaling_pathway	FST	87	1	1.825208	-0.370764	343	376.9	1.098834
GO:0022612_gland_morphogenesis	TGM2	87	1	1.825208	-0.370764	343	376.9	1.098834
GO:0022414_reproductive_process	FST	376	3	1.266966	-0.370406	344	377.18	1.096453
GO:0022414_reproductive_process	PAFAH1B1	376	3	1.266966	-0.370406	344	377.18	1.096453
GO:0022414_reproductive_process	HERPUD2	376	3	1.266966	-0.370406	344	377.18	1.096453
GO:0001503_ossification	IGFBP5	88	1	1.804467	-0.367022	345	378.5	1.097101
GO:0000003_reproduction	FST	379	3	1.256937	-0.365131	346	379.24	1.096069
GO:0000003_reproduction	PAFAH1B1	379	3	1.256937	-0.365131	346	379.24	1.096069
GO:0000003_reproduction	HERPUD2	379	3	1.256937	-0.365131	346	379.24	1.096069
GO:0050790_regulation_of_catalytic_activity	GNA11	233	2	1.363031	-0.360784	347	380.04	1.095216
GO:0050790_regulation_of_catalytic_activity	PAFAH1B1	233	2	1.363031	-0.360784	347	380.04	1.095216
GO:0030003_cellular_cation_homeostasis	PRNP	90	1	1.764368	-0.359700	348	381.39	1.095948
GO:0002443_leukocyte_mediated_immunity	CD8A	91	1	1.744979	-0.356118	350	383.0	1.094286
GO:0008544_epidermis_development	FST	91	1	1.744979	-0.356118	350	383.0	1.094286
GO:0030217_T_cell_differentiation	CD8A	92	1	1.726012	-0.352588	351	384.58	1.095670
GO:0006468_protein_amino_acid_phosphorylation	FYN	237	2	1.340026	-0.352126	352	385.17	1.094233
GO:0006468_protein_amino_acid_phosphorylation	PRKAR1A	237	2	1.340026	-0.352126	352	385.17	1.094233
GO:0007049_cell_cycle	GAS1	238	2	1.334396	-0.349999	353	385.71	1.092663
GO:0007049_cell_cycle	CHFR	238	2	1.334396	-0.349999	353	385.71	1.092663
GO:0035107_appendage_morphogenesis	GAS1	93	1	1.707453	-0.349108	356	387.3	1.087921
GO:0035108_limb_morphogenesis	GAS1	93	1	1.707453	-0.349108	356	387.3	1.087921
GO:0055066_di-__tri-valent_inorganic_cation_homeostasis	PRNP	93	1	1.707453	-0.349108	356	387.3	1.087921
GO:0065008_regulation_of_biological_quality	LDLR	693	5	1.145693	-0.349086	357	387.41	1.085182
GO:0065008_regulation_of_biological_quality	FYN	693	5	1.145693	-0.349086	357	387.41	1.085182
GO:0065008_regulation_of_biological_quality	AGTPBP1	693	5	1.145693	-0.349086	357	387.41	1.085182
GO:0065008_regulation_of_biological_quality	GNA11	693	5	1.145693	-0.349086	357	387.41	1.085182
GO:0065008_regulation_of_biological_quality	PRNP	693	5	1.145693	-0.349086	357	387.41	1.085182
GO:0032943_mononuclear_cell_proliferation	FYN	94	1	1.689288	-0.345676	359	389.66	1.085404
GO:0046651_lymphocyte_proliferation	FYN	94	1	1.689288	-0.345676	359	389.66	1.085404
GO:0009056_catabolic_process	LDLR	243	2	1.306939	-0.339579	360	390.9	1.085833
GO:0009056_catabolic_process	CHFR	243	2	1.306939	-0.339579	360	390.9	1.085833
GO:0048736_appendage_development	GAS1	96	1	1.654095	-0.338956	363	392.55	1.081405
GO:0060173_limb_development	GAS1	96	1	1.654095	-0.338956	363	392.55	1.081405
GO:0070661_leukocyte_proliferation	FYN	96	1	1.654095	-0.338956	363	392.55	1.081405
GO:0018193_peptidyl-amino_acid_modification	FYN	97	1	1.637042	-0.335666	364	394.0	1.082418
GO:0007548_sex_differentiation	FST	98	1	1.620338	-0.332420	365	395.68	1.084055
GO:0045321_leukocyte_activation	CD8A	248	2	1.280590	-0.329507	366	396.18	1.082459
GO:0045321_leukocyte_activation	FYN	248	2	1.280590	-0.329507	366	396.18	1.082459
GO:0007398_ectoderm_development	FST	99	1	1.603971	-0.329219	367	397.56	1.083270
GO:0007389_pattern_specification_process	FST	250	2	1.270345	-0.325572	368	398.56	1.083043
GO:0007389_pattern_specification_process	GAS1	250	2	1.270345	-0.325572	368	398.56	1.083043
GO:0030163_protein_catabolic_process	CHFR	101	1	1.572209	-0.322944	369	399.34	1.082222
GO:0030036_actin_cytoskeleton_organization	PAFAH1B1	102	1	1.556795	-0.319869	370	400.03	1.081162
GO:0009968_negative_regulation_of_signal_transduction	GAS1	103	1	1.541681	-0.316835	371	401.94	1.083396
GO:0009790_embryonic_development	INSIG1	567	4	1.120234	-0.312613	372	404.08	1.086237
GO:0009790_embryonic_development	PRKAR1A	567	4	1.120234	-0.312613	372	404.08	1.086237
GO:0009790_embryonic_development	PITPNB	567	4	1.120234	-0.312613	372	404.08	1.086237
GO:0009790_embryonic_development	GAS1	567	4	1.120234	-0.312613	372	404.08	1.086237
GO:0001775_cell_activation	CD8A	262	2	1.212161	-0.303035	373	406.79	1.090590
GO:0001775_cell_activation	FYN	262	2	1.212161	-0.303035	373	406.79	1.090590
GO:0030029_actin_filament-based_process	PAFAH1B1	109	1	1.456817	-0.299437	374	408.89	1.093289
GO:0010648_negative_regulation_of_cell_communication	GAS1	110	1	1.443574	-0.296665	377	410.59	1.089098
GO:0043010_camera-type_eye_development	GAS1	110	1	1.443574	-0.296665	377	410.59	1.089098
GO:0055080_cation_homeostasis	PRNP	110	1	1.443574	-0.296665	377	410.59	1.089098
GO:0051179_localization	NAV1	1058	7	1.050616	-0.290189	378	412.77	1.091984
GO:0051179_localization	LDLR	1058	7	1.050616	-0.290189	378	412.77	1.091984
GO:0051179_localization	FYN	1058	7	1.050616	-0.290189	378	412.77	1.091984
GO:0051179_localization	KLC1	1058	7	1.050616	-0.290189	378	412.77	1.091984
GO:0051179_localization	PAFAH1B1	1058	7	1.050616	-0.290189	378	412.77	1.091984
GO:0051179_localization	GAS1	1058	7	1.050616	-0.290189	378	412.77	1.091984
GO:0051179_localization	AMPH	1058	7	1.050616	-0.290189	378	412.77	1.091984
GO:0048608_reproductive_structure_development	FST	116	1	1.368906	-0.280740	379	419.29	1.106306
GO:0007610_behavior	PAFAH1B1	279	2	1.138302	-0.273995	381	423.25	1.110892
GO:0007610_behavior	AMPH	279	2	1.138302	-0.273995	381	423.25	1.110892
GO:0065009_regulation_of_molecular_function	GNA11	279	2	1.138302	-0.273995	381	423.25	1.110892
GO:0065009_regulation_of_molecular_function	PAFAH1B1	279	2	1.138302	-0.273995	381	423.25	1.110892
GO:0000902_cell_morphogenesis	FYN	283	2	1.122213	-0.267611	382	427.0	1.117801
GO:0000902_cell_morphogenesis	GAS1	283	2	1.122213	-0.267611	382	427.0	1.117801
GO:0002252_immune_effector_process	CD8A	122	1	1.301583	-0.265935	383	429.46	1.121305
GO:0006996_organelle_organization	NAV1	449	3	1.060978	-0.261430	384	430.52	1.121146
GO:0006996_organelle_organization	PAFAH1B1	449	3	1.060978	-0.261430	384	430.52	1.121146
GO:0006996_organelle_organization	CXADR	449	3	1.060978	-0.261430	384	430.52	1.121146
GO:0030098_lymphocyte_differentiation	CD8A	124	1	1.280590	-0.261229	385	431.46	1.120675
GO:0001763_morphogenesis_of_a_branching_structure	TGM2	125	1	1.270345	-0.258917	386	432.72	1.121036
GO:0048523_negative_regulation_of_cellular_process	FST	774	5	1.025795	-0.257911	387	433.04	1.118966
GO:0048523_negative_regulation_of_cellular_process	INSIG1	774	5	1.025795	-0.257911	387	433.04	1.118966
GO:0048523_negative_regulation_of_cellular_process	GAS1	774	5	1.025795	-0.257911	387	433.04	1.118966
GO:0048523_negative_regulation_of_cellular_process	PRNP	774	5	1.025795	-0.257911	387	433.04	1.118966
GO:0048523_negative_regulation_of_cellular_process	CXADR	774	5	1.025795	-0.257911	387	433.04	1.118966
GO:0043285_biopolymer_catabolic_process	CHFR	129	1	1.230954	-0.249929	388	435.95	1.123582
GO:0032787_monocarboxylic_acid_metabolic_process	INSIG1	130	1	1.221485	-0.247746	390	438.08	1.123282
GO:0045165_cell_fate_commitment	GAS1	130	1	1.221485	-0.247746	390	438.08	1.123282
GO:0050896_response_to_stimulus	CD8A	1107	7	1.004112	-0.246615	391	438.32	1.121023
GO:0050896_response_to_stimulus	FYN	1107	7	1.004112	-0.246615	391	438.32	1.121023
GO:0050896_response_to_stimulus	INSIG1	1107	7	1.004112	-0.246615	391	438.32	1.121023
GO:0050896_response_to_stimulus	PAFAH1B1	1107	7	1.004112	-0.246615	391	438.32	1.121023
GO:0050896_response_to_stimulus	PDIA5	1107	7	1.004112	-0.246615	391	438.32	1.121023
GO:0050896_response_to_stimulus	PRNP	1107	7	1.004112	-0.246615	391	438.32	1.121023
GO:0050896_response_to_stimulus	AMPH	1107	7	1.004112	-0.246615	391	438.32	1.121023
GO:0001654_eye_development	GAS1	136	1	1.167596	-0.235145	392	441.11	1.125281
GO:0016310_phosphorylation	FYN	309	2	1.027787	-0.229815	393	443.53	1.128575
GO:0016310_phosphorylation	PRKAR1A	309	2	1.027787	-0.229815	393	443.53	1.128575
GO:0003006_reproductive_developmental_process	FST	141	1	1.126192	-0.225260	394	445.95	1.131853
GO:0035239_tube_morphogenesis	TGM2	143	1	1.110441	-0.221453	395	446.45	1.130253
GO:0022603_regulation_of_anatomical_structure_morphogenesis	FYN	147	1	1.080225	-0.214077	396	449.32	1.134646
GO:0043085_positive_regulation_of_catalytic_activity	GNA11	148	1	1.072926	-0.212280	397	450.39	1.134484
GO:0022402_cell_cycle_process	GAS1	155	1	1.024472	-0.200214	398	454.97	1.143141
GO:0044237_cellular_metabolic_process	MOGAT2	1974	12	0.965308	-0.198108	399	455.29	1.141078
GO:0044237_cellular_metabolic_process	ZDHHC17	1974	12	0.965308	-0.198108	399	455.29	1.141078
GO:0044237_cellular_metabolic_process	MRPL12	1974	12	0.965308	-0.198108	399	455.29	1.141078
GO:0044237_cellular_metabolic_process	LDLR	1974	12	0.965308	-0.198108	399	455.29	1.141078
GO:0044237_cellular_metabolic_process	DNAJB11	1974	12	0.965308	-0.198108	399	455.29	1.141078
GO:0044237_cellular_metabolic_process	AGTPBP1	1974	12	0.965308	-0.198108	399	455.29	1.141078
GO:0044237_cellular_metabolic_process	FYN	1974	12	0.965308	-0.198108	399	455.29	1.141078
GO:0044237_cellular_metabolic_process	PRKAR1A	1974	12	0.965308	-0.198108	399	455.29	1.141078
GO:0044237_cellular_metabolic_process	INSIG1	1974	12	0.965308	-0.198108	399	455.29	1.141078
GO:0044237_cellular_metabolic_process	TGM2	1974	12	0.965308	-0.198108	399	455.29	1.141078
GO:0044237_cellular_metabolic_process	CHFR	1974	12	0.965308	-0.198108	399	455.29	1.141078
GO:0044237_cellular_metabolic_process	PRNP	1974	12	0.965308	-0.198108	399	455.29	1.141078
GO:0007409_axonogenesis	GAS1	158	1	1.005020	-0.195300	400	456.99	1.142475
GO:0051128_regulation_of_cellular_component_organization	FYN	160	1	0.992457	-0.192106	401	458.11	1.142419
GO:0006793_phosphorus_metabolic_process	FYN	340	2	0.934077	-0.191971	403	458.67	1.138139
GO:0006793_phosphorus_metabolic_process	PRKAR1A	340	2	0.934077	-0.191971	403	458.67	1.138139
GO:0006796_phosphate_metabolic_process	FYN	340	2	0.934077	-0.191971	403	458.67	1.138139
GO:0006796_phosphate_metabolic_process	PRKAR1A	340	2	0.934077	-0.191971	403	458.67	1.138139
GO:0002521_leukocyte_differentiation	CD8A	161	1	0.986293	-0.190532	404	459.01	1.136163
GO:0051649_establishment_of_localization_in_cell	KLC1	342	2	0.928615	-0.189763	405	459.31	1.134099
GO:0051649_establishment_of_localization_in_cell	PAFAH1B1	342	2	0.928615	-0.189763	405	459.31	1.134099
GO:0009628_response_to_abiotic_stimulus	FYN	162	1	0.980204	-0.188974	406	460.0	1.133005
GO:0007626_locomotory_behavior	PAFAH1B1	163	1	0.974191	-0.187431	407	460.69	1.131916
GO:0048519_negative_regulation_of_biological_process	FST	859	5	0.924290	-0.185517	408	461.26	1.130539
GO:0048519_negative_regulation_of_biological_process	INSIG1	859	5	0.924290	-0.185517	408	461.26	1.130539
GO:0048519_negative_regulation_of_biological_process	GAS1	859	5	0.924290	-0.185517	408	461.26	1.130539
GO:0048519_negative_regulation_of_biological_process	PRNP	859	5	0.924290	-0.185517	408	461.26	1.130539
GO:0048519_negative_regulation_of_biological_process	CXADR	859	5	0.924290	-0.185517	408	461.26	1.130539
GO:0048812_neuron_projection_morphogenesis	GAS1	170	1	0.934077	-0.177046	409	466.46	1.140489
GO:0030182_neuron_differentiation	AGTPBP1	356	2	0.892096	-0.175022	410	466.84	1.138634
GO:0030182_neuron_differentiation	GAS1	356	2	0.892096	-0.175022	410	466.84	1.138634
GO:0007600_sensory_perception	FYN	172	1	0.923216	-0.174206	411	467.59	1.137689
GO:0044093_positive_regulation_of_molecular_function	GNA11	173	1	0.917879	-0.172806	413	468.75	1.134988
GO:0048667_cell_morphogenesis_involved_in_neuron_differentiation	GAS1	173	1	0.917879	-0.172806	413	468.75	1.134988
GO:0042981_regulation_of_apoptosis	GAS1	360	2	0.882184	-0.171029	414	469.05	1.132971
GO:0042981_regulation_of_apoptosis	PRNP	360	2	0.882184	-0.171029	414	469.05	1.132971
GO:0043066_negative_regulation_of_apoptosis	PRNP	176	1	0.902234	-0.168686	416	471.77	1.134062
GO:0048858_cell_projection_morphogenesis	GAS1	176	1	0.902234	-0.168686	416	471.77	1.134062
GO:0010941_regulation_of_cell_death	GAS1	365	2	0.870099	-0.166168	419	472.66	1.128067
GO:0010941_regulation_of_cell_death	PRNP	365	2	0.870099	-0.166168	419	472.66	1.128067
GO:0043009_chordate_embryonic_development	PITPNB	365	2	0.870099	-0.166168	419	472.66	1.128067
GO:0043009_chordate_embryonic_development	GAS1	365	2	0.870099	-0.166168	419	472.66	1.128067
GO:0043067_regulation_of_programmed_cell_death	GAS1	365	2	0.870099	-0.166168	419	472.66	1.128067
GO:0043067_regulation_of_programmed_cell_death	PRNP	365	2	0.870099	-0.166168	419	472.66	1.128067
GO:0006810_transport	LDLR	718	4	0.884641	-0.165083	420	473.28	1.126857
GO:0006810_transport	KLC1	718	4	0.884641	-0.165083	420	473.28	1.126857
GO:0006810_transport	PAFAH1B1	718	4	0.884641	-0.165083	420	473.28	1.126857
GO:0006810_transport	AMPH	718	4	0.884641	-0.165083	420	473.28	1.126857
GO:0043069_negative_regulation_of_programmed_cell_death	PRNP	179	1	0.887112	-0.164680	423	474.52	1.121797
GO:0048732_gland_development	TGM2	179	1	0.887112	-0.164680	423	474.52	1.121797
GO:0060548_negative_regulation_of_cell_death	PRNP	179	1	0.887112	-0.164680	423	474.52	1.121797
GO:0009792_embryonic_development_ending_in_birth_or_egg_hatching	PITPNB	368	2	0.863006	-0.163319	424	475.63	1.121769
GO:0009792_embryonic_development_ending_in_birth_or_egg_hatching	GAS1	368	2	0.863006	-0.163319	424	475.63	1.121769
GO:0019752_carboxylic_acid_metabolic_process	INSIG1	181	1	0.877310	-0.162072	426	476.89	1.119460
GO:0043436_oxoacid_metabolic_process	INSIG1	181	1	0.877310	-0.162072	426	476.89	1.119460
GO:0006950_response_to_stress	INSIG1	549	3	0.867722	-0.161509	427	477.15	1.117447
GO:0006950_response_to_stress	PDIA5	549	3	0.867722	-0.161509	427	477.15	1.117447
GO:0006950_response_to_stress	PRNP	549	3	0.867722	-0.161509	427	477.15	1.117447
GO:0051641_cellular_localization	KLC1	370	2	0.858341	-0.161447	428	477.5	1.115654
GO:0051641_cellular_localization	PAFAH1B1	370	2	0.858341	-0.161447	428	477.5	1.115654
GO:0006082_organic_acid_metabolic_process	INSIG1	182	1	0.872490	-0.160787	429	477.84	1.113846
GO:0042180_cellular_ketone_metabolic_process	INSIG1	183	1	0.867722	-0.159513	430	478.79	1.113465
GO:0016192_vesicle-mediated_transport	AMPH	184	1	0.863006	-0.158250	432	479.44	1.109815
GO:0032990_cell_part_morphogenesis	GAS1	184	1	0.863006	-0.158250	432	479.44	1.109815
GO:0051234_establishment_of_localization	LDLR	729	4	0.871293	-0.157349	433	479.63	1.107691
GO:0051234_establishment_of_localization	KLC1	729	4	0.871293	-0.157349	433	479.63	1.107691
GO:0051234_establishment_of_localization	PAFAH1B1	729	4	0.871293	-0.157349	433	479.63	1.107691
GO:0051234_establishment_of_localization	AMPH	729	4	0.871293	-0.157349	433	479.63	1.107691
GO:0007155_cell_adhesion	TGM2	186	1	0.853726	-0.155761	435	481.62	1.107172
GO:0022610_biological_adhesion	TGM2	186	1	0.853726	-0.155761	435	481.62	1.107172
GO:0044238_primary_metabolic_process	MOGAT2	1905	11	0.916916	-0.147893	436	484.35	1.110894
GO:0044238_primary_metabolic_process	ZDHHC17	1905	11	0.916916	-0.147893	436	484.35	1.110894
GO:0044238_primary_metabolic_process	MRPL12	1905	11	0.916916	-0.147893	436	484.35	1.110894
GO:0044238_primary_metabolic_process	LDLR	1905	11	0.916916	-0.147893	436	484.35	1.110894
GO:0044238_primary_metabolic_process	DNAJB11	1905	11	0.916916	-0.147893	436	484.35	1.110894
GO:0044238_primary_metabolic_process	FYN	1905	11	0.916916	-0.147893	436	484.35	1.110894
GO:0044238_primary_metabolic_process	PRKAR1A	1905	11	0.916916	-0.147893	436	484.35	1.110894
GO:0044238_primary_metabolic_process	INSIG1	1905	11	0.916916	-0.147893	436	484.35	1.110894
GO:0044238_primary_metabolic_process	TGM2	1905	11	0.916916	-0.147893	436	484.35	1.110894
GO:0044238_primary_metabolic_process	CHFR	1905	11	0.916916	-0.147893	436	484.35	1.110894
GO:0044238_primary_metabolic_process	PRNP	1905	11	0.916916	-0.147893	436	484.35	1.110894
GO:0003002_regionalization	GAS1	195	1	0.814324	-0.145103	437	486.71	1.113753
GO:0031175_neuron_projection_development	GAS1	197	1	0.806056	-0.142850	438	488.1	1.114384
GO:0002009_morphogenesis_of_an_epithelium	FZD2	198	1	0.801985	-0.141739	440	489.09	1.111568
GO:0060429_epithelium_development	FZD2	198	1	0.801985	-0.141739	440	489.09	1.111568
GO:0042127_regulation_of_cell_proliferation	GAS1	393	2	0.808107	-0.141414	441	489.63	1.110272
GO:0042127_regulation_of_cell_proliferation	CXADR	393	2	0.808107	-0.141414	441	489.63	1.110272
GO:0000904_cell_morphogenesis_involved_in_differentiation	GAS1	199	1	0.797955	-0.140638	442	489.97	1.108529
GO:0022607_cellular_component_assembly	PAFAH1B1	204	1	0.778398	-0.135274	443	491.59	1.109684
GO:0006955_immune_response	CD8A	205	1	0.774601	-0.134230	445	492.37	1.106449
GO:0007243_protein_kinase_cascade	AZI2	205	1	0.774601	-0.134230	445	492.37	1.106449
GO:0044260_cellular_macromolecule_metabolic_process	ZDHHC17	1447	8	0.877916	-0.133110	446	492.7	1.104709
GO:0044260_cellular_macromolecule_metabolic_process	MRPL12	1447	8	0.877916	-0.133110	446	492.7	1.104709
GO:0044260_cellular_macromolecule_metabolic_process	LDLR	1447	8	0.877916	-0.133110	446	492.7	1.104709
GO:0044260_cellular_macromolecule_metabolic_process	DNAJB11	1447	8	0.877916	-0.133110	446	492.7	1.104709
GO:0044260_cellular_macromolecule_metabolic_process	FYN	1447	8	0.877916	-0.133110	446	492.7	1.104709
GO:0044260_cellular_macromolecule_metabolic_process	PRKAR1A	1447	8	0.877916	-0.133110	446	492.7	1.104709
GO:0044260_cellular_macromolecule_metabolic_process	TGM2	1447	8	0.877916	-0.133110	446	492.7	1.104709
GO:0044260_cellular_macromolecule_metabolic_process	CHFR	1447	8	0.877916	-0.133110	446	492.7	1.104709
GO:0008284_positive_regulation_of_cell_proliferation	GAS1	208	1	0.763428	-0.131150	447	493.78	1.104653
GO:0042221_response_to_chemical_stimulus	FYN	409	2	0.776494	-0.128965	448	494.76	1.104375
GO:0042221_response_to_chemical_stimulus	PRNP	409	2	0.776494	-0.128965	448	494.76	1.104375
GO:0035295_tube_development	TGM2	212	1	0.749024	-0.127168	449	495.72	1.104053
GO:0010033_response_to_organic_substance	FYN	216	1	0.735153	-0.123321	450	496.34	1.102978
GO:0040007_growth	GAS1	217	1	0.731765	-0.122380	451	497.01	1.102018
GO:0001701_in_utero_embryonic_development	PITPNB	221	1	0.718521	-0.118694	452	498.96	1.103894
GO:0008152_metabolic_process	MOGAT2	2133	12	0.893351	-0.117009	453	499.1	1.101766
GO:0008152_metabolic_process	ZDHHC17	2133	12	0.893351	-0.117009	453	499.1	1.101766
GO:0008152_metabolic_process	MRPL12	2133	12	0.893351	-0.117009	453	499.1	1.101766
GO:0008152_metabolic_process	DNAJB11	2133	12	0.893351	-0.117009	453	499.1	1.101766
GO:0008152_metabolic_process	LDLR	2133	12	0.893351	-0.117009	453	499.1	1.101766
GO:0008152_metabolic_process	AGTPBP1	2133	12	0.893351	-0.117009	453	499.1	1.101766
GO:0008152_metabolic_process	FYN	2133	12	0.893351	-0.117009	453	499.1	1.101766
GO:0008152_metabolic_process	PRKAR1A	2133	12	0.893351	-0.117009	453	499.1	1.101766
GO:0008152_metabolic_process	INSIG1	2133	12	0.893351	-0.117009	453	499.1	1.101766
GO:0008152_metabolic_process	TGM2	2133	12	0.893351	-0.117009	453	499.1	1.101766
GO:0008152_metabolic_process	CHFR	2133	12	0.893351	-0.117009	453	499.1	1.101766
GO:0008152_metabolic_process	PRNP	2133	12	0.893351	-0.117009	453	499.1	1.101766
GO:0006915_apoptosis	GAS1	427	2	0.743762	-0.116256	454	499.51	1.100242
GO:0006915_apoptosis	PRNP	427	2	0.743762	-0.116256	454	499.51	1.100242
GO:0012501_programmed_cell_death	GAS1	433	2	0.733455	-0.112301	455	501.72	1.102681
GO:0012501_programmed_cell_death	PRNP	433	2	0.733455	-0.112301	455	501.72	1.102681
GO:0007167_enzyme_linked_receptor_protein_signaling_pathway	FST	229	1	0.693420	-0.111687	456	502.07	1.101031
GO:0008219_cell_death	GAS1	444	2	0.715284	-0.105390	457	505.58	1.106302
GO:0008219_cell_death	PRNP	444	2	0.715284	-0.105390	457	505.58	1.106302
GO:0044085_cellular_component_biogenesis	PAFAH1B1	237	1	0.670013	-0.105134	458	506.26	1.105371
GO:0016265_death	GAS1	450	2	0.705747	-0.101798	459	507.77	1.106253
GO:0016265_death	PRNP	450	2	0.705747	-0.101798	459	507.77	1.106253
GO:0030097_hemopoiesis	CD8A	253	1	0.627641	-0.093252	460	511.55	1.112065
GO:0048666_neuron_development	GAS1	262	1	0.606081	-0.087214	461	514.1	1.115184
GO:0030030_cell_projection_organization	GAS1	263	1	0.603776	-0.086570	462	514.39	1.113398
GO:0034960_cellular_biopolymer_metabolic_process	ZDHHC17	1395	7	0.796811	-0.085216	463	515.0	1.112311
GO:0034960_cellular_biopolymer_metabolic_process	MRPL12	1395	7	0.796811	-0.085216	463	515.0	1.112311
GO:0034960_cellular_biopolymer_metabolic_process	DNAJB11	1395	7	0.796811	-0.085216	463	515.0	1.112311
GO:0034960_cellular_biopolymer_metabolic_process	FYN	1395	7	0.796811	-0.085216	463	515.0	1.112311
GO:0034960_cellular_biopolymer_metabolic_process	PRKAR1A	1395	7	0.796811	-0.085216	463	515.0	1.112311
GO:0034960_cellular_biopolymer_metabolic_process	TGM2	1395	7	0.796811	-0.085216	463	515.0	1.112311
GO:0034960_cellular_biopolymer_metabolic_process	CHFR	1395	7	0.796811	-0.085216	463	515.0	1.112311
GO:0043170_macromolecule_metabolic_process	ZDHHC17	1576	8	0.806056	-0.081476	464	516.15	1.112392
GO:0043170_macromolecule_metabolic_process	MRPL12	1576	8	0.806056	-0.081476	464	516.15	1.112392
GO:0043170_macromolecule_metabolic_process	DNAJB11	1576	8	0.806056	-0.081476	464	516.15	1.112392
GO:0043170_macromolecule_metabolic_process	LDLR	1576	8	0.806056	-0.081476	464	516.15	1.112392
GO:0043170_macromolecule_metabolic_process	FYN	1576	8	0.806056	-0.081476	464	516.15	1.112392
GO:0043170_macromolecule_metabolic_process	PRKAR1A	1576	8	0.806056	-0.081476	464	516.15	1.112392
GO:0043170_macromolecule_metabolic_process	TGM2	1576	8	0.806056	-0.081476	464	516.15	1.112392
GO:0043170_macromolecule_metabolic_process	CHFR	1576	8	0.806056	-0.081476	464	516.15	1.112392
GO:0048534_hemopoietic_or_lymphoid_organ_development	CD8A	277	1	0.573260	-0.078062	465	518.38	1.114796
GO:0031327_negative_regulation_of_cellular_biosynthetic_process	INSIG1	282	1	0.563096	-0.075243	466	519.5	1.114807
GO:0009890_negative_regulation_of_biosynthetic_process	INSIG1	284	1	0.559131	-0.074146	467	520.26	1.114047
GO:0002376_immune_system_process	CD8A	505	2	0.628884	-0.073961	468	520.45	1.112073
GO:0002376_immune_system_process	FYN	505	2	0.628884	-0.073961	468	520.45	1.112073
GO:0002520_immune_system_development	CD8A	295	1	0.538282	-0.068405	469	523.01	1.115160
GO:0043283_biopolymer_metabolic_process	ZDHHC17	1490	7	0.746008	-0.057233	470	526.56	1.120340
GO:0043283_biopolymer_metabolic_process	MRPL12	1490	7	0.746008	-0.057233	470	526.56	1.120340
GO:0043283_biopolymer_metabolic_process	DNAJB11	1490	7	0.746008	-0.057233	470	526.56	1.120340
GO:0043283_biopolymer_metabolic_process	FYN	1490	7	0.746008	-0.057233	470	526.56	1.120340
GO:0043283_biopolymer_metabolic_process	PRKAR1A	1490	7	0.746008	-0.057233	470	526.56	1.120340
GO:0043283_biopolymer_metabolic_process	TGM2	1490	7	0.746008	-0.057233	470	526.56	1.120340
GO:0043283_biopolymer_metabolic_process	CHFR	1490	7	0.746008	-0.057233	470	526.56	1.120340
GO:0044249_cellular_biosynthetic_process	MOGAT2	1150	5	0.690405	-0.053153	471	527.33	1.119597
GO:0044249_cellular_biosynthetic_process	ZDHHC17	1150	5	0.690405	-0.053153	471	527.33	1.119597
GO:0044249_cellular_biosynthetic_process	MRPL12	1150	5	0.690405	-0.053153	471	527.33	1.119597
GO:0044249_cellular_biosynthetic_process	LDLR	1150	5	0.690405	-0.053153	471	527.33	1.119597
GO:0044249_cellular_biosynthetic_process	INSIG1	1150	5	0.690405	-0.053153	471	527.33	1.119597
GO:0031324_negative_regulation_of_cellular_metabolic_process	INSIG1	332	1	0.478292	-0.052271	472	529.11	1.120996
GO:0050794_regulation_of_cellular_process	CD8A	2190	11	0.797591	-0.050201	473	529.63	1.119725
GO:0050794_regulation_of_cellular_process	FYN	2190	11	0.797591	-0.050201	473	529.63	1.119725
GO:0050794_regulation_of_cellular_process	GNA11	2190	11	0.797591	-0.050201	473	529.63	1.119725
GO:0050794_regulation_of_cellular_process	INSIG1	2190	11	0.797591	-0.050201	473	529.63	1.119725
GO:0050794_regulation_of_cellular_process	FST	2190	11	0.797591	-0.050201	473	529.63	1.119725
GO:0050794_regulation_of_cellular_process	TGM2	2190	11	0.797591	-0.050201	473	529.63	1.119725
GO:0050794_regulation_of_cellular_process	PAFAH1B1	2190	11	0.797591	-0.050201	473	529.63	1.119725
GO:0050794_regulation_of_cellular_process	GAS1	2190	11	0.797591	-0.050201	473	529.63	1.119725
GO:0050794_regulation_of_cellular_process	CXADR	2190	11	0.797591	-0.050201	473	529.63	1.119725
GO:0050794_regulation_of_cellular_process	PRNP	2190	11	0.797591	-0.050201	473	529.63	1.119725
GO:0050794_regulation_of_cellular_process	AZI2	2190	11	0.797591	-0.050201	473	529.63	1.119725
GO:0009605_response_to_external_stimulus	FYN	339	1	0.468416	-0.049692	474	530.11	1.118376
GO:0009058_biosynthetic_process	MOGAT2	1175	5	0.675715	-0.047245	475	531.27	1.118463
GO:0009058_biosynthetic_process	ZDHHC17	1175	5	0.675715	-0.047245	475	531.27	1.118463
GO:0009058_biosynthetic_process	MRPL12	1175	5	0.675715	-0.047245	475	531.27	1.118463
GO:0009058_biosynthetic_process	LDLR	1175	5	0.675715	-0.047245	475	531.27	1.118463
GO:0009058_biosynthetic_process	INSIG1	1175	5	0.675715	-0.047245	475	531.27	1.118463
GO:0009892_negative_regulation_of_metabolic_process	INSIG1	348	1	0.456302	-0.046565	476	531.69	1.116996
GO:0065007_biological_regulation	CD8A	2593	13	0.796109	-0.034213	477	537.14	1.126080
GO:0065007_biological_regulation	LDLR	2593	13	0.796109	-0.034213	477	537.14	1.126080
GO:0065007_biological_regulation	AGTPBP1	2593	13	0.796109	-0.034213	477	537.14	1.126080
GO:0065007_biological_regulation	GNA11	2593	13	0.796109	-0.034213	477	537.14	1.126080
GO:0065007_biological_regulation	FST	2593	13	0.796109	-0.034213	477	537.14	1.126080
GO:0065007_biological_regulation	GAS1	2593	13	0.796109	-0.034213	477	537.14	1.126080
GO:0065007_biological_regulation	CXADR	2593	13	0.796109	-0.034213	477	537.14	1.126080
GO:0065007_biological_regulation	AZI2	2593	13	0.796109	-0.034213	477	537.14	1.126080
GO:0065007_biological_regulation	FYN	2593	13	0.796109	-0.034213	477	537.14	1.126080
GO:0065007_biological_regulation	INSIG1	2593	13	0.796109	-0.034213	477	537.14	1.126080
GO:0065007_biological_regulation	TGM2	2593	13	0.796109	-0.034213	477	537.14	1.126080
GO:0065007_biological_regulation	PAFAH1B1	2593	13	0.796109	-0.034213	477	537.14	1.126080
GO:0065007_biological_regulation	PRNP	2593	13	0.796109	-0.034213	477	537.14	1.126080
GO:0048522_positive_regulation_of_cellular_process	CD8A	895	3	0.532267	-0.026616	478	539.52	1.128703
GO:0048522_positive_regulation_of_cellular_process	TGM2	895	3	0.532267	-0.026616	478	539.52	1.128703
GO:0048522_positive_regulation_of_cellular_process	GAS1	895	3	0.532267	-0.026616	478	539.52	1.128703
GO:0050789_regulation_of_biological_process	CD8A	2357	11	0.741079	-0.023296	479	541.63	1.130752
GO:0050789_regulation_of_biological_process	FYN	2357	11	0.741079	-0.023296	479	541.63	1.130752
GO:0050789_regulation_of_biological_process	GNA11	2357	11	0.741079	-0.023296	479	541.63	1.130752
GO:0050789_regulation_of_biological_process	FST	2357	11	0.741079	-0.023296	479	541.63	1.130752
GO:0050789_regulation_of_biological_process	INSIG1	2357	11	0.741079	-0.023296	479	541.63	1.130752
GO:0050789_regulation_of_biological_process	TGM2	2357	11	0.741079	-0.023296	479	541.63	1.130752
GO:0050789_regulation_of_biological_process	PAFAH1B1	2357	11	0.741079	-0.023296	479	541.63	1.130752
GO:0050789_regulation_of_biological_process	GAS1	2357	11	0.741079	-0.023296	479	541.63	1.130752
GO:0050789_regulation_of_biological_process	PRNP	2357	11	0.741079	-0.023296	479	541.63	1.130752
GO:0050789_regulation_of_biological_process	CXADR	2357	11	0.741079	-0.023296	479	541.63	1.130752
GO:0050789_regulation_of_biological_process	AZI2	2357	11	0.741079	-0.023296	479	541.63	1.130752
GO:0048518_positive_regulation_of_biological_process	CD8A	995	3	0.478773	-0.014943	480	543.97	1.133271
GO:0048518_positive_regulation_of_biological_process	TGM2	995	3	0.478773	-0.014943	480	543.97	1.133271
GO:0048518_positive_regulation_of_biological_process	GAS1	995	3	0.478773	-0.014943	480	543.97	1.133271
GO:0051239_regulation_of_multicellular_organismal_process	CXADR	587	1	0.270516	-0.008297	481	545.82	1.134761
GO:0034645_cellular_macromolecule_biosynthetic_process	ZDHHC17	901	2	0.352482	-0.006285	482	546.3	1.133402
GO:0034645_cellular_macromolecule_biosynthetic_process	MRPL12	901	2	0.352482	-0.006285	482	546.3	1.133402
GO:0009059_macromolecule_biosynthetic_process	ZDHHC17	910	2	0.348996	-0.005916	483	546.34	1.131139
GO:0009059_macromolecule_biosynthetic_process	MRPL12	910	2	0.348996	-0.005916	483	546.34	1.131139
GO:0016070_RNA_metabolic_process	DNAJB11	658	1	0.241327	-0.004919	484	546.87	1.129897
GO:0006139_nucleobase__nucleoside__nucleotide_and_nucleic_acid_metabolic_process	DNAJB11	1002	2	0.316952	-0.003152	485	547.16	1.128165
GO:0006139_nucleobase__nucleoside__nucleotide_and_nucleic_acid_metabolic_process	PRNP	1002	2	0.316952	-0.003152	485	547.16	1.128165
GO:0034961_cellular_biopolymer_biosynthetic_process	MRPL12	804	1	0.197504	-0.001636	486	547.47	1.126481
GO:0043284_biopolymer_biosynthetic_process	MRPL12	807	1	0.196770	-0.001599	487	547.53	1.124292
GO:0031326_regulation_of_cellular_biosynthetic_process	INSIG1	812	1	0.195558	-0.001539	488	547.54	1.122008
GO:0009889_regulation_of_biosynthetic_process	INSIG1	815	1	0.194838	-0.001504	489	547.55	1.119734
GO:0006807_nitrogen_compound_metabolic_process	DNAJB11	1147	2	0.276884	-0.001115	490	547.61	1.117571
GO:0006807_nitrogen_compound_metabolic_process	PRNP	1147	2	0.276884	-0.001115	490	547.61	1.117571
GO:0010467_gene_expression	MRPL12	905	1	0.175462	-0.000746	491	547.65	1.115377
GO:0080090_regulation_of_primary_metabolic_process	INSIG1	926	1	0.171483	-0.000632	492	547.72	1.113252
GO:0031323_regulation_of_cellular_metabolic_process	INSIG1	1015	1	0.156446	-0.000310	493	547.77	1.111095
GO:0019222_regulation_of_metabolic_process	INSIG1	1088	1	0.145950	-0.000170	494	547.79	1.108887
GO:0008150_biological_process	LDLR	4605	29	1.000000	0.000000	2310	2318.39	1.003632
GO:0008150_biological_process	CD8A	4605	29	1.000000	0.000000	2310	2318.39	1.003632
GO:0008150_biological_process	AGTPBP1	4605	29	1.000000	0.000000	2310	2318.39	1.003632
GO:0008150_biological_process	GNA11	4605	29	1.000000	0.000000	2310	2318.39	1.003632
GO:0008150_biological_process	PITPNB	4605	29	1.000000	0.000000	2310	2318.39	1.003632
GO:0008150_biological_process	FST	4605	29	1.000000	0.000000	2310	2318.39	1.003632
GO:0008150_biological_process	PDIA5	4605	29	1.000000	0.000000	2310	2318.39	1.003632
GO:0008150_biological_process	CXADR	4605	29	1.000000	0.000000	2310	2318.39	1.003632
GO:0008150_biological_process	AZI2	4605	29	1.000000	0.000000	2310	2318.39	1.003632
GO:0008150_biological_process	AMPH	4605	29	1.000000	0.000000	2310	2318.39	1.003632
GO:0008150_biological_process	MRPL12	4605	29	1.000000	0.000000	2310	2318.39	1.003632
GO:0008150_biological_process	DNAJB11	4605	29	1.000000	0.000000	2310	2318.39	1.003632
GO:0008150_biological_process	KLC1	4605	29	1.000000	0.000000	2310	2318.39	1.003632
GO:0008150_biological_process	INSIG1	4605	29	1.000000	0.000000	2310	2318.39	1.003632
GO:0008150_biological_process	TGM2	4605	29	1.000000	0.000000	2310	2318.39	1.003632
GO:0008150_biological_process	PAFAH1B1	4605	29	1.000000	0.000000	2310	2318.39	1.003632
GO:0008150_biological_process	MOGAT2	4605	29	1.000000	0.000000	2310	2318.39	1.003632
GO:0008150_biological_process	LGALS1	4605	29	1.000000	0.000000	2310	2318.39	1.003632
GO:0008150_biological_process	GAS1	4605	29	1.000000	0.000000	2310	2318.39	1.003632
GO:0008150_biological_process	FZD2	4605	29	1.000000	0.000000	2310	2318.39	1.003632
GO:0008150_biological_process	HERPUD2	4605	29	1.000000	0.000000	2310	2318.39	1.003632
GO:0008150_biological_process	ZDHHC17	4605	29	1.000000	0.000000	2310	2318.39	1.003632
GO:0008150_biological_process	NAV1	4605	29	1.000000	0.000000	2310	2318.39	1.003632
GO:0008150_biological_process	SGCG	4605	29	1.000000	0.000000	2310	2318.39	1.003632
GO:0008150_biological_process	FYN	4605	29	1.000000	0.000000	2310	2318.39	1.003632
GO:0008150_biological_process	PRKAR1A	4605	29	1.000000	0.000000	2310	2318.39	1.003632
GO:0008150_biological_process	CHFR	4605	29	1.000000	0.000000	2310	2318.39	1.003632
GO:0008150_biological_process	PRNP	4605	29	1.000000	0.000000	2310	2318.39	1.003632
GO:0008150_biological_process	IGFBP5	4605	29	1.000000	0.000000	2310	2318.39	1.003632
