# Supplementary material for: RedundancyMiner: De-replication of redundant GO categories in microarray and proteomics analysis
Source: BMC Bioinformatics. 2011 Feb 10;12:52. doi: 10.1186/1471-2105-12-52 (PMC3223614; doi:10.1186/1471-2105-12-52)
Supplement: Additional file 8 — Retinal development HTGM download. compressed package of the results of running HTGM on the retinal development genes list. [file 1471-2105-12-52-S8.ZIP › SCENARIO_2_MODIFIED/total.txt.total.txt.dir/Exp1_BestClusterMap_LEIGS_KM_24.csv.join.15.txt.dir/Exp1_BestClusterMap_LEIGS_KM_24.csv.join.15.txt.change.gce]

GO:0016074_snoRNA_metabolic_process	FBL	1	1							
GO:0045947_negative_regulation_of_translational_initiation	EIF4EBP1	1	1							
GO:0048199_vesicle_targeting__to__from_or_within_Golgi	TMED10	1	1							
GO:0006168_adenine_salvage	APRT	2	1							
GO:0006610_ribosomal_protein_import_into_nucleus	KPNB1	2	1							
GO:0043096_purine_base_salvage	APRT	2	1							
GO:0046083_adenine_metabolic_process	APRT	2	1							
GO:0006166_purine_ribonucleoside_salvage	APRT	3	1							
GO:0007199_G-protein_signaling__coupled_to_cGMP_nucleotide_second_messenger	GKAP1	3	1							
GO:0010172_embryonic_body_morphogenesis	MAB21L2	3	1							
GO:0019934_cGMP-mediated_signaling	GKAP1	3	1							
GO:0043094_cellular_metabolic_compound_salvage	APRT	3	1							
GO:0043101_purine_salvage	APRT	3	1							
GO:0043174_nucleoside_salvage	APRT	3	1							
GO:0043010_camera-type_eye_development	YY1	110	3	5.232955	-1.729701	1	10.81	10.810000
GO:0043010_camera-type_eye_development	SKIL	110	3	5.232955	-1.729701	1	10.81	10.810000
GO:0043010_camera-type_eye_development	MAB21L2	110	3	5.232955	-1.729701	1	10.81	10.810000
GO:0006144_purine_base_metabolic_process	APRT	4	1							
GO:0006606_protein_import_into_nucleus	PKIG	44	2	8.721591	-1.666456	3	13.11	4.370000
GO:0006606_protein_import_into_nucleus	KPNB1	44	2	8.721591	-1.666456	3	13.11	4.370000
GO:0051170_nuclear_import	PKIG	44	2	8.721591	-1.666456	3	13.11	4.370000
GO:0051170_nuclear_import	KPNB1	44	2	8.721591	-1.666456	3	13.11	4.370000
GO:0016570_histone_modification	RNF2	47	2	8.164894	-1.612635	4	14.07	3.517500
GO:0016570_histone_modification	EED	47	2	8.164894	-1.612635	4	14.07	3.517500
GO:0006886_intracellular_protein_transport	PKIG	122	3	4.718238	-1.611336	5	14.24	2.848000
GO:0006886_intracellular_protein_transport	TMED10	122	3	4.718238	-1.611336	5	14.24	2.848000
GO:0006886_intracellular_protein_transport	KPNB1	122	3	4.718238	-1.611336	5	14.24	2.848000
GO:0034504_protein_localization_in_nucleus	PKIG	48	2	7.994792	-1.595522	6	14.65	2.441667
GO:0034504_protein_localization_in_nucleus	KPNB1	48	2	7.994792	-1.595522	6	14.65	2.441667
GO:0006903_vesicle_targeting	TMED10	5	1	38.375000	-1.588388	9	21.39	2.376667
GO:0006983_ER_overload_response	PPP1R15B	5	1	38.375000	-1.588388	9	21.39	2.376667
GO:0017148_negative_regulation_of_translation	EIF4EBP1	5	1	38.375000	-1.588388	9	21.39	2.376667
GO:0017038_protein_import	PKIG	50	2	7.675000	-1.562435	10	21.99	2.199000
GO:0017038_protein_import	KPNB1	50	2	7.675000	-1.562435	10	21.99	2.199000
GO:0016569_covalent_chromatin_modification	RNF2	51	2	7.524510	-1.546431	11	22.65	2.059091
GO:0016569_covalent_chromatin_modification	EED	51	2	7.524510	-1.546431	11	22.65	2.059091
GO:0009112_nucleobase_metabolic_process	APRT	6	1	31.979167	-1.510290	14	28.74	2.052857
GO:0016574_histone_ubiquitination	RNF2	6	1	31.979167	-1.510290	14	28.74	2.052857
GO:0042308_negative_regulation_of_protein_import_into_nucleus	PKIG	6	1	31.979167	-1.510290	14	28.74	2.052857
GO:0006412_translation	EIF4EBP1	54	2	7.106481	-1.500407	15	29.13	1.942000
GO:0006412_translation	MRPL3	54	2	7.106481	-1.500407	15	29.13	1.942000
GO:0010467_gene_expression	EIF4EBP1	905	9	1.908149	-1.491403	16	29.3	1.831250
GO:0010467_gene_expression	MRPL3	905	9	1.908149	-1.491403	16	29.3	1.831250
GO:0010467_gene_expression	YY1	905	9	1.908149	-1.491403	16	29.3	1.831250
GO:0010467_gene_expression	RNF2	905	9	1.908149	-1.491403	16	29.3	1.831250
GO:0010467_gene_expression	PKIG	905	9	1.908149	-1.491403	16	29.3	1.831250
GO:0010467_gene_expression	EED	905	9	1.908149	-1.491403	16	29.3	1.831250
GO:0010467_gene_expression	SKIL	905	9	1.908149	-1.491403	16	29.3	1.831250
GO:0010467_gene_expression	FBL	905	9	1.908149	-1.491403	16	29.3	1.831250
GO:0010467_gene_expression	CBFB	905	9	1.908149	-1.491403	16	29.3	1.831250
GO:0001654_eye_development	YY1	136	3	4.232537	-1.489332	17	29.36	1.727059
GO:0001654_eye_development	SKIL	136	3	4.232537	-1.489332	17	29.36	1.727059
GO:0001654_eye_development	MAB21L2	136	3	4.232537	-1.489332	17	29.36	1.727059
GO:0034613_cellular_protein_localization	PKIG	139	3	4.141187	-1.465115	18	30.11	1.672778
GO:0034613_cellular_protein_localization	TMED10	139	3	4.141187	-1.465115	18	30.11	1.672778
GO:0034613_cellular_protein_localization	KPNB1	139	3	4.141187	-1.465115	18	30.11	1.672778
GO:0033365_protein_localization_in_organelle	PKIG	57	2	6.732456	-1.457117	19	30.52	1.606316
GO:0033365_protein_localization_in_organelle	KPNB1	57	2	6.732456	-1.457117	19	30.52	1.606316
GO:0070727_cellular_macromolecule_localization	PKIG	141	3	4.082447	-1.449314	20	30.68	1.534000
GO:0070727_cellular_macromolecule_localization	TMED10	141	3	4.082447	-1.449314	20	30.68	1.534000
GO:0070727_cellular_macromolecule_localization	KPNB1	141	3	4.082447	-1.449314	20	30.68	1.534000
GO:0006783_heme_biosynthetic_process	UROD	7	1	27.410714	-1.444426	24	37.07	1.544583
GO:0032387_negative_regulation_of_intracellular_transport	PKIG	7	1	27.410714	-1.444426	24	37.07	1.544583
GO:0042168_heme_metabolic_process	UROD	7	1	27.410714	-1.444426	24	37.07	1.544583
GO:0046823_negative_regulation_of_nucleocytoplasmic_transport	PKIG	7	1	27.410714	-1.444426	24	37.07	1.544583
GO:0002566_somatic_diversification_of_immune_receptors_via_somatic_mutation	UNG	8	1	23.984375	-1.387516	30	43.89	1.463000
GO:0006349_genetic_imprinting	EED	8	1	23.984375	-1.387516	30	43.89	1.463000
GO:0007625_grooming_behavior	APRT	8	1	23.984375	-1.387516	30	43.89	1.463000
GO:0016446_somatic_hypermutation_of_immunoglobulin_genes	UNG	8	1	23.984375	-1.387516	30	43.89	1.463000
GO:0018107_peptidyl-threonine_phosphorylation	CLK1	8	1	23.984375	-1.387516	30	43.89	1.463000
GO:0018210_peptidyl-threonine_modification	CLK1	8	1	23.984375	-1.387516	30	43.89	1.463000
GO:0006364_rRNA_processing	FBL	9	1	21.319444	-1.337444	33	50.82	1.540000
GO:0016072_rRNA_metabolic_process	FBL	9	1	21.319444	-1.337444	33	50.82	1.540000
GO:0070306_lens_fiber_cell_differentiation	SKIL	9	1	21.319444	-1.337444	33	50.82	1.540000
GO:0051716_cellular_response_to_stimulus	EIF4EBP1	273	4	2.811355	-1.298865	34	52.0	1.529412
GO:0051716_cellular_response_to_stimulus	UNG	273	4	2.811355	-1.298865	34	52.0	1.529412
GO:0051716_cellular_response_to_stimulus	PPP1R15B	273	4	2.811355	-1.298865	34	52.0	1.529412
GO:0051716_cellular_response_to_stimulus	MIF	273	4	2.811355	-1.298865	34	52.0	1.529412
GO:0010558_negative_regulation_of_macromolecule_biosynthetic_process	EIF4EBP1	274	4	2.801095	-1.293995	35	52.25	1.492857
GO:0010558_negative_regulation_of_macromolecule_biosynthetic_process	RNF2	274	4	2.801095	-1.293995	35	52.25	1.492857
GO:0010558_negative_regulation_of_macromolecule_biosynthetic_process	PKIG	274	4	2.801095	-1.293995	35	52.25	1.492857
GO:0010558_negative_regulation_of_macromolecule_biosynthetic_process	SKIL	274	4	2.801095	-1.293995	35	52.25	1.492857
GO:0009948_anterior_posterior_axis_specification	RNF2	10	1	19.187500	-1.292767	39	58.29	1.494615
GO:0051224_negative_regulation_of_protein_transport	PKIG	10	1	19.187500	-1.292767	39	58.29	1.494615
GO:0051650_establishment_of_vesicle_localization	TMED10	10	1	19.187500	-1.292767	39	58.29	1.494615
GO:0060216_definitive_hemopoiesis	CBFB	10	1	19.187500	-1.292767	39	58.29	1.494615
GO:0006913_nucleocytoplasmic_transport	PKIG	71	2	5.404930	-1.283926	40	58.59	1.464750
GO:0006913_nucleocytoplasmic_transport	KPNB1	71	2	5.404930	-1.283926	40	58.59	1.464750
GO:0006807_nitrogen_compound_metabolic_process	YY1	1147	10	1.672842	-1.275904	41	58.83	1.434878
GO:0006807_nitrogen_compound_metabolic_process	RNF2	1147	10	1.672842	-1.275904	41	58.83	1.434878
GO:0006807_nitrogen_compound_metabolic_process	UNG	1147	10	1.672842	-1.275904	41	58.83	1.434878
GO:0006807_nitrogen_compound_metabolic_process	PKIG	1147	10	1.672842	-1.275904	41	58.83	1.434878
GO:0006807_nitrogen_compound_metabolic_process	EED	1147	10	1.672842	-1.275904	41	58.83	1.434878
GO:0006807_nitrogen_compound_metabolic_process	SKIL	1147	10	1.672842	-1.275904	41	58.83	1.434878
GO:0006807_nitrogen_compound_metabolic_process	UROD	1147	10	1.672842	-1.275904	41	58.83	1.434878
GO:0006807_nitrogen_compound_metabolic_process	FBL	1147	10	1.672842	-1.275904	41	58.83	1.434878
GO:0006807_nitrogen_compound_metabolic_process	CBFB	1147	10	1.672842	-1.275904	41	58.83	1.434878
GO:0006807_nitrogen_compound_metabolic_process	APRT	1147	10	1.672842	-1.275904	41	58.83	1.434878
GO:0016568_chromatin_modification	RNF2	72	2	5.329861	-1.273053	43	59.38	1.380930
GO:0016568_chromatin_modification	EED	72	2	5.329861	-1.273053	43	59.38	1.380930
GO:0051169_nuclear_transport	PKIG	72	2	5.329861	-1.273053	43	59.38	1.380930
GO:0051169_nuclear_transport	KPNB1	72	2	5.329861	-1.273053	43	59.38	1.380930
GO:0031327_negative_regulation_of_cellular_biosynthetic_process	EIF4EBP1	282	4	2.721631	-1.255856	44	59.98	1.363182
GO:0031327_negative_regulation_of_cellular_biosynthetic_process	RNF2	282	4	2.721631	-1.255856	44	59.98	1.363182
GO:0031327_negative_regulation_of_cellular_biosynthetic_process	PKIG	282	4	2.721631	-1.255856	44	59.98	1.363182
GO:0031327_negative_regulation_of_cellular_biosynthetic_process	SKIL	282	4	2.721631	-1.255856	44	59.98	1.363182
GO:0006779_porphyrin_biosynthetic_process	UROD	11	1	17.443182	-1.252453	50	64.66	1.293200
GO:0033014_tetrapyrrole_biosynthetic_process	UROD	11	1	17.443182	-1.252453	50	64.66	1.293200
GO:0042542_response_to_hydrogen_peroxide	PPP1R15B	11	1	17.443182	-1.252453	50	64.66	1.293200
GO:0045055_regulated_secretory_pathway	TMED10	11	1	17.443182	-1.252453	50	64.66	1.293200
GO:0048193_Golgi_vesicle_transport	TMED10	11	1	17.443182	-1.252453	50	64.66	1.293200
GO:0051648_vesicle_localization	TMED10	11	1	17.443182	-1.252453	50	64.66	1.293200
GO:0009890_negative_regulation_of_biosynthetic_process	EIF4EBP1	284	4	2.702465	-1.246545	51	64.86	1.271765
GO:0009890_negative_regulation_of_biosynthetic_process	RNF2	284	4	2.702465	-1.246545	51	64.86	1.271765
GO:0009890_negative_regulation_of_biosynthetic_process	PKIG	284	4	2.702465	-1.246545	51	64.86	1.271765
GO:0009890_negative_regulation_of_biosynthetic_process	SKIL	284	4	2.702465	-1.246545	51	64.86	1.271765
GO:0006139_nucleobase__nucleoside__nucleotide_and_nucleic_acid_metabolic_process	YY1	1002	9	1.723428	-1.236395	52	65.4	1.257692
GO:0006139_nucleobase__nucleoside__nucleotide_and_nucleic_acid_metabolic_process	RNF2	1002	9	1.723428	-1.236395	52	65.4	1.257692
GO:0006139_nucleobase__nucleoside__nucleotide_and_nucleic_acid_metabolic_process	UNG	1002	9	1.723428	-1.236395	52	65.4	1.257692
GO:0006139_nucleobase__nucleoside__nucleotide_and_nucleic_acid_metabolic_process	PKIG	1002	9	1.723428	-1.236395	52	65.4	1.257692
GO:0006139_nucleobase__nucleoside__nucleotide_and_nucleic_acid_metabolic_process	EED	1002	9	1.723428	-1.236395	52	65.4	1.257692
GO:0006139_nucleobase__nucleoside__nucleotide_and_nucleic_acid_metabolic_process	SKIL	1002	9	1.723428	-1.236395	52	65.4	1.257692
GO:0006139_nucleobase__nucleoside__nucleotide_and_nucleic_acid_metabolic_process	FBL	1002	9	1.723428	-1.236395	52	65.4	1.257692
GO:0006139_nucleobase__nucleoside__nucleotide_and_nucleic_acid_metabolic_process	CBFB	1002	9	1.723428	-1.236395	52	65.4	1.257692
GO:0006139_nucleobase__nucleoside__nucleotide_and_nucleic_acid_metabolic_process	APRT	1002	9	1.723428	-1.236395	52	65.4	1.257692
GO:0000122_negative_regulation_of_transcription_from_RNA_polymerase_II_promoter	RNF2	175	3	3.289286	-1.216032	54	66.4	1.229630
GO:0000122_negative_regulation_of_transcription_from_RNA_polymerase_II_promoter	PKIG	175	3	3.289286	-1.216032	54	66.4	1.229630
GO:0000122_negative_regulation_of_transcription_from_RNA_polymerase_II_promoter	SKIL	175	3	3.289286	-1.216032	54	66.4	1.229630
GO:0015031_protein_transport	PKIG	175	3	3.289286	-1.216032	54	66.4	1.229630
GO:0015031_protein_transport	TMED10	175	3	3.289286	-1.216032	54	66.4	1.229630
GO:0015031_protein_transport	KPNB1	175	3	3.289286	-1.216032	54	66.4	1.229630
GO:0006413_translational_initiation	EIF4EBP1	12	1	15.989583	-1.215743	59	71.15	1.205932
GO:0006446_regulation_of_translational_initiation	EIF4EBP1	12	1	15.989583	-1.215743	59	71.15	1.205932
GO:0030330_DNA_damage_response__signal_transduction_by_p53_class_mediator	MIF	12	1	15.989583	-1.215743	59	71.15	1.205932
GO:0042278_purine_nucleoside_metabolic_process	APRT	12	1	15.989583	-1.215743	59	71.15	1.205932
GO:0046128_purine_ribonucleoside_metabolic_process	APRT	12	1	15.989583	-1.215743	59	71.15	1.205932
GO:0045184_establishment_of_protein_localization	PKIG	180	3	3.197917	-1.186455	60	72.8	1.213333
GO:0045184_establishment_of_protein_localization	TMED10	180	3	3.197917	-1.186455	60	72.8	1.213333
GO:0045184_establishment_of_protein_localization	KPNB1	180	3	3.197917	-1.186455	60	72.8	1.213333
GO:0006778_porphyrin_metabolic_process	UROD	13	1	14.759615	-1.182059	64	77.53	1.211406
GO:0009119_ribonucleoside_metabolic_process	APRT	13	1	14.759615	-1.182059	64	77.53	1.211406
GO:0018105_peptidyl-serine_phosphorylation	CLK1	13	1	14.759615	-1.182059	64	77.53	1.211406
GO:0033013_tetrapyrrole_metabolic_process	UROD	13	1	14.759615	-1.182059	64	77.53	1.211406
GO:0006325_chromatin_organization	RNF2	83	2	4.623494	-1.163705	65	78.48	1.207385
GO:0006325_chromatin_organization	EED	83	2	4.623494	-1.163705	65	78.48	1.207385
GO:0018130_heterocycle_biosynthetic_process	UROD	14	1	13.705357	-1.150952	66	83.69	1.268030
GO:0006605_protein_targeting	PKIG	86	2	4.462209	-1.136750	67	84.68	1.263881
GO:0006605_protein_targeting	KPNB1	86	2	4.462209	-1.136750	67	84.68	1.263881
GO:0009116_nucleoside_metabolic_process	APRT	15	1	12.791667	-1.122065	70	89.78	1.282571
GO:0010171_body_morphogenesis	MAB21L2	15	1	12.791667	-1.122065	70	89.78	1.282571
GO:0042306_regulation_of_protein_import_into_nucleus	PKIG	15	1	12.791667	-1.122065	70	89.78	1.282571
GO:0046907_intracellular_transport	PKIG	194	3	2.967139	-1.108856	71	90.31	1.271972
GO:0046907_intracellular_transport	TMED10	194	3	2.967139	-1.108856	71	90.31	1.271972
GO:0046907_intracellular_transport	KPNB1	194	3	2.967139	-1.108856	71	90.31	1.271972
GO:0034960_cellular_biopolymer_metabolic_process	EIF4EBP1	1395	11	1.512993	-1.105678	72	90.42	1.255833
GO:0034960_cellular_biopolymer_metabolic_process	MRPL3	1395	11	1.512993	-1.105678	72	90.42	1.255833
GO:0034960_cellular_biopolymer_metabolic_process	YY1	1395	11	1.512993	-1.105678	72	90.42	1.255833
GO:0034960_cellular_biopolymer_metabolic_process	RNF2	1395	11	1.512993	-1.105678	72	90.42	1.255833
GO:0034960_cellular_biopolymer_metabolic_process	UNG	1395	11	1.512993	-1.105678	72	90.42	1.255833
GO:0034960_cellular_biopolymer_metabolic_process	PKIG	1395	11	1.512993	-1.105678	72	90.42	1.255833
GO:0034960_cellular_biopolymer_metabolic_process	EED	1395	11	1.512993	-1.105678	72	90.42	1.255833
GO:0034960_cellular_biopolymer_metabolic_process	CLK1	1395	11	1.512993	-1.105678	72	90.42	1.255833
GO:0034960_cellular_biopolymer_metabolic_process	SKIL	1395	11	1.512993	-1.105678	72	90.42	1.255833
GO:0034960_cellular_biopolymer_metabolic_process	CBFB	1395	11	1.512993	-1.105678	72	90.42	1.255833
GO:0034960_cellular_biopolymer_metabolic_process	FBL	1395	11	1.512993	-1.105678	72	90.42	1.255833
GO:0033554_cellular_response_to_stress	UNG	196	3	2.936862	-1.098352	73	91.27	1.250274
GO:0033554_cellular_response_to_stress	PPP1R15B	196	3	2.936862	-1.098352	73	91.27	1.250274
GO:0033554_cellular_response_to_stress	MIF	196	3	2.936862	-1.098352	73	91.27	1.250274
GO:0000302_response_to_reactive_oxygen_species	PPP1R15B	16	1	11.992188	-1.095112	76	94.63	1.245132
GO:0034976_response_to_endoplasmic_reticulum_stress	PPP1R15B	16	1	11.992188	-1.095112	76	94.63	1.245132
GO:0046148_pigment_biosynthetic_process	UROD	16	1	11.992188	-1.095112	76	94.63	1.245132
GO:0034984_cellular_response_to_DNA_damage_stimulus	UNG	94	2	4.082447	-1.069892	77	96.47	1.252857
GO:0034984_cellular_response_to_DNA_damage_stimulus	MIF	94	2	4.082447	-1.069892	77	96.47	1.252857
GO:0006984_ER-nuclear_signaling_pathway	PPP1R15B	17	1	11.286765	-1.069858	81	100.13	1.236173
GO:0034470_ncRNA_processing	FBL	17	1	11.286765	-1.069858	81	100.13	1.236173
GO:0042254_ribosome_biogenesis	FBL	17	1	11.286765	-1.069858	81	100.13	1.236173
GO:0042440_pigment_metabolic_process	UROD	17	1	11.286765	-1.069858	81	100.13	1.236173
GO:0010605_negative_regulation_of_macromolecule_metabolic_process	EIF4EBP1	331	4	2.318731	-1.050381	82	101.4	1.236585
GO:0010605_negative_regulation_of_macromolecule_metabolic_process	RNF2	331	4	2.318731	-1.050381	82	101.4	1.236585
GO:0010605_negative_regulation_of_macromolecule_metabolic_process	PKIG	331	4	2.318731	-1.050381	82	101.4	1.236585
GO:0010605_negative_regulation_of_macromolecule_metabolic_process	SKIL	331	4	2.318731	-1.050381	82	101.4	1.236585
GO:0031324_negative_regulation_of_cellular_metabolic_process	EIF4EBP1	332	4	2.311747	-1.046630	83	101.46	1.222410
GO:0031324_negative_regulation_of_cellular_metabolic_process	RNF2	332	4	2.311747	-1.046630	83	101.46	1.222410
GO:0031324_negative_regulation_of_cellular_metabolic_process	PKIG	332	4	2.311747	-1.046630	83	101.46	1.222410
GO:0031324_negative_regulation_of_cellular_metabolic_process	SKIL	332	4	2.311747	-1.046630	83	101.46	1.222410
GO:0001825_blastocyst_formation	SKIL	18	1	10.659722	-1.046108	85	106.32	1.250824
GO:0033157_regulation_of_intracellular_protein_transport	PKIG	18	1	10.659722	-1.046108	85	106.32	1.250824
GO:0007569_cell_aging	MIF	19	1	10.098684	-1.023700	87	111.14	1.277471
GO:0009798_axis_specification	RNF2	19	1	10.098684	-1.023700	87	111.14	1.277471
GO:0010468_regulation_of_gene_expression	EIF4EBP1	778	7	1.726382	-1.017525	88	111.43	1.266250
GO:0010468_regulation_of_gene_expression	YY1	778	7	1.726382	-1.017525	88	111.43	1.266250
GO:0010468_regulation_of_gene_expression	RNF2	778	7	1.726382	-1.017525	88	111.43	1.266250
GO:0010468_regulation_of_gene_expression	PKIG	778	7	1.726382	-1.017525	88	111.43	1.266250
GO:0010468_regulation_of_gene_expression	EED	778	7	1.726382	-1.017525	88	111.43	1.266250
GO:0010468_regulation_of_gene_expression	SKIL	778	7	1.726382	-1.017525	88	111.43	1.266250
GO:0010468_regulation_of_gene_expression	CBFB	778	7	1.726382	-1.017525	88	111.43	1.266250
GO:0044260_cellular_macromolecule_metabolic_process	EIF4EBP1	1447	11	1.458621	-1.006989	89	111.78	1.255955
GO:0044260_cellular_macromolecule_metabolic_process	MRPL3	1447	11	1.458621	-1.006989	89	111.78	1.255955
GO:0044260_cellular_macromolecule_metabolic_process	UNG	1447	11	1.458621	-1.006989	89	111.78	1.255955
GO:0044260_cellular_macromolecule_metabolic_process	YY1	1447	11	1.458621	-1.006989	89	111.78	1.255955
GO:0044260_cellular_macromolecule_metabolic_process	RNF2	1447	11	1.458621	-1.006989	89	111.78	1.255955
GO:0044260_cellular_macromolecule_metabolic_process	PKIG	1447	11	1.458621	-1.006989	89	111.78	1.255955
GO:0044260_cellular_macromolecule_metabolic_process	EED	1447	11	1.458621	-1.006989	89	111.78	1.255955
GO:0044260_cellular_macromolecule_metabolic_process	CLK1	1447	11	1.458621	-1.006989	89	111.78	1.255955
GO:0044260_cellular_macromolecule_metabolic_process	SKIL	1447	11	1.458621	-1.006989	89	111.78	1.255955
GO:0044260_cellular_macromolecule_metabolic_process	FBL	1447	11	1.458621	-1.006989	89	111.78	1.255955
GO:0044260_cellular_macromolecule_metabolic_process	CBFB	1447	11	1.458621	-1.006989	89	111.78	1.255955
GO:0016571_histone_methylation	EED	20	1	9.593750	-1.002496	92	114.64	1.246087
GO:0018209_peptidyl-serine_modification	CLK1	20	1	9.593750	-1.002496	92	114.64	1.246087
GO:0046822_regulation_of_nucleocytoplasmic_transport	PKIG	20	1	9.593750	-1.002496	92	114.64	1.246087
GO:0045892_negative_regulation_of_transcription__DNA-dependent	RNF2	218	3	2.640482	-0.991233	93	115.51	1.242043
GO:0045892_negative_regulation_of_transcription__DNA-dependent	PKIG	218	3	2.640482	-0.991233	93	115.51	1.242043
GO:0045892_negative_regulation_of_transcription__DNA-dependent	SKIL	218	3	2.640482	-0.991233	93	115.51	1.242043
GO:0009892_negative_regulation_of_metabolic_process	EIF4EBP1	348	4	2.205460	-0.988707	94	115.61	1.229894
GO:0009892_negative_regulation_of_metabolic_process	RNF2	348	4	2.205460	-0.988707	94	115.61	1.229894
GO:0009892_negative_regulation_of_metabolic_process	PKIG	348	4	2.205460	-0.988707	94	115.61	1.229894
GO:0009892_negative_regulation_of_metabolic_process	SKIL	348	4	2.205460	-0.988707	94	115.61	1.229894
GO:0007423_sensory_organ_development	YY1	219	3	2.628425	-0.986702	95	115.81	1.219053
GO:0007423_sensory_organ_development	SKIL	219	3	2.628425	-0.986702	95	115.81	1.219053
GO:0007423_sensory_organ_development	MAB21L2	219	3	2.628425	-0.986702	95	115.81	1.219053
GO:0001702_gastrulation_with_mouth_forming_second	RNF2	21	1	9.136905	-0.982379	97	119.52	1.232165
GO:0051656_establishment_of_organelle_localization	TMED10	21	1	9.136905	-0.982379	97	119.52	1.232165
GO:0051253_negative_regulation_of_RNA_metabolic_process	RNF2	220	3	2.616477	-0.982198	98	119.6	1.220408
GO:0051253_negative_regulation_of_RNA_metabolic_process	PKIG	220	3	2.616477	-0.982198	98	119.6	1.220408
GO:0051253_negative_regulation_of_RNA_metabolic_process	SKIL	220	3	2.616477	-0.982198	98	119.6	1.220408
GO:0034660_ncRNA_metabolic_process	FBL	22	1	8.721591	-0.963247	99	124.85	1.261111
GO:0034961_cellular_biopolymer_biosynthetic_process	EIF4EBP1	804	7	1.670553	-0.957424	100	125.03	1.250300
GO:0034961_cellular_biopolymer_biosynthetic_process	MRPL3	804	7	1.670553	-0.957424	100	125.03	1.250300
GO:0034961_cellular_biopolymer_biosynthetic_process	YY1	804	7	1.670553	-0.957424	100	125.03	1.250300
GO:0034961_cellular_biopolymer_biosynthetic_process	RNF2	804	7	1.670553	-0.957424	100	125.03	1.250300
GO:0034961_cellular_biopolymer_biosynthetic_process	PKIG	804	7	1.670553	-0.957424	100	125.03	1.250300
GO:0034961_cellular_biopolymer_biosynthetic_process	SKIL	804	7	1.670553	-0.957424	100	125.03	1.250300
GO:0034961_cellular_biopolymer_biosynthetic_process	CBFB	804	7	1.670553	-0.957424	100	125.03	1.250300
GO:0043284_biopolymer_biosynthetic_process	EIF4EBP1	807	7	1.664343	-0.950705	101	125.41	1.241683
GO:0043284_biopolymer_biosynthetic_process	MRPL3	807	7	1.664343	-0.950705	101	125.41	1.241683
GO:0043284_biopolymer_biosynthetic_process	YY1	807	7	1.664343	-0.950705	101	125.41	1.241683
GO:0043284_biopolymer_biosynthetic_process	RNF2	807	7	1.664343	-0.950705	101	125.41	1.241683
GO:0043284_biopolymer_biosynthetic_process	PKIG	807	7	1.664343	-0.950705	101	125.41	1.241683
GO:0043284_biopolymer_biosynthetic_process	SKIL	807	7	1.664343	-0.950705	101	125.41	1.241683
GO:0043284_biopolymer_biosynthetic_process	CBFB	807	7	1.664343	-0.950705	101	125.41	1.241683
GO:0022613_ribonucleoprotein_complex_biogenesis	FBL	23	1	8.342391	-0.945012	103	128.25	1.245146
GO:0030512_negative_regulation_of_transforming_growth_factor_beta_receptor_signaling_pathway	SKIL	23	1	8.342391	-0.945012	103	128.25	1.245146
GO:0006974_response_to_DNA_damage_stimulus	UNG	113	2	3.396018	-0.934841	104	129.1	1.241346
GO:0006974_response_to_DNA_damage_stimulus	MIF	113	2	3.396018	-0.934841	104	129.1	1.241346
GO:0016070_RNA_metabolic_process	YY1	658	6	1.749620	-0.933632	105	129.35	1.231905
GO:0016070_RNA_metabolic_process	RNF2	658	6	1.749620	-0.933632	105	129.35	1.231905
GO:0016070_RNA_metabolic_process	PKIG	658	6	1.749620	-0.933632	105	129.35	1.231905
GO:0016070_RNA_metabolic_process	SKIL	658	6	1.749620	-0.933632	105	129.35	1.231905
GO:0016070_RNA_metabolic_process	CBFB	658	6	1.749620	-0.933632	105	129.35	1.231905
GO:0016070_RNA_metabolic_process	FBL	658	6	1.749620	-0.933632	105	129.35	1.231905
GO:0043283_biopolymer_metabolic_process	EIF4EBP1	1490	11	1.416527	-0.930646	106	129.81	1.224623
GO:0043283_biopolymer_metabolic_process	MRPL3	1490	11	1.416527	-0.930646	106	129.81	1.224623
GO:0043283_biopolymer_metabolic_process	YY1	1490	11	1.416527	-0.930646	106	129.81	1.224623
GO:0043283_biopolymer_metabolic_process	UNG	1490	11	1.416527	-0.930646	106	129.81	1.224623
GO:0043283_biopolymer_metabolic_process	RNF2	1490	11	1.416527	-0.930646	106	129.81	1.224623
GO:0043283_biopolymer_metabolic_process	PKIG	1490	11	1.416527	-0.930646	106	129.81	1.224623
GO:0043283_biopolymer_metabolic_process	EED	1490	11	1.416527	-0.930646	106	129.81	1.224623
GO:0043283_biopolymer_metabolic_process	SKIL	1490	11	1.416527	-0.930646	106	129.81	1.224623
GO:0043283_biopolymer_metabolic_process	CLK1	1490	11	1.416527	-0.930646	106	129.81	1.224623
GO:0043283_biopolymer_metabolic_process	CBFB	1490	11	1.416527	-0.930646	106	129.81	1.224623
GO:0043283_biopolymer_metabolic_process	FBL	1490	11	1.416527	-0.930646	106	129.81	1.224623
GO:0007050_cell_cycle_arrest	SKIL	24	1	7.994792	-0.927598	108	132.98	1.231296
GO:0032386_regulation_of_intracellular_transport	PKIG	24	1	7.994792	-0.927598	108	132.98	1.231296
GO:0046483_heterocycle_metabolic_process	UROD	116	2	3.308190	-0.916016	109	134.03	1.229633
GO:0046483_heterocycle_metabolic_process	APRT	116	2	3.308190	-0.916016	109	134.03	1.229633
GO:0007049_cell_cycle	CCND2	238	3	2.418592	-0.905519	110	137.83	1.253000
GO:0007049_cell_cycle	RNF2	238	3	2.418592	-0.905519	110	137.83	1.253000
GO:0007049_cell_cycle	SKIL	238	3	2.418592	-0.905519	110	137.83	1.253000
GO:0040029_regulation_of_gene_expression__epigenetic	EED	26	1	7.379808	-0.894972	111	141.16	1.271712
GO:0006479_protein_amino_acid_methylation	EED	27	1	7.106481	-0.879649	114	144.56	1.268070
GO:0008213_protein_amino_acid_alkylation	EED	27	1	7.106481	-0.879649	114	144.56	1.268070
GO:0008286_insulin_receptor_signaling_pathway	EIF4EBP1	27	1	7.106481	-0.879649	114	144.56	1.268070
GO:0002088_lens_development_in_camera-type_eye	SKIL	28	1	6.852679	-0.864921	116	147.35	1.270259
GO:0051188_cofactor_biosynthetic_process	UROD	28	1	6.852679	-0.864921	116	147.35	1.270259
GO:0008104_protein_localization	PKIG	251	3	2.293327	-0.854849	117	148.03	1.265214
GO:0008104_protein_localization	TMED10	251	3	2.293327	-0.854849	117	148.03	1.265214
GO:0008104_protein_localization	KPNB1	251	3	2.293327	-0.854849	117	148.03	1.265214
GO:0006417_regulation_of_translation	EIF4EBP1	29	1	6.616379	-0.850747	120	151.29	1.260750
GO:0016447_somatic_recombination_of_immunoglobulin_gene_segments	UNG	29	1	6.616379	-0.850747	120	151.29	1.260750
GO:0042770_DNA_damage_response__signal_transduction	MIF	29	1	6.616379	-0.850747	120	151.29	1.260750
GO:0016481_negative_regulation_of_transcription	RNF2	253	3	2.275198	-0.847373	121	151.47	1.251818
GO:0016481_negative_regulation_of_transcription	PKIG	253	3	2.275198	-0.847373	121	151.47	1.251818
GO:0016481_negative_regulation_of_transcription	SKIL	253	3	2.275198	-0.847373	121	151.47	1.251818
GO:0051276_chromosome_organization	RNF2	129	2	2.974806	-0.840811	122	152.4	1.249180
GO:0051276_chromosome_organization	EED	129	2	2.974806	-0.840811	122	152.4	1.249180
GO:0002260_lymphocyte_homeostasis	SKIL	30	1	6.395833	-0.837089	124	155.97	1.257823
GO:0016445_somatic_diversification_of_immunoglobulins	UNG	30	1	6.395833	-0.837089	124	155.97	1.257823
GO:0051640_organelle_localization	TMED10	31	1	6.189516	-0.823913	125	161.52	1.292160
GO:0009952_anterior_posterior_pattern_formation	YY1	133	2	2.885338	-0.819537	126	161.79	1.284048
GO:0009952_anterior_posterior_pattern_formation	RNF2	133	2	2.885338	-0.819537	126	161.79	1.284048
GO:0010629_negative_regulation_of_gene_expression	RNF2	262	3	2.197042	-0.814716	127	162.05	1.275984
GO:0010629_negative_regulation_of_gene_expression	PKIG	262	3	2.197042	-0.814716	127	162.05	1.275984
GO:0010629_negative_regulation_of_gene_expression	SKIL	262	3	2.197042	-0.814716	127	162.05	1.275984
GO:0044267_cellular_protein_metabolic_process	EIF4EBP1	559	5	1.716234	-0.801793	128	164.65	1.286328
GO:0044267_cellular_protein_metabolic_process	MRPL3	559	5	1.716234	-0.801793	128	164.65	1.286328
GO:0044267_cellular_protein_metabolic_process	RNF2	559	5	1.716234	-0.801793	128	164.65	1.286328
GO:0044267_cellular_protein_metabolic_process	EED	559	5	1.716234	-0.801793	128	164.65	1.286328
GO:0044267_cellular_protein_metabolic_process	CLK1	559	5	1.716234	-0.801793	128	164.65	1.286328
GO:0002562_somatic_diversification_of_immune_receptors_via_germline_recombination_within_a_single_locus	UNG	33	1	5.814394	-0.798886	130	167.27	1.286692
GO:0016444_somatic_cell_DNA_recombination	UNG	33	1	5.814394	-0.798886	130	167.27	1.286692
GO:0043170_macromolecule_metabolic_process	EIF4EBP1	1576	11	1.339229	-0.791241	131	167.59	1.279313
GO:0043170_macromolecule_metabolic_process	MRPL3	1576	11	1.339229	-0.791241	131	167.59	1.279313
GO:0043170_macromolecule_metabolic_process	UNG	1576	11	1.339229	-0.791241	131	167.59	1.279313
GO:0043170_macromolecule_metabolic_process	YY1	1576	11	1.339229	-0.791241	131	167.59	1.279313
GO:0043170_macromolecule_metabolic_process	RNF2	1576	11	1.339229	-0.791241	131	167.59	1.279313
GO:0043170_macromolecule_metabolic_process	PKIG	1576	11	1.339229	-0.791241	131	167.59	1.279313
GO:0043170_macromolecule_metabolic_process	EED	1576	11	1.339229	-0.791241	131	167.59	1.279313
GO:0043170_macromolecule_metabolic_process	CLK1	1576	11	1.339229	-0.791241	131	167.59	1.279313
GO:0043170_macromolecule_metabolic_process	SKIL	1576	11	1.339229	-0.791241	131	167.59	1.279313
GO:0043170_macromolecule_metabolic_process	FBL	1576	11	1.339229	-0.791241	131	167.59	1.279313
GO:0043170_macromolecule_metabolic_process	CBFB	1576	11	1.339229	-0.791241	131	167.59	1.279313
GO:0002200_somatic_diversification_of_immune_receptors	UNG	34	1	5.643382	-0.786983	133	170.78	1.284060
GO:0007568_aging	MIF	34	1	5.643382	-0.786983	133	170.78	1.284060
GO:0045934_negative_regulation_of_nucleobase__nucleoside__nucleotide_and_nucleic_acid_metabolic_process	RNF2	270	3	2.131944	-0.786978	134	170.94	1.275672
GO:0045934_negative_regulation_of_nucleobase__nucleoside__nucleotide_and_nucleic_acid_metabolic_process	PKIG	270	3	2.131944	-0.786978	134	170.94	1.275672
GO:0045934_negative_regulation_of_nucleobase__nucleoside__nucleotide_and_nucleic_acid_metabolic_process	SKIL	270	3	2.131944	-0.786978	134	170.94	1.275672
GO:0051172_negative_regulation_of_nitrogen_compound_metabolic_process	RNF2	271	3	2.124077	-0.783592	135	171.28	1.268741
GO:0051172_negative_regulation_of_nitrogen_compound_metabolic_process	PKIG	271	3	2.124077	-0.783592	135	171.28	1.268741
GO:0051172_negative_regulation_of_nitrogen_compound_metabolic_process	SKIL	271	3	2.124077	-0.783592	135	171.28	1.268741
GO:0016567_protein_ubiquitination	RNF2	35	1	5.482143	-0.775455	137	173.93	1.269562
GO:0051051_negative_regulation_of_transport	PKIG	35	1	5.482143	-0.775455	137	173.93	1.269562
GO:0033036_macromolecule_localization	PKIG	274	3	2.100821	-0.773539	138	174.18	1.262174
GO:0033036_macromolecule_localization	TMED10	274	3	2.100821	-0.773539	138	174.18	1.262174
GO:0033036_macromolecule_localization	KPNB1	274	3	2.100821	-0.773539	138	174.18	1.262174
GO:0006355_regulation_of_transcription__DNA-dependent	YY1	575	5	1.668478	-0.764900	139	175.06	1.259424
GO:0006355_regulation_of_transcription__DNA-dependent	RNF2	575	5	1.668478	-0.764900	139	175.06	1.259424
GO:0006355_regulation_of_transcription__DNA-dependent	PKIG	575	5	1.668478	-0.764900	139	175.06	1.259424
GO:0006355_regulation_of_transcription__DNA-dependent	SKIL	575	5	1.668478	-0.764900	139	175.06	1.259424
GO:0006355_regulation_of_transcription__DNA-dependent	CBFB	575	5	1.668478	-0.764900	139	175.06	1.259424
GO:0006469_negative_regulation_of_protein_kinase_activity	PKIG	36	1	5.329861	-0.764281	143	177.96	1.244476
GO:0007187_G-protein_signaling__coupled_to_cyclic_nucleotide_second_messenger	GKAP1	36	1	5.329861	-0.764281	143	177.96	1.244476
GO:0033673_negative_regulation_of_kinase_activity	PKIG	36	1	5.329861	-0.764281	143	177.96	1.244476
GO:0051223_regulation_of_protein_transport	PKIG	36	1	5.329861	-0.764281	143	177.96	1.244476
GO:0034645_cellular_macromolecule_biosynthetic_process	EIF4EBP1	901	7	1.490705	-0.760677	144	178.41	1.238958
GO:0034645_cellular_macromolecule_biosynthetic_process	MRPL3	901	7	1.490705	-0.760677	144	178.41	1.238958
GO:0034645_cellular_macromolecule_biosynthetic_process	YY1	901	7	1.490705	-0.760677	144	178.41	1.238958
GO:0034645_cellular_macromolecule_biosynthetic_process	RNF2	901	7	1.490705	-0.760677	144	178.41	1.238958
GO:0034645_cellular_macromolecule_biosynthetic_process	PKIG	901	7	1.490705	-0.760677	144	178.41	1.238958
GO:0034645_cellular_macromolecule_biosynthetic_process	SKIL	901	7	1.490705	-0.760677	144	178.41	1.238958
GO:0034645_cellular_macromolecule_biosynthetic_process	CBFB	901	7	1.490705	-0.760677	144	178.41	1.238958
GO:0032869_cellular_response_to_insulin_stimulus	EIF4EBP1	37	1	5.185811	-0.753441	145	180.96	1.248000
GO:0044237_cellular_metabolic_process	MRPL3	1974	13	1.263614	-0.745067	146	181.9	1.245890
GO:0044237_cellular_metabolic_process	UNG	1974	13	1.263614	-0.745067	146	181.9	1.245890
GO:0044237_cellular_metabolic_process	YY1	1974	13	1.263614	-0.745067	146	181.9	1.245890
GO:0044237_cellular_metabolic_process	PKIG	1974	13	1.263614	-0.745067	146	181.9	1.245890
GO:0044237_cellular_metabolic_process	CLK1	1974	13	1.263614	-0.745067	146	181.9	1.245890
GO:0044237_cellular_metabolic_process	CBFB	1974	13	1.263614	-0.745067	146	181.9	1.245890
GO:0044237_cellular_metabolic_process	FBL	1974	13	1.263614	-0.745067	146	181.9	1.245890
GO:0044237_cellular_metabolic_process	APRT	1974	13	1.263614	-0.745067	146	181.9	1.245890
GO:0044237_cellular_metabolic_process	EIF4EBP1	1974	13	1.263614	-0.745067	146	181.9	1.245890
GO:0044237_cellular_metabolic_process	RNF2	1974	13	1.263614	-0.745067	146	181.9	1.245890
GO:0044237_cellular_metabolic_process	EED	1974	13	1.263614	-0.745067	146	181.9	1.245890
GO:0044237_cellular_metabolic_process	SKIL	1974	13	1.263614	-0.745067	146	181.9	1.245890
GO:0044237_cellular_metabolic_process	UROD	1974	13	1.263614	-0.745067	146	181.9	1.245890
GO:0009059_macromolecule_biosynthetic_process	EIF4EBP1	910	7	1.475962	-0.744402	147	182.01	1.238163
GO:0009059_macromolecule_biosynthetic_process	MRPL3	910	7	1.475962	-0.744402	147	182.01	1.238163
GO:0009059_macromolecule_biosynthetic_process	YY1	910	7	1.475962	-0.744402	147	182.01	1.238163
GO:0009059_macromolecule_biosynthetic_process	RNF2	910	7	1.475962	-0.744402	147	182.01	1.238163
GO:0009059_macromolecule_biosynthetic_process	PKIG	910	7	1.475962	-0.744402	147	182.01	1.238163
GO:0009059_macromolecule_biosynthetic_process	SKIL	910	7	1.475962	-0.744402	147	182.01	1.238163
GO:0009059_macromolecule_biosynthetic_process	CBFB	910	7	1.475962	-0.744402	147	182.01	1.238163
GO:0010556_regulation_of_macromolecule_biosynthetic_process	EIF4EBP1	745	6	1.545302	-0.743883	148	182.24	1.231351
GO:0010556_regulation_of_macromolecule_biosynthetic_process	YY1	745	6	1.545302	-0.743883	148	182.24	1.231351
GO:0010556_regulation_of_macromolecule_biosynthetic_process	RNF2	745	6	1.545302	-0.743883	148	182.24	1.231351
GO:0010556_regulation_of_macromolecule_biosynthetic_process	PKIG	745	6	1.545302	-0.743883	148	182.24	1.231351
GO:0010556_regulation_of_macromolecule_biosynthetic_process	SKIL	745	6	1.545302	-0.743883	148	182.24	1.231351
GO:0010556_regulation_of_macromolecule_biosynthetic_process	CBFB	745	6	1.545302	-0.743883	148	182.24	1.231351
GO:0001649_osteoblast_differentiation	CBFB	38	1	5.049342	-0.742918	153	185.49	1.212353
GO:0032259_methylation	EED	38	1	5.049342	-0.742918	153	185.49	1.212353
GO:0043414_biopolymer_methylation	EED	38	1	5.049342	-0.742918	153	185.49	1.212353
GO:0046777_protein_amino_acid_autophosphorylation	CLK1	38	1	5.049342	-0.742918	153	185.49	1.212353
GO:0051348_negative_regulation_of_transferase_activity	PKIG	38	1	5.049342	-0.742918	153	185.49	1.212353
GO:0006730_one-carbon_metabolic_process	EED	39	1	4.919872	-0.732695	155	189.09	1.219935
GO:0070201_regulation_of_establishment_of_protein_localization	PKIG	39	1	4.919872	-0.732695	155	189.09	1.219935
GO:0051252_regulation_of_RNA_metabolic_process	YY1	590	5	1.626059	-0.731849	156	189.21	1.212885
GO:0051252_regulation_of_RNA_metabolic_process	RNF2	590	5	1.626059	-0.731849	156	189.21	1.212885
GO:0051252_regulation_of_RNA_metabolic_process	PKIG	590	5	1.626059	-0.731849	156	189.21	1.212885
GO:0051252_regulation_of_RNA_metabolic_process	SKIL	590	5	1.626059	-0.731849	156	189.21	1.212885
GO:0051252_regulation_of_RNA_metabolic_process	CBFB	590	5	1.626059	-0.731849	156	189.21	1.212885
GO:0006357_regulation_of_transcription_from_RNA_polymerase_II_promoter	RNF2	435	4	1.764368	-0.730820	157	189.47	1.206815
GO:0006357_regulation_of_transcription_from_RNA_polymerase_II_promoter	PKIG	435	4	1.764368	-0.730820	157	189.47	1.206815
GO:0006357_regulation_of_transcription_from_RNA_polymerase_II_promoter	SKIL	435	4	1.764368	-0.730820	157	189.47	1.206815
GO:0006357_regulation_of_transcription_from_RNA_polymerase_II_promoter	CBFB	435	4	1.764368	-0.730820	157	189.47	1.206815
GO:0006351_transcription__DNA-dependent	YY1	594	5	1.615109	-0.723276	158	190.02	1.202658
GO:0006351_transcription__DNA-dependent	RNF2	594	5	1.615109	-0.723276	158	190.02	1.202658
GO:0006351_transcription__DNA-dependent	PKIG	594	5	1.615109	-0.723276	158	190.02	1.202658
GO:0006351_transcription__DNA-dependent	SKIL	594	5	1.615109	-0.723276	158	190.02	1.202658
GO:0006351_transcription__DNA-dependent	CBFB	594	5	1.615109	-0.723276	158	190.02	1.202658
GO:0001824_blastocyst_development	SKIL	40	1	4.796875	-0.722757	161	192.16	1.193540
GO:0017015_regulation_of_transforming_growth_factor_beta_receptor_signaling_pathway	SKIL	40	1	4.796875	-0.722757	161	192.16	1.193540
GO:0019935_cyclic-nucleotide-mediated_signaling	GKAP1	40	1	4.796875	-0.722757	161	192.16	1.193540
GO:0032774_RNA_biosynthetic_process	YY1	595	5	1.612395	-0.721148	162	192.33	1.187222
GO:0032774_RNA_biosynthetic_process	RNF2	595	5	1.612395	-0.721148	162	192.33	1.187222
GO:0032774_RNA_biosynthetic_process	PKIG	595	5	1.612395	-0.721148	162	192.33	1.187222
GO:0032774_RNA_biosynthetic_process	SKIL	595	5	1.612395	-0.721148	162	192.33	1.187222
GO:0032774_RNA_biosynthetic_process	CBFB	595	5	1.612395	-0.721148	162	192.33	1.187222
GO:0001776_leukocyte_homeostasis	SKIL	41	1	4.679878	-0.713090	164	197.08	1.201707
GO:0006979_response_to_oxidative_stress	PPP1R15B	41	1	4.679878	-0.713090	164	197.08	1.201707
GO:0006366_transcription_from_RNA_polymerase_II_promoter	RNF2	444	4	1.728604	-0.708660	165	197.3	1.195758
GO:0006366_transcription_from_RNA_polymerase_II_promoter	PKIG	444	4	1.728604	-0.708660	165	197.3	1.195758
GO:0006366_transcription_from_RNA_polymerase_II_promoter	SKIL	444	4	1.728604	-0.708660	165	197.3	1.195758
GO:0006366_transcription_from_RNA_polymerase_II_promoter	CBFB	444	4	1.728604	-0.708660	165	197.3	1.195758
GO:0060255_regulation_of_macromolecule_metabolic_process	EIF4EBP1	936	7	1.434963	-0.699092	166	201.87	1.216084
GO:0060255_regulation_of_macromolecule_metabolic_process	YY1	936	7	1.434963	-0.699092	166	201.87	1.216084
GO:0060255_regulation_of_macromolecule_metabolic_process	RNF2	936	7	1.434963	-0.699092	166	201.87	1.216084
GO:0060255_regulation_of_macromolecule_metabolic_process	PKIG	936	7	1.434963	-0.699092	166	201.87	1.216084
GO:0060255_regulation_of_macromolecule_metabolic_process	EED	936	7	1.434963	-0.699092	166	201.87	1.216084
GO:0060255_regulation_of_macromolecule_metabolic_process	SKIL	936	7	1.434963	-0.699092	166	201.87	1.216084
GO:0060255_regulation_of_macromolecule_metabolic_process	CBFB	936	7	1.434963	-0.699092	166	201.87	1.216084
GO:0032446_protein_modification_by_small_protein_conjugation	RNF2	43	1	4.462209	-0.694516	168	205.35	1.222321
GO:0032868_response_to_insulin_stimulus	EIF4EBP1	43	1	4.462209	-0.694516	168	205.35	1.222321
GO:0002377_immunoglobulin_production	UNG	44	1	4.360795	-0.685586	170	209.96	1.235059
GO:0048593_camera-type_eye_morphogenesis	YY1	44	1	4.360795	-0.685586	170	209.96	1.235059
GO:0032870_cellular_response_to_hormone_stimulus	EIF4EBP1	45	1	4.263889	-0.676880	171	211.76	1.238363
GO:0006396_RNA_processing	FBL	47	1	4.082447	-0.660099	172	217.79	1.266221
GO:0032269_negative_regulation_of_cellular_protein_metabolic_process	EIF4EBP1	48	1	3.997396	-0.652007	173	219.7	1.269942
GO:0002440_production_of_molecular_mediator_of_immune_response	UNG	49	1	3.915816	-0.644102	175	222.44	1.271086
GO:0006725_cellular_aromatic_compound_metabolic_process	APRT	49	1	3.915816	-0.644102	175	222.44	1.271086
GO:0070647_protein_modification_by_small_protein_conjugation_or_removal	RNF2	50	1	3.837500	-0.636378	176	224.69	1.276648
GO:0044249_cellular_biosynthetic_process	EIF4EBP1	1150	8	1.334783	-0.633899	177	225.33	1.273051
GO:0044249_cellular_biosynthetic_process	MRPL3	1150	8	1.334783	-0.633899	177	225.33	1.273051
GO:0044249_cellular_biosynthetic_process	YY1	1150	8	1.334783	-0.633899	177	225.33	1.273051
GO:0044249_cellular_biosynthetic_process	RNF2	1150	8	1.334783	-0.633899	177	225.33	1.273051
GO:0044249_cellular_biosynthetic_process	PKIG	1150	8	1.334783	-0.633899	177	225.33	1.273051
GO:0044249_cellular_biosynthetic_process	SKIL	1150	8	1.334783	-0.633899	177	225.33	1.273051
GO:0044249_cellular_biosynthetic_process	UROD	1150	8	1.334783	-0.633899	177	225.33	1.273051
GO:0044249_cellular_biosynthetic_process	CBFB	1150	8	1.334783	-0.633899	177	225.33	1.273051
GO:0006887_exocytosis	TMED10	51	1	3.762255	-0.628826	179	227.87	1.273017
GO:0032880_regulation_of_protein_localization	PKIG	51	1	3.762255	-0.628826	179	227.87	1.273017
GO:0009987_cellular_process	ZFAND6	3868	22	1.091326	-0.626246	180	228.09	1.267167
GO:0009987_cellular_process	MRPL3	3868	22	1.091326	-0.626246	180	228.09	1.267167
GO:0009987_cellular_process	YY1	3868	22	1.091326	-0.626246	180	228.09	1.267167
GO:0009987_cellular_process	UNG	3868	22	1.091326	-0.626246	180	228.09	1.267167
GO:0009987_cellular_process	PKIG	3868	22	1.091326	-0.626246	180	228.09	1.267167
GO:0009987_cellular_process	CLK1	3868	22	1.091326	-0.626246	180	228.09	1.267167
GO:0009987_cellular_process	FBL	3868	22	1.091326	-0.626246	180	228.09	1.267167
GO:0009987_cellular_process	CBFB	3868	22	1.091326	-0.626246	180	228.09	1.267167
GO:0009987_cellular_process	APRT	3868	22	1.091326	-0.626246	180	228.09	1.267167
GO:0009987_cellular_process	MIF	3868	22	1.091326	-0.626246	180	228.09	1.267167
GO:0009987_cellular_process	EIF4EBP1	3868	22	1.091326	-0.626246	180	228.09	1.267167
GO:0009987_cellular_process	CCND2	3868	22	1.091326	-0.626246	180	228.09	1.267167
GO:0009987_cellular_process	RNF2	3868	22	1.091326	-0.626246	180	228.09	1.267167
GO:0009987_cellular_process	EED	3868	22	1.091326	-0.626246	180	228.09	1.267167
GO:0009987_cellular_process	TMED10	3868	22	1.091326	-0.626246	180	228.09	1.267167
GO:0009987_cellular_process	GKAP1	3868	22	1.091326	-0.626246	180	228.09	1.267167
GO:0009987_cellular_process	SKIL	3868	22	1.091326	-0.626246	180	228.09	1.267167
GO:0009987_cellular_process	UROD	3868	22	1.091326	-0.626246	180	228.09	1.267167
GO:0009987_cellular_process	TOP2B	3868	22	1.091326	-0.626246	180	228.09	1.267167
GO:0009987_cellular_process	PPP1R15B	3868	22	1.091326	-0.626246	180	228.09	1.267167
GO:0009987_cellular_process	KPNB1	3868	22	1.091326	-0.626246	180	228.09	1.267167
GO:0009987_cellular_process	MAB21L2	3868	22	1.091326	-0.626246	180	228.09	1.267167
GO:0031326_regulation_of_cellular_biosynthetic_process	EIF4EBP1	812	6	1.417796	-0.622983	181	228.2	1.260773
GO:0031326_regulation_of_cellular_biosynthetic_process	YY1	812	6	1.417796	-0.622983	181	228.2	1.260773
GO:0031326_regulation_of_cellular_biosynthetic_process	RNF2	812	6	1.417796	-0.622983	181	228.2	1.260773
GO:0031326_regulation_of_cellular_biosynthetic_process	PKIG	812	6	1.417796	-0.622983	181	228.2	1.260773
GO:0031326_regulation_of_cellular_biosynthetic_process	SKIL	812	6	1.417796	-0.622983	181	228.2	1.260773
GO:0031326_regulation_of_cellular_biosynthetic_process	CBFB	812	6	1.417796	-0.622983	181	228.2	1.260773
GO:0010608_posttranscriptional_regulation_of_gene_expression	EIF4EBP1	52	1	3.689904	-0.621441	182	229.68	1.261978
GO:0009889_regulation_of_biosynthetic_process	EIF4EBP1	815	6	1.412577	-0.618014	183	229.98	1.256721
GO:0009889_regulation_of_biosynthetic_process	YY1	815	6	1.412577	-0.618014	183	229.98	1.256721
GO:0009889_regulation_of_biosynthetic_process	RNF2	815	6	1.412577	-0.618014	183	229.98	1.256721
GO:0009889_regulation_of_biosynthetic_process	PKIG	815	6	1.412577	-0.618014	183	229.98	1.256721
GO:0009889_regulation_of_biosynthetic_process	SKIL	815	6	1.412577	-0.618014	183	229.98	1.256721
GO:0009889_regulation_of_biosynthetic_process	CBFB	815	6	1.412577	-0.618014	183	229.98	1.256721
GO:0051248_negative_regulation_of_protein_metabolic_process	EIF4EBP1	53	1	3.620283	-0.614216	184	231.9	1.260326
GO:0044271_nitrogen_compound_biosynthetic_process	UROD	54	1	3.553241	-0.607144	185	234.7	1.268649
GO:0019538_protein_metabolic_process	EIF4EBP1	655	5	1.464695	-0.604037	186	235.55	1.266398
GO:0019538_protein_metabolic_process	MRPL3	655	5	1.464695	-0.604037	186	235.55	1.266398
GO:0019538_protein_metabolic_process	RNF2	655	5	1.464695	-0.604037	186	235.55	1.266398
GO:0019538_protein_metabolic_process	EED	655	5	1.464695	-0.604037	186	235.55	1.266398
GO:0019538_protein_metabolic_process	CLK1	655	5	1.464695	-0.604037	186	235.55	1.266398
GO:0006310_DNA_recombination	UNG	55	1	3.488636	-0.600221	188	237.26	1.262021
GO:0043434_response_to_peptide_hormone_stimulus	EIF4EBP1	55	1	3.488636	-0.600221	188	237.26	1.262021
GO:0009058_biosynthetic_process	EIF4EBP1	1175	8	1.306383	-0.598235	189	237.56	1.256931
GO:0009058_biosynthetic_process	MRPL3	1175	8	1.306383	-0.598235	189	237.56	1.256931
GO:0009058_biosynthetic_process	YY1	1175	8	1.306383	-0.598235	189	237.56	1.256931
GO:0009058_biosynthetic_process	RNF2	1175	8	1.306383	-0.598235	189	237.56	1.256931
GO:0009058_biosynthetic_process	PKIG	1175	8	1.306383	-0.598235	189	237.56	1.256931
GO:0009058_biosynthetic_process	SKIL	1175	8	1.306383	-0.598235	189	237.56	1.256931
GO:0009058_biosynthetic_process	UROD	1175	8	1.306383	-0.598235	189	237.56	1.256931
GO:0009058_biosynthetic_process	CBFB	1175	8	1.306383	-0.598235	189	237.56	1.256931
GO:0044238_primary_metabolic_process	EIF4EBP1	1905	12	1.208661	-0.593388	190	240.76	1.267158
GO:0044238_primary_metabolic_process	MRPL3	1905	12	1.208661	-0.593388	190	240.76	1.267158
GO:0044238_primary_metabolic_process	YY1	1905	12	1.208661	-0.593388	190	240.76	1.267158
GO:0044238_primary_metabolic_process	RNF2	1905	12	1.208661	-0.593388	190	240.76	1.267158
GO:0044238_primary_metabolic_process	UNG	1905	12	1.208661	-0.593388	190	240.76	1.267158
GO:0044238_primary_metabolic_process	PKIG	1905	12	1.208661	-0.593388	190	240.76	1.267158
GO:0044238_primary_metabolic_process	EED	1905	12	1.208661	-0.593388	190	240.76	1.267158
GO:0044238_primary_metabolic_process	CLK1	1905	12	1.208661	-0.593388	190	240.76	1.267158
GO:0044238_primary_metabolic_process	SKIL	1905	12	1.208661	-0.593388	190	240.76	1.267158
GO:0044238_primary_metabolic_process	FBL	1905	12	1.208661	-0.593388	190	240.76	1.267158
GO:0044238_primary_metabolic_process	CBFB	1905	12	1.208661	-0.593388	190	240.76	1.267158
GO:0044238_primary_metabolic_process	APRT	1905	12	1.208661	-0.593388	190	240.76	1.267158
GO:0001764_neuron_migration	TOP2B	57	1	3.366228	-0.586798	193	244.03	1.264404
GO:0018108_peptidyl-tyrosine_phosphorylation	CLK1	57	1	3.366228	-0.586798	193	244.03	1.264404
GO:0018212_peptidyl-tyrosine_modification	CLK1	57	1	3.366228	-0.586798	193	244.03	1.264404
GO:0051649_establishment_of_localization_in_cell	PKIG	342	3	1.683114	-0.581658	194	244.86	1.262165
GO:0051649_establishment_of_localization_in_cell	TMED10	342	3	1.683114	-0.581658	194	244.86	1.262165
GO:0051649_establishment_of_localization_in_cell	KPNB1	342	3	1.683114	-0.581658	194	244.86	1.262165
GO:0048469_cell_maturation	CBFB	59	1	3.252119	-0.573907	195	247.28	1.268103
GO:0003002_regionalization	YY1	195	2	1.967949	-0.568185	196	248.26	1.266633
GO:0003002_regionalization	RNF2	195	2	1.967949	-0.568185	196	248.26	1.266633
GO:0045449_regulation_of_transcription	YY1	676	5	1.419194	-0.567531	197	248.64	1.262132
GO:0045449_regulation_of_transcription	RNF2	676	5	1.419194	-0.567531	197	248.64	1.262132
GO:0045449_regulation_of_transcription	PKIG	676	5	1.419194	-0.567531	197	248.64	1.262132
GO:0045449_regulation_of_transcription	SKIL	676	5	1.419194	-0.567531	197	248.64	1.262132
GO:0045449_regulation_of_transcription	CBFB	676	5	1.419194	-0.567531	197	248.64	1.262132
GO:0007369_gastrulation	RNF2	63	1	3.045635	-0.549581	199	255.28	1.282814
GO:0051186_cofactor_metabolic_process	UROD	63	1	3.045635	-0.549581	199	255.28	1.282814
GO:0008152_metabolic_process	MRPL3	2133	13	1.169421	-0.546069	200	255.79	1.278950
GO:0008152_metabolic_process	UNG	2133	13	1.169421	-0.546069	200	255.79	1.278950
GO:0008152_metabolic_process	YY1	2133	13	1.169421	-0.546069	200	255.79	1.278950
GO:0008152_metabolic_process	PKIG	2133	13	1.169421	-0.546069	200	255.79	1.278950
GO:0008152_metabolic_process	CLK1	2133	13	1.169421	-0.546069	200	255.79	1.278950
GO:0008152_metabolic_process	CBFB	2133	13	1.169421	-0.546069	200	255.79	1.278950
GO:0008152_metabolic_process	FBL	2133	13	1.169421	-0.546069	200	255.79	1.278950
GO:0008152_metabolic_process	APRT	2133	13	1.169421	-0.546069	200	255.79	1.278950
GO:0008152_metabolic_process	EIF4EBP1	2133	13	1.169421	-0.546069	200	255.79	1.278950
GO:0008152_metabolic_process	RNF2	2133	13	1.169421	-0.546069	200	255.79	1.278950
GO:0008152_metabolic_process	EED	2133	13	1.169421	-0.546069	200	255.79	1.278950
GO:0008152_metabolic_process	SKIL	2133	13	1.169421	-0.546069	200	255.79	1.278950
GO:0008152_metabolic_process	UROD	2133	13	1.169421	-0.546069	200	255.79	1.278950
GO:0043086_negative_regulation_of_catalytic_activity	PKIG	65	1	2.951923	-0.538085	201	259.02	1.288657
GO:0007179_transforming_growth_factor_beta_receptor_signaling_pathway	SKIL	66	1	2.907197	-0.532491	202	260.93	1.291733
GO:0006350_transcription	YY1	701	5	1.368581	-0.526778	203	263.19	1.296502
GO:0006350_transcription	RNF2	701	5	1.368581	-0.526778	203	263.19	1.296502
GO:0006350_transcription	PKIG	701	5	1.368581	-0.526778	203	263.19	1.296502
GO:0006350_transcription	SKIL	701	5	1.368581	-0.526778	203	263.19	1.296502
GO:0006350_transcription	CBFB	701	5	1.368581	-0.526778	203	263.19	1.296502
GO:0019932_second-messenger-mediated_signaling	GKAP1	68	1	2.821691	-0.521598	204	264.57	1.296912
GO:0051641_cellular_localization	PKIG	370	3	1.555743	-0.518801	205	264.81	1.291756
GO:0051641_cellular_localization	TMED10	370	3	1.555743	-0.518801	205	264.81	1.291756
GO:0051641_cellular_localization	KPNB1	370	3	1.555743	-0.518801	205	264.81	1.291756
GO:0048592_eye_morphogenesis	YY1	70	1	2.741071	-0.511078	206	268.16	1.301748
GO:0006281_DNA_repair	UNG	71	1	2.702465	-0.505951	207	270.12	1.304928
GO:0006950_response_to_stress	UNG	549	4	1.397996	-0.495928	208	276.45	1.329087
GO:0006950_response_to_stress	PPP1R15B	549	4	1.397996	-0.495928	208	276.45	1.329087
GO:0006950_response_to_stress	MDK	549	4	1.397996	-0.495928	208	276.45	1.329087
GO:0006950_response_to_stress	MIF	549	4	1.397996	-0.495928	208	276.45	1.329087
GO:0001701_in_utero_embryonic_development	BTF3	221	2	1.736425	-0.493096	209	276.86	1.324689
GO:0001701_in_utero_embryonic_development	SKIL	221	2	1.736425	-0.493096	209	276.86	1.324689
GO:0043687_post-translational_protein_modification	RNF2	384	3	1.499023	-0.490180	210	277.8	1.322857
GO:0043687_post-translational_protein_modification	EED	384	3	1.499023	-0.490180	210	277.8	1.322857
GO:0043687_post-translational_protein_modification	CLK1	384	3	1.499023	-0.490180	210	277.8	1.322857
GO:0009725_response_to_hormone_stimulus	EIF4EBP1	76	1	2.524671	-0.481550	211	281.19	1.332654
GO:0019222_regulation_of_metabolic_process	EIF4EBP1	1088	7	1.234490	-0.478794	212	281.49	1.327783
GO:0019222_regulation_of_metabolic_process	YY1	1088	7	1.234490	-0.478794	212	281.49	1.327783
GO:0019222_regulation_of_metabolic_process	RNF2	1088	7	1.234490	-0.478794	212	281.49	1.327783
GO:0019222_regulation_of_metabolic_process	PKIG	1088	7	1.234490	-0.478794	212	281.49	1.327783
GO:0019222_regulation_of_metabolic_process	EED	1088	7	1.234490	-0.478794	212	281.49	1.327783
GO:0019222_regulation_of_metabolic_process	SKIL	1088	7	1.234490	-0.478794	212	281.49	1.327783
GO:0019222_regulation_of_metabolic_process	CBFB	1088	7	1.234490	-0.478794	212	281.49	1.327783
GO:0007167_enzyme_linked_receptor_protein_signaling_pathway	EIF4EBP1	229	2	1.675764	-0.472503	213	283.38	1.330423
GO:0007167_enzyme_linked_receptor_protein_signaling_pathway	SKIL	229	2	1.675764	-0.472503	213	283.38	1.330423
GO:0007165_signal_transduction	ZFAND6	915	6	1.258197	-0.471296	214	285.42	1.333738
GO:0007165_signal_transduction	EIF4EBP1	915	6	1.258197	-0.471296	214	285.42	1.333738
GO:0007165_signal_transduction	GKAP1	915	6	1.258197	-0.471296	214	285.42	1.333738
GO:0007165_signal_transduction	SKIL	915	6	1.258197	-0.471296	214	285.42	1.333738
GO:0007165_signal_transduction	PPP1R15B	915	6	1.258197	-0.471296	214	285.42	1.333738
GO:0007165_signal_transduction	MIF	915	6	1.258197	-0.471296	214	285.42	1.333738
GO:0009790_embryonic_development	RNF2	567	4	1.353616	-0.466505	215	286.55	1.332791
GO:0009790_embryonic_development	BTF3	567	4	1.353616	-0.466505	215	286.55	1.332791
GO:0009790_embryonic_development	SKIL	567	4	1.353616	-0.466505	215	286.55	1.332791
GO:0009790_embryonic_development	MAB21L2	567	4	1.353616	-0.466505	215	286.55	1.332791
GO:0000278_mitotic_cell_cycle	RNF2	80	1	2.398438	-0.463383	217	287.92	1.326820
GO:0044092_negative_regulation_of_molecular_function	PKIG	80	1	2.398438	-0.463383	217	287.92	1.326820
GO:0021700_developmental_maturation	CBFB	81	1	2.368827	-0.459013	218	289.15	1.326376
GO:0080090_regulation_of_primary_metabolic_process	EIF4EBP1	926	6	1.243251	-0.457202	219	289.28	1.320913
GO:0080090_regulation_of_primary_metabolic_process	YY1	926	6	1.243251	-0.457202	219	289.28	1.320913
GO:0080090_regulation_of_primary_metabolic_process	RNF2	926	6	1.243251	-0.457202	219	289.28	1.320913
GO:0080090_regulation_of_primary_metabolic_process	PKIG	926	6	1.243251	-0.457202	219	289.28	1.320913
GO:0080090_regulation_of_primary_metabolic_process	SKIL	926	6	1.243251	-0.457202	219	289.28	1.320913
GO:0080090_regulation_of_primary_metabolic_process	CBFB	926	6	1.243251	-0.457202	219	289.28	1.320913
GO:0019219_regulation_of_nucleobase__nucleoside__nucleotide_and_nucleic_acid_metabolic_process	YY1	757	5	1.267338	-0.445131	220	294.58	1.339000
GO:0019219_regulation_of_nucleobase__nucleoside__nucleotide_and_nucleic_acid_metabolic_process	RNF2	757	5	1.267338	-0.445131	220	294.58	1.339000
GO:0019219_regulation_of_nucleobase__nucleoside__nucleotide_and_nucleic_acid_metabolic_process	PKIG	757	5	1.267338	-0.445131	220	294.58	1.339000
GO:0019219_regulation_of_nucleobase__nucleoside__nucleotide_and_nucleic_acid_metabolic_process	SKIL	757	5	1.267338	-0.445131	220	294.58	1.339000
GO:0019219_regulation_of_nucleobase__nucleoside__nucleotide_and_nucleic_acid_metabolic_process	CBFB	757	5	1.267338	-0.445131	220	294.58	1.339000
GO:0070887_cellular_response_to_chemical_stimulus	EIF4EBP1	85	1	2.257353	-0.442173	221	295.68	1.337919
GO:0007242_intracellular_signaling_cascade	GKAP1	411	3	1.400547	-0.439631	222	295.83	1.332568
GO:0007242_intracellular_signaling_cascade	PPP1R15B	411	3	1.400547	-0.439631	222	295.83	1.332568
GO:0007242_intracellular_signaling_cascade	MIF	411	3	1.400547	-0.439631	222	295.83	1.332568
GO:0034641_cellular_nitrogen_compound_metabolic_process	UROD	86	1	2.231105	-0.438115	223	297.83	1.335561
GO:0007178_transmembrane_receptor_protein_serine_threonine_kinase_signaling_pathway	SKIL	87	1	2.205460	-0.434115	224	300.17	1.340045
GO:0001503_ossification	CBFB	88	1	2.180398	-0.430171	225	301.25	1.338889
GO:0051171_regulation_of_nitrogen_compound_metabolic_process	YY1	771	5	1.244326	-0.426617	226	301.88	1.335752
GO:0051171_regulation_of_nitrogen_compound_metabolic_process	RNF2	771	5	1.244326	-0.426617	226	301.88	1.335752
GO:0051171_regulation_of_nitrogen_compound_metabolic_process	PKIG	771	5	1.244326	-0.426617	226	301.88	1.335752
GO:0051171_regulation_of_nitrogen_compound_metabolic_process	SKIL	771	5	1.244326	-0.426617	226	301.88	1.335752
GO:0051171_regulation_of_nitrogen_compound_metabolic_process	CBFB	771	5	1.244326	-0.426617	226	301.88	1.335752
GO:0007389_pattern_specification_process	YY1	250	2	1.535000	-0.423185	227	303.0	1.334802
GO:0007389_pattern_specification_process	RNF2	250	2	1.535000	-0.423185	227	303.0	1.334802
GO:0009719_response_to_endogenous_stimulus	EIF4EBP1	92	1	2.085598	-0.414938	228	308.14	1.351491
GO:0018193_peptidyl-amino_acid_modification	CLK1	97	1	1.978093	-0.397026	230	316.94	1.378000
GO:0060341_regulation_of_cellular_localization	PKIG	97	1	1.978093	-0.397026	230	316.94	1.378000
GO:0006464_protein_modification_process	RNF2	439	3	1.311219	-0.392940	231	319.29	1.382208
GO:0006464_protein_modification_process	EED	439	3	1.311219	-0.392940	231	319.29	1.382208
GO:0006464_protein_modification_process	CLK1	439	3	1.311219	-0.392940	231	319.29	1.382208
GO:0060348_bone_development	CBFB	99	1	1.938131	-0.390185	232	320.52	1.381552
GO:0009968_negative_regulation_of_signal_transduction	SKIL	103	1	1.862864	-0.377020	233	325.06	1.395107
GO:0055086_nucleobase__nucleoside_and_nucleotide_metabolic_process	APRT	104	1	1.844952	-0.373831	234	327.47	1.399444
GO:0048872_homeostasis_of_number_of_cells	SKIL	105	1	1.827381	-0.370682	235	328.06	1.396000
GO:0045859_regulation_of_protein_kinase_activity	PKIG	107	1	1.793224	-0.364498	236	329.93	1.398008
GO:0043412_biopolymer_modification	RNF2	458	3	1.256823	-0.364190	237	330.39	1.394051
GO:0043412_biopolymer_modification	EED	458	3	1.256823	-0.364190	237	330.39	1.394051
GO:0043412_biopolymer_modification	CLK1	458	3	1.256823	-0.364190	237	330.39	1.394051
GO:0030099_myeloid_cell_differentiation	CBFB	108	1	1.776620	-0.361462	238	331.15	1.391387
GO:0031323_regulation_of_cellular_metabolic_process	EIF4EBP1	1015	6	1.134236	-0.355920	239	332.65	1.391841
GO:0031323_regulation_of_cellular_metabolic_process	YY1	1015	6	1.134236	-0.355920	239	332.65	1.391841
GO:0031323_regulation_of_cellular_metabolic_process	RNF2	1015	6	1.134236	-0.355920	239	332.65	1.391841
GO:0031323_regulation_of_cellular_metabolic_process	PKIG	1015	6	1.134236	-0.355920	239	332.65	1.391841
GO:0031323_regulation_of_cellular_metabolic_process	SKIL	1015	6	1.134236	-0.355920	239	332.65	1.391841
GO:0031323_regulation_of_cellular_metabolic_process	CBFB	1015	6	1.134236	-0.355920	239	332.65	1.391841
GO:0010648_negative_regulation_of_cell_communication	SKIL	110	1	1.744318	-0.355499	240	334.2	1.392500
GO:0043549_regulation_of_kinase_activity	PKIG	112	1	1.713170	-0.349676	241	335.74	1.393112
GO:0009607_response_to_biotic_stimulus	PPP1R15B	114	1	1.683114	-0.343988	242	338.1	1.397107
GO:0051338_regulation_of_transferase_activity	PKIG	115	1	1.668478	-0.341194	243	338.93	1.394774
GO:0002520_immune_system_development	UNG	295	2	1.300847	-0.336368	244	340.76	1.396557
GO:0002520_immune_system_development	CBFB	295	2	1.300847	-0.336368	244	340.76	1.396557
GO:0050789_regulation_of_biological_process	ZFAND6	2357	13	1.058284	-0.332043	245	342.12	1.396408
GO:0050789_regulation_of_biological_process	YY1	2357	13	1.058284	-0.332043	245	342.12	1.396408
GO:0050789_regulation_of_biological_process	PKIG	2357	13	1.058284	-0.332043	245	342.12	1.396408
GO:0050789_regulation_of_biological_process	CBFB	2357	13	1.058284	-0.332043	245	342.12	1.396408
GO:0050789_regulation_of_biological_process	MIF	2357	13	1.058284	-0.332043	245	342.12	1.396408
GO:0050789_regulation_of_biological_process	EIF4EBP1	2357	13	1.058284	-0.332043	245	342.12	1.396408
GO:0050789_regulation_of_biological_process	CCND2	2357	13	1.058284	-0.332043	245	342.12	1.396408
GO:0050789_regulation_of_biological_process	RNF2	2357	13	1.058284	-0.332043	245	342.12	1.396408
GO:0050789_regulation_of_biological_process	EED	2357	13	1.058284	-0.332043	245	342.12	1.396408
GO:0050789_regulation_of_biological_process	GKAP1	2357	13	1.058284	-0.332043	245	342.12	1.396408
GO:0050789_regulation_of_biological_process	SKIL	2357	13	1.058284	-0.332043	245	342.12	1.396408
GO:0050789_regulation_of_biological_process	PPP1R15B	2357	13	1.058284	-0.332043	245	342.12	1.396408
GO:0050789_regulation_of_biological_process	MAB21L2	2357	13	1.058284	-0.332043	245	342.12	1.396408
GO:0048598_embryonic_morphogenesis	RNF2	299	2	1.283445	-0.329684	246	342.71	1.393130
GO:0048598_embryonic_morphogenesis	MAB21L2	299	2	1.283445	-0.329684	246	342.71	1.393130
GO:0051726_regulation_of_cell_cycle	CCND2	121	1	1.585744	-0.325081	247	344.73	1.395668
GO:0002252_immune_effector_process	UNG	122	1	1.572746	-0.322499	248	346.74	1.398145
GO:0030098_lymphocyte_differentiation	CBFB	124	1	1.547379	-0.317421	249	348.34	1.398956
GO:0050794_regulation_of_cellular_process	ZFAND6	2190	12	1.051370	-0.314614	250	349.87	1.399480
GO:0050794_regulation_of_cellular_process	EIF4EBP1	2190	12	1.051370	-0.314614	250	349.87	1.399480
GO:0050794_regulation_of_cellular_process	CCND2	2190	12	1.051370	-0.314614	250	349.87	1.399480
GO:0050794_regulation_of_cellular_process	YY1	2190	12	1.051370	-0.314614	250	349.87	1.399480
GO:0050794_regulation_of_cellular_process	RNF2	2190	12	1.051370	-0.314614	250	349.87	1.399480
GO:0050794_regulation_of_cellular_process	PKIG	2190	12	1.051370	-0.314614	250	349.87	1.399480
GO:0050794_regulation_of_cellular_process	GKAP1	2190	12	1.051370	-0.314614	250	349.87	1.399480
GO:0050794_regulation_of_cellular_process	SKIL	2190	12	1.051370	-0.314614	250	349.87	1.399480
GO:0050794_regulation_of_cellular_process	PPP1R15B	2190	12	1.051370	-0.314614	250	349.87	1.399480
GO:0050794_regulation_of_cellular_process	MAB21L2	2190	12	1.051370	-0.314614	250	349.87	1.399480
GO:0050794_regulation_of_cellular_process	CBFB	2190	12	1.051370	-0.314614	250	349.87	1.399480
GO:0050794_regulation_of_cellular_process	MIF	2190	12	1.051370	-0.314614	250	349.87	1.399480
GO:0016310_phosphorylation	PKIG	309	2	1.241909	-0.313611	251	350.32	1.395697
GO:0016310_phosphorylation	CLK1	309	2	1.241909	-0.313611	251	350.32	1.395697
GO:0002376_immune_system_process	UNG	505	3	1.139851	-0.301850	252	353.75	1.403770
GO:0002376_immune_system_process	SKIL	505	3	1.139851	-0.301850	252	353.75	1.403770
GO:0002376_immune_system_process	CBFB	505	3	1.139851	-0.301850	252	353.75	1.403770
GO:0007169_transmembrane_receptor_protein_tyrosine_kinase_signaling_pathway	EIF4EBP1	139	1	1.380396	-0.282602	253	357.79	1.414190
GO:0007154_cell_communication	ZFAND6	1096	6	1.050411	-0.281010	254	359.74	1.416299
GO:0007154_cell_communication	EIF4EBP1	1096	6	1.050411	-0.281010	254	359.74	1.416299
GO:0007154_cell_communication	GKAP1	1096	6	1.050411	-0.281010	254	359.74	1.416299
GO:0007154_cell_communication	SKIL	1096	6	1.050411	-0.281010	254	359.74	1.416299
GO:0007154_cell_communication	PPP1R15B	1096	6	1.050411	-0.281010	254	359.74	1.416299
GO:0007154_cell_communication	MIF	1096	6	1.050411	-0.281010	254	359.74	1.416299
GO:0007186_G-protein_coupled_receptor_protein_signaling_pathway	GKAP1	144	1	1.332465	-0.272139	256	363.15	1.418555
GO:0045596_negative_regulation_of_cell_differentiation	SKIL	144	1	1.332465	-0.272139	256	363.15	1.418555
GO:0050896_response_to_stimulus	EIF4EBP1	1107	6	1.039973	-0.271946	257	363.4	1.414008
GO:0050896_response_to_stimulus	UNG	1107	6	1.039973	-0.271946	257	363.4	1.414008
GO:0050896_response_to_stimulus	PPP1R15B	1107	6	1.039973	-0.271946	257	363.4	1.414008
GO:0050896_response_to_stimulus	MDK	1107	6	1.039973	-0.271946	257	363.4	1.414008
GO:0050896_response_to_stimulus	APRT	1107	6	1.039973	-0.271946	257	363.4	1.414008
GO:0050896_response_to_stimulus	MIF	1107	6	1.039973	-0.271946	257	363.4	1.414008
GO:0006793_phosphorus_metabolic_process	PKIG	340	2	1.128676	-0.268997	259	364.84	1.408649
GO:0006793_phosphorus_metabolic_process	CLK1	340	2	1.128676	-0.268997	259	364.84	1.408649
GO:0006796_phosphate_metabolic_process	PKIG	340	2	1.128676	-0.268997	259	364.84	1.408649
GO:0006796_phosphate_metabolic_process	CLK1	340	2	1.128676	-0.268997	259	364.84	1.408649
GO:0030900_forebrain_development	TOP2B	146	1	1.314212	-0.268097	260	365.97	1.407577
GO:0032940_secretion_by_cell	TMED10	149	1	1.287752	-0.262180	261	368.37	1.411379
GO:0032268_regulation_of_cellular_protein_metabolic_process	EIF4EBP1	152	1	1.262336	-0.256431	262	369.58	1.410611
GO:0022402_cell_cycle_process	SKIL	155	1	1.237903	-0.250845	263	371.91	1.414106
GO:0007409_axonogenesis	TOP2B	158	1	1.214399	-0.245415	264	373.82	1.415985
GO:0002521_leukocyte_differentiation	CBFB	161	1	1.191770	-0.240133	265	375.99	1.418830
GO:0043009_chordate_embryonic_development	BTF3	365	2	1.051370	-0.237984	266	377.3	1.418421
GO:0043009_chordate_embryonic_development	SKIL	365	2	1.051370	-0.237984	266	377.3	1.418421
GO:0009653_anatomical_structure_morphogenesis	RNF2	958	5	1.001435	-0.237126	267	377.47	1.413745
GO:0009653_anatomical_structure_morphogenesis	YY1	958	5	1.001435	-0.237126	267	377.47	1.413745
GO:0009653_anatomical_structure_morphogenesis	SKIL	958	5	1.001435	-0.237126	267	377.47	1.413745
GO:0009653_anatomical_structure_morphogenesis	TOP2B	958	5	1.001435	-0.237126	267	377.47	1.413745
GO:0009653_anatomical_structure_morphogenesis	MAB21L2	958	5	1.001435	-0.237126	267	377.47	1.413745
GO:0042325_regulation_of_phosphorylation	PKIG	164	1	1.169970	-0.234995	268	378.88	1.413731
GO:0009792_embryonic_development_ending_in_birth_or_egg_hatching	BTF3	368	2	1.042799	-0.234525	269	379.19	1.409628
GO:0009792_embryonic_development_ending_in_birth_or_egg_hatching	SKIL	368	2	1.042799	-0.234525	269	379.19	1.409628
GO:0006259_DNA_metabolic_process	UNG	165	1	1.162879	-0.233314	272	380.3	1.398162
GO:0019220_regulation_of_phosphate_metabolic_process	PKIG	165	1	1.162879	-0.233314	272	380.3	1.398162
GO:0051174_regulation_of_phosphorus_metabolic_process	PKIG	165	1	1.162879	-0.233314	272	380.3	1.398162
GO:0051049_regulation_of_transport	PKIG	167	1	1.148952	-0.229996	273	382.31	1.400403
GO:0048523_negative_regulation_of_cellular_process	EIF4EBP1	774	4	0.991602	-0.227546	274	383.09	1.398139
GO:0048523_negative_regulation_of_cellular_process	RNF2	774	4	0.991602	-0.227546	274	383.09	1.398139
GO:0048523_negative_regulation_of_cellular_process	PKIG	774	4	0.991602	-0.227546	274	383.09	1.398139
GO:0048523_negative_regulation_of_cellular_process	SKIL	774	4	0.991602	-0.227546	274	383.09	1.398139
GO:0048812_neuron_projection_morphogenesis	TOP2B	170	1	1.128676	-0.225129	276	384.15	1.391848
GO:0051246_regulation_of_protein_metabolic_process	EIF4EBP1	170	1	1.128676	-0.225129	276	384.15	1.391848
GO:0009611_response_to_wounding	MDK	172	1	1.115552	-0.221956	277	385.75	1.392599
GO:0048667_cell_morphogenesis_involved_in_neuron_differentiation	TOP2B	173	1	1.109104	-0.220390	278	387.07	1.392338
GO:0046903_secretion	TMED10	175	1	1.096429	-0.217300	279	388.34	1.391900
GO:0048858_cell_projection_morphogenesis	TOP2B	176	1	1.090199	-0.215775	280	390.02	1.392929
GO:0007166_cell_surface_receptor_linked_signal_transduction	EIF4EBP1	597	3	0.964196	-0.208602	281	393.63	1.400819
GO:0007166_cell_surface_receptor_linked_signal_transduction	GKAP1	597	3	0.964196	-0.208602	281	393.63	1.400819
GO:0007166_cell_surface_receptor_linked_signal_transduction	SKIL	597	3	0.964196	-0.208602	281	393.63	1.400819
GO:0042127_regulation_of_cell_proliferation	MAB21L2	393	2	0.976463	-0.207662	282	394.94	1.400496
GO:0042127_regulation_of_cell_proliferation	MIF	393	2	0.976463	-0.207662	282	394.94	1.400496
GO:0016192_vesicle-mediated_transport	TMED10	184	1	1.042799	-0.204038	284	397.51	1.399683
GO:0032990_cell_part_morphogenesis	TOP2B	184	1	1.042799	-0.204038	284	397.51	1.399683
GO:0042221_response_to_chemical_stimulus	EIF4EBP1	409	2	0.938264	-0.192158	285	401.72	1.409544
GO:0042221_response_to_chemical_stimulus	PPP1R15B	409	2	0.938264	-0.192158	285	401.72	1.409544
GO:0031175_neuron_projection_development	TOP2B	197	1	0.973985	-0.186577	286	404.9	1.415734
GO:0000904_cell_morphogenesis_involved_in_differentiation	TOP2B	199	1	0.964196	-0.184053	287	405.92	1.414355
GO:0065007_biological_regulation	ZFAND6	2593	13	0.961965	-0.177606	288	407.52	1.415000
GO:0065007_biological_regulation	YY1	2593	13	0.961965	-0.177606	288	407.52	1.415000
GO:0065007_biological_regulation	PKIG	2593	13	0.961965	-0.177606	288	407.52	1.415000
GO:0065007_biological_regulation	CBFB	2593	13	0.961965	-0.177606	288	407.52	1.415000
GO:0065007_biological_regulation	MIF	2593	13	0.961965	-0.177606	288	407.52	1.415000
GO:0065007_biological_regulation	EIF4EBP1	2593	13	0.961965	-0.177606	288	407.52	1.415000
GO:0065007_biological_regulation	CCND2	2593	13	0.961965	-0.177606	288	407.52	1.415000
GO:0065007_biological_regulation	RNF2	2593	13	0.961965	-0.177606	288	407.52	1.415000
GO:0065007_biological_regulation	EED	2593	13	0.961965	-0.177606	288	407.52	1.415000
GO:0065007_biological_regulation	GKAP1	2593	13	0.961965	-0.177606	288	407.52	1.415000
GO:0065007_biological_regulation	SKIL	2593	13	0.961965	-0.177606	288	407.52	1.415000
GO:0065007_biological_regulation	PPP1R15B	2593	13	0.961965	-0.177606	288	407.52	1.415000
GO:0065007_biological_regulation	MAB21L2	2593	13	0.961965	-0.177606	288	407.52	1.415000
GO:0006955_immune_response	UNG	205	1	0.935976	-0.176721	289	408.44	1.413287
GO:0008284_positive_regulation_of_cell_proliferation	MAB21L2	208	1	0.922476	-0.173186	290	409.74	1.412897
GO:0048519_negative_regulation_of_biological_process	EIF4EBP1	859	4	0.893481	-0.167202	291	411.62	1.414502
GO:0048519_negative_regulation_of_biological_process	RNF2	859	4	0.893481	-0.167202	291	411.62	1.414502
GO:0048519_negative_regulation_of_biological_process	PKIG	859	4	0.893481	-0.167202	291	411.62	1.414502
GO:0048519_negative_regulation_of_biological_process	SKIL	859	4	0.893481	-0.167202	291	411.62	1.414502
GO:0010033_response_to_organic_substance	EIF4EBP1	216	1	0.888310	-0.164156	292	412.67	1.413253
GO:0006996_organelle_organization	RNF2	449	2	0.854677	-0.158350	293	416.41	1.421195
GO:0006996_organelle_organization	EED	449	2	0.854677	-0.158350	293	416.41	1.421195
GO:0046649_lymphocyte_activation	CBFB	228	1	0.841557	-0.151620	294	418.36	1.422993
GO:0007420_brain_development	TOP2B	231	1	0.830628	-0.148661	295	420.1	1.424068
GO:0050790_regulation_of_catalytic_activity	PKIG	233	1	0.823498	-0.146725	296	420.89	1.421926
GO:0016477_cell_migration	TOP2B	234	1	0.819979	-0.145768	297	421.59	1.419495
GO:0001501_skeletal_system_development	CBFB	236	1	0.813030	-0.143875	298	421.97	1.416007
GO:0006468_protein_amino_acid_phosphorylation	CLK1	237	1	0.809599	-0.142939	300	422.93	1.409767
GO:0044085_cellular_component_biogenesis	FBL	237	1	0.809599	-0.142939	300	422.93	1.409767
GO:0032879_regulation_of_localization	PKIG	248	1	0.773690	-0.133086	302	426.04	1.410728
GO:0045321_leukocyte_activation	CBFB	248	1	0.773690	-0.133086	302	426.04	1.410728
GO:0030097_hemopoiesis	CBFB	253	1	0.758399	-0.128863	303	428.05	1.412706
GO:0006810_transport	PKIG	718	3	0.801706	-0.126890	304	429.03	1.411283
GO:0006810_transport	TMED10	718	3	0.801706	-0.126890	304	429.03	1.411283
GO:0006810_transport	KPNB1	718	3	0.801706	-0.126890	304	429.03	1.411283
GO:0009966_regulation_of_signal_transduction	SKIL	256	1	0.749512	-0.126401	305	429.48	1.408131
GO:0048870_cell_motility	TOP2B	257	1	0.746595	-0.125592	306	429.88	1.404837
GO:0001775_cell_activation	CBFB	262	1	0.732347	-0.121633	308	431.48	1.400909
GO:0048666_neuron_development	TOP2B	262	1	0.732347	-0.121633	308	431.48	1.400909
GO:0007275_multicellular_organismal_development	UNG	1760	8	0.872159	-0.121293	309	431.64	1.396893
GO:0007275_multicellular_organismal_development	YY1	1760	8	0.872159	-0.121293	309	431.64	1.396893
GO:0007275_multicellular_organismal_development	RNF2	1760	8	0.872159	-0.121293	309	431.64	1.396893
GO:0007275_multicellular_organismal_development	BTF3	1760	8	0.872159	-0.121293	309	431.64	1.396893
GO:0007275_multicellular_organismal_development	SKIL	1760	8	0.872159	-0.121293	309	431.64	1.396893
GO:0007275_multicellular_organismal_development	TOP2B	1760	8	0.872159	-0.121293	309	431.64	1.396893
GO:0007275_multicellular_organismal_development	MAB21L2	1760	8	0.872159	-0.121293	309	431.64	1.396893
GO:0007275_multicellular_organismal_development	CBFB	1760	8	0.872159	-0.121293	309	431.64	1.396893
GO:0051234_establishment_of_localization	PKIG	729	3	0.789609	-0.121174	310	431.83	1.393000
GO:0051234_establishment_of_localization	TMED10	729	3	0.789609	-0.121174	310	431.83	1.393000
GO:0051234_establishment_of_localization	KPNB1	729	3	0.789609	-0.121174	310	431.83	1.393000
GO:0030030_cell_projection_organization	TOP2B	263	1	0.729563	-0.120858	311	432.24	1.389839
GO:0045944_positive_regulation_of_transcription_from_RNA_polymerase_II_promoter	CBFB	269	1	0.713290	-0.116321	312	433.59	1.389712
GO:0048534_hemopoietic_or_lymphoid_organ_development	CBFB	277	1	0.692690	-0.110562	314	437.39	1.392962
GO:0048646_anatomical_structure_formation_involved_in_morphogenesis	SKIL	277	1	0.692690	-0.110562	314	437.39	1.392962
GO:0007610_behavior	APRT	279	1	0.687724	-0.109171	316	438.4	1.387342
GO:0065009_regulation_of_molecular_function	PKIG	279	1	0.687724	-0.109171	316	438.4	1.387342
GO:0000902_cell_morphogenesis	TOP2B	283	1	0.678004	-0.106447	317	439.6	1.386751
GO:0007417_central_nervous_system_development	TOP2B	287	1	0.668554	-0.103797	318	440.83	1.386258
GO:0008283_cell_proliferation	MAB21L2	544	2	0.705423	-0.099918	319	441.53	1.384107
GO:0008283_cell_proliferation	MIF	544	2	0.705423	-0.099918	319	441.53	1.384107
GO:0040011_locomotion	TOP2B	295	1	0.650424	-0.098710	321	442.86	1.379626
GO:0045595_regulation_of_cell_differentiation	SKIL	295	1	0.650424	-0.098710	321	442.86	1.379626
GO:0045893_positive_regulation_of_transcription__DNA-dependent	CBFB	306	1	0.627042	-0.092149	323	444.89	1.377368
GO:0051254_positive_regulation_of_RNA_metabolic_process	CBFB	306	1	0.627042	-0.092149	323	444.89	1.377368
GO:0032989_cellular_component_morphogenesis	TOP2B	307	1	0.625000	-0.091577	324	445.2	1.374074
GO:0032502_developmental_process	UNG	2060	9	0.838289	-0.085738	325	446.9	1.375077
GO:0032502_developmental_process	YY1	2060	9	0.838289	-0.085738	325	446.9	1.375077
GO:0032502_developmental_process	RNF2	2060	9	0.838289	-0.085738	325	446.9	1.375077
GO:0032502_developmental_process	BTF3	2060	9	0.838289	-0.085738	325	446.9	1.375077
GO:0032502_developmental_process	SKIL	2060	9	0.838289	-0.085738	325	446.9	1.375077
GO:0032502_developmental_process	TOP2B	2060	9	0.838289	-0.085738	325	446.9	1.375077
GO:0032502_developmental_process	MAB21L2	2060	9	0.838289	-0.085738	325	446.9	1.375077
GO:0032502_developmental_process	CBFB	2060	9	0.838289	-0.085738	325	446.9	1.375077
GO:0032502_developmental_process	MIF	2060	9	0.838289	-0.085738	325	446.9	1.375077
GO:0006928_cell_motion	TOP2B	330	1	0.581439	-0.079400	328	448.82	1.368354
GO:0010646_regulation_of_cell_communication	SKIL	330	1	0.581439	-0.079400	328	448.82	1.368354
GO:0051674_localization_of_cell	TOP2B	330	1	0.581439	-0.079400	328	448.82	1.368354
GO:0051093_negative_regulation_of_developmental_process	SKIL	331	1	0.579683	-0.078911	329	449.31	1.365684
GO:0048856_anatomical_structure_development	UNG	1688	7	0.795690	-0.078237	330	449.65	1.362576
GO:0048856_anatomical_structure_development	RNF2	1688	7	0.795690	-0.078237	330	449.65	1.362576
GO:0048856_anatomical_structure_development	YY1	1688	7	0.795690	-0.078237	330	449.65	1.362576
GO:0048856_anatomical_structure_development	SKIL	1688	7	0.795690	-0.078237	330	449.65	1.362576
GO:0048856_anatomical_structure_development	TOP2B	1688	7	0.795690	-0.078237	330	449.65	1.362576
GO:0048856_anatomical_structure_development	MAB21L2	1688	7	0.795690	-0.078237	330	449.65	1.362576
GO:0048856_anatomical_structure_development	CBFB	1688	7	0.795690	-0.078237	330	449.65	1.362576
GO:0051179_localization	PKIG	1058	4	0.725425	-0.077625	331	450.22	1.360181
GO:0051179_localization	TMED10	1058	4	0.725425	-0.077625	331	450.22	1.360181
GO:0051179_localization	TOP2B	1058	4	0.725425	-0.077625	331	450.22	1.360181
GO:0051179_localization	KPNB1	1058	4	0.725425	-0.077625	331	450.22	1.360181
GO:0045941_positive_regulation_of_transcription	CBFB	338	1	0.567678	-0.075577	332	451.03	1.358524
GO:0009605_response_to_external_stimulus	MDK	339	1	0.566003	-0.075113	333	451.28	1.355195
GO:0010628_positive_regulation_of_gene_expression	CBFB	346	1	0.554552	-0.071947	334	452.4	1.354491
GO:0045935_positive_regulation_of_nucleobase__nucleoside__nucleotide_and_nucleic_acid_metabolic_process	CBFB	352	1	0.545099	-0.069344	335	452.91	1.351970
GO:0030182_neuron_differentiation	TOP2B	356	1	0.538975	-0.067664	336	453.76	1.350476
GO:0042981_regulation_of_apoptosis	SKIL	360	1	0.532986	-0.066026	337	454.24	1.347893
GO:0051173_positive_regulation_of_nitrogen_compound_metabolic_process	CBFB	361	1	0.531510	-0.065623	338	454.51	1.344704
GO:0010941_regulation_of_cell_death	SKIL	365	1	0.525685	-0.064037	340	455.31	1.339147
GO:0043067_regulation_of_programmed_cell_death	SKIL	365	1	0.525685	-0.064037	340	455.31	1.339147
GO:0010557_positive_regulation_of_macromolecule_biosynthetic_process	CBFB	371	1	0.517183	-0.061731	341	456.44	1.338534
GO:0048468_cell_development	TOP2B	654	2	0.586774	-0.058112	342	457.5	1.337719
GO:0048468_cell_development	CBFB	654	2	0.586774	-0.058112	342	457.5	1.337719
GO:0031328_positive_regulation_of_cellular_biosynthetic_process	CBFB	387	1	0.495801	-0.055992	343	458.68	1.337259
GO:0009891_positive_regulation_of_biosynthetic_process	CBFB	388	1	0.494523	-0.055653	344	458.94	1.334128
GO:0048513_organ_development	YY1	1365	5	0.702839	-0.054359	345	459.61	1.332203
GO:0048513_organ_development	SKIL	1365	5	0.702839	-0.054359	345	459.61	1.332203
GO:0048513_organ_development	TOP2B	1365	5	0.702839	-0.054359	345	459.61	1.332203
GO:0048513_organ_development	MAB21L2	1365	5	0.702839	-0.054359	345	459.61	1.332203
GO:0048513_organ_development	CBFB	1365	5	0.702839	-0.054359	345	459.61	1.332203
GO:0048699_generation_of_neurons	TOP2B	396	1	0.484533	-0.053008	346	460.7	1.331503
GO:0048731_system_development	YY1	1609	6	0.715507	-0.048127	347	461.77	1.330749
GO:0048731_system_development	UNG	1609	6	0.715507	-0.048127	347	461.77	1.330749
GO:0048731_system_development	SKIL	1609	6	0.715507	-0.048127	347	461.77	1.330749
GO:0048731_system_development	TOP2B	1609	6	0.715507	-0.048127	347	461.77	1.330749
GO:0048731_system_development	MAB21L2	1609	6	0.715507	-0.048127	347	461.77	1.330749
GO:0048731_system_development	CBFB	1609	6	0.715507	-0.048127	347	461.77	1.330749
GO:0042592_homeostatic_process	SKIL	419	1	0.457936	-0.046098	348	462.27	1.328362
GO:0022008_neurogenesis	TOP2B	423	1	0.453605	-0.044994	349	462.87	1.326275
GO:0006915_apoptosis	SKIL	427	1	0.449356	-0.043916	350	463.22	1.323486
GO:0016043_cellular_component_organization	RNF2	964	3	0.597121	-0.043133	351	463.37	1.320142
GO:0016043_cellular_component_organization	EED	964	3	0.597121	-0.043133	351	463.37	1.320142
GO:0016043_cellular_component_organization	TOP2B	964	3	0.597121	-0.043133	351	463.37	1.320142
GO:0010604_positive_regulation_of_macromolecule_metabolic_process	CBFB	433	1	0.443129	-0.042347	353	463.8	1.313881
GO:0012501_programmed_cell_death	SKIL	433	1	0.443129	-0.042347	353	463.8	1.313881
GO:0031325_positive_regulation_of_cellular_metabolic_process	CBFB	442	1	0.434106	-0.040100	354	464.64	1.312542
GO:0008219_cell_death	SKIL	444	1	0.432151	-0.039618	355	465.25	1.310563
GO:0010926_anatomical_structure_formation	SKIL	447	1	0.429251	-0.038904	356	465.48	1.307528
GO:0016265_death	SKIL	450	1	0.426389	-0.038204	357	466.06	1.305490
GO:0009893_positive_regulation_of_metabolic_process	CBFB	458	1	0.418941	-0.036398	358	466.63	1.303436
GO:0030154_cell_differentiation	SKIL	1060	3	0.543042	-0.027411	359	467.94	1.303454
GO:0030154_cell_differentiation	TOP2B	1060	3	0.543042	-0.027411	359	467.94	1.303454
GO:0030154_cell_differentiation	CBFB	1060	3	0.543042	-0.027411	359	467.94	1.303454
GO:0032501_multicellular_organismal_process	UNG	2183	8	0.703161	-0.024308	360	468.94	1.302611
GO:0032501_multicellular_organismal_process	YY1	2183	8	0.703161	-0.024308	360	468.94	1.302611
GO:0032501_multicellular_organismal_process	RNF2	2183	8	0.703161	-0.024308	360	468.94	1.302611
GO:0032501_multicellular_organismal_process	BTF3	2183	8	0.703161	-0.024308	360	468.94	1.302611
GO:0032501_multicellular_organismal_process	SKIL	2183	8	0.703161	-0.024308	360	468.94	1.302611
GO:0032501_multicellular_organismal_process	TOP2B	2183	8	0.703161	-0.024308	360	468.94	1.302611
GO:0032501_multicellular_organismal_process	MAB21L2	2183	8	0.703161	-0.024308	360	468.94	1.302611
GO:0032501_multicellular_organismal_process	CBFB	2183	8	0.703161	-0.024308	360	468.94	1.302611
GO:0048869_cellular_developmental_process	SKIL	1113	3	0.517183	-0.021153	361	469.74	1.301219
GO:0048869_cellular_developmental_process	TOP2B	1113	3	0.517183	-0.021153	361	469.74	1.301219
GO:0048869_cellular_developmental_process	CBFB	1113	3	0.517183	-0.021153	361	469.74	1.301219
GO:0048522_positive_regulation_of_cellular_process	MAB21L2	895	2	0.428771	-0.016649	362	470.78	1.300497
GO:0048522_positive_regulation_of_cellular_process	CBFB	895	2	0.428771	-0.016649	362	470.78	1.300497
GO:0007399_nervous_system_development	TOP2B	621	1	0.308977	-0.013508	363	471.88	1.299945
GO:0009887_organ_morphogenesis	YY1	642	1	0.298871	-0.011872	364	472.27	1.297445
GO:0048518_positive_regulation_of_biological_process	MAB21L2	995	2	0.385678	-0.009597	365	472.93	1.295699
GO:0048518_positive_regulation_of_biological_process	CBFB	995	2	0.385678	-0.009597	365	472.93	1.295699
GO:0065008_regulation_of_biological_quality	SKIL	693	1	0.276876	-0.008660	366	473.15	1.292760
GO:0050793_regulation_of_developmental_process	SKIL	703	1	0.272937	-0.008138	367	473.42	1.289973
GO:0008150_biological_process	ZFAND6	4605	24	1.000000	0.000000	2718	2718.08	1.000029
GO:0008150_biological_process	MRPL3	4605	24	1.000000	0.000000	2718	2718.08	1.000029
GO:0008150_biological_process	UNG	4605	24	1.000000	0.000000	2718	2718.08	1.000029
GO:0008150_biological_process	YY1	4605	24	1.000000	0.000000	2718	2718.08	1.000029
GO:0008150_biological_process	PKIG	4605	24	1.000000	0.000000	2718	2718.08	1.000029
GO:0008150_biological_process	CLK1	4605	24	1.000000	0.000000	2718	2718.08	1.000029
GO:0008150_biological_process	MDK	4605	24	1.000000	0.000000	2718	2718.08	1.000029
GO:0008150_biological_process	CBFB	4605	24	1.000000	0.000000	2718	2718.08	1.000029
GO:0008150_biological_process	FBL	4605	24	1.000000	0.000000	2718	2718.08	1.000029
GO:0008150_biological_process	MIF	4605	24	1.000000	0.000000	2718	2718.08	1.000029
GO:0008150_biological_process	APRT	4605	24	1.000000	0.000000	2718	2718.08	1.000029
GO:0008150_biological_process	EIF4EBP1	4605	24	1.000000	0.000000	2718	2718.08	1.000029
GO:0008150_biological_process	CCND2	4605	24	1.000000	0.000000	2718	2718.08	1.000029
GO:0008150_biological_process	RNF2	4605	24	1.000000	0.000000	2718	2718.08	1.000029
GO:0008150_biological_process	EED	4605	24	1.000000	0.000000	2718	2718.08	1.000029
GO:0008150_biological_process	BTF3	4605	24	1.000000	0.000000	2718	2718.08	1.000029
GO:0008150_biological_process	TMED10	4605	24	1.000000	0.000000	2718	2718.08	1.000029
GO:0008150_biological_process	GKAP1	4605	24	1.000000	0.000000	2718	2718.08	1.000029
GO:0008150_biological_process	SKIL	4605	24	1.000000	0.000000	2718	2718.08	1.000029
GO:0008150_biological_process	PPP1R15B	4605	24	1.000000	0.000000	2718	2718.08	1.000029
GO:0008150_biological_process	TOP2B	4605	24	1.000000	0.000000	2718	2718.08	1.000029
GO:0008150_biological_process	UROD	4605	24	1.000000	0.000000	2718	2718.08	1.000029
GO:0008150_biological_process	KPNB1	4605	24	1.000000	0.000000	2718	2718.08	1.000029
GO:0008150_biological_process	MAB21L2	4605	24	1.000000	0.000000	2718	2718.08	1.000029
