# Supplementary material for: RedundancyMiner: De-replication of redundant GO categories in microarray and proteomics analysis
Source: BMC Bioinformatics. 2011 Feb 10;12:52. doi: 10.1186/1471-2105-12-52 (PMC3223614; doi:10.1186/1471-2105-12-52)
Supplement: Additional file 8 — Retinal development HTGM download. compressed package of the results of running HTGM on the retinal development genes list. [file 1471-2105-12-52-S8.ZIP › SCENARIO_2_MODIFIED/total.txt.total.txt.dir/Exp1_BestClusterMap_LEIGS_KM_24.csv.join.15.txt.dir/Exp1_BestClusterMap_LEIGS_KM_24.csv.join.15.txt.change.xls]

=HYPERLINK("http://discover.nci.nih.gov/gominer/hi-thruput-defs.jsp#GO"	HYPERLINKED GO CATEGORY) =HYPERLINK("http://discover.nci.nih.gov/gominer/hi-thruput-defs.jsp#Total"	TOTAL GENES) =HYPERLINK("http://discover.nci.nih.gov/gominer/hi-thruput-defs.jsp#CHANGED"	CHANGED GENES) =HYPERLINK("http://discover.nci.nih.gov/gominer/hi-thruput-defs.jsp#ENRICH"	ENRICHMENT) =HYPERLINK("http://discover.nci.nih.gov/gominer/hi-thruput-defs.jsp#LOG10"	LOG10(p)) =HYPERLINK("http://discover.nci.nih.gov/gominer/hi-thruput-defs.jsp#NUMB"	CUMULATIVE NUMBER OF CATEGORIES) =HYPERLINK("http://discover.nci.nih.gov/gominer/hi-thruput-defs.jsp#RLB"	CUMULATIVE RANDOMS LOWER BOUND) =HYPERLINK("http://discover.nci.nih.gov/gominer/hi-thruput-defs.jsp#RM"	CUMULATIVE RANDOMS MEAN) =HYPERLINK("http://discover.nci.nih.gov/gominer/hi-thruput-defs.jsp#RUB"	CUMULATIVE RANDOMS UPPER BOUND) =HYPERLINK("http://discover.nci.nih.gov/gominer/hi-thruput-defs.jsp#FDR"	FALSE DISCOVERY RATE)
=HYPERLINK("http://www.godatabase.org/cgi-bin/go.cgi?query=GO:0016074&auto_wild_cards=yes&view=query&action=query&search_constraint=terms"	GO:0016074_snoRNA_metabolic_process) 1 1
=HYPERLINK("http://www.godatabase.org/cgi-bin/go.cgi?query=GO:0045947&auto_wild_cards=yes&view=query&action=query&search_constraint=terms"	GO:0045947_negative_regulation_of_translational_initiation) 1 1
=HYPERLINK("http://www.godatabase.org/cgi-bin/go.cgi?query=GO:0048199&auto_wild_cards=yes&view=query&action=query&search_constraint=terms"	GO:0048199_vesicle_targeting__to__from_or_within_Golgi) 1 1
=HYPERLINK("http://www.godatabase.org/cgi-bin/go.cgi?query=GO:0006168&auto_wild_cards=yes&view=query&action=query&search_constraint=terms"	GO:0006168_adenine_salvage) 2 1
=HYPERLINK("http://www.godatabase.org/cgi-bin/go.cgi?query=GO:0006610&auto_wild_cards=yes&view=query&action=query&search_constraint=terms"	GO:0006610_ribosomal_protein_import_into_nucleus) 2 1
=HYPERLINK("http://www.godatabase.org/cgi-bin/go.cgi?query=GO:0043096&auto_wild_cards=yes&view=query&action=query&search_constraint=terms"	GO:0043096_purine_base_salvage) 2 1
=HYPERLINK("http://www.godatabase.org/cgi-bin/go.cgi?query=GO:0046083&auto_wild_cards=yes&view=query&action=query&search_constraint=terms"	GO:0046083_adenine_metabolic_process) 2 1
=HYPERLINK("http://www.godatabase.org/cgi-bin/go.cgi?query=GO:0006166&auto_wild_cards=yes&view=query&action=query&search_constraint=terms"	GO:0006166_purine_ribonucleoside_salvage) 3 1
=HYPERLINK("http://www.godatabase.org/cgi-bin/go.cgi?query=GO:0007199&auto_wild_cards=yes&view=query&action=query&search_constraint=terms"	GO:0007199_G-protein_signaling__coupled_to_cGMP_nucleotide_second_messenger) 3 1
=HYPERLINK("http://www.godatabase.org/cgi-bin/go.cgi?query=GO:0010172&auto_wild_cards=yes&view=query&action=query&search_constraint=terms"	GO:0010172_embryonic_body_morphogenesis) 3 1
=HYPERLINK("http://www.godatabase.org/cgi-bin/go.cgi?query=GO:0019934&auto_wild_cards=yes&view=query&action=query&search_constraint=terms"	GO:0019934_cGMP-mediated_signaling) 3 1
=HYPERLINK("http://www.godatabase.org/cgi-bin/go.cgi?query=GO:0043094&auto_wild_cards=yes&view=query&action=query&search_constraint=terms"	GO:0043094_cellular_metabolic_compound_salvage) 3 1
=HYPERLINK("http://www.godatabase.org/cgi-bin/go.cgi?query=GO:0043101&auto_wild_cards=yes&view=query&action=query&search_constraint=terms"	GO:0043101_purine_salvage) 3 1
=HYPERLINK("http://www.godatabase.org/cgi-bin/go.cgi?query=GO:0043174&auto_wild_cards=yes&view=query&action=query&search_constraint=terms"	GO:0043174_nucleoside_salvage) 3 1
=HYPERLINK("http://www.godatabase.org/cgi-bin/go.cgi?query=GO:0043010&auto_wild_cards=yes&view=query&action=query&search_constraint=terms"	GO:0043010_camera-type_eye_development) 110 3 5.232955 -1.729701 1 -1.410776 10.81 23.030776 10.810000
=HYPERLINK("http://www.godatabase.org/cgi-bin/go.cgi?query=GO:0006144&auto_wild_cards=yes&view=query&action=query&search_constraint=terms"	GO:0006144_purine_base_metabolic_process) 4 1
=HYPERLINK("http://www.godatabase.org/cgi-bin/go.cgi?query=GO:0006606&auto_wild_cards=yes&view=query&action=query&search_constraint=terms"	GO:0006606_protein_import_into_nucleus) 44 2 8.721591 -1.666456 3 -0.959736 13.11 27.179736 4.370000
=HYPERLINK("http://www.godatabase.org/cgi-bin/go.cgi?query=GO:0051170&auto_wild_cards=yes&view=query&action=query&search_constraint=terms"	GO:0051170_nuclear_import) 44 2 8.721591 -1.666456 3 -0.959736 13.11 27.179736 4.370000
=HYPERLINK("http://www.godatabase.org/cgi-bin/go.cgi?query=GO:0016570&auto_wild_cards=yes&view=query&action=query&search_constraint=terms"	GO:0016570_histone_modification) 47 2 8.164894 -1.612635 4 -0.972871 14.07 29.112871 3.517500
=HYPERLINK("http://www.godatabase.org/cgi-bin/go.cgi?query=GO:0006886&auto_wild_cards=yes&view=query&action=query&search_constraint=terms"	GO:0006886_intracellular_protein_transport) 122 3 4.718238 -1.611336 5 -0.915837 14.24 29.395837 2.848000
=HYPERLINK("http://www.godatabase.org/cgi-bin/go.cgi?query=GO:0034504&auto_wild_cards=yes&view=query&action=query&search_constraint=terms"	GO:0034504_protein_localization_in_nucleus) 48 2 7.994792 -1.595522 6 -0.803008 14.65 30.103008 2.441667
=HYPERLINK("http://www.godatabase.org/cgi-bin/go.cgi?query=GO:0006903&auto_wild_cards=yes&view=query&action=query&search_constraint=terms"	GO:0006903_vesicle_targeting) 5 1 38.375000 -1.588388 9 4.014820 21.39 38.765180 2.376667
=HYPERLINK("http://www.godatabase.org/cgi-bin/go.cgi?query=GO:0006983&auto_wild_cards=yes&view=query&action=query&search_constraint=terms"	GO:0006983_ER_overload_response) 5 1 38.375000 -1.588388 9 4.014820 21.39 38.765180 2.376667
=HYPERLINK("http://www.godatabase.org/cgi-bin/go.cgi?query=GO:0017148&auto_wild_cards=yes&view=query&action=query&search_constraint=terms"	GO:0017148_negative_regulation_of_translation) 5 1 38.375000 -1.588388 9 4.014820 21.39 38.765180 2.376667
=HYPERLINK("http://www.godatabase.org/cgi-bin/go.cgi?query=GO:0017038&auto_wild_cards=yes&view=query&action=query&search_constraint=terms"	GO:0017038_protein_import) 50 2 7.675000 -1.562435 10 4.293059 21.99 39.686941 2.199000
=HYPERLINK("http://www.godatabase.org/cgi-bin/go.cgi?query=GO:0016569&auto_wild_cards=yes&view=query&action=query&search_constraint=terms"	GO:0016569_covalent_chromatin_modification) 51 2 7.524510 -1.546431 11 4.523968 22.65 40.776032 2.059091
=HYPERLINK("http://www.godatabase.org/cgi-bin/go.cgi?query=GO:0009112&auto_wild_cards=yes&view=query&action=query&search_constraint=terms"	GO:0009112_nucleobase_metabolic_process) 6 1 31.979167 -1.510290 14 7.830566 28.74 49.649434 2.052857
=HYPERLINK("http://www.godatabase.org/cgi-bin/go.cgi?query=GO:0016574&auto_wild_cards=yes&view=query&action=query&search_constraint=terms"	GO:0016574_histone_ubiquitination) 6 1 31.979167 -1.510290 14 7.830566 28.74 49.649434 2.052857
=HYPERLINK("http://www.godatabase.org/cgi-bin/go.cgi?query=GO:0042308&auto_wild_cards=yes&view=query&action=query&search_constraint=terms"	GO:0042308_negative_regulation_of_protein_import_into_nucleus) 6 1 31.979167 -1.510290 14 7.830566 28.74 49.649434 2.052857
=HYPERLINK("http://www.godatabase.org/cgi-bin/go.cgi?query=GO:0006412&auto_wild_cards=yes&view=query&action=query&search_constraint=terms"	GO:0006412_translation) 54 2 7.106481 -1.500407 15 7.929345 29.13 50.330655 1.942000
=HYPERLINK("http://www.godatabase.org/cgi-bin/go.cgi?query=GO:0010467&auto_wild_cards=yes&view=query&action=query&search_constraint=terms"	GO:0010467_gene_expression) 905 9 1.908149 -1.491403 16 7.939932 29.3 50.660068 1.831250
=HYPERLINK("http://www.godatabase.org/cgi-bin/go.cgi?query=GO:0001654&auto_wild_cards=yes&view=query&action=query&search_constraint=terms"	GO:0001654_eye_development) 136 3 4.232537 -1.489332 17 7.903669 29.36 50.816331 1.727059
=HYPERLINK("http://www.godatabase.org/cgi-bin/go.cgi?query=GO:0034613&auto_wild_cards=yes&view=query&action=query&search_constraint=terms"	GO:0034613_cellular_protein_localization) 139 3 4.141187 -1.465115 18 8.117855 30.11 52.102145 1.672778
=HYPERLINK("http://www.godatabase.org/cgi-bin/go.cgi?query=GO:0033365&auto_wild_cards=yes&view=query&action=query&search_constraint=terms"	GO:0033365_protein_localization_in_organelle) 57 2 6.732456 -1.457117 19 8.374257 30.52 52.665743 1.606316
=HYPERLINK("http://www.godatabase.org/cgi-bin/go.cgi?query=GO:0070727&auto_wild_cards=yes&view=query&action=query&search_constraint=terms"	GO:0070727_cellular_macromolecule_localization) 141 3 4.082447 -1.449314 20 8.324344 30.68 53.035656 1.534000
=HYPERLINK("http://www.godatabase.org/cgi-bin/go.cgi?query=GO:0006783&auto_wild_cards=yes&view=query&action=query&search_constraint=terms"	GO:0006783_heme_biosynthetic_process) 7 1 27.410714 -1.444426 24 12.729298 37.07 61.410702 1.544583
=HYPERLINK("http://www.godatabase.org/cgi-bin/go.cgi?query=GO:0032387&auto_wild_cards=yes&view=query&action=query&search_constraint=terms"	GO:0032387_negative_regulation_of_intracellular_transport) 7 1 27.410714 -1.444426 24 12.729298 37.07 61.410702 1.544583
=HYPERLINK("http://www.godatabase.org/cgi-bin/go.cgi?query=GO:0042168&auto_wild_cards=yes&view=query&action=query&search_constraint=terms"	GO:0042168_heme_metabolic_process) 7 1 27.410714 -1.444426 24 12.729298 37.07 61.410702 1.544583
=HYPERLINK("http://www.godatabase.org/cgi-bin/go.cgi?query=GO:0046823&auto_wild_cards=yes&view=query&action=query&search_constraint=terms"	GO:0046823_negative_regulation_of_nucleocytoplasmic_transport) 7 1 27.410714 -1.444426 24 12.729298 37.07 61.410702 1.544583
=HYPERLINK("http://www.godatabase.org/cgi-bin/go.cgi?query=GO:0002566&auto_wild_cards=yes&view=query&action=query&search_constraint=terms"	GO:0002566_somatic_diversification_of_immune_receptors_via_somatic_mutation) 8 1 23.984375 -1.387516 30 16.756252 43.89 71.023748 1.463000
=HYPERLINK("http://www.godatabase.org/cgi-bin/go.cgi?query=GO:0006349&auto_wild_cards=yes&view=query&action=query&search_constraint=terms"	GO:0006349_genetic_imprinting) 8 1 23.984375 -1.387516 30 16.756252 43.89 71.023748 1.463000
=HYPERLINK("http://www.godatabase.org/cgi-bin/go.cgi?query=GO:0007625&auto_wild_cards=yes&view=query&action=query&search_constraint=terms"	GO:0007625_grooming_behavior) 8 1 23.984375 -1.387516 30 16.756252 43.89 71.023748 1.463000
=HYPERLINK("http://www.godatabase.org/cgi-bin/go.cgi?query=GO:0016446&auto_wild_cards=yes&view=query&action=query&search_constraint=terms"	GO:0016446_somatic_hypermutation_of_immunoglobulin_genes) 8 1 23.984375 -1.387516 30 16.756252 43.89 71.023748 1.463000
=HYPERLINK("http://www.godatabase.org/cgi-bin/go.cgi?query=GO:0018107&auto_wild_cards=yes&view=query&action=query&search_constraint=terms"	GO:0018107_peptidyl-threonine_phosphorylation) 8 1 23.984375 -1.387516 30 16.756252 43.89 71.023748 1.463000
=HYPERLINK("http://www.godatabase.org/cgi-bin/go.cgi?query=GO:0018210&auto_wild_cards=yes&view=query&action=query&search_constraint=terms"	GO:0018210_peptidyl-threonine_modification) 8 1 23.984375 -1.387516 30 16.756252 43.89 71.023748 1.463000
=HYPERLINK("http://www.godatabase.org/cgi-bin/go.cgi?query=GO:0006364&auto_wild_cards=yes&view=query&action=query&search_constraint=terms"	GO:0006364_rRNA_processing) 9 1 21.319444 -1.337444 33 20.863001 50.82 80.776999 1.540000
=HYPERLINK("http://www.godatabase.org/cgi-bin/go.cgi?query=GO:0016072&auto_wild_cards=yes&view=query&action=query&search_constraint=terms"	GO:0016072_rRNA_metabolic_process) 9 1 21.319444 -1.337444 33 20.863001 50.82 80.776999 1.540000
=HYPERLINK("http://www.godatabase.org/cgi-bin/go.cgi?query=GO:0070306&auto_wild_cards=yes&view=query&action=query&search_constraint=terms"	GO:0070306_lens_fiber_cell_differentiation) 9 1 21.319444 -1.337444 33 20.863001 50.82 80.776999 1.540000
=HYPERLINK("http://www.godatabase.org/cgi-bin/go.cgi?query=GO:0051716&auto_wild_cards=yes&view=query&action=query&search_constraint=terms"	GO:0051716_cellular_response_to_stimulus) 273 4 2.811355 -1.298865 34 21.291202 52.0 82.708798 1.529412
=HYPERLINK("http://www.godatabase.org/cgi-bin/go.cgi?query=GO:0010558&auto_wild_cards=yes&view=query&action=query&search_constraint=terms"	GO:0010558_negative_regulation_of_macromolecule_biosynthetic_process) 274 4 2.801095 -1.293995 35 21.375417 52.25 83.124583 1.492857
=HYPERLINK("http://www.godatabase.org/cgi-bin/go.cgi?query=GO:0009948&auto_wild_cards=yes&view=query&action=query&search_constraint=terms"	GO:0009948_anterior_posterior_axis_specification) 10 1 19.187500 -1.292767 39 25.274150 58.29 91.305850 1.494615
=HYPERLINK("http://www.godatabase.org/cgi-bin/go.cgi?query=GO:0051224&auto_wild_cards=yes&view=query&action=query&search_constraint=terms"	GO:0051224_negative_regulation_of_protein_transport) 10 1 19.187500 -1.292767 39 25.274150 58.29 91.305850 1.494615
=HYPERLINK("http://www.godatabase.org/cgi-bin/go.cgi?query=GO:0051650&auto_wild_cards=yes&view=query&action=query&search_constraint=terms"	GO:0051650_establishment_of_vesicle_localization) 10 1 19.187500 -1.292767 39 25.274150 58.29 91.305850 1.494615
=HYPERLINK("http://www.godatabase.org/cgi-bin/go.cgi?query=GO:0060216&auto_wild_cards=yes&view=query&action=query&search_constraint=terms"	GO:0060216_definitive_hemopoiesis) 10 1 19.187500 -1.292767 39 25.274150 58.29 91.305850 1.494615
=HYPERLINK("http://www.godatabase.org/cgi-bin/go.cgi?query=GO:0006913&auto_wild_cards=yes&view=query&action=query&search_constraint=terms"	GO:0006913_nucleocytoplasmic_transport) 71 2 5.404930 -1.283926 40 25.470353 58.59 91.709647 1.464750
=HYPERLINK("http://www.godatabase.org/cgi-bin/go.cgi?query=GO:0006807&auto_wild_cards=yes&view=query&action=query&search_constraint=terms"	GO:0006807_nitrogen_compound_metabolic_process) 1147 10 1.672842 -1.275904 41 25.591330 58.83 92.068670 1.434878
=HYPERLINK("http://www.godatabase.org/cgi-bin/go.cgi?query=GO:0016568&auto_wild_cards=yes&view=query&action=query&search_constraint=terms"	GO:0016568_chromatin_modification) 72 2 5.329861 -1.273053 43 25.875054 59.38 92.884946 1.380930
=HYPERLINK("http://www.godatabase.org/cgi-bin/go.cgi?query=GO:0051169&auto_wild_cards=yes&view=query&action=query&search_constraint=terms"	GO:0051169_nuclear_transport) 72 2 5.329861 -1.273053 43 25.875054 59.38 92.884946 1.380930
=HYPERLINK("http://www.godatabase.org/cgi-bin/go.cgi?query=GO:0031327&auto_wild_cards=yes&view=query&action=query&search_constraint=terms"	GO:0031327_negative_regulation_of_cellular_biosynthetic_process) 282 4 2.721631 -1.255856 44 25.843323 59.98 94.116677 1.363182
=HYPERLINK("http://www.godatabase.org/cgi-bin/go.cgi?query=GO:0006779&auto_wild_cards=yes&view=query&action=query&search_constraint=terms"	GO:0006779_porphyrin_biosynthetic_process) 11 1 17.443182 -1.252453 50 29.065420 64.66 100.254580 1.293200
=HYPERLINK("http://www.godatabase.org/cgi-bin/go.cgi?query=GO:0033014&auto_wild_cards=yes&view=query&action=query&search_constraint=terms"	GO:0033014_tetrapyrrole_biosynthetic_process) 11 1 17.443182 -1.252453 50 29.065420 64.66 100.254580 1.293200
=HYPERLINK("http://www.godatabase.org/cgi-bin/go.cgi?query=GO:0042542&auto_wild_cards=yes&view=query&action=query&search_constraint=terms"	GO:0042542_response_to_hydrogen_peroxide) 11 1 17.443182 -1.252453 50 29.065420 64.66 100.254580 1.293200
=HYPERLINK("http://www.godatabase.org/cgi-bin/go.cgi?query=GO:0045055&auto_wild_cards=yes&view=query&action=query&search_constraint=terms"	GO:0045055_regulated_secretory_pathway) 11 1 17.443182 -1.252453 50 29.065420 64.66 100.254580 1.293200
=HYPERLINK("http://www.godatabase.org/cgi-bin/go.cgi?query=GO:0048193&auto_wild_cards=yes&view=query&action=query&search_constraint=terms"	GO:0048193_Golgi_vesicle_transport) 11 1 17.443182 -1.252453 50 29.065420 64.66 100.254580 1.293200
=HYPERLINK("http://www.godatabase.org/cgi-bin/go.cgi?query=GO:0051648&auto_wild_cards=yes&view=query&action=query&search_constraint=terms"	GO:0051648_vesicle_localization) 11 1 17.443182 -1.252453 50 29.065420 64.66 100.254580 1.293200
=HYPERLINK("http://www.godatabase.org/cgi-bin/go.cgi?query=GO:0009890&auto_wild_cards=yes&view=query&action=query&search_constraint=terms"	GO:0009890_negative_regulation_of_biosynthetic_process) 284 4 2.702465 -1.246545 51 29.080366 64.86 100.639634 1.271765
=HYPERLINK("http://www.godatabase.org/cgi-bin/go.cgi?query=GO:0006139&auto_wild_cards=yes&view=query&action=query&search_constraint=terms"	GO:0006139_nucleobase__nucleoside__nucleotide_and_nucleic_acid_metabolic_process) 1002 9 1.723428 -1.236395 52 29.313684 65.4 101.486316 1.257692
=HYPERLINK("http://www.godatabase.org/cgi-bin/go.cgi?query=GO:0000122&auto_wild_cards=yes&view=query&action=query&search_constraint=terms"	GO:0000122_negative_regulation_of_transcription_from_RNA_polymerase_II_promoter) 175 3 3.289286 -1.216032 54 29.683780 66.4 103.116220 1.229630
=HYPERLINK("http://www.godatabase.org/cgi-bin/go.cgi?query=GO:0015031&auto_wild_cards=yes&view=query&action=query&search_constraint=terms"	GO:0015031_protein_transport) 175 3 3.289286 -1.216032 54 29.683780 66.4 103.116220 1.229630
=HYPERLINK("http://www.godatabase.org/cgi-bin/go.cgi?query=GO:0006413&auto_wild_cards=yes&view=query&action=query&search_constraint=terms"	GO:0006413_translational_initiation) 12 1 15.989583 -1.215743 59 32.867062 71.15 109.432938 1.205932
=HYPERLINK("http://www.godatabase.org/cgi-bin/go.cgi?query=GO:0006446&auto_wild_cards=yes&view=query&action=query&search_constraint=terms"	GO:0006446_regulation_of_translational_initiation) 12 1 15.989583 -1.215743 59 32.867062 71.15 109.432938 1.205932
=HYPERLINK("http://www.godatabase.org/cgi-bin/go.cgi?query=GO:0030330&auto_wild_cards=yes&view=query&action=query&search_constraint=terms"	GO:0030330_DNA_damage_response__signal_transduction_by_p53_class_mediator) 12 1 15.989583 -1.215743 59 32.867062 71.15 109.432938 1.205932
=HYPERLINK("http://www.godatabase.org/cgi-bin/go.cgi?query=GO:0042278&auto_wild_cards=yes&view=query&action=query&search_constraint=terms"	GO:0042278_purine_nucleoside_metabolic_process) 12 1 15.989583 -1.215743 59 32.867062 71.15 109.432938 1.205932
=HYPERLINK("http://www.godatabase.org/cgi-bin/go.cgi?query=GO:0046128&auto_wild_cards=yes&view=query&action=query&search_constraint=terms"	GO:0046128_purine_ribonucleoside_metabolic_process) 12 1 15.989583 -1.215743 59 32.867062 71.15 109.432938 1.205932
=HYPERLINK("http://www.godatabase.org/cgi-bin/go.cgi?query=GO:0045184&auto_wild_cards=yes&view=query&action=query&search_constraint=terms"	GO:0045184_establishment_of_protein_localization) 180 3 3.197917 -1.186455 60 33.440225 72.8 112.159775 1.213333
=HYPERLINK("http://www.godatabase.org/cgi-bin/go.cgi?query=GO:0006778&auto_wild_cards=yes&view=query&action=query&search_constraint=terms"	GO:0006778_porphyrin_metabolic_process) 13 1 14.759615 -1.182059 64 36.983368 77.53 118.076632 1.211406
=HYPERLINK("http://www.godatabase.org/cgi-bin/go.cgi?query=GO:0009119&auto_wild_cards=yes&view=query&action=query&search_constraint=terms"	GO:0009119_ribonucleoside_metabolic_process) 13 1 14.759615 -1.182059 64 36.983368 77.53 118.076632 1.211406
=HYPERLINK("http://www.godatabase.org/cgi-bin/go.cgi?query=GO:0018105&auto_wild_cards=yes&view=query&action=query&search_constraint=terms"	GO:0018105_peptidyl-serine_phosphorylation) 13 1 14.759615 -1.182059 64 36.983368 77.53 118.076632 1.211406
=HYPERLINK("http://www.godatabase.org/cgi-bin/go.cgi?query=GO:0033013&auto_wild_cards=yes&view=query&action=query&search_constraint=terms"	GO:0033013_tetrapyrrole_metabolic_process) 13 1 14.759615 -1.182059 64 36.983368 77.53 118.076632 1.211406
=HYPERLINK("http://www.godatabase.org/cgi-bin/go.cgi?query=GO:0006325&auto_wild_cards=yes&view=query&action=query&search_constraint=terms"	GO:0006325_chromatin_organization) 83 2 4.623494 -1.163705 65 37.441098 78.48 119.518902 1.207385
=HYPERLINK("http://www.godatabase.org/cgi-bin/go.cgi?query=GO:0018130&auto_wild_cards=yes&view=query&action=query&search_constraint=terms"	GO:0018130_heterocycle_biosynthetic_process) 14 1 13.705357 -1.150952 66 41.014174 83.69 126.365826 1.268030
=HYPERLINK("http://www.godatabase.org/cgi-bin/go.cgi?query=GO:0006605&auto_wild_cards=yes&view=query&action=query&search_constraint=terms"	GO:0006605_protein_targeting) 86 2 4.462209 -1.136750 67 41.587691 84.68 127.772309 1.263881
=HYPERLINK("http://www.godatabase.org/cgi-bin/go.cgi?query=GO:0009116&auto_wild_cards=yes&view=query&action=query&search_constraint=terms"	GO:0009116_nucleoside_metabolic_process) 15 1 12.791667 -1.122065 70 44.884705 89.78 134.675295 1.282571
=HYPERLINK("http://www.godatabase.org/cgi-bin/go.cgi?query=GO:0010171&auto_wild_cards=yes&view=query&action=query&search_constraint=terms"	GO:0010171_body_morphogenesis) 15 1 12.791667 -1.122065 70 44.884705 89.78 134.675295 1.282571
=HYPERLINK("http://www.godatabase.org/cgi-bin/go.cgi?query=GO:0042306&auto_wild_cards=yes&view=query&action=query&search_constraint=terms"	GO:0042306_regulation_of_protein_import_into_nucleus) 15 1 12.791667 -1.122065 70 44.884705 89.78 134.675295 1.282571
=HYPERLINK("http://www.godatabase.org/cgi-bin/go.cgi?query=GO:0046907&auto_wild_cards=yes&view=query&action=query&search_constraint=terms"	GO:0046907_intracellular_transport) 194 3 2.967139 -1.108856 71 45.246477 90.31 135.373523 1.271972
=HYPERLINK("http://www.godatabase.org/cgi-bin/go.cgi?query=GO:0034960&auto_wild_cards=yes&view=query&action=query&search_constraint=terms"	GO:0034960_cellular_biopolymer_metabolic_process) 1395 11 1.512993 -1.105678 72 45.226548 90.42 135.613452 1.255833
=HYPERLINK("http://www.godatabase.org/cgi-bin/go.cgi?query=GO:0033554&auto_wild_cards=yes&view=query&action=query&search_constraint=terms"	GO:0033554_cellular_response_to_stress) 196 3 2.936862 -1.098352 73 45.897945 91.27 136.642055 1.250274
=HYPERLINK("http://www.godatabase.org/cgi-bin/go.cgi?query=GO:0000302&auto_wild_cards=yes&view=query&action=query&search_constraint=terms"	GO:0000302_response_to_reactive_oxygen_species) 16 1 11.992188 -1.095112 76 48.425218 94.63 140.834782 1.245132
=HYPERLINK("http://www.godatabase.org/cgi-bin/go.cgi?query=GO:0034976&auto_wild_cards=yes&view=query&action=query&search_constraint=terms"	GO:0034976_response_to_endoplasmic_reticulum_stress) 16 1 11.992188 -1.095112 76 48.425218 94.63 140.834782 1.245132
=HYPERLINK("http://www.godatabase.org/cgi-bin/go.cgi?query=GO:0046148&auto_wild_cards=yes&view=query&action=query&search_constraint=terms"	GO:0046148_pigment_biosynthetic_process) 16 1 11.992188 -1.095112 76 48.425218 94.63 140.834782 1.245132
=HYPERLINK("http://www.godatabase.org/cgi-bin/go.cgi?query=GO:0034984&auto_wild_cards=yes&view=query&action=query&search_constraint=terms"	GO:0034984_cellular_response_to_DNA_damage_stimulus) 94 2 4.082447 -1.069892 77 49.419102 96.47 143.520898 1.252857
=HYPERLINK("http://www.godatabase.org/cgi-bin/go.cgi?query=GO:0006984&auto_wild_cards=yes&view=query&action=query&search_constraint=terms"	GO:0006984_ER-nuclear_signaling_pathway) 17 1 11.286765 -1.069858 81 52.045971 100.13 148.214029 1.236173
=HYPERLINK("http://www.godatabase.org/cgi-bin/go.cgi?query=GO:0034470&auto_wild_cards=yes&view=query&action=query&search_constraint=terms"	GO:0034470_ncRNA_processing) 17 1 11.286765 -1.069858 81 52.045971 100.13 148.214029 1.236173
=HYPERLINK("http://www.godatabase.org/cgi-bin/go.cgi?query=GO:0042254&auto_wild_cards=yes&view=query&action=query&search_constraint=terms"	GO:0042254_ribosome_biogenesis) 17 1 11.286765 -1.069858 81 52.045971 100.13 148.214029 1.236173
=HYPERLINK("http://www.godatabase.org/cgi-bin/go.cgi?query=GO:0042440&auto_wild_cards=yes&view=query&action=query&search_constraint=terms"	GO:0042440_pigment_metabolic_process) 17 1 11.286765 -1.069858 81 52.045971 100.13 148.214029 1.236173
=HYPERLINK("http://www.godatabase.org/cgi-bin/go.cgi?query=GO:0010605&auto_wild_cards=yes&view=query&action=query&search_constraint=terms"	GO:0010605_negative_regulation_of_macromolecule_metabolic_process) 331 4 2.318731 -1.050381 82 52.564676 101.4 150.235324 1.236585
=HYPERLINK("http://www.godatabase.org/cgi-bin/go.cgi?query=GO:0031324&auto_wild_cards=yes&view=query&action=query&search_constraint=terms"	GO:0031324_negative_regulation_of_cellular_metabolic_process) 332 4 2.311747 -1.046630 83 52.575800 101.46 150.344200 1.222410
=HYPERLINK("http://www.godatabase.org/cgi-bin/go.cgi?query=GO:0001825&auto_wild_cards=yes&view=query&action=query&search_constraint=terms"	GO:0001825_blastocyst_formation) 18 1 10.659722 -1.046108 85 55.572282 106.32 157.067718 1.250824
=HYPERLINK("http://www.godatabase.org/cgi-bin/go.cgi?query=GO:0033157&auto_wild_cards=yes&view=query&action=query&search_constraint=terms"	GO:0033157_regulation_of_intracellular_protein_transport) 18 1 10.659722 -1.046108 85 55.572282 106.32 157.067718 1.250824
=HYPERLINK("http://www.godatabase.org/cgi-bin/go.cgi?query=GO:0007569&auto_wild_cards=yes&view=query&action=query&search_constraint=terms"	GO:0007569_cell_aging) 19 1 10.098684 -1.023700 87 59.604777 111.14 162.675223 1.277471
=HYPERLINK("http://www.godatabase.org/cgi-bin/go.cgi?query=GO:0009798&auto_wild_cards=yes&view=query&action=query&search_constraint=terms"	GO:0009798_axis_specification) 19 1 10.098684 -1.023700 87 59.604777 111.14 162.675223 1.277471
=HYPERLINK("http://www.godatabase.org/cgi-bin/go.cgi?query=GO:0010468&auto_wild_cards=yes&view=query&action=query&search_constraint=terms"	GO:0010468_regulation_of_gene_expression) 778 7 1.726382 -1.017525 88 59.817760 111.43 163.042240 1.266250
=HYPERLINK("http://www.godatabase.org/cgi-bin/go.cgi?query=GO:0044260&auto_wild_cards=yes&view=query&action=query&search_constraint=terms"	GO:0044260_cellular_macromolecule_metabolic_process) 1447 11 1.458621 -1.006989 89 60.047280 111.78 163.512720 1.255955
=HYPERLINK("http://www.godatabase.org/cgi-bin/go.cgi?query=GO:0016571&auto_wild_cards=yes&view=query&action=query&search_constraint=terms"	GO:0016571_histone_methylation) 20 1 9.593750 -1.002496 92 61.805109 114.64 167.474891 1.246087
=HYPERLINK("http://www.godatabase.org/cgi-bin/go.cgi?query=GO:0018209&auto_wild_cards=yes&view=query&action=query&search_constraint=terms"	GO:0018209_peptidyl-serine_modification) 20 1 9.593750 -1.002496 92 61.805109 114.64 167.474891 1.246087
=HYPERLINK("http://www.godatabase.org/cgi-bin/go.cgi?query=GO:0046822&auto_wild_cards=yes&view=query&action=query&search_constraint=terms"	GO:0046822_regulation_of_nucleocytoplasmic_transport) 20 1 9.593750 -1.002496 92 61.805109 114.64 167.474891 1.246087
=HYPERLINK("http://www.godatabase.org/cgi-bin/go.cgi?query=GO:0045892&auto_wild_cards=yes&view=query&action=query&search_constraint=terms"	GO:0045892_negative_regulation_of_transcription__DNA-dependent) 218 3 2.640482 -0.991233 93 62.262817 115.51 168.757183 1.242043
=HYPERLINK("http://www.godatabase.org/cgi-bin/go.cgi?query=GO:0009892&auto_wild_cards=yes&view=query&action=query&search_constraint=terms"	GO:0009892_negative_regulation_of_metabolic_process) 348 4 2.205460 -0.988707 94 62.283695 115.61 168.936305 1.229894
=HYPERLINK("http://www.godatabase.org/cgi-bin/go.cgi?query=GO:0007423&auto_wild_cards=yes&view=query&action=query&search_constraint=terms"	GO:0007423_sensory_organ_development) 219 3 2.628425 -0.986702 95 62.364343 115.81 169.255657 1.219053
=HYPERLINK("http://www.godatabase.org/cgi-bin/go.cgi?query=GO:0001702&auto_wild_cards=yes&view=query&action=query&search_constraint=terms"	GO:0001702_gastrulation_with_mouth_forming_second) 21 1 9.136905 -0.982379 97 64.625155 119.52 174.414845 1.232165
=HYPERLINK("http://www.godatabase.org/cgi-bin/go.cgi?query=GO:0051656&auto_wild_cards=yes&view=query&action=query&search_constraint=terms"	GO:0051656_establishment_of_organelle_localization) 21 1 9.136905 -0.982379 97 64.625155 119.52 174.414845 1.232165
=HYPERLINK("http://www.godatabase.org/cgi-bin/go.cgi?query=GO:0051253&auto_wild_cards=yes&view=query&action=query&search_constraint=terms"	GO:0051253_negative_regulation_of_RNA_metabolic_process) 220 3 2.616477 -0.982198 98 64.602663 119.6 174.597337 1.220408
=HYPERLINK("http://www.godatabase.org/cgi-bin/go.cgi?query=GO:0034660&auto_wild_cards=yes&view=query&action=query&search_constraint=terms"	GO:0034660_ncRNA_metabolic_process) 22 1 8.721591 -0.963247 99 68.418335 124.85 181.281665 1.261111
=HYPERLINK("http://www.godatabase.org/cgi-bin/go.cgi?query=GO:0034961&auto_wild_cards=yes&view=query&action=query&search_constraint=terms"	GO:0034961_cellular_biopolymer_biosynthetic_process) 804 7 1.670553 -0.957424 100 68.589550 125.03 181.470450 1.250300
=HYPERLINK("http://www.godatabase.org/cgi-bin/go.cgi?query=GO:0043284&auto_wild_cards=yes&view=query&action=query&search_constraint=terms"	GO:0043284_biopolymer_biosynthetic_process) 807 7 1.664343 -0.950705 101 68.864658 125.41 181.955342 1.241683
=HYPERLINK("http://www.godatabase.org/cgi-bin/go.cgi?query=GO:0022613&auto_wild_cards=yes&view=query&action=query&search_constraint=terms"	GO:0022613_ribonucleoprotein_complex_biogenesis) 23 1 8.342391 -0.945012 103 71.298953 128.25 185.201047 1.245146
=HYPERLINK("http://www.godatabase.org/cgi-bin/go.cgi?query=GO:0030512&auto_wild_cards=yes&view=query&action=query&search_constraint=terms"	GO:0030512_negative_regulation_of_transforming_growth_factor_beta_receptor_signaling_pathway) 23 1 8.342391 -0.945012 103 71.298953 128.25 185.201047 1.245146
=HYPERLINK("http://www.godatabase.org/cgi-bin/go.cgi?query=GO:0006974&auto_wild_cards=yes&view=query&action=query&search_constraint=terms"	GO:0006974_response_to_DNA_damage_stimulus) 113 2 3.396018 -0.934841 104 71.966539 129.1 186.233461 1.241346
=HYPERLINK("http://www.godatabase.org/cgi-bin/go.cgi?query=GO:0016070&auto_wild_cards=yes&view=query&action=query&search_constraint=terms"	GO:0016070_RNA_metabolic_process) 658 6 1.749620 -0.933632 105 72.100171 129.35 186.599829 1.231905
=HYPERLINK("http://www.godatabase.org/cgi-bin/go.cgi?query=GO:0043283&auto_wild_cards=yes&view=query&action=query&search_constraint=terms"	GO:0043283_biopolymer_metabolic_process) 1490 11 1.416527 -0.930646 106 72.466327 129.81 187.153673 1.224623
=HYPERLINK("http://www.godatabase.org/cgi-bin/go.cgi?query=GO:0007050&auto_wild_cards=yes&view=query&action=query&search_constraint=terms"	GO:0007050_cell_cycle_arrest) 24 1 7.994792 -0.927598 108 74.710168 132.98 191.249832 1.231296
=HYPERLINK("http://www.godatabase.org/cgi-bin/go.cgi?query=GO:0032386&auto_wild_cards=yes&view=query&action=query&search_constraint=terms"	GO:0032386_regulation_of_intracellular_transport) 24 1 7.994792 -0.927598 108 74.710168 132.98 191.249832 1.231296
=HYPERLINK("http://www.godatabase.org/cgi-bin/go.cgi?query=GO:0046483&auto_wild_cards=yes&view=query&action=query&search_constraint=terms"	GO:0046483_heterocycle_metabolic_process) 116 2 3.308190 -0.916016 109 75.329862 134.03 192.730138 1.229633
=HYPERLINK("http://www.godatabase.org/cgi-bin/go.cgi?query=GO:0007049&auto_wild_cards=yes&view=query&action=query&search_constraint=terms"	GO:0007049_cell_cycle) 238 3 2.418592 -0.905519 110 78.296111 137.83 197.363889 1.253000
=HYPERLINK("http://www.godatabase.org/cgi-bin/go.cgi?query=GO:0040029&auto_wild_cards=yes&view=query&action=query&search_constraint=terms"	GO:0040029_regulation_of_gene_expression__epigenetic) 26 1 7.379808 -0.894972 111 80.515195 141.16 201.804805 1.271712
=HYPERLINK("http://www.godatabase.org/cgi-bin/go.cgi?query=GO:0006479&auto_wild_cards=yes&view=query&action=query&search_constraint=terms"	GO:0006479_protein_amino_acid_methylation) 27 1 7.106481 -0.879649 114 82.863886 144.56 206.256114 1.268070
=HYPERLINK("http://www.godatabase.org/cgi-bin/go.cgi?query=GO:0008213&auto_wild_cards=yes&view=query&action=query&search_constraint=terms"	GO:0008213_protein_amino_acid_alkylation) 27 1 7.106481 -0.879649 114 82.863886 144.56 206.256114 1.268070
=HYPERLINK("http://www.godatabase.org/cgi-bin/go.cgi?query=GO:0008286&auto_wild_cards=yes&view=query&action=query&search_constraint=terms"	GO:0008286_insulin_receptor_signaling_pathway) 27 1 7.106481 -0.879649 114 82.863886 144.56 206.256114 1.268070
=HYPERLINK("http://www.godatabase.org/cgi-bin/go.cgi?query=GO:0002088&auto_wild_cards=yes&view=query&action=query&search_constraint=terms"	GO:0002088_lens_development_in_camera-type_eye) 28 1 6.852679 -0.864921 116 84.779736 147.35 209.920264 1.270259
=HYPERLINK("http://www.godatabase.org/cgi-bin/go.cgi?query=GO:0051188&auto_wild_cards=yes&view=query&action=query&search_constraint=terms"	GO:0051188_cofactor_biosynthetic_process) 28 1 6.852679 -0.864921 116 84.779736 147.35 209.920264 1.270259
=HYPERLINK("http://www.godatabase.org/cgi-bin/go.cgi?query=GO:0008104&auto_wild_cards=yes&view=query&action=query&search_constraint=terms"	GO:0008104_protein_localization) 251 3 2.293327 -0.854849 117 85.291251 148.03 210.768749 1.265214
=HYPERLINK("http://www.godatabase.org/cgi-bin/go.cgi?query=GO:0006417&auto_wild_cards=yes&view=query&action=query&search_constraint=terms"	GO:0006417_regulation_of_translation) 29 1 6.616379 -0.850747 120 87.448610 151.29 215.131390 1.260750
=HYPERLINK("http://www.godatabase.org/cgi-bin/go.cgi?query=GO:0016447&auto_wild_cards=yes&view=query&action=query&search_constraint=terms"	GO:0016447_somatic_recombination_of_immunoglobulin_gene_segments) 29 1 6.616379 -0.850747 120 87.448610 151.29 215.131390 1.260750
=HYPERLINK("http://www.godatabase.org/cgi-bin/go.cgi?query=GO:0042770&auto_wild_cards=yes&view=query&action=query&search_constraint=terms"	GO:0042770_DNA_damage_response__signal_transduction) 29 1 6.616379 -0.850747 120 87.448610 151.29 215.131390 1.260750
=HYPERLINK("http://www.godatabase.org/cgi-bin/go.cgi?query=GO:0016481&auto_wild_cards=yes&view=query&action=query&search_constraint=terms"	GO:0016481_negative_regulation_of_transcription) 253 3 2.275198 -0.847373 121 87.495501 151.47 215.444499 1.251818
=HYPERLINK("http://www.godatabase.org/cgi-bin/go.cgi?query=GO:0051276&auto_wild_cards=yes&view=query&action=query&search_constraint=terms"	GO:0051276_chromosome_organization) 129 2 2.974806 -0.840811 122 88.209154 152.4 216.590846 1.249180
=HYPERLINK("http://www.godatabase.org/cgi-bin/go.cgi?query=GO:0002260&auto_wild_cards=yes&view=query&action=query&search_constraint=terms"	GO:0002260_lymphocyte_homeostasis) 30 1 6.395833 -0.837089 124 90.645873 155.97 221.294127 1.257823
=HYPERLINK("http://www.godatabase.org/cgi-bin/go.cgi?query=GO:0016445&auto_wild_cards=yes&view=query&action=query&search_constraint=terms"	GO:0016445_somatic_diversification_of_immunoglobulins) 30 1 6.395833 -0.837089 124 90.645873 155.97 221.294127 1.257823
=HYPERLINK("http://www.godatabase.org/cgi-bin/go.cgi?query=GO:0051640&auto_wild_cards=yes&view=query&action=query&search_constraint=terms"	GO:0051640_organelle_localization) 31 1 6.189516 -0.823913 125 94.293190 161.52 228.746810 1.292160
=HYPERLINK("http://www.godatabase.org/cgi-bin/go.cgi?query=GO:0009952&auto_wild_cards=yes&view=query&action=query&search_constraint=terms"	GO:0009952_anterior_posterior_pattern_formation) 133 2 2.885338 -0.819537 126 94.491585 161.79 229.088415 1.284048
=HYPERLINK("http://www.godatabase.org/cgi-bin/go.cgi?query=GO:0010629&auto_wild_cards=yes&view=query&action=query&search_constraint=terms"	GO:0010629_negative_regulation_of_gene_expression) 262 3 2.197042 -0.814716 127 94.626811 162.05 229.473189 1.275984
=HYPERLINK("http://www.godatabase.org/cgi-bin/go.cgi?query=GO:0044267&auto_wild_cards=yes&view=query&action=query&search_constraint=terms"	GO:0044267_cellular_protein_metabolic_process) 559 5 1.716234 -0.801793 128 96.350988 164.65 232.949012 1.286328
=HYPERLINK("http://www.godatabase.org/cgi-bin/go.cgi?query=GO:0002562&auto_wild_cards=yes&view=query&action=query&search_constraint=terms"	GO:0002562_somatic_diversification_of_immune_receptors_via_germline_recombination_within_a_single_locus) 33 1 5.814394 -0.798886 130 98.575999 167.27 235.964001 1.286692
=HYPERLINK("http://www.godatabase.org/cgi-bin/go.cgi?query=GO:0016444&auto_wild_cards=yes&view=query&action=query&search_constraint=terms"	GO:0016444_somatic_cell_DNA_recombination) 33 1 5.814394 -0.798886 130 98.575999 167.27 235.964001 1.286692
=HYPERLINK("http://www.godatabase.org/cgi-bin/go.cgi?query=GO:0043170&auto_wild_cards=yes&view=query&action=query&search_constraint=terms"	GO:0043170_macromolecule_metabolic_process) 1576 11 1.339229 -0.791241 131 98.779604 167.59 236.400396 1.279313
=HYPERLINK("http://www.godatabase.org/cgi-bin/go.cgi?query=GO:0002200&auto_wild_cards=yes&view=query&action=query&search_constraint=terms"	GO:0002200_somatic_diversification_of_immune_receptors) 34 1 5.643382 -0.786983 133 101.332166 170.78 240.227834 1.284060
=HYPERLINK("http://www.godatabase.org/cgi-bin/go.cgi?query=GO:0007568&auto_wild_cards=yes&view=query&action=query&search_constraint=terms"	GO:0007568_aging) 34 1 5.643382 -0.786983 133 101.332166 170.78 240.227834 1.284060
=HYPERLINK("http://www.godatabase.org/cgi-bin/go.cgi?query=GO:0045934&auto_wild_cards=yes&view=query&action=query&search_constraint=terms"	GO:0045934_negative_regulation_of_nucleobase__nucleoside__nucleotide_and_nucleic_acid_metabolic_process) 270 3 2.131944 -0.786978 134 101.382405 170.94 240.497595 1.275672
=HYPERLINK("http://www.godatabase.org/cgi-bin/go.cgi?query=GO:0051172&auto_wild_cards=yes&view=query&action=query&search_constraint=terms"	GO:0051172_negative_regulation_of_nitrogen_compound_metabolic_process) 271 3 2.124077 -0.783592 135 101.518056 171.28 241.041944 1.268741
=HYPERLINK("http://www.godatabase.org/cgi-bin/go.cgi?query=GO:0016567&auto_wild_cards=yes&view=query&action=query&search_constraint=terms"	GO:0016567_protein_ubiquitination) 35 1 5.482143 -0.775455 137 103.256436 173.93 244.603564 1.269562
=HYPERLINK("http://www.godatabase.org/cgi-bin/go.cgi?query=GO:0051051&auto_wild_cards=yes&view=query&action=query&search_constraint=terms"	GO:0051051_negative_regulation_of_transport) 35 1 5.482143 -0.775455 137 103.256436 173.93 244.603564 1.269562
=HYPERLINK("http://www.godatabase.org/cgi-bin/go.cgi?query=GO:0033036&auto_wild_cards=yes&view=query&action=query&search_constraint=terms"	GO:0033036_macromolecule_localization) 274 3 2.100821 -0.773539 138 103.338253 174.18 245.021747 1.262174
=HYPERLINK("http://www.godatabase.org/cgi-bin/go.cgi?query=GO:0006355&auto_wild_cards=yes&view=query&action=query&search_constraint=terms"	GO:0006355_regulation_of_transcription__DNA-dependent) 575 5 1.668478 -0.764900 139 103.943391 175.06 246.176609 1.259424
=HYPERLINK("http://www.godatabase.org/cgi-bin/go.cgi?query=GO:0006469&auto_wild_cards=yes&view=query&action=query&search_constraint=terms"	GO:0006469_negative_regulation_of_protein_kinase_activity) 36 1 5.329861 -0.764281 143 106.189192 177.96 249.730808 1.244476
=HYPERLINK("http://www.godatabase.org/cgi-bin/go.cgi?query=GO:0007187&auto_wild_cards=yes&view=query&action=query&search_constraint=terms"	GO:0007187_G-protein_signaling__coupled_to_cyclic_nucleotide_second_messenger) 36 1 5.329861 -0.764281 143 106.189192 177.96 249.730808 1.244476
=HYPERLINK("http://www.godatabase.org/cgi-bin/go.cgi?query=GO:0033673&auto_wild_cards=yes&view=query&action=query&search_constraint=terms"	GO:0033673_negative_regulation_of_kinase_activity) 36 1 5.329861 -0.764281 143 106.189192 177.96 249.730808 1.244476
=HYPERLINK("http://www.godatabase.org/cgi-bin/go.cgi?query=GO:0051223&auto_wild_cards=yes&view=query&action=query&search_constraint=terms"	GO:0051223_regulation_of_protein_transport) 36 1 5.329861 -0.764281 143 106.189192 177.96 249.730808 1.244476
=HYPERLINK("http://www.godatabase.org/cgi-bin/go.cgi?query=GO:0034645&auto_wild_cards=yes&view=query&action=query&search_constraint=terms"	GO:0034645_cellular_macromolecule_biosynthetic_process) 901 7 1.490705 -0.760677 144 106.495054 178.41 250.324946 1.238958
=HYPERLINK("http://www.godatabase.org/cgi-bin/go.cgi?query=GO:0032869&auto_wild_cards=yes&view=query&action=query&search_constraint=terms"	GO:0032869_cellular_response_to_insulin_stimulus) 37 1 5.185811 -0.753441 145 108.372064 180.96 253.547936 1.248000
=HYPERLINK("http://www.godatabase.org/cgi-bin/go.cgi?query=GO:0044237&auto_wild_cards=yes&view=query&action=query&search_constraint=terms"	GO:0044237_cellular_metabolic_process) 1974 13 1.263614 -0.745067 146 109.093698 181.9 254.706302 1.245890
=HYPERLINK("http://www.godatabase.org/cgi-bin/go.cgi?query=GO:0009059&auto_wild_cards=yes&view=query&action=query&search_constraint=terms"	GO:0009059_macromolecule_biosynthetic_process) 910 7 1.475962 -0.744402 147 109.213272 182.01 254.806728 1.238163
=HYPERLINK("http://www.godatabase.org/cgi-bin/go.cgi?query=GO:0010556&auto_wild_cards=yes&view=query&action=query&search_constraint=terms"	GO:0010556_regulation_of_macromolecule_biosynthetic_process) 745 6 1.545302 -0.743883 148 109.326031 182.24 255.153969 1.231351
=HYPERLINK("http://www.godatabase.org/cgi-bin/go.cgi?query=GO:0001649&auto_wild_cards=yes&view=query&action=query&search_constraint=terms"	GO:0001649_osteoblast_differentiation) 38 1 5.049342 -0.742918 153 111.623413 185.49 259.356587 1.212353
=HYPERLINK("http://www.godatabase.org/cgi-bin/go.cgi?query=GO:0032259&auto_wild_cards=yes&view=query&action=query&search_constraint=terms"	GO:0032259_methylation) 38 1 5.049342 -0.742918 153 111.623413 185.49 259.356587 1.212353
=HYPERLINK("http://www.godatabase.org/cgi-bin/go.cgi?query=GO:0043414&auto_wild_cards=yes&view=query&action=query&search_constraint=terms"	GO:0043414_biopolymer_methylation) 38 1 5.049342 -0.742918 153 111.623413 185.49 259.356587 1.212353
=HYPERLINK("http://www.godatabase.org/cgi-bin/go.cgi?query=GO:0046777&auto_wild_cards=yes&view=query&action=query&search_constraint=terms"	GO:0046777_protein_amino_acid_autophosphorylation) 38 1 5.049342 -0.742918 153 111.623413 185.49 259.356587 1.212353
=HYPERLINK("http://www.godatabase.org/cgi-bin/go.cgi?query=GO:0051348&auto_wild_cards=yes&view=query&action=query&search_constraint=terms"	GO:0051348_negative_regulation_of_transferase_activity) 38 1 5.049342 -0.742918 153 111.623413 185.49 259.356587 1.212353
=HYPERLINK("http://www.godatabase.org/cgi-bin/go.cgi?query=GO:0006730&auto_wild_cards=yes&view=query&action=query&search_constraint=terms"	GO:0006730_one-carbon_metabolic_process) 39 1 4.919872 -0.732695 155 114.314093 189.09 263.865907 1.219935
=HYPERLINK("http://www.godatabase.org/cgi-bin/go.cgi?query=GO:0070201&auto_wild_cards=yes&view=query&action=query&search_constraint=terms"	GO:0070201_regulation_of_establishment_of_protein_localization) 39 1 4.919872 -0.732695 155 114.314093 189.09 263.865907 1.219935
=HYPERLINK("http://www.godatabase.org/cgi-bin/go.cgi?query=GO:0051252&auto_wild_cards=yes&view=query&action=query&search_constraint=terms"	GO:0051252_regulation_of_RNA_metabolic_process) 590 5 1.626059 -0.731849 156 114.390987 189.21 264.029013 1.212885
=HYPERLINK("http://www.godatabase.org/cgi-bin/go.cgi?query=GO:0006357&auto_wild_cards=yes&view=query&action=query&search_constraint=terms"	GO:0006357_regulation_of_transcription_from_RNA_polymerase_II_promoter) 435 4 1.764368 -0.730820 157 114.584302 189.47 264.355698 1.206815
=HYPERLINK("http://www.godatabase.org/cgi-bin/go.cgi?query=GO:0006351&auto_wild_cards=yes&view=query&action=query&search_constraint=terms"	GO:0006351_transcription__DNA-dependent) 594 5 1.615109 -0.723276 158 114.917514 190.02 265.122486 1.202658
=HYPERLINK("http://www.godatabase.org/cgi-bin/go.cgi?query=GO:0001824&auto_wild_cards=yes&view=query&action=query&search_constraint=terms"	GO:0001824_blastocyst_development) 40 1 4.796875 -0.722757 161 116.668249 192.16 267.651751 1.193540
=HYPERLINK("http://www.godatabase.org/cgi-bin/go.cgi?query=GO:0017015&auto_wild_cards=yes&view=query&action=query&search_constraint=terms"	GO:0017015_regulation_of_transforming_growth_factor_beta_receptor_signaling_pathway) 40 1 4.796875 -0.722757 161 116.668249 192.16 267.651751 1.193540
=HYPERLINK("http://www.godatabase.org/cgi-bin/go.cgi?query=GO:0019935&auto_wild_cards=yes&view=query&action=query&search_constraint=terms"	GO:0019935_cyclic-nucleotide-mediated_signaling) 40 1 4.796875 -0.722757 161 116.668249 192.16 267.651751 1.193540
=HYPERLINK("http://www.godatabase.org/cgi-bin/go.cgi?query=GO:0032774&auto_wild_cards=yes&view=query&action=query&search_constraint=terms"	GO:0032774_RNA_biosynthetic_process) 595 5 1.612395 -0.721148 162 116.784702 192.33 267.875298 1.187222
=HYPERLINK("http://www.godatabase.org/cgi-bin/go.cgi?query=GO:0001776&auto_wild_cards=yes&view=query&action=query&search_constraint=terms"	GO:0001776_leukocyte_homeostasis) 41 1 4.679878 -0.713090 164 120.659885 197.08 273.500115 1.201707
=HYPERLINK("http://www.godatabase.org/cgi-bin/go.cgi?query=GO:0006979&auto_wild_cards=yes&view=query&action=query&search_constraint=terms"	GO:0006979_response_to_oxidative_stress) 41 1 4.679878 -0.713090 164 120.659885 197.08 273.500115 1.201707
=HYPERLINK("http://www.godatabase.org/cgi-bin/go.cgi?query=GO:0006366&auto_wild_cards=yes&view=query&action=query&search_constraint=terms"	GO:0006366_transcription_from_RNA_polymerase_II_promoter) 444 4 1.728604 -0.708660 165 120.851364 197.3 273.748636 1.195758
=HYPERLINK("http://www.godatabase.org/cgi-bin/go.cgi?query=GO:0060255&auto_wild_cards=yes&view=query&action=query&search_constraint=terms"	GO:0060255_regulation_of_macromolecule_metabolic_process) 936 7 1.434963 -0.699092 166 124.330873 201.87 279.409127 1.216084
=HYPERLINK("http://www.godatabase.org/cgi-bin/go.cgi?query=GO:0032446&auto_wild_cards=yes&view=query&action=query&search_constraint=terms"	GO:0032446_protein_modification_by_small_protein_conjugation) 43 1 4.462209 -0.694516 168 127.391921 205.35 283.308079 1.222321
=HYPERLINK("http://www.godatabase.org/cgi-bin/go.cgi?query=GO:0032868&auto_wild_cards=yes&view=query&action=query&search_constraint=terms"	GO:0032868_response_to_insulin_stimulus) 43 1 4.462209 -0.694516 168 127.391921 205.35 283.308079 1.222321
=HYPERLINK("http://www.godatabase.org/cgi-bin/go.cgi?query=GO:0002377&auto_wild_cards=yes&view=query&action=query&search_constraint=terms"	GO:0002377_immunoglobulin_production) 44 1 4.360795 -0.685586 170 130.326506 209.96 289.593494 1.235059
=HYPERLINK("http://www.godatabase.org/cgi-bin/go.cgi?query=GO:0048593&auto_wild_cards=yes&view=query&action=query&search_constraint=terms"	GO:0048593_camera-type_eye_morphogenesis) 44 1 4.360795 -0.685586 170 130.326506 209.96 289.593494 1.235059
=HYPERLINK("http://www.godatabase.org/cgi-bin/go.cgi?query=GO:0032870&auto_wild_cards=yes&view=query&action=query&search_constraint=terms"	GO:0032870_cellular_response_to_hormone_stimulus) 45 1 4.263889 -0.676880 171 131.978592 211.76 291.541408 1.238363
=HYPERLINK("http://www.godatabase.org/cgi-bin/go.cgi?query=GO:0006396&auto_wild_cards=yes&view=query&action=query&search_constraint=terms"	GO:0006396_RNA_processing) 47 1 4.082447 -0.660099 172 137.066217 217.79 298.513783 1.266221
=HYPERLINK("http://www.godatabase.org/cgi-bin/go.cgi?query=GO:0032269&auto_wild_cards=yes&view=query&action=query&search_constraint=terms"	GO:0032269_negative_regulation_of_cellular_protein_metabolic_process) 48 1 3.997396 -0.652007 173 138.557464 219.7 300.842536 1.269942
=HYPERLINK("http://www.godatabase.org/cgi-bin/go.cgi?query=GO:0002440&auto_wild_cards=yes&view=query&action=query&search_constraint=terms"	GO:0002440_production_of_molecular_mediator_of_immune_response) 49 1 3.915816 -0.644102 175 140.954261 222.44 303.925739 1.271086
=HYPERLINK("http://www.godatabase.org/cgi-bin/go.cgi?query=GO:0006725&auto_wild_cards=yes&view=query&action=query&search_constraint=terms"	GO:0006725_cellular_aromatic_compound_metabolic_process) 49 1 3.915816 -0.644102 175 140.954261 222.44 303.925739 1.271086
=HYPERLINK("http://www.godatabase.org/cgi-bin/go.cgi?query=GO:0070647&auto_wild_cards=yes&view=query&action=query&search_constraint=terms"	GO:0070647_protein_modification_by_small_protein_conjugation_or_removal) 50 1 3.837500 -0.636378 176 142.656662 224.69 306.723338 1.276648
=HYPERLINK("http://www.godatabase.org/cgi-bin/go.cgi?query=GO:0044249&auto_wild_cards=yes&view=query&action=query&search_constraint=terms"	GO:0044249_cellular_biosynthetic_process) 1150 8 1.334783 -0.633899 177 143.166815 225.33 307.493185 1.273051
=HYPERLINK("http://www.godatabase.org/cgi-bin/go.cgi?query=GO:0006887&auto_wild_cards=yes&view=query&action=query&search_constraint=terms"	GO:0006887_exocytosis) 51 1 3.762255 -0.628826 179 145.413932 227.87 310.326068 1.273017
=HYPERLINK("http://www.godatabase.org/cgi-bin/go.cgi?query=GO:0032880&auto_wild_cards=yes&view=query&action=query&search_constraint=terms"	GO:0032880_regulation_of_protein_localization) 51 1 3.762255 -0.628826 179 145.413932 227.87 310.326068 1.273017
=HYPERLINK("http://www.godatabase.org/cgi-bin/go.cgi?query=GO:0009987&auto_wild_cards=yes&view=query&action=query&search_constraint=terms"	GO:0009987_cellular_process) 3868 22 1.091326 -0.626246 180 145.556371 228.09 310.623629 1.267167
=HYPERLINK("http://www.godatabase.org/cgi-bin/go.cgi?query=GO:0031326&auto_wild_cards=yes&view=query&action=query&search_constraint=terms"	GO:0031326_regulation_of_cellular_biosynthetic_process) 812 6 1.417796 -0.622983 181 145.611694 228.2 310.788306 1.260773
=HYPERLINK("http://www.godatabase.org/cgi-bin/go.cgi?query=GO:0010608&auto_wild_cards=yes&view=query&action=query&search_constraint=terms"	GO:0010608_posttranscriptional_regulation_of_gene_expression) 52 1 3.689904 -0.621441 182 146.748011 229.68 312.611989 1.261978
=HYPERLINK("http://www.godatabase.org/cgi-bin/go.cgi?query=GO:0009889&auto_wild_cards=yes&view=query&action=query&search_constraint=terms"	GO:0009889_regulation_of_biosynthetic_process) 815 6 1.412577 -0.618014 183 146.939547 229.98 313.020453 1.256721
=HYPERLINK("http://www.godatabase.org/cgi-bin/go.cgi?query=GO:0051248&auto_wild_cards=yes&view=query&action=query&search_constraint=terms"	GO:0051248_negative_regulation_of_protein_metabolic_process) 53 1 3.620283 -0.614216 184 148.512442 231.9 315.287558 1.260326
=HYPERLINK("http://www.godatabase.org/cgi-bin/go.cgi?query=GO:0044271&auto_wild_cards=yes&view=query&action=query&search_constraint=terms"	GO:0044271_nitrogen_compound_biosynthetic_process) 54 1 3.553241 -0.607144 185 150.845569 234.7 318.554431 1.268649
=HYPERLINK("http://www.godatabase.org/cgi-bin/go.cgi?query=GO:0019538&auto_wild_cards=yes&view=query&action=query&search_constraint=terms"	GO:0019538_protein_metabolic_process) 655 5 1.464695 -0.604037 186 151.507277 235.55 319.592723 1.266398
=HYPERLINK("http://www.godatabase.org/cgi-bin/go.cgi?query=GO:0006310&auto_wild_cards=yes&view=query&action=query&search_constraint=terms"	GO:0006310_DNA_recombination) 55 1 3.488636 -0.600221 188 153.031760 237.26 321.488240 1.262021
=HYPERLINK("http://www.godatabase.org/cgi-bin/go.cgi?query=GO:0043434&auto_wild_cards=yes&view=query&action=query&search_constraint=terms"	GO:0043434_response_to_peptide_hormone_stimulus) 55 1 3.488636 -0.600221 188 153.031760 237.26 321.488240 1.262021
=HYPERLINK("http://www.godatabase.org/cgi-bin/go.cgi?query=GO:0009058&auto_wild_cards=yes&view=query&action=query&search_constraint=terms"	GO:0009058_biosynthetic_process) 1175 8 1.306383 -0.598235 189 153.289953 237.56 321.830047 1.256931
=HYPERLINK("http://www.godatabase.org/cgi-bin/go.cgi?query=GO:0044238&auto_wild_cards=yes&view=query&action=query&search_constraint=terms"	GO:0044238_primary_metabolic_process) 1905 12 1.208661 -0.593388 190 155.987563 240.76 325.532437 1.267158
=HYPERLINK("http://www.godatabase.org/cgi-bin/go.cgi?query=GO:0001764&auto_wild_cards=yes&view=query&action=query&search_constraint=terms"	GO:0001764_neuron_migration) 57 1 3.366228 -0.586798 193 158.432934 244.03 329.627066 1.264404
=HYPERLINK("http://www.godatabase.org/cgi-bin/go.cgi?query=GO:0018108&auto_wild_cards=yes&view=query&action=query&search_constraint=terms"	GO:0018108_peptidyl-tyrosine_phosphorylation) 57 1 3.366228 -0.586798 193 158.432934 244.03 329.627066 1.264404
=HYPERLINK("http://www.godatabase.org/cgi-bin/go.cgi?query=GO:0018212&auto_wild_cards=yes&view=query&action=query&search_constraint=terms"	GO:0018212_peptidyl-tyrosine_modification) 57 1 3.366228 -0.586798 193 158.432934 244.03 329.627066 1.264404
=HYPERLINK("http://www.godatabase.org/cgi-bin/go.cgi?query=GO:0051649&auto_wild_cards=yes&view=query&action=query&search_constraint=terms"	GO:0051649_establishment_of_localization_in_cell) 342 3 1.683114 -0.581658 194 158.869042 244.86 330.850958 1.262165
=HYPERLINK("http://www.godatabase.org/cgi-bin/go.cgi?query=GO:0048469&auto_wild_cards=yes&view=query&action=query&search_constraint=terms"	GO:0048469_cell_maturation) 59 1 3.252119 -0.573907 195 160.960523 247.28 333.599477 1.268103
=HYPERLINK("http://www.godatabase.org/cgi-bin/go.cgi?query=GO:0003002&auto_wild_cards=yes&view=query&action=query&search_constraint=terms"	GO:0003002_regionalization) 195 2 1.967949 -0.568185 196 161.683518 248.26 334.836482 1.266633
=HYPERLINK("http://www.godatabase.org/cgi-bin/go.cgi?query=GO:0045449&auto_wild_cards=yes&view=query&action=query&search_constraint=terms"	GO:0045449_regulation_of_transcription) 676 5 1.419194 -0.567531 197 161.993671 248.64 335.286329 1.262132
=HYPERLINK("http://www.godatabase.org/cgi-bin/go.cgi?query=GO:0007369&auto_wild_cards=yes&view=query&action=query&search_constraint=terms"	GO:0007369_gastrulation) 63 1 3.045635 -0.549581 199 167.243612 255.28 343.316388 1.282814
=HYPERLINK("http://www.godatabase.org/cgi-bin/go.cgi?query=GO:0051186&auto_wild_cards=yes&view=query&action=query&search_constraint=terms"	GO:0051186_cofactor_metabolic_process) 63 1 3.045635 -0.549581 199 167.243612 255.28 343.316388 1.282814
=HYPERLINK("http://www.godatabase.org/cgi-bin/go.cgi?query=GO:0008152&auto_wild_cards=yes&view=query&action=query&search_constraint=terms"	GO:0008152_metabolic_process) 2133 13 1.169421 -0.546069 200 167.684313 255.79 343.895687 1.278950
=HYPERLINK("http://www.godatabase.org/cgi-bin/go.cgi?query=GO:0043086&auto_wild_cards=yes&view=query&action=query&search_constraint=terms"	GO:0043086_negative_regulation_of_catalytic_activity) 65 1 2.951923 -0.538085 201 170.183528 259.02 347.856472 1.288657
=HYPERLINK("http://www.godatabase.org/cgi-bin/go.cgi?query=GO:0007179&auto_wild_cards=yes&view=query&action=query&search_constraint=terms"	GO:0007179_transforming_growth_factor_beta_receptor_signaling_pathway) 66 1 2.907197 -0.532491 202 171.704346 260.93 350.155654 1.291733
=HYPERLINK("http://www.godatabase.org/cgi-bin/go.cgi?query=GO:0006350&auto_wild_cards=yes&view=query&action=query&search_constraint=terms"	GO:0006350_transcription) 701 5 1.368581 -0.526778 203 173.592957 263.19 352.787043 1.296502
=HYPERLINK("http://www.godatabase.org/cgi-bin/go.cgi?query=GO:0019932&auto_wild_cards=yes&view=query&action=query&search_constraint=terms"	GO:0019932_second-messenger-mediated_signaling) 68 1 2.821691 -0.521598 204 174.559983 264.57 354.580017 1.296912
=HYPERLINK("http://www.godatabase.org/cgi-bin/go.cgi?query=GO:0051641&auto_wild_cards=yes&view=query&action=query&search_constraint=terms"	GO:0051641_cellular_localization) 370 3 1.555743 -0.518801 205 174.658198 264.81 354.961802 1.291756
=HYPERLINK("http://www.godatabase.org/cgi-bin/go.cgi?query=GO:0048592&auto_wild_cards=yes&view=query&action=query&search_constraint=terms"	GO:0048592_eye_morphogenesis) 70 1 2.741071 -0.511078 206 177.322514 268.16 358.997486 1.301748
=HYPERLINK("http://www.godatabase.org/cgi-bin/go.cgi?query=GO:0006281&auto_wild_cards=yes&view=query&action=query&search_constraint=terms"	GO:0006281_DNA_repair) 71 1 2.702465 -0.505951 207 178.869841 270.12 361.370159 1.304928
=HYPERLINK("http://www.godatabase.org/cgi-bin/go.cgi?query=GO:0006950&auto_wild_cards=yes&view=query&action=query&search_constraint=terms"	GO:0006950_response_to_stress) 549 4 1.397996 -0.495928 208 184.032483 276.45 368.867517 1.329087
=HYPERLINK("http://www.godatabase.org/cgi-bin/go.cgi?query=GO:0001701&auto_wild_cards=yes&view=query&action=query&search_constraint=terms"	GO:0001701_in_utero_embryonic_development) 221 2 1.736425 -0.493096 209 184.358728 276.86 369.361272 1.324689
=HYPERLINK("http://www.godatabase.org/cgi-bin/go.cgi?query=GO:0043687&auto_wild_cards=yes&view=query&action=query&search_constraint=terms"	GO:0043687_post-translational_protein_modification) 384 3 1.499023 -0.490180 210 185.244366 277.8 370.355634 1.322857
=HYPERLINK("http://www.godatabase.org/cgi-bin/go.cgi?query=GO:0009725&auto_wild_cards=yes&view=query&action=query&search_constraint=terms"	GO:0009725_response_to_hormone_stimulus) 76 1 2.524671 -0.481550 211 188.247670 281.19 374.132330 1.332654
=HYPERLINK("http://www.godatabase.org/cgi-bin/go.cgi?query=GO:0019222&auto_wild_cards=yes&view=query&action=query&search_constraint=terms"	GO:0019222_regulation_of_metabolic_process) 1088 7 1.234490 -0.478794 212 188.487068 281.49 374.492932 1.327783
=HYPERLINK("http://www.godatabase.org/cgi-bin/go.cgi?query=GO:0007167&auto_wild_cards=yes&view=query&action=query&search_constraint=terms"	GO:0007167_enzyme_linked_receptor_protein_signaling_pathway) 229 2 1.675764 -0.472503 213 190.068988 283.38 376.691012 1.330423
=HYPERLINK("http://www.godatabase.org/cgi-bin/go.cgi?query=GO:0007165&auto_wild_cards=yes&view=query&action=query&search_constraint=terms"	GO:0007165_signal_transduction) 915 6 1.258197 -0.471296 214 191.593793 285.42 379.246207 1.333738
=HYPERLINK("http://www.godatabase.org/cgi-bin/go.cgi?query=GO:0009790&auto_wild_cards=yes&view=query&action=query&search_constraint=terms"	GO:0009790_embryonic_development) 567 4 1.353616 -0.466505 215 192.366923 286.55 380.733077 1.332791
=HYPERLINK("http://www.godatabase.org/cgi-bin/go.cgi?query=GO:0000278&auto_wild_cards=yes&view=query&action=query&search_constraint=terms"	GO:0000278_mitotic_cell_cycle) 80 1 2.398438 -0.463383 217 193.392928 287.92 382.447072 1.326820
=HYPERLINK("http://www.godatabase.org/cgi-bin/go.cgi?query=GO:0044092&auto_wild_cards=yes&view=query&action=query&search_constraint=terms"	GO:0044092_negative_regulation_of_molecular_function) 80 1 2.398438 -0.463383 217 193.392928 287.92 382.447072 1.326820
=HYPERLINK("http://www.godatabase.org/cgi-bin/go.cgi?query=GO:0021700&auto_wild_cards=yes&view=query&action=query&search_constraint=terms"	GO:0021700_developmental_maturation) 81 1 2.368827 -0.459013 218 194.484680 289.15 383.815320 1.326376
=HYPERLINK("http://www.godatabase.org/cgi-bin/go.cgi?query=GO:0080090&auto_wild_cards=yes&view=query&action=query&search_constraint=terms"	GO:0080090_regulation_of_primary_metabolic_process) 926 6 1.243251 -0.457202 219 194.551992 289.28 384.008008 1.320913
=HYPERLINK("http://www.godatabase.org/cgi-bin/go.cgi?query=GO:0019219&auto_wild_cards=yes&view=query&action=query&search_constraint=terms"	GO:0019219_regulation_of_nucleobase__nucleoside__nucleotide_and_nucleic_acid_metabolic_process) 757 5 1.267338 -0.445131 220 199.296247 294.58 389.863753 1.339000
=HYPERLINK("http://www.godatabase.org/cgi-bin/go.cgi?query=GO:0070887&auto_wild_cards=yes&view=query&action=query&search_constraint=terms"	GO:0070887_cellular_response_to_chemical_stimulus) 85 1 2.257353 -0.442173 221 200.254437 295.68 391.105563 1.337919
=HYPERLINK("http://www.godatabase.org/cgi-bin/go.cgi?query=GO:0007242&auto_wild_cards=yes&view=query&action=query&search_constraint=terms"	GO:0007242_intracellular_signaling_cascade) 411 3 1.400547 -0.439631 222 200.352460 295.83 391.307540 1.332568
=HYPERLINK("http://www.godatabase.org/cgi-bin/go.cgi?query=GO:0034641&auto_wild_cards=yes&view=query&action=query&search_constraint=terms"	GO:0034641_cellular_nitrogen_compound_metabolic_process) 86 1 2.231105 -0.438115 223 202.200237 297.83 393.459763 1.335561
=HYPERLINK("http://www.godatabase.org/cgi-bin/go.cgi?query=GO:0007178&auto_wild_cards=yes&view=query&action=query&search_constraint=terms"	GO:0007178_transmembrane_receptor_protein_serine_threonine_kinase_signaling_pathway) 87 1 2.205460 -0.434115 224 204.269794 300.17 396.070206 1.340045
=HYPERLINK("http://www.godatabase.org/cgi-bin/go.cgi?query=GO:0001503&auto_wild_cards=yes&view=query&action=query&search_constraint=terms"	GO:0001503_ossification) 88 1 2.180398 -0.430171 225 204.969226 301.25 397.530774 1.338889
=HYPERLINK("http://www.godatabase.org/cgi-bin/go.cgi?query=GO:0051171&auto_wild_cards=yes&view=query&action=query&search_constraint=terms"	GO:0051171_regulation_of_nitrogen_compound_metabolic_process) 771 5 1.244326 -0.426617 226 205.382417 301.88 398.377583 1.335752
=HYPERLINK("http://www.godatabase.org/cgi-bin/go.cgi?query=GO:0007389&auto_wild_cards=yes&view=query&action=query&search_constraint=terms"	GO:0007389_pattern_specification_process) 250 2 1.535000 -0.423185 227 206.417173 303.0 399.582827 1.334802
=HYPERLINK("http://www.godatabase.org/cgi-bin/go.cgi?query=GO:0009719&auto_wild_cards=yes&view=query&action=query&search_constraint=terms"	GO:0009719_response_to_endogenous_stimulus) 92 1 2.085598 -0.414938 228 210.491794 308.14 405.788206 1.351491
=HYPERLINK("http://www.godatabase.org/cgi-bin/go.cgi?query=GO:0018193&auto_wild_cards=yes&view=query&action=query&search_constraint=terms"	GO:0018193_peptidyl-amino_acid_modification) 97 1 1.978093 -0.397026 230 217.805073 316.94 416.074927 1.378000
=HYPERLINK("http://www.godatabase.org/cgi-bin/go.cgi?query=GO:0060341&auto_wild_cards=yes&view=query&action=query&search_constraint=terms"	GO:0060341_regulation_of_cellular_localization) 97 1 1.978093 -0.397026 230 217.805073 316.94 416.074927 1.378000
=HYPERLINK("http://www.godatabase.org/cgi-bin/go.cgi?query=GO:0006464&auto_wild_cards=yes&view=query&action=query&search_constraint=terms"	GO:0006464_protein_modification_process) 439 3 1.311219 -0.392940 231 220.108777 319.29 418.471223 1.382208
=HYPERLINK("http://www.godatabase.org/cgi-bin/go.cgi?query=GO:0060348&auto_wild_cards=yes&view=query&action=query&search_constraint=terms"	GO:0060348_bone_development) 99 1 1.938131 -0.390185 232 221.053800 320.52 419.986200 1.381552
=HYPERLINK("http://www.godatabase.org/cgi-bin/go.cgi?query=GO:0009968&auto_wild_cards=yes&view=query&action=query&search_constraint=terms"	GO:0009968_negative_regulation_of_signal_transduction) 103 1 1.862864 -0.377020 233 224.844795 325.06 425.275205 1.395107
=HYPERLINK("http://www.godatabase.org/cgi-bin/go.cgi?query=GO:0055086&auto_wild_cards=yes&view=query&action=query&search_constraint=terms"	GO:0055086_nucleobase__nucleoside_and_nucleotide_metabolic_process) 104 1 1.844952 -0.373831 234 226.977229 327.47 427.962771 1.399444
=HYPERLINK("http://www.godatabase.org/cgi-bin/go.cgi?query=GO:0048872&auto_wild_cards=yes&view=query&action=query&search_constraint=terms"	GO:0048872_homeostasis_of_number_of_cells) 105 1 1.827381 -0.370682 235 227.415429 328.06 428.704571 1.396000
=HYPERLINK("http://www.godatabase.org/cgi-bin/go.cgi?query=GO:0045859&auto_wild_cards=yes&view=query&action=query&search_constraint=terms"	GO:0045859_regulation_of_protein_kinase_activity) 107 1 1.793224 -0.364498 236 229.256184 329.93 430.603816 1.398008
=HYPERLINK("http://www.godatabase.org/cgi-bin/go.cgi?query=GO:0043412&auto_wild_cards=yes&view=query&action=query&search_constraint=terms"	GO:0043412_biopolymer_modification) 458 3 1.256823 -0.364190 237 229.687528 330.39 431.092472 1.394051
=HYPERLINK("http://www.godatabase.org/cgi-bin/go.cgi?query=GO:0030099&auto_wild_cards=yes&view=query&action=query&search_constraint=terms"	GO:0030099_myeloid_cell_differentiation) 108 1 1.776620 -0.361462 238 230.299839 331.15 432.000161 1.391387
=HYPERLINK("http://www.godatabase.org/cgi-bin/go.cgi?query=GO:0031323&auto_wild_cards=yes&view=query&action=query&search_constraint=terms"	GO:0031323_regulation_of_cellular_metabolic_process) 1015 6 1.134236 -0.355920 239 231.570836 332.65 433.729164 1.391841
=HYPERLINK("http://www.godatabase.org/cgi-bin/go.cgi?query=GO:0010648&auto_wild_cards=yes&view=query&action=query&search_constraint=terms"	GO:0010648_negative_regulation_of_cell_communication) 110 1 1.744318 -0.355499 240 232.917118 334.2 435.482882 1.392500
=HYPERLINK("http://www.godatabase.org/cgi-bin/go.cgi?query=GO:0043549&auto_wild_cards=yes&view=query&action=query&search_constraint=terms"	GO:0043549_regulation_of_kinase_activity) 112 1 1.713170 -0.349676 241 234.104523 335.74 437.375477 1.393112
=HYPERLINK("http://www.godatabase.org/cgi-bin/go.cgi?query=GO:0009607&auto_wild_cards=yes&view=query&action=query&search_constraint=terms"	GO:0009607_response_to_biotic_stimulus) 114 1 1.683114 -0.343988 242 236.128871 338.1 440.071129 1.397107
=HYPERLINK("http://www.godatabase.org/cgi-bin/go.cgi?query=GO:0051338&auto_wild_cards=yes&view=query&action=query&search_constraint=terms"	GO:0051338_regulation_of_transferase_activity) 115 1 1.668478 -0.341194 243 236.866220 338.93 440.993780 1.394774
=HYPERLINK("http://www.godatabase.org/cgi-bin/go.cgi?query=GO:0002520&auto_wild_cards=yes&view=query&action=query&search_constraint=terms"	GO:0002520_immune_system_development) 295 2 1.300847 -0.336368 244 238.618375 340.76 442.901625 1.396557
=HYPERLINK("http://www.godatabase.org/cgi-bin/go.cgi?query=GO:0050789&auto_wild_cards=yes&view=query&action=query&search_constraint=terms"	GO:0050789_regulation_of_biological_process) 2357 13 1.058284 -0.332043 245 239.817983 342.12 444.422017 1.396408
=HYPERLINK("http://www.godatabase.org/cgi-bin/go.cgi?query=GO:0048598&auto_wild_cards=yes&view=query&action=query&search_constraint=terms"	GO:0048598_embryonic_morphogenesis) 299 2 1.283445 -0.329684 246 240.417757 342.71 445.002243 1.393130
=HYPERLINK("http://www.godatabase.org/cgi-bin/go.cgi?query=GO:0051726&auto_wild_cards=yes&view=query&action=query&search_constraint=terms"	GO:0051726_regulation_of_cell_cycle) 121 1 1.585744 -0.325081 247 241.936016 344.73 447.523984 1.395668
=HYPERLINK("http://www.godatabase.org/cgi-bin/go.cgi?query=GO:0002252&auto_wild_cards=yes&view=query&action=query&search_constraint=terms"	GO:0002252_immune_effector_process) 122 1 1.572746 -0.322499 248 243.587116 346.74 449.892884 1.398145
=HYPERLINK("http://www.godatabase.org/cgi-bin/go.cgi?query=GO:0030098&auto_wild_cards=yes&view=query&action=query&search_constraint=terms"	GO:0030098_lymphocyte_differentiation) 124 1 1.547379 -0.317421 249 245.077442 348.34 451.602558 1.398956
=HYPERLINK("http://www.godatabase.org/cgi-bin/go.cgi?query=GO:0050794&auto_wild_cards=yes&view=query&action=query&search_constraint=terms"	GO:0050794_regulation_of_cellular_process) 2190 12 1.051370 -0.314614 250 246.424835 349.87 453.315165 1.399480
=HYPERLINK("http://www.godatabase.org/cgi-bin/go.cgi?query=GO:0016310&auto_wild_cards=yes&view=query&action=query&search_constraint=terms"	GO:0016310_phosphorylation) 309 2 1.241909 -0.313611 251 246.768044 350.32 453.871956 1.395697
=HYPERLINK("http://www.godatabase.org/cgi-bin/go.cgi?query=GO:0002376&auto_wild_cards=yes&view=query&action=query&search_constraint=terms"	GO:0002376_immune_system_process) 505 3 1.139851 -0.301850 252 249.978848 353.75 457.521152 1.403770
=HYPERLINK("http://www.godatabase.org/cgi-bin/go.cgi?query=GO:0007169&auto_wild_cards=yes&view=query&action=query&search_constraint=terms"	GO:0007169_transmembrane_receptor_protein_tyrosine_kinase_signaling_pathway) 139 1 1.380396 -0.282602 253 253.660972 357.79 461.919028 1.414190
=HYPERLINK("http://www.godatabase.org/cgi-bin/go.cgi?query=GO:0007154&auto_wild_cards=yes&view=query&action=query&search_constraint=terms"	GO:0007154_cell_communication) 1096 6 1.050411 -0.281010 254 255.473479 359.74 464.006521 1.416299
=HYPERLINK("http://www.godatabase.org/cgi-bin/go.cgi?query=GO:0007186&auto_wild_cards=yes&view=query&action=query&search_constraint=terms"	GO:0007186_G-protein_coupled_receptor_protein_signaling_pathway) 144 1 1.332465 -0.272139 256 258.894450 363.15 467.405550 1.418555
=HYPERLINK("http://www.godatabase.org/cgi-bin/go.cgi?query=GO:0045596&auto_wild_cards=yes&view=query&action=query&search_constraint=terms"	GO:0045596_negative_regulation_of_cell_differentiation) 144 1 1.332465 -0.272139 256 258.894450 363.15 467.405550 1.418555
=HYPERLINK("http://www.godatabase.org/cgi-bin/go.cgi?query=GO:0050896&auto_wild_cards=yes&view=query&action=query&search_constraint=terms"	GO:0050896_response_to_stimulus) 1107 6 1.039973 -0.271946 257 259.079592 363.4 467.720408 1.414008
=HYPERLINK("http://www.godatabase.org/cgi-bin/go.cgi?query=GO:0006793&auto_wild_cards=yes&view=query&action=query&search_constraint=terms"	GO:0006793_phosphorus_metabolic_process) 340 2 1.128676 -0.268997 259 260.512745 364.84 469.167255 1.408649
=HYPERLINK("http://www.godatabase.org/cgi-bin/go.cgi?query=GO:0006796&auto_wild_cards=yes&view=query&action=query&search_constraint=terms"	GO:0006796_phosphate_metabolic_process) 340 2 1.128676 -0.268997 259 260.512745 364.84 469.167255 1.408649
=HYPERLINK("http://www.godatabase.org/cgi-bin/go.cgi?query=GO:0030900&auto_wild_cards=yes&view=query&action=query&search_constraint=terms"	GO:0030900_forebrain_development) 146 1 1.314212 -0.268097 260 261.499768 365.97 470.440232 1.407577
=HYPERLINK("http://www.godatabase.org/cgi-bin/go.cgi?query=GO:0032940&auto_wild_cards=yes&view=query&action=query&search_constraint=terms"	GO:0032940_secretion_by_cell) 149 1 1.287752 -0.262180 261 263.894624 368.37 472.845376 1.411379
=HYPERLINK("http://www.godatabase.org/cgi-bin/go.cgi?query=GO:0032268&auto_wild_cards=yes&view=query&action=query&search_constraint=terms"	GO:0032268_regulation_of_cellular_protein_metabolic_process) 152 1 1.262336 -0.256431 262 265.203430 369.58 473.956570 1.410611
=HYPERLINK("http://www.godatabase.org/cgi-bin/go.cgi?query=GO:0022402&auto_wild_cards=yes&view=query&action=query&search_constraint=terms"	GO:0022402_cell_cycle_process) 155 1 1.237903 -0.250845 263 267.336494 371.91 476.483506 1.414106
=HYPERLINK("http://www.godatabase.org/cgi-bin/go.cgi?query=GO:0007409&auto_wild_cards=yes&view=query&action=query&search_constraint=terms"	GO:0007409_axonogenesis) 158 1 1.214399 -0.245415 264 269.143260 373.82 478.496740 1.415985
=HYPERLINK("http://www.godatabase.org/cgi-bin/go.cgi?query=GO:0002521&auto_wild_cards=yes&view=query&action=query&search_constraint=terms"	GO:0002521_leukocyte_differentiation) 161 1 1.191770 -0.240133 265 271.427275 375.99 480.552725 1.418830
=HYPERLINK("http://www.godatabase.org/cgi-bin/go.cgi?query=GO:0043009&auto_wild_cards=yes&view=query&action=query&search_constraint=terms"	GO:0043009_chordate_embryonic_development) 365 2 1.051370 -0.237984 266 272.737564 377.3 481.862436 1.418421
=HYPERLINK("http://www.godatabase.org/cgi-bin/go.cgi?query=GO:0009653&auto_wild_cards=yes&view=query&action=query&search_constraint=terms"	GO:0009653_anatomical_structure_morphogenesis) 958 5 1.001435 -0.237126 267 272.858023 377.47 482.081977 1.413745
=HYPERLINK("http://www.godatabase.org/cgi-bin/go.cgi?query=GO:0042325&auto_wild_cards=yes&view=query&action=query&search_constraint=terms"	GO:0042325_regulation_of_phosphorylation) 164 1 1.169970 -0.234995 268 274.044556 378.88 483.715444 1.413731
=HYPERLINK("http://www.godatabase.org/cgi-bin/go.cgi?query=GO:0009792&auto_wild_cards=yes&view=query&action=query&search_constraint=terms"	GO:0009792_embryonic_development_ending_in_birth_or_egg_hatching) 368 2 1.042799 -0.234525 269 274.298551 379.19 484.081449 1.409628
=HYPERLINK("http://www.godatabase.org/cgi-bin/go.cgi?query=GO:0006259&auto_wild_cards=yes&view=query&action=query&search_constraint=terms"	GO:0006259_DNA_metabolic_process) 165 1 1.162879 -0.233314 272 275.278934 380.3 485.321066 1.398162
=HYPERLINK("http://www.godatabase.org/cgi-bin/go.cgi?query=GO:0019220&auto_wild_cards=yes&view=query&action=query&search_constraint=terms"	GO:0019220_regulation_of_phosphate_metabolic_process) 165 1 1.162879 -0.233314 272 275.278934 380.3 485.321066 1.398162
=HYPERLINK("http://www.godatabase.org/cgi-bin/go.cgi?query=GO:0051174&auto_wild_cards=yes&view=query&action=query&search_constraint=terms"	GO:0051174_regulation_of_phosphorus_metabolic_process) 165 1 1.162879 -0.233314 272 275.278934 380.3 485.321066 1.398162
=HYPERLINK("http://www.godatabase.org/cgi-bin/go.cgi?query=GO:0051049&auto_wild_cards=yes&view=query&action=query&search_constraint=terms"	GO:0051049_regulation_of_transport) 167 1 1.148952 -0.229996 273 277.209308 382.31 487.410692 1.400403
=HYPERLINK("http://www.godatabase.org/cgi-bin/go.cgi?query=GO:0048523&auto_wild_cards=yes&view=query&action=query&search_constraint=terms"	GO:0048523_negative_regulation_of_cellular_process) 774 4 0.991602 -0.227546 274 278.023297 383.09 488.156703 1.398139
=HYPERLINK("http://www.godatabase.org/cgi-bin/go.cgi?query=GO:0048812&auto_wild_cards=yes&view=query&action=query&search_constraint=terms"	GO:0048812_neuron_projection_morphogenesis) 170 1 1.128676 -0.225129 276 279.150974 384.15 489.149026 1.391848
=HYPERLINK("http://www.godatabase.org/cgi-bin/go.cgi?query=GO:0051246&auto_wild_cards=yes&view=query&action=query&search_constraint=terms"	GO:0051246_regulation_of_protein_metabolic_process) 170 1 1.128676 -0.225129 276 279.150974 384.15 489.149026 1.391848
=HYPERLINK("http://www.godatabase.org/cgi-bin/go.cgi?query=GO:0009611&auto_wild_cards=yes&view=query&action=query&search_constraint=terms"	GO:0009611_response_to_wounding) 172 1 1.115552 -0.221956 277 280.605138 385.75 490.894862 1.392599
=HYPERLINK("http://www.godatabase.org/cgi-bin/go.cgi?query=GO:0048667&auto_wild_cards=yes&view=query&action=query&search_constraint=terms"	GO:0048667_cell_morphogenesis_involved_in_neuron_differentiation) 173 1 1.109104 -0.220390 278 282.003474 387.07 492.136526 1.392338
=HYPERLINK("http://www.godatabase.org/cgi-bin/go.cgi?query=GO:0046903&auto_wild_cards=yes&view=query&action=query&search_constraint=terms"	GO:0046903_secretion) 175 1 1.096429 -0.217300 279 283.325502 388.34 493.354498 1.391900
=HYPERLINK("http://www.godatabase.org/cgi-bin/go.cgi?query=GO:0048858&auto_wild_cards=yes&view=query&action=query&search_constraint=terms"	GO:0048858_cell_projection_morphogenesis) 176 1 1.090199 -0.215775 280 284.808143 390.02 495.231857 1.392929
=HYPERLINK("http://www.godatabase.org/cgi-bin/go.cgi?query=GO:0007166&auto_wild_cards=yes&view=query&action=query&search_constraint=terms"	GO:0007166_cell_surface_receptor_linked_signal_transduction) 597 3 0.964196 -0.208602 281 288.214070 393.63 499.045930 1.400819
=HYPERLINK("http://www.godatabase.org/cgi-bin/go.cgi?query=GO:0042127&auto_wild_cards=yes&view=query&action=query&search_constraint=terms"	GO:0042127_regulation_of_cell_proliferation) 393 2 0.976463 -0.207662 282 289.530666 394.94 500.349334 1.400496
=HYPERLINK("http://www.godatabase.org/cgi-bin/go.cgi?query=GO:0016192&auto_wild_cards=yes&view=query&action=query&search_constraint=terms"	GO:0016192_vesicle-mediated_transport) 184 1 1.042799 -0.204038 284 292.082875 397.51 502.937125 1.399683
=HYPERLINK("http://www.godatabase.org/cgi-bin/go.cgi?query=GO:0032990&auto_wild_cards=yes&view=query&action=query&search_constraint=terms"	GO:0032990_cell_part_morphogenesis) 184 1 1.042799 -0.204038 284 292.082875 397.51 502.937125 1.399683
=HYPERLINK("http://www.godatabase.org/cgi-bin/go.cgi?query=GO:0042221&auto_wild_cards=yes&view=query&action=query&search_constraint=terms"	GO:0042221_response_to_chemical_stimulus) 409 2 0.938264 -0.192158 285 296.459085 401.72 506.980915 1.409544
=HYPERLINK("http://www.godatabase.org/cgi-bin/go.cgi?query=GO:0031175&auto_wild_cards=yes&view=query&action=query&search_constraint=terms"	GO:0031175_neuron_projection_development) 197 1 0.973985 -0.186577 286 299.655264 404.9 510.144736 1.415734
=HYPERLINK("http://www.godatabase.org/cgi-bin/go.cgi?query=GO:0000904&auto_wild_cards=yes&view=query&action=query&search_constraint=terms"	GO:0000904_cell_morphogenesis_involved_in_differentiation) 199 1 0.964196 -0.184053 287 300.823634 405.92 511.016366 1.414355
=HYPERLINK("http://www.godatabase.org/cgi-bin/go.cgi?query=GO:0065007&auto_wild_cards=yes&view=query&action=query&search_constraint=terms"	GO:0065007_biological_regulation) 2593 13 0.961965 -0.177606 288 302.497590 407.52 512.542410 1.415000
=HYPERLINK("http://www.godatabase.org/cgi-bin/go.cgi?query=GO:0006955&auto_wild_cards=yes&view=query&action=query&search_constraint=terms"	GO:0006955_immune_response) 205 1 0.935976 -0.176721 289 303.452909 408.44 513.427091 1.413287
=HYPERLINK("http://www.godatabase.org/cgi-bin/go.cgi?query=GO:0008284&auto_wild_cards=yes&view=query&action=query&search_constraint=terms"	GO:0008284_positive_regulation_of_cell_proliferation) 208 1 0.922476 -0.173186 290 304.769141 409.74 514.710859 1.412897
=HYPERLINK("http://www.godatabase.org/cgi-bin/go.cgi?query=GO:0048519&auto_wild_cards=yes&view=query&action=query&search_constraint=terms"	GO:0048519_negative_regulation_of_biological_process) 859 4 0.893481 -0.167202 291 306.830285 411.62 516.409715 1.414502
=HYPERLINK("http://www.godatabase.org/cgi-bin/go.cgi?query=GO:0010033&auto_wild_cards=yes&view=query&action=query&search_constraint=terms"	GO:0010033_response_to_organic_substance) 216 1 0.888310 -0.164156 292 307.880258 412.67 517.459742 1.413253
=HYPERLINK("http://www.godatabase.org/cgi-bin/go.cgi?query=GO:0006996&auto_wild_cards=yes&view=query&action=query&search_constraint=terms"	GO:0006996_organelle_organization) 449 2 0.854677 -0.158350 293 311.828671 416.41 520.991329 1.421195
=HYPERLINK("http://www.godatabase.org/cgi-bin/go.cgi?query=GO:0046649&auto_wild_cards=yes&view=query&action=query&search_constraint=terms"	GO:0046649_lymphocyte_activation) 228 1 0.841557 -0.151620 294 313.818430 418.36 522.901570 1.422993
=HYPERLINK("http://www.godatabase.org/cgi-bin/go.cgi?query=GO:0007420&auto_wild_cards=yes&view=query&action=query&search_constraint=terms"	GO:0007420_brain_development) 231 1 0.830628 -0.148661 295 315.613425 420.1 524.586575 1.424068
=HYPERLINK("http://www.godatabase.org/cgi-bin/go.cgi?query=GO:0050790&auto_wild_cards=yes&view=query&action=query&search_constraint=terms"	GO:0050790_regulation_of_catalytic_activity) 233 1 0.823498 -0.146725 296 316.421369 420.89 525.358631 1.421926
=HYPERLINK("http://www.godatabase.org/cgi-bin/go.cgi?query=GO:0016477&auto_wild_cards=yes&view=query&action=query&search_constraint=terms"	GO:0016477_cell_migration) 234 1 0.819979 -0.145768 297 317.110618 421.59 526.069382 1.419495
=HYPERLINK("http://www.godatabase.org/cgi-bin/go.cgi?query=GO:0001501&auto_wild_cards=yes&view=query&action=query&search_constraint=terms"	GO:0001501_skeletal_system_development) 236 1 0.813030 -0.143875 298 317.456171 421.97 526.483829 1.416007
=HYPERLINK("http://www.godatabase.org/cgi-bin/go.cgi?query=GO:0006468&auto_wild_cards=yes&view=query&action=query&search_constraint=terms"	GO:0006468_protein_amino_acid_phosphorylation) 237 1 0.809599 -0.142939 300 318.494214 422.93 527.365786 1.409767
=HYPERLINK("http://www.godatabase.org/cgi-bin/go.cgi?query=GO:0044085&auto_wild_cards=yes&view=query&action=query&search_constraint=terms"	GO:0044085_cellular_component_biogenesis) 237 1 0.809599 -0.142939 300 318.494214 422.93 527.365786 1.409767
=HYPERLINK("http://www.godatabase.org/cgi-bin/go.cgi?query=GO:0032879&auto_wild_cards=yes&view=query&action=query&search_constraint=terms"	GO:0032879_regulation_of_localization) 248 1 0.773690 -0.133086 302 321.936233 426.04 530.143767 1.410728
=HYPERLINK("http://www.godatabase.org/cgi-bin/go.cgi?query=GO:0045321&auto_wild_cards=yes&view=query&action=query&search_constraint=terms"	GO:0045321_leukocyte_activation) 248 1 0.773690 -0.133086 302 321.936233 426.04 530.143767 1.410728
=HYPERLINK("http://www.godatabase.org/cgi-bin/go.cgi?query=GO:0030097&auto_wild_cards=yes&view=query&action=query&search_constraint=terms"	GO:0030097_hemopoiesis) 253 1 0.758399 -0.128863 303 324.144606 428.05 531.955394 1.412706
=HYPERLINK("http://www.godatabase.org/cgi-bin/go.cgi?query=GO:0006810&auto_wild_cards=yes&view=query&action=query&search_constraint=terms"	GO:0006810_transport) 718 3 0.801706 -0.126890 304 325.189266 429.03 532.870734 1.411283
=HYPERLINK("http://www.godatabase.org/cgi-bin/go.cgi?query=GO:0009966&auto_wild_cards=yes&view=query&action=query&search_constraint=terms"	GO:0009966_regulation_of_signal_transduction) 256 1 0.749512 -0.126401 305 325.747683 429.48 533.212317 1.408131
=HYPERLINK("http://www.godatabase.org/cgi-bin/go.cgi?query=GO:0048870&auto_wild_cards=yes&view=query&action=query&search_constraint=terms"	GO:0048870_cell_motility) 257 1 0.746595 -0.125592 306 326.219494 429.88 533.540506 1.404837
=HYPERLINK("http://www.godatabase.org/cgi-bin/go.cgi?query=GO:0001775&auto_wild_cards=yes&view=query&action=query&search_constraint=terms"	GO:0001775_cell_activation) 262 1 0.732347 -0.121633 308 328.071964 431.48 534.888036 1.400909
=HYPERLINK("http://www.godatabase.org/cgi-bin/go.cgi?query=GO:0048666&auto_wild_cards=yes&view=query&action=query&search_constraint=terms"	GO:0048666_neuron_development) 262 1 0.732347 -0.121633 308 328.071964 431.48 534.888036 1.400909
=HYPERLINK("http://www.godatabase.org/cgi-bin/go.cgi?query=GO:0007275&auto_wild_cards=yes&view=query&action=query&search_constraint=terms"	GO:0007275_multicellular_organismal_development) 1760 8 0.872159 -0.121293 309 328.243488 431.64 535.036512 1.396893
=HYPERLINK("http://www.godatabase.org/cgi-bin/go.cgi?query=GO:0051234&auto_wild_cards=yes&view=query&action=query&search_constraint=terms"	GO:0051234_establishment_of_localization) 729 3 0.789609 -0.121174 310 328.463333 431.83 535.196667 1.393000
=HYPERLINK("http://www.godatabase.org/cgi-bin/go.cgi?query=GO:0030030&auto_wild_cards=yes&view=query&action=query&search_constraint=terms"	GO:0030030_cell_projection_organization) 263 1 0.729563 -0.120858 311 328.900497 432.24 535.579503 1.389839
=HYPERLINK("http://www.godatabase.org/cgi-bin/go.cgi?query=GO:0045944&auto_wild_cards=yes&view=query&action=query&search_constraint=terms"	GO:0045944_positive_regulation_of_transcription_from_RNA_polymerase_II_promoter) 269 1 0.713290 -0.116321 312 330.235643 433.59 536.944357 1.389712
=HYPERLINK("http://www.godatabase.org/cgi-bin/go.cgi?query=GO:0048534&auto_wild_cards=yes&view=query&action=query&search_constraint=terms"	GO:0048534_hemopoietic_or_lymphoid_organ_development) 277 1 0.692690 -0.110562 314 334.391727 437.39 540.388273 1.392962
=HYPERLINK("http://www.godatabase.org/cgi-bin/go.cgi?query=GO:0048646&auto_wild_cards=yes&view=query&action=query&search_constraint=terms"	GO:0048646_anatomical_structure_formation_involved_in_morphogenesis) 277 1 0.692690 -0.110562 314 334.391727 437.39 540.388273 1.392962
=HYPERLINK("http://www.godatabase.org/cgi-bin/go.cgi?query=GO:0007610&auto_wild_cards=yes&view=query&action=query&search_constraint=terms"	GO:0007610_behavior) 279 1 0.687724 -0.109171 316 335.320350 438.4 541.479650 1.387342
=HYPERLINK("http://www.godatabase.org/cgi-bin/go.cgi?query=GO:0065009&auto_wild_cards=yes&view=query&action=query&search_constraint=terms"	GO:0065009_regulation_of_molecular_function) 279 1 0.687724 -0.109171 316 335.320350 438.4 541.479650 1.387342
=HYPERLINK("http://www.godatabase.org/cgi-bin/go.cgi?query=GO:0000902&auto_wild_cards=yes&view=query&action=query&search_constraint=terms"	GO:0000902_cell_morphogenesis) 283 1 0.678004 -0.106447 317 336.744605 439.6 542.455395 1.386751
=HYPERLINK("http://www.godatabase.org/cgi-bin/go.cgi?query=GO:0007417&auto_wild_cards=yes&view=query&action=query&search_constraint=terms"	GO:0007417_central_nervous_system_development) 287 1 0.668554 -0.103797 318 338.095759 440.83 543.564241 1.386258
=HYPERLINK("http://www.godatabase.org/cgi-bin/go.cgi?query=GO:0008283&auto_wild_cards=yes&view=query&action=query&search_constraint=terms"	GO:0008283_cell_proliferation) 544 2 0.705423 -0.099918 319 338.881590 441.53 544.178410 1.384107
=HYPERLINK("http://www.godatabase.org/cgi-bin/go.cgi?query=GO:0040011&auto_wild_cards=yes&view=query&action=query&search_constraint=terms"	GO:0040011_locomotion) 295 1 0.650424 -0.098710 321 340.443538 442.86 545.276462 1.379626
=HYPERLINK("http://www.godatabase.org/cgi-bin/go.cgi?query=GO:0045595&auto_wild_cards=yes&view=query&action=query&search_constraint=terms"	GO:0045595_regulation_of_cell_differentiation) 295 1 0.650424 -0.098710 321 340.443538 442.86 545.276462 1.379626
=HYPERLINK("http://www.godatabase.org/cgi-bin/go.cgi?query=GO:0045893&auto_wild_cards=yes&view=query&action=query&search_constraint=terms"	GO:0045893_positive_regulation_of_transcription__DNA-dependent) 306 1 0.627042 -0.092149 323 342.678505 444.89 547.101495 1.377368
=HYPERLINK("http://www.godatabase.org/cgi-bin/go.cgi?query=GO:0051254&auto_wild_cards=yes&view=query&action=query&search_constraint=terms"	GO:0051254_positive_regulation_of_RNA_metabolic_process) 306 1 0.627042 -0.092149 323 342.678505 444.89 547.101495 1.377368
=HYPERLINK("http://www.godatabase.org/cgi-bin/go.cgi?query=GO:0032989&auto_wild_cards=yes&view=query&action=query&search_constraint=terms"	GO:0032989_cellular_component_morphogenesis) 307 1 0.625000 -0.091577 324 343.054530 445.2 547.345470 1.374074
=HYPERLINK("http://www.godatabase.org/cgi-bin/go.cgi?query=GO:0032502&auto_wild_cards=yes&view=query&action=query&search_constraint=terms"	GO:0032502_developmental_process) 2060 9 0.838289 -0.085738 325 345.178405 446.9 548.621595 1.375077
=HYPERLINK("http://www.godatabase.org/cgi-bin/go.cgi?query=GO:0006928&auto_wild_cards=yes&view=query&action=query&search_constraint=terms"	GO:0006928_cell_motion) 330 1 0.581439 -0.079400 328 347.435505 448.82 550.204495 1.368354
=HYPERLINK("http://www.godatabase.org/cgi-bin/go.cgi?query=GO:0010646&auto_wild_cards=yes&view=query&action=query&search_constraint=terms"	GO:0010646_regulation_of_cell_communication) 330 1 0.581439 -0.079400 328 347.435505 448.82 550.204495 1.368354
=HYPERLINK("http://www.godatabase.org/cgi-bin/go.cgi?query=GO:0051674&auto_wild_cards=yes&view=query&action=query&search_constraint=terms"	GO:0051674_localization_of_cell) 330 1 0.581439 -0.079400 328 347.435505 448.82 550.204495 1.368354
=HYPERLINK("http://www.godatabase.org/cgi-bin/go.cgi?query=GO:0051093&auto_wild_cards=yes&view=query&action=query&search_constraint=terms"	GO:0051093_negative_regulation_of_developmental_process) 331 1 0.579683 -0.078911 329 347.929260 449.31 550.690740 1.365684
=HYPERLINK("http://www.godatabase.org/cgi-bin/go.cgi?query=GO:0048856&auto_wild_cards=yes&view=query&action=query&search_constraint=terms"	GO:0048856_anatomical_structure_development) 1688 7 0.795690 -0.078237 330 348.269192 449.65 551.030808 1.362576
=HYPERLINK("http://www.godatabase.org/cgi-bin/go.cgi?query=GO:0051179&auto_wild_cards=yes&view=query&action=query&search_constraint=terms"	GO:0051179_localization) 1058 4 0.725425 -0.077625 331 349.036141 450.22 551.403859 1.360181
=HYPERLINK("http://www.godatabase.org/cgi-bin/go.cgi?query=GO:0045941&auto_wild_cards=yes&view=query&action=query&search_constraint=terms"	GO:0045941_positive_regulation_of_transcription) 338 1 0.567678 -0.075577 332 350.005005 451.03 552.054995 1.358524
=HYPERLINK("http://www.godatabase.org/cgi-bin/go.cgi?query=GO:0009605&auto_wild_cards=yes&view=query&action=query&search_constraint=terms"	GO:0009605_response_to_external_stimulus) 339 1 0.566003 -0.075113 333 350.288543 451.28 552.271457 1.355195
=HYPERLINK("http://www.godatabase.org/cgi-bin/go.cgi?query=GO:0010628&auto_wild_cards=yes&view=query&action=query&search_constraint=terms"	GO:0010628_positive_regulation_of_gene_expression) 346 1 0.554552 -0.071947 334 351.605279 452.4 553.194721 1.354491
=HYPERLINK("http://www.godatabase.org/cgi-bin/go.cgi?query=GO:0045935&auto_wild_cards=yes&view=query&action=query&search_constraint=terms"	GO:0045935_positive_regulation_of_nucleobase__nucleoside__nucleotide_and_nucleic_acid_metabolic_process) 352 1 0.545099 -0.069344 335 352.074291 452.91 553.745709 1.351970
=HYPERLINK("http://www.godatabase.org/cgi-bin/go.cgi?query=GO:0030182&auto_wild_cards=yes&view=query&action=query&search_constraint=terms"	GO:0030182_neuron_differentiation) 356 1 0.538975 -0.067664 336 353.064026 453.76 554.455974 1.350476
=HYPERLINK("http://www.godatabase.org/cgi-bin/go.cgi?query=GO:0042981&auto_wild_cards=yes&view=query&action=query&search_constraint=terms"	GO:0042981_regulation_of_apoptosis) 360 1 0.532986 -0.066026 337 353.607343 454.24 554.872657 1.347893
=HYPERLINK("http://www.godatabase.org/cgi-bin/go.cgi?query=GO:0051173&auto_wild_cards=yes&view=query&action=query&search_constraint=terms"	GO:0051173_positive_regulation_of_nitrogen_compound_metabolic_process) 361 1 0.531510 -0.065623 338 353.843284 454.51 555.176716 1.344704
=HYPERLINK("http://www.godatabase.org/cgi-bin/go.cgi?query=GO:0010941&auto_wild_cards=yes&view=query&action=query&search_constraint=terms"	GO:0010941_regulation_of_cell_death) 365 1 0.525685 -0.064037 340 354.664940 455.31 555.955060 1.339147
=HYPERLINK("http://www.godatabase.org/cgi-bin/go.cgi?query=GO:0043067&auto_wild_cards=yes&view=query&action=query&search_constraint=terms"	GO:0043067_regulation_of_programmed_cell_death) 365 1 0.525685 -0.064037 340 354.664940 455.31 555.955060 1.339147
=HYPERLINK("http://www.godatabase.org/cgi-bin/go.cgi?query=GO:0010557&auto_wild_cards=yes&view=query&action=query&search_constraint=terms"	GO:0010557_positive_regulation_of_macromolecule_biosynthetic_process) 371 1 0.517183 -0.061731 341 355.935583 456.44 556.944417 1.338534
=HYPERLINK("http://www.godatabase.org/cgi-bin/go.cgi?query=GO:0048468&auto_wild_cards=yes&view=query&action=query&search_constraint=terms"	GO:0048468_cell_development) 654 2 0.586774 -0.058112 342 357.173412 457.5 557.826588 1.337719
=HYPERLINK("http://www.godatabase.org/cgi-bin/go.cgi?query=GO:0031328&auto_wild_cards=yes&view=query&action=query&search_constraint=terms"	GO:0031328_positive_regulation_of_cellular_biosynthetic_process) 387 1 0.495801 -0.055992 343 358.548987 458.68 558.811013 1.337259
=HYPERLINK("http://www.godatabase.org/cgi-bin/go.cgi?query=GO:0009891&auto_wild_cards=yes&view=query&action=query&search_constraint=terms"	GO:0009891_positive_regulation_of_biosynthetic_process) 388 1 0.494523 -0.055653 344 358.774095 458.94 559.105905 1.334128
=HYPERLINK("http://www.godatabase.org/cgi-bin/go.cgi?query=GO:0048513&auto_wild_cards=yes&view=query&action=query&search_constraint=terms"	GO:0048513_organ_development) 1365 5 0.702839 -0.054359 345 359.499567 459.61 559.720433 1.332203
=HYPERLINK("http://www.godatabase.org/cgi-bin/go.cgi?query=GO:0048699&auto_wild_cards=yes&view=query&action=query&search_constraint=terms"	GO:0048699_generation_of_neurons) 396 1 0.484533 -0.053008 346 360.828011 460.7 560.571989 1.331503
=HYPERLINK("http://www.godatabase.org/cgi-bin/go.cgi?query=GO:0048731&auto_wild_cards=yes&view=query&action=query&search_constraint=terms"	GO:0048731_system_development) 1609 6 0.715507 -0.048127 347 362.116575 461.77 561.423425 1.330749
=HYPERLINK("http://www.godatabase.org/cgi-bin/go.cgi?query=GO:0042592&auto_wild_cards=yes&view=query&action=query&search_constraint=terms"	GO:0042592_homeostatic_process) 419 1 0.457936 -0.046098 348 362.662908 462.27 561.877092 1.328362
=HYPERLINK("http://www.godatabase.org/cgi-bin/go.cgi?query=GO:0022008&auto_wild_cards=yes&view=query&action=query&search_constraint=terms"	GO:0022008_neurogenesis) 423 1 0.453605 -0.044994 349 363.404290 462.87 562.335710 1.326275
=HYPERLINK("http://www.godatabase.org/cgi-bin/go.cgi?query=GO:0006915&auto_wild_cards=yes&view=query&action=query&search_constraint=terms"	GO:0006915_apoptosis) 427 1 0.449356 -0.043916 350 363.747393 463.22 562.692607 1.323486
=HYPERLINK("http://www.godatabase.org/cgi-bin/go.cgi?query=GO:0016043&auto_wild_cards=yes&view=query&action=query&search_constraint=terms"	GO:0016043_cellular_component_organization) 964 3 0.597121 -0.043133 351 363.912618 463.37 562.827382 1.320142
=HYPERLINK("http://www.godatabase.org/cgi-bin/go.cgi?query=GO:0010604&auto_wild_cards=yes&view=query&action=query&search_constraint=terms"	GO:0010604_positive_regulation_of_macromolecule_metabolic_process) 433 1 0.443129 -0.042347 353 364.271110 463.8 563.328890 1.313881
=HYPERLINK("http://www.godatabase.org/cgi-bin/go.cgi?query=GO:0012501&auto_wild_cards=yes&view=query&action=query&search_constraint=terms"	GO:0012501_programmed_cell_death) 433 1 0.443129 -0.042347 353 364.271110 463.8 563.328890 1.313881
=HYPERLINK("http://www.godatabase.org/cgi-bin/go.cgi?query=GO:0031325&auto_wild_cards=yes&view=query&action=query&search_constraint=terms"	GO:0031325_positive_regulation_of_cellular_metabolic_process) 442 1 0.434106 -0.040100 354 365.293192 464.64 563.986808 1.312542
=HYPERLINK("http://www.godatabase.org/cgi-bin/go.cgi?query=GO:0008219&auto_wild_cards=yes&view=query&action=query&search_constraint=terms"	GO:0008219_cell_death) 444 1 0.432151 -0.039618 355 365.976846 465.25 564.523154 1.310563
=HYPERLINK("http://www.godatabase.org/cgi-bin/go.cgi?query=GO:0010926&auto_wild_cards=yes&view=query&action=query&search_constraint=terms"	GO:0010926_anatomical_structure_formation) 447 1 0.429251 -0.038904 356 366.228918 465.48 564.731082 1.307528
=HYPERLINK("http://www.godatabase.org/cgi-bin/go.cgi?query=GO:0016265&auto_wild_cards=yes&view=query&action=query&search_constraint=terms"	GO:0016265_death) 450 1 0.426389 -0.038204 357 366.825880 466.06 565.294120 1.305490
=HYPERLINK("http://www.godatabase.org/cgi-bin/go.cgi?query=GO:0009893&auto_wild_cards=yes&view=query&action=query&search_constraint=terms"	GO:0009893_positive_regulation_of_metabolic_process) 458 1 0.418941 -0.036398 358 367.521687 466.63 565.738313 1.303436
=HYPERLINK("http://www.godatabase.org/cgi-bin/go.cgi?query=GO:0030154&auto_wild_cards=yes&view=query&action=query&search_constraint=terms"	GO:0030154_cell_differentiation) 1060 3 0.543042 -0.027411 359 369.287481 467.94 566.592519 1.303454
=HYPERLINK("http://www.godatabase.org/cgi-bin/go.cgi?query=GO:0032501&auto_wild_cards=yes&view=query&action=query&search_constraint=terms"	GO:0032501_multicellular_organismal_process) 2183 8 0.703161 -0.024308 360 370.693986 468.94 567.186014 1.302611
=HYPERLINK("http://www.godatabase.org/cgi-bin/go.cgi?query=GO:0048869&auto_wild_cards=yes&view=query&action=query&search_constraint=terms"	GO:0048869_cellular_developmental_process) 1113 3 0.517183 -0.021153 361 371.808915 469.74 567.671085 1.301219
=HYPERLINK("http://www.godatabase.org/cgi-bin/go.cgi?query=GO:0048522&auto_wild_cards=yes&view=query&action=query&search_constraint=terms"	GO:0048522_positive_regulation_of_cellular_process) 895 2 0.428771 -0.016649 362 373.259261 470.78 568.300739 1.300497
=HYPERLINK("http://www.godatabase.org/cgi-bin/go.cgi?query=GO:0007399&auto_wild_cards=yes&view=query&action=query&search_constraint=terms"	GO:0007399_nervous_system_development) 621 1 0.308977 -0.013508 363 374.880856 471.88 568.879144 1.299945
=HYPERLINK("http://www.godatabase.org/cgi-bin/go.cgi?query=GO:0009887&auto_wild_cards=yes&view=query&action=query&search_constraint=terms"	GO:0009887_organ_morphogenesis) 642 1 0.298871 -0.011872 364 375.535347 472.27 569.004653 1.297445
=HYPERLINK("http://www.godatabase.org/cgi-bin/go.cgi?query=GO:0048518&auto_wild_cards=yes&view=query&action=query&search_constraint=terms"	GO:0048518_positive_regulation_of_biological_process) 995 2 0.385678 -0.009597 365 376.446866 472.93 569.413134 1.295699
=HYPERLINK("http://www.godatabase.org/cgi-bin/go.cgi?query=GO:0065008&auto_wild_cards=yes&view=query&action=query&search_constraint=terms"	GO:0065008_regulation_of_biological_quality) 693 1 0.276876 -0.008660 366 376.783237 473.15 569.516763 1.292760
=HYPERLINK("http://www.godatabase.org/cgi-bin/go.cgi?query=GO:0050793&auto_wild_cards=yes&view=query&action=query&search_constraint=terms"	GO:0050793_regulation_of_developmental_process) 703 1 0.272937 -0.008138 367 377.192032 473.42 569.647968 1.289973
=HYPERLINK("http://www.godatabase.org/cgi-bin/go.cgi?query=GO:0043065&auto_wild_cards=yes&view=query&action=query&search_constraint=terms"	GO:0043065_positive_regulation_of_apoptosis) 166 0 0.000000 -0.000000 368 380.597776 475.81 571.022224 1.292962
=HYPERLINK("http://www.godatabase.org/cgi-bin/go.cgi?query=GO:0001843&auto_wild_cards=yes&view=query&action=query&search_constraint=terms"	GO:0001843_neural_tube_closure) 33 0 0.000000 -0.000000 381 393.614182 488.3 582.985818 1.281627
=HYPERLINK("http://www.godatabase.org/cgi-bin/go.cgi?query=GO:0006643&auto_wild_cards=yes&view=query&action=query&search_constraint=terms"	GO:0006643_membrane_lipid_metabolic_process) 33 0 0.000000 -0.000000 381 393.614182 488.3 582.985818 1.281627
=HYPERLINK("http://www.godatabase.org/cgi-bin/go.cgi?query=GO:0007188&auto_wild_cards=yes&view=query&action=query&search_constraint=terms"	GO:0007188_G-protein_signaling__coupled_to_cAMP_nucleotide_second_messenger) 33 0 0.000000 -0.000000 381 393.614182 488.3 582.985818 1.281627
=HYPERLINK("http://www.godatabase.org/cgi-bin/go.cgi?query=GO:0007270&auto_wild_cards=yes&view=query&action=query&search_constraint=terms"	GO:0007270_nerve-nerve_synaptic_transmission) 33 0 0.000000 -0.000000 381 393.614182 488.3 582.985818 1.281627
=HYPERLINK("http://www.godatabase.org/cgi-bin/go.cgi?query=GO:0007431&auto_wild_cards=yes&view=query&action=query&search_constraint=terms"	GO:0007431_salivary_gland_development) 33 0 0.000000 -0.000000 381 393.614182 488.3 582.985818 1.281627
=HYPERLINK("http://www.godatabase.org/cgi-bin/go.cgi?query=GO:0007565&auto_wild_cards=yes&view=query&action=query&search_constraint=terms"	GO:0007565_female_pregnancy) 33 0 0.000000 -0.000000 381 393.614182 488.3 582.985818 1.281627
=HYPERLINK("http://www.godatabase.org/cgi-bin/go.cgi?query=GO:0008584&auto_wild_cards=yes&view=query&action=query&search_constraint=terms"	GO:0008584_male_gonad_development) 33 0 0.000000 -0.000000 381 393.614182 488.3 582.985818 1.281627
=HYPERLINK("http://www.godatabase.org/cgi-bin/go.cgi?query=GO:0008643&auto_wild_cards=yes&view=query&action=query&search_constraint=terms"	GO:0008643_carbohydrate_transport) 33 0 0.000000 -0.000000 381 393.614182 488.3 582.985818 1.281627
=HYPERLINK("http://www.godatabase.org/cgi-bin/go.cgi?query=GO:0021536&auto_wild_cards=yes&view=query&action=query&search_constraint=terms"	GO:0021536_diencephalon_development) 33 0 0.000000 -0.000000 381 393.614182 488.3 582.985818 1.281627
=HYPERLINK("http://www.godatabase.org/cgi-bin/go.cgi?query=GO:0021987&auto_wild_cards=yes&view=query&action=query&search_constraint=terms"	GO:0021987_cerebral_cortex_development) 33 0 0.000000 -0.000000 381 393.614182 488.3 582.985818 1.281627
=HYPERLINK("http://www.godatabase.org/cgi-bin/go.cgi?query=GO:0022037&auto_wild_cards=yes&view=query&action=query&search_constraint=terms"	GO:0022037_metencephalon_development) 33 0 0.000000 -0.000000 381 393.614182 488.3 582.985818 1.281627
=HYPERLINK("http://www.godatabase.org/cgi-bin/go.cgi?query=GO:0042108&auto_wild_cards=yes&view=query&action=query&search_constraint=terms"	GO:0042108_positive_regulation_of_cytokine_biosynthetic_process) 33 0 0.000000 -0.000000 381 393.614182 488.3 582.985818 1.281627
=HYPERLINK("http://www.godatabase.org/cgi-bin/go.cgi?query=GO:0060606&auto_wild_cards=yes&view=query&action=query&search_constraint=terms"	GO:0060606_tube_closure) 33 0 0.000000 -0.000000 381 393.614182 488.3 582.985818 1.281627
=HYPERLINK("http://www.godatabase.org/cgi-bin/go.cgi?query=GO:0000910&auto_wild_cards=yes&view=query&action=query&search_constraint=terms"	GO:0000910_cytokinesis) 8 0 0.000000 -0.000000 507 521.975576 615.29 708.604424 1.213590
=HYPERLINK("http://www.godatabase.org/cgi-bin/go.cgi?query=GO:0001783&auto_wild_cards=yes&view=query&action=query&search_constraint=terms"	GO:0001783_B_cell_apoptosis) 8 0 0.000000 -0.000000 507 521.975576 615.29 708.604424 1.213590
=HYPERLINK("http://www.godatabase.org/cgi-bin/go.cgi?query=GO:0001833&auto_wild_cards=yes&view=query&action=query&search_constraint=terms"	GO:0001833_inner_cell_mass_cell_proliferation) 8 0 0.000000 -0.000000 507 521.975576 615.29 708.604424 1.213590
=HYPERLINK("http://www.godatabase.org/cgi-bin/go.cgi?query=GO:0001840&auto_wild_cards=yes&view=query&action=query&search_constraint=terms"	GO:0001840_neural_plate_development) 8 0 0.000000 -0.000000 507 521.975576 615.29 708.604424 1.213590
=HYPERLINK("http://www.godatabase.org/cgi-bin/go.cgi?query=GO:0001893&auto_wild_cards=yes&view=query&action=query&search_constraint=terms"	GO:0001893_maternal_placenta_development) 8 0 0.000000 -0.000000 507 521.975576 615.29 708.604424 1.213590
=HYPERLINK("http://www.godatabase.org/cgi-bin/go.cgi?query=GO:0001911&auto_wild_cards=yes&view=query&action=query&search_constraint=terms"	GO:0001911_negative_regulation_of_leukocyte_mediated_cytotoxicity) 8 0 0.000000 -0.000000 507 521.975576 615.29 708.604424 1.213590
=HYPERLINK("http://www.godatabase.org/cgi-bin/go.cgi?query=GO:0001916&auto_wild_cards=yes&view=query&action=query&search_constraint=terms"	GO:0001916_positive_regulation_of_T_cell_mediated_cytotoxicity) 8 0 0.000000 -0.000000 507 521.975576 615.29 708.604424 1.213590
=HYPERLINK("http://www.godatabase.org/cgi-bin/go.cgi?query=GO:0002065&auto_wild_cards=yes&view=query&action=query&search_constraint=terms"	GO:0002065_columnar_cuboidal_epithelial_cell_differentiation) 8 0 0.000000 -0.000000 507 521.975576 615.29 708.604424 1.213590
=HYPERLINK("http://www.godatabase.org/cgi-bin/go.cgi?query=GO:0002320&auto_wild_cards=yes&view=query&action=query&search_constraint=terms"	GO:0002320_lymphoid_progenitor_cell_differentiation) 8 0 0.000000 -0.000000 507 521.975576 615.29 708.604424 1.213590
=HYPERLINK("http://www.godatabase.org/cgi-bin/go.cgi?query=GO:0002438&auto_wild_cards=yes&view=query&action=query&search_constraint=terms"	GO:0002438_acute_inflammatory_response_to_antigenic_stimulus) 8 0 0.000000 -0.000000 507 521.975576 615.29 708.604424 1.213590
=HYPERLINK("http://www.godatabase.org/cgi-bin/go.cgi?query=GO:0002524&auto_wild_cards=yes&view=query&action=query&search_constraint=terms"	GO:0002524_hypersensitivity) 8 0 0.000000 -0.000000 507 521.975576 615.29 708.604424 1.213590
=HYPERLINK("http://www.godatabase.org/cgi-bin/go.cgi?query=GO:0002864&auto_wild_cards=yes&view=query&action=query&search_constraint=terms"	GO:0002864_regulation_of_acute_inflammatory_response_to_antigenic_stimulus) 8 0 0.000000 -0.000000 507 521.975576 615.29 708.604424 1.213590
=HYPERLINK("http://www.godatabase.org/cgi-bin/go.cgi?query=GO:0002883&auto_wild_cards=yes&view=query&action=query&search_constraint=terms"	GO:0002883_regulation_of_hypersensitivity) 8 0 0.000000 -0.000000 507 521.975576 615.29 708.604424 1.213590
=HYPERLINK("http://www.godatabase.org/cgi-bin/go.cgi?query=GO:0003081&auto_wild_cards=yes&view=query&action=query&search_constraint=terms"	GO:0003081_regulation_of_systemic_arterial_blood_pressure_by_renin-angiotensin) 8 0 0.000000 -0.000000 507 521.975576 615.29 708.604424 1.213590
=HYPERLINK("http://www.godatabase.org/cgi-bin/go.cgi?query=GO:0006020&auto_wild_cards=yes&view=query&action=query&search_constraint=terms"	GO:0006020_inositol_metabolic_process) 8 0 0.000000 -0.000000 507 521.975576 615.29 708.604424 1.213590
=HYPERLINK("http://www.godatabase.org/cgi-bin/go.cgi?query=GO:0006195&auto_wild_cards=yes&view=query&action=query&search_constraint=terms"	GO:0006195_purine_nucleotide_catabolic_process) 8 0 0.000000 -0.000000 507 521.975576 615.29 708.604424 1.213590
=HYPERLINK("http://www.godatabase.org/cgi-bin/go.cgi?query=GO:0006284&auto_wild_cards=yes&view=query&action=query&search_constraint=terms"	GO:0006284_base-excision_repair) 8 0 0.000000 -0.000000 507 521.975576 615.29 708.604424 1.213590
=HYPERLINK("http://www.godatabase.org/cgi-bin/go.cgi?query=GO:0006360&auto_wild_cards=yes&view=query&action=query&search_constraint=terms"	GO:0006360_transcription_from_RNA_polymerase_I_promoter) 8 0 0.000000 -0.000000 507 521.975576 615.29 708.604424 1.213590
=HYPERLINK("http://www.godatabase.org/cgi-bin/go.cgi?query=GO:0006399&auto_wild_cards=yes&view=query&action=query&search_constraint=terms"	GO:0006399_tRNA_metabolic_process) 8 0 0.000000 -0.000000 507 521.975576 615.29 708.604424 1.213590
=HYPERLINK("http://www.godatabase.org/cgi-bin/go.cgi?query=GO:0006458&auto_wild_cards=yes&view=query&action=query&search_constraint=terms"	GO:0006458_'de_novo'_protein_folding) 8 0 0.000000 -0.000000 507 521.975576 615.29 708.604424 1.213590
=HYPERLINK("http://www.godatabase.org/cgi-bin/go.cgi?query=GO:0006493&auto_wild_cards=yes&view=query&action=query&search_constraint=terms"	GO:0006493_protein_amino_acid_O-linked_glycosylation) 8 0 0.000000 -0.000000 507 521.975576 615.29 708.604424 1.213590
=HYPERLINK("http://www.godatabase.org/cgi-bin/go.cgi?query=GO:0006582&auto_wild_cards=yes&view=query&action=query&search_constraint=terms"	GO:0006582_melanin_metabolic_process) 8 0 0.000000 -0.000000 507 521.975576 615.29 708.604424 1.213590
=HYPERLINK("http://www.godatabase.org/cgi-bin/go.cgi?query=GO:0006733&auto_wild_cards=yes&view=query&action=query&search_constraint=terms"	GO:0006733_oxidoreduction_coenzyme_metabolic_process) 8 0 0.000000 -0.000000 507 521.975576 615.29 708.604424 1.213590
=HYPERLINK("http://www.godatabase.org/cgi-bin/go.cgi?query=GO:0006829&auto_wild_cards=yes&view=query&action=query&search_constraint=terms"	GO:0006829_zinc_ion_transport) 8 0 0.000000 -0.000000 507 521.975576 615.29 708.604424 1.213590
=HYPERLINK("http://www.godatabase.org/cgi-bin/go.cgi?query=GO:0007009&auto_wild_cards=yes&view=query&action=query&search_constraint=terms"	GO:0007009_plasma_membrane_organization) 8 0 0.000000 -0.000000 507 521.975576 615.29 708.604424 1.213590
=HYPERLINK("http://www.godatabase.org/cgi-bin/go.cgi?query=GO:0007098&auto_wild_cards=yes&view=query&action=query&search_constraint=terms"	GO:0007098_centrosome_cycle) 8 0 0.000000 -0.000000 507 521.975576 615.29 708.604424 1.213590
=HYPERLINK("http://www.godatabase.org/cgi-bin/go.cgi?query=GO:0007131&auto_wild_cards=yes&view=query&action=query&search_constraint=terms"	GO:0007131_reciprocal_meiotic_recombination) 8 0 0.000000 -0.000000 507 521.975576 615.29 708.604424 1.213590
=HYPERLINK("http://www.godatabase.org/cgi-bin/go.cgi?query=GO:0007141&auto_wild_cards=yes&view=query&action=query&search_constraint=terms"	GO:0007141_male_meiosis_I) 8 0 0.000000 -0.000000 507 521.975576 615.29 708.604424 1.213590
=HYPERLINK("http://www.godatabase.org/cgi-bin/go.cgi?query=GO:0008105&auto_wild_cards=yes&view=query&action=query&search_constraint=terms"	GO:0008105_asymmetric_protein_localization) 8 0 0.000000 -0.000000 507 521.975576 615.29 708.604424 1.213590
=HYPERLINK("http://www.godatabase.org/cgi-bin/go.cgi?query=GO:0008593&auto_wild_cards=yes&view=query&action=query&search_constraint=terms"	GO:0008593_regulation_of_Notch_signaling_pathway) 8 0 0.000000 -0.000000 507 521.975576 615.29 708.604424 1.213590
=HYPERLINK("http://www.godatabase.org/cgi-bin/go.cgi?query=GO:0009072&auto_wild_cards=yes&view=query&action=query&search_constraint=terms"	GO:0009072_aromatic_amino_acid_family_metabolic_process) 8 0 0.000000 -0.000000 507 521.975576 615.29 708.604424 1.213590
=HYPERLINK("http://www.godatabase.org/cgi-bin/go.cgi?query=GO:0009144&auto_wild_cards=yes&view=query&action=query&search_constraint=terms"	GO:0009144_purine_nucleoside_triphosphate_metabolic_process) 8 0 0.000000 -0.000000 507 521.975576 615.29 708.604424 1.213590
=HYPERLINK("http://www.godatabase.org/cgi-bin/go.cgi?query=GO:0009746&auto_wild_cards=yes&view=query&action=query&search_constraint=terms"	GO:0009746_response_to_hexose_stimulus) 8 0 0.000000 -0.000000 507 521.975576 615.29 708.604424 1.213590
=HYPERLINK("http://www.godatabase.org/cgi-bin/go.cgi?query=GO:0009749&auto_wild_cards=yes&view=query&action=query&search_constraint=terms"	GO:0009749_response_to_glucose_stimulus) 8 0 0.000000 -0.000000 507 521.975576 615.29 708.604424 1.213590
=HYPERLINK("http://www.godatabase.org/cgi-bin/go.cgi?query=GO:0014014&auto_wild_cards=yes&view=query&action=query&search_constraint=terms"	GO:0014014_negative_regulation_of_gliogenesis) 8 0 0.000000 -0.000000 507 521.975576 615.29 708.604424 1.213590
=HYPERLINK("http://www.godatabase.org/cgi-bin/go.cgi?query=GO:0014046&auto_wild_cards=yes&view=query&action=query&search_constraint=terms"	GO:0014046_dopamine_secretion) 8 0 0.000000 -0.000000 507 521.975576 615.29 708.604424 1.213590
=HYPERLINK("http://www.godatabase.org/cgi-bin/go.cgi?query=GO:0014059&auto_wild_cards=yes&view=query&action=query&search_constraint=terms"	GO:0014059_regulation_of_dopamine_secretion) 8 0 0.000000 -0.000000 507 521.975576 615.29 708.604424 1.213590
=HYPERLINK("http://www.godatabase.org/cgi-bin/go.cgi?query=GO:0014065&auto_wild_cards=yes&view=query&action=query&search_constraint=terms"	GO:0014065_phosphoinositide_3-kinase_cascade) 8 0 0.000000 -0.000000 507 521.975576 615.29 708.604424 1.213590
=HYPERLINK("http://www.godatabase.org/cgi-bin/go.cgi?query=GO:0015800&auto_wild_cards=yes&view=query&action=query&search_constraint=terms"	GO:0015800_acidic_amino_acid_transport) 8 0 0.000000 -0.000000 507 521.975576 615.29 708.604424 1.213590
=HYPERLINK("http://www.godatabase.org/cgi-bin/go.cgi?query=GO:0015804&auto_wild_cards=yes&view=query&action=query&search_constraint=terms"	GO:0015804_neutral_amino_acid_transport) 8 0 0.000000 -0.000000 507 521.975576 615.29 708.604424 1.213590
=HYPERLINK("http://www.godatabase.org/cgi-bin/go.cgi?query=GO:0016236&auto_wild_cards=yes&view=query&action=query&search_constraint=terms"	GO:0016236_macroautophagy) 8 0 0.000000 -0.000000 507 521.975576 615.29 708.604424 1.213590
=HYPERLINK("http://www.godatabase.org/cgi-bin/go.cgi?query=GO:0018345&auto_wild_cards=yes&view=query&action=query&search_constraint=terms"	GO:0018345_protein_palmitoylation) 8 0 0.000000 -0.000000 507 521.975576 615.29 708.604424 1.213590
=HYPERLINK("http://www.godatabase.org/cgi-bin/go.cgi?query=GO:0019229&auto_wild_cards=yes&view=query&action=query&search_constraint=terms"	GO:0019229_regulation_of_vasoconstriction) 8 0 0.000000 -0.000000 507 521.975576 615.29 708.604424 1.213590
=HYPERLINK("http://www.godatabase.org/cgi-bin/go.cgi?query=GO:0019400&auto_wild_cards=yes&view=query&action=query&search_constraint=terms"	GO:0019400_alditol_metabolic_process) 8 0 0.000000 -0.000000 507 521.975576 615.29 708.604424 1.213590
=HYPERLINK("http://www.godatabase.org/cgi-bin/go.cgi?query=GO:0021692&auto_wild_cards=yes&view=query&action=query&search_constraint=terms"	GO:0021692_cerebellar_Purkinje_cell_layer_morphogenesis) 8 0 0.000000 -0.000000 507 521.975576 615.29 708.604424 1.213590
=HYPERLINK("http://www.godatabase.org/cgi-bin/go.cgi?query=GO:0021694&auto_wild_cards=yes&view=query&action=query&search_constraint=terms"	GO:0021694_cerebellar_Purkinje_cell_layer_formation) 8 0 0.000000 -0.000000 507 521.975576 615.29 708.604424 1.213590
=HYPERLINK("http://www.godatabase.org/cgi-bin/go.cgi?query=GO:0021702&auto_wild_cards=yes&view=query&action=query&search_constraint=terms"	GO:0021702_cerebellar_Purkinje_cell_differentiation) 8 0 0.000000 -0.000000 507 521.975576 615.29 708.604424 1.213590
=HYPERLINK("http://www.godatabase.org/cgi-bin/go.cgi?query=GO:0021781&auto_wild_cards=yes&view=query&action=query&search_constraint=terms"	GO:0021781_glial_cell_fate_commitment) 8 0 0.000000 -0.000000 507 521.975576 615.29 708.604424 1.213590
=HYPERLINK("http://www.godatabase.org/cgi-bin/go.cgi?query=GO:0021799&auto_wild_cards=yes&view=query&action=query&search_constraint=terms"	GO:0021799_cerebral_cortex_radially_oriented_cell_migration) 8 0 0.000000 -0.000000 507 521.975576 615.29 708.604424 1.213590
=HYPERLINK("http://www.godatabase.org/cgi-bin/go.cgi?query=GO:0022898&auto_wild_cards=yes&view=query&action=query&search_constraint=terms"	GO:0022898_regulation_of_transmembrane_transporter_activity) 8 0 0.000000 -0.000000 507 521.975576 615.29 708.604424 1.213590
=HYPERLINK("http://www.godatabase.org/cgi-bin/go.cgi?query=GO:0030035&auto_wild_cards=yes&view=query&action=query&search_constraint=terms"	GO:0030035_microspike_assembly) 8 0 0.000000 -0.000000 507 521.975576 615.29 708.604424 1.213590
=HYPERLINK("http://www.godatabase.org/cgi-bin/go.cgi?query=GO:0030193&auto_wild_cards=yes&view=query&action=query&search_constraint=terms"	GO:0030193_regulation_of_blood_coagulation) 8 0 0.000000 -0.000000 507 521.975576 615.29 708.604424 1.213590
=HYPERLINK("http://www.godatabase.org/cgi-bin/go.cgi?query=GO:0030204&auto_wild_cards=yes&view=query&action=query&search_constraint=terms"	GO:0030204_chondroitin_sulfate_metabolic_process) 8 0 0.000000 -0.000000 507 521.975576 615.29 708.604424 1.213590
=HYPERLINK("http://www.godatabase.org/cgi-bin/go.cgi?query=GO:0030500&auto_wild_cards=yes&view=query&action=query&search_constraint=terms"	GO:0030500_regulation_of_bone_mineralization) 8 0 0.000000 -0.000000 507 521.975576 615.29 708.604424 1.213590
=HYPERLINK("http://www.godatabase.org/cgi-bin/go.cgi?query=GO:0030511&auto_wild_cards=yes&view=query&action=query&search_constraint=terms"	GO:0030511_positive_regulation_of_transforming_growth_factor_beta_receptor_signaling_pathway) 8 0 0.000000 -0.000000 507 521.975576 615.29 708.604424 1.213590
=HYPERLINK("http://www.godatabase.org/cgi-bin/go.cgi?query=GO:0031102&auto_wild_cards=yes&view=query&action=query&search_constraint=terms"	GO:0031102_neuron_projection_regeneration) 8 0 0.000000 -0.000000 507 521.975576 615.29 708.604424 1.213590
=HYPERLINK("http://www.godatabase.org/cgi-bin/go.cgi?query=GO:0031103&auto_wild_cards=yes&view=query&action=query&search_constraint=terms"	GO:0031103_axon_regeneration) 8 0 0.000000 -0.000000 507 521.975576 615.29 708.604424 1.213590
=HYPERLINK("http://www.godatabase.org/cgi-bin/go.cgi?query=GO:0031111&auto_wild_cards=yes&view=query&action=query&search_constraint=terms"	GO:0031111_negative_regulation_of_microtubule_polymerization_or_depolymerization) 8 0 0.000000 -0.000000 507 521.975576 615.29 708.604424 1.213590
=HYPERLINK("http://www.godatabase.org/cgi-bin/go.cgi?query=GO:0031123&auto_wild_cards=yes&view=query&action=query&search_constraint=terms"	GO:0031123_RNA_3'-end_processing) 8 0 0.000000 -0.000000 507 521.975576 615.29 708.604424 1.213590
=HYPERLINK("http://www.godatabase.org/cgi-bin/go.cgi?query=GO:0031294&auto_wild_cards=yes&view=query&action=query&search_constraint=terms"	GO:0031294_lymphocyte_costimulation) 8 0 0.000000 -0.000000 507 521.975576 615.29 708.604424 1.213590
=HYPERLINK("http://www.godatabase.org/cgi-bin/go.cgi?query=GO:0031295&auto_wild_cards=yes&view=query&action=query&search_constraint=terms"	GO:0031295_T_cell_costimulation) 8 0 0.000000 -0.000000 507 521.975576 615.29 708.604424 1.213590
=HYPERLINK("http://www.godatabase.org/cgi-bin/go.cgi?query=GO:0031334&auto_wild_cards=yes&view=query&action=query&search_constraint=terms"	GO:0031334_positive_regulation_of_protein_complex_assembly) 8 0 0.000000 -0.000000 507 521.975576 615.29 708.604424 1.213590
=HYPERLINK("http://www.godatabase.org/cgi-bin/go.cgi?query=GO:0031342&auto_wild_cards=yes&view=query&action=query&search_constraint=terms"	GO:0031342_negative_regulation_of_cell_killing) 8 0 0.000000 -0.000000 507 521.975576 615.29 708.604424 1.213590
=HYPERLINK("http://www.godatabase.org/cgi-bin/go.cgi?query=GO:0031396&auto_wild_cards=yes&view=query&action=query&search_constraint=terms"	GO:0031396_regulation_of_protein_ubiquitination) 8 0 0.000000 -0.000000 507 521.975576 615.29 708.604424 1.213590
=HYPERLINK("http://www.godatabase.org/cgi-bin/go.cgi?query=GO:0032094&auto_wild_cards=yes&view=query&action=query&search_constraint=terms"	GO:0032094_response_to_food) 8 0 0.000000 -0.000000 507 521.975576 615.29 708.604424 1.213590
=HYPERLINK("http://www.godatabase.org/cgi-bin/go.cgi?query=GO:0032273&auto_wild_cards=yes&view=query&action=query&search_constraint=terms"	GO:0032273_positive_regulation_of_protein_polymerization) 8 0 0.000000 -0.000000 507 521.975576 615.29 708.604424 1.213590
=HYPERLINK("http://www.godatabase.org/cgi-bin/go.cgi?query=GO:0032409&auto_wild_cards=yes&view=query&action=query&search_constraint=terms"	GO:0032409_regulation_of_transporter_activity) 8 0 0.000000 -0.000000 507 521.975576 615.29 708.604424 1.213590
=HYPERLINK("http://www.godatabase.org/cgi-bin/go.cgi?query=GO:0032412&auto_wild_cards=yes&view=query&action=query&search_constraint=terms"	GO:0032412_regulation_of_ion_transmembrane_transporter_activity) 8 0 0.000000 -0.000000 507 521.975576 615.29 708.604424 1.213590
=HYPERLINK("http://www.godatabase.org/cgi-bin/go.cgi?query=GO:0032613&auto_wild_cards=yes&view=query&action=query&search_constraint=terms"	GO:0032613_interleukin-10_production) 8 0 0.000000 -0.000000 507 521.975576 615.29 708.604424 1.213590
=HYPERLINK("http://www.godatabase.org/cgi-bin/go.cgi?query=GO:0033198&auto_wild_cards=yes&view=query&action=query&search_constraint=terms"	GO:0033198_response_to_ATP) 8 0 0.000000 -0.000000 507 521.975576 615.29 708.604424 1.213590
=HYPERLINK("http://www.godatabase.org/cgi-bin/go.cgi?query=GO:0034284&auto_wild_cards=yes&view=query&action=query&search_constraint=terms"	GO:0034284_response_to_monosaccharide_stimulus) 8 0 0.000000 -0.000000 507 521.975576 615.29 708.604424 1.213590
=HYPERLINK("http://www.godatabase.org/cgi-bin/go.cgi?query=GO:0034728&auto_wild_cards=yes&view=query&action=query&search_constraint=terms"	GO:0034728_nucleosome_organization) 8 0 0.000000 -0.000000 507 521.975576 615.29 708.604424 1.213590
=HYPERLINK("http://www.godatabase.org/cgi-bin/go.cgi?query=GO:0035023&auto_wild_cards=yes&view=query&action=query&search_constraint=terms"	GO:0035023_regulation_of_Rho_protein_signal_transduction) 8 0 0.000000 -0.000000 507 521.975576 615.29 708.604424 1.213590
=HYPERLINK("http://www.godatabase.org/cgi-bin/go.cgi?query=GO:0035112&auto_wild_cards=yes&view=query&action=query&search_constraint=terms"	GO:0035112_genitalia_morphogenesis) 8 0 0.000000 -0.000000 507 521.975576 615.29 708.604424 1.213590
=HYPERLINK("http://www.godatabase.org/cgi-bin/go.cgi?query=GO:0040017&auto_wild_cards=yes&view=query&action=query&search_constraint=terms"	GO:0040017_positive_regulation_of_locomotion) 8 0 0.000000 -0.000000 507 521.975576 615.29 708.604424 1.213590
=HYPERLINK("http://www.godatabase.org/cgi-bin/go.cgi?query=GO:0040034&auto_wild_cards=yes&view=query&action=query&search_constraint=terms"	GO:0040034_regulation_of_development__heterochronic) 8 0 0.000000 -0.000000 507 521.975576 615.29 708.604424 1.213590
=HYPERLINK("http://www.godatabase.org/cgi-bin/go.cgi?query=GO:0042074&auto_wild_cards=yes&view=query&action=query&search_constraint=terms"	GO:0042074_cell_migration_involved_in_gastrulation) 8 0 0.000000 -0.000000 507 521.975576 615.29 708.604424 1.213590
=HYPERLINK("http://www.godatabase.org/cgi-bin/go.cgi?query=GO:0042090&auto_wild_cards=yes&view=query&action=query&search_constraint=terms"	GO:0042090_interleukin-12_biosynthetic_process) 8 0 0.000000 -0.000000 507 521.975576 615.29 708.604424 1.213590
=HYPERLINK("http://www.godatabase.org/cgi-bin/go.cgi?query=GO:0042092&auto_wild_cards=yes&view=query&action=query&search_constraint=terms"	GO:0042092_T-helper_2_type_immune_response) 8 0 0.000000 -0.000000 507 521.975576 615.29 708.604424 1.213590
=HYPERLINK("http://www.godatabase.org/cgi-bin/go.cgi?query=GO:0042095&auto_wild_cards=yes&view=query&action=query&search_constraint=terms"	GO:0042095_interferon-gamma_biosynthetic_process) 8 0 0.000000 -0.000000 507 521.975576 615.29 708.604424 1.213590
=HYPERLINK("http://www.godatabase.org/cgi-bin/go.cgi?query=GO:0042104&auto_wild_cards=yes&view=query&action=query&search_constraint=terms"	GO:0042104_positive_regulation_of_activated_T_cell_proliferation) 8 0 0.000000 -0.000000 507 521.975576 615.29 708.604424 1.213590
=HYPERLINK("http://www.godatabase.org/cgi-bin/go.cgi?query=GO:0042226&auto_wild_cards=yes&view=query&action=query&search_constraint=terms"	GO:0042226_interleukin-6_biosynthetic_process) 8 0 0.000000 -0.000000 507 521.975576 615.29 708.604424 1.213590
=HYPERLINK("http://www.godatabase.org/cgi-bin/go.cgi?query=GO:0042304&auto_wild_cards=yes&view=query&action=query&search_constraint=terms"	GO:0042304_regulation_of_fatty_acid_biosynthetic_process) 8 0 0.000000 -0.000000 507 521.975576 615.29 708.604424 1.213590
=HYPERLINK("http://www.godatabase.org/cgi-bin/go.cgi?query=GO:0042423&auto_wild_cards=yes&view=query&action=query&search_constraint=terms"	GO:0042423_catecholamine_biosynthetic_process) 8 0 0.000000 -0.000000 507 521.975576 615.29 708.604424 1.213590
=HYPERLINK("http://www.godatabase.org/cgi-bin/go.cgi?query=GO:0042771&auto_wild_cards=yes&view=query&action=query&search_constraint=terms"	GO:0042771_DNA_damage_response__signal_transduction_by_p53_class_mediator_resulting_in_induction_of_apoptosis) 8 0 0.000000 -0.000000 507 521.975576 615.29 708.604424 1.213590
=HYPERLINK("http://www.godatabase.org/cgi-bin/go.cgi?query=GO:0042990&auto_wild_cards=yes&view=query&action=query&search_constraint=terms"	GO:0042990_regulation_of_transcription_factor_import_into_nucleus) 8 0 0.000000 -0.000000 507 521.975576 615.29 708.604424 1.213590
=HYPERLINK("http://www.godatabase.org/cgi-bin/go.cgi?query=GO:0042991&auto_wild_cards=yes&view=query&action=query&search_constraint=terms"	GO:0042991_transcription_factor_import_into_nucleus) 8 0 0.000000 -0.000000 507 521.975576 615.29 708.604424 1.213590
=HYPERLINK("http://www.godatabase.org/cgi-bin/go.cgi?query=GO:0043011&auto_wild_cards=yes&view=query&action=query&search_constraint=terms"	GO:0043011_myeloid_dendritic_cell_differentiation) 8 0 0.000000 -0.000000 507 521.975576 615.29 708.604424 1.213590
=HYPERLINK("http://www.godatabase.org/cgi-bin/go.cgi?query=GO:0043368&auto_wild_cards=yes&view=query&action=query&search_constraint=terms"	GO:0043368_positive_T_cell_selection) 8 0 0.000000 -0.000000 507 521.975576 615.29 708.604424 1.213590
=HYPERLINK("http://www.godatabase.org/cgi-bin/go.cgi?query=GO:0043370&auto_wild_cards=yes&view=query&action=query&search_constraint=terms"	GO:0043370_regulation_of_CD4-positive__alpha_beta_T_cell_differentiation) 8 0 0.000000 -0.000000 507 521.975576 615.29 708.604424 1.213590
=HYPERLINK("http://www.godatabase.org/cgi-bin/go.cgi?query=GO:0043542&auto_wild_cards=yes&view=query&action=query&search_constraint=terms"	GO:0043542_endothelial_cell_migration) 8 0 0.000000 -0.000000 507 521.975576 615.29 708.604424 1.213590
=HYPERLINK("http://www.godatabase.org/cgi-bin/go.cgi?query=GO:0043616&auto_wild_cards=yes&view=query&action=query&search_constraint=terms"	GO:0043616_keratinocyte_proliferation) 8 0 0.000000 -0.000000 507 521.975576 615.29 708.604424 1.213590
=HYPERLINK("http://www.godatabase.org/cgi-bin/go.cgi?query=GO:0045075&auto_wild_cards=yes&view=query&action=query&search_constraint=terms"	GO:0045075_regulation_of_interleukin-12_biosynthetic_process) 8 0 0.000000 -0.000000 507 521.975576 615.29 708.604424 1.213590
=HYPERLINK("http://www.godatabase.org/cgi-bin/go.cgi?query=GO:0045086&auto_wild_cards=yes&view=query&action=query&search_constraint=terms"	GO:0045086_positive_regulation_of_interleukin-2_biosynthetic_process) 8 0 0.000000 -0.000000 507 521.975576 615.29 708.604424 1.213590
=HYPERLINK("http://www.godatabase.org/cgi-bin/go.cgi?query=GO:0045351&auto_wild_cards=yes&view=query&action=query&search_constraint=terms"	GO:0045351_type_I_interferon_biosynthetic_process) 8 0 0.000000 -0.000000 507 521.975576 615.29 708.604424 1.213590
=HYPERLINK("http://www.godatabase.org/cgi-bin/go.cgi?query=GO:0045408&auto_wild_cards=yes&view=query&action=query&search_constraint=terms"	GO:0045408_regulation_of_interleukin-6_biosynthetic_process) 8 0 0.000000 -0.000000 507 521.975576 615.29 708.604424 1.213590
=HYPERLINK("http://www.godatabase.org/cgi-bin/go.cgi?query=GO:0045429&auto_wild_cards=yes&view=query&action=query&search_constraint=terms"	GO:0045429_positive_regulation_of_nitric_oxide_biosynthetic_process) 8 0 0.000000 -0.000000 507 521.975576 615.29 708.604424 1.213590
=HYPERLINK("http://www.godatabase.org/cgi-bin/go.cgi?query=GO:0045494&auto_wild_cards=yes&view=query&action=query&search_constraint=terms"	GO:0045494_photoreceptor_cell_maintenance) 8 0 0.000000 -0.000000 507 521.975576 615.29 708.604424 1.213590
=HYPERLINK("http://www.godatabase.org/cgi-bin/go.cgi?query=GO:0045686&auto_wild_cards=yes&view=query&action=query&search_constraint=terms"	GO:0045686_negative_regulation_of_glial_cell_differentiation) 8 0 0.000000 -0.000000 507 521.975576 615.29 708.604424 1.213590
=HYPERLINK("http://www.godatabase.org/cgi-bin/go.cgi?query=GO:0045910&auto_wild_cards=yes&view=query&action=query&search_constraint=terms"	GO:0045910_negative_regulation_of_DNA_recombination) 8 0 0.000000 -0.000000 507 521.975576 615.29 708.604424 1.213590
=HYPERLINK("http://www.godatabase.org/cgi-bin/go.cgi?query=GO:0045921&auto_wild_cards=yes&view=query&action=query&search_constraint=terms"	GO:0045921_positive_regulation_of_exocytosis) 8 0 0.000000 -0.000000 507 521.975576 615.29 708.604424 1.213590
=HYPERLINK("http://www.godatabase.org/cgi-bin/go.cgi?query=GO:0045932&auto_wild_cards=yes&view=query&action=query&search_constraint=terms"	GO:0045932_negative_regulation_of_muscle_contraction) 8 0 0.000000 -0.000000 507 521.975576 615.29 708.604424 1.213590
=HYPERLINK("http://www.godatabase.org/cgi-bin/go.cgi?query=GO:0046470&auto_wild_cards=yes&view=query&action=query&search_constraint=terms"	GO:0046470_phosphatidylcholine_metabolic_process) 8 0 0.000000 -0.000000 507 521.975576 615.29 708.604424 1.213590
=HYPERLINK("http://www.godatabase.org/cgi-bin/go.cgi?query=GO:0048266&auto_wild_cards=yes&view=query&action=query&search_constraint=terms"	GO:0048266_behavioral_response_to_pain) 8 0 0.000000 -0.000000 507 521.975576 615.29 708.604424 1.213590
=HYPERLINK("http://www.godatabase.org/cgi-bin/go.cgi?query=GO:0048505&auto_wild_cards=yes&view=query&action=query&search_constraint=terms"	GO:0048505_regulation_of_timing_of_cell_differentiation) 8 0 0.000000 -0.000000 507 521.975576 615.29 708.604424 1.213590
=HYPERLINK("http://www.godatabase.org/cgi-bin/go.cgi?query=GO:0048520&auto_wild_cards=yes&view=query&action=query&search_constraint=terms"	GO:0048520_positive_regulation_of_behavior) 8 0 0.000000 -0.000000 507 521.975576 615.29 708.604424 1.213590
=HYPERLINK("http://www.godatabase.org/cgi-bin/go.cgi?query=GO:0048557&auto_wild_cards=yes&view=query&action=query&search_constraint=terms"	GO:0048557_embryonic_digestive_tract_morphogenesis) 8 0 0.000000 -0.000000 507 521.975576 615.29 708.604424 1.213590
=HYPERLINK("http://www.godatabase.org/cgi-bin/go.cgi?query=GO:0048638&auto_wild_cards=yes&view=query&action=query&search_constraint=terms"	GO:0048638_regulation_of_developmental_growth) 8 0 0.000000 -0.000000 507 521.975576 615.29 708.604424 1.213590
=HYPERLINK("http://www.godatabase.org/cgi-bin/go.cgi?query=GO:0048742&auto_wild_cards=yes&view=query&action=query&search_constraint=terms"	GO:0048742_regulation_of_skeletal_muscle_fiber_development) 8 0 0.000000 -0.000000 507 521.975576 615.29 708.604424 1.213590
=HYPERLINK("http://www.godatabase.org/cgi-bin/go.cgi?query=GO:0050707&auto_wild_cards=yes&view=query&action=query&search_constraint=terms"	GO:0050707_regulation_of_cytokine_secretion) 8 0 0.000000 -0.000000 507 521.975576 615.29 708.604424 1.213590
=HYPERLINK("http://www.godatabase.org/cgi-bin/go.cgi?query=GO:0050909&auto_wild_cards=yes&view=query&action=query&search_constraint=terms"	GO:0050909_sensory_perception_of_taste) 8 0 0.000000 -0.000000 507 521.975576 615.29 708.604424 1.213590
=HYPERLINK("http://www.godatabase.org/cgi-bin/go.cgi?query=GO:0050920&auto_wild_cards=yes&view=query&action=query&search_constraint=terms"	GO:0050920_regulation_of_chemotaxis) 8 0 0.000000 -0.000000 507 521.975576 615.29 708.604424 1.213590
=HYPERLINK("http://www.godatabase.org/cgi-bin/go.cgi?query=GO:0050921&auto_wild_cards=yes&view=query&action=query&search_constraint=terms"	GO:0050921_positive_regulation_of_chemotaxis) 8 0 0.000000 -0.000000 507 521.975576 615.29 708.604424 1.213590
=HYPERLINK("http://www.godatabase.org/cgi-bin/go.cgi?query=GO:0050926&auto_wild_cards=yes&view=query&action=query&search_constraint=terms"	GO:0050926_regulation_of_positive_chemotaxis) 8 0 0.000000 -0.000000 507 521.975576 615.29 708.604424 1.213590
=HYPERLINK("http://www.godatabase.org/cgi-bin/go.cgi?query=GO:0050927&auto_wild_cards=yes&view=query&action=query&search_constraint=terms"	GO:0050927_positive_regulation_of_positive_chemotaxis) 8 0 0.000000 -0.000000 507 521.975576 615.29 708.604424 1.213590
=HYPERLINK("http://www.godatabase.org/cgi-bin/go.cgi?query=GO:0050930&auto_wild_cards=yes&view=query&action=query&search_constraint=terms"	GO:0050930_induction_of_positive_chemotaxis) 8 0 0.000000 -0.000000 507 521.975576 615.29 708.604424 1.213590
=HYPERLINK("http://www.godatabase.org/cgi-bin/go.cgi?query=GO:0051084&auto_wild_cards=yes&view=query&action=query&search_constraint=terms"	GO:0051084_'de_novo'_posttranslational_protein_folding) 8 0 0.000000 -0.000000 507 521.975576 615.29 708.604424 1.213590
=HYPERLINK("http://www.godatabase.org/cgi-bin/go.cgi?query=GO:0051181&auto_wild_cards=yes&view=query&action=query&search_constraint=terms"	GO:0051181_cofactor_transport) 8 0 0.000000 -0.000000 507 521.975576 615.29 708.604424 1.213590
=HYPERLINK("http://www.godatabase.org/cgi-bin/go.cgi?query=GO:0060043&auto_wild_cards=yes&view=query&action=query&search_constraint=terms"	GO:0060043_regulation_of_cardiac_muscle_cell_proliferation) 8 0 0.000000 -0.000000 507 521.975576 615.29 708.604424 1.213590
=HYPERLINK("http://www.godatabase.org/cgi-bin/go.cgi?query=GO:0060347&auto_wild_cards=yes&view=query&action=query&search_constraint=terms"	GO:0060347_heart_trabecula_formation) 8 0 0.000000 -0.000000 507 521.975576 615.29 708.604424 1.213590
=HYPERLINK("http://www.godatabase.org/cgi-bin/go.cgi?query=GO:0060670&auto_wild_cards=yes&view=query&action=query&search_constraint=terms"	GO:0060670_branching_involved_in_embryonic_placenta_morphogenesis) 8 0 0.000000 -0.000000 507 521.975576 615.29 708.604424 1.213590
=HYPERLINK("http://www.godatabase.org/cgi-bin/go.cgi?query=GO:0060712&auto_wild_cards=yes&view=query&action=query&search_constraint=terms"	GO:0060712_spongiotrophoblast_layer_development) 8 0 0.000000 -0.000000 507 521.975576 615.29 708.604424 1.213590
=HYPERLINK("http://www.godatabase.org/cgi-bin/go.cgi?query=GO:0070167&auto_wild_cards=yes&view=query&action=query&search_constraint=terms"	GO:0070167_regulation_of_biomineral_formation) 8 0 0.000000 -0.000000 507 521.975576 615.29 708.604424 1.213590
=HYPERLINK("http://www.godatabase.org/cgi-bin/go.cgi?query=GO:0070193&auto_wild_cards=yes&view=query&action=query&search_constraint=terms"	GO:0070193_synaptonemal_complex_organization) 8 0 0.000000 -0.000000 507 521.975576 615.29 708.604424 1.213590
=HYPERLINK("http://www.godatabase.org/cgi-bin/go.cgi?query=GO:0070231&auto_wild_cards=yes&view=query&action=query&search_constraint=terms"	GO:0070231_T_cell_apoptosis) 8 0 0.000000 -0.000000 507 521.975576 615.29 708.604424 1.213590
=HYPERLINK("http://www.godatabase.org/cgi-bin/go.cgi?query=GO:0070584&auto_wild_cards=yes&view=query&action=query&search_constraint=terms"	GO:0070584_mitochondrion_morphogenesis) 8 0 0.000000 -0.000000 507 521.975576 615.29 708.604424 1.213590
=HYPERLINK("http://www.godatabase.org/cgi-bin/go.cgi?query=GO:0048584&auto_wild_cards=yes&view=query&action=query&search_constraint=terms"	GO:0048584_positive_regulation_of_response_to_stimulus) 115 0 0.000000 -0.000000 508 523.383227 616.51 709.636773 1.213602
=HYPERLINK("http://www.godatabase.org/cgi-bin/go.cgi?query=GO:0002757&auto_wild_cards=yes&view=query&action=query&search_constraint=terms"	GO:0002757_immune_response-activating_signal_transduction) 47 0 0.000000 -0.000000 518 533.380309 626.07 718.759691 1.208629
=HYPERLINK("http://www.godatabase.org/cgi-bin/go.cgi?query=GO:0006140&auto_wild_cards=yes&view=query&action=query&search_constraint=terms"	GO:0006140_regulation_of_nucleotide_metabolic_process) 47 0 0.000000 -0.000000 518 533.380309 626.07 718.759691 1.208629
=HYPERLINK("http://www.godatabase.org/cgi-bin/go.cgi?query=GO:0030183&auto_wild_cards=yes&view=query&action=query&search_constraint=terms"	GO:0030183_B_cell_differentiation) 47 0 0.000000 -0.000000 518 533.380309 626.07 718.759691 1.208629
=HYPERLINK("http://www.godatabase.org/cgi-bin/go.cgi?query=GO:0030799&auto_wild_cards=yes&view=query&action=query&search_constraint=terms"	GO:0030799_regulation_of_cyclic_nucleotide_metabolic_process) 47 0 0.000000 -0.000000 518 533.380309 626.07 718.759691 1.208629
=HYPERLINK("http://www.godatabase.org/cgi-bin/go.cgi?query=GO:0031667&auto_wild_cards=yes&view=query&action=query&search_constraint=terms"	GO:0031667_response_to_nutrient_levels) 47 0 0.000000 -0.000000 518 533.380309 626.07 718.759691 1.208629
=HYPERLINK("http://www.godatabase.org/cgi-bin/go.cgi?query=GO:0034754&auto_wild_cards=yes&view=query&action=query&search_constraint=terms"	GO:0034754_cellular_hormone_metabolic_process) 47 0 0.000000 -0.000000 518 533.380309 626.07 718.759691 1.208629
=HYPERLINK("http://www.godatabase.org/cgi-bin/go.cgi?query=GO:0045087&auto_wild_cards=yes&view=query&action=query&search_constraint=terms"	GO:0045087_innate_immune_response) 47 0 0.000000 -0.000000 518 533.380309 626.07 718.759691 1.208629
=HYPERLINK("http://www.godatabase.org/cgi-bin/go.cgi?query=GO:0045619&auto_wild_cards=yes&view=query&action=query&search_constraint=terms"	GO:0045619_regulation_of_lymphocyte_differentiation) 47 0 0.000000 -0.000000 518 533.380309 626.07 718.759691 1.208629
=HYPERLINK("http://www.godatabase.org/cgi-bin/go.cgi?query=GO:0048871&auto_wild_cards=yes&view=query&action=query&search_constraint=terms"	GO:0048871_multicellular_organismal_homeostasis) 47 0 0.000000 -0.000000 518 533.380309 626.07 718.759691 1.208629
=HYPERLINK("http://www.godatabase.org/cgi-bin/go.cgi?query=GO:0060627&auto_wild_cards=yes&view=query&action=query&search_constraint=terms"	GO:0060627_regulation_of_vesicle-mediated_transport) 47 0 0.000000 -0.000000 518 533.380309 626.07 718.759691 1.208629
=HYPERLINK("http://www.godatabase.org/cgi-bin/go.cgi?query=GO:0003018&auto_wild_cards=yes&view=query&action=query&search_constraint=terms"	GO:0003018_vascular_process_in_circulatory_system) 31 0 0.000000 -0.000000 549 562.185119 653.18 744.174881 1.189763
=HYPERLINK("http://www.godatabase.org/cgi-bin/go.cgi?query=GO:0006486&auto_wild_cards=yes&view=query&action=query&search_constraint=terms"	GO:0006486_protein_amino_acid_glycosylation) 31 0 0.000000 -0.000000 549 562.185119 653.18 744.174881 1.189763
=HYPERLINK("http://www.godatabase.org/cgi-bin/go.cgi?query=GO:0006639&auto_wild_cards=yes&view=query&action=query&search_constraint=terms"	GO:0006639_acylglycerol_metabolic_process) 31 0 0.000000 -0.000000 549 562.185119 653.18 744.174881 1.189763
=HYPERLINK("http://www.godatabase.org/cgi-bin/go.cgi?query=GO:0006665&auto_wild_cards=yes&view=query&action=query&search_constraint=terms"	GO:0006665_sphingolipid_metabolic_process) 31 0 0.000000 -0.000000 549 562.185119 653.18 744.174881 1.189763
=HYPERLINK("http://www.godatabase.org/cgi-bin/go.cgi?query=GO:0006694&auto_wild_cards=yes&view=query&action=query&search_constraint=terms"	GO:0006694_steroid_biosynthetic_process) 31 0 0.000000 -0.000000 549 562.185119 653.18 744.174881 1.189763
=HYPERLINK("http://www.godatabase.org/cgi-bin/go.cgi?query=GO:0006939&auto_wild_cards=yes&view=query&action=query&search_constraint=terms"	GO:0006939_smooth_muscle_contraction) 31 0 0.000000 -0.000000 549 562.185119 653.18 744.174881 1.189763
=HYPERLINK("http://www.godatabase.org/cgi-bin/go.cgi?query=GO:0008645&auto_wild_cards=yes&view=query&action=query&search_constraint=terms"	GO:0008645_hexose_transport) 31 0 0.000000 -0.000000 549 562.185119 653.18 744.174881 1.189763
=HYPERLINK("http://www.godatabase.org/cgi-bin/go.cgi?query=GO:0009306&auto_wild_cards=yes&view=query&action=query&search_constraint=terms"	GO:0009306_protein_secretion) 31 0 0.000000 -0.000000 549 562.185119 653.18 744.174881 1.189763
=HYPERLINK("http://www.godatabase.org/cgi-bin/go.cgi?query=GO:0010562&auto_wild_cards=yes&view=query&action=query&search_constraint=terms"	GO:0010562_positive_regulation_of_phosphorus_metabolic_process) 31 0 0.000000 -0.000000 549 562.185119 653.18 744.174881 1.189763
=HYPERLINK("http://www.godatabase.org/cgi-bin/go.cgi?query=GO:0015749&auto_wild_cards=yes&view=query&action=query&search_constraint=terms"	GO:0015749_monosaccharide_transport) 31 0 0.000000 -0.000000 549 562.185119 653.18 744.174881 1.189763
=HYPERLINK("http://www.godatabase.org/cgi-bin/go.cgi?query=GO:0015758&auto_wild_cards=yes&view=query&action=query&search_constraint=terms"	GO:0015758_glucose_transport) 31 0 0.000000 -0.000000 549 562.185119 653.18 744.174881 1.189763
=HYPERLINK("http://www.godatabase.org/cgi-bin/go.cgi?query=GO:0016049&auto_wild_cards=yes&view=query&action=query&search_constraint=terms"	GO:0016049_cell_growth) 31 0 0.000000 -0.000000 549 562.185119 653.18 744.174881 1.189763
=HYPERLINK("http://www.godatabase.org/cgi-bin/go.cgi?query=GO:0016311&auto_wild_cards=yes&view=query&action=query&search_constraint=terms"	GO:0016311_dephosphorylation) 31 0 0.000000 -0.000000 549 562.185119 653.18 744.174881 1.189763
=HYPERLINK("http://www.godatabase.org/cgi-bin/go.cgi?query=GO:0021954&auto_wild_cards=yes&view=query&action=query&search_constraint=terms"	GO:0021954_central_nervous_system_neuron_development) 31 0 0.000000 -0.000000 549 562.185119 653.18 744.174881 1.189763
=HYPERLINK("http://www.godatabase.org/cgi-bin/go.cgi?query=GO:0033555&auto_wild_cards=yes&view=query&action=query&search_constraint=terms"	GO:0033555_multicellular_organismal_response_to_stress) 31 0 0.000000 -0.000000 549 562.185119 653.18 744.174881 1.189763
=HYPERLINK("http://www.godatabase.org/cgi-bin/go.cgi?query=GO:0035150&auto_wild_cards=yes&view=query&action=query&search_constraint=terms"	GO:0035150_regulation_of_tube_size) 31 0 0.000000 -0.000000 549 562.185119 653.18 744.174881 1.189763
=HYPERLINK("http://www.godatabase.org/cgi-bin/go.cgi?query=GO:0042157&auto_wild_cards=yes&view=query&action=query&search_constraint=terms"	GO:0042157_lipoprotein_metabolic_process) 31 0 0.000000 -0.000000 549 562.185119 653.18 744.174881 1.189763
=HYPERLINK("http://www.godatabase.org/cgi-bin/go.cgi?query=GO:0042327&auto_wild_cards=yes&view=query&action=query&search_constraint=terms"	GO:0042327_positive_regulation_of_phosphorylation) 31 0 0.000000 -0.000000 549 562.185119 653.18 744.174881 1.189763
=HYPERLINK("http://www.godatabase.org/cgi-bin/go.cgi?query=GO:0043269&auto_wild_cards=yes&view=query&action=query&search_constraint=terms"	GO:0043269_regulation_of_ion_transport) 31 0 0.000000 -0.000000 549 562.185119 653.18 744.174881 1.189763
=HYPERLINK("http://www.godatabase.org/cgi-bin/go.cgi?query=GO:0043413&auto_wild_cards=yes&view=query&action=query&search_constraint=terms"	GO:0043413_biopolymer_glycosylation) 31 0 0.000000 -0.000000 549 562.185119 653.18 744.174881 1.189763
=HYPERLINK("http://www.godatabase.org/cgi-bin/go.cgi?query=GO:0045088&auto_wild_cards=yes&view=query&action=query&search_constraint=terms"	GO:0045088_regulation_of_innate_immune_response) 31 0 0.000000 -0.000000 549 562.185119 653.18 744.174881 1.189763
=HYPERLINK("http://www.godatabase.org/cgi-bin/go.cgi?query=GO:0045937&auto_wild_cards=yes&view=query&action=query&search_constraint=terms"	GO:0045937_positive_regulation_of_phosphate_metabolic_process) 31 0 0.000000 -0.000000 549 562.185119 653.18 744.174881 1.189763
=HYPERLINK("http://www.godatabase.org/cgi-bin/go.cgi?query=GO:0046632&auto_wild_cards=yes&view=query&action=query&search_constraint=terms"	GO:0046632_alpha-beta_T_cell_differentiation) 31 0 0.000000 -0.000000 549 562.185119 653.18 744.174881 1.189763
=HYPERLINK("http://www.godatabase.org/cgi-bin/go.cgi?query=GO:0048167&auto_wild_cards=yes&view=query&action=query&search_constraint=terms"	GO:0048167_regulation_of_synaptic_plasticity) 31 0 0.000000 -0.000000 549 562.185119 653.18 744.174881 1.189763
=HYPERLINK("http://www.godatabase.org/cgi-bin/go.cgi?query=GO:0048562&auto_wild_cards=yes&view=query&action=query&search_constraint=terms"	GO:0048562_embryonic_organ_morphogenesis) 31 0 0.000000 -0.000000 549 562.185119 653.18 744.174881 1.189763
=HYPERLINK("http://www.godatabase.org/cgi-bin/go.cgi?query=GO:0050868&auto_wild_cards=yes&view=query&action=query&search_constraint=terms"	GO:0050868_negative_regulation_of_T_cell_activation) 31 0 0.000000 -0.000000 549 562.185119 653.18 744.174881 1.189763
=HYPERLINK("http://www.godatabase.org/cgi-bin/go.cgi?query=GO:0050880&auto_wild_cards=yes&view=query&action=query&search_constraint=terms"	GO:0050880_regulation_of_blood_vessel_size) 31 0 0.000000 -0.000000 549 562.185119 653.18 744.174881 1.189763
=HYPERLINK("http://www.godatabase.org/cgi-bin/go.cgi?query=GO:0051899&auto_wild_cards=yes&view=query&action=query&search_constraint=terms"	GO:0051899_membrane_depolarization) 31 0 0.000000 -0.000000 549 562.185119 653.18 744.174881 1.189763
=HYPERLINK("http://www.godatabase.org/cgi-bin/go.cgi?query=GO:0055088&auto_wild_cards=yes&view=query&action=query&search_constraint=terms"	GO:0055088_lipid_homeostasis) 31 0 0.000000 -0.000000 549 562.185119 653.18 744.174881 1.189763
=HYPERLINK("http://www.godatabase.org/cgi-bin/go.cgi?query=GO:0060512&auto_wild_cards=yes&view=query&action=query&search_constraint=terms"	GO:0060512_prostate_gland_morphogenesis) 31 0 0.000000 -0.000000 549 562.185119 653.18 744.174881 1.189763
=HYPERLINK("http://www.godatabase.org/cgi-bin/go.cgi?query=GO:0070085&auto_wild_cards=yes&view=query&action=query&search_constraint=terms"	GO:0070085_glycosylation) 31 0 0.000000 -0.000000 549 562.185119 653.18 744.174881 1.189763
=HYPERLINK("http://www.godatabase.org/cgi-bin/go.cgi?query=GO:0002429&auto_wild_cards=yes&view=query&action=query&search_constraint=terms"	GO:0002429_immune_response-activating_cell_surface_receptor_signaling_pathway) 41 0 0.000000 -0.000000 567 578.976817 669.09 759.203183 1.180053
=HYPERLINK("http://www.godatabase.org/cgi-bin/go.cgi?query=GO:0006260&auto_wild_cards=yes&view=query&action=query&search_constraint=terms"	GO:0006260_DNA_replication) 41 0 0.000000 -0.000000 567 578.976817 669.09 759.203183 1.180053
=HYPERLINK("http://www.godatabase.org/cgi-bin/go.cgi?query=GO:0006836&auto_wild_cards=yes&view=query&action=query&search_constraint=terms"	GO:0006836_neurotransmitter_transport) 41 0 0.000000 -0.000000 567 578.976817 669.09 759.203183 1.180053
=HYPERLINK("http://www.godatabase.org/cgi-bin/go.cgi?query=GO:0006865&auto_wild_cards=yes&view=query&action=query&search_constraint=terms"	GO:0006865_amino_acid_transport) 41 0 0.000000 -0.000000 567 578.976817 669.09 759.203183 1.180053
=HYPERLINK("http://www.godatabase.org/cgi-bin/go.cgi?query=GO:0007254&auto_wild_cards=yes&view=query&action=query&search_constraint=terms"	GO:0007254_JNK_cascade) 41 0 0.000000 -0.000000 567 578.976817 669.09 759.203183 1.180053
=HYPERLINK("http://www.godatabase.org/cgi-bin/go.cgi?query=GO:0008585&auto_wild_cards=yes&view=query&action=query&search_constraint=terms"	GO:0008585_female_gonad_development) 41 0 0.000000 -0.000000 567 578.976817 669.09 759.203183 1.180053
=HYPERLINK("http://www.godatabase.org/cgi-bin/go.cgi?query=GO:0009894&auto_wild_cards=yes&view=query&action=query&search_constraint=terms"	GO:0009894_regulation_of_catabolic_process) 41 0 0.000000 -0.000000 567 578.976817 669.09 759.203183 1.180053
=HYPERLINK("http://www.godatabase.org/cgi-bin/go.cgi?query=GO:0010551&auto_wild_cards=yes&view=query&action=query&search_constraint=terms"	GO:0010551_regulation_of_specific_transcription_from_RNA_polymerase_II_promoter) 41 0 0.000000 -0.000000 567 578.976817 669.09 759.203183 1.180053
=HYPERLINK("http://www.godatabase.org/cgi-bin/go.cgi?query=GO:0015833&auto_wild_cards=yes&view=query&action=query&search_constraint=terms"	GO:0015833_peptide_transport) 41 0 0.000000 -0.000000 567 578.976817 669.09 759.203183 1.180053
=HYPERLINK("http://www.godatabase.org/cgi-bin/go.cgi?query=GO:0015980&auto_wild_cards=yes&view=query&action=query&search_constraint=terms"	GO:0015980_energy_derivation_by_oxidation_of_organic_compounds) 41 0 0.000000 -0.000000 567 578.976817 669.09 759.203183 1.180053
=HYPERLINK("http://www.godatabase.org/cgi-bin/go.cgi?query=GO:0019216&auto_wild_cards=yes&view=query&action=query&search_constraint=terms"	GO:0019216_regulation_of_lipid_metabolic_process) 41 0 0.000000 -0.000000 567 578.976817 669.09 759.203183 1.180053
=HYPERLINK("http://www.godatabase.org/cgi-bin/go.cgi?query=GO:0019748&auto_wild_cards=yes&view=query&action=query&search_constraint=terms"	GO:0019748_secondary_metabolic_process) 41 0 0.000000 -0.000000 567 578.976817 669.09 759.203183 1.180053
=HYPERLINK("http://www.godatabase.org/cgi-bin/go.cgi?query=GO:0030817&auto_wild_cards=yes&view=query&action=query&search_constraint=terms"	GO:0030817_regulation_of_cAMP_biosynthetic_process) 41 0 0.000000 -0.000000 567 578.976817 669.09 759.203183 1.180053
=HYPERLINK("http://www.godatabase.org/cgi-bin/go.cgi?query=GO:0031344&auto_wild_cards=yes&view=query&action=query&search_constraint=terms"	GO:0031344_regulation_of_cell_projection_organization) 41 0 0.000000 -0.000000 567 578.976817 669.09 759.203183 1.180053
=HYPERLINK("http://www.godatabase.org/cgi-bin/go.cgi?query=GO:0032569&auto_wild_cards=yes&view=query&action=query&search_constraint=terms"	GO:0032569_specific_transcription_from_RNA_polymerase_II_promoter) 41 0 0.000000 -0.000000 567 578.976817 669.09 759.203183 1.180053
=HYPERLINK("http://www.godatabase.org/cgi-bin/go.cgi?query=GO:0032844&auto_wild_cards=yes&view=query&action=query&search_constraint=terms"	GO:0032844_regulation_of_homeostatic_process) 41 0 0.000000 -0.000000 567 578.976817 669.09 759.203183 1.180053
=HYPERLINK("http://www.godatabase.org/cgi-bin/go.cgi?query=GO:0033077&auto_wild_cards=yes&view=query&action=query&search_constraint=terms"	GO:0033077_T_cell_differentiation_in_the_thymus) 41 0 0.000000 -0.000000 567 578.976817 669.09 759.203183 1.180053
=HYPERLINK("http://www.godatabase.org/cgi-bin/go.cgi?query=GO:0050864&auto_wild_cards=yes&view=query&action=query&search_constraint=terms"	GO:0050864_regulation_of_B_cell_activation) 41 0 0.000000 -0.000000 567 578.976817 669.09 759.203183 1.180053
=HYPERLINK("http://www.godatabase.org/cgi-bin/go.cgi?query=GO:0000280&auto_wild_cards=yes&view=query&action=query&search_constraint=terms"	GO:0000280_nuclear_division) 24 0 0.000000 -0.000000 594 605.923293 694.86 783.796707 1.169798
=HYPERLINK("http://www.godatabase.org/cgi-bin/go.cgi?query=GO:0001541&auto_wild_cards=yes&view=query&action=query&search_constraint=terms"	GO:0001541_ovarian_follicle_development) 24 0 0.000000 -0.000000 594 605.923293 694.86 783.796707 1.169798
=HYPERLINK("http://www.godatabase.org/cgi-bin/go.cgi?query=GO:0002381&auto_wild_cards=yes&view=query&action=query&search_constraint=terms"	GO:0002381_immunoglobulin_production_during_immune_response) 24 0 0.000000 -0.000000 594 605.923293 694.86 783.796707 1.169798
=HYPERLINK("http://www.godatabase.org/cgi-bin/go.cgi?query=GO:0006650&auto_wild_cards=yes&view=query&action=query&search_constraint=terms"	GO:0006650_glycerophospholipid_metabolic_process) 24 0 0.000000 -0.000000 594 605.923293 694.86 783.796707 1.169798
=HYPERLINK("http://www.godatabase.org/cgi-bin/go.cgi?query=GO:0006941&auto_wild_cards=yes&view=query&action=query&search_constraint=terms"	GO:0006941_striated_muscle_contraction) 24 0 0.000000 -0.000000 594 605.923293 694.86 783.796707 1.169798
=HYPERLINK("http://www.godatabase.org/cgi-bin/go.cgi?query=GO:0006959&auto_wild_cards=yes&view=query&action=query&search_constraint=terms"	GO:0006959_humoral_immune_response) 24 0 0.000000 -0.000000 594 605.923293 694.86 783.796707 1.169798
=HYPERLINK("http://www.godatabase.org/cgi-bin/go.cgi?query=GO:0007067&auto_wild_cards=yes&view=query&action=query&search_constraint=terms"	GO:0007067_mitosis) 24 0 0.000000 -0.000000 594 605.923293 694.86 783.796707 1.169798
=HYPERLINK("http://www.godatabase.org/cgi-bin/go.cgi?query=GO:0007204&auto_wild_cards=yes&view=query&action=query&search_constraint=terms"	GO:0007204_elevation_of_cytosolic_calcium_ion_concentration) 24 0 0.000000 -0.000000 594 605.923293 694.86 783.796707 1.169798
=HYPERLINK("http://www.godatabase.org/cgi-bin/go.cgi?query=GO:0007259&auto_wild_cards=yes&view=query&action=query&search_constraint=terms"	GO:0007259_JAK-STAT_cascade) 24 0 0.000000 -0.000000 594 605.923293 694.86 783.796707 1.169798
=HYPERLINK("http://www.godatabase.org/cgi-bin/go.cgi?query=GO:0007266&auto_wild_cards=yes&view=query&action=query&search_constraint=terms"	GO:0007266_Rho_protein_signal_transduction) 24 0 0.000000 -0.000000 594 605.923293 694.86 783.796707 1.169798
=HYPERLINK("http://www.godatabase.org/cgi-bin/go.cgi?query=GO:0007632&auto_wild_cards=yes&view=query&action=query&search_constraint=terms"	GO:0007632_visual_behavior) 24 0 0.000000 -0.000000 594 605.923293 694.86 783.796707 1.169798
=HYPERLINK("http://www.godatabase.org/cgi-bin/go.cgi?query=GO:0008629&auto_wild_cards=yes&view=query&action=query&search_constraint=terms"	GO:0008629_induction_of_apoptosis_by_intracellular_signals) 24 0 0.000000 -0.000000 594 605.923293 694.86 783.796707 1.169798
=HYPERLINK("http://www.godatabase.org/cgi-bin/go.cgi?query=GO:0009612&auto_wild_cards=yes&view=query&action=query&search_constraint=terms"	GO:0009612_response_to_mechanical_stimulus) 24 0 0.000000 -0.000000 594 605.923293 694.86 783.796707 1.169798
=HYPERLINK("http://www.godatabase.org/cgi-bin/go.cgi?query=GO:0014070&auto_wild_cards=yes&view=query&action=query&search_constraint=terms"	GO:0014070_response_to_organic_cyclic_substance) 24 0 0.000000 -0.000000 594 605.923293 694.86 783.796707 1.169798
=HYPERLINK("http://www.godatabase.org/cgi-bin/go.cgi?query=GO:0021515&auto_wild_cards=yes&view=query&action=query&search_constraint=terms"	GO:0021515_cell_differentiation_in_spinal_cord) 24 0 0.000000 -0.000000 594 605.923293 694.86 783.796707 1.169798
=HYPERLINK("http://www.godatabase.org/cgi-bin/go.cgi?query=GO:0042158&auto_wild_cards=yes&view=query&action=query&search_constraint=terms"	GO:0042158_lipoprotein_biosynthetic_process) 24 0 0.000000 -0.000000 594 605.923293 694.86 783.796707 1.169798
=HYPERLINK("http://www.godatabase.org/cgi-bin/go.cgi?query=GO:0042632&auto_wild_cards=yes&view=query&action=query&search_constraint=terms"	GO:0042632_cholesterol_homeostasis) 24 0 0.000000 -0.000000 594 605.923293 694.86 783.796707 1.169798
=HYPERLINK("http://www.godatabase.org/cgi-bin/go.cgi?query=GO:0043410&auto_wild_cards=yes&view=query&action=query&search_constraint=terms"	GO:0043410_positive_regulation_of_MAPKKK_cascade) 24 0 0.000000 -0.000000 594 605.923293 694.86 783.796707 1.169798
=HYPERLINK("http://www.godatabase.org/cgi-bin/go.cgi?query=GO:0043588&auto_wild_cards=yes&view=query&action=query&search_constraint=terms"	GO:0043588_skin_development) 24 0 0.000000 -0.000000 594 605.923293 694.86 783.796707 1.169798
=HYPERLINK("http://www.godatabase.org/cgi-bin/go.cgi?query=GO:0048002&auto_wild_cards=yes&view=query&action=query&search_constraint=terms"	GO:0048002_antigen_processing_and_presentation_of_peptide_antigen) 24 0 0.000000 -0.000000 594 605.923293 694.86 783.796707 1.169798
=HYPERLINK("http://www.godatabase.org/cgi-bin/go.cgi?query=GO:0048546&auto_wild_cards=yes&view=query&action=query&search_constraint=terms"	GO:0048546_digestive_tract_morphogenesis) 24 0 0.000000 -0.000000 594 605.923293 694.86 783.796707 1.169798
=HYPERLINK("http://www.godatabase.org/cgi-bin/go.cgi?query=GO:0050679&auto_wild_cards=yes&view=query&action=query&search_constraint=terms"	GO:0050679_positive_regulation_of_epithelial_cell_proliferation) 24 0 0.000000 -0.000000 594 605.923293 694.86 783.796707 1.169798
=HYPERLINK("http://www.godatabase.org/cgi-bin/go.cgi?query=GO:0051099&auto_wild_cards=yes&view=query&action=query&search_constraint=terms"	GO:0051099_positive_regulation_of_binding) 24 0 0.000000 -0.000000 594 605.923293 694.86 783.796707 1.169798
=HYPERLINK("http://www.godatabase.org/cgi-bin/go.cgi?query=GO:0055092&auto_wild_cards=yes&view=query&action=query&search_constraint=terms"	GO:0055092_sterol_homeostasis) 24 0 0.000000 -0.000000 594 605.923293 694.86 783.796707 1.169798
=HYPERLINK("http://www.godatabase.org/cgi-bin/go.cgi?query=GO:0060078&auto_wild_cards=yes&view=query&action=query&search_constraint=terms"	GO:0060078_regulation_of_postsynaptic_membrane_potential) 24 0 0.000000 -0.000000 594 605.923293 694.86 783.796707 1.169798
=HYPERLINK("http://www.godatabase.org/cgi-bin/go.cgi?query=GO:0060113&auto_wild_cards=yes&view=query&action=query&search_constraint=terms"	GO:0060113_inner_ear_receptor_cell_differentiation) 24 0 0.000000 -0.000000 594 605.923293 694.86 783.796707 1.169798
=HYPERLINK("http://www.godatabase.org/cgi-bin/go.cgi?query=GO:0070667&auto_wild_cards=yes&view=query&action=query&search_constraint=terms"	GO:0070667_negative_regulation_of_mast_cell_proliferation) 24 0 0.000000 -0.000000 594 605.923293 694.86 783.796707 1.169798
=HYPERLINK("http://www.godatabase.org/cgi-bin/go.cgi?query=GO:0001708&auto_wild_cards=yes&view=query&action=query&search_constraint=terms"	GO:0001708_cell_fate_specification) 56 0 0.000000 -0.000000 604 614.251063 702.46 790.668937 1.163013
=HYPERLINK("http://www.godatabase.org/cgi-bin/go.cgi?query=GO:0002683&auto_wild_cards=yes&view=query&action=query&search_constraint=terms"	GO:0002683_negative_regulation_of_immune_system_process) 56 0 0.000000 -0.000000 604 614.251063 702.46 790.668937 1.163013
=HYPERLINK("http://www.godatabase.org/cgi-bin/go.cgi?query=GO:0002703&auto_wild_cards=yes&view=query&action=query&search_constraint=terms"	GO:0002703_regulation_of_leukocyte_mediated_immunity) 56 0 0.000000 -0.000000 604 614.251063 702.46 790.668937 1.163013
=HYPERLINK("http://www.godatabase.org/cgi-bin/go.cgi?query=GO:0006790&auto_wild_cards=yes&view=query&action=query&search_constraint=terms"	GO:0006790_sulfur_metabolic_process) 56 0 0.000000 -0.000000 604 614.251063 702.46 790.668937 1.163013
=HYPERLINK("http://www.godatabase.org/cgi-bin/go.cgi?query=GO:0009187&auto_wild_cards=yes&view=query&action=query&search_constraint=terms"	GO:0009187_cyclic_nucleotide_metabolic_process) 56 0 0.000000 -0.000000 604 614.251063 702.46 790.668937 1.163013
=HYPERLINK("http://www.godatabase.org/cgi-bin/go.cgi?query=GO:0042089&auto_wild_cards=yes&view=query&action=query&search_constraint=terms"	GO:0042089_cytokine_biosynthetic_process) 56 0 0.000000 -0.000000 604 614.251063 702.46 790.668937 1.163013
=HYPERLINK("http://www.godatabase.org/cgi-bin/go.cgi?query=GO:0042107&auto_wild_cards=yes&view=query&action=query&search_constraint=terms"	GO:0042107_cytokine_metabolic_process) 56 0 0.000000 -0.000000 604 614.251063 702.46 790.668937 1.163013
=HYPERLINK("http://www.godatabase.org/cgi-bin/go.cgi?query=GO:0046486&auto_wild_cards=yes&view=query&action=query&search_constraint=terms"	GO:0046486_glycerolipid_metabolic_process) 56 0 0.000000 -0.000000 604 614.251063 702.46 790.668937 1.163013
=HYPERLINK("http://www.godatabase.org/cgi-bin/go.cgi?query=GO:0050678&auto_wild_cards=yes&view=query&action=query&search_constraint=terms"	GO:0050678_regulation_of_epithelial_cell_proliferation) 56 0 0.000000 -0.000000 604 614.251063 702.46 790.668937 1.163013
=HYPERLINK("http://www.godatabase.org/cgi-bin/go.cgi?query=GO:0051321&auto_wild_cards=yes&view=query&action=query&search_constraint=terms"	GO:0051321_meiotic_cell_cycle) 56 0 0.000000 -0.000000 604 614.251063 702.46 790.668937 1.163013
=HYPERLINK("http://www.godatabase.org/cgi-bin/go.cgi?query=GO:0000027&auto_wild_cards=yes&view=query&action=query&search_constraint=terms"	GO:0000027_ribosomal_large_subunit_assembly) 1 0
=HYPERLINK("http://www.godatabase.org/cgi-bin/go.cgi?query=GO:0000042&auto_wild_cards=yes&view=query&action=query&search_constraint=terms"	GO:0000042_protein_targeting_to_Golgi) 1 0
=HYPERLINK("http://www.godatabase.org/cgi-bin/go.cgi?query=GO:0000046&auto_wild_cards=yes&view=query&action=query&search_constraint=terms"	GO:0000046_autophagic_vacuole_fusion) 1 0
=HYPERLINK("http://www.godatabase.org/cgi-bin/go.cgi?query=GO:0000050&auto_wild_cards=yes&view=query&action=query&search_constraint=terms"	GO:0000050_urea_cycle) 1 0
=HYPERLINK("http://www.godatabase.org/cgi-bin/go.cgi?query=GO:0000054&auto_wild_cards=yes&view=query&action=query&search_constraint=terms"	GO:0000054_ribosome_export_from_nucleus) 1 0
=HYPERLINK("http://www.godatabase.org/cgi-bin/go.cgi?query=GO:0000055&auto_wild_cards=yes&view=query&action=query&search_constraint=terms"	GO:0000055_ribosomal_large_subunit_export_from_nucleus) 1 0
=HYPERLINK("http://www.godatabase.org/cgi-bin/go.cgi?query=GO:0000056&auto_wild_cards=yes&view=query&action=query&search_constraint=terms"	GO:0000056_ribosomal_small_subunit_export_from_nucleus) 1 0
=HYPERLINK("http://www.godatabase.org/cgi-bin/go.cgi?query=GO:0000072&auto_wild_cards=yes&view=query&action=query&search_constraint=terms"	GO:0000072_M_phase_specific_microtubule_process) 1 0
=HYPERLINK("http://www.godatabase.org/cgi-bin/go.cgi?query=GO:0000101&auto_wild_cards=yes&view=query&action=query&search_constraint=terms"	GO:0000101_sulfur_amino_acid_transport) 1 0
=HYPERLINK("http://www.godatabase.org/cgi-bin/go.cgi?query=GO:0000147&auto_wild_cards=yes&view=query&action=query&search_constraint=terms"	GO:0000147_actin_cortical_patch_assembly) 1 0
=HYPERLINK("http://www.godatabase.org/cgi-bin/go.cgi?query=GO:0000154&auto_wild_cards=yes&view=query&action=query&search_constraint=terms"	GO:0000154_rRNA_modification) 1 0
=HYPERLINK("http://www.godatabase.org/cgi-bin/go.cgi?query=GO:0000183&auto_wild_cards=yes&view=query&action=query&search_constraint=terms"	GO:0000183_chromatin_silencing_at_rDNA) 1 0
=HYPERLINK("http://www.godatabase.org/cgi-bin/go.cgi?query=GO:0000185&auto_wild_cards=yes&view=query&action=query&search_constraint=terms"	GO:0000185_activation_of_MAPKKK_activity) 1 0
=HYPERLINK("http://www.godatabase.org/cgi-bin/go.cgi?query=GO:0000238&auto_wild_cards=yes&view=query&action=query&search_constraint=terms"	GO:0000238_zygotene) 1 0
=HYPERLINK("http://www.godatabase.org/cgi-bin/go.cgi?query=GO:0000255&auto_wild_cards=yes&view=query&action=query&search_constraint=terms"	GO:0000255_allantoin_metabolic_process) 1 0
=HYPERLINK("http://www.godatabase.org/cgi-bin/go.cgi?query=GO:0000266&auto_wild_cards=yes&view=query&action=query&search_constraint=terms"	GO:0000266_mitochondrial_fission) 1 0
=HYPERLINK("http://www.godatabase.org/cgi-bin/go.cgi?query=GO:0000273&auto_wild_cards=yes&view=query&action=query&search_constraint=terms"	GO:0000273_lipoic_acid_metabolic_process) 1 0
=HYPERLINK("http://www.godatabase.org/cgi-bin/go.cgi?query=GO:0000301&auto_wild_cards=yes&view=query&action=query&search_constraint=terms"	GO:0000301_retrograde_transport__vesicle_recycling_within_Golgi) 1 0
=HYPERLINK("http://www.godatabase.org/cgi-bin/go.cgi?query=GO:0000394&auto_wild_cards=yes&view=query&action=query&search_constraint=terms"	GO:0000394_RNA_splicing__via_endonucleolytic_cleavage_and_ligation) 1 0
=HYPERLINK("http://www.godatabase.org/cgi-bin/go.cgi?query=GO:0000429&auto_wild_cards=yes&view=query&action=query&search_constraint=terms"	GO:0000429_regulation_of_transcription_from_RNA_polymerase_II_promoter_by_carbon_catabolites) 1 0
=HYPERLINK("http://www.godatabase.org/cgi-bin/go.cgi?query=GO:0000430&auto_wild_cards=yes&view=query&action=query&search_constraint=terms"	GO:0000430_regulation_of_transcription_from_RNA_polymerase_II_promoter_by_glucose) 1 0
=HYPERLINK("http://www.godatabase.org/cgi-bin/go.cgi?query=GO:0000432&auto_wild_cards=yes&view=query&action=query&search_constraint=terms"	GO:0000432_positive_regulation_of_transcription_from_RNA_polymerase_II_promoter_by_glucose) 1 0
=HYPERLINK("http://www.godatabase.org/cgi-bin/go.cgi?query=GO:0000436&auto_wild_cards=yes&view=query&action=query&search_constraint=terms"	GO:0000436_positive_regulation_of_transcription_from_RNA_polymerase_II_promoter_by_carbon_catabolites) 1 0
=HYPERLINK("http://www.godatabase.org/cgi-bin/go.cgi?query=GO:0000448&auto_wild_cards=yes&view=query&action=query&search_constraint=terms"	GO:0000448_cleavage_in_ITS2_between_5.8S_rRNA_and_LSU-rRNA_of_tricistronic_rRNA_transcript_(SSU-rRNA__5.8S_rRNA__LSU-rRNA)) 1 0
=HYPERLINK("http://www.godatabase.org/cgi-bin/go.cgi?query=GO:0000460&auto_wild_cards=yes&view=query&action=query&search_constraint=terms"	GO:0000460_maturation_of_5.8S_rRNA) 1 0
=HYPERLINK("http://www.godatabase.org/cgi-bin/go.cgi?query=GO:0000463&auto_wild_cards=yes&view=query&action=query&search_constraint=terms"	GO:0000463_maturation_of_LSU-rRNA_from_tricistronic_rRNA_transcript_(SSU-rRNA__5.8S_rRNA__LSU-rRNA)) 1 0
=HYPERLINK("http://www.godatabase.org/cgi-bin/go.cgi?query=GO:0000466&auto_wild_cards=yes&view=query&action=query&search_constraint=terms"	GO:0000466_maturation_of_5.8S_rRNA_from_tricistronic_rRNA_transcript_(SSU-rRNA__5.8S_rRNA__LSU-rRNA)) 1 0
=HYPERLINK("http://www.godatabase.org/cgi-bin/go.cgi?query=GO:0000469&auto_wild_cards=yes&view=query&action=query&search_constraint=terms"	GO:0000469_cleavages_during_rRNA_processing) 1 0
=HYPERLINK("http://www.godatabase.org/cgi-bin/go.cgi?query=GO:0000470&auto_wild_cards=yes&view=query&action=query&search_constraint=terms"	GO:0000470_maturation_of_LSU-rRNA) 1 0
=HYPERLINK("http://www.godatabase.org/cgi-bin/go.cgi?query=GO:0000478&auto_wild_cards=yes&view=query&action=query&search_constraint=terms"	GO:0000478_endonucleolytic_cleavages_during_rRNA_processing) 1 0
=HYPERLINK("http://www.godatabase.org/cgi-bin/go.cgi?query=GO:0000479&auto_wild_cards=yes&view=query&action=query&search_constraint=terms"	GO:0000479_endonucleolytic_cleavage_of_tricistronic_rRNA_transcript_(SSU-rRNA__5.8S_rRNA__LSU-rRNA)) 1 0
=HYPERLINK("http://www.godatabase.org/cgi-bin/go.cgi?query=GO:0000705&auto_wild_cards=yes&view=query&action=query&search_constraint=terms"	GO:0000705_achiasmate_meiosis_I) 1 0
=HYPERLINK("http://www.godatabase.org/cgi-bin/go.cgi?query=GO:0000966&auto_wild_cards=yes&view=query&action=query&search_constraint=terms"	GO:0000966_RNA_5'-end_processing) 1 0
=HYPERLINK("http://www.godatabase.org/cgi-bin/go.cgi?query=GO:0001300&auto_wild_cards=yes&view=query&action=query&search_constraint=terms"	GO:0001300_chronological_cell_aging) 1 0
=HYPERLINK("http://www.godatabase.org/cgi-bin/go.cgi?query=GO:0001547&auto_wild_cards=yes&view=query&action=query&search_constraint=terms"	GO:0001547_antral_ovarian_follicle_growth) 1 0
=HYPERLINK("http://www.godatabase.org/cgi-bin/go.cgi?query=GO:0001555&auto_wild_cards=yes&view=query&action=query&search_constraint=terms"	GO:0001555_oocyte_growth) 1 0
=HYPERLINK("http://www.godatabase.org/cgi-bin/go.cgi?query=GO:0001560&auto_wild_cards=yes&view=query&action=query&search_constraint=terms"	GO:0001560_regulation_of_cell_growth_by_extracellular_stimulus) 1 0
=HYPERLINK("http://www.godatabase.org/cgi-bin/go.cgi?query=GO:0001660&auto_wild_cards=yes&view=query&action=query&search_constraint=terms"	GO:0001660_fever) 1 0
=HYPERLINK("http://www.godatabase.org/cgi-bin/go.cgi?query=GO:0001696&auto_wild_cards=yes&view=query&action=query&search_constraint=terms"	GO:0001696_gastric_acid_secretion) 1 0
=HYPERLINK("http://www.godatabase.org/cgi-bin/go.cgi?query=GO:0001712&auto_wild_cards=yes&view=query&action=query&search_constraint=terms"	GO:0001712_ectodermal_cell_fate_commitment) 1 0
=HYPERLINK("http://www.godatabase.org/cgi-bin/go.cgi?query=GO:0001714&auto_wild_cards=yes&view=query&action=query&search_constraint=terms"	GO:0001714_endodermal_cell_fate_specification) 1 0
=HYPERLINK("http://www.godatabase.org/cgi-bin/go.cgi?query=GO:0001762&auto_wild_cards=yes&view=query&action=query&search_constraint=terms"	GO:0001762_beta-alanine_transport) 1 0
=HYPERLINK("http://www.godatabase.org/cgi-bin/go.cgi?query=GO:0001766&auto_wild_cards=yes&view=query&action=query&search_constraint=terms"	GO:0001766_membrane_raft_polarization) 1 0
=HYPERLINK("http://www.godatabase.org/cgi-bin/go.cgi?query=GO:0001811&auto_wild_cards=yes&view=query&action=query&search_constraint=terms"	GO:0001811_negative_regulation_of_type_I_hypersensitivity) 1 0
=HYPERLINK("http://www.godatabase.org/cgi-bin/go.cgi?query=GO:0001821&auto_wild_cards=yes&view=query&action=query&search_constraint=terms"	GO:0001821_histamine_secretion) 1 0
=HYPERLINK("http://www.godatabase.org/cgi-bin/go.cgi?query=GO:0001826&auto_wild_cards=yes&view=query&action=query&search_constraint=terms"	GO:0001826_inner_cell_mass_cell_differentiation) 1 0
=HYPERLINK("http://www.godatabase.org/cgi-bin/go.cgi?query=GO:0001830&auto_wild_cards=yes&view=query&action=query&search_constraint=terms"	GO:0001830_trophectodermal_cell_fate_commitment) 1 0
=HYPERLINK("http://www.godatabase.org/cgi-bin/go.cgi?query=GO:0001834&auto_wild_cards=yes&view=query&action=query&search_constraint=terms"	GO:0001834_trophectodermal_cell_proliferation) 1 0
=HYPERLINK("http://www.godatabase.org/cgi-bin/go.cgi?query=GO:0001867&auto_wild_cards=yes&view=query&action=query&search_constraint=terms"	GO:0001867_complement_activation__lectin_pathway) 1 0
=HYPERLINK("http://www.godatabase.org/cgi-bin/go.cgi?query=GO:0001880&auto_wild_cards=yes&view=query&action=query&search_constraint=terms"	GO:0001880_Mullerian_duct_regression) 1 0
=HYPERLINK("http://www.godatabase.org/cgi-bin/go.cgi?query=GO:0001887&auto_wild_cards=yes&view=query&action=query&search_constraint=terms"	GO:0001887_selenium_metabolic_process) 1 0
=HYPERLINK("http://www.godatabase.org/cgi-bin/go.cgi?query=GO:0001922&auto_wild_cards=yes&view=query&action=query&search_constraint=terms"	GO:0001922_B-1_B_cell_homeostasis) 1 0
=HYPERLINK("http://www.godatabase.org/cgi-bin/go.cgi?query=GO:0001923&auto_wild_cards=yes&view=query&action=query&search_constraint=terms"	GO:0001923_B-1_B_cell_differentiation) 1 0
=HYPERLINK("http://www.godatabase.org/cgi-bin/go.cgi?query=GO:0001941&auto_wild_cards=yes&view=query&action=query&search_constraint=terms"	GO:0001941_postsynaptic_membrane_organization) 1 0
=HYPERLINK("http://www.godatabase.org/cgi-bin/go.cgi?query=GO:0001946&auto_wild_cards=yes&view=query&action=query&search_constraint=terms"	GO:0001946_lymphangiogenesis) 1 0
=HYPERLINK("http://www.godatabase.org/cgi-bin/go.cgi?query=GO:0001956&auto_wild_cards=yes&view=query&action=query&search_constraint=terms"	GO:0001956_positive_regulation_of_neurotransmitter_secretion) 1 0
=HYPERLINK("http://www.godatabase.org/cgi-bin/go.cgi?query=GO:0001961&auto_wild_cards=yes&view=query&action=query&search_constraint=terms"	GO:0001961_positive_regulation_of_cytokine-mediated_signaling_pathway) 1 0
=HYPERLINK("http://www.godatabase.org/cgi-bin/go.cgi?query=GO:0001979&auto_wild_cards=yes&view=query&action=query&search_constraint=terms"	GO:0001979_regulation_of_systemic_arterial_blood_pressure_by_chemoreceptor_signaling) 1 0
=HYPERLINK("http://www.godatabase.org/cgi-bin/go.cgi?query=GO:0001980&auto_wild_cards=yes&view=query&action=query&search_constraint=terms"	GO:0001980_regulation_of_systemic_arterial_blood_pressure_by_ischemic_conditions) 1 0
=HYPERLINK("http://www.godatabase.org/cgi-bin/go.cgi?query=GO:0001984&auto_wild_cards=yes&view=query&action=query&search_constraint=terms"	GO:0001984_vasodilation_of_artery_during_baroreceptor_response_to_increased_systemic_arterial_blood_pressure) 1 0
=HYPERLINK("http://www.godatabase.org/cgi-bin/go.cgi?query=GO:0001985&auto_wild_cards=yes&view=query&action=query&search_constraint=terms"	GO:0001985_negative_regulation_of_heart_rate_in_baroreceptor_response_to_increased_systemic_arterial_blood_pressure) 1 0
=HYPERLINK("http://www.godatabase.org/cgi-bin/go.cgi?query=GO:0001987&auto_wild_cards=yes&view=query&action=query&search_constraint=terms"	GO:0001987_vasoconstriction_of_artery_involved_in_baroreceptor_response_to_lowering_of_systemic_arterial_blood_pressure) 1 0
=HYPERLINK("http://www.godatabase.org/cgi-bin/go.cgi?query=GO:0001988&auto_wild_cards=yes&view=query&action=query&search_constraint=terms"	GO:0001988_positive_regulation_of_heart_rate_in_baroreceptor_response_to_decreased_systemic_arterial_blood_pressure) 1 0
=HYPERLINK("http://www.godatabase.org/cgi-bin/go.cgi?query=GO:0001994&auto_wild_cards=yes&view=query&action=query&search_constraint=terms"	GO:0001994_norepinephrine-epinephrine_vasoconstriction_involved_in_regulation_of_systemic_arterial_blood_pressure) 1 0
=HYPERLINK("http://www.godatabase.org/cgi-bin/go.cgi?query=GO:0002001&auto_wild_cards=yes&view=query&action=query&search_constraint=terms"	GO:0002001_renin_secretion_into_blood_stream) 1 0
=HYPERLINK("http://www.godatabase.org/cgi-bin/go.cgi?query=GO:0002002&auto_wild_cards=yes&view=query&action=query&search_constraint=terms"	GO:0002002_regulation_of_angiotensin_levels_in_blood) 1 0
=HYPERLINK("http://www.godatabase.org/cgi-bin/go.cgi?query=GO:0002003&auto_wild_cards=yes&view=query&action=query&search_constraint=terms"	GO:0002003_angiotensin_maturation) 1 0
=HYPERLINK("http://www.godatabase.org/cgi-bin/go.cgi?query=GO:0002007&auto_wild_cards=yes&view=query&action=query&search_constraint=terms"	GO:0002007_detection_of_hypoxic_conditions_in_blood_by_chemoreceptor_signaling) 1 0
=HYPERLINK("http://www.godatabase.org/cgi-bin/go.cgi?query=GO:0002017&auto_wild_cards=yes&view=query&action=query&search_constraint=terms"	GO:0002017_regulation_of_blood_volume_by_renal_aldosterone) 1 0
=HYPERLINK("http://www.godatabase.org/cgi-bin/go.cgi?query=GO:0002023&auto_wild_cards=yes&view=query&action=query&search_constraint=terms"	GO:0002023_reduction_of_food_intake_in_response_to_dietary_excess) 1 0
=HYPERLINK("http://www.godatabase.org/cgi-bin/go.cgi?query=GO:0002031&auto_wild_cards=yes&view=query&action=query&search_constraint=terms"	GO:0002031_G-protein_coupled_receptor_internalization) 1 0
=HYPERLINK("http://www.godatabase.org/cgi-bin/go.cgi?query=GO:0002036&auto_wild_cards=yes&view=query&action=query&search_constraint=terms"	GO:0002036_regulation_of_L-glutamate_transport) 1 0
=HYPERLINK("http://www.godatabase.org/cgi-bin/go.cgi?query=GO:0002040&auto_wild_cards=yes&view=query&action=query&search_constraint=terms"	GO:0002040_sprouting_angiogenesis) 1 0
=HYPERLINK("http://www.godatabase.org/cgi-bin/go.cgi?query=GO:0002041&auto_wild_cards=yes&view=query&action=query&search_constraint=terms"	GO:0002041_intussusceptive_angiogenesis) 1 0
=HYPERLINK("http://www.godatabase.org/cgi-bin/go.cgi?query=GO:0002068&auto_wild_cards=yes&view=query&action=query&search_constraint=terms"	GO:0002068_glandular_epithelial_cell_development) 1 0
=HYPERLINK("http://www.godatabase.org/cgi-bin/go.cgi?query=GO:0002069&auto_wild_cards=yes&view=query&action=query&search_constraint=terms"	GO:0002069_columnar_cuboidal_epithelial_cell_maturation) 1 0
=HYPERLINK("http://www.godatabase.org/cgi-bin/go.cgi?query=GO:0002071&auto_wild_cards=yes&view=query&action=query&search_constraint=terms"	GO:0002071_glandular_epithelial_cell_maturation) 1 0
=HYPERLINK("http://www.godatabase.org/cgi-bin/go.cgi?query=GO:0002082&auto_wild_cards=yes&view=query&action=query&search_constraint=terms"	GO:0002082_regulation_of_oxidative_phosphorylation) 1 0
=HYPERLINK("http://www.godatabase.org/cgi-bin/go.cgi?query=GO:0002084&auto_wild_cards=yes&view=query&action=query&search_constraint=terms"	GO:0002084_protein_depalmitoylation) 1 0
=HYPERLINK("http://www.godatabase.org/cgi-bin/go.cgi?query=GO:0002085&auto_wild_cards=yes&view=query&action=query&search_constraint=terms"	GO:0002085_inhibition_of_neuroepithelial_cell_differentiation) 1 0
=HYPERLINK("http://www.godatabase.org/cgi-bin/go.cgi?query=GO:0002086&auto_wild_cards=yes&view=query&action=query&search_constraint=terms"	GO:0002086_diaphragm_contraction) 1 0
=HYPERLINK("http://www.godatabase.org/cgi-bin/go.cgi?query=GO:0002118&auto_wild_cards=yes&view=query&action=query&search_constraint=terms"	GO:0002118_aggressive_behavior) 1 0
=HYPERLINK("http://www.godatabase.org/cgi-bin/go.cgi?query=GO:0002121&auto_wild_cards=yes&view=query&action=query&search_constraint=terms"	GO:0002121_inter-male_aggressive_behavior) 1 0
=HYPERLINK("http://www.godatabase.org/cgi-bin/go.cgi?query=GO:0002124&auto_wild_cards=yes&view=query&action=query&search_constraint=terms"	GO:0002124_territorial_aggressive_behavior) 1 0
=HYPERLINK("http://www.godatabase.org/cgi-bin/go.cgi?query=GO:0002227&auto_wild_cards=yes&view=query&action=query&search_constraint=terms"	GO:0002227_innate_immune_response_in_mucosa) 1 0
=HYPERLINK("http://www.godatabase.org/cgi-bin/go.cgi?query=GO:0002232&auto_wild_cards=yes&view=query&action=query&search_constraint=terms"	GO:0002232_leukocyte_chemotaxis_during_inflammatory_response) 1 0
=HYPERLINK("http://www.godatabase.org/cgi-bin/go.cgi?query=GO:0002248&auto_wild_cards=yes&view=query&action=query&search_constraint=terms"	GO:0002248_connective_tissue_replacement_during_inflammatory_response) 1 0
=HYPERLINK("http://www.godatabase.org/cgi-bin/go.cgi?query=GO:0002282&auto_wild_cards=yes&view=query&action=query&search_constraint=terms"	GO:0002282_microglial_cell_activation_during_immune_response) 1 0
=HYPERLINK("http://www.godatabase.org/cgi-bin/go.cgi?query=GO:0002287&auto_wild_cards=yes&view=query&action=query&search_constraint=terms"	GO:0002287_alpha-beta_T_cell_activation_during_immune_response) 1 0
=HYPERLINK("http://www.godatabase.org/cgi-bin/go.cgi?query=GO:0002314&auto_wild_cards=yes&view=query&action=query&search_constraint=terms"	GO:0002314_germinal_center_B_cell_differentiation) 1 0
=HYPERLINK("http://www.godatabase.org/cgi-bin/go.cgi?query=GO:0002315&auto_wild_cards=yes&view=query&action=query&search_constraint=terms"	GO:0002315_marginal_zone_B_cell_differentiation) 1 0
=HYPERLINK("http://www.godatabase.org/cgi-bin/go.cgi?query=GO:0002316&auto_wild_cards=yes&view=query&action=query&search_constraint=terms"	GO:0002316_follicular_B_cell_differentiation) 1 0
=HYPERLINK("http://www.godatabase.org/cgi-bin/go.cgi?query=GO:0002317&auto_wild_cards=yes&view=query&action=query&search_constraint=terms"	GO:0002317_plasma_cell_differentiation) 1 0
=HYPERLINK("http://www.godatabase.org/cgi-bin/go.cgi?query=GO:0002349&auto_wild_cards=yes&view=query&action=query&search_constraint=terms"	GO:0002349_histamine_production_during_acute_inflammatory_response) 1 0
=HYPERLINK("http://www.godatabase.org/cgi-bin/go.cgi?query=GO:0002351&auto_wild_cards=yes&view=query&action=query&search_constraint=terms"	GO:0002351_serotonin_production_during_acute_inflammatory_response) 1 0
=HYPERLINK("http://www.godatabase.org/cgi-bin/go.cgi?query=GO:0002355&auto_wild_cards=yes&view=query&action=query&search_constraint=terms"	GO:0002355_detection_of_tumor_cell) 1 0
=HYPERLINK("http://www.godatabase.org/cgi-bin/go.cgi?query=GO:0002370&auto_wild_cards=yes&view=query&action=query&search_constraint=terms"	GO:0002370_natural_killer_cell_cytokine_production) 1 0
=HYPERLINK("http://www.godatabase.org/cgi-bin/go.cgi?query=GO:0002371&auto_wild_cards=yes&view=query&action=query&search_constraint=terms"	GO:0002371_dendritic_cell_cytokine_production) 1 0
=HYPERLINK("http://www.godatabase.org/cgi-bin/go.cgi?query=GO:0002380&auto_wild_cards=yes&view=query&action=query&search_constraint=terms"	GO:0002380_immunoglobulin_secretion_during_immune_response) 1 0
=HYPERLINK("http://www.godatabase.org/cgi-bin/go.cgi?query=GO:0002396&auto_wild_cards=yes&view=query&action=query&search_constraint=terms"	GO:0002396_MHC_protein_complex_assembly) 1 0
=HYPERLINK("http://www.godatabase.org/cgi-bin/go.cgi?query=GO:0002397&auto_wild_cards=yes&view=query&action=query&search_constraint=terms"	GO:0002397_MHC_class_I_protein_complex_assembly) 1 0
=HYPERLINK("http://www.godatabase.org/cgi-bin/go.cgi?query=GO:0002420&auto_wild_cards=yes&view=query&action=query&search_constraint=terms"	GO:0002420_natural_killer_cell_mediated_cytotoxicity_directed_against_tumor_cell_target) 1 0
=HYPERLINK("http://www.godatabase.org/cgi-bin/go.cgi?query=GO:0002423&auto_wild_cards=yes&view=query&action=query&search_constraint=terms"	GO:0002423_natural_killer_cell_mediated_immune_response_to_tumor_cell) 1 0
=HYPERLINK("http://www.godatabase.org/cgi-bin/go.cgi?query=GO:0002424&auto_wild_cards=yes&view=query&action=query&search_constraint=terms"	GO:0002424_T_cell_mediated_immune_response_to_tumor_cell) 1 0
=HYPERLINK("http://www.godatabase.org/cgi-bin/go.cgi?query=GO:0002426&auto_wild_cards=yes&view=query&action=query&search_constraint=terms"	GO:0002426_immunoglobulin_production_in_mucosal_tissue) 1 0
=HYPERLINK("http://www.godatabase.org/cgi-bin/go.cgi?query=GO:0002431&auto_wild_cards=yes&view=query&action=query&search_constraint=terms"	GO:0002431_Fc_receptor_mediated_stimulatory_signaling_pathway) 1 0
=HYPERLINK("http://www.godatabase.org/cgi-bin/go.cgi?query=GO:0002432&auto_wild_cards=yes&view=query&action=query&search_constraint=terms"	GO:0002432_granuloma_formation) 1 0
=HYPERLINK("http://www.godatabase.org/cgi-bin/go.cgi?query=GO:0002441&auto_wild_cards=yes&view=query&action=query&search_constraint=terms"	GO:0002441_histamine_secretion_during_acute_inflammatory_response) 1 0
=HYPERLINK("http://www.godatabase.org/cgi-bin/go.cgi?query=GO:0002442&auto_wild_cards=yes&view=query&action=query&search_constraint=terms"	GO:0002442_serotonin_secretion_during_acute_inflammatory_response) 1 0
=HYPERLINK("http://www.godatabase.org/cgi-bin/go.cgi?query=GO:0002457&auto_wild_cards=yes&view=query&action=query&search_constraint=terms"	GO:0002457_T_cell_antigen_processing_and_presentation) 1 0
=HYPERLINK("http://www.godatabase.org/cgi-bin/go.cgi?query=GO:0002458&auto_wild_cards=yes&view=query&action=query&search_constraint=terms"	GO:0002458_peripheral_T_cell_tolerance_induction) 1 0
=HYPERLINK("http://www.godatabase.org/cgi-bin/go.cgi?query=GO:0002461&auto_wild_cards=yes&view=query&action=query&search_constraint=terms"	GO:0002461_tolerance_induction_dependent_upon_immune_response) 1 0
=HYPERLINK("http://www.godatabase.org/cgi-bin/go.cgi?query=GO:0002465&auto_wild_cards=yes&view=query&action=query&search_constraint=terms"	GO:0002465_peripheral_tolerance_induction) 1 0
=HYPERLINK("http://www.godatabase.org/cgi-bin/go.cgi?query=GO:0002468&auto_wild_cards=yes&view=query&action=query&search_constraint=terms"	GO:0002468_dendritic_cell_antigen_processing_and_presentation) 1 0
=HYPERLINK("http://www.godatabase.org/cgi-bin/go.cgi?query=GO:0002476&auto_wild_cards=yes&view=query&action=query&search_constraint=terms"	GO:0002476_antigen_processing_and_presentation_of_endogenous_peptide_antigen_via_MHC_class_Ib) 1 0
=HYPERLINK("http://www.godatabase.org/cgi-bin/go.cgi?query=GO:0002479&auto_wild_cards=yes&view=query&action=query&search_constraint=terms"	GO:0002479_antigen_processing_and_presentation_of_exogenous_peptide_antigen_via_MHC_class_I__TAP-dependent) 1 0
=HYPERLINK("http://www.godatabase.org/cgi-bin/go.cgi?query=GO:0002483&auto_wild_cards=yes&view=query&action=query&search_constraint=terms"	GO:0002483_antigen_processing_and_presentation_of_endogenous_peptide_antigen) 1 0
=HYPERLINK("http://www.godatabase.org/cgi-bin/go.cgi?query=GO:0002501&auto_wild_cards=yes&view=query&action=query&search_constraint=terms"	GO:0002501_peptide_antigen_assembly_with_MHC_protein_complex) 1 0
=HYPERLINK("http://www.godatabase.org/cgi-bin/go.cgi?query=GO:0002502&auto_wild_cards=yes&view=query&action=query&search_constraint=terms"	GO:0002502_peptide_antigen_assembly_with_MHC_class_I_protein_complex) 1 0
=HYPERLINK("http://www.godatabase.org/cgi-bin/go.cgi?query=GO:0002508&auto_wild_cards=yes&view=query&action=query&search_constraint=terms"	GO:0002508_central_tolerance_induction) 1 0
=HYPERLINK("http://www.godatabase.org/cgi-bin/go.cgi?query=GO:0002510&auto_wild_cards=yes&view=query&action=query&search_constraint=terms"	GO:0002510_central_B_cell_tolerance_induction) 1 0
=HYPERLINK("http://www.godatabase.org/cgi-bin/go.cgi?query=GO:0002545&auto_wild_cards=yes&view=query&action=query&search_constraint=terms"	GO:0002545_chronic_inflammatory_response_to_non-antigenic_stimulus) 1 0
=HYPERLINK("http://www.godatabase.org/cgi-bin/go.cgi?query=GO:0002553&auto_wild_cards=yes&view=query&action=query&search_constraint=terms"	GO:0002553_histamine_secretion_by_mast_cell) 1 0
=HYPERLINK("http://www.godatabase.org/cgi-bin/go.cgi?query=GO:0002554&auto_wild_cards=yes&view=query&action=query&search_constraint=terms"	GO:0002554_serotonin_secretion_by_platelet) 1 0
=HYPERLINK("http://www.godatabase.org/cgi-bin/go.cgi?query=GO:0002572&auto_wild_cards=yes&view=query&action=query&search_constraint=terms"	GO:0002572_pro-T_cell_differentiation) 1 0
=HYPERLINK("http://www.godatabase.org/cgi-bin/go.cgi?query=GO:0002577&auto_wild_cards=yes&view=query&action=query&search_constraint=terms"	GO:0002577_regulation_of_antigen_processing_and_presentation) 1 0
=HYPERLINK("http://www.godatabase.org/cgi-bin/go.cgi?query=GO:0002579&auto_wild_cards=yes&view=query&action=query&search_constraint=terms"	GO:0002579_positive_regulation_of_antigen_processing_and_presentation) 1 0
=HYPERLINK("http://www.godatabase.org/cgi-bin/go.cgi?query=GO:0002604&auto_wild_cards=yes&view=query&action=query&search_constraint=terms"	GO:0002604_regulation_of_dendritic_cell_antigen_processing_and_presentation) 1 0
=HYPERLINK("http://www.godatabase.org/cgi-bin/go.cgi?query=GO:0002606&auto_wild_cards=yes&view=query&action=query&search_constraint=terms"	GO:0002606_positive_regulation_of_dendritic_cell_antigen_processing_and_presentation) 1 0
=HYPERLINK("http://www.godatabase.org/cgi-bin/go.cgi?query=GO:0002635&auto_wild_cards=yes&view=query&action=query&search_constraint=terms"	GO:0002635_negative_regulation_of_germinal_center_formation) 1 0
=HYPERLINK("http://www.godatabase.org/cgi-bin/go.cgi?query=GO:0002646&auto_wild_cards=yes&view=query&action=query&search_constraint=terms"	GO:0002646_regulation_of_central_tolerance_induction) 1 0
=HYPERLINK("http://www.godatabase.org/cgi-bin/go.cgi?query=GO:0002648&auto_wild_cards=yes&view=query&action=query&search_constraint=terms"	GO:0002648_positive_regulation_of_central_tolerance_induction) 1 0
=HYPERLINK("http://www.godatabase.org/cgi-bin/go.cgi?query=GO:0002649&auto_wild_cards=yes&view=query&action=query&search_constraint=terms"	GO:0002649_regulation_of_tolerance_induction_to_self_antigen) 1 0
=HYPERLINK("http://www.godatabase.org/cgi-bin/go.cgi?query=GO:0002651&auto_wild_cards=yes&view=query&action=query&search_constraint=terms"	GO:0002651_positive_regulation_of_tolerance_induction_to_self_antigen) 1 0
=HYPERLINK("http://www.godatabase.org/cgi-bin/go.cgi?query=GO:0002652&auto_wild_cards=yes&view=query&action=query&search_constraint=terms"	GO:0002652_regulation_of_tolerance_induction_dependent_upon_immune_response) 1 0
=HYPERLINK("http://www.godatabase.org/cgi-bin/go.cgi?query=GO:0002654&auto_wild_cards=yes&view=query&action=query&search_constraint=terms"	GO:0002654_positive_regulation_of_tolerance_induction_dependent_upon_immune_response) 1 0
=HYPERLINK("http://www.godatabase.org/cgi-bin/go.cgi?query=GO:0002658&auto_wild_cards=yes&view=query&action=query&search_constraint=terms"	GO:0002658_regulation_of_peripheral_tolerance_induction) 1 0
=HYPERLINK("http://www.godatabase.org/cgi-bin/go.cgi?query=GO:0002660&auto_wild_cards=yes&view=query&action=query&search_constraint=terms"	GO:0002660_positive_regulation_of_peripheral_tolerance_induction) 1 0
=HYPERLINK("http://www.godatabase.org/cgi-bin/go.cgi?query=GO:0002677&auto_wild_cards=yes&view=query&action=query&search_constraint=terms"	GO:0002677_negative_regulation_of_chronic_inflammatory_response) 1 0
=HYPERLINK("http://www.godatabase.org/cgi-bin/go.cgi?query=GO:0002678&auto_wild_cards=yes&view=query&action=query&search_constraint=terms"	GO:0002678_positive_regulation_of_chronic_inflammatory_response) 1 0
=HYPERLINK("http://www.godatabase.org/cgi-bin/go.cgi?query=GO:0002701&auto_wild_cards=yes&view=query&action=query&search_constraint=terms"	GO:0002701_negative_regulation_of_production_of_molecular_mediator_of_immune_response) 1 0
=HYPERLINK("http://www.godatabase.org/cgi-bin/go.cgi?query=GO:0002719&auto_wild_cards=yes&view=query&action=query&search_constraint=terms"	GO:0002719_negative_regulation_of_cytokine_production_during_immune_response) 1 0
=HYPERLINK("http://www.godatabase.org/cgi-bin/go.cgi?query=GO:0002724&auto_wild_cards=yes&view=query&action=query&search_constraint=terms"	GO:0002724_regulation_of_T_cell_cytokine_production) 1 0
=HYPERLINK("http://www.godatabase.org/cgi-bin/go.cgi?query=GO:0002727&auto_wild_cards=yes&view=query&action=query&search_constraint=terms"	GO:0002727_regulation_of_natural_killer_cell_cytokine_production) 1 0
=HYPERLINK("http://www.godatabase.org/cgi-bin/go.cgi?query=GO:0002729&auto_wild_cards=yes&view=query&action=query&search_constraint=terms"	GO:0002729_positive_regulation_of_natural_killer_cell_cytokine_production) 1 0
=HYPERLINK("http://www.godatabase.org/cgi-bin/go.cgi?query=GO:0002730&auto_wild_cards=yes&view=query&action=query&search_constraint=terms"	GO:0002730_regulation_of_dendritic_cell_cytokine_production) 1 0
=HYPERLINK("http://www.godatabase.org/cgi-bin/go.cgi?query=GO:0002756&auto_wild_cards=yes&view=query&action=query&search_constraint=terms"	GO:0002756_MyD88-independent_toll-like_receptor_signaling_pathway) 1 0
=HYPERLINK("http://www.godatabase.org/cgi-bin/go.cgi?query=GO:0002767&auto_wild_cards=yes&view=query&action=query&search_constraint=terms"	GO:0002767_immune_response-inhibiting_cell_surface_receptor_signaling_pathway) 1 0
=HYPERLINK("http://www.godatabase.org/cgi-bin/go.cgi?query=GO:0002769&auto_wild_cards=yes&view=query&action=query&search_constraint=terms"	GO:0002769_natural_killer_cell_inhibitory_signaling_pathway) 1 0
=HYPERLINK("http://www.godatabase.org/cgi-bin/go.cgi?query=GO:0002840&auto_wild_cards=yes&view=query&action=query&search_constraint=terms"	GO:0002840_regulation_of_T_cell_mediated_immune_response_to_tumor_cell) 1 0
=HYPERLINK("http://www.godatabase.org/cgi-bin/go.cgi?query=GO:0002842&auto_wild_cards=yes&view=query&action=query&search_constraint=terms"	GO:0002842_positive_regulation_of_T_cell_mediated_immune_response_to_tumor_cell) 1 0
=HYPERLINK("http://www.godatabase.org/cgi-bin/go.cgi?query=GO:0002849&auto_wild_cards=yes&view=query&action=query&search_constraint=terms"	GO:0002849_regulation_of_peripheral_T_cell_tolerance_induction) 1 0
=HYPERLINK("http://www.godatabase.org/cgi-bin/go.cgi?query=GO:0002851&auto_wild_cards=yes&view=query&action=query&search_constraint=terms"	GO:0002851_positive_regulation_of_peripheral_T_cell_tolerance_induction) 1 0
=HYPERLINK("http://www.godatabase.org/cgi-bin/go.cgi?query=GO:0002855&auto_wild_cards=yes&view=query&action=query&search_constraint=terms"	GO:0002855_regulation_of_natural_killer_cell_mediated_immune_response_to_tumor_cell) 1 0
=HYPERLINK("http://www.godatabase.org/cgi-bin/go.cgi?query=GO:0002857&auto_wild_cards=yes&view=query&action=query&search_constraint=terms"	GO:0002857_positive_regulation_of_natural_killer_cell_mediated_immune_response_to_tumor_cell) 1 0
=HYPERLINK("http://www.godatabase.org/cgi-bin/go.cgi?query=GO:0002858&auto_wild_cards=yes&view=query&action=query&search_constraint=terms"	GO:0002858_regulation_of_natural_killer_cell_mediated_cytotoxicity_directed_against_tumor_cell_target) 1 0
=HYPERLINK("http://www.godatabase.org/cgi-bin/go.cgi?query=GO:0002860&auto_wild_cards=yes&view=query&action=query&search_constraint=terms"	GO:0002860_positive_regulation_of_natural_killer_cell_mediated_cytotoxicity_directed_against_tumor_cell_target) 1 0
=HYPERLINK("http://www.godatabase.org/cgi-bin/go.cgi?query=GO:0002880&auto_wild_cards=yes&view=query&action=query&search_constraint=terms"	GO:0002880_regulation_of_chronic_inflammatory_response_to_non-antigenic_stimulus) 1 0
=HYPERLINK("http://www.godatabase.org/cgi-bin/go.cgi?query=GO:0002882&auto_wild_cards=yes&view=query&action=query&search_constraint=terms"	GO:0002882_positive_regulation_of_chronic_inflammatory_response_to_non-antigenic_stimulus) 1 0
=HYPERLINK("http://www.godatabase.org/cgi-bin/go.cgi?query=GO:0002895&auto_wild_cards=yes&view=query&action=query&search_constraint=terms"	GO:0002895_regulation_of_central_B_cell_tolerance_induction) 1 0
=HYPERLINK("http://www.godatabase.org/cgi-bin/go.cgi?query=GO:0002897&auto_wild_cards=yes&view=query&action=query&search_constraint=terms"	GO:0002897_positive_regulation_of_central_B_cell_tolerance_induction) 1 0
=HYPERLINK("http://www.godatabase.org/cgi-bin/go.cgi?query=GO:0002901&auto_wild_cards=yes&view=query&action=query&search_constraint=terms"	GO:0002901_mature_B_cell_apoptosis) 1 0
=HYPERLINK("http://www.godatabase.org/cgi-bin/go.cgi?query=GO:0002903&auto_wild_cards=yes&view=query&action=query&search_constraint=terms"	GO:0002903_negative_regulation_of_B_cell_apoptosis) 1 0
=HYPERLINK("http://www.godatabase.org/cgi-bin/go.cgi?query=GO:0002905&auto_wild_cards=yes&view=query&action=query&search_constraint=terms"	GO:0002905_regulation_of_mature_B_cell_apoptosis) 1 0
=HYPERLINK("http://www.godatabase.org/cgi-bin/go.cgi?query=GO:0002906&auto_wild_cards=yes&view=query&action=query&search_constraint=terms"	GO:0002906_negative_regulation_of_mature_B_cell_apoptosis) 1 0
=HYPERLINK("http://www.godatabase.org/cgi-bin/go.cgi?query=GO:0003011&auto_wild_cards=yes&view=query&action=query&search_constraint=terms"	GO:0003011_involuntary_skeletal_muscle_contraction) 1 0
=HYPERLINK("http://www.godatabase.org/cgi-bin/go.cgi?query=GO:0003027&auto_wild_cards=yes&view=query&action=query&search_constraint=terms"	GO:0003027_regulation_of_systemic_arterial_blood_pressure_by_carotid_body_chemoreceptor_signaling) 1 0
=HYPERLINK("http://www.godatabase.org/cgi-bin/go.cgi?query=GO:0003029&auto_wild_cards=yes&view=query&action=query&search_constraint=terms"	GO:0003029_detection_of_hypoxic_conditions_in_blood_by_carotid_body_chemoreceptor_signaling) 1 0
=HYPERLINK("http://www.godatabase.org/cgi-bin/go.cgi?query=GO:0003032&auto_wild_cards=yes&view=query&action=query&search_constraint=terms"	GO:0003032_detection_of_oxygen) 1 0
=HYPERLINK("http://www.godatabase.org/cgi-bin/go.cgi?query=GO:0003056&auto_wild_cards=yes&view=query&action=query&search_constraint=terms"	GO:0003056_regulation_of_vascular_smooth_muscle_contraction) 1 0
=HYPERLINK("http://www.godatabase.org/cgi-bin/go.cgi?query=GO:0003062&auto_wild_cards=yes&view=query&action=query&search_constraint=terms"	GO:0003062_regulation_of_heart_rate_by_chemical_signal) 1 0
=HYPERLINK("http://www.godatabase.org/cgi-bin/go.cgi?query=GO:0003065&auto_wild_cards=yes&view=query&action=query&search_constraint=terms"	GO:0003065_positive_regulation_of_heart_rate_by_epinephrine) 1 0
=HYPERLINK("http://www.godatabase.org/cgi-bin/go.cgi?query=GO:0003068&auto_wild_cards=yes&view=query&action=query&search_constraint=terms"	GO:0003068_regulation_of_systemic_arterial_blood_pressure_by_acetylcholine) 1 0
=HYPERLINK("http://www.godatabase.org/cgi-bin/go.cgi?query=GO:0003069&auto_wild_cards=yes&view=query&action=query&search_constraint=terms"	GO:0003069_vasodilation_by_acetylcholine_involved_in_regulation_of_systemic_arterial_blood_pressure) 1 0
=HYPERLINK("http://www.godatabase.org/cgi-bin/go.cgi?query=GO:0003070&auto_wild_cards=yes&view=query&action=query&search_constraint=terms"	GO:0003070_regulation_of_systemic_arterial_blood_pressure_by_neurotransmitter) 1 0
=HYPERLINK("http://www.godatabase.org/cgi-bin/go.cgi?query=GO:0003097&auto_wild_cards=yes&view=query&action=query&search_constraint=terms"	GO:0003097_renal_water_transport) 1 0
=HYPERLINK("http://www.godatabase.org/cgi-bin/go.cgi?query=GO:0005979&auto_wild_cards=yes&view=query&action=query&search_constraint=terms"	GO:0005979_regulation_of_glycogen_biosynthetic_process) 1 0
=HYPERLINK("http://www.godatabase.org/cgi-bin/go.cgi?query=GO:0005984&auto_wild_cards=yes&view=query&action=query&search_constraint=terms"	GO:0005984_disaccharide_metabolic_process) 1 0
=HYPERLINK("http://www.godatabase.org/cgi-bin/go.cgi?query=GO:0005988&auto_wild_cards=yes&view=query&action=query&search_constraint=terms"	GO:0005988_lactose_metabolic_process) 1 0
=HYPERLINK("http://www.godatabase.org/cgi-bin/go.cgi?query=GO:0005989&auto_wild_cards=yes&view=query&action=query&search_constraint=terms"	GO:0005989_lactose_biosynthetic_process) 1 0
=HYPERLINK("http://www.godatabase.org/cgi-bin/go.cgi?query=GO:0005997&auto_wild_cards=yes&view=query&action=query&search_constraint=terms"	GO:0005997_xylulose_metabolic_process) 1 0
=HYPERLINK("http://www.godatabase.org/cgi-bin/go.cgi?query=GO:0006000&auto_wild_cards=yes&view=query&action=query&search_constraint=terms"	GO:0006000_fructose_metabolic_process) 1 0
=HYPERLINK("http://www.godatabase.org/cgi-bin/go.cgi?query=GO:0006002&auto_wild_cards=yes&view=query&action=query&search_constraint=terms"	GO:0006002_fructose_6-phosphate_metabolic_process) 1 0
=HYPERLINK("http://www.godatabase.org/cgi-bin/go.cgi?query=GO:0006004&auto_wild_cards=yes&view=query&action=query&search_constraint=terms"	GO:0006004_fucose_metabolic_process) 1 0
=HYPERLINK("http://www.godatabase.org/cgi-bin/go.cgi?query=GO:0006013&auto_wild_cards=yes&view=query&action=query&search_constraint=terms"	GO:0006013_mannose_metabolic_process) 1 0
=HYPERLINK("http://www.godatabase.org/cgi-bin/go.cgi?query=GO:0006060&auto_wild_cards=yes&view=query&action=query&search_constraint=terms"	GO:0006060_sorbitol_metabolic_process) 1 0
=HYPERLINK("http://www.godatabase.org/cgi-bin/go.cgi?query=GO:0006064&auto_wild_cards=yes&view=query&action=query&search_constraint=terms"	GO:0006064_glucuronate_catabolic_process) 1 0
=HYPERLINK("http://www.godatabase.org/cgi-bin/go.cgi?query=GO:0006086&auto_wild_cards=yes&view=query&action=query&search_constraint=terms"	GO:0006086_acetyl-CoA_biosynthetic_process_from_pyruvate) 1 0
=HYPERLINK("http://www.godatabase.org/cgi-bin/go.cgi?query=GO:0006098&auto_wild_cards=yes&view=query&action=query&search_constraint=terms"	GO:0006098_pentose-phosphate_shunt) 1 0
=HYPERLINK("http://www.godatabase.org/cgi-bin/go.cgi?query=GO:0006101&auto_wild_cards=yes&view=query&action=query&search_constraint=terms"	GO:0006101_citrate_metabolic_process) 1 0
=HYPERLINK("http://www.godatabase.org/cgi-bin/go.cgi?query=GO:0006104&auto_wild_cards=yes&view=query&action=query&search_constraint=terms"	GO:0006104_succinyl-CoA_metabolic_process) 1 0
=HYPERLINK("http://www.godatabase.org/cgi-bin/go.cgi?query=GO:0006116&auto_wild_cards=yes&view=query&action=query&search_constraint=terms"	GO:0006116_NADH_oxidation) 1 0
=HYPERLINK("http://www.godatabase.org/cgi-bin/go.cgi?query=GO:0006120&auto_wild_cards=yes&view=query&action=query&search_constraint=terms"	GO:0006120_mitochondrial_electron_transport__NADH_to_ubiquinone) 1 0
=HYPERLINK("http://www.godatabase.org/cgi-bin/go.cgi?query=GO:0006154&auto_wild_cards=yes&view=query&action=query&search_constraint=terms"	GO:0006154_adenosine_catabolic_process) 1 0
=HYPERLINK("http://www.godatabase.org/cgi-bin/go.cgi?query=GO:0006157&auto_wild_cards=yes&view=query&action=query&search_constraint=terms"	GO:0006157_deoxyadenosine_catabolic_process) 1 0
=HYPERLINK("http://www.godatabase.org/cgi-bin/go.cgi?query=GO:0006167&auto_wild_cards=yes&view=query&action=query&search_constraint=terms"	GO:0006167_AMP_biosynthetic_process) 1 0
=HYPERLINK("http://www.godatabase.org/cgi-bin/go.cgi?query=GO:0006175&auto_wild_cards=yes&view=query&action=query&search_constraint=terms"	GO:0006175_dATP_biosynthetic_process) 1 0
=HYPERLINK("http://www.godatabase.org/cgi-bin/go.cgi?query=GO:0006178&auto_wild_cards=yes&view=query&action=query&search_constraint=terms"	GO:0006178_guanine_salvage) 1 0
=HYPERLINK("http://www.godatabase.org/cgi-bin/go.cgi?query=GO:0006196&auto_wild_cards=yes&view=query&action=query&search_constraint=terms"	GO:0006196_AMP_catabolic_process) 1 0
=HYPERLINK("http://www.godatabase.org/cgi-bin/go.cgi?query=GO:0006203&auto_wild_cards=yes&view=query&action=query&search_constraint=terms"	GO:0006203_dGTP_catabolic_process) 1 0
=HYPERLINK("http://www.godatabase.org/cgi-bin/go.cgi?query=GO:0006208&auto_wild_cards=yes&view=query&action=query&search_constraint=terms"	GO:0006208_pyrimidine_base_catabolic_process) 1 0
=HYPERLINK("http://www.godatabase.org/cgi-bin/go.cgi?query=GO:0006221&auto_wild_cards=yes&view=query&action=query&search_constraint=terms"	GO:0006221_pyrimidine_nucleotide_biosynthetic_process) 1 0
=HYPERLINK("http://www.godatabase.org/cgi-bin/go.cgi?query=GO:0006235&auto_wild_cards=yes&view=query&action=query&search_constraint=terms"	GO:0006235_dTTP_biosynthetic_process) 1 0
=HYPERLINK("http://www.godatabase.org/cgi-bin/go.cgi?query=GO:0006244&auto_wild_cards=yes&view=query&action=query&search_constraint=terms"	GO:0006244_pyrimidine_nucleotide_catabolic_process) 1 0
=HYPERLINK("http://www.godatabase.org/cgi-bin/go.cgi?query=GO:0006269&auto_wild_cards=yes&view=query&action=query&search_constraint=terms"	GO:0006269_DNA_replication__synthesis_of_RNA_primer) 1 0
=HYPERLINK("http://www.godatabase.org/cgi-bin/go.cgi?query=GO:0006283&auto_wild_cards=yes&view=query&action=query&search_constraint=terms"	GO:0006283_transcription-coupled_nucleotide-excision_repair) 1 0
=HYPERLINK("http://www.godatabase.org/cgi-bin/go.cgi?query=GO:0006296&auto_wild_cards=yes&view=query&action=query&search_constraint=terms"	GO:0006296_nucleotide-excision_repair__DNA_incision__5'-to_lesion) 1 0
=HYPERLINK("http://www.godatabase.org/cgi-bin/go.cgi?query=GO:0006307&auto_wild_cards=yes&view=query&action=query&search_constraint=terms"	GO:0006307_DNA_dealkylation) 1 0
=HYPERLINK("http://www.godatabase.org/cgi-bin/go.cgi?query=GO:0006337&auto_wild_cards=yes&view=query&action=query&search_constraint=terms"	GO:0006337_nucleosome_disassembly) 1 0
=HYPERLINK("http://www.godatabase.org/cgi-bin/go.cgi?query=GO:0006344&auto_wild_cards=yes&view=query&action=query&search_constraint=terms"	GO:0006344_maintenance_of_chromatin_silencing) 1 0
=HYPERLINK("http://www.godatabase.org/cgi-bin/go.cgi?query=GO:0006356&auto_wild_cards=yes&view=query&action=query&search_constraint=terms"	GO:0006356_regulation_of_transcription_from_RNA_polymerase_I_promoter) 1 0
=HYPERLINK("http://www.godatabase.org/cgi-bin/go.cgi?query=GO:0006388&auto_wild_cards=yes&view=query&action=query&search_constraint=terms"	GO:0006388_tRNA_splicing__via_endonucleolytic_cleavage_and_ligation) 1 0
=HYPERLINK("http://www.godatabase.org/cgi-bin/go.cgi?query=GO:0006407&auto_wild_cards=yes&view=query&action=query&search_constraint=terms"	GO:0006407_rRNA_export_from_nucleus) 1 0
=HYPERLINK("http://www.godatabase.org/cgi-bin/go.cgi?query=GO:0006419&auto_wild_cards=yes&view=query&action=query&search_constraint=terms"	GO:0006419_alanyl-tRNA_aminoacylation) 1 0
=HYPERLINK("http://www.godatabase.org/cgi-bin/go.cgi?query=GO:0006434&auto_wild_cards=yes&view=query&action=query&search_constraint=terms"	GO:0006434_seryl-tRNA_aminoacylation) 1 0
=HYPERLINK("http://www.godatabase.org/cgi-bin/go.cgi?query=GO:0006447&auto_wild_cards=yes&view=query&action=query&search_constraint=terms"	GO:0006447_regulation_of_translational_initiation_by_iron) 1 0
=HYPERLINK("http://www.godatabase.org/cgi-bin/go.cgi?query=GO:0006463&auto_wild_cards=yes&view=query&action=query&search_constraint=terms"	GO:0006463_steroid_hormone_receptor_complex_assembly) 1 0
=HYPERLINK("http://www.godatabase.org/cgi-bin/go.cgi?query=GO:0006467&auto_wild_cards=yes&view=query&action=query&search_constraint=terms"	GO:0006467_protein_thiol-disulfide_exchange) 1 0
=HYPERLINK("http://www.godatabase.org/cgi-bin/go.cgi?query=GO:0006474&auto_wild_cards=yes&view=query&action=query&search_constraint=terms"	GO:0006474_N-terminal_protein_amino_acid_acetylation) 1 0
=HYPERLINK("http://www.godatabase.org/cgi-bin/go.cgi?query=GO:0006481&auto_wild_cards=yes&view=query&action=query&search_constraint=terms"	GO:0006481_C-terminal_protein_amino_acid_methylation) 1 0
=HYPERLINK("http://www.godatabase.org/cgi-bin/go.cgi?query=GO:0006488&auto_wild_cards=yes&view=query&action=query&search_constraint=terms"	GO:0006488_dolichol-linked_oligosaccharide_biosynthetic_process) 1 0
=HYPERLINK("http://www.godatabase.org/cgi-bin/go.cgi?query=GO:0006494&auto_wild_cards=yes&view=query&action=query&search_constraint=terms"	GO:0006494_protein_amino_acid_terminal_glycosylation) 1 0
=HYPERLINK("http://www.godatabase.org/cgi-bin/go.cgi?query=GO:0006496&auto_wild_cards=yes&view=query&action=query&search_constraint=terms"	GO:0006496_protein_amino_acid_terminal_N-glycosylation) 1 0
=HYPERLINK("http://www.godatabase.org/cgi-bin/go.cgi?query=GO:0006500&auto_wild_cards=yes&view=query&action=query&search_constraint=terms"	GO:0006500_N-terminal_protein_palmitoylation) 1 0
=HYPERLINK("http://www.godatabase.org/cgi-bin/go.cgi?query=GO:0006507&auto_wild_cards=yes&view=query&action=query&search_constraint=terms"	GO:0006507_GPI_anchor_release) 1 0
=HYPERLINK("http://www.godatabase.org/cgi-bin/go.cgi?query=GO:0006537&auto_wild_cards=yes&view=query&action=query&search_constraint=terms"	GO:0006537_glutamate_biosynthetic_process) 1 0
=HYPERLINK("http://www.godatabase.org/cgi-bin/go.cgi?query=GO:0006544&auto_wild_cards=yes&view=query&action=query&search_constraint=terms"	GO:0006544_glycine_metabolic_process) 1 0
=HYPERLINK("http://www.godatabase.org/cgi-bin/go.cgi?query=GO:0006549&auto_wild_cards=yes&view=query&action=query&search_constraint=terms"	GO:0006549_isoleucine_metabolic_process) 1 0
=HYPERLINK("http://www.godatabase.org/cgi-bin/go.cgi?query=GO:0006553&auto_wild_cards=yes&view=query&action=query&search_constraint=terms"	GO:0006553_lysine_metabolic_process) 1 0
=HYPERLINK("http://www.godatabase.org/cgi-bin/go.cgi?query=GO:0006554&auto_wild_cards=yes&view=query&action=query&search_constraint=terms"	GO:0006554_lysine_catabolic_process) 1 0
=HYPERLINK("http://www.godatabase.org/cgi-bin/go.cgi?query=GO:0006556&auto_wild_cards=yes&view=query&action=query&search_constraint=terms"	GO:0006556_S-adenosylmethionine_biosynthetic_process) 1 0
=HYPERLINK("http://www.godatabase.org/cgi-bin/go.cgi?query=GO:0006559&auto_wild_cards=yes&view=query&action=query&search_constraint=terms"	GO:0006559_L-phenylalanine_catabolic_process) 1 0
=HYPERLINK("http://www.godatabase.org/cgi-bin/go.cgi?query=GO:0006569&auto_wild_cards=yes&view=query&action=query&search_constraint=terms"	GO:0006569_tryptophan_catabolic_process) 1 0
=HYPERLINK("http://www.godatabase.org/cgi-bin/go.cgi?query=GO:0006572&auto_wild_cards=yes&view=query&action=query&search_constraint=terms"	GO:0006572_tyrosine_catabolic_process) 1 0
=HYPERLINK("http://www.godatabase.org/cgi-bin/go.cgi?query=GO:0006573&auto_wild_cards=yes&view=query&action=query&search_constraint=terms"	GO:0006573_valine_metabolic_process) 1 0
=HYPERLINK("http://www.godatabase.org/cgi-bin/go.cgi?query=GO:0006581&auto_wild_cards=yes&view=query&action=query&search_constraint=terms"	GO:0006581_acetylcholine_catabolic_process) 1 0
=HYPERLINK("http://www.godatabase.org/cgi-bin/go.cgi?query=GO:0006585&auto_wild_cards=yes&view=query&action=query&search_constraint=terms"	GO:0006585_dopamine_biosynthetic_process_from_tyrosine) 1 0
=HYPERLINK("http://www.godatabase.org/cgi-bin/go.cgi?query=GO:0006590&auto_wild_cards=yes&view=query&action=query&search_constraint=terms"	GO:0006590_thyroid_hormone_generation) 1 0
=HYPERLINK("http://www.godatabase.org/cgi-bin/go.cgi?query=GO:0006591&auto_wild_cards=yes&view=query&action=query&search_constraint=terms"	GO:0006591_ornithine_metabolic_process) 1 0
=HYPERLINK("http://www.godatabase.org/cgi-bin/go.cgi?query=GO:0006596&auto_wild_cards=yes&view=query&action=query&search_constraint=terms"	GO:0006596_polyamine_biosynthetic_process) 1 0
=HYPERLINK("http://www.godatabase.org/cgi-bin/go.cgi?query=GO:0006597&auto_wild_cards=yes&view=query&action=query&search_constraint=terms"	GO:0006597_spermine_biosynthetic_process) 1 0
=HYPERLINK("http://www.godatabase.org/cgi-bin/go.cgi?query=GO:0006601&auto_wild_cards=yes&view=query&action=query&search_constraint=terms"	GO:0006601_creatine_biosynthetic_process) 1 0
=HYPERLINK("http://www.godatabase.org/cgi-bin/go.cgi?query=GO:0006613&auto_wild_cards=yes&view=query&action=query&search_constraint=terms"	GO:0006613_cotranslational_protein_targeting_to_membrane) 1 0
=HYPERLINK("http://www.godatabase.org/cgi-bin/go.cgi?query=GO:0006622&auto_wild_cards=yes&view=query&action=query&search_constraint=terms"	GO:0006622_protein_targeting_to_lysosome) 1 0
=HYPERLINK("http://www.godatabase.org/cgi-bin/go.cgi?query=GO:0006627&auto_wild_cards=yes&view=query&action=query&search_constraint=terms"	GO:0006627_mitochondrial_protein_processing_during_import) 1 0
=HYPERLINK("http://www.godatabase.org/cgi-bin/go.cgi?query=GO:0006653&auto_wild_cards=yes&view=query&action=query&search_constraint=terms"	GO:0006653_lecithin_metabolic_process) 1 0
=HYPERLINK("http://www.godatabase.org/cgi-bin/go.cgi?query=GO:0006654&auto_wild_cards=yes&view=query&action=query&search_constraint=terms"	GO:0006654_phosphatidic_acid_biosynthetic_process) 1 0
=HYPERLINK("http://www.godatabase.org/cgi-bin/go.cgi?query=GO:0006658&auto_wild_cards=yes&view=query&action=query&search_constraint=terms"	GO:0006658_phosphatidylserine_metabolic_process) 1 0
=HYPERLINK("http://www.godatabase.org/cgi-bin/go.cgi?query=GO:0006659&auto_wild_cards=yes&view=query&action=query&search_constraint=terms"	GO:0006659_phosphatidylserine_biosynthetic_process) 1 0
=HYPERLINK("http://www.godatabase.org/cgi-bin/go.cgi?query=GO:0006667&auto_wild_cards=yes&view=query&action=query&search_constraint=terms"	GO:0006667_sphinganine_metabolic_process) 1 0
=HYPERLINK("http://www.godatabase.org/cgi-bin/go.cgi?query=GO:0006668&auto_wild_cards=yes&view=query&action=query&search_constraint=terms"	GO:0006668_sphinganine-1-phosphate_metabolic_process) 1 0
=HYPERLINK("http://www.godatabase.org/cgi-bin/go.cgi?query=GO:0006678&auto_wild_cards=yes&view=query&action=query&search_constraint=terms"	GO:0006678_glucosylceramide_metabolic_process) 1 0
=HYPERLINK("http://www.godatabase.org/cgi-bin/go.cgi?query=GO:0006682&auto_wild_cards=yes&view=query&action=query&search_constraint=terms"	GO:0006682_galactosylceramide_biosynthetic_process) 1 0
=HYPERLINK("http://www.godatabase.org/cgi-bin/go.cgi?query=GO:0006685&auto_wild_cards=yes&view=query&action=query&search_constraint=terms"	GO:0006685_sphingomyelin_catabolic_process) 1 0
=HYPERLINK("http://www.godatabase.org/cgi-bin/go.cgi?query=GO:0006700&auto_wild_cards=yes&view=query&action=query&search_constraint=terms"	GO:0006700_C21-steroid_hormone_biosynthetic_process) 1 0
=HYPERLINK("http://www.godatabase.org/cgi-bin/go.cgi?query=GO:0006705&auto_wild_cards=yes&view=query&action=query&search_constraint=terms"	GO:0006705_mineralocorticoid_biosynthetic_process) 1 0
=HYPERLINK("http://www.godatabase.org/cgi-bin/go.cgi?query=GO:0006709&auto_wild_cards=yes&view=query&action=query&search_constraint=terms"	GO:0006709_progesterone_catabolic_process) 1 0
=HYPERLINK("http://www.godatabase.org/cgi-bin/go.cgi?query=GO:0006729&auto_wild_cards=yes&view=query&action=query&search_constraint=terms"	GO:0006729_tetrahydrobiopterin_biosynthetic_process) 1 0
=HYPERLINK("http://www.godatabase.org/cgi-bin/go.cgi?query=GO:0006734&auto_wild_cards=yes&view=query&action=query&search_constraint=terms"	GO:0006734_NADH_metabolic_process) 1 0
=HYPERLINK("http://www.godatabase.org/cgi-bin/go.cgi?query=GO:0006740&auto_wild_cards=yes&view=query&action=query&search_constraint=terms"	GO:0006740_NADPH_regeneration) 1 0
=HYPERLINK("http://www.godatabase.org/cgi-bin/go.cgi?query=GO:0006741&auto_wild_cards=yes&view=query&action=query&search_constraint=terms"	GO:0006741_NADP_biosynthetic_process) 1 0
=HYPERLINK("http://www.godatabase.org/cgi-bin/go.cgi?query=GO:0006743&auto_wild_cards=yes&view=query&action=query&search_constraint=terms"	GO:0006743_ubiquinone_metabolic_process) 1 0
=HYPERLINK("http://www.godatabase.org/cgi-bin/go.cgi?query=GO:0006744&auto_wild_cards=yes&view=query&action=query&search_constraint=terms"	GO:0006744_ubiquinone_biosynthetic_process) 1 0
=HYPERLINK("http://www.godatabase.org/cgi-bin/go.cgi?query=GO:0006772&auto_wild_cards=yes&view=query&action=query&search_constraint=terms"	GO:0006772_thiamin_metabolic_process) 1 0
=HYPERLINK("http://www.godatabase.org/cgi-bin/go.cgi?query=GO:0006784&auto_wild_cards=yes&view=query&action=query&search_constraint=terms"	GO:0006784_heme_a_biosynthetic_process) 1 0
=HYPERLINK("http://www.godatabase.org/cgi-bin/go.cgi?query=GO:0006797&auto_wild_cards=yes&view=query&action=query&search_constraint=terms"	GO:0006797_polyphosphate_metabolic_process) 1 0
=HYPERLINK("http://www.godatabase.org/cgi-bin/go.cgi?query=GO:0006798&auto_wild_cards=yes&view=query&action=query&search_constraint=terms"	GO:0006798_polyphosphate_catabolic_process) 1 0
=HYPERLINK("http://www.godatabase.org/cgi-bin/go.cgi?query=GO:0006824&auto_wild_cards=yes&view=query&action=query&search_constraint=terms"	GO:0006824_cobalt_ion_transport) 1 0
=HYPERLINK("http://www.godatabase.org/cgi-bin/go.cgi?query=GO:0006842&auto_wild_cards=yes&view=query&action=query&search_constraint=terms"	GO:0006842_tricarboxylic_acid_transport) 1 0
=HYPERLINK("http://www.godatabase.org/cgi-bin/go.cgi?query=GO:0006844&auto_wild_cards=yes&view=query&action=query&search_constraint=terms"	GO:0006844_acyl_carnitine_transport) 1 0
=HYPERLINK("http://www.godatabase.org/cgi-bin/go.cgi?query=GO:0006855&auto_wild_cards=yes&view=query&action=query&search_constraint=terms"	GO:0006855_multidrug_transport) 1 0
=HYPERLINK("http://www.godatabase.org/cgi-bin/go.cgi?query=GO:0006863&auto_wild_cards=yes&view=query&action=query&search_constraint=terms"	GO:0006863_purine_transport) 1 0
=HYPERLINK("http://www.godatabase.org/cgi-bin/go.cgi?query=GO:0006890&auto_wild_cards=yes&view=query&action=query&search_constraint=terms"	GO:0006890_retrograde_vesicle-mediated_transport__Golgi_to_ER) 1 0
=HYPERLINK("http://www.godatabase.org/cgi-bin/go.cgi?query=GO:0006891&auto_wild_cards=yes&view=query&action=query&search_constraint=terms"	GO:0006891_intra-Golgi_vesicle-mediated_transport) 1 0
=HYPERLINK("http://www.godatabase.org/cgi-bin/go.cgi?query=GO:0006893&auto_wild_cards=yes&view=query&action=query&search_constraint=terms"	GO:0006893_Golgi_to_plasma_membrane_transport) 1 0
=HYPERLINK("http://www.godatabase.org/cgi-bin/go.cgi?query=GO:0006895&auto_wild_cards=yes&view=query&action=query&search_constraint=terms"	GO:0006895_Golgi_to_endosome_transport) 1 0
=HYPERLINK("http://www.godatabase.org/cgi-bin/go.cgi?query=GO:0006896&auto_wild_cards=yes&view=query&action=query&search_constraint=terms"	GO:0006896_Golgi_to_vacuole_transport) 1 0
=HYPERLINK("http://www.godatabase.org/cgi-bin/go.cgi?query=GO:0006900&auto_wild_cards=yes&view=query&action=query&search_constraint=terms"	GO:0006900_membrane_budding) 1 0
=HYPERLINK("http://www.godatabase.org/cgi-bin/go.cgi?query=GO:0006930&auto_wild_cards=yes&view=query&action=query&search_constraint=terms"	GO:0006930_substrate-bound_cell_migration__cell_extension) 1 0
=HYPERLINK("http://www.godatabase.org/cgi-bin/go.cgi?query=GO:0006931&auto_wild_cards=yes&view=query&action=query&search_constraint=terms"	GO:0006931_substrate-bound_cell_migration__cell_attachment_to_substrate) 1 0
=HYPERLINK("http://www.godatabase.org/cgi-bin/go.cgi?query=GO:0006933&auto_wild_cards=yes&view=query&action=query&search_constraint=terms"	GO:0006933_negative_regulation_of_cell_adhesion_involved_in_substrate-bound_cell_migration) 1 0
=HYPERLINK("http://www.godatabase.org/cgi-bin/go.cgi?query=GO:0006957&auto_wild_cards=yes&view=query&action=query&search_constraint=terms"	GO:0006957_complement_activation__alternative_pathway) 1 0
=HYPERLINK("http://www.godatabase.org/cgi-bin/go.cgi?query=GO:0006958&auto_wild_cards=yes&view=query&action=query&search_constraint=terms"	GO:0006958_complement_activation__classical_pathway) 1 0
=HYPERLINK("http://www.godatabase.org/cgi-bin/go.cgi?query=GO:0006978&auto_wild_cards=yes&view=query&action=query&search_constraint=terms"	GO:0006978_DNA_damage_response__signal_transduction_by_p53_class_mediator_resulting_in_transcription_of_p21_class_mediator) 1 0
=HYPERLINK("http://www.godatabase.org/cgi-bin/go.cgi?query=GO:0007016&auto_wild_cards=yes&view=query&action=query&search_constraint=terms"	GO:0007016_cytoskeletal_anchoring_at_plasma_membrane) 1 0
=HYPERLINK("http://www.godatabase.org/cgi-bin/go.cgi?query=GO:0007021&auto_wild_cards=yes&view=query&action=query&search_constraint=terms"	GO:0007021_tubulin_complex_assembly) 1 0
=HYPERLINK("http://www.godatabase.org/cgi-bin/go.cgi?query=GO:0007052&auto_wild_cards=yes&view=query&action=query&search_constraint=terms"	GO:0007052_mitotic_spindle_organization) 1 0
=HYPERLINK("http://www.godatabase.org/cgi-bin/go.cgi?query=GO:0007056&auto_wild_cards=yes&view=query&action=query&search_constraint=terms"	GO:0007056_spindle_assembly_involved_in_female_meiosis) 1 0
=HYPERLINK("http://www.godatabase.org/cgi-bin/go.cgi?query=GO:0007057&auto_wild_cards=yes&view=query&action=query&search_constraint=terms"	GO:0007057_spindle_assembly_involved_in_female_meiosis_I) 1 0
=HYPERLINK("http://www.godatabase.org/cgi-bin/go.cgi?query=GO:0007063&auto_wild_cards=yes&view=query&action=query&search_constraint=terms"	GO:0007063_regulation_of_sister_chromatid_cohesion) 1 0
=HYPERLINK("http://www.godatabase.org/cgi-bin/go.cgi?query=GO:0007065&auto_wild_cards=yes&view=query&action=query&search_constraint=terms"	GO:0007065_male_meiosis_sister_chromatid_cohesion) 1 0
=HYPERLINK("http://www.godatabase.org/cgi-bin/go.cgi?query=GO:0007076&auto_wild_cards=yes&view=query&action=query&search_constraint=terms"	GO:0007076_mitotic_chromosome_condensation) 1 0
=HYPERLINK("http://www.godatabase.org/cgi-bin/go.cgi?query=GO:0007095&auto_wild_cards=yes&view=query&action=query&search_constraint=terms"	GO:0007095_mitotic_cell_cycle_G2_M_transition_DNA_damage_checkpoint) 1 0
=HYPERLINK("http://www.godatabase.org/cgi-bin/go.cgi?query=GO:0007096&auto_wild_cards=yes&view=query&action=query&search_constraint=terms"	GO:0007096_regulation_of_exit_from_mitosis) 1 0
=HYPERLINK("http://www.godatabase.org/cgi-bin/go.cgi?query=GO:0007158&auto_wild_cards=yes&view=query&action=query&search_constraint=terms"	GO:0007158_neuron_adhesion) 1 0
=HYPERLINK("http://www.godatabase.org/cgi-bin/go.cgi?query=GO:0007168&auto_wild_cards=yes&view=query&action=query&search_constraint=terms"	GO:0007168_receptor_guanylyl_cyclase_signaling_pathway) 1 0
=HYPERLINK("http://www.godatabase.org/cgi-bin/go.cgi?query=GO:0007197&auto_wild_cards=yes&view=query&action=query&search_constraint=terms"	GO:0007197_inhibition_of_adenylate_cyclase_activity_by_muscarinic_acetylcholine_receptor_signaling_pathway) 1 0
=HYPERLINK("http://www.godatabase.org/cgi-bin/go.cgi?query=GO:0007207&auto_wild_cards=yes&view=query&action=query&search_constraint=terms"	GO:0007207_activation_of_phospholipase_C_activity_by_muscarinic_acetylcholine_receptor_signaling_pathway) 1 0
=HYPERLINK("http://www.godatabase.org/cgi-bin/go.cgi?query=GO:0007208&auto_wild_cards=yes&view=query&action=query&search_constraint=terms"	GO:0007208_activation_of_phospholipase_C_activity_by_serotonin_receptor_signaling_pathway) 1 0
=HYPERLINK("http://www.godatabase.org/cgi-bin/go.cgi?query=GO:0007217&auto_wild_cards=yes&view=query&action=query&search_constraint=terms"	GO:0007217_tachykinin_receptor_signaling_pathway) 1 0
=HYPERLINK("http://www.godatabase.org/cgi-bin/go.cgi?query=GO:0007221&auto_wild_cards=yes&view=query&action=query&search_constraint=terms"	GO:0007221_positive_regulation_of_transcription_of_Notch_receptor_target) 1 0
=HYPERLINK("http://www.godatabase.org/cgi-bin/go.cgi?query=GO:0007223&auto_wild_cards=yes&view=query&action=query&search_constraint=terms"	GO:0007223_Wnt_receptor_signaling_pathway__calcium_modulating_pathway) 1 0
=HYPERLINK("http://www.godatabase.org/cgi-bin/go.cgi?query=GO:0007225&auto_wild_cards=yes&view=query&action=query&search_constraint=terms"	GO:0007225_patched_ligand_processing) 1 0
=HYPERLINK("http://www.godatabase.org/cgi-bin/go.cgi?query=GO:0007227&auto_wild_cards=yes&view=query&action=query&search_constraint=terms"	GO:0007227_signal_transduction_downstream_of_smoothened) 1 0
=HYPERLINK("http://www.godatabase.org/cgi-bin/go.cgi?query=GO:0007228&auto_wild_cards=yes&view=query&action=query&search_constraint=terms"	GO:0007228_positive_regulation_of_hh_target_transcription_factor_activity) 1 0
=HYPERLINK("http://www.godatabase.org/cgi-bin/go.cgi?query=GO:0007231&auto_wild_cards=yes&view=query&action=query&search_constraint=terms"	GO:0007231_osmosensory_signaling_pathway) 1 0
=HYPERLINK("http://www.godatabase.org/cgi-bin/go.cgi?query=GO:0007284&auto_wild_cards=yes&view=query&action=query&search_constraint=terms"	GO:0007284_spermatogonial_cell_division) 1 0
=HYPERLINK("http://www.godatabase.org/cgi-bin/go.cgi?query=GO:0007290&auto_wild_cards=yes&view=query&action=query&search_constraint=terms"	GO:0007290_spermatid_nucleus_elongation) 1 0
=HYPERLINK("http://www.godatabase.org/cgi-bin/go.cgi?query=GO:0007296&auto_wild_cards=yes&view=query&action=query&search_constraint=terms"	GO:0007296_vitellogenesis) 1 0
=HYPERLINK("http://www.godatabase.org/cgi-bin/go.cgi?query=GO:0007321&auto_wild_cards=yes&view=query&action=query&search_constraint=terms"	GO:0007321_sperm_displacement) 1 0
=HYPERLINK("http://www.godatabase.org/cgi-bin/go.cgi?query=GO:0007380&auto_wild_cards=yes&view=query&action=query&search_constraint=terms"	GO:0007380_specification_of_segmental_identity__head) 1 0
=HYPERLINK("http://www.godatabase.org/cgi-bin/go.cgi?query=GO:0007382&auto_wild_cards=yes&view=query&action=query&search_constraint=terms"	GO:0007382_specification_of_segmental_identity__maxillary_segment) 1 0
=HYPERLINK("http://www.godatabase.org/cgi-bin/go.cgi?query=GO:0007400&auto_wild_cards=yes&view=query&action=query&search_constraint=terms"	GO:0007400_neuroblast_fate_determination) 1 0
=HYPERLINK("http://www.godatabase.org/cgi-bin/go.cgi?query=GO:0007402&auto_wild_cards=yes&view=query&action=query&search_constraint=terms"	GO:0007402_ganglion_mother_cell_fate_determination) 1 0
=HYPERLINK("http://www.godatabase.org/cgi-bin/go.cgi?query=GO:0007495&auto_wild_cards=yes&view=query&action=query&search_constraint=terms"	GO:0007495_visceral_mesoderm-endoderm_interaction_involved_in_midgut_development) 1 0
=HYPERLINK("http://www.godatabase.org/cgi-bin/go.cgi?query=GO:0007497&auto_wild_cards=yes&view=query&action=query&search_constraint=terms"	GO:0007497_posterior_midgut_development) 1 0
=HYPERLINK("http://www.godatabase.org/cgi-bin/go.cgi?query=GO:0007499&auto_wild_cards=yes&view=query&action=query&search_constraint=terms"	GO:0007499_ectoderm_and_mesoderm_interaction) 1 0
=HYPERLINK("http://www.godatabase.org/cgi-bin/go.cgi?query=GO:0007500&auto_wild_cards=yes&view=query&action=query&search_constraint=terms"	GO:0007500_mesodermal_cell_fate_determination) 1 0
=HYPERLINK("http://www.godatabase.org/cgi-bin/go.cgi?query=GO:0007509&auto_wild_cards=yes&view=query&action=query&search_constraint=terms"	GO:0007509_mesoderm_migration) 1 0
=HYPERLINK("http://www.godatabase.org/cgi-bin/go.cgi?query=GO:0007518&auto_wild_cards=yes&view=query&action=query&search_constraint=terms"	GO:0007518_myoblast_cell_fate_determination) 1 0
=HYPERLINK("http://www.godatabase.org/cgi-bin/go.cgi?query=GO:0007521&auto_wild_cards=yes&view=query&action=query&search_constraint=terms"	GO:0007521_muscle_cell_fate_determination) 1 0
=HYPERLINK("http://www.godatabase.org/cgi-bin/go.cgi?query=GO:0007522&auto_wild_cards=yes&view=query&action=query&search_constraint=terms"	GO:0007522_visceral_muscle_development) 1 0
=HYPERLINK("http://www.godatabase.org/cgi-bin/go.cgi?query=GO:0007529&auto_wild_cards=yes&view=query&action=query&search_constraint=terms"	GO:0007529_establishment_of_synaptic_specificity_at_neuromuscular_junction) 1 0
=HYPERLINK("http://www.godatabase.org/cgi-bin/go.cgi?query=GO:0007538&auto_wild_cards=yes&view=query&action=query&search_constraint=terms"	GO:0007538_primary_sex_determination) 1 0
=HYPERLINK("http://www.godatabase.org/cgi-bin/go.cgi?query=GO:0007542&auto_wild_cards=yes&view=query&action=query&search_constraint=terms"	GO:0007542_primary_sex_determination__germ-line) 1 0
=HYPERLINK("http://www.godatabase.org/cgi-bin/go.cgi?query=GO:0007567&auto_wild_cards=yes&view=query&action=query&search_constraint=terms"	GO:0007567_parturition) 1 0
=HYPERLINK("http://www.godatabase.org/cgi-bin/go.cgi?query=GO:0007614&auto_wild_cards=yes&view=query&action=query&search_constraint=terms"	GO:0007614_short-term_memory) 1 0
=HYPERLINK("http://www.godatabase.org/cgi-bin/go.cgi?query=GO:0007621&auto_wild_cards=yes&view=query&action=query&search_constraint=terms"	GO:0007621_negative_regulation_of_female_receptivity) 1 0
=HYPERLINK("http://www.godatabase.org/cgi-bin/go.cgi?query=GO:0008049&auto_wild_cards=yes&view=query&action=query&search_constraint=terms"	GO:0008049_male_courtship_behavior) 1 0
=HYPERLINK("http://www.godatabase.org/cgi-bin/go.cgi?query=GO:0008050&auto_wild_cards=yes&view=query&action=query&search_constraint=terms"	GO:0008050_female_courtship_behavior) 1 0
=HYPERLINK("http://www.godatabase.org/cgi-bin/go.cgi?query=GO:0008052&auto_wild_cards=yes&view=query&action=query&search_constraint=terms"	GO:0008052_sensory_organ_boundary_specification) 1 0
=HYPERLINK("http://www.godatabase.org/cgi-bin/go.cgi?query=GO:0008054&auto_wild_cards=yes&view=query&action=query&search_constraint=terms"	GO:0008054_cyclin_catabolic_process) 1 0
=HYPERLINK("http://www.godatabase.org/cgi-bin/go.cgi?query=GO:0008057&auto_wild_cards=yes&view=query&action=query&search_constraint=terms"	GO:0008057_eye_pigment_granule_organization) 1 0
=HYPERLINK("http://www.godatabase.org/cgi-bin/go.cgi?query=GO:0008078&auto_wild_cards=yes&view=query&action=query&search_constraint=terms"	GO:0008078_mesodermal_cell_migration) 1 0
=HYPERLINK("http://www.godatabase.org/cgi-bin/go.cgi?query=GO:0008208&auto_wild_cards=yes&view=query&action=query&search_constraint=terms"	GO:0008208_C21-steroid_hormone_catabolic_process) 1 0
=HYPERLINK("http://www.godatabase.org/cgi-bin/go.cgi?query=GO:0008216&auto_wild_cards=yes&view=query&action=query&search_constraint=terms"	GO:0008216_spermidine_metabolic_process) 1 0
=HYPERLINK("http://www.godatabase.org/cgi-bin/go.cgi?query=GO:0008292&auto_wild_cards=yes&view=query&action=query&search_constraint=terms"	GO:0008292_acetylcholine_biosynthetic_process) 1 0
=HYPERLINK("http://www.godatabase.org/cgi-bin/go.cgi?query=GO:0008295&auto_wild_cards=yes&view=query&action=query&search_constraint=terms"	GO:0008295_spermidine_biosynthetic_process) 1 0
=HYPERLINK("http://www.godatabase.org/cgi-bin/go.cgi?query=GO:0008300&auto_wild_cards=yes&view=query&action=query&search_constraint=terms"	GO:0008300_isoprenoid_catabolic_process) 1 0
=HYPERLINK("http://www.godatabase.org/cgi-bin/go.cgi?query=GO:0008333&auto_wild_cards=yes&view=query&action=query&search_constraint=terms"	GO:0008333_endosome_to_lysosome_transport) 1 0
=HYPERLINK("http://www.godatabase.org/cgi-bin/go.cgi?query=GO:0008355&auto_wild_cards=yes&view=query&action=query&search_constraint=terms"	GO:0008355_olfactory_learning) 1 0
=HYPERLINK("http://www.godatabase.org/cgi-bin/go.cgi?query=GO:0008611&auto_wild_cards=yes&view=query&action=query&search_constraint=terms"	GO:0008611_ether_lipid_biosynthetic_process) 1 0
=HYPERLINK("http://www.godatabase.org/cgi-bin/go.cgi?query=GO:0008626&auto_wild_cards=yes&view=query&action=query&search_constraint=terms"	GO:0008626_induction_of_apoptosis_by_granzyme) 1 0
=HYPERLINK("http://www.godatabase.org/cgi-bin/go.cgi?query=GO:0008633&auto_wild_cards=yes&view=query&action=query&search_constraint=terms"	GO:0008633_activation_of_pro-apoptotic_gene_products) 1 0
=HYPERLINK("http://www.godatabase.org/cgi-bin/go.cgi?query=GO:0008653&auto_wild_cards=yes&view=query&action=query&search_constraint=terms"	GO:0008653_lipopolysaccharide_metabolic_process) 1 0
=HYPERLINK("http://www.godatabase.org/cgi-bin/go.cgi?query=GO:0009068&auto_wild_cards=yes&view=query&action=query&search_constraint=terms"	GO:0009068_aspartate_family_amino_acid_catabolic_process) 1 0
=HYPERLINK("http://www.godatabase.org/cgi-bin/go.cgi?query=GO:0009084&auto_wild_cards=yes&view=query&action=query&search_constraint=terms"	GO:0009084_glutamine_family_amino_acid_biosynthetic_process) 1 0
=HYPERLINK("http://www.godatabase.org/cgi-bin/go.cgi?query=GO:0009088&auto_wild_cards=yes&view=query&action=query&search_constraint=terms"	GO:0009088_threonine_biosynthetic_process) 1 0
=HYPERLINK("http://www.godatabase.org/cgi-bin/go.cgi?query=GO:0009105&auto_wild_cards=yes&view=query&action=query&search_constraint=terms"	GO:0009105_lipoic_acid_biosynthetic_process) 1 0
=HYPERLINK("http://www.godatabase.org/cgi-bin/go.cgi?query=GO:0009109&auto_wild_cards=yes&view=query&action=query&search_constraint=terms"	GO:0009109_coenzyme_catabolic_process) 1 0
=HYPERLINK("http://www.godatabase.org/cgi-bin/go.cgi?query=GO:0009111&auto_wild_cards=yes&view=query&action=query&search_constraint=terms"	GO:0009111_vitamin_catabolic_process) 1 0
=HYPERLINK("http://www.godatabase.org/cgi-bin/go.cgi?query=GO:0009113&auto_wild_cards=yes&view=query&action=query&search_constraint=terms"	GO:0009113_purine_base_biosynthetic_process) 1 0
=HYPERLINK("http://www.godatabase.org/cgi-bin/go.cgi?query=GO:0009127&auto_wild_cards=yes&view=query&action=query&search_constraint=terms"	GO:0009127_purine_nucleoside_monophosphate_biosynthetic_process) 1 0
=HYPERLINK("http://www.godatabase.org/cgi-bin/go.cgi?query=GO:0009128&auto_wild_cards=yes&view=query&action=query&search_constraint=terms"	GO:0009128_purine_nucleoside_monophosphate_catabolic_process) 1 0
=HYPERLINK("http://www.godatabase.org/cgi-bin/go.cgi?query=GO:0009129&auto_wild_cards=yes&view=query&action=query&search_constraint=terms"	GO:0009129_pyrimidine_nucleoside_monophosphate_metabolic_process) 1 0
=HYPERLINK("http://www.godatabase.org/cgi-bin/go.cgi?query=GO:0009131&auto_wild_cards=yes&view=query&action=query&search_constraint=terms"	GO:0009131_pyrimidine_nucleoside_monophosphate_catabolic_process) 1 0
=HYPERLINK("http://www.godatabase.org/cgi-bin/go.cgi?query=GO:0009133&auto_wild_cards=yes&view=query&action=query&search_constraint=terms"	GO:0009133_nucleoside_diphosphate_biosynthetic_process) 1 0
=HYPERLINK("http://www.godatabase.org/cgi-bin/go.cgi?query=GO:0009145&auto_wild_cards=yes&view=query&action=query&search_constraint=terms"	GO:0009145_purine_nucleoside_triphosphate_biosynthetic_process) 1 0
=HYPERLINK("http://www.godatabase.org/cgi-bin/go.cgi?query=GO:0009147&auto_wild_cards=yes&view=query&action=query&search_constraint=terms"	GO:0009147_pyrimidine_nucleoside_triphosphate_metabolic_process) 1 0
=HYPERLINK("http://www.godatabase.org/cgi-bin/go.cgi?query=GO:0009148&auto_wild_cards=yes&view=query&action=query&search_constraint=terms"	GO:0009148_pyrimidine_nucleoside_triphosphate_biosynthetic_process) 1 0
=HYPERLINK("http://www.godatabase.org/cgi-bin/go.cgi?query=GO:0009152&auto_wild_cards=yes&view=query&action=query&search_constraint=terms"	GO:0009152_purine_ribonucleotide_biosynthetic_process) 1 0
=HYPERLINK("http://www.godatabase.org/cgi-bin/go.cgi?query=GO:0009153&auto_wild_cards=yes&view=query&action=query&search_constraint=terms"	GO:0009153_purine_deoxyribonucleotide_biosynthetic_process) 1 0
=HYPERLINK("http://www.godatabase.org/cgi-bin/go.cgi?query=GO:0009156&auto_wild_cards=yes&view=query&action=query&search_constraint=terms"	GO:0009156_ribonucleoside_monophosphate_biosynthetic_process) 1 0
=HYPERLINK("http://www.godatabase.org/cgi-bin/go.cgi?query=GO:0009158&auto_wild_cards=yes&view=query&action=query&search_constraint=terms"	GO:0009158_ribonucleoside_monophosphate_catabolic_process) 1 0
=HYPERLINK("http://www.godatabase.org/cgi-bin/go.cgi?query=GO:0009159&auto_wild_cards=yes&view=query&action=query&search_constraint=terms"	GO:0009159_deoxyribonucleoside_monophosphate_catabolic_process) 1 0
=HYPERLINK("http://www.godatabase.org/cgi-bin/go.cgi?query=GO:0009162&auto_wild_cards=yes&view=query&action=query&search_constraint=terms"	GO:0009162_deoxyribonucleoside_monophosphate_metabolic_process) 1 0
=HYPERLINK("http://www.godatabase.org/cgi-bin/go.cgi?query=GO:0009168&auto_wild_cards=yes&view=query&action=query&search_constraint=terms"	GO:0009168_purine_ribonucleoside_monophosphate_biosynthetic_process) 1 0
=HYPERLINK("http://www.godatabase.org/cgi-bin/go.cgi?query=GO:0009169&auto_wild_cards=yes&view=query&action=query&search_constraint=terms"	GO:0009169_purine_ribonucleoside_monophosphate_catabolic_process) 1 0
=HYPERLINK("http://www.godatabase.org/cgi-bin/go.cgi?query=GO:0009176&auto_wild_cards=yes&view=query&action=query&search_constraint=terms"	GO:0009176_pyrimidine_deoxyribonucleoside_monophosphate_metabolic_process) 1 0
=HYPERLINK("http://www.godatabase.org/cgi-bin/go.cgi?query=GO:0009178&auto_wild_cards=yes&view=query&action=query&search_constraint=terms"	GO:0009178_pyrimidine_deoxyribonucleoside_monophosphate_catabolic_process) 1 0
=HYPERLINK("http://www.godatabase.org/cgi-bin/go.cgi?query=GO:0009211&auto_wild_cards=yes&view=query&action=query&search_constraint=terms"	GO:0009211_pyrimidine_deoxyribonucleoside_triphosphate_metabolic_process) 1 0
=HYPERLINK("http://www.godatabase.org/cgi-bin/go.cgi?query=GO:0009212&auto_wild_cards=yes&view=query&action=query&search_constraint=terms"	GO:0009212_pyrimidine_deoxyribonucleoside_triphosphate_biosynthetic_process) 1 0
=HYPERLINK("http://www.godatabase.org/cgi-bin/go.cgi?query=GO:0009216&auto_wild_cards=yes&view=query&action=query&search_constraint=terms"	GO:0009216_purine_deoxyribonucleoside_triphosphate_biosynthetic_process) 1 0
=HYPERLINK("http://www.godatabase.org/cgi-bin/go.cgi?query=GO:0009221&auto_wild_cards=yes&view=query&action=query&search_constraint=terms"	GO:0009221_pyrimidine_deoxyribonucleotide_biosynthetic_process) 1 0
=HYPERLINK("http://www.godatabase.org/cgi-bin/go.cgi?query=GO:0009223&auto_wild_cards=yes&view=query&action=query&search_constraint=terms"	GO:0009223_pyrimidine_deoxyribonucleotide_catabolic_process) 1 0
=HYPERLINK("http://www.godatabase.org/cgi-bin/go.cgi?query=GO:0009260&auto_wild_cards=yes&view=query&action=query&search_constraint=terms"	GO:0009260_ribonucleotide_biosynthetic_process) 1 0
=HYPERLINK("http://www.godatabase.org/cgi-bin/go.cgi?query=GO:0009405&auto_wild_cards=yes&view=query&action=query&search_constraint=terms"	GO:0009405_pathogenesis) 1 0
=HYPERLINK("http://www.godatabase.org/cgi-bin/go.cgi?query=GO:0009414&auto_wild_cards=yes&view=query&action=query&search_constraint=terms"	GO:0009414_response_to_water_deprivation) 1 0
=HYPERLINK("http://www.godatabase.org/cgi-bin/go.cgi?query=GO:0009415&auto_wild_cards=yes&view=query&action=query&search_constraint=terms"	GO:0009415_response_to_water) 1 0
=HYPERLINK("http://www.godatabase.org/cgi-bin/go.cgi?query=GO:0009449&auto_wild_cards=yes&view=query&action=query&search_constraint=terms"	GO:0009449_gamma-aminobutyric_acid_biosynthetic_process) 1 0
=HYPERLINK("http://www.godatabase.org/cgi-bin/go.cgi?query=GO:0009450&auto_wild_cards=yes&view=query&action=query&search_constraint=terms"	GO:0009450_gamma-aminobutyric_acid_catabolic_process) 1 0
=HYPERLINK("http://www.godatabase.org/cgi-bin/go.cgi?query=GO:0009589&auto_wild_cards=yes&view=query&action=query&search_constraint=terms"	GO:0009589_detection_of_UV) 1 0
=HYPERLINK("http://www.godatabase.org/cgi-bin/go.cgi?query=GO:0009590&auto_wild_cards=yes&view=query&action=query&search_constraint=terms"	GO:0009590_detection_of_gravity) 1 0
=HYPERLINK("http://www.godatabase.org/cgi-bin/go.cgi?query=GO:0009624&auto_wild_cards=yes&view=query&action=query&search_constraint=terms"	GO:0009624_response_to_nematode) 1 0
=HYPERLINK("http://www.godatabase.org/cgi-bin/go.cgi?query=GO:0009629&auto_wild_cards=yes&view=query&action=query&search_constraint=terms"	GO:0009629_response_to_gravity) 1 0
=HYPERLINK("http://www.godatabase.org/cgi-bin/go.cgi?query=GO:0009648&auto_wild_cards=yes&view=query&action=query&search_constraint=terms"	GO:0009648_photoperiodism) 1 0
=HYPERLINK("http://www.godatabase.org/cgi-bin/go.cgi?query=GO:0009690&auto_wild_cards=yes&view=query&action=query&search_constraint=terms"	GO:0009690_cytokinin_metabolic_process) 1 0
=HYPERLINK("http://www.godatabase.org/cgi-bin/go.cgi?query=GO:0009691&auto_wild_cards=yes&view=query&action=query&search_constraint=terms"	GO:0009691_cytokinin_biosynthetic_process) 1 0
=HYPERLINK("http://www.godatabase.org/cgi-bin/go.cgi?query=GO:0009786&auto_wild_cards=yes&view=query&action=query&search_constraint=terms"	GO:0009786_regulation_of_asymmetric_cell_division) 1 0
=HYPERLINK("http://www.godatabase.org/cgi-bin/go.cgi?query=GO:0009794&auto_wild_cards=yes&view=query&action=query&search_constraint=terms"	GO:0009794_regulation_of_mitotic_cell_cycle__embryonic) 1 0
=HYPERLINK("http://www.godatabase.org/cgi-bin/go.cgi?query=GO:0009956&auto_wild_cards=yes&view=query&action=query&search_constraint=terms"	GO:0009956_radial_pattern_formation) 1 0
=HYPERLINK("http://www.godatabase.org/cgi-bin/go.cgi?query=GO:0009957&auto_wild_cards=yes&view=query&action=query&search_constraint=terms"	GO:0009957_epidermal_cell_fate_specification) 1 0
=HYPERLINK("http://www.godatabase.org/cgi-bin/go.cgi?query=GO:0009992&auto_wild_cards=yes&view=query&action=query&search_constraint=terms"	GO:0009992_cellular_water_homeostasis) 1 0
=HYPERLINK("http://www.godatabase.org/cgi-bin/go.cgi?query=GO:0010032&auto_wild_cards=yes&view=query&action=query&search_constraint=terms"	GO:0010032_meiotic_chromosome_condensation) 1 0
=HYPERLINK("http://www.godatabase.org/cgi-bin/go.cgi?query=GO:0010039&auto_wild_cards=yes&view=query&action=query&search_constraint=terms"	GO:0010039_response_to_iron_ion) 1 0
=HYPERLINK("http://www.godatabase.org/cgi-bin/go.cgi?query=GO:0010042&auto_wild_cards=yes&view=query&action=query&search_constraint=terms"	GO:0010042_response_to_manganese_ion) 1 0
=HYPERLINK("http://www.godatabase.org/cgi-bin/go.cgi?query=GO:0010045&auto_wild_cards=yes&view=query&action=query&search_constraint=terms"	GO:0010045_response_to_nickel_ion) 1 0
=HYPERLINK("http://www.godatabase.org/cgi-bin/go.cgi?query=GO:0010046&auto_wild_cards=yes&view=query&action=query&search_constraint=terms"	GO:0010046_response_to_mycotoxin) 1 0
=HYPERLINK("http://www.godatabase.org/cgi-bin/go.cgi?query=GO:0010107&auto_wild_cards=yes&view=query&action=query&search_constraint=terms"	GO:0010107_potassium_ion_import) 1 0
=HYPERLINK("http://www.godatabase.org/cgi-bin/go.cgi?query=GO:0010155&auto_wild_cards=yes&view=query&action=query&search_constraint=terms"	GO:0010155_regulation_of_proton_transport) 1 0
=HYPERLINK("http://www.godatabase.org/cgi-bin/go.cgi?query=GO:0010160&auto_wild_cards=yes&view=query&action=query&search_constraint=terms"	GO:0010160_formation_of_organ_boundary) 1 0
=HYPERLINK("http://www.godatabase.org/cgi-bin/go.cgi?query=GO:0010260&auto_wild_cards=yes&view=query&action=query&search_constraint=terms"	GO:0010260_organ_senescence) 1 0
=HYPERLINK("http://www.godatabase.org/cgi-bin/go.cgi?query=GO:0010310&auto_wild_cards=yes&view=query&action=query&search_constraint=terms"	GO:0010310_regulation_of_hydrogen_peroxide_metabolic_process) 1 0
=HYPERLINK("http://www.godatabase.org/cgi-bin/go.cgi?query=GO:0010447&auto_wild_cards=yes&view=query&action=query&search_constraint=terms"	GO:0010447_response_to_acidity) 1 0
=HYPERLINK("http://www.godatabase.org/cgi-bin/go.cgi?query=GO:0010452&auto_wild_cards=yes&view=query&action=query&search_constraint=terms"	GO:0010452_histone_H3-K36_methylation) 1 0
=HYPERLINK("http://www.godatabase.org/cgi-bin/go.cgi?query=GO:0010455&auto_wild_cards=yes&view=query&action=query&search_constraint=terms"	GO:0010455_positive_regulation_of_cell_fate_commitment) 1 0
=HYPERLINK("http://www.godatabase.org/cgi-bin/go.cgi?query=GO:0010470&auto_wild_cards=yes&view=query&action=query&search_constraint=terms"	GO:0010470_regulation_of_gastrulation) 1 0
=HYPERLINK("http://www.godatabase.org/cgi-bin/go.cgi?query=GO:0010508&auto_wild_cards=yes&view=query&action=query&search_constraint=terms"	GO:0010508_positive_regulation_of_autophagy) 1 0
=HYPERLINK("http://www.godatabase.org/cgi-bin/go.cgi?query=GO:0010519&auto_wild_cards=yes&view=query&action=query&search_constraint=terms"	GO:0010519_negative_regulation_of_phospholipase_activity) 1 0
=HYPERLINK("http://www.godatabase.org/cgi-bin/go.cgi?query=GO:0010520&auto_wild_cards=yes&view=query&action=query&search_constraint=terms"	GO:0010520_regulation_of_reciprocal_meiotic_recombination) 1 0
=HYPERLINK("http://www.godatabase.org/cgi-bin/go.cgi?query=GO:0010523&auto_wild_cards=yes&view=query&action=query&search_constraint=terms"	GO:0010523_negative_regulation_of_calcium_ion_transport_into_cytosol) 1 0
=HYPERLINK("http://www.godatabase.org/cgi-bin/go.cgi?query=GO:0010543&auto_wild_cards=yes&view=query&action=query&search_constraint=terms"	GO:0010543_regulation_of_platelet_activation) 1 0
=HYPERLINK("http://www.godatabase.org/cgi-bin/go.cgi?query=GO:0010561&auto_wild_cards=yes&view=query&action=query&search_constraint=terms"	GO:0010561_negative_regulation_of_glycoprotein_biosynthetic_process) 1 0
=HYPERLINK("http://www.godatabase.org/cgi-bin/go.cgi?query=GO:0010569&auto_wild_cards=yes&view=query&action=query&search_constraint=terms"	GO:0010569_regulation_of_double-strand_break_repair_via_homologous_recombination) 1 0
=HYPERLINK("http://www.godatabase.org/cgi-bin/go.cgi?query=GO:0010572&auto_wild_cards=yes&view=query&action=query&search_constraint=terms"	GO:0010572_positive_regulation_of_platelet_activation) 1 0
=HYPERLINK("http://www.godatabase.org/cgi-bin/go.cgi?query=GO:0010594&auto_wild_cards=yes&view=query&action=query&search_constraint=terms"	GO:0010594_regulation_of_endothelial_cell_migration) 1 0
=HYPERLINK("http://www.godatabase.org/cgi-bin/go.cgi?query=GO:0010596&auto_wild_cards=yes&view=query&action=query&search_constraint=terms"	GO:0010596_negative_regulation_of_endothelial_cell_migration) 1 0
=HYPERLINK("http://www.godatabase.org/cgi-bin/go.cgi?query=GO:0010611&auto_wild_cards=yes&view=query&action=query&search_constraint=terms"	GO:0010611_regulation_of_cardiac_muscle_hypertrophy) 1 0
=HYPERLINK("http://www.godatabase.org/cgi-bin/go.cgi?query=GO:0010612&auto_wild_cards=yes&view=query&action=query&search_constraint=terms"	GO:0010612_regulation_of_cardiac_muscle_adaptation) 1 0
=HYPERLINK("http://www.godatabase.org/cgi-bin/go.cgi?query=GO:0010614&auto_wild_cards=yes&view=query&action=query&search_constraint=terms"	GO:0010614_negative_regulation_of_cardiac_muscle_hypertrophy) 1 0
=HYPERLINK("http://www.godatabase.org/cgi-bin/go.cgi?query=GO:0010616&auto_wild_cards=yes&view=query&action=query&search_constraint=terms"	GO:0010616_negative_regulation_of_cardiac_muscle_adaptation) 1 0
=HYPERLINK("http://www.godatabase.org/cgi-bin/go.cgi?query=GO:0010634&auto_wild_cards=yes&view=query&action=query&search_constraint=terms"	GO:0010634_positive_regulation_of_epithelial_cell_migration) 1 0
=HYPERLINK("http://www.godatabase.org/cgi-bin/go.cgi?query=GO:0010656&auto_wild_cards=yes&view=query&action=query&search_constraint=terms"	GO:0010656_negative_regulation_of_muscle_cell_apoptosis) 1 0
=HYPERLINK("http://www.godatabase.org/cgi-bin/go.cgi?query=GO:0010657&auto_wild_cards=yes&view=query&action=query&search_constraint=terms"	GO:0010657_muscle_cell_apoptosis) 1 0
=HYPERLINK("http://www.godatabase.org/cgi-bin/go.cgi?query=GO:0010658&auto_wild_cards=yes&view=query&action=query&search_constraint=terms"	GO:0010658_striated_muscle_cell_apoptosis) 1 0
=HYPERLINK("http://www.godatabase.org/cgi-bin/go.cgi?query=GO:0010659&auto_wild_cards=yes&view=query&action=query&search_constraint=terms"	GO:0010659_cardiac_muscle_cell_apoptosis) 1 0
=HYPERLINK("http://www.godatabase.org/cgi-bin/go.cgi?query=GO:0010660&auto_wild_cards=yes&view=query&action=query&search_constraint=terms"	GO:0010660_regulation_of_muscle_cell_apoptosis) 1 0
=HYPERLINK("http://www.godatabase.org/cgi-bin/go.cgi?query=GO:0010662&auto_wild_cards=yes&view=query&action=query&search_constraint=terms"	GO:0010662_regulation_of_striated_muscle_cell_apoptosis) 1 0
=HYPERLINK("http://www.godatabase.org/cgi-bin/go.cgi?query=GO:0010664&auto_wild_cards=yes&view=query&action=query&search_constraint=terms"	GO:0010664_negative_regulation_of_striated_muscle_cell_apoptosis) 1 0
=HYPERLINK("http://www.godatabase.org/cgi-bin/go.cgi?query=GO:0010665&auto_wild_cards=yes&view=query&action=query&search_constraint=terms"	GO:0010665_regulation_of_cardiac_muscle_cell_apoptosis) 1 0
=HYPERLINK("http://www.godatabase.org/cgi-bin/go.cgi?query=GO:0010667&auto_wild_cards=yes&view=query&action=query&search_constraint=terms"	GO:0010667_negative_regulation_of_cardiac_muscle_cell_apoptosis) 1 0
=HYPERLINK("http://www.godatabase.org/cgi-bin/go.cgi?query=GO:0010668&auto_wild_cards=yes&view=query&action=query&search_constraint=terms"	GO:0010668_ectodermal_cell_differentiation) 1 0
=HYPERLINK("http://www.godatabase.org/cgi-bin/go.cgi?query=GO:0010671&auto_wild_cards=yes&view=query&action=query&search_constraint=terms"	GO:0010671_negative_regulation_of_oxygen_and_reactive_oxygen_species_metabolic_process) 1 0
=HYPERLINK("http://www.godatabase.org/cgi-bin/go.cgi?query=GO:0010719&auto_wild_cards=yes&view=query&action=query&search_constraint=terms"	GO:0010719_negative_regulation_of_epithelial_to_mesenchymal_transition) 1 0
=HYPERLINK("http://www.godatabase.org/cgi-bin/go.cgi?query=GO:0010735&auto_wild_cards=yes&view=query&action=query&search_constraint=terms"	GO:0010735_positive_regulation_of_transcription_via_serum_response_element_binding) 1 0
=HYPERLINK("http://www.godatabase.org/cgi-bin/go.cgi?query=GO:0010825&auto_wild_cards=yes&view=query&action=query&search_constraint=terms"	GO:0010825_positive_regulation_of_centrosome_duplication) 1 0
=HYPERLINK("http://www.godatabase.org/cgi-bin/go.cgi?query=GO:0010845&auto_wild_cards=yes&view=query&action=query&search_constraint=terms"	GO:0010845_positive_regulation_of_reciprocal_meiotic_recombination) 1 0
=HYPERLINK("http://www.godatabase.org/cgi-bin/go.cgi?query=GO:0010850&auto_wild_cards=yes&view=query&action=query&search_constraint=terms"	GO:0010850_chemoreceptor_signaling_pathway_involved_in_regulation_of_blood_pressure) 1 0
=HYPERLINK("http://www.godatabase.org/cgi-bin/go.cgi?query=GO:0010873&auto_wild_cards=yes&view=query&action=query&search_constraint=terms"	GO:0010873_positive_regulation_of_cholesterol_esterification) 1 0
=HYPERLINK("http://www.godatabase.org/cgi-bin/go.cgi?query=GO:0010880&auto_wild_cards=yes&view=query&action=query&search_constraint=terms"	GO:0010880_regulation_of_release_of_sequestered_calcium_ion_into_cytosol_by_sarcoplasmic_reticulum) 1 0
=HYPERLINK("http://www.godatabase.org/cgi-bin/go.cgi?query=GO:0010881&auto_wild_cards=yes&view=query&action=query&search_constraint=terms"	GO:0010881_regulation_of_cardiac_muscle_contraction_by_regulation_of_the_release_of_sequestered_calcium_ion) 1 0
=HYPERLINK("http://www.godatabase.org/cgi-bin/go.cgi?query=GO:0010882&auto_wild_cards=yes&view=query&action=query&search_constraint=terms"	GO:0010882_regulation_of_cardiac_muscle_contraction_by_calcium_ion_signaling) 1 0
=HYPERLINK("http://www.godatabase.org/cgi-bin/go.cgi?query=GO:0010890&auto_wild_cards=yes&view=query&action=query&search_constraint=terms"	GO:0010890_positive_regulation_of_sequestering_of_triglyceride) 1 0
=HYPERLINK("http://www.godatabase.org/cgi-bin/go.cgi?query=GO:0010919&auto_wild_cards=yes&view=query&action=query&search_constraint=terms"	GO:0010919_regulation_of_inositol_phosphate_biosynthetic_process) 1 0
=HYPERLINK("http://www.godatabase.org/cgi-bin/go.cgi?query=GO:0010931&auto_wild_cards=yes&view=query&action=query&search_constraint=terms"	GO:0010931_macrophage_tolerance_induction) 1 0
=HYPERLINK("http://www.godatabase.org/cgi-bin/go.cgi?query=GO:0010932&auto_wild_cards=yes&view=query&action=query&search_constraint=terms"	GO:0010932_regulation_of_macrophage_tolerance_induction) 1 0
=HYPERLINK("http://www.godatabase.org/cgi-bin/go.cgi?query=GO:0010933&auto_wild_cards=yes&view=query&action=query&search_constraint=terms"	GO:0010933_positive_regulation_of_macrophage_tolerance_induction) 1 0
=HYPERLINK("http://www.godatabase.org/cgi-bin/go.cgi?query=GO:0010934&auto_wild_cards=yes&view=query&action=query&search_constraint=terms"	GO:0010934_macrophage_cytokine_production) 1 0
=HYPERLINK("http://www.godatabase.org/cgi-bin/go.cgi?query=GO:0010935&auto_wild_cards=yes&view=query&action=query&search_constraint=terms"	GO:0010935_regulation_of_macrophage_cytokine_production) 1 0
=HYPERLINK("http://www.godatabase.org/cgi-bin/go.cgi?query=GO:0010936&auto_wild_cards=yes&view=query&action=query&search_constraint=terms"	GO:0010936_negative_regulation_of_macrophage_cytokine_production) 1 0
=HYPERLINK("http://www.godatabase.org/cgi-bin/go.cgi?query=GO:0010953&auto_wild_cards=yes&view=query&action=query&search_constraint=terms"	GO:0010953_regulation_of_protein_maturation_by_peptide_bond_cleavage) 1 0
=HYPERLINK("http://www.godatabase.org/cgi-bin/go.cgi?query=GO:0010962&auto_wild_cards=yes&view=query&action=query&search_constraint=terms"	GO:0010962_regulation_of_glucan_biosynthetic_process) 1 0
=HYPERLINK("http://www.godatabase.org/cgi-bin/go.cgi?query=GO:0010966&auto_wild_cards=yes&view=query&action=query&search_constraint=terms"	GO:0010966_regulation_of_phosphate_transport) 1 0
=HYPERLINK("http://www.godatabase.org/cgi-bin/go.cgi?query=GO:0014012&auto_wild_cards=yes&view=query&action=query&search_constraint=terms"	GO:0014012_axon_regeneration_in_the_peripheral_nervous_system) 1 0
=HYPERLINK("http://www.godatabase.org/cgi-bin/go.cgi?query=GO:0014016&auto_wild_cards=yes&view=query&action=query&search_constraint=terms"	GO:0014016_neuroblast_differentiation) 1 0
=HYPERLINK("http://www.godatabase.org/cgi-bin/go.cgi?query=GO:0014017&auto_wild_cards=yes&view=query&action=query&search_constraint=terms"	GO:0014017_neuroblast_fate_commitment) 1 0
=HYPERLINK("http://www.godatabase.org/cgi-bin/go.cgi?query=GO:0014041&auto_wild_cards=yes&view=query&action=query&search_constraint=terms"	GO:0014041_regulation_of_neuron_maturation) 1 0
=HYPERLINK("http://www.godatabase.org/cgi-bin/go.cgi?query=GO:0014042&auto_wild_cards=yes&view=query&action=query&search_constraint=terms"	GO:0014042_positive_regulation_of_neuron_maturation) 1 0
=HYPERLINK("http://www.godatabase.org/cgi-bin/go.cgi?query=GO:0014049&auto_wild_cards=yes&view=query&action=query&search_constraint=terms"	GO:0014049_positive_regulation_of_glutamate_secretion) 1 0
=HYPERLINK("http://www.godatabase.org/cgi-bin/go.cgi?query=GO:0014061&auto_wild_cards=yes&view=query&action=query&search_constraint=terms"	GO:0014061_regulation_of_norepinephrine_secretion) 1 0
=HYPERLINK("http://www.godatabase.org/cgi-bin/go.cgi?query=GO:0014071&auto_wild_cards=yes&view=query&action=query&search_constraint=terms"	GO:0014071_response_to_cycloalkane) 1 0
=HYPERLINK("http://www.godatabase.org/cgi-bin/go.cgi?query=GO:0014707&auto_wild_cards=yes&view=query&action=query&search_constraint=terms"	GO:0014707_branchiomeric_skeletal_muscle_development) 1 0
=HYPERLINK("http://www.godatabase.org/cgi-bin/go.cgi?query=GO:0014738&auto_wild_cards=yes&view=query&action=query&search_constraint=terms"	GO:0014738_regulation_of_muscle_hyperplasia) 1 0
=HYPERLINK("http://www.godatabase.org/cgi-bin/go.cgi?query=GO:0014740&auto_wild_cards=yes&view=query&action=query&search_constraint=terms"	GO:0014740_negative_regulation_of_muscle_hyperplasia) 1 0
=HYPERLINK("http://www.godatabase.org/cgi-bin/go.cgi?query=GO:0014741&auto_wild_cards=yes&view=query&action=query&search_constraint=terms"	GO:0014741_negative_regulation_of_muscle_hypertrophy) 1 0
=HYPERLINK("http://www.godatabase.org/cgi-bin/go.cgi?query=GO:0014743&auto_wild_cards=yes&view=query&action=query&search_constraint=terms"	GO:0014743_regulation_of_muscle_hypertrophy) 1 0
=HYPERLINK("http://www.godatabase.org/cgi-bin/go.cgi?query=GO:0014805&auto_wild_cards=yes&view=query&action=query&search_constraint=terms"	GO:0014805_smooth_muscle_adaptation) 1 0
=HYPERLINK("http://www.godatabase.org/cgi-bin/go.cgi?query=GO:0014806&auto_wild_cards=yes&view=query&action=query&search_constraint=terms"	GO:0014806_smooth_muscle_hyperplasia) 1 0
=HYPERLINK("http://www.godatabase.org/cgi-bin/go.cgi?query=GO:0014807&auto_wild_cards=yes&view=query&action=query&search_constraint=terms"	GO:0014807_regulation_of_somitogenesis) 1 0
=HYPERLINK("http://www.godatabase.org/cgi-bin/go.cgi?query=GO:0014808&auto_wild_cards=yes&view=query&action=query&search_constraint=terms"	GO:0014808_release_of_sequestered_calcium_ion_into_cytosol_by_sarcoplasmic_reticulum) 1 0
=HYPERLINK("http://www.godatabase.org/cgi-bin/go.cgi?query=GO:0014813&auto_wild_cards=yes&view=query&action=query&search_constraint=terms"	GO:0014813_satellite_cell_commitment) 1 0
=HYPERLINK("http://www.godatabase.org/cgi-bin/go.cgi?query=GO:0014816&auto_wild_cards=yes&view=query&action=query&search_constraint=terms"	GO:0014816_satellite_cell_differentiation) 1 0
=HYPERLINK("http://www.godatabase.org/cgi-bin/go.cgi?query=GO:0014819&auto_wild_cards=yes&view=query&action=query&search_constraint=terms"	GO:0014819_regulation_of_skeletal_muscle_contraction) 1 0
=HYPERLINK("http://www.godatabase.org/cgi-bin/go.cgi?query=GO:0014852&auto_wild_cards=yes&view=query&action=query&search_constraint=terms"	GO:0014852_regulation_of_skeletal_muscle_contraction_by_neural_stimulation_via_neuromuscular_junction) 1 0
=HYPERLINK("http://www.godatabase.org/cgi-bin/go.cgi?query=GO:0014853&auto_wild_cards=yes&view=query&action=query&search_constraint=terms"	GO:0014853_regulation_of_excitatory_postsynaptic_membrane_potential_involved_in_skeletal_muscle_contraction) 1 0
=HYPERLINK("http://www.godatabase.org/cgi-bin/go.cgi?query=GO:0014856&auto_wild_cards=yes&view=query&action=query&search_constraint=terms"	GO:0014856_skeletal_muscle_cell_proliferation) 1 0
=HYPERLINK("http://www.godatabase.org/cgi-bin/go.cgi?query=GO:0014857&auto_wild_cards=yes&view=query&action=query&search_constraint=terms"	GO:0014857_regulation_of_skeletal_muscle_cell_proliferation) 1 0
=HYPERLINK("http://www.godatabase.org/cgi-bin/go.cgi?query=GO:0014858&auto_wild_cards=yes&view=query&action=query&search_constraint=terms"	GO:0014858_positive_regulation_of_skeletal_muscle_cell_proliferation) 1 0
=HYPERLINK("http://www.godatabase.org/cgi-bin/go.cgi?query=GO:0014887&auto_wild_cards=yes&view=query&action=query&search_constraint=terms"	GO:0014887_cardiac_muscle_adaptation) 1 0
=HYPERLINK("http://www.godatabase.org/cgi-bin/go.cgi?query=GO:0014889&auto_wild_cards=yes&view=query&action=query&search_constraint=terms"	GO:0014889_muscle_atrophy) 1 0
=HYPERLINK("http://www.godatabase.org/cgi-bin/go.cgi?query=GO:0014896&auto_wild_cards=yes&view=query&action=query&search_constraint=terms"	GO:0014896_muscle_hypertrophy) 1 0
=HYPERLINK("http://www.godatabase.org/cgi-bin/go.cgi?query=GO:0014897&auto_wild_cards=yes&view=query&action=query&search_constraint=terms"	GO:0014897_striated_muscle_hypertrophy) 1 0
=HYPERLINK("http://www.godatabase.org/cgi-bin/go.cgi?query=GO:0014898&auto_wild_cards=yes&view=query&action=query&search_constraint=terms"	GO:0014898_cardiac_muscle_hypertrophy) 1 0
=HYPERLINK("http://www.godatabase.org/cgi-bin/go.cgi?query=GO:0014900&auto_wild_cards=yes&view=query&action=query&search_constraint=terms"	GO:0014900_muscle_hyperplasia) 1 0
=HYPERLINK("http://www.godatabase.org/cgi-bin/go.cgi?query=GO:0014910&auto_wild_cards=yes&view=query&action=query&search_constraint=terms"	GO:0014910_regulation_of_smooth_muscle_cell_migration) 1 0
=HYPERLINK("http://www.godatabase.org/cgi-bin/go.cgi?query=GO:0014911&auto_wild_cards=yes&view=query&action=query&search_constraint=terms"	GO:0014911_positive_regulation_of_smooth_muscle_cell_migration) 1 0
=HYPERLINK("http://www.godatabase.org/cgi-bin/go.cgi?query=GO:0015014&auto_wild_cards=yes&view=query&action=query&search_constraint=terms"	GO:0015014_heparan_sulfate_proteoglycan_biosynthetic_process__polysaccharide_chain_biosynthetic_process) 1 0
=HYPERLINK("http://www.godatabase.org/cgi-bin/go.cgi?query=GO:0015074&auto_wild_cards=yes&view=query&action=query&search_constraint=terms"	GO:0015074_DNA_integration) 1 0
=HYPERLINK("http://www.godatabase.org/cgi-bin/go.cgi?query=GO:0015670&auto_wild_cards=yes&view=query&action=query&search_constraint=terms"	GO:0015670_carbon_dioxide_transport) 1 0
=HYPERLINK("http://www.godatabase.org/cgi-bin/go.cgi?query=GO:0015677&auto_wild_cards=yes&view=query&action=query&search_constraint=terms"	GO:0015677_copper_ion_import) 1 0
=HYPERLINK("http://www.godatabase.org/cgi-bin/go.cgi?query=GO:0015680&auto_wild_cards=yes&view=query&action=query&search_constraint=terms"	GO:0015680_intracellular_copper_ion_transport) 1 0
=HYPERLINK("http://www.godatabase.org/cgi-bin/go.cgi?query=GO:0015684&auto_wild_cards=yes&view=query&action=query&search_constraint=terms"	GO:0015684_ferrous_iron_transport) 1 0
=HYPERLINK("http://www.godatabase.org/cgi-bin/go.cgi?query=GO:0015707&auto_wild_cards=yes&view=query&action=query&search_constraint=terms"	GO:0015707_nitrite_transport) 1 0
=HYPERLINK("http://www.godatabase.org/cgi-bin/go.cgi?query=GO:0015724&auto_wild_cards=yes&view=query&action=query&search_constraint=terms"	GO:0015724_formate_transport) 1 0
=HYPERLINK("http://www.godatabase.org/cgi-bin/go.cgi?query=GO:0015734&auto_wild_cards=yes&view=query&action=query&search_constraint=terms"	GO:0015734_taurine_transport) 1 0
=HYPERLINK("http://www.godatabase.org/cgi-bin/go.cgi?query=GO:0015740&auto_wild_cards=yes&view=query&action=query&search_constraint=terms"	GO:0015740_C4-dicarboxylate_transport) 1 0
=HYPERLINK("http://www.godatabase.org/cgi-bin/go.cgi?query=GO:0015744&auto_wild_cards=yes&view=query&action=query&search_constraint=terms"	GO:0015744_succinate_transport) 1 0
=HYPERLINK("http://www.godatabase.org/cgi-bin/go.cgi?query=GO:0015746&auto_wild_cards=yes&view=query&action=query&search_constraint=terms"	GO:0015746_citrate_transport) 1 0
=HYPERLINK("http://www.godatabase.org/cgi-bin/go.cgi?query=GO:0015747&auto_wild_cards=yes&view=query&action=query&search_constraint=terms"	GO:0015747_urate_transport) 1 0
=HYPERLINK("http://www.godatabase.org/cgi-bin/go.cgi?query=GO:0015791&auto_wild_cards=yes&view=query&action=query&search_constraint=terms"	GO:0015791_polyol_transport) 1 0
=HYPERLINK("http://www.godatabase.org/cgi-bin/go.cgi?query=GO:0015798&auto_wild_cards=yes&view=query&action=query&search_constraint=terms"	GO:0015798_myo-inositol_transport) 1 0
=HYPERLINK("http://www.godatabase.org/cgi-bin/go.cgi?query=GO:0015808&auto_wild_cards=yes&view=query&action=query&search_constraint=terms"	GO:0015808_L-alanine_transport) 1 0
=HYPERLINK("http://www.godatabase.org/cgi-bin/go.cgi?query=GO:0015810&auto_wild_cards=yes&view=query&action=query&search_constraint=terms"	GO:0015810_aspartate_transport) 1 0
=HYPERLINK("http://www.godatabase.org/cgi-bin/go.cgi?query=GO:0015811&auto_wild_cards=yes&view=query&action=query&search_constraint=terms"	GO:0015811_L-cystine_transport) 1 0
=HYPERLINK("http://www.godatabase.org/cgi-bin/go.cgi?query=GO:0015817&auto_wild_cards=yes&view=query&action=query&search_constraint=terms"	GO:0015817_histidine_transport) 1 0
=HYPERLINK("http://www.godatabase.org/cgi-bin/go.cgi?query=GO:0015822&auto_wild_cards=yes&view=query&action=query&search_constraint=terms"	GO:0015822_ornithine_transport) 1 0
=HYPERLINK("http://www.godatabase.org/cgi-bin/go.cgi?query=GO:0015824&auto_wild_cards=yes&view=query&action=query&search_constraint=terms"	GO:0015824_proline_transport) 1 0
=HYPERLINK("http://www.godatabase.org/cgi-bin/go.cgi?query=GO:0015851&auto_wild_cards=yes&view=query&action=query&search_constraint=terms"	GO:0015851_nucleobase_transport) 1 0
=HYPERLINK("http://www.godatabase.org/cgi-bin/go.cgi?query=GO:0015864&auto_wild_cards=yes&view=query&action=query&search_constraint=terms"	GO:0015864_pyrimidine_nucleoside_transport) 1 0
=HYPERLINK("http://www.godatabase.org/cgi-bin/go.cgi?query=GO:0015874&auto_wild_cards=yes&view=query&action=query&search_constraint=terms"	GO:0015874_norepinephrine_transport) 1 0
=HYPERLINK("http://www.godatabase.org/cgi-bin/go.cgi?query=GO:0015881&auto_wild_cards=yes&view=query&action=query&search_constraint=terms"	GO:0015881_creatine_transport) 1 0
=HYPERLINK("http://www.godatabase.org/cgi-bin/go.cgi?query=GO:0015884&auto_wild_cards=yes&view=query&action=query&search_constraint=terms"	GO:0015884_folic_acid_transport) 1 0
=HYPERLINK("http://www.godatabase.org/cgi-bin/go.cgi?query=GO:0015886&auto_wild_cards=yes&view=query&action=query&search_constraint=terms"	GO:0015886_heme_transport) 1 0
=HYPERLINK("http://www.godatabase.org/cgi-bin/go.cgi?query=GO:0015888&auto_wild_cards=yes&view=query&action=query&search_constraint=terms"	GO:0015888_thiamin_transport) 1 0
=HYPERLINK("http://www.godatabase.org/cgi-bin/go.cgi?query=GO:0015938&auto_wild_cards=yes&view=query&action=query&search_constraint=terms"	GO:0015938_coenzyme_A_catabolic_process) 1 0
=HYPERLINK("http://www.godatabase.org/cgi-bin/go.cgi?query=GO:0015939&auto_wild_cards=yes&view=query&action=query&search_constraint=terms"	GO:0015939_pantothenate_metabolic_process) 1 0
=HYPERLINK("http://www.godatabase.org/cgi-bin/go.cgi?query=GO:0016073&auto_wild_cards=yes&view=query&action=query&search_constraint=terms"	GO:0016073_snRNA_metabolic_process) 1 0
=HYPERLINK("http://www.godatabase.org/cgi-bin/go.cgi?query=GO:0016082&auto_wild_cards=yes&view=query&action=query&search_constraint=terms"	GO:0016082_synaptic_vesicle_priming) 1 0
=HYPERLINK("http://www.godatabase.org/cgi-bin/go.cgi?query=GO:0016090&auto_wild_cards=yes&view=query&action=query&search_constraint=terms"	GO:0016090_prenol_metabolic_process) 1 0
=HYPERLINK("http://www.godatabase.org/cgi-bin/go.cgi?query=GO:0016093&auto_wild_cards=yes&view=query&action=query&search_constraint=terms"	GO:0016093_polyprenol_metabolic_process) 1 0
=HYPERLINK("http://www.godatabase.org/cgi-bin/go.cgi?query=GO:0016180&auto_wild_cards=yes&view=query&action=query&search_constraint=terms"	GO:0016180_snRNA_processing) 1 0
=HYPERLINK("http://www.godatabase.org/cgi-bin/go.cgi?query=GO:0016239&auto_wild_cards=yes&view=query&action=query&search_constraint=terms"	GO:0016239_positive_regulation_of_macroautophagy) 1 0
=HYPERLINK("http://www.godatabase.org/cgi-bin/go.cgi?query=GO:0016246&auto_wild_cards=yes&view=query&action=query&search_constraint=terms"	GO:0016246_RNA_interference) 1 0
=HYPERLINK("http://www.godatabase.org/cgi-bin/go.cgi?query=GO:0016255&auto_wild_cards=yes&view=query&action=query&search_constraint=terms"	GO:0016255_attachment_of_GPI_anchor_to_protein) 1 0
=HYPERLINK("http://www.godatabase.org/cgi-bin/go.cgi?query=GO:0016333&auto_wild_cards=yes&view=query&action=query&search_constraint=terms"	GO:0016333_morphogenesis_of_follicular_epithelium) 1 0
=HYPERLINK("http://www.godatabase.org/cgi-bin/go.cgi?query=GO:0016340&auto_wild_cards=yes&view=query&action=query&search_constraint=terms"	GO:0016340_calcium-dependent_cell-matrix_adhesion) 1 0
=HYPERLINK("http://www.godatabase.org/cgi-bin/go.cgi?query=GO:0016344&auto_wild_cards=yes&view=query&action=query&search_constraint=terms"	GO:0016344_meiotic_chromosome_movement_towards_spindle_pole) 1 0
=HYPERLINK("http://www.godatabase.org/cgi-bin/go.cgi?query=GO:0016482&auto_wild_cards=yes&view=query&action=query&search_constraint=terms"	GO:0016482_cytoplasmic_transport) 1 0
=HYPERLINK("http://www.godatabase.org/cgi-bin/go.cgi?query=GO:0016553&auto_wild_cards=yes&view=query&action=query&search_constraint=terms"	GO:0016553_base_conversion_or_substitution_editing) 1 0
=HYPERLINK("http://www.godatabase.org/cgi-bin/go.cgi?query=GO:0016554&auto_wild_cards=yes&view=query&action=query&search_constraint=terms"	GO:0016554_cytidine_to_uridine_editing) 1 0
=HYPERLINK("http://www.godatabase.org/cgi-bin/go.cgi?query=GO:0016560&auto_wild_cards=yes&view=query&action=query&search_constraint=terms"	GO:0016560_protein_import_into_peroxisome_matrix__docking) 1 0
=HYPERLINK("http://www.godatabase.org/cgi-bin/go.cgi?query=GO:0016578&auto_wild_cards=yes&view=query&action=query&search_constraint=terms"	GO:0016578_histone_deubiquitination) 1 0
=HYPERLINK("http://www.godatabase.org/cgi-bin/go.cgi?query=GO:0016598&auto_wild_cards=yes&view=query&action=query&search_constraint=terms"	GO:0016598_protein_arginylation) 1 0
=HYPERLINK("http://www.godatabase.org/cgi-bin/go.cgi?query=GO:0017004&auto_wild_cards=yes&view=query&action=query&search_constraint=terms"	GO:0017004_cytochrome_complex_assembly) 1 0
=HYPERLINK("http://www.godatabase.org/cgi-bin/go.cgi?query=GO:0018022&auto_wild_cards=yes&view=query&action=query&search_constraint=terms"	GO:0018022_peptidyl-lysine_methylation) 1 0
=HYPERLINK("http://www.godatabase.org/cgi-bin/go.cgi?query=GO:0018023&auto_wild_cards=yes&view=query&action=query&search_constraint=terms"	GO:0018023_peptidyl-lysine_trimethylation) 1 0
=HYPERLINK("http://www.godatabase.org/cgi-bin/go.cgi?query=GO:0018120&auto_wild_cards=yes&view=query&action=query&search_constraint=terms"	GO:0018120_peptidyl-arginine_ADP-ribosylation) 1 0
=HYPERLINK("http://www.godatabase.org/cgi-bin/go.cgi?query=GO:0018126&auto_wild_cards=yes&view=query&action=query&search_constraint=terms"	GO:0018126_protein_amino_acid_hydroxylation) 1 0
=HYPERLINK("http://www.godatabase.org/cgi-bin/go.cgi?query=GO:0018146&auto_wild_cards=yes&view=query&action=query&search_constraint=terms"	GO:0018146_keratan_sulfate_biosynthetic_process) 1 0
=HYPERLINK("http://www.godatabase.org/cgi-bin/go.cgi?query=GO:0018158&auto_wild_cards=yes&view=query&action=query&search_constraint=terms"	GO:0018158_protein_amino_acid_oxidation) 1 0
=HYPERLINK("http://www.godatabase.org/cgi-bin/go.cgi?query=GO:0018195&auto_wild_cards=yes&view=query&action=query&search_constraint=terms"	GO:0018195_peptidyl-arginine_modification) 1 0
=HYPERLINK("http://www.godatabase.org/cgi-bin/go.cgi?query=GO:0018197&auto_wild_cards=yes&view=query&action=query&search_constraint=terms"	GO:0018197_peptidyl-aspartic_acid_modification) 1 0
=HYPERLINK("http://www.godatabase.org/cgi-bin/go.cgi?query=GO:0018282&auto_wild_cards=yes&view=query&action=query&search_constraint=terms"	GO:0018282_metal_incorporation_into_metallo-sulfur_cluster) 1 0
=HYPERLINK("http://www.godatabase.org/cgi-bin/go.cgi?query=GO:0018283&auto_wild_cards=yes&view=query&action=query&search_constraint=terms"	GO:0018283_iron_incorporation_into_metallo-sulfur_cluster) 1 0
=HYPERLINK("http://www.godatabase.org/cgi-bin/go.cgi?query=GO:0018318&auto_wild_cards=yes&view=query&action=query&search_constraint=terms"	GO:0018318_protein_amino_acid_palmitoylation) 1 0
=HYPERLINK("http://www.godatabase.org/cgi-bin/go.cgi?query=GO:0018342&auto_wild_cards=yes&view=query&action=query&search_constraint=terms"	GO:0018342_protein_prenylation) 1 0
=HYPERLINK("http://www.godatabase.org/cgi-bin/go.cgi?query=GO:0018344&auto_wild_cards=yes&view=query&action=query&search_constraint=terms"	GO:0018344_protein_geranylgeranylation) 1 0
=HYPERLINK("http://www.godatabase.org/cgi-bin/go.cgi?query=GO:0018410&auto_wild_cards=yes&view=query&action=query&search_constraint=terms"	GO:0018410_peptide_or_protein_carboxyl-terminal_blocking) 1 0
=HYPERLINK("http://www.godatabase.org/cgi-bin/go.cgi?query=GO:0018916&auto_wild_cards=yes&view=query&action=query&search_constraint=terms"	GO:0018916_nitrobenzene_metabolic_process) 1 0
=HYPERLINK("http://www.godatabase.org/cgi-bin/go.cgi?query=GO:0018931&auto_wild_cards=yes&view=query&action=query&search_constraint=terms"	GO:0018931_naphthalene_metabolic_process) 1 0
=HYPERLINK("http://www.godatabase.org/cgi-bin/go.cgi?query=GO:0018992&auto_wild_cards=yes&view=query&action=query&search_constraint=terms"	GO:0018992_germ-line_sex_determination) 1 0
=HYPERLINK("http://www.godatabase.org/cgi-bin/go.cgi?query=GO:0019042&auto_wild_cards=yes&view=query&action=query&search_constraint=terms"	GO:0019042_latent_virus_infection) 1 0
=HYPERLINK("http://www.godatabase.org/cgi-bin/go.cgi?query=GO:0019046&auto_wild_cards=yes&view=query&action=query&search_constraint=terms"	GO:0019046_reactivation_of_latent_virus) 1 0
=HYPERLINK("http://www.godatabase.org/cgi-bin/go.cgi?query=GO:0019047&auto_wild_cards=yes&view=query&action=query&search_constraint=terms"	GO:0019047_provirus_integration) 1 0
=HYPERLINK("http://www.godatabase.org/cgi-bin/go.cgi?query=GO:0019076&auto_wild_cards=yes&view=query&action=query&search_constraint=terms"	GO:0019076_release_of_virus_from_host) 1 0
=HYPERLINK("http://www.godatabase.org/cgi-bin/go.cgi?query=GO:0019079&auto_wild_cards=yes&view=query&action=query&search_constraint=terms"	GO:0019079_viral_genome_replication) 1 0
=HYPERLINK("http://www.godatabase.org/cgi-bin/go.cgi?query=GO:0019100&auto_wild_cards=yes&view=query&action=query&search_constraint=terms"	GO:0019100_male_germ-line_sex_determination) 1 0
=HYPERLINK("http://www.godatabase.org/cgi-bin/go.cgi?query=GO:0019101&auto_wild_cards=yes&view=query&action=query&search_constraint=terms"	GO:0019101_female_somatic_sex_determination) 1 0
=HYPERLINK("http://www.godatabase.org/cgi-bin/go.cgi?query=GO:0019102&auto_wild_cards=yes&view=query&action=query&search_constraint=terms"	GO:0019102_male_somatic_sex_determination) 1 0
=HYPERLINK("http://www.godatabase.org/cgi-bin/go.cgi?query=GO:0019255&auto_wild_cards=yes&view=query&action=query&search_constraint=terms"	GO:0019255_glucose_1-phosphate_metabolic_process) 1 0
=HYPERLINK("http://www.godatabase.org/cgi-bin/go.cgi?query=GO:0019276&auto_wild_cards=yes&view=query&action=query&search_constraint=terms"	GO:0019276_UDP-N-acetylgalactosamine_metabolic_process) 1 0
=HYPERLINK("http://www.godatabase.org/cgi-bin/go.cgi?query=GO:0019344&auto_wild_cards=yes&view=query&action=query&search_constraint=terms"	GO:0019344_cysteine_biosynthetic_process) 1 0
=HYPERLINK("http://www.godatabase.org/cgi-bin/go.cgi?query=GO:0019348&auto_wild_cards=yes&view=query&action=query&search_constraint=terms"	GO:0019348_dolichol_metabolic_process) 1 0
=HYPERLINK("http://www.godatabase.org/cgi-bin/go.cgi?query=GO:0019375&auto_wild_cards=yes&view=query&action=query&search_constraint=terms"	GO:0019375_galactolipid_biosynthetic_process) 1 0
=HYPERLINK("http://www.godatabase.org/cgi-bin/go.cgi?query=GO:0019402&auto_wild_cards=yes&view=query&action=query&search_constraint=terms"	GO:0019402_galactitol_metabolic_process) 1 0
=HYPERLINK("http://www.godatabase.org/cgi-bin/go.cgi?query=GO:0019441&auto_wild_cards=yes&view=query&action=query&search_constraint=terms"	GO:0019441_tryptophan_catabolic_process_to_kynurenine) 1 0
=HYPERLINK("http://www.godatabase.org/cgi-bin/go.cgi?query=GO:0019477&auto_wild_cards=yes&view=query&action=query&search_constraint=terms"	GO:0019477_L-lysine_catabolic_process) 1 0
=HYPERLINK("http://www.godatabase.org/cgi-bin/go.cgi?query=GO:0019510&auto_wild_cards=yes&view=query&action=query&search_constraint=terms"	GO:0019510_S-adenosylhomocysteine_catabolic_process) 1 0
=HYPERLINK("http://www.godatabase.org/cgi-bin/go.cgi?query=GO:0019532&auto_wild_cards=yes&view=query&action=query&search_constraint=terms"	GO:0019532_oxalate_transport) 1 0
=HYPERLINK("http://www.godatabase.org/cgi-bin/go.cgi?query=GO:0019626&auto_wild_cards=yes&view=query&action=query&search_constraint=terms"	GO:0019626_short-chain_fatty_acid_catabolic_process) 1 0
=HYPERLINK("http://www.godatabase.org/cgi-bin/go.cgi?query=GO:0019627&auto_wild_cards=yes&view=query&action=query&search_constraint=terms"	GO:0019627_urea_metabolic_process) 1 0
=HYPERLINK("http://www.godatabase.org/cgi-bin/go.cgi?query=GO:0019676&auto_wild_cards=yes&view=query&action=query&search_constraint=terms"	GO:0019676_ammonia_assimilation_cycle) 1 0
=HYPERLINK("http://www.godatabase.org/cgi-bin/go.cgi?query=GO:0019682&auto_wild_cards=yes&view=query&action=query&search_constraint=terms"	GO:0019682_glyceraldehyde-3-phosphate_metabolic_process) 1 0
=HYPERLINK("http://www.godatabase.org/cgi-bin/go.cgi?query=GO:0019695&auto_wild_cards=yes&view=query&action=query&search_constraint=terms"	GO:0019695_choline_metabolic_process) 1 0
=HYPERLINK("http://www.godatabase.org/cgi-bin/go.cgi?query=GO:0019731&auto_wild_cards=yes&view=query&action=query&search_constraint=terms"	GO:0019731_antibacterial_humoral_response) 1 0
=HYPERLINK("http://www.godatabase.org/cgi-bin/go.cgi?query=GO:0019794&auto_wild_cards=yes&view=query&action=query&search_constraint=terms"	GO:0019794_nonprotein_amino_acid_metabolic_process) 1 0
=HYPERLINK("http://www.godatabase.org/cgi-bin/go.cgi?query=GO:0019858&auto_wild_cards=yes&view=query&action=query&search_constraint=terms"	GO:0019858_cytosine_metabolic_process) 1 0
=HYPERLINK("http://www.godatabase.org/cgi-bin/go.cgi?query=GO:0019883&auto_wild_cards=yes&view=query&action=query&search_constraint=terms"	GO:0019883_antigen_processing_and_presentation_of_endogenous_antigen) 1 0
=HYPERLINK("http://www.godatabase.org/cgi-bin/go.cgi?query=GO:0019889&auto_wild_cards=yes&view=query&action=query&search_constraint=terms"	GO:0019889_pteridine_metabolic_process) 1 0
=HYPERLINK("http://www.godatabase.org/cgi-bin/go.cgi?query=GO:0019896&auto_wild_cards=yes&view=query&action=query&search_constraint=terms"	GO:0019896_axon_transport_of_mitochondrion) 1 0
=HYPERLINK("http://www.godatabase.org/cgi-bin/go.cgi?query=GO:0021508&auto_wild_cards=yes&view=query&action=query&search_constraint=terms"	GO:0021508_floor_plate_formation) 1 0
=HYPERLINK("http://www.godatabase.org/cgi-bin/go.cgi?query=GO:0021528&auto_wild_cards=yes&view=query&action=query&search_constraint=terms"	GO:0021528_commissural_neuron_differentiation_in_the_spinal_cord) 1 0
=HYPERLINK("http://www.godatabase.org/cgi-bin/go.cgi?query=GO:0021572&auto_wild_cards=yes&view=query&action=query&search_constraint=terms"	GO:0021572_rhombomere_6_development) 1 0
=HYPERLINK("http://www.godatabase.org/cgi-bin/go.cgi?query=GO:0021577&auto_wild_cards=yes&view=query&action=query&search_constraint=terms"	GO:0021577_hindbrain_structural_organization) 1 0
=HYPERLINK("http://www.godatabase.org/cgi-bin/go.cgi?query=GO:0021586&auto_wild_cards=yes&view=query&action=query&search_constraint=terms"	GO:0021586_pons_maturation) 1 0
=HYPERLINK("http://www.godatabase.org/cgi-bin/go.cgi?query=GO:0021589&auto_wild_cards=yes&view=query&action=query&search_constraint=terms"	GO:0021589_cerebellum_structural_organization) 1 0
=HYPERLINK("http://www.godatabase.org/cgi-bin/go.cgi?query=GO:0021590&auto_wild_cards=yes&view=query&action=query&search_constraint=terms"	GO:0021590_cerebellum_maturation) 1 0
=HYPERLINK("http://www.godatabase.org/cgi-bin/go.cgi?query=GO:0021592&auto_wild_cards=yes&view=query&action=query&search_constraint=terms"	GO:0021592_fourth_ventricle_development) 1 0
=HYPERLINK("http://www.godatabase.org/cgi-bin/go.cgi?query=GO:0021594&auto_wild_cards=yes&view=query&action=query&search_constraint=terms"	GO:0021594_rhombomere_formation) 1 0
=HYPERLINK("http://www.godatabase.org/cgi-bin/go.cgi?query=GO:0021660&auto_wild_cards=yes&view=query&action=query&search_constraint=terms"	GO:0021660_rhombomere_3_formation) 1 0
=HYPERLINK("http://www.godatabase.org/cgi-bin/go.cgi?query=GO:0021664&auto_wild_cards=yes&view=query&action=query&search_constraint=terms"	GO:0021664_rhombomere_5_morphogenesis) 1 0
=HYPERLINK("http://www.godatabase.org/cgi-bin/go.cgi?query=GO:0021666&auto_wild_cards=yes&view=query&action=query&search_constraint=terms"	GO:0021666_rhombomere_5_formation) 1 0
=HYPERLINK("http://www.godatabase.org/cgi-bin/go.cgi?query=GO:0021670&auto_wild_cards=yes&view=query&action=query&search_constraint=terms"	GO:0021670_lateral_ventricle_development) 1 0
=HYPERLINK("http://www.godatabase.org/cgi-bin/go.cgi?query=GO:0021678&auto_wild_cards=yes&view=query&action=query&search_constraint=terms"	GO:0021678_third_ventricle_development) 1 0
=HYPERLINK("http://www.godatabase.org/cgi-bin/go.cgi?query=GO:0021679&auto_wild_cards=yes&view=query&action=query&search_constraint=terms"	GO:0021679_cerebellar_molecular_layer_development) 1 0
=HYPERLINK("http://www.godatabase.org/cgi-bin/go.cgi?query=GO:0021703&auto_wild_cards=yes&view=query&action=query&search_constraint=terms"	GO:0021703_locus_ceruleus_development) 1 0
=HYPERLINK("http://www.godatabase.org/cgi-bin/go.cgi?query=GO:0021732&auto_wild_cards=yes&view=query&action=query&search_constraint=terms"	GO:0021732_midbrain-hindbrain_boundary_maturation) 1 0
=HYPERLINK("http://www.godatabase.org/cgi-bin/go.cgi?query=GO:0021747&auto_wild_cards=yes&view=query&action=query&search_constraint=terms"	GO:0021747_cochlear_nucleus_development) 1 0
=HYPERLINK("http://www.godatabase.org/cgi-bin/go.cgi?query=GO:0021750&auto_wild_cards=yes&view=query&action=query&search_constraint=terms"	GO:0021750_vestibular_nucleus_development) 1 0
=HYPERLINK("http://www.godatabase.org/cgi-bin/go.cgi?query=GO:0021759&auto_wild_cards=yes&view=query&action=query&search_constraint=terms"	GO:0021759_globus_pallidus_development) 1 0
=HYPERLINK("http://www.godatabase.org/cgi-bin/go.cgi?query=GO:0021768&auto_wild_cards=yes&view=query&action=query&search_constraint=terms"	GO:0021768_nucleus_accumbens_development) 1 0
=HYPERLINK("http://www.godatabase.org/cgi-bin/go.cgi?query=GO:0021771&auto_wild_cards=yes&view=query&action=query&search_constraint=terms"	GO:0021771_lateral_geniculate_nucleus_development) 1 0
=HYPERLINK("http://www.godatabase.org/cgi-bin/go.cgi?query=GO:0021812&auto_wild_cards=yes&view=query&action=query&search_constraint=terms"	GO:0021812_neuronal-glial_interaction_involved_in_cerebral_cortex_radial_glia_guided_migration) 1 0
=HYPERLINK("http://www.godatabase.org/cgi-bin/go.cgi?query=GO:0021813&auto_wild_cards=yes&view=query&action=query&search_constraint=terms"	GO:0021813_cell-cell_adhesion_involved_in_neuronal-glial_interactions_involved_in_cerebral_cortex_radial_glia_guided_migration) 1 0
=HYPERLINK("http://www.godatabase.org/cgi-bin/go.cgi?query=GO:0021870&auto_wild_cards=yes&view=query&action=query&search_constraint=terms"	GO:0021870_Cajal-Retzius_cell_differentiation) 1 0
=HYPERLINK("http://www.godatabase.org/cgi-bin/go.cgi?query=GO:0021874&auto_wild_cards=yes&view=query&action=query&search_constraint=terms"	GO:0021874_Wnt_receptor_signaling_pathway_in_forebrain_neuroblast_division) 1 0
=HYPERLINK("http://www.godatabase.org/cgi-bin/go.cgi?query=GO:0021896&auto_wild_cards=yes&view=query&action=query&search_constraint=terms"	GO:0021896_forebrain_astrocyte_differentiation) 1 0
=HYPERLINK("http://www.godatabase.org/cgi-bin/go.cgi?query=GO:0021897&auto_wild_cards=yes&view=query&action=query&search_constraint=terms"	GO:0021897_forebrain_astrocyte_development) 1 0
=HYPERLINK("http://www.godatabase.org/cgi-bin/go.cgi?query=GO:0021902&auto_wild_cards=yes&view=query&action=query&search_constraint=terms"	GO:0021902_commitment_of_a_neuronal_cell_to_a_specific_type_of_neuron_in_the_forebrain) 1 0
=HYPERLINK("http://www.godatabase.org/cgi-bin/go.cgi?query=GO:0021905&auto_wild_cards=yes&view=query&action=query&search_constraint=terms"	GO:0021905_forebrain-midbrain_boundary_formation) 1 0
=HYPERLINK("http://www.godatabase.org/cgi-bin/go.cgi?query=GO:0021914&auto_wild_cards=yes&view=query&action=query&search_constraint=terms"	GO:0021914_negative_regulation_of_smoothened_signaling_pathway_involved_in_ventral_spinal_cord_patterning) 1 0
=HYPERLINK("http://www.godatabase.org/cgi-bin/go.cgi?query=GO:0021917&auto_wild_cards=yes&view=query&action=query&search_constraint=terms"	GO:0021917_somatic_motor_neuron_fate_commitment) 1 0
=HYPERLINK("http://www.godatabase.org/cgi-bin/go.cgi?query=GO:0021918&auto_wild_cards=yes&view=query&action=query&search_constraint=terms"	GO:0021918_regulation_of_transcription_from_RNA_polymerase_II_promoter_involved_in_somatic_motor_neuron_fate_commitment) 1 0
=HYPERLINK("http://www.godatabase.org/cgi-bin/go.cgi?query=GO:0021933&auto_wild_cards=yes&view=query&action=query&search_constraint=terms"	GO:0021933_radial_glia_guided_migration_of_granule_cell) 1 0
=HYPERLINK("http://www.godatabase.org/cgi-bin/go.cgi?query=GO:0021934&auto_wild_cards=yes&view=query&action=query&search_constraint=terms"	GO:0021934_hindbrain_tangential_cell_migration) 1 0
=HYPERLINK("http://www.godatabase.org/cgi-bin/go.cgi?query=GO:0021935&auto_wild_cards=yes&view=query&action=query&search_constraint=terms"	GO:0021935_granule_cell_precursor_tangential_migration) 1 0
=HYPERLINK("http://www.godatabase.org/cgi-bin/go.cgi?query=GO:0021942&auto_wild_cards=yes&view=query&action=query&search_constraint=terms"	GO:0021942_radial_glia_guided_migration_of_Purkinje_cell) 1 0
=HYPERLINK("http://www.godatabase.org/cgi-bin/go.cgi?query=GO:0021960&auto_wild_cards=yes&view=query&action=query&search_constraint=terms"	GO:0021960_anterior_commissure_morphogenesis) 1 0
=HYPERLINK("http://www.godatabase.org/cgi-bin/go.cgi?query=GO:0021997&auto_wild_cards=yes&view=query&action=query&search_constraint=terms"	GO:0021997_neural_plate_axis_specification) 1 0
=HYPERLINK("http://www.godatabase.org/cgi-bin/go.cgi?query=GO:0021999&auto_wild_cards=yes&view=query&action=query&search_constraint=terms"	GO:0021999_neural_plate_anterior_posterior_pattern_formation) 1 0
=HYPERLINK("http://www.godatabase.org/cgi-bin/go.cgi?query=GO:0022004&auto_wild_cards=yes&view=query&action=query&search_constraint=terms"	GO:0022004_midbrain-hindbrain_boundary_maturation_during_brain_development) 1 0
=HYPERLINK("http://www.godatabase.org/cgi-bin/go.cgi?query=GO:0022038&auto_wild_cards=yes&view=query&action=query&search_constraint=terms"	GO:0022038_corpus_callosum_development) 1 0
=HYPERLINK("http://www.godatabase.org/cgi-bin/go.cgi?query=GO:0022605&auto_wild_cards=yes&view=query&action=query&search_constraint=terms"	GO:0022605_oogenesis_stage) 1 0
=HYPERLINK("http://www.godatabase.org/cgi-bin/go.cgi?query=GO:0030011&auto_wild_cards=yes&view=query&action=query&search_constraint=terms"	GO:0030011_maintenance_of_cell_polarity) 1 0
=HYPERLINK("http://www.godatabase.org/cgi-bin/go.cgi?query=GO:0030069&auto_wild_cards=yes&view=query&action=query&search_constraint=terms"	GO:0030069_lysogeny) 1 0
=HYPERLINK("http://www.godatabase.org/cgi-bin/go.cgi?query=GO:0030070&auto_wild_cards=yes&view=query&action=query&search_constraint=terms"	GO:0030070_insulin_processing) 1 0
=HYPERLINK("http://www.godatabase.org/cgi-bin/go.cgi?query=GO:0030092&auto_wild_cards=yes&view=query&action=query&search_constraint=terms"	GO:0030092_regulation_of_flagellum_assembly) 1 0
=HYPERLINK("http://www.godatabase.org/cgi-bin/go.cgi?query=GO:0030103&auto_wild_cards=yes&view=query&action=query&search_constraint=terms"	GO:0030103_vasopressin_secretion) 1 0
=HYPERLINK("http://www.godatabase.org/cgi-bin/go.cgi?query=GO:0030194&auto_wild_cards=yes&view=query&action=query&search_constraint=terms"	GO:0030194_positive_regulation_of_blood_coagulation) 1 0
=HYPERLINK("http://www.godatabase.org/cgi-bin/go.cgi?query=GO:0030206&auto_wild_cards=yes&view=query&action=query&search_constraint=terms"	GO:0030206_chondroitin_sulfate_biosynthetic_process) 1 0
=HYPERLINK("http://www.godatabase.org/cgi-bin/go.cgi?query=GO:0030210&auto_wild_cards=yes&view=query&action=query&search_constraint=terms"	GO:0030210_heparin_biosynthetic_process) 1 0
=HYPERLINK("http://www.godatabase.org/cgi-bin/go.cgi?query=GO:0030220&auto_wild_cards=yes&view=query&action=query&search_constraint=terms"	GO:0030220_platelet_formation) 1 0
=HYPERLINK("http://www.godatabase.org/cgi-bin/go.cgi?query=GO:0030222&auto_wild_cards=yes&view=query&action=query&search_constraint=terms"	GO:0030222_eosinophil_differentiation) 1 0
=HYPERLINK("http://www.godatabase.org/cgi-bin/go.cgi?query=GO:0030237&auto_wild_cards=yes&view=query&action=query&search_constraint=terms"	GO:0030237_female_sex_determination) 1 0
=HYPERLINK("http://www.godatabase.org/cgi-bin/go.cgi?query=GO:0030264&auto_wild_cards=yes&view=query&action=query&search_constraint=terms"	GO:0030264_nuclear_fragmentation_during_apoptosis) 1 0
=HYPERLINK("http://www.godatabase.org/cgi-bin/go.cgi?query=GO:0030322&auto_wild_cards=yes&view=query&action=query&search_constraint=terms"	GO:0030322_stabilization_of_membrane_potential) 1 0
=HYPERLINK("http://www.godatabase.org/cgi-bin/go.cgi?query=GO:0030327&auto_wild_cards=yes&view=query&action=query&search_constraint=terms"	GO:0030327_prenylated_protein_catabolic_process) 1 0
=HYPERLINK("http://www.godatabase.org/cgi-bin/go.cgi?query=GO:0030328&auto_wild_cards=yes&view=query&action=query&search_constraint=terms"	GO:0030328_prenylcysteine_catabolic_process) 1 0
=HYPERLINK("http://www.godatabase.org/cgi-bin/go.cgi?query=GO:0030329&auto_wild_cards=yes&view=query&action=query&search_constraint=terms"	GO:0030329_prenylcysteine_metabolic_process) 1 0
=HYPERLINK("http://www.godatabase.org/cgi-bin/go.cgi?query=GO:0030382&auto_wild_cards=yes&view=query&action=query&search_constraint=terms"	GO:0030382_sperm_mitochondrion_organization) 1 0
=HYPERLINK("http://www.godatabase.org/cgi-bin/go.cgi?query=GO:0030389&auto_wild_cards=yes&view=query&action=query&search_constraint=terms"	GO:0030389_fructosamine_metabolic_process) 1 0
=HYPERLINK("http://www.godatabase.org/cgi-bin/go.cgi?query=GO:0030422&auto_wild_cards=yes&view=query&action=query&search_constraint=terms"	GO:0030422_RNA_interference__production_of_siRNA) 1 0
=HYPERLINK("http://www.godatabase.org/cgi-bin/go.cgi?query=GO:0030449&auto_wild_cards=yes&view=query&action=query&search_constraint=terms"	GO:0030449_regulation_of_complement_activation) 1 0
=HYPERLINK("http://www.godatabase.org/cgi-bin/go.cgi?query=GO:0030497&auto_wild_cards=yes&view=query&action=query&search_constraint=terms"	GO:0030497_fatty_acid_elongation) 1 0
=HYPERLINK("http://www.godatabase.org/cgi-bin/go.cgi?query=GO:0030575&auto_wild_cards=yes&view=query&action=query&search_constraint=terms"	GO:0030575_nuclear_body_organization) 1 0
=HYPERLINK("http://www.godatabase.org/cgi-bin/go.cgi?query=GO:0030578&auto_wild_cards=yes&view=query&action=query&search_constraint=terms"	GO:0030578_PML_body_organization) 1 0
=HYPERLINK("http://www.godatabase.org/cgi-bin/go.cgi?query=GO:0030853&auto_wild_cards=yes&view=query&action=query&search_constraint=terms"	GO:0030853_negative_regulation_of_granulocyte_differentiation) 1 0
=HYPERLINK("http://www.godatabase.org/cgi-bin/go.cgi?query=GO:0030854&auto_wild_cards=yes&view=query&action=query&search_constraint=terms"	GO:0030854_positive_regulation_of_granulocyte_differentiation) 1 0
=HYPERLINK("http://www.godatabase.org/cgi-bin/go.cgi?query=GO:0030886&auto_wild_cards=yes&view=query&action=query&search_constraint=terms"	GO:0030886_negative_regulation_of_myeloid_dendritic_cell_activation) 1 0
=HYPERLINK("http://www.godatabase.org/cgi-bin/go.cgi?query=GO:0030913&auto_wild_cards=yes&view=query&action=query&search_constraint=terms"	GO:0030913_paranodal_junction_assembly) 1 0
=HYPERLINK("http://www.godatabase.org/cgi-bin/go.cgi?query=GO:0031033&auto_wild_cards=yes&view=query&action=query&search_constraint=terms"	GO:0031033_myosin_filament_assembly_or_disassembly) 1 0
=HYPERLINK("http://www.godatabase.org/cgi-bin/go.cgi?query=GO:0031034&auto_wild_cards=yes&view=query&action=query&search_constraint=terms"	GO:0031034_myosin_filament_assembly) 1 0
=HYPERLINK("http://www.godatabase.org/cgi-bin/go.cgi?query=GO:0031055&auto_wild_cards=yes&view=query&action=query&search_constraint=terms"	GO:0031055_chromatin_remodeling_at_centromere) 1 0
=HYPERLINK("http://www.godatabase.org/cgi-bin/go.cgi?query=GO:0031062&auto_wild_cards=yes&view=query&action=query&search_constraint=terms"	GO:0031062_positive_regulation_of_histone_methylation) 1 0
=HYPERLINK("http://www.godatabase.org/cgi-bin/go.cgi?query=GO:0031115&auto_wild_cards=yes&view=query&action=query&search_constraint=terms"	GO:0031115_negative_regulation_of_microtubule_polymerization) 1 0
=HYPERLINK("http://www.godatabase.org/cgi-bin/go.cgi?query=GO:0031129&auto_wild_cards=yes&view=query&action=query&search_constraint=terms"	GO:0031129_inductive_cell-cell_signaling) 1 0
=HYPERLINK("http://www.godatabase.org/cgi-bin/go.cgi?query=GO:0031284&auto_wild_cards=yes&view=query&action=query&search_constraint=terms"	GO:0031284_positive_regulation_of_guanylate_cyclase_activity) 1 0
=HYPERLINK("http://www.godatabase.org/cgi-bin/go.cgi?query=GO:0031498&auto_wild_cards=yes&view=query&action=query&search_constraint=terms"	GO:0031498_chromatin_disassembly) 1 0
=HYPERLINK("http://www.godatabase.org/cgi-bin/go.cgi?query=GO:0031507&auto_wild_cards=yes&view=query&action=query&search_constraint=terms"	GO:0031507_heterochromatin_formation) 1 0
=HYPERLINK("http://www.godatabase.org/cgi-bin/go.cgi?query=GO:0031508&auto_wild_cards=yes&view=query&action=query&search_constraint=terms"	GO:0031508_centromeric_heterochromatin_formation) 1 0
=HYPERLINK("http://www.godatabase.org/cgi-bin/go.cgi?query=GO:0031529&auto_wild_cards=yes&view=query&action=query&search_constraint=terms"	GO:0031529_ruffle_organization) 1 0
=HYPERLINK("http://www.godatabase.org/cgi-bin/go.cgi?query=GO:0031536&auto_wild_cards=yes&view=query&action=query&search_constraint=terms"	GO:0031536_positive_regulation_of_exit_from_mitosis) 1 0
=HYPERLINK("http://www.godatabase.org/cgi-bin/go.cgi?query=GO:0031572&auto_wild_cards=yes&view=query&action=query&search_constraint=terms"	GO:0031572_G2_M_transition_DNA_damage_checkpoint) 1 0
=HYPERLINK("http://www.godatabase.org/cgi-bin/go.cgi?query=GO:0031576&auto_wild_cards=yes&view=query&action=query&search_constraint=terms"	GO:0031576_G2_M_transition_checkpoint) 1 0
=HYPERLINK("http://www.godatabase.org/cgi-bin/go.cgi?query=GO:0031580&auto_wild_cards=yes&view=query&action=query&search_constraint=terms"	GO:0031580_membrane_raft_distribution) 1 0
=HYPERLINK("http://www.godatabase.org/cgi-bin/go.cgi?query=GO:0031583&auto_wild_cards=yes&view=query&action=query&search_constraint=terms"	GO:0031583_activation_of_phospholipase_D_activity_by_G-protein_coupled_receptor_protein_signaling_pathway) 1 0
=HYPERLINK("http://www.godatabase.org/cgi-bin/go.cgi?query=GO:0031584&auto_wild_cards=yes&view=query&action=query&search_constraint=terms"	GO:0031584_activation_of_phospholipase_D_activity) 1 0
=HYPERLINK("http://www.godatabase.org/cgi-bin/go.cgi?query=GO:0031585&auto_wild_cards=yes&view=query&action=query&search_constraint=terms"	GO:0031585_regulation_of_inositol-1_4_5-triphosphate_receptor_activity) 1 0
=HYPERLINK("http://www.godatabase.org/cgi-bin/go.cgi?query=GO:0031639&auto_wild_cards=yes&view=query&action=query&search_constraint=terms"	GO:0031639_plasminogen_activation) 1 0
=HYPERLINK("http://www.godatabase.org/cgi-bin/go.cgi?query=GO:0031648&auto_wild_cards=yes&view=query&action=query&search_constraint=terms"	GO:0031648_protein_destabilization) 1 0
=HYPERLINK("http://www.godatabase.org/cgi-bin/go.cgi?query=GO:0031665&auto_wild_cards=yes&view=query&action=query&search_constraint=terms"	GO:0031665_negative_regulation_of_lipopolysaccharide-mediated_signaling_pathway) 1 0
=HYPERLINK("http://www.godatabase.org/cgi-bin/go.cgi?query=GO:0031914&auto_wild_cards=yes&view=query&action=query&search_constraint=terms"	GO:0031914_negative_regulation_of_synaptic_plasticity) 1 0
=HYPERLINK("http://www.godatabase.org/cgi-bin/go.cgi?query=GO:0031944&auto_wild_cards=yes&view=query&action=query&search_constraint=terms"	GO:0031944_negative_regulation_of_glucocorticoid_metabolic_process) 1 0
=HYPERLINK("http://www.godatabase.org/cgi-bin/go.cgi?query=GO:0031947&auto_wild_cards=yes&view=query&action=query&search_constraint=terms"	GO:0031947_negative_regulation_of_glucocorticoid_biosynthetic_process) 1 0
=HYPERLINK("http://www.godatabase.org/cgi-bin/go.cgi?query=GO:0032025&auto_wild_cards=yes&view=query&action=query&search_constraint=terms"	GO:0032025_response_to_cobalt_ion) 1 0
=HYPERLINK("http://www.godatabase.org/cgi-bin/go.cgi?query=GO:0032026&auto_wild_cards=yes&view=query&action=query&search_constraint=terms"	GO:0032026_response_to_magnesium_ion) 1 0
=HYPERLINK("http://www.godatabase.org/cgi-bin/go.cgi?query=GO:0032048&auto_wild_cards=yes&view=query&action=query&search_constraint=terms"	GO:0032048_cardiolipin_metabolic_process) 1 0
=HYPERLINK("http://www.godatabase.org/cgi-bin/go.cgi?query=GO:0032066&auto_wild_cards=yes&view=query&action=query&search_constraint=terms"	GO:0032066_nucleolus_to_nucleoplasm_transport) 1 0
=HYPERLINK("http://www.godatabase.org/cgi-bin/go.cgi?query=GO:0032091&auto_wild_cards=yes&view=query&action=query&search_constraint=terms"	GO:0032091_negative_regulation_of_protein_binding) 1 0
=HYPERLINK("http://www.godatabase.org/cgi-bin/go.cgi?query=GO:0032092&auto_wild_cards=yes&view=query&action=query&search_constraint=terms"	GO:0032092_positive_regulation_of_protein_binding) 1 0
=HYPERLINK("http://www.godatabase.org/cgi-bin/go.cgi?query=GO:0032097&auto_wild_cards=yes&view=query&action=query&search_constraint=terms"	GO:0032097_positive_regulation_of_response_to_food) 1 0
=HYPERLINK("http://www.godatabase.org/cgi-bin/go.cgi?query=GO:0032100&auto_wild_cards=yes&view=query&action=query&search_constraint=terms"	GO:0032100_positive_regulation_of_appetite) 1 0
=HYPERLINK("http://www.godatabase.org/cgi-bin/go.cgi?query=GO:0032204&auto_wild_cards=yes&view=query&action=query&search_constraint=terms"	GO:0032204_regulation_of_telomere_maintenance) 1 0
=HYPERLINK("http://www.godatabase.org/cgi-bin/go.cgi?query=GO:0032206&auto_wild_cards=yes&view=query&action=query&search_constraint=terms"	GO:0032206_positive_regulation_of_telomere_maintenance) 1 0
=HYPERLINK("http://www.godatabase.org/cgi-bin/go.cgi?query=GO:0032222&auto_wild_cards=yes&view=query&action=query&search_constraint=terms"	GO:0032222_regulation_of_synaptic_transmission__cholinergic) 1 0
=HYPERLINK("http://www.godatabase.org/cgi-bin/go.cgi?query=GO:0032224&auto_wild_cards=yes&view=query&action=query&search_constraint=terms"	GO:0032224_positive_regulation_of_synaptic_transmission__cholinergic) 1 0
=HYPERLINK("http://www.godatabase.org/cgi-bin/go.cgi?query=GO:0032229&auto_wild_cards=yes&view=query&action=query&search_constraint=terms"	GO:0032229_negative_regulation_of_synaptic_transmission__GABAergic) 1 0
=HYPERLINK("http://www.godatabase.org/cgi-bin/go.cgi?query=GO:0032237&auto_wild_cards=yes&view=query&action=query&search_constraint=terms"	GO:0032237_activation_of_store-operated_calcium_channel_activity) 1 0
=HYPERLINK("http://www.godatabase.org/cgi-bin/go.cgi?query=GO:0032239&auto_wild_cards=yes&view=query&action=query&search_constraint=terms"	GO:0032239_regulation_of_nucleobase__nucleoside__nucleotide_and_nucleic_acid_transport) 1 0
=HYPERLINK("http://www.godatabase.org/cgi-bin/go.cgi?query=GO:0032252&auto_wild_cards=yes&view=query&action=query&search_constraint=terms"	GO:0032252_secretory_granule_localization) 1 0
=HYPERLINK("http://www.godatabase.org/cgi-bin/go.cgi?query=GO:0032274&auto_wild_cards=yes&view=query&action=query&search_constraint=terms"	GO:0032274_gonadotropin_secretion) 1 0
=HYPERLINK("http://www.godatabase.org/cgi-bin/go.cgi?query=GO:0032275&auto_wild_cards=yes&view=query&action=query&search_constraint=terms"	GO:0032275_luteinizing_hormone_secretion) 1 0
=HYPERLINK("http://www.godatabase.org/cgi-bin/go.cgi?query=GO:0032287&auto_wild_cards=yes&view=query&action=query&search_constraint=terms"	GO:0032287_myelin_maintenance_in_the_peripheral_nervous_system) 1 0
=HYPERLINK("http://www.godatabase.org/cgi-bin/go.cgi?query=GO:0032289&auto_wild_cards=yes&view=query&action=query&search_constraint=terms"	GO:0032289_myelin_formation_in_the_central_nervous_system) 1 0
=HYPERLINK("http://www.godatabase.org/cgi-bin/go.cgi?query=GO:0032303&auto_wild_cards=yes&view=query&action=query&search_constraint=terms"	GO:0032303_regulation_of_icosanoid_secretion) 1 0
=HYPERLINK("http://www.godatabase.org/cgi-bin/go.cgi?query=GO:0032305&auto_wild_cards=yes&view=query&action=query&search_constraint=terms"	GO:0032305_positive_regulation_of_icosanoid_secretion) 1 0
=HYPERLINK("http://www.godatabase.org/cgi-bin/go.cgi?query=GO:0032306&auto_wild_cards=yes&view=query&action=query&search_constraint=terms"	GO:0032306_regulation_of_prostaglandin_secretion) 1 0
=HYPERLINK("http://www.godatabase.org/cgi-bin/go.cgi?query=GO:0032308&auto_wild_cards=yes&view=query&action=query&search_constraint=terms"	GO:0032308_positive_regulation_of_prostaglandin_secretion) 1 0
=HYPERLINK("http://www.godatabase.org/cgi-bin/go.cgi?query=GO:0032310&auto_wild_cards=yes&view=query&action=query&search_constraint=terms"	GO:0032310_prostaglandin_secretion) 1 0
=HYPERLINK("http://www.godatabase.org/cgi-bin/go.cgi?query=GO:0032313&auto_wild_cards=yes&view=query&action=query&search_constraint=terms"	GO:0032313_regulation_of_Rab_GTPase_activity) 1 0
=HYPERLINK("http://www.godatabase.org/cgi-bin/go.cgi?query=GO:0032314&auto_wild_cards=yes&view=query&action=query&search_constraint=terms"	GO:0032314_regulation_of_Rac_GTPase_activity) 1 0
=HYPERLINK("http://www.godatabase.org/cgi-bin/go.cgi?query=GO:0032317&auto_wild_cards=yes&view=query&action=query&search_constraint=terms"	GO:0032317_regulation_of_Rap_GTPase_activity) 1 0
=HYPERLINK("http://www.godatabase.org/cgi-bin/go.cgi?query=GO:0032324&auto_wild_cards=yes&view=query&action=query&search_constraint=terms"	GO:0032324_molybdopterin_cofactor_biosynthetic_process) 1 0
=HYPERLINK("http://www.godatabase.org/cgi-bin/go.cgi?query=GO:0032329&auto_wild_cards=yes&view=query&action=query&search_constraint=terms"	GO:0032329_serine_transport) 1 0
=HYPERLINK("http://www.godatabase.org/cgi-bin/go.cgi?query=GO:0032342&auto_wild_cards=yes&view=query&action=query&search_constraint=terms"	GO:0032342_aldosterone_biosynthetic_process) 1 0
=HYPERLINK("http://www.godatabase.org/cgi-bin/go.cgi?query=GO:0032344&auto_wild_cards=yes&view=query&action=query&search_constraint=terms"	GO:0032344_regulation_of_aldosterone_metabolic_process) 1 0
=HYPERLINK("http://www.godatabase.org/cgi-bin/go.cgi?query=GO:0032365&auto_wild_cards=yes&view=query&action=query&search_constraint=terms"	GO:0032365_intracellular_lipid_transport) 1 0
=HYPERLINK("http://www.godatabase.org/cgi-bin/go.cgi?query=GO:0032366&auto_wild_cards=yes&view=query&action=query&search_constraint=terms"	GO:0032366_intracellular_sterol_transport) 1 0
=HYPERLINK("http://www.godatabase.org/cgi-bin/go.cgi?query=GO:0032367&auto_wild_cards=yes&view=query&action=query&search_constraint=terms"	GO:0032367_intracellular_cholesterol_transport) 1 0
=HYPERLINK("http://www.godatabase.org/cgi-bin/go.cgi?query=GO:0032370&auto_wild_cards=yes&view=query&action=query&search_constraint=terms"	GO:0032370_positive_regulation_of_lipid_transport) 1 0
=HYPERLINK("http://www.godatabase.org/cgi-bin/go.cgi?query=GO:0032410&auto_wild_cards=yes&view=query&action=query&search_constraint=terms"	GO:0032410_negative_regulation_of_transporter_activity) 1 0
=HYPERLINK("http://www.godatabase.org/cgi-bin/go.cgi?query=GO:0032413&auto_wild_cards=yes&view=query&action=query&search_constraint=terms"	GO:0032413_negative_regulation_of_ion_transmembrane_transporter_activity) 1 0
=HYPERLINK("http://www.godatabase.org/cgi-bin/go.cgi?query=GO:0032429&auto_wild_cards=yes&view=query&action=query&search_constraint=terms"	GO:0032429_regulation_of_phospholipase_A2_activity) 1 0
=HYPERLINK("http://www.godatabase.org/cgi-bin/go.cgi?query=GO:0032474&auto_wild_cards=yes&view=query&action=query&search_constraint=terms"	GO:0032474_otolith_morphogenesis) 1 0
=HYPERLINK("http://www.godatabase.org/cgi-bin/go.cgi?query=GO:0032482&auto_wild_cards=yes&view=query&action=query&search_constraint=terms"	GO:0032482_Rab_protein_signal_transduction) 1 0
=HYPERLINK("http://www.godatabase.org/cgi-bin/go.cgi?query=GO:0032483&auto_wild_cards=yes&view=query&action=query&search_constraint=terms"	GO:0032483_regulation_of_Rab_protein_signal_transduction) 1 0
=HYPERLINK("http://www.godatabase.org/cgi-bin/go.cgi?query=GO:0032486&auto_wild_cards=yes&view=query&action=query&search_constraint=terms"	GO:0032486_Rap_protein_signal_transduction) 1 0
=HYPERLINK("http://www.godatabase.org/cgi-bin/go.cgi?query=GO:0032487&auto_wild_cards=yes&view=query&action=query&search_constraint=terms"	GO:0032487_regulation_of_Rap_protein_signal_transduction) 1 0
=HYPERLINK("http://www.godatabase.org/cgi-bin/go.cgi?query=GO:0032594&auto_wild_cards=yes&view=query&action=query&search_constraint=terms"	GO:0032594_protein_transport_within_lipid_bilayer) 1 0
=HYPERLINK("http://www.godatabase.org/cgi-bin/go.cgi?query=GO:0032599&auto_wild_cards=yes&view=query&action=query&search_constraint=terms"	GO:0032599_protein_transport_out_of_membrane_raft) 1 0
=HYPERLINK("http://www.godatabase.org/cgi-bin/go.cgi?query=GO:0032600&auto_wild_cards=yes&view=query&action=query&search_constraint=terms"	GO:0032600_chemokine_receptor_transport_out_of_membrane_raft) 1 0
=HYPERLINK("http://www.godatabase.org/cgi-bin/go.cgi?query=GO:0032607&auto_wild_cards=yes&view=query&action=query&search_constraint=terms"	GO:0032607_interferon-alpha_production) 1 0
=HYPERLINK("http://www.godatabase.org/cgi-bin/go.cgi?query=GO:0032621&auto_wild_cards=yes&view=query&action=query&search_constraint=terms"	GO:0032621_interleukin-18_production) 1 0
=HYPERLINK("http://www.godatabase.org/cgi-bin/go.cgi?query=GO:0032647&auto_wild_cards=yes&view=query&action=query&search_constraint=terms"	GO:0032647_regulation_of_interferon-alpha_production) 1 0
=HYPERLINK("http://www.godatabase.org/cgi-bin/go.cgi?query=GO:0032656&auto_wild_cards=yes&view=query&action=query&search_constraint=terms"	GO:0032656_regulation_of_interleukin-13_production) 1 0
=HYPERLINK("http://www.godatabase.org/cgi-bin/go.cgi?query=GO:0032682&auto_wild_cards=yes&view=query&action=query&search_constraint=terms"	GO:0032682_negative_regulation_of_chemokine_production) 1 0
=HYPERLINK("http://www.godatabase.org/cgi-bin/go.cgi?query=GO:0032691&auto_wild_cards=yes&view=query&action=query&search_constraint=terms"	GO:0032691_negative_regulation_of_interleukin-1_beta_production) 1 0
=HYPERLINK("http://www.godatabase.org/cgi-bin/go.cgi?query=GO:0032692&auto_wild_cards=yes&view=query&action=query&search_constraint=terms"	GO:0032692_negative_regulation_of_interleukin-1_production) 1 0
=HYPERLINK("http://www.godatabase.org/cgi-bin/go.cgi?query=GO:0032693&auto_wild_cards=yes&view=query&action=query&search_constraint=terms"	GO:0032693_negative_regulation_of_interleukin-10_production) 1 0
=HYPERLINK("http://www.godatabase.org/cgi-bin/go.cgi?query=GO:0032696&auto_wild_cards=yes&view=query&action=query&search_constraint=terms"	GO:0032696_negative_regulation_of_interleukin-13_production) 1 0
=HYPERLINK("http://www.godatabase.org/cgi-bin/go.cgi?query=GO:0032727&auto_wild_cards=yes&view=query&action=query&search_constraint=terms"	GO:0032727_positive_regulation_of_interferon-alpha_production) 1 0
=HYPERLINK("http://www.godatabase.org/cgi-bin/go.cgi?query=GO:0032731&auto_wild_cards=yes&view=query&action=query&search_constraint=terms"	GO:0032731_positive_regulation_of_interleukin-1_beta_production) 1 0
=HYPERLINK("http://www.godatabase.org/cgi-bin/go.cgi?query=GO:0032732&auto_wild_cards=yes&view=query&action=query&search_constraint=terms"	GO:0032732_positive_regulation_of_interleukin-1_production) 1 0
=HYPERLINK("http://www.godatabase.org/cgi-bin/go.cgi?query=GO:0032735&auto_wild_cards=yes&view=query&action=query&search_constraint=terms"	GO:0032735_positive_regulation_of_interleukin-12_production) 1 0
=HYPERLINK("http://www.godatabase.org/cgi-bin/go.cgi?query=GO:0032764&auto_wild_cards=yes&view=query&action=query&search_constraint=terms"	GO:0032764_negative_regulation_of_mast_cell_cytokine_production) 1 0
=HYPERLINK("http://www.godatabase.org/cgi-bin/go.cgi?query=GO:0032765&auto_wild_cards=yes&view=query&action=query&search_constraint=terms"	GO:0032765_positive_regulation_of_mast_cell_cytokine_production) 1 0
=HYPERLINK("http://www.godatabase.org/cgi-bin/go.cgi?query=GO:0032769&auto_wild_cards=yes&view=query&action=query&search_constraint=terms"	GO:0032769_negative_regulation_of_monooxygenase_activity) 1 0
=HYPERLINK("http://www.godatabase.org/cgi-bin/go.cgi?query=GO:0032781&auto_wild_cards=yes&view=query&action=query&search_constraint=terms"	GO:0032781_positive_regulation_of_ATPase_activity) 1 0
=HYPERLINK("http://www.godatabase.org/cgi-bin/go.cgi?query=GO:0032790&auto_wild_cards=yes&view=query&action=query&search_constraint=terms"	GO:0032790_ribosome_disassembly) 1 0
=HYPERLINK("http://www.godatabase.org/cgi-bin/go.cgi?query=GO:0032799&auto_wild_cards=yes&view=query&action=query&search_constraint=terms"	GO:0032799_low-density_lipoprotein_receptor_metabolic_process) 1 0
=HYPERLINK("http://www.godatabase.org/cgi-bin/go.cgi?query=GO:0032802&auto_wild_cards=yes&view=query&action=query&search_constraint=terms"	GO:0032802_low-density_lipoprotein_receptor_catabolic_process) 1 0
=HYPERLINK("http://www.godatabase.org/cgi-bin/go.cgi?query=GO:0032803&auto_wild_cards=yes&view=query&action=query&search_constraint=terms"	GO:0032803_regulation_of_low-density_lipoprotein_receptor_catabolic_process) 1 0
=HYPERLINK("http://www.godatabase.org/cgi-bin/go.cgi?query=GO:0032817&auto_wild_cards=yes&view=query&action=query&search_constraint=terms"	GO:0032817_regulation_of_natural_killer_cell_proliferation) 1 0
=HYPERLINK("http://www.godatabase.org/cgi-bin/go.cgi?query=GO:0032819&auto_wild_cards=yes&view=query&action=query&search_constraint=terms"	GO:0032819_positive_regulation_of_natural_killer_cell_proliferation) 1 0
=HYPERLINK("http://www.godatabase.org/cgi-bin/go.cgi?query=GO:0032836&auto_wild_cards=yes&view=query&action=query&search_constraint=terms"	GO:0032836_glomerular_basement_membrane_development) 1 0
=HYPERLINK("http://www.godatabase.org/cgi-bin/go.cgi?query=GO:0032855&auto_wild_cards=yes&view=query&action=query&search_constraint=terms"	GO:0032855_positive_regulation_of_Rac_GTPase_activity) 1 0
=HYPERLINK("http://www.godatabase.org/cgi-bin/go.cgi?query=GO:0032863&auto_wild_cards=yes&view=query&action=query&search_constraint=terms"	GO:0032863_activation_of_Rac_GTPase_activity) 1 0
=HYPERLINK("http://www.godatabase.org/cgi-bin/go.cgi?query=GO:0032864&auto_wild_cards=yes&view=query&action=query&search_constraint=terms"	GO:0032864_activation_of_Cdc42_GTPase_activity) 1 0
=HYPERLINK("http://www.godatabase.org/cgi-bin/go.cgi?query=GO:0032885&auto_wild_cards=yes&view=query&action=query&search_constraint=terms"	GO:0032885_regulation_of_polysaccharide_biosynthetic_process) 1 0
=HYPERLINK("http://www.godatabase.org/cgi-bin/go.cgi?query=GO:0032907&auto_wild_cards=yes&view=query&action=query&search_constraint=terms"	GO:0032907_transforming_growth_factor-beta3_production) 1 0
=HYPERLINK("http://www.godatabase.org/cgi-bin/go.cgi?query=GO:0032910&auto_wild_cards=yes&view=query&action=query&search_constraint=terms"	GO:0032910_regulation_of_transforming_growth_factor-beta3_production) 1 0
=HYPERLINK("http://www.godatabase.org/cgi-bin/go.cgi?query=GO:0032913&auto_wild_cards=yes&view=query&action=query&search_constraint=terms"	GO:0032913_negative_regulation_of_transforming_growth_factor-beta3_production) 1 0
=HYPERLINK("http://www.godatabase.org/cgi-bin/go.cgi?query=GO:0032924&auto_wild_cards=yes&view=query&action=query&search_constraint=terms"	GO:0032924_activin_receptor_signaling_pathway) 1 0
=HYPERLINK("http://www.godatabase.org/cgi-bin/go.cgi?query=GO:0032925&auto_wild_cards=yes&view=query&action=query&search_constraint=terms"	GO:0032925_regulation_of_activin_receptor_signaling_pathway) 1 0
=HYPERLINK("http://www.godatabase.org/cgi-bin/go.cgi?query=GO:0032960&auto_wild_cards=yes&view=query&action=query&search_constraint=terms"	GO:0032960_regulation_of_inositol_trisphosphate_biosynthetic_process) 1 0
=HYPERLINK("http://www.godatabase.org/cgi-bin/go.cgi?query=GO:0032962&auto_wild_cards=yes&view=query&action=query&search_constraint=terms"	GO:0032962_positive_regulation_of_inositol_trisphosphate_biosynthetic_process) 1 0
=HYPERLINK("http://www.godatabase.org/cgi-bin/go.cgi?query=GO:0032964&auto_wild_cards=yes&view=query&action=query&search_constraint=terms"	GO:0032964_collagen_biosynthetic_process) 1 0
=HYPERLINK("http://www.godatabase.org/cgi-bin/go.cgi?query=GO:0032971&auto_wild_cards=yes&view=query&action=query&search_constraint=terms"	GO:0032971_regulation_of_muscle_filament_sliding) 1 0
=HYPERLINK("http://www.godatabase.org/cgi-bin/go.cgi?query=GO:0032972&auto_wild_cards=yes&view=query&action=query&search_constraint=terms"	GO:0032972_regulation_of_muscle_filament_sliding_speed) 1 0
=HYPERLINK("http://www.godatabase.org/cgi-bin/go.cgi?query=GO:0032986&auto_wild_cards=yes&view=query&action=query&search_constraint=terms"	GO:0032986_protein-DNA_complex_disassembly) 1 0
=HYPERLINK("http://www.godatabase.org/cgi-bin/go.cgi?query=GO:0032988&auto_wild_cards=yes&view=query&action=query&search_constraint=terms"	GO:0032988_ribonucleoprotein_complex_disassembly) 1 0
=HYPERLINK("http://www.godatabase.org/cgi-bin/go.cgi?query=GO:0033037&auto_wild_cards=yes&view=query&action=query&search_constraint=terms"	GO:0033037_polysaccharide_localization) 1 0
=HYPERLINK("http://www.godatabase.org/cgi-bin/go.cgi?query=GO:0033078&auto_wild_cards=yes&view=query&action=query&search_constraint=terms"	GO:0033078_extrathymic_T_cell_differentiation) 1 0
=HYPERLINK("http://www.godatabase.org/cgi-bin/go.cgi?query=GO:0033085&auto_wild_cards=yes&view=query&action=query&search_constraint=terms"	GO:0033085_negative_regulation_of_T_cell_differentiation_in_the_thymus) 1 0
=HYPERLINK("http://www.godatabase.org/cgi-bin/go.cgi?query=GO:0033087&auto_wild_cards=yes&view=query&action=query&search_constraint=terms"	GO:0033087_negative_regulation_of_immature_T_cell_proliferation) 1 0
=HYPERLINK("http://www.godatabase.org/cgi-bin/go.cgi?query=GO:0033088&auto_wild_cards=yes&view=query&action=query&search_constraint=terms"	GO:0033088_negative_regulation_of_immature_T_cell_proliferation_in_the_thymus) 1 0
=HYPERLINK("http://www.godatabase.org/cgi-bin/go.cgi?query=GO:0033108&auto_wild_cards=yes&view=query&action=query&search_constraint=terms"	GO:0033108_mitochondrial_respiratory_chain_complex_assembly) 1 0
=HYPERLINK("http://www.godatabase.org/cgi-bin/go.cgi?query=GO:0033127&auto_wild_cards=yes&view=query&action=query&search_constraint=terms"	GO:0033127_regulation_of_histone_phosphorylation) 1 0
=HYPERLINK("http://www.godatabase.org/cgi-bin/go.cgi?query=GO:0033128&auto_wild_cards=yes&view=query&action=query&search_constraint=terms"	GO:0033128_negative_regulation_of_histone_phosphorylation) 1 0
=HYPERLINK("http://www.godatabase.org/cgi-bin/go.cgi?query=GO:0033138&auto_wild_cards=yes&view=query&action=query&search_constraint=terms"	GO:0033138_positive_regulation_of_peptidyl-serine_phosphorylation) 1 0
=HYPERLINK("http://www.godatabase.org/cgi-bin/go.cgi?query=GO:0033158&auto_wild_cards=yes&view=query&action=query&search_constraint=terms"	GO:0033158_regulation_of_protein_import_into_nucleus__translocation) 1 0
=HYPERLINK("http://www.godatabase.org/cgi-bin/go.cgi?query=GO:0033160&auto_wild_cards=yes&view=query&action=query&search_constraint=terms"	GO:0033160_positive_regulation_of_protein_import_into_nucleus__translocation) 1 0
=HYPERLINK("http://www.godatabase.org/cgi-bin/go.cgi?query=GO:0033169&auto_wild_cards=yes&view=query&action=query&search_constraint=terms"	GO:0033169_histone_H3-K9_demethylation) 1 0
=HYPERLINK("http://www.godatabase.org/cgi-bin/go.cgi?query=GO:0033206&auto_wild_cards=yes&view=query&action=query&search_constraint=terms"	GO:0033206_cytokinesis_after_meiosis) 1 0
=HYPERLINK("http://www.godatabase.org/cgi-bin/go.cgi?query=GO:0033240&auto_wild_cards=yes&view=query&action=query&search_constraint=terms"	GO:0033240_positive_regulation_of_cellular_amine_metabolic_process) 1 0
=HYPERLINK("http://www.godatabase.org/cgi-bin/go.cgi?query=GO:0033313&auto_wild_cards=yes&view=query&action=query&search_constraint=terms"	GO:0033313_meiotic_cell_cycle_checkpoint) 1 0
=HYPERLINK("http://www.godatabase.org/cgi-bin/go.cgi?query=GO:0033315&auto_wild_cards=yes&view=query&action=query&search_constraint=terms"	GO:0033315_meiotic_cell_cycle_DNA_replication_checkpoint) 1 0
=HYPERLINK("http://www.godatabase.org/cgi-bin/go.cgi?query=GO:0033326&auto_wild_cards=yes&view=query&action=query&search_constraint=terms"	GO:0033326_cerebrospinal_fluid_secretion) 1 0
=HYPERLINK("http://www.godatabase.org/cgi-bin/go.cgi?query=GO:0033366&auto_wild_cards=yes&view=query&action=query&search_constraint=terms"	GO:0033366_protein_localization_in_secretory_granule) 1 0
=HYPERLINK("http://www.godatabase.org/cgi-bin/go.cgi?query=GO:0033367&auto_wild_cards=yes&view=query&action=query&search_constraint=terms"	GO:0033367_protein_localization_in_mast_cell_secretory_granule) 1 0
=HYPERLINK("http://www.godatabase.org/cgi-bin/go.cgi?query=GO:0033368&auto_wild_cards=yes&view=query&action=query&search_constraint=terms"	GO:0033368_protease_localization_in_mast_cell_secretory_granule) 1 0
=HYPERLINK("http://www.godatabase.org/cgi-bin/go.cgi?query=GO:0033370&auto_wild_cards=yes&view=query&action=query&search_constraint=terms"	GO:0033370_maintenance_of_protein_location_in_mast_cell_secretory_granule) 1 0
=HYPERLINK("http://www.godatabase.org/cgi-bin/go.cgi?query=GO:0033371&auto_wild_cards=yes&view=query&action=query&search_constraint=terms"	GO:0033371_T_cell_secretory_granule_organization) 1 0
=HYPERLINK("http://www.godatabase.org/cgi-bin/go.cgi?query=GO:0033373&auto_wild_cards=yes&view=query&action=query&search_constraint=terms"	GO:0033373_maintenance_of_protease_location_in_mast_cell_secretory_granule) 1 0
=HYPERLINK("http://www.godatabase.org/cgi-bin/go.cgi?query=GO:0033374&auto_wild_cards=yes&view=query&action=query&search_constraint=terms"	GO:0033374_protein_localization_in_T_cell_secretory_granule) 1 0
=HYPERLINK("http://www.godatabase.org/cgi-bin/go.cgi?query=GO:0033375&auto_wild_cards=yes&view=query&action=query&search_constraint=terms"	GO:0033375_protease_localization_in_T_cell_secretory_granule) 1 0
=HYPERLINK("http://www.godatabase.org/cgi-bin/go.cgi?query=GO:0033377&auto_wild_cards=yes&view=query&action=query&search_constraint=terms"	GO:0033377_maintenance_of_protein_location_in_T_cell_secretory_granule) 1 0
=HYPERLINK("http://www.godatabase.org/cgi-bin/go.cgi?query=GO:0033379&auto_wild_cards=yes&view=query&action=query&search_constraint=terms"	GO:0033379_maintenance_of_protease_location_in_T_cell_secretory_granule) 1 0
=HYPERLINK("http://www.godatabase.org/cgi-bin/go.cgi?query=GO:0033380&auto_wild_cards=yes&view=query&action=query&search_constraint=terms"	GO:0033380_granzyme_B_localization_in_T_cell_secretory_granule) 1 0
=HYPERLINK("http://www.godatabase.org/cgi-bin/go.cgi?query=GO:0033382&auto_wild_cards=yes&view=query&action=query&search_constraint=terms"	GO:0033382_maintenance_of_granzyme_B_location_in_T_cell_secretory_granule) 1 0
=HYPERLINK("http://www.godatabase.org/cgi-bin/go.cgi?query=GO:0033483&auto_wild_cards=yes&view=query&action=query&search_constraint=terms"	GO:0033483_gas_homeostasis) 1 0
=HYPERLINK("http://www.godatabase.org/cgi-bin/go.cgi?query=GO:0033484&auto_wild_cards=yes&view=query&action=query&search_constraint=terms"	GO:0033484_nitric_oxide_homeostasis) 1 0
=HYPERLINK("http://www.godatabase.org/cgi-bin/go.cgi?query=GO:0033505&auto_wild_cards=yes&view=query&action=query&search_constraint=terms"	GO:0033505_floor_plate_morphogenesis) 1 0
=HYPERLINK("http://www.godatabase.org/cgi-bin/go.cgi?query=GO:0033522&auto_wild_cards=yes&view=query&action=query&search_constraint=terms"	GO:0033522_histone_H2A_ubiquitination) 1 0
=HYPERLINK("http://www.godatabase.org/cgi-bin/go.cgi?query=GO:0033523&auto_wild_cards=yes&view=query&action=query&search_constraint=terms"	GO:0033523_histone_H2B_ubiquitination) 1 0
=HYPERLINK("http://www.godatabase.org/cgi-bin/go.cgi?query=GO:0033574&auto_wild_cards=yes&view=query&action=query&search_constraint=terms"	GO:0033574_response_to_testosterone_stimulus) 1 0
=HYPERLINK("http://www.godatabase.org/cgi-bin/go.cgi?query=GO:0033606&auto_wild_cards=yes&view=query&action=query&search_constraint=terms"	GO:0033606_chemokine_receptor_transport_within_lipid_bilayer) 1 0
=HYPERLINK("http://www.godatabase.org/cgi-bin/go.cgi?query=GO:0033628&auto_wild_cards=yes&view=query&action=query&search_constraint=terms"	GO:0033628_regulation_of_cell_adhesion_mediated_by_integrin) 1 0
=HYPERLINK("http://www.godatabase.org/cgi-bin/go.cgi?query=GO:0033630&auto_wild_cards=yes&view=query&action=query&search_constraint=terms"	GO:0033630_positive_regulation_of_cell_adhesion_mediated_by_integrin) 1 0
=HYPERLINK("http://www.godatabase.org/cgi-bin/go.cgi?query=GO:0033632&auto_wild_cards=yes&view=query&action=query&search_constraint=terms"	GO:0033632_regulation_of_cell-cell_adhesion_mediated_by_integrin) 1 0
=HYPERLINK("http://www.godatabase.org/cgi-bin/go.cgi?query=GO:0033634&auto_wild_cards=yes&view=query&action=query&search_constraint=terms"	GO:0033634_positive_regulation_of_cell-cell_adhesion_mediated_by_integrin) 1 0
=HYPERLINK("http://www.godatabase.org/cgi-bin/go.cgi?query=GO:0033683&auto_wild_cards=yes&view=query&action=query&search_constraint=terms"	GO:0033683_nucleotide-excision_repair__DNA_incision) 1 0
=HYPERLINK("http://www.godatabase.org/cgi-bin/go.cgi?query=GO:0033687&auto_wild_cards=yes&view=query&action=query&search_constraint=terms"	GO:0033687_osteoblast_proliferation) 1 0
=HYPERLINK("http://www.godatabase.org/cgi-bin/go.cgi?query=GO:0033688&auto_wild_cards=yes&view=query&action=query&search_constraint=terms"	GO:0033688_regulation_of_osteoblast_proliferation) 1 0
=HYPERLINK("http://www.godatabase.org/cgi-bin/go.cgi?query=GO:0033689&auto_wild_cards=yes&view=query&action=query&search_constraint=terms"	GO:0033689_negative_regulation_of_osteoblast_proliferation) 1 0
=HYPERLINK("http://www.godatabase.org/cgi-bin/go.cgi?query=GO:0033750&auto_wild_cards=yes&view=query&action=query&search_constraint=terms"	GO:0033750_ribosome_localization) 1 0
=HYPERLINK("http://www.godatabase.org/cgi-bin/go.cgi?query=GO:0033753&auto_wild_cards=yes&view=query&action=query&search_constraint=terms"	GO:0033753_establishment_of_ribosome_localization) 1 0
=HYPERLINK("http://www.godatabase.org/cgi-bin/go.cgi?query=GO:0033866&auto_wild_cards=yes&view=query&action=query&search_constraint=terms"	GO:0033866_nucleoside_bisphosphate_biosynthetic_process) 1 0
=HYPERLINK("http://www.godatabase.org/cgi-bin/go.cgi?query=GO:0033875&auto_wild_cards=yes&view=query&action=query&search_constraint=terms"	GO:0033875_ribonucleoside_bisphosphate_metabolic_process) 1 0
=HYPERLINK("http://www.godatabase.org/cgi-bin/go.cgi?query=GO:0034030&auto_wild_cards=yes&view=query&action=query&search_constraint=terms"	GO:0034030_ribonucleoside_bisphosphate_biosynthetic_process) 1 0
=HYPERLINK("http://www.godatabase.org/cgi-bin/go.cgi?query=GO:0034032&auto_wild_cards=yes&view=query&action=query&search_constraint=terms"	GO:0034032_purine_nucleoside_bisphosphate_metabolic_process) 1 0
=HYPERLINK("http://www.godatabase.org/cgi-bin/go.cgi?query=GO:0034033&auto_wild_cards=yes&view=query&action=query&search_constraint=terms"	GO:0034033_purine_nucleoside_bisphosphate_biosynthetic_process) 1 0
=HYPERLINK("http://www.godatabase.org/cgi-bin/go.cgi?query=GO:0034035&auto_wild_cards=yes&view=query&action=query&search_constraint=terms"	GO:0034035_purine_ribonucleoside_bisphosphate_metabolic_process) 1 0
=HYPERLINK("http://www.godatabase.org/cgi-bin/go.cgi?query=GO:0034036&auto_wild_cards=yes&view=query&action=query&search_constraint=terms"	GO:0034036_purine_ribonucleoside_bisphosphate_biosynthetic_process) 1 0
=HYPERLINK("http://www.godatabase.org/cgi-bin/go.cgi?query=GO:0034067&auto_wild_cards=yes&view=query&action=query&search_constraint=terms"	GO:0034067_protein_localization_in_Golgi_apparatus) 1 0
=HYPERLINK("http://www.godatabase.org/cgi-bin/go.cgi?query=GO:0034102&auto_wild_cards=yes&view=query&action=query&search_constraint=terms"	GO:0034102_erythrocyte_clearance) 1 0
=HYPERLINK("http://www.godatabase.org/cgi-bin/go.cgi?query=GO:0034106&auto_wild_cards=yes&view=query&action=query&search_constraint=terms"	GO:0034106_regulation_of_erythrocyte_clearance) 1 0
=HYPERLINK("http://www.godatabase.org/cgi-bin/go.cgi?query=GO:0034107&auto_wild_cards=yes&view=query&action=query&search_constraint=terms"	GO:0034107_negative_regulation_of_erythrocyte_clearance) 1 0
=HYPERLINK("http://www.godatabase.org/cgi-bin/go.cgi?query=GO:0034110&auto_wild_cards=yes&view=query&action=query&search_constraint=terms"	GO:0034110_regulation_of_homotypic_cell-cell_adhesion) 1 0
=HYPERLINK("http://www.godatabase.org/cgi-bin/go.cgi?query=GO:0034111&auto_wild_cards=yes&view=query&action=query&search_constraint=terms"	GO:0034111_negative_regulation_of_homotypic_cell-cell_adhesion) 1 0
=HYPERLINK("http://www.godatabase.org/cgi-bin/go.cgi?query=GO:0034113&auto_wild_cards=yes&view=query&action=query&search_constraint=terms"	GO:0034113_heterotypic_cell-cell_adhesion) 1 0
=HYPERLINK("http://www.godatabase.org/cgi-bin/go.cgi?query=GO:0034117&auto_wild_cards=yes&view=query&action=query&search_constraint=terms"	GO:0034117_erythrocyte_aggregation) 1 0
=HYPERLINK("http://www.godatabase.org/cgi-bin/go.cgi?query=GO:0034118&auto_wild_cards=yes&view=query&action=query&search_constraint=terms"	GO:0034118_regulation_of_erythrocyte_aggregation) 1 0
=HYPERLINK("http://www.godatabase.org/cgi-bin/go.cgi?query=GO:0034119&auto_wild_cards=yes&view=query&action=query&search_constraint=terms"	GO:0034119_negative_regulation_of_erythrocyte_aggregation) 1 0
=HYPERLINK("http://www.godatabase.org/cgi-bin/go.cgi?query=GO:0034121&auto_wild_cards=yes&view=query&action=query&search_constraint=terms"	GO:0034121_regulation_of_toll-like_receptor_signaling_pathway) 1 0
=HYPERLINK("http://www.godatabase.org/cgi-bin/go.cgi?query=GO:0034122&auto_wild_cards=yes&view=query&action=query&search_constraint=terms"	GO:0034122_negative_regulation_of_toll-like_receptor_signaling_pathway) 1 0
=HYPERLINK("http://www.godatabase.org/cgi-bin/go.cgi?query=GO:0034230&auto_wild_cards=yes&view=query&action=query&search_constraint=terms"	GO:0034230_enkephalin_processing) 1 0
=HYPERLINK("http://www.godatabase.org/cgi-bin/go.cgi?query=GO:0034372&auto_wild_cards=yes&view=query&action=query&search_constraint=terms"	GO:0034372_very-low-density_lipoprotein_particle_remodeling) 1 0
=HYPERLINK("http://www.godatabase.org/cgi-bin/go.cgi?query=GO:0034379&auto_wild_cards=yes&view=query&action=query&search_constraint=terms"	GO:0034379_very-low-density_lipoprotein_particle_assembly) 1 0
=HYPERLINK("http://www.godatabase.org/cgi-bin/go.cgi?query=GO:0034380&auto_wild_cards=yes&view=query&action=query&search_constraint=terms"	GO:0034380_high-density_lipoprotein_particle_assembly) 1 0
=HYPERLINK("http://www.godatabase.org/cgi-bin/go.cgi?query=GO:0034394&auto_wild_cards=yes&view=query&action=query&search_constraint=terms"	GO:0034394_protein_localization_at_cell_surface) 1 0
=HYPERLINK("http://www.godatabase.org/cgi-bin/go.cgi?query=GO:0034405&auto_wild_cards=yes&view=query&action=query&search_constraint=terms"	GO:0034405_response_to_fluid_shear_stress) 1 0
=HYPERLINK("http://www.godatabase.org/cgi-bin/go.cgi?query=GO:0034472&auto_wild_cards=yes&view=query&action=query&search_constraint=terms"	GO:0034472_snRNA_3'-end_processing) 1 0
=HYPERLINK("http://www.godatabase.org/cgi-bin/go.cgi?query=GO:0034474&auto_wild_cards=yes&view=query&action=query&search_constraint=terms"	GO:0034474_U2_snRNA_3'-end_processing) 1 0
=HYPERLINK("http://www.godatabase.org/cgi-bin/go.cgi?query=GO:0034502&auto_wild_cards=yes&view=query&action=query&search_constraint=terms"	GO:0034502_protein_localization_to_chromosome) 1 0
=HYPERLINK("http://www.godatabase.org/cgi-bin/go.cgi?query=GO:0034505&auto_wild_cards=yes&view=query&action=query&search_constraint=terms"	GO:0034505_tooth_mineralization) 1 0
=HYPERLINK("http://www.godatabase.org/cgi-bin/go.cgi?query=GO:0034508&auto_wild_cards=yes&view=query&action=query&search_constraint=terms"	GO:0034508_centromere_complex_assembly) 1 0
=HYPERLINK("http://www.godatabase.org/cgi-bin/go.cgi?query=GO:0034633&auto_wild_cards=yes&view=query&action=query&search_constraint=terms"	GO:0034633_retinol_transport) 1 0
=HYPERLINK("http://www.godatabase.org/cgi-bin/go.cgi?query=GO:0034643&auto_wild_cards=yes&view=query&action=query&search_constraint=terms"	GO:0034643_mitochondrion_localization__microtubule-mediated) 1 0
=HYPERLINK("http://www.godatabase.org/cgi-bin/go.cgi?query=GO:0034969&auto_wild_cards=yes&view=query&action=query&search_constraint=terms"	GO:0034969_histone_arginine_methylation) 1 0
=HYPERLINK("http://www.godatabase.org/cgi-bin/go.cgi?query=GO:0034982&auto_wild_cards=yes&view=query&action=query&search_constraint=terms"	GO:0034982_mitochondrial_protein_processing) 1 0
=HYPERLINK("http://www.godatabase.org/cgi-bin/go.cgi?query=GO:0035022&auto_wild_cards=yes&view=query&action=query&search_constraint=terms"	GO:0035022_positive_regulation_of_Rac_protein_signal_transduction) 1 0
=HYPERLINK("http://www.godatabase.org/cgi-bin/go.cgi?query=GO:0035024&auto_wild_cards=yes&view=query&action=query&search_constraint=terms"	GO:0035024_negative_regulation_of_Rho_protein_signal_transduction) 1 0
=HYPERLINK("http://www.godatabase.org/cgi-bin/go.cgi?query=GO:0035026&auto_wild_cards=yes&view=query&action=query&search_constraint=terms"	GO:0035026_leading_edge_cell_differentiation) 1 0
=HYPERLINK("http://www.godatabase.org/cgi-bin/go.cgi?query=GO:0035037&auto_wild_cards=yes&view=query&action=query&search_constraint=terms"	GO:0035037_sperm_entry) 1 0
=HYPERLINK("http://www.godatabase.org/cgi-bin/go.cgi?query=GO:0035039&auto_wild_cards=yes&view=query&action=query&search_constraint=terms"	GO:0035039_male_pronucleus_formation) 1 0
=HYPERLINK("http://www.godatabase.org/cgi-bin/go.cgi?query=GO:0035066&auto_wild_cards=yes&view=query&action=query&search_constraint=terms"	GO:0035066_positive_regulation_of_histone_acetylation) 1 0
=HYPERLINK("http://www.godatabase.org/cgi-bin/go.cgi?query=GO:0035083&auto_wild_cards=yes&view=query&action=query&search_constraint=terms"	GO:0035083_cilium_axoneme_assembly) 1 0
=HYPERLINK("http://www.godatabase.org/cgi-bin/go.cgi?query=GO:0035090&auto_wild_cards=yes&view=query&action=query&search_constraint=terms"	GO:0035090_maintenance_of_apical_basal_cell_polarity) 1 0
=HYPERLINK("http://www.godatabase.org/cgi-bin/go.cgi?query=GO:0035106&auto_wild_cards=yes&view=query&action=query&search_constraint=terms"	GO:0035106_operant_conditioning) 1 0
=HYPERLINK("http://www.godatabase.org/cgi-bin/go.cgi?query=GO:0035172&auto_wild_cards=yes&view=query&action=query&search_constraint=terms"	GO:0035172_hemocyte_proliferation) 1 0
=HYPERLINK("http://www.godatabase.org/cgi-bin/go.cgi?query=GO:0035227&auto_wild_cards=yes&view=query&action=query&search_constraint=terms"	GO:0035227_regulation_of_glutamate-cysteine_ligase_activity) 1 0
=HYPERLINK("http://www.godatabase.org/cgi-bin/go.cgi?query=GO:0035229&auto_wild_cards=yes&view=query&action=query&search_constraint=terms"	GO:0035229_positive_regulation_of_glutamate-cysteine_ligase_activity) 1 0
=HYPERLINK("http://www.godatabase.org/cgi-bin/go.cgi?query=GO:0035260&auto_wild_cards=yes&view=query&action=query&search_constraint=terms"	GO:0035260_internal_genitalia_morphogenesis) 1 0
=HYPERLINK("http://www.godatabase.org/cgi-bin/go.cgi?query=GO:0035262&auto_wild_cards=yes&view=query&action=query&search_constraint=terms"	GO:0035262_gonad_morphogenesis) 1 0
=HYPERLINK("http://www.godatabase.org/cgi-bin/go.cgi?query=GO:0035287&auto_wild_cards=yes&view=query&action=query&search_constraint=terms"	GO:0035287_head_segmentation) 1 0
=HYPERLINK("http://www.godatabase.org/cgi-bin/go.cgi?query=GO:0035289&auto_wild_cards=yes&view=query&action=query&search_constraint=terms"	GO:0035289_posterior_head_segmentation) 1 0
=HYPERLINK("http://www.godatabase.org/cgi-bin/go.cgi?query=GO:0035303&auto_wild_cards=yes&view=query&action=query&search_constraint=terms"	GO:0035303_regulation_of_dephosphorylation) 1 0
=HYPERLINK("http://www.godatabase.org/cgi-bin/go.cgi?query=GO:0035304&auto_wild_cards=yes&view=query&action=query&search_constraint=terms"	GO:0035304_regulation_of_protein_amino_acid_dephosphorylation) 1 0
=HYPERLINK("http://www.godatabase.org/cgi-bin/go.cgi?query=GO:0035305&auto_wild_cards=yes&view=query&action=query&search_constraint=terms"	GO:0035305_negative_regulation_of_dephosphorylation) 1 0
=HYPERLINK("http://www.godatabase.org/cgi-bin/go.cgi?query=GO:0035308&auto_wild_cards=yes&view=query&action=query&search_constraint=terms"	GO:0035308_negative_regulation_of_protein_amino_acid_dephosphorylation) 1 0
=HYPERLINK("http://www.godatabase.org/cgi-bin/go.cgi?query=GO:0035313&auto_wild_cards=yes&view=query&action=query&search_constraint=terms"	GO:0035313_wound_healing__spreading_of_epidermal_cells) 1 0
=HYPERLINK("http://www.godatabase.org/cgi-bin/go.cgi?query=GO:0040013&auto_wild_cards=yes&view=query&action=query&search_constraint=terms"	GO:0040013_negative_regulation_of_locomotion) 1 0
=HYPERLINK("http://www.godatabase.org/cgi-bin/go.cgi?query=GO:0040019&auto_wild_cards=yes&view=query&action=query&search_constraint=terms"	GO:0040019_positive_regulation_of_embryonic_development) 1 0
=HYPERLINK("http://www.godatabase.org/cgi-bin/go.cgi?query=GO:0040032&auto_wild_cards=yes&view=query&action=query&search_constraint=terms"	GO:0040032_post-embryonic_body_morphogenesis) 1 0
=HYPERLINK("http://www.godatabase.org/cgi-bin/go.cgi?query=GO:0040038&auto_wild_cards=yes&view=query&action=query&search_constraint=terms"	GO:0040038_polar_body_extrusion_after_meiotic_divisions) 1 0
=HYPERLINK("http://www.godatabase.org/cgi-bin/go.cgi?query=GO:0042026&auto_wild_cards=yes&view=query&action=query&search_constraint=terms"	GO:0042026_protein_refolding) 1 0
=HYPERLINK("http://www.godatabase.org/cgi-bin/go.cgi?query=GO:0042048&auto_wild_cards=yes&view=query&action=query&search_constraint=terms"	GO:0042048_olfactory_behavior) 1 0
=HYPERLINK("http://www.godatabase.org/cgi-bin/go.cgi?query=GO:0042059&auto_wild_cards=yes&view=query&action=query&search_constraint=terms"	GO:0042059_negative_regulation_of_epidermal_growth_factor_receptor_signaling_pathway) 1 0
=HYPERLINK("http://www.godatabase.org/cgi-bin/go.cgi?query=GO:0042073&auto_wild_cards=yes&view=query&action=query&search_constraint=terms"	GO:0042073_intraflagellar_transport) 1 0
=HYPERLINK("http://www.godatabase.org/cgi-bin/go.cgi?query=GO:0042078&auto_wild_cards=yes&view=query&action=query&search_constraint=terms"	GO:0042078_germ-line_stem_cell_division) 1 0
=HYPERLINK("http://www.godatabase.org/cgi-bin/go.cgi?query=GO:0042091&auto_wild_cards=yes&view=query&action=query&search_constraint=terms"	GO:0042091_interleukin-10_biosynthetic_process) 1 0
=HYPERLINK("http://www.godatabase.org/cgi-bin/go.cgi?query=GO:0042103&auto_wild_cards=yes&view=query&action=query&search_constraint=terms"	GO:0042103_positive_regulation_of_T_cell_homeostatic_proliferation) 1 0
=HYPERLINK("http://www.godatabase.org/cgi-bin/go.cgi?query=GO:0042136&auto_wild_cards=yes&view=query&action=query&search_constraint=terms"	GO:0042136_neurotransmitter_biosynthetic_process) 1 0
=HYPERLINK("http://www.godatabase.org/cgi-bin/go.cgi?query=GO:0042137&auto_wild_cards=yes&view=query&action=query&search_constraint=terms"	GO:0042137_sequestering_of_neurotransmitter) 1 0
=HYPERLINK("http://www.godatabase.org/cgi-bin/go.cgi?query=GO:0042138&auto_wild_cards=yes&view=query&action=query&search_constraint=terms"	GO:0042138_meiotic_DNA_double-strand_break_formation) 1 0
=HYPERLINK("http://www.godatabase.org/cgi-bin/go.cgi?query=GO:0042178&auto_wild_cards=yes&view=query&action=query&search_constraint=terms"	GO:0042178_xenobiotic_catabolic_process) 1 0
=HYPERLINK("http://www.godatabase.org/cgi-bin/go.cgi?query=GO:0042225&auto_wild_cards=yes&view=query&action=query&search_constraint=terms"	GO:0042225_interleukin-5_biosynthetic_process) 1 0
=HYPERLINK("http://www.godatabase.org/cgi-bin/go.cgi?query=GO:0042231&auto_wild_cards=yes&view=query&action=query&search_constraint=terms"	GO:0042231_interleukin-13_biosynthetic_process) 1 0
=HYPERLINK("http://www.godatabase.org/cgi-bin/go.cgi?query=GO:0042255&auto_wild_cards=yes&view=query&action=query&search_constraint=terms"	GO:0042255_ribosome_assembly) 1 0
=HYPERLINK("http://www.godatabase.org/cgi-bin/go.cgi?query=GO:0042257&auto_wild_cards=yes&view=query&action=query&search_constraint=terms"	GO:0042257_ribosomal_subunit_assembly) 1 0
=HYPERLINK("http://www.godatabase.org/cgi-bin/go.cgi?query=GO:0042264&auto_wild_cards=yes&view=query&action=query&search_constraint=terms"	GO:0042264_peptidyl-aspartic_acid_hydroxylation) 1 0
=HYPERLINK("http://www.godatabase.org/cgi-bin/go.cgi?query=GO:0042276&auto_wild_cards=yes&view=query&action=query&search_constraint=terms"	GO:0042276_error-prone_postreplication_DNA_repair) 1 0
=HYPERLINK("http://www.godatabase.org/cgi-bin/go.cgi?query=GO:0042297&auto_wild_cards=yes&view=query&action=query&search_constraint=terms"	GO:0042297_vocal_learning) 1 0
=HYPERLINK("http://www.godatabase.org/cgi-bin/go.cgi?query=GO:0042309&auto_wild_cards=yes&view=query&action=query&search_constraint=terms"	GO:0042309_homoiothermy) 1 0
=HYPERLINK("http://www.godatabase.org/cgi-bin/go.cgi?query=GO:0042320&auto_wild_cards=yes&view=query&action=query&search_constraint=terms"	GO:0042320_regulation_of_circadian_sleep_wake_cycle__REM_sleep) 1 0
=HYPERLINK("http://www.godatabase.org/cgi-bin/go.cgi?query=GO:0042339&auto_wild_cards=yes&view=query&action=query&search_constraint=terms"	GO:0042339_keratan_sulfate_metabolic_process) 1 0
=HYPERLINK("http://www.godatabase.org/cgi-bin/go.cgi?query=GO:0042347&auto_wild_cards=yes&view=query&action=query&search_constraint=terms"	GO:0042347_negative_regulation_of_NF-kappaB_import_into_nucleus) 1 0
=HYPERLINK("http://www.godatabase.org/cgi-bin/go.cgi?query=GO:0042360&auto_wild_cards=yes&view=query&action=query&search_constraint=terms"	GO:0042360_vitamin_E_metabolic_process) 1 0
=HYPERLINK("http://www.godatabase.org/cgi-bin/go.cgi?query=GO:0042363&auto_wild_cards=yes&view=query&action=query&search_constraint=terms"	GO:0042363_fat-soluble_vitamin_catabolic_process) 1 0
=HYPERLINK("http://www.godatabase.org/cgi-bin/go.cgi?query=GO:0042369&auto_wild_cards=yes&view=query&action=query&search_constraint=terms"	GO:0042369_vitamin_D_catabolic_process) 1 0
=HYPERLINK("http://www.godatabase.org/cgi-bin/go.cgi?query=GO:0042373&auto_wild_cards=yes&view=query&action=query&search_constraint=terms"	GO:0042373_vitamin_K_metabolic_process) 1 0
=HYPERLINK("http://www.godatabase.org/cgi-bin/go.cgi?query=GO:0042404&auto_wild_cards=yes&view=query&action=query&search_constraint=terms"	GO:0042404_thyroid_hormone_catabolic_process) 1 0
=HYPERLINK("http://www.godatabase.org/cgi-bin/go.cgi?query=GO:0042414&auto_wild_cards=yes&view=query&action=query&search_constraint=terms"	GO:0042414_epinephrine_metabolic_process) 1 0
=HYPERLINK("http://www.godatabase.org/cgi-bin/go.cgi?query=GO:0042436&auto_wild_cards=yes&view=query&action=query&search_constraint=terms"	GO:0042436_indole_derivative_catabolic_process) 1 0
=HYPERLINK("http://www.godatabase.org/cgi-bin/go.cgi?query=GO:0042489&auto_wild_cards=yes&view=query&action=query&search_constraint=terms"	GO:0042489_negative_regulation_of_odontogenesis_of_dentine-containing_tooth) 1 0
=HYPERLINK("http://www.godatabase.org/cgi-bin/go.cgi?query=GO:0042508&auto_wild_cards=yes&view=query&action=query&search_constraint=terms"	GO:0042508_tyrosine_phosphorylation_of_Stat1_protein) 1 0
=HYPERLINK("http://www.godatabase.org/cgi-bin/go.cgi?query=GO:0042518&auto_wild_cards=yes&view=query&action=query&search_constraint=terms"	GO:0042518_negative_regulation_of_tyrosine_phosphorylation_of_Stat3_protein) 1 0
=HYPERLINK("http://www.godatabase.org/cgi-bin/go.cgi?query=GO:0042524&auto_wild_cards=yes&view=query&action=query&search_constraint=terms"	GO:0042524_negative_regulation_of_tyrosine_phosphorylation_of_Stat5_protein) 1 0
=HYPERLINK("http://www.godatabase.org/cgi-bin/go.cgi?query=GO:0042536&auto_wild_cards=yes&view=query&action=query&search_constraint=terms"	GO:0042536_negative_regulation_of_tumor_necrosis_factor_biosynthetic_process) 1 0
=HYPERLINK("http://www.godatabase.org/cgi-bin/go.cgi?query=GO:0042538&auto_wild_cards=yes&view=query&action=query&search_constraint=terms"	GO:0042538_hyperosmotic_salinity_response) 1 0
=HYPERLINK("http://www.godatabase.org/cgi-bin/go.cgi?query=GO:0042628&auto_wild_cards=yes&view=query&action=query&search_constraint=terms"	GO:0042628_mating_plug_formation) 1 0
=HYPERLINK("http://www.godatabase.org/cgi-bin/go.cgi?query=GO:0042631&auto_wild_cards=yes&view=query&action=query&search_constraint=terms"	GO:0042631_cellular_response_to_water_deprivation) 1 0
=HYPERLINK("http://www.godatabase.org/cgi-bin/go.cgi?query=GO:0042637&auto_wild_cards=yes&view=query&action=query&search_constraint=terms"	GO:0042637_catagen) 1 0
=HYPERLINK("http://www.godatabase.org/cgi-bin/go.cgi?query=GO:0042660&auto_wild_cards=yes&view=query&action=query&search_constraint=terms"	GO:0042660_positive_regulation_of_cell_fate_specification) 1 0
=HYPERLINK("http://www.godatabase.org/cgi-bin/go.cgi?query=GO:0042663&auto_wild_cards=yes&view=query&action=query&search_constraint=terms"	GO:0042663_regulation_of_endodermal_cell_fate_specification) 1 0
=HYPERLINK("http://www.godatabase.org/cgi-bin/go.cgi?query=GO:0042664&auto_wild_cards=yes&view=query&action=query&search_constraint=terms"	GO:0042664_negative_regulation_of_endodermal_cell_fate_specification) 1 0
=HYPERLINK("http://www.godatabase.org/cgi-bin/go.cgi?query=GO:0042667&auto_wild_cards=yes&view=query&action=query&search_constraint=terms"	GO:0042667_auditory_receptor_cell_fate_specification) 1 0
=HYPERLINK("http://www.godatabase.org/cgi-bin/go.cgi?query=GO:0042694&auto_wild_cards=yes&view=query&action=query&search_constraint=terms"	GO:0042694_muscle_cell_fate_specification) 1 0
=HYPERLINK("http://www.godatabase.org/cgi-bin/go.cgi?query=GO:0042706&auto_wild_cards=yes&view=query&action=query&search_constraint=terms"	GO:0042706_eye_photoreceptor_cell_fate_commitment) 1 0
=HYPERLINK("http://www.godatabase.org/cgi-bin/go.cgi?query=GO:0042713&auto_wild_cards=yes&view=query&action=query&search_constraint=terms"	GO:0042713_sperm_ejaculation) 1 0
=HYPERLINK("http://www.godatabase.org/cgi-bin/go.cgi?query=GO:0042723&auto_wild_cards=yes&view=query&action=query&search_constraint=terms"	GO:0042723_thiamin_and_derivative_metabolic_process) 1 0
=HYPERLINK("http://www.godatabase.org/cgi-bin/go.cgi?query=GO:0042737&auto_wild_cards=yes&view=query&action=query&search_constraint=terms"	GO:0042737_drug_catabolic_process) 1 0
=HYPERLINK("http://www.godatabase.org/cgi-bin/go.cgi?query=GO:0042738&auto_wild_cards=yes&view=query&action=query&search_constraint=terms"	GO:0042738_exogenous_drug_catabolic_process) 1 0
=HYPERLINK("http://www.godatabase.org/cgi-bin/go.cgi?query=GO:0042747&auto_wild_cards=yes&view=query&action=query&search_constraint=terms"	GO:0042747_circadian_sleep_wake_cycle__REM_sleep) 1 0
=HYPERLINK("http://www.godatabase.org/cgi-bin/go.cgi?query=GO:0042748&auto_wild_cards=yes&view=query&action=query&search_constraint=terms"	GO:0042748_circadian_sleep_wake_cycle__non-REM_sleep) 1 0
=HYPERLINK("http://www.godatabase.org/cgi-bin/go.cgi?query=GO:0042772&auto_wild_cards=yes&view=query&action=query&search_constraint=terms"	GO:0042772_DNA_damage_response__signal_transduction_resulting_in_transcription) 1 0
=HYPERLINK("http://www.godatabase.org/cgi-bin/go.cgi?query=GO:0042790&auto_wild_cards=yes&view=query&action=query&search_constraint=terms"	GO:0042790_transcription_of_nuclear_rRNA_large_RNA_polymerase_I_transcript) 1 0
=HYPERLINK("http://www.godatabase.org/cgi-bin/go.cgi?query=GO:0042839&auto_wild_cards=yes&view=query&action=query&search_constraint=terms"	GO:0042839_D-glucuronate_metabolic_process) 1 0
=HYPERLINK("http://www.godatabase.org/cgi-bin/go.cgi?query=GO:0042840&auto_wild_cards=yes&view=query&action=query&search_constraint=terms"	GO:0042840_D-glucuronate_catabolic_process) 1 0
=HYPERLINK("http://www.godatabase.org/cgi-bin/go.cgi?query=GO:0042891&auto_wild_cards=yes&view=query&action=query&search_constraint=terms"	GO:0042891_antibiotic_transport) 1 0
=HYPERLINK("http://www.godatabase.org/cgi-bin/go.cgi?query=GO:0042892&auto_wild_cards=yes&view=query&action=query&search_constraint=terms"	GO:0042892_chloramphenicol_transport) 1 0
=HYPERLINK("http://www.godatabase.org/cgi-bin/go.cgi?query=GO:0042940&auto_wild_cards=yes&view=query&action=query&search_constraint=terms"	GO:0042940_D-amino_acid_transport) 1 0
=HYPERLINK("http://www.godatabase.org/cgi-bin/go.cgi?query=GO:0042941&auto_wild_cards=yes&view=query&action=query&search_constraint=terms"	GO:0042941_D-alanine_transport) 1 0
=HYPERLINK("http://www.godatabase.org/cgi-bin/go.cgi?query=GO:0042942&auto_wild_cards=yes&view=query&action=query&search_constraint=terms"	GO:0042942_D-serine_transport) 1 0
=HYPERLINK("http://www.godatabase.org/cgi-bin/go.cgi?query=GO:0042983&auto_wild_cards=yes&view=query&action=query&search_constraint=terms"	GO:0042983_amyloid_precursor_protein_biosynthetic_process) 1 0
=HYPERLINK("http://www.godatabase.org/cgi-bin/go.cgi?query=GO:0042984&auto_wild_cards=yes&view=query&action=query&search_constraint=terms"	GO:0042984_regulation_of_amyloid_precursor_protein_biosynthetic_process) 1 0
=HYPERLINK("http://www.godatabase.org/cgi-bin/go.cgi?query=GO:0042985&auto_wild_cards=yes&view=query&action=query&search_constraint=terms"	GO:0042985_negative_regulation_of_amyloid_precursor_protein_biosynthetic_process) 1 0
=HYPERLINK("http://www.godatabase.org/cgi-bin/go.cgi?query=GO:0042989&auto_wild_cards=yes&view=query&action=query&search_constraint=terms"	GO:0042989_sequestering_of_actin_monomers) 1 0
=HYPERLINK("http://www.godatabase.org/cgi-bin/go.cgi?query=GO:0043044&auto_wild_cards=yes&view=query&action=query&search_constraint=terms"	GO:0043044_ATP-dependent_chromatin_remodeling) 1 0
=HYPERLINK("http://www.godatabase.org/cgi-bin/go.cgi?query=GO:0043056&auto_wild_cards=yes&view=query&action=query&search_constraint=terms"	GO:0043056_forward_locomotion) 1 0
=HYPERLINK("http://www.godatabase.org/cgi-bin/go.cgi?query=GO:0043060&auto_wild_cards=yes&view=query&action=query&search_constraint=terms"	GO:0043060_meiotic_metaphase_I_plate_congression) 1 0
=HYPERLINK("http://www.godatabase.org/cgi-bin/go.cgi?query=GO:0043091&auto_wild_cards=yes&view=query&action=query&search_constraint=terms"	GO:0043091_L-arginine_import) 1 0
=HYPERLINK("http://www.godatabase.org/cgi-bin/go.cgi?query=GO:0043124&auto_wild_cards=yes&view=query&action=query&search_constraint=terms"	GO:0043124_negative_regulation_of_I-kappaB_kinase_NF-kappaB_cascade) 1 0
=HYPERLINK("http://www.godatabase.org/cgi-bin/go.cgi?query=GO:0043132&auto_wild_cards=yes&view=query&action=query&search_constraint=terms"	GO:0043132_NAD_transport) 1 0
=HYPERLINK("http://www.godatabase.org/cgi-bin/go.cgi?query=GO:0043153&auto_wild_cards=yes&view=query&action=query&search_constraint=terms"	GO:0043153_entrainment_of_circadian_clock_by_photoperiod) 1 0
=HYPERLINK("http://www.godatabase.org/cgi-bin/go.cgi?query=GO:0043171&auto_wild_cards=yes&view=query&action=query&search_constraint=terms"	GO:0043171_peptide_catabolic_process) 1 0
=HYPERLINK("http://www.godatabase.org/cgi-bin/go.cgi?query=GO:0043179&auto_wild_cards=yes&view=query&action=query&search_constraint=terms"	GO:0043179_rhythmic_excitation) 1 0
=HYPERLINK("http://www.godatabase.org/cgi-bin/go.cgi?query=GO:0043206&auto_wild_cards=yes&view=query&action=query&search_constraint=terms"	GO:0043206_fibril_organization) 1 0
=HYPERLINK("http://www.godatabase.org/cgi-bin/go.cgi?query=GO:0043217&auto_wild_cards=yes&view=query&action=query&search_constraint=terms"	GO:0043217_myelin_maintenance) 1 0
=HYPERLINK("http://www.godatabase.org/cgi-bin/go.cgi?query=GO:0043313&auto_wild_cards=yes&view=query&action=query&search_constraint=terms"	GO:0043313_regulation_of_neutrophil_degranulation) 1 0
=HYPERLINK("http://www.godatabase.org/cgi-bin/go.cgi?query=GO:0043316&auto_wild_cards=yes&view=query&action=query&search_constraint=terms"	GO:0043316_cytotoxic_T_cell_degranulation) 1 0
=HYPERLINK("http://www.godatabase.org/cgi-bin/go.cgi?query=GO:0043369&auto_wild_cards=yes&view=query&action=query&search_constraint=terms"	GO:0043369_CD4-positive_or_CD8-positive__alpha-beta_T_cell_lineage_commitment) 1 0
=HYPERLINK("http://www.godatabase.org/cgi-bin/go.cgi?query=GO:0043375&auto_wild_cards=yes&view=query&action=query&search_constraint=terms"	GO:0043375_CD8-positive__alpha-beta_T_cell_lineage_commitment) 1 0
=HYPERLINK("http://www.godatabase.org/cgi-bin/go.cgi?query=GO:0043379&auto_wild_cards=yes&view=query&action=query&search_constraint=terms"	GO:0043379_memory_T_cell_differentiation) 1 0
=HYPERLINK("http://www.godatabase.org/cgi-bin/go.cgi?query=GO:0043380&auto_wild_cards=yes&view=query&action=query&search_constraint=terms"	GO:0043380_regulation_of_memory_T_cell_differentiation) 1 0
=HYPERLINK("http://www.godatabase.org/cgi-bin/go.cgi?query=GO:0043400&auto_wild_cards=yes&view=query&action=query&search_constraint=terms"	GO:0043400_cortisol_secretion) 1 0
=HYPERLINK("http://www.godatabase.org/cgi-bin/go.cgi?query=GO:0043415&auto_wild_cards=yes&view=query&action=query&search_constraint=terms"	GO:0043415_positive_regulation_of_skeletal_muscle_regeneration) 1 0
=HYPERLINK("http://www.godatabase.org/cgi-bin/go.cgi?query=GO:0043416&auto_wild_cards=yes&view=query&action=query&search_constraint=terms"	GO:0043416_regulation_of_skeletal_muscle_regeneration) 1 0
=HYPERLINK("http://www.godatabase.org/cgi-bin/go.cgi?query=GO:0043437&auto_wild_cards=yes&view=query&action=query&search_constraint=terms"	GO:0043437_butanoic_acid_metabolic_process) 1 0
=HYPERLINK("http://www.godatabase.org/cgi-bin/go.cgi?query=GO:0043438&auto_wild_cards=yes&view=query&action=query&search_constraint=terms"	GO:0043438_acetoacetic_acid_metabolic_process) 1 0
=HYPERLINK("http://www.godatabase.org/cgi-bin/go.cgi?query=GO:0043480&auto_wild_cards=yes&view=query&action=query&search_constraint=terms"	GO:0043480_pigment_accumulation_in_tissues) 1 0
=HYPERLINK("http://www.godatabase.org/cgi-bin/go.cgi?query=GO:0043482&auto_wild_cards=yes&view=query&action=query&search_constraint=terms"	GO:0043482_cellular_pigment_accumulation) 1 0
=HYPERLINK("http://www.godatabase.org/cgi-bin/go.cgi?query=GO:0043486&auto_wild_cards=yes&view=query&action=query&search_constraint=terms"	GO:0043486_histone_exchange) 1 0
=HYPERLINK("http://www.godatabase.org/cgi-bin/go.cgi?query=GO:0043496&auto_wild_cards=yes&view=query&action=query&search_constraint=terms"	GO:0043496_regulation_of_protein_homodimerization_activity) 1 0
=HYPERLINK("http://www.godatabase.org/cgi-bin/go.cgi?query=GO:0043501&auto_wild_cards=yes&view=query&action=query&search_constraint=terms"	GO:0043501_skeletal_muscle_adaptation) 1 0
=HYPERLINK("http://www.godatabase.org/cgi-bin/go.cgi?query=GO:0043508&auto_wild_cards=yes&view=query&action=query&search_constraint=terms"	GO:0043508_negative_regulation_of_JUN_kinase_activity) 1 0
=HYPERLINK("http://www.godatabase.org/cgi-bin/go.cgi?query=GO:0043517&auto_wild_cards=yes&view=query&action=query&search_constraint=terms"	GO:0043517_positive_regulation_of_DNA_damage_response__signal_transduction_by_p53_class_mediator) 1 0
=HYPERLINK("http://www.godatabase.org/cgi-bin/go.cgi?query=GO:0043535&auto_wild_cards=yes&view=query&action=query&search_constraint=terms"	GO:0043535_regulation_of_blood_vessel_endothelial_cell_migration) 1 0
=HYPERLINK("http://www.godatabase.org/cgi-bin/go.cgi?query=GO:0043537&auto_wild_cards=yes&view=query&action=query&search_constraint=terms"	GO:0043537_negative_regulation_of_blood_vessel_endothelial_cell_migration) 1 0
=HYPERLINK("http://www.godatabase.org/cgi-bin/go.cgi?query=GO:0043545&auto_wild_cards=yes&view=query&action=query&search_constraint=terms"	GO:0043545_molybdopterin_cofactor_metabolic_process) 1 0
=HYPERLINK("http://www.godatabase.org/cgi-bin/go.cgi?query=GO:0043587&auto_wild_cards=yes&view=query&action=query&search_constraint=terms"	GO:0043587_tongue_morphogenesis) 1 0
=HYPERLINK("http://www.godatabase.org/cgi-bin/go.cgi?query=GO:0043604&auto_wild_cards=yes&view=query&action=query&search_constraint=terms"	GO:0043604_amide_biosynthetic_process) 1 0
=HYPERLINK("http://www.godatabase.org/cgi-bin/go.cgi?query=GO:0043628&auto_wild_cards=yes&view=query&action=query&search_constraint=terms"	GO:0043628_ncRNA_3'-end_processing) 1 0
=HYPERLINK("http://www.godatabase.org/cgi-bin/go.cgi?query=GO:0044254&auto_wild_cards=yes&view=query&action=query&search_constraint=terms"	GO:0044254_multicellular_organismal_protein_catabolic_process) 1 0
=HYPERLINK("http://www.godatabase.org/cgi-bin/go.cgi?query=GO:0044256&auto_wild_cards=yes&view=query&action=query&search_constraint=terms"	GO:0044256_protein_digestion) 1 0
=HYPERLINK("http://www.godatabase.org/cgi-bin/go.cgi?query=GO:0044266&auto_wild_cards=yes&view=query&action=query&search_constraint=terms"	GO:0044266_multicellular_organismal_macromolecule_catabolic_process) 1 0
=HYPERLINK("http://www.godatabase.org/cgi-bin/go.cgi?query=GO:0045004&auto_wild_cards=yes&view=query&action=query&search_constraint=terms"	GO:0045004_DNA_replication_proofreading) 1 0
=HYPERLINK("http://www.godatabase.org/cgi-bin/go.cgi?query=GO:0045019&auto_wild_cards=yes&view=query&action=query&search_constraint=terms"	GO:0045019_negative_regulation_of_nitric_oxide_biosynthetic_process) 1 0
=HYPERLINK("http://www.godatabase.org/cgi-bin/go.cgi?query=GO:0045020&auto_wild_cards=yes&view=query&action=query&search_constraint=terms"	GO:0045020_error-prone_DNA_repair) 1 0
=HYPERLINK("http://www.godatabase.org/cgi-bin/go.cgi?query=GO:0045022&auto_wild_cards=yes&view=query&action=query&search_constraint=terms"	GO:0045022_early_endosome_to_late_endosome_transport) 1 0
=HYPERLINK("http://www.godatabase.org/cgi-bin/go.cgi?query=GO:0045062&auto_wild_cards=yes&view=query&action=query&search_constraint=terms"	GO:0045062_extrathymic_T_cell_selection) 1 0
=HYPERLINK("http://www.godatabase.org/cgi-bin/go.cgi?query=GO:0045069&auto_wild_cards=yes&view=query&action=query&search_constraint=terms"	GO:0045069_regulation_of_viral_genome_replication) 1 0
=HYPERLINK("http://www.godatabase.org/cgi-bin/go.cgi?query=GO:0045074&auto_wild_cards=yes&view=query&action=query&search_constraint=terms"	GO:0045074_regulation_of_interleukin-10_biosynthetic_process) 1 0
=HYPERLINK("http://www.godatabase.org/cgi-bin/go.cgi?query=GO:0045082&auto_wild_cards=yes&view=query&action=query&search_constraint=terms"	GO:0045082_positive_regulation_of_interleukin-10_biosynthetic_process) 1 0
=HYPERLINK("http://www.godatabase.org/cgi-bin/go.cgi?query=GO:0045083&auto_wild_cards=yes&view=query&action=query&search_constraint=terms"	GO:0045083_negative_regulation_of_interleukin-12_biosynthetic_process) 1 0
=HYPERLINK("http://www.godatabase.org/cgi-bin/go.cgi?query=GO:0045112&auto_wild_cards=yes&view=query&action=query&search_constraint=terms"	GO:0045112_integrin_biosynthetic_process) 1 0
=HYPERLINK("http://www.godatabase.org/cgi-bin/go.cgi?query=GO:0045113&auto_wild_cards=yes&view=query&action=query&search_constraint=terms"	GO:0045113_regulation_of_integrin_biosynthetic_process) 1 0
=HYPERLINK("http://www.godatabase.org/cgi-bin/go.cgi?query=GO:0045188&auto_wild_cards=yes&view=query&action=query&search_constraint=terms"	GO:0045188_regulation_of_circadian_sleep_wake_cycle__non-REM_sleep) 1 0
=HYPERLINK("http://www.godatabase.org/cgi-bin/go.cgi?query=GO:0045210&auto_wild_cards=yes&view=query&action=query&search_constraint=terms"	GO:0045210_FasL_biosynthetic_process) 1 0
=HYPERLINK("http://www.godatabase.org/cgi-bin/go.cgi?query=GO:0045297&auto_wild_cards=yes&view=query&action=query&search_constraint=terms"	GO:0045297_post-mating_behavior) 1 0
=HYPERLINK("http://www.godatabase.org/cgi-bin/go.cgi?query=GO:0045299&auto_wild_cards=yes&view=query&action=query&search_constraint=terms"	GO:0045299_otolith_mineralization) 1 0
=HYPERLINK("http://www.godatabase.org/cgi-bin/go.cgi?query=GO:0045329&auto_wild_cards=yes&view=query&action=query&search_constraint=terms"	GO:0045329_carnitine_biosynthetic_process) 1 0
=HYPERLINK("http://www.godatabase.org/cgi-bin/go.cgi?query=GO:0045341&auto_wild_cards=yes&view=query&action=query&search_constraint=terms"	GO:0045341_MHC_class_I_biosynthetic_process) 1 0
=HYPERLINK("http://www.godatabase.org/cgi-bin/go.cgi?query=GO:0045343&auto_wild_cards=yes&view=query&action=query&search_constraint=terms"	GO:0045343_regulation_of_MHC_class_I_biosynthetic_process) 1 0
=HYPERLINK("http://www.godatabase.org/cgi-bin/go.cgi?query=GO:0045347&auto_wild_cards=yes&view=query&action=query&search_constraint=terms"	GO:0045347_negative_regulation_of_MHC_class_II_biosynthetic_process) 1 0
=HYPERLINK("http://www.godatabase.org/cgi-bin/go.cgi?query=GO:0045405&auto_wild_cards=yes&view=query&action=query&search_constraint=terms"	GO:0045405_regulation_of_interleukin-5_biosynthetic_process) 1 0
=HYPERLINK("http://www.godatabase.org/cgi-bin/go.cgi?query=GO:0045407&auto_wild_cards=yes&view=query&action=query&search_constraint=terms"	GO:0045407_positive_regulation_of_interleukin-5_biosynthetic_process) 1 0
=HYPERLINK("http://www.godatabase.org/cgi-bin/go.cgi?query=GO:0045426&auto_wild_cards=yes&view=query&action=query&search_constraint=terms"	GO:0045426_quinone_cofactor_biosynthetic_process) 1 0
=HYPERLINK("http://www.godatabase.org/cgi-bin/go.cgi?query=GO:0045448&auto_wild_cards=yes&view=query&action=query&search_constraint=terms"	GO:0045448_mitotic_cell_cycle__embryonic) 1 0
=HYPERLINK("http://www.godatabase.org/cgi-bin/go.cgi?query=GO:0045454&auto_wild_cards=yes&view=query&action=query&search_constraint=terms"	GO:0045454_cell_redox_homeostasis) 1 0
=HYPERLINK("http://www.godatabase.org/cgi-bin/go.cgi?query=GO:0045583&auto_wild_cards=yes&view=query&action=query&search_constraint=terms"	GO:0045583_regulation_of_cytotoxic_T_cell_differentiation) 1 0
=HYPERLINK("http://www.godatabase.org/cgi-bin/go.cgi?query=GO:0045585&auto_wild_cards=yes&view=query&action=query&search_constraint=terms"	GO:0045585_positive_regulation_of_cytotoxic_T_cell_differentiation) 1 0
=HYPERLINK("http://www.godatabase.org/cgi-bin/go.cgi?query=GO:0045601&auto_wild_cards=yes&view=query&action=query&search_constraint=terms"	GO:0045601_regulation_of_endothelial_cell_differentiation) 1 0
=HYPERLINK("http://www.godatabase.org/cgi-bin/go.cgi?query=GO:0045602&auto_wild_cards=yes&view=query&action=query&search_constraint=terms"	GO:0045602_negative_regulation_of_endothelial_cell_differentiation) 1 0
=HYPERLINK("http://www.godatabase.org/cgi-bin/go.cgi?query=GO:0045605&auto_wild_cards=yes&view=query&action=query&search_constraint=terms"	GO:0045605_negative_regulation_of_epidermal_cell_differentiation) 1 0
=HYPERLINK("http://www.godatabase.org/cgi-bin/go.cgi?query=GO:0045606&auto_wild_cards=yes&view=query&action=query&search_constraint=terms"	GO:0045606_positive_regulation_of_epidermal_cell_differentiation) 1 0
=HYPERLINK("http://www.godatabase.org/cgi-bin/go.cgi?query=GO:0045609&auto_wild_cards=yes&view=query&action=query&search_constraint=terms"	GO:0045609_positive_regulation_of_auditory_receptor_cell_differentiation) 1 0
=HYPERLINK("http://www.godatabase.org/cgi-bin/go.cgi?query=GO:0045617&auto_wild_cards=yes&view=query&action=query&search_constraint=terms"	GO:0045617_negative_regulation_of_keratinocyte_differentiation) 1 0
=HYPERLINK("http://www.godatabase.org/cgi-bin/go.cgi?query=GO:0045618&auto_wild_cards=yes&view=query&action=query&search_constraint=terms"	GO:0045618_positive_regulation_of_keratinocyte_differentiation) 1 0
=HYPERLINK("http://www.godatabase.org/cgi-bin/go.cgi?query=GO:0045626&auto_wild_cards=yes&view=query&action=query&search_constraint=terms"	GO:0045626_negative_regulation_of_T-helper_1_cell_differentiation) 1 0
=HYPERLINK("http://www.godatabase.org/cgi-bin/go.cgi?query=GO:0045633&auto_wild_cards=yes&view=query&action=query&search_constraint=terms"	GO:0045633_positive_regulation_of_mechanoreceptor_differentiation) 1 0
=HYPERLINK("http://www.godatabase.org/cgi-bin/go.cgi?query=GO:0045650&auto_wild_cards=yes&view=query&action=query&search_constraint=terms"	GO:0045650_negative_regulation_of_macrophage_differentiation) 1 0
=HYPERLINK("http://www.godatabase.org/cgi-bin/go.cgi?query=GO:0045656&auto_wild_cards=yes&view=query&action=query&search_constraint=terms"	GO:0045656_negative_regulation_of_monocyte_differentiation) 1 0
=HYPERLINK("http://www.godatabase.org/cgi-bin/go.cgi?query=GO:0045657&auto_wild_cards=yes&view=query&action=query&search_constraint=terms"	GO:0045657_positive_regulation_of_monocyte_differentiation) 1 0
=HYPERLINK("http://www.godatabase.org/cgi-bin/go.cgi?query=GO:0045659&auto_wild_cards=yes&view=query&action=query&search_constraint=terms"	GO:0045659_negative_regulation_of_neutrophil_differentiation) 1 0
=HYPERLINK("http://www.godatabase.org/cgi-bin/go.cgi?query=GO:0045660&auto_wild_cards=yes&view=query&action=query&search_constraint=terms"	GO:0045660_positive_regulation_of_neutrophil_differentiation) 1 0
=HYPERLINK("http://www.godatabase.org/cgi-bin/go.cgi?query=GO:0045721&auto_wild_cards=yes&view=query&action=query&search_constraint=terms"	GO:0045721_negative_regulation_of_gluconeogenesis) 1 0
=HYPERLINK("http://www.godatabase.org/cgi-bin/go.cgi?query=GO:0045724&auto_wild_cards=yes&view=query&action=query&search_constraint=terms"	GO:0045724_positive_regulation_of_flagellum_assembly) 1 0
=HYPERLINK("http://www.godatabase.org/cgi-bin/go.cgi?query=GO:0045725&auto_wild_cards=yes&view=query&action=query&search_constraint=terms"	GO:0045725_positive_regulation_of_glycogen_biosynthetic_process) 1 0
=HYPERLINK("http://www.godatabase.org/cgi-bin/go.cgi?query=GO:0045740&auto_wild_cards=yes&view=query&action=query&search_constraint=terms"	GO:0045740_positive_regulation_of_DNA_replication) 1 0
=HYPERLINK("http://www.godatabase.org/cgi-bin/go.cgi?query=GO:0045759&auto_wild_cards=yes&view=query&action=query&search_constraint=terms"	GO:0045759_negative_regulation_of_action_potential) 1 0
=HYPERLINK("http://www.godatabase.org/cgi-bin/go.cgi?query=GO:0045768&auto_wild_cards=yes&view=query&action=query&search_constraint=terms"	GO:0045768_positive_regulation_of_anti-apoptosis) 1 0
=HYPERLINK("http://www.godatabase.org/cgi-bin/go.cgi?query=GO:0045769&auto_wild_cards=yes&view=query&action=query&search_constraint=terms"	GO:0045769_negative_regulation_of_asymmetric_cell_division) 1 0
=HYPERLINK("http://www.godatabase.org/cgi-bin/go.cgi?query=GO:0045794&auto_wild_cards=yes&view=query&action=query&search_constraint=terms"	GO:0045794_negative_regulation_of_cell_volume) 1 0
=HYPERLINK("http://www.godatabase.org/cgi-bin/go.cgi?query=GO:0045815&auto_wild_cards=yes&view=query&action=query&search_constraint=terms"	GO:0045815_positive_regulation_of_gene_expression__epigenetic) 1 0
=HYPERLINK("http://www.godatabase.org/cgi-bin/go.cgi?query=GO:0045818&auto_wild_cards=yes&view=query&action=query&search_constraint=terms"	GO:0045818_negative_regulation_of_glycogen_catabolic_process) 1 0
=HYPERLINK("http://www.godatabase.org/cgi-bin/go.cgi?query=GO:0045842&auto_wild_cards=yes&view=query&action=query&search_constraint=terms"	GO:0045842_positive_regulation_of_mitotic_metaphase_anaphase_transition) 1 0
=HYPERLINK("http://www.godatabase.org/cgi-bin/go.cgi?query=GO:0045875&auto_wild_cards=yes&view=query&action=query&search_constraint=terms"	GO:0045875_negative_regulation_of_sister_chromatid_cohesion) 1 0
=HYPERLINK("http://www.godatabase.org/cgi-bin/go.cgi?query=GO:0045898&auto_wild_cards=yes&view=query&action=query&search_constraint=terms"	GO:0045898_regulation_of_transcriptional_preinitiation_complex_assembly) 1 0
=HYPERLINK("http://www.godatabase.org/cgi-bin/go.cgi?query=GO:0045899&auto_wild_cards=yes&view=query&action=query&search_constraint=terms"	GO:0045899_positive_regulation_of_transcriptional_preinitiation_complex_assembly) 1 0
=HYPERLINK("http://www.godatabase.org/cgi-bin/go.cgi?query=GO:0045906&auto_wild_cards=yes&view=query&action=query&search_constraint=terms"	GO:0045906_negative_regulation_of_vasoconstriction) 1 0
=HYPERLINK("http://www.godatabase.org/cgi-bin/go.cgi?query=GO:0045908&auto_wild_cards=yes&view=query&action=query&search_constraint=terms"	GO:0045908_negative_regulation_of_vasodilation) 1 0
=HYPERLINK("http://www.godatabase.org/cgi-bin/go.cgi?query=GO:0045909&auto_wild_cards=yes&view=query&action=query&search_constraint=terms"	GO:0045909_positive_regulation_of_vasodilation) 1 0
=HYPERLINK("http://www.godatabase.org/cgi-bin/go.cgi?query=GO:0045915&auto_wild_cards=yes&view=query&action=query&search_constraint=terms"	GO:0045915_positive_regulation_of_catecholamine_metabolic_process) 1 0
=HYPERLINK("http://www.godatabase.org/cgi-bin/go.cgi?query=GO:0045920&auto_wild_cards=yes&view=query&action=query&search_constraint=terms"	GO:0045920_negative_regulation_of_exocytosis) 1 0
=HYPERLINK("http://www.godatabase.org/cgi-bin/go.cgi?query=GO:0045924&auto_wild_cards=yes&view=query&action=query&search_constraint=terms"	GO:0045924_regulation_of_female_receptivity) 1 0
=HYPERLINK("http://www.godatabase.org/cgi-bin/go.cgi?query=GO:0045955&auto_wild_cards=yes&view=query&action=query&search_constraint=terms"	GO:0045955_negative_regulation_of_calcium_ion-dependent_exocytosis) 1 0
=HYPERLINK("http://www.godatabase.org/cgi-bin/go.cgi?query=GO:0045956&auto_wild_cards=yes&view=query&action=query&search_constraint=terms"	GO:0045956_positive_regulation_of_calcium_ion-dependent_exocytosis) 1 0
=HYPERLINK("http://www.godatabase.org/cgi-bin/go.cgi?query=GO:0045964&auto_wild_cards=yes&view=query&action=query&search_constraint=terms"	GO:0045964_positive_regulation_of_dopamine_metabolic_process) 1 0
=HYPERLINK("http://www.godatabase.org/cgi-bin/go.cgi?query=GO:0045988&auto_wild_cards=yes&view=query&action=query&search_constraint=terms"	GO:0045988_negative_regulation_of_striated_muscle_contraction) 1 0
=HYPERLINK("http://www.godatabase.org/cgi-bin/go.cgi?query=GO:0045989&auto_wild_cards=yes&view=query&action=query&search_constraint=terms"	GO:0045989_positive_regulation_of_striated_muscle_contraction) 1 0
=HYPERLINK("http://www.godatabase.org/cgi-bin/go.cgi?query=GO:0045990&auto_wild_cards=yes&view=query&action=query&search_constraint=terms"	GO:0045990_regulation_of_transcription_by_carbon_catabolites) 1 0
=HYPERLINK("http://www.godatabase.org/cgi-bin/go.cgi?query=GO:0045991&auto_wild_cards=yes&view=query&action=query&search_constraint=terms"	GO:0045991_positive_regulation_of_transcription_by_carbon_catabolites) 1 0
=HYPERLINK("http://www.godatabase.org/cgi-bin/go.cgi?query=GO:0045994&auto_wild_cards=yes&view=query&action=query&search_constraint=terms"	GO:0045994_positive_regulation_of_translational_initiation_by_iron) 1 0
=HYPERLINK("http://www.godatabase.org/cgi-bin/go.cgi?query=GO:0046007&auto_wild_cards=yes&view=query&action=query&search_constraint=terms"	GO:0046007_negative_regulation_of_activated_T_cell_proliferation) 1 0
=HYPERLINK("http://www.godatabase.org/cgi-bin/go.cgi?query=GO:0046014&auto_wild_cards=yes&view=query&action=query&search_constraint=terms"	GO:0046014_negative_regulation_of_T_cell_homeostatic_proliferation) 1 0
=HYPERLINK("http://www.godatabase.org/cgi-bin/go.cgi?query=GO:0046015&auto_wild_cards=yes&view=query&action=query&search_constraint=terms"	GO:0046015_regulation_of_transcription_by_glucose) 1 0
=HYPERLINK("http://www.godatabase.org/cgi-bin/go.cgi?query=GO:0046016&auto_wild_cards=yes&view=query&action=query&search_constraint=terms"	GO:0046016_positive_regulation_of_transcription_by_glucose) 1 0
=HYPERLINK("http://www.godatabase.org/cgi-bin/go.cgi?query=GO:0046031&auto_wild_cards=yes&view=query&action=query&search_constraint=terms"	GO:0046031_ADP_metabolic_process) 1 0
=HYPERLINK("http://www.godatabase.org/cgi-bin/go.cgi?query=GO:0046032&auto_wild_cards=yes&view=query&action=query&search_constraint=terms"	GO:0046032_ADP_catabolic_process) 1 0
=HYPERLINK("http://www.godatabase.org/cgi-bin/go.cgi?query=GO:0046061&auto_wild_cards=yes&view=query&action=query&search_constraint=terms"	GO:0046061_dATP_catabolic_process) 1 0
=HYPERLINK("http://www.godatabase.org/cgi-bin/go.cgi?query=GO:0046075&auto_wild_cards=yes&view=query&action=query&search_constraint=terms"	GO:0046075_dTTP_metabolic_process) 1 0
=HYPERLINK("http://www.godatabase.org/cgi-bin/go.cgi?query=GO:0046078&auto_wild_cards=yes&view=query&action=query&search_constraint=terms"	GO:0046078_dUMP_metabolic_process) 1 0
=HYPERLINK("http://www.godatabase.org/cgi-bin/go.cgi?query=GO:0046079&auto_wild_cards=yes&view=query&action=query&search_constraint=terms"	GO:0046079_dUMP_catabolic_process) 1 0
=HYPERLINK("http://www.godatabase.org/cgi-bin/go.cgi?query=GO:0046086&auto_wild_cards=yes&view=query&action=query&search_constraint=terms"	GO:0046086_adenosine_biosynthetic_process) 1 0
=HYPERLINK("http://www.godatabase.org/cgi-bin/go.cgi?query=GO:0046090&auto_wild_cards=yes&view=query&action=query&search_constraint=terms"	GO:0046090_deoxyadenosine_metabolic_process) 1 0
=HYPERLINK("http://www.godatabase.org/cgi-bin/go.cgi?query=GO:0046098&auto_wild_cards=yes&view=query&action=query&search_constraint=terms"	GO:0046098_guanine_metabolic_process) 1 0
=HYPERLINK("http://www.godatabase.org/cgi-bin/go.cgi?query=GO:0046101&auto_wild_cards=yes&view=query&action=query&search_constraint=terms"	GO:0046101_hypoxanthine_biosynthetic_process) 1 0
=HYPERLINK("http://www.godatabase.org/cgi-bin/go.cgi?query=GO:0046102&auto_wild_cards=yes&view=query&action=query&search_constraint=terms"	GO:0046102_inosine_metabolic_process) 1 0
=HYPERLINK("http://www.godatabase.org/cgi-bin/go.cgi?query=GO:0046103&auto_wild_cards=yes&view=query&action=query&search_constraint=terms"	GO:0046103_inosine_biosynthetic_process) 1 0
=HYPERLINK("http://www.godatabase.org/cgi-bin/go.cgi?query=GO:0046108&auto_wild_cards=yes&view=query&action=query&search_constraint=terms"	GO:0046108_uridine_metabolic_process) 1 0
=HYPERLINK("http://www.godatabase.org/cgi-bin/go.cgi?query=GO:0046110&auto_wild_cards=yes&view=query&action=query&search_constraint=terms"	GO:0046110_xanthine_metabolic_process) 1 0
=HYPERLINK("http://www.godatabase.org/cgi-bin/go.cgi?query=GO:0046111&auto_wild_cards=yes&view=query&action=query&search_constraint=terms"	GO:0046111_xanthine_biosynthetic_process) 1 0
=HYPERLINK("http://www.godatabase.org/cgi-bin/go.cgi?query=GO:0046112&auto_wild_cards=yes&view=query&action=query&search_constraint=terms"	GO:0046112_nucleobase_biosynthetic_process) 1 0
=HYPERLINK("http://www.godatabase.org/cgi-bin/go.cgi?query=GO:0046113&auto_wild_cards=yes&view=query&action=query&search_constraint=terms"	GO:0046113_nucleobase_catabolic_process) 1 0
=HYPERLINK("http://www.godatabase.org/cgi-bin/go.cgi?query=GO:0046121&auto_wild_cards=yes&view=query&action=query&search_constraint=terms"	GO:0046121_deoxyribonucleoside_catabolic_process) 1 0
=HYPERLINK("http://www.godatabase.org/cgi-bin/go.cgi?query=GO:0046122&auto_wild_cards=yes&view=query&action=query&search_constraint=terms"	GO:0046122_purine_deoxyribonucleoside_metabolic_process) 1 0
=HYPERLINK("http://www.godatabase.org/cgi-bin/go.cgi?query=GO:0046124&auto_wild_cards=yes&view=query&action=query&search_constraint=terms"	GO:0046124_purine_deoxyribonucleoside_catabolic_process) 1 0
=HYPERLINK("http://www.godatabase.org/cgi-bin/go.cgi?query=GO:0046125&auto_wild_cards=yes&view=query&action=query&search_constraint=terms"	GO:0046125_pyrimidine_deoxyribonucleoside_metabolic_process) 1 0
=HYPERLINK("http://www.godatabase.org/cgi-bin/go.cgi?query=GO:0046131&auto_wild_cards=yes&view=query&action=query&search_constraint=terms"	GO:0046131_pyrimidine_ribonucleoside_metabolic_process) 1 0
=HYPERLINK("http://www.godatabase.org/cgi-bin/go.cgi?query=GO:0046160&auto_wild_cards=yes&view=query&action=query&search_constraint=terms"	GO:0046160_heme_a_metabolic_process) 1 0
=HYPERLINK("http://www.godatabase.org/cgi-bin/go.cgi?query=GO:0046218&auto_wild_cards=yes&view=query&action=query&search_constraint=terms"	GO:0046218_indolalkylamine_catabolic_process) 1 0
=HYPERLINK("http://www.godatabase.org/cgi-bin/go.cgi?query=GO:0046292&auto_wild_cards=yes&view=query&action=query&search_constraint=terms"	GO:0046292_formaldehyde_metabolic_process) 1 0
=HYPERLINK("http://www.godatabase.org/cgi-bin/go.cgi?query=GO:0046294&auto_wild_cards=yes&view=query&action=query&search_constraint=terms"	GO:0046294_formaldehyde_catabolic_process) 1 0
=HYPERLINK("http://www.godatabase.org/cgi-bin/go.cgi?query=GO:0046314&auto_wild_cards=yes&view=query&action=query&search_constraint=terms"	GO:0046314_phosphocreatine_biosynthetic_process) 1 0
=HYPERLINK("http://www.godatabase.org/cgi-bin/go.cgi?query=GO:0046327&auto_wild_cards=yes&view=query&action=query&search_constraint=terms"	GO:0046327_glycerol_biosynthetic_process_from_pyruvate) 1 0
=HYPERLINK("http://www.godatabase.org/cgi-bin/go.cgi?query=GO:0046329&auto_wild_cards=yes&view=query&action=query&search_constraint=terms"	GO:0046329_negative_regulation_of_JNK_cascade) 1 0
=HYPERLINK("http://www.godatabase.org/cgi-bin/go.cgi?query=GO:0046340&auto_wild_cards=yes&view=query&action=query&search_constraint=terms"	GO:0046340_diacylglycerol_catabolic_process) 1 0
=HYPERLINK("http://www.godatabase.org/cgi-bin/go.cgi?query=GO:0046351&auto_wild_cards=yes&view=query&action=query&search_constraint=terms"	GO:0046351_disaccharide_biosynthetic_process) 1 0
=HYPERLINK("http://www.godatabase.org/cgi-bin/go.cgi?query=GO:0046356&auto_wild_cards=yes&view=query&action=query&search_constraint=terms"	GO:0046356_acetyl-CoA_catabolic_process) 1 0
=HYPERLINK("http://www.godatabase.org/cgi-bin/go.cgi?query=GO:0046358&auto_wild_cards=yes&view=query&action=query&search_constraint=terms"	GO:0046358_butyrate_biosynthetic_process) 1 0
=HYPERLINK("http://www.godatabase.org/cgi-bin/go.cgi?query=GO:0046359&auto_wild_cards=yes&view=query&action=query&search_constraint=terms"	GO:0046359_butyrate_catabolic_process) 1 0
=HYPERLINK("http://www.godatabase.org/cgi-bin/go.cgi?query=GO:0046381&auto_wild_cards=yes&view=query&action=query&search_constraint=terms"	GO:0046381_CMP-N-acetylneuraminate_metabolic_process) 1 0
=HYPERLINK("http://www.godatabase.org/cgi-bin/go.cgi?query=GO:0046415&auto_wild_cards=yes&view=query&action=query&search_constraint=terms"	GO:0046415_urate_metabolic_process) 1 0
=HYPERLINK("http://www.godatabase.org/cgi-bin/go.cgi?query=GO:0046416&auto_wild_cards=yes&view=query&action=query&search_constraint=terms"	GO:0046416_D-amino_acid_metabolic_process) 1 0
=HYPERLINK("http://www.godatabase.org/cgi-bin/go.cgi?query=GO:0046434&auto_wild_cards=yes&view=query&action=query&search_constraint=terms"	GO:0046434_organophosphate_catabolic_process) 1 0
=HYPERLINK("http://www.godatabase.org/cgi-bin/go.cgi?query=GO:0046437&auto_wild_cards=yes&view=query&action=query&search_constraint=terms"	GO:0046437_D-amino_acid_biosynthetic_process) 1 0
=HYPERLINK("http://www.godatabase.org/cgi-bin/go.cgi?query=GO:0046440&auto_wild_cards=yes&view=query&action=query&search_constraint=terms"	GO:0046440_L-lysine_metabolic_process) 1 0
=HYPERLINK("http://www.godatabase.org/cgi-bin/go.cgi?query=GO:0046449&auto_wild_cards=yes&view=query&action=query&search_constraint=terms"	GO:0046449_creatinine_metabolic_process) 1 0
=HYPERLINK("http://www.godatabase.org/cgi-bin/go.cgi?query=GO:0046471&auto_wild_cards=yes&view=query&action=query&search_constraint=terms"	GO:0046471_phosphatidylglycerol_metabolic_process) 1 0
=HYPERLINK("http://www.godatabase.org/cgi-bin/go.cgi?query=GO:0046473&auto_wild_cards=yes&view=query&action=query&search_constraint=terms"	GO:0046473_phosphatidic_acid_metabolic_process) 1 0
=HYPERLINK("http://www.godatabase.org/cgi-bin/go.cgi?query=GO:0046476&auto_wild_cards=yes&view=query&action=query&search_constraint=terms"	GO:0046476_glycosylceramide_biosynthetic_process) 1 0
=HYPERLINK("http://www.godatabase.org/cgi-bin/go.cgi?query=GO:0046477&auto_wild_cards=yes&view=query&action=query&search_constraint=terms"	GO:0046477_glycosylceramide_catabolic_process) 1 0
=HYPERLINK("http://www.godatabase.org/cgi-bin/go.cgi?query=GO:0046485&auto_wild_cards=yes&view=query&action=query&search_constraint=terms"	GO:0046485_ether_lipid_metabolic_process) 1 0
=HYPERLINK("http://www.godatabase.org/cgi-bin/go.cgi?query=GO:0046487&auto_wild_cards=yes&view=query&action=query&search_constraint=terms"	GO:0046487_glyoxylate_metabolic_process) 1 0
=HYPERLINK("http://www.godatabase.org/cgi-bin/go.cgi?query=GO:0046498&auto_wild_cards=yes&view=query&action=query&search_constraint=terms"	GO:0046498_S-adenosylhomocysteine_metabolic_process) 1 0
=HYPERLINK("http://www.godatabase.org/cgi-bin/go.cgi?query=GO:0046552&auto_wild_cards=yes&view=query&action=query&search_constraint=terms"	GO:0046552_photoreceptor_cell_fate_commitment) 1 0
=HYPERLINK("http://www.godatabase.org/cgi-bin/go.cgi?query=GO:0046586&auto_wild_cards=yes&view=query&action=query&search_constraint=terms"	GO:0046586_regulation_of_calcium-dependent_cell-cell_adhesion) 1 0
=HYPERLINK("http://www.godatabase.org/cgi-bin/go.cgi?query=GO:0046587&auto_wild_cards=yes&view=query&action=query&search_constraint=terms"	GO:0046587_positive_regulation_of_calcium-dependent_cell-cell_adhesion) 1 0
=HYPERLINK("http://www.godatabase.org/cgi-bin/go.cgi?query=GO:0046602&auto_wild_cards=yes&view=query&action=query&search_constraint=terms"	GO:0046602_regulation_of_mitotic_centrosome_separation) 1 0
=HYPERLINK("http://www.godatabase.org/cgi-bin/go.cgi?query=GO:0046604&auto_wild_cards=yes&view=query&action=query&search_constraint=terms"	GO:0046604_positive_regulation_of_mitotic_centrosome_separation) 1 0
=HYPERLINK("http://www.godatabase.org/cgi-bin/go.cgi?query=GO:0046607&auto_wild_cards=yes&view=query&action=query&search_constraint=terms"	GO:0046607_positive_regulation_of_centrosome_cycle) 1 0
=HYPERLINK("http://www.godatabase.org/cgi-bin/go.cgi?query=GO:0046655&auto_wild_cards=yes&view=query&action=query&search_constraint=terms"	GO:0046655_folic_acid_metabolic_process) 1 0
=HYPERLINK("http://www.godatabase.org/cgi-bin/go.cgi?query=GO:0046671&auto_wild_cards=yes&view=query&action=query&search_constraint=terms"	GO:0046671_negative_regulation_of_retinal_cell_programmed_cell_death) 1 0
=HYPERLINK("http://www.godatabase.org/cgi-bin/go.cgi?query=GO:0046685&auto_wild_cards=yes&view=query&action=query&search_constraint=terms"	GO:0046685_response_to_arsenic) 1 0
=HYPERLINK("http://www.godatabase.org/cgi-bin/go.cgi?query=GO:0046692&auto_wild_cards=yes&view=query&action=query&search_constraint=terms"	GO:0046692_sperm_competition) 1 0
=HYPERLINK("http://www.godatabase.org/cgi-bin/go.cgi?query=GO:0046707&auto_wild_cards=yes&view=query&action=query&search_constraint=terms"	GO:0046707_IDP_metabolic_process) 1 0
=HYPERLINK("http://www.godatabase.org/cgi-bin/go.cgi?query=GO:0046709&auto_wild_cards=yes&view=query&action=query&search_constraint=terms"	GO:0046709_IDP_catabolic_process) 1 0
=HYPERLINK("http://www.godatabase.org/cgi-bin/go.cgi?query=GO:0046724&auto_wild_cards=yes&view=query&action=query&search_constraint=terms"	GO:0046724_oxalic_acid_secretion) 1 0
=HYPERLINK("http://www.godatabase.org/cgi-bin/go.cgi?query=GO:0046753&auto_wild_cards=yes&view=query&action=query&search_constraint=terms"	GO:0046753_non-lytic_viral_release) 1 0
=HYPERLINK("http://www.godatabase.org/cgi-bin/go.cgi?query=GO:0046755&auto_wild_cards=yes&view=query&action=query&search_constraint=terms"	GO:0046755_non-lytic_virus_budding) 1 0
=HYPERLINK("http://www.godatabase.org/cgi-bin/go.cgi?query=GO:0046826&auto_wild_cards=yes&view=query&action=query&search_constraint=terms"	GO:0046826_negative_regulation_of_protein_export_from_nucleus) 1 0
=HYPERLINK("http://www.godatabase.org/cgi-bin/go.cgi?query=GO:0046827&auto_wild_cards=yes&view=query&action=query&search_constraint=terms"	GO:0046827_positive_regulation_of_protein_export_from_nucleus) 1 0
=HYPERLINK("http://www.godatabase.org/cgi-bin/go.cgi?query=GO:0046831&auto_wild_cards=yes&view=query&action=query&search_constraint=terms"	GO:0046831_regulation_of_RNA_export_from_nucleus) 1 0
=HYPERLINK("http://www.godatabase.org/cgi-bin/go.cgi?query=GO:0046834&auto_wild_cards=yes&view=query&action=query&search_constraint=terms"	GO:0046834_lipid_phosphorylation) 1 0
=HYPERLINK("http://www.godatabase.org/cgi-bin/go.cgi?query=GO:0046853&auto_wild_cards=yes&view=query&action=query&search_constraint=terms"	GO:0046853_inositol_and_derivative_phosphorylation) 1 0
=HYPERLINK("http://www.godatabase.org/cgi-bin/go.cgi?query=GO:0046864&auto_wild_cards=yes&view=query&action=query&search_constraint=terms"	GO:0046864_isoprenoid_transport) 1 0
=HYPERLINK("http://www.godatabase.org/cgi-bin/go.cgi?query=GO:0046865&auto_wild_cards=yes&view=query&action=query&search_constraint=terms"	GO:0046865_terpenoid_transport) 1 0
=HYPERLINK("http://www.godatabase.org/cgi-bin/go.cgi?query=GO:0046877&auto_wild_cards=yes&view=query&action=query&search_constraint=terms"	GO:0046877_regulation_of_saliva_secretion) 1 0
=HYPERLINK("http://www.godatabase.org/cgi-bin/go.cgi?query=GO:0046878&auto_wild_cards=yes&view=query&action=query&search_constraint=terms"	GO:0046878_positive_regulation_of_saliva_secretion) 1 0
=HYPERLINK("http://www.godatabase.org/cgi-bin/go.cgi?query=GO:0046884&auto_wild_cards=yes&view=query&action=query&search_constraint=terms"	GO:0046884_follicle-stimulating_hormone_secretion) 1 0
=HYPERLINK("http://www.godatabase.org/cgi-bin/go.cgi?query=GO:0046898&auto_wild_cards=yes&view=query&action=query&search_constraint=terms"	GO:0046898_response_to_cycloheximide) 1 0
=HYPERLINK("http://www.godatabase.org/cgi-bin/go.cgi?query=GO:0046929&auto_wild_cards=yes&view=query&action=query&search_constraint=terms"	GO:0046929_negative_regulation_of_neurotransmitter_secretion) 1 0
=HYPERLINK("http://www.godatabase.org/cgi-bin/go.cgi?query=GO:0046931&auto_wild_cards=yes&view=query&action=query&search_constraint=terms"	GO:0046931_pore_complex_biogenesis) 1 0
=HYPERLINK("http://www.godatabase.org/cgi-bin/go.cgi?query=GO:0046949&auto_wild_cards=yes&view=query&action=query&search_constraint=terms"	GO:0046949_acyl-CoA_biosynthetic_process) 1 0
=HYPERLINK("http://www.godatabase.org/cgi-bin/go.cgi?query=GO:0046958&auto_wild_cards=yes&view=query&action=query&search_constraint=terms"	GO:0046958_nonassociative_learning) 1 0
=HYPERLINK("http://www.godatabase.org/cgi-bin/go.cgi?query=GO:0046960&auto_wild_cards=yes&view=query&action=query&search_constraint=terms"	GO:0046960_sensitization) 1 0
=HYPERLINK("http://www.godatabase.org/cgi-bin/go.cgi?query=GO:0046986&auto_wild_cards=yes&view=query&action=query&search_constraint=terms"	GO:0046986_negative_regulation_of_hemoglobin_biosynthetic_process) 1 0
=HYPERLINK("http://www.godatabase.org/cgi-bin/go.cgi?query=GO:0047497&auto_wild_cards=yes&view=query&action=query&search_constraint=terms"	GO:0047497_mitochondrion_transport_along_microtubule) 1 0
=HYPERLINK("http://www.godatabase.org/cgi-bin/go.cgi?query=GO:0048047&auto_wild_cards=yes&view=query&action=query&search_constraint=terms"	GO:0048047_mating_behavior__sex_discrimination) 1 0
=HYPERLINK("http://www.godatabase.org/cgi-bin/go.cgi?query=GO:0048133&auto_wild_cards=yes&view=query&action=query&search_constraint=terms"	GO:0048133_male_germ-line_stem_cell_division) 1 0
=HYPERLINK("http://www.godatabase.org/cgi-bin/go.cgi?query=GO:0048137&auto_wild_cards=yes&view=query&action=query&search_constraint=terms"	GO:0048137_spermatocyte_division) 1 0
=HYPERLINK("http://www.godatabase.org/cgi-bin/go.cgi?query=GO:0048143&auto_wild_cards=yes&view=query&action=query&search_constraint=terms"	GO:0048143_astrocyte_activation) 1 0
=HYPERLINK("http://www.godatabase.org/cgi-bin/go.cgi?query=GO:0048170&auto_wild_cards=yes&view=query&action=query&search_constraint=terms"	GO:0048170_positive_regulation_of_long-term_neuronal_synaptic_plasticity) 1 0
=HYPERLINK("http://www.godatabase.org/cgi-bin/go.cgi?query=GO:0048241&auto_wild_cards=yes&view=query&action=query&search_constraint=terms"	GO:0048241_epinephrine_transport) 1 0
=HYPERLINK("http://www.godatabase.org/cgi-bin/go.cgi?query=GO:0048242&auto_wild_cards=yes&view=query&action=query&search_constraint=terms"	GO:0048242_epinephrine_secretion) 1 0
=HYPERLINK("http://www.godatabase.org/cgi-bin/go.cgi?query=GO:0048243&auto_wild_cards=yes&view=query&action=query&search_constraint=terms"	GO:0048243_norepinephrine_secretion) 1 0
=HYPERLINK("http://www.godatabase.org/cgi-bin/go.cgi?query=GO:0048247&auto_wild_cards=yes&view=query&action=query&search_constraint=terms"	GO:0048247_lymphocyte_chemotaxis) 1 0
=HYPERLINK("http://www.godatabase.org/cgi-bin/go.cgi?query=GO:0048250&auto_wild_cards=yes&view=query&action=query&search_constraint=terms"	GO:0048250_mitochondrial_iron_ion_transport) 1 0
=HYPERLINK("http://www.godatabase.org/cgi-bin/go.cgi?query=GO:0048259&auto_wild_cards=yes&view=query&action=query&search_constraint=terms"	GO:0048259_regulation_of_receptor-mediated_endocytosis) 1 0
=HYPERLINK("http://www.godatabase.org/cgi-bin/go.cgi?query=GO:0048260&auto_wild_cards=yes&view=query&action=query&search_constraint=terms"	GO:0048260_positive_regulation_of_receptor-mediated_endocytosis) 1 0
=HYPERLINK("http://www.godatabase.org/cgi-bin/go.cgi?query=GO:0048290&auto_wild_cards=yes&view=query&action=query&search_constraint=terms"	GO:0048290_isotype_switching_to_IgA_isotypes) 1 0
=HYPERLINK("http://www.godatabase.org/cgi-bin/go.cgi?query=GO:0048296&auto_wild_cards=yes&view=query&action=query&search_constraint=terms"	GO:0048296_regulation_of_isotype_switching_to_IgA_isotypes) 1 0
=HYPERLINK("http://www.godatabase.org/cgi-bin/go.cgi?query=GO:0048298&auto_wild_cards=yes&view=query&action=query&search_constraint=terms"	GO:0048298_positive_regulation_of_isotype_switching_to_IgA_isotypes) 1 0
=HYPERLINK("http://www.godatabase.org/cgi-bin/go.cgi?query=GO:0048319&auto_wild_cards=yes&view=query&action=query&search_constraint=terms"	GO:0048319_axial_mesoderm_morphogenesis) 1 0
=HYPERLINK("http://www.godatabase.org/cgi-bin/go.cgi?query=GO:0048320&auto_wild_cards=yes&view=query&action=query&search_constraint=terms"	GO:0048320_axial_mesoderm_formation) 1 0
=HYPERLINK("http://www.godatabase.org/cgi-bin/go.cgi?query=GO:0048385&auto_wild_cards=yes&view=query&action=query&search_constraint=terms"	GO:0048385_regulation_of_retinoic_acid_receptor_signaling_pathway) 1 0
=HYPERLINK("http://www.godatabase.org/cgi-bin/go.cgi?query=GO:0048387&auto_wild_cards=yes&view=query&action=query&search_constraint=terms"	GO:0048387_negative_regulation_of_retinoic_acid_receptor_signaling_pathway) 1 0
=HYPERLINK("http://www.godatabase.org/cgi-bin/go.cgi?query=GO:0048388&auto_wild_cards=yes&view=query&action=query&search_constraint=terms"	GO:0048388_endosomal_lumen_acidification) 1 0
=HYPERLINK("http://www.godatabase.org/cgi-bin/go.cgi?query=GO:0048389&auto_wild_cards=yes&view=query&action=query&search_constraint=terms"	GO:0048389_intermediate_mesoderm_development) 1 0
=HYPERLINK("http://www.godatabase.org/cgi-bin/go.cgi?query=GO:0048478&auto_wild_cards=yes&view=query&action=query&search_constraint=terms"	GO:0048478_replication_fork_protection) 1 0
=HYPERLINK("http://www.godatabase.org/cgi-bin/go.cgi?query=GO:0048496&auto_wild_cards=yes&view=query&action=query&search_constraint=terms"	GO:0048496_maintenance_of_organ_identity) 1 0
=HYPERLINK("http://www.godatabase.org/cgi-bin/go.cgi?query=GO:0048525&auto_wild_cards=yes&view=query&action=query&search_constraint=terms"	GO:0048525_negative_regulation_of_viral_reproduction) 1 0
=HYPERLINK("http://www.godatabase.org/cgi-bin/go.cgi?query=GO:0048539&auto_wild_cards=yes&view=query&action=query&search_constraint=terms"	GO:0048539_bone_marrow_development) 1 0
=HYPERLINK("http://www.godatabase.org/cgi-bin/go.cgi?query=GO:0048548&auto_wild_cards=yes&view=query&action=query&search_constraint=terms"	GO:0048548_regulation_of_pinocytosis) 1 0
=HYPERLINK("http://www.godatabase.org/cgi-bin/go.cgi?query=GO:0048549&auto_wild_cards=yes&view=query&action=query&search_constraint=terms"	GO:0048549_positive_regulation_of_pinocytosis) 1 0
=HYPERLINK("http://www.godatabase.org/cgi-bin/go.cgi?query=GO:0048553&auto_wild_cards=yes&view=query&action=query&search_constraint=terms"	GO:0048553_negative_regulation_of_metalloenzyme_activity) 1 0
=HYPERLINK("http://www.godatabase.org/cgi-bin/go.cgi?query=GO:0048588&auto_wild_cards=yes&view=query&action=query&search_constraint=terms"	GO:0048588_developmental_cell_growth) 1 0
=HYPERLINK("http://www.godatabase.org/cgi-bin/go.cgi?query=GO:0048601&auto_wild_cards=yes&view=query&action=query&search_constraint=terms"	GO:0048601_oocyte_morphogenesis) 1 0
=HYPERLINK("http://www.godatabase.org/cgi-bin/go.cgi?query=GO:0048621&auto_wild_cards=yes&view=query&action=query&search_constraint=terms"	GO:0048621_post-embryonic_gut_morphogenesis) 1 0
=HYPERLINK("http://www.godatabase.org/cgi-bin/go.cgi?query=GO:0048640&auto_wild_cards=yes&view=query&action=query&search_constraint=terms"	GO:0048640_negative_regulation_of_developmental_growth) 1 0
=HYPERLINK("http://www.godatabase.org/cgi-bin/go.cgi?query=GO:0048642&auto_wild_cards=yes&view=query&action=query&search_constraint=terms"	GO:0048642_negative_regulation_of_skeletal_muscle_tissue_development) 1 0
=HYPERLINK("http://www.godatabase.org/cgi-bin/go.cgi?query=GO:0048669&auto_wild_cards=yes&view=query&action=query&search_constraint=terms"	GO:0048669_collateral_sprouting_in_the_absence_of_injury) 1 0
=HYPERLINK("http://www.godatabase.org/cgi-bin/go.cgi?query=GO:0048680&auto_wild_cards=yes&view=query&action=query&search_constraint=terms"	GO:0048680_positive_regulation_of_axon_regeneration) 1 0
=HYPERLINK("http://www.godatabase.org/cgi-bin/go.cgi?query=GO:0048681&auto_wild_cards=yes&view=query&action=query&search_constraint=terms"	GO:0048681_negative_regulation_of_axon_regeneration) 1 0
=HYPERLINK("http://www.godatabase.org/cgi-bin/go.cgi?query=GO:0048686&auto_wild_cards=yes&view=query&action=query&search_constraint=terms"	GO:0048686_regulation_of_sprouting_of_injured_axon) 1 0
=HYPERLINK("http://www.godatabase.org/cgi-bin/go.cgi?query=GO:0048687&auto_wild_cards=yes&view=query&action=query&search_constraint=terms"	GO:0048687_positive_regulation_of_sprouting_of_injured_axon) 1 0
=HYPERLINK("http://www.godatabase.org/cgi-bin/go.cgi?query=GO:0048690&auto_wild_cards=yes&view=query&action=query&search_constraint=terms"	GO:0048690_regulation_of_axon_extension_involved_in_regeneration) 1 0
=HYPERLINK("http://www.godatabase.org/cgi-bin/go.cgi?query=GO:0048691&auto_wild_cards=yes&view=query&action=query&search_constraint=terms"	GO:0048691_positive_regulation_of_axon_extension_involved_in_regeneration) 1 0
=HYPERLINK("http://www.godatabase.org/cgi-bin/go.cgi?query=GO:0048714&auto_wild_cards=yes&view=query&action=query&search_constraint=terms"	GO:0048714_positive_regulation_of_oligodendrocyte_differentiation) 1 0
=HYPERLINK("http://www.godatabase.org/cgi-bin/go.cgi?query=GO:0048733&auto_wild_cards=yes&view=query&action=query&search_constraint=terms"	GO:0048733_sebaceous_gland_development) 1 0
=HYPERLINK("http://www.godatabase.org/cgi-bin/go.cgi?query=GO:0048743&auto_wild_cards=yes&view=query&action=query&search_constraint=terms"	GO:0048743_positive_regulation_of_skeletal_muscle_fiber_development) 1 0
=HYPERLINK("http://www.godatabase.org/cgi-bin/go.cgi?query=GO:0048752&auto_wild_cards=yes&view=query&action=query&search_constraint=terms"	GO:0048752_semicircular_canal_morphogenesis) 1 0
=HYPERLINK("http://www.godatabase.org/cgi-bin/go.cgi?query=GO:0048773&auto_wild_cards=yes&view=query&action=query&search_constraint=terms"	GO:0048773_erythrophore_differentiation) 1 0
=HYPERLINK("http://www.godatabase.org/cgi-bin/go.cgi?query=GO:0048790&auto_wild_cards=yes&view=query&action=query&search_constraint=terms"	GO:0048790_maintenance_of_presynaptic_active_zone_structure) 1 0
=HYPERLINK("http://www.godatabase.org/cgi-bin/go.cgi?query=GO:0048791&auto_wild_cards=yes&view=query&action=query&search_constraint=terms"	GO:0048791_calcium_ion-dependent_exocytosis_of_neurotransmitter) 1 0
=HYPERLINK("http://www.godatabase.org/cgi-bin/go.cgi?query=GO:0048822&auto_wild_cards=yes&view=query&action=query&search_constraint=terms"	GO:0048822_enucleate_erythrocyte_development) 1 0
=HYPERLINK("http://www.godatabase.org/cgi-bin/go.cgi?query=GO:0048866&auto_wild_cards=yes&view=query&action=query&search_constraint=terms"	GO:0048866_stem_cell_fate_specification) 1 0
=HYPERLINK("http://www.godatabase.org/cgi-bin/go.cgi?query=GO:0048936&auto_wild_cards=yes&view=query&action=query&search_constraint=terms"	GO:0048936_peripheral_nervous_system_neuron_axonogenesis) 1 0
=HYPERLINK("http://www.godatabase.org/cgi-bin/go.cgi?query=GO:0050427&auto_wild_cards=yes&view=query&action=query&search_constraint=terms"	GO:0050427_3'-phosphoadenosine_5'-phosphosulfate_metabolic_process) 1 0
=HYPERLINK("http://www.godatabase.org/cgi-bin/go.cgi?query=GO:0050428&auto_wild_cards=yes&view=query&action=query&search_constraint=terms"	GO:0050428_3'-phosphoadenosine_5'-phosphosulfate_biosynthetic_process) 1 0
=HYPERLINK("http://www.godatabase.org/cgi-bin/go.cgi?query=GO:0050482&auto_wild_cards=yes&view=query&action=query&search_constraint=terms"	GO:0050482_arachidonic_acid_secretion) 1 0
=HYPERLINK("http://www.godatabase.org/cgi-bin/go.cgi?query=GO:0050667&auto_wild_cards=yes&view=query&action=query&search_constraint=terms"	GO:0050667_homocysteine_metabolic_process) 1 0
=HYPERLINK("http://www.godatabase.org/cgi-bin/go.cgi?query=GO:0050674&auto_wild_cards=yes&view=query&action=query&search_constraint=terms"	GO:0050674_urothelial_cell_proliferation) 1 0
=HYPERLINK("http://www.godatabase.org/cgi-bin/go.cgi?query=GO:0050675&auto_wild_cards=yes&view=query&action=query&search_constraint=terms"	GO:0050675_regulation_of_urothelial_cell_proliferation) 1 0
=HYPERLINK("http://www.godatabase.org/cgi-bin/go.cgi?query=GO:0050677&auto_wild_cards=yes&view=query&action=query&search_constraint=terms"	GO:0050677_positive_regulation_of_urothelial_cell_proliferation) 1 0
=HYPERLINK("http://www.godatabase.org/cgi-bin/go.cgi?query=GO:0050691&auto_wild_cards=yes&view=query&action=query&search_constraint=terms"	GO:0050691_regulation_of_defense_response_to_virus_by_host) 1 0
=HYPERLINK("http://www.godatabase.org/cgi-bin/go.cgi?query=GO:0050748&auto_wild_cards=yes&view=query&action=query&search_constraint=terms"	GO:0050748_negative_regulation_of_lipoprotein_metabolic_process) 1 0
=HYPERLINK("http://www.godatabase.org/cgi-bin/go.cgi?query=GO:0050757&auto_wild_cards=yes&view=query&action=query&search_constraint=terms"	GO:0050757_thymidylate_synthase_biosynthetic_process) 1 0
=HYPERLINK("http://www.godatabase.org/cgi-bin/go.cgi?query=GO:0050758&auto_wild_cards=yes&view=query&action=query&search_constraint=terms"	GO:0050758_regulation_of_thymidylate_synthase_biosynthetic_process) 1 0
=HYPERLINK("http://www.godatabase.org/cgi-bin/go.cgi?query=GO:0050760&auto_wild_cards=yes&view=query&action=query&search_constraint=terms"	GO:0050760_negative_regulation_of_thymidylate_synthase_biosynthetic_process) 1 0
=HYPERLINK("http://www.godatabase.org/cgi-bin/go.cgi?query=GO:0050812&auto_wild_cards=yes&view=query&action=query&search_constraint=terms"	GO:0050812_regulation_of_acyl-CoA_biosynthetic_process) 1 0
=HYPERLINK("http://www.godatabase.org/cgi-bin/go.cgi?query=GO:0050832&auto_wild_cards=yes&view=query&action=query&search_constraint=terms"	GO:0050832_defense_response_to_fungus) 1 0
=HYPERLINK("http://www.godatabase.org/cgi-bin/go.cgi?query=GO:0050861&auto_wild_cards=yes&view=query&action=query&search_constraint=terms"	GO:0050861_positive_regulation_of_B_cell_receptor_signaling_pathway) 1 0
=HYPERLINK("http://www.godatabase.org/cgi-bin/go.cgi?query=GO:0050862&auto_wild_cards=yes&view=query&action=query&search_constraint=terms"	GO:0050862_positive_regulation_of_T_cell_receptor_signaling_pathway) 1 0
=HYPERLINK("http://www.godatabase.org/cgi-bin/go.cgi?query=GO:0050916&auto_wild_cards=yes&view=query&action=query&search_constraint=terms"	GO:0050916_sensory_perception_of_sweet_taste) 1 0
=HYPERLINK("http://www.godatabase.org/cgi-bin/go.cgi?query=GO:0050975&auto_wild_cards=yes&view=query&action=query&search_constraint=terms"	GO:0050975_sensory_perception_of_touch) 1 0
=HYPERLINK("http://www.godatabase.org/cgi-bin/go.cgi?query=GO:0050995&auto_wild_cards=yes&view=query&action=query&search_constraint=terms"	GO:0050995_negative_regulation_of_lipid_catabolic_process) 1 0
=HYPERLINK("http://www.godatabase.org/cgi-bin/go.cgi?query=GO:0051001&auto_wild_cards=yes&view=query&action=query&search_constraint=terms"	GO:0051001_negative_regulation_of_nitric-oxide_synthase_activity) 1 0
=HYPERLINK("http://www.godatabase.org/cgi-bin/go.cgi?query=GO:0051005&auto_wild_cards=yes&view=query&action=query&search_constraint=terms"	GO:0051005_negative_regulation_of_lipoprotein_lipase_activity) 1 0
=HYPERLINK("http://www.godatabase.org/cgi-bin/go.cgi?query=GO:0051006&auto_wild_cards=yes&view=query&action=query&search_constraint=terms"	GO:0051006_positive_regulation_of_lipoprotein_lipase_activity) 1 0
=HYPERLINK("http://www.godatabase.org/cgi-bin/go.cgi?query=GO:0051016&auto_wild_cards=yes&view=query&action=query&search_constraint=terms"	GO:0051016_barbed-end_actin_filament_capping) 1 0
=HYPERLINK("http://www.godatabase.org/cgi-bin/go.cgi?query=GO:0051029&auto_wild_cards=yes&view=query&action=query&search_constraint=terms"	GO:0051029_rRNA_transport) 1 0
=HYPERLINK("http://www.godatabase.org/cgi-bin/go.cgi?query=GO:0051043&auto_wild_cards=yes&view=query&action=query&search_constraint=terms"	GO:0051043_regulation_of_membrane_protein_ectodomain_proteolysis) 1 0
=HYPERLINK("http://www.godatabase.org/cgi-bin/go.cgi?query=GO:0051044&auto_wild_cards=yes&view=query&action=query&search_constraint=terms"	GO:0051044_positive_regulation_of_membrane_protein_ectodomain_proteolysis) 1 0
=HYPERLINK("http://www.godatabase.org/cgi-bin/go.cgi?query=GO:0051088&auto_wild_cards=yes&view=query&action=query&search_constraint=terms"	GO:0051088_PMA-inducible_membrane_protein_ectodomain_proteolysis) 1 0
=HYPERLINK("http://www.godatabase.org/cgi-bin/go.cgi?query=GO:0051102&auto_wild_cards=yes&view=query&action=query&search_constraint=terms"	GO:0051102_DNA_ligation_during_DNA_recombination) 1 0
=HYPERLINK("http://www.godatabase.org/cgi-bin/go.cgi?query=GO:0051103&auto_wild_cards=yes&view=query&action=query&search_constraint=terms"	GO:0051103_DNA_ligation_during_DNA_repair) 1 0
=HYPERLINK("http://www.godatabase.org/cgi-bin/go.cgi?query=GO:0051123&auto_wild_cards=yes&view=query&action=query&search_constraint=terms"	GO:0051123_transcriptional_preinitiation_complex_assembly) 1 0
=HYPERLINK("http://www.godatabase.org/cgi-bin/go.cgi?query=GO:0051125&auto_wild_cards=yes&view=query&action=query&search_constraint=terms"	GO:0051125_regulation_of_actin_nucleation) 1 0
=HYPERLINK("http://www.godatabase.org/cgi-bin/go.cgi?query=GO:0051127&auto_wild_cards=yes&view=query&action=query&search_constraint=terms"	GO:0051127_positive_regulation_of_actin_nucleation) 1 0
=HYPERLINK("http://www.godatabase.org/cgi-bin/go.cgi?query=GO:0051151&auto_wild_cards=yes&view=query&action=query&search_constraint=terms"	GO:0051151_negative_regulation_of_smooth_muscle_cell_differentiation) 1 0
=HYPERLINK("http://www.godatabase.org/cgi-bin/go.cgi?query=GO:0051154&auto_wild_cards=yes&view=query&action=query&search_constraint=terms"	GO:0051154_negative_regulation_of_striated_muscle_cell_differentiation) 1 0
=HYPERLINK("http://www.godatabase.org/cgi-bin/go.cgi?query=GO:0051155&auto_wild_cards=yes&view=query&action=query&search_constraint=terms"	GO:0051155_positive_regulation_of_striated_muscle_cell_differentiation) 1 0
=HYPERLINK("http://www.godatabase.org/cgi-bin/go.cgi?query=GO:0051156&auto_wild_cards=yes&view=query&action=query&search_constraint=terms"	GO:0051156_glucose_6-phosphate_metabolic_process) 1 0
=HYPERLINK("http://www.godatabase.org/cgi-bin/go.cgi?query=GO:0051187&auto_wild_cards=yes&view=query&action=query&search_constraint=terms"	GO:0051187_cofactor_catabolic_process) 1 0
=HYPERLINK("http://www.godatabase.org/cgi-bin/go.cgi?query=GO:0051189&auto_wild_cards=yes&view=query&action=query&search_constraint=terms"	GO:0051189_prosthetic_group_metabolic_process) 1 0
=HYPERLINK("http://www.godatabase.org/cgi-bin/go.cgi?query=GO:0051193&auto_wild_cards=yes&view=query&action=query&search_constraint=terms"	GO:0051193_regulation_of_cofactor_metabolic_process) 1 0
=HYPERLINK("http://www.godatabase.org/cgi-bin/go.cgi?query=GO:0051196&auto_wild_cards=yes&view=query&action=query&search_constraint=terms"	GO:0051196_regulation_of_coenzyme_metabolic_process) 1 0
=HYPERLINK("http://www.godatabase.org/cgi-bin/go.cgi?query=GO:0051255&auto_wild_cards=yes&view=query&action=query&search_constraint=terms"	GO:0051255_spindle_midzone_assembly) 1 0
=HYPERLINK("http://www.godatabase.org/cgi-bin/go.cgi?query=GO:0051257&auto_wild_cards=yes&view=query&action=query&search_constraint=terms"	GO:0051257_spindle_midzone_assembly_involved_in_meiosis) 1 0
=HYPERLINK("http://www.godatabase.org/cgi-bin/go.cgi?query=GO:0051281&auto_wild_cards=yes&view=query&action=query&search_constraint=terms"	GO:0051281_positive_regulation_of_release_of_sequestered_calcium_ion_into_cytosol) 1 0
=HYPERLINK("http://www.godatabase.org/cgi-bin/go.cgi?query=GO:0051290&auto_wild_cards=yes&view=query&action=query&search_constraint=terms"	GO:0051290_protein_heterotetramerization) 1 0
=HYPERLINK("http://www.godatabase.org/cgi-bin/go.cgi?query=GO:0051305&auto_wild_cards=yes&view=query&action=query&search_constraint=terms"	GO:0051305_chromosome_movement_towards_spindle_pole) 1 0
=HYPERLINK("http://www.godatabase.org/cgi-bin/go.cgi?query=GO:0051310&auto_wild_cards=yes&view=query&action=query&search_constraint=terms"	GO:0051310_metaphase_plate_congression) 1 0
=HYPERLINK("http://www.godatabase.org/cgi-bin/go.cgi?query=GO:0051311&auto_wild_cards=yes&view=query&action=query&search_constraint=terms"	GO:0051311_meiotic_metaphase_plate_congression) 1 0
=HYPERLINK("http://www.godatabase.org/cgi-bin/go.cgi?query=GO:0051340&auto_wild_cards=yes&view=query&action=query&search_constraint=terms"	GO:0051340_regulation_of_ligase_activity) 1 0
=HYPERLINK("http://www.godatabase.org/cgi-bin/go.cgi?query=GO:0051351&auto_wild_cards=yes&view=query&action=query&search_constraint=terms"	GO:0051351_positive_regulation_of_ligase_activity) 1 0
=HYPERLINK("http://www.godatabase.org/cgi-bin/go.cgi?query=GO:0051354&auto_wild_cards=yes&view=query&action=query&search_constraint=terms"	GO:0051354_negative_regulation_of_oxidoreductase_activity) 1 0
=HYPERLINK("http://www.godatabase.org/cgi-bin/go.cgi?query=GO:0051355&auto_wild_cards=yes&view=query&action=query&search_constraint=terms"	GO:0051355_proprioception_during_equilibrioception) 1 0
=HYPERLINK("http://www.godatabase.org/cgi-bin/go.cgi?query=GO:0051383&auto_wild_cards=yes&view=query&action=query&search_constraint=terms"	GO:0051383_kinetochore_organization) 1 0
=HYPERLINK("http://www.godatabase.org/cgi-bin/go.cgi?query=GO:0051386&auto_wild_cards=yes&view=query&action=query&search_constraint=terms"	GO:0051386_regulation_of_nerve_growth_factor_receptor_signaling_pathway) 1 0
=HYPERLINK("http://www.godatabase.org/cgi-bin/go.cgi?query=GO:0051409&auto_wild_cards=yes&view=query&action=query&search_constraint=terms"	GO:0051409_response_to_nitrosative_stress) 1 0
=HYPERLINK("http://www.godatabase.org/cgi-bin/go.cgi?query=GO:0051457&auto_wild_cards=yes&view=query&action=query&search_constraint=terms"	GO:0051457_maintenance_of_protein_location_in_nucleus) 1 0
=HYPERLINK("http://www.godatabase.org/cgi-bin/go.cgi?query=GO:0051462&auto_wild_cards=yes&view=query&action=query&search_constraint=terms"	GO:0051462_regulation_of_cortisol_secretion) 1 0
=HYPERLINK("http://www.godatabase.org/cgi-bin/go.cgi?query=GO:0051463&auto_wild_cards=yes&view=query&action=query&search_constraint=terms"	GO:0051463_negative_regulation_of_cortisol_secretion) 1 0
=HYPERLINK("http://www.godatabase.org/cgi-bin/go.cgi?query=GO:0051481&auto_wild_cards=yes&view=query&action=query&search_constraint=terms"	GO:0051481_reduction_of_cytosolic_calcium_ion_concentration) 1 0
=HYPERLINK("http://www.godatabase.org/cgi-bin/go.cgi?query=GO:0051482&auto_wild_cards=yes&view=query&action=query&search_constraint=terms"	GO:0051482_elevation_of_cytosolic_calcium_ion_concentration_during_G-protein_signaling__coupled_to_IP3_second_messenger_(phospholipase_C_activating)) 1 0
=HYPERLINK("http://www.godatabase.org/cgi-bin/go.cgi?query=GO:0051542&auto_wild_cards=yes&view=query&action=query&search_constraint=terms"	GO:0051542_elastin_biosynthetic_process) 1 0
=HYPERLINK("http://www.godatabase.org/cgi-bin/go.cgi?query=GO:0051568&auto_wild_cards=yes&view=query&action=query&search_constraint=terms"	GO:0051568_histone_H3-K4_methylation) 1 0
=HYPERLINK("http://www.godatabase.org/cgi-bin/go.cgi?query=GO:0051569&auto_wild_cards=yes&view=query&action=query&search_constraint=terms"	GO:0051569_regulation_of_histone_H3-K4_methylation) 1 0
=HYPERLINK("http://www.godatabase.org/cgi-bin/go.cgi?query=GO:0051570&auto_wild_cards=yes&view=query&action=query&search_constraint=terms"	GO:0051570_regulation_of_histone_H3-K9_methylation) 1 0
=HYPERLINK("http://www.godatabase.org/cgi-bin/go.cgi?query=GO:0051573&auto_wild_cards=yes&view=query&action=query&search_constraint=terms"	GO:0051573_negative_regulation_of_histone_H3-K9_methylation) 1 0
=HYPERLINK("http://www.godatabase.org/cgi-bin/go.cgi?query=GO:0051580&auto_wild_cards=yes&view=query&action=query&search_constraint=terms"	GO:0051580_regulation_of_neurotransmitter_uptake) 1 0
=HYPERLINK("http://www.godatabase.org/cgi-bin/go.cgi?query=GO:0051582&auto_wild_cards=yes&view=query&action=query&search_constraint=terms"	GO:0051582_positive_regulation_of_neurotransmitter_uptake) 1 0
[truncated: 3,875 more rows]
