# Supplementary material for: RedundancyMiner: De-replication of redundant GO categories in microarray and proteomics analysis
Source: BMC Bioinformatics. 2011 Feb 10;12:52. doi: 10.1186/1471-2105-12-52 (PMC3223614; doi:10.1186/1471-2105-12-52)
Supplement: Additional file 8 — Retinal development HTGM download. compressed package of the results of running HTGM on the retinal development genes list. [file 1471-2105-12-52-S8.ZIP › SCENARIO_2_MODIFIED/total.txt.total.txt.dir/Exp1_BestClusterMap_LEIGS_KM_24.csv.join.16.txt.dir/Exp1_BestClusterMap_LEIGS_KM_24.csv.join.16.txt.change.gce]

GO:0045785_positive_regulation_of_cell_adhesion	ITGA6	37	3	7.778716	-2.190980	1	7.59	7.590000
GO:0045785_positive_regulation_of_cell_adhesion	NID1	37	3	7.778716	-2.190980	1	7.59	7.590000
GO:0045785_positive_regulation_of_cell_adhesion	COL8A1	37	3	7.778716	-2.190980	1	7.59	7.590000
GO:0000375_RNA_splicing__via_transesterification_reactions	FUSIP1	12	2	15.989583	-2.182424	4	8.13	2.032500
GO:0000375_RNA_splicing__via_transesterification_reactions	CUGBP2	12	2	15.989583	-2.182424	4	8.13	2.032500
GO:0000377_RNA_splicing__via_transesterification_reactions_with_bulged_adenosine_as_nucleophile	FUSIP1	12	2	15.989583	-2.182424	4	8.13	2.032500
GO:0000377_RNA_splicing__via_transesterification_reactions_with_bulged_adenosine_as_nucleophile	CUGBP2	12	2	15.989583	-2.182424	4	8.13	2.032500
GO:0000398_nuclear_mRNA_splicing__via_spliceosome	FUSIP1	12	2	15.989583	-2.182424	4	8.13	2.032500
GO:0000398_nuclear_mRNA_splicing__via_spliceosome	CUGBP2	12	2	15.989583	-2.182424	4	8.13	2.032500
GO:0002316_follicular_B_cell_differentiation	PLCG2	1	1							
GO:0006596_polyamine_biosynthetic_process	AMD1	1	1							
GO:0006597_spermine_biosynthetic_process	AMD1	1	1							
GO:0008216_spermidine_metabolic_process	AMD1	1	1							
GO:0008295_spermidine_biosynthetic_process	AMD1	1	1							
GO:0016482_cytoplasmic_transport	FUSIP1	1	1							
GO:0019255_glucose_1-phosphate_metabolic_process	PGM3	1	1							
GO:0032237_activation_of_store-operated_calcium_channel_activity	PLCG2	1	1							
GO:0032836_glomerular_basement_membrane_development	NID1	1	1							
GO:0006396_RNA_processing	FUSIP1	47	3	6.123670	-1.903030	5	13.17	2.634000
GO:0006396_RNA_processing	WDR55	47	3	6.123670	-1.903030	5	13.17	2.634000
GO:0006396_RNA_processing	CUGBP2	47	3	6.123670	-1.903030	5	13.17	2.634000
GO:0008380_RNA_splicing	FUSIP1	17	2	11.286765	-1.882824	6	13.9	2.316667
GO:0008380_RNA_splicing	CUGBP2	17	2	11.286765	-1.882824	6	13.9	2.316667
GO:0007601_visual_perception	GUCA1B	51	3	5.643382	-1.806947	7	15.7	2.242857
GO:0007601_visual_perception	ABCA4	51	3	5.643382	-1.806947	7	15.7	2.242857
GO:0007601_visual_perception	MFRP	51	3	5.643382	-1.806947	7	15.7	2.242857
GO:0046165_alcohol_biosynthetic_process	PGM3	19	2	10.098684	-1.789111	8	16.32	2.040000
GO:0046165_alcohol_biosynthetic_process	PLCG2	19	2	10.098684	-1.789111	8	16.32	2.040000
GO:0050953_sensory_perception_of_light_stimulus	GUCA1B	52	3	5.534856	-1.784283	9	16.41	1.823333
GO:0050953_sensory_perception_of_light_stimulus	ABCA4	52	3	5.534856	-1.784283	9	16.41	1.823333
GO:0050953_sensory_perception_of_light_stimulus	MFRP	52	3	5.534856	-1.784283	9	16.41	1.823333
GO:0006021_inositol_biosynthetic_process	PLCG2	2	1							
GO:0006042_glucosamine_biosynthetic_process	PGM3	2	1							
GO:0006045_N-acetylglucosamine_biosynthetic_process	PGM3	2	1							
GO:0006048_UDP-N-acetylglucosamine_biosynthetic_process	PGM3	2	1							
GO:0006649_phospholipid_transfer_to_membrane	ABCA4	2	1							
GO:0032234_regulation_of_calcium_ion_transport_via_store-operated_calcium_channel_activity	PLCG2	2	1							
GO:0032236_positive_regulation_of_calcium_ion_transport_via_store-operated_calcium_channel_activity	PLCG2	2	1							
GO:0032957_inositol_trisphosphate_metabolic_process	PLCG2	2	1							
GO:0032958_inositol_phosphate_biosynthetic_process	PLCG2	2	1							
GO:0032959_inositol_trisphosphate_biosynthetic_process	PLCG2	2	1							
GO:0033119_negative_regulation_of_RNA_splicing	FUSIP1	2	1							
GO:0043647_inositol_phosphate_metabolic_process	PLCG2	2	1							
GO:0046349_amino_sugar_biosynthetic_process	PGM3	2	1							
GO:0048025_negative_regulation_of_nuclear_mRNA_splicing__via_spliceosome	FUSIP1	2	1							
GO:0048670_regulation_of_collateral_sprouting	ULK2	2	1							
GO:0048671_negative_regulation_of_collateral_sprouting	ULK2	2	1							
GO:0050686_negative_regulation_of_mRNA_processing	FUSIP1	2	1							
GO:0006397_mRNA_processing	FUSIP1	23	2	8.342391	-1.630450	12	20.97	1.747500
GO:0006397_mRNA_processing	CUGBP2	23	2	8.342391	-1.630450	12	20.97	1.747500
GO:0007163_establishment_or_maintenance_of_cell_polarity	SYNE2	23	2	8.342391	-1.630450	12	20.97	1.747500
GO:0007163_establishment_or_maintenance_of_cell_polarity	BRSK2	23	2	8.342391	-1.630450	12	20.97	1.747500
GO:0022613_ribonucleoprotein_complex_biogenesis	WDR55	23	2	8.342391	-1.630450	12	20.97	1.747500
GO:0022613_ribonucleoprotein_complex_biogenesis	CUGBP2	23	2	8.342391	-1.630450	12	20.97	1.747500
GO:0000902_cell_morphogenesis	SYNE2	283	7	2.373012	-1.588059	13	22.36	1.720000
GO:0000902_cell_morphogenesis	NTF3	283	7	2.373012	-1.588059	13	22.36	1.720000
GO:0000902_cell_morphogenesis	BCL11B	283	7	2.373012	-1.588059	13	22.36	1.720000
GO:0000902_cell_morphogenesis	ULK2	283	7	2.373012	-1.588059	13	22.36	1.720000
GO:0000902_cell_morphogenesis	BRSK2	283	7	2.373012	-1.588059	13	22.36	1.720000
GO:0000902_cell_morphogenesis	SOX6	283	7	2.373012	-1.588059	13	22.36	1.720000
GO:0000902_cell_morphogenesis	DST	283	7	2.373012	-1.588059	13	22.36	1.720000
GO:0030155_regulation_of_cell_adhesion	ITGA6	62	3	4.642137	-1.582320	14	22.54	1.610000
GO:0030155_regulation_of_cell_adhesion	NID1	62	3	4.642137	-1.582320	14	22.54	1.610000
GO:0030155_regulation_of_cell_adhesion	COL8A1	62	3	4.642137	-1.582320	14	22.54	1.610000
GO:0010811_positive_regulation_of_cell-substrate_adhesion	NID1	25	2	7.675000	-1.562169	15	23.51	1.567333
GO:0010811_positive_regulation_of_cell-substrate_adhesion	COL8A1	25	2	7.675000	-1.562169	15	23.51	1.567333
GO:0031589_cell-substrate_adhesion	ITGA6	66	3	4.360795	-1.512067	16	25.11	1.569375
GO:0031589_cell-substrate_adhesion	NID1	66	3	4.360795	-1.512067	16	25.11	1.569375
GO:0031589_cell-substrate_adhesion	COL8A1	66	3	4.360795	-1.512067	16	25.11	1.569375
GO:0000320_re-entry_into_mitotic_cell_cycle	CCNF	3	1							
GO:0002568_somatic_diversification_of_T_cell_receptor_genes	BCL11B	3	1							
GO:0002681_somatic_recombination_of_T_cell_receptor_gene_segments	BCL11B	3	1							
GO:0006047_UDP-N-acetylglucosamine_metabolic_process	PGM3	3	1							
GO:0007000_nucleolus_organization	NOLC1	3	1							
GO:0007403_glial_cell_fate_determination	NTF3	3	1							
GO:0008090_retrograde_axon_cargo_transport	DST	3	1							
GO:0031282_regulation_of_guanylate_cyclase_activity	GUCA1B	3	1							
GO:0032411_positive_regulation_of_transporter_activity	PLCG2	3	1							
GO:0032414_positive_regulation_of_ion_transmembrane_transporter_activity	PLCG2	3	1							
GO:0033153_T_cell_receptor_V(D)J_recombination	BCL11B	3	1							
GO:0046488_phosphatidylinositol_metabolic_process	PIP5K1B	3	1							
GO:0048668_collateral_sprouting	ULK2	3	1							
GO:0006997_nucleus_organization	SYNE2	28	2	6.852679	-1.470362	17	27.04	1.590588
GO:0006997_nucleus_organization	NOLC1	28	2	6.852679	-1.470362	17	27.04	1.590588
GO:0032989_cellular_component_morphogenesis	SYNE2	307	7	2.187500	-1.420292	18	29.31	1.628333
GO:0032989_cellular_component_morphogenesis	NTF3	307	7	2.187500	-1.420292	18	29.31	1.628333
GO:0032989_cellular_component_morphogenesis	BCL11B	307	7	2.187500	-1.420292	18	29.31	1.628333
GO:0032989_cellular_component_morphogenesis	ULK2	307	7	2.187500	-1.420292	18	29.31	1.628333
GO:0032989_cellular_component_morphogenesis	BRSK2	307	7	2.187500	-1.420292	18	29.31	1.628333
GO:0032989_cellular_component_morphogenesis	SOX6	307	7	2.187500	-1.420292	18	29.31	1.628333
GO:0032989_cellular_component_morphogenesis	DST	307	7	2.187500	-1.420292	18	29.31	1.628333
GO:0044262_cellular_carbohydrate_metabolic_process	PGM3	72	3	3.997396	-1.415744	19	29.67	1.561579
GO:0044262_cellular_carbohydrate_metabolic_process	GALNT10	72	3	3.997396	-1.415744	19	29.67	1.561579
GO:0044262_cellular_carbohydrate_metabolic_process	HK2	72	3	3.997396	-1.415744	19	29.67	1.561579
GO:0002312_B_cell_activation_during_immune_response	PLCG2	4	1							
GO:0002313_mature_B_cell_differentiation_during_immune_response	PLCG2	4	1							
GO:0006835_dicarboxylic_acid_transport	SLC13A3	4	1							
GO:0008215_spermine_metabolic_process	AMD1	4	1							
GO:0009225_nucleotide-sugar_metabolic_process	PGM3	4	1							
GO:0030826_regulation_of_cGMP_biosynthetic_process	GUCA1B	4	1							
GO:0032835_glomerulus_development	NID1	4	1							
GO:0043129_surfactant_homeostasis	KDR	4	1							
GO:0043484_regulation_of_RNA_splicing	FUSIP1	4	1							
GO:0046173_polyol_biosynthetic_process	PLCG2	4	1							
GO:0046835_carbohydrate_phosphorylation	HK2	4	1							
GO:0048024_regulation_of_nuclear_mRNA_splicing__via_spliceosome	FUSIP1	4	1							
GO:0048484_enteric_nervous_system_development	NTF3	4	1							
GO:0048875_chemical_homeostasis_within_a_tissue	KDR	4	1							
GO:0010810_regulation_of_cell-substrate_adhesion	NID1	35	2	5.482143	-1.293244	20	38.23	1.911500
GO:0010810_regulation_of_cell-substrate_adhesion	COL8A1	35	2	5.482143	-1.293244	20	38.23	1.911500
GO:0006376_mRNA_splice_site_selection	CUGBP2	5	1	19.187500	-1.291887	25	52.17	2.086800
GO:0010761_fibroblast_migration	SYNE2	5	1	19.187500	-1.291887	25	52.17	2.086800
GO:0030823_regulation_of_cGMP_metabolic_process	GUCA1B	5	1	19.187500	-1.291887	25	52.17	2.086800
GO:0031122_cytoplasmic_microtubule_organization	DST	5	1	19.187500	-1.291887	25	52.17	2.086800
GO:0033627_cell_adhesion_mediated_by_integrin	ITGA6	5	1	19.187500	-1.291887	25	52.17	2.086800
GO:0022602_ovulation_cycle_process	ADAMTS1	36	2	5.329861	-1.271256	26	53.87	2.071923
GO:0022602_ovulation_cycle_process	KDR	36	2	5.329861	-1.271256	26	53.87	2.071923
GO:0042698_ovulation_cycle	ADAMTS1	37	2	5.185811	-1.249956	27	55.22	2.045185
GO:0042698_ovulation_cycle	KDR	37	2	5.185811	-1.249956	27	55.22	2.045185
GO:0000245_spliceosome_assembly	CUGBP2	6	1	15.989583	-1.214914	34	68.69	2.020294
GO:0002335_mature_B_cell_differentiation	PLCG2	6	1	15.989583	-1.214914	34	68.69	2.020294
GO:0006998_nuclear_envelope_organization	SYNE2	6	1	15.989583	-1.214914	34	68.69	2.020294
GO:0022409_positive_regulation_of_cell-cell_adhesion	ITGA6	6	1	15.989583	-1.214914	34	68.69	2.020294
GO:0031077_post-embryonic_camera-type_eye_development	BCL11B	6	1	15.989583	-1.214914	34	68.69	2.020294
GO:0042403_thyroid_hormone_metabolic_process	CRYM	6	1	15.989583	-1.214914	34	68.69	2.020294
GO:0050684_regulation_of_mRNA_processing	FUSIP1	6	1	15.989583	-1.214914	34	68.69	2.020294
GO:0007160_cell-matrix_adhesion	ITGA6	39	2	4.919872	-1.209272	35	70.07	2.002000
GO:0007160_cell-matrix_adhesion	NID1	39	2	4.919872	-1.209272	35	70.07	2.002000
GO:0016071_mRNA_metabolic_process	FUSIP1	40	2	4.796875	-1.189823	36	71.64	1.990000
GO:0016071_mRNA_metabolic_process	CUGBP2	40	2	4.796875	-1.189823	36	71.64	1.990000
GO:0008585_female_gonad_development	ADAMTS1	41	2	4.679878	-1.170928	37	73.25	1.979730
GO:0008585_female_gonad_development	KDR	41	2	4.679878	-1.170928	37	73.25	1.979730
GO:0006006_glucose_metabolic_process	PGM3	42	2	4.568452	-1.152562	38	75.12	1.976842
GO:0006006_glucose_metabolic_process	HK2	42	2	4.568452	-1.152562	38	75.12	1.976842
GO:0006041_glucosamine_metabolic_process	PGM3	7	1	13.705357	-1.150173	46	87.01	1.891522
GO:0006044_N-acetylglucosamine_metabolic_process	PGM3	7	1	13.705357	-1.150173	46	87.01	1.891522
GO:0015914_phospholipid_transport	ABCA4	7	1	13.705357	-1.150173	46	87.01	1.891522
GO:0022407_regulation_of_cell-cell_adhesion	ITGA6	7	1	13.705357	-1.150173	46	87.01	1.891522
GO:0022618_ribonucleoprotein_complex_assembly	CUGBP2	7	1	13.705357	-1.150173	46	87.01	1.891522
GO:0042438_melanin_biosynthetic_process	TYR	7	1	13.705357	-1.150173	46	87.01	1.891522
GO:0046847_filopodium_assembly	ITGA6	7	1	13.705357	-1.150173	46	87.01	1.891522
GO:0051928_positive_regulation_of_calcium_ion_transport	PLCG2	7	1	13.705357	-1.150173	46	87.01	1.891522
GO:0010001_glial_cell_differentiation	NTF3	43	2	4.462209	-1.134698	47	88.59	1.884894
GO:0010001_glial_cell_differentiation	DTX1	43	2	4.462209	-1.134698	47	88.59	1.884894
GO:0046545_development_of_primary_female_sexual_characteristics	ADAMTS1	44	2	4.360795	-1.117313	48	91.07	1.897292
GO:0046545_development_of_primary_female_sexual_characteristics	KDR	44	2	4.360795	-1.117313	48	91.07	1.897292
GO:0006020_inositol_metabolic_process	PLCG2	8	1	11.992188	-1.094382	60	101.82	1.697000
GO:0006493_protein_amino_acid_O-linked_glycosylation	GALNT10	8	1	11.992188	-1.094382	60	101.82	1.697000
GO:0006582_melanin_metabolic_process	TYR	8	1	11.992188	-1.094382	60	101.82	1.697000
GO:0021781_glial_cell_fate_commitment	NTF3	8	1	11.992188	-1.094382	60	101.82	1.697000
GO:0022898_regulation_of_transmembrane_transporter_activity	PLCG2	8	1	11.992188	-1.094382	60	101.82	1.697000
GO:0030035_microspike_assembly	ITGA6	8	1	11.992188	-1.094382	60	101.82	1.697000
GO:0030500_regulation_of_bone_mineralization	ANK	8	1	11.992188	-1.094382	60	101.82	1.697000
GO:0032409_regulation_of_transporter_activity	PLCG2	8	1	11.992188	-1.094382	60	101.82	1.697000
GO:0032412_regulation_of_ion_transmembrane_transporter_activity	PLCG2	8	1	11.992188	-1.094382	60	101.82	1.697000
GO:0045494_photoreceptor_cell_maintenance	ABCA4	8	1	11.992188	-1.094382	60	101.82	1.697000
GO:0060347_heart_trabecula_formation	ADAMTS1	8	1	11.992188	-1.094382	60	101.82	1.697000
GO:0070167_regulation_of_biomineral_formation	ANK	8	1	11.992188	-1.094382	60	101.82	1.697000
GO:0006066_alcohol_metabolic_process	PGM3	158	4	2.428797	-1.091704	62	102.06	1.646129
GO:0006066_alcohol_metabolic_process	HMGCR	158	4	2.428797	-1.091704	62	102.06	1.646129
GO:0006066_alcohol_metabolic_process	PLCG2	158	4	2.428797	-1.091704	62	102.06	1.646129
GO:0006066_alcohol_metabolic_process	HK2	158	4	2.428797	-1.091704	62	102.06	1.646129
GO:0007409_axonogenesis	NTF3	158	4	2.428797	-1.091704	62	102.06	1.646129
GO:0007409_axonogenesis	BCL11B	158	4	2.428797	-1.091704	62	102.06	1.646129
GO:0007409_axonogenesis	ULK2	158	4	2.428797	-1.091704	62	102.06	1.646129
GO:0007409_axonogenesis	DST	158	4	2.428797	-1.091704	62	102.06	1.646129
GO:0042063_gliogenesis	NTF3	46	2	4.171196	-1.083893	63	103.26	1.639048
GO:0042063_gliogenesis	DTX1	46	2	4.171196	-1.083893	63	103.26	1.639048
GO:0019318_hexose_metabolic_process	PGM3	48	2	3.997396	-1.052146	64	106.6	1.665625
GO:0019318_hexose_metabolic_process	HK2	48	2	3.997396	-1.052146	64	106.6	1.665625
GO:0001542_ovulation_from_ovarian_follicle	ADAMTS1	9	1	10.659722	-1.045427	73	116.95	1.602055
GO:0001667_ameboidal_cell_migration	SYNE2	9	1	10.659722	-1.045427	73	116.95	1.602055
GO:0006182_cGMP_biosynthetic_process	GUCA1B	9	1	10.659722	-1.045427	73	116.95	1.602055
GO:0006364_rRNA_processing	WDR55	9	1	10.659722	-1.045427	73	116.95	1.602055
GO:0006595_polyamine_metabolic_process	AMD1	9	1	10.659722	-1.045427	73	116.95	1.602055
GO:0006611_protein_export_from_nucleus	XPO5	9	1	10.659722	-1.045427	73	116.95	1.602055
GO:0016072_rRNA_metabolic_process	WDR55	9	1	10.659722	-1.045427	73	116.95	1.602055
GO:0030728_ovulation	ADAMTS1	9	1	10.659722	-1.045427	73	116.95	1.602055
GO:0033151_V(D)J_recombination	BCL11B	9	1	10.659722	-1.045427	73	116.95	1.602055
GO:0043473_pigmentation	SLC45A2	49	2	3.915816	-1.036855	75	118.4	1.578667
GO:0043473_pigmentation	TYR	49	2	3.915816	-1.036855	75	118.4	1.578667
GO:0046660_female_sex_differentiation	ADAMTS1	49	2	3.915816	-1.036855	75	118.4	1.578667
GO:0046660_female_sex_differentiation	KDR	49	2	3.915816	-1.036855	75	118.4	1.578667
GO:0048812_neuron_projection_morphogenesis	NTF3	170	4	2.257353	-1.002051	76	121.52	1.598947
GO:0048812_neuron_projection_morphogenesis	BCL11B	170	4	2.257353	-1.002051	76	121.52	1.598947
GO:0048812_neuron_projection_morphogenesis	ULK2	170	4	2.257353	-1.002051	76	121.52	1.598947
GO:0048812_neuron_projection_morphogenesis	DST	170	4	2.257353	-1.002051	76	121.52	1.598947
GO:0006040_amino_sugar_metabolic_process	PGM3	10	1	9.593750	-1.001864	81	133.06	1.642716
GO:0008088_axon_cargo_transport	DST	10	1	9.593750	-1.001864	81	133.06	1.642716
GO:0034637_cellular_carbohydrate_biosynthetic_process	PGM3	10	1	9.593750	-1.001864	81	133.06	1.642716
GO:0045446_endothelial_cell_differentiation	KDR	10	1	9.593750	-1.001864	81	133.06	1.642716
GO:0060343_trabecula_formation	ADAMTS1	10	1	9.593750	-1.001864	81	133.06	1.642716
GO:0048667_cell_morphogenesis_involved_in_neuron_differentiation	NTF3	173	4	2.218208	-0.981045	82	134.48	1.640000
GO:0048667_cell_morphogenesis_involved_in_neuron_differentiation	BCL11B	173	4	2.218208	-0.981045	82	134.48	1.640000
GO:0048667_cell_morphogenesis_involved_in_neuron_differentiation	ULK2	173	4	2.218208	-0.981045	82	134.48	1.640000
GO:0048667_cell_morphogenesis_involved_in_neuron_differentiation	DST	173	4	2.218208	-0.981045	82	134.48	1.640000
GO:0006576_biogenic_amine_metabolic_process	AMD1	53	2	3.620283	-0.979221	83	135.25	1.629518
GO:0006576_biogenic_amine_metabolic_process	CRYM	53	2	3.620283	-0.979221	83	135.25	1.629518
GO:0043010_camera-type_eye_development	CRYAB	110	3	2.616477	-0.974695	84	135.67	1.615119
GO:0043010_camera-type_eye_development	BCL11B	110	3	2.616477	-0.974695	84	135.67	1.615119
GO:0043010_camera-type_eye_development	COL8A1	110	3	2.616477	-0.974695	84	135.67	1.615119
GO:0031110_regulation_of_microtubule_polymerization_or_depolymerization	DST	11	1	8.721591	-0.962663	88	145.24	1.650455
GO:0034762_regulation_of_transmembrane_transport	PLCG2	11	1	8.721591	-0.962663	88	145.24	1.650455
GO:0042401_biogenic_amine_biosynthetic_process	AMD1	11	1	8.721591	-0.962663	88	145.24	1.650455
GO:0043270_positive_regulation_of_ion_transport	PLCG2	11	1	8.721591	-0.962663	88	145.24	1.650455
GO:0048858_cell_projection_morphogenesis	NTF3	176	4	2.180398	-0.960562	89	145.47	1.634494
GO:0048858_cell_projection_morphogenesis	BCL11B	176	4	2.180398	-0.960562	89	145.47	1.634494
GO:0048858_cell_projection_morphogenesis	ULK2	176	4	2.180398	-0.960562	89	145.47	1.634494
GO:0048858_cell_projection_morphogenesis	DST	176	4	2.180398	-0.960562	89	145.47	1.634494
GO:0030010_establishment_of_cell_polarity	BRSK2	12	1	7.994792	-0.927062	95	157.75	1.660526
GO:0030514_negative_regulation_of_BMP_signaling_pathway	HTRA1	12	1	7.994792	-0.927062	95	157.75	1.660526
GO:0031109_microtubule_polymerization_or_depolymerization	DST	12	1	7.994792	-0.927062	95	157.75	1.660526
GO:0046068_cGMP_metabolic_process	GUCA1B	12	1	7.994792	-0.927062	95	157.75	1.660526
GO:0048821_erythrocyte_development	SOX6	12	1	7.994792	-0.927062	95	157.75	1.660526
GO:0051145_smooth_muscle_cell_differentiation	NTF3	12	1	7.994792	-0.927062	95	157.75	1.660526
GO:0030097_hemopoiesis	PGM3	253	5	1.895998	-0.916615	96	159.51	1.661562
GO:0030097_hemopoiesis	BCL11B	253	5	1.895998	-0.916615	96	159.51	1.661562
GO:0030097_hemopoiesis	PLCG2	253	5	1.895998	-0.916615	96	159.51	1.661562
GO:0030097_hemopoiesis	SOX6	253	5	1.895998	-0.916615	96	159.51	1.661562
GO:0030097_hemopoiesis	KDR	253	5	1.895998	-0.916615	96	159.51	1.661562
GO:0032990_cell_part_morphogenesis	NTF3	184	4	2.085598	-0.908363	97	160.41	1.653711
GO:0032990_cell_part_morphogenesis	BCL11B	184	4	2.085598	-0.908363	97	160.41	1.653711
GO:0032990_cell_part_morphogenesis	ULK2	184	4	2.085598	-0.908363	97	160.41	1.653711
GO:0032990_cell_part_morphogenesis	DST	184	4	2.085598	-0.908363	97	160.41	1.653711
GO:0007155_cell_adhesion	ITGA6	186	4	2.063172	-0.895836	99	162.15	1.637879
GO:0007155_cell_adhesion	POSTN	186	4	2.063172	-0.895836	99	162.15	1.637879
GO:0007155_cell_adhesion	NID1	186	4	2.063172	-0.895836	99	162.15	1.637879
GO:0007155_cell_adhesion	COL8A1	186	4	2.063172	-0.895836	99	162.15	1.637879
GO:0022610_biological_adhesion	ITGA6	186	4	2.063172	-0.895836	99	162.15	1.637879
GO:0022610_biological_adhesion	POSTN	186	4	2.063172	-0.895836	99	162.15	1.637879
GO:0022610_biological_adhesion	NID1	186	4	2.063172	-0.895836	99	162.15	1.637879
GO:0022610_biological_adhesion	COL8A1	186	4	2.063172	-0.895836	99	162.15	1.637879
GO:0007274_neuromuscular_synaptic_transmission	NTF3	13	1	7.379808	-0.894483	104	171.39	1.647981
GO:0007566_embryo_implantation	LAMB1-1	13	1	7.379808	-0.894483	104	171.39	1.647981
GO:0010970_microtubule-based_transport	DST	13	1	7.379808	-0.894483	104	171.39	1.647981
GO:0030384_phosphoinositide_metabolic_process	PIP5K1B	13	1	7.379808	-0.894483	104	171.39	1.647981
GO:0050771_negative_regulation_of_axonogenesis	ULK2	13	1	7.379808	-0.894483	104	171.39	1.647981
GO:0007276_gamete_generation	PGM3	188	4	2.041223	-0.883510	105	172.06	1.638667
GO:0007276_gamete_generation	TDRD7	188	4	2.041223	-0.883510	105	172.06	1.638667
GO:0007276_gamete_generation	CRTAP	188	4	2.041223	-0.883510	105	172.06	1.638667
GO:0007276_gamete_generation	ADAMTS1	188	4	2.041223	-0.883510	105	172.06	1.638667
GO:0048468_cell_development	IRX3	654	10	1.466934	-0.873657	106	173.52	1.636981
GO:0048468_cell_development	NTF3	654	10	1.466934	-0.873657	106	173.52	1.636981
GO:0048468_cell_development	DTX1	654	10	1.466934	-0.873657	106	173.52	1.636981
GO:0048468_cell_development	TDRD7	654	10	1.466934	-0.873657	106	173.52	1.636981
GO:0048468_cell_development	BCL11B	654	10	1.466934	-0.873657	106	173.52	1.636981
GO:0048468_cell_development	ULK2	654	10	1.466934	-0.873657	106	173.52	1.636981
GO:0048468_cell_development	BRSK2	654	10	1.466934	-0.873657	106	173.52	1.636981
GO:0048468_cell_development	SOX6	654	10	1.466934	-0.873657	106	173.52	1.636981
GO:0048468_cell_development	DST	654	10	1.466934	-0.873657	106	173.52	1.636981
GO:0048468_cell_development	KDR	654	10	1.466934	-0.873657	106	173.52	1.636981
GO:0030030_cell_projection_organization	NTF3	263	5	1.823907	-0.864752	107	174.88	1.634393
GO:0030030_cell_projection_organization	ITGA6	263	5	1.823907	-0.864752	107	174.88	1.634393
GO:0030030_cell_projection_organization	BCL11B	263	5	1.823907	-0.864752	107	174.88	1.634393
GO:0030030_cell_projection_organization	ULK2	263	5	1.823907	-0.864752	107	174.88	1.634393
GO:0030030_cell_projection_organization	DST	263	5	1.823907	-0.864752	107	174.88	1.634393
GO:0006695_cholesterol_biosynthetic_process	HMGCR	14	1	6.852679	-0.864479	108	183.49	1.698981
GO:0045666_positive_regulation_of_neuron_differentiation	IRX3	15	1	6.395833	-0.836693	111	193.72	1.745225
GO:0048010_vascular_endothelial_growth_factor_receptor_signaling_pathway	KDR	15	1	6.395833	-0.836693	111	193.72	1.745225
GO:0070507_regulation_of_microtubule_cytoskeleton_organization	DST	15	1	6.395833	-0.836693	111	193.72	1.745225
GO:0048511_rhythmic_process	ADAMTS1	65	2	2.951923	-0.833817	112	194.31	1.734911
GO:0048511_rhythmic_process	KDR	65	2	2.951923	-0.833817	112	194.31	1.734911
GO:0022008_neurogenesis	IRX3	423	7	1.587618	-0.833803	113	194.39	1.720265
GO:0022008_neurogenesis	NTF3	423	7	1.587618	-0.833803	113	194.39	1.720265
GO:0022008_neurogenesis	DTX1	423	7	1.587618	-0.833803	113	194.39	1.720265
GO:0022008_neurogenesis	ULK2	423	7	1.587618	-0.833803	113	194.39	1.720265
GO:0022008_neurogenesis	BCL11B	423	7	1.587618	-0.833803	113	194.39	1.720265
GO:0022008_neurogenesis	BRSK2	423	7	1.587618	-0.833803	113	194.39	1.720265
GO:0022008_neurogenesis	DST	423	7	1.587618	-0.833803	113	194.39	1.720265
GO:0031175_neuron_projection_development	NTF3	197	4	1.947970	-0.830404	114	195.0	1.710526
GO:0031175_neuron_projection_development	BCL11B	197	4	1.947970	-0.830404	114	195.0	1.710526
GO:0031175_neuron_projection_development	ULK2	197	4	1.947970	-0.830404	114	195.0	1.710526
GO:0031175_neuron_projection_development	DST	197	4	1.947970	-0.830404	114	195.0	1.710526
GO:0000904_cell_morphogenesis_involved_in_differentiation	NTF3	199	4	1.928392	-0.819103	115	196.9	1.712174
GO:0000904_cell_morphogenesis_involved_in_differentiation	BCL11B	199	4	1.928392	-0.819103	115	196.9	1.712174
GO:0000904_cell_morphogenesis_involved_in_differentiation	ULK2	199	4	1.928392	-0.819103	115	196.9	1.712174
GO:0000904_cell_morphogenesis_involved_in_differentiation	DST	199	4	1.928392	-0.819103	115	196.9	1.712174
GO:0045165_cell_fate_commitment	NTF3	130	3	2.213942	-0.816216	116	197.3	1.700862
GO:0045165_cell_fate_commitment	SOX6	130	3	2.213942	-0.816216	116	197.3	1.700862
GO:0045165_cell_fate_commitment	KDR	130	3	2.213942	-0.816216	116	197.3	1.700862
GO:0009791_post-embryonic_development	BCL11B	67	2	2.863806	-0.812828	117	198.21	1.694103
GO:0009791_post-embryonic_development	SOX6	67	2	2.863806	-0.812828	117	198.21	1.694103
GO:0007602_phototransduction	GUCA1B	16	1	5.996094	-0.810837	126	204.89	1.626111
GO:0016126_sterol_biosynthetic_process	HMGCR	16	1	5.996094	-0.810837	126	204.89	1.626111
GO:0019751_polyol_metabolic_process	PLCG2	16	1	5.996094	-0.810837	126	204.89	1.626111
GO:0031345_negative_regulation_of_cell_projection_organization	ULK2	16	1	5.996094	-0.810837	126	204.89	1.626111
GO:0046148_pigment_biosynthetic_process	TYR	16	1	5.996094	-0.810837	126	204.89	1.626111
GO:0046364_monosaccharide_biosynthetic_process	PGM3	16	1	5.996094	-0.810837	126	204.89	1.626111
GO:0048015_phosphoinositide-mediated_signaling	CAR8	16	1	5.996094	-0.810837	126	204.89	1.626111
GO:0048286_lung_alveolus_development	KDR	16	1	5.996094	-0.810837	126	204.89	1.626111
GO:0048483_autonomic_nervous_system_development	NTF3	16	1	5.996094	-0.810837	126	204.89	1.626111
GO:0042692_muscle_cell_differentiation	NTF3	68	2	2.821691	-0.802628	127	205.58	1.618740
GO:0042692_muscle_cell_differentiation	SOX6	68	2	2.821691	-0.802628	127	205.58	1.618740
GO:0048534_hemopoietic_or_lymphoid_organ_development	PGM3	277	5	1.731724	-0.797329	128	205.94	1.608906
GO:0048534_hemopoietic_or_lymphoid_organ_development	BCL11B	277	5	1.731724	-0.797329	128	205.94	1.608906
GO:0048534_hemopoietic_or_lymphoid_organ_development	PLCG2	277	5	1.731724	-0.797329	128	205.94	1.608906
GO:0048534_hemopoietic_or_lymphoid_organ_development	SOX6	277	5	1.731724	-0.797329	128	205.94	1.608906
GO:0048534_hemopoietic_or_lymphoid_organ_development	KDR	277	5	1.731724	-0.797329	128	205.94	1.608906
GO:0005996_monosaccharide_metabolic_process	PGM3	69	2	2.780797	-0.792617	129	206.96	1.604341
GO:0005996_monosaccharide_metabolic_process	HK2	69	2	2.780797	-0.792617	129	206.96	1.604341
GO:0030182_neuron_differentiation	IRX3	356	6	1.616924	-0.788418	130	207.54	1.596462
GO:0030182_neuron_differentiation	NTF3	356	6	1.616924	-0.788418	130	207.54	1.596462
GO:0030182_neuron_differentiation	ULK2	356	6	1.616924	-0.788418	130	207.54	1.596462
GO:0030182_neuron_differentiation	BCL11B	356	6	1.616924	-0.788418	130	207.54	1.596462
GO:0030182_neuron_differentiation	BRSK2	356	6	1.616924	-0.788418	130	207.54	1.596462
GO:0030182_neuron_differentiation	DST	356	6	1.616924	-0.788418	130	207.54	1.596462
GO:0034470_ncRNA_processing	WDR55	17	1	5.643382	-0.786678	135	214.72	1.590519
GO:0042254_ribosome_biogenesis	WDR55	17	1	5.643382	-0.786678	135	214.72	1.590519
GO:0042398_cellular_amino_acid_derivative_biosynthetic_process	AMD1	17	1	5.643382	-0.786678	135	214.72	1.590519
GO:0042440_pigment_metabolic_process	TYR	17	1	5.643382	-0.786678	135	214.72	1.590519
GO:0043407_negative_regulation_of_MAP_kinase_activity	HMGCR	17	1	5.643382	-0.786678	135	214.72	1.590519
GO:0008406_gonad_development	ADAMTS1	70	2	2.741071	-0.782788	136	215.57	1.585074
GO:0008406_gonad_development	KDR	70	2	2.741071	-0.782788	136	215.57	1.585074
GO:0001654_eye_development	CRYAB	136	3	2.116268	-0.775171	137	215.7	1.574453
GO:0001654_eye_development	BCL11B	136	3	2.116268	-0.775171	137	215.7	1.574453
GO:0001654_eye_development	COL8A1	136	3	2.116268	-0.775171	137	215.7	1.574453
GO:0002285_lymphocyte_activation_during_immune_response	PLCG2	18	1	5.329861	-0.764021	144	225.74	1.567639
GO:0016458_gene_silencing	SOX6	18	1	5.329861	-0.764021	144	225.74	1.567639
GO:0030282_bone_mineralization	ANK	18	1	5.329861	-0.764021	144	225.74	1.567639
GO:0030510_regulation_of_BMP_signaling_pathway	HTRA1	18	1	5.329861	-0.764021	144	225.74	1.567639
GO:0035051_cardiac_cell_differentiation	SOX6	18	1	5.329861	-0.764021	144	225.74	1.567639
GO:0051168_nuclear_export	XPO5	18	1	5.329861	-0.764021	144	225.74	1.567639
GO:0051924_regulation_of_calcium_ion_transport	PLCG2	18	1	5.329861	-0.764021	144	225.74	1.567639
GO:0050673_epithelial_cell_proliferation	COL8A1	72	2	2.664931	-0.763658	145	227.27	1.567379
GO:0050673_epithelial_cell_proliferation	KDR	72	2	2.664931	-0.763658	145	227.27	1.567379
GO:0007275_multicellular_organismal_development	IRX3	1760	22	1.199219	-0.762532	146	227.34	1.557123
GO:0007275_multicellular_organismal_development	NTF3	1760	22	1.199219	-0.762532	146	227.34	1.557123
GO:0007275_multicellular_organismal_development	CRYAB	1760	22	1.199219	-0.762532	146	227.34	1.557123
GO:0007275_multicellular_organismal_development	HMGCR	1760	22	1.199219	-0.762532	146	227.34	1.557123
GO:0007275_multicellular_organismal_development	DTX1	1760	22	1.199219	-0.762532	146	227.34	1.557123
GO:0007275_multicellular_organismal_development	CCNF	1760	22	1.199219	-0.762532	146	227.34	1.557123
GO:0007275_multicellular_organismal_development	BRSK2	1760	22	1.199219	-0.762532	146	227.34	1.557123
GO:0007275_multicellular_organismal_development	POSTN	1760	22	1.199219	-0.762532	146	227.34	1.557123
GO:0007275_multicellular_organismal_development	NID1	1760	22	1.199219	-0.762532	146	227.34	1.557123
GO:0007275_multicellular_organismal_development	SOX6	1760	22	1.199219	-0.762532	146	227.34	1.557123
GO:0007275_multicellular_organismal_development	KDR	1760	22	1.199219	-0.762532	146	227.34	1.557123
GO:0007275_multicellular_organismal_development	PGM3	1760	22	1.199219	-0.762532	146	227.34	1.557123
GO:0007275_multicellular_organismal_development	ANK	1760	22	1.199219	-0.762532	146	227.34	1.557123
GO:0007275_multicellular_organismal_development	ITGA6	1760	22	1.199219	-0.762532	146	227.34	1.557123
GO:0007275_multicellular_organismal_development	ULK2	1760	22	1.199219	-0.762532	146	227.34	1.557123
GO:0007275_multicellular_organismal_development	BCL11B	1760	22	1.199219	-0.762532	146	227.34	1.557123
GO:0007275_multicellular_organismal_development	LAMB1-1	1760	22	1.199219	-0.762532	146	227.34	1.557123
GO:0007275_multicellular_organismal_development	PLCG2	1760	22	1.199219	-0.762532	146	227.34	1.557123
GO:0007275_multicellular_organismal_development	ADAMTS1	1760	22	1.199219	-0.762532	146	227.34	1.557123
GO:0007275_multicellular_organismal_development	COL8A1	1760	22	1.199219	-0.762532	146	227.34	1.557123
GO:0007275_multicellular_organismal_development	AMD1	1760	22	1.199219	-0.762532	146	227.34	1.557123
GO:0007275_multicellular_organismal_development	DST	1760	22	1.199219	-0.762532	146	227.34	1.557123
GO:0009416_response_to_light_stimulus	GUCA1B	74	2	2.592905	-0.745199	147	229.71	1.562653
GO:0009416_response_to_light_stimulus	HMGCR	74	2	2.592905	-0.745199	147	229.71	1.562653
GO:0009584_detection_of_visible_light	GUCA1B	19	1	5.049342	-0.742703	150	235.27	1.568467
GO:0050908_detection_of_light_stimulus_involved_in_visual_perception	GUCA1B	19	1	5.049342	-0.742703	150	235.27	1.568467
GO:0050962_detection_of_light_stimulus_involved_in_sensory_perception	GUCA1B	19	1	5.049342	-0.742703	150	235.27	1.568467
GO:0032502_developmental_process	IRX3	2060	25	1.164290	-0.725230	151	237.17	1.570662
GO:0032502_developmental_process	SLC45A2	2060	25	1.164290	-0.725230	151	237.17	1.570662
GO:0032502_developmental_process	HMGCR	2060	25	1.164290	-0.725230	151	237.17	1.570662
GO:0032502_developmental_process	TDRD7	2060	25	1.164290	-0.725230	151	237.17	1.570662
GO:0032502_developmental_process	BRSK2	2060	25	1.164290	-0.725230	151	237.17	1.570662
GO:0032502_developmental_process	POSTN	2060	25	1.164290	-0.725230	151	237.17	1.570662
GO:0032502_developmental_process	SOX6	2060	25	1.164290	-0.725230	151	237.17	1.570662
GO:0032502_developmental_process	ANK	2060	25	1.164290	-0.725230	151	237.17	1.570662
GO:0032502_developmental_process	BCL11B	2060	25	1.164290	-0.725230	151	237.17	1.570662
GO:0032502_developmental_process	AMD1	2060	25	1.164290	-0.725230	151	237.17	1.570662
GO:0032502_developmental_process	COL8A1	2060	25	1.164290	-0.725230	151	237.17	1.570662
GO:0032502_developmental_process	NTF3	2060	25	1.164290	-0.725230	151	237.17	1.570662
GO:0032502_developmental_process	DTX1	2060	25	1.164290	-0.725230	151	237.17	1.570662
GO:0032502_developmental_process	CRYAB	2060	25	1.164290	-0.725230	151	237.17	1.570662
GO:0032502_developmental_process	CCNF	2060	25	1.164290	-0.725230	151	237.17	1.570662
GO:0032502_developmental_process	NID1	2060	25	1.164290	-0.725230	151	237.17	1.570662
GO:0032502_developmental_process	KDR	2060	25	1.164290	-0.725230	151	237.17	1.570662
GO:0032502_developmental_process	PGM3	2060	25	1.164290	-0.725230	151	237.17	1.570662
GO:0032502_developmental_process	SYNE2	2060	25	1.164290	-0.725230	151	237.17	1.570662
GO:0032502_developmental_process	ITGA6	2060	25	1.164290	-0.725230	151	237.17	1.570662
GO:0032502_developmental_process	ULK2	2060	25	1.164290	-0.725230	151	237.17	1.570662
GO:0032502_developmental_process	PLCG2	2060	25	1.164290	-0.725230	151	237.17	1.570662
GO:0032502_developmental_process	LAMB1-1	2060	25	1.164290	-0.725230	151	237.17	1.570662
GO:0032502_developmental_process	ADAMTS1	2060	25	1.164290	-0.725230	151	237.17	1.570662
GO:0032502_developmental_process	DST	2060	25	1.164290	-0.725230	151	237.17	1.570662
GO:0031214_biomineral_formation	ANK	20	1	4.796875	-0.722586	152	242.57	1.595855
GO:0002520_immune_system_development	PGM3	295	5	1.626059	-0.718629	153	243.37	1.590654
GO:0002520_immune_system_development	BCL11B	295	5	1.626059	-0.718629	153	243.37	1.590654
GO:0002520_immune_system_development	PLCG2	295	5	1.626059	-0.718629	153	243.37	1.590654
GO:0002520_immune_system_development	SOX6	295	5	1.626059	-0.718629	153	243.37	1.590654
GO:0002520_immune_system_development	KDR	295	5	1.626059	-0.718629	153	243.37	1.590654
GO:0005975_carbohydrate_metabolic_process	PGM3	146	3	1.971318	-0.712256	154	243.93	1.583961
GO:0005975_carbohydrate_metabolic_process	GALNT10	146	3	1.971318	-0.712256	154	243.93	1.583961
GO:0005975_carbohydrate_metabolic_process	HK2	146	3	1.971318	-0.712256	154	243.93	1.583961
GO:0022414_reproductive_process	PGM3	376	6	1.530918	-0.711877	155	244.04	1.574452
GO:0022414_reproductive_process	TDRD7	376	6	1.530918	-0.711877	155	244.04	1.574452
GO:0022414_reproductive_process	LAMB1-1	376	6	1.530918	-0.711877	155	244.04	1.574452
GO:0022414_reproductive_process	CRTAP	376	6	1.530918	-0.711877	155	244.04	1.574452
GO:0022414_reproductive_process	ADAMTS1	376	6	1.530918	-0.711877	155	244.04	1.574452
GO:0022414_reproductive_process	KDR	376	6	1.530918	-0.711877	155	244.04	1.574452
GO:0001709_cell_fate_determination	NTF3	21	1	4.568452	-0.703552	162	253.02	1.561852
GO:0002053_positive_regulation_of_mesenchymal_cell_proliferation	KDR	21	1	4.568452	-0.703552	162	253.02	1.561852
GO:0002263_cell_activation_during_immune_response	PLCG2	21	1	4.568452	-0.703552	162	253.02	1.561852
GO:0002366_leukocyte_activation_during_immune_response	PLCG2	21	1	4.568452	-0.703552	162	253.02	1.561852
GO:0009583_detection_of_light_stimulus	GUCA1B	21	1	4.568452	-0.703552	162	253.02	1.561852
GO:0048538_thymus_development	BCL11B	21	1	4.568452	-0.703552	162	253.02	1.561852
GO:0048675_axon_extension	ULK2	21	1	4.568452	-0.703552	162	253.02	1.561852
GO:0000003_reproduction	PGM3	379	6	1.518799	-0.701041	163	253.52	1.555337
GO:0000003_reproduction	TDRD7	379	6	1.518799	-0.701041	163	253.52	1.555337
GO:0000003_reproduction	LAMB1-1	379	6	1.518799	-0.701041	163	253.52	1.555337
GO:0000003_reproduction	CRTAP	379	6	1.518799	-0.701041	163	253.52	1.555337
GO:0000003_reproduction	ADAMTS1	379	6	1.518799	-0.701041	163	253.52	1.555337
GO:0000003_reproduction	KDR	379	6	1.518799	-0.701041	163	253.52	1.555337
GO:0009309_amine_biosynthetic_process	AMD1	22	1	4.360795	-0.685501	170	263.37	1.549235
GO:0010463_mesenchymal_cell_proliferation	KDR	22	1	4.360795	-0.685501	170	263.37	1.549235
GO:0010464_regulation_of_mesenchymal_cell_proliferation	KDR	22	1	4.360795	-0.685501	170	263.37	1.549235
GO:0021675_nerve_development	NTF3	22	1	4.360795	-0.685501	170	263.37	1.549235
GO:0030705_cytoskeleton-dependent_intracellular_transport	DST	22	1	4.360795	-0.685501	170	263.37	1.549235
GO:0032886_regulation_of_microtubule-based_process	DST	22	1	4.360795	-0.685501	170	263.37	1.549235
GO:0034660_ncRNA_metabolic_process	WDR55	22	1	4.360795	-0.685501	170	263.37	1.549235
GO:0045664_regulation_of_neuron_differentiation	IRX3	82	2	2.339939	-0.677381	171	264.77	1.548363
GO:0045664_regulation_of_neuron_differentiation	ULK2	82	2	2.339939	-0.677381	171	264.77	1.548363
GO:0019953_sexual_reproduction	PGM3	228	4	1.683114	-0.673134	172	265.23	1.542035
GO:0019953_sexual_reproduction	TDRD7	228	4	1.683114	-0.673134	172	265.23	1.542035
GO:0019953_sexual_reproduction	CRTAP	228	4	1.683114	-0.673134	172	265.23	1.542035
GO:0019953_sexual_reproduction	ADAMTS1	228	4	1.683114	-0.673134	172	265.23	1.542035
GO:0032501_multicellular_organismal_process	IRX3	2183	26	1.142636	-0.672898	173	265.37	1.533931
GO:0032501_multicellular_organismal_process	HMGCR	2183	26	1.142636	-0.672898	173	265.37	1.533931
GO:0032501_multicellular_organismal_process	BRSK2	2183	26	1.142636	-0.672898	173	265.37	1.533931
GO:0032501_multicellular_organismal_process	POSTN	2183	26	1.142636	-0.672898	173	265.37	1.533931
GO:0032501_multicellular_organismal_process	SOX6	2183	26	1.142636	-0.672898	173	265.37	1.533931
GO:0032501_multicellular_organismal_process	ABCA4	2183	26	1.142636	-0.672898	173	265.37	1.533931
GO:0032501_multicellular_organismal_process	TPM2	2183	26	1.142636	-0.672898	173	265.37	1.533931
GO:0032501_multicellular_organismal_process	MFRP	2183	26	1.142636	-0.672898	173	265.37	1.533931
GO:0032501_multicellular_organismal_process	ANK	2183	26	1.142636	-0.672898	173	265.37	1.533931
GO:0032501_multicellular_organismal_process	BCL11B	2183	26	1.142636	-0.672898	173	265.37	1.533931
GO:0032501_multicellular_organismal_process	AMD1	2183	26	1.142636	-0.672898	173	265.37	1.533931
GO:0032501_multicellular_organismal_process	COL8A1	2183	26	1.142636	-0.672898	173	265.37	1.533931
GO:0032501_multicellular_organismal_process	GUCA1B	2183	26	1.142636	-0.672898	173	265.37	1.533931
GO:0032501_multicellular_organismal_process	NTF3	2183	26	1.142636	-0.672898	173	265.37	1.533931
GO:0032501_multicellular_organismal_process	CRYAB	2183	26	1.142636	-0.672898	173	265.37	1.533931
GO:0032501_multicellular_organismal_process	DTX1	2183	26	1.142636	-0.672898	173	265.37	1.533931
GO:0032501_multicellular_organismal_process	CCNF	2183	26	1.142636	-0.672898	173	265.37	1.533931
GO:0032501_multicellular_organismal_process	NID1	2183	26	1.142636	-0.672898	173	265.37	1.533931
GO:0032501_multicellular_organismal_process	KDR	2183	26	1.142636	-0.672898	173	265.37	1.533931
GO:0032501_multicellular_organismal_process	PGM3	2183	26	1.142636	-0.672898	173	265.37	1.533931
GO:0032501_multicellular_organismal_process	ITGA6	2183	26	1.142636	-0.672898	173	265.37	1.533931
GO:0032501_multicellular_organismal_process	ULK2	2183	26	1.142636	-0.672898	173	265.37	1.533931
GO:0032501_multicellular_organismal_process	LAMB1-1	2183	26	1.142636	-0.672898	173	265.37	1.533931
GO:0032501_multicellular_organismal_process	PLCG2	2183	26	1.142636	-0.672898	173	265.37	1.533931
GO:0032501_multicellular_organismal_process	ADAMTS1	2183	26	1.142636	-0.672898	173	265.37	1.533931
GO:0032501_multicellular_organismal_process	DST	2183	26	1.142636	-0.672898	173	265.37	1.533931
GO:0006575_cellular_amino_acid_derivative_metabolic_process	AMD1	83	2	2.311747	-0.669518	175	266.53	1.523029
GO:0006575_cellular_amino_acid_derivative_metabolic_process	CRYM	83	2	2.311747	-0.669518	175	266.53	1.523029
GO:0030198_extracellular_matrix_organization	POSTN	83	2	2.311747	-0.669518	175	266.53	1.523029
GO:0030198_extracellular_matrix_organization	NID1	83	2	2.311747	-0.669518	175	266.53	1.523029
GO:0007018_microtubule-based_movement	DST	23	1	4.171196	-0.668345	178	271.06	1.522809
GO:0008542_visual_learning	HMGCR	23	1	4.171196	-0.668345	178	271.06	1.522809
GO:0030512_negative_regulation_of_transforming_growth_factor_beta_receptor_signaling_pathway	HTRA1	23	1	4.171196	-0.668345	178	271.06	1.522809
GO:0045137_development_of_primary_sexual_characteristics	ADAMTS1	84	2	2.284226	-0.661781	179	272.02	1.519665
GO:0045137_development_of_primary_sexual_characteristics	KDR	84	2	2.284226	-0.661781	179	272.02	1.519665
GO:0001541_ovarian_follicle_development	KDR	24	1	3.997396	-0.652007	183	279.16	1.525464
GO:0006650_glycerophospholipid_metabolic_process	PIP5K1B	24	1	3.997396	-0.652007	183	279.16	1.525464
GO:0007632_visual_behavior	HMGCR	24	1	3.997396	-0.652007	183	279.16	1.525464
GO:0050679_positive_regulation_of_epithelial_cell_proliferation	KDR	24	1	3.997396	-0.652007	183	279.16	1.525464
GO:0050890_cognition	GUCA1B	233	4	1.646996	-0.650975	184	279.59	1.519511
GO:0050890_cognition	HMGCR	233	4	1.646996	-0.650975	184	279.59	1.519511
GO:0050890_cognition	ABCA4	233	4	1.646996	-0.650975	184	279.59	1.519511
GO:0050890_cognition	MFRP	233	4	1.646996	-0.650975	184	279.59	1.519511
GO:0032504_multicellular_organism_reproduction	ADAMTS1	86	2	2.231105	-0.646670	186	280.86	1.510000
GO:0032504_multicellular_organism_reproduction	KDR	86	2	2.231105	-0.646670	186	280.86	1.510000
GO:0048609_reproductive_process_in_a_multicellular_organism	ADAMTS1	86	2	2.231105	-0.646670	186	280.86	1.510000
GO:0048609_reproductive_process_in_a_multicellular_organism	KDR	86	2	2.231105	-0.646670	186	280.86	1.510000
GO:0048699_generation_of_neurons	IRX3	396	6	1.453598	-0.642585	187	281.72	1.506524
GO:0048699_generation_of_neurons	NTF3	396	6	1.453598	-0.642585	187	281.72	1.506524
GO:0048699_generation_of_neurons	ULK2	396	6	1.453598	-0.642585	187	281.72	1.506524
GO:0048699_generation_of_neurons	BCL11B	396	6	1.453598	-0.642585	187	281.72	1.506524
GO:0048699_generation_of_neurons	BRSK2	396	6	1.453598	-0.642585	187	281.72	1.506524
GO:0048699_generation_of_neurons	DST	396	6	1.453598	-0.642585	187	281.72	1.506524
GO:0001822_kidney_development	ADAMTS1	87	2	2.205460	-0.639290	188	282.95	1.505053
GO:0001822_kidney_development	NID1	87	2	2.205460	-0.639290	188	282.95	1.505053
GO:0050852_T_cell_receptor_signaling_pathway	PLCG2	25	1	3.837500	-0.636419	189	288.17	1.524709
GO:0010959_regulation_of_metal_ion_transport	PLCG2	26	1	3.689904	-0.621524	192	295.23	1.537656
GO:0045665_negative_regulation_of_neuron_differentiation	IRX3	26	1	3.689904	-0.621524	192	295.23	1.537656
GO:0050873_brown_fat_cell_differentiation	ITGA6	26	1	3.689904	-0.621524	192	295.23	1.537656
GO:0007422_peripheral_nervous_system_development	NTF3	27	1	3.553241	-0.607268	194	301.48	1.554021
GO:0032496_response_to_lipopolysaccharide	PLCG2	27	1	3.553241	-0.607268	194	301.48	1.554021
GO:0006470_protein_amino_acid_dephosphorylation	DUSP6	28	1	3.426339	-0.593605	195	306.98	1.574256
GO:0042490_mechanoreceptor_differentiation	NTF3	29	1	3.308190	-0.580493	197	314.47	1.596294
GO:0048066_pigmentation_during_development	SLC45A2	29	1	3.308190	-0.580493	197	314.47	1.596294
GO:0060249_anatomical_structure_homeostasis	ABCA4	96	2	1.998698	-0.577694	198	315.43	1.593081
GO:0060249_anatomical_structure_homeostasis	KDR	96	2	1.998698	-0.577694	198	315.43	1.593081
GO:0007600_sensory_perception	GUCA1B	172	3	1.673328	-0.575106	199	315.91	1.587487
GO:0007600_sensory_perception	ABCA4	172	3	1.673328	-0.575106	199	315.91	1.587487
GO:0007600_sensory_perception	MFRP	172	3	1.673328	-0.575106	199	315.91	1.587487
GO:0007219_Notch_signaling_pathway	DTX1	30	1	3.197917	-0.567894	201	323.36	1.608756
GO:0031668_cellular_response_to_extracellular_stimulus	ITGA6	30	1	3.197917	-0.567894	201	323.36	1.608756
GO:0007548_sex_differentiation	ADAMTS1	98	2	1.957908	-0.565083	203	324.25	1.597291
GO:0007548_sex_differentiation	KDR	98	2	1.957908	-0.565083	203	324.25	1.597291
GO:0009314_response_to_radiation	GUCA1B	98	2	1.957908	-0.565083	203	324.25	1.597291
GO:0009314_response_to_radiation	HMGCR	98	2	1.957908	-0.565083	203	324.25	1.597291
GO:0006486_protein_amino_acid_glycosylation	GALNT10	31	1	3.094758	-0.555774	210	334.21	1.591476
GO:0006694_steroid_biosynthetic_process	HMGCR	31	1	3.094758	-0.555774	210	334.21	1.591476
GO:0016311_dephosphorylation	DUSP6	31	1	3.094758	-0.555774	210	334.21	1.591476
GO:0043269_regulation_of_ion_transport	PLCG2	31	1	3.094758	-0.555774	210	334.21	1.591476
GO:0043413_biopolymer_glycosylation	GALNT10	31	1	3.094758	-0.555774	210	334.21	1.591476
GO:0046632_alpha-beta_T_cell_differentiation	BCL11B	31	1	3.094758	-0.555774	210	334.21	1.591476
GO:0070085_glycosylation	GALNT10	31	1	3.094758	-0.555774	210	334.21	1.591476
GO:0006793_phosphorus_metabolic_process	HMGCR	340	5	1.410846	-0.554636	212	334.66	1.578585
GO:0006793_phosphorus_metabolic_process	HK2	340	5	1.410846	-0.554636	212	334.66	1.578585
GO:0006793_phosphorus_metabolic_process	BRSK2	340	5	1.410846	-0.554636	212	334.66	1.578585
GO:0006793_phosphorus_metabolic_process	DUSP6	340	5	1.410846	-0.554636	212	334.66	1.578585
GO:0006793_phosphorus_metabolic_process	VLDLR	340	5	1.410846	-0.554636	212	334.66	1.578585
GO:0006796_phosphate_metabolic_process	HMGCR	340	5	1.410846	-0.554636	212	334.66	1.578585
GO:0006796_phosphate_metabolic_process	HK2	340	5	1.410846	-0.554636	212	334.66	1.578585
GO:0006796_phosphate_metabolic_process	BRSK2	340	5	1.410846	-0.554636	212	334.66	1.578585
GO:0006796_phosphate_metabolic_process	DUSP6	340	5	1.410846	-0.554636	212	334.66	1.578585
GO:0006796_phosphate_metabolic_process	VLDLR	340	5	1.410846	-0.554636	212	334.66	1.578585
GO:0048856_anatomical_structure_development	IRX3	1688	20	1.136700	-0.552357	213	335.03	1.572911
GO:0048856_anatomical_structure_development	NTF3	1688	20	1.136700	-0.552357	213	335.03	1.572911
GO:0048856_anatomical_structure_development	DTX1	1688	20	1.136700	-0.552357	213	335.03	1.572911
GO:0048856_anatomical_structure_development	CRYAB	1688	20	1.136700	-0.552357	213	335.03	1.572911
GO:0048856_anatomical_structure_development	CCNF	1688	20	1.136700	-0.552357	213	335.03	1.572911
GO:0048856_anatomical_structure_development	BRSK2	1688	20	1.136700	-0.552357	213	335.03	1.572911
GO:0048856_anatomical_structure_development	NID1	1688	20	1.136700	-0.552357	213	335.03	1.572911
GO:0048856_anatomical_structure_development	POSTN	1688	20	1.136700	-0.552357	213	335.03	1.572911
GO:0048856_anatomical_structure_development	SOX6	1688	20	1.136700	-0.552357	213	335.03	1.572911
GO:0048856_anatomical_structure_development	KDR	1688	20	1.136700	-0.552357	213	335.03	1.572911
GO:0048856_anatomical_structure_development	PGM3	1688	20	1.136700	-0.552357	213	335.03	1.572911
GO:0048856_anatomical_structure_development	ANK	1688	20	1.136700	-0.552357	213	335.03	1.572911
GO:0048856_anatomical_structure_development	SYNE2	1688	20	1.136700	-0.552357	213	335.03	1.572911
GO:0048856_anatomical_structure_development	ITGA6	1688	20	1.136700	-0.552357	213	335.03	1.572911
GO:0048856_anatomical_structure_development	ULK2	1688	20	1.136700	-0.552357	213	335.03	1.572911
GO:0048856_anatomical_structure_development	BCL11B	1688	20	1.136700	-0.552357	213	335.03	1.572911
GO:0048856_anatomical_structure_development	PLCG2	1688	20	1.136700	-0.552357	213	335.03	1.572911
GO:0048856_anatomical_structure_development	ADAMTS1	1688	20	1.136700	-0.552357	213	335.03	1.572911
GO:0048856_anatomical_structure_development	COL8A1	1688	20	1.136700	-0.552357	213	335.03	1.572911
GO:0048856_anatomical_structure_development	DST	1688	20	1.136700	-0.552357	213	335.03	1.572911
GO:0050768_negative_regulation_of_neurogenesis	ULK2	32	1	2.998047	-0.544102	216	339.12	1.570000
GO:0050770_regulation_of_axonogenesis	ULK2	32	1	2.998047	-0.544102	216	339.12	1.570000
GO:0051493_regulation_of_cytoskeleton_organization	DST	32	1	2.998047	-0.544102	216	339.12	1.570000
GO:0048666_neuron_development	NTF3	262	4	1.464695	-0.536835	217	340.85	1.570737
GO:0048666_neuron_development	BCL11B	262	4	1.464695	-0.536835	217	340.85	1.570737
GO:0048666_neuron_development	ULK2	262	4	1.464695	-0.536835	217	340.85	1.570737
GO:0048666_neuron_development	DST	262	4	1.464695	-0.536835	217	340.85	1.570737
GO:0002562_somatic_diversification_of_immune_receptors_via_germline_recombination_within_a_single_locus	BCL11B	33	1	2.907197	-0.532852	220	346.27	1.573955
GO:0007565_female_pregnancy	LAMB1-1	33	1	2.907197	-0.532852	220	346.27	1.573955
GO:0016444_somatic_cell_DNA_recombination	BCL11B	33	1	2.907197	-0.532852	220	346.27	1.573955
GO:0016043_cellular_component_organization	SYNE2	964	12	1.194243	-0.531837	221	346.36	1.567240
GO:0016043_cellular_component_organization	NTF3	964	12	1.194243	-0.531837	221	346.36	1.567240
GO:0016043_cellular_component_organization	ITGA6	964	12	1.194243	-0.531837	221	346.36	1.567240
GO:0016043_cellular_component_organization	NOLC1	964	12	1.194243	-0.531837	221	346.36	1.567240
GO:0016043_cellular_component_organization	BCL11B	964	12	1.194243	-0.531837	221	346.36	1.567240
GO:0016043_cellular_component_organization	ULK2	964	12	1.194243	-0.531837	221	346.36	1.567240
GO:0016043_cellular_component_organization	CUGBP2	964	12	1.194243	-0.531837	221	346.36	1.567240
GO:0016043_cellular_component_organization	BRSK2	964	12	1.194243	-0.531837	221	346.36	1.567240
GO:0016043_cellular_component_organization	POSTN	964	12	1.194243	-0.531837	221	346.36	1.567240
GO:0016043_cellular_component_organization	NID1	964	12	1.194243	-0.531837	221	346.36	1.567240
GO:0016043_cellular_component_organization	SOX6	964	12	1.194243	-0.531837	221	346.36	1.567240
GO:0016043_cellular_component_organization	DST	964	12	1.194243	-0.531837	221	346.36	1.567240
GO:0050767_regulation_of_neurogenesis	IRX3	104	2	1.844952	-0.529327	222	347.63	1.565901
GO:0050767_regulation_of_neurogenesis	ULK2	104	2	1.844952	-0.529327	222	347.63	1.565901
GO:0048731_system_development	IRX3	1609	19	1.132885	-0.528908	223	347.72	1.559283
GO:0048731_system_development	NTF3	1609	19	1.132885	-0.528908	223	347.72	1.559283
GO:0048731_system_development	CRYAB	1609	19	1.132885	-0.528908	223	347.72	1.559283
GO:0048731_system_development	DTX1	1609	19	1.132885	-0.528908	223	347.72	1.559283
GO:0048731_system_development	CCNF	1609	19	1.132885	-0.528908	223	347.72	1.559283
GO:0048731_system_development	BRSK2	1609	19	1.132885	-0.528908	223	347.72	1.559283
GO:0048731_system_development	POSTN	1609	19	1.132885	-0.528908	223	347.72	1.559283
GO:0048731_system_development	NID1	1609	19	1.132885	-0.528908	223	347.72	1.559283
GO:0048731_system_development	SOX6	1609	19	1.132885	-0.528908	223	347.72	1.559283
GO:0048731_system_development	KDR	1609	19	1.132885	-0.528908	223	347.72	1.559283
GO:0048731_system_development	ANK	1609	19	1.132885	-0.528908	223	347.72	1.559283
GO:0048731_system_development	PGM3	1609	19	1.132885	-0.528908	223	347.72	1.559283
GO:0048731_system_development	ITGA6	1609	19	1.132885	-0.528908	223	347.72	1.559283
GO:0048731_system_development	BCL11B	1609	19	1.132885	-0.528908	223	347.72	1.559283
GO:0048731_system_development	ULK2	1609	19	1.132885	-0.528908	223	347.72	1.559283
GO:0048731_system_development	PLCG2	1609	19	1.132885	-0.528908	223	347.72	1.559283
GO:0048731_system_development	ADAMTS1	1609	19	1.132885	-0.528908	223	347.72	1.559283
GO:0048731_system_development	COL8A1	1609	19	1.132885	-0.528908	223	347.72	1.559283
GO:0048731_system_development	DST	1609	19	1.132885	-0.528908	223	347.72	1.559283
GO:0002200_somatic_diversification_of_immune_receptors	BCL11B	34	1	2.821691	-0.521996	227	353.41	1.556872
GO:0002237_response_to_molecule_of_bacterial_origin	PLCG2	34	1	2.821691	-0.521996	227	353.41	1.556872
GO:0010721_negative_regulation_of_cell_development	ULK2	34	1	2.821691	-0.521996	227	353.41	1.556872
GO:0030509_BMP_signaling_pathway	HTRA1	34	1	2.821691	-0.521996	227	353.41	1.556872
GO:0045859_regulation_of_protein_kinase_activity	HMGCR	107	2	1.793224	-0.512534	228	355.52	1.559298
GO:0045859_regulation_of_protein_kinase_activity	VLDLR	107	2	1.793224	-0.512534	228	355.52	1.559298
GO:0006869_lipid_transport	ABCA4	35	1	2.741071	-0.511514	231	359.17	1.554848
GO:0007292_female_gamete_generation	ADAMTS1	35	1	2.741071	-0.511514	231	359.17	1.554848
GO:0016051_carbohydrate_biosynthetic_process	PGM3	35	1	2.741071	-0.511514	231	359.17	1.554848
GO:0006469_negative_regulation_of_protein_kinase_activity	HMGCR	36	1	2.664931	-0.501382	236	365.92	1.550508
GO:0030278_regulation_of_ossification	ANK	36	1	2.664931	-0.501382	236	365.92	1.550508
GO:0033673_negative_regulation_of_kinase_activity	HMGCR	36	1	2.664931	-0.501382	236	365.92	1.550508
GO:0050851_antigen_receptor-mediated_signaling_pathway	PLCG2	36	1	2.664931	-0.501382	236	365.92	1.550508
GO:0050900_leukocyte_migration	ITGA6	36	1	2.664931	-0.501382	236	365.92	1.550508
GO:0050906_detection_of_stimulus_involved_in_sensory_perception	GUCA1B	37	1	2.592905	-0.491582	237	370.35	1.562658
GO:0043549_regulation_of_kinase_activity	HMGCR	112	2	1.713170	-0.486010	238	371.98	1.562941
GO:0043549_regulation_of_kinase_activity	VLDLR	112	2	1.713170	-0.486010	238	371.98	1.562941
GO:0046907_intracellular_transport	FUSIP1	194	3	1.483570	-0.482307	239	372.34	1.557908
GO:0046907_intracellular_transport	XPO5	194	3	1.483570	-0.482307	239	372.34	1.557908
GO:0046907_intracellular_transport	DST	194	3	1.483570	-0.482307	239	372.34	1.557908
GO:0001570_vasculogenesis	KDR	38	1	2.524671	-0.482096	242	377.83	1.561281
GO:0010975_regulation_of_neuron_projection_development	ULK2	38	1	2.524671	-0.482096	242	377.83	1.561281
GO:0051348_negative_regulation_of_transferase_activity	HMGCR	38	1	2.524671	-0.482096	242	377.83	1.561281
GO:0065009_regulation_of_molecular_function	GUCA1B	279	4	1.375448	-0.479799	243	379.09	1.560041
GO:0065009_regulation_of_molecular_function	HMGCR	279	4	1.375448	-0.479799	243	379.09	1.560041
GO:0065009_regulation_of_molecular_function	PLCG2	279	4	1.375448	-0.479799	243	379.09	1.560041
GO:0065009_regulation_of_molecular_function	VLDLR	279	4	1.375448	-0.479799	243	379.09	1.560041
GO:0006644_phospholipid_metabolic_process	PIP5K1B	39	1	2.459936	-0.472907	248	384.73	1.551331
GO:0021953_central_nervous_system_neuron_differentiation	BCL11B	39	1	2.459936	-0.472907	248	384.73	1.551331
GO:0031279_regulation_of_cyclase_activity	GUCA1B	39	1	2.459936	-0.472907	248	384.73	1.551331
GO:0042475_odontogenesis_of_dentine-containing_tooth	ITGA6	39	1	2.459936	-0.472907	248	384.73	1.551331
GO:0051339_regulation_of_lyase_activity	GUCA1B	39	1	2.459936	-0.472907	248	384.73	1.551331
GO:0051338_regulation_of_transferase_activity	HMGCR	115	2	1.668478	-0.470915	249	386.19	1.550964
GO:0051338_regulation_of_transferase_activity	VLDLR	115	2	1.668478	-0.470915	249	386.19	1.550964
GO:0048608_reproductive_structure_development	ADAMTS1	116	2	1.654095	-0.466012	250	388.12	1.552480
GO:0048608_reproductive_structure_development	KDR	116	2	1.654095	-0.466012	250	388.12	1.552480
GO:0008203_cholesterol_metabolic_process	HMGCR	40	1	2.398438	-0.464000	254	391.9	1.542913
GO:0017015_regulation_of_transforming_growth_factor_beta_receptor_signaling_pathway	HTRA1	40	1	2.398438	-0.464000	254	391.9	1.542913
GO:0046850_regulation_of_bone_remodeling	ANK	40	1	2.398438	-0.464000	254	391.9	1.542913
GO:0051129_negative_regulation_of_cellular_component_organization	ULK2	40	1	2.398438	-0.464000	254	391.9	1.542913
GO:0006519_cellular_amino_acid_and_derivative_metabolic_process	AMD1	118	2	1.626059	-0.456394	256	393.68	1.537812
GO:0006519_cellular_amino_acid_and_derivative_metabolic_process	CRYM	118	2	1.626059	-0.456394	256	393.68	1.537812
GO:0051960_regulation_of_nervous_system_development	IRX3	118	2	1.626059	-0.456394	256	393.68	1.537812
GO:0051960_regulation_of_nervous_system_development	ULK2	118	2	1.626059	-0.456394	256	393.68	1.537812
GO:0002429_immune_response-activating_cell_surface_receptor_signaling_pathway	PLCG2	41	1	2.339939	-0.455361	259	399.21	1.541351
GO:0019748_secondary_metabolic_process	TYR	41	1	2.339939	-0.455361	259	399.21	1.541351
GO:0031344_regulation_of_cell_projection_organization	ULK2	41	1	2.339939	-0.455361	259	399.21	1.541351
GO:0010769_regulation_of_cell_morphogenesis_involved_in_differentiation	ULK2	42	1	2.284226	-0.446977	262	405.79	1.548817
GO:0016125_sterol_metabolic_process	HMGCR	42	1	2.284226	-0.446977	262	405.79	1.548817
GO:0042476_odontogenesis	ITGA6	42	1	2.284226	-0.446977	262	405.79	1.548817
GO:0001894_tissue_homeostasis	KDR	43	1	2.231105	-0.438836	265	412.68	1.557283
GO:0009582_detection_of_abiotic_stimulus	GUCA1B	43	1	2.231105	-0.438836	265	412.68	1.557283
GO:0019637_organophosphate_metabolic_process	PIP5K1B	43	1	2.231105	-0.438836	265	412.68	1.557283
GO:0060284_regulation_of_cell_development	IRX3	122	2	1.572746	-0.437874	266	414.06	1.556617
GO:0060284_regulation_of_cell_development	ULK2	122	2	1.572746	-0.437874	266	414.06	1.556617
GO:0048869_cellular_developmental_process	IRX3	1113	13	1.120564	-0.431058	267	415.46	1.556030
GO:0048869_cellular_developmental_process	NTF3	1113	13	1.120564	-0.431058	267	415.46	1.556030
GO:0048869_cellular_developmental_process	DTX1	1113	13	1.120564	-0.431058	267	415.46	1.556030
GO:0048869_cellular_developmental_process	TDRD7	1113	13	1.120564	-0.431058	267	415.46	1.556030
GO:0048869_cellular_developmental_process	BRSK2	1113	13	1.120564	-0.431058	267	415.46	1.556030
GO:0048869_cellular_developmental_process	SOX6	1113	13	1.120564	-0.431058	267	415.46	1.556030
GO:0048869_cellular_developmental_process	KDR	1113	13	1.120564	-0.431058	267	415.46	1.556030
GO:0048869_cellular_developmental_process	SYNE2	1113	13	1.120564	-0.431058	267	415.46	1.556030
GO:0048869_cellular_developmental_process	ITGA6	1113	13	1.120564	-0.431058	267	415.46	1.556030
GO:0048869_cellular_developmental_process	BCL11B	1113	13	1.120564	-0.431058	267	415.46	1.556030
GO:0048869_cellular_developmental_process	ULK2	1113	13	1.120564	-0.431058	267	415.46	1.556030
GO:0048869_cellular_developmental_process	PLCG2	1113	13	1.120564	-0.431058	267	415.46	1.556030
GO:0048869_cellular_developmental_process	DST	1113	13	1.120564	-0.431058	267	415.46	1.556030
GO:0002768_immune_response-regulating_cell_surface_receptor_signaling_pathway	PLCG2	44	1	2.180398	-0.430926	271	420.96	1.553358
GO:0030802_regulation_of_cyclic_nucleotide_biosynthetic_process	GUCA1B	44	1	2.180398	-0.430926	271	420.96	1.553358
GO:0030808_regulation_of_nucleotide_biosynthetic_process	GUCA1B	44	1	2.180398	-0.430926	271	420.96	1.553358
GO:0048593_camera-type_eye_morphogenesis	COL8A1	44	1	2.180398	-0.430926	271	420.96	1.553358
GO:0009308_amine_metabolic_process	AMD1	124	2	1.547379	-0.428957	273	421.96	1.545641
GO:0009308_amine_metabolic_process	CRYM	124	2	1.547379	-0.428957	273	421.96	1.545641
GO:0030098_lymphocyte_differentiation	BCL11B	124	2	1.547379	-0.428957	273	421.96	1.545641
GO:0030098_lymphocyte_differentiation	PLCG2	124	2	1.547379	-0.428957	273	421.96	1.545641
GO:0043062_extracellular_structure_organization	POSTN	125	2	1.535000	-0.424580	274	422.9	1.543431
GO:0043062_extracellular_structure_organization	NID1	125	2	1.535000	-0.424580	274	422.9	1.543431
GO:0034103_regulation_of_tissue_remodeling	ANK	45	1	2.131944	-0.423237	275	424.46	1.543491
GO:0007612_learning	HMGCR	46	1	2.085598	-0.415759	279	428.46	1.535699
GO:0009581_detection_of_external_stimulus	GUCA1B	46	1	2.085598	-0.415759	279	428.46	1.535699
GO:0030218_erythrocyte_differentiation	SOX6	46	1	2.085598	-0.415759	279	428.46	1.535699
GO:0046631_alpha-beta_T_cell_activation	BCL11B	46	1	2.085598	-0.415759	279	428.46	1.535699
GO:0050877_neurological_system_process	GUCA1B	390	5	1.229968	-0.415312	280	428.58	1.530643
GO:0050877_neurological_system_process	NTF3	390	5	1.229968	-0.415312	280	428.58	1.530643
GO:0050877_neurological_system_process	HMGCR	390	5	1.229968	-0.415312	280	428.58	1.530643
GO:0050877_neurological_system_process	ABCA4	390	5	1.229968	-0.415312	280	428.58	1.530643
GO:0050877_neurological_system_process	MFRP	390	5	1.229968	-0.415312	280	428.58	1.530643
GO:0001655_urogenital_system_development	ADAMTS1	128	2	1.499023	-0.411767	281	429.26	1.527616
GO:0001655_urogenital_system_development	NID1	128	2	1.499023	-0.411767	281	429.26	1.527616
GO:0002757_immune_response-activating_signal_transduction	PLCG2	47	1	2.041223	-0.408483	287	433.03	1.508815
GO:0006140_regulation_of_nucleotide_metabolic_process	GUCA1B	47	1	2.041223	-0.408483	287	433.03	1.508815
GO:0030183_B_cell_differentiation	PLCG2	47	1	2.041223	-0.408483	287	433.03	1.508815
GO:0030799_regulation_of_cyclic_nucleotide_metabolic_process	GUCA1B	47	1	2.041223	-0.408483	287	433.03	1.508815
GO:0034754_cellular_hormone_metabolic_process	CRYM	47	1	2.041223	-0.408483	287	433.03	1.508815
GO:0048871_multicellular_organismal_homeostasis	KDR	47	1	2.041223	-0.408483	287	433.03	1.508815
GO:0009101_glycoprotein_biosynthetic_process	GALNT10	48	1	1.998698	-0.401400	290	437.88	1.509931
GO:0034504_protein_localization_in_nucleus	SYNE2	48	1	1.998698	-0.401400	290	437.88	1.509931
GO:0046849_bone_remodeling	ANK	48	1	1.998698	-0.401400	290	437.88	1.509931
GO:0007423_sensory_organ_development	CRYAB	219	3	1.314212	-0.396294	291	438.65	1.507388
GO:0007423_sensory_organ_development	BCL11B	219	3	1.314212	-0.396294	291	438.65	1.507388
GO:0007423_sensory_organ_development	COL8A1	219	3	1.314212	-0.396294	291	438.65	1.507388
GO:0034101_erythrocyte_homeostasis	SOX6	49	1	1.957908	-0.394502	292	442.61	1.515788
GO:0016310_phosphorylation	HMGCR	309	4	1.241909	-0.393669	293	442.83	1.511365
GO:0016310_phosphorylation	HK2	309	4	1.241909	-0.393669	293	442.83	1.511365
GO:0016310_phosphorylation	BRSK2	309	4	1.241909	-0.393669	293	442.83	1.511365
GO:0016310_phosphorylation	VLDLR	309	4	1.241909	-0.393669	293	442.83	1.511365
GO:0009190_cyclic_nucleotide_biosynthetic_process	GUCA1B	50	1	1.918750	-0.387781	295	446.66	1.514102
GO:0051606_detection_of_stimulus	GUCA1B	50	1	1.918750	-0.387781	295	446.66	1.514102
GO:0007283_spermatogenesis	PGM3	134	2	1.431903	-0.387495	297	447.14	1.505522
GO:0007283_spermatogenesis	CRTAP	134	2	1.431903	-0.387495	297	447.14	1.505522
GO:0048232_male_gamete_generation	PGM3	134	2	1.431903	-0.387495	297	447.14	1.505522
GO:0048232_male_gamete_generation	CRTAP	134	2	1.431903	-0.387495	297	447.14	1.505522
GO:0009653_anatomical_structure_morphogenesis	SYNE2	958	11	1.101579	-0.382778	298	447.6	1.502013
GO:0009653_anatomical_structure_morphogenesis	NTF3	958	11	1.101579	-0.382778	298	447.6	1.502013
GO:0009653_anatomical_structure_morphogenesis	ITGA6	958	11	1.101579	-0.382778	298	447.6	1.502013
GO:0009653_anatomical_structure_morphogenesis	BCL11B	958	11	1.101579	-0.382778	298	447.6	1.502013
GO:0009653_anatomical_structure_morphogenesis	ULK2	958	11	1.101579	-0.382778	298	447.6	1.502013
GO:0009653_anatomical_structure_morphogenesis	BRSK2	958	11	1.101579	-0.382778	298	447.6	1.502013
GO:0009653_anatomical_structure_morphogenesis	ADAMTS1	958	11	1.101579	-0.382778	298	447.6	1.502013
GO:0009653_anatomical_structure_morphogenesis	SOX6	958	11	1.101579	-0.382778	298	447.6	1.502013
GO:0009653_anatomical_structure_morphogenesis	COL8A1	958	11	1.101579	-0.382778	298	447.6	1.502013
GO:0009653_anatomical_structure_morphogenesis	DST	958	11	1.101579	-0.382778	298	447.6	1.502013
GO:0009653_anatomical_structure_morphogenesis	KDR	958	11	1.101579	-0.382778	298	447.6	1.502013
GO:0002764_immune_response-regulating_signal_transduction	PLCG2	51	1	1.881127	-0.381230	299	450.69	1.507324
GO:0009124_nucleoside_monophosphate_biosynthetic_process	GUCA1B	52	1	1.844952	-0.374843	300	453.44	1.511467
GO:0030154_cell_differentiation	IRX3	1060	12	1.086085	-0.370007	301	454.26	1.509169
GO:0030154_cell_differentiation	ITGA6	1060	12	1.086085	-0.370007	301	454.26	1.509169
GO:0030154_cell_differentiation	NTF3	1060	12	1.086085	-0.370007	301	454.26	1.509169
GO:0030154_cell_differentiation	TDRD7	1060	12	1.086085	-0.370007	301	454.26	1.509169
GO:0030154_cell_differentiation	DTX1	1060	12	1.086085	-0.370007	301	454.26	1.509169
GO:0030154_cell_differentiation	ULK2	1060	12	1.086085	-0.370007	301	454.26	1.509169
GO:0030154_cell_differentiation	BCL11B	1060	12	1.086085	-0.370007	301	454.26	1.509169
GO:0030154_cell_differentiation	PLCG2	1060	12	1.086085	-0.370007	301	454.26	1.509169
GO:0030154_cell_differentiation	BRSK2	1060	12	1.086085	-0.370007	301	454.26	1.509169
GO:0030154_cell_differentiation	SOX6	1060	12	1.086085	-0.370007	301	454.26	1.509169
GO:0030154_cell_differentiation	DST	1060	12	1.086085	-0.370007	301	454.26	1.509169
GO:0030154_cell_differentiation	KDR	1060	12	1.086085	-0.370007	301	454.26	1.509169
GO:0030031_cell_projection_assembly	ITGA6	53	1	1.810142	-0.368613	304	457.62	1.505329
GO:0046942_carboxylic_acid_transport	SLC13A3	53	1	1.810142	-0.368613	304	457.62	1.505329
GO:0055085_transmembrane_transport	PLCG2	53	1	1.810142	-0.368613	304	457.62	1.505329
GO:0034613_cellular_protein_localization	SYNE2	139	2	1.380396	-0.368546	305	458.23	1.502393
GO:0034613_cellular_protein_localization	XPO5	139	2	1.380396	-0.368546	305	458.23	1.502393
GO:0002376_immune_system_process	PGM3	505	6	1.139851	-0.363571	306	459.32	1.501046
GO:0002376_immune_system_process	ITGA6	505	6	1.139851	-0.363571	306	459.32	1.501046
GO:0002376_immune_system_process	BCL11B	505	6	1.139851	-0.363571	306	459.32	1.501046
GO:0002376_immune_system_process	PLCG2	505	6	1.139851	-0.363571	306	459.32	1.501046
GO:0002376_immune_system_process	SOX6	505	6	1.139851	-0.363571	306	459.32	1.501046
GO:0002376_immune_system_process	KDR	505	6	1.139851	-0.363571	306	459.32	1.501046
GO:0002253_activation_of_immune_response	PLCG2	54	1	1.776620	-0.362534	311	462.21	1.486206
GO:0006164_purine_nucleotide_biosynthetic_process	GUCA1B	54	1	1.776620	-0.362534	311	462.21	1.486206
GO:0015849_organic_acid_transport	SLC13A3	54	1	1.776620	-0.362534	311	462.21	1.486206
GO:0043405_regulation_of_MAP_kinase_activity	HMGCR	54	1	1.776620	-0.362534	311	462.21	1.486206
GO:0044271_nitrogen_compound_biosynthetic_process	AMD1	54	1	1.776620	-0.362534	311	462.21	1.486206
GO:0003006_reproductive_developmental_process	ADAMTS1	141	2	1.360816	-0.361270	313	462.82	1.478658
GO:0003006_reproductive_developmental_process	KDR	141	2	1.360816	-0.361270	313	462.82	1.478658
GO:0070727_cellular_macromolecule_localization	SYNE2	141	2	1.360816	-0.361270	313	462.82	1.478658
GO:0070727_cellular_macromolecule_localization	XPO5	141	2	1.360816	-0.361270	313	462.82	1.478658
GO:0006310_DNA_recombination	BCL11B	55	1	1.744318	-0.356600	314	465.53	1.482580
GO:0050790_regulation_of_catalytic_activity	GUCA1B	233	3	1.235247	-0.355394	315	466.09	1.479651
GO:0050790_regulation_of_catalytic_activity	HMGCR	233	3	1.235247	-0.355394	315	466.09	1.479651
GO:0050790_regulation_of_catalytic_activity	VLDLR	233	3	1.235247	-0.355394	315	466.09	1.479651
GO:0016477_cell_migration	SYNE2	234	3	1.229968	-0.352647	316	466.56	1.476456
GO:0016477_cell_migration	ITGA6	234	3	1.229968	-0.352647	316	466.56	1.476456
GO:0016477_cell_migration	KDR	234	3	1.229968	-0.352647	316	466.56	1.476456
GO:0009187_cyclic_nucleotide_metabolic_process	GUCA1B	56	1	1.713170	-0.350807	319	469.56	1.471975
GO:0046486_glycerolipid_metabolic_process	PIP5K1B	56	1	1.713170	-0.350807	319	469.56	1.471975
GO:0050678_regulation_of_epithelial_cell_proliferation	KDR	56	1	1.713170	-0.350807	319	469.56	1.471975
GO:0045596_negative_regulation_of_cell_differentiation	IRX3	144	2	1.332465	-0.350666	320	470.03	1.468844
GO:0045596_negative_regulation_of_cell_differentiation	ULK2	144	2	1.332465	-0.350666	320	470.03	1.468844
GO:0000226_microtubule_cytoskeleton_organization	DST	57	1	1.683114	-0.345148	324	475.14	1.466481
GO:0033365_protein_localization_in_organelle	SYNE2	57	1	1.683114	-0.345148	324	475.14	1.466481
GO:0043523_regulation_of_neuron_apoptosis	NTF3	57	1	1.683114	-0.345148	324	475.14	1.466481
GO:0045444_fat_cell_differentiation	ITGA6	57	1	1.683114	-0.345148	324	475.14	1.466481
GO:0044085_cellular_component_biogenesis	WDR55	237	3	1.214399	-0.344538	325	475.62	1.463446
GO:0044085_cellular_component_biogenesis	ITGA6	237	3	1.214399	-0.344538	325	475.62	1.463446
GO:0044085_cellular_component_biogenesis	CUGBP2	237	3	1.214399	-0.344538	325	475.62	1.463446
GO:0003008_system_process	GUCA1B	516	6	1.115552	-0.342731	326	476.65	1.462117
GO:0003008_system_process	NTF3	516	6	1.115552	-0.342731	326	476.65	1.462117
GO:0003008_system_process	HMGCR	516	6	1.115552	-0.342731	326	476.65	1.462117
GO:0003008_system_process	ABCA4	516	6	1.115552	-0.342731	326	476.65	1.462117
GO:0003008_system_process	TPM2	516	6	1.115552	-0.342731	326	476.65	1.462117
GO:0003008_system_process	MFRP	516	6	1.115552	-0.342731	326	476.65	1.462117
GO:0006928_cell_motion	SYNE2	330	4	1.162879	-0.342680	328	477.17	1.454787
GO:0006928_cell_motion	ITGA6	330	4	1.162879	-0.342680	328	477.17	1.454787
GO:0006928_cell_motion	NTF3	330	4	1.162879	-0.342680	328	477.17	1.454787
GO:0006928_cell_motion	KDR	330	4	1.162879	-0.342680	328	477.17	1.454787
GO:0051674_localization_of_cell	SYNE2	330	4	1.162879	-0.342680	328	477.17	1.454787
GO:0051674_localization_of_cell	ITGA6	330	4	1.162879	-0.342680	328	477.17	1.454787
GO:0051674_localization_of_cell	NTF3	330	4	1.162879	-0.342680	328	477.17	1.454787
GO:0051674_localization_of_cell	KDR	330	4	1.162879	-0.342680	328	477.17	1.454787
GO:0051093_negative_regulation_of_developmental_process	IRX3	331	4	1.159366	-0.340421	329	478.2	1.453495
GO:0051093_negative_regulation_of_developmental_process	BCL11B	331	4	1.159366	-0.340421	329	478.2	1.453495
GO:0051093_negative_regulation_of_developmental_process	ULK2	331	4	1.159366	-0.340421	329	478.2	1.453495
GO:0051093_negative_regulation_of_developmental_process	PLCG2	331	4	1.159366	-0.340421	329	478.2	1.453495
GO:0033043_regulation_of_organelle_organization	DST	58	1	1.654095	-0.339620	331	479.73	1.449335
GO:0034622_cellular_macromolecular_complex_assembly	CUGBP2	58	1	1.654095	-0.339620	331	479.73	1.449335
GO:0048469_cell_maturation	KDR	59	1	1.626059	-0.334217	332	482.34	1.452831
GO:0009123_nucleoside_monophosphate_metabolic_process	GUCA1B	60	1	1.598958	-0.328935	333	483.25	1.451201
GO:0009991_response_to_extracellular_stimulus	ITGA6	61	1	1.572746	-0.323771	334	486.13	1.455479
GO:0007399_nervous_system_development	IRX3	621	7	1.081421	-0.323439	335	486.23	1.451433
GO:0007399_nervous_system_development	NTF3	621	7	1.081421	-0.323439	335	486.23	1.451433
GO:0007399_nervous_system_development	DTX1	621	7	1.081421	-0.323439	335	486.23	1.451433
GO:0007399_nervous_system_development	ULK2	621	7	1.081421	-0.323439	335	486.23	1.451433
GO:0007399_nervous_system_development	BCL11B	621	7	1.081421	-0.323439	335	486.23	1.451433
GO:0007399_nervous_system_development	BRSK2	621	7	1.081421	-0.323439	335	486.23	1.451433
GO:0007399_nervous_system_development	DST	621	7	1.081421	-0.323439	335	486.23	1.451433
GO:0022604_regulation_of_cell_morphogenesis	ULK2	62	1	1.547379	-0.318719	336	492.07	1.464494
GO:0009165_nucleotide_biosynthetic_process	GUCA1B	63	1	1.522817	-0.313777	338	496.1	1.467751
GO:0051216_cartilage_development	SOX6	63	1	1.522817	-0.313777	338	496.1	1.467751
GO:0055074_calcium_ion_homeostasis	KDR	64	1	1.499023	-0.308941	339	498.82	1.471445
GO:0051704_multi-organism_process	PLCG2	157	2	1.222134	-0.308640	340	499.14	1.468059
GO:0051704_multi-organism_process	LAMB1-1	157	2	1.222134	-0.308640	340	499.14	1.468059
GO:0043086_negative_regulation_of_catalytic_activity	HMGCR	65	1	1.475962	-0.304208	341	502.16	1.472610
GO:0051128_regulation_of_cellular_component_organization	ULK2	160	2	1.199219	-0.299769	342	503.84	1.473216
GO:0051128_regulation_of_cellular_component_organization	DST	160	2	1.199219	-0.299769	342	503.84	1.473216
GO:0007179_transforming_growth_factor_beta_receptor_signaling_pathway	HTRA1	66	1	1.453598	-0.299574	345	506.22	1.467304
GO:0045860_positive_regulation_of_protein_kinase_activity	VLDLR	66	1	1.453598	-0.299574	345	506.22	1.467304
GO:0051402_neuron_apoptosis	NTF3	66	1	1.453598	-0.299574	345	506.22	1.467304
GO:0002521_leukocyte_differentiation	BCL11B	161	2	1.191770	-0.296876	346	507.04	1.465434
GO:0002521_leukocyte_differentiation	PLCG2	161	2	1.191770	-0.296876	346	507.04	1.465434
GO:0048870_cell_motility	SYNE2	257	3	1.119893	-0.295158	347	507.79	1.463372
GO:0048870_cell_motility	ITGA6	257	3	1.119893	-0.295158	347	507.79	1.463372
GO:0048870_cell_motility	KDR	257	3	1.119893	-0.295158	347	507.79	1.463372
GO:0003007_heart_morphogenesis	ADAMTS1	67	1	1.431903	-0.295035	349	509.47	1.459799
GO:0042445_hormone_metabolic_process	CRYM	67	1	1.431903	-0.295035	349	509.47	1.459799
GO:0009628_response_to_abiotic_stimulus	GUCA1B	162	2	1.184414	-0.294014	350	509.99	1.457114
GO:0009628_response_to_abiotic_stimulus	HMGCR	162	2	1.184414	-0.294014	350	509.99	1.457114
GO:0019932_second-messenger-mediated_signaling	CAR8	68	1	1.410846	-0.290591	351	512.45	1.459972
GO:0042325_regulation_of_phosphorylation	HMGCR	164	2	1.169970	-0.288381	352	512.93	1.457187
GO:0042325_regulation_of_phosphorylation	VLDLR	164	2	1.169970	-0.288381	352	512.93	1.457187
GO:0006816_calcium_ion_transport	PLCG2	69	1	1.390399	-0.286236	354	514.76	1.454124
GO:0055065_metal_ion_homeostasis	KDR	69	1	1.390399	-0.286236	354	514.76	1.454124
GO:0019220_regulation_of_phosphate_metabolic_process	HMGCR	165	2	1.162879	-0.285609	356	515.68	1.448539
GO:0019220_regulation_of_phosphate_metabolic_process	VLDLR	165	2	1.162879	-0.285609	356	515.68	1.448539
GO:0051174_regulation_of_phosphorus_metabolic_process	HMGCR	165	2	1.162879	-0.285609	356	515.68	1.448539
GO:0051174_regulation_of_phosphorus_metabolic_process	VLDLR	165	2	1.162879	-0.285609	356	515.68	1.448539
GO:0007611_learning_or_memory	HMGCR	70	1	1.370536	-0.281969	360	518.47	1.440194
GO:0009617_response_to_bacterium	PLCG2	70	1	1.370536	-0.281969	360	518.47	1.440194
GO:0048592_eye_morphogenesis	COL8A1	70	1	1.370536	-0.281969	360	518.47	1.440194
GO:0070838_divalent_metal_ion_transport	PLCG2	70	1	1.370536	-0.281969	360	518.47	1.440194
GO:0006913_nucleocytoplasmic_transport	XPO5	71	1	1.351232	-0.277787	363	522.94	1.440606
GO:0009100_glycoprotein_metabolic_process	GALNT10	71	1	1.351232	-0.277787	363	522.94	1.440606
GO:0033674_positive_regulation_of_kinase_activity	VLDLR	71	1	1.351232	-0.277787	363	522.94	1.440606
GO:0051169_nuclear_transport	XPO5	72	1	1.332465	-0.273688	365	526.63	1.442822
GO:0051347_positive_regulation_of_transferase_activity	VLDLR	72	1	1.332465	-0.273688	365	526.63	1.442822
GO:0006163_purine_nucleotide_metabolic_process	GUCA1B	73	1	1.314212	-0.269669	367	530.21	1.444714
GO:0006936_muscle_contraction	TPM2	73	1	1.314212	-0.269669	367	530.21	1.444714
GO:0045944_positive_regulation_of_transcription_from_RNA_polymerase_II_promoter	NTF3	269	3	1.069935	-0.269051	368	530.45	1.441440
GO:0045944_positive_regulation_of_transcription_from_RNA_polymerase_II_promoter	BCL11B	269	3	1.069935	-0.269051	368	530.45	1.441440
GO:0045944_positive_regulation_of_transcription_from_RNA_polymerase_II_promoter	SOX6	269	3	1.069935	-0.269051	368	530.45	1.441440
GO:0048771_tissue_remodeling	ANK	74	1	1.296453	-0.265728	369	532.32	1.442602
GO:0044093_positive_regulation_of_molecular_function	PLCG2	173	2	1.109104	-0.264465	370	533.52	1.441946
GO:0044093_positive_regulation_of_molecular_function	VLDLR	173	2	1.109104	-0.264465	370	533.52	1.441946
GO:0051641_cellular_localization	FUSIP1	370	4	1.037162	-0.262671	371	533.76	1.438706
GO:0051641_cellular_localization	SYNE2	370	4	1.037162	-0.262671	371	533.76	1.438706
GO:0051641_cellular_localization	XPO5	370	4	1.037162	-0.262671	371	533.76	1.438706
GO:0051641_cellular_localization	DST	370	4	1.037162	-0.262671	371	533.76	1.438706
GO:0007281_germ_cell_development	TDRD7	75	1	1.279167	-0.261863	373	535.19	1.434826
GO:0051050_positive_regulation_of_transport	PLCG2	75	1	1.279167	-0.261863	373	535.19	1.434826
GO:0003012_muscle_system_process	TPM2	76	1	1.262336	-0.258072	375	538.49	1.435973
GO:0034621_cellular_macromolecular_complex_subunit_organization	CUGBP2	76	1	1.262336	-0.258072	375	538.49	1.435973
GO:0001890_placenta_development	CCNF	77	1	1.245942	-0.254352	376	540.27	1.436888
GO:0043069_negative_regulation_of_programmed_cell_death	BCL11B	179	2	1.071927	-0.249732	378	544.24	1.439788
GO:0043069_negative_regulation_of_programmed_cell_death	PLCG2	179	2	1.071927	-0.249732	378	544.24	1.439788
GO:0060548_negative_regulation_of_cell_death	BCL11B	179	2	1.071927	-0.249732	378	544.24	1.439788
GO:0060548_negative_regulation_of_cell_death	PLCG2	179	2	1.071927	-0.249732	378	544.24	1.439788
GO:0015674_di-__tri-valent_inorganic_cation_transport	PLCG2	79	1	1.214399	-0.247119	379	546.46	1.441847
GO:0000278_mitotic_cell_cycle	PLK2	80	1	1.199219	-0.243603	381	549.23	1.441549
GO:0044092_negative_regulation_of_molecular_function	HMGCR	80	1	1.199219	-0.243603	381	549.23	1.441549
GO:0021700_developmental_maturation	KDR	81	1	1.184414	-0.240151	382	550.53	1.441178
GO:0007411_axon_guidance	NTF3	82	1	1.169970	-0.236762	384	553.78	1.442135
GO:0008202_steroid_metabolic_process	HMGCR	82	1	1.169970	-0.236762	384	553.78	1.442135
GO:0048513_organ_development	NTF3	1365	14	0.983974	-0.234036	385	554.82	1.441091
GO:0048513_organ_development	CRYAB	1365	14	0.983974	-0.234036	385	554.82	1.441091
GO:0048513_organ_development	CCNF	1365	14	0.983974	-0.234036	385	554.82	1.441091
GO:0048513_organ_development	NID1	1365	14	0.983974	-0.234036	385	554.82	1.441091
GO:0048513_organ_development	POSTN	1365	14	0.983974	-0.234036	385	554.82	1.441091
GO:0048513_organ_development	SOX6	1365	14	0.983974	-0.234036	385	554.82	1.441091
GO:0048513_organ_development	KDR	1365	14	0.983974	-0.234036	385	554.82	1.441091
GO:0048513_organ_development	PGM3	1365	14	0.983974	-0.234036	385	554.82	1.441091
GO:0048513_organ_development	ANK	1365	14	0.983974	-0.234036	385	554.82	1.441091
GO:0048513_organ_development	ITGA6	1365	14	0.983974	-0.234036	385	554.82	1.441091
GO:0048513_organ_development	BCL11B	1365	14	0.983974	-0.234036	385	554.82	1.441091
GO:0048513_organ_development	PLCG2	1365	14	0.983974	-0.234036	385	554.82	1.441091
GO:0048513_organ_development	ADAMTS1	1365	14	0.983974	-0.234036	385	554.82	1.441091
GO:0048513_organ_development	COL8A1	1365	14	0.983974	-0.234036	385	554.82	1.441091
GO:0007017_microtubule-based_process	DST	83	1	1.155873	-0.233434	386	557.86	1.445233
GO:0006605_protein_targeting	XPO5	86	1	1.115552	-0.223800	388	563.85	1.453222
GO:0034641_cellular_nitrogen_compound_metabolic_process	AMD1	86	1	1.115552	-0.223800	388	563.85	1.453222
GO:0007178_transmembrane_receptor_protein_serine_threonine_kinase_signaling_pathway	HTRA1	87	1	1.102730	-0.220702	391	566.86	1.449770
GO:0016337_cell-cell_adhesion	ITGA6	87	1	1.102730	-0.220702	391	566.86	1.449770
GO:0050778_positive_regulation_of_immune_response	PLCG2	87	1	1.102730	-0.220702	391	566.86	1.449770
GO:0040011_locomotion	SYNE2	295	3	0.975636	-0.220142	392	568.04	1.449082
GO:0040011_locomotion	ITGA6	295	3	0.975636	-0.220142	392	568.04	1.449082
GO:0040011_locomotion	KDR	295	3	0.975636	-0.220142	392	568.04	1.449082
GO:0001503_ossification	ANK	88	1	1.090199	-0.217657	394	569.46	1.445330
GO:0048754_branching_morphogenesis_of_a_tube	KDR	88	1	1.090199	-0.217657	394	569.46	1.445330
GO:0007507_heart_development	ADAMTS1	195	2	0.983974	-0.214601	395	570.97	1.445494
GO:0007507_heart_development	SOX6	195	2	0.983974	-0.214601	395	570.97	1.445494
GO:0030324_lung_development	KDR	90	1	1.065972	-0.211723	397	573.31	1.444106
GO:0042113_B_cell_activation	PLCG2	90	1	1.065972	-0.211723	397	573.31	1.444106
GO:0008544_epidermis_development	NTF3	91	1	1.054258	-0.208832	398	575.63	1.446307
GO:0030217_T_cell_differentiation	BCL11B	92	1	1.042799	-0.205990	400	578.23	1.445575
GO:0030323_respiratory_tube_development	KDR	92	1	1.042799	-0.205990	400	578.23	1.445575
GO:0055066_di-__tri-valent_inorganic_cation_homeostasis	KDR	93	1	1.031586	-0.203195	402	579.88	1.442488
GO:0065003_macromolecular_complex_assembly	CUGBP2	93	1	1.031586	-0.203195	402	579.88	1.442488
GO:0045893_positive_regulation_of_transcription__DNA-dependent	NTF3	306	3	0.940564	-0.202199	404	580.34	1.436485
GO:0045893_positive_regulation_of_transcription__DNA-dependent	BCL11B	306	3	0.940564	-0.202199	404	580.34	1.436485
GO:0045893_positive_regulation_of_transcription__DNA-dependent	SOX6	306	3	0.940564	-0.202199	404	580.34	1.436485
GO:0051254_positive_regulation_of_RNA_metabolic_process	NTF3	306	3	0.940564	-0.202199	404	580.34	1.436485
GO:0051254_positive_regulation_of_RNA_metabolic_process	BCL11B	306	3	0.940564	-0.202199	404	580.34	1.436485
GO:0051254_positive_regulation_of_RNA_metabolic_process	SOX6	306	3	0.940564	-0.202199	404	580.34	1.436485
GO:0006753_nucleoside_phosphate_metabolic_process	GUCA1B	94	1	1.020612	-0.200448	407	583.65	1.434029
GO:0008610_lipid_biosynthetic_process	HMGCR	94	1	1.020612	-0.200448	407	583.65	1.434029
GO:0009117_nucleotide_metabolic_process	GUCA1B	94	1	1.020612	-0.200448	407	583.65	1.434029
GO:0051707_response_to_other_organism	PLCG2	95	1	1.009868	-0.197746	408	585.08	1.434020
GO:0022607_cellular_component_assembly	ITGA6	204	2	0.940564	-0.197186	409	585.69	1.432005
GO:0022607_cellular_component_assembly	CUGBP2	204	2	0.940564	-0.197186	409	585.69	1.432005
GO:0060541_respiratory_system_development	KDR	98	1	0.978954	-0.189903	410	592.09	1.444122
GO:0007398_ectoderm_development	NTF3	99	1	0.969066	-0.187374	412	593.83	1.441335
GO:0060348_bone_development	ANK	99	1	0.969066	-0.187374	412	593.83	1.441335
GO:0009968_negative_regulation_of_signal_transduction	HTRA1	103	1	0.931432	-0.177655	413	597.35	1.446368
GO:0010033_response_to_organic_substance	PLCG2	216	2	0.888310	-0.176240	414	597.58	1.443430
GO:0010033_response_to_organic_substance	ANXA5	216	2	0.888310	-0.176240	414	597.58	1.443430
GO:0055086_nucleobase__nucleoside_and_nucleotide_metabolic_process	GUCA1B	104	1	0.922476	-0.175321	415	598.31	1.441711
GO:0048872_homeostasis_of_number_of_cells	SOX6	105	1	0.913690	-0.173024	416	599.24	1.440481
GO:0010817_regulation_of_hormone_levels	CRYM	106	1	0.905071	-0.170763	417	600.8	1.440767
GO:0051253_negative_regulation_of_RNA_metabolic_process	FUSIP1	220	2	0.872159	-0.169783	418	601.08	1.437990
GO:0051253_negative_regulation_of_RNA_metabolic_process	SOX6	220	2	0.872159	-0.169783	418	601.08	1.437990
GO:0030099_myeloid_cell_differentiation	SOX6	108	1	0.888310	-0.166344	419	604.39	1.442458
GO:0010648_negative_regulation_of_cell_communication	HTRA1	110	1	0.872159	-0.162061	421	607.09	1.442019
GO:0055080_cation_homeostasis	KDR	110	1	0.872159	-0.162061	421	607.09	1.442019
GO:0051179_localization	FUSIP1	1058	10	0.906782	-0.159411	422	607.91	1.440545
GO:0051179_localization	SYNE2	1058	10	0.906782	-0.159411	422	607.91	1.440545
GO:0051179_localization	ITGA6	1058	10	0.906782	-0.159411	422	607.91	1.440545
GO:0051179_localization	NTF3	1058	10	0.906782	-0.159411	422	607.91	1.440545
GO:0051179_localization	XPO5	1058	10	0.906782	-0.159411	422	607.91	1.440545
GO:0051179_localization	PLCG2	1058	10	0.906782	-0.159411	422	607.91	1.440545
GO:0051179_localization	SLC13A3	1058	10	0.906782	-0.159411	422	607.91	1.440545
GO:0051179_localization	ABCA4	1058	10	0.906782	-0.159411	422	607.91	1.440545
GO:0051179_localization	DST	1058	10	0.906782	-0.159411	422	607.91	1.440545
GO:0051179_localization	KDR	1058	10	0.906782	-0.159411	422	607.91	1.440545
GO:0045941_positive_regulation_of_transcription	NTF3	338	3	0.851516	-0.157727	423	610.23	1.442624
GO:0045941_positive_regulation_of_transcription	BCL11B	338	3	0.851516	-0.157727	423	610.23	1.442624
GO:0045941_positive_regulation_of_transcription	SOX6	338	3	0.851516	-0.157727	423	610.23	1.442624
GO:0046649_lymphocyte_activation	BCL11B	228	2	0.841557	-0.157593	424	611.09	1.441250
GO:0046649_lymphocyte_activation	PLCG2	228	2	0.841557	-0.157593	424	611.09	1.441250
GO:0007167_enzyme_linked_receptor_protein_signaling_pathway	HTRA1	229	2	0.837882	-0.156134	425	612.03	1.440071
GO:0007167_enzyme_linked_receptor_protein_signaling_pathway	KDR	229	2	0.837882	-0.156134	425	612.03	1.440071
GO:0016070_RNA_metabolic_process	FUSIP1	658	6	0.874810	-0.154113	426	613.88	1.441033
GO:0016070_RNA_metabolic_process	WDR55	658	6	0.874810	-0.154113	426	613.88	1.441033
GO:0016070_RNA_metabolic_process	NTF3	658	6	0.874810	-0.154113	426	613.88	1.441033
GO:0016070_RNA_metabolic_process	BCL11B	658	6	0.874810	-0.154113	426	613.88	1.441033
GO:0016070_RNA_metabolic_process	CUGBP2	658	6	0.874810	-0.154113	426	613.88	1.441033
GO:0016070_RNA_metabolic_process	SOX6	658	6	0.874810	-0.154113	426	613.88	1.441033
GO:0009607_response_to_biotic_stimulus	PLCG2	114	1	0.841557	-0.153879	427	614.6	1.439344
GO:0051649_establishment_of_localization_in_cell	FUSIP1	342	3	0.841557	-0.152883	428	615.39	1.437827
GO:0051649_establishment_of_localization_in_cell	XPO5	342	3	0.841557	-0.152883	428	615.39	1.437827
GO:0051649_establishment_of_localization_in_cell	DST	342	3	0.841557	-0.152883	428	615.39	1.437827
GO:0048584_positive_regulation_of_response_to_stimulus	PLCG2	115	1	0.834239	-0.151910	429	616.35	1.436713
GO:0046483_heterocycle_metabolic_process	GUCA1B	116	1	0.827047	-0.149970	430	617.87	1.436907
GO:0010628_positive_regulation_of_gene_expression	NTF3	346	3	0.831828	-0.148182	431	618.66	1.435406
GO:0010628_positive_regulation_of_gene_expression	BCL11B	346	3	0.831828	-0.148182	431	618.66	1.435406
GO:0010628_positive_regulation_of_gene_expression	SOX6	346	3	0.831828	-0.148182	431	618.66	1.435406
GO:0043933_macromolecular_complex_subunit_organization	CUGBP2	117	1	0.819979	-0.148059	432	618.92	1.432685
GO:0001501_skeletal_system_development	ANK	236	2	0.813030	-0.146299	433	619.3	1.430254
GO:0001501_skeletal_system_development	SOX6	236	2	0.813030	-0.146299	433	619.3	1.430254
GO:0007049_cell_cycle	PLK2	238	2	0.806197	-0.143606	434	621.97	1.433111
GO:0007049_cell_cycle	CCNF	238	2	0.806197	-0.143606	434	621.97	1.433111
GO:0048523_negative_regulation_of_cellular_process	FUSIP1	774	7	0.867652	-0.143221	435	622.21	1.430368
GO:0048523_negative_regulation_of_cellular_process	IRX3	774	7	0.867652	-0.143221	435	622.21	1.430368
GO:0048523_negative_regulation_of_cellular_process	HTRA1	774	7	0.867652	-0.143221	435	622.21	1.430368
GO:0048523_negative_regulation_of_cellular_process	ULK2	774	7	0.867652	-0.143221	435	622.21	1.430368
GO:0048523_negative_regulation_of_cellular_process	BCL11B	774	7	0.867652	-0.143221	435	622.21	1.430368
GO:0048523_negative_regulation_of_cellular_process	PLCG2	774	7	0.867652	-0.143221	435	622.21	1.430368
GO:0048523_negative_regulation_of_cellular_process	SOX6	774	7	0.867652	-0.143221	435	622.21	1.430368
GO:0045935_positive_regulation_of_nucleobase__nucleoside__nucleotide_and_nucleic_acid_metabolic_process	NTF3	352	3	0.817649	-0.141389	436	623.02	1.428945
GO:0045935_positive_regulation_of_nucleobase__nucleoside__nucleotide_and_nucleic_acid_metabolic_process	BCL11B	352	3	0.817649	-0.141389	436	623.02	1.428945
GO:0045935_positive_regulation_of_nucleobase__nucleoside__nucleotide_and_nucleic_acid_metabolic_process	SOX6	352	3	0.817649	-0.141389	436	623.02	1.428945
GO:0006886_intracellular_protein_transport	XPO5	122	1	0.786373	-0.138917	438	627.15	1.431849
GO:0030001_metal_ion_transport	PLCG2	122	1	0.786373	-0.138917	438	627.15	1.431849
GO:0001763_morphogenesis_of_a_branching_structure	KDR	125	1	0.767500	-0.133744	439	629.7	1.434396
GO:0051173_positive_regulation_of_nitrogen_compound_metabolic_process	NTF3	361	3	0.797265	-0.131755	440	630.36	1.432636
GO:0051173_positive_regulation_of_nitrogen_compound_metabolic_process	BCL11B	361	3	0.797265	-0.131755	440	630.36	1.432636
GO:0051173_positive_regulation_of_nitrogen_compound_metabolic_process	SOX6	361	3	0.797265	-0.131755	440	630.36	1.432636
GO:0048518_positive_regulation_of_biological_process	IRX3	995	9	0.867776	-0.131388	441	630.52	1.429751
GO:0048518_positive_regulation_of_biological_process	ITGA6	995	9	0.867776	-0.131388	441	630.52	1.429751
GO:0048518_positive_regulation_of_biological_process	NTF3	995	9	0.867776	-0.131388	441	630.52	1.429751
GO:0048518_positive_regulation_of_biological_process	BCL11B	995	9	0.867776	-0.131388	441	630.52	1.429751
GO:0048518_positive_regulation_of_biological_process	PLCG2	995	9	0.867776	-0.131388	441	630.52	1.429751
GO:0048518_positive_regulation_of_biological_process	NID1	995	9	0.867776	-0.131388	441	630.52	1.429751
GO:0048518_positive_regulation_of_biological_process	SOX6	995	9	0.867776	-0.131388	441	630.52	1.429751
GO:0048518_positive_regulation_of_biological_process	COL8A1	995	9	0.867776	-0.131388	441	630.52	1.429751
GO:0048518_positive_regulation_of_biological_process	KDR	995	9	0.867776	-0.131388	441	630.52	1.429751
GO:0045321_leukocyte_activation	BCL11B	248	2	0.773690	-0.130881	442	631.12	1.427873
GO:0045321_leukocyte_activation	PLCG2	248	2	0.773690	-0.130881	442	631.12	1.427873
GO:0048522_positive_regulation_of_cellular_process	IRX3	895	8	0.857542	-0.129647	443	631.3	1.425056
GO:0048522_positive_regulation_of_cellular_process	ITGA6	895	8	0.857542	-0.129647	443	631.3	1.425056
GO:0048522_positive_regulation_of_cellular_process	NTF3	895	8	0.857542	-0.129647	443	631.3	1.425056
GO:0048522_positive_regulation_of_cellular_process	BCL11B	895	8	0.857542	-0.129647	443	631.3	1.425056
GO:0048522_positive_regulation_of_cellular_process	NID1	895	8	0.857542	-0.129647	443	631.3	1.425056
GO:0048522_positive_regulation_of_cellular_process	SOX6	895	8	0.857542	-0.129647	443	631.3	1.425056
GO:0048522_positive_regulation_of_cellular_process	COL8A1	895	8	0.857542	-0.129647	443	631.3	1.425056
GO:0048522_positive_regulation_of_cellular_process	KDR	895	8	0.857542	-0.129647	443	631.3	1.425056
GO:0045597_positive_regulation_of_cell_differentiation	IRX3	128	1	0.749512	-0.128791	444	632.51	1.424572
GO:0010941_regulation_of_cell_death	NTF3	365	3	0.788527	-0.127677	446	633.36	1.420090
GO:0010941_regulation_of_cell_death	BCL11B	365	3	0.788527	-0.127677	446	633.36	1.420090
GO:0010941_regulation_of_cell_death	PLCG2	365	3	0.788527	-0.127677	446	633.36	1.420090
GO:0043067_regulation_of_programmed_cell_death	NTF3	365	3	0.788527	-0.127677	446	633.36	1.420090
GO:0043067_regulation_of_programmed_cell_death	BCL11B	365	3	0.788527	-0.127677	446	633.36	1.420090
GO:0043067_regulation_of_programmed_cell_death	PLCG2	365	3	0.788527	-0.127677	446	633.36	1.420090
GO:0008104_protein_localization	SYNE2	251	2	0.764442	-0.127291	447	633.69	1.417651
GO:0008104_protein_localization	XPO5	251	2	0.764442	-0.127291	447	633.69	1.417651
GO:0050776_regulation_of_immune_response	PLCG2	130	1	0.737981	-0.125605	448	635.9	1.419420
GO:0010557_positive_regulation_of_macromolecule_biosynthetic_process	NTF3	371	3	0.775775	-0.121785	449	638.75	1.422606
GO:0010557_positive_regulation_of_macromolecule_biosynthetic_process	BCL11B	371	3	0.775775	-0.121785	449	638.75	1.422606
GO:0010557_positive_regulation_of_macromolecule_biosynthetic_process	SOX6	371	3	0.775775	-0.121785	449	638.75	1.422606
GO:0050793_regulation_of_developmental_process	IRX3	703	6	0.818812	-0.117592	450	642.46	1.427689
GO:0050793_regulation_of_developmental_process	ANK	703	6	0.818812	-0.117592	450	642.46	1.427689
GO:0050793_regulation_of_developmental_process	NTF3	703	6	0.818812	-0.117592	450	642.46	1.427689
GO:0050793_regulation_of_developmental_process	ULK2	703	6	0.818812	-0.117592	450	642.46	1.427689
GO:0050793_regulation_of_developmental_process	BCL11B	703	6	0.818812	-0.117592	450	642.46	1.427689
GO:0050793_regulation_of_developmental_process	PLCG2	703	6	0.818812	-0.117592	450	642.46	1.427689
GO:0007166_cell_surface_receptor_linked_signal_transduction	DTX1	597	5	0.803497	-0.116843	451	642.8	1.425277
GO:0007166_cell_surface_receptor_linked_signal_transduction	GNAI1	597	5	0.803497	-0.116843	451	642.8	1.425277
GO:0007166_cell_surface_receptor_linked_signal_transduction	HTRA1	597	5	0.803497	-0.116843	451	642.8	1.425277
GO:0007166_cell_surface_receptor_linked_signal_transduction	PLCG2	597	5	0.803497	-0.116843	451	642.8	1.425277
GO:0007166_cell_surface_receptor_linked_signal_transduction	KDR	597	5	0.803497	-0.116843	451	642.8	1.425277
GO:0001775_cell_activation	BCL11B	262	2	0.732347	-0.114953	452	644.56	1.426018
GO:0001775_cell_activation	PLCG2	262	2	0.732347	-0.114953	452	644.56	1.426018
GO:0044255_cellular_lipid_metabolic_process	HMGCR	264	2	0.726799	-0.112843	453	645.58	1.425121
GO:0044255_cellular_lipid_metabolic_process	PIP5K1B	264	2	0.726799	-0.112843	453	645.58	1.425121
GO:0007169_transmembrane_receptor_protein_tyrosine_kinase_signaling_pathway	KDR	139	1	0.690198	-0.112326	454	646.31	1.423590
GO:0016044_membrane_organization	SYNE2	140	1	0.685268	-0.110950	455	646.64	1.421187
GO:0031328_positive_regulation_of_cellular_biosynthetic_process	NTF3	387	3	0.743702	-0.107308	456	648.11	1.421294
GO:0031328_positive_regulation_of_cellular_biosynthetic_process	BCL11B	387	3	0.743702	-0.107308	456	648.11	1.421294
GO:0031328_positive_regulation_of_cellular_biosynthetic_process	SOX6	387	3	0.743702	-0.107308	456	648.11	1.421294
GO:0006810_transport	FUSIP1	718	6	0.801706	-0.107229	457	648.24	1.418468
GO:0006810_transport	XPO5	718	6	0.801706	-0.107229	457	648.24	1.418468
GO:0006810_transport	PLCG2	718	6	0.801706	-0.107229	457	648.24	1.418468
GO:0006810_transport	SLC13A3	718	6	0.801706	-0.107229	457	648.24	1.418468
GO:0006810_transport	ABCA4	718	6	0.801706	-0.107229	457	648.24	1.418468
GO:0006810_transport	DST	718	6	0.801706	-0.107229	457	648.24	1.418468
GO:0035239_tube_morphogenesis	KDR	143	1	0.670892	-0.106935	458	648.56	1.416070
GO:0045934_negative_regulation_of_nucleobase__nucleoside__nucleotide_and_nucleic_acid_metabolic_process	FUSIP1	270	2	0.710648	-0.106740	459	648.84	1.413595
GO:0045934_negative_regulation_of_nucleobase__nucleoside__nucleotide_and_nucleic_acid_metabolic_process	SOX6	270	2	0.710648	-0.106740	459	648.84	1.413595
GO:0009891_positive_regulation_of_biosynthetic_process	NTF3	388	3	0.741785	-0.106460	460	648.99	1.410848
GO:0009891_positive_regulation_of_biosynthetic_process	BCL11B	388	3	0.741785	-0.106460	460	648.99	1.410848
GO:0009891_positive_regulation_of_biosynthetic_process	SOX6	388	3	0.741785	-0.106460	460	648.99	1.410848
GO:0051172_negative_regulation_of_nitrogen_compound_metabolic_process	FUSIP1	271	2	0.708026	-0.105755	461	649.27	1.408395
GO:0051172_negative_regulation_of_nitrogen_compound_metabolic_process	SOX6	271	2	0.708026	-0.105755	461	649.27	1.408395
GO:0007186_G-protein_coupled_receptor_protein_signaling_pathway	GNAI1	144	1	0.666233	-0.105632	462	649.96	1.406840
GO:0006812_cation_transport	PLCG2	146	1	0.657106	-0.103080	463	651.86	1.407905
GO:0033036_macromolecule_localization	SYNE2	274	2	0.700274	-0.102855	464	652.37	1.405970
GO:0033036_macromolecule_localization	XPO5	274	2	0.700274	-0.102855	464	652.37	1.405970
GO:0022603_regulation_of_anatomical_structure_morphogenesis	ULK2	147	1	0.652636	-0.101829	465	652.87	1.404022
GO:0006807_nitrogen_compound_metabolic_process	GUCA1B	1147	10	0.836421	-0.101079	466	652.95	1.401180
GO:0006807_nitrogen_compound_metabolic_process	FUSIP1	1147	10	0.836421	-0.101079	466	652.95	1.401180
GO:0006807_nitrogen_compound_metabolic_process	PGM3	1147	10	0.836421	-0.101079	466	652.95	1.401180
GO:0006807_nitrogen_compound_metabolic_process	WDR55	1147	10	0.836421	-0.101079	466	652.95	1.401180
GO:0006807_nitrogen_compound_metabolic_process	NTF3	1147	10	0.836421	-0.101079	466	652.95	1.401180
GO:0006807_nitrogen_compound_metabolic_process	BCL11B	1147	10	0.836421	-0.101079	466	652.95	1.401180
GO:0006807_nitrogen_compound_metabolic_process	CUGBP2	1147	10	0.836421	-0.101079	466	652.95	1.401180
GO:0006807_nitrogen_compound_metabolic_process	SOX6	1147	10	0.836421	-0.101079	466	652.95	1.401180
GO:0006807_nitrogen_compound_metabolic_process	AMD1	1147	10	0.836421	-0.101079	466	652.95	1.401180
GO:0006807_nitrogen_compound_metabolic_process	CRYM	1147	10	0.836421	-0.101079	466	652.95	1.401180
GO:0002684_positive_regulation_of_immune_system_process	PLCG2	148	1	0.648226	-0.100595	468	653.65	1.396688
GO:0043085_positive_regulation_of_catalytic_activity	VLDLR	148	1	0.648226	-0.100595	468	653.65	1.396688
GO:0051234_establishment_of_localization	FUSIP1	729	6	0.789609	-0.100145	469	653.78	1.393987
GO:0051234_establishment_of_localization	XPO5	729	6	0.789609	-0.100145	469	653.78	1.393987
GO:0051234_establishment_of_localization	PLCG2	729	6	0.789609	-0.100145	469	653.78	1.393987
GO:0051234_establishment_of_localization	SLC13A3	729	6	0.789609	-0.100145	469	653.78	1.393987
GO:0051234_establishment_of_localization	ABCA4	729	6	0.789609	-0.100145	469	653.78	1.393987
GO:0051234_establishment_of_localization	DST	729	6	0.789609	-0.100145	469	653.78	1.393987
GO:0007517_muscle_organ_development	CRYAB	153	1	0.627042	-0.094668	470	656.73	1.397298
GO:0007268_synaptic_transmission	NTF3	154	1	0.622971	-0.093529	471	657.66	1.396306
GO:0006629_lipid_metabolic_process	HMGCR	285	2	0.673246	-0.092882	472	658.03	1.394131
GO:0006629_lipid_metabolic_process	PIP5K1B	285	2	0.673246	-0.092882	472	658.03	1.394131
GO:0008285_negative_regulation_of_cell_proliferation	BCL11B	155	1	0.618952	-0.092405	474	658.78	1.389831
GO:0022402_cell_cycle_process	CCNF	155	1	0.618952	-0.092405	474	658.78	1.389831
GO:0007417_central_nervous_system_development	NTF3	287	2	0.668554	-0.091174	475	659.0	1.387368
GO:0007417_central_nervous_system_development	BCL11B	287	2	0.668554	-0.091174	475	659.0	1.387368
GO:0009888_tissue_development	ANK	525	4	0.730952	-0.089628	476	660.01	1.386576
GO:0009888_tissue_development	NTF3	525	4	0.730952	-0.089628	476	660.01	1.386576
GO:0009888_tissue_development	POSTN	525	4	0.730952	-0.089628	476	660.01	1.386576
GO:0009888_tissue_development	SOX6	525	4	0.730952	-0.089628	476	660.01	1.386576
GO:0048514_blood_vessel_morphogenesis	KDR	158	1	0.607199	-0.089120	477	661.02	1.385786
GO:0048519_negative_regulation_of_biological_process	FUSIP1	859	7	0.781796	-0.087167	478	661.57	1.384038
GO:0048519_negative_regulation_of_biological_process	IRX3	859	7	0.781796	-0.087167	478	661.57	1.384038
GO:0048519_negative_regulation_of_biological_process	HTRA1	859	7	0.781796	-0.087167	478	661.57	1.384038
GO:0048519_negative_regulation_of_biological_process	ULK2	859	7	0.781796	-0.087167	478	661.57	1.384038
GO:0048519_negative_regulation_of_biological_process	BCL11B	859	7	0.781796	-0.087167	478	661.57	1.384038
GO:0048519_negative_regulation_of_biological_process	PLCG2	859	7	0.781796	-0.087167	478	661.57	1.384038
GO:0048519_negative_regulation_of_biological_process	SOX6	859	7	0.781796	-0.087167	478	661.57	1.384038
GO:0009058_biosynthetic_process	GUCA1B	1175	10	0.816489	-0.086902	479	662.03	1.382109
GO:0009058_biosynthetic_process	PGM3	1175	10	0.816489	-0.086902	479	662.03	1.382109
GO:0009058_biosynthetic_process	TYR	1175	10	0.816489	-0.086902	479	662.03	1.382109
GO:0009058_biosynthetic_process	GALNT10	1175	10	0.816489	-0.086902	479	662.03	1.382109
GO:0009058_biosynthetic_process	NTF3	1175	10	0.816489	-0.086902	479	662.03	1.382109
GO:0009058_biosynthetic_process	HMGCR	1175	10	0.816489	-0.086902	479	662.03	1.382109
GO:0009058_biosynthetic_process	BCL11B	1175	10	0.816489	-0.086902	479	662.03	1.382109
GO:0009058_biosynthetic_process	PLCG2	1175	10	0.816489	-0.086902	479	662.03	1.382109
GO:0009058_biosynthetic_process	SOX6	1175	10	0.816489	-0.086902	479	662.03	1.382109
GO:0009058_biosynthetic_process	AMD1	1175	10	0.816489	-0.086902	479	662.03	1.382109
GO:0045595_regulation_of_cell_differentiation	IRX3	295	2	0.650424	-0.084649	480	663.42	1.382125
GO:0045595_regulation_of_cell_differentiation	ULK2	295	2	0.650424	-0.084649	480	663.42	1.382125
GO:0042110_T_cell_activation	BCL11B	163	1	0.588574	-0.083924	481	664.33	1.381143
GO:0042592_homeostatic_process	SOX6	419	3	0.686903	-0.083089	482	664.58	1.378797
GO:0042592_homeostatic_process	ABCA4	419	3	0.686903	-0.083089	482	664.58	1.378797
GO:0042592_homeostatic_process	KDR	419	3	0.686903	-0.083089	482	664.58	1.378797
GO:0006259_DNA_metabolic_process	BCL11B	165	1	0.581439	-0.081939	483	665.92	1.378716
GO:0051049_regulation_of_transport	PLCG2	167	1	0.574476	-0.080003	484	667.65	1.379442
GO:0008283_cell_proliferation	TYR	544	4	0.705423	-0.078030	485	668.34	1.378021
GO:0008283_cell_proliferation	BCL11B	544	4	0.705423	-0.078030	485	668.34	1.378021
GO:0008283_cell_proliferation	COL8A1	544	4	0.705423	-0.078030	485	668.34	1.378021
GO:0008283_cell_proliferation	KDR	544	4	0.705423	-0.078030	485	668.34	1.378021
GO:0010604_positive_regulation_of_macromolecule_metabolic_process	NTF3	433	3	0.664694	-0.074200	487	672.87	1.381663
GO:0010604_positive_regulation_of_macromolecule_metabolic_process	BCL11B	433	3	0.664694	-0.074200	487	672.87	1.381663
GO:0010604_positive_regulation_of_macromolecule_metabolic_process	SOX6	433	3	0.664694	-0.074200	487	672.87	1.381663
GO:0012501_programmed_cell_death	NTF3	433	3	0.664694	-0.074200	487	672.87	1.381663
GO:0012501_programmed_cell_death	BCL11B	433	3	0.664694	-0.074200	487	672.87	1.381663
GO:0012501_programmed_cell_death	PLCG2	433	3	0.664694	-0.074200	487	672.87	1.381663
GO:0006357_regulation_of_transcription_from_RNA_polymerase_II_promoter	NTF3	435	3	0.661638	-0.073005	488	673.33	1.379775
GO:0006357_regulation_of_transcription_from_RNA_polymerase_II_promoter	BCL11B	435	3	0.661638	-0.073005	488	673.33	1.379775
GO:0006357_regulation_of_transcription_from_RNA_polymerase_II_promoter	SOX6	435	3	0.661638	-0.073005	488	673.33	1.379775
GO:0000122_negative_regulation_of_transcription_from_RNA_polymerase_II_promoter	SOX6	175	1	0.548214	-0.072740	490	674.28	1.376082
GO:0015031_protein_transport	XPO5	175	1	0.548214	-0.072740	490	674.28	1.376082
GO:0043066_negative_regulation_of_apoptosis	BCL11B	176	1	0.545099	-0.071882	491	675.23	1.375214
GO:0006464_protein_modification_process	GALNT10	439	3	0.655609	-0.070670	492	675.52	1.373008
GO:0006464_protein_modification_process	BRSK2	439	3	0.655609	-0.070670	492	675.52	1.373008
GO:0006464_protein_modification_process	DUSP6	439	3	0.655609	-0.070670	492	675.52	1.373008
GO:0006139_nucleobase__nucleoside__nucleotide_and_nucleic_acid_metabolic_process	GUCA1B	1002	8	0.765968	-0.070218	493	675.62	1.370426
GO:0006139_nucleobase__nucleoside__nucleotide_and_nucleic_acid_metabolic_process	FUSIP1	1002	8	0.765968	-0.070218	493	675.62	1.370426
GO:0006139_nucleobase__nucleoside__nucleotide_and_nucleic_acid_metabolic_process	PGM3	1002	8	0.765968	-0.070218	493	675.62	1.370426
GO:0006139_nucleobase__nucleoside__nucleotide_and_nucleic_acid_metabolic_process	WDR55	1002	8	0.765968	-0.070218	493	675.62	1.370426
GO:0006139_nucleobase__nucleoside__nucleotide_and_nucleic_acid_metabolic_process	NTF3	1002	8	0.765968	-0.070218	493	675.62	1.370426
GO:0006139_nucleobase__nucleoside__nucleotide_and_nucleic_acid_metabolic_process	BCL11B	1002	8	0.765968	-0.070218	493	675.62	1.370426
GO:0006139_nucleobase__nucleoside__nucleotide_and_nucleic_acid_metabolic_process	CUGBP2	1002	8	0.765968	-0.070218	493	675.62	1.370426
GO:0006139_nucleobase__nucleoside__nucleotide_and_nucleic_acid_metabolic_process	SOX6	1002	8	0.765968	-0.070218	493	675.62	1.370426
GO:0031325_positive_regulation_of_cellular_metabolic_process	NTF3	442	3	0.651160	-0.068965	494	676.8	1.370040
GO:0031325_positive_regulation_of_cellular_metabolic_process	BCL11B	442	3	0.651160	-0.068965	494	676.8	1.370040
GO:0031325_positive_regulation_of_cellular_metabolic_process	SOX6	442	3	0.651160	-0.068965	494	676.8	1.370040
GO:0045184_establishment_of_protein_localization	XPO5	180	1	0.532986	-0.068560	495	677.3	1.368283
GO:0006366_transcription_from_RNA_polymerase_II_promoter	NTF3	444	3	0.648226	-0.067849	497	677.69	1.363561
GO:0006366_transcription_from_RNA_polymerase_II_promoter	BCL11B	444	3	0.648226	-0.067849	497	677.69	1.363561
GO:0006366_transcription_from_RNA_polymerase_II_promoter	SOX6	444	3	0.648226	-0.067849	497	677.69	1.363561
GO:0008219_cell_death	NTF3	444	3	0.648226	-0.067849	497	677.69	1.363561
GO:0008219_cell_death	BCL11B	444	3	0.648226	-0.067849	497	677.69	1.363561
GO:0008219_cell_death	PLCG2	444	3	0.648226	-0.067849	497	677.69	1.363561
GO:0010926_anatomical_structure_formation	ITGA6	447	3	0.643876	-0.066208	498	679.47	1.364398
GO:0010926_anatomical_structure_formation	CUGBP2	447	3	0.643876	-0.066208	498	679.47	1.364398
GO:0010926_anatomical_structure_formation	ADAMTS1	447	3	0.643876	-0.066208	498	679.47	1.364398
GO:0010467_gene_expression	FUSIP1	905	7	0.742058	-0.065630	499	680.13	1.362986
GO:0010467_gene_expression	WDR55	905	7	0.742058	-0.065630	499	680.13	1.362986
GO:0010467_gene_expression	NTF3	905	7	0.742058	-0.065630	499	680.13	1.362986
GO:0010467_gene_expression	BCL11B	905	7	0.742058	-0.065630	499	680.13	1.362986
GO:0010467_gene_expression	PLCG2	905	7	0.742058	-0.065630	499	680.13	1.362986
GO:0010467_gene_expression	CUGBP2	905	7	0.742058	-0.065630	499	680.13	1.362986
GO:0010467_gene_expression	SOX6	905	7	0.742058	-0.065630	499	680.13	1.362986
GO:0006996_organelle_organization	SYNE2	449	3	0.641008	-0.065134	500	680.84	1.361680
GO:0006996_organelle_organization	NOLC1	449	3	0.641008	-0.065134	500	680.84	1.361680
GO:0006996_organelle_organization	DST	449	3	0.641008	-0.065134	500	680.84	1.361680
GO:0008152_metabolic_process	FUSIP1	2133	19	0.854577	-0.064728	501	681.05	1.359381
GO:0008152_metabolic_process	GUCA1B	2133	19	0.854577	-0.064728	501	681.05	1.359381
GO:0008152_metabolic_process	NTF3	2133	19	0.854577	-0.064728	501	681.05	1.359381
GO:0008152_metabolic_process	HMGCR	2133	19	0.854577	-0.064728	501	681.05	1.359381
GO:0008152_metabolic_process	CUGBP2	2133	19	0.854577	-0.064728	501	681.05	1.359381
GO:0008152_metabolic_process	BRSK2	2133	19	0.854577	-0.064728	501	681.05	1.359381
GO:0008152_metabolic_process	PIP5K1B	2133	19	0.854577	-0.064728	501	681.05	1.359381
GO:0008152_metabolic_process	HK2	2133	19	0.854577	-0.064728	501	681.05	1.359381
GO:0008152_metabolic_process	SOX6	2133	19	0.854577	-0.064728	501	681.05	1.359381
GO:0008152_metabolic_process	PGM3	2133	19	0.854577	-0.064728	501	681.05	1.359381
GO:0008152_metabolic_process	TYR	2133	19	0.854577	-0.064728	501	681.05	1.359381
GO:0008152_metabolic_process	GALNT10	2133	19	0.854577	-0.064728	501	681.05	1.359381
GO:0008152_metabolic_process	WDR55	2133	19	0.854577	-0.064728	501	681.05	1.359381
GO:0008152_metabolic_process	BCL11B	2133	19	0.854577	-0.064728	501	681.05	1.359381
GO:0008152_metabolic_process	PLCG2	2133	19	0.854577	-0.064728	501	681.05	1.359381
GO:0008152_metabolic_process	AMD1	2133	19	0.854577	-0.064728	501	681.05	1.359381
GO:0008152_metabolic_process	CRYM	2133	19	0.854577	-0.064728	501	681.05	1.359381
GO:0008152_metabolic_process	DUSP6	2133	19	0.854577	-0.064728	501	681.05	1.359381
GO:0008152_metabolic_process	VLDLR	2133	19	0.854577	-0.064728	501	681.05	1.359381
GO:0007010_cytoskeleton_organization	DST	185	1	0.518581	-0.064634	502	681.31	1.357191
GO:0016265_death	NTF3	450	3	0.639583	-0.064604	503	681.4	1.354672
GO:0016265_death	BCL11B	450	3	0.639583	-0.064604	503	681.4	1.354672
GO:0016265_death	PLCG2	450	3	0.639583	-0.064604	503	681.4	1.354672
GO:0006811_ion_transport	PLCG2	186	1	0.515793	-0.063878	504	682.37	1.353909
GO:0019226_transmission_of_nerve_impulse	NTF3	189	1	0.507606	-0.061665	505	683.74	1.353941
GO:0010605_negative_regulation_of_macromolecule_metabolic_process	FUSIP1	331	2	0.579683	-0.060523	506	685.18	1.354111
GO:0010605_negative_regulation_of_macromolecule_metabolic_process	SOX6	331	2	0.579683	-0.060523	506	685.18	1.354111
GO:0009893_positive_regulation_of_metabolic_process	NTF3	458	3	0.628412	-0.060502	508	685.49	1.349390
GO:0009893_positive_regulation_of_metabolic_process	BCL11B	458	3	0.628412	-0.060502	508	685.49	1.349390
GO:0009893_positive_regulation_of_metabolic_process	SOX6	458	3	0.628412	-0.060502	508	685.49	1.349390
GO:0043412_biopolymer_modification	GALNT10	458	3	0.628412	-0.060502	508	685.49	1.349390
GO:0043412_biopolymer_modification	BRSK2	458	3	0.628412	-0.060502	508	685.49	1.349390
GO:0043412_biopolymer_modification	DUSP6	458	3	0.628412	-0.060502	508	685.49	1.349390
GO:0031324_negative_regulation_of_cellular_metabolic_process	FUSIP1	332	2	0.577937	-0.059959	509	685.67	1.347092
GO:0031324_negative_regulation_of_cellular_metabolic_process	SOX6	332	2	0.577937	-0.059959	509	685.67	1.347092
GO:0009605_response_to_external_stimulus	GUCA1B	339	2	0.566003	-0.056153	510	688.37	1.349745
GO:0009605_response_to_external_stimulus	ITGA6	339	2	0.566003	-0.056153	510	688.37	1.349745
GO:0050801_ion_homeostasis	KDR	197	1	0.486992	-0.056149	511	688.89	1.348121
GO:0051252_regulation_of_RNA_metabolic_process	FUSIP1	590	4	0.650424	-0.055386	512	690.01	1.347676
GO:0051252_regulation_of_RNA_metabolic_process	NTF3	590	4	0.650424	-0.055386	512	690.01	1.347676
GO:0051252_regulation_of_RNA_metabolic_process	BCL11B	590	4	0.650424	-0.055386	512	690.01	1.347676
GO:0051252_regulation_of_RNA_metabolic_process	SOX6	590	4	0.650424	-0.055386	512	690.01	1.347676
GO:0044237_cellular_metabolic_process	FUSIP1	1974	17	0.826209	-0.053193	513	691.18	1.347329
GO:0044237_cellular_metabolic_process	GUCA1B	1974	17	0.826209	-0.053193	513	691.18	1.347329
GO:0044237_cellular_metabolic_process	NTF3	1974	17	0.826209	-0.053193	513	691.18	1.347329
GO:0044237_cellular_metabolic_process	HMGCR	1974	17	0.826209	-0.053193	513	691.18	1.347329
GO:0044237_cellular_metabolic_process	CUGBP2	1974	17	0.826209	-0.053193	513	691.18	1.347329
GO:0044237_cellular_metabolic_process	PIP5K1B	1974	17	0.826209	-0.053193	513	691.18	1.347329
GO:0044237_cellular_metabolic_process	HK2	1974	17	0.826209	-0.053193	513	691.18	1.347329
GO:0044237_cellular_metabolic_process	BRSK2	1974	17	0.826209	-0.053193	513	691.18	1.347329
GO:0044237_cellular_metabolic_process	SOX6	1974	17	0.826209	-0.053193	513	691.18	1.347329
GO:0044237_cellular_metabolic_process	PGM3	1974	17	0.826209	-0.053193	513	691.18	1.347329
GO:0044237_cellular_metabolic_process	GALNT10	1974	17	0.826209	-0.053193	513	691.18	1.347329
GO:0044237_cellular_metabolic_process	WDR55	1974	17	0.826209	-0.053193	513	691.18	1.347329
GO:0044237_cellular_metabolic_process	BCL11B	1974	17	0.826209	-0.053193	513	691.18	1.347329
GO:0044237_cellular_metabolic_process	AMD1	1974	17	0.826209	-0.053193	513	691.18	1.347329
GO:0044237_cellular_metabolic_process	CRYM	1974	17	0.826209	-0.053193	513	691.18	1.347329
GO:0044237_cellular_metabolic_process	DUSP6	1974	17	0.826209	-0.053193	513	691.18	1.347329
GO:0044237_cellular_metabolic_process	VLDLR	1974	17	0.826209	-0.053193	513	691.18	1.347329
GO:0001568_blood_vessel_development	KDR	203	1	0.472599	-0.052352	514	691.91	1.346128
GO:0009892_negative_regulation_of_metabolic_process	FUSIP1	348	2	0.551365	-0.051604	515	692.46	1.344583
GO:0009892_negative_regulation_of_metabolic_process	SOX6	348	2	0.551365	-0.051604	515	692.46	1.344583
GO:0006955_immune_response	PLCG2	205	1	0.467988	-0.051147	516	693.06	1.343140
GO:0001944_vasculature_development	KDR	208	1	0.461238	-0.049393	518	694.1	1.339961
GO:0008284_positive_regulation_of_cell_proliferation	KDR	208	1	0.461238	-0.049393	518	694.1	1.339961
GO:0050794_regulation_of_cellular_process	FUSIP1	2190	19	0.832334	-0.047625	519	694.58	1.338304
GO:0050794_regulation_of_cellular_process	GUCA1B	2190	19	0.832334	-0.047625	519	694.58	1.338304
GO:0050794_regulation_of_cellular_process	IRX3	2190	19	0.832334	-0.047625	519	694.58	1.338304
GO:0050794_regulation_of_cellular_process	NTF3	2190	19	0.832334	-0.047625	519	694.58	1.338304
GO:0050794_regulation_of_cellular_process	HMGCR	2190	19	0.832334	-0.047625	519	694.58	1.338304
GO:0050794_regulation_of_cellular_process	GNAI1	2190	19	0.832334	-0.047625	519	694.58	1.338304
GO:0050794_regulation_of_cellular_process	DTX1	2190	19	0.832334	-0.047625	519	694.58	1.338304
GO:0050794_regulation_of_cellular_process	NID1	2190	19	0.832334	-0.047625	519	694.58	1.338304
GO:0050794_regulation_of_cellular_process	SOX6	2190	19	0.832334	-0.047625	519	694.58	1.338304
GO:0050794_regulation_of_cellular_process	KDR	2190	19	0.832334	-0.047625	519	694.58	1.338304
GO:0050794_regulation_of_cellular_process	ITGA6	2190	19	0.832334	-0.047625	519	694.58	1.338304
GO:0050794_regulation_of_cellular_process	HTRA1	2190	19	0.832334	-0.047625	519	694.58	1.338304
GO:0050794_regulation_of_cellular_process	BCL11B	2190	19	0.832334	-0.047625	519	694.58	1.338304
GO:0050794_regulation_of_cellular_process	ULK2	2190	19	0.832334	-0.047625	519	694.58	1.338304
GO:0050794_regulation_of_cellular_process	PLCG2	2190	19	0.832334	-0.047625	519	694.58	1.338304
GO:0050794_regulation_of_cellular_process	CAR8	2190	19	0.832334	-0.047625	519	694.58	1.338304
GO:0050794_regulation_of_cellular_process	COL8A1	2190	19	0.832334	-0.047625	519	694.58	1.338304
GO:0050794_regulation_of_cellular_process	DST	2190	19	0.832334	-0.047625	519	694.58	1.338304
GO:0050794_regulation_of_cellular_process	VLDLR	2190	19	0.832334	-0.047625	519	694.58	1.338304
GO:0035295_tube_development	KDR	212	1	0.452535	-0.047151	520	695.0	1.336538
GO:0042981_regulation_of_apoptosis	NTF3	360	2	0.532986	-0.046089	521	695.27	1.334491
GO:0042981_regulation_of_apoptosis	BCL11B	360	2	0.532986	-0.046089	521	695.27	1.334491
GO:0044238_primary_metabolic_process	FUSIP1	1905	16	0.805774	-0.044991	522	695.72	1.332797
GO:0044238_primary_metabolic_process	GUCA1B	1905	16	0.805774	-0.044991	522	695.72	1.332797
GO:0044238_primary_metabolic_process	NTF3	1905	16	0.805774	-0.044991	522	695.72	1.332797
GO:0044238_primary_metabolic_process	HMGCR	1905	16	0.805774	-0.044991	522	695.72	1.332797
GO:0044238_primary_metabolic_process	CUGBP2	1905	16	0.805774	-0.044991	522	695.72	1.332797
GO:0044238_primary_metabolic_process	BRSK2	1905	16	0.805774	-0.044991	522	695.72	1.332797
GO:0044238_primary_metabolic_process	PIP5K1B	1905	16	0.805774	-0.044991	522	695.72	1.332797
GO:0044238_primary_metabolic_process	HK2	1905	16	0.805774	-0.044991	522	695.72	1.332797
GO:0044238_primary_metabolic_process	SOX6	1905	16	0.805774	-0.044991	522	695.72	1.332797
GO:0044238_primary_metabolic_process	PGM3	1905	16	0.805774	-0.044991	522	695.72	1.332797
GO:0044238_primary_metabolic_process	GALNT10	1905	16	0.805774	-0.044991	522	695.72	1.332797
GO:0044238_primary_metabolic_process	WDR55	1905	16	0.805774	-0.044991	522	695.72	1.332797
GO:0044238_primary_metabolic_process	BCL11B	1905	16	0.805774	-0.044991	522	695.72	1.332797
GO:0044238_primary_metabolic_process	AMD1	1905	16	0.805774	-0.044991	522	695.72	1.332797
GO:0044238_primary_metabolic_process	CRYM	1905	16	0.805774	-0.044991	522	695.72	1.332797
GO:0044238_primary_metabolic_process	DUSP6	1905	16	0.805774	-0.044991	522	695.72	1.332797
GO:0048583_regulation_of_response_to_stimulus	PLCG2	217	1	0.442108	-0.044496	523	696.36	1.331472
GO:0045892_negative_regulation_of_transcription__DNA-dependent	SOX6	218	1	0.440080	-0.043984	524	696.6	1.329389
GO:0001701_in_utero_embryonic_development	AMD1	221	1	0.434106	-0.042483	525	698.16	1.329829
GO:0019222_regulation_of_metabolic_process	FUSIP1	1088	8	0.705423	-0.041073	526	698.74	1.328403
GO:0019222_regulation_of_metabolic_process	GUCA1B	1088	8	0.705423	-0.041073	526	698.74	1.328403
GO:0019222_regulation_of_metabolic_process	NTF3	1088	8	0.705423	-0.041073	526	698.74	1.328403
GO:0019222_regulation_of_metabolic_process	HMGCR	1088	8	0.705423	-0.041073	526	698.74	1.328403
GO:0019222_regulation_of_metabolic_process	BCL11B	1088	8	0.705423	-0.041073	526	698.74	1.328403
GO:0019222_regulation_of_metabolic_process	PLCG2	1088	8	0.705423	-0.041073	526	698.74	1.328403
GO:0019222_regulation_of_metabolic_process	SOX6	1088	8	0.705423	-0.041073	526	698.74	1.328403
GO:0019222_regulation_of_metabolic_process	VLDLR	1088	8	0.705423	-0.041073	526	698.74	1.328403
GO:0002682_regulation_of_immune_system_process	PLCG2	228	1	0.420779	-0.039183	527	699.62	1.327552
GO:0007154_cell_communication	ITGA6	1096	8	0.700274	-0.038993	528	699.78	1.325341
GO:0007154_cell_communication	NTF3	1096	8	0.700274	-0.038993	528	699.78	1.325341
GO:0007154_cell_communication	DTX1	1096	8	0.700274	-0.038993	528	699.78	1.325341
GO:0007154_cell_communication	GNAI1	1096	8	0.700274	-0.038993	528	699.78	1.325341
GO:0007154_cell_communication	HTRA1	1096	8	0.700274	-0.038993	528	699.78	1.325341
GO:0007154_cell_communication	PLCG2	1096	8	0.700274	-0.038993	528	699.78	1.325341
GO:0007154_cell_communication	CAR8	1096	8	0.700274	-0.038993	528	699.78	1.325341
GO:0007154_cell_communication	KDR	1096	8	0.700274	-0.038993	528	699.78	1.325341
GO:0019219_regulation_of_nucleobase__nucleoside__nucleotide_and_nucleic_acid_metabolic_process	FUSIP1	757	5	0.633669	-0.038566	529	700.12	1.323478
GO:0019219_regulation_of_nucleobase__nucleoside__nucleotide_and_nucleic_acid_metabolic_process	GUCA1B	757	5	0.633669	-0.038566	529	700.12	1.323478
GO:0019219_regulation_of_nucleobase__nucleoside__nucleotide_and_nucleic_acid_metabolic_process	NTF3	757	5	0.633669	-0.038566	529	700.12	1.323478
GO:0019219_regulation_of_nucleobase__nucleoside__nucleotide_and_nucleic_acid_metabolic_process	BCL11B	757	5	0.633669	-0.038566	529	700.12	1.323478
GO:0019219_regulation_of_nucleobase__nucleoside__nucleotide_and_nucleic_acid_metabolic_process	SOX6	757	5	0.633669	-0.038566	529	700.12	1.323478
GO:0007420_brain_development	NTF3	231	1	0.415314	-0.037851	530	700.44	1.321585
GO:0009887_organ_morphogenesis	ITGA6	642	4	0.597741	-0.037103	531	700.64	1.319473
GO:0009887_organ_morphogenesis	ADAMTS1	642	4	0.597741	-0.037103	531	700.64	1.319473
GO:0009887_organ_morphogenesis	COL8A1	642	4	0.597741	-0.037103	531	700.64	1.319473
GO:0009887_organ_morphogenesis	KDR	642	4	0.597741	-0.037103	531	700.64	1.319473
GO:0043687_post-translational_protein_modification	BRSK2	384	2	0.499674	-0.036716	532	701.21	1.318064
GO:0043687_post-translational_protein_modification	DUSP6	384	2	0.499674	-0.036716	532	701.21	1.318064
GO:0006468_protein_amino_acid_phosphorylation	BRSK2	237	1	0.404800	-0.035323	533	702.65	1.318293
GO:0051171_regulation_of_nitrogen_compound_metabolic_process	FUSIP1	771	5	0.622163	-0.034773	534	703.08	1.316629
GO:0051171_regulation_of_nitrogen_compound_metabolic_process	GUCA1B	771	5	0.622163	-0.034773	534	703.08	1.316629
GO:0051171_regulation_of_nitrogen_compound_metabolic_process	NTF3	771	5	0.622163	-0.034773	534	703.08	1.316629
GO:0051171_regulation_of_nitrogen_compound_metabolic_process	BCL11B	771	5	0.622163	-0.034773	534	703.08	1.316629
GO:0051171_regulation_of_nitrogen_compound_metabolic_process	SOX6	771	5	0.622163	-0.034773	534	703.08	1.316629
GO:0042127_regulation_of_cell_proliferation	BCL11B	393	2	0.488232	-0.033698	535	703.79	1.315495
GO:0042127_regulation_of_cell_proliferation	KDR	393	2	0.488232	-0.033698	535	703.79	1.315495
GO:0010468_regulation_of_gene_expression	FUSIP1	778	5	0.616565	-0.033005	536	704.0	1.313433
GO:0010468_regulation_of_gene_expression	NTF3	778	5	0.616565	-0.033005	536	704.0	1.313433
GO:0010468_regulation_of_gene_expression	BCL11B	778	5	0.616565	-0.033005	536	704.0	1.313433
GO:0010468_regulation_of_gene_expression	PLCG2	778	5	0.616565	-0.033005	536	704.0	1.313433
GO:0010468_regulation_of_gene_expression	SOX6	778	5	0.616565	-0.033005	536	704.0	1.313433
GO:0009987_cellular_process	FUSIP1	3868	37	0.917706	-0.031993	537	704.62	1.312142
GO:0009987_cellular_process	IRX3	3868	37	0.917706	-0.031993	537	704.62	1.312142
GO:0009987_cellular_process	XPO5	3868	37	0.917706	-0.031993	537	704.62	1.312142
GO:0009987_cellular_process	TDRD7	3868	37	0.917706	-0.031993	537	704.62	1.312142
GO:0009987_cellular_process	HMGCR	3868	37	0.917706	-0.031993	537	704.62	1.312142
GO:0009987_cellular_process	GNAI1	3868	37	0.917706	-0.031993	537	704.62	1.312142
GO:0009987_cellular_process	PIP5K1B	3868	37	0.917706	-0.031993	537	704.62	1.312142
GO:0009987_cellular_process	HK2	3868	37	0.917706	-0.031993	537	704.62	1.312142
GO:0009987_cellular_process	BRSK2	3868	37	0.917706	-0.031993	537	704.62	1.312142
GO:0009987_cellular_process	POSTN	3868	37	0.917706	-0.031993	537	704.62	1.312142
GO:0009987_cellular_process	SOX6	3868	37	0.917706	-0.031993	537	704.62	1.312142
GO:0009987_cellular_process	TYR	3868	37	0.917706	-0.031993	537	704.62	1.312142
GO:0009987_cellular_process	GALNT10	3868	37	0.917706	-0.031993	537	704.62	1.312142
GO:0009987_cellular_process	WDR55	3868	37	0.917706	-0.031993	537	704.62	1.312142
GO:0009987_cellular_process	HTRA1	3868	37	0.917706	-0.031993	537	704.62	1.312142
GO:0009987_cellular_process	BCL11B	3868	37	0.917706	-0.031993	537	704.62	1.312142
GO:0009987_cellular_process	AMD1	3868	37	0.917706	-0.031993	537	704.62	1.312142
GO:0009987_cellular_process	COL8A1	3868	37	0.917706	-0.031993	537	704.62	1.312142
GO:0009987_cellular_process	GUCA1B	3868	37	0.917706	-0.031993	537	704.62	1.312142
GO:0009987_cellular_process	NTF3	3868	37	0.917706	-0.031993	537	704.62	1.312142
GO:0009987_cellular_process	DTX1	3868	37	0.917706	-0.031993	537	704.62	1.312142
GO:0009987_cellular_process	CCNF	3868	37	0.917706	-0.031993	537	704.62	1.312142
GO:0009987_cellular_process	CUGBP2	3868	37	0.917706	-0.031993	537	704.62	1.312142
GO:0009987_cellular_process	NID1	3868	37	0.917706	-0.031993	537	704.62	1.312142
GO:0009987_cellular_process	KDR	3868	37	0.917706	-0.031993	537	704.62	1.312142
GO:0009987_cellular_process	PGM3	3868	37	0.917706	-0.031993	537	704.62	1.312142
GO:0009987_cellular_process	SYNE2	3868	37	0.917706	-0.031993	537	704.62	1.312142
GO:0009987_cellular_process	PLK2	3868	37	0.917706	-0.031993	537	704.62	1.312142
GO:0009987_cellular_process	NOLC1	3868	37	0.917706	-0.031993	537	704.62	1.312142
GO:0009987_cellular_process	ITGA6	3868	37	0.917706	-0.031993	537	704.62	1.312142
GO:0009987_cellular_process	ULK2	3868	37	0.917706	-0.031993	537	704.62	1.312142
GO:0009987_cellular_process	PLCG2	3868	37	0.917706	-0.031993	537	704.62	1.312142
GO:0009987_cellular_process	CAR8	3868	37	0.917706	-0.031993	537	704.62	1.312142
GO:0009987_cellular_process	DST	3868	37	0.917706	-0.031993	537	704.62	1.312142
GO:0009987_cellular_process	CRYM	3868	37	0.917706	-0.031993	537	704.62	1.312142
GO:0009987_cellular_process	DUSP6	3868	37	0.917706	-0.031993	537	704.62	1.312142
GO:0009987_cellular_process	VLDLR	3868	37	0.917706	-0.031993	537	704.62	1.312142
GO:0031323_regulation_of_cellular_metabolic_process	FUSIP1	1015	7	0.661638	-0.031777	538	704.66	1.309777
GO:0031323_regulation_of_cellular_metabolic_process	GUCA1B	1015	7	0.661638	-0.031777	538	704.66	1.309777
GO:0031323_regulation_of_cellular_metabolic_process	NTF3	1015	7	0.661638	-0.031777	538	704.66	1.309777
GO:0031323_regulation_of_cellular_metabolic_process	HMGCR	1015	7	0.661638	-0.031777	538	704.66	1.309777
GO:0031323_regulation_of_cellular_metabolic_process	BCL11B	1015	7	0.661638	-0.031777	538	704.66	1.309777
GO:0031323_regulation_of_cellular_metabolic_process	SOX6	1015	7	0.661638	-0.031777	538	704.66	1.309777
GO:0031323_regulation_of_cellular_metabolic_process	VLDLR	1015	7	0.661638	-0.031777	538	704.66	1.309777
GO:0050789_regulation_of_biological_process	GUCA1B	2357	20	0.814064	-0.031712	539	704.7	1.307421
GO:0050789_regulation_of_biological_process	FUSIP1	2357	20	0.814064	-0.031712	539	704.7	1.307421
GO:0050789_regulation_of_biological_process	IRX3	2357	20	0.814064	-0.031712	539	704.7	1.307421
GO:0050789_regulation_of_biological_process	NTF3	2357	20	0.814064	-0.031712	539	704.7	1.307421
GO:0050789_regulation_of_biological_process	DTX1	2357	20	0.814064	-0.031712	539	704.7	1.307421
GO:0050789_regulation_of_biological_process	GNAI1	2357	20	0.814064	-0.031712	539	704.7	1.307421
GO:0050789_regulation_of_biological_process	HMGCR	2357	20	0.814064	-0.031712	539	704.7	1.307421
GO:0050789_regulation_of_biological_process	NID1	2357	20	0.814064	-0.031712	539	704.7	1.307421
GO:0050789_regulation_of_biological_process	SOX6	2357	20	0.814064	-0.031712	539	704.7	1.307421
GO:0050789_regulation_of_biological_process	KDR	2357	20	0.814064	-0.031712	539	704.7	1.307421
GO:0050789_regulation_of_biological_process	ANK	2357	20	0.814064	-0.031712	539	704.7	1.307421
GO:0050789_regulation_of_biological_process	ITGA6	2357	20	0.814064	-0.031712	539	704.7	1.307421
GO:0050789_regulation_of_biological_process	HTRA1	2357	20	0.814064	-0.031712	539	704.7	1.307421
GO:0050789_regulation_of_biological_process	ULK2	2357	20	0.814064	-0.031712	539	704.7	1.307421
GO:0050789_regulation_of_biological_process	BCL11B	2357	20	0.814064	-0.031712	539	704.7	1.307421
GO:0050789_regulation_of_biological_process	PLCG2	2357	20	0.814064	-0.031712	539	704.7	1.307421
GO:0050789_regulation_of_biological_process	CAR8	2357	20	0.814064	-0.031712	539	704.7	1.307421
GO:0050789_regulation_of_biological_process	COL8A1	2357	20	0.814064	-0.031712	539	704.7	1.307421
GO:0050789_regulation_of_biological_process	DST	2357	20	0.814064	-0.031712	539	704.7	1.307421
GO:0050789_regulation_of_biological_process	VLDLR	2357	20	0.814064	-0.031712	539	704.7	1.307421
GO:0032879_regulation_of_localization	PLCG2	248	1	0.386845	-0.031127	540	705.14	1.305815
GO:0007267_cell-cell_signaling	NTF3	252	1	0.380704	-0.029730	541	705.75	1.304529
GO:0016481_negative_regulation_of_transcription	SOX6	253	1	0.379200	-0.029391	542	706.18	1.302915
GO:0048878_chemical_homeostasis	KDR	254	1	0.377707	-0.029056	543	706.46	1.301031
GO:0042221_response_to_chemical_stimulus	PLCG2	409	2	0.469132	-0.028912	544	706.57	1.298842
GO:0042221_response_to_chemical_stimulus	ANXA5	409	2	0.469132	-0.028912	544	706.57	1.298842
GO:0007165_signal_transduction	DTX1	915	6	0.629098	-0.028636	545	706.85	1.296972
GO:0007165_signal_transduction	GNAI1	915	6	0.629098	-0.028636	545	706.85	1.296972
GO:0007165_signal_transduction	HTRA1	915	6	0.629098	-0.028636	545	706.85	1.296972
GO:0007165_signal_transduction	PLCG2	915	6	0.629098	-0.028636	545	706.85	1.296972
GO:0007165_signal_transduction	CAR8	915	6	0.629098	-0.028636	545	706.85	1.296972
GO:0007165_signal_transduction	KDR	915	6	0.629098	-0.028636	545	706.85	1.296972
GO:0009966_regulation_of_signal_transduction	HTRA1	256	1	0.374756	-0.028397	546	707.08	1.295018
GO:0044249_cellular_biosynthetic_process	GUCA1B	1150	8	0.667391	-0.027190	547	707.93	1.294205
GO:0044249_cellular_biosynthetic_process	PGM3	1150	8	0.667391	-0.027190	547	707.93	1.294205
GO:0044249_cellular_biosynthetic_process	GALNT10	1150	8	0.667391	-0.027190	547	707.93	1.294205
GO:0044249_cellular_biosynthetic_process	NTF3	1150	8	0.667391	-0.027190	547	707.93	1.294205
GO:0044249_cellular_biosynthetic_process	HMGCR	1150	8	0.667391	-0.027190	547	707.93	1.294205
GO:0044249_cellular_biosynthetic_process	BCL11B	1150	8	0.667391	-0.027190	547	707.93	1.294205
GO:0044249_cellular_biosynthetic_process	SOX6	1150	8	0.667391	-0.027190	547	707.93	1.294205
GO:0044249_cellular_biosynthetic_process	AMD1	1150	8	0.667391	-0.027190	547	707.93	1.294205
GO:0010629_negative_regulation_of_gene_expression	SOX6	262	1	0.366174	-0.026509	548	708.67	1.293193
GO:0044267_cellular_protein_metabolic_process	GALNT10	559	3	0.514870	-0.025754	549	709.25	1.291894
GO:0044267_cellular_protein_metabolic_process	BRSK2	559	3	0.514870	-0.025754	549	709.25	1.291894
GO:0044267_cellular_protein_metabolic_process	DUSP6	559	3	0.514870	-0.025754	549	709.25	1.291894
GO:0065008_regulation_of_biological_quality	SOX6	693	4	0.553752	-0.024693	550	709.69	1.290345
GO:0065008_regulation_of_biological_quality	ABCA4	693	4	0.553752	-0.024693	550	709.69	1.290345
GO:0065008_regulation_of_biological_quality	CRYM	693	4	0.553752	-0.024693	550	709.69	1.290345
GO:0065008_regulation_of_biological_quality	KDR	693	4	0.553752	-0.024693	550	709.69	1.290345
GO:0006915_apoptosis	NTF3	427	2	0.449356	-0.024308	551	709.93	1.288439
GO:0006915_apoptosis	BCL11B	427	2	0.449356	-0.024308	551	709.93	1.288439
GO:0009790_embryonic_development	PGM3	567	3	0.507606	-0.024018	552	710.16	1.286522
GO:0009790_embryonic_development	HMGCR	567	3	0.507606	-0.024018	552	710.16	1.286522
GO:0009790_embryonic_development	AMD1	567	3	0.507606	-0.024018	552	710.16	1.286522
GO:0065007_biological_regulation	GUCA1B	2593	22	0.813970	-0.023877	553	710.37	1.284575
GO:0065007_biological_regulation	FUSIP1	2593	22	0.813970	-0.023877	553	710.37	1.284575
GO:0065007_biological_regulation	IRX3	2593	22	0.813970	-0.023877	553	710.37	1.284575
GO:0065007_biological_regulation	NTF3	2593	22	0.813970	-0.023877	553	710.37	1.284575
GO:0065007_biological_regulation	DTX1	2593	22	0.813970	-0.023877	553	710.37	1.284575
GO:0065007_biological_regulation	GNAI1	2593	22	0.813970	-0.023877	553	710.37	1.284575
GO:0065007_biological_regulation	HMGCR	2593	22	0.813970	-0.023877	553	710.37	1.284575
GO:0065007_biological_regulation	NID1	2593	22	0.813970	-0.023877	553	710.37	1.284575
GO:0065007_biological_regulation	SOX6	2593	22	0.813970	-0.023877	553	710.37	1.284575
GO:0065007_biological_regulation	ABCA4	2593	22	0.813970	-0.023877	553	710.37	1.284575
GO:0065007_biological_regulation	KDR	2593	22	0.813970	-0.023877	553	710.37	1.284575
GO:0065007_biological_regulation	ANK	2593	22	0.813970	-0.023877	553	710.37	1.284575
GO:0065007_biological_regulation	ITGA6	2593	22	0.813970	-0.023877	553	710.37	1.284575
GO:0065007_biological_regulation	HTRA1	2593	22	0.813970	-0.023877	553	710.37	1.284575
GO:0065007_biological_regulation	ULK2	2593	22	0.813970	-0.023877	553	710.37	1.284575
GO:0065007_biological_regulation	BCL11B	2593	22	0.813970	-0.023877	553	710.37	1.284575
GO:0065007_biological_regulation	PLCG2	2593	22	0.813970	-0.023877	553	710.37	1.284575
GO:0065007_biological_regulation	CAR8	2593	22	0.813970	-0.023877	553	710.37	1.284575
GO:0065007_biological_regulation	COL8A1	2593	22	0.813970	-0.023877	553	710.37	1.284575
GO:0065007_biological_regulation	DST	2593	22	0.813970	-0.023877	553	710.37	1.284575
GO:0065007_biological_regulation	CRYM	2593	22	0.813970	-0.023877	553	710.37	1.284575
GO:0065007_biological_regulation	VLDLR	2593	22	0.813970	-0.023877	553	710.37	1.284575
GO:0051716_cellular_response_to_stimulus	ITGA6	273	1	0.351419	-0.023372	554	710.61	1.282690
GO:0010558_negative_regulation_of_macromolecule_biosynthetic_process	SOX6	274	1	0.350137	-0.023106	555	711.03	1.281135
GO:0006355_regulation_of_transcription__DNA-dependent	NTF3	575	3	0.500543	-0.022391	556	711.58	1.279820
GO:0006355_regulation_of_transcription__DNA-dependent	BCL11B	575	3	0.500543	-0.022391	556	711.58	1.279820
GO:0006355_regulation_of_transcription__DNA-dependent	SOX6	575	3	0.500543	-0.022391	556	711.58	1.279820
GO:0048646_anatomical_structure_formation_involved_in_morphogenesis	ADAMTS1	277	1	0.346345	-0.022326	557	711.93	1.278151
GO:0007610_behavior	HMGCR	279	1	0.343862	-0.021821	558	712.17	1.276290
GO:0031327_negative_regulation_of_cellular_biosynthetic_process	SOX6	282	1	0.340204	-0.021085	559	712.39	1.274401
GO:0009890_negative_regulation_of_biosynthetic_process	SOX6	284	1	0.337808	-0.020608	560	713.09	1.273375
GO:0051239_regulation_of_multicellular_organismal_process	IRX3	587	3	0.490311	-0.020142	561	713.33	1.271533
GO:0051239_regulation_of_multicellular_organismal_process	ANK	587	3	0.490311	-0.020142	561	713.33	1.271533
GO:0051239_regulation_of_multicellular_organismal_process	ULK2	587	3	0.490311	-0.020142	561	713.33	1.271533
GO:0006351_transcription__DNA-dependent	NTF3	594	3	0.484533	-0.018929	562	713.98	1.270427
GO:0006351_transcription__DNA-dependent	BCL11B	594	3	0.484533	-0.018929	562	713.98	1.270427
GO:0006351_transcription__DNA-dependent	SOX6	594	3	0.484533	-0.018929	562	713.98	1.270427
GO:0032774_RNA_biosynthetic_process	NTF3	595	3	0.483718	-0.018762	563	714.09	1.268366
GO:0032774_RNA_biosynthetic_process	BCL11B	595	3	0.483718	-0.018762	563	714.09	1.268366
GO:0032774_RNA_biosynthetic_process	SOX6	595	3	0.483718	-0.018762	563	714.09	1.268366
GO:0051094_positive_regulation_of_developmental_process	IRX3	308	1	0.311485	-0.015661	564	715.9	1.269326
GO:0010646_regulation_of_cell_communication	HTRA1	330	1	0.290720	-0.012176	565	717.11	1.269221
GO:0019538_protein_metabolic_process	GALNT10	655	3	0.439408	-0.010899	566	718.03	1.268604
GO:0019538_protein_metabolic_process	BRSK2	655	3	0.439408	-0.010899	566	718.03	1.268604
GO:0019538_protein_metabolic_process	DUSP6	655	3	0.439408	-0.010899	566	718.03	1.268604
GO:0034960_cellular_biopolymer_metabolic_process	FUSIP1	1395	9	0.618952	-0.010483	567	718.45	1.267108
GO:0034960_cellular_biopolymer_metabolic_process	GALNT10	1395	9	0.618952	-0.010483	567	718.45	1.267108
GO:0034960_cellular_biopolymer_metabolic_process	WDR55	1395	9	0.618952	-0.010483	567	718.45	1.267108
GO:0034960_cellular_biopolymer_metabolic_process	NTF3	1395	9	0.618952	-0.010483	567	718.45	1.267108
GO:0034960_cellular_biopolymer_metabolic_process	BCL11B	1395	9	0.618952	-0.010483	567	718.45	1.267108
GO:0034960_cellular_biopolymer_metabolic_process	CUGBP2	1395	9	0.618952	-0.010483	567	718.45	1.267108
GO:0034960_cellular_biopolymer_metabolic_process	BRSK2	1395	9	0.618952	-0.010483	567	718.45	1.267108
GO:0034960_cellular_biopolymer_metabolic_process	SOX6	1395	9	0.618952	-0.010483	567	718.45	1.267108
GO:0034960_cellular_biopolymer_metabolic_process	DUSP6	1395	9	0.618952	-0.010483	567	718.45	1.267108
GO:0080090_regulation_of_primary_metabolic_process	FUSIP1	926	5	0.518021	-0.010245	568	718.47	1.264912
GO:0080090_regulation_of_primary_metabolic_process	GUCA1B	926	5	0.518021	-0.010245	568	718.47	1.264912
GO:0080090_regulation_of_primary_metabolic_process	NTF3	926	5	0.518021	-0.010245	568	718.47	1.264912
GO:0080090_regulation_of_primary_metabolic_process	BCL11B	926	5	0.518021	-0.010245	568	718.47	1.264912
GO:0080090_regulation_of_primary_metabolic_process	SOX6	926	5	0.518021	-0.010245	568	718.47	1.264912
GO:0060255_regulation_of_macromolecule_metabolic_process	FUSIP1	936	5	0.512487	-0.009423	569	718.97	1.263568
GO:0060255_regulation_of_macromolecule_metabolic_process	NTF3	936	5	0.512487	-0.009423	569	718.97	1.263568
GO:0060255_regulation_of_macromolecule_metabolic_process	BCL11B	936	5	0.512487	-0.009423	569	718.97	1.263568
GO:0060255_regulation_of_macromolecule_metabolic_process	PLCG2	936	5	0.512487	-0.009423	569	718.97	1.263568
GO:0060255_regulation_of_macromolecule_metabolic_process	SOX6	936	5	0.512487	-0.009423	569	718.97	1.263568
GO:0031326_regulation_of_cellular_biosynthetic_process	GUCA1B	812	4	0.472599	-0.009019	570	719.12	1.261614
GO:0031326_regulation_of_cellular_biosynthetic_process	NTF3	812	4	0.472599	-0.009019	570	719.12	1.261614
GO:0031326_regulation_of_cellular_biosynthetic_process	BCL11B	812	4	0.472599	-0.009019	570	719.12	1.261614
GO:0031326_regulation_of_cellular_biosynthetic_process	SOX6	812	4	0.472599	-0.009019	570	719.12	1.261614
GO:0045449_regulation_of_transcription	NTF3	676	3	0.425758	-0.008972	571	719.12	1.259405
GO:0045449_regulation_of_transcription	BCL11B	676	3	0.425758	-0.008972	571	719.12	1.259405
GO:0045449_regulation_of_transcription	SOX6	676	3	0.425758	-0.008972	571	719.12	1.259405
GO:0009889_regulation_of_biosynthetic_process	GUCA1B	815	4	0.470859	-0.008784	572	719.15	1.257255
GO:0009889_regulation_of_biosynthetic_process	NTF3	815	4	0.470859	-0.008784	572	719.15	1.257255
GO:0009889_regulation_of_biosynthetic_process	BCL11B	815	4	0.470859	-0.008784	572	719.15	1.257255
GO:0009889_regulation_of_biosynthetic_process	SOX6	815	4	0.470859	-0.008784	572	719.15	1.257255
GO:0043009_chordate_embryonic_development	AMD1	365	1	0.262842	-0.008150	573	719.57	1.255794
GO:0009792_embryonic_development_ending_in_birth_or_egg_hatching	AMD1	368	1	0.260700	-0.007874	574	719.67	1.253780
GO:0006350_transcription	NTF3	701	3	0.410574	-0.007094	575	720.12	1.252383
GO:0006350_transcription	BCL11B	701	3	0.410574	-0.007094	575	720.12	1.252383
GO:0006350_transcription	SOX6	701	3	0.410574	-0.007094	575	720.12	1.252383
GO:0044260_cellular_macromolecule_metabolic_process	FUSIP1	1447	9	0.596709	-0.007035	576	720.15	1.250260
GO:0044260_cellular_macromolecule_metabolic_process	WDR55	1447	9	0.596709	-0.007035	576	720.15	1.250260
GO:0044260_cellular_macromolecule_metabolic_process	GALNT10	1447	9	0.596709	-0.007035	576	720.15	1.250260
GO:0044260_cellular_macromolecule_metabolic_process	NTF3	1447	9	0.596709	-0.007035	576	720.15	1.250260
GO:0044260_cellular_macromolecule_metabolic_process	BCL11B	1447	9	0.596709	-0.007035	576	720.15	1.250260
GO:0044260_cellular_macromolecule_metabolic_process	CUGBP2	1447	9	0.596709	-0.007035	576	720.15	1.250260
GO:0044260_cellular_macromolecule_metabolic_process	BRSK2	1447	9	0.596709	-0.007035	576	720.15	1.250260
GO:0044260_cellular_macromolecule_metabolic_process	SOX6	1447	9	0.596709	-0.007035	576	720.15	1.250260
GO:0044260_cellular_macromolecule_metabolic_process	DUSP6	1447	9	0.596709	-0.007035	576	720.15	1.250260
GO:0043170_macromolecule_metabolic_process	FUSIP1	1576	10	0.608740	-0.006141	577	720.66	1.248977
GO:0043170_macromolecule_metabolic_process	WDR55	1576	10	0.608740	-0.006141	577	720.66	1.248977
GO:0043170_macromolecule_metabolic_process	GALNT10	1576	10	0.608740	-0.006141	577	720.66	1.248977
GO:0043170_macromolecule_metabolic_process	NTF3	1576	10	0.608740	-0.006141	577	720.66	1.248977
GO:0043170_macromolecule_metabolic_process	BCL11B	1576	10	0.608740	-0.006141	577	720.66	1.248977
GO:0043170_macromolecule_metabolic_process	PLCG2	1576	10	0.608740	-0.006141	577	720.66	1.248977
GO:0043170_macromolecule_metabolic_process	CUGBP2	1576	10	0.608740	-0.006141	577	720.66	1.248977
GO:0043170_macromolecule_metabolic_process	BRSK2	1576	10	0.608740	-0.006141	577	720.66	1.248977
GO:0043170_macromolecule_metabolic_process	SOX6	1576	10	0.608740	-0.006141	577	720.66	1.248977
GO:0043170_macromolecule_metabolic_process	DUSP6	1576	10	0.608740	-0.006141	577	720.66	1.248977
GO:0043283_biopolymer_metabolic_process	FUSIP1	1490	9	0.579488	-0.004991	578	721.13	1.247630
GO:0043283_biopolymer_metabolic_process	WDR55	1490	9	0.579488	-0.004991	578	721.13	1.247630
GO:0043283_biopolymer_metabolic_process	GALNT10	1490	9	0.579488	-0.004991	578	721.13	1.247630
GO:0043283_biopolymer_metabolic_process	NTF3	1490	9	0.579488	-0.004991	578	721.13	1.247630
GO:0043283_biopolymer_metabolic_process	BCL11B	1490	9	0.579488	-0.004991	578	721.13	1.247630
GO:0043283_biopolymer_metabolic_process	CUGBP2	1490	9	0.579488	-0.004991	578	721.13	1.247630
GO:0043283_biopolymer_metabolic_process	BRSK2	1490	9	0.579488	-0.004991	578	721.13	1.247630
GO:0043283_biopolymer_metabolic_process	SOX6	1490	9	0.579488	-0.004991	578	721.13	1.247630
GO:0043283_biopolymer_metabolic_process	DUSP6	1490	9	0.579488	-0.004991	578	721.13	1.247630
GO:0007242_intracellular_signaling_cascade	CAR8	411	1	0.233425	-0.004795	579	721.28	1.245734
GO:0010556_regulation_of_macromolecule_biosynthetic_process	NTF3	745	3	0.386326	-0.004655	580	721.34	1.243690
GO:0010556_regulation_of_macromolecule_biosynthetic_process	BCL11B	745	3	0.386326	-0.004655	580	721.34	1.243690
GO:0010556_regulation_of_macromolecule_biosynthetic_process	SOX6	745	3	0.386326	-0.004655	580	721.34	1.243690
GO:0034645_cellular_macromolecule_biosynthetic_process	GALNT10	901	4	0.425916	-0.004026	581	721.52	1.241859
GO:0034645_cellular_macromolecule_biosynthetic_process	NTF3	901	4	0.425916	-0.004026	581	721.52	1.241859
GO:0034645_cellular_macromolecule_biosynthetic_process	BCL11B	901	4	0.425916	-0.004026	581	721.52	1.241859
GO:0034645_cellular_macromolecule_biosynthetic_process	SOX6	901	4	0.425916	-0.004026	581	721.52	1.241859
GO:0009059_macromolecule_biosynthetic_process	GALNT10	910	4	0.421703	-0.003701	582	721.7	1.240034
GO:0009059_macromolecule_biosynthetic_process	NTF3	910	4	0.421703	-0.003701	582	721.7	1.240034
GO:0009059_macromolecule_biosynthetic_process	BCL11B	910	4	0.421703	-0.003701	582	721.7	1.240034
GO:0009059_macromolecule_biosynthetic_process	SOX6	910	4	0.421703	-0.003701	582	721.7	1.240034
GO:0034961_cellular_biopolymer_biosynthetic_process	NTF3	804	3	0.357976	-0.002603	583	722.33	1.238988
GO:0034961_cellular_biopolymer_biosynthetic_process	BCL11B	804	3	0.357976	-0.002603	583	722.33	1.238988
GO:0034961_cellular_biopolymer_biosynthetic_process	SOX6	804	3	0.357976	-0.002603	583	722.33	1.238988
GO:0043284_biopolymer_biosynthetic_process	NTF3	807	3	0.356645	-0.002526	584	722.34	1.236884
GO:0043284_biopolymer_biosynthetic_process	BCL11B	807	3	0.356645	-0.002526	584	722.34	1.236884
GO:0043284_biopolymer_biosynthetic_process	SOX6	807	3	0.356645	-0.002526	584	722.34	1.236884
GO:0050896_response_to_stimulus	GUCA1B	1107	5	0.433322	-0.002051	585	722.46	1.234974
GO:0050896_response_to_stimulus	ITGA6	1107	5	0.433322	-0.002051	585	722.46	1.234974
GO:0050896_response_to_stimulus	HMGCR	1107	5	0.433322	-0.002051	585	722.46	1.234974
GO:0050896_response_to_stimulus	PLCG2	1107	5	0.433322	-0.002051	585	722.46	1.234974
GO:0050896_response_to_stimulus	ANXA5	1107	5	0.433322	-0.002051	585	722.46	1.234974
GO:0008150_biological_process	FUSIP1	4605	48	1.000000	0.000000	1600	1656.53	1.035331
GO:0008150_biological_process	SLC45A2	4605	48	1.000000	0.000000	1600	1656.53	1.035331
GO:0008150_biological_process	IRX3	4605	48	1.000000	0.000000	1600	1656.53	1.035331
GO:0008150_biological_process	XPO5	4605	48	1.000000	0.000000	1600	1656.53	1.035331
GO:0008150_biological_process	GNAI1	4605	48	1.000000	0.000000	1600	1656.53	1.035331
GO:0008150_biological_process	HMGCR	4605	48	1.000000	0.000000	1600	1656.53	1.035331
GO:0008150_biological_process	TDRD7	4605	48	1.000000	0.000000	1600	1656.53	1.035331
GO:0008150_biological_process	HK2	4605	48	1.000000	0.000000	1600	1656.53	1.035331
GO:0008150_biological_process	PIP5K1B	4605	48	1.000000	0.000000	1600	1656.53	1.035331
GO:0008150_biological_process	BRSK2	4605	48	1.000000	0.000000	1600	1656.53	1.035331
GO:0008150_biological_process	POSTN	4605	48	1.000000	0.000000	1600	1656.53	1.035331
GO:0008150_biological_process	SOX6	4605	48	1.000000	0.000000	1600	1656.53	1.035331
GO:0008150_biological_process	ABCA4	4605	48	1.000000	0.000000	1600	1656.53	1.035331
GO:0008150_biological_process	TPM2	4605	48	1.000000	0.000000	1600	1656.53	1.035331
GO:0008150_biological_process	MFRP	4605	48	1.000000	0.000000	1600	1656.53	1.035331
GO:0008150_biological_process	ANK	4605	48	1.000000	0.000000	1600	1656.53	1.035331
GO:0008150_biological_process	TYR	4605	48	1.000000	0.000000	1600	1656.53	1.035331
GO:0008150_biological_process	WDR55	4605	48	1.000000	0.000000	1600	1656.53	1.035331
GO:0008150_biological_process	GALNT10	4605	48	1.000000	0.000000	1600	1656.53	1.035331
GO:0008150_biological_process	HTRA1	4605	48	1.000000	0.000000	1600	1656.53	1.035331
GO:0008150_biological_process	BCL11B	4605	48	1.000000	0.000000	1600	1656.53	1.035331
GO:0008150_biological_process	COL8A1	4605	48	1.000000	0.000000	1600	1656.53	1.035331
GO:0008150_biological_process	AMD1	4605	48	1.000000	0.000000	1600	1656.53	1.035331
GO:0008150_biological_process	GUCA1B	4605	48	1.000000	0.000000	1600	1656.53	1.035331
GO:0008150_biological_process	NTF3	4605	48	1.000000	0.000000	1600	1656.53	1.035331
GO:0008150_biological_process	CRYAB	4605	48	1.000000	0.000000	1600	1656.53	1.035331
GO:0008150_biological_process	DTX1	4605	48	1.000000	0.000000	1600	1656.53	1.035331
GO:0008150_biological_process	CCNF	4605	48	1.000000	0.000000	1600	1656.53	1.035331
GO:0008150_biological_process	CUGBP2	4605	48	1.000000	0.000000	1600	1656.53	1.035331
GO:0008150_biological_process	CRTAP	4605	48	1.000000	0.000000	1600	1656.53	1.035331
GO:0008150_biological_process	NID1	4605	48	1.000000	0.000000	1600	1656.53	1.035331
GO:0008150_biological_process	ANXA5	4605	48	1.000000	0.000000	1600	1656.53	1.035331
GO:0008150_biological_process	KDR	4605	48	1.000000	0.000000	1600	1656.53	1.035331
GO:0008150_biological_process	PGM3	4605	48	1.000000	0.000000	1600	1656.53	1.035331
GO:0008150_biological_process	SYNE2	4605	48	1.000000	0.000000	1600	1656.53	1.035331
GO:0008150_biological_process	PLK2	4605	48	1.000000	0.000000	1600	1656.53	1.035331
GO:0008150_biological_process	NOLC1	4605	48	1.000000	0.000000	1600	1656.53	1.035331
GO:0008150_biological_process	ITGA6	4605	48	1.000000	0.000000	1600	1656.53	1.035331
GO:0008150_biological_process	ULK2	4605	48	1.000000	0.000000	1600	1656.53	1.035331
GO:0008150_biological_process	PLCG2	4605	48	1.000000	0.000000	1600	1656.53	1.035331
GO:0008150_biological_process	LAMB1-1	4605	48	1.000000	0.000000	1600	1656.53	1.035331
GO:0008150_biological_process	CAR8	4605	48	1.000000	0.000000	1600	1656.53	1.035331
GO:0008150_biological_process	SLC13A3	4605	48	1.000000	0.000000	1600	1656.53	1.035331
GO:0008150_biological_process	ADAMTS1	4605	48	1.000000	0.000000	1600	1656.53	1.035331
GO:0008150_biological_process	DST	4605	48	1.000000	0.000000	1600	1656.53	1.035331
GO:0008150_biological_process	CRYM	4605	48	1.000000	0.000000	1600	1656.53	1.035331
GO:0008150_biological_process	VLDLR	4605	48	1.000000	0.000000	1600	1656.53	1.035331
GO:0008150_biological_process	DUSP6	4605	48	1.000000	0.000000	1600	1656.53	1.035331
