# Supplementary material for: RedundancyMiner: De-replication of redundant GO categories in microarray and proteomics analysis
Source: BMC Bioinformatics. 2011 Feb 10;12:52. doi: 10.1186/1471-2105-12-52 (PMC3223614; doi:10.1186/1471-2105-12-52)
Supplement: Additional file 8 — Retinal development HTGM download. compressed package of the results of running HTGM on the retinal development genes list. [file 1471-2105-12-52-S8.ZIP › SCENARIO_2_MODIFIED/total.txt.total.txt.dir/Exp1_BestClusterMap_LEIGS_KM_24.csv.join.16.txt.dir/Exp1_BestClusterMap_LEIGS_KM_24.csv.join.16.txt.change.gce.xls]

=HYPERLINK("http://discover.nci.nih.gov/gominer/hi-thruput-defs.jsp#GO"	HYPERLINKED GO CATEGORY) =HYPERLINK("http://discover.nci.nih.gov/gominer/hi-thruput-defs.jsp#GENE"	HYPERLINKED GENE NAME) =HYPERLINK("http://discover.nci.nih.gov/gominer/hi-thruput-defs.jsp#Total"	TOTAL GENES) =HYPERLINK("http://discover.nci.nih.gov/gominer/hi-thruput-defs.jsp#CHANGED"	CHANGED GENES) =HYPERLINK("http://discover.nci.nih.gov/gominer/hi-thruput-defs.jsp#ENRICH"	ENRICHMENT) =HYPERLINK("http://discover.nci.nih.gov/gominer/hi-thruput-defs.jsp#LOG10"	LOG10(p)) =HYPERLINK("http://discover.nci.nih.gov/gominer/hi-thruput-defs.jsp#NUMB"	CUMULATIVE NUMBER OF CATEGORIES) =HYPERLINK("http://discover.nci.nih.gov/gominer/hi-thruput-defs.jsp#RM"	CUMULATIVE RANDOMS MEAN) =HYPERLINK("http://discover.nci.nih.gov/gominer/hi-thruput-defs.jsp#FDR"	FALSE DISCOVERY RATE)
=HYPERLINK("http://www.godatabase.org/cgi-bin/go.cgi?query=GO:0045785&auto_wild_cards=yes&view=query&action=query&search_constraint=terms"	GO:0045785_positive_regulation_of_cell_adhesion) =HYPERLINK("http://www.ncbi.nih.gov/gquery/gquery.fcgi?term=ITGA6"	ITGA6) 37 3 7.778716 -2.190980 1 7.59 7.590000
=HYPERLINK("http://www.godatabase.org/cgi-bin/go.cgi?query=GO:0045785&auto_wild_cards=yes&view=query&action=query&search_constraint=terms"	GO:0045785_positive_regulation_of_cell_adhesion) =HYPERLINK("http://www.ncbi.nih.gov/gquery/gquery.fcgi?term=NID1"	NID1) 37 3 7.778716 -2.190980 1 7.59 7.590000
=HYPERLINK("http://www.godatabase.org/cgi-bin/go.cgi?query=GO:0045785&auto_wild_cards=yes&view=query&action=query&search_constraint=terms"	GO:0045785_positive_regulation_of_cell_adhesion) =HYPERLINK("http://www.ncbi.nih.gov/gquery/gquery.fcgi?term=COL8A1"	COL8A1) 37 3 7.778716 -2.190980 1 7.59 7.590000
=HYPERLINK("http://www.godatabase.org/cgi-bin/go.cgi?query=GO:0000375&auto_wild_cards=yes&view=query&action=query&search_constraint=terms"	GO:0000375_RNA_splicing__via_transesterification_reactions) =HYPERLINK("http://www.ncbi.nih.gov/gquery/gquery.fcgi?term=FUSIP1"	FUSIP1) 12 2 15.989583 -2.182424 4 8.13 2.032500
=HYPERLINK("http://www.godatabase.org/cgi-bin/go.cgi?query=GO:0000375&auto_wild_cards=yes&view=query&action=query&search_constraint=terms"	GO:0000375_RNA_splicing__via_transesterification_reactions) =HYPERLINK("http://www.ncbi.nih.gov/gquery/gquery.fcgi?term=CUGBP2"	CUGBP2) 12 2 15.989583 -2.182424 4 8.13 2.032500
=HYPERLINK("http://www.godatabase.org/cgi-bin/go.cgi?query=GO:0000377&auto_wild_cards=yes&view=query&action=query&search_constraint=terms"	GO:0000377_RNA_splicing__via_transesterification_reactions_with_bulged_adenosine_as_nucleophile) =HYPERLINK("http://www.ncbi.nih.gov/gquery/gquery.fcgi?term=FUSIP1"	FUSIP1) 12 2 15.989583 -2.182424 4 8.13 2.032500
=HYPERLINK("http://www.godatabase.org/cgi-bin/go.cgi?query=GO:0000377&auto_wild_cards=yes&view=query&action=query&search_constraint=terms"	GO:0000377_RNA_splicing__via_transesterification_reactions_with_bulged_adenosine_as_nucleophile) =HYPERLINK("http://www.ncbi.nih.gov/gquery/gquery.fcgi?term=CUGBP2"	CUGBP2) 12 2 15.989583 -2.182424 4 8.13 2.032500
=HYPERLINK("http://www.godatabase.org/cgi-bin/go.cgi?query=GO:0000398&auto_wild_cards=yes&view=query&action=query&search_constraint=terms"	GO:0000398_nuclear_mRNA_splicing__via_spliceosome) =HYPERLINK("http://www.ncbi.nih.gov/gquery/gquery.fcgi?term=FUSIP1"	FUSIP1) 12 2 15.989583 -2.182424 4 8.13 2.032500
=HYPERLINK("http://www.godatabase.org/cgi-bin/go.cgi?query=GO:0000398&auto_wild_cards=yes&view=query&action=query&search_constraint=terms"	GO:0000398_nuclear_mRNA_splicing__via_spliceosome) =HYPERLINK("http://www.ncbi.nih.gov/gquery/gquery.fcgi?term=CUGBP2"	CUGBP2) 12 2 15.989583 -2.182424 4 8.13 2.032500
=HYPERLINK("http://www.godatabase.org/cgi-bin/go.cgi?query=GO:0002316&auto_wild_cards=yes&view=query&action=query&search_constraint=terms"	GO:0002316_follicular_B_cell_differentiation) =HYPERLINK("http://www.ncbi.nih.gov/gquery/gquery.fcgi?term=PLCG2"	PLCG2) 1 1
=HYPERLINK("http://www.godatabase.org/cgi-bin/go.cgi?query=GO:0006596&auto_wild_cards=yes&view=query&action=query&search_constraint=terms"	GO:0006596_polyamine_biosynthetic_process) =HYPERLINK("http://www.ncbi.nih.gov/gquery/gquery.fcgi?term=AMD1"	AMD1) 1 1
=HYPERLINK("http://www.godatabase.org/cgi-bin/go.cgi?query=GO:0006597&auto_wild_cards=yes&view=query&action=query&search_constraint=terms"	GO:0006597_spermine_biosynthetic_process) =HYPERLINK("http://www.ncbi.nih.gov/gquery/gquery.fcgi?term=AMD1"	AMD1) 1 1
=HYPERLINK("http://www.godatabase.org/cgi-bin/go.cgi?query=GO:0008216&auto_wild_cards=yes&view=query&action=query&search_constraint=terms"	GO:0008216_spermidine_metabolic_process) =HYPERLINK("http://www.ncbi.nih.gov/gquery/gquery.fcgi?term=AMD1"	AMD1) 1 1
=HYPERLINK("http://www.godatabase.org/cgi-bin/go.cgi?query=GO:0008295&auto_wild_cards=yes&view=query&action=query&search_constraint=terms"	GO:0008295_spermidine_biosynthetic_process) =HYPERLINK("http://www.ncbi.nih.gov/gquery/gquery.fcgi?term=AMD1"	AMD1) 1 1
=HYPERLINK("http://www.godatabase.org/cgi-bin/go.cgi?query=GO:0016482&auto_wild_cards=yes&view=query&action=query&search_constraint=terms"	GO:0016482_cytoplasmic_transport) =HYPERLINK("http://www.ncbi.nih.gov/gquery/gquery.fcgi?term=FUSIP1"	FUSIP1) 1 1
=HYPERLINK("http://www.godatabase.org/cgi-bin/go.cgi?query=GO:0019255&auto_wild_cards=yes&view=query&action=query&search_constraint=terms"	GO:0019255_glucose_1-phosphate_metabolic_process) =HYPERLINK("http://www.ncbi.nih.gov/gquery/gquery.fcgi?term=PGM3"	PGM3) 1 1
=HYPERLINK("http://www.godatabase.org/cgi-bin/go.cgi?query=GO:0032237&auto_wild_cards=yes&view=query&action=query&search_constraint=terms"	GO:0032237_activation_of_store-operated_calcium_channel_activity) =HYPERLINK("http://www.ncbi.nih.gov/gquery/gquery.fcgi?term=PLCG2"	PLCG2) 1 1
=HYPERLINK("http://www.godatabase.org/cgi-bin/go.cgi?query=GO:0032836&auto_wild_cards=yes&view=query&action=query&search_constraint=terms"	GO:0032836_glomerular_basement_membrane_development) =HYPERLINK("http://www.ncbi.nih.gov/gquery/gquery.fcgi?term=NID1"	NID1) 1 1
=HYPERLINK("http://www.godatabase.org/cgi-bin/go.cgi?query=GO:0006396&auto_wild_cards=yes&view=query&action=query&search_constraint=terms"	GO:0006396_RNA_processing) =HYPERLINK("http://www.ncbi.nih.gov/gquery/gquery.fcgi?term=FUSIP1"	FUSIP1) 47 3 6.123670 -1.903030 5 13.17 2.634000
=HYPERLINK("http://www.godatabase.org/cgi-bin/go.cgi?query=GO:0006396&auto_wild_cards=yes&view=query&action=query&search_constraint=terms"	GO:0006396_RNA_processing) =HYPERLINK("http://www.ncbi.nih.gov/gquery/gquery.fcgi?term=WDR55"	WDR55) 47 3 6.123670 -1.903030 5 13.17 2.634000
=HYPERLINK("http://www.godatabase.org/cgi-bin/go.cgi?query=GO:0006396&auto_wild_cards=yes&view=query&action=query&search_constraint=terms"	GO:0006396_RNA_processing) =HYPERLINK("http://www.ncbi.nih.gov/gquery/gquery.fcgi?term=CUGBP2"	CUGBP2) 47 3 6.123670 -1.903030 5 13.17 2.634000
=HYPERLINK("http://www.godatabase.org/cgi-bin/go.cgi?query=GO:0008380&auto_wild_cards=yes&view=query&action=query&search_constraint=terms"	GO:0008380_RNA_splicing) =HYPERLINK("http://www.ncbi.nih.gov/gquery/gquery.fcgi?term=FUSIP1"	FUSIP1) 17 2 11.286765 -1.882824 6 13.9 2.316667
=HYPERLINK("http://www.godatabase.org/cgi-bin/go.cgi?query=GO:0008380&auto_wild_cards=yes&view=query&action=query&search_constraint=terms"	GO:0008380_RNA_splicing) =HYPERLINK("http://www.ncbi.nih.gov/gquery/gquery.fcgi?term=CUGBP2"	CUGBP2) 17 2 11.286765 -1.882824 6 13.9 2.316667
=HYPERLINK("http://www.godatabase.org/cgi-bin/go.cgi?query=GO:0007601&auto_wild_cards=yes&view=query&action=query&search_constraint=terms"	GO:0007601_visual_perception) =HYPERLINK("http://www.ncbi.nih.gov/gquery/gquery.fcgi?term=GUCA1B"	GUCA1B) 51 3 5.643382 -1.806947 7 15.7 2.242857
=HYPERLINK("http://www.godatabase.org/cgi-bin/go.cgi?query=GO:0007601&auto_wild_cards=yes&view=query&action=query&search_constraint=terms"	GO:0007601_visual_perception) =HYPERLINK("http://www.ncbi.nih.gov/gquery/gquery.fcgi?term=ABCA4"	ABCA4) 51 3 5.643382 -1.806947 7 15.7 2.242857
=HYPERLINK("http://www.godatabase.org/cgi-bin/go.cgi?query=GO:0007601&auto_wild_cards=yes&view=query&action=query&search_constraint=terms"	GO:0007601_visual_perception) =HYPERLINK("http://www.ncbi.nih.gov/gquery/gquery.fcgi?term=MFRP"	MFRP) 51 3 5.643382 -1.806947 7 15.7 2.242857
=HYPERLINK("http://www.godatabase.org/cgi-bin/go.cgi?query=GO:0046165&auto_wild_cards=yes&view=query&action=query&search_constraint=terms"	GO:0046165_alcohol_biosynthetic_process) =HYPERLINK("http://www.ncbi.nih.gov/gquery/gquery.fcgi?term=PGM3"	PGM3) 19 2 10.098684 -1.789111 8 16.32 2.040000
=HYPERLINK("http://www.godatabase.org/cgi-bin/go.cgi?query=GO:0046165&auto_wild_cards=yes&view=query&action=query&search_constraint=terms"	GO:0046165_alcohol_biosynthetic_process) =HYPERLINK("http://www.ncbi.nih.gov/gquery/gquery.fcgi?term=PLCG2"	PLCG2) 19 2 10.098684 -1.789111 8 16.32 2.040000
=HYPERLINK("http://www.godatabase.org/cgi-bin/go.cgi?query=GO:0050953&auto_wild_cards=yes&view=query&action=query&search_constraint=terms"	GO:0050953_sensory_perception_of_light_stimulus) =HYPERLINK("http://www.ncbi.nih.gov/gquery/gquery.fcgi?term=GUCA1B"	GUCA1B) 52 3 5.534856 -1.784283 9 16.41 1.823333
=HYPERLINK("http://www.godatabase.org/cgi-bin/go.cgi?query=GO:0050953&auto_wild_cards=yes&view=query&action=query&search_constraint=terms"	GO:0050953_sensory_perception_of_light_stimulus) =HYPERLINK("http://www.ncbi.nih.gov/gquery/gquery.fcgi?term=ABCA4"	ABCA4) 52 3 5.534856 -1.784283 9 16.41 1.823333
=HYPERLINK("http://www.godatabase.org/cgi-bin/go.cgi?query=GO:0050953&auto_wild_cards=yes&view=query&action=query&search_constraint=terms"	GO:0050953_sensory_perception_of_light_stimulus) =HYPERLINK("http://www.ncbi.nih.gov/gquery/gquery.fcgi?term=MFRP"	MFRP) 52 3 5.534856 -1.784283 9 16.41 1.823333
=HYPERLINK("http://www.godatabase.org/cgi-bin/go.cgi?query=GO:0006021&auto_wild_cards=yes&view=query&action=query&search_constraint=terms"	GO:0006021_inositol_biosynthetic_process) =HYPERLINK("http://www.ncbi.nih.gov/gquery/gquery.fcgi?term=PLCG2"	PLCG2) 2 1
=HYPERLINK("http://www.godatabase.org/cgi-bin/go.cgi?query=GO:0006042&auto_wild_cards=yes&view=query&action=query&search_constraint=terms"	GO:0006042_glucosamine_biosynthetic_process) =HYPERLINK("http://www.ncbi.nih.gov/gquery/gquery.fcgi?term=PGM3"	PGM3) 2 1
=HYPERLINK("http://www.godatabase.org/cgi-bin/go.cgi?query=GO:0006045&auto_wild_cards=yes&view=query&action=query&search_constraint=terms"	GO:0006045_N-acetylglucosamine_biosynthetic_process) =HYPERLINK("http://www.ncbi.nih.gov/gquery/gquery.fcgi?term=PGM3"	PGM3) 2 1
=HYPERLINK("http://www.godatabase.org/cgi-bin/go.cgi?query=GO:0006048&auto_wild_cards=yes&view=query&action=query&search_constraint=terms"	GO:0006048_UDP-N-acetylglucosamine_biosynthetic_process) =HYPERLINK("http://www.ncbi.nih.gov/gquery/gquery.fcgi?term=PGM3"	PGM3) 2 1
=HYPERLINK("http://www.godatabase.org/cgi-bin/go.cgi?query=GO:0006649&auto_wild_cards=yes&view=query&action=query&search_constraint=terms"	GO:0006649_phospholipid_transfer_to_membrane) =HYPERLINK("http://www.ncbi.nih.gov/gquery/gquery.fcgi?term=ABCA4"	ABCA4) 2 1
=HYPERLINK("http://www.godatabase.org/cgi-bin/go.cgi?query=GO:0032234&auto_wild_cards=yes&view=query&action=query&search_constraint=terms"	GO:0032234_regulation_of_calcium_ion_transport_via_store-operated_calcium_channel_activity) =HYPERLINK("http://www.ncbi.nih.gov/gquery/gquery.fcgi?term=PLCG2"	PLCG2) 2 1
=HYPERLINK("http://www.godatabase.org/cgi-bin/go.cgi?query=GO:0032236&auto_wild_cards=yes&view=query&action=query&search_constraint=terms"	GO:0032236_positive_regulation_of_calcium_ion_transport_via_store-operated_calcium_channel_activity) =HYPERLINK("http://www.ncbi.nih.gov/gquery/gquery.fcgi?term=PLCG2"	PLCG2) 2 1
=HYPERLINK("http://www.godatabase.org/cgi-bin/go.cgi?query=GO:0032957&auto_wild_cards=yes&view=query&action=query&search_constraint=terms"	GO:0032957_inositol_trisphosphate_metabolic_process) =HYPERLINK("http://www.ncbi.nih.gov/gquery/gquery.fcgi?term=PLCG2"	PLCG2) 2 1
=HYPERLINK("http://www.godatabase.org/cgi-bin/go.cgi?query=GO:0032958&auto_wild_cards=yes&view=query&action=query&search_constraint=terms"	GO:0032958_inositol_phosphate_biosynthetic_process) =HYPERLINK("http://www.ncbi.nih.gov/gquery/gquery.fcgi?term=PLCG2"	PLCG2) 2 1
=HYPERLINK("http://www.godatabase.org/cgi-bin/go.cgi?query=GO:0032959&auto_wild_cards=yes&view=query&action=query&search_constraint=terms"	GO:0032959_inositol_trisphosphate_biosynthetic_process) =HYPERLINK("http://www.ncbi.nih.gov/gquery/gquery.fcgi?term=PLCG2"	PLCG2) 2 1
=HYPERLINK("http://www.godatabase.org/cgi-bin/go.cgi?query=GO:0033119&auto_wild_cards=yes&view=query&action=query&search_constraint=terms"	GO:0033119_negative_regulation_of_RNA_splicing) =HYPERLINK("http://www.ncbi.nih.gov/gquery/gquery.fcgi?term=FUSIP1"	FUSIP1) 2 1
=HYPERLINK("http://www.godatabase.org/cgi-bin/go.cgi?query=GO:0043647&auto_wild_cards=yes&view=query&action=query&search_constraint=terms"	GO:0043647_inositol_phosphate_metabolic_process) =HYPERLINK("http://www.ncbi.nih.gov/gquery/gquery.fcgi?term=PLCG2"	PLCG2) 2 1
=HYPERLINK("http://www.godatabase.org/cgi-bin/go.cgi?query=GO:0046349&auto_wild_cards=yes&view=query&action=query&search_constraint=terms"	GO:0046349_amino_sugar_biosynthetic_process) =HYPERLINK("http://www.ncbi.nih.gov/gquery/gquery.fcgi?term=PGM3"	PGM3) 2 1
=HYPERLINK("http://www.godatabase.org/cgi-bin/go.cgi?query=GO:0048025&auto_wild_cards=yes&view=query&action=query&search_constraint=terms"	GO:0048025_negative_regulation_of_nuclear_mRNA_splicing__via_spliceosome) =HYPERLINK("http://www.ncbi.nih.gov/gquery/gquery.fcgi?term=FUSIP1"	FUSIP1) 2 1
=HYPERLINK("http://www.godatabase.org/cgi-bin/go.cgi?query=GO:0048670&auto_wild_cards=yes&view=query&action=query&search_constraint=terms"	GO:0048670_regulation_of_collateral_sprouting) =HYPERLINK("http://www.ncbi.nih.gov/gquery/gquery.fcgi?term=ULK2"	ULK2) 2 1
=HYPERLINK("http://www.godatabase.org/cgi-bin/go.cgi?query=GO:0048671&auto_wild_cards=yes&view=query&action=query&search_constraint=terms"	GO:0048671_negative_regulation_of_collateral_sprouting) =HYPERLINK("http://www.ncbi.nih.gov/gquery/gquery.fcgi?term=ULK2"	ULK2) 2 1
=HYPERLINK("http://www.godatabase.org/cgi-bin/go.cgi?query=GO:0050686&auto_wild_cards=yes&view=query&action=query&search_constraint=terms"	GO:0050686_negative_regulation_of_mRNA_processing) =HYPERLINK("http://www.ncbi.nih.gov/gquery/gquery.fcgi?term=FUSIP1"	FUSIP1) 2 1
=HYPERLINK("http://www.godatabase.org/cgi-bin/go.cgi?query=GO:0006397&auto_wild_cards=yes&view=query&action=query&search_constraint=terms"	GO:0006397_mRNA_processing) =HYPERLINK("http://www.ncbi.nih.gov/gquery/gquery.fcgi?term=FUSIP1"	FUSIP1) 23 2 8.342391 -1.630450 12 20.97 1.747500
=HYPERLINK("http://www.godatabase.org/cgi-bin/go.cgi?query=GO:0006397&auto_wild_cards=yes&view=query&action=query&search_constraint=terms"	GO:0006397_mRNA_processing) =HYPERLINK("http://www.ncbi.nih.gov/gquery/gquery.fcgi?term=CUGBP2"	CUGBP2) 23 2 8.342391 -1.630450 12 20.97 1.747500
=HYPERLINK("http://www.godatabase.org/cgi-bin/go.cgi?query=GO:0007163&auto_wild_cards=yes&view=query&action=query&search_constraint=terms"	GO:0007163_establishment_or_maintenance_of_cell_polarity) =HYPERLINK("http://www.ncbi.nih.gov/gquery/gquery.fcgi?term=SYNE2"	SYNE2) 23 2 8.342391 -1.630450 12 20.97 1.747500
=HYPERLINK("http://www.godatabase.org/cgi-bin/go.cgi?query=GO:0007163&auto_wild_cards=yes&view=query&action=query&search_constraint=terms"	GO:0007163_establishment_or_maintenance_of_cell_polarity) =HYPERLINK("http://www.ncbi.nih.gov/gquery/gquery.fcgi?term=BRSK2"	BRSK2) 23 2 8.342391 -1.630450 12 20.97 1.747500
=HYPERLINK("http://www.godatabase.org/cgi-bin/go.cgi?query=GO:0022613&auto_wild_cards=yes&view=query&action=query&search_constraint=terms"	GO:0022613_ribonucleoprotein_complex_biogenesis) =HYPERLINK("http://www.ncbi.nih.gov/gquery/gquery.fcgi?term=WDR55"	WDR55) 23 2 8.342391 -1.630450 12 20.97 1.747500
=HYPERLINK("http://www.godatabase.org/cgi-bin/go.cgi?query=GO:0022613&auto_wild_cards=yes&view=query&action=query&search_constraint=terms"	GO:0022613_ribonucleoprotein_complex_biogenesis) =HYPERLINK("http://www.ncbi.nih.gov/gquery/gquery.fcgi?term=CUGBP2"	CUGBP2) 23 2 8.342391 -1.630450 12 20.97 1.747500
=HYPERLINK("http://www.godatabase.org/cgi-bin/go.cgi?query=GO:0000902&auto_wild_cards=yes&view=query&action=query&search_constraint=terms"	GO:0000902_cell_morphogenesis) =HYPERLINK("http://www.ncbi.nih.gov/gquery/gquery.fcgi?term=SYNE2"	SYNE2) 283 7 2.373012 -1.588059 13 22.36 1.720000
=HYPERLINK("http://www.godatabase.org/cgi-bin/go.cgi?query=GO:0000902&auto_wild_cards=yes&view=query&action=query&search_constraint=terms"	GO:0000902_cell_morphogenesis) =HYPERLINK("http://www.ncbi.nih.gov/gquery/gquery.fcgi?term=NTF3"	NTF3) 283 7 2.373012 -1.588059 13 22.36 1.720000
=HYPERLINK("http://www.godatabase.org/cgi-bin/go.cgi?query=GO:0000902&auto_wild_cards=yes&view=query&action=query&search_constraint=terms"	GO:0000902_cell_morphogenesis) =HYPERLINK("http://www.ncbi.nih.gov/gquery/gquery.fcgi?term=BCL11B"	BCL11B) 283 7 2.373012 -1.588059 13 22.36 1.720000
=HYPERLINK("http://www.godatabase.org/cgi-bin/go.cgi?query=GO:0000902&auto_wild_cards=yes&view=query&action=query&search_constraint=terms"	GO:0000902_cell_morphogenesis) =HYPERLINK("http://www.ncbi.nih.gov/gquery/gquery.fcgi?term=ULK2"	ULK2) 283 7 2.373012 -1.588059 13 22.36 1.720000
=HYPERLINK("http://www.godatabase.org/cgi-bin/go.cgi?query=GO:0000902&auto_wild_cards=yes&view=query&action=query&search_constraint=terms"	GO:0000902_cell_morphogenesis) =HYPERLINK("http://www.ncbi.nih.gov/gquery/gquery.fcgi?term=BRSK2"	BRSK2) 283 7 2.373012 -1.588059 13 22.36 1.720000
=HYPERLINK("http://www.godatabase.org/cgi-bin/go.cgi?query=GO:0000902&auto_wild_cards=yes&view=query&action=query&search_constraint=terms"	GO:0000902_cell_morphogenesis) =HYPERLINK("http://www.ncbi.nih.gov/gquery/gquery.fcgi?term=SOX6"	SOX6) 283 7 2.373012 -1.588059 13 22.36 1.720000
=HYPERLINK("http://www.godatabase.org/cgi-bin/go.cgi?query=GO:0000902&auto_wild_cards=yes&view=query&action=query&search_constraint=terms"	GO:0000902_cell_morphogenesis) =HYPERLINK("http://www.ncbi.nih.gov/gquery/gquery.fcgi?term=DST"	DST) 283 7 2.373012 -1.588059 13 22.36 1.720000
=HYPERLINK("http://www.godatabase.org/cgi-bin/go.cgi?query=GO:0030155&auto_wild_cards=yes&view=query&action=query&search_constraint=terms"	GO:0030155_regulation_of_cell_adhesion) =HYPERLINK("http://www.ncbi.nih.gov/gquery/gquery.fcgi?term=ITGA6"	ITGA6) 62 3 4.642137 -1.582320 14 22.54 1.610000
=HYPERLINK("http://www.godatabase.org/cgi-bin/go.cgi?query=GO:0030155&auto_wild_cards=yes&view=query&action=query&search_constraint=terms"	GO:0030155_regulation_of_cell_adhesion) =HYPERLINK("http://www.ncbi.nih.gov/gquery/gquery.fcgi?term=NID1"	NID1) 62 3 4.642137 -1.582320 14 22.54 1.610000
=HYPERLINK("http://www.godatabase.org/cgi-bin/go.cgi?query=GO:0030155&auto_wild_cards=yes&view=query&action=query&search_constraint=terms"	GO:0030155_regulation_of_cell_adhesion) =HYPERLINK("http://www.ncbi.nih.gov/gquery/gquery.fcgi?term=COL8A1"	COL8A1) 62 3 4.642137 -1.582320 14 22.54 1.610000
=HYPERLINK("http://www.godatabase.org/cgi-bin/go.cgi?query=GO:0010811&auto_wild_cards=yes&view=query&action=query&search_constraint=terms"	GO:0010811_positive_regulation_of_cell-substrate_adhesion) =HYPERLINK("http://www.ncbi.nih.gov/gquery/gquery.fcgi?term=NID1"	NID1) 25 2 7.675000 -1.562169 15 23.51 1.567333
=HYPERLINK("http://www.godatabase.org/cgi-bin/go.cgi?query=GO:0010811&auto_wild_cards=yes&view=query&action=query&search_constraint=terms"	GO:0010811_positive_regulation_of_cell-substrate_adhesion) =HYPERLINK("http://www.ncbi.nih.gov/gquery/gquery.fcgi?term=COL8A1"	COL8A1) 25 2 7.675000 -1.562169 15 23.51 1.567333
=HYPERLINK("http://www.godatabase.org/cgi-bin/go.cgi?query=GO:0031589&auto_wild_cards=yes&view=query&action=query&search_constraint=terms"	GO:0031589_cell-substrate_adhesion) =HYPERLINK("http://www.ncbi.nih.gov/gquery/gquery.fcgi?term=ITGA6"	ITGA6) 66 3 4.360795 -1.512067 16 25.11 1.569375
=HYPERLINK("http://www.godatabase.org/cgi-bin/go.cgi?query=GO:0031589&auto_wild_cards=yes&view=query&action=query&search_constraint=terms"	GO:0031589_cell-substrate_adhesion) =HYPERLINK("http://www.ncbi.nih.gov/gquery/gquery.fcgi?term=NID1"	NID1) 66 3 4.360795 -1.512067 16 25.11 1.569375
=HYPERLINK("http://www.godatabase.org/cgi-bin/go.cgi?query=GO:0031589&auto_wild_cards=yes&view=query&action=query&search_constraint=terms"	GO:0031589_cell-substrate_adhesion) =HYPERLINK("http://www.ncbi.nih.gov/gquery/gquery.fcgi?term=COL8A1"	COL8A1) 66 3 4.360795 -1.512067 16 25.11 1.569375
=HYPERLINK("http://www.godatabase.org/cgi-bin/go.cgi?query=GO:0000320&auto_wild_cards=yes&view=query&action=query&search_constraint=terms"	GO:0000320_re-entry_into_mitotic_cell_cycle) =HYPERLINK("http://www.ncbi.nih.gov/gquery/gquery.fcgi?term=CCNF"	CCNF) 3 1
=HYPERLINK("http://www.godatabase.org/cgi-bin/go.cgi?query=GO:0002568&auto_wild_cards=yes&view=query&action=query&search_constraint=terms"	GO:0002568_somatic_diversification_of_T_cell_receptor_genes) =HYPERLINK("http://www.ncbi.nih.gov/gquery/gquery.fcgi?term=BCL11B"	BCL11B) 3 1
=HYPERLINK("http://www.godatabase.org/cgi-bin/go.cgi?query=GO:0002681&auto_wild_cards=yes&view=query&action=query&search_constraint=terms"	GO:0002681_somatic_recombination_of_T_cell_receptor_gene_segments) =HYPERLINK("http://www.ncbi.nih.gov/gquery/gquery.fcgi?term=BCL11B"	BCL11B) 3 1
=HYPERLINK("http://www.godatabase.org/cgi-bin/go.cgi?query=GO:0006047&auto_wild_cards=yes&view=query&action=query&search_constraint=terms"	GO:0006047_UDP-N-acetylglucosamine_metabolic_process) =HYPERLINK("http://www.ncbi.nih.gov/gquery/gquery.fcgi?term=PGM3"	PGM3) 3 1
=HYPERLINK("http://www.godatabase.org/cgi-bin/go.cgi?query=GO:0007000&auto_wild_cards=yes&view=query&action=query&search_constraint=terms"	GO:0007000_nucleolus_organization) =HYPERLINK("http://www.ncbi.nih.gov/gquery/gquery.fcgi?term=NOLC1"	NOLC1) 3 1
=HYPERLINK("http://www.godatabase.org/cgi-bin/go.cgi?query=GO:0007403&auto_wild_cards=yes&view=query&action=query&search_constraint=terms"	GO:0007403_glial_cell_fate_determination) =HYPERLINK("http://www.ncbi.nih.gov/gquery/gquery.fcgi?term=NTF3"	NTF3) 3 1
=HYPERLINK("http://www.godatabase.org/cgi-bin/go.cgi?query=GO:0008090&auto_wild_cards=yes&view=query&action=query&search_constraint=terms"	GO:0008090_retrograde_axon_cargo_transport) =HYPERLINK("http://www.ncbi.nih.gov/gquery/gquery.fcgi?term=DST"	DST) 3 1
=HYPERLINK("http://www.godatabase.org/cgi-bin/go.cgi?query=GO:0031282&auto_wild_cards=yes&view=query&action=query&search_constraint=terms"	GO:0031282_regulation_of_guanylate_cyclase_activity) =HYPERLINK("http://www.ncbi.nih.gov/gquery/gquery.fcgi?term=GUCA1B"	GUCA1B) 3 1
=HYPERLINK("http://www.godatabase.org/cgi-bin/go.cgi?query=GO:0032411&auto_wild_cards=yes&view=query&action=query&search_constraint=terms"	GO:0032411_positive_regulation_of_transporter_activity) =HYPERLINK("http://www.ncbi.nih.gov/gquery/gquery.fcgi?term=PLCG2"	PLCG2) 3 1
=HYPERLINK("http://www.godatabase.org/cgi-bin/go.cgi?query=GO:0032414&auto_wild_cards=yes&view=query&action=query&search_constraint=terms"	GO:0032414_positive_regulation_of_ion_transmembrane_transporter_activity) =HYPERLINK("http://www.ncbi.nih.gov/gquery/gquery.fcgi?term=PLCG2"	PLCG2) 3 1
=HYPERLINK("http://www.godatabase.org/cgi-bin/go.cgi?query=GO:0033153&auto_wild_cards=yes&view=query&action=query&search_constraint=terms"	GO:0033153_T_cell_receptor_V(D)J_recombination) =HYPERLINK("http://www.ncbi.nih.gov/gquery/gquery.fcgi?term=BCL11B"	BCL11B) 3 1
=HYPERLINK("http://www.godatabase.org/cgi-bin/go.cgi?query=GO:0046488&auto_wild_cards=yes&view=query&action=query&search_constraint=terms"	GO:0046488_phosphatidylinositol_metabolic_process) =HYPERLINK("http://www.ncbi.nih.gov/gquery/gquery.fcgi?term=PIP5K1B"	PIP5K1B) 3 1
=HYPERLINK("http://www.godatabase.org/cgi-bin/go.cgi?query=GO:0048668&auto_wild_cards=yes&view=query&action=query&search_constraint=terms"	GO:0048668_collateral_sprouting) =HYPERLINK("http://www.ncbi.nih.gov/gquery/gquery.fcgi?term=ULK2"	ULK2) 3 1
=HYPERLINK("http://www.godatabase.org/cgi-bin/go.cgi?query=GO:0006997&auto_wild_cards=yes&view=query&action=query&search_constraint=terms"	GO:0006997_nucleus_organization) =HYPERLINK("http://www.ncbi.nih.gov/gquery/gquery.fcgi?term=SYNE2"	SYNE2) 28 2 6.852679 -1.470362 17 27.04 1.590588
=HYPERLINK("http://www.godatabase.org/cgi-bin/go.cgi?query=GO:0006997&auto_wild_cards=yes&view=query&action=query&search_constraint=terms"	GO:0006997_nucleus_organization) =HYPERLINK("http://www.ncbi.nih.gov/gquery/gquery.fcgi?term=NOLC1"	NOLC1) 28 2 6.852679 -1.470362 17 27.04 1.590588
=HYPERLINK("http://www.godatabase.org/cgi-bin/go.cgi?query=GO:0032989&auto_wild_cards=yes&view=query&action=query&search_constraint=terms"	GO:0032989_cellular_component_morphogenesis) =HYPERLINK("http://www.ncbi.nih.gov/gquery/gquery.fcgi?term=SYNE2"	SYNE2) 307 7 2.187500 -1.420292 18 29.31 1.628333
=HYPERLINK("http://www.godatabase.org/cgi-bin/go.cgi?query=GO:0032989&auto_wild_cards=yes&view=query&action=query&search_constraint=terms"	GO:0032989_cellular_component_morphogenesis) =HYPERLINK("http://www.ncbi.nih.gov/gquery/gquery.fcgi?term=NTF3"	NTF3) 307 7 2.187500 -1.420292 18 29.31 1.628333
=HYPERLINK("http://www.godatabase.org/cgi-bin/go.cgi?query=GO:0032989&auto_wild_cards=yes&view=query&action=query&search_constraint=terms"	GO:0032989_cellular_component_morphogenesis) =HYPERLINK("http://www.ncbi.nih.gov/gquery/gquery.fcgi?term=BCL11B"	BCL11B) 307 7 2.187500 -1.420292 18 29.31 1.628333
=HYPERLINK("http://www.godatabase.org/cgi-bin/go.cgi?query=GO:0032989&auto_wild_cards=yes&view=query&action=query&search_constraint=terms"	GO:0032989_cellular_component_morphogenesis) =HYPERLINK("http://www.ncbi.nih.gov/gquery/gquery.fcgi?term=ULK2"	ULK2) 307 7 2.187500 -1.420292 18 29.31 1.628333
=HYPERLINK("http://www.godatabase.org/cgi-bin/go.cgi?query=GO:0032989&auto_wild_cards=yes&view=query&action=query&search_constraint=terms"	GO:0032989_cellular_component_morphogenesis) =HYPERLINK("http://www.ncbi.nih.gov/gquery/gquery.fcgi?term=BRSK2"	BRSK2) 307 7 2.187500 -1.420292 18 29.31 1.628333
=HYPERLINK("http://www.godatabase.org/cgi-bin/go.cgi?query=GO:0032989&auto_wild_cards=yes&view=query&action=query&search_constraint=terms"	GO:0032989_cellular_component_morphogenesis) =HYPERLINK("http://www.ncbi.nih.gov/gquery/gquery.fcgi?term=SOX6"	SOX6) 307 7 2.187500 -1.420292 18 29.31 1.628333
=HYPERLINK("http://www.godatabase.org/cgi-bin/go.cgi?query=GO:0032989&auto_wild_cards=yes&view=query&action=query&search_constraint=terms"	GO:0032989_cellular_component_morphogenesis) =HYPERLINK("http://www.ncbi.nih.gov/gquery/gquery.fcgi?term=DST"	DST) 307 7 2.187500 -1.420292 18 29.31 1.628333
=HYPERLINK("http://www.godatabase.org/cgi-bin/go.cgi?query=GO:0044262&auto_wild_cards=yes&view=query&action=query&search_constraint=terms"	GO:0044262_cellular_carbohydrate_metabolic_process) =HYPERLINK("http://www.ncbi.nih.gov/gquery/gquery.fcgi?term=PGM3"	PGM3) 72 3 3.997396 -1.415744 19 29.67 1.561579
=HYPERLINK("http://www.godatabase.org/cgi-bin/go.cgi?query=GO:0044262&auto_wild_cards=yes&view=query&action=query&search_constraint=terms"	GO:0044262_cellular_carbohydrate_metabolic_process) =HYPERLINK("http://www.ncbi.nih.gov/gquery/gquery.fcgi?term=GALNT10"	GALNT10) 72 3 3.997396 -1.415744 19 29.67 1.561579
=HYPERLINK("http://www.godatabase.org/cgi-bin/go.cgi?query=GO:0044262&auto_wild_cards=yes&view=query&action=query&search_constraint=terms"	GO:0044262_cellular_carbohydrate_metabolic_process) =HYPERLINK("http://www.ncbi.nih.gov/gquery/gquery.fcgi?term=HK2"	HK2) 72 3 3.997396 -1.415744 19 29.67 1.561579
=HYPERLINK("http://www.godatabase.org/cgi-bin/go.cgi?query=GO:0002312&auto_wild_cards=yes&view=query&action=query&search_constraint=terms"	GO:0002312_B_cell_activation_during_immune_response) =HYPERLINK("http://www.ncbi.nih.gov/gquery/gquery.fcgi?term=PLCG2"	PLCG2) 4 1
=HYPERLINK("http://www.godatabase.org/cgi-bin/go.cgi?query=GO:0002313&auto_wild_cards=yes&view=query&action=query&search_constraint=terms"	GO:0002313_mature_B_cell_differentiation_during_immune_response) =HYPERLINK("http://www.ncbi.nih.gov/gquery/gquery.fcgi?term=PLCG2"	PLCG2) 4 1
=HYPERLINK("http://www.godatabase.org/cgi-bin/go.cgi?query=GO:0006835&auto_wild_cards=yes&view=query&action=query&search_constraint=terms"	GO:0006835_dicarboxylic_acid_transport) =HYPERLINK("http://www.ncbi.nih.gov/gquery/gquery.fcgi?term=SLC13A3"	SLC13A3) 4 1
=HYPERLINK("http://www.godatabase.org/cgi-bin/go.cgi?query=GO:0008215&auto_wild_cards=yes&view=query&action=query&search_constraint=terms"	GO:0008215_spermine_metabolic_process) =HYPERLINK("http://www.ncbi.nih.gov/gquery/gquery.fcgi?term=AMD1"	AMD1) 4 1
=HYPERLINK("http://www.godatabase.org/cgi-bin/go.cgi?query=GO:0009225&auto_wild_cards=yes&view=query&action=query&search_constraint=terms"	GO:0009225_nucleotide-sugar_metabolic_process) =HYPERLINK("http://www.ncbi.nih.gov/gquery/gquery.fcgi?term=PGM3"	PGM3) 4 1
=HYPERLINK("http://www.godatabase.org/cgi-bin/go.cgi?query=GO:0030826&auto_wild_cards=yes&view=query&action=query&search_constraint=terms"	GO:0030826_regulation_of_cGMP_biosynthetic_process) =HYPERLINK("http://www.ncbi.nih.gov/gquery/gquery.fcgi?term=GUCA1B"	GUCA1B) 4 1
=HYPERLINK("http://www.godatabase.org/cgi-bin/go.cgi?query=GO:0032835&auto_wild_cards=yes&view=query&action=query&search_constraint=terms"	GO:0032835_glomerulus_development) =HYPERLINK("http://www.ncbi.nih.gov/gquery/gquery.fcgi?term=NID1"	NID1) 4 1
=HYPERLINK("http://www.godatabase.org/cgi-bin/go.cgi?query=GO:0043129&auto_wild_cards=yes&view=query&action=query&search_constraint=terms"	GO:0043129_surfactant_homeostasis) =HYPERLINK("http://www.ncbi.nih.gov/gquery/gquery.fcgi?term=KDR"	KDR) 4 1
=HYPERLINK("http://www.godatabase.org/cgi-bin/go.cgi?query=GO:0043484&auto_wild_cards=yes&view=query&action=query&search_constraint=terms"	GO:0043484_regulation_of_RNA_splicing) =HYPERLINK("http://www.ncbi.nih.gov/gquery/gquery.fcgi?term=FUSIP1"	FUSIP1) 4 1
=HYPERLINK("http://www.godatabase.org/cgi-bin/go.cgi?query=GO:0046173&auto_wild_cards=yes&view=query&action=query&search_constraint=terms"	GO:0046173_polyol_biosynthetic_process) =HYPERLINK("http://www.ncbi.nih.gov/gquery/gquery.fcgi?term=PLCG2"	PLCG2) 4 1
=HYPERLINK("http://www.godatabase.org/cgi-bin/go.cgi?query=GO:0046835&auto_wild_cards=yes&view=query&action=query&search_constraint=terms"	GO:0046835_carbohydrate_phosphorylation) =HYPERLINK("http://www.ncbi.nih.gov/gquery/gquery.fcgi?term=HK2"	HK2) 4 1
=HYPERLINK("http://www.godatabase.org/cgi-bin/go.cgi?query=GO:0048024&auto_wild_cards=yes&view=query&action=query&search_constraint=terms"	GO:0048024_regulation_of_nuclear_mRNA_splicing__via_spliceosome) =HYPERLINK("http://www.ncbi.nih.gov/gquery/gquery.fcgi?term=FUSIP1"	FUSIP1) 4 1
=HYPERLINK("http://www.godatabase.org/cgi-bin/go.cgi?query=GO:0048484&auto_wild_cards=yes&view=query&action=query&search_constraint=terms"	GO:0048484_enteric_nervous_system_development) =HYPERLINK("http://www.ncbi.nih.gov/gquery/gquery.fcgi?term=NTF3"	NTF3) 4 1
=HYPERLINK("http://www.godatabase.org/cgi-bin/go.cgi?query=GO:0048875&auto_wild_cards=yes&view=query&action=query&search_constraint=terms"	GO:0048875_chemical_homeostasis_within_a_tissue) =HYPERLINK("http://www.ncbi.nih.gov/gquery/gquery.fcgi?term=KDR"	KDR) 4 1
=HYPERLINK("http://www.godatabase.org/cgi-bin/go.cgi?query=GO:0010810&auto_wild_cards=yes&view=query&action=query&search_constraint=terms"	GO:0010810_regulation_of_cell-substrate_adhesion) =HYPERLINK("http://www.ncbi.nih.gov/gquery/gquery.fcgi?term=NID1"	NID1) 35 2 5.482143 -1.293244 20 38.23 1.911500
=HYPERLINK("http://www.godatabase.org/cgi-bin/go.cgi?query=GO:0010810&auto_wild_cards=yes&view=query&action=query&search_constraint=terms"	GO:0010810_regulation_of_cell-substrate_adhesion) =HYPERLINK("http://www.ncbi.nih.gov/gquery/gquery.fcgi?term=COL8A1"	COL8A1) 35 2 5.482143 -1.293244 20 38.23 1.911500
=HYPERLINK("http://www.godatabase.org/cgi-bin/go.cgi?query=GO:0006376&auto_wild_cards=yes&view=query&action=query&search_constraint=terms"	GO:0006376_mRNA_splice_site_selection) =HYPERLINK("http://www.ncbi.nih.gov/gquery/gquery.fcgi?term=CUGBP2"	CUGBP2) 5 1 19.187500 -1.291887 25 52.17 2.086800
=HYPERLINK("http://www.godatabase.org/cgi-bin/go.cgi?query=GO:0010761&auto_wild_cards=yes&view=query&action=query&search_constraint=terms"	GO:0010761_fibroblast_migration) =HYPERLINK("http://www.ncbi.nih.gov/gquery/gquery.fcgi?term=SYNE2"	SYNE2) 5 1 19.187500 -1.291887 25 52.17 2.086800
=HYPERLINK("http://www.godatabase.org/cgi-bin/go.cgi?query=GO:0030823&auto_wild_cards=yes&view=query&action=query&search_constraint=terms"	GO:0030823_regulation_of_cGMP_metabolic_process) =HYPERLINK("http://www.ncbi.nih.gov/gquery/gquery.fcgi?term=GUCA1B"	GUCA1B) 5 1 19.187500 -1.291887 25 52.17 2.086800
=HYPERLINK("http://www.godatabase.org/cgi-bin/go.cgi?query=GO:0031122&auto_wild_cards=yes&view=query&action=query&search_constraint=terms"	GO:0031122_cytoplasmic_microtubule_organization) =HYPERLINK("http://www.ncbi.nih.gov/gquery/gquery.fcgi?term=DST"	DST) 5 1 19.187500 -1.291887 25 52.17 2.086800
=HYPERLINK("http://www.godatabase.org/cgi-bin/go.cgi?query=GO:0033627&auto_wild_cards=yes&view=query&action=query&search_constraint=terms"	GO:0033627_cell_adhesion_mediated_by_integrin) =HYPERLINK("http://www.ncbi.nih.gov/gquery/gquery.fcgi?term=ITGA6"	ITGA6) 5 1 19.187500 -1.291887 25 52.17 2.086800
=HYPERLINK("http://www.godatabase.org/cgi-bin/go.cgi?query=GO:0022602&auto_wild_cards=yes&view=query&action=query&search_constraint=terms"	GO:0022602_ovulation_cycle_process) =HYPERLINK("http://www.ncbi.nih.gov/gquery/gquery.fcgi?term=ADAMTS1"	ADAMTS1) 36 2 5.329861 -1.271256 26 53.87 2.071923
=HYPERLINK("http://www.godatabase.org/cgi-bin/go.cgi?query=GO:0022602&auto_wild_cards=yes&view=query&action=query&search_constraint=terms"	GO:0022602_ovulation_cycle_process) =HYPERLINK("http://www.ncbi.nih.gov/gquery/gquery.fcgi?term=KDR"	KDR) 36 2 5.329861 -1.271256 26 53.87 2.071923
=HYPERLINK("http://www.godatabase.org/cgi-bin/go.cgi?query=GO:0042698&auto_wild_cards=yes&view=query&action=query&search_constraint=terms"	GO:0042698_ovulation_cycle) =HYPERLINK("http://www.ncbi.nih.gov/gquery/gquery.fcgi?term=ADAMTS1"	ADAMTS1) 37 2 5.185811 -1.249956 27 55.22 2.045185
=HYPERLINK("http://www.godatabase.org/cgi-bin/go.cgi?query=GO:0042698&auto_wild_cards=yes&view=query&action=query&search_constraint=terms"	GO:0042698_ovulation_cycle) =HYPERLINK("http://www.ncbi.nih.gov/gquery/gquery.fcgi?term=KDR"	KDR) 37 2 5.185811 -1.249956 27 55.22 2.045185
=HYPERLINK("http://www.godatabase.org/cgi-bin/go.cgi?query=GO:0000245&auto_wild_cards=yes&view=query&action=query&search_constraint=terms"	GO:0000245_spliceosome_assembly) =HYPERLINK("http://www.ncbi.nih.gov/gquery/gquery.fcgi?term=CUGBP2"	CUGBP2) 6 1 15.989583 -1.214914 34 68.69 2.020294
=HYPERLINK("http://www.godatabase.org/cgi-bin/go.cgi?query=GO:0002335&auto_wild_cards=yes&view=query&action=query&search_constraint=terms"	GO:0002335_mature_B_cell_differentiation) =HYPERLINK("http://www.ncbi.nih.gov/gquery/gquery.fcgi?term=PLCG2"	PLCG2) 6 1 15.989583 -1.214914 34 68.69 2.020294
=HYPERLINK("http://www.godatabase.org/cgi-bin/go.cgi?query=GO:0006998&auto_wild_cards=yes&view=query&action=query&search_constraint=terms"	GO:0006998_nuclear_envelope_organization) =HYPERLINK("http://www.ncbi.nih.gov/gquery/gquery.fcgi?term=SYNE2"	SYNE2) 6 1 15.989583 -1.214914 34 68.69 2.020294
=HYPERLINK("http://www.godatabase.org/cgi-bin/go.cgi?query=GO:0022409&auto_wild_cards=yes&view=query&action=query&search_constraint=terms"	GO:0022409_positive_regulation_of_cell-cell_adhesion) =HYPERLINK("http://www.ncbi.nih.gov/gquery/gquery.fcgi?term=ITGA6"	ITGA6) 6 1 15.989583 -1.214914 34 68.69 2.020294
=HYPERLINK("http://www.godatabase.org/cgi-bin/go.cgi?query=GO:0031077&auto_wild_cards=yes&view=query&action=query&search_constraint=terms"	GO:0031077_post-embryonic_camera-type_eye_development) =HYPERLINK("http://www.ncbi.nih.gov/gquery/gquery.fcgi?term=BCL11B"	BCL11B) 6 1 15.989583 -1.214914 34 68.69 2.020294
=HYPERLINK("http://www.godatabase.org/cgi-bin/go.cgi?query=GO:0042403&auto_wild_cards=yes&view=query&action=query&search_constraint=terms"	GO:0042403_thyroid_hormone_metabolic_process) =HYPERLINK("http://www.ncbi.nih.gov/gquery/gquery.fcgi?term=CRYM"	CRYM) 6 1 15.989583 -1.214914 34 68.69 2.020294
=HYPERLINK("http://www.godatabase.org/cgi-bin/go.cgi?query=GO:0050684&auto_wild_cards=yes&view=query&action=query&search_constraint=terms"	GO:0050684_regulation_of_mRNA_processing) =HYPERLINK("http://www.ncbi.nih.gov/gquery/gquery.fcgi?term=FUSIP1"	FUSIP1) 6 1 15.989583 -1.214914 34 68.69 2.020294
=HYPERLINK("http://www.godatabase.org/cgi-bin/go.cgi?query=GO:0007160&auto_wild_cards=yes&view=query&action=query&search_constraint=terms"	GO:0007160_cell-matrix_adhesion) =HYPERLINK("http://www.ncbi.nih.gov/gquery/gquery.fcgi?term=ITGA6"	ITGA6) 39 2 4.919872 -1.209272 35 70.07 2.002000
=HYPERLINK("http://www.godatabase.org/cgi-bin/go.cgi?query=GO:0007160&auto_wild_cards=yes&view=query&action=query&search_constraint=terms"	GO:0007160_cell-matrix_adhesion) =HYPERLINK("http://www.ncbi.nih.gov/gquery/gquery.fcgi?term=NID1"	NID1) 39 2 4.919872 -1.209272 35 70.07 2.002000
=HYPERLINK("http://www.godatabase.org/cgi-bin/go.cgi?query=GO:0016071&auto_wild_cards=yes&view=query&action=query&search_constraint=terms"	GO:0016071_mRNA_metabolic_process) =HYPERLINK("http://www.ncbi.nih.gov/gquery/gquery.fcgi?term=FUSIP1"	FUSIP1) 40 2 4.796875 -1.189823 36 71.64 1.990000
=HYPERLINK("http://www.godatabase.org/cgi-bin/go.cgi?query=GO:0016071&auto_wild_cards=yes&view=query&action=query&search_constraint=terms"	GO:0016071_mRNA_metabolic_process) =HYPERLINK("http://www.ncbi.nih.gov/gquery/gquery.fcgi?term=CUGBP2"	CUGBP2) 40 2 4.796875 -1.189823 36 71.64 1.990000
=HYPERLINK("http://www.godatabase.org/cgi-bin/go.cgi?query=GO:0008585&auto_wild_cards=yes&view=query&action=query&search_constraint=terms"	GO:0008585_female_gonad_development) =HYPERLINK("http://www.ncbi.nih.gov/gquery/gquery.fcgi?term=ADAMTS1"	ADAMTS1) 41 2 4.679878 -1.170928 37 73.25 1.979730
=HYPERLINK("http://www.godatabase.org/cgi-bin/go.cgi?query=GO:0008585&auto_wild_cards=yes&view=query&action=query&search_constraint=terms"	GO:0008585_female_gonad_development) =HYPERLINK("http://www.ncbi.nih.gov/gquery/gquery.fcgi?term=KDR"	KDR) 41 2 4.679878 -1.170928 37 73.25 1.979730
=HYPERLINK("http://www.godatabase.org/cgi-bin/go.cgi?query=GO:0006006&auto_wild_cards=yes&view=query&action=query&search_constraint=terms"	GO:0006006_glucose_metabolic_process) =HYPERLINK("http://www.ncbi.nih.gov/gquery/gquery.fcgi?term=PGM3"	PGM3) 42 2 4.568452 -1.152562 38 75.12 1.976842
=HYPERLINK("http://www.godatabase.org/cgi-bin/go.cgi?query=GO:0006006&auto_wild_cards=yes&view=query&action=query&search_constraint=terms"	GO:0006006_glucose_metabolic_process) =HYPERLINK("http://www.ncbi.nih.gov/gquery/gquery.fcgi?term=HK2"	HK2) 42 2 4.568452 -1.152562 38 75.12 1.976842
=HYPERLINK("http://www.godatabase.org/cgi-bin/go.cgi?query=GO:0006041&auto_wild_cards=yes&view=query&action=query&search_constraint=terms"	GO:0006041_glucosamine_metabolic_process) =HYPERLINK("http://www.ncbi.nih.gov/gquery/gquery.fcgi?term=PGM3"	PGM3) 7 1 13.705357 -1.150173 46 87.01 1.891522
=HYPERLINK("http://www.godatabase.org/cgi-bin/go.cgi?query=GO:0006044&auto_wild_cards=yes&view=query&action=query&search_constraint=terms"	GO:0006044_N-acetylglucosamine_metabolic_process) =HYPERLINK("http://www.ncbi.nih.gov/gquery/gquery.fcgi?term=PGM3"	PGM3) 7 1 13.705357 -1.150173 46 87.01 1.891522
=HYPERLINK("http://www.godatabase.org/cgi-bin/go.cgi?query=GO:0015914&auto_wild_cards=yes&view=query&action=query&search_constraint=terms"	GO:0015914_phospholipid_transport) =HYPERLINK("http://www.ncbi.nih.gov/gquery/gquery.fcgi?term=ABCA4"	ABCA4) 7 1 13.705357 -1.150173 46 87.01 1.891522
=HYPERLINK("http://www.godatabase.org/cgi-bin/go.cgi?query=GO:0022407&auto_wild_cards=yes&view=query&action=query&search_constraint=terms"	GO:0022407_regulation_of_cell-cell_adhesion) =HYPERLINK("http://www.ncbi.nih.gov/gquery/gquery.fcgi?term=ITGA6"	ITGA6) 7 1 13.705357 -1.150173 46 87.01 1.891522
=HYPERLINK("http://www.godatabase.org/cgi-bin/go.cgi?query=GO:0022618&auto_wild_cards=yes&view=query&action=query&search_constraint=terms"	GO:0022618_ribonucleoprotein_complex_assembly) =HYPERLINK("http://www.ncbi.nih.gov/gquery/gquery.fcgi?term=CUGBP2"	CUGBP2) 7 1 13.705357 -1.150173 46 87.01 1.891522
=HYPERLINK("http://www.godatabase.org/cgi-bin/go.cgi?query=GO:0042438&auto_wild_cards=yes&view=query&action=query&search_constraint=terms"	GO:0042438_melanin_biosynthetic_process) =HYPERLINK("http://www.ncbi.nih.gov/gquery/gquery.fcgi?term=TYR"	TYR) 7 1 13.705357 -1.150173 46 87.01 1.891522
=HYPERLINK("http://www.godatabase.org/cgi-bin/go.cgi?query=GO:0046847&auto_wild_cards=yes&view=query&action=query&search_constraint=terms"	GO:0046847_filopodium_assembly) =HYPERLINK("http://www.ncbi.nih.gov/gquery/gquery.fcgi?term=ITGA6"	ITGA6) 7 1 13.705357 -1.150173 46 87.01 1.891522
=HYPERLINK("http://www.godatabase.org/cgi-bin/go.cgi?query=GO:0051928&auto_wild_cards=yes&view=query&action=query&search_constraint=terms"	GO:0051928_positive_regulation_of_calcium_ion_transport) =HYPERLINK("http://www.ncbi.nih.gov/gquery/gquery.fcgi?term=PLCG2"	PLCG2) 7 1 13.705357 -1.150173 46 87.01 1.891522
=HYPERLINK("http://www.godatabase.org/cgi-bin/go.cgi?query=GO:0010001&auto_wild_cards=yes&view=query&action=query&search_constraint=terms"	GO:0010001_glial_cell_differentiation) =HYPERLINK("http://www.ncbi.nih.gov/gquery/gquery.fcgi?term=NTF3"	NTF3) 43 2 4.462209 -1.134698 47 88.59 1.884894
=HYPERLINK("http://www.godatabase.org/cgi-bin/go.cgi?query=GO:0010001&auto_wild_cards=yes&view=query&action=query&search_constraint=terms"	GO:0010001_glial_cell_differentiation) =HYPERLINK("http://www.ncbi.nih.gov/gquery/gquery.fcgi?term=DTX1"	DTX1) 43 2 4.462209 -1.134698 47 88.59 1.884894
=HYPERLINK("http://www.godatabase.org/cgi-bin/go.cgi?query=GO:0046545&auto_wild_cards=yes&view=query&action=query&search_constraint=terms"	GO:0046545_development_of_primary_female_sexual_characteristics) =HYPERLINK("http://www.ncbi.nih.gov/gquery/gquery.fcgi?term=ADAMTS1"	ADAMTS1) 44 2 4.360795 -1.117313 48 91.07 1.897292
=HYPERLINK("http://www.godatabase.org/cgi-bin/go.cgi?query=GO:0046545&auto_wild_cards=yes&view=query&action=query&search_constraint=terms"	GO:0046545_development_of_primary_female_sexual_characteristics) =HYPERLINK("http://www.ncbi.nih.gov/gquery/gquery.fcgi?term=KDR"	KDR) 44 2 4.360795 -1.117313 48 91.07 1.897292
=HYPERLINK("http://www.godatabase.org/cgi-bin/go.cgi?query=GO:0006020&auto_wild_cards=yes&view=query&action=query&search_constraint=terms"	GO:0006020_inositol_metabolic_process) =HYPERLINK("http://www.ncbi.nih.gov/gquery/gquery.fcgi?term=PLCG2"	PLCG2) 8 1 11.992188 -1.094382 60 101.82 1.697000
=HYPERLINK("http://www.godatabase.org/cgi-bin/go.cgi?query=GO:0006493&auto_wild_cards=yes&view=query&action=query&search_constraint=terms"	GO:0006493_protein_amino_acid_O-linked_glycosylation) =HYPERLINK("http://www.ncbi.nih.gov/gquery/gquery.fcgi?term=GALNT10"	GALNT10) 8 1 11.992188 -1.094382 60 101.82 1.697000
=HYPERLINK("http://www.godatabase.org/cgi-bin/go.cgi?query=GO:0006582&auto_wild_cards=yes&view=query&action=query&search_constraint=terms"	GO:0006582_melanin_metabolic_process) =HYPERLINK("http://www.ncbi.nih.gov/gquery/gquery.fcgi?term=TYR"	TYR) 8 1 11.992188 -1.094382 60 101.82 1.697000
=HYPERLINK("http://www.godatabase.org/cgi-bin/go.cgi?query=GO:0021781&auto_wild_cards=yes&view=query&action=query&search_constraint=terms"	GO:0021781_glial_cell_fate_commitment) =HYPERLINK("http://www.ncbi.nih.gov/gquery/gquery.fcgi?term=NTF3"	NTF3) 8 1 11.992188 -1.094382 60 101.82 1.697000
=HYPERLINK("http://www.godatabase.org/cgi-bin/go.cgi?query=GO:0022898&auto_wild_cards=yes&view=query&action=query&search_constraint=terms"	GO:0022898_regulation_of_transmembrane_transporter_activity) =HYPERLINK("http://www.ncbi.nih.gov/gquery/gquery.fcgi?term=PLCG2"	PLCG2) 8 1 11.992188 -1.094382 60 101.82 1.697000
=HYPERLINK("http://www.godatabase.org/cgi-bin/go.cgi?query=GO:0030035&auto_wild_cards=yes&view=query&action=query&search_constraint=terms"	GO:0030035_microspike_assembly) =HYPERLINK("http://www.ncbi.nih.gov/gquery/gquery.fcgi?term=ITGA6"	ITGA6) 8 1 11.992188 -1.094382 60 101.82 1.697000
=HYPERLINK("http://www.godatabase.org/cgi-bin/go.cgi?query=GO:0030500&auto_wild_cards=yes&view=query&action=query&search_constraint=terms"	GO:0030500_regulation_of_bone_mineralization) =HYPERLINK("http://www.ncbi.nih.gov/gquery/gquery.fcgi?term=ANK"	ANK) 8 1 11.992188 -1.094382 60 101.82 1.697000
=HYPERLINK("http://www.godatabase.org/cgi-bin/go.cgi?query=GO:0032409&auto_wild_cards=yes&view=query&action=query&search_constraint=terms"	GO:0032409_regulation_of_transporter_activity) =HYPERLINK("http://www.ncbi.nih.gov/gquery/gquery.fcgi?term=PLCG2"	PLCG2) 8 1 11.992188 -1.094382 60 101.82 1.697000
=HYPERLINK("http://www.godatabase.org/cgi-bin/go.cgi?query=GO:0032412&auto_wild_cards=yes&view=query&action=query&search_constraint=terms"	GO:0032412_regulation_of_ion_transmembrane_transporter_activity) =HYPERLINK("http://www.ncbi.nih.gov/gquery/gquery.fcgi?term=PLCG2"	PLCG2) 8 1 11.992188 -1.094382 60 101.82 1.697000
=HYPERLINK("http://www.godatabase.org/cgi-bin/go.cgi?query=GO:0045494&auto_wild_cards=yes&view=query&action=query&search_constraint=terms"	GO:0045494_photoreceptor_cell_maintenance) =HYPERLINK("http://www.ncbi.nih.gov/gquery/gquery.fcgi?term=ABCA4"	ABCA4) 8 1 11.992188 -1.094382 60 101.82 1.697000
=HYPERLINK("http://www.godatabase.org/cgi-bin/go.cgi?query=GO:0060347&auto_wild_cards=yes&view=query&action=query&search_constraint=terms"	GO:0060347_heart_trabecula_formation) =HYPERLINK("http://www.ncbi.nih.gov/gquery/gquery.fcgi?term=ADAMTS1"	ADAMTS1) 8 1 11.992188 -1.094382 60 101.82 1.697000
=HYPERLINK("http://www.godatabase.org/cgi-bin/go.cgi?query=GO:0070167&auto_wild_cards=yes&view=query&action=query&search_constraint=terms"	GO:0070167_regulation_of_biomineral_formation) =HYPERLINK("http://www.ncbi.nih.gov/gquery/gquery.fcgi?term=ANK"	ANK) 8 1 11.992188 -1.094382 60 101.82 1.697000
=HYPERLINK("http://www.godatabase.org/cgi-bin/go.cgi?query=GO:0006066&auto_wild_cards=yes&view=query&action=query&search_constraint=terms"	GO:0006066_alcohol_metabolic_process) =HYPERLINK("http://www.ncbi.nih.gov/gquery/gquery.fcgi?term=PGM3"	PGM3) 158 4 2.428797 -1.091704 62 102.06 1.646129
=HYPERLINK("http://www.godatabase.org/cgi-bin/go.cgi?query=GO:0006066&auto_wild_cards=yes&view=query&action=query&search_constraint=terms"	GO:0006066_alcohol_metabolic_process) =HYPERLINK("http://www.ncbi.nih.gov/gquery/gquery.fcgi?term=HMGCR"	HMGCR) 158 4 2.428797 -1.091704 62 102.06 1.646129
=HYPERLINK("http://www.godatabase.org/cgi-bin/go.cgi?query=GO:0006066&auto_wild_cards=yes&view=query&action=query&search_constraint=terms"	GO:0006066_alcohol_metabolic_process) =HYPERLINK("http://www.ncbi.nih.gov/gquery/gquery.fcgi?term=PLCG2"	PLCG2) 158 4 2.428797 -1.091704 62 102.06 1.646129
=HYPERLINK("http://www.godatabase.org/cgi-bin/go.cgi?query=GO:0006066&auto_wild_cards=yes&view=query&action=query&search_constraint=terms"	GO:0006066_alcohol_metabolic_process) =HYPERLINK("http://www.ncbi.nih.gov/gquery/gquery.fcgi?term=HK2"	HK2) 158 4 2.428797 -1.091704 62 102.06 1.646129
=HYPERLINK("http://www.godatabase.org/cgi-bin/go.cgi?query=GO:0007409&auto_wild_cards=yes&view=query&action=query&search_constraint=terms"	GO:0007409_axonogenesis) =HYPERLINK("http://www.ncbi.nih.gov/gquery/gquery.fcgi?term=NTF3"	NTF3) 158 4 2.428797 -1.091704 62 102.06 1.646129
=HYPERLINK("http://www.godatabase.org/cgi-bin/go.cgi?query=GO:0007409&auto_wild_cards=yes&view=query&action=query&search_constraint=terms"	GO:0007409_axonogenesis) =HYPERLINK("http://www.ncbi.nih.gov/gquery/gquery.fcgi?term=BCL11B"	BCL11B) 158 4 2.428797 -1.091704 62 102.06 1.646129
=HYPERLINK("http://www.godatabase.org/cgi-bin/go.cgi?query=GO:0007409&auto_wild_cards=yes&view=query&action=query&search_constraint=terms"	GO:0007409_axonogenesis) =HYPERLINK("http://www.ncbi.nih.gov/gquery/gquery.fcgi?term=ULK2"	ULK2) 158 4 2.428797 -1.091704 62 102.06 1.646129
=HYPERLINK("http://www.godatabase.org/cgi-bin/go.cgi?query=GO:0007409&auto_wild_cards=yes&view=query&action=query&search_constraint=terms"	GO:0007409_axonogenesis) =HYPERLINK("http://www.ncbi.nih.gov/gquery/gquery.fcgi?term=DST"	DST) 158 4 2.428797 -1.091704 62 102.06 1.646129
=HYPERLINK("http://www.godatabase.org/cgi-bin/go.cgi?query=GO:0042063&auto_wild_cards=yes&view=query&action=query&search_constraint=terms"	GO:0042063_gliogenesis) =HYPERLINK("http://www.ncbi.nih.gov/gquery/gquery.fcgi?term=NTF3"	NTF3) 46 2 4.171196 -1.083893 63 103.26 1.639048
=HYPERLINK("http://www.godatabase.org/cgi-bin/go.cgi?query=GO:0042063&auto_wild_cards=yes&view=query&action=query&search_constraint=terms"	GO:0042063_gliogenesis) =HYPERLINK("http://www.ncbi.nih.gov/gquery/gquery.fcgi?term=DTX1"	DTX1) 46 2 4.171196 -1.083893 63 103.26 1.639048
=HYPERLINK("http://www.godatabase.org/cgi-bin/go.cgi?query=GO:0019318&auto_wild_cards=yes&view=query&action=query&search_constraint=terms"	GO:0019318_hexose_metabolic_process) =HYPERLINK("http://www.ncbi.nih.gov/gquery/gquery.fcgi?term=PGM3"	PGM3) 48 2 3.997396 -1.052146 64 106.6 1.665625
=HYPERLINK("http://www.godatabase.org/cgi-bin/go.cgi?query=GO:0019318&auto_wild_cards=yes&view=query&action=query&search_constraint=terms"	GO:0019318_hexose_metabolic_process) =HYPERLINK("http://www.ncbi.nih.gov/gquery/gquery.fcgi?term=HK2"	HK2) 48 2 3.997396 -1.052146 64 106.6 1.665625
=HYPERLINK("http://www.godatabase.org/cgi-bin/go.cgi?query=GO:0001542&auto_wild_cards=yes&view=query&action=query&search_constraint=terms"	GO:0001542_ovulation_from_ovarian_follicle) =HYPERLINK("http://www.ncbi.nih.gov/gquery/gquery.fcgi?term=ADAMTS1"	ADAMTS1) 9 1 10.659722 -1.045427 73 116.95 1.602055
=HYPERLINK("http://www.godatabase.org/cgi-bin/go.cgi?query=GO:0001667&auto_wild_cards=yes&view=query&action=query&search_constraint=terms"	GO:0001667_ameboidal_cell_migration) =HYPERLINK("http://www.ncbi.nih.gov/gquery/gquery.fcgi?term=SYNE2"	SYNE2) 9 1 10.659722 -1.045427 73 116.95 1.602055
=HYPERLINK("http://www.godatabase.org/cgi-bin/go.cgi?query=GO:0006182&auto_wild_cards=yes&view=query&action=query&search_constraint=terms"	GO:0006182_cGMP_biosynthetic_process) =HYPERLINK("http://www.ncbi.nih.gov/gquery/gquery.fcgi?term=GUCA1B"	GUCA1B) 9 1 10.659722 -1.045427 73 116.95 1.602055
=HYPERLINK("http://www.godatabase.org/cgi-bin/go.cgi?query=GO:0006364&auto_wild_cards=yes&view=query&action=query&search_constraint=terms"	GO:0006364_rRNA_processing) =HYPERLINK("http://www.ncbi.nih.gov/gquery/gquery.fcgi?term=WDR55"	WDR55) 9 1 10.659722 -1.045427 73 116.95 1.602055
=HYPERLINK("http://www.godatabase.org/cgi-bin/go.cgi?query=GO:0006595&auto_wild_cards=yes&view=query&action=query&search_constraint=terms"	GO:0006595_polyamine_metabolic_process) =HYPERLINK("http://www.ncbi.nih.gov/gquery/gquery.fcgi?term=AMD1"	AMD1) 9 1 10.659722 -1.045427 73 116.95 1.602055
=HYPERLINK("http://www.godatabase.org/cgi-bin/go.cgi?query=GO:0006611&auto_wild_cards=yes&view=query&action=query&search_constraint=terms"	GO:0006611_protein_export_from_nucleus) =HYPERLINK("http://www.ncbi.nih.gov/gquery/gquery.fcgi?term=XPO5"	XPO5) 9 1 10.659722 -1.045427 73 116.95 1.602055
=HYPERLINK("http://www.godatabase.org/cgi-bin/go.cgi?query=GO:0016072&auto_wild_cards=yes&view=query&action=query&search_constraint=terms"	GO:0016072_rRNA_metabolic_process) =HYPERLINK("http://www.ncbi.nih.gov/gquery/gquery.fcgi?term=WDR55"	WDR55) 9 1 10.659722 -1.045427 73 116.95 1.602055
=HYPERLINK("http://www.godatabase.org/cgi-bin/go.cgi?query=GO:0030728&auto_wild_cards=yes&view=query&action=query&search_constraint=terms"	GO:0030728_ovulation) =HYPERLINK("http://www.ncbi.nih.gov/gquery/gquery.fcgi?term=ADAMTS1"	ADAMTS1) 9 1 10.659722 -1.045427 73 116.95 1.602055
=HYPERLINK("http://www.godatabase.org/cgi-bin/go.cgi?query=GO:0033151&auto_wild_cards=yes&view=query&action=query&search_constraint=terms"	GO:0033151_V(D)J_recombination) =HYPERLINK("http://www.ncbi.nih.gov/gquery/gquery.fcgi?term=BCL11B"	BCL11B) 9 1 10.659722 -1.045427 73 116.95 1.602055
=HYPERLINK("http://www.godatabase.org/cgi-bin/go.cgi?query=GO:0043473&auto_wild_cards=yes&view=query&action=query&search_constraint=terms"	GO:0043473_pigmentation) =HYPERLINK("http://www.ncbi.nih.gov/gquery/gquery.fcgi?term=SLC45A2"	SLC45A2) 49 2 3.915816 -1.036855 75 118.4 1.578667
=HYPERLINK("http://www.godatabase.org/cgi-bin/go.cgi?query=GO:0043473&auto_wild_cards=yes&view=query&action=query&search_constraint=terms"	GO:0043473_pigmentation) =HYPERLINK("http://www.ncbi.nih.gov/gquery/gquery.fcgi?term=TYR"	TYR) 49 2 3.915816 -1.036855 75 118.4 1.578667
=HYPERLINK("http://www.godatabase.org/cgi-bin/go.cgi?query=GO:0046660&auto_wild_cards=yes&view=query&action=query&search_constraint=terms"	GO:0046660_female_sex_differentiation) =HYPERLINK("http://www.ncbi.nih.gov/gquery/gquery.fcgi?term=ADAMTS1"	ADAMTS1) 49 2 3.915816 -1.036855 75 118.4 1.578667
=HYPERLINK("http://www.godatabase.org/cgi-bin/go.cgi?query=GO:0046660&auto_wild_cards=yes&view=query&action=query&search_constraint=terms"	GO:0046660_female_sex_differentiation) =HYPERLINK("http://www.ncbi.nih.gov/gquery/gquery.fcgi?term=KDR"	KDR) 49 2 3.915816 -1.036855 75 118.4 1.578667
=HYPERLINK("http://www.godatabase.org/cgi-bin/go.cgi?query=GO:0048812&auto_wild_cards=yes&view=query&action=query&search_constraint=terms"	GO:0048812_neuron_projection_morphogenesis) =HYPERLINK("http://www.ncbi.nih.gov/gquery/gquery.fcgi?term=NTF3"	NTF3) 170 4 2.257353 -1.002051 76 121.52 1.598947
=HYPERLINK("http://www.godatabase.org/cgi-bin/go.cgi?query=GO:0048812&auto_wild_cards=yes&view=query&action=query&search_constraint=terms"	GO:0048812_neuron_projection_morphogenesis) =HYPERLINK("http://www.ncbi.nih.gov/gquery/gquery.fcgi?term=BCL11B"	BCL11B) 170 4 2.257353 -1.002051 76 121.52 1.598947
=HYPERLINK("http://www.godatabase.org/cgi-bin/go.cgi?query=GO:0048812&auto_wild_cards=yes&view=query&action=query&search_constraint=terms"	GO:0048812_neuron_projection_morphogenesis) =HYPERLINK("http://www.ncbi.nih.gov/gquery/gquery.fcgi?term=ULK2"	ULK2) 170 4 2.257353 -1.002051 76 121.52 1.598947
=HYPERLINK("http://www.godatabase.org/cgi-bin/go.cgi?query=GO:0048812&auto_wild_cards=yes&view=query&action=query&search_constraint=terms"	GO:0048812_neuron_projection_morphogenesis) =HYPERLINK("http://www.ncbi.nih.gov/gquery/gquery.fcgi?term=DST"	DST) 170 4 2.257353 -1.002051 76 121.52 1.598947
=HYPERLINK("http://www.godatabase.org/cgi-bin/go.cgi?query=GO:0006040&auto_wild_cards=yes&view=query&action=query&search_constraint=terms"	GO:0006040_amino_sugar_metabolic_process) =HYPERLINK("http://www.ncbi.nih.gov/gquery/gquery.fcgi?term=PGM3"	PGM3) 10 1 9.593750 -1.001864 81 133.06 1.642716
=HYPERLINK("http://www.godatabase.org/cgi-bin/go.cgi?query=GO:0008088&auto_wild_cards=yes&view=query&action=query&search_constraint=terms"	GO:0008088_axon_cargo_transport) =HYPERLINK("http://www.ncbi.nih.gov/gquery/gquery.fcgi?term=DST"	DST) 10 1 9.593750 -1.001864 81 133.06 1.642716
=HYPERLINK("http://www.godatabase.org/cgi-bin/go.cgi?query=GO:0034637&auto_wild_cards=yes&view=query&action=query&search_constraint=terms"	GO:0034637_cellular_carbohydrate_biosynthetic_process) =HYPERLINK("http://www.ncbi.nih.gov/gquery/gquery.fcgi?term=PGM3"	PGM3) 10 1 9.593750 -1.001864 81 133.06 1.642716
=HYPERLINK("http://www.godatabase.org/cgi-bin/go.cgi?query=GO:0045446&auto_wild_cards=yes&view=query&action=query&search_constraint=terms"	GO:0045446_endothelial_cell_differentiation) =HYPERLINK("http://www.ncbi.nih.gov/gquery/gquery.fcgi?term=KDR"	KDR) 10 1 9.593750 -1.001864 81 133.06 1.642716
=HYPERLINK("http://www.godatabase.org/cgi-bin/go.cgi?query=GO:0060343&auto_wild_cards=yes&view=query&action=query&search_constraint=terms"	GO:0060343_trabecula_formation) =HYPERLINK("http://www.ncbi.nih.gov/gquery/gquery.fcgi?term=ADAMTS1"	ADAMTS1) 10 1 9.593750 -1.001864 81 133.06 1.642716
=HYPERLINK("http://www.godatabase.org/cgi-bin/go.cgi?query=GO:0048667&auto_wild_cards=yes&view=query&action=query&search_constraint=terms"	GO:0048667_cell_morphogenesis_involved_in_neuron_differentiation) =HYPERLINK("http://www.ncbi.nih.gov/gquery/gquery.fcgi?term=NTF3"	NTF3) 173 4 2.218208 -0.981045 82 134.48 1.640000
=HYPERLINK("http://www.godatabase.org/cgi-bin/go.cgi?query=GO:0048667&auto_wild_cards=yes&view=query&action=query&search_constraint=terms"	GO:0048667_cell_morphogenesis_involved_in_neuron_differentiation) =HYPERLINK("http://www.ncbi.nih.gov/gquery/gquery.fcgi?term=BCL11B"	BCL11B) 173 4 2.218208 -0.981045 82 134.48 1.640000
=HYPERLINK("http://www.godatabase.org/cgi-bin/go.cgi?query=GO:0048667&auto_wild_cards=yes&view=query&action=query&search_constraint=terms"	GO:0048667_cell_morphogenesis_involved_in_neuron_differentiation) =HYPERLINK("http://www.ncbi.nih.gov/gquery/gquery.fcgi?term=ULK2"	ULK2) 173 4 2.218208 -0.981045 82 134.48 1.640000
=HYPERLINK("http://www.godatabase.org/cgi-bin/go.cgi?query=GO:0048667&auto_wild_cards=yes&view=query&action=query&search_constraint=terms"	GO:0048667_cell_morphogenesis_involved_in_neuron_differentiation) =HYPERLINK("http://www.ncbi.nih.gov/gquery/gquery.fcgi?term=DST"	DST) 173 4 2.218208 -0.981045 82 134.48 1.640000
=HYPERLINK("http://www.godatabase.org/cgi-bin/go.cgi?query=GO:0006576&auto_wild_cards=yes&view=query&action=query&search_constraint=terms"	GO:0006576_biogenic_amine_metabolic_process) =HYPERLINK("http://www.ncbi.nih.gov/gquery/gquery.fcgi?term=AMD1"	AMD1) 53 2 3.620283 -0.979221 83 135.25 1.629518
=HYPERLINK("http://www.godatabase.org/cgi-bin/go.cgi?query=GO:0006576&auto_wild_cards=yes&view=query&action=query&search_constraint=terms"	GO:0006576_biogenic_amine_metabolic_process) =HYPERLINK("http://www.ncbi.nih.gov/gquery/gquery.fcgi?term=CRYM"	CRYM) 53 2 3.620283 -0.979221 83 135.25 1.629518
=HYPERLINK("http://www.godatabase.org/cgi-bin/go.cgi?query=GO:0043010&auto_wild_cards=yes&view=query&action=query&search_constraint=terms"	GO:0043010_camera-type_eye_development) =HYPERLINK("http://www.ncbi.nih.gov/gquery/gquery.fcgi?term=CRYAB"	CRYAB) 110 3 2.616477 -0.974695 84 135.67 1.615119
=HYPERLINK("http://www.godatabase.org/cgi-bin/go.cgi?query=GO:0043010&auto_wild_cards=yes&view=query&action=query&search_constraint=terms"	GO:0043010_camera-type_eye_development) =HYPERLINK("http://www.ncbi.nih.gov/gquery/gquery.fcgi?term=BCL11B"	BCL11B) 110 3 2.616477 -0.974695 84 135.67 1.615119
=HYPERLINK("http://www.godatabase.org/cgi-bin/go.cgi?query=GO:0043010&auto_wild_cards=yes&view=query&action=query&search_constraint=terms"	GO:0043010_camera-type_eye_development) =HYPERLINK("http://www.ncbi.nih.gov/gquery/gquery.fcgi?term=COL8A1"	COL8A1) 110 3 2.616477 -0.974695 84 135.67 1.615119
=HYPERLINK("http://www.godatabase.org/cgi-bin/go.cgi?query=GO:0031110&auto_wild_cards=yes&view=query&action=query&search_constraint=terms"	GO:0031110_regulation_of_microtubule_polymerization_or_depolymerization) =HYPERLINK("http://www.ncbi.nih.gov/gquery/gquery.fcgi?term=DST"	DST) 11 1 8.721591 -0.962663 88 145.24 1.650455
=HYPERLINK("http://www.godatabase.org/cgi-bin/go.cgi?query=GO:0034762&auto_wild_cards=yes&view=query&action=query&search_constraint=terms"	GO:0034762_regulation_of_transmembrane_transport) =HYPERLINK("http://www.ncbi.nih.gov/gquery/gquery.fcgi?term=PLCG2"	PLCG2) 11 1 8.721591 -0.962663 88 145.24 1.650455
=HYPERLINK("http://www.godatabase.org/cgi-bin/go.cgi?query=GO:0042401&auto_wild_cards=yes&view=query&action=query&search_constraint=terms"	GO:0042401_biogenic_amine_biosynthetic_process) =HYPERLINK("http://www.ncbi.nih.gov/gquery/gquery.fcgi?term=AMD1"	AMD1) 11 1 8.721591 -0.962663 88 145.24 1.650455
=HYPERLINK("http://www.godatabase.org/cgi-bin/go.cgi?query=GO:0043270&auto_wild_cards=yes&view=query&action=query&search_constraint=terms"	GO:0043270_positive_regulation_of_ion_transport) =HYPERLINK("http://www.ncbi.nih.gov/gquery/gquery.fcgi?term=PLCG2"	PLCG2) 11 1 8.721591 -0.962663 88 145.24 1.650455
=HYPERLINK("http://www.godatabase.org/cgi-bin/go.cgi?query=GO:0048858&auto_wild_cards=yes&view=query&action=query&search_constraint=terms"	GO:0048858_cell_projection_morphogenesis) =HYPERLINK("http://www.ncbi.nih.gov/gquery/gquery.fcgi?term=NTF3"	NTF3) 176 4 2.180398 -0.960562 89 145.47 1.634494
=HYPERLINK("http://www.godatabase.org/cgi-bin/go.cgi?query=GO:0048858&auto_wild_cards=yes&view=query&action=query&search_constraint=terms"	GO:0048858_cell_projection_morphogenesis) =HYPERLINK("http://www.ncbi.nih.gov/gquery/gquery.fcgi?term=BCL11B"	BCL11B) 176 4 2.180398 -0.960562 89 145.47 1.634494
=HYPERLINK("http://www.godatabase.org/cgi-bin/go.cgi?query=GO:0048858&auto_wild_cards=yes&view=query&action=query&search_constraint=terms"	GO:0048858_cell_projection_morphogenesis) =HYPERLINK("http://www.ncbi.nih.gov/gquery/gquery.fcgi?term=ULK2"	ULK2) 176 4 2.180398 -0.960562 89 145.47 1.634494
=HYPERLINK("http://www.godatabase.org/cgi-bin/go.cgi?query=GO:0048858&auto_wild_cards=yes&view=query&action=query&search_constraint=terms"	GO:0048858_cell_projection_morphogenesis) =HYPERLINK("http://www.ncbi.nih.gov/gquery/gquery.fcgi?term=DST"	DST) 176 4 2.180398 -0.960562 89 145.47 1.634494
=HYPERLINK("http://www.godatabase.org/cgi-bin/go.cgi?query=GO:0030010&auto_wild_cards=yes&view=query&action=query&search_constraint=terms"	GO:0030010_establishment_of_cell_polarity) =HYPERLINK("http://www.ncbi.nih.gov/gquery/gquery.fcgi?term=BRSK2"	BRSK2) 12 1 7.994792 -0.927062 95 157.75 1.660526
=HYPERLINK("http://www.godatabase.org/cgi-bin/go.cgi?query=GO:0030514&auto_wild_cards=yes&view=query&action=query&search_constraint=terms"	GO:0030514_negative_regulation_of_BMP_signaling_pathway) =HYPERLINK("http://www.ncbi.nih.gov/gquery/gquery.fcgi?term=HTRA1"	HTRA1) 12 1 7.994792 -0.927062 95 157.75 1.660526
=HYPERLINK("http://www.godatabase.org/cgi-bin/go.cgi?query=GO:0031109&auto_wild_cards=yes&view=query&action=query&search_constraint=terms"	GO:0031109_microtubule_polymerization_or_depolymerization) =HYPERLINK("http://www.ncbi.nih.gov/gquery/gquery.fcgi?term=DST"	DST) 12 1 7.994792 -0.927062 95 157.75 1.660526
=HYPERLINK("http://www.godatabase.org/cgi-bin/go.cgi?query=GO:0046068&auto_wild_cards=yes&view=query&action=query&search_constraint=terms"	GO:0046068_cGMP_metabolic_process) =HYPERLINK("http://www.ncbi.nih.gov/gquery/gquery.fcgi?term=GUCA1B"	GUCA1B) 12 1 7.994792 -0.927062 95 157.75 1.660526
=HYPERLINK("http://www.godatabase.org/cgi-bin/go.cgi?query=GO:0048821&auto_wild_cards=yes&view=query&action=query&search_constraint=terms"	GO:0048821_erythrocyte_development) =HYPERLINK("http://www.ncbi.nih.gov/gquery/gquery.fcgi?term=SOX6"	SOX6) 12 1 7.994792 -0.927062 95 157.75 1.660526
=HYPERLINK("http://www.godatabase.org/cgi-bin/go.cgi?query=GO:0051145&auto_wild_cards=yes&view=query&action=query&search_constraint=terms"	GO:0051145_smooth_muscle_cell_differentiation) =HYPERLINK("http://www.ncbi.nih.gov/gquery/gquery.fcgi?term=NTF3"	NTF3) 12 1 7.994792 -0.927062 95 157.75 1.660526
=HYPERLINK("http://www.godatabase.org/cgi-bin/go.cgi?query=GO:0030097&auto_wild_cards=yes&view=query&action=query&search_constraint=terms"	GO:0030097_hemopoiesis) =HYPERLINK("http://www.ncbi.nih.gov/gquery/gquery.fcgi?term=PGM3"	PGM3) 253 5 1.895998 -0.916615 96 159.51 1.661562
=HYPERLINK("http://www.godatabase.org/cgi-bin/go.cgi?query=GO:0030097&auto_wild_cards=yes&view=query&action=query&search_constraint=terms"	GO:0030097_hemopoiesis) =HYPERLINK("http://www.ncbi.nih.gov/gquery/gquery.fcgi?term=BCL11B"	BCL11B) 253 5 1.895998 -0.916615 96 159.51 1.661562
=HYPERLINK("http://www.godatabase.org/cgi-bin/go.cgi?query=GO:0030097&auto_wild_cards=yes&view=query&action=query&search_constraint=terms"	GO:0030097_hemopoiesis) =HYPERLINK("http://www.ncbi.nih.gov/gquery/gquery.fcgi?term=PLCG2"	PLCG2) 253 5 1.895998 -0.916615 96 159.51 1.661562
=HYPERLINK("http://www.godatabase.org/cgi-bin/go.cgi?query=GO:0030097&auto_wild_cards=yes&view=query&action=query&search_constraint=terms"	GO:0030097_hemopoiesis) =HYPERLINK("http://www.ncbi.nih.gov/gquery/gquery.fcgi?term=SOX6"	SOX6) 253 5 1.895998 -0.916615 96 159.51 1.661562
=HYPERLINK("http://www.godatabase.org/cgi-bin/go.cgi?query=GO:0030097&auto_wild_cards=yes&view=query&action=query&search_constraint=terms"	GO:0030097_hemopoiesis) =HYPERLINK("http://www.ncbi.nih.gov/gquery/gquery.fcgi?term=KDR"	KDR) 253 5 1.895998 -0.916615 96 159.51 1.661562
=HYPERLINK("http://www.godatabase.org/cgi-bin/go.cgi?query=GO:0032990&auto_wild_cards=yes&view=query&action=query&search_constraint=terms"	GO:0032990_cell_part_morphogenesis) =HYPERLINK("http://www.ncbi.nih.gov/gquery/gquery.fcgi?term=NTF3"	NTF3) 184 4 2.085598 -0.908363 97 160.41 1.653711
=HYPERLINK("http://www.godatabase.org/cgi-bin/go.cgi?query=GO:0032990&auto_wild_cards=yes&view=query&action=query&search_constraint=terms"	GO:0032990_cell_part_morphogenesis) =HYPERLINK("http://www.ncbi.nih.gov/gquery/gquery.fcgi?term=BCL11B"	BCL11B) 184 4 2.085598 -0.908363 97 160.41 1.653711
=HYPERLINK("http://www.godatabase.org/cgi-bin/go.cgi?query=GO:0032990&auto_wild_cards=yes&view=query&action=query&search_constraint=terms"	GO:0032990_cell_part_morphogenesis) =HYPERLINK("http://www.ncbi.nih.gov/gquery/gquery.fcgi?term=ULK2"	ULK2) 184 4 2.085598 -0.908363 97 160.41 1.653711
=HYPERLINK("http://www.godatabase.org/cgi-bin/go.cgi?query=GO:0032990&auto_wild_cards=yes&view=query&action=query&search_constraint=terms"	GO:0032990_cell_part_morphogenesis) =HYPERLINK("http://www.ncbi.nih.gov/gquery/gquery.fcgi?term=DST"	DST) 184 4 2.085598 -0.908363 97 160.41 1.653711
=HYPERLINK("http://www.godatabase.org/cgi-bin/go.cgi?query=GO:0007155&auto_wild_cards=yes&view=query&action=query&search_constraint=terms"	GO:0007155_cell_adhesion) =HYPERLINK("http://www.ncbi.nih.gov/gquery/gquery.fcgi?term=ITGA6"	ITGA6) 186 4 2.063172 -0.895836 99 162.15 1.637879
=HYPERLINK("http://www.godatabase.org/cgi-bin/go.cgi?query=GO:0007155&auto_wild_cards=yes&view=query&action=query&search_constraint=terms"	GO:0007155_cell_adhesion) =HYPERLINK("http://www.ncbi.nih.gov/gquery/gquery.fcgi?term=POSTN"	POSTN) 186 4 2.063172 -0.895836 99 162.15 1.637879
=HYPERLINK("http://www.godatabase.org/cgi-bin/go.cgi?query=GO:0007155&auto_wild_cards=yes&view=query&action=query&search_constraint=terms"	GO:0007155_cell_adhesion) =HYPERLINK("http://www.ncbi.nih.gov/gquery/gquery.fcgi?term=NID1"	NID1) 186 4 2.063172 -0.895836 99 162.15 1.637879
=HYPERLINK("http://www.godatabase.org/cgi-bin/go.cgi?query=GO:0007155&auto_wild_cards=yes&view=query&action=query&search_constraint=terms"	GO:0007155_cell_adhesion) =HYPERLINK("http://www.ncbi.nih.gov/gquery/gquery.fcgi?term=COL8A1"	COL8A1) 186 4 2.063172 -0.895836 99 162.15 1.637879
=HYPERLINK("http://www.godatabase.org/cgi-bin/go.cgi?query=GO:0022610&auto_wild_cards=yes&view=query&action=query&search_constraint=terms"	GO:0022610_biological_adhesion) =HYPERLINK("http://www.ncbi.nih.gov/gquery/gquery.fcgi?term=ITGA6"	ITGA6) 186 4 2.063172 -0.895836 99 162.15 1.637879
=HYPERLINK("http://www.godatabase.org/cgi-bin/go.cgi?query=GO:0022610&auto_wild_cards=yes&view=query&action=query&search_constraint=terms"	GO:0022610_biological_adhesion) =HYPERLINK("http://www.ncbi.nih.gov/gquery/gquery.fcgi?term=POSTN"	POSTN) 186 4 2.063172 -0.895836 99 162.15 1.637879
=HYPERLINK("http://www.godatabase.org/cgi-bin/go.cgi?query=GO:0022610&auto_wild_cards=yes&view=query&action=query&search_constraint=terms"	GO:0022610_biological_adhesion) =HYPERLINK("http://www.ncbi.nih.gov/gquery/gquery.fcgi?term=NID1"	NID1) 186 4 2.063172 -0.895836 99 162.15 1.637879
=HYPERLINK("http://www.godatabase.org/cgi-bin/go.cgi?query=GO:0022610&auto_wild_cards=yes&view=query&action=query&search_constraint=terms"	GO:0022610_biological_adhesion) =HYPERLINK("http://www.ncbi.nih.gov/gquery/gquery.fcgi?term=COL8A1"	COL8A1) 186 4 2.063172 -0.895836 99 162.15 1.637879
=HYPERLINK("http://www.godatabase.org/cgi-bin/go.cgi?query=GO:0007274&auto_wild_cards=yes&view=query&action=query&search_constraint=terms"	GO:0007274_neuromuscular_synaptic_transmission) =HYPERLINK("http://www.ncbi.nih.gov/gquery/gquery.fcgi?term=NTF3"	NTF3) 13 1 7.379808 -0.894483 104 171.39 1.647981
=HYPERLINK("http://www.godatabase.org/cgi-bin/go.cgi?query=GO:0007566&auto_wild_cards=yes&view=query&action=query&search_constraint=terms"	GO:0007566_embryo_implantation) =HYPERLINK("http://www.ncbi.nih.gov/gquery/gquery.fcgi?term=LAMB1-1"	LAMB1-1) 13 1 7.379808 -0.894483 104 171.39 1.647981
=HYPERLINK("http://www.godatabase.org/cgi-bin/go.cgi?query=GO:0010970&auto_wild_cards=yes&view=query&action=query&search_constraint=terms"	GO:0010970_microtubule-based_transport) =HYPERLINK("http://www.ncbi.nih.gov/gquery/gquery.fcgi?term=DST"	DST) 13 1 7.379808 -0.894483 104 171.39 1.647981
=HYPERLINK("http://www.godatabase.org/cgi-bin/go.cgi?query=GO:0030384&auto_wild_cards=yes&view=query&action=query&search_constraint=terms"	GO:0030384_phosphoinositide_metabolic_process) =HYPERLINK("http://www.ncbi.nih.gov/gquery/gquery.fcgi?term=PIP5K1B"	PIP5K1B) 13 1 7.379808 -0.894483 104 171.39 1.647981
=HYPERLINK("http://www.godatabase.org/cgi-bin/go.cgi?query=GO:0050771&auto_wild_cards=yes&view=query&action=query&search_constraint=terms"	GO:0050771_negative_regulation_of_axonogenesis) =HYPERLINK("http://www.ncbi.nih.gov/gquery/gquery.fcgi?term=ULK2"	ULK2) 13 1 7.379808 -0.894483 104 171.39 1.647981
=HYPERLINK("http://www.godatabase.org/cgi-bin/go.cgi?query=GO:0007276&auto_wild_cards=yes&view=query&action=query&search_constraint=terms"	GO:0007276_gamete_generation) =HYPERLINK("http://www.ncbi.nih.gov/gquery/gquery.fcgi?term=PGM3"	PGM3) 188 4 2.041223 -0.883510 105 172.06 1.638667
=HYPERLINK("http://www.godatabase.org/cgi-bin/go.cgi?query=GO:0007276&auto_wild_cards=yes&view=query&action=query&search_constraint=terms"	GO:0007276_gamete_generation) =HYPERLINK("http://www.ncbi.nih.gov/gquery/gquery.fcgi?term=TDRD7"	TDRD7) 188 4 2.041223 -0.883510 105 172.06 1.638667
=HYPERLINK("http://www.godatabase.org/cgi-bin/go.cgi?query=GO:0007276&auto_wild_cards=yes&view=query&action=query&search_constraint=terms"	GO:0007276_gamete_generation) =HYPERLINK("http://www.ncbi.nih.gov/gquery/gquery.fcgi?term=CRTAP"	CRTAP) 188 4 2.041223 -0.883510 105 172.06 1.638667
=HYPERLINK("http://www.godatabase.org/cgi-bin/go.cgi?query=GO:0007276&auto_wild_cards=yes&view=query&action=query&search_constraint=terms"	GO:0007276_gamete_generation) =HYPERLINK("http://www.ncbi.nih.gov/gquery/gquery.fcgi?term=ADAMTS1"	ADAMTS1) 188 4 2.041223 -0.883510 105 172.06 1.638667
=HYPERLINK("http://www.godatabase.org/cgi-bin/go.cgi?query=GO:0048468&auto_wild_cards=yes&view=query&action=query&search_constraint=terms"	GO:0048468_cell_development) =HYPERLINK("http://www.ncbi.nih.gov/gquery/gquery.fcgi?term=IRX3"	IRX3) 654 10 1.466934 -0.873657 106 173.52 1.636981
=HYPERLINK("http://www.godatabase.org/cgi-bin/go.cgi?query=GO:0048468&auto_wild_cards=yes&view=query&action=query&search_constraint=terms"	GO:0048468_cell_development) =HYPERLINK("http://www.ncbi.nih.gov/gquery/gquery.fcgi?term=NTF3"	NTF3) 654 10 1.466934 -0.873657 106 173.52 1.636981
=HYPERLINK("http://www.godatabase.org/cgi-bin/go.cgi?query=GO:0048468&auto_wild_cards=yes&view=query&action=query&search_constraint=terms"	GO:0048468_cell_development) =HYPERLINK("http://www.ncbi.nih.gov/gquery/gquery.fcgi?term=DTX1"	DTX1) 654 10 1.466934 -0.873657 106 173.52 1.636981
=HYPERLINK("http://www.godatabase.org/cgi-bin/go.cgi?query=GO:0048468&auto_wild_cards=yes&view=query&action=query&search_constraint=terms"	GO:0048468_cell_development) =HYPERLINK("http://www.ncbi.nih.gov/gquery/gquery.fcgi?term=TDRD7"	TDRD7) 654 10 1.466934 -0.873657 106 173.52 1.636981
=HYPERLINK("http://www.godatabase.org/cgi-bin/go.cgi?query=GO:0048468&auto_wild_cards=yes&view=query&action=query&search_constraint=terms"	GO:0048468_cell_development) =HYPERLINK("http://www.ncbi.nih.gov/gquery/gquery.fcgi?term=BCL11B"	BCL11B) 654 10 1.466934 -0.873657 106 173.52 1.636981
=HYPERLINK("http://www.godatabase.org/cgi-bin/go.cgi?query=GO:0048468&auto_wild_cards=yes&view=query&action=query&search_constraint=terms"	GO:0048468_cell_development) =HYPERLINK("http://www.ncbi.nih.gov/gquery/gquery.fcgi?term=ULK2"	ULK2) 654 10 1.466934 -0.873657 106 173.52 1.636981
=HYPERLINK("http://www.godatabase.org/cgi-bin/go.cgi?query=GO:0048468&auto_wild_cards=yes&view=query&action=query&search_constraint=terms"	GO:0048468_cell_development) =HYPERLINK("http://www.ncbi.nih.gov/gquery/gquery.fcgi?term=BRSK2"	BRSK2) 654 10 1.466934 -0.873657 106 173.52 1.636981
=HYPERLINK("http://www.godatabase.org/cgi-bin/go.cgi?query=GO:0048468&auto_wild_cards=yes&view=query&action=query&search_constraint=terms"	GO:0048468_cell_development) =HYPERLINK("http://www.ncbi.nih.gov/gquery/gquery.fcgi?term=SOX6"	SOX6) 654 10 1.466934 -0.873657 106 173.52 1.636981
=HYPERLINK("http://www.godatabase.org/cgi-bin/go.cgi?query=GO:0048468&auto_wild_cards=yes&view=query&action=query&search_constraint=terms"	GO:0048468_cell_development) =HYPERLINK("http://www.ncbi.nih.gov/gquery/gquery.fcgi?term=DST"	DST) 654 10 1.466934 -0.873657 106 173.52 1.636981
=HYPERLINK("http://www.godatabase.org/cgi-bin/go.cgi?query=GO:0048468&auto_wild_cards=yes&view=query&action=query&search_constraint=terms"	GO:0048468_cell_development) =HYPERLINK("http://www.ncbi.nih.gov/gquery/gquery.fcgi?term=KDR"	KDR) 654 10 1.466934 -0.873657 106 173.52 1.636981
=HYPERLINK("http://www.godatabase.org/cgi-bin/go.cgi?query=GO:0030030&auto_wild_cards=yes&view=query&action=query&search_constraint=terms"	GO:0030030_cell_projection_organization) =HYPERLINK("http://www.ncbi.nih.gov/gquery/gquery.fcgi?term=NTF3"	NTF3) 263 5 1.823907 -0.864752 107 174.88 1.634393
=HYPERLINK("http://www.godatabase.org/cgi-bin/go.cgi?query=GO:0030030&auto_wild_cards=yes&view=query&action=query&search_constraint=terms"	GO:0030030_cell_projection_organization) =HYPERLINK("http://www.ncbi.nih.gov/gquery/gquery.fcgi?term=ITGA6"	ITGA6) 263 5 1.823907 -0.864752 107 174.88 1.634393
=HYPERLINK("http://www.godatabase.org/cgi-bin/go.cgi?query=GO:0030030&auto_wild_cards=yes&view=query&action=query&search_constraint=terms"	GO:0030030_cell_projection_organization) =HYPERLINK("http://www.ncbi.nih.gov/gquery/gquery.fcgi?term=BCL11B"	BCL11B) 263 5 1.823907 -0.864752 107 174.88 1.634393
=HYPERLINK("http://www.godatabase.org/cgi-bin/go.cgi?query=GO:0030030&auto_wild_cards=yes&view=query&action=query&search_constraint=terms"	GO:0030030_cell_projection_organization) =HYPERLINK("http://www.ncbi.nih.gov/gquery/gquery.fcgi?term=ULK2"	ULK2) 263 5 1.823907 -0.864752 107 174.88 1.634393
=HYPERLINK("http://www.godatabase.org/cgi-bin/go.cgi?query=GO:0030030&auto_wild_cards=yes&view=query&action=query&search_constraint=terms"	GO:0030030_cell_projection_organization) =HYPERLINK("http://www.ncbi.nih.gov/gquery/gquery.fcgi?term=DST"	DST) 263 5 1.823907 -0.864752 107 174.88 1.634393
=HYPERLINK("http://www.godatabase.org/cgi-bin/go.cgi?query=GO:0006695&auto_wild_cards=yes&view=query&action=query&search_constraint=terms"	GO:0006695_cholesterol_biosynthetic_process) =HYPERLINK("http://www.ncbi.nih.gov/gquery/gquery.fcgi?term=HMGCR"	HMGCR) 14 1 6.852679 -0.864479 108 183.49 1.698981
=HYPERLINK("http://www.godatabase.org/cgi-bin/go.cgi?query=GO:0045666&auto_wild_cards=yes&view=query&action=query&search_constraint=terms"	GO:0045666_positive_regulation_of_neuron_differentiation) =HYPERLINK("http://www.ncbi.nih.gov/gquery/gquery.fcgi?term=IRX3"	IRX3) 15 1 6.395833 -0.836693 111 193.72 1.745225
=HYPERLINK("http://www.godatabase.org/cgi-bin/go.cgi?query=GO:0048010&auto_wild_cards=yes&view=query&action=query&search_constraint=terms"	GO:0048010_vascular_endothelial_growth_factor_receptor_signaling_pathway) =HYPERLINK("http://www.ncbi.nih.gov/gquery/gquery.fcgi?term=KDR"	KDR) 15 1 6.395833 -0.836693 111 193.72 1.745225
=HYPERLINK("http://www.godatabase.org/cgi-bin/go.cgi?query=GO:0070507&auto_wild_cards=yes&view=query&action=query&search_constraint=terms"	GO:0070507_regulation_of_microtubule_cytoskeleton_organization) =HYPERLINK("http://www.ncbi.nih.gov/gquery/gquery.fcgi?term=DST"	DST) 15 1 6.395833 -0.836693 111 193.72 1.745225
=HYPERLINK("http://www.godatabase.org/cgi-bin/go.cgi?query=GO:0048511&auto_wild_cards=yes&view=query&action=query&search_constraint=terms"	GO:0048511_rhythmic_process) =HYPERLINK("http://www.ncbi.nih.gov/gquery/gquery.fcgi?term=ADAMTS1"	ADAMTS1) 65 2 2.951923 -0.833817 112 194.31 1.734911
=HYPERLINK("http://www.godatabase.org/cgi-bin/go.cgi?query=GO:0048511&auto_wild_cards=yes&view=query&action=query&search_constraint=terms"	GO:0048511_rhythmic_process) =HYPERLINK("http://www.ncbi.nih.gov/gquery/gquery.fcgi?term=KDR"	KDR) 65 2 2.951923 -0.833817 112 194.31 1.734911
=HYPERLINK("http://www.godatabase.org/cgi-bin/go.cgi?query=GO:0022008&auto_wild_cards=yes&view=query&action=query&search_constraint=terms"	GO:0022008_neurogenesis) =HYPERLINK("http://www.ncbi.nih.gov/gquery/gquery.fcgi?term=IRX3"	IRX3) 423 7 1.587618 -0.833803 113 194.39 1.720265
=HYPERLINK("http://www.godatabase.org/cgi-bin/go.cgi?query=GO:0022008&auto_wild_cards=yes&view=query&action=query&search_constraint=terms"	GO:0022008_neurogenesis) =HYPERLINK("http://www.ncbi.nih.gov/gquery/gquery.fcgi?term=NTF3"	NTF3) 423 7 1.587618 -0.833803 113 194.39 1.720265
=HYPERLINK("http://www.godatabase.org/cgi-bin/go.cgi?query=GO:0022008&auto_wild_cards=yes&view=query&action=query&search_constraint=terms"	GO:0022008_neurogenesis) =HYPERLINK("http://www.ncbi.nih.gov/gquery/gquery.fcgi?term=DTX1"	DTX1) 423 7 1.587618 -0.833803 113 194.39 1.720265
=HYPERLINK("http://www.godatabase.org/cgi-bin/go.cgi?query=GO:0022008&auto_wild_cards=yes&view=query&action=query&search_constraint=terms"	GO:0022008_neurogenesis) =HYPERLINK("http://www.ncbi.nih.gov/gquery/gquery.fcgi?term=ULK2"	ULK2) 423 7 1.587618 -0.833803 113 194.39 1.720265
=HYPERLINK("http://www.godatabase.org/cgi-bin/go.cgi?query=GO:0022008&auto_wild_cards=yes&view=query&action=query&search_constraint=terms"	GO:0022008_neurogenesis) =HYPERLINK("http://www.ncbi.nih.gov/gquery/gquery.fcgi?term=BCL11B"	BCL11B) 423 7 1.587618 -0.833803 113 194.39 1.720265
=HYPERLINK("http://www.godatabase.org/cgi-bin/go.cgi?query=GO:0022008&auto_wild_cards=yes&view=query&action=query&search_constraint=terms"	GO:0022008_neurogenesis) =HYPERLINK("http://www.ncbi.nih.gov/gquery/gquery.fcgi?term=BRSK2"	BRSK2) 423 7 1.587618 -0.833803 113 194.39 1.720265
=HYPERLINK("http://www.godatabase.org/cgi-bin/go.cgi?query=GO:0022008&auto_wild_cards=yes&view=query&action=query&search_constraint=terms"	GO:0022008_neurogenesis) =HYPERLINK("http://www.ncbi.nih.gov/gquery/gquery.fcgi?term=DST"	DST) 423 7 1.587618 -0.833803 113 194.39 1.720265
=HYPERLINK("http://www.godatabase.org/cgi-bin/go.cgi?query=GO:0031175&auto_wild_cards=yes&view=query&action=query&search_constraint=terms"	GO:0031175_neuron_projection_development) =HYPERLINK("http://www.ncbi.nih.gov/gquery/gquery.fcgi?term=NTF3"	NTF3) 197 4 1.947970 -0.830404 114 195.0 1.710526
=HYPERLINK("http://www.godatabase.org/cgi-bin/go.cgi?query=GO:0031175&auto_wild_cards=yes&view=query&action=query&search_constraint=terms"	GO:0031175_neuron_projection_development) =HYPERLINK("http://www.ncbi.nih.gov/gquery/gquery.fcgi?term=BCL11B"	BCL11B) 197 4 1.947970 -0.830404 114 195.0 1.710526
=HYPERLINK("http://www.godatabase.org/cgi-bin/go.cgi?query=GO:0031175&auto_wild_cards=yes&view=query&action=query&search_constraint=terms"	GO:0031175_neuron_projection_development) =HYPERLINK("http://www.ncbi.nih.gov/gquery/gquery.fcgi?term=ULK2"	ULK2) 197 4 1.947970 -0.830404 114 195.0 1.710526
=HYPERLINK("http://www.godatabase.org/cgi-bin/go.cgi?query=GO:0031175&auto_wild_cards=yes&view=query&action=query&search_constraint=terms"	GO:0031175_neuron_projection_development) =HYPERLINK("http://www.ncbi.nih.gov/gquery/gquery.fcgi?term=DST"	DST) 197 4 1.947970 -0.830404 114 195.0 1.710526
=HYPERLINK("http://www.godatabase.org/cgi-bin/go.cgi?query=GO:0000904&auto_wild_cards=yes&view=query&action=query&search_constraint=terms"	GO:0000904_cell_morphogenesis_involved_in_differentiation) =HYPERLINK("http://www.ncbi.nih.gov/gquery/gquery.fcgi?term=NTF3"	NTF3) 199 4 1.928392 -0.819103 115 196.9 1.712174
=HYPERLINK("http://www.godatabase.org/cgi-bin/go.cgi?query=GO:0000904&auto_wild_cards=yes&view=query&action=query&search_constraint=terms"	GO:0000904_cell_morphogenesis_involved_in_differentiation) =HYPERLINK("http://www.ncbi.nih.gov/gquery/gquery.fcgi?term=BCL11B"	BCL11B) 199 4 1.928392 -0.819103 115 196.9 1.712174
=HYPERLINK("http://www.godatabase.org/cgi-bin/go.cgi?query=GO:0000904&auto_wild_cards=yes&view=query&action=query&search_constraint=terms"	GO:0000904_cell_morphogenesis_involved_in_differentiation) =HYPERLINK("http://www.ncbi.nih.gov/gquery/gquery.fcgi?term=ULK2"	ULK2) 199 4 1.928392 -0.819103 115 196.9 1.712174
=HYPERLINK("http://www.godatabase.org/cgi-bin/go.cgi?query=GO:0000904&auto_wild_cards=yes&view=query&action=query&search_constraint=terms"	GO:0000904_cell_morphogenesis_involved_in_differentiation) =HYPERLINK("http://www.ncbi.nih.gov/gquery/gquery.fcgi?term=DST"	DST) 199 4 1.928392 -0.819103 115 196.9 1.712174
=HYPERLINK("http://www.godatabase.org/cgi-bin/go.cgi?query=GO:0045165&auto_wild_cards=yes&view=query&action=query&search_constraint=terms"	GO:0045165_cell_fate_commitment) =HYPERLINK("http://www.ncbi.nih.gov/gquery/gquery.fcgi?term=NTF3"	NTF3) 130 3 2.213942 -0.816216 116 197.3 1.700862
=HYPERLINK("http://www.godatabase.org/cgi-bin/go.cgi?query=GO:0045165&auto_wild_cards=yes&view=query&action=query&search_constraint=terms"	GO:0045165_cell_fate_commitment) =HYPERLINK("http://www.ncbi.nih.gov/gquery/gquery.fcgi?term=SOX6"	SOX6) 130 3 2.213942 -0.816216 116 197.3 1.700862
=HYPERLINK("http://www.godatabase.org/cgi-bin/go.cgi?query=GO:0045165&auto_wild_cards=yes&view=query&action=query&search_constraint=terms"	GO:0045165_cell_fate_commitment) =HYPERLINK("http://www.ncbi.nih.gov/gquery/gquery.fcgi?term=KDR"	KDR) 130 3 2.213942 -0.816216 116 197.3 1.700862
=HYPERLINK("http://www.godatabase.org/cgi-bin/go.cgi?query=GO:0009791&auto_wild_cards=yes&view=query&action=query&search_constraint=terms"	GO:0009791_post-embryonic_development) =HYPERLINK("http://www.ncbi.nih.gov/gquery/gquery.fcgi?term=BCL11B"	BCL11B) 67 2 2.863806 -0.812828 117 198.21 1.694103
=HYPERLINK("http://www.godatabase.org/cgi-bin/go.cgi?query=GO:0009791&auto_wild_cards=yes&view=query&action=query&search_constraint=terms"	GO:0009791_post-embryonic_development) =HYPERLINK("http://www.ncbi.nih.gov/gquery/gquery.fcgi?term=SOX6"	SOX6) 67 2 2.863806 -0.812828 117 198.21 1.694103
=HYPERLINK("http://www.godatabase.org/cgi-bin/go.cgi?query=GO:0007602&auto_wild_cards=yes&view=query&action=query&search_constraint=terms"	GO:0007602_phototransduction) =HYPERLINK("http://www.ncbi.nih.gov/gquery/gquery.fcgi?term=GUCA1B"	GUCA1B) 16 1 5.996094 -0.810837 126 204.89 1.626111
=HYPERLINK("http://www.godatabase.org/cgi-bin/go.cgi?query=GO:0016126&auto_wild_cards=yes&view=query&action=query&search_constraint=terms"	GO:0016126_sterol_biosynthetic_process) =HYPERLINK("http://www.ncbi.nih.gov/gquery/gquery.fcgi?term=HMGCR"	HMGCR) 16 1 5.996094 -0.810837 126 204.89 1.626111
=HYPERLINK("http://www.godatabase.org/cgi-bin/go.cgi?query=GO:0019751&auto_wild_cards=yes&view=query&action=query&search_constraint=terms"	GO:0019751_polyol_metabolic_process) =HYPERLINK("http://www.ncbi.nih.gov/gquery/gquery.fcgi?term=PLCG2"	PLCG2) 16 1 5.996094 -0.810837 126 204.89 1.626111
=HYPERLINK("http://www.godatabase.org/cgi-bin/go.cgi?query=GO:0031345&auto_wild_cards=yes&view=query&action=query&search_constraint=terms"	GO:0031345_negative_regulation_of_cell_projection_organization) =HYPERLINK("http://www.ncbi.nih.gov/gquery/gquery.fcgi?term=ULK2"	ULK2) 16 1 5.996094 -0.810837 126 204.89 1.626111
=HYPERLINK("http://www.godatabase.org/cgi-bin/go.cgi?query=GO:0046148&auto_wild_cards=yes&view=query&action=query&search_constraint=terms"	GO:0046148_pigment_biosynthetic_process) =HYPERLINK("http://www.ncbi.nih.gov/gquery/gquery.fcgi?term=TYR"	TYR) 16 1 5.996094 -0.810837 126 204.89 1.626111
=HYPERLINK("http://www.godatabase.org/cgi-bin/go.cgi?query=GO:0046364&auto_wild_cards=yes&view=query&action=query&search_constraint=terms"	GO:0046364_monosaccharide_biosynthetic_process) =HYPERLINK("http://www.ncbi.nih.gov/gquery/gquery.fcgi?term=PGM3"	PGM3) 16 1 5.996094 -0.810837 126 204.89 1.626111
=HYPERLINK("http://www.godatabase.org/cgi-bin/go.cgi?query=GO:0048015&auto_wild_cards=yes&view=query&action=query&search_constraint=terms"	GO:0048015_phosphoinositide-mediated_signaling) =HYPERLINK("http://www.ncbi.nih.gov/gquery/gquery.fcgi?term=CAR8"	CAR8) 16 1 5.996094 -0.810837 126 204.89 1.626111
=HYPERLINK("http://www.godatabase.org/cgi-bin/go.cgi?query=GO:0048286&auto_wild_cards=yes&view=query&action=query&search_constraint=terms"	GO:0048286_lung_alveolus_development) =HYPERLINK("http://www.ncbi.nih.gov/gquery/gquery.fcgi?term=KDR"	KDR) 16 1 5.996094 -0.810837 126 204.89 1.626111
=HYPERLINK("http://www.godatabase.org/cgi-bin/go.cgi?query=GO:0048483&auto_wild_cards=yes&view=query&action=query&search_constraint=terms"	GO:0048483_autonomic_nervous_system_development) =HYPERLINK("http://www.ncbi.nih.gov/gquery/gquery.fcgi?term=NTF3"	NTF3) 16 1 5.996094 -0.810837 126 204.89 1.626111
=HYPERLINK("http://www.godatabase.org/cgi-bin/go.cgi?query=GO:0042692&auto_wild_cards=yes&view=query&action=query&search_constraint=terms"	GO:0042692_muscle_cell_differentiation) =HYPERLINK("http://www.ncbi.nih.gov/gquery/gquery.fcgi?term=NTF3"	NTF3) 68 2 2.821691 -0.802628 127 205.58 1.618740
=HYPERLINK("http://www.godatabase.org/cgi-bin/go.cgi?query=GO:0042692&auto_wild_cards=yes&view=query&action=query&search_constraint=terms"	GO:0042692_muscle_cell_differentiation) =HYPERLINK("http://www.ncbi.nih.gov/gquery/gquery.fcgi?term=SOX6"	SOX6) 68 2 2.821691 -0.802628 127 205.58 1.618740
=HYPERLINK("http://www.godatabase.org/cgi-bin/go.cgi?query=GO:0048534&auto_wild_cards=yes&view=query&action=query&search_constraint=terms"	GO:0048534_hemopoietic_or_lymphoid_organ_development) =HYPERLINK("http://www.ncbi.nih.gov/gquery/gquery.fcgi?term=PGM3"	PGM3) 277 5 1.731724 -0.797329 128 205.94 1.608906
=HYPERLINK("http://www.godatabase.org/cgi-bin/go.cgi?query=GO:0048534&auto_wild_cards=yes&view=query&action=query&search_constraint=terms"	GO:0048534_hemopoietic_or_lymphoid_organ_development) =HYPERLINK("http://www.ncbi.nih.gov/gquery/gquery.fcgi?term=BCL11B"	BCL11B) 277 5 1.731724 -0.797329 128 205.94 1.608906
=HYPERLINK("http://www.godatabase.org/cgi-bin/go.cgi?query=GO:0048534&auto_wild_cards=yes&view=query&action=query&search_constraint=terms"	GO:0048534_hemopoietic_or_lymphoid_organ_development) =HYPERLINK("http://www.ncbi.nih.gov/gquery/gquery.fcgi?term=PLCG2"	PLCG2) 277 5 1.731724 -0.797329 128 205.94 1.608906
=HYPERLINK("http://www.godatabase.org/cgi-bin/go.cgi?query=GO:0048534&auto_wild_cards=yes&view=query&action=query&search_constraint=terms"	GO:0048534_hemopoietic_or_lymphoid_organ_development) =HYPERLINK("http://www.ncbi.nih.gov/gquery/gquery.fcgi?term=SOX6"	SOX6) 277 5 1.731724 -0.797329 128 205.94 1.608906
=HYPERLINK("http://www.godatabase.org/cgi-bin/go.cgi?query=GO:0048534&auto_wild_cards=yes&view=query&action=query&search_constraint=terms"	GO:0048534_hemopoietic_or_lymphoid_organ_development) =HYPERLINK("http://www.ncbi.nih.gov/gquery/gquery.fcgi?term=KDR"	KDR) 277 5 1.731724 -0.797329 128 205.94 1.608906
=HYPERLINK("http://www.godatabase.org/cgi-bin/go.cgi?query=GO:0005996&auto_wild_cards=yes&view=query&action=query&search_constraint=terms"	GO:0005996_monosaccharide_metabolic_process) =HYPERLINK("http://www.ncbi.nih.gov/gquery/gquery.fcgi?term=PGM3"	PGM3) 69 2 2.780797 -0.792617 129 206.96 1.604341
=HYPERLINK("http://www.godatabase.org/cgi-bin/go.cgi?query=GO:0005996&auto_wild_cards=yes&view=query&action=query&search_constraint=terms"	GO:0005996_monosaccharide_metabolic_process) =HYPERLINK("http://www.ncbi.nih.gov/gquery/gquery.fcgi?term=HK2"	HK2) 69 2 2.780797 -0.792617 129 206.96 1.604341
=HYPERLINK("http://www.godatabase.org/cgi-bin/go.cgi?query=GO:0030182&auto_wild_cards=yes&view=query&action=query&search_constraint=terms"	GO:0030182_neuron_differentiation) =HYPERLINK("http://www.ncbi.nih.gov/gquery/gquery.fcgi?term=IRX3"	IRX3) 356 6 1.616924 -0.788418 130 207.54 1.596462
=HYPERLINK("http://www.godatabase.org/cgi-bin/go.cgi?query=GO:0030182&auto_wild_cards=yes&view=query&action=query&search_constraint=terms"	GO:0030182_neuron_differentiation) =HYPERLINK("http://www.ncbi.nih.gov/gquery/gquery.fcgi?term=NTF3"	NTF3) 356 6 1.616924 -0.788418 130 207.54 1.596462
=HYPERLINK("http://www.godatabase.org/cgi-bin/go.cgi?query=GO:0030182&auto_wild_cards=yes&view=query&action=query&search_constraint=terms"	GO:0030182_neuron_differentiation) =HYPERLINK("http://www.ncbi.nih.gov/gquery/gquery.fcgi?term=ULK2"	ULK2) 356 6 1.616924 -0.788418 130 207.54 1.596462
=HYPERLINK("http://www.godatabase.org/cgi-bin/go.cgi?query=GO:0030182&auto_wild_cards=yes&view=query&action=query&search_constraint=terms"	GO:0030182_neuron_differentiation) =HYPERLINK("http://www.ncbi.nih.gov/gquery/gquery.fcgi?term=BCL11B"	BCL11B) 356 6 1.616924 -0.788418 130 207.54 1.596462
=HYPERLINK("http://www.godatabase.org/cgi-bin/go.cgi?query=GO:0030182&auto_wild_cards=yes&view=query&action=query&search_constraint=terms"	GO:0030182_neuron_differentiation) =HYPERLINK("http://www.ncbi.nih.gov/gquery/gquery.fcgi?term=BRSK2"	BRSK2) 356 6 1.616924 -0.788418 130 207.54 1.596462
=HYPERLINK("http://www.godatabase.org/cgi-bin/go.cgi?query=GO:0030182&auto_wild_cards=yes&view=query&action=query&search_constraint=terms"	GO:0030182_neuron_differentiation) =HYPERLINK("http://www.ncbi.nih.gov/gquery/gquery.fcgi?term=DST"	DST) 356 6 1.616924 -0.788418 130 207.54 1.596462
=HYPERLINK("http://www.godatabase.org/cgi-bin/go.cgi?query=GO:0034470&auto_wild_cards=yes&view=query&action=query&search_constraint=terms"	GO:0034470_ncRNA_processing) =HYPERLINK("http://www.ncbi.nih.gov/gquery/gquery.fcgi?term=WDR55"	WDR55) 17 1 5.643382 -0.786678 135 214.72 1.590519
=HYPERLINK("http://www.godatabase.org/cgi-bin/go.cgi?query=GO:0042254&auto_wild_cards=yes&view=query&action=query&search_constraint=terms"	GO:0042254_ribosome_biogenesis) =HYPERLINK("http://www.ncbi.nih.gov/gquery/gquery.fcgi?term=WDR55"	WDR55) 17 1 5.643382 -0.786678 135 214.72 1.590519
=HYPERLINK("http://www.godatabase.org/cgi-bin/go.cgi?query=GO:0042398&auto_wild_cards=yes&view=query&action=query&search_constraint=terms"	GO:0042398_cellular_amino_acid_derivative_biosynthetic_process) =HYPERLINK("http://www.ncbi.nih.gov/gquery/gquery.fcgi?term=AMD1"	AMD1) 17 1 5.643382 -0.786678 135 214.72 1.590519
=HYPERLINK("http://www.godatabase.org/cgi-bin/go.cgi?query=GO:0042440&auto_wild_cards=yes&view=query&action=query&search_constraint=terms"	GO:0042440_pigment_metabolic_process) =HYPERLINK("http://www.ncbi.nih.gov/gquery/gquery.fcgi?term=TYR"	TYR) 17 1 5.643382 -0.786678 135 214.72 1.590519
=HYPERLINK("http://www.godatabase.org/cgi-bin/go.cgi?query=GO:0043407&auto_wild_cards=yes&view=query&action=query&search_constraint=terms"	GO:0043407_negative_regulation_of_MAP_kinase_activity) =HYPERLINK("http://www.ncbi.nih.gov/gquery/gquery.fcgi?term=HMGCR"	HMGCR) 17 1 5.643382 -0.786678 135 214.72 1.590519
=HYPERLINK("http://www.godatabase.org/cgi-bin/go.cgi?query=GO:0008406&auto_wild_cards=yes&view=query&action=query&search_constraint=terms"	GO:0008406_gonad_development) =HYPERLINK("http://www.ncbi.nih.gov/gquery/gquery.fcgi?term=ADAMTS1"	ADAMTS1) 70 2 2.741071 -0.782788 136 215.57 1.585074
=HYPERLINK("http://www.godatabase.org/cgi-bin/go.cgi?query=GO:0008406&auto_wild_cards=yes&view=query&action=query&search_constraint=terms"	GO:0008406_gonad_development) =HYPERLINK("http://www.ncbi.nih.gov/gquery/gquery.fcgi?term=KDR"	KDR) 70 2 2.741071 -0.782788 136 215.57 1.585074
=HYPERLINK("http://www.godatabase.org/cgi-bin/go.cgi?query=GO:0001654&auto_wild_cards=yes&view=query&action=query&search_constraint=terms"	GO:0001654_eye_development) =HYPERLINK("http://www.ncbi.nih.gov/gquery/gquery.fcgi?term=CRYAB"	CRYAB) 136 3 2.116268 -0.775171 137 215.7 1.574453
=HYPERLINK("http://www.godatabase.org/cgi-bin/go.cgi?query=GO:0001654&auto_wild_cards=yes&view=query&action=query&search_constraint=terms"	GO:0001654_eye_development) =HYPERLINK("http://www.ncbi.nih.gov/gquery/gquery.fcgi?term=BCL11B"	BCL11B) 136 3 2.116268 -0.775171 137 215.7 1.574453
=HYPERLINK("http://www.godatabase.org/cgi-bin/go.cgi?query=GO:0001654&auto_wild_cards=yes&view=query&action=query&search_constraint=terms"	GO:0001654_eye_development) =HYPERLINK("http://www.ncbi.nih.gov/gquery/gquery.fcgi?term=COL8A1"	COL8A1) 136 3 2.116268 -0.775171 137 215.7 1.574453
=HYPERLINK("http://www.godatabase.org/cgi-bin/go.cgi?query=GO:0002285&auto_wild_cards=yes&view=query&action=query&search_constraint=terms"	GO:0002285_lymphocyte_activation_during_immune_response) =HYPERLINK("http://www.ncbi.nih.gov/gquery/gquery.fcgi?term=PLCG2"	PLCG2) 18 1 5.329861 -0.764021 144 225.74 1.567639
=HYPERLINK("http://www.godatabase.org/cgi-bin/go.cgi?query=GO:0016458&auto_wild_cards=yes&view=query&action=query&search_constraint=terms"	GO:0016458_gene_silencing) =HYPERLINK("http://www.ncbi.nih.gov/gquery/gquery.fcgi?term=SOX6"	SOX6) 18 1 5.329861 -0.764021 144 225.74 1.567639
=HYPERLINK("http://www.godatabase.org/cgi-bin/go.cgi?query=GO:0030282&auto_wild_cards=yes&view=query&action=query&search_constraint=terms"	GO:0030282_bone_mineralization) =HYPERLINK("http://www.ncbi.nih.gov/gquery/gquery.fcgi?term=ANK"	ANK) 18 1 5.329861 -0.764021 144 225.74 1.567639
=HYPERLINK("http://www.godatabase.org/cgi-bin/go.cgi?query=GO:0030510&auto_wild_cards=yes&view=query&action=query&search_constraint=terms"	GO:0030510_regulation_of_BMP_signaling_pathway) =HYPERLINK("http://www.ncbi.nih.gov/gquery/gquery.fcgi?term=HTRA1"	HTRA1) 18 1 5.329861 -0.764021 144 225.74 1.567639
=HYPERLINK("http://www.godatabase.org/cgi-bin/go.cgi?query=GO:0035051&auto_wild_cards=yes&view=query&action=query&search_constraint=terms"	GO:0035051_cardiac_cell_differentiation) =HYPERLINK("http://www.ncbi.nih.gov/gquery/gquery.fcgi?term=SOX6"	SOX6) 18 1 5.329861 -0.764021 144 225.74 1.567639
=HYPERLINK("http://www.godatabase.org/cgi-bin/go.cgi?query=GO:0051168&auto_wild_cards=yes&view=query&action=query&search_constraint=terms"	GO:0051168_nuclear_export) =HYPERLINK("http://www.ncbi.nih.gov/gquery/gquery.fcgi?term=XPO5"	XPO5) 18 1 5.329861 -0.764021 144 225.74 1.567639
=HYPERLINK("http://www.godatabase.org/cgi-bin/go.cgi?query=GO:0051924&auto_wild_cards=yes&view=query&action=query&search_constraint=terms"	GO:0051924_regulation_of_calcium_ion_transport) =HYPERLINK("http://www.ncbi.nih.gov/gquery/gquery.fcgi?term=PLCG2"	PLCG2) 18 1 5.329861 -0.764021 144 225.74 1.567639
=HYPERLINK("http://www.godatabase.org/cgi-bin/go.cgi?query=GO:0050673&auto_wild_cards=yes&view=query&action=query&search_constraint=terms"	GO:0050673_epithelial_cell_proliferation) =HYPERLINK("http://www.ncbi.nih.gov/gquery/gquery.fcgi?term=COL8A1"	COL8A1) 72 2 2.664931 -0.763658 145 227.27 1.567379
=HYPERLINK("http://www.godatabase.org/cgi-bin/go.cgi?query=GO:0050673&auto_wild_cards=yes&view=query&action=query&search_constraint=terms"	GO:0050673_epithelial_cell_proliferation) =HYPERLINK("http://www.ncbi.nih.gov/gquery/gquery.fcgi?term=KDR"	KDR) 72 2 2.664931 -0.763658 145 227.27 1.567379
=HYPERLINK("http://www.godatabase.org/cgi-bin/go.cgi?query=GO:0007275&auto_wild_cards=yes&view=query&action=query&search_constraint=terms"	GO:0007275_multicellular_organismal_development) =HYPERLINK("http://www.ncbi.nih.gov/gquery/gquery.fcgi?term=IRX3"	IRX3) 1760 22 1.199219 -0.762532 146 227.34 1.557123
=HYPERLINK("http://www.godatabase.org/cgi-bin/go.cgi?query=GO:0007275&auto_wild_cards=yes&view=query&action=query&search_constraint=terms"	GO:0007275_multicellular_organismal_development) =HYPERLINK("http://www.ncbi.nih.gov/gquery/gquery.fcgi?term=NTF3"	NTF3) 1760 22 1.199219 -0.762532 146 227.34 1.557123
=HYPERLINK("http://www.godatabase.org/cgi-bin/go.cgi?query=GO:0007275&auto_wild_cards=yes&view=query&action=query&search_constraint=terms"	GO:0007275_multicellular_organismal_development) =HYPERLINK("http://www.ncbi.nih.gov/gquery/gquery.fcgi?term=CRYAB"	CRYAB) 1760 22 1.199219 -0.762532 146 227.34 1.557123
=HYPERLINK("http://www.godatabase.org/cgi-bin/go.cgi?query=GO:0007275&auto_wild_cards=yes&view=query&action=query&search_constraint=terms"	GO:0007275_multicellular_organismal_development) =HYPERLINK("http://www.ncbi.nih.gov/gquery/gquery.fcgi?term=HMGCR"	HMGCR) 1760 22 1.199219 -0.762532 146 227.34 1.557123
=HYPERLINK("http://www.godatabase.org/cgi-bin/go.cgi?query=GO:0007275&auto_wild_cards=yes&view=query&action=query&search_constraint=terms"	GO:0007275_multicellular_organismal_development) =HYPERLINK("http://www.ncbi.nih.gov/gquery/gquery.fcgi?term=DTX1"	DTX1) 1760 22 1.199219 -0.762532 146 227.34 1.557123
=HYPERLINK("http://www.godatabase.org/cgi-bin/go.cgi?query=GO:0007275&auto_wild_cards=yes&view=query&action=query&search_constraint=terms"	GO:0007275_multicellular_organismal_development) =HYPERLINK("http://www.ncbi.nih.gov/gquery/gquery.fcgi?term=CCNF"	CCNF) 1760 22 1.199219 -0.762532 146 227.34 1.557123
=HYPERLINK("http://www.godatabase.org/cgi-bin/go.cgi?query=GO:0007275&auto_wild_cards=yes&view=query&action=query&search_constraint=terms"	GO:0007275_multicellular_organismal_development) =HYPERLINK("http://www.ncbi.nih.gov/gquery/gquery.fcgi?term=BRSK2"	BRSK2) 1760 22 1.199219 -0.762532 146 227.34 1.557123
=HYPERLINK("http://www.godatabase.org/cgi-bin/go.cgi?query=GO:0007275&auto_wild_cards=yes&view=query&action=query&search_constraint=terms"	GO:0007275_multicellular_organismal_development) =HYPERLINK("http://www.ncbi.nih.gov/gquery/gquery.fcgi?term=POSTN"	POSTN) 1760 22 1.199219 -0.762532 146 227.34 1.557123
=HYPERLINK("http://www.godatabase.org/cgi-bin/go.cgi?query=GO:0007275&auto_wild_cards=yes&view=query&action=query&search_constraint=terms"	GO:0007275_multicellular_organismal_development) =HYPERLINK("http://www.ncbi.nih.gov/gquery/gquery.fcgi?term=NID1"	NID1) 1760 22 1.199219 -0.762532 146 227.34 1.557123
=HYPERLINK("http://www.godatabase.org/cgi-bin/go.cgi?query=GO:0007275&auto_wild_cards=yes&view=query&action=query&search_constraint=terms"	GO:0007275_multicellular_organismal_development) =HYPERLINK("http://www.ncbi.nih.gov/gquery/gquery.fcgi?term=SOX6"	SOX6) 1760 22 1.199219 -0.762532 146 227.34 1.557123
=HYPERLINK("http://www.godatabase.org/cgi-bin/go.cgi?query=GO:0007275&auto_wild_cards=yes&view=query&action=query&search_constraint=terms"	GO:0007275_multicellular_organismal_development) =HYPERLINK("http://www.ncbi.nih.gov/gquery/gquery.fcgi?term=KDR"	KDR) 1760 22 1.199219 -0.762532 146 227.34 1.557123
=HYPERLINK("http://www.godatabase.org/cgi-bin/go.cgi?query=GO:0007275&auto_wild_cards=yes&view=query&action=query&search_constraint=terms"	GO:0007275_multicellular_organismal_development) =HYPERLINK("http://www.ncbi.nih.gov/gquery/gquery.fcgi?term=PGM3"	PGM3) 1760 22 1.199219 -0.762532 146 227.34 1.557123
=HYPERLINK("http://www.godatabase.org/cgi-bin/go.cgi?query=GO:0007275&auto_wild_cards=yes&view=query&action=query&search_constraint=terms"	GO:0007275_multicellular_organismal_development) =HYPERLINK("http://www.ncbi.nih.gov/gquery/gquery.fcgi?term=ANK"	ANK) 1760 22 1.199219 -0.762532 146 227.34 1.557123
=HYPERLINK("http://www.godatabase.org/cgi-bin/go.cgi?query=GO:0007275&auto_wild_cards=yes&view=query&action=query&search_constraint=terms"	GO:0007275_multicellular_organismal_development) =HYPERLINK("http://www.ncbi.nih.gov/gquery/gquery.fcgi?term=ITGA6"	ITGA6) 1760 22 1.199219 -0.762532 146 227.34 1.557123
=HYPERLINK("http://www.godatabase.org/cgi-bin/go.cgi?query=GO:0007275&auto_wild_cards=yes&view=query&action=query&search_constraint=terms"	GO:0007275_multicellular_organismal_development) =HYPERLINK("http://www.ncbi.nih.gov/gquery/gquery.fcgi?term=ULK2"	ULK2) 1760 22 1.199219 -0.762532 146 227.34 1.557123
=HYPERLINK("http://www.godatabase.org/cgi-bin/go.cgi?query=GO:0007275&auto_wild_cards=yes&view=query&action=query&search_constraint=terms"	GO:0007275_multicellular_organismal_development) =HYPERLINK("http://www.ncbi.nih.gov/gquery/gquery.fcgi?term=BCL11B"	BCL11B) 1760 22 1.199219 -0.762532 146 227.34 1.557123
=HYPERLINK("http://www.godatabase.org/cgi-bin/go.cgi?query=GO:0007275&auto_wild_cards=yes&view=query&action=query&search_constraint=terms"	GO:0007275_multicellular_organismal_development) =HYPERLINK("http://www.ncbi.nih.gov/gquery/gquery.fcgi?term=LAMB1-1"	LAMB1-1) 1760 22 1.199219 -0.762532 146 227.34 1.557123
=HYPERLINK("http://www.godatabase.org/cgi-bin/go.cgi?query=GO:0007275&auto_wild_cards=yes&view=query&action=query&search_constraint=terms"	GO:0007275_multicellular_organismal_development) =HYPERLINK("http://www.ncbi.nih.gov/gquery/gquery.fcgi?term=PLCG2"	PLCG2) 1760 22 1.199219 -0.762532 146 227.34 1.557123
=HYPERLINK("http://www.godatabase.org/cgi-bin/go.cgi?query=GO:0007275&auto_wild_cards=yes&view=query&action=query&search_constraint=terms"	GO:0007275_multicellular_organismal_development) =HYPERLINK("http://www.ncbi.nih.gov/gquery/gquery.fcgi?term=ADAMTS1"	ADAMTS1) 1760 22 1.199219 -0.762532 146 227.34 1.557123
=HYPERLINK("http://www.godatabase.org/cgi-bin/go.cgi?query=GO:0007275&auto_wild_cards=yes&view=query&action=query&search_constraint=terms"	GO:0007275_multicellular_organismal_development) =HYPERLINK("http://www.ncbi.nih.gov/gquery/gquery.fcgi?term=COL8A1"	COL8A1) 1760 22 1.199219 -0.762532 146 227.34 1.557123
=HYPERLINK("http://www.godatabase.org/cgi-bin/go.cgi?query=GO:0007275&auto_wild_cards=yes&view=query&action=query&search_constraint=terms"	GO:0007275_multicellular_organismal_development) =HYPERLINK("http://www.ncbi.nih.gov/gquery/gquery.fcgi?term=AMD1"	AMD1) 1760 22 1.199219 -0.762532 146 227.34 1.557123
=HYPERLINK("http://www.godatabase.org/cgi-bin/go.cgi?query=GO:0007275&auto_wild_cards=yes&view=query&action=query&search_constraint=terms"	GO:0007275_multicellular_organismal_development) =HYPERLINK("http://www.ncbi.nih.gov/gquery/gquery.fcgi?term=DST"	DST) 1760 22 1.199219 -0.762532 146 227.34 1.557123
=HYPERLINK("http://www.godatabase.org/cgi-bin/go.cgi?query=GO:0009416&auto_wild_cards=yes&view=query&action=query&search_constraint=terms"	GO:0009416_response_to_light_stimulus) =HYPERLINK("http://www.ncbi.nih.gov/gquery/gquery.fcgi?term=GUCA1B"	GUCA1B) 74 2 2.592905 -0.745199 147 229.71 1.562653
=HYPERLINK("http://www.godatabase.org/cgi-bin/go.cgi?query=GO:0009416&auto_wild_cards=yes&view=query&action=query&search_constraint=terms"	GO:0009416_response_to_light_stimulus) =HYPERLINK("http://www.ncbi.nih.gov/gquery/gquery.fcgi?term=HMGCR"	HMGCR) 74 2 2.592905 -0.745199 147 229.71 1.562653
=HYPERLINK("http://www.godatabase.org/cgi-bin/go.cgi?query=GO:0009584&auto_wild_cards=yes&view=query&action=query&search_constraint=terms"	GO:0009584_detection_of_visible_light) =HYPERLINK("http://www.ncbi.nih.gov/gquery/gquery.fcgi?term=GUCA1B"	GUCA1B) 19 1 5.049342 -0.742703 150 235.27 1.568467
=HYPERLINK("http://www.godatabase.org/cgi-bin/go.cgi?query=GO:0050908&auto_wild_cards=yes&view=query&action=query&search_constraint=terms"	GO:0050908_detection_of_light_stimulus_involved_in_visual_perception) =HYPERLINK("http://www.ncbi.nih.gov/gquery/gquery.fcgi?term=GUCA1B"	GUCA1B) 19 1 5.049342 -0.742703 150 235.27 1.568467
=HYPERLINK("http://www.godatabase.org/cgi-bin/go.cgi?query=GO:0050962&auto_wild_cards=yes&view=query&action=query&search_constraint=terms"	GO:0050962_detection_of_light_stimulus_involved_in_sensory_perception) =HYPERLINK("http://www.ncbi.nih.gov/gquery/gquery.fcgi?term=GUCA1B"	GUCA1B) 19 1 5.049342 -0.742703 150 235.27 1.568467
=HYPERLINK("http://www.godatabase.org/cgi-bin/go.cgi?query=GO:0032502&auto_wild_cards=yes&view=query&action=query&search_constraint=terms"	GO:0032502_developmental_process) =HYPERLINK("http://www.ncbi.nih.gov/gquery/gquery.fcgi?term=IRX3"	IRX3) 2060 25 1.164290 -0.725230 151 237.17 1.570662
=HYPERLINK("http://www.godatabase.org/cgi-bin/go.cgi?query=GO:0032502&auto_wild_cards=yes&view=query&action=query&search_constraint=terms"	GO:0032502_developmental_process) =HYPERLINK("http://www.ncbi.nih.gov/gquery/gquery.fcgi?term=SLC45A2"	SLC45A2) 2060 25 1.164290 -0.725230 151 237.17 1.570662
=HYPERLINK("http://www.godatabase.org/cgi-bin/go.cgi?query=GO:0032502&auto_wild_cards=yes&view=query&action=query&search_constraint=terms"	GO:0032502_developmental_process) =HYPERLINK("http://www.ncbi.nih.gov/gquery/gquery.fcgi?term=HMGCR"	HMGCR) 2060 25 1.164290 -0.725230 151 237.17 1.570662
=HYPERLINK("http://www.godatabase.org/cgi-bin/go.cgi?query=GO:0032502&auto_wild_cards=yes&view=query&action=query&search_constraint=terms"	GO:0032502_developmental_process) =HYPERLINK("http://www.ncbi.nih.gov/gquery/gquery.fcgi?term=TDRD7"	TDRD7) 2060 25 1.164290 -0.725230 151 237.17 1.570662
=HYPERLINK("http://www.godatabase.org/cgi-bin/go.cgi?query=GO:0032502&auto_wild_cards=yes&view=query&action=query&search_constraint=terms"	GO:0032502_developmental_process) =HYPERLINK("http://www.ncbi.nih.gov/gquery/gquery.fcgi?term=BRSK2"	BRSK2) 2060 25 1.164290 -0.725230 151 237.17 1.570662
=HYPERLINK("http://www.godatabase.org/cgi-bin/go.cgi?query=GO:0032502&auto_wild_cards=yes&view=query&action=query&search_constraint=terms"	GO:0032502_developmental_process) =HYPERLINK("http://www.ncbi.nih.gov/gquery/gquery.fcgi?term=POSTN"	POSTN) 2060 25 1.164290 -0.725230 151 237.17 1.570662
=HYPERLINK("http://www.godatabase.org/cgi-bin/go.cgi?query=GO:0032502&auto_wild_cards=yes&view=query&action=query&search_constraint=terms"	GO:0032502_developmental_process) =HYPERLINK("http://www.ncbi.nih.gov/gquery/gquery.fcgi?term=SOX6"	SOX6) 2060 25 1.164290 -0.725230 151 237.17 1.570662
=HYPERLINK("http://www.godatabase.org/cgi-bin/go.cgi?query=GO:0032502&auto_wild_cards=yes&view=query&action=query&search_constraint=terms"	GO:0032502_developmental_process) =HYPERLINK("http://www.ncbi.nih.gov/gquery/gquery.fcgi?term=ANK"	ANK) 2060 25 1.164290 -0.725230 151 237.17 1.570662
=HYPERLINK("http://www.godatabase.org/cgi-bin/go.cgi?query=GO:0032502&auto_wild_cards=yes&view=query&action=query&search_constraint=terms"	GO:0032502_developmental_process) =HYPERLINK("http://www.ncbi.nih.gov/gquery/gquery.fcgi?term=BCL11B"	BCL11B) 2060 25 1.164290 -0.725230 151 237.17 1.570662
=HYPERLINK("http://www.godatabase.org/cgi-bin/go.cgi?query=GO:0032502&auto_wild_cards=yes&view=query&action=query&search_constraint=terms"	GO:0032502_developmental_process) =HYPERLINK("http://www.ncbi.nih.gov/gquery/gquery.fcgi?term=AMD1"	AMD1) 2060 25 1.164290 -0.725230 151 237.17 1.570662
=HYPERLINK("http://www.godatabase.org/cgi-bin/go.cgi?query=GO:0032502&auto_wild_cards=yes&view=query&action=query&search_constraint=terms"	GO:0032502_developmental_process) =HYPERLINK("http://www.ncbi.nih.gov/gquery/gquery.fcgi?term=COL8A1"	COL8A1) 2060 25 1.164290 -0.725230 151 237.17 1.570662
=HYPERLINK("http://www.godatabase.org/cgi-bin/go.cgi?query=GO:0032502&auto_wild_cards=yes&view=query&action=query&search_constraint=terms"	GO:0032502_developmental_process) =HYPERLINK("http://www.ncbi.nih.gov/gquery/gquery.fcgi?term=NTF3"	NTF3) 2060 25 1.164290 -0.725230 151 237.17 1.570662
=HYPERLINK("http://www.godatabase.org/cgi-bin/go.cgi?query=GO:0032502&auto_wild_cards=yes&view=query&action=query&search_constraint=terms"	GO:0032502_developmental_process) =HYPERLINK("http://www.ncbi.nih.gov/gquery/gquery.fcgi?term=DTX1"	DTX1) 2060 25 1.164290 -0.725230 151 237.17 1.570662
=HYPERLINK("http://www.godatabase.org/cgi-bin/go.cgi?query=GO:0032502&auto_wild_cards=yes&view=query&action=query&search_constraint=terms"	GO:0032502_developmental_process) =HYPERLINK("http://www.ncbi.nih.gov/gquery/gquery.fcgi?term=CRYAB"	CRYAB) 2060 25 1.164290 -0.725230 151 237.17 1.570662
=HYPERLINK("http://www.godatabase.org/cgi-bin/go.cgi?query=GO:0032502&auto_wild_cards=yes&view=query&action=query&search_constraint=terms"	GO:0032502_developmental_process) =HYPERLINK("http://www.ncbi.nih.gov/gquery/gquery.fcgi?term=CCNF"	CCNF) 2060 25 1.164290 -0.725230 151 237.17 1.570662
=HYPERLINK("http://www.godatabase.org/cgi-bin/go.cgi?query=GO:0032502&auto_wild_cards=yes&view=query&action=query&search_constraint=terms"	GO:0032502_developmental_process) =HYPERLINK("http://www.ncbi.nih.gov/gquery/gquery.fcgi?term=NID1"	NID1) 2060 25 1.164290 -0.725230 151 237.17 1.570662
=HYPERLINK("http://www.godatabase.org/cgi-bin/go.cgi?query=GO:0032502&auto_wild_cards=yes&view=query&action=query&search_constraint=terms"	GO:0032502_developmental_process) =HYPERLINK("http://www.ncbi.nih.gov/gquery/gquery.fcgi?term=KDR"	KDR) 2060 25 1.164290 -0.725230 151 237.17 1.570662
=HYPERLINK("http://www.godatabase.org/cgi-bin/go.cgi?query=GO:0032502&auto_wild_cards=yes&view=query&action=query&search_constraint=terms"	GO:0032502_developmental_process) =HYPERLINK("http://www.ncbi.nih.gov/gquery/gquery.fcgi?term=PGM3"	PGM3) 2060 25 1.164290 -0.725230 151 237.17 1.570662
=HYPERLINK("http://www.godatabase.org/cgi-bin/go.cgi?query=GO:0032502&auto_wild_cards=yes&view=query&action=query&search_constraint=terms"	GO:0032502_developmental_process) =HYPERLINK("http://www.ncbi.nih.gov/gquery/gquery.fcgi?term=SYNE2"	SYNE2) 2060 25 1.164290 -0.725230 151 237.17 1.570662
=HYPERLINK("http://www.godatabase.org/cgi-bin/go.cgi?query=GO:0032502&auto_wild_cards=yes&view=query&action=query&search_constraint=terms"	GO:0032502_developmental_process) =HYPERLINK("http://www.ncbi.nih.gov/gquery/gquery.fcgi?term=ITGA6"	ITGA6) 2060 25 1.164290 -0.725230 151 237.17 1.570662
=HYPERLINK("http://www.godatabase.org/cgi-bin/go.cgi?query=GO:0032502&auto_wild_cards=yes&view=query&action=query&search_constraint=terms"	GO:0032502_developmental_process) =HYPERLINK("http://www.ncbi.nih.gov/gquery/gquery.fcgi?term=ULK2"	ULK2) 2060 25 1.164290 -0.725230 151 237.17 1.570662
=HYPERLINK("http://www.godatabase.org/cgi-bin/go.cgi?query=GO:0032502&auto_wild_cards=yes&view=query&action=query&search_constraint=terms"	GO:0032502_developmental_process) =HYPERLINK("http://www.ncbi.nih.gov/gquery/gquery.fcgi?term=PLCG2"	PLCG2) 2060 25 1.164290 -0.725230 151 237.17 1.570662
=HYPERLINK("http://www.godatabase.org/cgi-bin/go.cgi?query=GO:0032502&auto_wild_cards=yes&view=query&action=query&search_constraint=terms"	GO:0032502_developmental_process) =HYPERLINK("http://www.ncbi.nih.gov/gquery/gquery.fcgi?term=LAMB1-1"	LAMB1-1) 2060 25 1.164290 -0.725230 151 237.17 1.570662
=HYPERLINK("http://www.godatabase.org/cgi-bin/go.cgi?query=GO:0032502&auto_wild_cards=yes&view=query&action=query&search_constraint=terms"	GO:0032502_developmental_process) =HYPERLINK("http://www.ncbi.nih.gov/gquery/gquery.fcgi?term=ADAMTS1"	ADAMTS1) 2060 25 1.164290 -0.725230 151 237.17 1.570662
=HYPERLINK("http://www.godatabase.org/cgi-bin/go.cgi?query=GO:0032502&auto_wild_cards=yes&view=query&action=query&search_constraint=terms"	GO:0032502_developmental_process) =HYPERLINK("http://www.ncbi.nih.gov/gquery/gquery.fcgi?term=DST"	DST) 2060 25 1.164290 -0.725230 151 237.17 1.570662
=HYPERLINK("http://www.godatabase.org/cgi-bin/go.cgi?query=GO:0031214&auto_wild_cards=yes&view=query&action=query&search_constraint=terms"	GO:0031214_biomineral_formation) =HYPERLINK("http://www.ncbi.nih.gov/gquery/gquery.fcgi?term=ANK"	ANK) 20 1 4.796875 -0.722586 152 242.57 1.595855
=HYPERLINK("http://www.godatabase.org/cgi-bin/go.cgi?query=GO:0002520&auto_wild_cards=yes&view=query&action=query&search_constraint=terms"	GO:0002520_immune_system_development) =HYPERLINK("http://www.ncbi.nih.gov/gquery/gquery.fcgi?term=PGM3"	PGM3) 295 5 1.626059 -0.718629 153 243.37 1.590654
=HYPERLINK("http://www.godatabase.org/cgi-bin/go.cgi?query=GO:0002520&auto_wild_cards=yes&view=query&action=query&search_constraint=terms"	GO:0002520_immune_system_development) =HYPERLINK("http://www.ncbi.nih.gov/gquery/gquery.fcgi?term=BCL11B"	BCL11B) 295 5 1.626059 -0.718629 153 243.37 1.590654
=HYPERLINK("http://www.godatabase.org/cgi-bin/go.cgi?query=GO:0002520&auto_wild_cards=yes&view=query&action=query&search_constraint=terms"	GO:0002520_immune_system_development) =HYPERLINK("http://www.ncbi.nih.gov/gquery/gquery.fcgi?term=PLCG2"	PLCG2) 295 5 1.626059 -0.718629 153 243.37 1.590654
=HYPERLINK("http://www.godatabase.org/cgi-bin/go.cgi?query=GO:0002520&auto_wild_cards=yes&view=query&action=query&search_constraint=terms"	GO:0002520_immune_system_development) =HYPERLINK("http://www.ncbi.nih.gov/gquery/gquery.fcgi?term=SOX6"	SOX6) 295 5 1.626059 -0.718629 153 243.37 1.590654
=HYPERLINK("http://www.godatabase.org/cgi-bin/go.cgi?query=GO:0002520&auto_wild_cards=yes&view=query&action=query&search_constraint=terms"	GO:0002520_immune_system_development) =HYPERLINK("http://www.ncbi.nih.gov/gquery/gquery.fcgi?term=KDR"	KDR) 295 5 1.626059 -0.718629 153 243.37 1.590654
=HYPERLINK("http://www.godatabase.org/cgi-bin/go.cgi?query=GO:0005975&auto_wild_cards=yes&view=query&action=query&search_constraint=terms"	GO:0005975_carbohydrate_metabolic_process) =HYPERLINK("http://www.ncbi.nih.gov/gquery/gquery.fcgi?term=PGM3"	PGM3) 146 3 1.971318 -0.712256 154 243.93 1.583961
=HYPERLINK("http://www.godatabase.org/cgi-bin/go.cgi?query=GO:0005975&auto_wild_cards=yes&view=query&action=query&search_constraint=terms"	GO:0005975_carbohydrate_metabolic_process) =HYPERLINK("http://www.ncbi.nih.gov/gquery/gquery.fcgi?term=GALNT10"	GALNT10) 146 3 1.971318 -0.712256 154 243.93 1.583961
=HYPERLINK("http://www.godatabase.org/cgi-bin/go.cgi?query=GO:0005975&auto_wild_cards=yes&view=query&action=query&search_constraint=terms"	GO:0005975_carbohydrate_metabolic_process) =HYPERLINK("http://www.ncbi.nih.gov/gquery/gquery.fcgi?term=HK2"	HK2) 146 3 1.971318 -0.712256 154 243.93 1.583961
=HYPERLINK("http://www.godatabase.org/cgi-bin/go.cgi?query=GO:0022414&auto_wild_cards=yes&view=query&action=query&search_constraint=terms"	GO:0022414_reproductive_process) =HYPERLINK("http://www.ncbi.nih.gov/gquery/gquery.fcgi?term=PGM3"	PGM3) 376 6 1.530918 -0.711877 155 244.04 1.574452
=HYPERLINK("http://www.godatabase.org/cgi-bin/go.cgi?query=GO:0022414&auto_wild_cards=yes&view=query&action=query&search_constraint=terms"	GO:0022414_reproductive_process) =HYPERLINK("http://www.ncbi.nih.gov/gquery/gquery.fcgi?term=TDRD7"	TDRD7) 376 6 1.530918 -0.711877 155 244.04 1.574452
=HYPERLINK("http://www.godatabase.org/cgi-bin/go.cgi?query=GO:0022414&auto_wild_cards=yes&view=query&action=query&search_constraint=terms"	GO:0022414_reproductive_process) =HYPERLINK("http://www.ncbi.nih.gov/gquery/gquery.fcgi?term=LAMB1-1"	LAMB1-1) 376 6 1.530918 -0.711877 155 244.04 1.574452
=HYPERLINK("http://www.godatabase.org/cgi-bin/go.cgi?query=GO:0022414&auto_wild_cards=yes&view=query&action=query&search_constraint=terms"	GO:0022414_reproductive_process) =HYPERLINK("http://www.ncbi.nih.gov/gquery/gquery.fcgi?term=CRTAP"	CRTAP) 376 6 1.530918 -0.711877 155 244.04 1.574452
=HYPERLINK("http://www.godatabase.org/cgi-bin/go.cgi?query=GO:0022414&auto_wild_cards=yes&view=query&action=query&search_constraint=terms"	GO:0022414_reproductive_process) =HYPERLINK("http://www.ncbi.nih.gov/gquery/gquery.fcgi?term=ADAMTS1"	ADAMTS1) 376 6 1.530918 -0.711877 155 244.04 1.574452
=HYPERLINK("http://www.godatabase.org/cgi-bin/go.cgi?query=GO:0022414&auto_wild_cards=yes&view=query&action=query&search_constraint=terms"	GO:0022414_reproductive_process) =HYPERLINK("http://www.ncbi.nih.gov/gquery/gquery.fcgi?term=KDR"	KDR) 376 6 1.530918 -0.711877 155 244.04 1.574452
=HYPERLINK("http://www.godatabase.org/cgi-bin/go.cgi?query=GO:0001709&auto_wild_cards=yes&view=query&action=query&search_constraint=terms"	GO:0001709_cell_fate_determination) =HYPERLINK("http://www.ncbi.nih.gov/gquery/gquery.fcgi?term=NTF3"	NTF3) 21 1 4.568452 -0.703552 162 253.02 1.561852
=HYPERLINK("http://www.godatabase.org/cgi-bin/go.cgi?query=GO:0002053&auto_wild_cards=yes&view=query&action=query&search_constraint=terms"	GO:0002053_positive_regulation_of_mesenchymal_cell_proliferation) =HYPERLINK("http://www.ncbi.nih.gov/gquery/gquery.fcgi?term=KDR"	KDR) 21 1 4.568452 -0.703552 162 253.02 1.561852
=HYPERLINK("http://www.godatabase.org/cgi-bin/go.cgi?query=GO:0002263&auto_wild_cards=yes&view=query&action=query&search_constraint=terms"	GO:0002263_cell_activation_during_immune_response) =HYPERLINK("http://www.ncbi.nih.gov/gquery/gquery.fcgi?term=PLCG2"	PLCG2) 21 1 4.568452 -0.703552 162 253.02 1.561852
=HYPERLINK("http://www.godatabase.org/cgi-bin/go.cgi?query=GO:0002366&auto_wild_cards=yes&view=query&action=query&search_constraint=terms"	GO:0002366_leukocyte_activation_during_immune_response) =HYPERLINK("http://www.ncbi.nih.gov/gquery/gquery.fcgi?term=PLCG2"	PLCG2) 21 1 4.568452 -0.703552 162 253.02 1.561852
=HYPERLINK("http://www.godatabase.org/cgi-bin/go.cgi?query=GO:0009583&auto_wild_cards=yes&view=query&action=query&search_constraint=terms"	GO:0009583_detection_of_light_stimulus) =HYPERLINK("http://www.ncbi.nih.gov/gquery/gquery.fcgi?term=GUCA1B"	GUCA1B) 21 1 4.568452 -0.703552 162 253.02 1.561852
=HYPERLINK("http://www.godatabase.org/cgi-bin/go.cgi?query=GO:0048538&auto_wild_cards=yes&view=query&action=query&search_constraint=terms"	GO:0048538_thymus_development) =HYPERLINK("http://www.ncbi.nih.gov/gquery/gquery.fcgi?term=BCL11B"	BCL11B) 21 1 4.568452 -0.703552 162 253.02 1.561852
=HYPERLINK("http://www.godatabase.org/cgi-bin/go.cgi?query=GO:0048675&auto_wild_cards=yes&view=query&action=query&search_constraint=terms"	GO:0048675_axon_extension) =HYPERLINK("http://www.ncbi.nih.gov/gquery/gquery.fcgi?term=ULK2"	ULK2) 21 1 4.568452 -0.703552 162 253.02 1.561852
=HYPERLINK("http://www.godatabase.org/cgi-bin/go.cgi?query=GO:0000003&auto_wild_cards=yes&view=query&action=query&search_constraint=terms"	GO:0000003_reproduction) =HYPERLINK("http://www.ncbi.nih.gov/gquery/gquery.fcgi?term=PGM3"	PGM3) 379 6 1.518799 -0.701041 163 253.52 1.555337
=HYPERLINK("http://www.godatabase.org/cgi-bin/go.cgi?query=GO:0000003&auto_wild_cards=yes&view=query&action=query&search_constraint=terms"	GO:0000003_reproduction) =HYPERLINK("http://www.ncbi.nih.gov/gquery/gquery.fcgi?term=TDRD7"	TDRD7) 379 6 1.518799 -0.701041 163 253.52 1.555337
=HYPERLINK("http://www.godatabase.org/cgi-bin/go.cgi?query=GO:0000003&auto_wild_cards=yes&view=query&action=query&search_constraint=terms"	GO:0000003_reproduction) =HYPERLINK("http://www.ncbi.nih.gov/gquery/gquery.fcgi?term=LAMB1-1"	LAMB1-1) 379 6 1.518799 -0.701041 163 253.52 1.555337
=HYPERLINK("http://www.godatabase.org/cgi-bin/go.cgi?query=GO:0000003&auto_wild_cards=yes&view=query&action=query&search_constraint=terms"	GO:0000003_reproduction) =HYPERLINK("http://www.ncbi.nih.gov/gquery/gquery.fcgi?term=CRTAP"	CRTAP) 379 6 1.518799 -0.701041 163 253.52 1.555337
=HYPERLINK("http://www.godatabase.org/cgi-bin/go.cgi?query=GO:0000003&auto_wild_cards=yes&view=query&action=query&search_constraint=terms"	GO:0000003_reproduction) =HYPERLINK("http://www.ncbi.nih.gov/gquery/gquery.fcgi?term=ADAMTS1"	ADAMTS1) 379 6 1.518799 -0.701041 163 253.52 1.555337
=HYPERLINK("http://www.godatabase.org/cgi-bin/go.cgi?query=GO:0000003&auto_wild_cards=yes&view=query&action=query&search_constraint=terms"	GO:0000003_reproduction) =HYPERLINK("http://www.ncbi.nih.gov/gquery/gquery.fcgi?term=KDR"	KDR) 379 6 1.518799 -0.701041 163 253.52 1.555337
=HYPERLINK("http://www.godatabase.org/cgi-bin/go.cgi?query=GO:0009309&auto_wild_cards=yes&view=query&action=query&search_constraint=terms"	GO:0009309_amine_biosynthetic_process) =HYPERLINK("http://www.ncbi.nih.gov/gquery/gquery.fcgi?term=AMD1"	AMD1) 22 1 4.360795 -0.685501 170 263.37 1.549235
=HYPERLINK("http://www.godatabase.org/cgi-bin/go.cgi?query=GO:0010463&auto_wild_cards=yes&view=query&action=query&search_constraint=terms"	GO:0010463_mesenchymal_cell_proliferation) =HYPERLINK("http://www.ncbi.nih.gov/gquery/gquery.fcgi?term=KDR"	KDR) 22 1 4.360795 -0.685501 170 263.37 1.549235
=HYPERLINK("http://www.godatabase.org/cgi-bin/go.cgi?query=GO:0010464&auto_wild_cards=yes&view=query&action=query&search_constraint=terms"	GO:0010464_regulation_of_mesenchymal_cell_proliferation) =HYPERLINK("http://www.ncbi.nih.gov/gquery/gquery.fcgi?term=KDR"	KDR) 22 1 4.360795 -0.685501 170 263.37 1.549235
=HYPERLINK("http://www.godatabase.org/cgi-bin/go.cgi?query=GO:0021675&auto_wild_cards=yes&view=query&action=query&search_constraint=terms"	GO:0021675_nerve_development) =HYPERLINK("http://www.ncbi.nih.gov/gquery/gquery.fcgi?term=NTF3"	NTF3) 22 1 4.360795 -0.685501 170 263.37 1.549235
=HYPERLINK("http://www.godatabase.org/cgi-bin/go.cgi?query=GO:0030705&auto_wild_cards=yes&view=query&action=query&search_constraint=terms"	GO:0030705_cytoskeleton-dependent_intracellular_transport) =HYPERLINK("http://www.ncbi.nih.gov/gquery/gquery.fcgi?term=DST"	DST) 22 1 4.360795 -0.685501 170 263.37 1.549235
=HYPERLINK("http://www.godatabase.org/cgi-bin/go.cgi?query=GO:0032886&auto_wild_cards=yes&view=query&action=query&search_constraint=terms"	GO:0032886_regulation_of_microtubule-based_process) =HYPERLINK("http://www.ncbi.nih.gov/gquery/gquery.fcgi?term=DST"	DST) 22 1 4.360795 -0.685501 170 263.37 1.549235
=HYPERLINK("http://www.godatabase.org/cgi-bin/go.cgi?query=GO:0034660&auto_wild_cards=yes&view=query&action=query&search_constraint=terms"	GO:0034660_ncRNA_metabolic_process) =HYPERLINK("http://www.ncbi.nih.gov/gquery/gquery.fcgi?term=WDR55"	WDR55) 22 1 4.360795 -0.685501 170 263.37 1.549235
=HYPERLINK("http://www.godatabase.org/cgi-bin/go.cgi?query=GO:0045664&auto_wild_cards=yes&view=query&action=query&search_constraint=terms"	GO:0045664_regulation_of_neuron_differentiation) =HYPERLINK("http://www.ncbi.nih.gov/gquery/gquery.fcgi?term=IRX3"	IRX3) 82 2 2.339939 -0.677381 171 264.77 1.548363
=HYPERLINK("http://www.godatabase.org/cgi-bin/go.cgi?query=GO:0045664&auto_wild_cards=yes&view=query&action=query&search_constraint=terms"	GO:0045664_regulation_of_neuron_differentiation) =HYPERLINK("http://www.ncbi.nih.gov/gquery/gquery.fcgi?term=ULK2"	ULK2) 82 2 2.339939 -0.677381 171 264.77 1.548363
=HYPERLINK("http://www.godatabase.org/cgi-bin/go.cgi?query=GO:0019953&auto_wild_cards=yes&view=query&action=query&search_constraint=terms"	GO:0019953_sexual_reproduction) =HYPERLINK("http://www.ncbi.nih.gov/gquery/gquery.fcgi?term=PGM3"	PGM3) 228 4 1.683114 -0.673134 172 265.23 1.542035
=HYPERLINK("http://www.godatabase.org/cgi-bin/go.cgi?query=GO:0019953&auto_wild_cards=yes&view=query&action=query&search_constraint=terms"	GO:0019953_sexual_reproduction) =HYPERLINK("http://www.ncbi.nih.gov/gquery/gquery.fcgi?term=TDRD7"	TDRD7) 228 4 1.683114 -0.673134 172 265.23 1.542035
=HYPERLINK("http://www.godatabase.org/cgi-bin/go.cgi?query=GO:0019953&auto_wild_cards=yes&view=query&action=query&search_constraint=terms"	GO:0019953_sexual_reproduction) =HYPERLINK("http://www.ncbi.nih.gov/gquery/gquery.fcgi?term=CRTAP"	CRTAP) 228 4 1.683114 -0.673134 172 265.23 1.542035
=HYPERLINK("http://www.godatabase.org/cgi-bin/go.cgi?query=GO:0019953&auto_wild_cards=yes&view=query&action=query&search_constraint=terms"	GO:0019953_sexual_reproduction) =HYPERLINK("http://www.ncbi.nih.gov/gquery/gquery.fcgi?term=ADAMTS1"	ADAMTS1) 228 4 1.683114 -0.673134 172 265.23 1.542035
=HYPERLINK("http://www.godatabase.org/cgi-bin/go.cgi?query=GO:0032501&auto_wild_cards=yes&view=query&action=query&search_constraint=terms"	GO:0032501_multicellular_organismal_process) =HYPERLINK("http://www.ncbi.nih.gov/gquery/gquery.fcgi?term=IRX3"	IRX3) 2183 26 1.142636 -0.672898 173 265.37 1.533931
=HYPERLINK("http://www.godatabase.org/cgi-bin/go.cgi?query=GO:0032501&auto_wild_cards=yes&view=query&action=query&search_constraint=terms"	GO:0032501_multicellular_organismal_process) =HYPERLINK("http://www.ncbi.nih.gov/gquery/gquery.fcgi?term=HMGCR"	HMGCR) 2183 26 1.142636 -0.672898 173 265.37 1.533931
=HYPERLINK("http://www.godatabase.org/cgi-bin/go.cgi?query=GO:0032501&auto_wild_cards=yes&view=query&action=query&search_constraint=terms"	GO:0032501_multicellular_organismal_process) =HYPERLINK("http://www.ncbi.nih.gov/gquery/gquery.fcgi?term=BRSK2"	BRSK2) 2183 26 1.142636 -0.672898 173 265.37 1.533931
=HYPERLINK("http://www.godatabase.org/cgi-bin/go.cgi?query=GO:0032501&auto_wild_cards=yes&view=query&action=query&search_constraint=terms"	GO:0032501_multicellular_organismal_process) =HYPERLINK("http://www.ncbi.nih.gov/gquery/gquery.fcgi?term=POSTN"	POSTN) 2183 26 1.142636 -0.672898 173 265.37 1.533931
=HYPERLINK("http://www.godatabase.org/cgi-bin/go.cgi?query=GO:0032501&auto_wild_cards=yes&view=query&action=query&search_constraint=terms"	GO:0032501_multicellular_organismal_process) =HYPERLINK("http://www.ncbi.nih.gov/gquery/gquery.fcgi?term=SOX6"	SOX6) 2183 26 1.142636 -0.672898 173 265.37 1.533931
=HYPERLINK("http://www.godatabase.org/cgi-bin/go.cgi?query=GO:0032501&auto_wild_cards=yes&view=query&action=query&search_constraint=terms"	GO:0032501_multicellular_organismal_process) =HYPERLINK("http://www.ncbi.nih.gov/gquery/gquery.fcgi?term=ABCA4"	ABCA4) 2183 26 1.142636 -0.672898 173 265.37 1.533931
=HYPERLINK("http://www.godatabase.org/cgi-bin/go.cgi?query=GO:0032501&auto_wild_cards=yes&view=query&action=query&search_constraint=terms"	GO:0032501_multicellular_organismal_process) =HYPERLINK("http://www.ncbi.nih.gov/gquery/gquery.fcgi?term=TPM2"	TPM2) 2183 26 1.142636 -0.672898 173 265.37 1.533931
=HYPERLINK("http://www.godatabase.org/cgi-bin/go.cgi?query=GO:0032501&auto_wild_cards=yes&view=query&action=query&search_constraint=terms"	GO:0032501_multicellular_organismal_process) =HYPERLINK("http://www.ncbi.nih.gov/gquery/gquery.fcgi?term=MFRP"	MFRP) 2183 26 1.142636 -0.672898 173 265.37 1.533931
=HYPERLINK("http://www.godatabase.org/cgi-bin/go.cgi?query=GO:0032501&auto_wild_cards=yes&view=query&action=query&search_constraint=terms"	GO:0032501_multicellular_organismal_process) =HYPERLINK("http://www.ncbi.nih.gov/gquery/gquery.fcgi?term=ANK"	ANK) 2183 26 1.142636 -0.672898 173 265.37 1.533931
=HYPERLINK("http://www.godatabase.org/cgi-bin/go.cgi?query=GO:0032501&auto_wild_cards=yes&view=query&action=query&search_constraint=terms"	GO:0032501_multicellular_organismal_process) =HYPERLINK("http://www.ncbi.nih.gov/gquery/gquery.fcgi?term=BCL11B"	BCL11B) 2183 26 1.142636 -0.672898 173 265.37 1.533931
=HYPERLINK("http://www.godatabase.org/cgi-bin/go.cgi?query=GO:0032501&auto_wild_cards=yes&view=query&action=query&search_constraint=terms"	GO:0032501_multicellular_organismal_process) =HYPERLINK("http://www.ncbi.nih.gov/gquery/gquery.fcgi?term=AMD1"	AMD1) 2183 26 1.142636 -0.672898 173 265.37 1.533931
=HYPERLINK("http://www.godatabase.org/cgi-bin/go.cgi?query=GO:0032501&auto_wild_cards=yes&view=query&action=query&search_constraint=terms"	GO:0032501_multicellular_organismal_process) =HYPERLINK("http://www.ncbi.nih.gov/gquery/gquery.fcgi?term=COL8A1"	COL8A1) 2183 26 1.142636 -0.672898 173 265.37 1.533931
=HYPERLINK("http://www.godatabase.org/cgi-bin/go.cgi?query=GO:0032501&auto_wild_cards=yes&view=query&action=query&search_constraint=terms"	GO:0032501_multicellular_organismal_process) =HYPERLINK("http://www.ncbi.nih.gov/gquery/gquery.fcgi?term=GUCA1B"	GUCA1B) 2183 26 1.142636 -0.672898 173 265.37 1.533931
=HYPERLINK("http://www.godatabase.org/cgi-bin/go.cgi?query=GO:0032501&auto_wild_cards=yes&view=query&action=query&search_constraint=terms"	GO:0032501_multicellular_organismal_process) =HYPERLINK("http://www.ncbi.nih.gov/gquery/gquery.fcgi?term=NTF3"	NTF3) 2183 26 1.142636 -0.672898 173 265.37 1.533931
=HYPERLINK("http://www.godatabase.org/cgi-bin/go.cgi?query=GO:0032501&auto_wild_cards=yes&view=query&action=query&search_constraint=terms"	GO:0032501_multicellular_organismal_process) =HYPERLINK("http://www.ncbi.nih.gov/gquery/gquery.fcgi?term=CRYAB"	CRYAB) 2183 26 1.142636 -0.672898 173 265.37 1.533931
=HYPERLINK("http://www.godatabase.org/cgi-bin/go.cgi?query=GO:0032501&auto_wild_cards=yes&view=query&action=query&search_constraint=terms"	GO:0032501_multicellular_organismal_process) =HYPERLINK("http://www.ncbi.nih.gov/gquery/gquery.fcgi?term=DTX1"	DTX1) 2183 26 1.142636 -0.672898 173 265.37 1.533931
=HYPERLINK("http://www.godatabase.org/cgi-bin/go.cgi?query=GO:0032501&auto_wild_cards=yes&view=query&action=query&search_constraint=terms"	GO:0032501_multicellular_organismal_process) =HYPERLINK("http://www.ncbi.nih.gov/gquery/gquery.fcgi?term=CCNF"	CCNF) 2183 26 1.142636 -0.672898 173 265.37 1.533931
=HYPERLINK("http://www.godatabase.org/cgi-bin/go.cgi?query=GO:0032501&auto_wild_cards=yes&view=query&action=query&search_constraint=terms"	GO:0032501_multicellular_organismal_process) =HYPERLINK("http://www.ncbi.nih.gov/gquery/gquery.fcgi?term=NID1"	NID1) 2183 26 1.142636 -0.672898 173 265.37 1.533931
=HYPERLINK("http://www.godatabase.org/cgi-bin/go.cgi?query=GO:0032501&auto_wild_cards=yes&view=query&action=query&search_constraint=terms"	GO:0032501_multicellular_organismal_process) =HYPERLINK("http://www.ncbi.nih.gov/gquery/gquery.fcgi?term=KDR"	KDR) 2183 26 1.142636 -0.672898 173 265.37 1.533931
=HYPERLINK("http://www.godatabase.org/cgi-bin/go.cgi?query=GO:0032501&auto_wild_cards=yes&view=query&action=query&search_constraint=terms"	GO:0032501_multicellular_organismal_process) =HYPERLINK("http://www.ncbi.nih.gov/gquery/gquery.fcgi?term=PGM3"	PGM3) 2183 26 1.142636 -0.672898 173 265.37 1.533931
=HYPERLINK("http://www.godatabase.org/cgi-bin/go.cgi?query=GO:0032501&auto_wild_cards=yes&view=query&action=query&search_constraint=terms"	GO:0032501_multicellular_organismal_process) =HYPERLINK("http://www.ncbi.nih.gov/gquery/gquery.fcgi?term=ITGA6"	ITGA6) 2183 26 1.142636 -0.672898 173 265.37 1.533931
=HYPERLINK("http://www.godatabase.org/cgi-bin/go.cgi?query=GO:0032501&auto_wild_cards=yes&view=query&action=query&search_constraint=terms"	GO:0032501_multicellular_organismal_process) =HYPERLINK("http://www.ncbi.nih.gov/gquery/gquery.fcgi?term=ULK2"	ULK2) 2183 26 1.142636 -0.672898 173 265.37 1.533931
=HYPERLINK("http://www.godatabase.org/cgi-bin/go.cgi?query=GO:0032501&auto_wild_cards=yes&view=query&action=query&search_constraint=terms"	GO:0032501_multicellular_organismal_process) =HYPERLINK("http://www.ncbi.nih.gov/gquery/gquery.fcgi?term=LAMB1-1"	LAMB1-1) 2183 26 1.142636 -0.672898 173 265.37 1.533931
=HYPERLINK("http://www.godatabase.org/cgi-bin/go.cgi?query=GO:0032501&auto_wild_cards=yes&view=query&action=query&search_constraint=terms"	GO:0032501_multicellular_organismal_process) =HYPERLINK("http://www.ncbi.nih.gov/gquery/gquery.fcgi?term=PLCG2"	PLCG2) 2183 26 1.142636 -0.672898 173 265.37 1.533931
=HYPERLINK("http://www.godatabase.org/cgi-bin/go.cgi?query=GO:0032501&auto_wild_cards=yes&view=query&action=query&search_constraint=terms"	GO:0032501_multicellular_organismal_process) =HYPERLINK("http://www.ncbi.nih.gov/gquery/gquery.fcgi?term=ADAMTS1"	ADAMTS1) 2183 26 1.142636 -0.672898 173 265.37 1.533931
=HYPERLINK("http://www.godatabase.org/cgi-bin/go.cgi?query=GO:0032501&auto_wild_cards=yes&view=query&action=query&search_constraint=terms"	GO:0032501_multicellular_organismal_process) =HYPERLINK("http://www.ncbi.nih.gov/gquery/gquery.fcgi?term=DST"	DST) 2183 26 1.142636 -0.672898 173 265.37 1.533931
=HYPERLINK("http://www.godatabase.org/cgi-bin/go.cgi?query=GO:0006575&auto_wild_cards=yes&view=query&action=query&search_constraint=terms"	GO:0006575_cellular_amino_acid_derivative_metabolic_process) =HYPERLINK("http://www.ncbi.nih.gov/gquery/gquery.fcgi?term=AMD1"	AMD1) 83 2 2.311747 -0.669518 175 266.53 1.523029
=HYPERLINK("http://www.godatabase.org/cgi-bin/go.cgi?query=GO:0006575&auto_wild_cards=yes&view=query&action=query&search_constraint=terms"	GO:0006575_cellular_amino_acid_derivative_metabolic_process) =HYPERLINK("http://www.ncbi.nih.gov/gquery/gquery.fcgi?term=CRYM"	CRYM) 83 2 2.311747 -0.669518 175 266.53 1.523029
=HYPERLINK("http://www.godatabase.org/cgi-bin/go.cgi?query=GO:0030198&auto_wild_cards=yes&view=query&action=query&search_constraint=terms"	GO:0030198_extracellular_matrix_organization) =HYPERLINK("http://www.ncbi.nih.gov/gquery/gquery.fcgi?term=POSTN"	POSTN) 83 2 2.311747 -0.669518 175 266.53 1.523029
=HYPERLINK("http://www.godatabase.org/cgi-bin/go.cgi?query=GO:0030198&auto_wild_cards=yes&view=query&action=query&search_constraint=terms"	GO:0030198_extracellular_matrix_organization) =HYPERLINK("http://www.ncbi.nih.gov/gquery/gquery.fcgi?term=NID1"	NID1) 83 2 2.311747 -0.669518 175 266.53 1.523029
=HYPERLINK("http://www.godatabase.org/cgi-bin/go.cgi?query=GO:0007018&auto_wild_cards=yes&view=query&action=query&search_constraint=terms"	GO:0007018_microtubule-based_movement) =HYPERLINK("http://www.ncbi.nih.gov/gquery/gquery.fcgi?term=DST"	DST) 23 1 4.171196 -0.668345 178 271.06 1.522809
=HYPERLINK("http://www.godatabase.org/cgi-bin/go.cgi?query=GO:0008542&auto_wild_cards=yes&view=query&action=query&search_constraint=terms"	GO:0008542_visual_learning) =HYPERLINK("http://www.ncbi.nih.gov/gquery/gquery.fcgi?term=HMGCR"	HMGCR) 23 1 4.171196 -0.668345 178 271.06 1.522809
=HYPERLINK("http://www.godatabase.org/cgi-bin/go.cgi?query=GO:0030512&auto_wild_cards=yes&view=query&action=query&search_constraint=terms"	GO:0030512_negative_regulation_of_transforming_growth_factor_beta_receptor_signaling_pathway) =HYPERLINK("http://www.ncbi.nih.gov/gquery/gquery.fcgi?term=HTRA1"	HTRA1) 23 1 4.171196 -0.668345 178 271.06 1.522809
=HYPERLINK("http://www.godatabase.org/cgi-bin/go.cgi?query=GO:0045137&auto_wild_cards=yes&view=query&action=query&search_constraint=terms"	GO:0045137_development_of_primary_sexual_characteristics) =HYPERLINK("http://www.ncbi.nih.gov/gquery/gquery.fcgi?term=ADAMTS1"	ADAMTS1) 84 2 2.284226 -0.661781 179 272.02 1.519665
=HYPERLINK("http://www.godatabase.org/cgi-bin/go.cgi?query=GO:0045137&auto_wild_cards=yes&view=query&action=query&search_constraint=terms"	GO:0045137_development_of_primary_sexual_characteristics) =HYPERLINK("http://www.ncbi.nih.gov/gquery/gquery.fcgi?term=KDR"	KDR) 84 2 2.284226 -0.661781 179 272.02 1.519665
=HYPERLINK("http://www.godatabase.org/cgi-bin/go.cgi?query=GO:0001541&auto_wild_cards=yes&view=query&action=query&search_constraint=terms"	GO:0001541_ovarian_follicle_development) =HYPERLINK("http://www.ncbi.nih.gov/gquery/gquery.fcgi?term=KDR"	KDR) 24 1 3.997396 -0.652007 183 279.16 1.525464
=HYPERLINK("http://www.godatabase.org/cgi-bin/go.cgi?query=GO:0006650&auto_wild_cards=yes&view=query&action=query&search_constraint=terms"	GO:0006650_glycerophospholipid_metabolic_process) =HYPERLINK("http://www.ncbi.nih.gov/gquery/gquery.fcgi?term=PIP5K1B"	PIP5K1B) 24 1 3.997396 -0.652007 183 279.16 1.525464
=HYPERLINK("http://www.godatabase.org/cgi-bin/go.cgi?query=GO:0007632&auto_wild_cards=yes&view=query&action=query&search_constraint=terms"	GO:0007632_visual_behavior) =HYPERLINK("http://www.ncbi.nih.gov/gquery/gquery.fcgi?term=HMGCR"	HMGCR) 24 1 3.997396 -0.652007 183 279.16 1.525464
=HYPERLINK("http://www.godatabase.org/cgi-bin/go.cgi?query=GO:0050679&auto_wild_cards=yes&view=query&action=query&search_constraint=terms"	GO:0050679_positive_regulation_of_epithelial_cell_proliferation) =HYPERLINK("http://www.ncbi.nih.gov/gquery/gquery.fcgi?term=KDR"	KDR) 24 1 3.997396 -0.652007 183 279.16 1.525464
=HYPERLINK("http://www.godatabase.org/cgi-bin/go.cgi?query=GO:0050890&auto_wild_cards=yes&view=query&action=query&search_constraint=terms"	GO:0050890_cognition) =HYPERLINK("http://www.ncbi.nih.gov/gquery/gquery.fcgi?term=GUCA1B"	GUCA1B) 233 4 1.646996 -0.650975 184 279.59 1.519511
=HYPERLINK("http://www.godatabase.org/cgi-bin/go.cgi?query=GO:0050890&auto_wild_cards=yes&view=query&action=query&search_constraint=terms"	GO:0050890_cognition) =HYPERLINK("http://www.ncbi.nih.gov/gquery/gquery.fcgi?term=HMGCR"	HMGCR) 233 4 1.646996 -0.650975 184 279.59 1.519511
=HYPERLINK("http://www.godatabase.org/cgi-bin/go.cgi?query=GO:0050890&auto_wild_cards=yes&view=query&action=query&search_constraint=terms"	GO:0050890_cognition) =HYPERLINK("http://www.ncbi.nih.gov/gquery/gquery.fcgi?term=ABCA4"	ABCA4) 233 4 1.646996 -0.650975 184 279.59 1.519511
=HYPERLINK("http://www.godatabase.org/cgi-bin/go.cgi?query=GO:0050890&auto_wild_cards=yes&view=query&action=query&search_constraint=terms"	GO:0050890_cognition) =HYPERLINK("http://www.ncbi.nih.gov/gquery/gquery.fcgi?term=MFRP"	MFRP) 233 4 1.646996 -0.650975 184 279.59 1.519511
=HYPERLINK("http://www.godatabase.org/cgi-bin/go.cgi?query=GO:0032504&auto_wild_cards=yes&view=query&action=query&search_constraint=terms"	GO:0032504_multicellular_organism_reproduction) =HYPERLINK("http://www.ncbi.nih.gov/gquery/gquery.fcgi?term=ADAMTS1"	ADAMTS1) 86 2 2.231105 -0.646670 186 280.86 1.510000
=HYPERLINK("http://www.godatabase.org/cgi-bin/go.cgi?query=GO:0032504&auto_wild_cards=yes&view=query&action=query&search_constraint=terms"	GO:0032504_multicellular_organism_reproduction) =HYPERLINK("http://www.ncbi.nih.gov/gquery/gquery.fcgi?term=KDR"	KDR) 86 2 2.231105 -0.646670 186 280.86 1.510000
=HYPERLINK("http://www.godatabase.org/cgi-bin/go.cgi?query=GO:0048609&auto_wild_cards=yes&view=query&action=query&search_constraint=terms"	GO:0048609_reproductive_process_in_a_multicellular_organism) =HYPERLINK("http://www.ncbi.nih.gov/gquery/gquery.fcgi?term=ADAMTS1"	ADAMTS1) 86 2 2.231105 -0.646670 186 280.86 1.510000
=HYPERLINK("http://www.godatabase.org/cgi-bin/go.cgi?query=GO:0048609&auto_wild_cards=yes&view=query&action=query&search_constraint=terms"	GO:0048609_reproductive_process_in_a_multicellular_organism) =HYPERLINK("http://www.ncbi.nih.gov/gquery/gquery.fcgi?term=KDR"	KDR) 86 2 2.231105 -0.646670 186 280.86 1.510000
=HYPERLINK("http://www.godatabase.org/cgi-bin/go.cgi?query=GO:0048699&auto_wild_cards=yes&view=query&action=query&search_constraint=terms"	GO:0048699_generation_of_neurons) =HYPERLINK("http://www.ncbi.nih.gov/gquery/gquery.fcgi?term=IRX3"	IRX3) 396 6 1.453598 -0.642585 187 281.72 1.506524
=HYPERLINK("http://www.godatabase.org/cgi-bin/go.cgi?query=GO:0048699&auto_wild_cards=yes&view=query&action=query&search_constraint=terms"	GO:0048699_generation_of_neurons) =HYPERLINK("http://www.ncbi.nih.gov/gquery/gquery.fcgi?term=NTF3"	NTF3) 396 6 1.453598 -0.642585 187 281.72 1.506524
=HYPERLINK("http://www.godatabase.org/cgi-bin/go.cgi?query=GO:0048699&auto_wild_cards=yes&view=query&action=query&search_constraint=terms"	GO:0048699_generation_of_neurons) =HYPERLINK("http://www.ncbi.nih.gov/gquery/gquery.fcgi?term=ULK2"	ULK2) 396 6 1.453598 -0.642585 187 281.72 1.506524
=HYPERLINK("http://www.godatabase.org/cgi-bin/go.cgi?query=GO:0048699&auto_wild_cards=yes&view=query&action=query&search_constraint=terms"	GO:0048699_generation_of_neurons) =HYPERLINK("http://www.ncbi.nih.gov/gquery/gquery.fcgi?term=BCL11B"	BCL11B) 396 6 1.453598 -0.642585 187 281.72 1.506524
=HYPERLINK("http://www.godatabase.org/cgi-bin/go.cgi?query=GO:0048699&auto_wild_cards=yes&view=query&action=query&search_constraint=terms"	GO:0048699_generation_of_neurons) =HYPERLINK("http://www.ncbi.nih.gov/gquery/gquery.fcgi?term=BRSK2"	BRSK2) 396 6 1.453598 -0.642585 187 281.72 1.506524
=HYPERLINK("http://www.godatabase.org/cgi-bin/go.cgi?query=GO:0048699&auto_wild_cards=yes&view=query&action=query&search_constraint=terms"	GO:0048699_generation_of_neurons) =HYPERLINK("http://www.ncbi.nih.gov/gquery/gquery.fcgi?term=DST"	DST) 396 6 1.453598 -0.642585 187 281.72 1.506524
=HYPERLINK("http://www.godatabase.org/cgi-bin/go.cgi?query=GO:0001822&auto_wild_cards=yes&view=query&action=query&search_constraint=terms"	GO:0001822_kidney_development) =HYPERLINK("http://www.ncbi.nih.gov/gquery/gquery.fcgi?term=ADAMTS1"	ADAMTS1) 87 2 2.205460 -0.639290 188 282.95 1.505053
=HYPERLINK("http://www.godatabase.org/cgi-bin/go.cgi?query=GO:0001822&auto_wild_cards=yes&view=query&action=query&search_constraint=terms"	GO:0001822_kidney_development) =HYPERLINK("http://www.ncbi.nih.gov/gquery/gquery.fcgi?term=NID1"	NID1) 87 2 2.205460 -0.639290 188 282.95 1.505053
=HYPERLINK("http://www.godatabase.org/cgi-bin/go.cgi?query=GO:0050852&auto_wild_cards=yes&view=query&action=query&search_constraint=terms"	GO:0050852_T_cell_receptor_signaling_pathway) =HYPERLINK("http://www.ncbi.nih.gov/gquery/gquery.fcgi?term=PLCG2"	PLCG2) 25 1 3.837500 -0.636419 189 288.17 1.524709
=HYPERLINK("http://www.godatabase.org/cgi-bin/go.cgi?query=GO:0010959&auto_wild_cards=yes&view=query&action=query&search_constraint=terms"	GO:0010959_regulation_of_metal_ion_transport) =HYPERLINK("http://www.ncbi.nih.gov/gquery/gquery.fcgi?term=PLCG2"	PLCG2) 26 1 3.689904 -0.621524 192 295.23 1.537656
=HYPERLINK("http://www.godatabase.org/cgi-bin/go.cgi?query=GO:0045665&auto_wild_cards=yes&view=query&action=query&search_constraint=terms"	GO:0045665_negative_regulation_of_neuron_differentiation) =HYPERLINK("http://www.ncbi.nih.gov/gquery/gquery.fcgi?term=IRX3"	IRX3) 26 1 3.689904 -0.621524 192 295.23 1.537656
=HYPERLINK("http://www.godatabase.org/cgi-bin/go.cgi?query=GO:0050873&auto_wild_cards=yes&view=query&action=query&search_constraint=terms"	GO:0050873_brown_fat_cell_differentiation) =HYPERLINK("http://www.ncbi.nih.gov/gquery/gquery.fcgi?term=ITGA6"	ITGA6) 26 1 3.689904 -0.621524 192 295.23 1.537656
=HYPERLINK("http://www.godatabase.org/cgi-bin/go.cgi?query=GO:0007422&auto_wild_cards=yes&view=query&action=query&search_constraint=terms"	GO:0007422_peripheral_nervous_system_development) =HYPERLINK("http://www.ncbi.nih.gov/gquery/gquery.fcgi?term=NTF3"	NTF3) 27 1 3.553241 -0.607268 194 301.48 1.554021
=HYPERLINK("http://www.godatabase.org/cgi-bin/go.cgi?query=GO:0032496&auto_wild_cards=yes&view=query&action=query&search_constraint=terms"	GO:0032496_response_to_lipopolysaccharide) =HYPERLINK("http://www.ncbi.nih.gov/gquery/gquery.fcgi?term=PLCG2"	PLCG2) 27 1 3.553241 -0.607268 194 301.48 1.554021
=HYPERLINK("http://www.godatabase.org/cgi-bin/go.cgi?query=GO:0006470&auto_wild_cards=yes&view=query&action=query&search_constraint=terms"	GO:0006470_protein_amino_acid_dephosphorylation) =HYPERLINK("http://www.ncbi.nih.gov/gquery/gquery.fcgi?term=DUSP6"	DUSP6) 28 1 3.426339 -0.593605 195 306.98 1.574256
=HYPERLINK("http://www.godatabase.org/cgi-bin/go.cgi?query=GO:0042490&auto_wild_cards=yes&view=query&action=query&search_constraint=terms"	GO:0042490_mechanoreceptor_differentiation) =HYPERLINK("http://www.ncbi.nih.gov/gquery/gquery.fcgi?term=NTF3"	NTF3) 29 1 3.308190 -0.580493 197 314.47 1.596294
=HYPERLINK("http://www.godatabase.org/cgi-bin/go.cgi?query=GO:0048066&auto_wild_cards=yes&view=query&action=query&search_constraint=terms"	GO:0048066_pigmentation_during_development) =HYPERLINK("http://www.ncbi.nih.gov/gquery/gquery.fcgi?term=SLC45A2"	SLC45A2) 29 1 3.308190 -0.580493 197 314.47 1.596294
=HYPERLINK("http://www.godatabase.org/cgi-bin/go.cgi?query=GO:0060249&auto_wild_cards=yes&view=query&action=query&search_constraint=terms"	GO:0060249_anatomical_structure_homeostasis) =HYPERLINK("http://www.ncbi.nih.gov/gquery/gquery.fcgi?term=ABCA4"	ABCA4) 96 2 1.998698 -0.577694 198 315.43 1.593081
=HYPERLINK("http://www.godatabase.org/cgi-bin/go.cgi?query=GO:0060249&auto_wild_cards=yes&view=query&action=query&search_constraint=terms"	GO:0060249_anatomical_structure_homeostasis) =HYPERLINK("http://www.ncbi.nih.gov/gquery/gquery.fcgi?term=KDR"	KDR) 96 2 1.998698 -0.577694 198 315.43 1.593081
=HYPERLINK("http://www.godatabase.org/cgi-bin/go.cgi?query=GO:0007600&auto_wild_cards=yes&view=query&action=query&search_constraint=terms"	GO:0007600_sensory_perception) =HYPERLINK("http://www.ncbi.nih.gov/gquery/gquery.fcgi?term=GUCA1B"	GUCA1B) 172 3 1.673328 -0.575106 199 315.91 1.587487
=HYPERLINK("http://www.godatabase.org/cgi-bin/go.cgi?query=GO:0007600&auto_wild_cards=yes&view=query&action=query&search_constraint=terms"	GO:0007600_sensory_perception) =HYPERLINK("http://www.ncbi.nih.gov/gquery/gquery.fcgi?term=ABCA4"	ABCA4) 172 3 1.673328 -0.575106 199 315.91 1.587487
=HYPERLINK("http://www.godatabase.org/cgi-bin/go.cgi?query=GO:0007600&auto_wild_cards=yes&view=query&action=query&search_constraint=terms"	GO:0007600_sensory_perception) =HYPERLINK("http://www.ncbi.nih.gov/gquery/gquery.fcgi?term=MFRP"	MFRP) 172 3 1.673328 -0.575106 199 315.91 1.587487
=HYPERLINK("http://www.godatabase.org/cgi-bin/go.cgi?query=GO:0007219&auto_wild_cards=yes&view=query&action=query&search_constraint=terms"	GO:0007219_Notch_signaling_pathway) =HYPERLINK("http://www.ncbi.nih.gov/gquery/gquery.fcgi?term=DTX1"	DTX1) 30 1 3.197917 -0.567894 201 323.36 1.608756
=HYPERLINK("http://www.godatabase.org/cgi-bin/go.cgi?query=GO:0031668&auto_wild_cards=yes&view=query&action=query&search_constraint=terms"	GO:0031668_cellular_response_to_extracellular_stimulus) =HYPERLINK("http://www.ncbi.nih.gov/gquery/gquery.fcgi?term=ITGA6"	ITGA6) 30 1 3.197917 -0.567894 201 323.36 1.608756
=HYPERLINK("http://www.godatabase.org/cgi-bin/go.cgi?query=GO:0007548&auto_wild_cards=yes&view=query&action=query&search_constraint=terms"	GO:0007548_sex_differentiation) =HYPERLINK("http://www.ncbi.nih.gov/gquery/gquery.fcgi?term=ADAMTS1"	ADAMTS1) 98 2 1.957908 -0.565083 203 324.25 1.597291
=HYPERLINK("http://www.godatabase.org/cgi-bin/go.cgi?query=GO:0007548&auto_wild_cards=yes&view=query&action=query&search_constraint=terms"	GO:0007548_sex_differentiation) =HYPERLINK("http://www.ncbi.nih.gov/gquery/gquery.fcgi?term=KDR"	KDR) 98 2 1.957908 -0.565083 203 324.25 1.597291
=HYPERLINK("http://www.godatabase.org/cgi-bin/go.cgi?query=GO:0009314&auto_wild_cards=yes&view=query&action=query&search_constraint=terms"	GO:0009314_response_to_radiation) =HYPERLINK("http://www.ncbi.nih.gov/gquery/gquery.fcgi?term=GUCA1B"	GUCA1B) 98 2 1.957908 -0.565083 203 324.25 1.597291
=HYPERLINK("http://www.godatabase.org/cgi-bin/go.cgi?query=GO:0009314&auto_wild_cards=yes&view=query&action=query&search_constraint=terms"	GO:0009314_response_to_radiation) =HYPERLINK("http://www.ncbi.nih.gov/gquery/gquery.fcgi?term=HMGCR"	HMGCR) 98 2 1.957908 -0.565083 203 324.25 1.597291
=HYPERLINK("http://www.godatabase.org/cgi-bin/go.cgi?query=GO:0006486&auto_wild_cards=yes&view=query&action=query&search_constraint=terms"	GO:0006486_protein_amino_acid_glycosylation) =HYPERLINK("http://www.ncbi.nih.gov/gquery/gquery.fcgi?term=GALNT10"	GALNT10) 31 1 3.094758 -0.555774 210 334.21 1.591476
=HYPERLINK("http://www.godatabase.org/cgi-bin/go.cgi?query=GO:0006694&auto_wild_cards=yes&view=query&action=query&search_constraint=terms"	GO:0006694_steroid_biosynthetic_process) =HYPERLINK("http://www.ncbi.nih.gov/gquery/gquery.fcgi?term=HMGCR"	HMGCR) 31 1 3.094758 -0.555774 210 334.21 1.591476
=HYPERLINK("http://www.godatabase.org/cgi-bin/go.cgi?query=GO:0016311&auto_wild_cards=yes&view=query&action=query&search_constraint=terms"	GO:0016311_dephosphorylation) =HYPERLINK("http://www.ncbi.nih.gov/gquery/gquery.fcgi?term=DUSP6"	DUSP6) 31 1 3.094758 -0.555774 210 334.21 1.591476
=HYPERLINK("http://www.godatabase.org/cgi-bin/go.cgi?query=GO:0043269&auto_wild_cards=yes&view=query&action=query&search_constraint=terms"	GO:0043269_regulation_of_ion_transport) =HYPERLINK("http://www.ncbi.nih.gov/gquery/gquery.fcgi?term=PLCG2"	PLCG2) 31 1 3.094758 -0.555774 210 334.21 1.591476
=HYPERLINK("http://www.godatabase.org/cgi-bin/go.cgi?query=GO:0043413&auto_wild_cards=yes&view=query&action=query&search_constraint=terms"	GO:0043413_biopolymer_glycosylation) =HYPERLINK("http://www.ncbi.nih.gov/gquery/gquery.fcgi?term=GALNT10"	GALNT10) 31 1 3.094758 -0.555774 210 334.21 1.591476
=HYPERLINK("http://www.godatabase.org/cgi-bin/go.cgi?query=GO:0046632&auto_wild_cards=yes&view=query&action=query&search_constraint=terms"	GO:0046632_alpha-beta_T_cell_differentiation) =HYPERLINK("http://www.ncbi.nih.gov/gquery/gquery.fcgi?term=BCL11B"	BCL11B) 31 1 3.094758 -0.555774 210 334.21 1.591476
=HYPERLINK("http://www.godatabase.org/cgi-bin/go.cgi?query=GO:0070085&auto_wild_cards=yes&view=query&action=query&search_constraint=terms"	GO:0070085_glycosylation) =HYPERLINK("http://www.ncbi.nih.gov/gquery/gquery.fcgi?term=GALNT10"	GALNT10) 31 1 3.094758 -0.555774 210 334.21 1.591476
=HYPERLINK("http://www.godatabase.org/cgi-bin/go.cgi?query=GO:0006793&auto_wild_cards=yes&view=query&action=query&search_constraint=terms"	GO:0006793_phosphorus_metabolic_process) =HYPERLINK("http://www.ncbi.nih.gov/gquery/gquery.fcgi?term=HMGCR"	HMGCR) 340 5 1.410846 -0.554636 212 334.66 1.578585
=HYPERLINK("http://www.godatabase.org/cgi-bin/go.cgi?query=GO:0006793&auto_wild_cards=yes&view=query&action=query&search_constraint=terms"	GO:0006793_phosphorus_metabolic_process) =HYPERLINK("http://www.ncbi.nih.gov/gquery/gquery.fcgi?term=HK2"	HK2) 340 5 1.410846 -0.554636 212 334.66 1.578585
=HYPERLINK("http://www.godatabase.org/cgi-bin/go.cgi?query=GO:0006793&auto_wild_cards=yes&view=query&action=query&search_constraint=terms"	GO:0006793_phosphorus_metabolic_process) =HYPERLINK("http://www.ncbi.nih.gov/gquery/gquery.fcgi?term=BRSK2"	BRSK2) 340 5 1.410846 -0.554636 212 334.66 1.578585
=HYPERLINK("http://www.godatabase.org/cgi-bin/go.cgi?query=GO:0006793&auto_wild_cards=yes&view=query&action=query&search_constraint=terms"	GO:0006793_phosphorus_metabolic_process) =HYPERLINK("http://www.ncbi.nih.gov/gquery/gquery.fcgi?term=DUSP6"	DUSP6) 340 5 1.410846 -0.554636 212 334.66 1.578585
=HYPERLINK("http://www.godatabase.org/cgi-bin/go.cgi?query=GO:0006793&auto_wild_cards=yes&view=query&action=query&search_constraint=terms"	GO:0006793_phosphorus_metabolic_process) =HYPERLINK("http://www.ncbi.nih.gov/gquery/gquery.fcgi?term=VLDLR"	VLDLR) 340 5 1.410846 -0.554636 212 334.66 1.578585
=HYPERLINK("http://www.godatabase.org/cgi-bin/go.cgi?query=GO:0006796&auto_wild_cards=yes&view=query&action=query&search_constraint=terms"	GO:0006796_phosphate_metabolic_process) =HYPERLINK("http://www.ncbi.nih.gov/gquery/gquery.fcgi?term=HMGCR"	HMGCR) 340 5 1.410846 -0.554636 212 334.66 1.578585
=HYPERLINK("http://www.godatabase.org/cgi-bin/go.cgi?query=GO:0006796&auto_wild_cards=yes&view=query&action=query&search_constraint=terms"	GO:0006796_phosphate_metabolic_process) =HYPERLINK("http://www.ncbi.nih.gov/gquery/gquery.fcgi?term=HK2"	HK2) 340 5 1.410846 -0.554636 212 334.66 1.578585
=HYPERLINK("http://www.godatabase.org/cgi-bin/go.cgi?query=GO:0006796&auto_wild_cards=yes&view=query&action=query&search_constraint=terms"	GO:0006796_phosphate_metabolic_process) =HYPERLINK("http://www.ncbi.nih.gov/gquery/gquery.fcgi?term=BRSK2"	BRSK2) 340 5 1.410846 -0.554636 212 334.66 1.578585
=HYPERLINK("http://www.godatabase.org/cgi-bin/go.cgi?query=GO:0006796&auto_wild_cards=yes&view=query&action=query&search_constraint=terms"	GO:0006796_phosphate_metabolic_process) =HYPERLINK("http://www.ncbi.nih.gov/gquery/gquery.fcgi?term=DUSP6"	DUSP6) 340 5 1.410846 -0.554636 212 334.66 1.578585
=HYPERLINK("http://www.godatabase.org/cgi-bin/go.cgi?query=GO:0006796&auto_wild_cards=yes&view=query&action=query&search_constraint=terms"	GO:0006796_phosphate_metabolic_process) =HYPERLINK("http://www.ncbi.nih.gov/gquery/gquery.fcgi?term=VLDLR"	VLDLR) 340 5 1.410846 -0.554636 212 334.66 1.578585
=HYPERLINK("http://www.godatabase.org/cgi-bin/go.cgi?query=GO:0048856&auto_wild_cards=yes&view=query&action=query&search_constraint=terms"	GO:0048856_anatomical_structure_development) =HYPERLINK("http://www.ncbi.nih.gov/gquery/gquery.fcgi?term=IRX3"	IRX3) 1688 20 1.136700 -0.552357 213 335.03 1.572911
=HYPERLINK("http://www.godatabase.org/cgi-bin/go.cgi?query=GO:0048856&auto_wild_cards=yes&view=query&action=query&search_constraint=terms"	GO:0048856_anatomical_structure_development) =HYPERLINK("http://www.ncbi.nih.gov/gquery/gquery.fcgi?term=NTF3"	NTF3) 1688 20 1.136700 -0.552357 213 335.03 1.572911
=HYPERLINK("http://www.godatabase.org/cgi-bin/go.cgi?query=GO:0048856&auto_wild_cards=yes&view=query&action=query&search_constraint=terms"	GO:0048856_anatomical_structure_development) =HYPERLINK("http://www.ncbi.nih.gov/gquery/gquery.fcgi?term=DTX1"	DTX1) 1688 20 1.136700 -0.552357 213 335.03 1.572911
=HYPERLINK("http://www.godatabase.org/cgi-bin/go.cgi?query=GO:0048856&auto_wild_cards=yes&view=query&action=query&search_constraint=terms"	GO:0048856_anatomical_structure_development) =HYPERLINK("http://www.ncbi.nih.gov/gquery/gquery.fcgi?term=CRYAB"	CRYAB) 1688 20 1.136700 -0.552357 213 335.03 1.572911
=HYPERLINK("http://www.godatabase.org/cgi-bin/go.cgi?query=GO:0048856&auto_wild_cards=yes&view=query&action=query&search_constraint=terms"	GO:0048856_anatomical_structure_development) =HYPERLINK("http://www.ncbi.nih.gov/gquery/gquery.fcgi?term=CCNF"	CCNF) 1688 20 1.136700 -0.552357 213 335.03 1.572911
=HYPERLINK("http://www.godatabase.org/cgi-bin/go.cgi?query=GO:0048856&auto_wild_cards=yes&view=query&action=query&search_constraint=terms"	GO:0048856_anatomical_structure_development) =HYPERLINK("http://www.ncbi.nih.gov/gquery/gquery.fcgi?term=BRSK2"	BRSK2) 1688 20 1.136700 -0.552357 213 335.03 1.572911
=HYPERLINK("http://www.godatabase.org/cgi-bin/go.cgi?query=GO:0048856&auto_wild_cards=yes&view=query&action=query&search_constraint=terms"	GO:0048856_anatomical_structure_development) =HYPERLINK("http://www.ncbi.nih.gov/gquery/gquery.fcgi?term=NID1"	NID1) 1688 20 1.136700 -0.552357 213 335.03 1.572911
=HYPERLINK("http://www.godatabase.org/cgi-bin/go.cgi?query=GO:0048856&auto_wild_cards=yes&view=query&action=query&search_constraint=terms"	GO:0048856_anatomical_structure_development) =HYPERLINK("http://www.ncbi.nih.gov/gquery/gquery.fcgi?term=POSTN"	POSTN) 1688 20 1.136700 -0.552357 213 335.03 1.572911
=HYPERLINK("http://www.godatabase.org/cgi-bin/go.cgi?query=GO:0048856&auto_wild_cards=yes&view=query&action=query&search_constraint=terms"	GO:0048856_anatomical_structure_development) =HYPERLINK("http://www.ncbi.nih.gov/gquery/gquery.fcgi?term=SOX6"	SOX6) 1688 20 1.136700 -0.552357 213 335.03 1.572911
=HYPERLINK("http://www.godatabase.org/cgi-bin/go.cgi?query=GO:0048856&auto_wild_cards=yes&view=query&action=query&search_constraint=terms"	GO:0048856_anatomical_structure_development) =HYPERLINK("http://www.ncbi.nih.gov/gquery/gquery.fcgi?term=KDR"	KDR) 1688 20 1.136700 -0.552357 213 335.03 1.572911
=HYPERLINK("http://www.godatabase.org/cgi-bin/go.cgi?query=GO:0048856&auto_wild_cards=yes&view=query&action=query&search_constraint=terms"	GO:0048856_anatomical_structure_development) =HYPERLINK("http://www.ncbi.nih.gov/gquery/gquery.fcgi?term=PGM3"	PGM3) 1688 20 1.136700 -0.552357 213 335.03 1.572911
=HYPERLINK("http://www.godatabase.org/cgi-bin/go.cgi?query=GO:0048856&auto_wild_cards=yes&view=query&action=query&search_constraint=terms"	GO:0048856_anatomical_structure_development) =HYPERLINK("http://www.ncbi.nih.gov/gquery/gquery.fcgi?term=ANK"	ANK) 1688 20 1.136700 -0.552357 213 335.03 1.572911
=HYPERLINK("http://www.godatabase.org/cgi-bin/go.cgi?query=GO:0048856&auto_wild_cards=yes&view=query&action=query&search_constraint=terms"	GO:0048856_anatomical_structure_development) =HYPERLINK("http://www.ncbi.nih.gov/gquery/gquery.fcgi?term=SYNE2"	SYNE2) 1688 20 1.136700 -0.552357 213 335.03 1.572911
=HYPERLINK("http://www.godatabase.org/cgi-bin/go.cgi?query=GO:0048856&auto_wild_cards=yes&view=query&action=query&search_constraint=terms"	GO:0048856_anatomical_structure_development) =HYPERLINK("http://www.ncbi.nih.gov/gquery/gquery.fcgi?term=ITGA6"	ITGA6) 1688 20 1.136700 -0.552357 213 335.03 1.572911
=HYPERLINK("http://www.godatabase.org/cgi-bin/go.cgi?query=GO:0048856&auto_wild_cards=yes&view=query&action=query&search_constraint=terms"	GO:0048856_anatomical_structure_development) =HYPERLINK("http://www.ncbi.nih.gov/gquery/gquery.fcgi?term=ULK2"	ULK2) 1688 20 1.136700 -0.552357 213 335.03 1.572911
=HYPERLINK("http://www.godatabase.org/cgi-bin/go.cgi?query=GO:0048856&auto_wild_cards=yes&view=query&action=query&search_constraint=terms"	GO:0048856_anatomical_structure_development) =HYPERLINK("http://www.ncbi.nih.gov/gquery/gquery.fcgi?term=BCL11B"	BCL11B) 1688 20 1.136700 -0.552357 213 335.03 1.572911
=HYPERLINK("http://www.godatabase.org/cgi-bin/go.cgi?query=GO:0048856&auto_wild_cards=yes&view=query&action=query&search_constraint=terms"	GO:0048856_anatomical_structure_development) =HYPERLINK("http://www.ncbi.nih.gov/gquery/gquery.fcgi?term=PLCG2"	PLCG2) 1688 20 1.136700 -0.552357 213 335.03 1.572911
=HYPERLINK("http://www.godatabase.org/cgi-bin/go.cgi?query=GO:0048856&auto_wild_cards=yes&view=query&action=query&search_constraint=terms"	GO:0048856_anatomical_structure_development) =HYPERLINK("http://www.ncbi.nih.gov/gquery/gquery.fcgi?term=ADAMTS1"	ADAMTS1) 1688 20 1.136700 -0.552357 213 335.03 1.572911
=HYPERLINK("http://www.godatabase.org/cgi-bin/go.cgi?query=GO:0048856&auto_wild_cards=yes&view=query&action=query&search_constraint=terms"	GO:0048856_anatomical_structure_development) =HYPERLINK("http://www.ncbi.nih.gov/gquery/gquery.fcgi?term=COL8A1"	COL8A1) 1688 20 1.136700 -0.552357 213 335.03 1.572911
=HYPERLINK("http://www.godatabase.org/cgi-bin/go.cgi?query=GO:0048856&auto_wild_cards=yes&view=query&action=query&search_constraint=terms"	GO:0048856_anatomical_structure_development) =HYPERLINK("http://www.ncbi.nih.gov/gquery/gquery.fcgi?term=DST"	DST) 1688 20 1.136700 -0.552357 213 335.03 1.572911
=HYPERLINK("http://www.godatabase.org/cgi-bin/go.cgi?query=GO:0050768&auto_wild_cards=yes&view=query&action=query&search_constraint=terms"	GO:0050768_negative_regulation_of_neurogenesis) =HYPERLINK("http://www.ncbi.nih.gov/gquery/gquery.fcgi?term=ULK2"	ULK2) 32 1 2.998047 -0.544102 216 339.12 1.570000
=HYPERLINK("http://www.godatabase.org/cgi-bin/go.cgi?query=GO:0050770&auto_wild_cards=yes&view=query&action=query&search_constraint=terms"	GO:0050770_regulation_of_axonogenesis) =HYPERLINK("http://www.ncbi.nih.gov/gquery/gquery.fcgi?term=ULK2"	ULK2) 32 1 2.998047 -0.544102 216 339.12 1.570000
=HYPERLINK("http://www.godatabase.org/cgi-bin/go.cgi?query=GO:0051493&auto_wild_cards=yes&view=query&action=query&search_constraint=terms"	GO:0051493_regulation_of_cytoskeleton_organization) =HYPERLINK("http://www.ncbi.nih.gov/gquery/gquery.fcgi?term=DST"	DST) 32 1 2.998047 -0.544102 216 339.12 1.570000
=HYPERLINK("http://www.godatabase.org/cgi-bin/go.cgi?query=GO:0048666&auto_wild_cards=yes&view=query&action=query&search_constraint=terms"	GO:0048666_neuron_development) =HYPERLINK("http://www.ncbi.nih.gov/gquery/gquery.fcgi?term=NTF3"	NTF3) 262 4 1.464695 -0.536835 217 340.85 1.570737
=HYPERLINK("http://www.godatabase.org/cgi-bin/go.cgi?query=GO:0048666&auto_wild_cards=yes&view=query&action=query&search_constraint=terms"	GO:0048666_neuron_development) =HYPERLINK("http://www.ncbi.nih.gov/gquery/gquery.fcgi?term=BCL11B"	BCL11B) 262 4 1.464695 -0.536835 217 340.85 1.570737
=HYPERLINK("http://www.godatabase.org/cgi-bin/go.cgi?query=GO:0048666&auto_wild_cards=yes&view=query&action=query&search_constraint=terms"	GO:0048666_neuron_development) =HYPERLINK("http://www.ncbi.nih.gov/gquery/gquery.fcgi?term=ULK2"	ULK2) 262 4 1.464695 -0.536835 217 340.85 1.570737
=HYPERLINK("http://www.godatabase.org/cgi-bin/go.cgi?query=GO:0048666&auto_wild_cards=yes&view=query&action=query&search_constraint=terms"	GO:0048666_neuron_development) =HYPERLINK("http://www.ncbi.nih.gov/gquery/gquery.fcgi?term=DST"	DST) 262 4 1.464695 -0.536835 217 340.85 1.570737
=HYPERLINK("http://www.godatabase.org/cgi-bin/go.cgi?query=GO:0002562&auto_wild_cards=yes&view=query&action=query&search_constraint=terms"	GO:0002562_somatic_diversification_of_immune_receptors_via_germline_recombination_within_a_single_locus) =HYPERLINK("http://www.ncbi.nih.gov/gquery/gquery.fcgi?term=BCL11B"	BCL11B) 33 1 2.907197 -0.532852 220 346.27 1.573955
=HYPERLINK("http://www.godatabase.org/cgi-bin/go.cgi?query=GO:0007565&auto_wild_cards=yes&view=query&action=query&search_constraint=terms"	GO:0007565_female_pregnancy) =HYPERLINK("http://www.ncbi.nih.gov/gquery/gquery.fcgi?term=LAMB1-1"	LAMB1-1) 33 1 2.907197 -0.532852 220 346.27 1.573955
=HYPERLINK("http://www.godatabase.org/cgi-bin/go.cgi?query=GO:0016444&auto_wild_cards=yes&view=query&action=query&search_constraint=terms"	GO:0016444_somatic_cell_DNA_recombination) =HYPERLINK("http://www.ncbi.nih.gov/gquery/gquery.fcgi?term=BCL11B"	BCL11B) 33 1 2.907197 -0.532852 220 346.27 1.573955
=HYPERLINK("http://www.godatabase.org/cgi-bin/go.cgi?query=GO:0016043&auto_wild_cards=yes&view=query&action=query&search_constraint=terms"	GO:0016043_cellular_component_organization) =HYPERLINK("http://www.ncbi.nih.gov/gquery/gquery.fcgi?term=SYNE2"	SYNE2) 964 12 1.194243 -0.531837 221 346.36 1.567240
=HYPERLINK("http://www.godatabase.org/cgi-bin/go.cgi?query=GO:0016043&auto_wild_cards=yes&view=query&action=query&search_constraint=terms"	GO:0016043_cellular_component_organization) =HYPERLINK("http://www.ncbi.nih.gov/gquery/gquery.fcgi?term=NTF3"	NTF3) 964 12 1.194243 -0.531837 221 346.36 1.567240
=HYPERLINK("http://www.godatabase.org/cgi-bin/go.cgi?query=GO:0016043&auto_wild_cards=yes&view=query&action=query&search_constraint=terms"	GO:0016043_cellular_component_organization) =HYPERLINK("http://www.ncbi.nih.gov/gquery/gquery.fcgi?term=ITGA6"	ITGA6) 964 12 1.194243 -0.531837 221 346.36 1.567240
=HYPERLINK("http://www.godatabase.org/cgi-bin/go.cgi?query=GO:0016043&auto_wild_cards=yes&view=query&action=query&search_constraint=terms"	GO:0016043_cellular_component_organization) =HYPERLINK("http://www.ncbi.nih.gov/gquery/gquery.fcgi?term=NOLC1"	NOLC1) 964 12 1.194243 -0.531837 221 346.36 1.567240
=HYPERLINK("http://www.godatabase.org/cgi-bin/go.cgi?query=GO:0016043&auto_wild_cards=yes&view=query&action=query&search_constraint=terms"	GO:0016043_cellular_component_organization) =HYPERLINK("http://www.ncbi.nih.gov/gquery/gquery.fcgi?term=BCL11B"	BCL11B) 964 12 1.194243 -0.531837 221 346.36 1.567240
=HYPERLINK("http://www.godatabase.org/cgi-bin/go.cgi?query=GO:0016043&auto_wild_cards=yes&view=query&action=query&search_constraint=terms"	GO:0016043_cellular_component_organization) =HYPERLINK("http://www.ncbi.nih.gov/gquery/gquery.fcgi?term=ULK2"	ULK2) 964 12 1.194243 -0.531837 221 346.36 1.567240
=HYPERLINK("http://www.godatabase.org/cgi-bin/go.cgi?query=GO:0016043&auto_wild_cards=yes&view=query&action=query&search_constraint=terms"	GO:0016043_cellular_component_organization) =HYPERLINK("http://www.ncbi.nih.gov/gquery/gquery.fcgi?term=CUGBP2"	CUGBP2) 964 12 1.194243 -0.531837 221 346.36 1.567240
=HYPERLINK("http://www.godatabase.org/cgi-bin/go.cgi?query=GO:0016043&auto_wild_cards=yes&view=query&action=query&search_constraint=terms"	GO:0016043_cellular_component_organization) =HYPERLINK("http://www.ncbi.nih.gov/gquery/gquery.fcgi?term=BRSK2"	BRSK2) 964 12 1.194243 -0.531837 221 346.36 1.567240
=HYPERLINK("http://www.godatabase.org/cgi-bin/go.cgi?query=GO:0016043&auto_wild_cards=yes&view=query&action=query&search_constraint=terms"	GO:0016043_cellular_component_organization) =HYPERLINK("http://www.ncbi.nih.gov/gquery/gquery.fcgi?term=POSTN"	POSTN) 964 12 1.194243 -0.531837 221 346.36 1.567240
=HYPERLINK("http://www.godatabase.org/cgi-bin/go.cgi?query=GO:0016043&auto_wild_cards=yes&view=query&action=query&search_constraint=terms"	GO:0016043_cellular_component_organization) =HYPERLINK("http://www.ncbi.nih.gov/gquery/gquery.fcgi?term=NID1"	NID1) 964 12 1.194243 -0.531837 221 346.36 1.567240
=HYPERLINK("http://www.godatabase.org/cgi-bin/go.cgi?query=GO:0016043&auto_wild_cards=yes&view=query&action=query&search_constraint=terms"	GO:0016043_cellular_component_organization) =HYPERLINK("http://www.ncbi.nih.gov/gquery/gquery.fcgi?term=SOX6"	SOX6) 964 12 1.194243 -0.531837 221 346.36 1.567240
=HYPERLINK("http://www.godatabase.org/cgi-bin/go.cgi?query=GO:0016043&auto_wild_cards=yes&view=query&action=query&search_constraint=terms"	GO:0016043_cellular_component_organization) =HYPERLINK("http://www.ncbi.nih.gov/gquery/gquery.fcgi?term=DST"	DST) 964 12 1.194243 -0.531837 221 346.36 1.567240
=HYPERLINK("http://www.godatabase.org/cgi-bin/go.cgi?query=GO:0050767&auto_wild_cards=yes&view=query&action=query&search_constraint=terms"	GO:0050767_regulation_of_neurogenesis) =HYPERLINK("http://www.ncbi.nih.gov/gquery/gquery.fcgi?term=IRX3"	IRX3) 104 2 1.844952 -0.529327 222 347.63 1.565901
=HYPERLINK("http://www.godatabase.org/cgi-bin/go.cgi?query=GO:0050767&auto_wild_cards=yes&view=query&action=query&search_constraint=terms"	GO:0050767_regulation_of_neurogenesis) =HYPERLINK("http://www.ncbi.nih.gov/gquery/gquery.fcgi?term=ULK2"	ULK2) 104 2 1.844952 -0.529327 222 347.63 1.565901
=HYPERLINK("http://www.godatabase.org/cgi-bin/go.cgi?query=GO:0048731&auto_wild_cards=yes&view=query&action=query&search_constraint=terms"	GO:0048731_system_development) =HYPERLINK("http://www.ncbi.nih.gov/gquery/gquery.fcgi?term=IRX3"	IRX3) 1609 19 1.132885 -0.528908 223 347.72 1.559283
=HYPERLINK("http://www.godatabase.org/cgi-bin/go.cgi?query=GO:0048731&auto_wild_cards=yes&view=query&action=query&search_constraint=terms"	GO:0048731_system_development) =HYPERLINK("http://www.ncbi.nih.gov/gquery/gquery.fcgi?term=NTF3"	NTF3) 1609 19 1.132885 -0.528908 223 347.72 1.559283
=HYPERLINK("http://www.godatabase.org/cgi-bin/go.cgi?query=GO:0048731&auto_wild_cards=yes&view=query&action=query&search_constraint=terms"	GO:0048731_system_development) =HYPERLINK("http://www.ncbi.nih.gov/gquery/gquery.fcgi?term=CRYAB"	CRYAB) 1609 19 1.132885 -0.528908 223 347.72 1.559283
=HYPERLINK("http://www.godatabase.org/cgi-bin/go.cgi?query=GO:0048731&auto_wild_cards=yes&view=query&action=query&search_constraint=terms"	GO:0048731_system_development) =HYPERLINK("http://www.ncbi.nih.gov/gquery/gquery.fcgi?term=DTX1"	DTX1) 1609 19 1.132885 -0.528908 223 347.72 1.559283
=HYPERLINK("http://www.godatabase.org/cgi-bin/go.cgi?query=GO:0048731&auto_wild_cards=yes&view=query&action=query&search_constraint=terms"	GO:0048731_system_development) =HYPERLINK("http://www.ncbi.nih.gov/gquery/gquery.fcgi?term=CCNF"	CCNF) 1609 19 1.132885 -0.528908 223 347.72 1.559283
=HYPERLINK("http://www.godatabase.org/cgi-bin/go.cgi?query=GO:0048731&auto_wild_cards=yes&view=query&action=query&search_constraint=terms"	GO:0048731_system_development) =HYPERLINK("http://www.ncbi.nih.gov/gquery/gquery.fcgi?term=BRSK2"	BRSK2) 1609 19 1.132885 -0.528908 223 347.72 1.559283
=HYPERLINK("http://www.godatabase.org/cgi-bin/go.cgi?query=GO:0048731&auto_wild_cards=yes&view=query&action=query&search_constraint=terms"	GO:0048731_system_development) =HYPERLINK("http://www.ncbi.nih.gov/gquery/gquery.fcgi?term=POSTN"	POSTN) 1609 19 1.132885 -0.528908 223 347.72 1.559283
=HYPERLINK("http://www.godatabase.org/cgi-bin/go.cgi?query=GO:0048731&auto_wild_cards=yes&view=query&action=query&search_constraint=terms"	GO:0048731_system_development) =HYPERLINK("http://www.ncbi.nih.gov/gquery/gquery.fcgi?term=NID1"	NID1) 1609 19 1.132885 -0.528908 223 347.72 1.559283
=HYPERLINK("http://www.godatabase.org/cgi-bin/go.cgi?query=GO:0048731&auto_wild_cards=yes&view=query&action=query&search_constraint=terms"	GO:0048731_system_development) =HYPERLINK("http://www.ncbi.nih.gov/gquery/gquery.fcgi?term=SOX6"	SOX6) 1609 19 1.132885 -0.528908 223 347.72 1.559283
=HYPERLINK("http://www.godatabase.org/cgi-bin/go.cgi?query=GO:0048731&auto_wild_cards=yes&view=query&action=query&search_constraint=terms"	GO:0048731_system_development) =HYPERLINK("http://www.ncbi.nih.gov/gquery/gquery.fcgi?term=KDR"	KDR) 1609 19 1.132885 -0.528908 223 347.72 1.559283
=HYPERLINK("http://www.godatabase.org/cgi-bin/go.cgi?query=GO:0048731&auto_wild_cards=yes&view=query&action=query&search_constraint=terms"	GO:0048731_system_development) =HYPERLINK("http://www.ncbi.nih.gov/gquery/gquery.fcgi?term=ANK"	ANK) 1609 19 1.132885 -0.528908 223 347.72 1.559283
=HYPERLINK("http://www.godatabase.org/cgi-bin/go.cgi?query=GO:0048731&auto_wild_cards=yes&view=query&action=query&search_constraint=terms"	GO:0048731_system_development) =HYPERLINK("http://www.ncbi.nih.gov/gquery/gquery.fcgi?term=PGM3"	PGM3) 1609 19 1.132885 -0.528908 223 347.72 1.559283
=HYPERLINK("http://www.godatabase.org/cgi-bin/go.cgi?query=GO:0048731&auto_wild_cards=yes&view=query&action=query&search_constraint=terms"	GO:0048731_system_development) =HYPERLINK("http://www.ncbi.nih.gov/gquery/gquery.fcgi?term=ITGA6"	ITGA6) 1609 19 1.132885 -0.528908 223 347.72 1.559283
=HYPERLINK("http://www.godatabase.org/cgi-bin/go.cgi?query=GO:0048731&auto_wild_cards=yes&view=query&action=query&search_constraint=terms"	GO:0048731_system_development) =HYPERLINK("http://www.ncbi.nih.gov/gquery/gquery.fcgi?term=BCL11B"	BCL11B) 1609 19 1.132885 -0.528908 223 347.72 1.559283
=HYPERLINK("http://www.godatabase.org/cgi-bin/go.cgi?query=GO:0048731&auto_wild_cards=yes&view=query&action=query&search_constraint=terms"	GO:0048731_system_development) =HYPERLINK("http://www.ncbi.nih.gov/gquery/gquery.fcgi?term=ULK2"	ULK2) 1609 19 1.132885 -0.528908 223 347.72 1.559283
=HYPERLINK("http://www.godatabase.org/cgi-bin/go.cgi?query=GO:0048731&auto_wild_cards=yes&view=query&action=query&search_constraint=terms"	GO:0048731_system_development) =HYPERLINK("http://www.ncbi.nih.gov/gquery/gquery.fcgi?term=PLCG2"	PLCG2) 1609 19 1.132885 -0.528908 223 347.72 1.559283
=HYPERLINK("http://www.godatabase.org/cgi-bin/go.cgi?query=GO:0048731&auto_wild_cards=yes&view=query&action=query&search_constraint=terms"	GO:0048731_system_development) =HYPERLINK("http://www.ncbi.nih.gov/gquery/gquery.fcgi?term=ADAMTS1"	ADAMTS1) 1609 19 1.132885 -0.528908 223 347.72 1.559283
=HYPERLINK("http://www.godatabase.org/cgi-bin/go.cgi?query=GO:0048731&auto_wild_cards=yes&view=query&action=query&search_constraint=terms"	GO:0048731_system_development) =HYPERLINK("http://www.ncbi.nih.gov/gquery/gquery.fcgi?term=COL8A1"	COL8A1) 1609 19 1.132885 -0.528908 223 347.72 1.559283
=HYPERLINK("http://www.godatabase.org/cgi-bin/go.cgi?query=GO:0048731&auto_wild_cards=yes&view=query&action=query&search_constraint=terms"	GO:0048731_system_development) =HYPERLINK("http://www.ncbi.nih.gov/gquery/gquery.fcgi?term=DST"	DST) 1609 19 1.132885 -0.528908 223 347.72 1.559283
=HYPERLINK("http://www.godatabase.org/cgi-bin/go.cgi?query=GO:0002200&auto_wild_cards=yes&view=query&action=query&search_constraint=terms"	GO:0002200_somatic_diversification_of_immune_receptors) =HYPERLINK("http://www.ncbi.nih.gov/gquery/gquery.fcgi?term=BCL11B"	BCL11B) 34 1 2.821691 -0.521996 227 353.41 1.556872
=HYPERLINK("http://www.godatabase.org/cgi-bin/go.cgi?query=GO:0002237&auto_wild_cards=yes&view=query&action=query&search_constraint=terms"	GO:0002237_response_to_molecule_of_bacterial_origin) =HYPERLINK("http://www.ncbi.nih.gov/gquery/gquery.fcgi?term=PLCG2"	PLCG2) 34 1 2.821691 -0.521996 227 353.41 1.556872
=HYPERLINK("http://www.godatabase.org/cgi-bin/go.cgi?query=GO:0010721&auto_wild_cards=yes&view=query&action=query&search_constraint=terms"	GO:0010721_negative_regulation_of_cell_development) =HYPERLINK("http://www.ncbi.nih.gov/gquery/gquery.fcgi?term=ULK2"	ULK2) 34 1 2.821691 -0.521996 227 353.41 1.556872
=HYPERLINK("http://www.godatabase.org/cgi-bin/go.cgi?query=GO:0030509&auto_wild_cards=yes&view=query&action=query&search_constraint=terms"	GO:0030509_BMP_signaling_pathway) =HYPERLINK("http://www.ncbi.nih.gov/gquery/gquery.fcgi?term=HTRA1"	HTRA1) 34 1 2.821691 -0.521996 227 353.41 1.556872
=HYPERLINK("http://www.godatabase.org/cgi-bin/go.cgi?query=GO:0045859&auto_wild_cards=yes&view=query&action=query&search_constraint=terms"	GO:0045859_regulation_of_protein_kinase_activity) =HYPERLINK("http://www.ncbi.nih.gov/gquery/gquery.fcgi?term=HMGCR"	HMGCR) 107 2 1.793224 -0.512534 228 355.52 1.559298
=HYPERLINK("http://www.godatabase.org/cgi-bin/go.cgi?query=GO:0045859&auto_wild_cards=yes&view=query&action=query&search_constraint=terms"	GO:0045859_regulation_of_protein_kinase_activity) =HYPERLINK("http://www.ncbi.nih.gov/gquery/gquery.fcgi?term=VLDLR"	VLDLR) 107 2 1.793224 -0.512534 228 355.52 1.559298
=HYPERLINK("http://www.godatabase.org/cgi-bin/go.cgi?query=GO:0006869&auto_wild_cards=yes&view=query&action=query&search_constraint=terms"	GO:0006869_lipid_transport) =HYPERLINK("http://www.ncbi.nih.gov/gquery/gquery.fcgi?term=ABCA4"	ABCA4) 35 1 2.741071 -0.511514 231 359.17 1.554848
=HYPERLINK("http://www.godatabase.org/cgi-bin/go.cgi?query=GO:0007292&auto_wild_cards=yes&view=query&action=query&search_constraint=terms"	GO:0007292_female_gamete_generation) =HYPERLINK("http://www.ncbi.nih.gov/gquery/gquery.fcgi?term=ADAMTS1"	ADAMTS1) 35 1 2.741071 -0.511514 231 359.17 1.554848
=HYPERLINK("http://www.godatabase.org/cgi-bin/go.cgi?query=GO:0016051&auto_wild_cards=yes&view=query&action=query&search_constraint=terms"	GO:0016051_carbohydrate_biosynthetic_process) =HYPERLINK("http://www.ncbi.nih.gov/gquery/gquery.fcgi?term=PGM3"	PGM3) 35 1 2.741071 -0.511514 231 359.17 1.554848
=HYPERLINK("http://www.godatabase.org/cgi-bin/go.cgi?query=GO:0006469&auto_wild_cards=yes&view=query&action=query&search_constraint=terms"	GO:0006469_negative_regulation_of_protein_kinase_activity) =HYPERLINK("http://www.ncbi.nih.gov/gquery/gquery.fcgi?term=HMGCR"	HMGCR) 36 1 2.664931 -0.501382 236 365.92 1.550508
=HYPERLINK("http://www.godatabase.org/cgi-bin/go.cgi?query=GO:0030278&auto_wild_cards=yes&view=query&action=query&search_constraint=terms"	GO:0030278_regulation_of_ossification) =HYPERLINK("http://www.ncbi.nih.gov/gquery/gquery.fcgi?term=ANK"	ANK) 36 1 2.664931 -0.501382 236 365.92 1.550508
=HYPERLINK("http://www.godatabase.org/cgi-bin/go.cgi?query=GO:0033673&auto_wild_cards=yes&view=query&action=query&search_constraint=terms"	GO:0033673_negative_regulation_of_kinase_activity) =HYPERLINK("http://www.ncbi.nih.gov/gquery/gquery.fcgi?term=HMGCR"	HMGCR) 36 1 2.664931 -0.501382 236 365.92 1.550508
=HYPERLINK("http://www.godatabase.org/cgi-bin/go.cgi?query=GO:0050851&auto_wild_cards=yes&view=query&action=query&search_constraint=terms"	GO:0050851_antigen_receptor-mediated_signaling_pathway) =HYPERLINK("http://www.ncbi.nih.gov/gquery/gquery.fcgi?term=PLCG2"	PLCG2) 36 1 2.664931 -0.501382 236 365.92 1.550508
=HYPERLINK("http://www.godatabase.org/cgi-bin/go.cgi?query=GO:0050900&auto_wild_cards=yes&view=query&action=query&search_constraint=terms"	GO:0050900_leukocyte_migration) =HYPERLINK("http://www.ncbi.nih.gov/gquery/gquery.fcgi?term=ITGA6"	ITGA6) 36 1 2.664931 -0.501382 236 365.92 1.550508
=HYPERLINK("http://www.godatabase.org/cgi-bin/go.cgi?query=GO:0050906&auto_wild_cards=yes&view=query&action=query&search_constraint=terms"	GO:0050906_detection_of_stimulus_involved_in_sensory_perception) =HYPERLINK("http://www.ncbi.nih.gov/gquery/gquery.fcgi?term=GUCA1B"	GUCA1B) 37 1 2.592905 -0.491582 237 370.35 1.562658
=HYPERLINK("http://www.godatabase.org/cgi-bin/go.cgi?query=GO:0043549&auto_wild_cards=yes&view=query&action=query&search_constraint=terms"	GO:0043549_regulation_of_kinase_activity) =HYPERLINK("http://www.ncbi.nih.gov/gquery/gquery.fcgi?term=HMGCR"	HMGCR) 112 2 1.713170 -0.486010 238 371.98 1.562941
=HYPERLINK("http://www.godatabase.org/cgi-bin/go.cgi?query=GO:0043549&auto_wild_cards=yes&view=query&action=query&search_constraint=terms"	GO:0043549_regulation_of_kinase_activity) =HYPERLINK("http://www.ncbi.nih.gov/gquery/gquery.fcgi?term=VLDLR"	VLDLR) 112 2 1.713170 -0.486010 238 371.98 1.562941
=HYPERLINK("http://www.godatabase.org/cgi-bin/go.cgi?query=GO:0046907&auto_wild_cards=yes&view=query&action=query&search_constraint=terms"	GO:0046907_intracellular_transport) =HYPERLINK("http://www.ncbi.nih.gov/gquery/gquery.fcgi?term=FUSIP1"	FUSIP1) 194 3 1.483570 -0.482307 239 372.34 1.557908
=HYPERLINK("http://www.godatabase.org/cgi-bin/go.cgi?query=GO:0046907&auto_wild_cards=yes&view=query&action=query&search_constraint=terms"	GO:0046907_intracellular_transport) =HYPERLINK("http://www.ncbi.nih.gov/gquery/gquery.fcgi?term=XPO5"	XPO5) 194 3 1.483570 -0.482307 239 372.34 1.557908
=HYPERLINK("http://www.godatabase.org/cgi-bin/go.cgi?query=GO:0046907&auto_wild_cards=yes&view=query&action=query&search_constraint=terms"	GO:0046907_intracellular_transport) =HYPERLINK("http://www.ncbi.nih.gov/gquery/gquery.fcgi?term=DST"	DST) 194 3 1.483570 -0.482307 239 372.34 1.557908
=HYPERLINK("http://www.godatabase.org/cgi-bin/go.cgi?query=GO:0001570&auto_wild_cards=yes&view=query&action=query&search_constraint=terms"	GO:0001570_vasculogenesis) =HYPERLINK("http://www.ncbi.nih.gov/gquery/gquery.fcgi?term=KDR"	KDR) 38 1 2.524671 -0.482096 242 377.83 1.561281
=HYPERLINK("http://www.godatabase.org/cgi-bin/go.cgi?query=GO:0010975&auto_wild_cards=yes&view=query&action=query&search_constraint=terms"	GO:0010975_regulation_of_neuron_projection_development) =HYPERLINK("http://www.ncbi.nih.gov/gquery/gquery.fcgi?term=ULK2"	ULK2) 38 1 2.524671 -0.482096 242 377.83 1.561281
=HYPERLINK("http://www.godatabase.org/cgi-bin/go.cgi?query=GO:0051348&auto_wild_cards=yes&view=query&action=query&search_constraint=terms"	GO:0051348_negative_regulation_of_transferase_activity) =HYPERLINK("http://www.ncbi.nih.gov/gquery/gquery.fcgi?term=HMGCR"	HMGCR) 38 1 2.524671 -0.482096 242 377.83 1.561281
=HYPERLINK("http://www.godatabase.org/cgi-bin/go.cgi?query=GO:0065009&auto_wild_cards=yes&view=query&action=query&search_constraint=terms"	GO:0065009_regulation_of_molecular_function) =HYPERLINK("http://www.ncbi.nih.gov/gquery/gquery.fcgi?term=GUCA1B"	GUCA1B) 279 4 1.375448 -0.479799 243 379.09 1.560041
=HYPERLINK("http://www.godatabase.org/cgi-bin/go.cgi?query=GO:0065009&auto_wild_cards=yes&view=query&action=query&search_constraint=terms"	GO:0065009_regulation_of_molecular_function) =HYPERLINK("http://www.ncbi.nih.gov/gquery/gquery.fcgi?term=HMGCR"	HMGCR) 279 4 1.375448 -0.479799 243 379.09 1.560041
=HYPERLINK("http://www.godatabase.org/cgi-bin/go.cgi?query=GO:0065009&auto_wild_cards=yes&view=query&action=query&search_constraint=terms"	GO:0065009_regulation_of_molecular_function) =HYPERLINK("http://www.ncbi.nih.gov/gquery/gquery.fcgi?term=PLCG2"	PLCG2) 279 4 1.375448 -0.479799 243 379.09 1.560041
=HYPERLINK("http://www.godatabase.org/cgi-bin/go.cgi?query=GO:0065009&auto_wild_cards=yes&view=query&action=query&search_constraint=terms"	GO:0065009_regulation_of_molecular_function) =HYPERLINK("http://www.ncbi.nih.gov/gquery/gquery.fcgi?term=VLDLR"	VLDLR) 279 4 1.375448 -0.479799 243 379.09 1.560041
=HYPERLINK("http://www.godatabase.org/cgi-bin/go.cgi?query=GO:0006644&auto_wild_cards=yes&view=query&action=query&search_constraint=terms"	GO:0006644_phospholipid_metabolic_process) =HYPERLINK("http://www.ncbi.nih.gov/gquery/gquery.fcgi?term=PIP5K1B"	PIP5K1B) 39 1 2.459936 -0.472907 248 384.73 1.551331
=HYPERLINK("http://www.godatabase.org/cgi-bin/go.cgi?query=GO:0021953&auto_wild_cards=yes&view=query&action=query&search_constraint=terms"	GO:0021953_central_nervous_system_neuron_differentiation) =HYPERLINK("http://www.ncbi.nih.gov/gquery/gquery.fcgi?term=BCL11B"	BCL11B) 39 1 2.459936 -0.472907 248 384.73 1.551331
=HYPERLINK("http://www.godatabase.org/cgi-bin/go.cgi?query=GO:0031279&auto_wild_cards=yes&view=query&action=query&search_constraint=terms"	GO:0031279_regulation_of_cyclase_activity) =HYPERLINK("http://www.ncbi.nih.gov/gquery/gquery.fcgi?term=GUCA1B"	GUCA1B) 39 1 2.459936 -0.472907 248 384.73 1.551331
=HYPERLINK("http://www.godatabase.org/cgi-bin/go.cgi?query=GO:0042475&auto_wild_cards=yes&view=query&action=query&search_constraint=terms"	GO:0042475_odontogenesis_of_dentine-containing_tooth) =HYPERLINK("http://www.ncbi.nih.gov/gquery/gquery.fcgi?term=ITGA6"	ITGA6) 39 1 2.459936 -0.472907 248 384.73 1.551331
=HYPERLINK("http://www.godatabase.org/cgi-bin/go.cgi?query=GO:0051339&auto_wild_cards=yes&view=query&action=query&search_constraint=terms"	GO:0051339_regulation_of_lyase_activity) =HYPERLINK("http://www.ncbi.nih.gov/gquery/gquery.fcgi?term=GUCA1B"	GUCA1B) 39 1 2.459936 -0.472907 248 384.73 1.551331
=HYPERLINK("http://www.godatabase.org/cgi-bin/go.cgi?query=GO:0051338&auto_wild_cards=yes&view=query&action=query&search_constraint=terms"	GO:0051338_regulation_of_transferase_activity) =HYPERLINK("http://www.ncbi.nih.gov/gquery/gquery.fcgi?term=HMGCR"	HMGCR) 115 2 1.668478 -0.470915 249 386.19 1.550964
=HYPERLINK("http://www.godatabase.org/cgi-bin/go.cgi?query=GO:0051338&auto_wild_cards=yes&view=query&action=query&search_constraint=terms"	GO:0051338_regulation_of_transferase_activity) =HYPERLINK("http://www.ncbi.nih.gov/gquery/gquery.fcgi?term=VLDLR"	VLDLR) 115 2 1.668478 -0.470915 249 386.19 1.550964
=HYPERLINK("http://www.godatabase.org/cgi-bin/go.cgi?query=GO:0048608&auto_wild_cards=yes&view=query&action=query&search_constraint=terms"	GO:0048608_reproductive_structure_development) =HYPERLINK("http://www.ncbi.nih.gov/gquery/gquery.fcgi?term=ADAMTS1"	ADAMTS1) 116 2 1.654095 -0.466012 250 388.12 1.552480
=HYPERLINK("http://www.godatabase.org/cgi-bin/go.cgi?query=GO:0048608&auto_wild_cards=yes&view=query&action=query&search_constraint=terms"	GO:0048608_reproductive_structure_development) =HYPERLINK("http://www.ncbi.nih.gov/gquery/gquery.fcgi?term=KDR"	KDR) 116 2 1.654095 -0.466012 250 388.12 1.552480
=HYPERLINK("http://www.godatabase.org/cgi-bin/go.cgi?query=GO:0008203&auto_wild_cards=yes&view=query&action=query&search_constraint=terms"	GO:0008203_cholesterol_metabolic_process) =HYPERLINK("http://www.ncbi.nih.gov/gquery/gquery.fcgi?term=HMGCR"	HMGCR) 40 1 2.398438 -0.464000 254 391.9 1.542913
=HYPERLINK("http://www.godatabase.org/cgi-bin/go.cgi?query=GO:0017015&auto_wild_cards=yes&view=query&action=query&search_constraint=terms"	GO:0017015_regulation_of_transforming_growth_factor_beta_receptor_signaling_pathway) =HYPERLINK("http://www.ncbi.nih.gov/gquery/gquery.fcgi?term=HTRA1"	HTRA1) 40 1 2.398438 -0.464000 254 391.9 1.542913
=HYPERLINK("http://www.godatabase.org/cgi-bin/go.cgi?query=GO:0046850&auto_wild_cards=yes&view=query&action=query&search_constraint=terms"	GO:0046850_regulation_of_bone_remodeling) =HYPERLINK("http://www.ncbi.nih.gov/gquery/gquery.fcgi?term=ANK"	ANK) 40 1 2.398438 -0.464000 254 391.9 1.542913
=HYPERLINK("http://www.godatabase.org/cgi-bin/go.cgi?query=GO:0051129&auto_wild_cards=yes&view=query&action=query&search_constraint=terms"	GO:0051129_negative_regulation_of_cellular_component_organization) =HYPERLINK("http://www.ncbi.nih.gov/gquery/gquery.fcgi?term=ULK2"	ULK2) 40 1 2.398438 -0.464000 254 391.9 1.542913
=HYPERLINK("http://www.godatabase.org/cgi-bin/go.cgi?query=GO:0006519&auto_wild_cards=yes&view=query&action=query&search_constraint=terms"	GO:0006519_cellular_amino_acid_and_derivative_metabolic_process) =HYPERLINK("http://www.ncbi.nih.gov/gquery/gquery.fcgi?term=AMD1"	AMD1) 118 2 1.626059 -0.456394 256 393.68 1.537812
=HYPERLINK("http://www.godatabase.org/cgi-bin/go.cgi?query=GO:0006519&auto_wild_cards=yes&view=query&action=query&search_constraint=terms"	GO:0006519_cellular_amino_acid_and_derivative_metabolic_process) =HYPERLINK("http://www.ncbi.nih.gov/gquery/gquery.fcgi?term=CRYM"	CRYM) 118 2 1.626059 -0.456394 256 393.68 1.537812
=HYPERLINK("http://www.godatabase.org/cgi-bin/go.cgi?query=GO:0051960&auto_wild_cards=yes&view=query&action=query&search_constraint=terms"	GO:0051960_regulation_of_nervous_system_development) =HYPERLINK("http://www.ncbi.nih.gov/gquery/gquery.fcgi?term=IRX3"	IRX3) 118 2 1.626059 -0.456394 256 393.68 1.537812
=HYPERLINK("http://www.godatabase.org/cgi-bin/go.cgi?query=GO:0051960&auto_wild_cards=yes&view=query&action=query&search_constraint=terms"	GO:0051960_regulation_of_nervous_system_development) =HYPERLINK("http://www.ncbi.nih.gov/gquery/gquery.fcgi?term=ULK2"	ULK2) 118 2 1.626059 -0.456394 256 393.68 1.537812
=HYPERLINK("http://www.godatabase.org/cgi-bin/go.cgi?query=GO:0002429&auto_wild_cards=yes&view=query&action=query&search_constraint=terms"	GO:0002429_immune_response-activating_cell_surface_receptor_signaling_pathway) =HYPERLINK("http://www.ncbi.nih.gov/gquery/gquery.fcgi?term=PLCG2"	PLCG2) 41 1 2.339939 -0.455361 259 399.21 1.541351
=HYPERLINK("http://www.godatabase.org/cgi-bin/go.cgi?query=GO:0019748&auto_wild_cards=yes&view=query&action=query&search_constraint=terms"	GO:0019748_secondary_metabolic_process) =HYPERLINK("http://www.ncbi.nih.gov/gquery/gquery.fcgi?term=TYR"	TYR) 41 1 2.339939 -0.455361 259 399.21 1.541351
=HYPERLINK("http://www.godatabase.org/cgi-bin/go.cgi?query=GO:0031344&auto_wild_cards=yes&view=query&action=query&search_constraint=terms"	GO:0031344_regulation_of_cell_projection_organization) =HYPERLINK("http://www.ncbi.nih.gov/gquery/gquery.fcgi?term=ULK2"	ULK2) 41 1 2.339939 -0.455361 259 399.21 1.541351
=HYPERLINK("http://www.godatabase.org/cgi-bin/go.cgi?query=GO:0010769&auto_wild_cards=yes&view=query&action=query&search_constraint=terms"	GO:0010769_regulation_of_cell_morphogenesis_involved_in_differentiation) =HYPERLINK("http://www.ncbi.nih.gov/gquery/gquery.fcgi?term=ULK2"	ULK2) 42 1 2.284226 -0.446977 262 405.79 1.548817
=HYPERLINK("http://www.godatabase.org/cgi-bin/go.cgi?query=GO:0016125&auto_wild_cards=yes&view=query&action=query&search_constraint=terms"	GO:0016125_sterol_metabolic_process) =HYPERLINK("http://www.ncbi.nih.gov/gquery/gquery.fcgi?term=HMGCR"	HMGCR) 42 1 2.284226 -0.446977 262 405.79 1.548817
=HYPERLINK("http://www.godatabase.org/cgi-bin/go.cgi?query=GO:0042476&auto_wild_cards=yes&view=query&action=query&search_constraint=terms"	GO:0042476_odontogenesis) =HYPERLINK("http://www.ncbi.nih.gov/gquery/gquery.fcgi?term=ITGA6"	ITGA6) 42 1 2.284226 -0.446977 262 405.79 1.548817
=HYPERLINK("http://www.godatabase.org/cgi-bin/go.cgi?query=GO:0001894&auto_wild_cards=yes&view=query&action=query&search_constraint=terms"	GO:0001894_tissue_homeostasis) =HYPERLINK("http://www.ncbi.nih.gov/gquery/gquery.fcgi?term=KDR"	KDR) 43 1 2.231105 -0.438836 265 412.68 1.557283
=HYPERLINK("http://www.godatabase.org/cgi-bin/go.cgi?query=GO:0009582&auto_wild_cards=yes&view=query&action=query&search_constraint=terms"	GO:0009582_detection_of_abiotic_stimulus) =HYPERLINK("http://www.ncbi.nih.gov/gquery/gquery.fcgi?term=GUCA1B"	GUCA1B) 43 1 2.231105 -0.438836 265 412.68 1.557283
=HYPERLINK("http://www.godatabase.org/cgi-bin/go.cgi?query=GO:0019637&auto_wild_cards=yes&view=query&action=query&search_constraint=terms"	GO:0019637_organophosphate_metabolic_process) =HYPERLINK("http://www.ncbi.nih.gov/gquery/gquery.fcgi?term=PIP5K1B"	PIP5K1B) 43 1 2.231105 -0.438836 265 412.68 1.557283
=HYPERLINK("http://www.godatabase.org/cgi-bin/go.cgi?query=GO:0060284&auto_wild_cards=yes&view=query&action=query&search_constraint=terms"	GO:0060284_regulation_of_cell_development) =HYPERLINK("http://www.ncbi.nih.gov/gquery/gquery.fcgi?term=IRX3"	IRX3) 122 2 1.572746 -0.437874 266 414.06 1.556617
=HYPERLINK("http://www.godatabase.org/cgi-bin/go.cgi?query=GO:0060284&auto_wild_cards=yes&view=query&action=query&search_constraint=terms"	GO:0060284_regulation_of_cell_development) =HYPERLINK("http://www.ncbi.nih.gov/gquery/gquery.fcgi?term=ULK2"	ULK2) 122 2 1.572746 -0.437874 266 414.06 1.556617
=HYPERLINK("http://www.godatabase.org/cgi-bin/go.cgi?query=GO:0048869&auto_wild_cards=yes&view=query&action=query&search_constraint=terms"	GO:0048869_cellular_developmental_process) =HYPERLINK("http://www.ncbi.nih.gov/gquery/gquery.fcgi?term=IRX3"	IRX3) 1113 13 1.120564 -0.431058 267 415.46 1.556030
=HYPERLINK("http://www.godatabase.org/cgi-bin/go.cgi?query=GO:0048869&auto_wild_cards=yes&view=query&action=query&search_constraint=terms"	GO:0048869_cellular_developmental_process) =HYPERLINK("http://www.ncbi.nih.gov/gquery/gquery.fcgi?term=NTF3"	NTF3) 1113 13 1.120564 -0.431058 267 415.46 1.556030
=HYPERLINK("http://www.godatabase.org/cgi-bin/go.cgi?query=GO:0048869&auto_wild_cards=yes&view=query&action=query&search_constraint=terms"	GO:0048869_cellular_developmental_process) =HYPERLINK("http://www.ncbi.nih.gov/gquery/gquery.fcgi?term=DTX1"	DTX1) 1113 13 1.120564 -0.431058 267 415.46 1.556030
=HYPERLINK("http://www.godatabase.org/cgi-bin/go.cgi?query=GO:0048869&auto_wild_cards=yes&view=query&action=query&search_constraint=terms"	GO:0048869_cellular_developmental_process) =HYPERLINK("http://www.ncbi.nih.gov/gquery/gquery.fcgi?term=TDRD7"	TDRD7) 1113 13 1.120564 -0.431058 267 415.46 1.556030
=HYPERLINK("http://www.godatabase.org/cgi-bin/go.cgi?query=GO:0048869&auto_wild_cards=yes&view=query&action=query&search_constraint=terms"	GO:0048869_cellular_developmental_process) =HYPERLINK("http://www.ncbi.nih.gov/gquery/gquery.fcgi?term=BRSK2"	BRSK2) 1113 13 1.120564 -0.431058 267 415.46 1.556030
=HYPERLINK("http://www.godatabase.org/cgi-bin/go.cgi?query=GO:0048869&auto_wild_cards=yes&view=query&action=query&search_constraint=terms"	GO:0048869_cellular_developmental_process) =HYPERLINK("http://www.ncbi.nih.gov/gquery/gquery.fcgi?term=SOX6"	SOX6) 1113 13 1.120564 -0.431058 267 415.46 1.556030
=HYPERLINK("http://www.godatabase.org/cgi-bin/go.cgi?query=GO:0048869&auto_wild_cards=yes&view=query&action=query&search_constraint=terms"	GO:0048869_cellular_developmental_process) =HYPERLINK("http://www.ncbi.nih.gov/gquery/gquery.fcgi?term=KDR"	KDR) 1113 13 1.120564 -0.431058 267 415.46 1.556030
=HYPERLINK("http://www.godatabase.org/cgi-bin/go.cgi?query=GO:0048869&auto_wild_cards=yes&view=query&action=query&search_constraint=terms"	GO:0048869_cellular_developmental_process) =HYPERLINK("http://www.ncbi.nih.gov/gquery/gquery.fcgi?term=SYNE2"	SYNE2) 1113 13 1.120564 -0.431058 267 415.46 1.556030
=HYPERLINK("http://www.godatabase.org/cgi-bin/go.cgi?query=GO:0048869&auto_wild_cards=yes&view=query&action=query&search_constraint=terms"	GO:0048869_cellular_developmental_process) =HYPERLINK("http://www.ncbi.nih.gov/gquery/gquery.fcgi?term=ITGA6"	ITGA6) 1113 13 1.120564 -0.431058 267 415.46 1.556030
=HYPERLINK("http://www.godatabase.org/cgi-bin/go.cgi?query=GO:0048869&auto_wild_cards=yes&view=query&action=query&search_constraint=terms"	GO:0048869_cellular_developmental_process) =HYPERLINK("http://www.ncbi.nih.gov/gquery/gquery.fcgi?term=BCL11B"	BCL11B) 1113 13 1.120564 -0.431058 267 415.46 1.556030
=HYPERLINK("http://www.godatabase.org/cgi-bin/go.cgi?query=GO:0048869&auto_wild_cards=yes&view=query&action=query&search_constraint=terms"	GO:0048869_cellular_developmental_process) =HYPERLINK("http://www.ncbi.nih.gov/gquery/gquery.fcgi?term=ULK2"	ULK2) 1113 13 1.120564 -0.431058 267 415.46 1.556030
=HYPERLINK("http://www.godatabase.org/cgi-bin/go.cgi?query=GO:0048869&auto_wild_cards=yes&view=query&action=query&search_constraint=terms"	GO:0048869_cellular_developmental_process) =HYPERLINK("http://www.ncbi.nih.gov/gquery/gquery.fcgi?term=PLCG2"	PLCG2) 1113 13 1.120564 -0.431058 267 415.46 1.556030
=HYPERLINK("http://www.godatabase.org/cgi-bin/go.cgi?query=GO:0048869&auto_wild_cards=yes&view=query&action=query&search_constraint=terms"	GO:0048869_cellular_developmental_process) =HYPERLINK("http://www.ncbi.nih.gov/gquery/gquery.fcgi?term=DST"	DST) 1113 13 1.120564 -0.431058 267 415.46 1.556030
=HYPERLINK("http://www.godatabase.org/cgi-bin/go.cgi?query=GO:0002768&auto_wild_cards=yes&view=query&action=query&search_constraint=terms"	GO:0002768_immune_response-regulating_cell_surface_receptor_signaling_pathway) =HYPERLINK("http://www.ncbi.nih.gov/gquery/gquery.fcgi?term=PLCG2"	PLCG2) 44 1 2.180398 -0.430926 271 420.96 1.553358
=HYPERLINK("http://www.godatabase.org/cgi-bin/go.cgi?query=GO:0030802&auto_wild_cards=yes&view=query&action=query&search_constraint=terms"	GO:0030802_regulation_of_cyclic_nucleotide_biosynthetic_process) =HYPERLINK("http://www.ncbi.nih.gov/gquery/gquery.fcgi?term=GUCA1B"	GUCA1B) 44 1 2.180398 -0.430926 271 420.96 1.553358
=HYPERLINK("http://www.godatabase.org/cgi-bin/go.cgi?query=GO:0030808&auto_wild_cards=yes&view=query&action=query&search_constraint=terms"	GO:0030808_regulation_of_nucleotide_biosynthetic_process) =HYPERLINK("http://www.ncbi.nih.gov/gquery/gquery.fcgi?term=GUCA1B"	GUCA1B) 44 1 2.180398 -0.430926 271 420.96 1.553358
=HYPERLINK("http://www.godatabase.org/cgi-bin/go.cgi?query=GO:0048593&auto_wild_cards=yes&view=query&action=query&search_constraint=terms"	GO:0048593_camera-type_eye_morphogenesis) =HYPERLINK("http://www.ncbi.nih.gov/gquery/gquery.fcgi?term=COL8A1"	COL8A1) 44 1 2.180398 -0.430926 271 420.96 1.553358
=HYPERLINK("http://www.godatabase.org/cgi-bin/go.cgi?query=GO:0009308&auto_wild_cards=yes&view=query&action=query&search_constraint=terms"	GO:0009308_amine_metabolic_process) =HYPERLINK("http://www.ncbi.nih.gov/gquery/gquery.fcgi?term=AMD1"	AMD1) 124 2 1.547379 -0.428957 273 421.96 1.545641
=HYPERLINK("http://www.godatabase.org/cgi-bin/go.cgi?query=GO:0009308&auto_wild_cards=yes&view=query&action=query&search_constraint=terms"	GO:0009308_amine_metabolic_process) =HYPERLINK("http://www.ncbi.nih.gov/gquery/gquery.fcgi?term=CRYM"	CRYM) 124 2 1.547379 -0.428957 273 421.96 1.545641
=HYPERLINK("http://www.godatabase.org/cgi-bin/go.cgi?query=GO:0030098&auto_wild_cards=yes&view=query&action=query&search_constraint=terms"	GO:0030098_lymphocyte_differentiation) =HYPERLINK("http://www.ncbi.nih.gov/gquery/gquery.fcgi?term=BCL11B"	BCL11B) 124 2 1.547379 -0.428957 273 421.96 1.545641
=HYPERLINK("http://www.godatabase.org/cgi-bin/go.cgi?query=GO:0030098&auto_wild_cards=yes&view=query&action=query&search_constraint=terms"	GO:0030098_lymphocyte_differentiation) =HYPERLINK("http://www.ncbi.nih.gov/gquery/gquery.fcgi?term=PLCG2"	PLCG2) 124 2 1.547379 -0.428957 273 421.96 1.545641
=HYPERLINK("http://www.godatabase.org/cgi-bin/go.cgi?query=GO:0043062&auto_wild_cards=yes&view=query&action=query&search_constraint=terms"	GO:0043062_extracellular_structure_organization) =HYPERLINK("http://www.ncbi.nih.gov/gquery/gquery.fcgi?term=POSTN"	POSTN) 125 2 1.535000 -0.424580 274 422.9 1.543431
=HYPERLINK("http://www.godatabase.org/cgi-bin/go.cgi?query=GO:0043062&auto_wild_cards=yes&view=query&action=query&search_constraint=terms"	GO:0043062_extracellular_structure_organization) =HYPERLINK("http://www.ncbi.nih.gov/gquery/gquery.fcgi?term=NID1"	NID1) 125 2 1.535000 -0.424580 274 422.9 1.543431
=HYPERLINK("http://www.godatabase.org/cgi-bin/go.cgi?query=GO:0034103&auto_wild_cards=yes&view=query&action=query&search_constraint=terms"	GO:0034103_regulation_of_tissue_remodeling) =HYPERLINK("http://www.ncbi.nih.gov/gquery/gquery.fcgi?term=ANK"	ANK) 45 1 2.131944 -0.423237 275 424.46 1.543491
=HYPERLINK("http://www.godatabase.org/cgi-bin/go.cgi?query=GO:0007612&auto_wild_cards=yes&view=query&action=query&search_constraint=terms"	GO:0007612_learning) =HYPERLINK("http://www.ncbi.nih.gov/gquery/gquery.fcgi?term=HMGCR"	HMGCR) 46 1 2.085598 -0.415759 279 428.46 1.535699
=HYPERLINK("http://www.godatabase.org/cgi-bin/go.cgi?query=GO:0009581&auto_wild_cards=yes&view=query&action=query&search_constraint=terms"	GO:0009581_detection_of_external_stimulus) =HYPERLINK("http://www.ncbi.nih.gov/gquery/gquery.fcgi?term=GUCA1B"	GUCA1B) 46 1 2.085598 -0.415759 279 428.46 1.535699
=HYPERLINK("http://www.godatabase.org/cgi-bin/go.cgi?query=GO:0030218&auto_wild_cards=yes&view=query&action=query&search_constraint=terms"	GO:0030218_erythrocyte_differentiation) =HYPERLINK("http://www.ncbi.nih.gov/gquery/gquery.fcgi?term=SOX6"	SOX6) 46 1 2.085598 -0.415759 279 428.46 1.535699
=HYPERLINK("http://www.godatabase.org/cgi-bin/go.cgi?query=GO:0046631&auto_wild_cards=yes&view=query&action=query&search_constraint=terms"	GO:0046631_alpha-beta_T_cell_activation) =HYPERLINK("http://www.ncbi.nih.gov/gquery/gquery.fcgi?term=BCL11B"	BCL11B) 46 1 2.085598 -0.415759 279 428.46 1.535699
=HYPERLINK("http://www.godatabase.org/cgi-bin/go.cgi?query=GO:0050877&auto_wild_cards=yes&view=query&action=query&search_constraint=terms"	GO:0050877_neurological_system_process) =HYPERLINK("http://www.ncbi.nih.gov/gquery/gquery.fcgi?term=GUCA1B"	GUCA1B) 390 5 1.229968 -0.415312 280 428.58 1.530643
=HYPERLINK("http://www.godatabase.org/cgi-bin/go.cgi?query=GO:0050877&auto_wild_cards=yes&view=query&action=query&search_constraint=terms"	GO:0050877_neurological_system_process) =HYPERLINK("http://www.ncbi.nih.gov/gquery/gquery.fcgi?term=NTF3"	NTF3) 390 5 1.229968 -0.415312 280 428.58 1.530643
=HYPERLINK("http://www.godatabase.org/cgi-bin/go.cgi?query=GO:0050877&auto_wild_cards=yes&view=query&action=query&search_constraint=terms"	GO:0050877_neurological_system_process) =HYPERLINK("http://www.ncbi.nih.gov/gquery/gquery.fcgi?term=HMGCR"	HMGCR) 390 5 1.229968 -0.415312 280 428.58 1.530643
=HYPERLINK("http://www.godatabase.org/cgi-bin/go.cgi?query=GO:0050877&auto_wild_cards=yes&view=query&action=query&search_constraint=terms"	GO:0050877_neurological_system_process) =HYPERLINK("http://www.ncbi.nih.gov/gquery/gquery.fcgi?term=ABCA4"	ABCA4) 390 5 1.229968 -0.415312 280 428.58 1.530643
=HYPERLINK("http://www.godatabase.org/cgi-bin/go.cgi?query=GO:0050877&auto_wild_cards=yes&view=query&action=query&search_constraint=terms"	GO:0050877_neurological_system_process) =HYPERLINK("http://www.ncbi.nih.gov/gquery/gquery.fcgi?term=MFRP"	MFRP) 390 5 1.229968 -0.415312 280 428.58 1.530643
=HYPERLINK("http://www.godatabase.org/cgi-bin/go.cgi?query=GO:0001655&auto_wild_cards=yes&view=query&action=query&search_constraint=terms"	GO:0001655_urogenital_system_development) =HYPERLINK("http://www.ncbi.nih.gov/gquery/gquery.fcgi?term=ADAMTS1"	ADAMTS1) 128 2 1.499023 -0.411767 281 429.26 1.527616
=HYPERLINK("http://www.godatabase.org/cgi-bin/go.cgi?query=GO:0001655&auto_wild_cards=yes&view=query&action=query&search_constraint=terms"	GO:0001655_urogenital_system_development) =HYPERLINK("http://www.ncbi.nih.gov/gquery/gquery.fcgi?term=NID1"	NID1) 128 2 1.499023 -0.411767 281 429.26 1.527616
=HYPERLINK("http://www.godatabase.org/cgi-bin/go.cgi?query=GO:0002757&auto_wild_cards=yes&view=query&action=query&search_constraint=terms"	GO:0002757_immune_response-activating_signal_transduction) =HYPERLINK("http://www.ncbi.nih.gov/gquery/gquery.fcgi?term=PLCG2"	PLCG2) 47 1 2.041223 -0.408483 287 433.03 1.508815
=HYPERLINK("http://www.godatabase.org/cgi-bin/go.cgi?query=GO:0006140&auto_wild_cards=yes&view=query&action=query&search_constraint=terms"	GO:0006140_regulation_of_nucleotide_metabolic_process) =HYPERLINK("http://www.ncbi.nih.gov/gquery/gquery.fcgi?term=GUCA1B"	GUCA1B) 47 1 2.041223 -0.408483 287 433.03 1.508815
=HYPERLINK("http://www.godatabase.org/cgi-bin/go.cgi?query=GO:0030183&auto_wild_cards=yes&view=query&action=query&search_constraint=terms"	GO:0030183_B_cell_differentiation) =HYPERLINK("http://www.ncbi.nih.gov/gquery/gquery.fcgi?term=PLCG2"	PLCG2) 47 1 2.041223 -0.408483 287 433.03 1.508815
=HYPERLINK("http://www.godatabase.org/cgi-bin/go.cgi?query=GO:0030799&auto_wild_cards=yes&view=query&action=query&search_constraint=terms"	GO:0030799_regulation_of_cyclic_nucleotide_metabolic_process) =HYPERLINK("http://www.ncbi.nih.gov/gquery/gquery.fcgi?term=GUCA1B"	GUCA1B) 47 1 2.041223 -0.408483 287 433.03 1.508815
=HYPERLINK("http://www.godatabase.org/cgi-bin/go.cgi?query=GO:0034754&auto_wild_cards=yes&view=query&action=query&search_constraint=terms"	GO:0034754_cellular_hormone_metabolic_process) =HYPERLINK("http://www.ncbi.nih.gov/gquery/gquery.fcgi?term=CRYM"	CRYM) 47 1 2.041223 -0.408483 287 433.03 1.508815
=HYPERLINK("http://www.godatabase.org/cgi-bin/go.cgi?query=GO:0048871&auto_wild_cards=yes&view=query&action=query&search_constraint=terms"	GO:0048871_multicellular_organismal_homeostasis) =HYPERLINK("http://www.ncbi.nih.gov/gquery/gquery.fcgi?term=KDR"	KDR) 47 1 2.041223 -0.408483 287 433.03 1.508815
=HYPERLINK("http://www.godatabase.org/cgi-bin/go.cgi?query=GO:0009101&auto_wild_cards=yes&view=query&action=query&search_constraint=terms"	GO:0009101_glycoprotein_biosynthetic_process) =HYPERLINK("http://www.ncbi.nih.gov/gquery/gquery.fcgi?term=GALNT10"	GALNT10) 48 1 1.998698 -0.401400 290 437.88 1.509931
=HYPERLINK("http://www.godatabase.org/cgi-bin/go.cgi?query=GO:0034504&auto_wild_cards=yes&view=query&action=query&search_constraint=terms"	GO:0034504_protein_localization_in_nucleus) =HYPERLINK("http://www.ncbi.nih.gov/gquery/gquery.fcgi?term=SYNE2"	SYNE2) 48 1 1.998698 -0.401400 290 437.88 1.509931
=HYPERLINK("http://www.godatabase.org/cgi-bin/go.cgi?query=GO:0046849&auto_wild_cards=yes&view=query&action=query&search_constraint=terms"	GO:0046849_bone_remodeling) =HYPERLINK("http://www.ncbi.nih.gov/gquery/gquery.fcgi?term=ANK"	ANK) 48 1 1.998698 -0.401400 290 437.88 1.509931
=HYPERLINK("http://www.godatabase.org/cgi-bin/go.cgi?query=GO:0007423&auto_wild_cards=yes&view=query&action=query&search_constraint=terms"	GO:0007423_sensory_organ_development) =HYPERLINK("http://www.ncbi.nih.gov/gquery/gquery.fcgi?term=CRYAB"	CRYAB) 219 3 1.314212 -0.396294 291 438.65 1.507388
=HYPERLINK("http://www.godatabase.org/cgi-bin/go.cgi?query=GO:0007423&auto_wild_cards=yes&view=query&action=query&search_constraint=terms"	GO:0007423_sensory_organ_development) =HYPERLINK("http://www.ncbi.nih.gov/gquery/gquery.fcgi?term=BCL11B"	BCL11B) 219 3 1.314212 -0.396294 291 438.65 1.507388
=HYPERLINK("http://www.godatabase.org/cgi-bin/go.cgi?query=GO:0007423&auto_wild_cards=yes&view=query&action=query&search_constraint=terms"	GO:0007423_sensory_organ_development) =HYPERLINK("http://www.ncbi.nih.gov/gquery/gquery.fcgi?term=COL8A1"	COL8A1) 219 3 1.314212 -0.396294 291 438.65 1.507388
=HYPERLINK("http://www.godatabase.org/cgi-bin/go.cgi?query=GO:0034101&auto_wild_cards=yes&view=query&action=query&search_constraint=terms"	GO:0034101_erythrocyte_homeostasis) =HYPERLINK("http://www.ncbi.nih.gov/gquery/gquery.fcgi?term=SOX6"	SOX6) 49 1 1.957908 -0.394502 292 442.61 1.515788
=HYPERLINK("http://www.godatabase.org/cgi-bin/go.cgi?query=GO:0016310&auto_wild_cards=yes&view=query&action=query&search_constraint=terms"	GO:0016310_phosphorylation) =HYPERLINK("http://www.ncbi.nih.gov/gquery/gquery.fcgi?term=HMGCR"	HMGCR) 309 4 1.241909 -0.393669 293 442.83 1.511365
=HYPERLINK("http://www.godatabase.org/cgi-bin/go.cgi?query=GO:0016310&auto_wild_cards=yes&view=query&action=query&search_constraint=terms"	GO:0016310_phosphorylation) =HYPERLINK("http://www.ncbi.nih.gov/gquery/gquery.fcgi?term=HK2"	HK2) 309 4 1.241909 -0.393669 293 442.83 1.511365
=HYPERLINK("http://www.godatabase.org/cgi-bin/go.cgi?query=GO:0016310&auto_wild_cards=yes&view=query&action=query&search_constraint=terms"	GO:0016310_phosphorylation) =HYPERLINK("http://www.ncbi.nih.gov/gquery/gquery.fcgi?term=BRSK2"	BRSK2) 309 4 1.241909 -0.393669 293 442.83 1.511365
=HYPERLINK("http://www.godatabase.org/cgi-bin/go.cgi?query=GO:0016310&auto_wild_cards=yes&view=query&action=query&search_constraint=terms"	GO:0016310_phosphorylation) =HYPERLINK("http://www.ncbi.nih.gov/gquery/gquery.fcgi?term=VLDLR"	VLDLR) 309 4 1.241909 -0.393669 293 442.83 1.511365
=HYPERLINK("http://www.godatabase.org/cgi-bin/go.cgi?query=GO:0009190&auto_wild_cards=yes&view=query&action=query&search_constraint=terms"	GO:0009190_cyclic_nucleotide_biosynthetic_process) =HYPERLINK("http://www.ncbi.nih.gov/gquery/gquery.fcgi?term=GUCA1B"	GUCA1B) 50 1 1.918750 -0.387781 295 446.66 1.514102
=HYPERLINK("http://www.godatabase.org/cgi-bin/go.cgi?query=GO:0051606&auto_wild_cards=yes&view=query&action=query&search_constraint=terms"	GO:0051606_detection_of_stimulus) =HYPERLINK("http://www.ncbi.nih.gov/gquery/gquery.fcgi?term=GUCA1B"	GUCA1B) 50 1 1.918750 -0.387781 295 446.66 1.514102
=HYPERLINK("http://www.godatabase.org/cgi-bin/go.cgi?query=GO:0007283&auto_wild_cards=yes&view=query&action=query&search_constraint=terms"	GO:0007283_spermatogenesis) =HYPERLINK("http://www.ncbi.nih.gov/gquery/gquery.fcgi?term=PGM3"	PGM3) 134 2 1.431903 -0.387495 297 447.14 1.505522
=HYPERLINK("http://www.godatabase.org/cgi-bin/go.cgi?query=GO:0007283&auto_wild_cards=yes&view=query&action=query&search_constraint=terms"	GO:0007283_spermatogenesis) =HYPERLINK("http://www.ncbi.nih.gov/gquery/gquery.fcgi?term=CRTAP"	CRTAP) 134 2 1.431903 -0.387495 297 447.14 1.505522
=HYPERLINK("http://www.godatabase.org/cgi-bin/go.cgi?query=GO:0048232&auto_wild_cards=yes&view=query&action=query&search_constraint=terms"	GO:0048232_male_gamete_generation) =HYPERLINK("http://www.ncbi.nih.gov/gquery/gquery.fcgi?term=PGM3"	PGM3) 134 2 1.431903 -0.387495 297 447.14 1.505522
=HYPERLINK("http://www.godatabase.org/cgi-bin/go.cgi?query=GO:0048232&auto_wild_cards=yes&view=query&action=query&search_constraint=terms"	GO:0048232_male_gamete_generation) =HYPERLINK("http://www.ncbi.nih.gov/gquery/gquery.fcgi?term=CRTAP"	CRTAP) 134 2 1.431903 -0.387495 297 447.14 1.505522
=HYPERLINK("http://www.godatabase.org/cgi-bin/go.cgi?query=GO:0009653&auto_wild_cards=yes&view=query&action=query&search_constraint=terms"	GO:0009653_anatomical_structure_morphogenesis) =HYPERLINK("http://www.ncbi.nih.gov/gquery/gquery.fcgi?term=SYNE2"	SYNE2) 958 11 1.101579 -0.382778 298 447.6 1.502013
=HYPERLINK("http://www.godatabase.org/cgi-bin/go.cgi?query=GO:0009653&auto_wild_cards=yes&view=query&action=query&search_constraint=terms"	GO:0009653_anatomical_structure_morphogenesis) =HYPERLINK("http://www.ncbi.nih.gov/gquery/gquery.fcgi?term=NTF3"	NTF3) 958 11 1.101579 -0.382778 298 447.6 1.502013
=HYPERLINK("http://www.godatabase.org/cgi-bin/go.cgi?query=GO:0009653&auto_wild_cards=yes&view=query&action=query&search_constraint=terms"	GO:0009653_anatomical_structure_morphogenesis) =HYPERLINK("http://www.ncbi.nih.gov/gquery/gquery.fcgi?term=ITGA6"	ITGA6) 958 11 1.101579 -0.382778 298 447.6 1.502013
=HYPERLINK("http://www.godatabase.org/cgi-bin/go.cgi?query=GO:0009653&auto_wild_cards=yes&view=query&action=query&search_constraint=terms"	GO:0009653_anatomical_structure_morphogenesis) =HYPERLINK("http://www.ncbi.nih.gov/gquery/gquery.fcgi?term=BCL11B"	BCL11B) 958 11 1.101579 -0.382778 298 447.6 1.502013
=HYPERLINK("http://www.godatabase.org/cgi-bin/go.cgi?query=GO:0009653&auto_wild_cards=yes&view=query&action=query&search_constraint=terms"	GO:0009653_anatomical_structure_morphogenesis) =HYPERLINK("http://www.ncbi.nih.gov/gquery/gquery.fcgi?term=ULK2"	ULK2) 958 11 1.101579 -0.382778 298 447.6 1.502013
=HYPERLINK("http://www.godatabase.org/cgi-bin/go.cgi?query=GO:0009653&auto_wild_cards=yes&view=query&action=query&search_constraint=terms"	GO:0009653_anatomical_structure_morphogenesis) =HYPERLINK("http://www.ncbi.nih.gov/gquery/gquery.fcgi?term=BRSK2"	BRSK2) 958 11 1.101579 -0.382778 298 447.6 1.502013
=HYPERLINK("http://www.godatabase.org/cgi-bin/go.cgi?query=GO:0009653&auto_wild_cards=yes&view=query&action=query&search_constraint=terms"	GO:0009653_anatomical_structure_morphogenesis) =HYPERLINK("http://www.ncbi.nih.gov/gquery/gquery.fcgi?term=ADAMTS1"	ADAMTS1) 958 11 1.101579 -0.382778 298 447.6 1.502013
=HYPERLINK("http://www.godatabase.org/cgi-bin/go.cgi?query=GO:0009653&auto_wild_cards=yes&view=query&action=query&search_constraint=terms"	GO:0009653_anatomical_structure_morphogenesis) =HYPERLINK("http://www.ncbi.nih.gov/gquery/gquery.fcgi?term=SOX6"	SOX6) 958 11 1.101579 -0.382778 298 447.6 1.502013
=HYPERLINK("http://www.godatabase.org/cgi-bin/go.cgi?query=GO:0009653&auto_wild_cards=yes&view=query&action=query&search_constraint=terms"	GO:0009653_anatomical_structure_morphogenesis) =HYPERLINK("http://www.ncbi.nih.gov/gquery/gquery.fcgi?term=COL8A1"	COL8A1) 958 11 1.101579 -0.382778 298 447.6 1.502013
=HYPERLINK("http://www.godatabase.org/cgi-bin/go.cgi?query=GO:0009653&auto_wild_cards=yes&view=query&action=query&search_constraint=terms"	GO:0009653_anatomical_structure_morphogenesis) =HYPERLINK("http://www.ncbi.nih.gov/gquery/gquery.fcgi?term=DST"	DST) 958 11 1.101579 -0.382778 298 447.6 1.502013
=HYPERLINK("http://www.godatabase.org/cgi-bin/go.cgi?query=GO:0009653&auto_wild_cards=yes&view=query&action=query&search_constraint=terms"	GO:0009653_anatomical_structure_morphogenesis) =HYPERLINK("http://www.ncbi.nih.gov/gquery/gquery.fcgi?term=KDR"	KDR) 958 11 1.101579 -0.382778 298 447.6 1.502013
=HYPERLINK("http://www.godatabase.org/cgi-bin/go.cgi?query=GO:0002764&auto_wild_cards=yes&view=query&action=query&search_constraint=terms"	GO:0002764_immune_response-regulating_signal_transduction) =HYPERLINK("http://www.ncbi.nih.gov/gquery/gquery.fcgi?term=PLCG2"	PLCG2) 51 1 1.881127 -0.381230 299 450.69 1.507324
=HYPERLINK("http://www.godatabase.org/cgi-bin/go.cgi?query=GO:0009124&auto_wild_cards=yes&view=query&action=query&search_constraint=terms"	GO:0009124_nucleoside_monophosphate_biosynthetic_process) =HYPERLINK("http://www.ncbi.nih.gov/gquery/gquery.fcgi?term=GUCA1B"	GUCA1B) 52 1 1.844952 -0.374843 300 453.44 1.511467
=HYPERLINK("http://www.godatabase.org/cgi-bin/go.cgi?query=GO:0030154&auto_wild_cards=yes&view=query&action=query&search_constraint=terms"	GO:0030154_cell_differentiation) =HYPERLINK("http://www.ncbi.nih.gov/gquery/gquery.fcgi?term=IRX3"	IRX3) 1060 12 1.086085 -0.370007 301 454.26 1.509169
=HYPERLINK("http://www.godatabase.org/cgi-bin/go.cgi?query=GO:0030154&auto_wild_cards=yes&view=query&action=query&search_constraint=terms"	GO:0030154_cell_differentiation) =HYPERLINK("http://www.ncbi.nih.gov/gquery/gquery.fcgi?term=ITGA6"	ITGA6) 1060 12 1.086085 -0.370007 301 454.26 1.509169
=HYPERLINK("http://www.godatabase.org/cgi-bin/go.cgi?query=GO:0030154&auto_wild_cards=yes&view=query&action=query&search_constraint=terms"	GO:0030154_cell_differentiation) =HYPERLINK("http://www.ncbi.nih.gov/gquery/gquery.fcgi?term=NTF3"	NTF3) 1060 12 1.086085 -0.370007 301 454.26 1.509169
=HYPERLINK("http://www.godatabase.org/cgi-bin/go.cgi?query=GO:0030154&auto_wild_cards=yes&view=query&action=query&search_constraint=terms"	GO:0030154_cell_differentiation) =HYPERLINK("http://www.ncbi.nih.gov/gquery/gquery.fcgi?term=TDRD7"	TDRD7) 1060 12 1.086085 -0.370007 301 454.26 1.509169
=HYPERLINK("http://www.godatabase.org/cgi-bin/go.cgi?query=GO:0030154&auto_wild_cards=yes&view=query&action=query&search_constraint=terms"	GO:0030154_cell_differentiation) =HYPERLINK("http://www.ncbi.nih.gov/gquery/gquery.fcgi?term=DTX1"	DTX1) 1060 12 1.086085 -0.370007 301 454.26 1.509169
=HYPERLINK("http://www.godatabase.org/cgi-bin/go.cgi?query=GO:0030154&auto_wild_cards=yes&view=query&action=query&search_constraint=terms"	GO:0030154_cell_differentiation) =HYPERLINK("http://www.ncbi.nih.gov/gquery/gquery.fcgi?term=ULK2"	ULK2) 1060 12 1.086085 -0.370007 301 454.26 1.509169
=HYPERLINK("http://www.godatabase.org/cgi-bin/go.cgi?query=GO:0030154&auto_wild_cards=yes&view=query&action=query&search_constraint=terms"	GO:0030154_cell_differentiation) =HYPERLINK("http://www.ncbi.nih.gov/gquery/gquery.fcgi?term=BCL11B"	BCL11B) 1060 12 1.086085 -0.370007 301 454.26 1.509169
=HYPERLINK("http://www.godatabase.org/cgi-bin/go.cgi?query=GO:0030154&auto_wild_cards=yes&view=query&action=query&search_constraint=terms"	GO:0030154_cell_differentiation) =HYPERLINK("http://www.ncbi.nih.gov/gquery/gquery.fcgi?term=PLCG2"	PLCG2) 1060 12 1.086085 -0.370007 301 454.26 1.509169
=HYPERLINK("http://www.godatabase.org/cgi-bin/go.cgi?query=GO:0030154&auto_wild_cards=yes&view=query&action=query&search_constraint=terms"	GO:0030154_cell_differentiation) =HYPERLINK("http://www.ncbi.nih.gov/gquery/gquery.fcgi?term=BRSK2"	BRSK2) 1060 12 1.086085 -0.370007 301 454.26 1.509169
=HYPERLINK("http://www.godatabase.org/cgi-bin/go.cgi?query=GO:0030154&auto_wild_cards=yes&view=query&action=query&search_constraint=terms"	GO:0030154_cell_differentiation) =HYPERLINK("http://www.ncbi.nih.gov/gquery/gquery.fcgi?term=SOX6"	SOX6) 1060 12 1.086085 -0.370007 301 454.26 1.509169
=HYPERLINK("http://www.godatabase.org/cgi-bin/go.cgi?query=GO:0030154&auto_wild_cards=yes&view=query&action=query&search_constraint=terms"	GO:0030154_cell_differentiation) =HYPERLINK("http://www.ncbi.nih.gov/gquery/gquery.fcgi?term=DST"	DST) 1060 12 1.086085 -0.370007 301 454.26 1.509169
=HYPERLINK("http://www.godatabase.org/cgi-bin/go.cgi?query=GO:0030154&auto_wild_cards=yes&view=query&action=query&search_constraint=terms"	GO:0030154_cell_differentiation) =HYPERLINK("http://www.ncbi.nih.gov/gquery/gquery.fcgi?term=KDR"	KDR) 1060 12 1.086085 -0.370007 301 454.26 1.509169
=HYPERLINK("http://www.godatabase.org/cgi-bin/go.cgi?query=GO:0030031&auto_wild_cards=yes&view=query&action=query&search_constraint=terms"	GO:0030031_cell_projection_assembly) =HYPERLINK("http://www.ncbi.nih.gov/gquery/gquery.fcgi?term=ITGA6"	ITGA6) 53 1 1.810142 -0.368613 304 457.62 1.505329
=HYPERLINK("http://www.godatabase.org/cgi-bin/go.cgi?query=GO:0046942&auto_wild_cards=yes&view=query&action=query&search_constraint=terms"	GO:0046942_carboxylic_acid_transport) =HYPERLINK("http://www.ncbi.nih.gov/gquery/gquery.fcgi?term=SLC13A3"	SLC13A3) 53 1 1.810142 -0.368613 304 457.62 1.505329
=HYPERLINK("http://www.godatabase.org/cgi-bin/go.cgi?query=GO:0055085&auto_wild_cards=yes&view=query&action=query&search_constraint=terms"	GO:0055085_transmembrane_transport) =HYPERLINK("http://www.ncbi.nih.gov/gquery/gquery.fcgi?term=PLCG2"	PLCG2) 53 1 1.810142 -0.368613 304 457.62 1.505329
=HYPERLINK("http://www.godatabase.org/cgi-bin/go.cgi?query=GO:0034613&auto_wild_cards=yes&view=query&action=query&search_constraint=terms"	GO:0034613_cellular_protein_localization) =HYPERLINK("http://www.ncbi.nih.gov/gquery/gquery.fcgi?term=SYNE2"	SYNE2) 139 2 1.380396 -0.368546 305 458.23 1.502393
=HYPERLINK("http://www.godatabase.org/cgi-bin/go.cgi?query=GO:0034613&auto_wild_cards=yes&view=query&action=query&search_constraint=terms"	GO:0034613_cellular_protein_localization) =HYPERLINK("http://www.ncbi.nih.gov/gquery/gquery.fcgi?term=XPO5"	XPO5) 139 2 1.380396 -0.368546 305 458.23 1.502393
=HYPERLINK("http://www.godatabase.org/cgi-bin/go.cgi?query=GO:0002376&auto_wild_cards=yes&view=query&action=query&search_constraint=terms"	GO:0002376_immune_system_process) =HYPERLINK("http://www.ncbi.nih.gov/gquery/gquery.fcgi?term=PGM3"	PGM3) 505 6 1.139851 -0.363571 306 459.32 1.501046
=HYPERLINK("http://www.godatabase.org/cgi-bin/go.cgi?query=GO:0002376&auto_wild_cards=yes&view=query&action=query&search_constraint=terms"	GO:0002376_immune_system_process) =HYPERLINK("http://www.ncbi.nih.gov/gquery/gquery.fcgi?term=ITGA6"	ITGA6) 505 6 1.139851 -0.363571 306 459.32 1.501046
=HYPERLINK("http://www.godatabase.org/cgi-bin/go.cgi?query=GO:0002376&auto_wild_cards=yes&view=query&action=query&search_constraint=terms"	GO:0002376_immune_system_process) =HYPERLINK("http://www.ncbi.nih.gov/gquery/gquery.fcgi?term=BCL11B"	BCL11B) 505 6 1.139851 -0.363571 306 459.32 1.501046
=HYPERLINK("http://www.godatabase.org/cgi-bin/go.cgi?query=GO:0002376&auto_wild_cards=yes&view=query&action=query&search_constraint=terms"	GO:0002376_immune_system_process) =HYPERLINK("http://www.ncbi.nih.gov/gquery/gquery.fcgi?term=PLCG2"	PLCG2) 505 6 1.139851 -0.363571 306 459.32 1.501046
=HYPERLINK("http://www.godatabase.org/cgi-bin/go.cgi?query=GO:0002376&auto_wild_cards=yes&view=query&action=query&search_constraint=terms"	GO:0002376_immune_system_process) =HYPERLINK("http://www.ncbi.nih.gov/gquery/gquery.fcgi?term=SOX6"	SOX6) 505 6 1.139851 -0.363571 306 459.32 1.501046
=HYPERLINK("http://www.godatabase.org/cgi-bin/go.cgi?query=GO:0002376&auto_wild_cards=yes&view=query&action=query&search_constraint=terms"	GO:0002376_immune_system_process) =HYPERLINK("http://www.ncbi.nih.gov/gquery/gquery.fcgi?term=KDR"	KDR) 505 6 1.139851 -0.363571 306 459.32 1.501046
=HYPERLINK("http://www.godatabase.org/cgi-bin/go.cgi?query=GO:0002253&auto_wild_cards=yes&view=query&action=query&search_constraint=terms"	GO:0002253_activation_of_immune_response) =HYPERLINK("http://www.ncbi.nih.gov/gquery/gquery.fcgi?term=PLCG2"	PLCG2) 54 1 1.776620 -0.362534 311 462.21 1.486206
=HYPERLINK("http://www.godatabase.org/cgi-bin/go.cgi?query=GO:0006164&auto_wild_cards=yes&view=query&action=query&search_constraint=terms"	GO:0006164_purine_nucleotide_biosynthetic_process) =HYPERLINK("http://www.ncbi.nih.gov/gquery/gquery.fcgi?term=GUCA1B"	GUCA1B) 54 1 1.776620 -0.362534 311 462.21 1.486206
=HYPERLINK("http://www.godatabase.org/cgi-bin/go.cgi?query=GO:0015849&auto_wild_cards=yes&view=query&action=query&search_constraint=terms"	GO:0015849_organic_acid_transport) =HYPERLINK("http://www.ncbi.nih.gov/gquery/gquery.fcgi?term=SLC13A3"	SLC13A3) 54 1 1.776620 -0.362534 311 462.21 1.486206
=HYPERLINK("http://www.godatabase.org/cgi-bin/go.cgi?query=GO:0043405&auto_wild_cards=yes&view=query&action=query&search_constraint=terms"	GO:0043405_regulation_of_MAP_kinase_activity) =HYPERLINK("http://www.ncbi.nih.gov/gquery/gquery.fcgi?term=HMGCR"	HMGCR) 54 1 1.776620 -0.362534 311 462.21 1.486206
=HYPERLINK("http://www.godatabase.org/cgi-bin/go.cgi?query=GO:0044271&auto_wild_cards=yes&view=query&action=query&search_constraint=terms"	GO:0044271_nitrogen_compound_biosynthetic_process) =HYPERLINK("http://www.ncbi.nih.gov/gquery/gquery.fcgi?term=AMD1"	AMD1) 54 1 1.776620 -0.362534 311 462.21 1.486206
=HYPERLINK("http://www.godatabase.org/cgi-bin/go.cgi?query=GO:0003006&auto_wild_cards=yes&view=query&action=query&search_constraint=terms"	GO:0003006_reproductive_developmental_process) =HYPERLINK("http://www.ncbi.nih.gov/gquery/gquery.fcgi?term=ADAMTS1"	ADAMTS1) 141 2 1.360816 -0.361270 313 462.82 1.478658
=HYPERLINK("http://www.godatabase.org/cgi-bin/go.cgi?query=GO:0003006&auto_wild_cards=yes&view=query&action=query&search_constraint=terms"	GO:0003006_reproductive_developmental_process) =HYPERLINK("http://www.ncbi.nih.gov/gquery/gquery.fcgi?term=KDR"	KDR) 141 2 1.360816 -0.361270 313 462.82 1.478658
=HYPERLINK("http://www.godatabase.org/cgi-bin/go.cgi?query=GO:0070727&auto_wild_cards=yes&view=query&action=query&search_constraint=terms"	GO:0070727_cellular_macromolecule_localization) =HYPERLINK("http://www.ncbi.nih.gov/gquery/gquery.fcgi?term=SYNE2"	SYNE2) 141 2 1.360816 -0.361270 313 462.82 1.478658
=HYPERLINK("http://www.godatabase.org/cgi-bin/go.cgi?query=GO:0070727&auto_wild_cards=yes&view=query&action=query&search_constraint=terms"	GO:0070727_cellular_macromolecule_localization) =HYPERLINK("http://www.ncbi.nih.gov/gquery/gquery.fcgi?term=XPO5"	XPO5) 141 2 1.360816 -0.361270 313 462.82 1.478658
=HYPERLINK("http://www.godatabase.org/cgi-bin/go.cgi?query=GO:0006310&auto_wild_cards=yes&view=query&action=query&search_constraint=terms"	GO:0006310_DNA_recombination) =HYPERLINK("http://www.ncbi.nih.gov/gquery/gquery.fcgi?term=BCL11B"	BCL11B) 55 1 1.744318 -0.356600 314 465.53 1.482580
=HYPERLINK("http://www.godatabase.org/cgi-bin/go.cgi?query=GO:0050790&auto_wild_cards=yes&view=query&action=query&search_constraint=terms"	GO:0050790_regulation_of_catalytic_activity) =HYPERLINK("http://www.ncbi.nih.gov/gquery/gquery.fcgi?term=GUCA1B"	GUCA1B) 233 3 1.235247 -0.355394 315 466.09 1.479651
=HYPERLINK("http://www.godatabase.org/cgi-bin/go.cgi?query=GO:0050790&auto_wild_cards=yes&view=query&action=query&search_constraint=terms"	GO:0050790_regulation_of_catalytic_activity) =HYPERLINK("http://www.ncbi.nih.gov/gquery/gquery.fcgi?term=HMGCR"	HMGCR) 233 3 1.235247 -0.355394 315 466.09 1.479651
=HYPERLINK("http://www.godatabase.org/cgi-bin/go.cgi?query=GO:0050790&auto_wild_cards=yes&view=query&action=query&search_constraint=terms"	GO:0050790_regulation_of_catalytic_activity) =HYPERLINK("http://www.ncbi.nih.gov/gquery/gquery.fcgi?term=VLDLR"	VLDLR) 233 3 1.235247 -0.355394 315 466.09 1.479651
=HYPERLINK("http://www.godatabase.org/cgi-bin/go.cgi?query=GO:0016477&auto_wild_cards=yes&view=query&action=query&search_constraint=terms"	GO:0016477_cell_migration) =HYPERLINK("http://www.ncbi.nih.gov/gquery/gquery.fcgi?term=SYNE2"	SYNE2) 234 3 1.229968 -0.352647 316 466.56 1.476456
=HYPERLINK("http://www.godatabase.org/cgi-bin/go.cgi?query=GO:0016477&auto_wild_cards=yes&view=query&action=query&search_constraint=terms"	GO:0016477_cell_migration) =HYPERLINK("http://www.ncbi.nih.gov/gquery/gquery.fcgi?term=ITGA6"	ITGA6) 234 3 1.229968 -0.352647 316 466.56 1.476456
=HYPERLINK("http://www.godatabase.org/cgi-bin/go.cgi?query=GO:0016477&auto_wild_cards=yes&view=query&action=query&search_constraint=terms"	GO:0016477_cell_migration) =HYPERLINK("http://www.ncbi.nih.gov/gquery/gquery.fcgi?term=KDR"	KDR) 234 3 1.229968 -0.352647 316 466.56 1.476456
=HYPERLINK("http://www.godatabase.org/cgi-bin/go.cgi?query=GO:0009187&auto_wild_cards=yes&view=query&action=query&search_constraint=terms"	GO:0009187_cyclic_nucleotide_metabolic_process) =HYPERLINK("http://www.ncbi.nih.gov/gquery/gquery.fcgi?term=GUCA1B"	GUCA1B) 56 1 1.713170 -0.350807 319 469.56 1.471975
=HYPERLINK("http://www.godatabase.org/cgi-bin/go.cgi?query=GO:0046486&auto_wild_cards=yes&view=query&action=query&search_constraint=terms"	GO:0046486_glycerolipid_metabolic_process) =HYPERLINK("http://www.ncbi.nih.gov/gquery/gquery.fcgi?term=PIP5K1B"	PIP5K1B) 56 1 1.713170 -0.350807 319 469.56 1.471975
=HYPERLINK("http://www.godatabase.org/cgi-bin/go.cgi?query=GO:0050678&auto_wild_cards=yes&view=query&action=query&search_constraint=terms"	GO:0050678_regulation_of_epithelial_cell_proliferation) =HYPERLINK("http://www.ncbi.nih.gov/gquery/gquery.fcgi?term=KDR"	KDR) 56 1 1.713170 -0.350807 319 469.56 1.471975
=HYPERLINK("http://www.godatabase.org/cgi-bin/go.cgi?query=GO:0045596&auto_wild_cards=yes&view=query&action=query&search_constraint=terms"	GO:0045596_negative_regulation_of_cell_differentiation) =HYPERLINK("http://www.ncbi.nih.gov/gquery/gquery.fcgi?term=IRX3"	IRX3) 144 2 1.332465 -0.350666 320 470.03 1.468844
=HYPERLINK("http://www.godatabase.org/cgi-bin/go.cgi?query=GO:0045596&auto_wild_cards=yes&view=query&action=query&search_constraint=terms"	GO:0045596_negative_regulation_of_cell_differentiation) =HYPERLINK("http://www.ncbi.nih.gov/gquery/gquery.fcgi?term=ULK2"	ULK2) 144 2 1.332465 -0.350666 320 470.03 1.468844
=HYPERLINK("http://www.godatabase.org/cgi-bin/go.cgi?query=GO:0000226&auto_wild_cards=yes&view=query&action=query&search_constraint=terms"	GO:0000226_microtubule_cytoskeleton_organization) =HYPERLINK("http://www.ncbi.nih.gov/gquery/gquery.fcgi?term=DST"	DST) 57 1 1.683114 -0.345148 324 475.14 1.466481
=HYPERLINK("http://www.godatabase.org/cgi-bin/go.cgi?query=GO:0033365&auto_wild_cards=yes&view=query&action=query&search_constraint=terms"	GO:0033365_protein_localization_in_organelle) =HYPERLINK("http://www.ncbi.nih.gov/gquery/gquery.fcgi?term=SYNE2"	SYNE2) 57 1 1.683114 -0.345148 324 475.14 1.466481
=HYPERLINK("http://www.godatabase.org/cgi-bin/go.cgi?query=GO:0043523&auto_wild_cards=yes&view=query&action=query&search_constraint=terms"	GO:0043523_regulation_of_neuron_apoptosis) =HYPERLINK("http://www.ncbi.nih.gov/gquery/gquery.fcgi?term=NTF3"	NTF3) 57 1 1.683114 -0.345148 324 475.14 1.466481
=HYPERLINK("http://www.godatabase.org/cgi-bin/go.cgi?query=GO:0045444&auto_wild_cards=yes&view=query&action=query&search_constraint=terms"	GO:0045444_fat_cell_differentiation) =HYPERLINK("http://www.ncbi.nih.gov/gquery/gquery.fcgi?term=ITGA6"	ITGA6) 57 1 1.683114 -0.345148 324 475.14 1.466481
=HYPERLINK("http://www.godatabase.org/cgi-bin/go.cgi?query=GO:0044085&auto_wild_cards=yes&view=query&action=query&search_constraint=terms"	GO:0044085_cellular_component_biogenesis) =HYPERLINK("http://www.ncbi.nih.gov/gquery/gquery.fcgi?term=WDR55"	WDR55) 237 3 1.214399 -0.344538 325 475.62 1.463446
=HYPERLINK("http://www.godatabase.org/cgi-bin/go.cgi?query=GO:0044085&auto_wild_cards=yes&view=query&action=query&search_constraint=terms"	GO:0044085_cellular_component_biogenesis) =HYPERLINK("http://www.ncbi.nih.gov/gquery/gquery.fcgi?term=ITGA6"	ITGA6) 237 3 1.214399 -0.344538 325 475.62 1.463446
=HYPERLINK("http://www.godatabase.org/cgi-bin/go.cgi?query=GO:0044085&auto_wild_cards=yes&view=query&action=query&search_constraint=terms"	GO:0044085_cellular_component_biogenesis) =HYPERLINK("http://www.ncbi.nih.gov/gquery/gquery.fcgi?term=CUGBP2"	CUGBP2) 237 3 1.214399 -0.344538 325 475.62 1.463446
=HYPERLINK("http://www.godatabase.org/cgi-bin/go.cgi?query=GO:0003008&auto_wild_cards=yes&view=query&action=query&search_constraint=terms"	GO:0003008_system_process) =HYPERLINK("http://www.ncbi.nih.gov/gquery/gquery.fcgi?term=GUCA1B"	GUCA1B) 516 6 1.115552 -0.342731 326 476.65 1.462117
=HYPERLINK("http://www.godatabase.org/cgi-bin/go.cgi?query=GO:0003008&auto_wild_cards=yes&view=query&action=query&search_constraint=terms"	GO:0003008_system_process) =HYPERLINK("http://www.ncbi.nih.gov/gquery/gquery.fcgi?term=NTF3"	NTF3) 516 6 1.115552 -0.342731 326 476.65 1.462117
=HYPERLINK("http://www.godatabase.org/cgi-bin/go.cgi?query=GO:0003008&auto_wild_cards=yes&view=query&action=query&search_constraint=terms"	GO:0003008_system_process) =HYPERLINK("http://www.ncbi.nih.gov/gquery/gquery.fcgi?term=HMGCR"	HMGCR) 516 6 1.115552 -0.342731 326 476.65 1.462117
=HYPERLINK("http://www.godatabase.org/cgi-bin/go.cgi?query=GO:0003008&auto_wild_cards=yes&view=query&action=query&search_constraint=terms"	GO:0003008_system_process) =HYPERLINK("http://www.ncbi.nih.gov/gquery/gquery.fcgi?term=ABCA4"	ABCA4) 516 6 1.115552 -0.342731 326 476.65 1.462117
=HYPERLINK("http://www.godatabase.org/cgi-bin/go.cgi?query=GO:0003008&auto_wild_cards=yes&view=query&action=query&search_constraint=terms"	GO:0003008_system_process) =HYPERLINK("http://www.ncbi.nih.gov/gquery/gquery.fcgi?term=TPM2"	TPM2) 516 6 1.115552 -0.342731 326 476.65 1.462117
=HYPERLINK("http://www.godatabase.org/cgi-bin/go.cgi?query=GO:0003008&auto_wild_cards=yes&view=query&action=query&search_constraint=terms"	GO:0003008_system_process) =HYPERLINK("http://www.ncbi.nih.gov/gquery/gquery.fcgi?term=MFRP"	MFRP) 516 6 1.115552 -0.342731 326 476.65 1.462117
=HYPERLINK("http://www.godatabase.org/cgi-bin/go.cgi?query=GO:0006928&auto_wild_cards=yes&view=query&action=query&search_constraint=terms"	GO:0006928_cell_motion) =HYPERLINK("http://www.ncbi.nih.gov/gquery/gquery.fcgi?term=SYNE2"	SYNE2) 330 4 1.162879 -0.342680 328 477.17 1.454787
=HYPERLINK("http://www.godatabase.org/cgi-bin/go.cgi?query=GO:0006928&auto_wild_cards=yes&view=query&action=query&search_constraint=terms"	GO:0006928_cell_motion) =HYPERLINK("http://www.ncbi.nih.gov/gquery/gquery.fcgi?term=ITGA6"	ITGA6) 330 4 1.162879 -0.342680 328 477.17 1.454787
=HYPERLINK("http://www.godatabase.org/cgi-bin/go.cgi?query=GO:0006928&auto_wild_cards=yes&view=query&action=query&search_constraint=terms"	GO:0006928_cell_motion) =HYPERLINK("http://www.ncbi.nih.gov/gquery/gquery.fcgi?term=NTF3"	NTF3) 330 4 1.162879 -0.342680 328 477.17 1.454787
=HYPERLINK("http://www.godatabase.org/cgi-bin/go.cgi?query=GO:0006928&auto_wild_cards=yes&view=query&action=query&search_constraint=terms"	GO:0006928_cell_motion) =HYPERLINK("http://www.ncbi.nih.gov/gquery/gquery.fcgi?term=KDR"	KDR) 330 4 1.162879 -0.342680 328 477.17 1.454787
=HYPERLINK("http://www.godatabase.org/cgi-bin/go.cgi?query=GO:0051674&auto_wild_cards=yes&view=query&action=query&search_constraint=terms"	GO:0051674_localization_of_cell) =HYPERLINK("http://www.ncbi.nih.gov/gquery/gquery.fcgi?term=SYNE2"	SYNE2) 330 4 1.162879 -0.342680 328 477.17 1.454787
=HYPERLINK("http://www.godatabase.org/cgi-bin/go.cgi?query=GO:0051674&auto_wild_cards=yes&view=query&action=query&search_constraint=terms"	GO:0051674_localization_of_cell) =HYPERLINK("http://www.ncbi.nih.gov/gquery/gquery.fcgi?term=ITGA6"	ITGA6) 330 4 1.162879 -0.342680 328 477.17 1.454787
=HYPERLINK("http://www.godatabase.org/cgi-bin/go.cgi?query=GO:0051674&auto_wild_cards=yes&view=query&action=query&search_constraint=terms"	GO:0051674_localization_of_cell) =HYPERLINK("http://www.ncbi.nih.gov/gquery/gquery.fcgi?term=NTF3"	NTF3) 330 4 1.162879 -0.342680 328 477.17 1.454787
=HYPERLINK("http://www.godatabase.org/cgi-bin/go.cgi?query=GO:0051674&auto_wild_cards=yes&view=query&action=query&search_constraint=terms"	GO:0051674_localization_of_cell) =HYPERLINK("http://www.ncbi.nih.gov/gquery/gquery.fcgi?term=KDR"	KDR) 330 4 1.162879 -0.342680 328 477.17 1.454787
=HYPERLINK("http://www.godatabase.org/cgi-bin/go.cgi?query=GO:0051093&auto_wild_cards=yes&view=query&action=query&search_constraint=terms"	GO:0051093_negative_regulation_of_developmental_process) =HYPERLINK("http://www.ncbi.nih.gov/gquery/gquery.fcgi?term=IRX3"	IRX3) 331 4 1.159366 -0.340421 329 478.2 1.453495
=HYPERLINK("http://www.godatabase.org/cgi-bin/go.cgi?query=GO:0051093&auto_wild_cards=yes&view=query&action=query&search_constraint=terms"	GO:0051093_negative_regulation_of_developmental_process) =HYPERLINK("http://www.ncbi.nih.gov/gquery/gquery.fcgi?term=BCL11B"	BCL11B) 331 4 1.159366 -0.340421 329 478.2 1.453495
=HYPERLINK("http://www.godatabase.org/cgi-bin/go.cgi?query=GO:0051093&auto_wild_cards=yes&view=query&action=query&search_constraint=terms"	GO:0051093_negative_regulation_of_developmental_process) =HYPERLINK("http://www.ncbi.nih.gov/gquery/gquery.fcgi?term=ULK2"	ULK2) 331 4 1.159366 -0.340421 329 478.2 1.453495
=HYPERLINK("http://www.godatabase.org/cgi-bin/go.cgi?query=GO:0051093&auto_wild_cards=yes&view=query&action=query&search_constraint=terms"	GO:0051093_negative_regulation_of_developmental_process) =HYPERLINK("http://www.ncbi.nih.gov/gquery/gquery.fcgi?term=PLCG2"	PLCG2) 331 4 1.159366 -0.340421 329 478.2 1.453495
=HYPERLINK("http://www.godatabase.org/cgi-bin/go.cgi?query=GO:0033043&auto_wild_cards=yes&view=query&action=query&search_constraint=terms"	GO:0033043_regulation_of_organelle_organization) =HYPERLINK("http://www.ncbi.nih.gov/gquery/gquery.fcgi?term=DST"	DST) 58 1 1.654095 -0.339620 331 479.73 1.449335
=HYPERLINK("http://www.godatabase.org/cgi-bin/go.cgi?query=GO:0034622&auto_wild_cards=yes&view=query&action=query&search_constraint=terms"	GO:0034622_cellular_macromolecular_complex_assembly) =HYPERLINK("http://www.ncbi.nih.gov/gquery/gquery.fcgi?term=CUGBP2"	CUGBP2) 58 1 1.654095 -0.339620 331 479.73 1.449335
=HYPERLINK("http://www.godatabase.org/cgi-bin/go.cgi?query=GO:0048469&auto_wild_cards=yes&view=query&action=query&search_constraint=terms"	GO:0048469_cell_maturation) =HYPERLINK("http://www.ncbi.nih.gov/gquery/gquery.fcgi?term=KDR"	KDR) 59 1 1.626059 -0.334217 332 482.34 1.452831
=HYPERLINK("http://www.godatabase.org/cgi-bin/go.cgi?query=GO:0009123&auto_wild_cards=yes&view=query&action=query&search_constraint=terms"	GO:0009123_nucleoside_monophosphate_metabolic_process) =HYPERLINK("http://www.ncbi.nih.gov/gquery/gquery.fcgi?term=GUCA1B"	GUCA1B) 60 1 1.598958 -0.328935 333 483.25 1.451201
=HYPERLINK("http://www.godatabase.org/cgi-bin/go.cgi?query=GO:0009991&auto_wild_cards=yes&view=query&action=query&search_constraint=terms"	GO:0009991_response_to_extracellular_stimulus) =HYPERLINK("http://www.ncbi.nih.gov/gquery/gquery.fcgi?term=ITGA6"	ITGA6) 61 1 1.572746 -0.323771 334 486.13 1.455479
=HYPERLINK("http://www.godatabase.org/cgi-bin/go.cgi?query=GO:0007399&auto_wild_cards=yes&view=query&action=query&search_constraint=terms"	GO:0007399_nervous_system_development) =HYPERLINK("http://www.ncbi.nih.gov/gquery/gquery.fcgi?term=IRX3"	IRX3) 621 7 1.081421 -0.323439 335 486.23 1.451433
=HYPERLINK("http://www.godatabase.org/cgi-bin/go.cgi?query=GO:0007399&auto_wild_cards=yes&view=query&action=query&search_constraint=terms"	GO:0007399_nervous_system_development) =HYPERLINK("http://www.ncbi.nih.gov/gquery/gquery.fcgi?term=NTF3"	NTF3) 621 7 1.081421 -0.323439 335 486.23 1.451433
=HYPERLINK("http://www.godatabase.org/cgi-bin/go.cgi?query=GO:0007399&auto_wild_cards=yes&view=query&action=query&search_constraint=terms"	GO:0007399_nervous_system_development) =HYPERLINK("http://www.ncbi.nih.gov/gquery/gquery.fcgi?term=DTX1"	DTX1) 621 7 1.081421 -0.323439 335 486.23 1.451433
=HYPERLINK("http://www.godatabase.org/cgi-bin/go.cgi?query=GO:0007399&auto_wild_cards=yes&view=query&action=query&search_constraint=terms"	GO:0007399_nervous_system_development) =HYPERLINK("http://www.ncbi.nih.gov/gquery/gquery.fcgi?term=ULK2"	ULK2) 621 7 1.081421 -0.323439 335 486.23 1.451433
=HYPERLINK("http://www.godatabase.org/cgi-bin/go.cgi?query=GO:0007399&auto_wild_cards=yes&view=query&action=query&search_constraint=terms"	GO:0007399_nervous_system_development) =HYPERLINK("http://www.ncbi.nih.gov/gquery/gquery.fcgi?term=BCL11B"	BCL11B) 621 7 1.081421 -0.323439 335 486.23 1.451433
=HYPERLINK("http://www.godatabase.org/cgi-bin/go.cgi?query=GO:0007399&auto_wild_cards=yes&view=query&action=query&search_constraint=terms"	GO:0007399_nervous_system_development) =HYPERLINK("http://www.ncbi.nih.gov/gquery/gquery.fcgi?term=BRSK2"	BRSK2) 621 7 1.081421 -0.323439 335 486.23 1.451433
=HYPERLINK("http://www.godatabase.org/cgi-bin/go.cgi?query=GO:0007399&auto_wild_cards=yes&view=query&action=query&search_constraint=terms"	GO:0007399_nervous_system_development) =HYPERLINK("http://www.ncbi.nih.gov/gquery/gquery.fcgi?term=DST"	DST) 621 7 1.081421 -0.323439 335 486.23 1.451433
=HYPERLINK("http://www.godatabase.org/cgi-bin/go.cgi?query=GO:0022604&auto_wild_cards=yes&view=query&action=query&search_constraint=terms"	GO:0022604_regulation_of_cell_morphogenesis) =HYPERLINK("http://www.ncbi.nih.gov/gquery/gquery.fcgi?term=ULK2"	ULK2) 62 1 1.547379 -0.318719 336 492.07 1.464494
=HYPERLINK("http://www.godatabase.org/cgi-bin/go.cgi?query=GO:0009165&auto_wild_cards=yes&view=query&action=query&search_constraint=terms"	GO:0009165_nucleotide_biosynthetic_process) =HYPERLINK("http://www.ncbi.nih.gov/gquery/gquery.fcgi?term=GUCA1B"	GUCA1B) 63 1 1.522817 -0.313777 338 496.1 1.467751
=HYPERLINK("http://www.godatabase.org/cgi-bin/go.cgi?query=GO:0051216&auto_wild_cards=yes&view=query&action=query&search_constraint=terms"	GO:0051216_cartilage_development) =HYPERLINK("http://www.ncbi.nih.gov/gquery/gquery.fcgi?term=SOX6"	SOX6) 63 1 1.522817 -0.313777 338 496.1 1.467751
=HYPERLINK("http://www.godatabase.org/cgi-bin/go.cgi?query=GO:0055074&auto_wild_cards=yes&view=query&action=query&search_constraint=terms"	GO:0055074_calcium_ion_homeostasis) =HYPERLINK("http://www.ncbi.nih.gov/gquery/gquery.fcgi?term=KDR"	KDR) 64 1 1.499023 -0.308941 339 498.82 1.471445
=HYPERLINK("http://www.godatabase.org/cgi-bin/go.cgi?query=GO:0051704&auto_wild_cards=yes&view=query&action=query&search_constraint=terms"	GO:0051704_multi-organism_process) =HYPERLINK("http://www.ncbi.nih.gov/gquery/gquery.fcgi?term=PLCG2"	PLCG2) 157 2 1.222134 -0.308640 340 499.14 1.468059
=HYPERLINK("http://www.godatabase.org/cgi-bin/go.cgi?query=GO:0051704&auto_wild_cards=yes&view=query&action=query&search_constraint=terms"	GO:0051704_multi-organism_process) =HYPERLINK("http://www.ncbi.nih.gov/gquery/gquery.fcgi?term=LAMB1-1"	LAMB1-1) 157 2 1.222134 -0.308640 340 499.14 1.468059
=HYPERLINK("http://www.godatabase.org/cgi-bin/go.cgi?query=GO:0043086&auto_wild_cards=yes&view=query&action=query&search_constraint=terms"	GO:0043086_negative_regulation_of_catalytic_activity) =HYPERLINK("http://www.ncbi.nih.gov/gquery/gquery.fcgi?term=HMGCR"	HMGCR) 65 1 1.475962 -0.304208 341 502.16 1.472610
=HYPERLINK("http://www.godatabase.org/cgi-bin/go.cgi?query=GO:0051128&auto_wild_cards=yes&view=query&action=query&search_constraint=terms"	GO:0051128_regulation_of_cellular_component_organization) =HYPERLINK("http://www.ncbi.nih.gov/gquery/gquery.fcgi?term=ULK2"	ULK2) 160 2 1.199219 -0.299769 342 503.84 1.473216
=HYPERLINK("http://www.godatabase.org/cgi-bin/go.cgi?query=GO:0051128&auto_wild_cards=yes&view=query&action=query&search_constraint=terms"	GO:0051128_regulation_of_cellular_component_organization) =HYPERLINK("http://www.ncbi.nih.gov/gquery/gquery.fcgi?term=DST"	DST) 160 2 1.199219 -0.299769 342 503.84 1.473216
=HYPERLINK("http://www.godatabase.org/cgi-bin/go.cgi?query=GO:0007179&auto_wild_cards=yes&view=query&action=query&search_constraint=terms"	GO:0007179_transforming_growth_factor_beta_receptor_signaling_pathway) =HYPERLINK("http://www.ncbi.nih.gov/gquery/gquery.fcgi?term=HTRA1"	HTRA1) 66 1 1.453598 -0.299574 345 506.22 1.467304
=HYPERLINK("http://www.godatabase.org/cgi-bin/go.cgi?query=GO:0045860&auto_wild_cards=yes&view=query&action=query&search_constraint=terms"	GO:0045860_positive_regulation_of_protein_kinase_activity) =HYPERLINK("http://www.ncbi.nih.gov/gquery/gquery.fcgi?term=VLDLR"	VLDLR) 66 1 1.453598 -0.299574 345 506.22 1.467304
=HYPERLINK("http://www.godatabase.org/cgi-bin/go.cgi?query=GO:0051402&auto_wild_cards=yes&view=query&action=query&search_constraint=terms"	GO:0051402_neuron_apoptosis) =HYPERLINK("http://www.ncbi.nih.gov/gquery/gquery.fcgi?term=NTF3"	NTF3) 66 1 1.453598 -0.299574 345 506.22 1.467304
=HYPERLINK("http://www.godatabase.org/cgi-bin/go.cgi?query=GO:0002521&auto_wild_cards=yes&view=query&action=query&search_constraint=terms"	GO:0002521_leukocyte_differentiation) =HYPERLINK("http://www.ncbi.nih.gov/gquery/gquery.fcgi?term=BCL11B"	BCL11B) 161 2 1.191770 -0.296876 346 507.04 1.465434
=HYPERLINK("http://www.godatabase.org/cgi-bin/go.cgi?query=GO:0002521&auto_wild_cards=yes&view=query&action=query&search_constraint=terms"	GO:0002521_leukocyte_differentiation) =HYPERLINK("http://www.ncbi.nih.gov/gquery/gquery.fcgi?term=PLCG2"	PLCG2) 161 2 1.191770 -0.296876 346 507.04 1.465434
=HYPERLINK("http://www.godatabase.org/cgi-bin/go.cgi?query=GO:0048870&auto_wild_cards=yes&view=query&action=query&search_constraint=terms"	GO:0048870_cell_motility) =HYPERLINK("http://www.ncbi.nih.gov/gquery/gquery.fcgi?term=SYNE2"	SYNE2) 257 3 1.119893 -0.295158 347 507.79 1.463372
=HYPERLINK("http://www.godatabase.org/cgi-bin/go.cgi?query=GO:0048870&auto_wild_cards=yes&view=query&action=query&search_constraint=terms"	GO:0048870_cell_motility) =HYPERLINK("http://www.ncbi.nih.gov/gquery/gquery.fcgi?term=ITGA6"	ITGA6) 257 3 1.119893 -0.295158 347 507.79 1.463372
=HYPERLINK("http://www.godatabase.org/cgi-bin/go.cgi?query=GO:0048870&auto_wild_cards=yes&view=query&action=query&search_constraint=terms"	GO:0048870_cell_motility) =HYPERLINK("http://www.ncbi.nih.gov/gquery/gquery.fcgi?term=KDR"	KDR) 257 3 1.119893 -0.295158 347 507.79 1.463372
=HYPERLINK("http://www.godatabase.org/cgi-bin/go.cgi?query=GO:0003007&auto_wild_cards=yes&view=query&action=query&search_constraint=terms"	GO:0003007_heart_morphogenesis) =HYPERLINK("http://www.ncbi.nih.gov/gquery/gquery.fcgi?term=ADAMTS1"	ADAMTS1) 67 1 1.431903 -0.295035 349 509.47 1.459799
=HYPERLINK("http://www.godatabase.org/cgi-bin/go.cgi?query=GO:0042445&auto_wild_cards=yes&view=query&action=query&search_constraint=terms"	GO:0042445_hormone_metabolic_process) =HYPERLINK("http://www.ncbi.nih.gov/gquery/gquery.fcgi?term=CRYM"	CRYM) 67 1 1.431903 -0.295035 349 509.47 1.459799
=HYPERLINK("http://www.godatabase.org/cgi-bin/go.cgi?query=GO:0009628&auto_wild_cards=yes&view=query&action=query&search_constraint=terms"	GO:0009628_response_to_abiotic_stimulus) =HYPERLINK("http://www.ncbi.nih.gov/gquery/gquery.fcgi?term=GUCA1B"	GUCA1B) 162 2 1.184414 -0.294014 350 509.99 1.457114
=HYPERLINK("http://www.godatabase.org/cgi-bin/go.cgi?query=GO:0009628&auto_wild_cards=yes&view=query&action=query&search_constraint=terms"	GO:0009628_response_to_abiotic_stimulus) =HYPERLINK("http://www.ncbi.nih.gov/gquery/gquery.fcgi?term=HMGCR"	HMGCR) 162 2 1.184414 -0.294014 350 509.99 1.457114
=HYPERLINK("http://www.godatabase.org/cgi-bin/go.cgi?query=GO:0019932&auto_wild_cards=yes&view=query&action=query&search_constraint=terms"	GO:0019932_second-messenger-mediated_signaling) =HYPERLINK("http://www.ncbi.nih.gov/gquery/gquery.fcgi?term=CAR8"	CAR8) 68 1 1.410846 -0.290591 351 512.45 1.459972
=HYPERLINK("http://www.godatabase.org/cgi-bin/go.cgi?query=GO:0042325&auto_wild_cards=yes&view=query&action=query&search_constraint=terms"	GO:0042325_regulation_of_phosphorylation) =HYPERLINK("http://www.ncbi.nih.gov/gquery/gquery.fcgi?term=HMGCR"	HMGCR) 164 2 1.169970 -0.288381 352 512.93 1.457187
=HYPERLINK("http://www.godatabase.org/cgi-bin/go.cgi?query=GO:0042325&auto_wild_cards=yes&view=query&action=query&search_constraint=terms"	GO:0042325_regulation_of_phosphorylation) =HYPERLINK("http://www.ncbi.nih.gov/gquery/gquery.fcgi?term=VLDLR"	VLDLR) 164 2 1.169970 -0.288381 352 512.93 1.457187
=HYPERLINK("http://www.godatabase.org/cgi-bin/go.cgi?query=GO:0006816&auto_wild_cards=yes&view=query&action=query&search_constraint=terms"	GO:0006816_calcium_ion_transport) =HYPERLINK("http://www.ncbi.nih.gov/gquery/gquery.fcgi?term=PLCG2"	PLCG2) 69 1 1.390399 -0.286236 354 514.76 1.454124
=HYPERLINK("http://www.godatabase.org/cgi-bin/go.cgi?query=GO:0055065&auto_wild_cards=yes&view=query&action=query&search_constraint=terms"	GO:0055065_metal_ion_homeostasis) =HYPERLINK("http://www.ncbi.nih.gov/gquery/gquery.fcgi?term=KDR"	KDR) 69 1 1.390399 -0.286236 354 514.76 1.454124
=HYPERLINK("http://www.godatabase.org/cgi-bin/go.cgi?query=GO:0019220&auto_wild_cards=yes&view=query&action=query&search_constraint=terms"	GO:0019220_regulation_of_phosphate_metabolic_process) =HYPERLINK("http://www.ncbi.nih.gov/gquery/gquery.fcgi?term=HMGCR"	HMGCR) 165 2 1.162879 -0.285609 356 515.68 1.448539
=HYPERLINK("http://www.godatabase.org/cgi-bin/go.cgi?query=GO:0019220&auto_wild_cards=yes&view=query&action=query&search_constraint=terms"	GO:0019220_regulation_of_phosphate_metabolic_process) =HYPERLINK("http://www.ncbi.nih.gov/gquery/gquery.fcgi?term=VLDLR"	VLDLR) 165 2 1.162879 -0.285609 356 515.68 1.448539
=HYPERLINK("http://www.godatabase.org/cgi-bin/go.cgi?query=GO:0051174&auto_wild_cards=yes&view=query&action=query&search_constraint=terms"	GO:0051174_regulation_of_phosphorus_metabolic_process) =HYPERLINK("http://www.ncbi.nih.gov/gquery/gquery.fcgi?term=HMGCR"	HMGCR) 165 2 1.162879 -0.285609 356 515.68 1.448539
=HYPERLINK("http://www.godatabase.org/cgi-bin/go.cgi?query=GO:0051174&auto_wild_cards=yes&view=query&action=query&search_constraint=terms"	GO:0051174_regulation_of_phosphorus_metabolic_process) =HYPERLINK("http://www.ncbi.nih.gov/gquery/gquery.fcgi?term=VLDLR"	VLDLR) 165 2 1.162879 -0.285609 356 515.68 1.448539
=HYPERLINK("http://www.godatabase.org/cgi-bin/go.cgi?query=GO:0007611&auto_wild_cards=yes&view=query&action=query&search_constraint=terms"	GO:0007611_learning_or_memory) =HYPERLINK("http://www.ncbi.nih.gov/gquery/gquery.fcgi?term=HMGCR"	HMGCR) 70 1 1.370536 -0.281969 360 518.47 1.440194
=HYPERLINK("http://www.godatabase.org/cgi-bin/go.cgi?query=GO:0009617&auto_wild_cards=yes&view=query&action=query&search_constraint=terms"	GO:0009617_response_to_bacterium) =HYPERLINK("http://www.ncbi.nih.gov/gquery/gquery.fcgi?term=PLCG2"	PLCG2) 70 1 1.370536 -0.281969 360 518.47 1.440194
=HYPERLINK("http://www.godatabase.org/cgi-bin/go.cgi?query=GO:0048592&auto_wild_cards=yes&view=query&action=query&search_constraint=terms"	GO:0048592_eye_morphogenesis) =HYPERLINK("http://www.ncbi.nih.gov/gquery/gquery.fcgi?term=COL8A1"	COL8A1) 70 1 1.370536 -0.281969 360 518.47 1.440194
=HYPERLINK("http://www.godatabase.org/cgi-bin/go.cgi?query=GO:0070838&auto_wild_cards=yes&view=query&action=query&search_constraint=terms"	GO:0070838_divalent_metal_ion_transport) =HYPERLINK("http://www.ncbi.nih.gov/gquery/gquery.fcgi?term=PLCG2"	PLCG2) 70 1 1.370536 -0.281969 360 518.47 1.440194
=HYPERLINK("http://www.godatabase.org/cgi-bin/go.cgi?query=GO:0006913&auto_wild_cards=yes&view=query&action=query&search_constraint=terms"	GO:0006913_nucleocytoplasmic_transport) =HYPERLINK("http://www.ncbi.nih.gov/gquery/gquery.fcgi?term=XPO5"	XPO5) 71 1 1.351232 -0.277787 363 522.94 1.440606
=HYPERLINK("http://www.godatabase.org/cgi-bin/go.cgi?query=GO:0009100&auto_wild_cards=yes&view=query&action=query&search_constraint=terms"	GO:0009100_glycoprotein_metabolic_process) =HYPERLINK("http://www.ncbi.nih.gov/gquery/gquery.fcgi?term=GALNT10"	GALNT10) 71 1 1.351232 -0.277787 363 522.94 1.440606
=HYPERLINK("http://www.godatabase.org/cgi-bin/go.cgi?query=GO:0033674&auto_wild_cards=yes&view=query&action=query&search_constraint=terms"	GO:0033674_positive_regulation_of_kinase_activity) =HYPERLINK("http://www.ncbi.nih.gov/gquery/gquery.fcgi?term=VLDLR"	VLDLR) 71 1 1.351232 -0.277787 363 522.94 1.440606
=HYPERLINK("http://www.godatabase.org/cgi-bin/go.cgi?query=GO:0051169&auto_wild_cards=yes&view=query&action=query&search_constraint=terms"	GO:0051169_nuclear_transport) =HYPERLINK("http://www.ncbi.nih.gov/gquery/gquery.fcgi?term=XPO5"	XPO5) 72 1 1.332465 -0.273688 365 526.63 1.442822
=HYPERLINK("http://www.godatabase.org/cgi-bin/go.cgi?query=GO:0051347&auto_wild_cards=yes&view=query&action=query&search_constraint=terms"	GO:0051347_positive_regulation_of_transferase_activity) =HYPERLINK("http://www.ncbi.nih.gov/gquery/gquery.fcgi?term=VLDLR"	VLDLR) 72 1 1.332465 -0.273688 365 526.63 1.442822
=HYPERLINK("http://www.godatabase.org/cgi-bin/go.cgi?query=GO:0006163&auto_wild_cards=yes&view=query&action=query&search_constraint=terms"	GO:0006163_purine_nucleotide_metabolic_process) =HYPERLINK("http://www.ncbi.nih.gov/gquery/gquery.fcgi?term=GUCA1B"	GUCA1B) 73 1 1.314212 -0.269669 367 530.21 1.444714
=HYPERLINK("http://www.godatabase.org/cgi-bin/go.cgi?query=GO:0006936&auto_wild_cards=yes&view=query&action=query&search_constraint=terms"	GO:0006936_muscle_contraction) =HYPERLINK("http://www.ncbi.nih.gov/gquery/gquery.fcgi?term=TPM2"	TPM2) 73 1 1.314212 -0.269669 367 530.21 1.444714
=HYPERLINK("http://www.godatabase.org/cgi-bin/go.cgi?query=GO:0045944&auto_wild_cards=yes&view=query&action=query&search_constraint=terms"	GO:0045944_positive_regulation_of_transcription_from_RNA_polymerase_II_promoter) =HYPERLINK("http://www.ncbi.nih.gov/gquery/gquery.fcgi?term=NTF3"	NTF3) 269 3 1.069935 -0.269051 368 530.45 1.441440
=HYPERLINK("http://www.godatabase.org/cgi-bin/go.cgi?query=GO:0045944&auto_wild_cards=yes&view=query&action=query&search_constraint=terms"	GO:0045944_positive_regulation_of_transcription_from_RNA_polymerase_II_promoter) =HYPERLINK("http://www.ncbi.nih.gov/gquery/gquery.fcgi?term=BCL11B"	BCL11B) 269 3 1.069935 -0.269051 368 530.45 1.441440
=HYPERLINK("http://www.godatabase.org/cgi-bin/go.cgi?query=GO:0045944&auto_wild_cards=yes&view=query&action=query&search_constraint=terms"	GO:0045944_positive_regulation_of_transcription_from_RNA_polymerase_II_promoter) =HYPERLINK("http://www.ncbi.nih.gov/gquery/gquery.fcgi?term=SOX6"	SOX6) 269 3 1.069935 -0.269051 368 530.45 1.441440
=HYPERLINK("http://www.godatabase.org/cgi-bin/go.cgi?query=GO:0048771&auto_wild_cards=yes&view=query&action=query&search_constraint=terms"	GO:0048771_tissue_remodeling) =HYPERLINK("http://www.ncbi.nih.gov/gquery/gquery.fcgi?term=ANK"	ANK) 74 1 1.296453 -0.265728 369 532.32 1.442602
=HYPERLINK("http://www.godatabase.org/cgi-bin/go.cgi?query=GO:0044093&auto_wild_cards=yes&view=query&action=query&search_constraint=terms"	GO:0044093_positive_regulation_of_molecular_function) =HYPERLINK("http://www.ncbi.nih.gov/gquery/gquery.fcgi?term=PLCG2"	PLCG2) 173 2 1.109104 -0.264465 370 533.52 1.441946
=HYPERLINK("http://www.godatabase.org/cgi-bin/go.cgi?query=GO:0044093&auto_wild_cards=yes&view=query&action=query&search_constraint=terms"	GO:0044093_positive_regulation_of_molecular_function) =HYPERLINK("http://www.ncbi.nih.gov/gquery/gquery.fcgi?term=VLDLR"	VLDLR) 173 2 1.109104 -0.264465 370 533.52 1.441946
=HYPERLINK("http://www.godatabase.org/cgi-bin/go.cgi?query=GO:0051641&auto_wild_cards=yes&view=query&action=query&search_constraint=terms"	GO:0051641_cellular_localization) =HYPERLINK("http://www.ncbi.nih.gov/gquery/gquery.fcgi?term=FUSIP1"	FUSIP1) 370 4 1.037162 -0.262671 371 533.76 1.438706
=HYPERLINK("http://www.godatabase.org/cgi-bin/go.cgi?query=GO:0051641&auto_wild_cards=yes&view=query&action=query&search_constraint=terms"	GO:0051641_cellular_localization) =HYPERLINK("http://www.ncbi.nih.gov/gquery/gquery.fcgi?term=SYNE2"	SYNE2) 370 4 1.037162 -0.262671 371 533.76 1.438706
=HYPERLINK("http://www.godatabase.org/cgi-bin/go.cgi?query=GO:0051641&auto_wild_cards=yes&view=query&action=query&search_constraint=terms"	GO:0051641_cellular_localization) =HYPERLINK("http://www.ncbi.nih.gov/gquery/gquery.fcgi?term=XPO5"	XPO5) 370 4 1.037162 -0.262671 371 533.76 1.438706
=HYPERLINK("http://www.godatabase.org/cgi-bin/go.cgi?query=GO:0051641&auto_wild_cards=yes&view=query&action=query&search_constraint=terms"	GO:0051641_cellular_localization) =HYPERLINK("http://www.ncbi.nih.gov/gquery/gquery.fcgi?term=DST"	DST) 370 4 1.037162 -0.262671 371 533.76 1.438706
=HYPERLINK("http://www.godatabase.org/cgi-bin/go.cgi?query=GO:0007281&auto_wild_cards=yes&view=query&action=query&search_constraint=terms"	GO:0007281_germ_cell_development) =HYPERLINK("http://www.ncbi.nih.gov/gquery/gquery.fcgi?term=TDRD7"	TDRD7) 75 1 1.279167 -0.261863 373 535.19 1.434826
=HYPERLINK("http://www.godatabase.org/cgi-bin/go.cgi?query=GO:0051050&auto_wild_cards=yes&view=query&action=query&search_constraint=terms"	GO:0051050_positive_regulation_of_transport) =HYPERLINK("http://www.ncbi.nih.gov/gquery/gquery.fcgi?term=PLCG2"	PLCG2) 75 1 1.279167 -0.261863 373 535.19 1.434826
=HYPERLINK("http://www.godatabase.org/cgi-bin/go.cgi?query=GO:0003012&auto_wild_cards=yes&view=query&action=query&search_constraint=terms"	GO:0003012_muscle_system_process) =HYPERLINK("http://www.ncbi.nih.gov/gquery/gquery.fcgi?term=TPM2"	TPM2) 76 1 1.262336 -0.258072 375 538.49 1.435973
=HYPERLINK("http://www.godatabase.org/cgi-bin/go.cgi?query=GO:0034621&auto_wild_cards=yes&view=query&action=query&search_constraint=terms"	GO:0034621_cellular_macromolecular_complex_subunit_organization) =HYPERLINK("http://www.ncbi.nih.gov/gquery/gquery.fcgi?term=CUGBP2"	CUGBP2) 76 1 1.262336 -0.258072 375 538.49 1.435973
=HYPERLINK("http://www.godatabase.org/cgi-bin/go.cgi?query=GO:0001890&auto_wild_cards=yes&view=query&action=query&search_constraint=terms"	GO:0001890_placenta_development) =HYPERLINK("http://www.ncbi.nih.gov/gquery/gquery.fcgi?term=CCNF"	CCNF) 77 1 1.245942 -0.254352 376 540.27 1.436888
=HYPERLINK("http://www.godatabase.org/cgi-bin/go.cgi?query=GO:0043069&auto_wild_cards=yes&view=query&action=query&search_constraint=terms"	GO:0043069_negative_regulation_of_programmed_cell_death) =HYPERLINK("http://www.ncbi.nih.gov/gquery/gquery.fcgi?term=BCL11B"	BCL11B) 179 2 1.071927 -0.249732 378 544.24 1.439788
=HYPERLINK("http://www.godatabase.org/cgi-bin/go.cgi?query=GO:0043069&auto_wild_cards=yes&view=query&action=query&search_constraint=terms"	GO:0043069_negative_regulation_of_programmed_cell_death) =HYPERLINK("http://www.ncbi.nih.gov/gquery/gquery.fcgi?term=PLCG2"	PLCG2) 179 2 1.071927 -0.249732 378 544.24 1.439788
=HYPERLINK("http://www.godatabase.org/cgi-bin/go.cgi?query=GO:0060548&auto_wild_cards=yes&view=query&action=query&search_constraint=terms"	GO:0060548_negative_regulation_of_cell_death) =HYPERLINK("http://www.ncbi.nih.gov/gquery/gquery.fcgi?term=BCL11B"	BCL11B) 179 2 1.071927 -0.249732 378 544.24 1.439788
=HYPERLINK("http://www.godatabase.org/cgi-bin/go.cgi?query=GO:0060548&auto_wild_cards=yes&view=query&action=query&search_constraint=terms"	GO:0060548_negative_regulation_of_cell_death) =HYPERLINK("http://www.ncbi.nih.gov/gquery/gquery.fcgi?term=PLCG2"	PLCG2) 179 2 1.071927 -0.249732 378 544.24 1.439788
=HYPERLINK("http://www.godatabase.org/cgi-bin/go.cgi?query=GO:0015674&auto_wild_cards=yes&view=query&action=query&search_constraint=terms"	GO:0015674_di-__tri-valent_inorganic_cation_transport) =HYPERLINK("http://www.ncbi.nih.gov/gquery/gquery.fcgi?term=PLCG2"	PLCG2) 79 1 1.214399 -0.247119 379 546.46 1.441847
=HYPERLINK("http://www.godatabase.org/cgi-bin/go.cgi?query=GO:0000278&auto_wild_cards=yes&view=query&action=query&search_constraint=terms"	GO:0000278_mitotic_cell_cycle) =HYPERLINK("http://www.ncbi.nih.gov/gquery/gquery.fcgi?term=PLK2"	PLK2) 80 1 1.199219 -0.243603 381 549.23 1.441549
=HYPERLINK("http://www.godatabase.org/cgi-bin/go.cgi?query=GO:0044092&auto_wild_cards=yes&view=query&action=query&search_constraint=terms"	GO:0044092_negative_regulation_of_molecular_function) =HYPERLINK("http://www.ncbi.nih.gov/gquery/gquery.fcgi?term=HMGCR"	HMGCR) 80 1 1.199219 -0.243603 381 549.23 1.441549
=HYPERLINK("http://www.godatabase.org/cgi-bin/go.cgi?query=GO:0021700&auto_wild_cards=yes&view=query&action=query&search_constraint=terms"	GO:0021700_developmental_maturation) =HYPERLINK("http://www.ncbi.nih.gov/gquery/gquery.fcgi?term=KDR"	KDR) 81 1 1.184414 -0.240151 382 550.53 1.441178
=HYPERLINK("http://www.godatabase.org/cgi-bin/go.cgi?query=GO:0007411&auto_wild_cards=yes&view=query&action=query&search_constraint=terms"	GO:0007411_axon_guidance) =HYPERLINK("http://www.ncbi.nih.gov/gquery/gquery.fcgi?term=NTF3"	NTF3) 82 1 1.169970 -0.236762 384 553.78 1.442135
=HYPERLINK("http://www.godatabase.org/cgi-bin/go.cgi?query=GO:0008202&auto_wild_cards=yes&view=query&action=query&search_constraint=terms"	GO:0008202_steroid_metabolic_process) =HYPERLINK("http://www.ncbi.nih.gov/gquery/gquery.fcgi?term=HMGCR"	HMGCR) 82 1 1.169970 -0.236762 384 553.78 1.442135
=HYPERLINK("http://www.godatabase.org/cgi-bin/go.cgi?query=GO:0048513&auto_wild_cards=yes&view=query&action=query&search_constraint=terms"	GO:0048513_organ_development) =HYPERLINK("http://www.ncbi.nih.gov/gquery/gquery.fcgi?term=NTF3"	NTF3) 1365 14 0.983974 -0.234036 385 554.82 1.441091
=HYPERLINK("http://www.godatabase.org/cgi-bin/go.cgi?query=GO:0048513&auto_wild_cards=yes&view=query&action=query&search_constraint=terms"	GO:0048513_organ_development) =HYPERLINK("http://www.ncbi.nih.gov/gquery/gquery.fcgi?term=CRYAB"	CRYAB) 1365 14 0.983974 -0.234036 385 554.82 1.441091
=HYPERLINK("http://www.godatabase.org/cgi-bin/go.cgi?query=GO:0048513&auto_wild_cards=yes&view=query&action=query&search_constraint=terms"	GO:0048513_organ_development) =HYPERLINK("http://www.ncbi.nih.gov/gquery/gquery.fcgi?term=CCNF"	CCNF) 1365 14 0.983974 -0.234036 385 554.82 1.441091
=HYPERLINK("http://www.godatabase.org/cgi-bin/go.cgi?query=GO:0048513&auto_wild_cards=yes&view=query&action=query&search_constraint=terms"	GO:0048513_organ_development) =HYPERLINK("http://www.ncbi.nih.gov/gquery/gquery.fcgi?term=NID1"	NID1) 1365 14 0.983974 -0.234036 385 554.82 1.441091
=HYPERLINK("http://www.godatabase.org/cgi-bin/go.cgi?query=GO:0048513&auto_wild_cards=yes&view=query&action=query&search_constraint=terms"	GO:0048513_organ_development) =HYPERLINK("http://www.ncbi.nih.gov/gquery/gquery.fcgi?term=POSTN"	POSTN) 1365 14 0.983974 -0.234036 385 554.82 1.441091
=HYPERLINK("http://www.godatabase.org/cgi-bin/go.cgi?query=GO:0048513&auto_wild_cards=yes&view=query&action=query&search_constraint=terms"	GO:0048513_organ_development) =HYPERLINK("http://www.ncbi.nih.gov/gquery/gquery.fcgi?term=SOX6"	SOX6) 1365 14 0.983974 -0.234036 385 554.82 1.441091
=HYPERLINK("http://www.godatabase.org/cgi-bin/go.cgi?query=GO:0048513&auto_wild_cards=yes&view=query&action=query&search_constraint=terms"	GO:0048513_organ_development) =HYPERLINK("http://www.ncbi.nih.gov/gquery/gquery.fcgi?term=KDR"	KDR) 1365 14 0.983974 -0.234036 385 554.82 1.441091
=HYPERLINK("http://www.godatabase.org/cgi-bin/go.cgi?query=GO:0048513&auto_wild_cards=yes&view=query&action=query&search_constraint=terms"	GO:0048513_organ_development) =HYPERLINK("http://www.ncbi.nih.gov/gquery/gquery.fcgi?term=PGM3"	PGM3) 1365 14 0.983974 -0.234036 385 554.82 1.441091
=HYPERLINK("http://www.godatabase.org/cgi-bin/go.cgi?query=GO:0048513&auto_wild_cards=yes&view=query&action=query&search_constraint=terms"	GO:0048513_organ_development) =HYPERLINK("http://www.ncbi.nih.gov/gquery/gquery.fcgi?term=ANK"	ANK) 1365 14 0.983974 -0.234036 385 554.82 1.441091
=HYPERLINK("http://www.godatabase.org/cgi-bin/go.cgi?query=GO:0048513&auto_wild_cards=yes&view=query&action=query&search_constraint=terms"	GO:0048513_organ_development) =HYPERLINK("http://www.ncbi.nih.gov/gquery/gquery.fcgi?term=ITGA6"	ITGA6) 1365 14 0.983974 -0.234036 385 554.82 1.441091
=HYPERLINK("http://www.godatabase.org/cgi-bin/go.cgi?query=GO:0048513&auto_wild_cards=yes&view=query&action=query&search_constraint=terms"	GO:0048513_organ_development) =HYPERLINK("http://www.ncbi.nih.gov/gquery/gquery.fcgi?term=BCL11B"	BCL11B) 1365 14 0.983974 -0.234036 385 554.82 1.441091
=HYPERLINK("http://www.godatabase.org/cgi-bin/go.cgi?query=GO:0048513&auto_wild_cards=yes&view=query&action=query&search_constraint=terms"	GO:0048513_organ_development) =HYPERLINK("http://www.ncbi.nih.gov/gquery/gquery.fcgi?term=PLCG2"	PLCG2) 1365 14 0.983974 -0.234036 385 554.82 1.441091
=HYPERLINK("http://www.godatabase.org/cgi-bin/go.cgi?query=GO:0048513&auto_wild_cards=yes&view=query&action=query&search_constraint=terms"	GO:0048513_organ_development) =HYPERLINK("http://www.ncbi.nih.gov/gquery/gquery.fcgi?term=ADAMTS1"	ADAMTS1) 1365 14 0.983974 -0.234036 385 554.82 1.441091
=HYPERLINK("http://www.godatabase.org/cgi-bin/go.cgi?query=GO:0048513&auto_wild_cards=yes&view=query&action=query&search_constraint=terms"	GO:0048513_organ_development) =HYPERLINK("http://www.ncbi.nih.gov/gquery/gquery.fcgi?term=COL8A1"	COL8A1) 1365 14 0.983974 -0.234036 385 554.82 1.441091
=HYPERLINK("http://www.godatabase.org/cgi-bin/go.cgi?query=GO:0007017&auto_wild_cards=yes&view=query&action=query&search_constraint=terms"	GO:0007017_microtubule-based_process) =HYPERLINK("http://www.ncbi.nih.gov/gquery/gquery.fcgi?term=DST"	DST) 83 1 1.155873 -0.233434 386 557.86 1.445233
=HYPERLINK("http://www.godatabase.org/cgi-bin/go.cgi?query=GO:0006605&auto_wild_cards=yes&view=query&action=query&search_constraint=terms"	GO:0006605_protein_targeting) =HYPERLINK("http://www.ncbi.nih.gov/gquery/gquery.fcgi?term=XPO5"	XPO5) 86 1 1.115552 -0.223800 388 563.85 1.453222
=HYPERLINK("http://www.godatabase.org/cgi-bin/go.cgi?query=GO:0034641&auto_wild_cards=yes&view=query&action=query&search_constraint=terms"	GO:0034641_cellular_nitrogen_compound_metabolic_process) =HYPERLINK("http://www.ncbi.nih.gov/gquery/gquery.fcgi?term=AMD1"	AMD1) 86 1 1.115552 -0.223800 388 563.85 1.453222
=HYPERLINK("http://www.godatabase.org/cgi-bin/go.cgi?query=GO:0007178&auto_wild_cards=yes&view=query&action=query&search_constraint=terms"	GO:0007178_transmembrane_receptor_protein_serine_threonine_kinase_signaling_pathway) =HYPERLINK("http://www.ncbi.nih.gov/gquery/gquery.fcgi?term=HTRA1"	HTRA1) 87 1 1.102730 -0.220702 391 566.86 1.449770
=HYPERLINK("http://www.godatabase.org/cgi-bin/go.cgi?query=GO:0016337&auto_wild_cards=yes&view=query&action=query&search_constraint=terms"	GO:0016337_cell-cell_adhesion) =HYPERLINK("http://www.ncbi.nih.gov/gquery/gquery.fcgi?term=ITGA6"	ITGA6) 87 1 1.102730 -0.220702 391 566.86 1.449770
=HYPERLINK("http://www.godatabase.org/cgi-bin/go.cgi?query=GO:0050778&auto_wild_cards=yes&view=query&action=query&search_constraint=terms"	GO:0050778_positive_regulation_of_immune_response) =HYPERLINK("http://www.ncbi.nih.gov/gquery/gquery.fcgi?term=PLCG2"	PLCG2) 87 1 1.102730 -0.220702 391 566.86 1.449770
=HYPERLINK("http://www.godatabase.org/cgi-bin/go.cgi?query=GO:0040011&auto_wild_cards=yes&view=query&action=query&search_constraint=terms"	GO:0040011_locomotion) =HYPERLINK("http://www.ncbi.nih.gov/gquery/gquery.fcgi?term=SYNE2"	SYNE2) 295 3 0.975636 -0.220142 392 568.04 1.449082
=HYPERLINK("http://www.godatabase.org/cgi-bin/go.cgi?query=GO:0040011&auto_wild_cards=yes&view=query&action=query&search_constraint=terms"	GO:0040011_locomotion) =HYPERLINK("http://www.ncbi.nih.gov/gquery/gquery.fcgi?term=ITGA6"	ITGA6) 295 3 0.975636 -0.220142 392 568.04 1.449082
=HYPERLINK("http://www.godatabase.org/cgi-bin/go.cgi?query=GO:0040011&auto_wild_cards=yes&view=query&action=query&search_constraint=terms"	GO:0040011_locomotion) =HYPERLINK("http://www.ncbi.nih.gov/gquery/gquery.fcgi?term=KDR"	KDR) 295 3 0.975636 -0.220142 392 568.04 1.449082
=HYPERLINK("http://www.godatabase.org/cgi-bin/go.cgi?query=GO:0001503&auto_wild_cards=yes&view=query&action=query&search_constraint=terms"	GO:0001503_ossification) =HYPERLINK("http://www.ncbi.nih.gov/gquery/gquery.fcgi?term=ANK"	ANK) 88 1 1.090199 -0.217657 394 569.46 1.445330
=HYPERLINK("http://www.godatabase.org/cgi-bin/go.cgi?query=GO:0048754&auto_wild_cards=yes&view=query&action=query&search_constraint=terms"	GO:0048754_branching_morphogenesis_of_a_tube) =HYPERLINK("http://www.ncbi.nih.gov/gquery/gquery.fcgi?term=KDR"	KDR) 88 1 1.090199 -0.217657 394 569.46 1.445330
=HYPERLINK("http://www.godatabase.org/cgi-bin/go.cgi?query=GO:0007507&auto_wild_cards=yes&view=query&action=query&search_constraint=terms"	GO:0007507_heart_development) =HYPERLINK("http://www.ncbi.nih.gov/gquery/gquery.fcgi?term=ADAMTS1"	ADAMTS1) 195 2 0.983974 -0.214601 395 570.97 1.445494
=HYPERLINK("http://www.godatabase.org/cgi-bin/go.cgi?query=GO:0007507&auto_wild_cards=yes&view=query&action=query&search_constraint=terms"	GO:0007507_heart_development) =HYPERLINK("http://www.ncbi.nih.gov/gquery/gquery.fcgi?term=SOX6"	SOX6) 195 2 0.983974 -0.214601 395 570.97 1.445494
=HYPERLINK("http://www.godatabase.org/cgi-bin/go.cgi?query=GO:0030324&auto_wild_cards=yes&view=query&action=query&search_constraint=terms"	GO:0030324_lung_development) =HYPERLINK("http://www.ncbi.nih.gov/gquery/gquery.fcgi?term=KDR"	KDR) 90 1 1.065972 -0.211723 397 573.31 1.444106
=HYPERLINK("http://www.godatabase.org/cgi-bin/go.cgi?query=GO:0042113&auto_wild_cards=yes&view=query&action=query&search_constraint=terms"	GO:0042113_B_cell_activation) =HYPERLINK("http://www.ncbi.nih.gov/gquery/gquery.fcgi?term=PLCG2"	PLCG2) 90 1 1.065972 -0.211723 397 573.31 1.444106
=HYPERLINK("http://www.godatabase.org/cgi-bin/go.cgi?query=GO:0008544&auto_wild_cards=yes&view=query&action=query&search_constraint=terms"	GO:0008544_epidermis_development) =HYPERLINK("http://www.ncbi.nih.gov/gquery/gquery.fcgi?term=NTF3"	NTF3) 91 1 1.054258 -0.208832 398 575.63 1.446307
=HYPERLINK("http://www.godatabase.org/cgi-bin/go.cgi?query=GO:0030217&auto_wild_cards=yes&view=query&action=query&search_constraint=terms"	GO:0030217_T_cell_differentiation) =HYPERLINK("http://www.ncbi.nih.gov/gquery/gquery.fcgi?term=BCL11B"	BCL11B) 92 1 1.042799 -0.205990 400 578.23 1.445575
=HYPERLINK("http://www.godatabase.org/cgi-bin/go.cgi?query=GO:0030323&auto_wild_cards=yes&view=query&action=query&search_constraint=terms"	GO:0030323_respiratory_tube_development) =HYPERLINK("http://www.ncbi.nih.gov/gquery/gquery.fcgi?term=KDR"	KDR) 92 1 1.042799 -0.205990 400 578.23 1.445575
=HYPERLINK("http://www.godatabase.org/cgi-bin/go.cgi?query=GO:0055066&auto_wild_cards=yes&view=query&action=query&search_constraint=terms"	GO:0055066_di-__tri-valent_inorganic_cation_homeostasis) =HYPERLINK("http://www.ncbi.nih.gov/gquery/gquery.fcgi?term=KDR"	KDR) 93 1 1.031586 -0.203195 402 579.88 1.442488
=HYPERLINK("http://www.godatabase.org/cgi-bin/go.cgi?query=GO:0065003&auto_wild_cards=yes&view=query&action=query&search_constraint=terms"	GO:0065003_macromolecular_complex_assembly) =HYPERLINK("http://www.ncbi.nih.gov/gquery/gquery.fcgi?term=CUGBP2"	CUGBP2) 93 1 1.031586 -0.203195 402 579.88 1.442488
=HYPERLINK("http://www.godatabase.org/cgi-bin/go.cgi?query=GO:0045893&auto_wild_cards=yes&view=query&action=query&search_constraint=terms"	GO:0045893_positive_regulation_of_transcription__DNA-dependent) =HYPERLINK("http://www.ncbi.nih.gov/gquery/gquery.fcgi?term=NTF3"	NTF3) 306 3 0.940564 -0.202199 404 580.34 1.436485
=HYPERLINK("http://www.godatabase.org/cgi-bin/go.cgi?query=GO:0045893&auto_wild_cards=yes&view=query&action=query&search_constraint=terms"	GO:0045893_positive_regulation_of_transcription__DNA-dependent) =HYPERLINK("http://www.ncbi.nih.gov/gquery/gquery.fcgi?term=BCL11B"	BCL11B) 306 3 0.940564 -0.202199 404 580.34 1.436485
=HYPERLINK("http://www.godatabase.org/cgi-bin/go.cgi?query=GO:0045893&auto_wild_cards=yes&view=query&action=query&search_constraint=terms"	GO:0045893_positive_regulation_of_transcription__DNA-dependent) =HYPERLINK("http://www.ncbi.nih.gov/gquery/gquery.fcgi?term=SOX6"	SOX6) 306 3 0.940564 -0.202199 404 580.34 1.436485
=HYPERLINK("http://www.godatabase.org/cgi-bin/go.cgi?query=GO:0051254&auto_wild_cards=yes&view=query&action=query&search_constraint=terms"	GO:0051254_positive_regulation_of_RNA_metabolic_process) =HYPERLINK("http://www.ncbi.nih.gov/gquery/gquery.fcgi?term=NTF3"	NTF3) 306 3 0.940564 -0.202199 404 580.34 1.436485
=HYPERLINK("http://www.godatabase.org/cgi-bin/go.cgi?query=GO:0051254&auto_wild_cards=yes&view=query&action=query&search_constraint=terms"	GO:0051254_positive_regulation_of_RNA_metabolic_process) =HYPERLINK("http://www.ncbi.nih.gov/gquery/gquery.fcgi?term=BCL11B"	BCL11B) 306 3 0.940564 -0.202199 404 580.34 1.436485
=HYPERLINK("http://www.godatabase.org/cgi-bin/go.cgi?query=GO:0051254&auto_wild_cards=yes&view=query&action=query&search_constraint=terms"	GO:0051254_positive_regulation_of_RNA_metabolic_process) =HYPERLINK("http://www.ncbi.nih.gov/gquery/gquery.fcgi?term=SOX6"	SOX6) 306 3 0.940564 -0.202199 404 580.34 1.436485
=HYPERLINK("http://www.godatabase.org/cgi-bin/go.cgi?query=GO:0006753&auto_wild_cards=yes&view=query&action=query&search_constraint=terms"	GO:0006753_nucleoside_phosphate_metabolic_process) =HYPERLINK("http://www.ncbi.nih.gov/gquery/gquery.fcgi?term=GUCA1B"	GUCA1B) 94 1 1.020612 -0.200448 407 583.65 1.434029
=HYPERLINK("http://www.godatabase.org/cgi-bin/go.cgi?query=GO:0008610&auto_wild_cards=yes&view=query&action=query&search_constraint=terms"	GO:0008610_lipid_biosynthetic_process) =HYPERLINK("http://www.ncbi.nih.gov/gquery/gquery.fcgi?term=HMGCR"	HMGCR) 94 1 1.020612 -0.200448 407 583.65 1.434029
=HYPERLINK("http://www.godatabase.org/cgi-bin/go.cgi?query=GO:0009117&auto_wild_cards=yes&view=query&action=query&search_constraint=terms"	GO:0009117_nucleotide_metabolic_process) =HYPERLINK("http://www.ncbi.nih.gov/gquery/gquery.fcgi?term=GUCA1B"	GUCA1B) 94 1 1.020612 -0.200448 407 583.65 1.434029
=HYPERLINK("http://www.godatabase.org/cgi-bin/go.cgi?query=GO:0051707&auto_wild_cards=yes&view=query&action=query&search_constraint=terms"	GO:0051707_response_to_other_organism) =HYPERLINK("http://www.ncbi.nih.gov/gquery/gquery.fcgi?term=PLCG2"	PLCG2) 95 1 1.009868 -0.197746 408 585.08 1.434020
=HYPERLINK("http://www.godatabase.org/cgi-bin/go.cgi?query=GO:0022607&auto_wild_cards=yes&view=query&action=query&search_constraint=terms"	GO:0022607_cellular_component_assembly) =HYPERLINK("http://www.ncbi.nih.gov/gquery/gquery.fcgi?term=ITGA6"	ITGA6) 204 2 0.940564 -0.197186 409 585.69 1.432005
=HYPERLINK("http://www.godatabase.org/cgi-bin/go.cgi?query=GO:0022607&auto_wild_cards=yes&view=query&action=query&search_constraint=terms"	GO:0022607_cellular_component_assembly) =HYPERLINK("http://www.ncbi.nih.gov/gquery/gquery.fcgi?term=CUGBP2"	CUGBP2) 204 2 0.940564 -0.197186 409 585.69 1.432005
=HYPERLINK("http://www.godatabase.org/cgi-bin/go.cgi?query=GO:0060541&auto_wild_cards=yes&view=query&action=query&search_constraint=terms"	GO:0060541_respiratory_system_development) =HYPERLINK("http://www.ncbi.nih.gov/gquery/gquery.fcgi?term=KDR"	KDR) 98 1 0.978954 -0.189903 410 592.09 1.444122
=HYPERLINK("http://www.godatabase.org/cgi-bin/go.cgi?query=GO:0007398&auto_wild_cards=yes&view=query&action=query&search_constraint=terms"	GO:0007398_ectoderm_development) =HYPERLINK("http://www.ncbi.nih.gov/gquery/gquery.fcgi?term=NTF3"	NTF3) 99 1 0.969066 -0.187374 412 593.83 1.441335
=HYPERLINK("http://www.godatabase.org/cgi-bin/go.cgi?query=GO:0060348&auto_wild_cards=yes&view=query&action=query&search_constraint=terms"	GO:0060348_bone_development) =HYPERLINK("http://www.ncbi.nih.gov/gquery/gquery.fcgi?term=ANK"	ANK) 99 1 0.969066 -0.187374 412 593.83 1.441335
=HYPERLINK("http://www.godatabase.org/cgi-bin/go.cgi?query=GO:0009968&auto_wild_cards=yes&view=query&action=query&search_constraint=terms"	GO:0009968_negative_regulation_of_signal_transduction) =HYPERLINK("http://www.ncbi.nih.gov/gquery/gquery.fcgi?term=HTRA1"	HTRA1) 103 1 0.931432 -0.177655 413 597.35 1.446368
=HYPERLINK("http://www.godatabase.org/cgi-bin/go.cgi?query=GO:0010033&auto_wild_cards=yes&view=query&action=query&search_constraint=terms"	GO:0010033_response_to_organic_substance) =HYPERLINK("http://www.ncbi.nih.gov/gquery/gquery.fcgi?term=PLCG2"	PLCG2) 216 2 0.888310 -0.176240 414 597.58 1.443430
=HYPERLINK("http://www.godatabase.org/cgi-bin/go.cgi?query=GO:0010033&auto_wild_cards=yes&view=query&action=query&search_constraint=terms"	GO:0010033_response_to_organic_substance) =HYPERLINK("http://www.ncbi.nih.gov/gquery/gquery.fcgi?term=ANXA5"	ANXA5) 216 2 0.888310 -0.176240 414 597.58 1.443430
=HYPERLINK("http://www.godatabase.org/cgi-bin/go.cgi?query=GO:0055086&auto_wild_cards=yes&view=query&action=query&search_constraint=terms"	GO:0055086_nucleobase__nucleoside_and_nucleotide_metabolic_process) =HYPERLINK("http://www.ncbi.nih.gov/gquery/gquery.fcgi?term=GUCA1B"	GUCA1B) 104 1 0.922476 -0.175321 415 598.31 1.441711
=HYPERLINK("http://www.godatabase.org/cgi-bin/go.cgi?query=GO:0048872&auto_wild_cards=yes&view=query&action=query&search_constraint=terms"	GO:0048872_homeostasis_of_number_of_cells) =HYPERLINK("http://www.ncbi.nih.gov/gquery/gquery.fcgi?term=SOX6"	SOX6) 105 1 0.913690 -0.173024 416 599.24 1.440481
=HYPERLINK("http://www.godatabase.org/cgi-bin/go.cgi?query=GO:0010817&auto_wild_cards=yes&view=query&action=query&search_constraint=terms"	GO:0010817_regulation_of_hormone_levels) =HYPERLINK("http://www.ncbi.nih.gov/gquery/gquery.fcgi?term=CRYM"	CRYM) 106 1 0.905071 -0.170763 417 600.8 1.440767
=HYPERLINK("http://www.godatabase.org/cgi-bin/go.cgi?query=GO:0051253&auto_wild_cards=yes&view=query&action=query&search_constraint=terms"	GO:0051253_negative_regulation_of_RNA_metabolic_process) =HYPERLINK("http://www.ncbi.nih.gov/gquery/gquery.fcgi?term=FUSIP1"	FUSIP1) 220 2 0.872159 -0.169783 418 601.08 1.437990
=HYPERLINK("http://www.godatabase.org/cgi-bin/go.cgi?query=GO:0051253&auto_wild_cards=yes&view=query&action=query&search_constraint=terms"	GO:0051253_negative_regulation_of_RNA_metabolic_process) =HYPERLINK("http://www.ncbi.nih.gov/gquery/gquery.fcgi?term=SOX6"	SOX6) 220 2 0.872159 -0.169783 418 601.08 1.437990
=HYPERLINK("http://www.godatabase.org/cgi-bin/go.cgi?query=GO:0030099&auto_wild_cards=yes&view=query&action=query&search_constraint=terms"	GO:0030099_myeloid_cell_differentiation) =HYPERLINK("http://www.ncbi.nih.gov/gquery/gquery.fcgi?term=SOX6"	SOX6) 108 1 0.888310 -0.166344 419 604.39 1.442458
=HYPERLINK("http://www.godatabase.org/cgi-bin/go.cgi?query=GO:0010648&auto_wild_cards=yes&view=query&action=query&search_constraint=terms"	GO:0010648_negative_regulation_of_cell_communication) =HYPERLINK("http://www.ncbi.nih.gov/gquery/gquery.fcgi?term=HTRA1"	HTRA1) 110 1 0.872159 -0.162061 421 607.09 1.442019
=HYPERLINK("http://www.godatabase.org/cgi-bin/go.cgi?query=GO:0055080&auto_wild_cards=yes&view=query&action=query&search_constraint=terms"	GO:0055080_cation_homeostasis) =HYPERLINK("http://www.ncbi.nih.gov/gquery/gquery.fcgi?term=KDR"	KDR) 110 1 0.872159 -0.162061 421 607.09 1.442019
=HYPERLINK("http://www.godatabase.org/cgi-bin/go.cgi?query=GO:0051179&auto_wild_cards=yes&view=query&action=query&search_constraint=terms"	GO:0051179_localization) =HYPERLINK("http://www.ncbi.nih.gov/gquery/gquery.fcgi?term=FUSIP1"	FUSIP1) 1058 10 0.906782 -0.159411 422 607.91 1.440545
=HYPERLINK("http://www.godatabase.org/cgi-bin/go.cgi?query=GO:0051179&auto_wild_cards=yes&view=query&action=query&search_constraint=terms"	GO:0051179_localization) =HYPERLINK("http://www.ncbi.nih.gov/gquery/gquery.fcgi?term=SYNE2"	SYNE2) 1058 10 0.906782 -0.159411 422 607.91 1.440545
=HYPERLINK("http://www.godatabase.org/cgi-bin/go.cgi?query=GO:0051179&auto_wild_cards=yes&view=query&action=query&search_constraint=terms"	GO:0051179_localization) =HYPERLINK("http://www.ncbi.nih.gov/gquery/gquery.fcgi?term=ITGA6"	ITGA6) 1058 10 0.906782 -0.159411 422 607.91 1.440545
=HYPERLINK("http://www.godatabase.org/cgi-bin/go.cgi?query=GO:0051179&auto_wild_cards=yes&view=query&action=query&search_constraint=terms"	GO:0051179_localization) =HYPERLINK("http://www.ncbi.nih.gov/gquery/gquery.fcgi?term=NTF3"	NTF3) 1058 10 0.906782 -0.159411 422 607.91 1.440545
=HYPERLINK("http://www.godatabase.org/cgi-bin/go.cgi?query=GO:0051179&auto_wild_cards=yes&view=query&action=query&search_constraint=terms"	GO:0051179_localization) =HYPERLINK("http://www.ncbi.nih.gov/gquery/gquery.fcgi?term=XPO5"	XPO5) 1058 10 0.906782 -0.159411 422 607.91 1.440545
=HYPERLINK("http://www.godatabase.org/cgi-bin/go.cgi?query=GO:0051179&auto_wild_cards=yes&view=query&action=query&search_constraint=terms"	GO:0051179_localization) =HYPERLINK("http://www.ncbi.nih.gov/gquery/gquery.fcgi?term=PLCG2"	PLCG2) 1058 10 0.906782 -0.159411 422 607.91 1.440545
=HYPERLINK("http://www.godatabase.org/cgi-bin/go.cgi?query=GO:0051179&auto_wild_cards=yes&view=query&action=query&search_constraint=terms"	GO:0051179_localization) =HYPERLINK("http://www.ncbi.nih.gov/gquery/gquery.fcgi?term=SLC13A3"	SLC13A3) 1058 10 0.906782 -0.159411 422 607.91 1.440545
=HYPERLINK("http://www.godatabase.org/cgi-bin/go.cgi?query=GO:0051179&auto_wild_cards=yes&view=query&action=query&search_constraint=terms"	GO:0051179_localization) =HYPERLINK("http://www.ncbi.nih.gov/gquery/gquery.fcgi?term=ABCA4"	ABCA4) 1058 10 0.906782 -0.159411 422 607.91 1.440545
=HYPERLINK("http://www.godatabase.org/cgi-bin/go.cgi?query=GO:0051179&auto_wild_cards=yes&view=query&action=query&search_constraint=terms"	GO:0051179_localization) =HYPERLINK("http://www.ncbi.nih.gov/gquery/gquery.fcgi?term=DST"	DST) 1058 10 0.906782 -0.159411 422 607.91 1.440545
=HYPERLINK("http://www.godatabase.org/cgi-bin/go.cgi?query=GO:0051179&auto_wild_cards=yes&view=query&action=query&search_constraint=terms"	GO:0051179_localization) =HYPERLINK("http://www.ncbi.nih.gov/gquery/gquery.fcgi?term=KDR"	KDR) 1058 10 0.906782 -0.159411 422 607.91 1.440545
=HYPERLINK("http://www.godatabase.org/cgi-bin/go.cgi?query=GO:0045941&auto_wild_cards=yes&view=query&action=query&search_constraint=terms"	GO:0045941_positive_regulation_of_transcription) =HYPERLINK("http://www.ncbi.nih.gov/gquery/gquery.fcgi?term=NTF3"	NTF3) 338 3 0.851516 -0.157727 423 610.23 1.442624
=HYPERLINK("http://www.godatabase.org/cgi-bin/go.cgi?query=GO:0045941&auto_wild_cards=yes&view=query&action=query&search_constraint=terms"	GO:0045941_positive_regulation_of_transcription) =HYPERLINK("http://www.ncbi.nih.gov/gquery/gquery.fcgi?term=BCL11B"	BCL11B) 338 3 0.851516 -0.157727 423 610.23 1.442624
=HYPERLINK("http://www.godatabase.org/cgi-bin/go.cgi?query=GO:0045941&auto_wild_cards=yes&view=query&action=query&search_constraint=terms"	GO:0045941_positive_regulation_of_transcription) =HYPERLINK("http://www.ncbi.nih.gov/gquery/gquery.fcgi?term=SOX6"	SOX6) 338 3 0.851516 -0.157727 423 610.23 1.442624
=HYPERLINK("http://www.godatabase.org/cgi-bin/go.cgi?query=GO:0046649&auto_wild_cards=yes&view=query&action=query&search_constraint=terms"	GO:0046649_lymphocyte_activation) =HYPERLINK("http://www.ncbi.nih.gov/gquery/gquery.fcgi?term=BCL11B"	BCL11B) 228 2 0.841557 -0.157593 424 611.09 1.441250
=HYPERLINK("http://www.godatabase.org/cgi-bin/go.cgi?query=GO:0046649&auto_wild_cards=yes&view=query&action=query&search_constraint=terms"	GO:0046649_lymphocyte_activation) =HYPERLINK("http://www.ncbi.nih.gov/gquery/gquery.fcgi?term=PLCG2"	PLCG2) 228 2 0.841557 -0.157593 424 611.09 1.441250
=HYPERLINK("http://www.godatabase.org/cgi-bin/go.cgi?query=GO:0007167&auto_wild_cards=yes&view=query&action=query&search_constraint=terms"	GO:0007167_enzyme_linked_receptor_protein_signaling_pathway) =HYPERLINK("http://www.ncbi.nih.gov/gquery/gquery.fcgi?term=HTRA1"	HTRA1) 229 2 0.837882 -0.156134 425 612.03 1.440071
=HYPERLINK("http://www.godatabase.org/cgi-bin/go.cgi?query=GO:0007167&auto_wild_cards=yes&view=query&action=query&search_constraint=terms"	GO:0007167_enzyme_linked_receptor_protein_signaling_pathway) =HYPERLINK("http://www.ncbi.nih.gov/gquery/gquery.fcgi?term=KDR"	KDR) 229 2 0.837882 -0.156134 425 612.03 1.440071
=HYPERLINK("http://www.godatabase.org/cgi-bin/go.cgi?query=GO:0016070&auto_wild_cards=yes&view=query&action=query&search_constraint=terms"	GO:0016070_RNA_metabolic_process) =HYPERLINK("http://www.ncbi.nih.gov/gquery/gquery.fcgi?term=FUSIP1"	FUSIP1) 658 6 0.874810 -0.154113 426 613.88 1.441033
=HYPERLINK("http://www.godatabase.org/cgi-bin/go.cgi?query=GO:0016070&auto_wild_cards=yes&view=query&action=query&search_constraint=terms"	GO:0016070_RNA_metabolic_process) =HYPERLINK("http://www.ncbi.nih.gov/gquery/gquery.fcgi?term=WDR55"	WDR55) 658 6 0.874810 -0.154113 426 613.88 1.441033
=HYPERLINK("http://www.godatabase.org/cgi-bin/go.cgi?query=GO:0016070&auto_wild_cards=yes&view=query&action=query&search_constraint=terms"	GO:0016070_RNA_metabolic_process) =HYPERLINK("http://www.ncbi.nih.gov/gquery/gquery.fcgi?term=NTF3"	NTF3) 658 6 0.874810 -0.154113 426 613.88 1.441033
=HYPERLINK("http://www.godatabase.org/cgi-bin/go.cgi?query=GO:0016070&auto_wild_cards=yes&view=query&action=query&search_constraint=terms"	GO:0016070_RNA_metabolic_process) =HYPERLINK("http://www.ncbi.nih.gov/gquery/gquery.fcgi?term=BCL11B"	BCL11B) 658 6 0.874810 -0.154113 426 613.88 1.441033
=HYPERLINK("http://www.godatabase.org/cgi-bin/go.cgi?query=GO:0016070&auto_wild_cards=yes&view=query&action=query&search_constraint=terms"	GO:0016070_RNA_metabolic_process) =HYPERLINK("http://www.ncbi.nih.gov/gquery/gquery.fcgi?term=CUGBP2"	CUGBP2) 658 6 0.874810 -0.154113 426 613.88 1.441033
=HYPERLINK("http://www.godatabase.org/cgi-bin/go.cgi?query=GO:0016070&auto_wild_cards=yes&view=query&action=query&search_constraint=terms"	GO:0016070_RNA_metabolic_process) =HYPERLINK("http://www.ncbi.nih.gov/gquery/gquery.fcgi?term=SOX6"	SOX6) 658 6 0.874810 -0.154113 426 613.88 1.441033
=HYPERLINK("http://www.godatabase.org/cgi-bin/go.cgi?query=GO:0009607&auto_wild_cards=yes&view=query&action=query&search_constraint=terms"	GO:0009607_response_to_biotic_stimulus) =HYPERLINK("http://www.ncbi.nih.gov/gquery/gquery.fcgi?term=PLCG2"	PLCG2) 114 1 0.841557 -0.153879 427 614.6 1.439344
=HYPERLINK("http://www.godatabase.org/cgi-bin/go.cgi?query=GO:0051649&auto_wild_cards=yes&view=query&action=query&search_constraint=terms"	GO:0051649_establishment_of_localization_in_cell) =HYPERLINK("http://www.ncbi.nih.gov/gquery/gquery.fcgi?term=FUSIP1"	FUSIP1) 342 3 0.841557 -0.152883 428 615.39 1.437827
=HYPERLINK("http://www.godatabase.org/cgi-bin/go.cgi?query=GO:0051649&auto_wild_cards=yes&view=query&action=query&search_constraint=terms"	GO:0051649_establishment_of_localization_in_cell) =HYPERLINK("http://www.ncbi.nih.gov/gquery/gquery.fcgi?term=XPO5"	XPO5) 342 3 0.841557 -0.152883 428 615.39 1.437827
=HYPERLINK("http://www.godatabase.org/cgi-bin/go.cgi?query=GO:0051649&auto_wild_cards=yes&view=query&action=query&search_constraint=terms"	GO:0051649_establishment_of_localization_in_cell) =HYPERLINK("http://www.ncbi.nih.gov/gquery/gquery.fcgi?term=DST"	DST) 342 3 0.841557 -0.152883 428 615.39 1.437827
=HYPERLINK("http://www.godatabase.org/cgi-bin/go.cgi?query=GO:0048584&auto_wild_cards=yes&view=query&action=query&search_constraint=terms"	GO:0048584_positive_regulation_of_response_to_stimulus) =HYPERLINK("http://www.ncbi.nih.gov/gquery/gquery.fcgi?term=PLCG2"	PLCG2) 115 1 0.834239 -0.151910 429 616.35 1.436713
=HYPERLINK("http://www.godatabase.org/cgi-bin/go.cgi?query=GO:0046483&auto_wild_cards=yes&view=query&action=query&search_constraint=terms"	GO:0046483_heterocycle_metabolic_process) =HYPERLINK("http://www.ncbi.nih.gov/gquery/gquery.fcgi?term=GUCA1B"	GUCA1B) 116 1 0.827047 -0.149970 430 617.87 1.436907
=HYPERLINK("http://www.godatabase.org/cgi-bin/go.cgi?query=GO:0010628&auto_wild_cards=yes&view=query&action=query&search_constraint=terms"	GO:0010628_positive_regulation_of_gene_expression) =HYPERLINK("http://www.ncbi.nih.gov/gquery/gquery.fcgi?term=NTF3"	NTF3) 346 3 0.831828 -0.148182 431 618.66 1.435406
=HYPERLINK("http://www.godatabase.org/cgi-bin/go.cgi?query=GO:0010628&auto_wild_cards=yes&view=query&action=query&search_constraint=terms"	GO:0010628_positive_regulation_of_gene_expression) =HYPERLINK("http://www.ncbi.nih.gov/gquery/gquery.fcgi?term=BCL11B"	BCL11B) 346 3 0.831828 -0.148182 431 618.66 1.435406
=HYPERLINK("http://www.godatabase.org/cgi-bin/go.cgi?query=GO:0010628&auto_wild_cards=yes&view=query&action=query&search_constraint=terms"	GO:0010628_positive_regulation_of_gene_expression) =HYPERLINK("http://www.ncbi.nih.gov/gquery/gquery.fcgi?term=SOX6"	SOX6) 346 3 0.831828 -0.148182 431 618.66 1.435406
=HYPERLINK("http://www.godatabase.org/cgi-bin/go.cgi?query=GO:0043933&auto_wild_cards=yes&view=query&action=query&search_constraint=terms"	GO:0043933_macromolecular_complex_subunit_organization) =HYPERLINK("http://www.ncbi.nih.gov/gquery/gquery.fcgi?term=CUGBP2"	CUGBP2) 117 1 0.819979 -0.148059 432 618.92 1.432685
=HYPERLINK("http://www.godatabase.org/cgi-bin/go.cgi?query=GO:0001501&auto_wild_cards=yes&view=query&action=query&search_constraint=terms"	GO:0001501_skeletal_system_development) =HYPERLINK("http://www.ncbi.nih.gov/gquery/gquery.fcgi?term=ANK"	ANK) 236 2 0.813030 -0.146299 433 619.3 1.430254
=HYPERLINK("http://www.godatabase.org/cgi-bin/go.cgi?query=GO:0001501&auto_wild_cards=yes&view=query&action=query&search_constraint=terms"	GO:0001501_skeletal_system_development) =HYPERLINK("http://www.ncbi.nih.gov/gquery/gquery.fcgi?term=SOX6"	SOX6) 236 2 0.813030 -0.146299 433 619.3 1.430254
=HYPERLINK("http://www.godatabase.org/cgi-bin/go.cgi?query=GO:0007049&auto_wild_cards=yes&view=query&action=query&search_constraint=terms"	GO:0007049_cell_cycle) =HYPERLINK("http://www.ncbi.nih.gov/gquery/gquery.fcgi?term=PLK2"	PLK2) 238 2 0.806197 -0.143606 434 621.97 1.433111
=HYPERLINK("http://www.godatabase.org/cgi-bin/go.cgi?query=GO:0007049&auto_wild_cards=yes&view=query&action=query&search_constraint=terms"	GO:0007049_cell_cycle) =HYPERLINK("http://www.ncbi.nih.gov/gquery/gquery.fcgi?term=CCNF"	CCNF) 238 2 0.806197 -0.143606 434 621.97 1.433111
=HYPERLINK("http://www.godatabase.org/cgi-bin/go.cgi?query=GO:0048523&auto_wild_cards=yes&view=query&action=query&search_constraint=terms"	GO:0048523_negative_regulation_of_cellular_process) =HYPERLINK("http://www.ncbi.nih.gov/gquery/gquery.fcgi?term=FUSIP1"	FUSIP1) 774 7 0.867652 -0.143221 435 622.21 1.430368
=HYPERLINK("http://www.godatabase.org/cgi-bin/go.cgi?query=GO:0048523&auto_wild_cards=yes&view=query&action=query&search_constraint=terms"	GO:0048523_negative_regulation_of_cellular_process) =HYPERLINK("http://www.ncbi.nih.gov/gquery/gquery.fcgi?term=IRX3"	IRX3) 774 7 0.867652 -0.143221 435 622.21 1.430368
=HYPERLINK("http://www.godatabase.org/cgi-bin/go.cgi?query=GO:0048523&auto_wild_cards=yes&view=query&action=query&search_constraint=terms"	GO:0048523_negative_regulation_of_cellular_process) =HYPERLINK("http://www.ncbi.nih.gov/gquery/gquery.fcgi?term=HTRA1"	HTRA1) 774 7 0.867652 -0.143221 435 622.21 1.430368
=HYPERLINK("http://www.godatabase.org/cgi-bin/go.cgi?query=GO:0048523&auto_wild_cards=yes&view=query&action=query&search_constraint=terms"	GO:0048523_negative_regulation_of_cellular_process) =HYPERLINK("http://www.ncbi.nih.gov/gquery/gquery.fcgi?term=ULK2"	ULK2) 774 7 0.867652 -0.143221 435 622.21 1.430368
=HYPERLINK("http://www.godatabase.org/cgi-bin/go.cgi?query=GO:0048523&auto_wild_cards=yes&view=query&action=query&search_constraint=terms"	GO:0048523_negative_regulation_of_cellular_process) =HYPERLINK("http://www.ncbi.nih.gov/gquery/gquery.fcgi?term=BCL11B"	BCL11B) 774 7 0.867652 -0.143221 435 622.21 1.430368
=HYPERLINK("http://www.godatabase.org/cgi-bin/go.cgi?query=GO:0048523&auto_wild_cards=yes&view=query&action=query&search_constraint=terms"	GO:0048523_negative_regulation_of_cellular_process) =HYPERLINK("http://www.ncbi.nih.gov/gquery/gquery.fcgi?term=PLCG2"	PLCG2) 774 7 0.867652 -0.143221 435 622.21 1.430368
=HYPERLINK("http://www.godatabase.org/cgi-bin/go.cgi?query=GO:0048523&auto_wild_cards=yes&view=query&action=query&search_constraint=terms"	GO:0048523_negative_regulation_of_cellular_process) =HYPERLINK("http://www.ncbi.nih.gov/gquery/gquery.fcgi?term=SOX6"	SOX6) 774 7 0.867652 -0.143221 435 622.21 1.430368
=HYPERLINK("http://www.godatabase.org/cgi-bin/go.cgi?query=GO:0045935&auto_wild_cards=yes&view=query&action=query&search_constraint=terms"	GO:0045935_positive_regulation_of_nucleobase__nucleoside__nucleotide_and_nucleic_acid_metabolic_process) =HYPERLINK("http://www.ncbi.nih.gov/gquery/gquery.fcgi?term=NTF3"	NTF3) 352 3 0.817649 -0.141389 436 623.02 1.428945
=HYPERLINK("http://www.godatabase.org/cgi-bin/go.cgi?query=GO:0045935&auto_wild_cards=yes&view=query&action=query&search_constraint=terms"	GO:0045935_positive_regulation_of_nucleobase__nucleoside__nucleotide_and_nucleic_acid_metabolic_process) =HYPERLINK("http://www.ncbi.nih.gov/gquery/gquery.fcgi?term=BCL11B"	BCL11B) 352 3 0.817649 -0.141389 436 623.02 1.428945
=HYPERLINK("http://www.godatabase.org/cgi-bin/go.cgi?query=GO:0045935&auto_wild_cards=yes&view=query&action=query&search_constraint=terms"	GO:0045935_positive_regulation_of_nucleobase__nucleoside__nucleotide_and_nucleic_acid_metabolic_process) =HYPERLINK("http://www.ncbi.nih.gov/gquery/gquery.fcgi?term=SOX6"	SOX6) 352 3 0.817649 -0.141389 436 623.02 1.428945
=HYPERLINK("http://www.godatabase.org/cgi-bin/go.cgi?query=GO:0006886&auto_wild_cards=yes&view=query&action=query&search_constraint=terms"	GO:0006886_intracellular_protein_transport) =HYPERLINK("http://www.ncbi.nih.gov/gquery/gquery.fcgi?term=XPO5"	XPO5) 122 1 0.786373 -0.138917 438 627.15 1.431849
=HYPERLINK("http://www.godatabase.org/cgi-bin/go.cgi?query=GO:0030001&auto_wild_cards=yes&view=query&action=query&search_constraint=terms"	GO:0030001_metal_ion_transport) =HYPERLINK("http://www.ncbi.nih.gov/gquery/gquery.fcgi?term=PLCG2"	PLCG2) 122 1 0.786373 -0.138917 438 627.15 1.431849
=HYPERLINK("http://www.godatabase.org/cgi-bin/go.cgi?query=GO:0001763&auto_wild_cards=yes&view=query&action=query&search_constraint=terms"	GO:0001763_morphogenesis_of_a_branching_structure) =HYPERLINK("http://www.ncbi.nih.gov/gquery/gquery.fcgi?term=KDR"	KDR) 125 1 0.767500 -0.133744 439 629.7 1.434396
=HYPERLINK("http://www.godatabase.org/cgi-bin/go.cgi?query=GO:0051173&auto_wild_cards=yes&view=query&action=query&search_constraint=terms"	GO:0051173_positive_regulation_of_nitrogen_compound_metabolic_process) =HYPERLINK("http://www.ncbi.nih.gov/gquery/gquery.fcgi?term=NTF3"	NTF3) 361 3 0.797265 -0.131755 440 630.36 1.432636
=HYPERLINK("http://www.godatabase.org/cgi-bin/go.cgi?query=GO:0051173&auto_wild_cards=yes&view=query&action=query&search_constraint=terms"	GO:0051173_positive_regulation_of_nitrogen_compound_metabolic_process) =HYPERLINK("http://www.ncbi.nih.gov/gquery/gquery.fcgi?term=BCL11B"	BCL11B) 361 3 0.797265 -0.131755 440 630.36 1.432636
=HYPERLINK("http://www.godatabase.org/cgi-bin/go.cgi?query=GO:0051173&auto_wild_cards=yes&view=query&action=query&search_constraint=terms"	GO:0051173_positive_regulation_of_nitrogen_compound_metabolic_process) =HYPERLINK("http://www.ncbi.nih.gov/gquery/gquery.fcgi?term=SOX6"	SOX6) 361 3 0.797265 -0.131755 440 630.36 1.432636
=HYPERLINK("http://www.godatabase.org/cgi-bin/go.cgi?query=GO:0048518&auto_wild_cards=yes&view=query&action=query&search_constraint=terms"	GO:0048518_positive_regulation_of_biological_process) =HYPERLINK("http://www.ncbi.nih.gov/gquery/gquery.fcgi?term=IRX3"	IRX3) 995 9 0.867776 -0.131388 441 630.52 1.429751
=HYPERLINK("http://www.godatabase.org/cgi-bin/go.cgi?query=GO:0048518&auto_wild_cards=yes&view=query&action=query&search_constraint=terms"	GO:0048518_positive_regulation_of_biological_process) =HYPERLINK("http://www.ncbi.nih.gov/gquery/gquery.fcgi?term=ITGA6"	ITGA6) 995 9 0.867776 -0.131388 441 630.52 1.429751
=HYPERLINK("http://www.godatabase.org/cgi-bin/go.cgi?query=GO:0048518&auto_wild_cards=yes&view=query&action=query&search_constraint=terms"	GO:0048518_positive_regulation_of_biological_process) =HYPERLINK("http://www.ncbi.nih.gov/gquery/gquery.fcgi?term=NTF3"	NTF3) 995 9 0.867776 -0.131388 441 630.52 1.429751
=HYPERLINK("http://www.godatabase.org/cgi-bin/go.cgi?query=GO:0048518&auto_wild_cards=yes&view=query&action=query&search_constraint=terms"	GO:0048518_positive_regulation_of_biological_process) =HYPERLINK("http://www.ncbi.nih.gov/gquery/gquery.fcgi?term=BCL11B"	BCL11B) 995 9 0.867776 -0.131388 441 630.52 1.429751
=HYPERLINK("http://www.godatabase.org/cgi-bin/go.cgi?query=GO:0048518&auto_wild_cards=yes&view=query&action=query&search_constraint=terms"	GO:0048518_positive_regulation_of_biological_process) =HYPERLINK("http://www.ncbi.nih.gov/gquery/gquery.fcgi?term=PLCG2"	PLCG2) 995 9 0.867776 -0.131388 441 630.52 1.429751
=HYPERLINK("http://www.godatabase.org/cgi-bin/go.cgi?query=GO:0048518&auto_wild_cards=yes&view=query&action=query&search_constraint=terms"	GO:0048518_positive_regulation_of_biological_process) =HYPERLINK("http://www.ncbi.nih.gov/gquery/gquery.fcgi?term=NID1"	NID1) 995 9 0.867776 -0.131388 441 630.52 1.429751
=HYPERLINK("http://www.godatabase.org/cgi-bin/go.cgi?query=GO:0048518&auto_wild_cards=yes&view=query&action=query&search_constraint=terms"	GO:0048518_positive_regulation_of_biological_process) =HYPERLINK("http://www.ncbi.nih.gov/gquery/gquery.fcgi?term=SOX6"	SOX6) 995 9 0.867776 -0.131388 441 630.52 1.429751
=HYPERLINK("http://www.godatabase.org/cgi-bin/go.cgi?query=GO:0048518&auto_wild_cards=yes&view=query&action=query&search_constraint=terms"	GO:0048518_positive_regulation_of_biological_process) =HYPERLINK("http://www.ncbi.nih.gov/gquery/gquery.fcgi?term=COL8A1"	COL8A1) 995 9 0.867776 -0.131388 441 630.52 1.429751
=HYPERLINK("http://www.godatabase.org/cgi-bin/go.cgi?query=GO:0048518&auto_wild_cards=yes&view=query&action=query&search_constraint=terms"	GO:0048518_positive_regulation_of_biological_process) =HYPERLINK("http://www.ncbi.nih.gov/gquery/gquery.fcgi?term=KDR"	KDR) 995 9 0.867776 -0.131388 441 630.52 1.429751
=HYPERLINK("http://www.godatabase.org/cgi-bin/go.cgi?query=GO:0045321&auto_wild_cards=yes&view=query&action=query&search_constraint=terms"	GO:0045321_leukocyte_activation) =HYPERLINK("http://www.ncbi.nih.gov/gquery/gquery.fcgi?term=BCL11B"	BCL11B) 248 2 0.773690 -0.130881 442 631.12 1.427873
=HYPERLINK("http://www.godatabase.org/cgi-bin/go.cgi?query=GO:0045321&auto_wild_cards=yes&view=query&action=query&search_constraint=terms"	GO:0045321_leukocyte_activation) =HYPERLINK("http://www.ncbi.nih.gov/gquery/gquery.fcgi?term=PLCG2"	PLCG2) 248 2 0.773690 -0.130881 442 631.12 1.427873
=HYPERLINK("http://www.godatabase.org/cgi-bin/go.cgi?query=GO:0048522&auto_wild_cards=yes&view=query&action=query&search_constraint=terms"	GO:0048522_positive_regulation_of_cellular_process) =HYPERLINK("http://www.ncbi.nih.gov/gquery/gquery.fcgi?term=IRX3"	IRX3) 895 8 0.857542 -0.129647 443 631.3 1.425056
=HYPERLINK("http://www.godatabase.org/cgi-bin/go.cgi?query=GO:0048522&auto_wild_cards=yes&view=query&action=query&search_constraint=terms"	GO:0048522_positive_regulation_of_cellular_process) =HYPERLINK("http://www.ncbi.nih.gov/gquery/gquery.fcgi?term=ITGA6"	ITGA6) 895 8 0.857542 -0.129647 443 631.3 1.425056
=HYPERLINK("http://www.godatabase.org/cgi-bin/go.cgi?query=GO:0048522&auto_wild_cards=yes&view=query&action=query&search_constraint=terms"	GO:0048522_positive_regulation_of_cellular_process) =HYPERLINK("http://www.ncbi.nih.gov/gquery/gquery.fcgi?term=NTF3"	NTF3) 895 8 0.857542 -0.129647 443 631.3 1.425056
=HYPERLINK("http://www.godatabase.org/cgi-bin/go.cgi?query=GO:0048522&auto_wild_cards=yes&view=query&action=query&search_constraint=terms"	GO:0048522_positive_regulation_of_cellular_process) =HYPERLINK("http://www.ncbi.nih.gov/gquery/gquery.fcgi?term=BCL11B"	BCL11B) 895 8 0.857542 -0.129647 443 631.3 1.425056
=HYPERLINK("http://www.godatabase.org/cgi-bin/go.cgi?query=GO:0048522&auto_wild_cards=yes&view=query&action=query&search_constraint=terms"	GO:0048522_positive_regulation_of_cellular_process) =HYPERLINK("http://www.ncbi.nih.gov/gquery/gquery.fcgi?term=NID1"	NID1) 895 8 0.857542 -0.129647 443 631.3 1.425056
=HYPERLINK("http://www.godatabase.org/cgi-bin/go.cgi?query=GO:0048522&auto_wild_cards=yes&view=query&action=query&search_constraint=terms"	GO:0048522_positive_regulation_of_cellular_process) =HYPERLINK("http://www.ncbi.nih.gov/gquery/gquery.fcgi?term=SOX6"	SOX6) 895 8 0.857542 -0.129647 443 631.3 1.425056
=HYPERLINK("http://www.godatabase.org/cgi-bin/go.cgi?query=GO:0048522&auto_wild_cards=yes&view=query&action=query&search_constraint=terms"	GO:0048522_positive_regulation_of_cellular_process) =HYPERLINK("http://www.ncbi.nih.gov/gquery/gquery.fcgi?term=COL8A1"	COL8A1) 895 8 0.857542 -0.129647 443 631.3 1.425056
=HYPERLINK("http://www.godatabase.org/cgi-bin/go.cgi?query=GO:0048522&auto_wild_cards=yes&view=query&action=query&search_constraint=terms"	GO:0048522_positive_regulation_of_cellular_process) =HYPERLINK("http://www.ncbi.nih.gov/gquery/gquery.fcgi?term=KDR"	KDR) 895 8 0.857542 -0.129647 443 631.3 1.425056
=HYPERLINK("http://www.godatabase.org/cgi-bin/go.cgi?query=GO:0045597&auto_wild_cards=yes&view=query&action=query&search_constraint=terms"	GO:0045597_positive_regulation_of_cell_differentiation) =HYPERLINK("http://www.ncbi.nih.gov/gquery/gquery.fcgi?term=IRX3"	IRX3) 128 1 0.749512 -0.128791 444 632.51 1.424572
=HYPERLINK("http://www.godatabase.org/cgi-bin/go.cgi?query=GO:0010941&auto_wild_cards=yes&view=query&action=query&search_constraint=terms"	GO:0010941_regulation_of_cell_death) =HYPERLINK("http://www.ncbi.nih.gov/gquery/gquery.fcgi?term=NTF3"	NTF3) 365 3 0.788527 -0.127677 446 633.36 1.420090
=HYPERLINK("http://www.godatabase.org/cgi-bin/go.cgi?query=GO:0010941&auto_wild_cards=yes&view=query&action=query&search_constraint=terms"	GO:0010941_regulation_of_cell_death) =HYPERLINK("http://www.ncbi.nih.gov/gquery/gquery.fcgi?term=BCL11B"	BCL11B) 365 3 0.788527 -0.127677 446 633.36 1.420090
=HYPERLINK("http://www.godatabase.org/cgi-bin/go.cgi?query=GO:0010941&auto_wild_cards=yes&view=query&action=query&search_constraint=terms"	GO:0010941_regulation_of_cell_death) =HYPERLINK("http://www.ncbi.nih.gov/gquery/gquery.fcgi?term=PLCG2"	PLCG2) 365 3 0.788527 -0.127677 446 633.36 1.420090
=HYPERLINK("http://www.godatabase.org/cgi-bin/go.cgi?query=GO:0043067&auto_wild_cards=yes&view=query&action=query&search_constraint=terms"	GO:0043067_regulation_of_programmed_cell_death) =HYPERLINK("http://www.ncbi.nih.gov/gquery/gquery.fcgi?term=NTF3"	NTF3) 365 3 0.788527 -0.127677 446 633.36 1.420090
=HYPERLINK("http://www.godatabase.org/cgi-bin/go.cgi?query=GO:0043067&auto_wild_cards=yes&view=query&action=query&search_constraint=terms"	GO:0043067_regulation_of_programmed_cell_death) =HYPERLINK("http://www.ncbi.nih.gov/gquery/gquery.fcgi?term=BCL11B"	BCL11B) 365 3 0.788527 -0.127677 446 633.36 1.420090
=HYPERLINK("http://www.godatabase.org/cgi-bin/go.cgi?query=GO:0043067&auto_wild_cards=yes&view=query&action=query&search_constraint=terms"	GO:0043067_regulation_of_programmed_cell_death) =HYPERLINK("http://www.ncbi.nih.gov/gquery/gquery.fcgi?term=PLCG2"	PLCG2) 365 3 0.788527 -0.127677 446 633.36 1.420090
=HYPERLINK("http://www.godatabase.org/cgi-bin/go.cgi?query=GO:0008104&auto_wild_cards=yes&view=query&action=query&search_constraint=terms"	GO:0008104_protein_localization) =HYPERLINK("http://www.ncbi.nih.gov/gquery/gquery.fcgi?term=SYNE2"	SYNE2) 251 2 0.764442 -0.127291 447 633.69 1.417651
=HYPERLINK("http://www.godatabase.org/cgi-bin/go.cgi?query=GO:0008104&auto_wild_cards=yes&view=query&action=query&search_constraint=terms"	GO:0008104_protein_localization) =HYPERLINK("http://www.ncbi.nih.gov/gquery/gquery.fcgi?term=XPO5"	XPO5) 251 2 0.764442 -0.127291 447 633.69 1.417651
=HYPERLINK("http://www.godatabase.org/cgi-bin/go.cgi?query=GO:0050776&auto_wild_cards=yes&view=query&action=query&search_constraint=terms"	GO:0050776_regulation_of_immune_response) =HYPERLINK("http://www.ncbi.nih.gov/gquery/gquery.fcgi?term=PLCG2"	PLCG2) 130 1 0.737981 -0.125605 448 635.9 1.419420
=HYPERLINK("http://www.godatabase.org/cgi-bin/go.cgi?query=GO:0010557&auto_wild_cards=yes&view=query&action=query&search_constraint=terms"	GO:0010557_positive_regulation_of_macromolecule_biosynthetic_process) =HYPERLINK("http://www.ncbi.nih.gov/gquery/gquery.fcgi?term=NTF3"	NTF3) 371 3 0.775775 -0.121785 449 638.75 1.422606
=HYPERLINK("http://www.godatabase.org/cgi-bin/go.cgi?query=GO:0010557&auto_wild_cards=yes&view=query&action=query&search_constraint=terms"	GO:0010557_positive_regulation_of_macromolecule_biosynthetic_process) =HYPERLINK("http://www.ncbi.nih.gov/gquery/gquery.fcgi?term=BCL11B"	BCL11B) 371 3 0.775775 -0.121785 449 638.75 1.422606
=HYPERLINK("http://www.godatabase.org/cgi-bin/go.cgi?query=GO:0010557&auto_wild_cards=yes&view=query&action=query&search_constraint=terms"	GO:0010557_positive_regulation_of_macromolecule_biosynthetic_process) =HYPERLINK("http://www.ncbi.nih.gov/gquery/gquery.fcgi?term=SOX6"	SOX6) 371 3 0.775775 -0.121785 449 638.75 1.422606
=HYPERLINK("http://www.godatabase.org/cgi-bin/go.cgi?query=GO:0050793&auto_wild_cards=yes&view=query&action=query&search_constraint=terms"	GO:0050793_regulation_of_developmental_process) =HYPERLINK("http://www.ncbi.nih.gov/gquery/gquery.fcgi?term=IRX3"	IRX3) 703 6 0.818812 -0.117592 450 642.46 1.427689
=HYPERLINK("http://www.godatabase.org/cgi-bin/go.cgi?query=GO:0050793&auto_wild_cards=yes&view=query&action=query&search_constraint=terms"	GO:0050793_regulation_of_developmental_process) =HYPERLINK("http://www.ncbi.nih.gov/gquery/gquery.fcgi?term=ANK"	ANK) 703 6 0.818812 -0.117592 450 642.46 1.427689
=HYPERLINK("http://www.godatabase.org/cgi-bin/go.cgi?query=GO:0050793&auto_wild_cards=yes&view=query&action=query&search_constraint=terms"	GO:0050793_regulation_of_developmental_process) =HYPERLINK("http://www.ncbi.nih.gov/gquery/gquery.fcgi?term=NTF3"	NTF3) 703 6 0.818812 -0.117592 450 642.46 1.427689
=HYPERLINK("http://www.godatabase.org/cgi-bin/go.cgi?query=GO:0050793&auto_wild_cards=yes&view=query&action=query&search_constraint=terms"	GO:0050793_regulation_of_developmental_process) =HYPERLINK("http://www.ncbi.nih.gov/gquery/gquery.fcgi?term=ULK2"	ULK2) 703 6 0.818812 -0.117592 450 642.46 1.427689
=HYPERLINK("http://www.godatabase.org/cgi-bin/go.cgi?query=GO:0050793&auto_wild_cards=yes&view=query&action=query&search_constraint=terms"	GO:0050793_regulation_of_developmental_process) =HYPERLINK("http://www.ncbi.nih.gov/gquery/gquery.fcgi?term=BCL11B"	BCL11B) 703 6 0.818812 -0.117592 450 642.46 1.427689
=HYPERLINK("http://www.godatabase.org/cgi-bin/go.cgi?query=GO:0050793&auto_wild_cards=yes&view=query&action=query&search_constraint=terms"	GO:0050793_regulation_of_developmental_process) =HYPERLINK("http://www.ncbi.nih.gov/gquery/gquery.fcgi?term=PLCG2"	PLCG2) 703 6 0.818812 -0.117592 450 642.46 1.427689
=HYPERLINK("http://www.godatabase.org/cgi-bin/go.cgi?query=GO:0007166&auto_wild_cards=yes&view=query&action=query&search_constraint=terms"	GO:0007166_cell_surface_receptor_linked_signal_transduction) =HYPERLINK("http://www.ncbi.nih.gov/gquery/gquery.fcgi?term=DTX1"	DTX1) 597 5 0.803497 -0.116843 451 642.8 1.425277
=HYPERLINK("http://www.godatabase.org/cgi-bin/go.cgi?query=GO:0007166&auto_wild_cards=yes&view=query&action=query&search_constraint=terms"	GO:0007166_cell_surface_receptor_linked_signal_transduction) =HYPERLINK("http://www.ncbi.nih.gov/gquery/gquery.fcgi?term=GNAI1"	GNAI1) 597 5 0.803497 -0.116843 451 642.8 1.425277
=HYPERLINK("http://www.godatabase.org/cgi-bin/go.cgi?query=GO:0007166&auto_wild_cards=yes&view=query&action=query&search_constraint=terms"	GO:0007166_cell_surface_receptor_linked_signal_transduction) =HYPERLINK("http://www.ncbi.nih.gov/gquery/gquery.fcgi?term=HTRA1"	HTRA1) 597 5 0.803497 -0.116843 451 642.8 1.425277
=HYPERLINK("http://www.godatabase.org/cgi-bin/go.cgi?query=GO:0007166&auto_wild_cards=yes&view=query&action=query&search_constraint=terms"	GO:0007166_cell_surface_receptor_linked_signal_transduction) =HYPERLINK("http://www.ncbi.nih.gov/gquery/gquery.fcgi?term=PLCG2"	PLCG2) 597 5 0.803497 -0.116843 451 642.8 1.425277
=HYPERLINK("http://www.godatabase.org/cgi-bin/go.cgi?query=GO:0007166&auto_wild_cards=yes&view=query&action=query&search_constraint=terms"	GO:0007166_cell_surface_receptor_linked_signal_transduction) =HYPERLINK("http://www.ncbi.nih.gov/gquery/gquery.fcgi?term=KDR"	KDR) 597 5 0.803497 -0.116843 451 642.8 1.425277
=HYPERLINK("http://www.godatabase.org/cgi-bin/go.cgi?query=GO:0001775&auto_wild_cards=yes&view=query&action=query&search_constraint=terms"	GO:0001775_cell_activation) =HYPERLINK("http://www.ncbi.nih.gov/gquery/gquery.fcgi?term=BCL11B"	BCL11B) 262 2 0.732347 -0.114953 452 644.56 1.426018
=HYPERLINK("http://www.godatabase.org/cgi-bin/go.cgi?query=GO:0001775&auto_wild_cards=yes&view=query&action=query&search_constraint=terms"	GO:0001775_cell_activation) =HYPERLINK("http://www.ncbi.nih.gov/gquery/gquery.fcgi?term=PLCG2"	PLCG2) 262 2 0.732347 -0.114953 452 644.56 1.426018
=HYPERLINK("http://www.godatabase.org/cgi-bin/go.cgi?query=GO:0044255&auto_wild_cards=yes&view=query&action=query&search_constraint=terms"	GO:0044255_cellular_lipid_metabolic_process) =HYPERLINK("http://www.ncbi.nih.gov/gquery/gquery.fcgi?term=HMGCR"	HMGCR) 264 2 0.726799 -0.112843 453 645.58 1.425121
=HYPERLINK("http://www.godatabase.org/cgi-bin/go.cgi?query=GO:0044255&auto_wild_cards=yes&view=query&action=query&search_constraint=terms"	GO:0044255_cellular_lipid_metabolic_process) =HYPERLINK("http://www.ncbi.nih.gov/gquery/gquery.fcgi?term=PIP5K1B"	PIP5K1B) 264 2 0.726799 -0.112843 453 645.58 1.425121
=HYPERLINK("http://www.godatabase.org/cgi-bin/go.cgi?query=GO:0007169&auto_wild_cards=yes&view=query&action=query&search_constraint=terms"	GO:0007169_transmembrane_receptor_protein_tyrosine_kinase_signaling_pathway) =HYPERLINK("http://www.ncbi.nih.gov/gquery/gquery.fcgi?term=KDR"	KDR) 139 1 0.690198 -0.112326 454 646.31 1.423590
=HYPERLINK("http://www.godatabase.org/cgi-bin/go.cgi?query=GO:0016044&auto_wild_cards=yes&view=query&action=query&search_constraint=terms"	GO:0016044_membrane_organization) =HYPERLINK("http://www.ncbi.nih.gov/gquery/gquery.fcgi?term=SYNE2"	SYNE2) 140 1 0.685268 -0.110950 455 646.64 1.421187
=HYPERLINK("http://www.godatabase.org/cgi-bin/go.cgi?query=GO:0031328&auto_wild_cards=yes&view=query&action=query&search_constraint=terms"	GO:0031328_positive_regulation_of_cellular_biosynthetic_process) =HYPERLINK("http://www.ncbi.nih.gov/gquery/gquery.fcgi?term=NTF3"	NTF3) 387 3 0.743702 -0.107308 456 648.11 1.421294
=HYPERLINK("http://www.godatabase.org/cgi-bin/go.cgi?query=GO:0031328&auto_wild_cards=yes&view=query&action=query&search_constraint=terms"	GO:0031328_positive_regulation_of_cellular_biosynthetic_process) =HYPERLINK("http://www.ncbi.nih.gov/gquery/gquery.fcgi?term=BCL11B"	BCL11B) 387 3 0.743702 -0.107308 456 648.11 1.421294
=HYPERLINK("http://www.godatabase.org/cgi-bin/go.cgi?query=GO:0031328&auto_wild_cards=yes&view=query&action=query&search_constraint=terms"	GO:0031328_positive_regulation_of_cellular_biosynthetic_process) =HYPERLINK("http://www.ncbi.nih.gov/gquery/gquery.fcgi?term=SOX6"	SOX6) 387 3 0.743702 -0.107308 456 648.11 1.421294
=HYPERLINK("http://www.godatabase.org/cgi-bin/go.cgi?query=GO:0006810&auto_wild_cards=yes&view=query&action=query&search_constraint=terms"	GO:0006810_transport) =HYPERLINK("http://www.ncbi.nih.gov/gquery/gquery.fcgi?term=FUSIP1"	FUSIP1) 718 6 0.801706 -0.107229 457 648.24 1.418468
=HYPERLINK("http://www.godatabase.org/cgi-bin/go.cgi?query=GO:0006810&auto_wild_cards=yes&view=query&action=query&search_constraint=terms"	GO:0006810_transport) =HYPERLINK("http://www.ncbi.nih.gov/gquery/gquery.fcgi?term=XPO5"	XPO5) 718 6 0.801706 -0.107229 457 648.24 1.418468
=HYPERLINK("http://www.godatabase.org/cgi-bin/go.cgi?query=GO:0006810&auto_wild_cards=yes&view=query&action=query&search_constraint=terms"	GO:0006810_transport) =HYPERLINK("http://www.ncbi.nih.gov/gquery/gquery.fcgi?term=PLCG2"	PLCG2) 718 6 0.801706 -0.107229 457 648.24 1.418468
=HYPERLINK("http://www.godatabase.org/cgi-bin/go.cgi?query=GO:0006810&auto_wild_cards=yes&view=query&action=query&search_constraint=terms"	GO:0006810_transport) =HYPERLINK("http://www.ncbi.nih.gov/gquery/gquery.fcgi?term=SLC13A3"	SLC13A3) 718 6 0.801706 -0.107229 457 648.24 1.418468
=HYPERLINK("http://www.godatabase.org/cgi-bin/go.cgi?query=GO:0006810&auto_wild_cards=yes&view=query&action=query&search_constraint=terms"	GO:0006810_transport) =HYPERLINK("http://www.ncbi.nih.gov/gquery/gquery.fcgi?term=ABCA4"	ABCA4) 718 6 0.801706 -0.107229 457 648.24 1.418468
=HYPERLINK("http://www.godatabase.org/cgi-bin/go.cgi?query=GO:0006810&auto_wild_cards=yes&view=query&action=query&search_constraint=terms"	GO:0006810_transport) =HYPERLINK("http://www.ncbi.nih.gov/gquery/gquery.fcgi?term=DST"	DST) 718 6 0.801706 -0.107229 457 648.24 1.418468
=HYPERLINK("http://www.godatabase.org/cgi-bin/go.cgi?query=GO:0035239&auto_wild_cards=yes&view=query&action=query&search_constraint=terms"	GO:0035239_tube_morphogenesis) =HYPERLINK("http://www.ncbi.nih.gov/gquery/gquery.fcgi?term=KDR"	KDR) 143 1 0.670892 -0.106935 458 648.56 1.416070
=HYPERLINK("http://www.godatabase.org/cgi-bin/go.cgi?query=GO:0045934&auto_wild_cards=yes&view=query&action=query&search_constraint=terms"	GO:0045934_negative_regulation_of_nucleobase__nucleoside__nucleotide_and_nucleic_acid_metabolic_process) =HYPERLINK("http://www.ncbi.nih.gov/gquery/gquery.fcgi?term=FUSIP1"	FUSIP1) 270 2 0.710648 -0.106740 459 648.84 1.413595
=HYPERLINK("http://www.godatabase.org/cgi-bin/go.cgi?query=GO:0045934&auto_wild_cards=yes&view=query&action=query&search_constraint=terms"	GO:0045934_negative_regulation_of_nucleobase__nucleoside__nucleotide_and_nucleic_acid_metabolic_process) =HYPERLINK("http://www.ncbi.nih.gov/gquery/gquery.fcgi?term=SOX6"	SOX6) 270 2 0.710648 -0.106740 459 648.84 1.413595
=HYPERLINK("http://www.godatabase.org/cgi-bin/go.cgi?query=GO:0009891&auto_wild_cards=yes&view=query&action=query&search_constraint=terms"	GO:0009891_positive_regulation_of_biosynthetic_process) =HYPERLINK("http://www.ncbi.nih.gov/gquery/gquery.fcgi?term=NTF3"	NTF3) 388 3 0.741785 -0.106460 460 648.99 1.410848
=HYPERLINK("http://www.godatabase.org/cgi-bin/go.cgi?query=GO:0009891&auto_wild_cards=yes&view=query&action=query&search_constraint=terms"	GO:0009891_positive_regulation_of_biosynthetic_process) =HYPERLINK("http://www.ncbi.nih.gov/gquery/gquery.fcgi?term=BCL11B"	BCL11B) 388 3 0.741785 -0.106460 460 648.99 1.410848
=HYPERLINK("http://www.godatabase.org/cgi-bin/go.cgi?query=GO:0009891&auto_wild_cards=yes&view=query&action=query&search_constraint=terms"	GO:0009891_positive_regulation_of_biosynthetic_process) =HYPERLINK("http://www.ncbi.nih.gov/gquery/gquery.fcgi?term=SOX6"	SOX6) 388 3 0.741785 -0.106460 460 648.99 1.410848
=HYPERLINK("http://www.godatabase.org/cgi-bin/go.cgi?query=GO:0051172&auto_wild_cards=yes&view=query&action=query&search_constraint=terms"	GO:0051172_negative_regulation_of_nitrogen_compound_metabolic_process) =HYPERLINK("http://www.ncbi.nih.gov/gquery/gquery.fcgi?term=FUSIP1"	FUSIP1) 271 2 0.708026 -0.105755 461 649.27 1.408395
=HYPERLINK("http://www.godatabase.org/cgi-bin/go.cgi?query=GO:0051172&auto_wild_cards=yes&view=query&action=query&search_constraint=terms"	GO:0051172_negative_regulation_of_nitrogen_compound_metabolic_process) =HYPERLINK("http://www.ncbi.nih.gov/gquery/gquery.fcgi?term=SOX6"	SOX6) 271 2 0.708026 -0.105755 461 649.27 1.408395
=HYPERLINK("http://www.godatabase.org/cgi-bin/go.cgi?query=GO:0007186&auto_wild_cards=yes&view=query&action=query&search_constraint=terms"	GO:0007186_G-protein_coupled_receptor_protein_signaling_pathway) =HYPERLINK("http://www.ncbi.nih.gov/gquery/gquery.fcgi?term=GNAI1"	GNAI1) 144 1 0.666233 -0.105632 462 649.96 1.406840
=HYPERLINK("http://www.godatabase.org/cgi-bin/go.cgi?query=GO:0006812&auto_wild_cards=yes&view=query&action=query&search_constraint=terms"	GO:0006812_cation_transport) =HYPERLINK("http://www.ncbi.nih.gov/gquery/gquery.fcgi?term=PLCG2"	PLCG2) 146 1 0.657106 -0.103080 463 651.86 1.407905
=HYPERLINK("http://www.godatabase.org/cgi-bin/go.cgi?query=GO:0033036&auto_wild_cards=yes&view=query&action=query&search_constraint=terms"	GO:0033036_macromolecule_localization) =HYPERLINK("http://www.ncbi.nih.gov/gquery/gquery.fcgi?term=SYNE2"	SYNE2) 274 2 0.700274 -0.102855 464 652.37 1.405970
=HYPERLINK("http://www.godatabase.org/cgi-bin/go.cgi?query=GO:0033036&auto_wild_cards=yes&view=query&action=query&search_constraint=terms"	GO:0033036_macromolecule_localization) =HYPERLINK("http://www.ncbi.nih.gov/gquery/gquery.fcgi?term=XPO5"	XPO5) 274 2 0.700274 -0.102855 464 652.37 1.405970
=HYPERLINK("http://www.godatabase.org/cgi-bin/go.cgi?query=GO:0022603&auto_wild_cards=yes&view=query&action=query&search_constraint=terms"	GO:0022603_regulation_of_anatomical_structure_morphogenesis) =HYPERLINK("http://www.ncbi.nih.gov/gquery/gquery.fcgi?term=ULK2"	ULK2) 147 1 0.652636 -0.101829 465 652.87 1.404022
=HYPERLINK("http://www.godatabase.org/cgi-bin/go.cgi?query=GO:0006807&auto_wild_cards=yes&view=query&action=query&search_constraint=terms"	GO:0006807_nitrogen_compound_metabolic_process) =HYPERLINK("http://www.ncbi.nih.gov/gquery/gquery.fcgi?term=GUCA1B"	GUCA1B) 1147 10 0.836421 -0.101079 466 652.95 1.401180
=HYPERLINK("http://www.godatabase.org/cgi-bin/go.cgi?query=GO:0006807&auto_wild_cards=yes&view=query&action=query&search_constraint=terms"	GO:0006807_nitrogen_compound_metabolic_process) =HYPERLINK("http://www.ncbi.nih.gov/gquery/gquery.fcgi?term=FUSIP1"	FUSIP1) 1147 10 0.836421 -0.101079 466 652.95 1.401180
=HYPERLINK("http://www.godatabase.org/cgi-bin/go.cgi?query=GO:0006807&auto_wild_cards=yes&view=query&action=query&search_constraint=terms"	GO:0006807_nitrogen_compound_metabolic_process) =HYPERLINK("http://www.ncbi.nih.gov/gquery/gquery.fcgi?term=PGM3"	PGM3) 1147 10 0.836421 -0.101079 466 652.95 1.401180
=HYPERLINK("http://www.godatabase.org/cgi-bin/go.cgi?query=GO:0006807&auto_wild_cards=yes&view=query&action=query&search_constraint=terms"	GO:0006807_nitrogen_compound_metabolic_process) =HYPERLINK("http://www.ncbi.nih.gov/gquery/gquery.fcgi?term=WDR55"	WDR55) 1147 10 0.836421 -0.101079 466 652.95 1.401180
=HYPERLINK("http://www.godatabase.org/cgi-bin/go.cgi?query=GO:0006807&auto_wild_cards=yes&view=query&action=query&search_constraint=terms"	GO:0006807_nitrogen_compound_metabolic_process) =HYPERLINK("http://www.ncbi.nih.gov/gquery/gquery.fcgi?term=NTF3"	NTF3) 1147 10 0.836421 -0.101079 466 652.95 1.401180
=HYPERLINK("http://www.godatabase.org/cgi-bin/go.cgi?query=GO:0006807&auto_wild_cards=yes&view=query&action=query&search_constraint=terms"	GO:0006807_nitrogen_compound_metabolic_process) =HYPERLINK("http://www.ncbi.nih.gov/gquery/gquery.fcgi?term=BCL11B"	BCL11B) 1147 10 0.836421 -0.101079 466 652.95 1.401180
=HYPERLINK("http://www.godatabase.org/cgi-bin/go.cgi?query=GO:0006807&auto_wild_cards=yes&view=query&action=query&search_constraint=terms"	GO:0006807_nitrogen_compound_metabolic_process) =HYPERLINK("http://www.ncbi.nih.gov/gquery/gquery.fcgi?term=CUGBP2"	CUGBP2) 1147 10 0.836421 -0.101079 466 652.95 1.401180
=HYPERLINK("http://www.godatabase.org/cgi-bin/go.cgi?query=GO:0006807&auto_wild_cards=yes&view=query&action=query&search_constraint=terms"	GO:0006807_nitrogen_compound_metabolic_process) =HYPERLINK("http://www.ncbi.nih.gov/gquery/gquery.fcgi?term=SOX6"	SOX6) 1147 10 0.836421 -0.101079 466 652.95 1.401180
=HYPERLINK("http://www.godatabase.org/cgi-bin/go.cgi?query=GO:0006807&auto_wild_cards=yes&view=query&action=query&search_constraint=terms"	GO:0006807_nitrogen_compound_metabolic_process) =HYPERLINK("http://www.ncbi.nih.gov/gquery/gquery.fcgi?term=AMD1"	AMD1) 1147 10 0.836421 -0.101079 466 652.95 1.401180
=HYPERLINK("http://www.godatabase.org/cgi-bin/go.cgi?query=GO:0006807&auto_wild_cards=yes&view=query&action=query&search_constraint=terms"	GO:0006807_nitrogen_compound_metabolic_process) =HYPERLINK("http://www.ncbi.nih.gov/gquery/gquery.fcgi?term=CRYM"	CRYM) 1147 10 0.836421 -0.101079 466 652.95 1.401180
=HYPERLINK("http://www.godatabase.org/cgi-bin/go.cgi?query=GO:0002684&auto_wild_cards=yes&view=query&action=query&search_constraint=terms"	GO:0002684_positive_regulation_of_immune_system_process) =HYPERLINK("http://www.ncbi.nih.gov/gquery/gquery.fcgi?term=PLCG2"	PLCG2) 148 1 0.648226 -0.100595 468 653.65 1.396688
=HYPERLINK("http://www.godatabase.org/cgi-bin/go.cgi?query=GO:0043085&auto_wild_cards=yes&view=query&action=query&search_constraint=terms"	GO:0043085_positive_regulation_of_catalytic_activity) =HYPERLINK("http://www.ncbi.nih.gov/gquery/gquery.fcgi?term=VLDLR"	VLDLR) 148 1 0.648226 -0.100595 468 653.65 1.396688
=HYPERLINK("http://www.godatabase.org/cgi-bin/go.cgi?query=GO:0051234&auto_wild_cards=yes&view=query&action=query&search_constraint=terms"	GO:0051234_establishment_of_localization) =HYPERLINK("http://www.ncbi.nih.gov/gquery/gquery.fcgi?term=FUSIP1"	FUSIP1) 729 6 0.789609 -0.100145 469 653.78 1.393987
=HYPERLINK("http://www.godatabase.org/cgi-bin/go.cgi?query=GO:0051234&auto_wild_cards=yes&view=query&action=query&search_constraint=terms"	GO:0051234_establishment_of_localization) =HYPERLINK("http://www.ncbi.nih.gov/gquery/gquery.fcgi?term=XPO5"	XPO5) 729 6 0.789609 -0.100145 469 653.78 1.393987
=HYPERLINK("http://www.godatabase.org/cgi-bin/go.cgi?query=GO:0051234&auto_wild_cards=yes&view=query&action=query&search_constraint=terms"	GO:0051234_establishment_of_localization) =HYPERLINK("http://www.ncbi.nih.gov/gquery/gquery.fcgi?term=PLCG2"	PLCG2) 729 6 0.789609 -0.100145 469 653.78 1.393987
=HYPERLINK("http://www.godatabase.org/cgi-bin/go.cgi?query=GO:0051234&auto_wild_cards=yes&view=query&action=query&search_constraint=terms"	GO:0051234_establishment_of_localization) =HYPERLINK("http://www.ncbi.nih.gov/gquery/gquery.fcgi?term=SLC13A3"	SLC13A3) 729 6 0.789609 -0.100145 469 653.78 1.393987
=HYPERLINK("http://www.godatabase.org/cgi-bin/go.cgi?query=GO:0051234&auto_wild_cards=yes&view=query&action=query&search_constraint=terms"	GO:0051234_establishment_of_localization) =HYPERLINK("http://www.ncbi.nih.gov/gquery/gquery.fcgi?term=ABCA4"	ABCA4) 729 6 0.789609 -0.100145 469 653.78 1.393987
=HYPERLINK("http://www.godatabase.org/cgi-bin/go.cgi?query=GO:0051234&auto_wild_cards=yes&view=query&action=query&search_constraint=terms"	GO:0051234_establishment_of_localization) =HYPERLINK("http://www.ncbi.nih.gov/gquery/gquery.fcgi?term=DST"	DST) 729 6 0.789609 -0.100145 469 653.78 1.393987
=HYPERLINK("http://www.godatabase.org/cgi-bin/go.cgi?query=GO:0007517&auto_wild_cards=yes&view=query&action=query&search_constraint=terms"	GO:0007517_muscle_organ_development) =HYPERLINK("http://www.ncbi.nih.gov/gquery/gquery.fcgi?term=CRYAB"	CRYAB) 153 1 0.627042 -0.094668 470 656.73 1.397298
=HYPERLINK("http://www.godatabase.org/cgi-bin/go.cgi?query=GO:0007268&auto_wild_cards=yes&view=query&action=query&search_constraint=terms"	GO:0007268_synaptic_transmission) =HYPERLINK("http://www.ncbi.nih.gov/gquery/gquery.fcgi?term=NTF3"	NTF3) 154 1 0.622971 -0.093529 471 657.66 1.396306
=HYPERLINK("http://www.godatabase.org/cgi-bin/go.cgi?query=GO:0006629&auto_wild_cards=yes&view=query&action=query&search_constraint=terms"	GO:0006629_lipid_metabolic_process) =HYPERLINK("http://www.ncbi.nih.gov/gquery/gquery.fcgi?term=HMGCR"	HMGCR) 285 2 0.673246 -0.092882 472 658.03 1.394131
=HYPERLINK("http://www.godatabase.org/cgi-bin/go.cgi?query=GO:0006629&auto_wild_cards=yes&view=query&action=query&search_constraint=terms"	GO:0006629_lipid_metabolic_process) =HYPERLINK("http://www.ncbi.nih.gov/gquery/gquery.fcgi?term=PIP5K1B"	PIP5K1B) 285 2 0.673246 -0.092882 472 658.03 1.394131
=HYPERLINK("http://www.godatabase.org/cgi-bin/go.cgi?query=GO:0008285&auto_wild_cards=yes&view=query&action=query&search_constraint=terms"	GO:0008285_negative_regulation_of_cell_proliferation) =HYPERLINK("http://www.ncbi.nih.gov/gquery/gquery.fcgi?term=BCL11B"	BCL11B) 155 1 0.618952 -0.092405 474 658.78 1.389831
=HYPERLINK("http://www.godatabase.org/cgi-bin/go.cgi?query=GO:0022402&auto_wild_cards=yes&view=query&action=query&search_constraint=terms"	GO:0022402_cell_cycle_process) =HYPERLINK("http://www.ncbi.nih.gov/gquery/gquery.fcgi?term=CCNF"	CCNF) 155 1 0.618952 -0.092405 474 658.78 1.389831
=HYPERLINK("http://www.godatabase.org/cgi-bin/go.cgi?query=GO:0007417&auto_wild_cards=yes&view=query&action=query&search_constraint=terms"	GO:0007417_central_nervous_system_development) =HYPERLINK("http://www.ncbi.nih.gov/gquery/gquery.fcgi?term=NTF3"	NTF3) 287 2 0.668554 -0.091174 475 659.0 1.387368
=HYPERLINK("http://www.godatabase.org/cgi-bin/go.cgi?query=GO:0007417&auto_wild_cards=yes&view=query&action=query&search_constraint=terms"	GO:0007417_central_nervous_system_development) =HYPERLINK("http://www.ncbi.nih.gov/gquery/gquery.fcgi?term=BCL11B"	BCL11B) 287 2 0.668554 -0.091174 475 659.0 1.387368
=HYPERLINK("http://www.godatabase.org/cgi-bin/go.cgi?query=GO:0009888&auto_wild_cards=yes&view=query&action=query&search_constraint=terms"	GO:0009888_tissue_development) =HYPERLINK("http://www.ncbi.nih.gov/gquery/gquery.fcgi?term=ANK"	ANK) 525 4 0.730952 -0.089628 476 660.01 1.386576
=HYPERLINK("http://www.godatabase.org/cgi-bin/go.cgi?query=GO:0009888&auto_wild_cards=yes&view=query&action=query&search_constraint=terms"	GO:0009888_tissue_development) =HYPERLINK("http://www.ncbi.nih.gov/gquery/gquery.fcgi?term=NTF3"	NTF3) 525 4 0.730952 -0.089628 476 660.01 1.386576
=HYPERLINK("http://www.godatabase.org/cgi-bin/go.cgi?query=GO:0009888&auto_wild_cards=yes&view=query&action=query&search_constraint=terms"	GO:0009888_tissue_development) =HYPERLINK("http://www.ncbi.nih.gov/gquery/gquery.fcgi?term=POSTN"	POSTN) 525 4 0.730952 -0.089628 476 660.01 1.386576
=HYPERLINK("http://www.godatabase.org/cgi-bin/go.cgi?query=GO:0009888&auto_wild_cards=yes&view=query&action=query&search_constraint=terms"	GO:0009888_tissue_development) =HYPERLINK("http://www.ncbi.nih.gov/gquery/gquery.fcgi?term=SOX6"	SOX6) 525 4 0.730952 -0.089628 476 660.01 1.386576
=HYPERLINK("http://www.godatabase.org/cgi-bin/go.cgi?query=GO:0048514&auto_wild_cards=yes&view=query&action=query&search_constraint=terms"	GO:0048514_blood_vessel_morphogenesis) =HYPERLINK("http://www.ncbi.nih.gov/gquery/gquery.fcgi?term=KDR"	KDR) 158 1 0.607199 -0.089120 477 661.02 1.385786
=HYPERLINK("http://www.godatabase.org/cgi-bin/go.cgi?query=GO:0048519&auto_wild_cards=yes&view=query&action=query&search_constraint=terms"	GO:0048519_negative_regulation_of_biological_process) =HYPERLINK("http://www.ncbi.nih.gov/gquery/gquery.fcgi?term=FUSIP1"	FUSIP1) 859 7 0.781796 -0.087167 478 661.57 1.384038
=HYPERLINK("http://www.godatabase.org/cgi-bin/go.cgi?query=GO:0048519&auto_wild_cards=yes&view=query&action=query&search_constraint=terms"	GO:0048519_negative_regulation_of_biological_process) =HYPERLINK("http://www.ncbi.nih.gov/gquery/gquery.fcgi?term=IRX3"	IRX3) 859 7 0.781796 -0.087167 478 661.57 1.384038
=HYPERLINK("http://www.godatabase.org/cgi-bin/go.cgi?query=GO:0048519&auto_wild_cards=yes&view=query&action=query&search_constraint=terms"	GO:0048519_negative_regulation_of_biological_process) =HYPERLINK("http://www.ncbi.nih.gov/gquery/gquery.fcgi?term=HTRA1"	HTRA1) 859 7 0.781796 -0.087167 478 661.57 1.384038
=HYPERLINK("http://www.godatabase.org/cgi-bin/go.cgi?query=GO:0048519&auto_wild_cards=yes&view=query&action=query&search_constraint=terms"	GO:0048519_negative_regulation_of_biological_process) =HYPERLINK("http://www.ncbi.nih.gov/gquery/gquery.fcgi?term=ULK2"	ULK2) 859 7 0.781796 -0.087167 478 661.57 1.384038
=HYPERLINK("http://www.godatabase.org/cgi-bin/go.cgi?query=GO:0048519&auto_wild_cards=yes&view=query&action=query&search_constraint=terms"	GO:0048519_negative_regulation_of_biological_process) =HYPERLINK("http://www.ncbi.nih.gov/gquery/gquery.fcgi?term=BCL11B"	BCL11B) 859 7 0.781796 -0.087167 478 661.57 1.384038
=HYPERLINK("http://www.godatabase.org/cgi-bin/go.cgi?query=GO:0048519&auto_wild_cards=yes&view=query&action=query&search_constraint=terms"	GO:0048519_negative_regulation_of_biological_process) =HYPERLINK("http://www.ncbi.nih.gov/gquery/gquery.fcgi?term=PLCG2"	PLCG2) 859 7 0.781796 -0.087167 478 661.57 1.384038
=HYPERLINK("http://www.godatabase.org/cgi-bin/go.cgi?query=GO:0048519&auto_wild_cards=yes&view=query&action=query&search_constraint=terms"	GO:0048519_negative_regulation_of_biological_process) =HYPERLINK("http://www.ncbi.nih.gov/gquery/gquery.fcgi?term=SOX6"	SOX6) 859 7 0.781796 -0.087167 478 661.57 1.384038
=HYPERLINK("http://www.godatabase.org/cgi-bin/go.cgi?query=GO:0009058&auto_wild_cards=yes&view=query&action=query&search_constraint=terms"	GO:0009058_biosynthetic_process) =HYPERLINK("http://www.ncbi.nih.gov/gquery/gquery.fcgi?term=GUCA1B"	GUCA1B) 1175 10 0.816489 -0.086902 479 662.03 1.382109
=HYPERLINK("http://www.godatabase.org/cgi-bin/go.cgi?query=GO:0009058&auto_wild_cards=yes&view=query&action=query&search_constraint=terms"	GO:0009058_biosynthetic_process) =HYPERLINK("http://www.ncbi.nih.gov/gquery/gquery.fcgi?term=PGM3"	PGM3) 1175 10 0.816489 -0.086902 479 662.03 1.382109
=HYPERLINK("http://www.godatabase.org/cgi-bin/go.cgi?query=GO:0009058&auto_wild_cards=yes&view=query&action=query&search_constraint=terms"	GO:0009058_biosynthetic_process) =HYPERLINK("http://www.ncbi.nih.gov/gquery/gquery.fcgi?term=TYR"	TYR) 1175 10 0.816489 -0.086902 479 662.03 1.382109
=HYPERLINK("http://www.godatabase.org/cgi-bin/go.cgi?query=GO:0009058&auto_wild_cards=yes&view=query&action=query&search_constraint=terms"	GO:0009058_biosynthetic_process) =HYPERLINK("http://www.ncbi.nih.gov/gquery/gquery.fcgi?term=GALNT10"	GALNT10) 1175 10 0.816489 -0.086902 479 662.03 1.382109
=HYPERLINK("http://www.godatabase.org/cgi-bin/go.cgi?query=GO:0009058&auto_wild_cards=yes&view=query&action=query&search_constraint=terms"	GO:0009058_biosynthetic_process) =HYPERLINK("http://www.ncbi.nih.gov/gquery/gquery.fcgi?term=NTF3"	NTF3) 1175 10 0.816489 -0.086902 479 662.03 1.382109
=HYPERLINK("http://www.godatabase.org/cgi-bin/go.cgi?query=GO:0009058&auto_wild_cards=yes&view=query&action=query&search_constraint=terms"	GO:0009058_biosynthetic_process) =HYPERLINK("http://www.ncbi.nih.gov/gquery/gquery.fcgi?term=HMGCR"	HMGCR) 1175 10 0.816489 -0.086902 479 662.03 1.382109
=HYPERLINK("http://www.godatabase.org/cgi-bin/go.cgi?query=GO:0009058&auto_wild_cards=yes&view=query&action=query&search_constraint=terms"	GO:0009058_biosynthetic_process) =HYPERLINK("http://www.ncbi.nih.gov/gquery/gquery.fcgi?term=BCL11B"	BCL11B) 1175 10 0.816489 -0.086902 479 662.03 1.382109
=HYPERLINK("http://www.godatabase.org/cgi-bin/go.cgi?query=GO:0009058&auto_wild_cards=yes&view=query&action=query&search_constraint=terms"	GO:0009058_biosynthetic_process) =HYPERLINK("http://www.ncbi.nih.gov/gquery/gquery.fcgi?term=PLCG2"	PLCG2) 1175 10 0.816489 -0.086902 479 662.03 1.382109
=HYPERLINK("http://www.godatabase.org/cgi-bin/go.cgi?query=GO:0009058&auto_wild_cards=yes&view=query&action=query&search_constraint=terms"	GO:0009058_biosynthetic_process) =HYPERLINK("http://www.ncbi.nih.gov/gquery/gquery.fcgi?term=SOX6"	SOX6) 1175 10 0.816489 -0.086902 479 662.03 1.382109
=HYPERLINK("http://www.godatabase.org/cgi-bin/go.cgi?query=GO:0009058&auto_wild_cards=yes&view=query&action=query&search_constraint=terms"	GO:0009058_biosynthetic_process) =HYPERLINK("http://www.ncbi.nih.gov/gquery/gquery.fcgi?term=AMD1"	AMD1) 1175 10 0.816489 -0.086902 479 662.03 1.382109
=HYPERLINK("http://www.godatabase.org/cgi-bin/go.cgi?query=GO:0045595&auto_wild_cards=yes&view=query&action=query&search_constraint=terms"	GO:0045595_regulation_of_cell_differentiation) =HYPERLINK("http://www.ncbi.nih.gov/gquery/gquery.fcgi?term=IRX3"	IRX3) 295 2 0.650424 -0.084649 480 663.42 1.382125
=HYPERLINK("http://www.godatabase.org/cgi-bin/go.cgi?query=GO:0045595&auto_wild_cards=yes&view=query&action=query&search_constraint=terms"	GO:0045595_regulation_of_cell_differentiation) =HYPERLINK("http://www.ncbi.nih.gov/gquery/gquery.fcgi?term=ULK2"	ULK2) 295 2 0.650424 -0.084649 480 663.42 1.382125
=HYPERLINK("http://www.godatabase.org/cgi-bin/go.cgi?query=GO:0042110&auto_wild_cards=yes&view=query&action=query&search_constraint=terms"	GO:0042110_T_cell_activation) =HYPERLINK("http://www.ncbi.nih.gov/gquery/gquery.fcgi?term=BCL11B"	BCL11B) 163 1 0.588574 -0.083924 481 664.33 1.381143
=HYPERLINK("http://www.godatabase.org/cgi-bin/go.cgi?query=GO:0042592&auto_wild_cards=yes&view=query&action=query&search_constraint=terms"	GO:0042592_homeostatic_process) =HYPERLINK("http://www.ncbi.nih.gov/gquery/gquery.fcgi?term=SOX6"	SOX6) 419 3 0.686903 -0.083089 482 664.58 1.378797
=HYPERLINK("http://www.godatabase.org/cgi-bin/go.cgi?query=GO:0042592&auto_wild_cards=yes&view=query&action=query&search_constraint=terms"	GO:0042592_homeostatic_process) =HYPERLINK("http://www.ncbi.nih.gov/gquery/gquery.fcgi?term=ABCA4"	ABCA4) 419 3 0.686903 -0.083089 482 664.58 1.378797
=HYPERLINK("http://www.godatabase.org/cgi-bin/go.cgi?query=GO:0042592&auto_wild_cards=yes&view=query&action=query&search_constraint=terms"	GO:0042592_homeostatic_process) =HYPERLINK("http://www.ncbi.nih.gov/gquery/gquery.fcgi?term=KDR"	KDR) 419 3 0.686903 -0.083089 482 664.58 1.378797
=HYPERLINK("http://www.godatabase.org/cgi-bin/go.cgi?query=GO:0006259&auto_wild_cards=yes&view=query&action=query&search_constraint=terms"	GO:0006259_DNA_metabolic_process) =HYPERLINK("http://www.ncbi.nih.gov/gquery/gquery.fcgi?term=BCL11B"	BCL11B) 165 1 0.581439 -0.081939 483 665.92 1.378716
=HYPERLINK("http://www.godatabase.org/cgi-bin/go.cgi?query=GO:0051049&auto_wild_cards=yes&view=query&action=query&search_constraint=terms"	GO:0051049_regulation_of_transport) =HYPERLINK("http://www.ncbi.nih.gov/gquery/gquery.fcgi?term=PLCG2"	PLCG2) 167 1 0.574476 -0.080003 484 667.65 1.379442
=HYPERLINK("http://www.godatabase.org/cgi-bin/go.cgi?query=GO:0008283&auto_wild_cards=yes&view=query&action=query&search_constraint=terms"	GO:0008283_cell_proliferation) =HYPERLINK("http://www.ncbi.nih.gov/gquery/gquery.fcgi?term=TYR"	TYR) 544 4 0.705423 -0.078030 485 668.34 1.378021
=HYPERLINK("http://www.godatabase.org/cgi-bin/go.cgi?query=GO:0008283&auto_wild_cards=yes&view=query&action=query&search_constraint=terms"	GO:0008283_cell_proliferation) =HYPERLINK("http://www.ncbi.nih.gov/gquery/gquery.fcgi?term=BCL11B"	BCL11B) 544 4 0.705423 -0.078030 485 668.34 1.378021
=HYPERLINK("http://www.godatabase.org/cgi-bin/go.cgi?query=GO:0008283&auto_wild_cards=yes&view=query&action=query&search_constraint=terms"	GO:0008283_cell_proliferation) =HYPERLINK("http://www.ncbi.nih.gov/gquery/gquery.fcgi?term=COL8A1"	COL8A1) 544 4 0.705423 -0.078030 485 668.34 1.378021
=HYPERLINK("http://www.godatabase.org/cgi-bin/go.cgi?query=GO:0008283&auto_wild_cards=yes&view=query&action=query&search_constraint=terms"	GO:0008283_cell_proliferation) =HYPERLINK("http://www.ncbi.nih.gov/gquery/gquery.fcgi?term=KDR"	KDR) 544 4 0.705423 -0.078030 485 668.34 1.378021
=HYPERLINK("http://www.godatabase.org/cgi-bin/go.cgi?query=GO:0010604&auto_wild_cards=yes&view=query&action=query&search_constraint=terms"	GO:0010604_positive_regulation_of_macromolecule_metabolic_process) =HYPERLINK("http://www.ncbi.nih.gov/gquery/gquery.fcgi?term=NTF3"	NTF3) 433 3 0.664694 -0.074200 487 672.87 1.381663
=HYPERLINK("http://www.godatabase.org/cgi-bin/go.cgi?query=GO:0010604&auto_wild_cards=yes&view=query&action=query&search_constraint=terms"	GO:0010604_positive_regulation_of_macromolecule_metabolic_process) =HYPERLINK("http://www.ncbi.nih.gov/gquery/gquery.fcgi?term=BCL11B"	BCL11B) 433 3 0.664694 -0.074200 487 672.87 1.381663
=HYPERLINK("http://www.godatabase.org/cgi-bin/go.cgi?query=GO:0010604&auto_wild_cards=yes&view=query&action=query&search_constraint=terms"	GO:0010604_positive_regulation_of_macromolecule_metabolic_process) =HYPERLINK("http://www.ncbi.nih.gov/gquery/gquery.fcgi?term=SOX6"	SOX6) 433 3 0.664694 -0.074200 487 672.87 1.381663
=HYPERLINK("http://www.godatabase.org/cgi-bin/go.cgi?query=GO:0012501&auto_wild_cards=yes&view=query&action=query&search_constraint=terms"	GO:0012501_programmed_cell_death) =HYPERLINK("http://www.ncbi.nih.gov/gquery/gquery.fcgi?term=NTF3"	NTF3) 433 3 0.664694 -0.074200 487 672.87 1.381663
=HYPERLINK("http://www.godatabase.org/cgi-bin/go.cgi?query=GO:0012501&auto_wild_cards=yes&view=query&action=query&search_constraint=terms"	GO:0012501_programmed_cell_death) =HYPERLINK("http://www.ncbi.nih.gov/gquery/gquery.fcgi?term=BCL11B"	BCL11B) 433 3 0.664694 -0.074200 487 672.87 1.381663
=HYPERLINK("http://www.godatabase.org/cgi-bin/go.cgi?query=GO:0012501&auto_wild_cards=yes&view=query&action=query&search_constraint=terms"	GO:0012501_programmed_cell_death) =HYPERLINK("http://www.ncbi.nih.gov/gquery/gquery.fcgi?term=PLCG2"	PLCG2) 433 3 0.664694 -0.074200 487 672.87 1.381663
=HYPERLINK("http://www.godatabase.org/cgi-bin/go.cgi?query=GO:0006357&auto_wild_cards=yes&view=query&action=query&search_constraint=terms"	GO:0006357_regulation_of_transcription_from_RNA_polymerase_II_promoter) =HYPERLINK("http://www.ncbi.nih.gov/gquery/gquery.fcgi?term=NTF3"	NTF3) 435 3 0.661638 -0.073005 488 673.33 1.379775
=HYPERLINK("http://www.godatabase.org/cgi-bin/go.cgi?query=GO:0006357&auto_wild_cards=yes&view=query&action=query&search_constraint=terms"	GO:0006357_regulation_of_transcription_from_RNA_polymerase_II_promoter) =HYPERLINK("http://www.ncbi.nih.gov/gquery/gquery.fcgi?term=BCL11B"	BCL11B) 435 3 0.661638 -0.073005 488 673.33 1.379775
=HYPERLINK("http://www.godatabase.org/cgi-bin/go.cgi?query=GO:0006357&auto_wild_cards=yes&view=query&action=query&search_constraint=terms"	GO:0006357_regulation_of_transcription_from_RNA_polymerase_II_promoter) =HYPERLINK("http://www.ncbi.nih.gov/gquery/gquery.fcgi?term=SOX6"	SOX6) 435 3 0.661638 -0.073005 488 673.33 1.379775
=HYPERLINK("http://www.godatabase.org/cgi-bin/go.cgi?query=GO:0000122&auto_wild_cards=yes&view=query&action=query&search_constraint=terms"	GO:0000122_negative_regulation_of_transcription_from_RNA_polymerase_II_promoter) =HYPERLINK("http://www.ncbi.nih.gov/gquery/gquery.fcgi?term=SOX6"	SOX6) 175 1 0.548214 -0.072740 490 674.28 1.376082
=HYPERLINK("http://www.godatabase.org/cgi-bin/go.cgi?query=GO:0015031&auto_wild_cards=yes&view=query&action=query&search_constraint=terms"	GO:0015031_protein_transport) =HYPERLINK("http://www.ncbi.nih.gov/gquery/gquery.fcgi?term=XPO5"	XPO5) 175 1 0.548214 -0.072740 490 674.28 1.376082
=HYPERLINK("http://www.godatabase.org/cgi-bin/go.cgi?query=GO:0043066&auto_wild_cards=yes&view=query&action=query&search_constraint=terms"	GO:0043066_negative_regulation_of_apoptosis) =HYPERLINK("http://www.ncbi.nih.gov/gquery/gquery.fcgi?term=BCL11B"	BCL11B) 176 1 0.545099 -0.071882 491 675.23 1.375214
=HYPERLINK("http://www.godatabase.org/cgi-bin/go.cgi?query=GO:0006464&auto_wild_cards=yes&view=query&action=query&search_constraint=terms"	GO:0006464_protein_modification_process) =HYPERLINK("http://www.ncbi.nih.gov/gquery/gquery.fcgi?term=GALNT10"	GALNT10) 439 3 0.655609 -0.070670 492 675.52 1.373008
=HYPERLINK("http://www.godatabase.org/cgi-bin/go.cgi?query=GO:0006464&auto_wild_cards=yes&view=query&action=query&search_constraint=terms"	GO:0006464_protein_modification_process) =HYPERLINK("http://www.ncbi.nih.gov/gquery/gquery.fcgi?term=BRSK2"	BRSK2) 439 3 0.655609 -0.070670 492 675.52 1.373008
=HYPERLINK("http://www.godatabase.org/cgi-bin/go.cgi?query=GO:0006464&auto_wild_cards=yes&view=query&action=query&search_constraint=terms"	GO:0006464_protein_modification_process) =HYPERLINK("http://www.ncbi.nih.gov/gquery/gquery.fcgi?term=DUSP6"	DUSP6) 439 3 0.655609 -0.070670 492 675.52 1.373008
=HYPERLINK("http://www.godatabase.org/cgi-bin/go.cgi?query=GO:0006139&auto_wild_cards=yes&view=query&action=query&search_constraint=terms"	GO:0006139_nucleobase__nucleoside__nucleotide_and_nucleic_acid_metabolic_process) =HYPERLINK("http://www.ncbi.nih.gov/gquery/gquery.fcgi?term=GUCA1B"	GUCA1B) 1002 8 0.765968 -0.070218 493 675.62 1.370426
=HYPERLINK("http://www.godatabase.org/cgi-bin/go.cgi?query=GO:0006139&auto_wild_cards=yes&view=query&action=query&search_constraint=terms"	GO:0006139_nucleobase__nucleoside__nucleotide_and_nucleic_acid_metabolic_process) =HYPERLINK("http://www.ncbi.nih.gov/gquery/gquery.fcgi?term=FUSIP1"	FUSIP1) 1002 8 0.765968 -0.070218 493 675.62 1.370426
=HYPERLINK("http://www.godatabase.org/cgi-bin/go.cgi?query=GO:0006139&auto_wild_cards=yes&view=query&action=query&search_constraint=terms"	GO:0006139_nucleobase__nucleoside__nucleotide_and_nucleic_acid_metabolic_process) =HYPERLINK("http://www.ncbi.nih.gov/gquery/gquery.fcgi?term=PGM3"	PGM3) 1002 8 0.765968 -0.070218 493 675.62 1.370426
=HYPERLINK("http://www.godatabase.org/cgi-bin/go.cgi?query=GO:0006139&auto_wild_cards=yes&view=query&action=query&search_constraint=terms"	GO:0006139_nucleobase__nucleoside__nucleotide_and_nucleic_acid_metabolic_process) =HYPERLINK("http://www.ncbi.nih.gov/gquery/gquery.fcgi?term=WDR55"	WDR55) 1002 8 0.765968 -0.070218 493 675.62 1.370426
=HYPERLINK("http://www.godatabase.org/cgi-bin/go.cgi?query=GO:0006139&auto_wild_cards=yes&view=query&action=query&search_constraint=terms"	GO:0006139_nucleobase__nucleoside__nucleotide_and_nucleic_acid_metabolic_process) =HYPERLINK("http://www.ncbi.nih.gov/gquery/gquery.fcgi?term=NTF3"	NTF3) 1002 8 0.765968 -0.070218 493 675.62 1.370426
=HYPERLINK("http://www.godatabase.org/cgi-bin/go.cgi?query=GO:0006139&auto_wild_cards=yes&view=query&action=query&search_constraint=terms"	GO:0006139_nucleobase__nucleoside__nucleotide_and_nucleic_acid_metabolic_process) =HYPERLINK("http://www.ncbi.nih.gov/gquery/gquery.fcgi?term=BCL11B"	BCL11B) 1002 8 0.765968 -0.070218 493 675.62 1.370426
=HYPERLINK("http://www.godatabase.org/cgi-bin/go.cgi?query=GO:0006139&auto_wild_cards=yes&view=query&action=query&search_constraint=terms"	GO:0006139_nucleobase__nucleoside__nucleotide_and_nucleic_acid_metabolic_process) =HYPERLINK("http://www.ncbi.nih.gov/gquery/gquery.fcgi?term=CUGBP2"	CUGBP2) 1002 8 0.765968 -0.070218 493 675.62 1.370426
=HYPERLINK("http://www.godatabase.org/cgi-bin/go.cgi?query=GO:0006139&auto_wild_cards=yes&view=query&action=query&search_constraint=terms"	GO:0006139_nucleobase__nucleoside__nucleotide_and_nucleic_acid_metabolic_process) =HYPERLINK("http://www.ncbi.nih.gov/gquery/gquery.fcgi?term=SOX6"	SOX6) 1002 8 0.765968 -0.070218 493 675.62 1.370426
=HYPERLINK("http://www.godatabase.org/cgi-bin/go.cgi?query=GO:0031325&auto_wild_cards=yes&view=query&action=query&search_constraint=terms"	GO:0031325_positive_regulation_of_cellular_metabolic_process) =HYPERLINK("http://www.ncbi.nih.gov/gquery/gquery.fcgi?term=NTF3"	NTF3) 442 3 0.651160 -0.068965 494 676.8 1.370040
=HYPERLINK("http://www.godatabase.org/cgi-bin/go.cgi?query=GO:0031325&auto_wild_cards=yes&view=query&action=query&search_constraint=terms"	GO:0031325_positive_regulation_of_cellular_metabolic_process) =HYPERLINK("http://www.ncbi.nih.gov/gquery/gquery.fcgi?term=BCL11B"	BCL11B) 442 3 0.651160 -0.068965 494 676.8 1.370040
=HYPERLINK("http://www.godatabase.org/cgi-bin/go.cgi?query=GO:0031325&auto_wild_cards=yes&view=query&action=query&search_constraint=terms"	GO:0031325_positive_regulation_of_cellular_metabolic_process) =HYPERLINK("http://www.ncbi.nih.gov/gquery/gquery.fcgi?term=SOX6"	SOX6) 442 3 0.651160 -0.068965 494 676.8 1.370040
=HYPERLINK("http://www.godatabase.org/cgi-bin/go.cgi?query=GO:0045184&auto_wild_cards=yes&view=query&action=query&search_constraint=terms"	GO:0045184_establishment_of_protein_localization) =HYPERLINK("http://www.ncbi.nih.gov/gquery/gquery.fcgi?term=XPO5"	XPO5) 180 1 0.532986 -0.068560 495 677.3 1.368283
=HYPERLINK("http://www.godatabase.org/cgi-bin/go.cgi?query=GO:0006366&auto_wild_cards=yes&view=query&action=query&search_constraint=terms"	GO:0006366_transcription_from_RNA_polymerase_II_promoter) =HYPERLINK("http://www.ncbi.nih.gov/gquery/gquery.fcgi?term=NTF3"	NTF3) 444 3 0.648226 -0.067849 497 677.69 1.363561
=HYPERLINK("http://www.godatabase.org/cgi-bin/go.cgi?query=GO:0006366&auto_wild_cards=yes&view=query&action=query&search_constraint=terms"	GO:0006366_transcription_from_RNA_polymerase_II_promoter) =HYPERLINK("http://www.ncbi.nih.gov/gquery/gquery.fcgi?term=BCL11B"	BCL11B) 444 3 0.648226 -0.067849 497 677.69 1.363561
=HYPERLINK("http://www.godatabase.org/cgi-bin/go.cgi?query=GO:0006366&auto_wild_cards=yes&view=query&action=query&search_constraint=terms"	GO:0006366_transcription_from_RNA_polymerase_II_promoter) =HYPERLINK("http://www.ncbi.nih.gov/gquery/gquery.fcgi?term=SOX6"	SOX6) 444 3 0.648226 -0.067849 497 677.69 1.363561
=HYPERLINK("http://www.godatabase.org/cgi-bin/go.cgi?query=GO:0008219&auto_wild_cards=yes&view=query&action=query&search_constraint=terms"	GO:0008219_cell_death) =HYPERLINK("http://www.ncbi.nih.gov/gquery/gquery.fcgi?term=NTF3"	NTF3) 444 3 0.648226 -0.067849 497 677.69 1.363561
=HYPERLINK("http://www.godatabase.org/cgi-bin/go.cgi?query=GO:0008219&auto_wild_cards=yes&view=query&action=query&search_constraint=terms"	GO:0008219_cell_death) =HYPERLINK("http://www.ncbi.nih.gov/gquery/gquery.fcgi?term=BCL11B"	BCL11B) 444 3 0.648226 -0.067849 497 677.69 1.363561
=HYPERLINK("http://www.godatabase.org/cgi-bin/go.cgi?query=GO:0008219&auto_wild_cards=yes&view=query&action=query&search_constraint=terms"	GO:0008219_cell_death) =HYPERLINK("http://www.ncbi.nih.gov/gquery/gquery.fcgi?term=PLCG2"	PLCG2) 444 3 0.648226 -0.067849 497 677.69 1.363561
=HYPERLINK("http://www.godatabase.org/cgi-bin/go.cgi?query=GO:0010926&auto_wild_cards=yes&view=query&action=query&search_constraint=terms"	GO:0010926_anatomical_structure_formation) =HYPERLINK("http://www.ncbi.nih.gov/gquery/gquery.fcgi?term=ITGA6"	ITGA6) 447 3 0.643876 -0.066208 498 679.47 1.364398
=HYPERLINK("http://www.godatabase.org/cgi-bin/go.cgi?query=GO:0010926&auto_wild_cards=yes&view=query&action=query&search_constraint=terms"	GO:0010926_anatomical_structure_formation) =HYPERLINK("http://www.ncbi.nih.gov/gquery/gquery.fcgi?term=CUGBP2"	CUGBP2) 447 3 0.643876 -0.066208 498 679.47 1.364398
=HYPERLINK("http://www.godatabase.org/cgi-bin/go.cgi?query=GO:0010926&auto_wild_cards=yes&view=query&action=query&search_constraint=terms"	GO:0010926_anatomical_structure_formation) =HYPERLINK("http://www.ncbi.nih.gov/gquery/gquery.fcgi?term=ADAMTS1"	ADAMTS1) 447 3 0.643876 -0.066208 498 679.47 1.364398
=HYPERLINK("http://www.godatabase.org/cgi-bin/go.cgi?query=GO:0010467&auto_wild_cards=yes&view=query&action=query&search_constraint=terms"	GO:0010467_gene_expression) =HYPERLINK("http://www.ncbi.nih.gov/gquery/gquery.fcgi?term=FUSIP1"	FUSIP1) 905 7 0.742058 -0.065630 499 680.13 1.362986
=HYPERLINK("http://www.godatabase.org/cgi-bin/go.cgi?query=GO:0010467&auto_wild_cards=yes&view=query&action=query&search_constraint=terms"	GO:0010467_gene_expression) =HYPERLINK("http://www.ncbi.nih.gov/gquery/gquery.fcgi?term=WDR55"	WDR55) 905 7 0.742058 -0.065630 499 680.13 1.362986
=HYPERLINK("http://www.godatabase.org/cgi-bin/go.cgi?query=GO:0010467&auto_wild_cards=yes&view=query&action=query&search_constraint=terms"	GO:0010467_gene_expression) =HYPERLINK("http://www.ncbi.nih.gov/gquery/gquery.fcgi?term=NTF3"	NTF3) 905 7 0.742058 -0.065630 499 680.13 1.362986
=HYPERLINK("http://www.godatabase.org/cgi-bin/go.cgi?query=GO:0010467&auto_wild_cards=yes&view=query&action=query&search_constraint=terms"	GO:0010467_gene_expression) =HYPERLINK("http://www.ncbi.nih.gov/gquery/gquery.fcgi?term=BCL11B"	BCL11B) 905 7 0.742058 -0.065630 499 680.13 1.362986
=HYPERLINK("http://www.godatabase.org/cgi-bin/go.cgi?query=GO:0010467&auto_wild_cards=yes&view=query&action=query&search_constraint=terms"	GO:0010467_gene_expression) =HYPERLINK("http://www.ncbi.nih.gov/gquery/gquery.fcgi?term=PLCG2"	PLCG2) 905 7 0.742058 -0.065630 499 680.13 1.362986
=HYPERLINK("http://www.godatabase.org/cgi-bin/go.cgi?query=GO:0010467&auto_wild_cards=yes&view=query&action=query&search_constraint=terms"	GO:0010467_gene_expression) =HYPERLINK("http://www.ncbi.nih.gov/gquery/gquery.fcgi?term=CUGBP2"	CUGBP2) 905 7 0.742058 -0.065630 499 680.13 1.362986
=HYPERLINK("http://www.godatabase.org/cgi-bin/go.cgi?query=GO:0010467&auto_wild_cards=yes&view=query&action=query&search_constraint=terms"	GO:0010467_gene_expression) =HYPERLINK("http://www.ncbi.nih.gov/gquery/gquery.fcgi?term=SOX6"	SOX6) 905 7 0.742058 -0.065630 499 680.13 1.362986
=HYPERLINK("http://www.godatabase.org/cgi-bin/go.cgi?query=GO:0006996&auto_wild_cards=yes&view=query&action=query&search_constraint=terms"	GO:0006996_organelle_organization) =HYPERLINK("http://www.ncbi.nih.gov/gquery/gquery.fcgi?term=SYNE2"	SYNE2) 449 3 0.641008 -0.065134 500 680.84 1.361680
=HYPERLINK("http://www.godatabase.org/cgi-bin/go.cgi?query=GO:0006996&auto_wild_cards=yes&view=query&action=query&search_constraint=terms"	GO:0006996_organelle_organization) =HYPERLINK("http://www.ncbi.nih.gov/gquery/gquery.fcgi?term=NOLC1"	NOLC1) 449 3 0.641008 -0.065134 500 680.84 1.361680
=HYPERLINK("http://www.godatabase.org/cgi-bin/go.cgi?query=GO:0006996&auto_wild_cards=yes&view=query&action=query&search_constraint=terms"	GO:0006996_organelle_organization) =HYPERLINK("http://www.ncbi.nih.gov/gquery/gquery.fcgi?term=DST"	DST) 449 3 0.641008 -0.065134 500 680.84 1.361680
=HYPERLINK("http://www.godatabase.org/cgi-bin/go.cgi?query=GO:0008152&auto_wild_cards=yes&view=query&action=query&search_constraint=terms"	GO:0008152_metabolic_process) =HYPERLINK("http://www.ncbi.nih.gov/gquery/gquery.fcgi?term=FUSIP1"	FUSIP1) 2133 19 0.854577 -0.064728 501 681.05 1.359381
=HYPERLINK("http://www.godatabase.org/cgi-bin/go.cgi?query=GO:0008152&auto_wild_cards=yes&view=query&action=query&search_constraint=terms"	GO:0008152_metabolic_process) =HYPERLINK("http://www.ncbi.nih.gov/gquery/gquery.fcgi?term=GUCA1B"	GUCA1B) 2133 19 0.854577 -0.064728 501 681.05 1.359381
=HYPERLINK("http://www.godatabase.org/cgi-bin/go.cgi?query=GO:0008152&auto_wild_cards=yes&view=query&action=query&search_constraint=terms"	GO:0008152_metabolic_process) =HYPERLINK("http://www.ncbi.nih.gov/gquery/gquery.fcgi?term=NTF3"	NTF3) 2133 19 0.854577 -0.064728 501 681.05 1.359381
=HYPERLINK("http://www.godatabase.org/cgi-bin/go.cgi?query=GO:0008152&auto_wild_cards=yes&view=query&action=query&search_constraint=terms"	GO:0008152_metabolic_process) =HYPERLINK("http://www.ncbi.nih.gov/gquery/gquery.fcgi?term=HMGCR"	HMGCR) 2133 19 0.854577 -0.064728 501 681.05 1.359381
=HYPERLINK("http://www.godatabase.org/cgi-bin/go.cgi?query=GO:0008152&auto_wild_cards=yes&view=query&action=query&search_constraint=terms"	GO:0008152_metabolic_process) =HYPERLINK("http://www.ncbi.nih.gov/gquery/gquery.fcgi?term=CUGBP2"	CUGBP2) 2133 19 0.854577 -0.064728 501 681.05 1.359381
=HYPERLINK("http://www.godatabase.org/cgi-bin/go.cgi?query=GO:0008152&auto_wild_cards=yes&view=query&action=query&search_constraint=terms"	GO:0008152_metabolic_process) =HYPERLINK("http://www.ncbi.nih.gov/gquery/gquery.fcgi?term=BRSK2"	BRSK2) 2133 19 0.854577 -0.064728 501 681.05 1.359381
=HYPERLINK("http://www.godatabase.org/cgi-bin/go.cgi?query=GO:0008152&auto_wild_cards=yes&view=query&action=query&search_constraint=terms"	GO:0008152_metabolic_process) =HYPERLINK("http://www.ncbi.nih.gov/gquery/gquery.fcgi?term=PIP5K1B"	PIP5K1B) 2133 19 0.854577 -0.064728 501 681.05 1.359381
=HYPERLINK("http://www.godatabase.org/cgi-bin/go.cgi?query=GO:0008152&auto_wild_cards=yes&view=query&action=query&search_constraint=terms"	GO:0008152_metabolic_process) =HYPERLINK("http://www.ncbi.nih.gov/gquery/gquery.fcgi?term=HK2"	HK2) 2133 19 0.854577 -0.064728 501 681.05 1.359381
=HYPERLINK("http://www.godatabase.org/cgi-bin/go.cgi?query=GO:0008152&auto_wild_cards=yes&view=query&action=query&search_constraint=terms"	GO:0008152_metabolic_process) =HYPERLINK("http://www.ncbi.nih.gov/gquery/gquery.fcgi?term=SOX6"	SOX6) 2133 19 0.854577 -0.064728 501 681.05 1.359381
=HYPERLINK("http://www.godatabase.org/cgi-bin/go.cgi?query=GO:0008152&auto_wild_cards=yes&view=query&action=query&search_constraint=terms"	GO:0008152_metabolic_process) =HYPERLINK("http://www.ncbi.nih.gov/gquery/gquery.fcgi?term=PGM3"	PGM3) 2133 19 0.854577 -0.064728 501 681.05 1.359381
=HYPERLINK("http://www.godatabase.org/cgi-bin/go.cgi?query=GO:0008152&auto_wild_cards=yes&view=query&action=query&search_constraint=terms"	GO:0008152_metabolic_process) =HYPERLINK("http://www.ncbi.nih.gov/gquery/gquery.fcgi?term=TYR"	TYR) 2133 19 0.854577 -0.064728 501 681.05 1.359381
=HYPERLINK("http://www.godatabase.org/cgi-bin/go.cgi?query=GO:0008152&auto_wild_cards=yes&view=query&action=query&search_constraint=terms"	GO:0008152_metabolic_process) =HYPERLINK("http://www.ncbi.nih.gov/gquery/gquery.fcgi?term=GALNT10"	GALNT10) 2133 19 0.854577 -0.064728 501 681.05 1.359381
=HYPERLINK("http://www.godatabase.org/cgi-bin/go.cgi?query=GO:0008152&auto_wild_cards=yes&view=query&action=query&search_constraint=terms"	GO:0008152_metabolic_process) =HYPERLINK("http://www.ncbi.nih.gov/gquery/gquery.fcgi?term=WDR55"	WDR55) 2133 19 0.854577 -0.064728 501 681.05 1.359381
=HYPERLINK("http://www.godatabase.org/cgi-bin/go.cgi?query=GO:0008152&auto_wild_cards=yes&view=query&action=query&search_constraint=terms"	GO:0008152_metabolic_process) =HYPERLINK("http://www.ncbi.nih.gov/gquery/gquery.fcgi?term=BCL11B"	BCL11B) 2133 19 0.854577 -0.064728 501 681.05 1.359381
=HYPERLINK("http://www.godatabase.org/cgi-bin/go.cgi?query=GO:0008152&auto_wild_cards=yes&view=query&action=query&search_constraint=terms"	GO:0008152_metabolic_process) =HYPERLINK("http://www.ncbi.nih.gov/gquery/gquery.fcgi?term=PLCG2"	PLCG2) 2133 19 0.854577 -0.064728 501 681.05 1.359381
=HYPERLINK("http://www.godatabase.org/cgi-bin/go.cgi?query=GO:0008152&auto_wild_cards=yes&view=query&action=query&search_constraint=terms"	GO:0008152_metabolic_process) =HYPERLINK("http://www.ncbi.nih.gov/gquery/gquery.fcgi?term=AMD1"	AMD1) 2133 19 0.854577 -0.064728 501 681.05 1.359381
=HYPERLINK("http://www.godatabase.org/cgi-bin/go.cgi?query=GO:0008152&auto_wild_cards=yes&view=query&action=query&search_constraint=terms"	GO:0008152_metabolic_process) =HYPERLINK("http://www.ncbi.nih.gov/gquery/gquery.fcgi?term=CRYM"	CRYM) 2133 19 0.854577 -0.064728 501 681.05 1.359381
=HYPERLINK("http://www.godatabase.org/cgi-bin/go.cgi?query=GO:0008152&auto_wild_cards=yes&view=query&action=query&search_constraint=terms"	GO:0008152_metabolic_process) =HYPERLINK("http://www.ncbi.nih.gov/gquery/gquery.fcgi?term=DUSP6"	DUSP6) 2133 19 0.854577 -0.064728 501 681.05 1.359381
=HYPERLINK("http://www.godatabase.org/cgi-bin/go.cgi?query=GO:0008152&auto_wild_cards=yes&view=query&action=query&search_constraint=terms"	GO:0008152_metabolic_process) =HYPERLINK("http://www.ncbi.nih.gov/gquery/gquery.fcgi?term=VLDLR"	VLDLR) 2133 19 0.854577 -0.064728 501 681.05 1.359381
=HYPERLINK("http://www.godatabase.org/cgi-bin/go.cgi?query=GO:0007010&auto_wild_cards=yes&view=query&action=query&search_constraint=terms"	GO:0007010_cytoskeleton_organization) =HYPERLINK("http://www.ncbi.nih.gov/gquery/gquery.fcgi?term=DST"	DST) 185 1 0.518581 -0.064634 502 681.31 1.357191
=HYPERLINK("http://www.godatabase.org/cgi-bin/go.cgi?query=GO:0016265&auto_wild_cards=yes&view=query&action=query&search_constraint=terms"	GO:0016265_death) =HYPERLINK("http://www.ncbi.nih.gov/gquery/gquery.fcgi?term=NTF3"	NTF3) 450 3 0.639583 -0.064604 503 681.4 1.354672
=HYPERLINK("http://www.godatabase.org/cgi-bin/go.cgi?query=GO:0016265&auto_wild_cards=yes&view=query&action=query&search_constraint=terms"	GO:0016265_death) =HYPERLINK("http://www.ncbi.nih.gov/gquery/gquery.fcgi?term=BCL11B"	BCL11B) 450 3 0.639583 -0.064604 503 681.4 1.354672
=HYPERLINK("http://www.godatabase.org/cgi-bin/go.cgi?query=GO:0016265&auto_wild_cards=yes&view=query&action=query&search_constraint=terms"	GO:0016265_death) =HYPERLINK("http://www.ncbi.nih.gov/gquery/gquery.fcgi?term=PLCG2"	PLCG2) 450 3 0.639583 -0.064604 503 681.4 1.354672
=HYPERLINK("http://www.godatabase.org/cgi-bin/go.cgi?query=GO:0006811&auto_wild_cards=yes&view=query&action=query&search_constraint=terms"	GO:0006811_ion_transport) =HYPERLINK("http://www.ncbi.nih.gov/gquery/gquery.fcgi?term=PLCG2"	PLCG2) 186 1 0.515793 -0.063878 504 682.37 1.353909
=HYPERLINK("http://www.godatabase.org/cgi-bin/go.cgi?query=GO:0019226&auto_wild_cards=yes&view=query&action=query&search_constraint=terms"	GO:0019226_transmission_of_nerve_impulse) =HYPERLINK("http://www.ncbi.nih.gov/gquery/gquery.fcgi?term=NTF3"	NTF3) 189 1 0.507606 -0.061665 505 683.74 1.353941
=HYPERLINK("http://www.godatabase.org/cgi-bin/go.cgi?query=GO:0010605&auto_wild_cards=yes&view=query&action=query&search_constraint=terms"	GO:0010605_negative_regulation_of_macromolecule_metabolic_process) =HYPERLINK("http://www.ncbi.nih.gov/gquery/gquery.fcgi?term=FUSIP1"	FUSIP1) 331 2 0.579683 -0.060523 506 685.18 1.354111
=HYPERLINK("http://www.godatabase.org/cgi-bin/go.cgi?query=GO:0010605&auto_wild_cards=yes&view=query&action=query&search_constraint=terms"	GO:0010605_negative_regulation_of_macromolecule_metabolic_process) =HYPERLINK("http://www.ncbi.nih.gov/gquery/gquery.fcgi?term=SOX6"	SOX6) 331 2 0.579683 -0.060523 506 685.18 1.354111
=HYPERLINK("http://www.godatabase.org/cgi-bin/go.cgi?query=GO:0009893&auto_wild_cards=yes&view=query&action=query&search_constraint=terms"	GO:0009893_positive_regulation_of_metabolic_process) =HYPERLINK("http://www.ncbi.nih.gov/gquery/gquery.fcgi?term=NTF3"	NTF3) 458 3 0.628412 -0.060502 508 685.49 1.349390
=HYPERLINK("http://www.godatabase.org/cgi-bin/go.cgi?query=GO:0009893&auto_wild_cards=yes&view=query&action=query&search_constraint=terms"	GO:0009893_positive_regulation_of_metabolic_process) =HYPERLINK("http://www.ncbi.nih.gov/gquery/gquery.fcgi?term=BCL11B"	BCL11B) 458 3 0.628412 -0.060502 508 685.49 1.349390
=HYPERLINK("http://www.godatabase.org/cgi-bin/go.cgi?query=GO:0009893&auto_wild_cards=yes&view=query&action=query&search_constraint=terms"	GO:0009893_positive_regulation_of_metabolic_process) =HYPERLINK("http://www.ncbi.nih.gov/gquery/gquery.fcgi?term=SOX6"	SOX6) 458 3 0.628412 -0.060502 508 685.49 1.349390
=HYPERLINK("http://www.godatabase.org/cgi-bin/go.cgi?query=GO:0043412&auto_wild_cards=yes&view=query&action=query&search_constraint=terms"	GO:0043412_biopolymer_modification) =HYPERLINK("http://www.ncbi.nih.gov/gquery/gquery.fcgi?term=GALNT10"	GALNT10) 458 3 0.628412 -0.060502 508 685.49 1.349390
=HYPERLINK("http://www.godatabase.org/cgi-bin/go.cgi?query=GO:0043412&auto_wild_cards=yes&view=query&action=query&search_constraint=terms"	GO:0043412_biopolymer_modification) =HYPERLINK("http://www.ncbi.nih.gov/gquery/gquery.fcgi?term=BRSK2"	BRSK2) 458 3 0.628412 -0.060502 508 685.49 1.349390
=HYPERLINK("http://www.godatabase.org/cgi-bin/go.cgi?query=GO:0043412&auto_wild_cards=yes&view=query&action=query&search_constraint=terms"	GO:0043412_biopolymer_modification) =HYPERLINK("http://www.ncbi.nih.gov/gquery/gquery.fcgi?term=DUSP6"	DUSP6) 458 3 0.628412 -0.060502 508 685.49 1.349390
=HYPERLINK("http://www.godatabase.org/cgi-bin/go.cgi?query=GO:0031324&auto_wild_cards=yes&view=query&action=query&search_constraint=terms"	GO:0031324_negative_regulation_of_cellular_metabolic_process) =HYPERLINK("http://www.ncbi.nih.gov/gquery/gquery.fcgi?term=FUSIP1"	FUSIP1) 332 2 0.577937 -0.059959 509 685.67 1.347092
=HYPERLINK("http://www.godatabase.org/cgi-bin/go.cgi?query=GO:0031324&auto_wild_cards=yes&view=query&action=query&search_constraint=terms"	GO:0031324_negative_regulation_of_cellular_metabolic_process) =HYPERLINK("http://www.ncbi.nih.gov/gquery/gquery.fcgi?term=SOX6"	SOX6) 332 2 0.577937 -0.059959 509 685.67 1.347092
=HYPERLINK("http://www.godatabase.org/cgi-bin/go.cgi?query=GO:0009605&auto_wild_cards=yes&view=query&action=query&search_constraint=terms"	GO:0009605_response_to_external_stimulus) =HYPERLINK("http://www.ncbi.nih.gov/gquery/gquery.fcgi?term=GUCA1B"	GUCA1B) 339 2 0.566003 -0.056153 510 688.37 1.349745
=HYPERLINK("http://www.godatabase.org/cgi-bin/go.cgi?query=GO:0009605&auto_wild_cards=yes&view=query&action=query&search_constraint=terms"	GO:0009605_response_to_external_stimulus) =HYPERLINK("http://www.ncbi.nih.gov/gquery/gquery.fcgi?term=ITGA6"	ITGA6) 339 2 0.566003 -0.056153 510 688.37 1.349745
=HYPERLINK("http://www.godatabase.org/cgi-bin/go.cgi?query=GO:0050801&auto_wild_cards=yes&view=query&action=query&search_constraint=terms"	GO:0050801_ion_homeostasis) =HYPERLINK("http://www.ncbi.nih.gov/gquery/gquery.fcgi?term=KDR"	KDR) 197 1 0.486992 -0.056149 511 688.89 1.348121
=HYPERLINK("http://www.godatabase.org/cgi-bin/go.cgi?query=GO:0051252&auto_wild_cards=yes&view=query&action=query&search_constraint=terms"	GO:0051252_regulation_of_RNA_metabolic_process) =HYPERLINK("http://www.ncbi.nih.gov/gquery/gquery.fcgi?term=FUSIP1"	FUSIP1) 590 4 0.650424 -0.055386 512 690.01 1.347676
=HYPERLINK("http://www.godatabase.org/cgi-bin/go.cgi?query=GO:0051252&auto_wild_cards=yes&view=query&action=query&search_constraint=terms"	GO:0051252_regulation_of_RNA_metabolic_process) =HYPERLINK("http://www.ncbi.nih.gov/gquery/gquery.fcgi?term=NTF3"	NTF3) 590 4 0.650424 -0.055386 512 690.01 1.347676
=HYPERLINK("http://www.godatabase.org/cgi-bin/go.cgi?query=GO:0051252&auto_wild_cards=yes&view=query&action=query&search_constraint=terms"	GO:0051252_regulation_of_RNA_metabolic_process) =HYPERLINK("http://www.ncbi.nih.gov/gquery/gquery.fcgi?term=BCL11B"	BCL11B) 590 4 0.650424 -0.055386 512 690.01 1.347676
=HYPERLINK("http://www.godatabase.org/cgi-bin/go.cgi?query=GO:0051252&auto_wild_cards=yes&view=query&action=query&search_constraint=terms"	GO:0051252_regulation_of_RNA_metabolic_process) =HYPERLINK("http://www.ncbi.nih.gov/gquery/gquery.fcgi?term=SOX6"	SOX6) 590 4 0.650424 -0.055386 512 690.01 1.347676
=HYPERLINK("http://www.godatabase.org/cgi-bin/go.cgi?query=GO:0044237&auto_wild_cards=yes&view=query&action=query&search_constraint=terms"	GO:0044237_cellular_metabolic_process) =HYPERLINK("http://www.ncbi.nih.gov/gquery/gquery.fcgi?term=FUSIP1"	FUSIP1) 1974 17 0.826209 -0.053193 513 691.18 1.347329
=HYPERLINK("http://www.godatabase.org/cgi-bin/go.cgi?query=GO:0044237&auto_wild_cards=yes&view=query&action=query&search_constraint=terms"	GO:0044237_cellular_metabolic_process) =HYPERLINK("http://www.ncbi.nih.gov/gquery/gquery.fcgi?term=GUCA1B"	GUCA1B) 1974 17 0.826209 -0.053193 513 691.18 1.347329
=HYPERLINK("http://www.godatabase.org/cgi-bin/go.cgi?query=GO:0044237&auto_wild_cards=yes&view=query&action=query&search_constraint=terms"	GO:0044237_cellular_metabolic_process) =HYPERLINK("http://www.ncbi.nih.gov/gquery/gquery.fcgi?term=NTF3"	NTF3) 1974 17 0.826209 -0.053193 513 691.18 1.347329
=HYPERLINK("http://www.godatabase.org/cgi-bin/go.cgi?query=GO:0044237&auto_wild_cards=yes&view=query&action=query&search_constraint=terms"	GO:0044237_cellular_metabolic_process) =HYPERLINK("http://www.ncbi.nih.gov/gquery/gquery.fcgi?term=HMGCR"	HMGCR) 1974 17 0.826209 -0.053193 513 691.18 1.347329
=HYPERLINK("http://www.godatabase.org/cgi-bin/go.cgi?query=GO:0044237&auto_wild_cards=yes&view=query&action=query&search_constraint=terms"	GO:0044237_cellular_metabolic_process) =HYPERLINK("http://www.ncbi.nih.gov/gquery/gquery.fcgi?term=CUGBP2"	CUGBP2) 1974 17 0.826209 -0.053193 513 691.18 1.347329
=HYPERLINK("http://www.godatabase.org/cgi-bin/go.cgi?query=GO:0044237&auto_wild_cards=yes&view=query&action=query&search_constraint=terms"	GO:0044237_cellular_metabolic_process) =HYPERLINK("http://www.ncbi.nih.gov/gquery/gquery.fcgi?term=PIP5K1B"	PIP5K1B) 1974 17 0.826209 -0.053193 513 691.18 1.347329
=HYPERLINK("http://www.godatabase.org/cgi-bin/go.cgi?query=GO:0044237&auto_wild_cards=yes&view=query&action=query&search_constraint=terms"	GO:0044237_cellular_metabolic_process) =HYPERLINK("http://www.ncbi.nih.gov/gquery/gquery.fcgi?term=HK2"	HK2) 1974 17 0.826209 -0.053193 513 691.18 1.347329
=HYPERLINK("http://www.godatabase.org/cgi-bin/go.cgi?query=GO:0044237&auto_wild_cards=yes&view=query&action=query&search_constraint=terms"	GO:0044237_cellular_metabolic_process) =HYPERLINK("http://www.ncbi.nih.gov/gquery/gquery.fcgi?term=BRSK2"	BRSK2) 1974 17 0.826209 -0.053193 513 691.18 1.347329
=HYPERLINK("http://www.godatabase.org/cgi-bin/go.cgi?query=GO:0044237&auto_wild_cards=yes&view=query&action=query&search_constraint=terms"	GO:0044237_cellular_metabolic_process) =HYPERLINK("http://www.ncbi.nih.gov/gquery/gquery.fcgi?term=SOX6"	SOX6) 1974 17 0.826209 -0.053193 513 691.18 1.347329
=HYPERLINK("http://www.godatabase.org/cgi-bin/go.cgi?query=GO:0044237&auto_wild_cards=yes&view=query&action=query&search_constraint=terms"	GO:0044237_cellular_metabolic_process) =HYPERLINK("http://www.ncbi.nih.gov/gquery/gquery.fcgi?term=PGM3"	PGM3) 1974 17 0.826209 -0.053193 513 691.18 1.347329
=HYPERLINK("http://www.godatabase.org/cgi-bin/go.cgi?query=GO:0044237&auto_wild_cards=yes&view=query&action=query&search_constraint=terms"	GO:0044237_cellular_metabolic_process) =HYPERLINK("http://www.ncbi.nih.gov/gquery/gquery.fcgi?term=GALNT10"	GALNT10) 1974 17 0.826209 -0.053193 513 691.18 1.347329
=HYPERLINK("http://www.godatabase.org/cgi-bin/go.cgi?query=GO:0044237&auto_wild_cards=yes&view=query&action=query&search_constraint=terms"	GO:0044237_cellular_metabolic_process) =HYPERLINK("http://www.ncbi.nih.gov/gquery/gquery.fcgi?term=WDR55"	WDR55) 1974 17 0.826209 -0.053193 513 691.18 1.347329
=HYPERLINK("http://www.godatabase.org/cgi-bin/go.cgi?query=GO:0044237&auto_wild_cards=yes&view=query&action=query&search_constraint=terms"	GO:0044237_cellular_metabolic_process) =HYPERLINK("http://www.ncbi.nih.gov/gquery/gquery.fcgi?term=BCL11B"	BCL11B) 1974 17 0.826209 -0.053193 513 691.18 1.347329
=HYPERLINK("http://www.godatabase.org/cgi-bin/go.cgi?query=GO:0044237&auto_wild_cards=yes&view=query&action=query&search_constraint=terms"	GO:0044237_cellular_metabolic_process) =HYPERLINK("http://www.ncbi.nih.gov/gquery/gquery.fcgi?term=AMD1"	AMD1) 1974 17 0.826209 -0.053193 513 691.18 1.347329
=HYPERLINK("http://www.godatabase.org/cgi-bin/go.cgi?query=GO:0044237&auto_wild_cards=yes&view=query&action=query&search_constraint=terms"	GO:0044237_cellular_metabolic_process) =HYPERLINK("http://www.ncbi.nih.gov/gquery/gquery.fcgi?term=CRYM"	CRYM) 1974 17 0.826209 -0.053193 513 691.18 1.347329
=HYPERLINK("http://www.godatabase.org/cgi-bin/go.cgi?query=GO:0044237&auto_wild_cards=yes&view=query&action=query&search_constraint=terms"	GO:0044237_cellular_metabolic_process) =HYPERLINK("http://www.ncbi.nih.gov/gquery/gquery.fcgi?term=DUSP6"	DUSP6) 1974 17 0.826209 -0.053193 513 691.18 1.347329
=HYPERLINK("http://www.godatabase.org/cgi-bin/go.cgi?query=GO:0044237&auto_wild_cards=yes&view=query&action=query&search_constraint=terms"	GO:0044237_cellular_metabolic_process) =HYPERLINK("http://www.ncbi.nih.gov/gquery/gquery.fcgi?term=VLDLR"	VLDLR) 1974 17 0.826209 -0.053193 513 691.18 1.347329
=HYPERLINK("http://www.godatabase.org/cgi-bin/go.cgi?query=GO:0001568&auto_wild_cards=yes&view=query&action=query&search_constraint=terms"	GO:0001568_blood_vessel_development) =HYPERLINK("http://www.ncbi.nih.gov/gquery/gquery.fcgi?term=KDR"	KDR) 203 1 0.472599 -0.052352 514 691.91 1.346128
=HYPERLINK("http://www.godatabase.org/cgi-bin/go.cgi?query=GO:0009892&auto_wild_cards=yes&view=query&action=query&search_constraint=terms"	GO:0009892_negative_regulation_of_metabolic_process) =HYPERLINK("http://www.ncbi.nih.gov/gquery/gquery.fcgi?term=FUSIP1"	FUSIP1) 348 2 0.551365 -0.051604 515 692.46 1.344583
=HYPERLINK("http://www.godatabase.org/cgi-bin/go.cgi?query=GO:0009892&auto_wild_cards=yes&view=query&action=query&search_constraint=terms"	GO:0009892_negative_regulation_of_metabolic_process) =HYPERLINK("http://www.ncbi.nih.gov/gquery/gquery.fcgi?term=SOX6"	SOX6) 348 2 0.551365 -0.051604 515 692.46 1.344583
=HYPERLINK("http://www.godatabase.org/cgi-bin/go.cgi?query=GO:0006955&auto_wild_cards=yes&view=query&action=query&search_constraint=terms"	GO:0006955_immune_response) =HYPERLINK("http://www.ncbi.nih.gov/gquery/gquery.fcgi?term=PLCG2"	PLCG2) 205 1 0.467988 -0.051147 516 693.06 1.343140
=HYPERLINK("http://www.godatabase.org/cgi-bin/go.cgi?query=GO:0001944&auto_wild_cards=yes&view=query&action=query&search_constraint=terms"	GO:0001944_vasculature_development) =HYPERLINK("http://www.ncbi.nih.gov/gquery/gquery.fcgi?term=KDR"	KDR) 208 1 0.461238 -0.049393 518 694.1 1.339961
=HYPERLINK("http://www.godatabase.org/cgi-bin/go.cgi?query=GO:0008284&auto_wild_cards=yes&view=query&action=query&search_constraint=terms"	GO:0008284_positive_regulation_of_cell_proliferation) =HYPERLINK("http://www.ncbi.nih.gov/gquery/gquery.fcgi?term=KDR"	KDR) 208 1 0.461238 -0.049393 518 694.1 1.339961
=HYPERLINK("http://www.godatabase.org/cgi-bin/go.cgi?query=GO:0050794&auto_wild_cards=yes&view=query&action=query&search_constraint=terms"	GO:0050794_regulation_of_cellular_process) =HYPERLINK("http://www.ncbi.nih.gov/gquery/gquery.fcgi?term=FUSIP1"	FUSIP1) 2190 19 0.832334 -0.047625 519 694.58 1.338304
=HYPERLINK("http://www.godatabase.org/cgi-bin/go.cgi?query=GO:0050794&auto_wild_cards=yes&view=query&action=query&search_constraint=terms"	GO:0050794_regulation_of_cellular_process) =HYPERLINK("http://www.ncbi.nih.gov/gquery/gquery.fcgi?term=GUCA1B"	GUCA1B) 2190 19 0.832334 -0.047625 519 694.58 1.338304
=HYPERLINK("http://www.godatabase.org/cgi-bin/go.cgi?query=GO:0050794&auto_wild_cards=yes&view=query&action=query&search_constraint=terms"	GO:0050794_regulation_of_cellular_process) =HYPERLINK("http://www.ncbi.nih.gov/gquery/gquery.fcgi?term=IRX3"	IRX3) 2190 19 0.832334 -0.047625 519 694.58 1.338304
=HYPERLINK("http://www.godatabase.org/cgi-bin/go.cgi?query=GO:0050794&auto_wild_cards=yes&view=query&action=query&search_constraint=terms"	GO:0050794_regulation_of_cellular_process) =HYPERLINK("http://www.ncbi.nih.gov/gquery/gquery.fcgi?term=NTF3"	NTF3) 2190 19 0.832334 -0.047625 519 694.58 1.338304
=HYPERLINK("http://www.godatabase.org/cgi-bin/go.cgi?query=GO:0050794&auto_wild_cards=yes&view=query&action=query&search_constraint=terms"	GO:0050794_regulation_of_cellular_process) =HYPERLINK("http://www.ncbi.nih.gov/gquery/gquery.fcgi?term=HMGCR"	HMGCR) 2190 19 0.832334 -0.047625 519 694.58 1.338304
=HYPERLINK("http://www.godatabase.org/cgi-bin/go.cgi?query=GO:0050794&auto_wild_cards=yes&view=query&action=query&search_constraint=terms"	GO:0050794_regulation_of_cellular_process) =HYPERLINK("http://www.ncbi.nih.gov/gquery/gquery.fcgi?term=GNAI1"	GNAI1) 2190 19 0.832334 -0.047625 519 694.58 1.338304
=HYPERLINK("http://www.godatabase.org/cgi-bin/go.cgi?query=GO:0050794&auto_wild_cards=yes&view=query&action=query&search_constraint=terms"	GO:0050794_regulation_of_cellular_process) =HYPERLINK("http://www.ncbi.nih.gov/gquery/gquery.fcgi?term=DTX1"	DTX1) 2190 19 0.832334 -0.047625 519 694.58 1.338304
=HYPERLINK("http://www.godatabase.org/cgi-bin/go.cgi?query=GO:0050794&auto_wild_cards=yes&view=query&action=query&search_constraint=terms"	GO:0050794_regulation_of_cellular_process) =HYPERLINK("http://www.ncbi.nih.gov/gquery/gquery.fcgi?term=NID1"	NID1) 2190 19 0.832334 -0.047625 519 694.58 1.338304
=HYPERLINK("http://www.godatabase.org/cgi-bin/go.cgi?query=GO:0050794&auto_wild_cards=yes&view=query&action=query&search_constraint=terms"	GO:0050794_regulation_of_cellular_process) =HYPERLINK("http://www.ncbi.nih.gov/gquery/gquery.fcgi?term=SOX6"	SOX6) 2190 19 0.832334 -0.047625 519 694.58 1.338304
=HYPERLINK("http://www.godatabase.org/cgi-bin/go.cgi?query=GO:0050794&auto_wild_cards=yes&view=query&action=query&search_constraint=terms"	GO:0050794_regulation_of_cellular_process) =HYPERLINK("http://www.ncbi.nih.gov/gquery/gquery.fcgi?term=KDR"	KDR) 2190 19 0.832334 -0.047625 519 694.58 1.338304
=HYPERLINK("http://www.godatabase.org/cgi-bin/go.cgi?query=GO:0050794&auto_wild_cards=yes&view=query&action=query&search_constraint=terms"	GO:0050794_regulation_of_cellular_process) =HYPERLINK("http://www.ncbi.nih.gov/gquery/gquery.fcgi?term=ITGA6"	ITGA6) 2190 19 0.832334 -0.047625 519 694.58 1.338304
=HYPERLINK("http://www.godatabase.org/cgi-bin/go.cgi?query=GO:0050794&auto_wild_cards=yes&view=query&action=query&search_constraint=terms"	GO:0050794_regulation_of_cellular_process) =HYPERLINK("http://www.ncbi.nih.gov/gquery/gquery.fcgi?term=HTRA1"	HTRA1) 2190 19 0.832334 -0.047625 519 694.58 1.338304
=HYPERLINK("http://www.godatabase.org/cgi-bin/go.cgi?query=GO:0050794&auto_wild_cards=yes&view=query&action=query&search_constraint=terms"	GO:0050794_regulation_of_cellular_process) =HYPERLINK("http://www.ncbi.nih.gov/gquery/gquery.fcgi?term=BCL11B"	BCL11B) 2190 19 0.832334 -0.047625 519 694.58 1.338304
=HYPERLINK("http://www.godatabase.org/cgi-bin/go.cgi?query=GO:0050794&auto_wild_cards=yes&view=query&action=query&search_constraint=terms"	GO:0050794_regulation_of_cellular_process) =HYPERLINK("http://www.ncbi.nih.gov/gquery/gquery.fcgi?term=ULK2"	ULK2) 2190 19 0.832334 -0.047625 519 694.58 1.338304
=HYPERLINK("http://www.godatabase.org/cgi-bin/go.cgi?query=GO:0050794&auto_wild_cards=yes&view=query&action=query&search_constraint=terms"	GO:0050794_regulation_of_cellular_process) =HYPERLINK("http://www.ncbi.nih.gov/gquery/gquery.fcgi?term=PLCG2"	PLCG2) 2190 19 0.832334 -0.047625 519 694.58 1.338304
=HYPERLINK("http://www.godatabase.org/cgi-bin/go.cgi?query=GO:0050794&auto_wild_cards=yes&view=query&action=query&search_constraint=terms"	GO:0050794_regulation_of_cellular_process) =HYPERLINK("http://www.ncbi.nih.gov/gquery/gquery.fcgi?term=CAR8"	CAR8) 2190 19 0.832334 -0.047625 519 694.58 1.338304
=HYPERLINK("http://www.godatabase.org/cgi-bin/go.cgi?query=GO:0050794&auto_wild_cards=yes&view=query&action=query&search_constraint=terms"	GO:0050794_regulation_of_cellular_process) =HYPERLINK("http://www.ncbi.nih.gov/gquery/gquery.fcgi?term=COL8A1"	COL8A1) 2190 19 0.832334 -0.047625 519 694.58 1.338304
=HYPERLINK("http://www.godatabase.org/cgi-bin/go.cgi?query=GO:0050794&auto_wild_cards=yes&view=query&action=query&search_constraint=terms"	GO:0050794_regulation_of_cellular_process) =HYPERLINK("http://www.ncbi.nih.gov/gquery/gquery.fcgi?term=DST"	DST) 2190 19 0.832334 -0.047625 519 694.58 1.338304
=HYPERLINK("http://www.godatabase.org/cgi-bin/go.cgi?query=GO:0050794&auto_wild_cards=yes&view=query&action=query&search_constraint=terms"	GO:0050794_regulation_of_cellular_process) =HYPERLINK("http://www.ncbi.nih.gov/gquery/gquery.fcgi?term=VLDLR"	VLDLR) 2190 19 0.832334 -0.047625 519 694.58 1.338304
=HYPERLINK("http://www.godatabase.org/cgi-bin/go.cgi?query=GO:0035295&auto_wild_cards=yes&view=query&action=query&search_constraint=terms"	GO:0035295_tube_development) =HYPERLINK("http://www.ncbi.nih.gov/gquery/gquery.fcgi?term=KDR"	KDR) 212 1 0.452535 -0.047151 520 695.0 1.336538
=HYPERLINK("http://www.godatabase.org/cgi-bin/go.cgi?query=GO:0042981&auto_wild_cards=yes&view=query&action=query&search_constraint=terms"	GO:0042981_regulation_of_apoptosis) =HYPERLINK("http://www.ncbi.nih.gov/gquery/gquery.fcgi?term=NTF3"	NTF3) 360 2 0.532986 -0.046089 521 695.27 1.334491
=HYPERLINK("http://www.godatabase.org/cgi-bin/go.cgi?query=GO:0042981&auto_wild_cards=yes&view=query&action=query&search_constraint=terms"	GO:0042981_regulation_of_apoptosis) =HYPERLINK("http://www.ncbi.nih.gov/gquery/gquery.fcgi?term=BCL11B"	BCL11B) 360 2 0.532986 -0.046089 521 695.27 1.334491
=HYPERLINK("http://www.godatabase.org/cgi-bin/go.cgi?query=GO:0044238&auto_wild_cards=yes&view=query&action=query&search_constraint=terms"	GO:0044238_primary_metabolic_process) =HYPERLINK("http://www.ncbi.nih.gov/gquery/gquery.fcgi?term=FUSIP1"	FUSIP1) 1905 16 0.805774 -0.044991 522 695.72 1.332797
=HYPERLINK("http://www.godatabase.org/cgi-bin/go.cgi?query=GO:0044238&auto_wild_cards=yes&view=query&action=query&search_constraint=terms"	GO:0044238_primary_metabolic_process) =HYPERLINK("http://www.ncbi.nih.gov/gquery/gquery.fcgi?term=GUCA1B"	GUCA1B) 1905 16 0.805774 -0.044991 522 695.72 1.332797
=HYPERLINK("http://www.godatabase.org/cgi-bin/go.cgi?query=GO:0044238&auto_wild_cards=yes&view=query&action=query&search_constraint=terms"	GO:0044238_primary_metabolic_process) =HYPERLINK("http://www.ncbi.nih.gov/gquery/gquery.fcgi?term=NTF3"	NTF3) 1905 16 0.805774 -0.044991 522 695.72 1.332797
=HYPERLINK("http://www.godatabase.org/cgi-bin/go.cgi?query=GO:0044238&auto_wild_cards=yes&view=query&action=query&search_constraint=terms"	GO:0044238_primary_metabolic_process) =HYPERLINK("http://www.ncbi.nih.gov/gquery/gquery.fcgi?term=HMGCR"	HMGCR) 1905 16 0.805774 -0.044991 522 695.72 1.332797
=HYPERLINK("http://www.godatabase.org/cgi-bin/go.cgi?query=GO:0044238&auto_wild_cards=yes&view=query&action=query&search_constraint=terms"	GO:0044238_primary_metabolic_process) =HYPERLINK("http://www.ncbi.nih.gov/gquery/gquery.fcgi?term=CUGBP2"	CUGBP2) 1905 16 0.805774 -0.044991 522 695.72 1.332797
=HYPERLINK("http://www.godatabase.org/cgi-bin/go.cgi?query=GO:0044238&auto_wild_cards=yes&view=query&action=query&search_constraint=terms"	GO:0044238_primary_metabolic_process) =HYPERLINK("http://www.ncbi.nih.gov/gquery/gquery.fcgi?term=BRSK2"	BRSK2) 1905 16 0.805774 -0.044991 522 695.72 1.332797
=HYPERLINK("http://www.godatabase.org/cgi-bin/go.cgi?query=GO:0044238&auto_wild_cards=yes&view=query&action=query&search_constraint=terms"	GO:0044238_primary_metabolic_process) =HYPERLINK("http://www.ncbi.nih.gov/gquery/gquery.fcgi?term=PIP5K1B"	PIP5K1B) 1905 16 0.805774 -0.044991 522 695.72 1.332797
=HYPERLINK("http://www.godatabase.org/cgi-bin/go.cgi?query=GO:0044238&auto_wild_cards=yes&view=query&action=query&search_constraint=terms"	GO:0044238_primary_metabolic_process) =HYPERLINK("http://www.ncbi.nih.gov/gquery/gquery.fcgi?term=HK2"	HK2) 1905 16 0.805774 -0.044991 522 695.72 1.332797
=HYPERLINK("http://www.godatabase.org/cgi-bin/go.cgi?query=GO:0044238&auto_wild_cards=yes&view=query&action=query&search_constraint=terms"	GO:0044238_primary_metabolic_process) =HYPERLINK("http://www.ncbi.nih.gov/gquery/gquery.fcgi?term=SOX6"	SOX6) 1905 16 0.805774 -0.044991 522 695.72 1.332797
=HYPERLINK("http://www.godatabase.org/cgi-bin/go.cgi?query=GO:0044238&auto_wild_cards=yes&view=query&action=query&search_constraint=terms"	GO:0044238_primary_metabolic_process) =HYPERLINK("http://www.ncbi.nih.gov/gquery/gquery.fcgi?term=PGM3"	PGM3) 1905 16 0.805774 -0.044991 522 695.72 1.332797
=HYPERLINK("http://www.godatabase.org/cgi-bin/go.cgi?query=GO:0044238&auto_wild_cards=yes&view=query&action=query&search_constraint=terms"	GO:0044238_primary_metabolic_process) =HYPERLINK("http://www.ncbi.nih.gov/gquery/gquery.fcgi?term=GALNT10"	GALNT10) 1905 16 0.805774 -0.044991 522 695.72 1.332797
=HYPERLINK("http://www.godatabase.org/cgi-bin/go.cgi?query=GO:0044238&auto_wild_cards=yes&view=query&action=query&search_constraint=terms"	GO:0044238_primary_metabolic_process) =HYPERLINK("http://www.ncbi.nih.gov/gquery/gquery.fcgi?term=WDR55"	WDR55) 1905 16 0.805774 -0.044991 522 695.72 1.332797
=HYPERLINK("http://www.godatabase.org/cgi-bin/go.cgi?query=GO:0044238&auto_wild_cards=yes&view=query&action=query&search_constraint=terms"	GO:0044238_primary_metabolic_process) =HYPERLINK("http://www.ncbi.nih.gov/gquery/gquery.fcgi?term=BCL11B"	BCL11B) 1905 16 0.805774 -0.044991 522 695.72 1.332797
=HYPERLINK("http://www.godatabase.org/cgi-bin/go.cgi?query=GO:0044238&auto_wild_cards=yes&view=query&action=query&search_constraint=terms"	GO:0044238_primary_metabolic_process) =HYPERLINK("http://www.ncbi.nih.gov/gquery/gquery.fcgi?term=AMD1"	AMD1) 1905 16 0.805774 -0.044991 522 695.72 1.332797
=HYPERLINK("http://www.godatabase.org/cgi-bin/go.cgi?query=GO:0044238&auto_wild_cards=yes&view=query&action=query&search_constraint=terms"	GO:0044238_primary_metabolic_process) =HYPERLINK("http://www.ncbi.nih.gov/gquery/gquery.fcgi?term=CRYM"	CRYM) 1905 16 0.805774 -0.044991 522 695.72 1.332797
=HYPERLINK("http://www.godatabase.org/cgi-bin/go.cgi?query=GO:0044238&auto_wild_cards=yes&view=query&action=query&search_constraint=terms"	GO:0044238_primary_metabolic_process) =HYPERLINK("http://www.ncbi.nih.gov/gquery/gquery.fcgi?term=DUSP6"	DUSP6) 1905 16 0.805774 -0.044991 522 695.72 1.332797
=HYPERLINK("http://www.godatabase.org/cgi-bin/go.cgi?query=GO:0048583&auto_wild_cards=yes&view=query&action=query&search_constraint=terms"	GO:0048583_regulation_of_response_to_stimulus) =HYPERLINK("http://www.ncbi.nih.gov/gquery/gquery.fcgi?term=PLCG2"	PLCG2) 217 1 0.442108 -0.044496 523 696.36 1.331472
=HYPERLINK("http://www.godatabase.org/cgi-bin/go.cgi?query=GO:0045892&auto_wild_cards=yes&view=query&action=query&search_constraint=terms"	GO:0045892_negative_regulation_of_transcription__DNA-dependent) =HYPERLINK("http://www.ncbi.nih.gov/gquery/gquery.fcgi?term=SOX6"	SOX6) 218 1 0.440080 -0.043984 524 696.6 1.329389
=HYPERLINK("http://www.godatabase.org/cgi-bin/go.cgi?query=GO:0001701&auto_wild_cards=yes&view=query&action=query&search_constraint=terms"	GO:0001701_in_utero_embryonic_development) =HYPERLINK("http://www.ncbi.nih.gov/gquery/gquery.fcgi?term=AMD1"	AMD1) 221 1 0.434106 -0.042483 525 698.16 1.329829
=HYPERLINK("http://www.godatabase.org/cgi-bin/go.cgi?query=GO:0019222&auto_wild_cards=yes&view=query&action=query&search_constraint=terms"	GO:0019222_regulation_of_metabolic_process) =HYPERLINK("http://www.ncbi.nih.gov/gquery/gquery.fcgi?term=FUSIP1"	FUSIP1) 1088 8 0.705423 -0.041073 526 698.74 1.328403
=HYPERLINK("http://www.godatabase.org/cgi-bin/go.cgi?query=GO:0019222&auto_wild_cards=yes&view=query&action=query&search_constraint=terms"	GO:0019222_regulation_of_metabolic_process) =HYPERLINK("http://www.ncbi.nih.gov/gquery/gquery.fcgi?term=GUCA1B"	GUCA1B) 1088 8 0.705423 -0.041073 526 698.74 1.328403
=HYPERLINK("http://www.godatabase.org/cgi-bin/go.cgi?query=GO:0019222&auto_wild_cards=yes&view=query&action=query&search_constraint=terms"	GO:0019222_regulation_of_metabolic_process) =HYPERLINK("http://www.ncbi.nih.gov/gquery/gquery.fcgi?term=NTF3"	NTF3) 1088 8 0.705423 -0.041073 526 698.74 1.328403
=HYPERLINK("http://www.godatabase.org/cgi-bin/go.cgi?query=GO:0019222&auto_wild_cards=yes&view=query&action=query&search_constraint=terms"	GO:0019222_regulation_of_metabolic_process) =HYPERLINK("http://www.ncbi.nih.gov/gquery/gquery.fcgi?term=HMGCR"	HMGCR) 1088 8 0.705423 -0.041073 526 698.74 1.328403
=HYPERLINK("http://www.godatabase.org/cgi-bin/go.cgi?query=GO:0019222&auto_wild_cards=yes&view=query&action=query&search_constraint=terms"	GO:0019222_regulation_of_metabolic_process) =HYPERLINK("http://www.ncbi.nih.gov/gquery/gquery.fcgi?term=BCL11B"	BCL11B) 1088 8 0.705423 -0.041073 526 698.74 1.328403
=HYPERLINK("http://www.godatabase.org/cgi-bin/go.cgi?query=GO:0019222&auto_wild_cards=yes&view=query&action=query&search_constraint=terms"	GO:0019222_regulation_of_metabolic_process) =HYPERLINK("http://www.ncbi.nih.gov/gquery/gquery.fcgi?term=PLCG2"	PLCG2) 1088 8 0.705423 -0.041073 526 698.74 1.328403
=HYPERLINK("http://www.godatabase.org/cgi-bin/go.cgi?query=GO:0019222&auto_wild_cards=yes&view=query&action=query&search_constraint=terms"	GO:0019222_regulation_of_metabolic_process) =HYPERLINK("http://www.ncbi.nih.gov/gquery/gquery.fcgi?term=SOX6"	SOX6) 1088 8 0.705423 -0.041073 526 698.74 1.328403
=HYPERLINK("http://www.godatabase.org/cgi-bin/go.cgi?query=GO:0019222&auto_wild_cards=yes&view=query&action=query&search_constraint=terms"	GO:0019222_regulation_of_metabolic_process) =HYPERLINK("http://www.ncbi.nih.gov/gquery/gquery.fcgi?term=VLDLR"	VLDLR) 1088 8 0.705423 -0.041073 526 698.74 1.328403
=HYPERLINK("http://www.godatabase.org/cgi-bin/go.cgi?query=GO:0002682&auto_wild_cards=yes&view=query&action=query&search_constraint=terms"	GO:0002682_regulation_of_immune_system_process) =HYPERLINK("http://www.ncbi.nih.gov/gquery/gquery.fcgi?term=PLCG2"	PLCG2) 228 1 0.420779 -0.039183 527 699.62 1.327552
=HYPERLINK("http://www.godatabase.org/cgi-bin/go.cgi?query=GO:0007154&auto_wild_cards=yes&view=query&action=query&search_constraint=terms"	GO:0007154_cell_communication) =HYPERLINK("http://www.ncbi.nih.gov/gquery/gquery.fcgi?term=ITGA6"	ITGA6) 1096 8 0.700274 -0.038993 528 699.78 1.325341
=HYPERLINK("http://www.godatabase.org/cgi-bin/go.cgi?query=GO:0007154&auto_wild_cards=yes&view=query&action=query&search_constraint=terms"	GO:0007154_cell_communication) =HYPERLINK("http://www.ncbi.nih.gov/gquery/gquery.fcgi?term=NTF3"	NTF3) 1096 8 0.700274 -0.038993 528 699.78 1.325341
=HYPERLINK("http://www.godatabase.org/cgi-bin/go.cgi?query=GO:0007154&auto_wild_cards=yes&view=query&action=query&search_constraint=terms"	GO:0007154_cell_communication) =HYPERLINK("http://www.ncbi.nih.gov/gquery/gquery.fcgi?term=DTX1"	DTX1) 1096 8 0.700274 -0.038993 528 699.78 1.325341
=HYPERLINK("http://www.godatabase.org/cgi-bin/go.cgi?query=GO:0007154&auto_wild_cards=yes&view=query&action=query&search_constraint=terms"	GO:0007154_cell_communication) =HYPERLINK("http://www.ncbi.nih.gov/gquery/gquery.fcgi?term=GNAI1"	GNAI1) 1096 8 0.700274 -0.038993 528 699.78 1.325341
=HYPERLINK("http://www.godatabase.org/cgi-bin/go.cgi?query=GO:0007154&auto_wild_cards=yes&view=query&action=query&search_constraint=terms"	GO:0007154_cell_communication) =HYPERLINK("http://www.ncbi.nih.gov/gquery/gquery.fcgi?term=HTRA1"	HTRA1) 1096 8 0.700274 -0.038993 528 699.78 1.325341
=HYPERLINK("http://www.godatabase.org/cgi-bin/go.cgi?query=GO:0007154&auto_wild_cards=yes&view=query&action=query&search_constraint=terms"	GO:0007154_cell_communication) =HYPERLINK("http://www.ncbi.nih.gov/gquery/gquery.fcgi?term=PLCG2"	PLCG2) 1096 8 0.700274 -0.038993 528 699.78 1.325341
=HYPERLINK("http://www.godatabase.org/cgi-bin/go.cgi?query=GO:0007154&auto_wild_cards=yes&view=query&action=query&search_constraint=terms"	GO:0007154_cell_communication) =HYPERLINK("http://www.ncbi.nih.gov/gquery/gquery.fcgi?term=CAR8"	CAR8) 1096 8 0.700274 -0.038993 528 699.78 1.325341
=HYPERLINK("http://www.godatabase.org/cgi-bin/go.cgi?query=GO:0007154&auto_wild_cards=yes&view=query&action=query&search_constraint=terms"	GO:0007154_cell_communication) =HYPERLINK("http://www.ncbi.nih.gov/gquery/gquery.fcgi?term=KDR"	KDR) 1096 8 0.700274 -0.038993 528 699.78 1.325341
=HYPERLINK("http://www.godatabase.org/cgi-bin/go.cgi?query=GO:0019219&auto_wild_cards=yes&view=query&action=query&search_constraint=terms"	GO:0019219_regulation_of_nucleobase__nucleoside__nucleotide_and_nucleic_acid_metabolic_process) =HYPERLINK("http://www.ncbi.nih.gov/gquery/gquery.fcgi?term=FUSIP1"	FUSIP1) 757 5 0.633669 -0.038566 529 700.12 1.323478
=HYPERLINK("http://www.godatabase.org/cgi-bin/go.cgi?query=GO:0019219&auto_wild_cards=yes&view=query&action=query&search_constraint=terms"	GO:0019219_regulation_of_nucleobase__nucleoside__nucleotide_and_nucleic_acid_metabolic_process) =HYPERLINK("http://www.ncbi.nih.gov/gquery/gquery.fcgi?term=GUCA1B"	GUCA1B) 757 5 0.633669 -0.038566 529 700.12 1.323478
=HYPERLINK("http://www.godatabase.org/cgi-bin/go.cgi?query=GO:0019219&auto_wild_cards=yes&view=query&action=query&search_constraint=terms"	GO:0019219_regulation_of_nucleobase__nucleoside__nucleotide_and_nucleic_acid_metabolic_process) =HYPERLINK("http://www.ncbi.nih.gov/gquery/gquery.fcgi?term=NTF3"	NTF3) 757 5 0.633669 -0.038566 529 700.12 1.323478
=HYPERLINK("http://www.godatabase.org/cgi-bin/go.cgi?query=GO:0019219&auto_wild_cards=yes&view=query&action=query&search_constraint=terms"	GO:0019219_regulation_of_nucleobase__nucleoside__nucleotide_and_nucleic_acid_metabolic_process) =HYPERLINK("http://www.ncbi.nih.gov/gquery/gquery.fcgi?term=BCL11B"	BCL11B) 757 5 0.633669 -0.038566 529 700.12 1.323478
=HYPERLINK("http://www.godatabase.org/cgi-bin/go.cgi?query=GO:0019219&auto_wild_cards=yes&view=query&action=query&search_constraint=terms"	GO:0019219_regulation_of_nucleobase__nucleoside__nucleotide_and_nucleic_acid_metabolic_process) =HYPERLINK("http://www.ncbi.nih.gov/gquery/gquery.fcgi?term=SOX6"	SOX6) 757 5 0.633669 -0.038566 529 700.12 1.323478
=HYPERLINK("http://www.godatabase.org/cgi-bin/go.cgi?query=GO:0007420&auto_wild_cards=yes&view=query&action=query&search_constraint=terms"	GO:0007420_brain_development) =HYPERLINK("http://www.ncbi.nih.gov/gquery/gquery.fcgi?term=NTF3"	NTF3) 231 1 0.415314 -0.037851 530 700.44 1.321585
=HYPERLINK("http://www.godatabase.org/cgi-bin/go.cgi?query=GO:0009887&auto_wild_cards=yes&view=query&action=query&search_constraint=terms"	GO:0009887_organ_morphogenesis) =HYPERLINK("http://www.ncbi.nih.gov/gquery/gquery.fcgi?term=ITGA6"	ITGA6) 642 4 0.597741 -0.037103 531 700.64 1.319473
=HYPERLINK("http://www.godatabase.org/cgi-bin/go.cgi?query=GO:0009887&auto_wild_cards=yes&view=query&action=query&search_constraint=terms"	GO:0009887_organ_morphogenesis) =HYPERLINK("http://www.ncbi.nih.gov/gquery/gquery.fcgi?term=ADAMTS1"	ADAMTS1) 642 4 0.597741 -0.037103 531 700.64 1.319473
=HYPERLINK("http://www.godatabase.org/cgi-bin/go.cgi?query=GO:0009887&auto_wild_cards=yes&view=query&action=query&search_constraint=terms"	GO:0009887_organ_morphogenesis) =HYPERLINK("http://www.ncbi.nih.gov/gquery/gquery.fcgi?term=COL8A1"	COL8A1) 642 4 0.597741 -0.037103 531 700.64 1.319473
=HYPERLINK("http://www.godatabase.org/cgi-bin/go.cgi?query=GO:0009887&auto_wild_cards=yes&view=query&action=query&search_constraint=terms"	GO:0009887_organ_morphogenesis) =HYPERLINK("http://www.ncbi.nih.gov/gquery/gquery.fcgi?term=KDR"	KDR) 642 4 0.597741 -0.037103 531 700.64 1.319473
=HYPERLINK("http://www.godatabase.org/cgi-bin/go.cgi?query=GO:0043687&auto_wild_cards=yes&view=query&action=query&search_constraint=terms"	GO:0043687_post-translational_protein_modification) =HYPERLINK("http://www.ncbi.nih.gov/gquery/gquery.fcgi?term=BRSK2"	BRSK2) 384 2 0.499674 -0.036716 532 701.21 1.318064
=HYPERLINK("http://www.godatabase.org/cgi-bin/go.cgi?query=GO:0043687&auto_wild_cards=yes&view=query&action=query&search_constraint=terms"	GO:0043687_post-translational_protein_modification) =HYPERLINK("http://www.ncbi.nih.gov/gquery/gquery.fcgi?term=DUSP6"	DUSP6) 384 2 0.499674 -0.036716 532 701.21 1.318064
=HYPERLINK("http://www.godatabase.org/cgi-bin/go.cgi?query=GO:0006468&auto_wild_cards=yes&view=query&action=query&search_constraint=terms"	GO:0006468_protein_amino_acid_phosphorylation) =HYPERLINK("http://www.ncbi.nih.gov/gquery/gquery.fcgi?term=BRSK2"	BRSK2) 237 1 0.404800 -0.035323 533 702.65 1.318293
=HYPERLINK("http://www.godatabase.org/cgi-bin/go.cgi?query=GO:0051171&auto_wild_cards=yes&view=query&action=query&search_constraint=terms"	GO:0051171_regulation_of_nitrogen_compound_metabolic_process) =HYPERLINK("http://www.ncbi.nih.gov/gquery/gquery.fcgi?term=FUSIP1"	FUSIP1) 771 5 0.622163 -0.034773 534 703.08 1.316629
=HYPERLINK("http://www.godatabase.org/cgi-bin/go.cgi?query=GO:0051171&auto_wild_cards=yes&view=query&action=query&search_constraint=terms"	GO:0051171_regulation_of_nitrogen_compound_metabolic_process) =HYPERLINK("http://www.ncbi.nih.gov/gquery/gquery.fcgi?term=GUCA1B"	GUCA1B) 771 5 0.622163 -0.034773 534 703.08 1.316629
=HYPERLINK("http://www.godatabase.org/cgi-bin/go.cgi?query=GO:0051171&auto_wild_cards=yes&view=query&action=query&search_constraint=terms"	GO:0051171_regulation_of_nitrogen_compound_metabolic_process) =HYPERLINK("http://www.ncbi.nih.gov/gquery/gquery.fcgi?term=NTF3"	NTF3) 771 5 0.622163 -0.034773 534 703.08 1.316629
=HYPERLINK("http://www.godatabase.org/cgi-bin/go.cgi?query=GO:0051171&auto_wild_cards=yes&view=query&action=query&search_constraint=terms"	GO:0051171_regulation_of_nitrogen_compound_metabolic_process) =HYPERLINK("http://www.ncbi.nih.gov/gquery/gquery.fcgi?term=BCL11B"	BCL11B) 771 5 0.622163 -0.034773 534 703.08 1.316629
=HYPERLINK("http://www.godatabase.org/cgi-bin/go.cgi?query=GO:0051171&auto_wild_cards=yes&view=query&action=query&search_constraint=terms"	GO:0051171_regulation_of_nitrogen_compound_metabolic_process) =HYPERLINK("http://www.ncbi.nih.gov/gquery/gquery.fcgi?term=SOX6"	SOX6) 771 5 0.622163 -0.034773 534 703.08 1.316629
=HYPERLINK("http://www.godatabase.org/cgi-bin/go.cgi?query=GO:0042127&auto_wild_cards=yes&view=query&action=query&search_constraint=terms"	GO:0042127_regulation_of_cell_proliferation) =HYPERLINK("http://www.ncbi.nih.gov/gquery/gquery.fcgi?term=BCL11B"	BCL11B) 393 2 0.488232 -0.033698 535 703.79 1.315495
=HYPERLINK("http://www.godatabase.org/cgi-bin/go.cgi?query=GO:0042127&auto_wild_cards=yes&view=query&action=query&search_constraint=terms"	GO:0042127_regulation_of_cell_proliferation) =HYPERLINK("http://www.ncbi.nih.gov/gquery/gquery.fcgi?term=KDR"	KDR) 393 2 0.488232 -0.033698 535 703.79 1.315495
=HYPERLINK("http://www.godatabase.org/cgi-bin/go.cgi?query=GO:0010468&auto_wild_cards=yes&view=query&action=query&search_constraint=terms"	GO:0010468_regulation_of_gene_expression) =HYPERLINK("http://www.ncbi.nih.gov/gquery/gquery.fcgi?term=FUSIP1"	FUSIP1) 778 5 0.616565 -0.033005 536 704.0 1.313433
=HYPERLINK("http://www.godatabase.org/cgi-bin/go.cgi?query=GO:0010468&auto_wild_cards=yes&view=query&action=query&search_constraint=terms"	GO:0010468_regulation_of_gene_expression) =HYPERLINK("http://www.ncbi.nih.gov/gquery/gquery.fcgi?term=NTF3"	NTF3) 778 5 0.616565 -0.033005 536 704.0 1.313433
=HYPERLINK("http://www.godatabase.org/cgi-bin/go.cgi?query=GO:0010468&auto_wild_cards=yes&view=query&action=query&search_constraint=terms"	GO:0010468_regulation_of_gene_expression) =HYPERLINK("http://www.ncbi.nih.gov/gquery/gquery.fcgi?term=BCL11B"	BCL11B) 778 5 0.616565 -0.033005 536 704.0 1.313433
=HYPERLINK("http://www.godatabase.org/cgi-bin/go.cgi?query=GO:0010468&auto_wild_cards=yes&view=query&action=query&search_constraint=terms"	GO:0010468_regulation_of_gene_expression) =HYPERLINK("http://www.ncbi.nih.gov/gquery/gquery.fcgi?term=PLCG2"	PLCG2) 778 5 0.616565 -0.033005 536 704.0 1.313433
=HYPERLINK("http://www.godatabase.org/cgi-bin/go.cgi?query=GO:0010468&auto_wild_cards=yes&view=query&action=query&search_constraint=terms"	GO:0010468_regulation_of_gene_expression) =HYPERLINK("http://www.ncbi.nih.gov/gquery/gquery.fcgi?term=SOX6"	SOX6) 778 5 0.616565 -0.033005 536 704.0 1.313433
=HYPERLINK("http://www.godatabase.org/cgi-bin/go.cgi?query=GO:0009987&auto_wild_cards=yes&view=query&action=query&search_constraint=terms"	GO:0009987_cellular_process) =HYPERLINK("http://www.ncbi.nih.gov/gquery/gquery.fcgi?term=FUSIP1"	FUSIP1) 3868 37 0.917706 -0.031993 537 704.62 1.312142
=HYPERLINK("http://www.godatabase.org/cgi-bin/go.cgi?query=GO:0009987&auto_wild_cards=yes&view=query&action=query&search_constraint=terms"	GO:0009987_cellular_process) =HYPERLINK("http://www.ncbi.nih.gov/gquery/gquery.fcgi?term=IRX3"	IRX3) 3868 37 0.917706 -0.031993 537 704.62 1.312142
=HYPERLINK("http://www.godatabase.org/cgi-bin/go.cgi?query=GO:0009987&auto_wild_cards=yes&view=query&action=query&search_constraint=terms"	GO:0009987_cellular_process) =HYPERLINK("http://www.ncbi.nih.gov/gquery/gquery.fcgi?term=XPO5"	XPO5) 3868 37 0.917706 -0.031993 537 704.62 1.312142
=HYPERLINK("http://www.godatabase.org/cgi-bin/go.cgi?query=GO:0009987&auto_wild_cards=yes&view=query&action=query&search_constraint=terms"	GO:0009987_cellular_process) =HYPERLINK("http://www.ncbi.nih.gov/gquery/gquery.fcgi?term=TDRD7"	TDRD7) 3868 37 0.917706 -0.031993 537 704.62 1.312142
=HYPERLINK("http://www.godatabase.org/cgi-bin/go.cgi?query=GO:0009987&auto_wild_cards=yes&view=query&action=query&search_constraint=terms"	GO:0009987_cellular_process) =HYPERLINK("http://www.ncbi.nih.gov/gquery/gquery.fcgi?term=HMGCR"	HMGCR) 3868 37 0.917706 -0.031993 537 704.62 1.312142
=HYPERLINK("http://www.godatabase.org/cgi-bin/go.cgi?query=GO:0009987&auto_wild_cards=yes&view=query&action=query&search_constraint=terms"	GO:0009987_cellular_process) =HYPERLINK("http://www.ncbi.nih.gov/gquery/gquery.fcgi?term=GNAI1"	GNAI1) 3868 37 0.917706 -0.031993 537 704.62 1.312142
=HYPERLINK("http://www.godatabase.org/cgi-bin/go.cgi?query=GO:0009987&auto_wild_cards=yes&view=query&action=query&search_constraint=terms"	GO:0009987_cellular_process) =HYPERLINK("http://www.ncbi.nih.gov/gquery/gquery.fcgi?term=PIP5K1B"	PIP5K1B) 3868 37 0.917706 -0.031993 537 704.62 1.312142
=HYPERLINK("http://www.godatabase.org/cgi-bin/go.cgi?query=GO:0009987&auto_wild_cards=yes&view=query&action=query&search_constraint=terms"	GO:0009987_cellular_process) =HYPERLINK("http://www.ncbi.nih.gov/gquery/gquery.fcgi?term=HK2"	HK2) 3868 37 0.917706 -0.031993 537 704.62 1.312142
=HYPERLINK("http://www.godatabase.org/cgi-bin/go.cgi?query=GO:0009987&auto_wild_cards=yes&view=query&action=query&search_constraint=terms"	GO:0009987_cellular_process) =HYPERLINK("http://www.ncbi.nih.gov/gquery/gquery.fcgi?term=BRSK2"	BRSK2) 3868 37 0.917706 -0.031993 537 704.62 1.312142
=HYPERLINK("http://www.godatabase.org/cgi-bin/go.cgi?query=GO:0009987&auto_wild_cards=yes&view=query&action=query&search_constraint=terms"	GO:0009987_cellular_process) =HYPERLINK("http://www.ncbi.nih.gov/gquery/gquery.fcgi?term=POSTN"	POSTN) 3868 37 0.917706 -0.031993 537 704.62 1.312142
=HYPERLINK("http://www.godatabase.org/cgi-bin/go.cgi?query=GO:0009987&auto_wild_cards=yes&view=query&action=query&search_constraint=terms"	GO:0009987_cellular_process) =HYPERLINK("http://www.ncbi.nih.gov/gquery/gquery.fcgi?term=SOX6"	SOX6) 3868 37 0.917706 -0.031993 537 704.62 1.312142
=HYPERLINK("http://www.godatabase.org/cgi-bin/go.cgi?query=GO:0009987&auto_wild_cards=yes&view=query&action=query&search_constraint=terms"	GO:0009987_cellular_process) =HYPERLINK("http://www.ncbi.nih.gov/gquery/gquery.fcgi?term=TYR"	TYR) 3868 37 0.917706 -0.031993 537 704.62 1.312142
=HYPERLINK("http://www.godatabase.org/cgi-bin/go.cgi?query=GO:0009987&auto_wild_cards=yes&view=query&action=query&search_constraint=terms"	GO:0009987_cellular_process) =HYPERLINK("http://www.ncbi.nih.gov/gquery/gquery.fcgi?term=GALNT10"	GALNT10) 3868 37 0.917706 -0.031993 537 704.62 1.312142
=HYPERLINK("http://www.godatabase.org/cgi-bin/go.cgi?query=GO:0009987&auto_wild_cards=yes&view=query&action=query&search_constraint=terms"	GO:0009987_cellular_process) =HYPERLINK("http://www.ncbi.nih.gov/gquery/gquery.fcgi?term=WDR55"	WDR55) 3868 37 0.917706 -0.031993 537 704.62 1.312142
=HYPERLINK("http://www.godatabase.org/cgi-bin/go.cgi?query=GO:0009987&auto_wild_cards=yes&view=query&action=query&search_constraint=terms"	GO:0009987_cellular_process) =HYPERLINK("http://www.ncbi.nih.gov/gquery/gquery.fcgi?term=HTRA1"	HTRA1) 3868 37 0.917706 -0.031993 537 704.62 1.312142
=HYPERLINK("http://www.godatabase.org/cgi-bin/go.cgi?query=GO:0009987&auto_wild_cards=yes&view=query&action=query&search_constraint=terms"	GO:0009987_cellular_process) =HYPERLINK("http://www.ncbi.nih.gov/gquery/gquery.fcgi?term=BCL11B"	BCL11B) 3868 37 0.917706 -0.031993 537 704.62 1.312142
=HYPERLINK("http://www.godatabase.org/cgi-bin/go.cgi?query=GO:0009987&auto_wild_cards=yes&view=query&action=query&search_constraint=terms"	GO:0009987_cellular_process) =HYPERLINK("http://www.ncbi.nih.gov/gquery/gquery.fcgi?term=AMD1"	AMD1) 3868 37 0.917706 -0.031993 537 704.62 1.312142
=HYPERLINK("http://www.godatabase.org/cgi-bin/go.cgi?query=GO:0009987&auto_wild_cards=yes&view=query&action=query&search_constraint=terms"	GO:0009987_cellular_process) =HYPERLINK("http://www.ncbi.nih.gov/gquery/gquery.fcgi?term=COL8A1"	COL8A1) 3868 37 0.917706 -0.031993 537 704.62 1.312142
=HYPERLINK("http://www.godatabase.org/cgi-bin/go.cgi?query=GO:0009987&auto_wild_cards=yes&view=query&action=query&search_constraint=terms"	GO:0009987_cellular_process) =HYPERLINK("http://www.ncbi.nih.gov/gquery/gquery.fcgi?term=GUCA1B"	GUCA1B) 3868 37 0.917706 -0.031993 537 704.62 1.312142
=HYPERLINK("http://www.godatabase.org/cgi-bin/go.cgi?query=GO:0009987&auto_wild_cards=yes&view=query&action=query&search_constraint=terms"	GO:0009987_cellular_process) =HYPERLINK("http://www.ncbi.nih.gov/gquery/gquery.fcgi?term=NTF3"	NTF3) 3868 37 0.917706 -0.031993 537 704.62 1.312142
=HYPERLINK("http://www.godatabase.org/cgi-bin/go.cgi?query=GO:0009987&auto_wild_cards=yes&view=query&action=query&search_constraint=terms"	GO:0009987_cellular_process) =HYPERLINK("http://www.ncbi.nih.gov/gquery/gquery.fcgi?term=DTX1"	DTX1) 3868 37 0.917706 -0.031993 537 704.62 1.312142
=HYPERLINK("http://www.godatabase.org/cgi-bin/go.cgi?query=GO:0009987&auto_wild_cards=yes&view=query&action=query&search_constraint=terms"	GO:0009987_cellular_process) =HYPERLINK("http://www.ncbi.nih.gov/gquery/gquery.fcgi?term=CCNF"	CCNF) 3868 37 0.917706 -0.031993 537 704.62 1.312142
=HYPERLINK("http://www.godatabase.org/cgi-bin/go.cgi?query=GO:0009987&auto_wild_cards=yes&view=query&action=query&search_constraint=terms"	GO:0009987_cellular_process) =HYPERLINK("http://www.ncbi.nih.gov/gquery/gquery.fcgi?term=CUGBP2"	CUGBP2) 3868 37 0.917706 -0.031993 537 704.62 1.312142
=HYPERLINK("http://www.godatabase.org/cgi-bin/go.cgi?query=GO:0009987&auto_wild_cards=yes&view=query&action=query&search_constraint=terms"	GO:0009987_cellular_process) =HYPERLINK("http://www.ncbi.nih.gov/gquery/gquery.fcgi?term=NID1"	NID1) 3868 37 0.917706 -0.031993 537 704.62 1.312142
=HYPERLINK("http://www.godatabase.org/cgi-bin/go.cgi?query=GO:0009987&auto_wild_cards=yes&view=query&action=query&search_constraint=terms"	GO:0009987_cellular_process) =HYPERLINK("http://www.ncbi.nih.gov/gquery/gquery.fcgi?term=KDR"	KDR) 3868 37 0.917706 -0.031993 537 704.62 1.312142
=HYPERLINK("http://www.godatabase.org/cgi-bin/go.cgi?query=GO:0009987&auto_wild_cards=yes&view=query&action=query&search_constraint=terms"	GO:0009987_cellular_process) =HYPERLINK("http://www.ncbi.nih.gov/gquery/gquery.fcgi?term=PGM3"	PGM3) 3868 37 0.917706 -0.031993 537 704.62 1.312142
=HYPERLINK("http://www.godatabase.org/cgi-bin/go.cgi?query=GO:0009987&auto_wild_cards=yes&view=query&action=query&search_constraint=terms"	GO:0009987_cellular_process) =HYPERLINK("http://www.ncbi.nih.gov/gquery/gquery.fcgi?term=SYNE2"	SYNE2) 3868 37 0.917706 -0.031993 537 704.62 1.312142
=HYPERLINK("http://www.godatabase.org/cgi-bin/go.cgi?query=GO:0009987&auto_wild_cards=yes&view=query&action=query&search_constraint=terms"	GO:0009987_cellular_process) =HYPERLINK("http://www.ncbi.nih.gov/gquery/gquery.fcgi?term=PLK2"	PLK2) 3868 37 0.917706 -0.031993 537 704.62 1.312142
=HYPERLINK("http://www.godatabase.org/cgi-bin/go.cgi?query=GO:0009987&auto_wild_cards=yes&view=query&action=query&search_constraint=terms"	GO:0009987_cellular_process) =HYPERLINK("http://www.ncbi.nih.gov/gquery/gquery.fcgi?term=NOLC1"	NOLC1) 3868 37 0.917706 -0.031993 537 704.62 1.312142
=HYPERLINK("http://www.godatabase.org/cgi-bin/go.cgi?query=GO:0009987&auto_wild_cards=yes&view=query&action=query&search_constraint=terms"	GO:0009987_cellular_process) =HYPERLINK("http://www.ncbi.nih.gov/gquery/gquery.fcgi?term=ITGA6"	ITGA6) 3868 37 0.917706 -0.031993 537 704.62 1.312142
=HYPERLINK("http://www.godatabase.org/cgi-bin/go.cgi?query=GO:0009987&auto_wild_cards=yes&view=query&action=query&search_constraint=terms"	GO:0009987_cellular_process) =HYPERLINK("http://www.ncbi.nih.gov/gquery/gquery.fcgi?term=ULK2"	ULK2) 3868 37 0.917706 -0.031993 537 704.62 1.312142
=HYPERLINK("http://www.godatabase.org/cgi-bin/go.cgi?query=GO:0009987&auto_wild_cards=yes&view=query&action=query&search_constraint=terms"	GO:0009987_cellular_process) =HYPERLINK("http://www.ncbi.nih.gov/gquery/gquery.fcgi?term=PLCG2"	PLCG2) 3868 37 0.917706 -0.031993 537 704.62 1.312142
=HYPERLINK("http://www.godatabase.org/cgi-bin/go.cgi?query=GO:0009987&auto_wild_cards=yes&view=query&action=query&search_constraint=terms"	GO:0009987_cellular_process) =HYPERLINK("http://www.ncbi.nih.gov/gquery/gquery.fcgi?term=CAR8"	CAR8) 3868 37 0.917706 -0.031993 537 704.62 1.312142
=HYPERLINK("http://www.godatabase.org/cgi-bin/go.cgi?query=GO:0009987&auto_wild_cards=yes&view=query&action=query&search_constraint=terms"	GO:0009987_cellular_process) =HYPERLINK("http://www.ncbi.nih.gov/gquery/gquery.fcgi?term=DST"	DST) 3868 37 0.917706 -0.031993 537 704.62 1.312142
=HYPERLINK("http://www.godatabase.org/cgi-bin/go.cgi?query=GO:0009987&auto_wild_cards=yes&view=query&action=query&search_constraint=terms"	GO:0009987_cellular_process) =HYPERLINK("http://www.ncbi.nih.gov/gquery/gquery.fcgi?term=CRYM"	CRYM) 3868 37 0.917706 -0.031993 537 704.62 1.312142
=HYPERLINK("http://www.godatabase.org/cgi-bin/go.cgi?query=GO:0009987&auto_wild_cards=yes&view=query&action=query&search_constraint=terms"	GO:0009987_cellular_process) =HYPERLINK("http://www.ncbi.nih.gov/gquery/gquery.fcgi?term=DUSP6"	DUSP6) 3868 37 0.917706 -0.031993 537 704.62 1.312142
=HYPERLINK("http://www.godatabase.org/cgi-bin/go.cgi?query=GO:0009987&auto_wild_cards=yes&view=query&action=query&search_constraint=terms"	GO:0009987_cellular_process) =HYPERLINK("http://www.ncbi.nih.gov/gquery/gquery.fcgi?term=VLDLR"	VLDLR) 3868 37 0.917706 -0.031993 537 704.62 1.312142
=HYPERLINK("http://www.godatabase.org/cgi-bin/go.cgi?query=GO:0031323&auto_wild_cards=yes&view=query&action=query&search_constraint=terms"	GO:0031323_regulation_of_cellular_metabolic_process) =HYPERLINK("http://www.ncbi.nih.gov/gquery/gquery.fcgi?term=FUSIP1"	FUSIP1) 1015 7 0.661638 -0.031777 538 704.66 1.309777
=HYPERLINK("http://www.godatabase.org/cgi-bin/go.cgi?query=GO:0031323&auto_wild_cards=yes&view=query&action=query&search_constraint=terms"	GO:0031323_regulation_of_cellular_metabolic_process) =HYPERLINK("http://www.ncbi.nih.gov/gquery/gquery.fcgi?term=GUCA1B"	GUCA1B) 1015 7 0.661638 -0.031777 538 704.66 1.309777
=HYPERLINK("http://www.godatabase.org/cgi-bin/go.cgi?query=GO:0031323&auto_wild_cards=yes&view=query&action=query&search_constraint=terms"	GO:0031323_regulation_of_cellular_metabolic_process) =HYPERLINK("http://www.ncbi.nih.gov/gquery/gquery.fcgi?term=NTF3"	NTF3) 1015 7 0.661638 -0.031777 538 704.66 1.309777
[truncated: 237 more rows]
