# Supplementary material for: RedundancyMiner: De-replication of redundant GO categories in microarray and proteomics analysis
Source: BMC Bioinformatics. 2011 Feb 10;12:52. doi: 10.1186/1471-2105-12-52 (PMC3223614; doi:10.1186/1471-2105-12-52)
Supplement: Additional file 8 — Retinal development HTGM download. compressed package of the results of running HTGM on the retinal development genes list. [file 1471-2105-12-52-S8.ZIP › SCENARIO_2_MODIFIED/total.txt.total.txt.dir/Exp1_BestClusterMap_LEIGS_KM_24.csv.join.16.txt.dir/Exp1_BestClusterMap_LEIGS_KM_24.csv.join.16.txt.change.xls]

=HYPERLINK("http://discover.nci.nih.gov/gominer/hi-thruput-defs.jsp#GO"	HYPERLINKED GO CATEGORY) =HYPERLINK("http://discover.nci.nih.gov/gominer/hi-thruput-defs.jsp#Total"	TOTAL GENES) =HYPERLINK("http://discover.nci.nih.gov/gominer/hi-thruput-defs.jsp#CHANGED"	CHANGED GENES) =HYPERLINK("http://discover.nci.nih.gov/gominer/hi-thruput-defs.jsp#ENRICH"	ENRICHMENT) =HYPERLINK("http://discover.nci.nih.gov/gominer/hi-thruput-defs.jsp#LOG10"	LOG10(p)) =HYPERLINK("http://discover.nci.nih.gov/gominer/hi-thruput-defs.jsp#NUMB"	CUMULATIVE NUMBER OF CATEGORIES) =HYPERLINK("http://discover.nci.nih.gov/gominer/hi-thruput-defs.jsp#RLB"	CUMULATIVE RANDOMS LOWER BOUND) =HYPERLINK("http://discover.nci.nih.gov/gominer/hi-thruput-defs.jsp#RM"	CUMULATIVE RANDOMS MEAN) =HYPERLINK("http://discover.nci.nih.gov/gominer/hi-thruput-defs.jsp#RUB"	CUMULATIVE RANDOMS UPPER BOUND) =HYPERLINK("http://discover.nci.nih.gov/gominer/hi-thruput-defs.jsp#FDR"	FALSE DISCOVERY RATE)
=HYPERLINK("http://www.godatabase.org/cgi-bin/go.cgi?query=GO:0045785&auto_wild_cards=yes&view=query&action=query&search_constraint=terms"	GO:0045785_positive_regulation_of_cell_adhesion) 37 3 7.778716 -2.190980 1 0.817962 7.59 14.362038 7.590000
=HYPERLINK("http://www.godatabase.org/cgi-bin/go.cgi?query=GO:0000375&auto_wild_cards=yes&view=query&action=query&search_constraint=terms"	GO:0000375_RNA_splicing__via_transesterification_reactions) 12 2 15.989583 -2.182424 4 0.881656 8.13 15.378344 2.032500
=HYPERLINK("http://www.godatabase.org/cgi-bin/go.cgi?query=GO:0000377&auto_wild_cards=yes&view=query&action=query&search_constraint=terms"	GO:0000377_RNA_splicing__via_transesterification_reactions_with_bulged_adenosine_as_nucleophile) 12 2 15.989583 -2.182424 4 0.881656 8.13 15.378344 2.032500
=HYPERLINK("http://www.godatabase.org/cgi-bin/go.cgi?query=GO:0000398&auto_wild_cards=yes&view=query&action=query&search_constraint=terms"	GO:0000398_nuclear_mRNA_splicing__via_spliceosome) 12 2 15.989583 -2.182424 4 0.881656 8.13 15.378344 2.032500
=HYPERLINK("http://www.godatabase.org/cgi-bin/go.cgi?query=GO:0002316&auto_wild_cards=yes&view=query&action=query&search_constraint=terms"	GO:0002316_follicular_B_cell_differentiation) 1 1
=HYPERLINK("http://www.godatabase.org/cgi-bin/go.cgi?query=GO:0006596&auto_wild_cards=yes&view=query&action=query&search_constraint=terms"	GO:0006596_polyamine_biosynthetic_process) 1 1
=HYPERLINK("http://www.godatabase.org/cgi-bin/go.cgi?query=GO:0006597&auto_wild_cards=yes&view=query&action=query&search_constraint=terms"	GO:0006597_spermine_biosynthetic_process) 1 1
=HYPERLINK("http://www.godatabase.org/cgi-bin/go.cgi?query=GO:0008216&auto_wild_cards=yes&view=query&action=query&search_constraint=terms"	GO:0008216_spermidine_metabolic_process) 1 1
=HYPERLINK("http://www.godatabase.org/cgi-bin/go.cgi?query=GO:0008295&auto_wild_cards=yes&view=query&action=query&search_constraint=terms"	GO:0008295_spermidine_biosynthetic_process) 1 1
=HYPERLINK("http://www.godatabase.org/cgi-bin/go.cgi?query=GO:0016482&auto_wild_cards=yes&view=query&action=query&search_constraint=terms"	GO:0016482_cytoplasmic_transport) 1 1
=HYPERLINK("http://www.godatabase.org/cgi-bin/go.cgi?query=GO:0019255&auto_wild_cards=yes&view=query&action=query&search_constraint=terms"	GO:0019255_glucose_1-phosphate_metabolic_process) 1 1
=HYPERLINK("http://www.godatabase.org/cgi-bin/go.cgi?query=GO:0032237&auto_wild_cards=yes&view=query&action=query&search_constraint=terms"	GO:0032237_activation_of_store-operated_calcium_channel_activity) 1 1
=HYPERLINK("http://www.godatabase.org/cgi-bin/go.cgi?query=GO:0032836&auto_wild_cards=yes&view=query&action=query&search_constraint=terms"	GO:0032836_glomerular_basement_membrane_development) 1 1
=HYPERLINK("http://www.godatabase.org/cgi-bin/go.cgi?query=GO:0006396&auto_wild_cards=yes&view=query&action=query&search_constraint=terms"	GO:0006396_RNA_processing) 47 3 6.123670 -1.903030 5 2.772783 13.17 23.567217 2.634000
=HYPERLINK("http://www.godatabase.org/cgi-bin/go.cgi?query=GO:0008380&auto_wild_cards=yes&view=query&action=query&search_constraint=terms"	GO:0008380_RNA_splicing) 17 2 11.286765 -1.882824 6 3.178079 13.9 24.621921 2.316667
=HYPERLINK("http://www.godatabase.org/cgi-bin/go.cgi?query=GO:0007601&auto_wild_cards=yes&view=query&action=query&search_constraint=terms"	GO:0007601_visual_perception) 51 3 5.643382 -1.806947 7 3.915316 15.7 27.484684 2.242857
=HYPERLINK("http://www.godatabase.org/cgi-bin/go.cgi?query=GO:0046165&auto_wild_cards=yes&view=query&action=query&search_constraint=terms"	GO:0046165_alcohol_biosynthetic_process) 19 2 10.098684 -1.789111 8 4.216173 16.32 28.423827 2.040000
=HYPERLINK("http://www.godatabase.org/cgi-bin/go.cgi?query=GO:0050953&auto_wild_cards=yes&view=query&action=query&search_constraint=terms"	GO:0050953_sensory_perception_of_light_stimulus) 52 3 5.534856 -1.784283 9 4.242736 16.41 28.577264 1.823333
=HYPERLINK("http://www.godatabase.org/cgi-bin/go.cgi?query=GO:0006021&auto_wild_cards=yes&view=query&action=query&search_constraint=terms"	GO:0006021_inositol_biosynthetic_process) 2 1
=HYPERLINK("http://www.godatabase.org/cgi-bin/go.cgi?query=GO:0006042&auto_wild_cards=yes&view=query&action=query&search_constraint=terms"	GO:0006042_glucosamine_biosynthetic_process) 2 1
=HYPERLINK("http://www.godatabase.org/cgi-bin/go.cgi?query=GO:0006045&auto_wild_cards=yes&view=query&action=query&search_constraint=terms"	GO:0006045_N-acetylglucosamine_biosynthetic_process) 2 1
=HYPERLINK("http://www.godatabase.org/cgi-bin/go.cgi?query=GO:0006048&auto_wild_cards=yes&view=query&action=query&search_constraint=terms"	GO:0006048_UDP-N-acetylglucosamine_biosynthetic_process) 2 1
=HYPERLINK("http://www.godatabase.org/cgi-bin/go.cgi?query=GO:0006649&auto_wild_cards=yes&view=query&action=query&search_constraint=terms"	GO:0006649_phospholipid_transfer_to_membrane) 2 1
=HYPERLINK("http://www.godatabase.org/cgi-bin/go.cgi?query=GO:0032234&auto_wild_cards=yes&view=query&action=query&search_constraint=terms"	GO:0032234_regulation_of_calcium_ion_transport_via_store-operated_calcium_channel_activity) 2 1
=HYPERLINK("http://www.godatabase.org/cgi-bin/go.cgi?query=GO:0032236&auto_wild_cards=yes&view=query&action=query&search_constraint=terms"	GO:0032236_positive_regulation_of_calcium_ion_transport_via_store-operated_calcium_channel_activity) 2 1
=HYPERLINK("http://www.godatabase.org/cgi-bin/go.cgi?query=GO:0032957&auto_wild_cards=yes&view=query&action=query&search_constraint=terms"	GO:0032957_inositol_trisphosphate_metabolic_process) 2 1
=HYPERLINK("http://www.godatabase.org/cgi-bin/go.cgi?query=GO:0032958&auto_wild_cards=yes&view=query&action=query&search_constraint=terms"	GO:0032958_inositol_phosphate_biosynthetic_process) 2 1
=HYPERLINK("http://www.godatabase.org/cgi-bin/go.cgi?query=GO:0032959&auto_wild_cards=yes&view=query&action=query&search_constraint=terms"	GO:0032959_inositol_trisphosphate_biosynthetic_process) 2 1
=HYPERLINK("http://www.godatabase.org/cgi-bin/go.cgi?query=GO:0033119&auto_wild_cards=yes&view=query&action=query&search_constraint=terms"	GO:0033119_negative_regulation_of_RNA_splicing) 2 1
=HYPERLINK("http://www.godatabase.org/cgi-bin/go.cgi?query=GO:0043647&auto_wild_cards=yes&view=query&action=query&search_constraint=terms"	GO:0043647_inositol_phosphate_metabolic_process) 2 1
=HYPERLINK("http://www.godatabase.org/cgi-bin/go.cgi?query=GO:0046349&auto_wild_cards=yes&view=query&action=query&search_constraint=terms"	GO:0046349_amino_sugar_biosynthetic_process) 2 1
=HYPERLINK("http://www.godatabase.org/cgi-bin/go.cgi?query=GO:0048025&auto_wild_cards=yes&view=query&action=query&search_constraint=terms"	GO:0048025_negative_regulation_of_nuclear_mRNA_splicing__via_spliceosome) 2 1
=HYPERLINK("http://www.godatabase.org/cgi-bin/go.cgi?query=GO:0048670&auto_wild_cards=yes&view=query&action=query&search_constraint=terms"	GO:0048670_regulation_of_collateral_sprouting) 2 1
=HYPERLINK("http://www.godatabase.org/cgi-bin/go.cgi?query=GO:0048671&auto_wild_cards=yes&view=query&action=query&search_constraint=terms"	GO:0048671_negative_regulation_of_collateral_sprouting) 2 1
=HYPERLINK("http://www.godatabase.org/cgi-bin/go.cgi?query=GO:0050686&auto_wild_cards=yes&view=query&action=query&search_constraint=terms"	GO:0050686_negative_regulation_of_mRNA_processing) 2 1
=HYPERLINK("http://www.godatabase.org/cgi-bin/go.cgi?query=GO:0006397&auto_wild_cards=yes&view=query&action=query&search_constraint=terms"	GO:0006397_mRNA_processing) 23 2 8.342391 -1.630450 12 6.928607 20.97 35.011393 1.747500
=HYPERLINK("http://www.godatabase.org/cgi-bin/go.cgi?query=GO:0007163&auto_wild_cards=yes&view=query&action=query&search_constraint=terms"	GO:0007163_establishment_or_maintenance_of_cell_polarity) 23 2 8.342391 -1.630450 12 6.928607 20.97 35.011393 1.747500
=HYPERLINK("http://www.godatabase.org/cgi-bin/go.cgi?query=GO:0022613&auto_wild_cards=yes&view=query&action=query&search_constraint=terms"	GO:0022613_ribonucleoprotein_complex_biogenesis) 23 2 8.342391 -1.630450 12 6.928607 20.97 35.011393 1.747500
=HYPERLINK("http://www.godatabase.org/cgi-bin/go.cgi?query=GO:0000902&auto_wild_cards=yes&view=query&action=query&search_constraint=terms"	GO:0000902_cell_morphogenesis) 283 7 2.373012 -1.588059 13 7.506833 22.36 37.213167 1.720000
=HYPERLINK("http://www.godatabase.org/cgi-bin/go.cgi?query=GO:0030155&auto_wild_cards=yes&view=query&action=query&search_constraint=terms"	GO:0030155_regulation_of_cell_adhesion) 62 3 4.642137 -1.582320 14 7.564991 22.54 37.515009 1.610000
=HYPERLINK("http://www.godatabase.org/cgi-bin/go.cgi?query=GO:0010811&auto_wild_cards=yes&view=query&action=query&search_constraint=terms"	GO:0010811_positive_regulation_of_cell-substrate_adhesion) 25 2 7.675000 -1.562169 15 7.971521 23.51 39.048479 1.567333
=HYPERLINK("http://www.godatabase.org/cgi-bin/go.cgi?query=GO:0031589&auto_wild_cards=yes&view=query&action=query&search_constraint=terms"	GO:0031589_cell-substrate_adhesion) 66 3 4.360795 -1.512067 16 8.911175 25.11 41.308825 1.569375
=HYPERLINK("http://www.godatabase.org/cgi-bin/go.cgi?query=GO:0000320&auto_wild_cards=yes&view=query&action=query&search_constraint=terms"	GO:0000320_re-entry_into_mitotic_cell_cycle) 3 1
=HYPERLINK("http://www.godatabase.org/cgi-bin/go.cgi?query=GO:0002568&auto_wild_cards=yes&view=query&action=query&search_constraint=terms"	GO:0002568_somatic_diversification_of_T_cell_receptor_genes) 3 1
=HYPERLINK("http://www.godatabase.org/cgi-bin/go.cgi?query=GO:0002681&auto_wild_cards=yes&view=query&action=query&search_constraint=terms"	GO:0002681_somatic_recombination_of_T_cell_receptor_gene_segments) 3 1
=HYPERLINK("http://www.godatabase.org/cgi-bin/go.cgi?query=GO:0006047&auto_wild_cards=yes&view=query&action=query&search_constraint=terms"	GO:0006047_UDP-N-acetylglucosamine_metabolic_process) 3 1
=HYPERLINK("http://www.godatabase.org/cgi-bin/go.cgi?query=GO:0007000&auto_wild_cards=yes&view=query&action=query&search_constraint=terms"	GO:0007000_nucleolus_organization) 3 1
=HYPERLINK("http://www.godatabase.org/cgi-bin/go.cgi?query=GO:0007403&auto_wild_cards=yes&view=query&action=query&search_constraint=terms"	GO:0007403_glial_cell_fate_determination) 3 1
=HYPERLINK("http://www.godatabase.org/cgi-bin/go.cgi?query=GO:0008090&auto_wild_cards=yes&view=query&action=query&search_constraint=terms"	GO:0008090_retrograde_axon_cargo_transport) 3 1
=HYPERLINK("http://www.godatabase.org/cgi-bin/go.cgi?query=GO:0031282&auto_wild_cards=yes&view=query&action=query&search_constraint=terms"	GO:0031282_regulation_of_guanylate_cyclase_activity) 3 1
=HYPERLINK("http://www.godatabase.org/cgi-bin/go.cgi?query=GO:0032411&auto_wild_cards=yes&view=query&action=query&search_constraint=terms"	GO:0032411_positive_regulation_of_transporter_activity) 3 1
=HYPERLINK("http://www.godatabase.org/cgi-bin/go.cgi?query=GO:0032414&auto_wild_cards=yes&view=query&action=query&search_constraint=terms"	GO:0032414_positive_regulation_of_ion_transmembrane_transporter_activity) 3 1
=HYPERLINK("http://www.godatabase.org/cgi-bin/go.cgi?query=GO:0033153&auto_wild_cards=yes&view=query&action=query&search_constraint=terms"	GO:0033153_T_cell_receptor_V(D)J_recombination) 3 1
=HYPERLINK("http://www.godatabase.org/cgi-bin/go.cgi?query=GO:0046488&auto_wild_cards=yes&view=query&action=query&search_constraint=terms"	GO:0046488_phosphatidylinositol_metabolic_process) 3 1
=HYPERLINK("http://www.godatabase.org/cgi-bin/go.cgi?query=GO:0048668&auto_wild_cards=yes&view=query&action=query&search_constraint=terms"	GO:0048668_collateral_sprouting) 3 1
=HYPERLINK("http://www.godatabase.org/cgi-bin/go.cgi?query=GO:0006997&auto_wild_cards=yes&view=query&action=query&search_constraint=terms"	GO:0006997_nucleus_organization) 28 2 6.852679 -1.470362 17 9.854194 27.04 44.225806 1.590588
=HYPERLINK("http://www.godatabase.org/cgi-bin/go.cgi?query=GO:0032989&auto_wild_cards=yes&view=query&action=query&search_constraint=terms"	GO:0032989_cellular_component_morphogenesis) 307 7 2.187500 -1.420292 18 11.042241 29.31 47.577759 1.628333
=HYPERLINK("http://www.godatabase.org/cgi-bin/go.cgi?query=GO:0044262&auto_wild_cards=yes&view=query&action=query&search_constraint=terms"	GO:0044262_cellular_carbohydrate_metabolic_process) 72 3 3.997396 -1.415744 19 11.370552 29.67 47.969448 1.561579
=HYPERLINK("http://www.godatabase.org/cgi-bin/go.cgi?query=GO:0002312&auto_wild_cards=yes&view=query&action=query&search_constraint=terms"	GO:0002312_B_cell_activation_during_immune_response) 4 1
=HYPERLINK("http://www.godatabase.org/cgi-bin/go.cgi?query=GO:0002313&auto_wild_cards=yes&view=query&action=query&search_constraint=terms"	GO:0002313_mature_B_cell_differentiation_during_immune_response) 4 1
=HYPERLINK("http://www.godatabase.org/cgi-bin/go.cgi?query=GO:0006835&auto_wild_cards=yes&view=query&action=query&search_constraint=terms"	GO:0006835_dicarboxylic_acid_transport) 4 1
=HYPERLINK("http://www.godatabase.org/cgi-bin/go.cgi?query=GO:0008215&auto_wild_cards=yes&view=query&action=query&search_constraint=terms"	GO:0008215_spermine_metabolic_process) 4 1
=HYPERLINK("http://www.godatabase.org/cgi-bin/go.cgi?query=GO:0009225&auto_wild_cards=yes&view=query&action=query&search_constraint=terms"	GO:0009225_nucleotide-sugar_metabolic_process) 4 1
=HYPERLINK("http://www.godatabase.org/cgi-bin/go.cgi?query=GO:0030826&auto_wild_cards=yes&view=query&action=query&search_constraint=terms"	GO:0030826_regulation_of_cGMP_biosynthetic_process) 4 1
=HYPERLINK("http://www.godatabase.org/cgi-bin/go.cgi?query=GO:0032835&auto_wild_cards=yes&view=query&action=query&search_constraint=terms"	GO:0032835_glomerulus_development) 4 1
=HYPERLINK("http://www.godatabase.org/cgi-bin/go.cgi?query=GO:0043129&auto_wild_cards=yes&view=query&action=query&search_constraint=terms"	GO:0043129_surfactant_homeostasis) 4 1
=HYPERLINK("http://www.godatabase.org/cgi-bin/go.cgi?query=GO:0043484&auto_wild_cards=yes&view=query&action=query&search_constraint=terms"	GO:0043484_regulation_of_RNA_splicing) 4 1
=HYPERLINK("http://www.godatabase.org/cgi-bin/go.cgi?query=GO:0046173&auto_wild_cards=yes&view=query&action=query&search_constraint=terms"	GO:0046173_polyol_biosynthetic_process) 4 1
=HYPERLINK("http://www.godatabase.org/cgi-bin/go.cgi?query=GO:0046835&auto_wild_cards=yes&view=query&action=query&search_constraint=terms"	GO:0046835_carbohydrate_phosphorylation) 4 1
=HYPERLINK("http://www.godatabase.org/cgi-bin/go.cgi?query=GO:0048024&auto_wild_cards=yes&view=query&action=query&search_constraint=terms"	GO:0048024_regulation_of_nuclear_mRNA_splicing__via_spliceosome) 4 1
=HYPERLINK("http://www.godatabase.org/cgi-bin/go.cgi?query=GO:0048484&auto_wild_cards=yes&view=query&action=query&search_constraint=terms"	GO:0048484_enteric_nervous_system_development) 4 1
=HYPERLINK("http://www.godatabase.org/cgi-bin/go.cgi?query=GO:0048875&auto_wild_cards=yes&view=query&action=query&search_constraint=terms"	GO:0048875_chemical_homeostasis_within_a_tissue) 4 1
=HYPERLINK("http://www.godatabase.org/cgi-bin/go.cgi?query=GO:0010810&auto_wild_cards=yes&view=query&action=query&search_constraint=terms"	GO:0010810_regulation_of_cell-substrate_adhesion) 35 2 5.482143 -1.293244 20 16.229607 38.23 60.230393 1.911500
=HYPERLINK("http://www.godatabase.org/cgi-bin/go.cgi?query=GO:0006376&auto_wild_cards=yes&view=query&action=query&search_constraint=terms"	GO:0006376_mRNA_splice_site_selection) 5 1 19.187500 -1.291887 25 26.870559 52.17 77.469441 2.086800
=HYPERLINK("http://www.godatabase.org/cgi-bin/go.cgi?query=GO:0010761&auto_wild_cards=yes&view=query&action=query&search_constraint=terms"	GO:0010761_fibroblast_migration) 5 1 19.187500 -1.291887 25 26.870559 52.17 77.469441 2.086800
=HYPERLINK("http://www.godatabase.org/cgi-bin/go.cgi?query=GO:0030823&auto_wild_cards=yes&view=query&action=query&search_constraint=terms"	GO:0030823_regulation_of_cGMP_metabolic_process) 5 1 19.187500 -1.291887 25 26.870559 52.17 77.469441 2.086800
=HYPERLINK("http://www.godatabase.org/cgi-bin/go.cgi?query=GO:0031122&auto_wild_cards=yes&view=query&action=query&search_constraint=terms"	GO:0031122_cytoplasmic_microtubule_organization) 5 1 19.187500 -1.291887 25 26.870559 52.17 77.469441 2.086800
=HYPERLINK("http://www.godatabase.org/cgi-bin/go.cgi?query=GO:0033627&auto_wild_cards=yes&view=query&action=query&search_constraint=terms"	GO:0033627_cell_adhesion_mediated_by_integrin) 5 1 19.187500 -1.291887 25 26.870559 52.17 77.469441 2.086800
=HYPERLINK("http://www.godatabase.org/cgi-bin/go.cgi?query=GO:0022602&auto_wild_cards=yes&view=query&action=query&search_constraint=terms"	GO:0022602_ovulation_cycle_process) 36 2 5.329861 -1.271256 26 27.767384 53.87 79.972616 2.071923
=HYPERLINK("http://www.godatabase.org/cgi-bin/go.cgi?query=GO:0042698&auto_wild_cards=yes&view=query&action=query&search_constraint=terms"	GO:0042698_ovulation_cycle) 37 2 5.185811 -1.249956 27 28.377180 55.22 82.062820 2.045185
=HYPERLINK("http://www.godatabase.org/cgi-bin/go.cgi?query=GO:0000245&auto_wild_cards=yes&view=query&action=query&search_constraint=terms"	GO:0000245_spliceosome_assembly) 6 1 15.989583 -1.214914 34 37.574803 68.69 99.805197 2.020294
=HYPERLINK("http://www.godatabase.org/cgi-bin/go.cgi?query=GO:0002335&auto_wild_cards=yes&view=query&action=query&search_constraint=terms"	GO:0002335_mature_B_cell_differentiation) 6 1 15.989583 -1.214914 34 37.574803 68.69 99.805197 2.020294
=HYPERLINK("http://www.godatabase.org/cgi-bin/go.cgi?query=GO:0006998&auto_wild_cards=yes&view=query&action=query&search_constraint=terms"	GO:0006998_nuclear_envelope_organization) 6 1 15.989583 -1.214914 34 37.574803 68.69 99.805197 2.020294
=HYPERLINK("http://www.godatabase.org/cgi-bin/go.cgi?query=GO:0022409&auto_wild_cards=yes&view=query&action=query&search_constraint=terms"	GO:0022409_positive_regulation_of_cell-cell_adhesion) 6 1 15.989583 -1.214914 34 37.574803 68.69 99.805197 2.020294
=HYPERLINK("http://www.godatabase.org/cgi-bin/go.cgi?query=GO:0031077&auto_wild_cards=yes&view=query&action=query&search_constraint=terms"	GO:0031077_post-embryonic_camera-type_eye_development) 6 1 15.989583 -1.214914 34 37.574803 68.69 99.805197 2.020294
=HYPERLINK("http://www.godatabase.org/cgi-bin/go.cgi?query=GO:0042403&auto_wild_cards=yes&view=query&action=query&search_constraint=terms"	GO:0042403_thyroid_hormone_metabolic_process) 6 1 15.989583 -1.214914 34 37.574803 68.69 99.805197 2.020294
=HYPERLINK("http://www.godatabase.org/cgi-bin/go.cgi?query=GO:0050684&auto_wild_cards=yes&view=query&action=query&search_constraint=terms"	GO:0050684_regulation_of_mRNA_processing) 6 1 15.989583 -1.214914 34 37.574803 68.69 99.805197 2.020294
=HYPERLINK("http://www.godatabase.org/cgi-bin/go.cgi?query=GO:0007160&auto_wild_cards=yes&view=query&action=query&search_constraint=terms"	GO:0007160_cell-matrix_adhesion) 39 2 4.919872 -1.209272 35 38.545036 70.07 101.594964 2.002000
=HYPERLINK("http://www.godatabase.org/cgi-bin/go.cgi?query=GO:0016071&auto_wild_cards=yes&view=query&action=query&search_constraint=terms"	GO:0016071_mRNA_metabolic_process) 40 2 4.796875 -1.189823 36 39.469834 71.64 103.810166 1.990000
=HYPERLINK("http://www.godatabase.org/cgi-bin/go.cgi?query=GO:0008585&auto_wild_cards=yes&view=query&action=query&search_constraint=terms"	GO:0008585_female_gonad_development) 41 2 4.679878 -1.170928 37 40.349361 73.25 106.150639 1.979730
=HYPERLINK("http://www.godatabase.org/cgi-bin/go.cgi?query=GO:0006006&auto_wild_cards=yes&view=query&action=query&search_constraint=terms"	GO:0006006_glucose_metabolic_process) 42 2 4.568452 -1.152562 38 41.432104 75.12 108.807896 1.976842
=HYPERLINK("http://www.godatabase.org/cgi-bin/go.cgi?query=GO:0006041&auto_wild_cards=yes&view=query&action=query&search_constraint=terms"	GO:0006041_glucosamine_metabolic_process) 7 1 13.705357 -1.150173 46 51.220352 87.01 122.799648 1.891522
=HYPERLINK("http://www.godatabase.org/cgi-bin/go.cgi?query=GO:0006044&auto_wild_cards=yes&view=query&action=query&search_constraint=terms"	GO:0006044_N-acetylglucosamine_metabolic_process) 7 1 13.705357 -1.150173 46 51.220352 87.01 122.799648 1.891522
=HYPERLINK("http://www.godatabase.org/cgi-bin/go.cgi?query=GO:0015914&auto_wild_cards=yes&view=query&action=query&search_constraint=terms"	GO:0015914_phospholipid_transport) 7 1 13.705357 -1.150173 46 51.220352 87.01 122.799648 1.891522
=HYPERLINK("http://www.godatabase.org/cgi-bin/go.cgi?query=GO:0022407&auto_wild_cards=yes&view=query&action=query&search_constraint=terms"	GO:0022407_regulation_of_cell-cell_adhesion) 7 1 13.705357 -1.150173 46 51.220352 87.01 122.799648 1.891522
=HYPERLINK("http://www.godatabase.org/cgi-bin/go.cgi?query=GO:0022618&auto_wild_cards=yes&view=query&action=query&search_constraint=terms"	GO:0022618_ribonucleoprotein_complex_assembly) 7 1 13.705357 -1.150173 46 51.220352 87.01 122.799648 1.891522
=HYPERLINK("http://www.godatabase.org/cgi-bin/go.cgi?query=GO:0042438&auto_wild_cards=yes&view=query&action=query&search_constraint=terms"	GO:0042438_melanin_biosynthetic_process) 7 1 13.705357 -1.150173 46 51.220352 87.01 122.799648 1.891522
=HYPERLINK("http://www.godatabase.org/cgi-bin/go.cgi?query=GO:0046847&auto_wild_cards=yes&view=query&action=query&search_constraint=terms"	GO:0046847_filopodium_assembly) 7 1 13.705357 -1.150173 46 51.220352 87.01 122.799648 1.891522
=HYPERLINK("http://www.godatabase.org/cgi-bin/go.cgi?query=GO:0051928&auto_wild_cards=yes&view=query&action=query&search_constraint=terms"	GO:0051928_positive_regulation_of_calcium_ion_transport) 7 1 13.705357 -1.150173 46 51.220352 87.01 122.799648 1.891522
=HYPERLINK("http://www.godatabase.org/cgi-bin/go.cgi?query=GO:0010001&auto_wild_cards=yes&view=query&action=query&search_constraint=terms"	GO:0010001_glial_cell_differentiation) 43 2 4.462209 -1.134698 47 52.358395 88.59 124.821605 1.884894
=HYPERLINK("http://www.godatabase.org/cgi-bin/go.cgi?query=GO:0046545&auto_wild_cards=yes&view=query&action=query&search_constraint=terms"	GO:0046545_development_of_primary_female_sexual_characteristics) 44 2 4.360795 -1.117313 48 53.322767 91.07 128.817233 1.897292
=HYPERLINK("http://www.godatabase.org/cgi-bin/go.cgi?query=GO:0006020&auto_wild_cards=yes&view=query&action=query&search_constraint=terms"	GO:0006020_inositol_metabolic_process) 8 1 11.992188 -1.094382 60 61.829501 101.82 141.810499 1.697000
=HYPERLINK("http://www.godatabase.org/cgi-bin/go.cgi?query=GO:0006493&auto_wild_cards=yes&view=query&action=query&search_constraint=terms"	GO:0006493_protein_amino_acid_O-linked_glycosylation) 8 1 11.992188 -1.094382 60 61.829501 101.82 141.810499 1.697000
=HYPERLINK("http://www.godatabase.org/cgi-bin/go.cgi?query=GO:0006582&auto_wild_cards=yes&view=query&action=query&search_constraint=terms"	GO:0006582_melanin_metabolic_process) 8 1 11.992188 -1.094382 60 61.829501 101.82 141.810499 1.697000
=HYPERLINK("http://www.godatabase.org/cgi-bin/go.cgi?query=GO:0021781&auto_wild_cards=yes&view=query&action=query&search_constraint=terms"	GO:0021781_glial_cell_fate_commitment) 8 1 11.992188 -1.094382 60 61.829501 101.82 141.810499 1.697000
=HYPERLINK("http://www.godatabase.org/cgi-bin/go.cgi?query=GO:0022898&auto_wild_cards=yes&view=query&action=query&search_constraint=terms"	GO:0022898_regulation_of_transmembrane_transporter_activity) 8 1 11.992188 -1.094382 60 61.829501 101.82 141.810499 1.697000
=HYPERLINK("http://www.godatabase.org/cgi-bin/go.cgi?query=GO:0030035&auto_wild_cards=yes&view=query&action=query&search_constraint=terms"	GO:0030035_microspike_assembly) 8 1 11.992188 -1.094382 60 61.829501 101.82 141.810499 1.697000
=HYPERLINK("http://www.godatabase.org/cgi-bin/go.cgi?query=GO:0030500&auto_wild_cards=yes&view=query&action=query&search_constraint=terms"	GO:0030500_regulation_of_bone_mineralization) 8 1 11.992188 -1.094382 60 61.829501 101.82 141.810499 1.697000
=HYPERLINK("http://www.godatabase.org/cgi-bin/go.cgi?query=GO:0032409&auto_wild_cards=yes&view=query&action=query&search_constraint=terms"	GO:0032409_regulation_of_transporter_activity) 8 1 11.992188 -1.094382 60 61.829501 101.82 141.810499 1.697000
=HYPERLINK("http://www.godatabase.org/cgi-bin/go.cgi?query=GO:0032412&auto_wild_cards=yes&view=query&action=query&search_constraint=terms"	GO:0032412_regulation_of_ion_transmembrane_transporter_activity) 8 1 11.992188 -1.094382 60 61.829501 101.82 141.810499 1.697000
=HYPERLINK("http://www.godatabase.org/cgi-bin/go.cgi?query=GO:0045494&auto_wild_cards=yes&view=query&action=query&search_constraint=terms"	GO:0045494_photoreceptor_cell_maintenance) 8 1 11.992188 -1.094382 60 61.829501 101.82 141.810499 1.697000
=HYPERLINK("http://www.godatabase.org/cgi-bin/go.cgi?query=GO:0060347&auto_wild_cards=yes&view=query&action=query&search_constraint=terms"	GO:0060347_heart_trabecula_formation) 8 1 11.992188 -1.094382 60 61.829501 101.82 141.810499 1.697000
=HYPERLINK("http://www.godatabase.org/cgi-bin/go.cgi?query=GO:0070167&auto_wild_cards=yes&view=query&action=query&search_constraint=terms"	GO:0070167_regulation_of_biomineral_formation) 8 1 11.992188 -1.094382 60 61.829501 101.82 141.810499 1.697000
=HYPERLINK("http://www.godatabase.org/cgi-bin/go.cgi?query=GO:0006066&auto_wild_cards=yes&view=query&action=query&search_constraint=terms"	GO:0006066_alcohol_metabolic_process) 158 4 2.428797 -1.091704 62 61.933730 102.06 142.186270 1.646129
=HYPERLINK("http://www.godatabase.org/cgi-bin/go.cgi?query=GO:0007409&auto_wild_cards=yes&view=query&action=query&search_constraint=terms"	GO:0007409_axonogenesis) 158 4 2.428797 -1.091704 62 61.933730 102.06 142.186270 1.646129
=HYPERLINK("http://www.godatabase.org/cgi-bin/go.cgi?query=GO:0042063&auto_wild_cards=yes&view=query&action=query&search_constraint=terms"	GO:0042063_gliogenesis) 46 2 4.171196 -1.083893 63 62.684439 103.26 143.835561 1.639048
=HYPERLINK("http://www.godatabase.org/cgi-bin/go.cgi?query=GO:0019318&auto_wild_cards=yes&view=query&action=query&search_constraint=terms"	GO:0019318_hexose_metabolic_process) 48 2 3.997396 -1.052146 64 64.719458 106.6 148.480542 1.665625
=HYPERLINK("http://www.godatabase.org/cgi-bin/go.cgi?query=GO:0001542&auto_wild_cards=yes&view=query&action=query&search_constraint=terms"	GO:0001542_ovulation_from_ovarian_follicle) 9 1 10.659722 -1.045427 73 72.562274 116.95 161.337726 1.602055
=HYPERLINK("http://www.godatabase.org/cgi-bin/go.cgi?query=GO:0001667&auto_wild_cards=yes&view=query&action=query&search_constraint=terms"	GO:0001667_ameboidal_cell_migration) 9 1 10.659722 -1.045427 73 72.562274 116.95 161.337726 1.602055
=HYPERLINK("http://www.godatabase.org/cgi-bin/go.cgi?query=GO:0006182&auto_wild_cards=yes&view=query&action=query&search_constraint=terms"	GO:0006182_cGMP_biosynthetic_process) 9 1 10.659722 -1.045427 73 72.562274 116.95 161.337726 1.602055
=HYPERLINK("http://www.godatabase.org/cgi-bin/go.cgi?query=GO:0006364&auto_wild_cards=yes&view=query&action=query&search_constraint=terms"	GO:0006364_rRNA_processing) 9 1 10.659722 -1.045427 73 72.562274 116.95 161.337726 1.602055
=HYPERLINK("http://www.godatabase.org/cgi-bin/go.cgi?query=GO:0006595&auto_wild_cards=yes&view=query&action=query&search_constraint=terms"	GO:0006595_polyamine_metabolic_process) 9 1 10.659722 -1.045427 73 72.562274 116.95 161.337726 1.602055
=HYPERLINK("http://www.godatabase.org/cgi-bin/go.cgi?query=GO:0006611&auto_wild_cards=yes&view=query&action=query&search_constraint=terms"	GO:0006611_protein_export_from_nucleus) 9 1 10.659722 -1.045427 73 72.562274 116.95 161.337726 1.602055
=HYPERLINK("http://www.godatabase.org/cgi-bin/go.cgi?query=GO:0016072&auto_wild_cards=yes&view=query&action=query&search_constraint=terms"	GO:0016072_rRNA_metabolic_process) 9 1 10.659722 -1.045427 73 72.562274 116.95 161.337726 1.602055
=HYPERLINK("http://www.godatabase.org/cgi-bin/go.cgi?query=GO:0030728&auto_wild_cards=yes&view=query&action=query&search_constraint=terms"	GO:0030728_ovulation) 9 1 10.659722 -1.045427 73 72.562274 116.95 161.337726 1.602055
=HYPERLINK("http://www.godatabase.org/cgi-bin/go.cgi?query=GO:0033151&auto_wild_cards=yes&view=query&action=query&search_constraint=terms"	GO:0033151_V(D)J_recombination) 9 1 10.659722 -1.045427 73 72.562274 116.95 161.337726 1.602055
=HYPERLINK("http://www.godatabase.org/cgi-bin/go.cgi?query=GO:0043473&auto_wild_cards=yes&view=query&action=query&search_constraint=terms"	GO:0043473_pigmentation) 49 2 3.915816 -1.036855 75 73.654028 118.4 163.145972 1.578667
=HYPERLINK("http://www.godatabase.org/cgi-bin/go.cgi?query=GO:0046660&auto_wild_cards=yes&view=query&action=query&search_constraint=terms"	GO:0046660_female_sex_differentiation) 49 2 3.915816 -1.036855 75 73.654028 118.4 163.145972 1.578667
=HYPERLINK("http://www.godatabase.org/cgi-bin/go.cgi?query=GO:0048812&auto_wild_cards=yes&view=query&action=query&search_constraint=terms"	GO:0048812_neuron_projection_morphogenesis) 170 4 2.257353 -1.002051 76 75.686864 121.52 167.353136 1.598947
=HYPERLINK("http://www.godatabase.org/cgi-bin/go.cgi?query=GO:0006040&auto_wild_cards=yes&view=query&action=query&search_constraint=terms"	GO:0006040_amino_sugar_metabolic_process) 10 1 9.593750 -1.001864 81 84.840003 133.06 181.279997 1.642716
=HYPERLINK("http://www.godatabase.org/cgi-bin/go.cgi?query=GO:0008088&auto_wild_cards=yes&view=query&action=query&search_constraint=terms"	GO:0008088_axon_cargo_transport) 10 1 9.593750 -1.001864 81 84.840003 133.06 181.279997 1.642716
=HYPERLINK("http://www.godatabase.org/cgi-bin/go.cgi?query=GO:0034637&auto_wild_cards=yes&view=query&action=query&search_constraint=terms"	GO:0034637_cellular_carbohydrate_biosynthetic_process) 10 1 9.593750 -1.001864 81 84.840003 133.06 181.279997 1.642716
=HYPERLINK("http://www.godatabase.org/cgi-bin/go.cgi?query=GO:0045446&auto_wild_cards=yes&view=query&action=query&search_constraint=terms"	GO:0045446_endothelial_cell_differentiation) 10 1 9.593750 -1.001864 81 84.840003 133.06 181.279997 1.642716
=HYPERLINK("http://www.godatabase.org/cgi-bin/go.cgi?query=GO:0060343&auto_wild_cards=yes&view=query&action=query&search_constraint=terms"	GO:0060343_trabecula_formation) 10 1 9.593750 -1.001864 81 84.840003 133.06 181.279997 1.642716
=HYPERLINK("http://www.godatabase.org/cgi-bin/go.cgi?query=GO:0048667&auto_wild_cards=yes&view=query&action=query&search_constraint=terms"	GO:0048667_cell_morphogenesis_involved_in_neuron_differentiation) 173 4 2.218208 -0.981045 82 85.842715 134.48 183.117285 1.640000
=HYPERLINK("http://www.godatabase.org/cgi-bin/go.cgi?query=GO:0006576&auto_wild_cards=yes&view=query&action=query&search_constraint=terms"	GO:0006576_biogenic_amine_metabolic_process) 53 2 3.620283 -0.979221 83 86.518956 135.25 183.981044 1.629518
=HYPERLINK("http://www.godatabase.org/cgi-bin/go.cgi?query=GO:0043010&auto_wild_cards=yes&view=query&action=query&search_constraint=terms"	GO:0043010_camera-type_eye_development) 110 3 2.616477 -0.974695 84 86.765836 135.67 184.574164 1.615119
=HYPERLINK("http://www.godatabase.org/cgi-bin/go.cgi?query=GO:0031110&auto_wild_cards=yes&view=query&action=query&search_constraint=terms"	GO:0031110_regulation_of_microtubule_polymerization_or_depolymerization) 11 1 8.721591 -0.962663 88 94.096486 145.24 196.383514 1.650455
=HYPERLINK("http://www.godatabase.org/cgi-bin/go.cgi?query=GO:0034762&auto_wild_cards=yes&view=query&action=query&search_constraint=terms"	GO:0034762_regulation_of_transmembrane_transport) 11 1 8.721591 -0.962663 88 94.096486 145.24 196.383514 1.650455
=HYPERLINK("http://www.godatabase.org/cgi-bin/go.cgi?query=GO:0042401&auto_wild_cards=yes&view=query&action=query&search_constraint=terms"	GO:0042401_biogenic_amine_biosynthetic_process) 11 1 8.721591 -0.962663 88 94.096486 145.24 196.383514 1.650455
=HYPERLINK("http://www.godatabase.org/cgi-bin/go.cgi?query=GO:0043270&auto_wild_cards=yes&view=query&action=query&search_constraint=terms"	GO:0043270_positive_regulation_of_ion_transport) 11 1 8.721591 -0.962663 88 94.096486 145.24 196.383514 1.650455
=HYPERLINK("http://www.godatabase.org/cgi-bin/go.cgi?query=GO:0048858&auto_wild_cards=yes&view=query&action=query&search_constraint=terms"	GO:0048858_cell_projection_morphogenesis) 176 4 2.180398 -0.960562 89 94.164920 145.47 196.775080 1.634494
=HYPERLINK("http://www.godatabase.org/cgi-bin/go.cgi?query=GO:0030010&auto_wild_cards=yes&view=query&action=query&search_constraint=terms"	GO:0030010_establishment_of_cell_polarity) 12 1 7.994792 -0.927062 95 103.054077 157.75 212.445923 1.660526
=HYPERLINK("http://www.godatabase.org/cgi-bin/go.cgi?query=GO:0030514&auto_wild_cards=yes&view=query&action=query&search_constraint=terms"	GO:0030514_negative_regulation_of_BMP_signaling_pathway) 12 1 7.994792 -0.927062 95 103.054077 157.75 212.445923 1.660526
=HYPERLINK("http://www.godatabase.org/cgi-bin/go.cgi?query=GO:0031109&auto_wild_cards=yes&view=query&action=query&search_constraint=terms"	GO:0031109_microtubule_polymerization_or_depolymerization) 12 1 7.994792 -0.927062 95 103.054077 157.75 212.445923 1.660526
=HYPERLINK("http://www.godatabase.org/cgi-bin/go.cgi?query=GO:0046068&auto_wild_cards=yes&view=query&action=query&search_constraint=terms"	GO:0046068_cGMP_metabolic_process) 12 1 7.994792 -0.927062 95 103.054077 157.75 212.445923 1.660526
=HYPERLINK("http://www.godatabase.org/cgi-bin/go.cgi?query=GO:0048821&auto_wild_cards=yes&view=query&action=query&search_constraint=terms"	GO:0048821_erythrocyte_development) 12 1 7.994792 -0.927062 95 103.054077 157.75 212.445923 1.660526
=HYPERLINK("http://www.godatabase.org/cgi-bin/go.cgi?query=GO:0051145&auto_wild_cards=yes&view=query&action=query&search_constraint=terms"	GO:0051145_smooth_muscle_cell_differentiation) 12 1 7.994792 -0.927062 95 103.054077 157.75 212.445923 1.660526
=HYPERLINK("http://www.godatabase.org/cgi-bin/go.cgi?query=GO:0030097&auto_wild_cards=yes&view=query&action=query&search_constraint=terms"	GO:0030097_hemopoiesis) 253 5 1.895998 -0.916615 96 104.248913 159.51 214.771087 1.661562
=HYPERLINK("http://www.godatabase.org/cgi-bin/go.cgi?query=GO:0032990&auto_wild_cards=yes&view=query&action=query&search_constraint=terms"	GO:0032990_cell_part_morphogenesis) 184 4 2.085598 -0.908363 97 104.767183 160.41 216.052817 1.653711
=HYPERLINK("http://www.godatabase.org/cgi-bin/go.cgi?query=GO:0007155&auto_wild_cards=yes&view=query&action=query&search_constraint=terms"	GO:0007155_cell_adhesion) 186 4 2.063172 -0.895836 99 106.100351 162.15 218.199649 1.637879
=HYPERLINK("http://www.godatabase.org/cgi-bin/go.cgi?query=GO:0022610&auto_wild_cards=yes&view=query&action=query&search_constraint=terms"	GO:0022610_biological_adhesion) 186 4 2.063172 -0.895836 99 106.100351 162.15 218.199649 1.637879
=HYPERLINK("http://www.godatabase.org/cgi-bin/go.cgi?query=GO:0007274&auto_wild_cards=yes&view=query&action=query&search_constraint=terms"	GO:0007274_neuromuscular_synaptic_transmission) 13 1 7.379808 -0.894483 104 113.292225 171.39 229.487775 1.647981
=HYPERLINK("http://www.godatabase.org/cgi-bin/go.cgi?query=GO:0007566&auto_wild_cards=yes&view=query&action=query&search_constraint=terms"	GO:0007566_embryo_implantation) 13 1 7.379808 -0.894483 104 113.292225 171.39 229.487775 1.647981
=HYPERLINK("http://www.godatabase.org/cgi-bin/go.cgi?query=GO:0010970&auto_wild_cards=yes&view=query&action=query&search_constraint=terms"	GO:0010970_microtubule-based_transport) 13 1 7.379808 -0.894483 104 113.292225 171.39 229.487775 1.647981
=HYPERLINK("http://www.godatabase.org/cgi-bin/go.cgi?query=GO:0030384&auto_wild_cards=yes&view=query&action=query&search_constraint=terms"	GO:0030384_phosphoinositide_metabolic_process) 13 1 7.379808 -0.894483 104 113.292225 171.39 229.487775 1.647981
=HYPERLINK("http://www.godatabase.org/cgi-bin/go.cgi?query=GO:0050771&auto_wild_cards=yes&view=query&action=query&search_constraint=terms"	GO:0050771_negative_regulation_of_axonogenesis) 13 1 7.379808 -0.894483 104 113.292225 171.39 229.487775 1.647981
=HYPERLINK("http://www.godatabase.org/cgi-bin/go.cgi?query=GO:0007276&auto_wild_cards=yes&view=query&action=query&search_constraint=terms"	GO:0007276_gamete_generation) 188 4 2.041223 -0.883510 105 113.828692 172.06 230.291308 1.638667
=HYPERLINK("http://www.godatabase.org/cgi-bin/go.cgi?query=GO:0048468&auto_wild_cards=yes&view=query&action=query&search_constraint=terms"	GO:0048468_cell_development) 654 10 1.466934 -0.873657 106 114.844126 173.52 232.195874 1.636981
=HYPERLINK("http://www.godatabase.org/cgi-bin/go.cgi?query=GO:0030030&auto_wild_cards=yes&view=query&action=query&search_constraint=terms"	GO:0030030_cell_projection_organization) 263 5 1.823907 -0.864752 107 115.468700 174.88 234.291300 1.634393
=HYPERLINK("http://www.godatabase.org/cgi-bin/go.cgi?query=GO:0006695&auto_wild_cards=yes&view=query&action=query&search_constraint=terms"	GO:0006695_cholesterol_biosynthetic_process) 14 1 6.852679 -0.864479 108 121.896104 183.49 245.083896 1.698981
=HYPERLINK("http://www.godatabase.org/cgi-bin/go.cgi?query=GO:0045666&auto_wild_cards=yes&view=query&action=query&search_constraint=terms"	GO:0045666_positive_regulation_of_neuron_differentiation) 15 1 6.395833 -0.836693 111 129.044887 193.72 258.395113 1.745225
=HYPERLINK("http://www.godatabase.org/cgi-bin/go.cgi?query=GO:0048010&auto_wild_cards=yes&view=query&action=query&search_constraint=terms"	GO:0048010_vascular_endothelial_growth_factor_receptor_signaling_pathway) 15 1 6.395833 -0.836693 111 129.044887 193.72 258.395113 1.745225
=HYPERLINK("http://www.godatabase.org/cgi-bin/go.cgi?query=GO:0070507&auto_wild_cards=yes&view=query&action=query&search_constraint=terms"	GO:0070507_regulation_of_microtubule_cytoskeleton_organization) 15 1 6.395833 -0.836693 111 129.044887 193.72 258.395113 1.745225
=HYPERLINK("http://www.godatabase.org/cgi-bin/go.cgi?query=GO:0048511&auto_wild_cards=yes&view=query&action=query&search_constraint=terms"	GO:0048511_rhythmic_process) 65 2 2.951923 -0.833817 112 129.585612 194.31 259.034388 1.734911
=HYPERLINK("http://www.godatabase.org/cgi-bin/go.cgi?query=GO:0022008&auto_wild_cards=yes&view=query&action=query&search_constraint=terms"	GO:0022008_neurogenesis) 423 7 1.587618 -0.833803 113 129.630009 194.39 259.149991 1.720265
=HYPERLINK("http://www.godatabase.org/cgi-bin/go.cgi?query=GO:0031175&auto_wild_cards=yes&view=query&action=query&search_constraint=terms"	GO:0031175_neuron_projection_development) 197 4 1.947970 -0.830404 114 129.876031 195.0 260.123969 1.710526
=HYPERLINK("http://www.godatabase.org/cgi-bin/go.cgi?query=GO:0000904&auto_wild_cards=yes&view=query&action=query&search_constraint=terms"	GO:0000904_cell_morphogenesis_involved_in_differentiation) 199 4 1.928392 -0.819103 115 131.075394 196.9 262.724606 1.712174
=HYPERLINK("http://www.godatabase.org/cgi-bin/go.cgi?query=GO:0045165&auto_wild_cards=yes&view=query&action=query&search_constraint=terms"	GO:0045165_cell_fate_commitment) 130 3 2.213942 -0.816216 116 131.317220 197.3 263.282780 1.700862
=HYPERLINK("http://www.godatabase.org/cgi-bin/go.cgi?query=GO:0009791&auto_wild_cards=yes&view=query&action=query&search_constraint=terms"	GO:0009791_post-embryonic_development) 67 2 2.863806 -0.812828 117 131.918435 198.21 264.501565 1.694103
=HYPERLINK("http://www.godatabase.org/cgi-bin/go.cgi?query=GO:0007602&auto_wild_cards=yes&view=query&action=query&search_constraint=terms"	GO:0007602_phototransduction) 16 1 5.996094 -0.810837 126 136.570800 204.89 273.209200 1.626111
=HYPERLINK("http://www.godatabase.org/cgi-bin/go.cgi?query=GO:0016126&auto_wild_cards=yes&view=query&action=query&search_constraint=terms"	GO:0016126_sterol_biosynthetic_process) 16 1 5.996094 -0.810837 126 136.570800 204.89 273.209200 1.626111
=HYPERLINK("http://www.godatabase.org/cgi-bin/go.cgi?query=GO:0019751&auto_wild_cards=yes&view=query&action=query&search_constraint=terms"	GO:0019751_polyol_metabolic_process) 16 1 5.996094 -0.810837 126 136.570800 204.89 273.209200 1.626111
=HYPERLINK("http://www.godatabase.org/cgi-bin/go.cgi?query=GO:0031345&auto_wild_cards=yes&view=query&action=query&search_constraint=terms"	GO:0031345_negative_regulation_of_cell_projection_organization) 16 1 5.996094 -0.810837 126 136.570800 204.89 273.209200 1.626111
=HYPERLINK("http://www.godatabase.org/cgi-bin/go.cgi?query=GO:0046148&auto_wild_cards=yes&view=query&action=query&search_constraint=terms"	GO:0046148_pigment_biosynthetic_process) 16 1 5.996094 -0.810837 126 136.570800 204.89 273.209200 1.626111
=HYPERLINK("http://www.godatabase.org/cgi-bin/go.cgi?query=GO:0046364&auto_wild_cards=yes&view=query&action=query&search_constraint=terms"	GO:0046364_monosaccharide_biosynthetic_process) 16 1 5.996094 -0.810837 126 136.570800 204.89 273.209200 1.626111
=HYPERLINK("http://www.godatabase.org/cgi-bin/go.cgi?query=GO:0048015&auto_wild_cards=yes&view=query&action=query&search_constraint=terms"	GO:0048015_phosphoinositide-mediated_signaling) 16 1 5.996094 -0.810837 126 136.570800 204.89 273.209200 1.626111
=HYPERLINK("http://www.godatabase.org/cgi-bin/go.cgi?query=GO:0048286&auto_wild_cards=yes&view=query&action=query&search_constraint=terms"	GO:0048286_lung_alveolus_development) 16 1 5.996094 -0.810837 126 136.570800 204.89 273.209200 1.626111
=HYPERLINK("http://www.godatabase.org/cgi-bin/go.cgi?query=GO:0048483&auto_wild_cards=yes&view=query&action=query&search_constraint=terms"	GO:0048483_autonomic_nervous_system_development) 16 1 5.996094 -0.810837 126 136.570800 204.89 273.209200 1.626111
=HYPERLINK("http://www.godatabase.org/cgi-bin/go.cgi?query=GO:0042692&auto_wild_cards=yes&view=query&action=query&search_constraint=terms"	GO:0042692_muscle_cell_differentiation) 68 2 2.821691 -0.802628 127 136.970112 205.58 274.189888 1.618740
=HYPERLINK("http://www.godatabase.org/cgi-bin/go.cgi?query=GO:0048534&auto_wild_cards=yes&view=query&action=query&search_constraint=terms"	GO:0048534_hemopoietic_or_lymphoid_organ_development) 277 5 1.731724 -0.797329 128 137.087380 205.94 274.792620 1.608906
=HYPERLINK("http://www.godatabase.org/cgi-bin/go.cgi?query=GO:0005996&auto_wild_cards=yes&view=query&action=query&search_constraint=terms"	GO:0005996_monosaccharide_metabolic_process) 69 2 2.780797 -0.792617 129 137.829335 206.96 276.090665 1.604341
=HYPERLINK("http://www.godatabase.org/cgi-bin/go.cgi?query=GO:0030182&auto_wild_cards=yes&view=query&action=query&search_constraint=terms"	GO:0030182_neuron_differentiation) 356 6 1.616924 -0.788418 130 138.338140 207.54 276.741860 1.596462
=HYPERLINK("http://www.godatabase.org/cgi-bin/go.cgi?query=GO:0034470&auto_wild_cards=yes&view=query&action=query&search_constraint=terms"	GO:0034470_ncRNA_processing) 17 1 5.643382 -0.786678 135 144.398648 214.72 285.041352 1.590519
=HYPERLINK("http://www.godatabase.org/cgi-bin/go.cgi?query=GO:0042254&auto_wild_cards=yes&view=query&action=query&search_constraint=terms"	GO:0042254_ribosome_biogenesis) 17 1 5.643382 -0.786678 135 144.398648 214.72 285.041352 1.590519
=HYPERLINK("http://www.godatabase.org/cgi-bin/go.cgi?query=GO:0042398&auto_wild_cards=yes&view=query&action=query&search_constraint=terms"	GO:0042398_cellular_amino_acid_derivative_biosynthetic_process) 17 1 5.643382 -0.786678 135 144.398648 214.72 285.041352 1.590519
=HYPERLINK("http://www.godatabase.org/cgi-bin/go.cgi?query=GO:0042440&auto_wild_cards=yes&view=query&action=query&search_constraint=terms"	GO:0042440_pigment_metabolic_process) 17 1 5.643382 -0.786678 135 144.398648 214.72 285.041352 1.590519
=HYPERLINK("http://www.godatabase.org/cgi-bin/go.cgi?query=GO:0043407&auto_wild_cards=yes&view=query&action=query&search_constraint=terms"	GO:0043407_negative_regulation_of_MAP_kinase_activity) 17 1 5.643382 -0.786678 135 144.398648 214.72 285.041352 1.590519
=HYPERLINK("http://www.godatabase.org/cgi-bin/go.cgi?query=GO:0008406&auto_wild_cards=yes&view=query&action=query&search_constraint=terms"	GO:0008406_gonad_development) 70 2 2.741071 -0.782788 136 144.969795 215.57 286.170205 1.585074
=HYPERLINK("http://www.godatabase.org/cgi-bin/go.cgi?query=GO:0001654&auto_wild_cards=yes&view=query&action=query&search_constraint=terms"	GO:0001654_eye_development) 136 3 2.116268 -0.775171 137 145.108058 215.7 286.291942 1.574453
=HYPERLINK("http://www.godatabase.org/cgi-bin/go.cgi?query=GO:0002285&auto_wild_cards=yes&view=query&action=query&search_constraint=terms"	GO:0002285_lymphocyte_activation_during_immune_response) 18 1 5.329861 -0.764021 144 152.795906 225.74 298.684094 1.567639
=HYPERLINK("http://www.godatabase.org/cgi-bin/go.cgi?query=GO:0016458&auto_wild_cards=yes&view=query&action=query&search_constraint=terms"	GO:0016458_gene_silencing) 18 1 5.329861 -0.764021 144 152.795906 225.74 298.684094 1.567639
=HYPERLINK("http://www.godatabase.org/cgi-bin/go.cgi?query=GO:0030282&auto_wild_cards=yes&view=query&action=query&search_constraint=terms"	GO:0030282_bone_mineralization) 18 1 5.329861 -0.764021 144 152.795906 225.74 298.684094 1.567639
=HYPERLINK("http://www.godatabase.org/cgi-bin/go.cgi?query=GO:0030510&auto_wild_cards=yes&view=query&action=query&search_constraint=terms"	GO:0030510_regulation_of_BMP_signaling_pathway) 18 1 5.329861 -0.764021 144 152.795906 225.74 298.684094 1.567639
=HYPERLINK("http://www.godatabase.org/cgi-bin/go.cgi?query=GO:0035051&auto_wild_cards=yes&view=query&action=query&search_constraint=terms"	GO:0035051_cardiac_cell_differentiation) 18 1 5.329861 -0.764021 144 152.795906 225.74 298.684094 1.567639
=HYPERLINK("http://www.godatabase.org/cgi-bin/go.cgi?query=GO:0051168&auto_wild_cards=yes&view=query&action=query&search_constraint=terms"	GO:0051168_nuclear_export) 18 1 5.329861 -0.764021 144 152.795906 225.74 298.684094 1.567639
=HYPERLINK("http://www.godatabase.org/cgi-bin/go.cgi?query=GO:0051924&auto_wild_cards=yes&view=query&action=query&search_constraint=terms"	GO:0051924_regulation_of_calcium_ion_transport) 18 1 5.329861 -0.764021 144 152.795906 225.74 298.684094 1.567639
=HYPERLINK("http://www.godatabase.org/cgi-bin/go.cgi?query=GO:0050673&auto_wild_cards=yes&view=query&action=query&search_constraint=terms"	GO:0050673_epithelial_cell_proliferation) 72 2 2.664931 -0.763658 145 153.747399 227.27 300.792601 1.567379
=HYPERLINK("http://www.godatabase.org/cgi-bin/go.cgi?query=GO:0007275&auto_wild_cards=yes&view=query&action=query&search_constraint=terms"	GO:0007275_multicellular_organismal_development) 1760 22 1.199219 -0.762532 146 153.845244 227.34 300.834756 1.557123
=HYPERLINK("http://www.godatabase.org/cgi-bin/go.cgi?query=GO:0009416&auto_wild_cards=yes&view=query&action=query&search_constraint=terms"	GO:0009416_response_to_light_stimulus) 74 2 2.592905 -0.745199 147 155.129788 229.71 304.290212 1.562653
=HYPERLINK("http://www.godatabase.org/cgi-bin/go.cgi?query=GO:0009584&auto_wild_cards=yes&view=query&action=query&search_constraint=terms"	GO:0009584_detection_of_visible_light) 19 1 5.049342 -0.742703 150 159.851859 235.27 310.688141 1.568467
=HYPERLINK("http://www.godatabase.org/cgi-bin/go.cgi?query=GO:0050908&auto_wild_cards=yes&view=query&action=query&search_constraint=terms"	GO:0050908_detection_of_light_stimulus_involved_in_visual_perception) 19 1 5.049342 -0.742703 150 159.851859 235.27 310.688141 1.568467
=HYPERLINK("http://www.godatabase.org/cgi-bin/go.cgi?query=GO:0050962&auto_wild_cards=yes&view=query&action=query&search_constraint=terms"	GO:0050962_detection_of_light_stimulus_involved_in_sensory_perception) 19 1 5.049342 -0.742703 150 159.851859 235.27 310.688141 1.568467
=HYPERLINK("http://www.godatabase.org/cgi-bin/go.cgi?query=GO:0032502&auto_wild_cards=yes&view=query&action=query&search_constraint=terms"	GO:0032502_developmental_process) 2060 25 1.164290 -0.725230 151 161.190596 237.17 313.149404 1.570662
=HYPERLINK("http://www.godatabase.org/cgi-bin/go.cgi?query=GO:0031214&auto_wild_cards=yes&view=query&action=query&search_constraint=terms"	GO:0031214_biomineral_formation) 20 1 4.796875 -0.722586 152 166.206138 242.57 318.933862 1.595855
=HYPERLINK("http://www.godatabase.org/cgi-bin/go.cgi?query=GO:0002520&auto_wild_cards=yes&view=query&action=query&search_constraint=terms"	GO:0002520_immune_system_development) 295 5 1.626059 -0.718629 153 166.743706 243.37 319.996294 1.590654
=HYPERLINK("http://www.godatabase.org/cgi-bin/go.cgi?query=GO:0005975&auto_wild_cards=yes&view=query&action=query&search_constraint=terms"	GO:0005975_carbohydrate_metabolic_process) 146 3 1.971318 -0.712256 154 167.313118 243.93 320.546882 1.583961
=HYPERLINK("http://www.godatabase.org/cgi-bin/go.cgi?query=GO:0022414&auto_wild_cards=yes&view=query&action=query&search_constraint=terms"	GO:0022414_reproductive_process) 376 6 1.530918 -0.711877 155 167.370972 244.04 320.709028 1.574452
=HYPERLINK("http://www.godatabase.org/cgi-bin/go.cgi?query=GO:0001709&auto_wild_cards=yes&view=query&action=query&search_constraint=terms"	GO:0001709_cell_fate_determination) 21 1 4.568452 -0.703552 162 174.388911 253.02 331.651089 1.561852
=HYPERLINK("http://www.godatabase.org/cgi-bin/go.cgi?query=GO:0002053&auto_wild_cards=yes&view=query&action=query&search_constraint=terms"	GO:0002053_positive_regulation_of_mesenchymal_cell_proliferation) 21 1 4.568452 -0.703552 162 174.388911 253.02 331.651089 1.561852
=HYPERLINK("http://www.godatabase.org/cgi-bin/go.cgi?query=GO:0002263&auto_wild_cards=yes&view=query&action=query&search_constraint=terms"	GO:0002263_cell_activation_during_immune_response) 21 1 4.568452 -0.703552 162 174.388911 253.02 331.651089 1.561852
=HYPERLINK("http://www.godatabase.org/cgi-bin/go.cgi?query=GO:0002366&auto_wild_cards=yes&view=query&action=query&search_constraint=terms"	GO:0002366_leukocyte_activation_during_immune_response) 21 1 4.568452 -0.703552 162 174.388911 253.02 331.651089 1.561852
=HYPERLINK("http://www.godatabase.org/cgi-bin/go.cgi?query=GO:0009583&auto_wild_cards=yes&view=query&action=query&search_constraint=terms"	GO:0009583_detection_of_light_stimulus) 21 1 4.568452 -0.703552 162 174.388911 253.02 331.651089 1.561852
=HYPERLINK("http://www.godatabase.org/cgi-bin/go.cgi?query=GO:0048538&auto_wild_cards=yes&view=query&action=query&search_constraint=terms"	GO:0048538_thymus_development) 21 1 4.568452 -0.703552 162 174.388911 253.02 331.651089 1.561852
=HYPERLINK("http://www.godatabase.org/cgi-bin/go.cgi?query=GO:0048675&auto_wild_cards=yes&view=query&action=query&search_constraint=terms"	GO:0048675_axon_extension) 21 1 4.568452 -0.703552 162 174.388911 253.02 331.651089 1.561852
=HYPERLINK("http://www.godatabase.org/cgi-bin/go.cgi?query=GO:0000003&auto_wild_cards=yes&view=query&action=query&search_constraint=terms"	GO:0000003_reproduction) 379 6 1.518799 -0.701041 163 174.543532 253.52 332.496468 1.555337
=HYPERLINK("http://www.godatabase.org/cgi-bin/go.cgi?query=GO:0009309&auto_wild_cards=yes&view=query&action=query&search_constraint=terms"	GO:0009309_amine_biosynthetic_process) 22 1 4.360795 -0.685501 170 182.263803 263.37 344.476197 1.549235
=HYPERLINK("http://www.godatabase.org/cgi-bin/go.cgi?query=GO:0010463&auto_wild_cards=yes&view=query&action=query&search_constraint=terms"	GO:0010463_mesenchymal_cell_proliferation) 22 1 4.360795 -0.685501 170 182.263803 263.37 344.476197 1.549235
=HYPERLINK("http://www.godatabase.org/cgi-bin/go.cgi?query=GO:0010464&auto_wild_cards=yes&view=query&action=query&search_constraint=terms"	GO:0010464_regulation_of_mesenchymal_cell_proliferation) 22 1 4.360795 -0.685501 170 182.263803 263.37 344.476197 1.549235
=HYPERLINK("http://www.godatabase.org/cgi-bin/go.cgi?query=GO:0021675&auto_wild_cards=yes&view=query&action=query&search_constraint=terms"	GO:0021675_nerve_development) 22 1 4.360795 -0.685501 170 182.263803 263.37 344.476197 1.549235
=HYPERLINK("http://www.godatabase.org/cgi-bin/go.cgi?query=GO:0030705&auto_wild_cards=yes&view=query&action=query&search_constraint=terms"	GO:0030705_cytoskeleton-dependent_intracellular_transport) 22 1 4.360795 -0.685501 170 182.263803 263.37 344.476197 1.549235
=HYPERLINK("http://www.godatabase.org/cgi-bin/go.cgi?query=GO:0032886&auto_wild_cards=yes&view=query&action=query&search_constraint=terms"	GO:0032886_regulation_of_microtubule-based_process) 22 1 4.360795 -0.685501 170 182.263803 263.37 344.476197 1.549235
=HYPERLINK("http://www.godatabase.org/cgi-bin/go.cgi?query=GO:0034660&auto_wild_cards=yes&view=query&action=query&search_constraint=terms"	GO:0034660_ncRNA_metabolic_process) 22 1 4.360795 -0.685501 170 182.263803 263.37 344.476197 1.549235
=HYPERLINK("http://www.godatabase.org/cgi-bin/go.cgi?query=GO:0045664&auto_wild_cards=yes&view=query&action=query&search_constraint=terms"	GO:0045664_regulation_of_neuron_differentiation) 82 2 2.339939 -0.677381 171 183.266470 264.77 346.273530 1.548363
=HYPERLINK("http://www.godatabase.org/cgi-bin/go.cgi?query=GO:0019953&auto_wild_cards=yes&view=query&action=query&search_constraint=terms"	GO:0019953_sexual_reproduction) 228 4 1.683114 -0.673134 172 183.589268 265.23 346.870732 1.542035
=HYPERLINK("http://www.godatabase.org/cgi-bin/go.cgi?query=GO:0032501&auto_wild_cards=yes&view=query&action=query&search_constraint=terms"	GO:0032501_multicellular_organismal_process) 2183 26 1.142636 -0.672898 173 183.661890 265.37 347.078110 1.533931
=HYPERLINK("http://www.godatabase.org/cgi-bin/go.cgi?query=GO:0006575&auto_wild_cards=yes&view=query&action=query&search_constraint=terms"	GO:0006575_cellular_amino_acid_derivative_metabolic_process) 83 2 2.311747 -0.669518 175 184.555940 266.53 348.504060 1.523029
=HYPERLINK("http://www.godatabase.org/cgi-bin/go.cgi?query=GO:0030198&auto_wild_cards=yes&view=query&action=query&search_constraint=terms"	GO:0030198_extracellular_matrix_organization) 83 2 2.311747 -0.669518 175 184.555940 266.53 348.504060 1.523029
=HYPERLINK("http://www.godatabase.org/cgi-bin/go.cgi?query=GO:0007018&auto_wild_cards=yes&view=query&action=query&search_constraint=terms"	GO:0007018_microtubule-based_movement) 23 1 4.171196 -0.668345 178 188.184431 271.06 353.935569 1.522809
=HYPERLINK("http://www.godatabase.org/cgi-bin/go.cgi?query=GO:0008542&auto_wild_cards=yes&view=query&action=query&search_constraint=terms"	GO:0008542_visual_learning) 23 1 4.171196 -0.668345 178 188.184431 271.06 353.935569 1.522809
=HYPERLINK("http://www.godatabase.org/cgi-bin/go.cgi?query=GO:0030512&auto_wild_cards=yes&view=query&action=query&search_constraint=terms"	GO:0030512_negative_regulation_of_transforming_growth_factor_beta_receptor_signaling_pathway) 23 1 4.171196 -0.668345 178 188.184431 271.06 353.935569 1.522809
=HYPERLINK("http://www.godatabase.org/cgi-bin/go.cgi?query=GO:0045137&auto_wild_cards=yes&view=query&action=query&search_constraint=terms"	GO:0045137_development_of_primary_sexual_characteristics) 84 2 2.284226 -0.661781 179 188.799351 272.02 355.240649 1.519665
=HYPERLINK("http://www.godatabase.org/cgi-bin/go.cgi?query=GO:0001541&auto_wild_cards=yes&view=query&action=query&search_constraint=terms"	GO:0001541_ovarian_follicle_development) 24 1 3.997396 -0.652007 183 194.509474 279.16 363.810526 1.525464
=HYPERLINK("http://www.godatabase.org/cgi-bin/go.cgi?query=GO:0006650&auto_wild_cards=yes&view=query&action=query&search_constraint=terms"	GO:0006650_glycerophospholipid_metabolic_process) 24 1 3.997396 -0.652007 183 194.509474 279.16 363.810526 1.525464
=HYPERLINK("http://www.godatabase.org/cgi-bin/go.cgi?query=GO:0007632&auto_wild_cards=yes&view=query&action=query&search_constraint=terms"	GO:0007632_visual_behavior) 24 1 3.997396 -0.652007 183 194.509474 279.16 363.810526 1.525464
=HYPERLINK("http://www.godatabase.org/cgi-bin/go.cgi?query=GO:0050679&auto_wild_cards=yes&view=query&action=query&search_constraint=terms"	GO:0050679_positive_regulation_of_epithelial_cell_proliferation) 24 1 3.997396 -0.652007 183 194.509474 279.16 363.810526 1.525464
=HYPERLINK("http://www.godatabase.org/cgi-bin/go.cgi?query=GO:0050890&auto_wild_cards=yes&view=query&action=query&search_constraint=terms"	GO:0050890_cognition) 233 4 1.646996 -0.650975 184 194.899584 279.59 364.280416 1.519511
=HYPERLINK("http://www.godatabase.org/cgi-bin/go.cgi?query=GO:0032504&auto_wild_cards=yes&view=query&action=query&search_constraint=terms"	GO:0032504_multicellular_organism_reproduction) 86 2 2.231105 -0.646670 186 196.020875 280.86 365.699125 1.510000
=HYPERLINK("http://www.godatabase.org/cgi-bin/go.cgi?query=GO:0048609&auto_wild_cards=yes&view=query&action=query&search_constraint=terms"	GO:0048609_reproductive_process_in_a_multicellular_organism) 86 2 2.231105 -0.646670 186 196.020875 280.86 365.699125 1.510000
=HYPERLINK("http://www.godatabase.org/cgi-bin/go.cgi?query=GO:0048699&auto_wild_cards=yes&view=query&action=query&search_constraint=terms"	GO:0048699_generation_of_neurons) 396 6 1.453598 -0.642585 187 196.705078 281.72 366.734922 1.506524
=HYPERLINK("http://www.godatabase.org/cgi-bin/go.cgi?query=GO:0001822&auto_wild_cards=yes&view=query&action=query&search_constraint=terms"	GO:0001822_kidney_development) 87 2 2.205460 -0.639290 188 197.774557 282.95 368.125443 1.505053
=HYPERLINK("http://www.godatabase.org/cgi-bin/go.cgi?query=GO:0050852&auto_wild_cards=yes&view=query&action=query&search_constraint=terms"	GO:0050852_T_cell_receptor_signaling_pathway) 25 1 3.837500 -0.636419 189 201.835432 288.17 374.504568 1.524709
=HYPERLINK("http://www.godatabase.org/cgi-bin/go.cgi?query=GO:0010959&auto_wild_cards=yes&view=query&action=query&search_constraint=terms"	GO:0010959_regulation_of_metal_ion_transport) 26 1 3.689904 -0.621524 192 207.319134 295.23 383.140866 1.537656
=HYPERLINK("http://www.godatabase.org/cgi-bin/go.cgi?query=GO:0045665&auto_wild_cards=yes&view=query&action=query&search_constraint=terms"	GO:0045665_negative_regulation_of_neuron_differentiation) 26 1 3.689904 -0.621524 192 207.319134 295.23 383.140866 1.537656
=HYPERLINK("http://www.godatabase.org/cgi-bin/go.cgi?query=GO:0050873&auto_wild_cards=yes&view=query&action=query&search_constraint=terms"	GO:0050873_brown_fat_cell_differentiation) 26 1 3.689904 -0.621524 192 207.319134 295.23 383.140866 1.537656
=HYPERLINK("http://www.godatabase.org/cgi-bin/go.cgi?query=GO:0007422&auto_wild_cards=yes&view=query&action=query&search_constraint=terms"	GO:0007422_peripheral_nervous_system_development) 27 1 3.553241 -0.607268 194 212.004031 301.48 390.955969 1.554021
=HYPERLINK("http://www.godatabase.org/cgi-bin/go.cgi?query=GO:0032496&auto_wild_cards=yes&view=query&action=query&search_constraint=terms"	GO:0032496_response_to_lipopolysaccharide) 27 1 3.553241 -0.607268 194 212.004031 301.48 390.955969 1.554021
=HYPERLINK("http://www.godatabase.org/cgi-bin/go.cgi?query=GO:0006470&auto_wild_cards=yes&view=query&action=query&search_constraint=terms"	GO:0006470_protein_amino_acid_dephosphorylation) 28 1 3.426339 -0.593605 195 216.556643 306.98 397.403357 1.574256
=HYPERLINK("http://www.godatabase.org/cgi-bin/go.cgi?query=GO:0042490&auto_wild_cards=yes&view=query&action=query&search_constraint=terms"	GO:0042490_mechanoreceptor_differentiation) 29 1 3.308190 -0.580493 197 222.340156 314.47 406.599844 1.596294
=HYPERLINK("http://www.godatabase.org/cgi-bin/go.cgi?query=GO:0048066&auto_wild_cards=yes&view=query&action=query&search_constraint=terms"	GO:0048066_pigmentation_during_development) 29 1 3.308190 -0.580493 197 222.340156 314.47 406.599844 1.596294
=HYPERLINK("http://www.godatabase.org/cgi-bin/go.cgi?query=GO:0060249&auto_wild_cards=yes&view=query&action=query&search_constraint=terms"	GO:0060249_anatomical_structure_homeostasis) 96 2 1.998698 -0.577694 198 223.098772 315.43 407.761228 1.593081
=HYPERLINK("http://www.godatabase.org/cgi-bin/go.cgi?query=GO:0007600&auto_wild_cards=yes&view=query&action=query&search_constraint=terms"	GO:0007600_sensory_perception) 172 3 1.673328 -0.575106 199 223.582072 315.91 408.237928 1.587487
=HYPERLINK("http://www.godatabase.org/cgi-bin/go.cgi?query=GO:0007219&auto_wild_cards=yes&view=query&action=query&search_constraint=terms"	GO:0007219_Notch_signaling_pathway) 30 1 3.197917 -0.567894 201 229.404012 323.36 417.315988 1.608756
=HYPERLINK("http://www.godatabase.org/cgi-bin/go.cgi?query=GO:0031668&auto_wild_cards=yes&view=query&action=query&search_constraint=terms"	GO:0031668_cellular_response_to_extracellular_stimulus) 30 1 3.197917 -0.567894 201 229.404012 323.36 417.315988 1.608756
=HYPERLINK("http://www.godatabase.org/cgi-bin/go.cgi?query=GO:0007548&auto_wild_cards=yes&view=query&action=query&search_constraint=terms"	GO:0007548_sex_differentiation) 98 2 1.957908 -0.565083 203 229.979341 324.25 418.520659 1.597291
=HYPERLINK("http://www.godatabase.org/cgi-bin/go.cgi?query=GO:0009314&auto_wild_cards=yes&view=query&action=query&search_constraint=terms"	GO:0009314_response_to_radiation) 98 2 1.957908 -0.565083 203 229.979341 324.25 418.520659 1.597291
=HYPERLINK("http://www.godatabase.org/cgi-bin/go.cgi?query=GO:0006486&auto_wild_cards=yes&view=query&action=query&search_constraint=terms"	GO:0006486_protein_amino_acid_glycosylation) 31 1 3.094758 -0.555774 210 238.576620 334.21 429.843380 1.591476
=HYPERLINK("http://www.godatabase.org/cgi-bin/go.cgi?query=GO:0006694&auto_wild_cards=yes&view=query&action=query&search_constraint=terms"	GO:0006694_steroid_biosynthetic_process) 31 1 3.094758 -0.555774 210 238.576620 334.21 429.843380 1.591476
=HYPERLINK("http://www.godatabase.org/cgi-bin/go.cgi?query=GO:0016311&auto_wild_cards=yes&view=query&action=query&search_constraint=terms"	GO:0016311_dephosphorylation) 31 1 3.094758 -0.555774 210 238.576620 334.21 429.843380 1.591476
=HYPERLINK("http://www.godatabase.org/cgi-bin/go.cgi?query=GO:0043269&auto_wild_cards=yes&view=query&action=query&search_constraint=terms"	GO:0043269_regulation_of_ion_transport) 31 1 3.094758 -0.555774 210 238.576620 334.21 429.843380 1.591476
=HYPERLINK("http://www.godatabase.org/cgi-bin/go.cgi?query=GO:0043413&auto_wild_cards=yes&view=query&action=query&search_constraint=terms"	GO:0043413_biopolymer_glycosylation) 31 1 3.094758 -0.555774 210 238.576620 334.21 429.843380 1.591476
=HYPERLINK("http://www.godatabase.org/cgi-bin/go.cgi?query=GO:0046632&auto_wild_cards=yes&view=query&action=query&search_constraint=terms"	GO:0046632_alpha-beta_T_cell_differentiation) 31 1 3.094758 -0.555774 210 238.576620 334.21 429.843380 1.591476
=HYPERLINK("http://www.godatabase.org/cgi-bin/go.cgi?query=GO:0070085&auto_wild_cards=yes&view=query&action=query&search_constraint=terms"	GO:0070085_glycosylation) 31 1 3.094758 -0.555774 210 238.576620 334.21 429.843380 1.591476
=HYPERLINK("http://www.godatabase.org/cgi-bin/go.cgi?query=GO:0006793&auto_wild_cards=yes&view=query&action=query&search_constraint=terms"	GO:0006793_phosphorus_metabolic_process) 340 5 1.410846 -0.554636 212 238.902813 334.66 430.417187 1.578585
=HYPERLINK("http://www.godatabase.org/cgi-bin/go.cgi?query=GO:0006796&auto_wild_cards=yes&view=query&action=query&search_constraint=terms"	GO:0006796_phosphate_metabolic_process) 340 5 1.410846 -0.554636 212 238.902813 334.66 430.417187 1.578585
=HYPERLINK("http://www.godatabase.org/cgi-bin/go.cgi?query=GO:0048856&auto_wild_cards=yes&view=query&action=query&search_constraint=terms"	GO:0048856_anatomical_structure_development) 1688 20 1.136700 -0.552357 213 239.245683 335.03 430.814317 1.572911
=HYPERLINK("http://www.godatabase.org/cgi-bin/go.cgi?query=GO:0050768&auto_wild_cards=yes&view=query&action=query&search_constraint=terms"	GO:0050768_negative_regulation_of_neurogenesis) 32 1 2.998047 -0.544102 216 242.534320 339.12 435.705680 1.570000
=HYPERLINK("http://www.godatabase.org/cgi-bin/go.cgi?query=GO:0050770&auto_wild_cards=yes&view=query&action=query&search_constraint=terms"	GO:0050770_regulation_of_axonogenesis) 32 1 2.998047 -0.544102 216 242.534320 339.12 435.705680 1.570000
=HYPERLINK("http://www.godatabase.org/cgi-bin/go.cgi?query=GO:0051493&auto_wild_cards=yes&view=query&action=query&search_constraint=terms"	GO:0051493_regulation_of_cytoskeleton_organization) 32 1 2.998047 -0.544102 216 242.534320 339.12 435.705680 1.570000
=HYPERLINK("http://www.godatabase.org/cgi-bin/go.cgi?query=GO:0048666&auto_wild_cards=yes&view=query&action=query&search_constraint=terms"	GO:0048666_neuron_development) 262 4 1.464695 -0.536835 217 243.951076 340.85 437.748924 1.570737
=HYPERLINK("http://www.godatabase.org/cgi-bin/go.cgi?query=GO:0002562&auto_wild_cards=yes&view=query&action=query&search_constraint=terms"	GO:0002562_somatic_diversification_of_immune_receptors_via_germline_recombination_within_a_single_locus) 33 1 2.907197 -0.532852 220 248.629259 346.27 443.910741 1.573955
=HYPERLINK("http://www.godatabase.org/cgi-bin/go.cgi?query=GO:0007565&auto_wild_cards=yes&view=query&action=query&search_constraint=terms"	GO:0007565_female_pregnancy) 33 1 2.907197 -0.532852 220 248.629259 346.27 443.910741 1.573955
=HYPERLINK("http://www.godatabase.org/cgi-bin/go.cgi?query=GO:0016444&auto_wild_cards=yes&view=query&action=query&search_constraint=terms"	GO:0016444_somatic_cell_DNA_recombination) 33 1 2.907197 -0.532852 220 248.629259 346.27 443.910741 1.573955
=HYPERLINK("http://www.godatabase.org/cgi-bin/go.cgi?query=GO:0016043&auto_wild_cards=yes&view=query&action=query&search_constraint=terms"	GO:0016043_cellular_component_organization) 964 12 1.194243 -0.531837 221 248.705122 346.36 444.014878 1.567240
=HYPERLINK("http://www.godatabase.org/cgi-bin/go.cgi?query=GO:0050767&auto_wild_cards=yes&view=query&action=query&search_constraint=terms"	GO:0050767_regulation_of_neurogenesis) 104 2 1.844952 -0.529327 222 249.630036 347.63 445.629964 1.565901
=HYPERLINK("http://www.godatabase.org/cgi-bin/go.cgi?query=GO:0048731&auto_wild_cards=yes&view=query&action=query&search_constraint=terms"	GO:0048731_system_development) 1609 19 1.132885 -0.528908 223 249.707624 347.72 445.732376 1.559283
=HYPERLINK("http://www.godatabase.org/cgi-bin/go.cgi?query=GO:0002200&auto_wild_cards=yes&view=query&action=query&search_constraint=terms"	GO:0002200_somatic_diversification_of_immune_receptors) 34 1 2.821691 -0.521996 227 254.615744 353.41 452.204256 1.556872
=HYPERLINK("http://www.godatabase.org/cgi-bin/go.cgi?query=GO:0002237&auto_wild_cards=yes&view=query&action=query&search_constraint=terms"	GO:0002237_response_to_molecule_of_bacterial_origin) 34 1 2.821691 -0.521996 227 254.615744 353.41 452.204256 1.556872
=HYPERLINK("http://www.godatabase.org/cgi-bin/go.cgi?query=GO:0010721&auto_wild_cards=yes&view=query&action=query&search_constraint=terms"	GO:0010721_negative_regulation_of_cell_development) 34 1 2.821691 -0.521996 227 254.615744 353.41 452.204256 1.556872
=HYPERLINK("http://www.godatabase.org/cgi-bin/go.cgi?query=GO:0030509&auto_wild_cards=yes&view=query&action=query&search_constraint=terms"	GO:0030509_BMP_signaling_pathway) 34 1 2.821691 -0.521996 227 254.615744 353.41 452.204256 1.556872
=HYPERLINK("http://www.godatabase.org/cgi-bin/go.cgi?query=GO:0045859&auto_wild_cards=yes&view=query&action=query&search_constraint=terms"	GO:0045859_regulation_of_protein_kinase_activity) 107 2 1.793224 -0.512534 228 256.247649 355.52 454.792351 1.559298
=HYPERLINK("http://www.godatabase.org/cgi-bin/go.cgi?query=GO:0006869&auto_wild_cards=yes&view=query&action=query&search_constraint=terms"	GO:0006869_lipid_transport) 35 1 2.741071 -0.511514 231 259.801585 359.17 458.538415 1.554848
=HYPERLINK("http://www.godatabase.org/cgi-bin/go.cgi?query=GO:0007292&auto_wild_cards=yes&view=query&action=query&search_constraint=terms"	GO:0007292_female_gamete_generation) 35 1 2.741071 -0.511514 231 259.801585 359.17 458.538415 1.554848
=HYPERLINK("http://www.godatabase.org/cgi-bin/go.cgi?query=GO:0016051&auto_wild_cards=yes&view=query&action=query&search_constraint=terms"	GO:0016051_carbohydrate_biosynthetic_process) 35 1 2.741071 -0.511514 231 259.801585 359.17 458.538415 1.554848
=HYPERLINK("http://www.godatabase.org/cgi-bin/go.cgi?query=GO:0006469&auto_wild_cards=yes&view=query&action=query&search_constraint=terms"	GO:0006469_negative_regulation_of_protein_kinase_activity) 36 1 2.664931 -0.501382 236 265.324231 365.92 466.515769 1.550508
=HYPERLINK("http://www.godatabase.org/cgi-bin/go.cgi?query=GO:0030278&auto_wild_cards=yes&view=query&action=query&search_constraint=terms"	GO:0030278_regulation_of_ossification) 36 1 2.664931 -0.501382 236 265.324231 365.92 466.515769 1.550508
=HYPERLINK("http://www.godatabase.org/cgi-bin/go.cgi?query=GO:0033673&auto_wild_cards=yes&view=query&action=query&search_constraint=terms"	GO:0033673_negative_regulation_of_kinase_activity) 36 1 2.664931 -0.501382 236 265.324231 365.92 466.515769 1.550508
=HYPERLINK("http://www.godatabase.org/cgi-bin/go.cgi?query=GO:0050851&auto_wild_cards=yes&view=query&action=query&search_constraint=terms"	GO:0050851_antigen_receptor-mediated_signaling_pathway) 36 1 2.664931 -0.501382 236 265.324231 365.92 466.515769 1.550508
=HYPERLINK("http://www.godatabase.org/cgi-bin/go.cgi?query=GO:0050900&auto_wild_cards=yes&view=query&action=query&search_constraint=terms"	GO:0050900_leukocyte_migration) 36 1 2.664931 -0.501382 236 265.324231 365.92 466.515769 1.550508
=HYPERLINK("http://www.godatabase.org/cgi-bin/go.cgi?query=GO:0050906&auto_wild_cards=yes&view=query&action=query&search_constraint=terms"	GO:0050906_detection_of_stimulus_involved_in_sensory_perception) 37 1 2.592905 -0.491582 237 269.132625 370.35 471.567375 1.562658
=HYPERLINK("http://www.godatabase.org/cgi-bin/go.cgi?query=GO:0043549&auto_wild_cards=yes&view=query&action=query&search_constraint=terms"	GO:0043549_regulation_of_kinase_activity) 112 2 1.713170 -0.486010 238 270.426414 371.98 473.533586 1.562941
=HYPERLINK("http://www.godatabase.org/cgi-bin/go.cgi?query=GO:0046907&auto_wild_cards=yes&view=query&action=query&search_constraint=terms"	GO:0046907_intracellular_transport) 194 3 1.483570 -0.482307 239 270.631939 372.34 474.048061 1.557908
=HYPERLINK("http://www.godatabase.org/cgi-bin/go.cgi?query=GO:0001570&auto_wild_cards=yes&view=query&action=query&search_constraint=terms"	GO:0001570_vasculogenesis) 38 1 2.524671 -0.482096 242 275.389176 377.83 480.270824 1.561281
=HYPERLINK("http://www.godatabase.org/cgi-bin/go.cgi?query=GO:0010975&auto_wild_cards=yes&view=query&action=query&search_constraint=terms"	GO:0010975_regulation_of_neuron_projection_development) 38 1 2.524671 -0.482096 242 275.389176 377.83 480.270824 1.561281
=HYPERLINK("http://www.godatabase.org/cgi-bin/go.cgi?query=GO:0051348&auto_wild_cards=yes&view=query&action=query&search_constraint=terms"	GO:0051348_negative_regulation_of_transferase_activity) 38 1 2.524671 -0.482096 242 275.389176 377.83 480.270824 1.561281
=HYPERLINK("http://www.godatabase.org/cgi-bin/go.cgi?query=GO:0065009&auto_wild_cards=yes&view=query&action=query&search_constraint=terms"	GO:0065009_regulation_of_molecular_function) 279 4 1.375448 -0.479799 243 276.312502 379.09 481.867498 1.560041
=HYPERLINK("http://www.godatabase.org/cgi-bin/go.cgi?query=GO:0006644&auto_wild_cards=yes&view=query&action=query&search_constraint=terms"	GO:0006644_phospholipid_metabolic_process) 39 1 2.459936 -0.472907 248 281.276809 384.73 488.183191 1.551331
=HYPERLINK("http://www.godatabase.org/cgi-bin/go.cgi?query=GO:0021953&auto_wild_cards=yes&view=query&action=query&search_constraint=terms"	GO:0021953_central_nervous_system_neuron_differentiation) 39 1 2.459936 -0.472907 248 281.276809 384.73 488.183191 1.551331
=HYPERLINK("http://www.godatabase.org/cgi-bin/go.cgi?query=GO:0031279&auto_wild_cards=yes&view=query&action=query&search_constraint=terms"	GO:0031279_regulation_of_cyclase_activity) 39 1 2.459936 -0.472907 248 281.276809 384.73 488.183191 1.551331
=HYPERLINK("http://www.godatabase.org/cgi-bin/go.cgi?query=GO:0042475&auto_wild_cards=yes&view=query&action=query&search_constraint=terms"	GO:0042475_odontogenesis_of_dentine-containing_tooth) 39 1 2.459936 -0.472907 248 281.276809 384.73 488.183191 1.551331
=HYPERLINK("http://www.godatabase.org/cgi-bin/go.cgi?query=GO:0051339&auto_wild_cards=yes&view=query&action=query&search_constraint=terms"	GO:0051339_regulation_of_lyase_activity) 39 1 2.459936 -0.472907 248 281.276809 384.73 488.183191 1.551331
=HYPERLINK("http://www.godatabase.org/cgi-bin/go.cgi?query=GO:0051338&auto_wild_cards=yes&view=query&action=query&search_constraint=terms"	GO:0051338_regulation_of_transferase_activity) 115 2 1.668478 -0.470915 249 282.518053 386.19 489.861947 1.550964
=HYPERLINK("http://www.godatabase.org/cgi-bin/go.cgi?query=GO:0048608&auto_wild_cards=yes&view=query&action=query&search_constraint=terms"	GO:0048608_reproductive_structure_development) 116 2 1.654095 -0.466012 250 284.274906 388.12 491.965094 1.552480
=HYPERLINK("http://www.godatabase.org/cgi-bin/go.cgi?query=GO:0008203&auto_wild_cards=yes&view=query&action=query&search_constraint=terms"	GO:0008203_cholesterol_metabolic_process) 40 1 2.398438 -0.464000 254 287.463707 391.9 496.336293 1.542913
=HYPERLINK("http://www.godatabase.org/cgi-bin/go.cgi?query=GO:0017015&auto_wild_cards=yes&view=query&action=query&search_constraint=terms"	GO:0017015_regulation_of_transforming_growth_factor_beta_receptor_signaling_pathway) 40 1 2.398438 -0.464000 254 287.463707 391.9 496.336293 1.542913
=HYPERLINK("http://www.godatabase.org/cgi-bin/go.cgi?query=GO:0046850&auto_wild_cards=yes&view=query&action=query&search_constraint=terms"	GO:0046850_regulation_of_bone_remodeling) 40 1 2.398438 -0.464000 254 287.463707 391.9 496.336293 1.542913
=HYPERLINK("http://www.godatabase.org/cgi-bin/go.cgi?query=GO:0051129&auto_wild_cards=yes&view=query&action=query&search_constraint=terms"	GO:0051129_negative_regulation_of_cellular_component_organization) 40 1 2.398438 -0.464000 254 287.463707 391.9 496.336293 1.542913
=HYPERLINK("http://www.godatabase.org/cgi-bin/go.cgi?query=GO:0006519&auto_wild_cards=yes&view=query&action=query&search_constraint=terms"	GO:0006519_cellular_amino_acid_and_derivative_metabolic_process) 118 2 1.626059 -0.456394 256 289.009581 393.68 498.350419 1.537812
=HYPERLINK("http://www.godatabase.org/cgi-bin/go.cgi?query=GO:0051960&auto_wild_cards=yes&view=query&action=query&search_constraint=terms"	GO:0051960_regulation_of_nervous_system_development) 118 2 1.626059 -0.456394 256 289.009581 393.68 498.350419 1.537812
=HYPERLINK("http://www.godatabase.org/cgi-bin/go.cgi?query=GO:0002429&auto_wild_cards=yes&view=query&action=query&search_constraint=terms"	GO:0002429_immune_response-activating_cell_surface_receptor_signaling_pathway) 41 1 2.339939 -0.455361 259 293.671621 399.21 504.748379 1.541351
=HYPERLINK("http://www.godatabase.org/cgi-bin/go.cgi?query=GO:0019748&auto_wild_cards=yes&view=query&action=query&search_constraint=terms"	GO:0019748_secondary_metabolic_process) 41 1 2.339939 -0.455361 259 293.671621 399.21 504.748379 1.541351
=HYPERLINK("http://www.godatabase.org/cgi-bin/go.cgi?query=GO:0031344&auto_wild_cards=yes&view=query&action=query&search_constraint=terms"	GO:0031344_regulation_of_cell_projection_organization) 41 1 2.339939 -0.455361 259 293.671621 399.21 504.748379 1.541351
=HYPERLINK("http://www.godatabase.org/cgi-bin/go.cgi?query=GO:0010769&auto_wild_cards=yes&view=query&action=query&search_constraint=terms"	GO:0010769_regulation_of_cell_morphogenesis_involved_in_differentiation) 42 1 2.284226 -0.446977 262 299.068679 405.79 512.511321 1.548817
=HYPERLINK("http://www.godatabase.org/cgi-bin/go.cgi?query=GO:0016125&auto_wild_cards=yes&view=query&action=query&search_constraint=terms"	GO:0016125_sterol_metabolic_process) 42 1 2.284226 -0.446977 262 299.068679 405.79 512.511321 1.548817
=HYPERLINK("http://www.godatabase.org/cgi-bin/go.cgi?query=GO:0042476&auto_wild_cards=yes&view=query&action=query&search_constraint=terms"	GO:0042476_odontogenesis) 42 1 2.284226 -0.446977 262 299.068679 405.79 512.511321 1.548817
=HYPERLINK("http://www.godatabase.org/cgi-bin/go.cgi?query=GO:0001894&auto_wild_cards=yes&view=query&action=query&search_constraint=terms"	GO:0001894_tissue_homeostasis) 43 1 2.231105 -0.438836 265 304.621572 412.68 520.738428 1.557283
=HYPERLINK("http://www.godatabase.org/cgi-bin/go.cgi?query=GO:0009582&auto_wild_cards=yes&view=query&action=query&search_constraint=terms"	GO:0009582_detection_of_abiotic_stimulus) 43 1 2.231105 -0.438836 265 304.621572 412.68 520.738428 1.557283
=HYPERLINK("http://www.godatabase.org/cgi-bin/go.cgi?query=GO:0019637&auto_wild_cards=yes&view=query&action=query&search_constraint=terms"	GO:0019637_organophosphate_metabolic_process) 43 1 2.231105 -0.438836 265 304.621572 412.68 520.738428 1.557283
=HYPERLINK("http://www.godatabase.org/cgi-bin/go.cgi?query=GO:0060284&auto_wild_cards=yes&view=query&action=query&search_constraint=terms"	GO:0060284_regulation_of_cell_development) 122 2 1.572746 -0.437874 266 305.786327 414.06 522.333673 1.556617
=HYPERLINK("http://www.godatabase.org/cgi-bin/go.cgi?query=GO:0048869&auto_wild_cards=yes&view=query&action=query&search_constraint=terms"	GO:0048869_cellular_developmental_process) 1113 13 1.120564 -0.431058 267 306.929650 415.46 523.990350 1.556030
=HYPERLINK("http://www.godatabase.org/cgi-bin/go.cgi?query=GO:0002768&auto_wild_cards=yes&view=query&action=query&search_constraint=terms"	GO:0002768_immune_response-regulating_cell_surface_receptor_signaling_pathway) 44 1 2.180398 -0.430926 271 311.630462 420.96 530.289538 1.553358
=HYPERLINK("http://www.godatabase.org/cgi-bin/go.cgi?query=GO:0030802&auto_wild_cards=yes&view=query&action=query&search_constraint=terms"	GO:0030802_regulation_of_cyclic_nucleotide_biosynthetic_process) 44 1 2.180398 -0.430926 271 311.630462 420.96 530.289538 1.553358
=HYPERLINK("http://www.godatabase.org/cgi-bin/go.cgi?query=GO:0030808&auto_wild_cards=yes&view=query&action=query&search_constraint=terms"	GO:0030808_regulation_of_nucleotide_biosynthetic_process) 44 1 2.180398 -0.430926 271 311.630462 420.96 530.289538 1.553358
=HYPERLINK("http://www.godatabase.org/cgi-bin/go.cgi?query=GO:0048593&auto_wild_cards=yes&view=query&action=query&search_constraint=terms"	GO:0048593_camera-type_eye_morphogenesis) 44 1 2.180398 -0.430926 271 311.630462 420.96 530.289538 1.553358
=HYPERLINK("http://www.godatabase.org/cgi-bin/go.cgi?query=GO:0009308&auto_wild_cards=yes&view=query&action=query&search_constraint=terms"	GO:0009308_amine_metabolic_process) 124 2 1.547379 -0.428957 273 312.580028 421.96 531.339972 1.545641
=HYPERLINK("http://www.godatabase.org/cgi-bin/go.cgi?query=GO:0030098&auto_wild_cards=yes&view=query&action=query&search_constraint=terms"	GO:0030098_lymphocyte_differentiation) 124 2 1.547379 -0.428957 273 312.580028 421.96 531.339972 1.545641
=HYPERLINK("http://www.godatabase.org/cgi-bin/go.cgi?query=GO:0043062&auto_wild_cards=yes&view=query&action=query&search_constraint=terms"	GO:0043062_extracellular_structure_organization) 125 2 1.535000 -0.424580 274 313.437262 422.9 532.362738 1.543431
=HYPERLINK("http://www.godatabase.org/cgi-bin/go.cgi?query=GO:0034103&auto_wild_cards=yes&view=query&action=query&search_constraint=terms"	GO:0034103_regulation_of_tissue_remodeling) 45 1 2.131944 -0.423237 275 314.965992 424.46 533.954008 1.543491
=HYPERLINK("http://www.godatabase.org/cgi-bin/go.cgi?query=GO:0007612&auto_wild_cards=yes&view=query&action=query&search_constraint=terms"	GO:0007612_learning) 46 1 2.085598 -0.415759 279 318.677808 428.46 538.242192 1.535699
=HYPERLINK("http://www.godatabase.org/cgi-bin/go.cgi?query=GO:0009581&auto_wild_cards=yes&view=query&action=query&search_constraint=terms"	GO:0009581_detection_of_external_stimulus) 46 1 2.085598 -0.415759 279 318.677808 428.46 538.242192 1.535699
=HYPERLINK("http://www.godatabase.org/cgi-bin/go.cgi?query=GO:0030218&auto_wild_cards=yes&view=query&action=query&search_constraint=terms"	GO:0030218_erythrocyte_differentiation) 46 1 2.085598 -0.415759 279 318.677808 428.46 538.242192 1.535699
=HYPERLINK("http://www.godatabase.org/cgi-bin/go.cgi?query=GO:0046631&auto_wild_cards=yes&view=query&action=query&search_constraint=terms"	GO:0046631_alpha-beta_T_cell_activation) 46 1 2.085598 -0.415759 279 318.677808 428.46 538.242192 1.535699
=HYPERLINK("http://www.godatabase.org/cgi-bin/go.cgi?query=GO:0050877&auto_wild_cards=yes&view=query&action=query&search_constraint=terms"	GO:0050877_neurological_system_process) 390 5 1.229968 -0.415312 280 318.820651 428.58 538.339349 1.530643
=HYPERLINK("http://www.godatabase.org/cgi-bin/go.cgi?query=GO:0001655&auto_wild_cards=yes&view=query&action=query&search_constraint=terms"	GO:0001655_urogenital_system_development) 128 2 1.499023 -0.411767 281 319.408436 429.26 539.111564 1.527616
=HYPERLINK("http://www.godatabase.org/cgi-bin/go.cgi?query=GO:0002757&auto_wild_cards=yes&view=query&action=query&search_constraint=terms"	GO:0002757_immune_response-activating_signal_transduction) 47 1 2.041223 -0.408483 287 322.760958 433.03 543.299042 1.508815
=HYPERLINK("http://www.godatabase.org/cgi-bin/go.cgi?query=GO:0006140&auto_wild_cards=yes&view=query&action=query&search_constraint=terms"	GO:0006140_regulation_of_nucleotide_metabolic_process) 47 1 2.041223 -0.408483 287 322.760958 433.03 543.299042 1.508815
=HYPERLINK("http://www.godatabase.org/cgi-bin/go.cgi?query=GO:0030183&auto_wild_cards=yes&view=query&action=query&search_constraint=terms"	GO:0030183_B_cell_differentiation) 47 1 2.041223 -0.408483 287 322.760958 433.03 543.299042 1.508815
=HYPERLINK("http://www.godatabase.org/cgi-bin/go.cgi?query=GO:0030799&auto_wild_cards=yes&view=query&action=query&search_constraint=terms"	GO:0030799_regulation_of_cyclic_nucleotide_metabolic_process) 47 1 2.041223 -0.408483 287 322.760958 433.03 543.299042 1.508815
=HYPERLINK("http://www.godatabase.org/cgi-bin/go.cgi?query=GO:0034754&auto_wild_cards=yes&view=query&action=query&search_constraint=terms"	GO:0034754_cellular_hormone_metabolic_process) 47 1 2.041223 -0.408483 287 322.760958 433.03 543.299042 1.508815
=HYPERLINK("http://www.godatabase.org/cgi-bin/go.cgi?query=GO:0048871&auto_wild_cards=yes&view=query&action=query&search_constraint=terms"	GO:0048871_multicellular_organismal_homeostasis) 47 1 2.041223 -0.408483 287 322.760958 433.03 543.299042 1.508815
=HYPERLINK("http://www.godatabase.org/cgi-bin/go.cgi?query=GO:0009101&auto_wild_cards=yes&view=query&action=query&search_constraint=terms"	GO:0009101_glycoprotein_biosynthetic_process) 48 1 1.998698 -0.401400 290 327.017606 437.88 548.742394 1.509931
=HYPERLINK("http://www.godatabase.org/cgi-bin/go.cgi?query=GO:0034504&auto_wild_cards=yes&view=query&action=query&search_constraint=terms"	GO:0034504_protein_localization_in_nucleus) 48 1 1.998698 -0.401400 290 327.017606 437.88 548.742394 1.509931
=HYPERLINK("http://www.godatabase.org/cgi-bin/go.cgi?query=GO:0046849&auto_wild_cards=yes&view=query&action=query&search_constraint=terms"	GO:0046849_bone_remodeling) 48 1 1.998698 -0.401400 290 327.017606 437.88 548.742394 1.509931
=HYPERLINK("http://www.godatabase.org/cgi-bin/go.cgi?query=GO:0007423&auto_wild_cards=yes&view=query&action=query&search_constraint=terms"	GO:0007423_sensory_organ_development) 219 3 1.314212 -0.396294 291 327.776118 438.65 549.523882 1.507388
=HYPERLINK("http://www.godatabase.org/cgi-bin/go.cgi?query=GO:0034101&auto_wild_cards=yes&view=query&action=query&search_constraint=terms"	GO:0034101_erythrocyte_homeostasis) 49 1 1.957908 -0.394502 292 331.455462 442.61 553.764538 1.515788
=HYPERLINK("http://www.godatabase.org/cgi-bin/go.cgi?query=GO:0016310&auto_wild_cards=yes&view=query&action=query&search_constraint=terms"	GO:0016310_phosphorylation) 309 4 1.241909 -0.393669 293 331.681900 442.83 553.978100 1.511365
=HYPERLINK("http://www.godatabase.org/cgi-bin/go.cgi?query=GO:0009190&auto_wild_cards=yes&view=query&action=query&search_constraint=terms"	GO:0009190_cyclic_nucleotide_biosynthetic_process) 50 1 1.918750 -0.387781 295 335.120432 446.66 558.199568 1.514102
=HYPERLINK("http://www.godatabase.org/cgi-bin/go.cgi?query=GO:0051606&auto_wild_cards=yes&view=query&action=query&search_constraint=terms"	GO:0051606_detection_of_stimulus) 50 1 1.918750 -0.387781 295 335.120432 446.66 558.199568 1.514102
=HYPERLINK("http://www.godatabase.org/cgi-bin/go.cgi?query=GO:0007283&auto_wild_cards=yes&view=query&action=query&search_constraint=terms"	GO:0007283_spermatogenesis) 134 2 1.431903 -0.387495 297 335.492646 447.14 558.787354 1.505522
=HYPERLINK("http://www.godatabase.org/cgi-bin/go.cgi?query=GO:0048232&auto_wild_cards=yes&view=query&action=query&search_constraint=terms"	GO:0048232_male_gamete_generation) 134 2 1.431903 -0.387495 297 335.492646 447.14 558.787354 1.505522
=HYPERLINK("http://www.godatabase.org/cgi-bin/go.cgi?query=GO:0009653&auto_wild_cards=yes&view=query&action=query&search_constraint=terms"	GO:0009653_anatomical_structure_morphogenesis) 958 11 1.101579 -0.382778 298 335.918545 447.6 559.281455 1.502013
=HYPERLINK("http://www.godatabase.org/cgi-bin/go.cgi?query=GO:0002764&auto_wild_cards=yes&view=query&action=query&search_constraint=terms"	GO:0002764_immune_response-regulating_signal_transduction) 51 1 1.881127 -0.381230 299 338.841103 450.69 562.538897 1.507324
=HYPERLINK("http://www.godatabase.org/cgi-bin/go.cgi?query=GO:0009124&auto_wild_cards=yes&view=query&action=query&search_constraint=terms"	GO:0009124_nucleoside_monophosphate_biosynthetic_process) 52 1 1.844952 -0.374843 300 341.389928 453.44 565.490072 1.511467
=HYPERLINK("http://www.godatabase.org/cgi-bin/go.cgi?query=GO:0030154&auto_wild_cards=yes&view=query&action=query&search_constraint=terms"	GO:0030154_cell_differentiation) 1060 12 1.086085 -0.370007 301 342.155105 454.26 566.364895 1.509169
=HYPERLINK("http://www.godatabase.org/cgi-bin/go.cgi?query=GO:0030031&auto_wild_cards=yes&view=query&action=query&search_constraint=terms"	GO:0030031_cell_projection_assembly) 53 1 1.810142 -0.368613 304 345.077054 457.62 570.162946 1.505329
=HYPERLINK("http://www.godatabase.org/cgi-bin/go.cgi?query=GO:0046942&auto_wild_cards=yes&view=query&action=query&search_constraint=terms"	GO:0046942_carboxylic_acid_transport) 53 1 1.810142 -0.368613 304 345.077054 457.62 570.162946 1.505329
=HYPERLINK("http://www.godatabase.org/cgi-bin/go.cgi?query=GO:0055085&auto_wild_cards=yes&view=query&action=query&search_constraint=terms"	GO:0055085_transmembrane_transport) 53 1 1.810142 -0.368613 304 345.077054 457.62 570.162946 1.505329
=HYPERLINK("http://www.godatabase.org/cgi-bin/go.cgi?query=GO:0034613&auto_wild_cards=yes&view=query&action=query&search_constraint=terms"	GO:0034613_cellular_protein_localization) 139 2 1.380396 -0.368546 305 345.605671 458.23 570.854329 1.502393
=HYPERLINK("http://www.godatabase.org/cgi-bin/go.cgi?query=GO:0002376&auto_wild_cards=yes&view=query&action=query&search_constraint=terms"	GO:0002376_immune_system_process) 505 6 1.139851 -0.363571 306 346.695310 459.32 571.944690 1.501046
=HYPERLINK("http://www.godatabase.org/cgi-bin/go.cgi?query=GO:0002253&auto_wild_cards=yes&view=query&action=query&search_constraint=terms"	GO:0002253_activation_of_immune_response) 54 1 1.776620 -0.362534 311 349.567785 462.21 574.852215 1.486206
=HYPERLINK("http://www.godatabase.org/cgi-bin/go.cgi?query=GO:0006164&auto_wild_cards=yes&view=query&action=query&search_constraint=terms"	GO:0006164_purine_nucleotide_biosynthetic_process) 54 1 1.776620 -0.362534 311 349.567785 462.21 574.852215 1.486206
=HYPERLINK("http://www.godatabase.org/cgi-bin/go.cgi?query=GO:0015849&auto_wild_cards=yes&view=query&action=query&search_constraint=terms"	GO:0015849_organic_acid_transport) 54 1 1.776620 -0.362534 311 349.567785 462.21 574.852215 1.486206
=HYPERLINK("http://www.godatabase.org/cgi-bin/go.cgi?query=GO:0043405&auto_wild_cards=yes&view=query&action=query&search_constraint=terms"	GO:0043405_regulation_of_MAP_kinase_activity) 54 1 1.776620 -0.362534 311 349.567785 462.21 574.852215 1.486206
=HYPERLINK("http://www.godatabase.org/cgi-bin/go.cgi?query=GO:0044271&auto_wild_cards=yes&view=query&action=query&search_constraint=terms"	GO:0044271_nitrogen_compound_biosynthetic_process) 54 1 1.776620 -0.362534 311 349.567785 462.21 574.852215 1.486206
=HYPERLINK("http://www.godatabase.org/cgi-bin/go.cgi?query=GO:0003006&auto_wild_cards=yes&view=query&action=query&search_constraint=terms"	GO:0003006_reproductive_developmental_process) 141 2 1.360816 -0.361270 313 350.208271 462.82 575.431729 1.478658
=HYPERLINK("http://www.godatabase.org/cgi-bin/go.cgi?query=GO:0070727&auto_wild_cards=yes&view=query&action=query&search_constraint=terms"	GO:0070727_cellular_macromolecule_localization) 141 2 1.360816 -0.361270 313 350.208271 462.82 575.431729 1.478658
=HYPERLINK("http://www.godatabase.org/cgi-bin/go.cgi?query=GO:0006310&auto_wild_cards=yes&view=query&action=query&search_constraint=terms"	GO:0006310_DNA_recombination) 55 1 1.744318 -0.356600 314 352.459498 465.53 578.600502 1.482580
=HYPERLINK("http://www.godatabase.org/cgi-bin/go.cgi?query=GO:0050790&auto_wild_cards=yes&view=query&action=query&search_constraint=terms"	GO:0050790_regulation_of_catalytic_activity) 233 3 1.235247 -0.355394 315 352.888821 466.09 579.291179 1.479651
=HYPERLINK("http://www.godatabase.org/cgi-bin/go.cgi?query=GO:0016477&auto_wild_cards=yes&view=query&action=query&search_constraint=terms"	GO:0016477_cell_migration) 234 3 1.229968 -0.352647 316 353.291719 466.56 579.828281 1.476456
=HYPERLINK("http://www.godatabase.org/cgi-bin/go.cgi?query=GO:0009187&auto_wild_cards=yes&view=query&action=query&search_constraint=terms"	GO:0009187_cyclic_nucleotide_metabolic_process) 56 1 1.713170 -0.350807 319 356.002439 469.56 583.117561 1.471975
=HYPERLINK("http://www.godatabase.org/cgi-bin/go.cgi?query=GO:0046486&auto_wild_cards=yes&view=query&action=query&search_constraint=terms"	GO:0046486_glycerolipid_metabolic_process) 56 1 1.713170 -0.350807 319 356.002439 469.56 583.117561 1.471975
=HYPERLINK("http://www.godatabase.org/cgi-bin/go.cgi?query=GO:0050678&auto_wild_cards=yes&view=query&action=query&search_constraint=terms"	GO:0050678_regulation_of_epithelial_cell_proliferation) 56 1 1.713170 -0.350807 319 356.002439 469.56 583.117561 1.471975
=HYPERLINK("http://www.godatabase.org/cgi-bin/go.cgi?query=GO:0045596&auto_wild_cards=yes&view=query&action=query&search_constraint=terms"	GO:0045596_negative_regulation_of_cell_differentiation) 144 2 1.332465 -0.350666 320 356.397200 470.03 583.662800 1.468844
=HYPERLINK("http://www.godatabase.org/cgi-bin/go.cgi?query=GO:0000226&auto_wild_cards=yes&view=query&action=query&search_constraint=terms"	GO:0000226_microtubule_cytoskeleton_organization) 57 1 1.683114 -0.345148 324 361.047532 475.14 589.232468 1.466481
=HYPERLINK("http://www.godatabase.org/cgi-bin/go.cgi?query=GO:0033365&auto_wild_cards=yes&view=query&action=query&search_constraint=terms"	GO:0033365_protein_localization_in_organelle) 57 1 1.683114 -0.345148 324 361.047532 475.14 589.232468 1.466481
=HYPERLINK("http://www.godatabase.org/cgi-bin/go.cgi?query=GO:0043523&auto_wild_cards=yes&view=query&action=query&search_constraint=terms"	GO:0043523_regulation_of_neuron_apoptosis) 57 1 1.683114 -0.345148 324 361.047532 475.14 589.232468 1.466481
=HYPERLINK("http://www.godatabase.org/cgi-bin/go.cgi?query=GO:0045444&auto_wild_cards=yes&view=query&action=query&search_constraint=terms"	GO:0045444_fat_cell_differentiation) 57 1 1.683114 -0.345148 324 361.047532 475.14 589.232468 1.466481
=HYPERLINK("http://www.godatabase.org/cgi-bin/go.cgi?query=GO:0044085&auto_wild_cards=yes&view=query&action=query&search_constraint=terms"	GO:0044085_cellular_component_biogenesis) 237 3 1.214399 -0.344538 325 361.533396 475.62 589.706604 1.463446
=HYPERLINK("http://www.godatabase.org/cgi-bin/go.cgi?query=GO:0003008&auto_wild_cards=yes&view=query&action=query&search_constraint=terms"	GO:0003008_system_process) 516 6 1.115552 -0.342731 326 362.243197 476.65 591.056803 1.462117
=HYPERLINK("http://www.godatabase.org/cgi-bin/go.cgi?query=GO:0006928&auto_wild_cards=yes&view=query&action=query&search_constraint=terms"	GO:0006928_cell_motion) 330 4 1.162879 -0.342680 328 362.665088 477.17 591.674912 1.454787
=HYPERLINK("http://www.godatabase.org/cgi-bin/go.cgi?query=GO:0051674&auto_wild_cards=yes&view=query&action=query&search_constraint=terms"	GO:0051674_localization_of_cell) 330 4 1.162879 -0.342680 328 362.665088 477.17 591.674912 1.454787
=HYPERLINK("http://www.godatabase.org/cgi-bin/go.cgi?query=GO:0051093&auto_wild_cards=yes&view=query&action=query&search_constraint=terms"	GO:0051093_negative_regulation_of_developmental_process) 331 4 1.159366 -0.340421 329 363.622339 478.2 592.777661 1.453495
=HYPERLINK("http://www.godatabase.org/cgi-bin/go.cgi?query=GO:0033043&auto_wild_cards=yes&view=query&action=query&search_constraint=terms"	GO:0033043_regulation_of_organelle_organization) 58 1 1.654095 -0.339620 331 365.076120 479.73 594.383880 1.449335
=HYPERLINK("http://www.godatabase.org/cgi-bin/go.cgi?query=GO:0034622&auto_wild_cards=yes&view=query&action=query&search_constraint=terms"	GO:0034622_cellular_macromolecular_complex_assembly) 58 1 1.654095 -0.339620 331 365.076120 479.73 594.383880 1.449335
=HYPERLINK("http://www.godatabase.org/cgi-bin/go.cgi?query=GO:0048469&auto_wild_cards=yes&view=query&action=query&search_constraint=terms"	GO:0048469_cell_maturation) 59 1 1.626059 -0.334217 332 367.523042 482.34 597.156958 1.452831
=HYPERLINK("http://www.godatabase.org/cgi-bin/go.cgi?query=GO:0009123&auto_wild_cards=yes&view=query&action=query&search_constraint=terms"	GO:0009123_nucleoside_monophosphate_metabolic_process) 60 1 1.598958 -0.328935 333 368.356165 483.25 598.143835 1.451201
=HYPERLINK("http://www.godatabase.org/cgi-bin/go.cgi?query=GO:0009991&auto_wild_cards=yes&view=query&action=query&search_constraint=terms"	GO:0009991_response_to_extracellular_stimulus) 61 1 1.572746 -0.323771 334 370.944453 486.13 601.315547 1.455479
=HYPERLINK("http://www.godatabase.org/cgi-bin/go.cgi?query=GO:0007399&auto_wild_cards=yes&view=query&action=query&search_constraint=terms"	GO:0007399_nervous_system_development) 621 7 1.081421 -0.323439 335 371.031195 486.23 601.428805 1.451433
=HYPERLINK("http://www.godatabase.org/cgi-bin/go.cgi?query=GO:0022604&auto_wild_cards=yes&view=query&action=query&search_constraint=terms"	GO:0022604_regulation_of_cell_morphogenesis) 62 1 1.547379 -0.318719 336 376.060051 492.07 608.079949 1.464494
=HYPERLINK("http://www.godatabase.org/cgi-bin/go.cgi?query=GO:0009165&auto_wild_cards=yes&view=query&action=query&search_constraint=terms"	GO:0009165_nucleotide_biosynthetic_process) 63 1 1.522817 -0.313777 338 379.867344 496.1 612.332656 1.467751
=HYPERLINK("http://www.godatabase.org/cgi-bin/go.cgi?query=GO:0051216&auto_wild_cards=yes&view=query&action=query&search_constraint=terms"	GO:0051216_cartilage_development) 63 1 1.522817 -0.313777 338 379.867344 496.1 612.332656 1.467751
=HYPERLINK("http://www.godatabase.org/cgi-bin/go.cgi?query=GO:0055074&auto_wild_cards=yes&view=query&action=query&search_constraint=terms"	GO:0055074_calcium_ion_homeostasis) 64 1 1.499023 -0.308941 339 382.342892 498.82 615.297108 1.471445
=HYPERLINK("http://www.godatabase.org/cgi-bin/go.cgi?query=GO:0051704&auto_wild_cards=yes&view=query&action=query&search_constraint=terms"	GO:0051704_multi-organism_process) 157 2 1.222134 -0.308640 340 382.656679 499.14 615.623321 1.468059
=HYPERLINK("http://www.godatabase.org/cgi-bin/go.cgi?query=GO:0043086&auto_wild_cards=yes&view=query&action=query&search_constraint=terms"	GO:0043086_negative_regulation_of_catalytic_activity) 65 1 1.475962 -0.304208 341 385.367538 502.16 618.952462 1.472610
=HYPERLINK("http://www.godatabase.org/cgi-bin/go.cgi?query=GO:0051128&auto_wild_cards=yes&view=query&action=query&search_constraint=terms"	GO:0051128_regulation_of_cellular_component_organization) 160 2 1.199219 -0.299769 342 387.048835 503.84 620.631165 1.473216
=HYPERLINK("http://www.godatabase.org/cgi-bin/go.cgi?query=GO:0007179&auto_wild_cards=yes&view=query&action=query&search_constraint=terms"	GO:0007179_transforming_growth_factor_beta_receptor_signaling_pathway) 66 1 1.453598 -0.299574 345 389.131880 506.22 623.308120 1.467304
=HYPERLINK("http://www.godatabase.org/cgi-bin/go.cgi?query=GO:0045860&auto_wild_cards=yes&view=query&action=query&search_constraint=terms"	GO:0045860_positive_regulation_of_protein_kinase_activity) 66 1 1.453598 -0.299574 345 389.131880 506.22 623.308120 1.467304
=HYPERLINK("http://www.godatabase.org/cgi-bin/go.cgi?query=GO:0051402&auto_wild_cards=yes&view=query&action=query&search_constraint=terms"	GO:0051402_neuron_apoptosis) 66 1 1.453598 -0.299574 345 389.131880 506.22 623.308120 1.467304
=HYPERLINK("http://www.godatabase.org/cgi-bin/go.cgi?query=GO:0002521&auto_wild_cards=yes&view=query&action=query&search_constraint=terms"	GO:0002521_leukocyte_differentiation) 161 2 1.191770 -0.296876 346 389.887598 507.04 624.192402 1.465434
=HYPERLINK("http://www.godatabase.org/cgi-bin/go.cgi?query=GO:0048870&auto_wild_cards=yes&view=query&action=query&search_constraint=terms"	GO:0048870_cell_motility) 257 3 1.119893 -0.295158 347 390.581536 507.79 624.998464 1.463372
=HYPERLINK("http://www.godatabase.org/cgi-bin/go.cgi?query=GO:0003007&auto_wild_cards=yes&view=query&action=query&search_constraint=terms"	GO:0003007_heart_morphogenesis) 67 1 1.431903 -0.295035 349 392.381977 509.47 626.558023 1.459799
=HYPERLINK("http://www.godatabase.org/cgi-bin/go.cgi?query=GO:0042445&auto_wild_cards=yes&view=query&action=query&search_constraint=terms"	GO:0042445_hormone_metabolic_process) 67 1 1.431903 -0.295035 349 392.381977 509.47 626.558023 1.459799
=HYPERLINK("http://www.godatabase.org/cgi-bin/go.cgi?query=GO:0009628&auto_wild_cards=yes&view=query&action=query&search_constraint=terms"	GO:0009628_response_to_abiotic_stimulus) 162 2 1.184414 -0.294014 350 392.908358 509.99 627.071642 1.457114
=HYPERLINK("http://www.godatabase.org/cgi-bin/go.cgi?query=GO:0019932&auto_wild_cards=yes&view=query&action=query&search_constraint=terms"	GO:0019932_second-messenger-mediated_signaling) 68 1 1.410846 -0.290591 351 395.009676 512.45 629.890324 1.459972
=HYPERLINK("http://www.godatabase.org/cgi-bin/go.cgi?query=GO:0042325&auto_wild_cards=yes&view=query&action=query&search_constraint=terms"	GO:0042325_regulation_of_phosphorylation) 164 2 1.169970 -0.288381 352 395.649342 512.93 630.210658 1.457187
=HYPERLINK("http://www.godatabase.org/cgi-bin/go.cgi?query=GO:0006816&auto_wild_cards=yes&view=query&action=query&search_constraint=terms"	GO:0006816_calcium_ion_transport) 69 1 1.390399 -0.286236 354 397.387235 514.76 632.132765 1.454124
=HYPERLINK("http://www.godatabase.org/cgi-bin/go.cgi?query=GO:0055065&auto_wild_cards=yes&view=query&action=query&search_constraint=terms"	GO:0055065_metal_ion_homeostasis) 69 1 1.390399 -0.286236 354 397.387235 514.76 632.132765 1.454124
=HYPERLINK("http://www.godatabase.org/cgi-bin/go.cgi?query=GO:0019220&auto_wild_cards=yes&view=query&action=query&search_constraint=terms"	GO:0019220_regulation_of_phosphate_metabolic_process) 165 2 1.162879 -0.285609 356 398.547089 515.68 632.812911 1.448539
=HYPERLINK("http://www.godatabase.org/cgi-bin/go.cgi?query=GO:0051174&auto_wild_cards=yes&view=query&action=query&search_constraint=terms"	GO:0051174_regulation_of_phosphorus_metabolic_process) 165 2 1.162879 -0.285609 356 398.547089 515.68 632.812911 1.448539
=HYPERLINK("http://www.godatabase.org/cgi-bin/go.cgi?query=GO:0007611&auto_wild_cards=yes&view=query&action=query&search_constraint=terms"	GO:0007611_learning_or_memory) 70 1 1.370536 -0.281969 360 401.307637 518.47 635.632363 1.440194
=HYPERLINK("http://www.godatabase.org/cgi-bin/go.cgi?query=GO:0009617&auto_wild_cards=yes&view=query&action=query&search_constraint=terms"	GO:0009617_response_to_bacterium) 70 1 1.370536 -0.281969 360 401.307637 518.47 635.632363 1.440194
=HYPERLINK("http://www.godatabase.org/cgi-bin/go.cgi?query=GO:0048592&auto_wild_cards=yes&view=query&action=query&search_constraint=terms"	GO:0048592_eye_morphogenesis) 70 1 1.370536 -0.281969 360 401.307637 518.47 635.632363 1.440194
=HYPERLINK("http://www.godatabase.org/cgi-bin/go.cgi?query=GO:0070838&auto_wild_cards=yes&view=query&action=query&search_constraint=terms"	GO:0070838_divalent_metal_ion_transport) 70 1 1.370536 -0.281969 360 401.307637 518.47 635.632363 1.440194
=HYPERLINK("http://www.godatabase.org/cgi-bin/go.cgi?query=GO:0006913&auto_wild_cards=yes&view=query&action=query&search_constraint=terms"	GO:0006913_nucleocytoplasmic_transport) 71 1 1.351232 -0.277787 363 405.313402 522.94 640.566598 1.440606
=HYPERLINK("http://www.godatabase.org/cgi-bin/go.cgi?query=GO:0009100&auto_wild_cards=yes&view=query&action=query&search_constraint=terms"	GO:0009100_glycoprotein_metabolic_process) 71 1 1.351232 -0.277787 363 405.313402 522.94 640.566598 1.440606
=HYPERLINK("http://www.godatabase.org/cgi-bin/go.cgi?query=GO:0033674&auto_wild_cards=yes&view=query&action=query&search_constraint=terms"	GO:0033674_positive_regulation_of_kinase_activity) 71 1 1.351232 -0.277787 363 405.313402 522.94 640.566598 1.440606
=HYPERLINK("http://www.godatabase.org/cgi-bin/go.cgi?query=GO:0051169&auto_wild_cards=yes&view=query&action=query&search_constraint=terms"	GO:0051169_nuclear_transport) 72 1 1.332465 -0.273688 365 408.650833 526.63 644.609167 1.442822
=HYPERLINK("http://www.godatabase.org/cgi-bin/go.cgi?query=GO:0051347&auto_wild_cards=yes&view=query&action=query&search_constraint=terms"	GO:0051347_positive_regulation_of_transferase_activity) 72 1 1.332465 -0.273688 365 408.650833 526.63 644.609167 1.442822
=HYPERLINK("http://www.godatabase.org/cgi-bin/go.cgi?query=GO:0006163&auto_wild_cards=yes&view=query&action=query&search_constraint=terms"	GO:0006163_purine_nucleotide_metabolic_process) 73 1 1.314212 -0.269669 367 411.918006 530.21 648.501994 1.444714
=HYPERLINK("http://www.godatabase.org/cgi-bin/go.cgi?query=GO:0006936&auto_wild_cards=yes&view=query&action=query&search_constraint=terms"	GO:0006936_muscle_contraction) 73 1 1.314212 -0.269669 367 411.918006 530.21 648.501994 1.444714
=HYPERLINK("http://www.godatabase.org/cgi-bin/go.cgi?query=GO:0045944&auto_wild_cards=yes&view=query&action=query&search_constraint=terms"	GO:0045944_positive_regulation_of_transcription_from_RNA_polymerase_II_promoter) 269 3 1.069935 -0.269051 368 412.196089 530.45 648.703911 1.441440
=HYPERLINK("http://www.godatabase.org/cgi-bin/go.cgi?query=GO:0048771&auto_wild_cards=yes&view=query&action=query&search_constraint=terms"	GO:0048771_tissue_remodeling) 74 1 1.296453 -0.265728 369 413.863608 532.32 650.776392 1.442602
=HYPERLINK("http://www.godatabase.org/cgi-bin/go.cgi?query=GO:0044093&auto_wild_cards=yes&view=query&action=query&search_constraint=terms"	GO:0044093_positive_regulation_of_molecular_function) 173 2 1.109104 -0.264465 370 414.925156 533.52 652.114844 1.441946
=HYPERLINK("http://www.godatabase.org/cgi-bin/go.cgi?query=GO:0051641&auto_wild_cards=yes&view=query&action=query&search_constraint=terms"	GO:0051641_cellular_localization) 370 4 1.037162 -0.262671 371 415.162972 533.76 652.357028 1.438706
=HYPERLINK("http://www.godatabase.org/cgi-bin/go.cgi?query=GO:0007281&auto_wild_cards=yes&view=query&action=query&search_constraint=terms"	GO:0007281_germ_cell_development) 75 1 1.279167 -0.261863 373 416.445159 535.19 653.934841 1.434826
=HYPERLINK("http://www.godatabase.org/cgi-bin/go.cgi?query=GO:0051050&auto_wild_cards=yes&view=query&action=query&search_constraint=terms"	GO:0051050_positive_regulation_of_transport) 75 1 1.279167 -0.261863 373 416.445159 535.19 653.934841 1.434826
=HYPERLINK("http://www.godatabase.org/cgi-bin/go.cgi?query=GO:0003012&auto_wild_cards=yes&view=query&action=query&search_constraint=terms"	GO:0003012_muscle_system_process) 76 1 1.262336 -0.258072 375 419.635068 538.49 657.344932 1.435973
=HYPERLINK("http://www.godatabase.org/cgi-bin/go.cgi?query=GO:0034621&auto_wild_cards=yes&view=query&action=query&search_constraint=terms"	GO:0034621_cellular_macromolecular_complex_subunit_organization) 76 1 1.262336 -0.258072 375 419.635068 538.49 657.344932 1.435973
=HYPERLINK("http://www.godatabase.org/cgi-bin/go.cgi?query=GO:0001890&auto_wild_cards=yes&view=query&action=query&search_constraint=terms"	GO:0001890_placenta_development) 77 1 1.245942 -0.254352 376 421.280071 540.27 659.259929 1.436888
=HYPERLINK("http://www.godatabase.org/cgi-bin/go.cgi?query=GO:0043069&auto_wild_cards=yes&view=query&action=query&search_constraint=terms"	GO:0043069_negative_regulation_of_programmed_cell_death) 179 2 1.071927 -0.249732 378 425.233666 544.24 663.246334 1.439788
=HYPERLINK("http://www.godatabase.org/cgi-bin/go.cgi?query=GO:0060548&auto_wild_cards=yes&view=query&action=query&search_constraint=terms"	GO:0060548_negative_regulation_of_cell_death) 179 2 1.071927 -0.249732 378 425.233666 544.24 663.246334 1.439788
=HYPERLINK("http://www.godatabase.org/cgi-bin/go.cgi?query=GO:0015674&auto_wild_cards=yes&view=query&action=query&search_constraint=terms"	GO:0015674_di-__tri-valent_inorganic_cation_transport) 79 1 1.214399 -0.247119 379 427.656927 546.46 665.263073 1.441847
=HYPERLINK("http://www.godatabase.org/cgi-bin/go.cgi?query=GO:0000278&auto_wild_cards=yes&view=query&action=query&search_constraint=terms"	GO:0000278_mitotic_cell_cycle) 80 1 1.199219 -0.243603 381 430.241430 549.23 668.218570 1.441549
=HYPERLINK("http://www.godatabase.org/cgi-bin/go.cgi?query=GO:0044092&auto_wild_cards=yes&view=query&action=query&search_constraint=terms"	GO:0044092_negative_regulation_of_molecular_function) 80 1 1.199219 -0.243603 381 430.241430 549.23 668.218570 1.441549
=HYPERLINK("http://www.godatabase.org/cgi-bin/go.cgi?query=GO:0021700&auto_wild_cards=yes&view=query&action=query&search_constraint=terms"	GO:0021700_developmental_maturation) 81 1 1.184414 -0.240151 382 431.471534 550.53 669.588466 1.441178
=HYPERLINK("http://www.godatabase.org/cgi-bin/go.cgi?query=GO:0007411&auto_wild_cards=yes&view=query&action=query&search_constraint=terms"	GO:0007411_axon_guidance) 82 1 1.169970 -0.236762 384 434.603569 553.78 672.956431 1.442135
=HYPERLINK("http://www.godatabase.org/cgi-bin/go.cgi?query=GO:0008202&auto_wild_cards=yes&view=query&action=query&search_constraint=terms"	GO:0008202_steroid_metabolic_process) 82 1 1.169970 -0.236762 384 434.603569 553.78 672.956431 1.442135
=HYPERLINK("http://www.godatabase.org/cgi-bin/go.cgi?query=GO:0048513&auto_wild_cards=yes&view=query&action=query&search_constraint=terms"	GO:0048513_organ_development) 1365 14 0.983974 -0.234036 385 435.525916 554.82 674.114084 1.441091
=HYPERLINK("http://www.godatabase.org/cgi-bin/go.cgi?query=GO:0007017&auto_wild_cards=yes&view=query&action=query&search_constraint=terms"	GO:0007017_microtubule-based_process) 83 1 1.155873 -0.233434 386 438.326646 557.86 677.393354 1.445233
=HYPERLINK("http://www.godatabase.org/cgi-bin/go.cgi?query=GO:0006605&auto_wild_cards=yes&view=query&action=query&search_constraint=terms"	GO:0006605_protein_targeting) 86 1 1.115552 -0.223800 388 444.297013 563.85 683.402987 1.453222
=HYPERLINK("http://www.godatabase.org/cgi-bin/go.cgi?query=GO:0034641&auto_wild_cards=yes&view=query&action=query&search_constraint=terms"	GO:0034641_cellular_nitrogen_compound_metabolic_process) 86 1 1.115552 -0.223800 388 444.297013 563.85 683.402987 1.453222
=HYPERLINK("http://www.godatabase.org/cgi-bin/go.cgi?query=GO:0007178&auto_wild_cards=yes&view=query&action=query&search_constraint=terms"	GO:0007178_transmembrane_receptor_protein_serine_threonine_kinase_signaling_pathway) 87 1 1.102730 -0.220702 391 447.206880 566.86 686.513120 1.449770
=HYPERLINK("http://www.godatabase.org/cgi-bin/go.cgi?query=GO:0016337&auto_wild_cards=yes&view=query&action=query&search_constraint=terms"	GO:0016337_cell-cell_adhesion) 87 1 1.102730 -0.220702 391 447.206880 566.86 686.513120 1.449770
=HYPERLINK("http://www.godatabase.org/cgi-bin/go.cgi?query=GO:0050778&auto_wild_cards=yes&view=query&action=query&search_constraint=terms"	GO:0050778_positive_regulation_of_immune_response) 87 1 1.102730 -0.220702 391 447.206880 566.86 686.513120 1.449770
=HYPERLINK("http://www.godatabase.org/cgi-bin/go.cgi?query=GO:0040011&auto_wild_cards=yes&view=query&action=query&search_constraint=terms"	GO:0040011_locomotion) 295 3 0.975636 -0.220142 392 448.441351 568.04 687.638649 1.449082
=HYPERLINK("http://www.godatabase.org/cgi-bin/go.cgi?query=GO:0001503&auto_wild_cards=yes&view=query&action=query&search_constraint=terms"	GO:0001503_ossification) 88 1 1.090199 -0.217657 394 449.778485 569.46 689.141515 1.445330
=HYPERLINK("http://www.godatabase.org/cgi-bin/go.cgi?query=GO:0048754&auto_wild_cards=yes&view=query&action=query&search_constraint=terms"	GO:0048754_branching_morphogenesis_of_a_tube) 88 1 1.090199 -0.217657 394 449.778485 569.46 689.141515 1.445330
=HYPERLINK("http://www.godatabase.org/cgi-bin/go.cgi?query=GO:0007507&auto_wild_cards=yes&view=query&action=query&search_constraint=terms"	GO:0007507_heart_development) 195 2 0.983974 -0.214601 395 451.505246 570.97 690.434754 1.445494
=HYPERLINK("http://www.godatabase.org/cgi-bin/go.cgi?query=GO:0030324&auto_wild_cards=yes&view=query&action=query&search_constraint=terms"	GO:0030324_lung_development) 90 1 1.065972 -0.211723 397 453.785125 573.31 692.834875 1.444106
=HYPERLINK("http://www.godatabase.org/cgi-bin/go.cgi?query=GO:0042113&auto_wild_cards=yes&view=query&action=query&search_constraint=terms"	GO:0042113_B_cell_activation) 90 1 1.065972 -0.211723 397 453.785125 573.31 692.834875 1.444106
=HYPERLINK("http://www.godatabase.org/cgi-bin/go.cgi?query=GO:0008544&auto_wild_cards=yes&view=query&action=query&search_constraint=terms"	GO:0008544_epidermis_development) 91 1 1.054258 -0.208832 398 456.232975 575.63 695.027025 1.446307
=HYPERLINK("http://www.godatabase.org/cgi-bin/go.cgi?query=GO:0030217&auto_wild_cards=yes&view=query&action=query&search_constraint=terms"	GO:0030217_T_cell_differentiation) 92 1 1.042799 -0.205990 400 459.004905 578.23 697.455095 1.445575
=HYPERLINK("http://www.godatabase.org/cgi-bin/go.cgi?query=GO:0030323&auto_wild_cards=yes&view=query&action=query&search_constraint=terms"	GO:0030323_respiratory_tube_development) 92 1 1.042799 -0.205990 400 459.004905 578.23 697.455095 1.445575
=HYPERLINK("http://www.godatabase.org/cgi-bin/go.cgi?query=GO:0055066&auto_wild_cards=yes&view=query&action=query&search_constraint=terms"	GO:0055066_di-__tri-valent_inorganic_cation_homeostasis) 93 1 1.031586 -0.203195 402 460.687322 579.88 699.072678 1.442488
=HYPERLINK("http://www.godatabase.org/cgi-bin/go.cgi?query=GO:0065003&auto_wild_cards=yes&view=query&action=query&search_constraint=terms"	GO:0065003_macromolecular_complex_assembly) 93 1 1.031586 -0.203195 402 460.687322 579.88 699.072678 1.442488
=HYPERLINK("http://www.godatabase.org/cgi-bin/go.cgi?query=GO:0045893&auto_wild_cards=yes&view=query&action=query&search_constraint=terms"	GO:0045893_positive_regulation_of_transcription__DNA-dependent) 306 3 0.940564 -0.202199 404 461.137751 580.34 699.542249 1.436485
=HYPERLINK("http://www.godatabase.org/cgi-bin/go.cgi?query=GO:0051254&auto_wild_cards=yes&view=query&action=query&search_constraint=terms"	GO:0051254_positive_regulation_of_RNA_metabolic_process) 306 3 0.940564 -0.202199 404 461.137751 580.34 699.542249 1.436485
=HYPERLINK("http://www.godatabase.org/cgi-bin/go.cgi?query=GO:0006753&auto_wild_cards=yes&view=query&action=query&search_constraint=terms"	GO:0006753_nucleoside_phosphate_metabolic_process) 94 1 1.020612 -0.200448 407 464.460534 583.65 702.839466 1.434029
=HYPERLINK("http://www.godatabase.org/cgi-bin/go.cgi?query=GO:0008610&auto_wild_cards=yes&view=query&action=query&search_constraint=terms"	GO:0008610_lipid_biosynthetic_process) 94 1 1.020612 -0.200448 407 464.460534 583.65 702.839466 1.434029
=HYPERLINK("http://www.godatabase.org/cgi-bin/go.cgi?query=GO:0009117&auto_wild_cards=yes&view=query&action=query&search_constraint=terms"	GO:0009117_nucleotide_metabolic_process) 94 1 1.020612 -0.200448 407 464.460534 583.65 702.839466 1.434029
=HYPERLINK("http://www.godatabase.org/cgi-bin/go.cgi?query=GO:0051707&auto_wild_cards=yes&view=query&action=query&search_constraint=terms"	GO:0051707_response_to_other_organism) 95 1 1.009868 -0.197746 408 465.721980 585.08 704.438020 1.434020
=HYPERLINK("http://www.godatabase.org/cgi-bin/go.cgi?query=GO:0022607&auto_wild_cards=yes&view=query&action=query&search_constraint=terms"	GO:0022607_cellular_component_assembly) 204 2 0.940564 -0.197186 409 466.264042 585.69 705.115958 1.432005
=HYPERLINK("http://www.godatabase.org/cgi-bin/go.cgi?query=GO:0060541&auto_wild_cards=yes&view=query&action=query&search_constraint=terms"	GO:0060541_respiratory_system_development) 98 1 0.978954 -0.189903 410 472.953706 592.09 711.226294 1.444122
=HYPERLINK("http://www.godatabase.org/cgi-bin/go.cgi?query=GO:0007398&auto_wild_cards=yes&view=query&action=query&search_constraint=terms"	GO:0007398_ectoderm_development) 99 1 0.969066 -0.187374 412 474.595569 593.83 713.064431 1.441335
=HYPERLINK("http://www.godatabase.org/cgi-bin/go.cgi?query=GO:0060348&auto_wild_cards=yes&view=query&action=query&search_constraint=terms"	GO:0060348_bone_development) 99 1 0.969066 -0.187374 412 474.595569 593.83 713.064431 1.441335
=HYPERLINK("http://www.godatabase.org/cgi-bin/go.cgi?query=GO:0009968&auto_wild_cards=yes&view=query&action=query&search_constraint=terms"	GO:0009968_negative_regulation_of_signal_transduction) 103 1 0.931432 -0.177655 413 477.918064 597.35 716.781936 1.446368
=HYPERLINK("http://www.godatabase.org/cgi-bin/go.cgi?query=GO:0010033&auto_wild_cards=yes&view=query&action=query&search_constraint=terms"	GO:0010033_response_to_organic_substance) 216 2 0.888310 -0.176240 414 478.121949 597.58 717.038051 1.443430
=HYPERLINK("http://www.godatabase.org/cgi-bin/go.cgi?query=GO:0055086&auto_wild_cards=yes&view=query&action=query&search_constraint=terms"	GO:0055086_nucleobase__nucleoside_and_nucleotide_metabolic_process) 104 1 0.922476 -0.175321 415 478.915848 598.31 717.704152 1.441711
=HYPERLINK("http://www.godatabase.org/cgi-bin/go.cgi?query=GO:0048872&auto_wild_cards=yes&view=query&action=query&search_constraint=terms"	GO:0048872_homeostasis_of_number_of_cells) 105 1 0.913690 -0.173024 416 479.910042 599.24 718.569958 1.440481
=HYPERLINK("http://www.godatabase.org/cgi-bin/go.cgi?query=GO:0010817&auto_wild_cards=yes&view=query&action=query&search_constraint=terms"	GO:0010817_regulation_of_hormone_levels) 106 1 0.905071 -0.170763 417 481.492571 600.8 720.107429 1.440767
=HYPERLINK("http://www.godatabase.org/cgi-bin/go.cgi?query=GO:0051253&auto_wild_cards=yes&view=query&action=query&search_constraint=terms"	GO:0051253_negative_regulation_of_RNA_metabolic_process) 220 2 0.872159 -0.169783 418 481.797661 601.08 720.362339 1.437990
=HYPERLINK("http://www.godatabase.org/cgi-bin/go.cgi?query=GO:0030099&auto_wild_cards=yes&view=query&action=query&search_constraint=terms"	GO:0030099_myeloid_cell_differentiation) 108 1 0.888310 -0.166344 419 485.096889 604.39 723.683111 1.442458
=HYPERLINK("http://www.godatabase.org/cgi-bin/go.cgi?query=GO:0010648&auto_wild_cards=yes&view=query&action=query&search_constraint=terms"	GO:0010648_negative_regulation_of_cell_communication) 110 1 0.872159 -0.162061 421 487.503584 607.09 726.676416 1.442019
=HYPERLINK("http://www.godatabase.org/cgi-bin/go.cgi?query=GO:0055080&auto_wild_cards=yes&view=query&action=query&search_constraint=terms"	GO:0055080_cation_homeostasis) 110 1 0.872159 -0.162061 421 487.503584 607.09 726.676416 1.442019
=HYPERLINK("http://www.godatabase.org/cgi-bin/go.cgi?query=GO:0051179&auto_wild_cards=yes&view=query&action=query&search_constraint=terms"	GO:0051179_localization) 1058 10 0.906782 -0.159411 422 488.412813 607.91 727.407187 1.440545
=HYPERLINK("http://www.godatabase.org/cgi-bin/go.cgi?query=GO:0045941&auto_wild_cards=yes&view=query&action=query&search_constraint=terms"	GO:0045941_positive_regulation_of_transcription) 338 3 0.851516 -0.157727 423 490.914879 610.23 729.545121 1.442624
=HYPERLINK("http://www.godatabase.org/cgi-bin/go.cgi?query=GO:0046649&auto_wild_cards=yes&view=query&action=query&search_constraint=terms"	GO:0046649_lymphocyte_activation) 228 2 0.841557 -0.157593 424 491.942430 611.09 730.237570 1.441250
=HYPERLINK("http://www.godatabase.org/cgi-bin/go.cgi?query=GO:0007167&auto_wild_cards=yes&view=query&action=query&search_constraint=terms"	GO:0007167_enzyme_linked_receptor_protein_signaling_pathway) 229 2 0.837882 -0.156134 425 492.933108 612.03 731.126892 1.440071
=HYPERLINK("http://www.godatabase.org/cgi-bin/go.cgi?query=GO:0016070&auto_wild_cards=yes&view=query&action=query&search_constraint=terms"	GO:0016070_RNA_metabolic_process) 658 6 0.874810 -0.154113 426 495.023132 613.88 732.736868 1.441033
=HYPERLINK("http://www.godatabase.org/cgi-bin/go.cgi?query=GO:0009607&auto_wild_cards=yes&view=query&action=query&search_constraint=terms"	GO:0009607_response_to_biotic_stimulus) 114 1 0.841557 -0.153879 427 495.570422 614.6 733.629578 1.439344
=HYPERLINK("http://www.godatabase.org/cgi-bin/go.cgi?query=GO:0051649&auto_wild_cards=yes&view=query&action=query&search_constraint=terms"	GO:0051649_establishment_of_localization_in_cell) 342 3 0.841557 -0.152883 428 496.344987 615.39 734.435013 1.437827
=HYPERLINK("http://www.godatabase.org/cgi-bin/go.cgi?query=GO:0048584&auto_wild_cards=yes&view=query&action=query&search_constraint=terms"	GO:0048584_positive_regulation_of_response_to_stimulus) 115 1 0.834239 -0.151910 429 497.309444 616.35 735.390556 1.436713
=HYPERLINK("http://www.godatabase.org/cgi-bin/go.cgi?query=GO:0046483&auto_wild_cards=yes&view=query&action=query&search_constraint=terms"	GO:0046483_heterocycle_metabolic_process) 116 1 0.827047 -0.149970 430 499.031373 617.87 736.708627 1.436907
=HYPERLINK("http://www.godatabase.org/cgi-bin/go.cgi?query=GO:0010628&auto_wild_cards=yes&view=query&action=query&search_constraint=terms"	GO:0010628_positive_regulation_of_gene_expression) 346 3 0.831828 -0.148182 431 499.935276 618.66 737.384724 1.435406
=HYPERLINK("http://www.godatabase.org/cgi-bin/go.cgi?query=GO:0043933&auto_wild_cards=yes&view=query&action=query&search_constraint=terms"	GO:0043933_macromolecular_complex_subunit_organization) 117 1 0.819979 -0.148059 432 500.259404 618.92 737.580596 1.432685
=HYPERLINK("http://www.godatabase.org/cgi-bin/go.cgi?query=GO:0001501&auto_wild_cards=yes&view=query&action=query&search_constraint=terms"	GO:0001501_skeletal_system_development) 236 2 0.813030 -0.146299 433 500.571424 619.3 738.028576 1.430254
=HYPERLINK("http://www.godatabase.org/cgi-bin/go.cgi?query=GO:0007049&auto_wild_cards=yes&view=query&action=query&search_constraint=terms"	GO:0007049_cell_cycle) 238 2 0.806197 -0.143606 434 503.218034 621.97 740.721966 1.433111
=HYPERLINK("http://www.godatabase.org/cgi-bin/go.cgi?query=GO:0048523&auto_wild_cards=yes&view=query&action=query&search_constraint=terms"	GO:0048523_negative_regulation_of_cellular_process) 774 7 0.867652 -0.143221 435 503.528498 622.21 740.891502 1.430368
=HYPERLINK("http://www.godatabase.org/cgi-bin/go.cgi?query=GO:0045935&auto_wild_cards=yes&view=query&action=query&search_constraint=terms"	GO:0045935_positive_regulation_of_nucleobase__nucleoside__nucleotide_and_nucleic_acid_metabolic_process) 352 3 0.817649 -0.141389 436 504.508868 623.02 741.531132 1.428945
=HYPERLINK("http://www.godatabase.org/cgi-bin/go.cgi?query=GO:0006886&auto_wild_cards=yes&view=query&action=query&search_constraint=terms"	GO:0006886_intracellular_protein_transport) 122 1 0.786373 -0.138917 438 508.885327 627.15 745.414673 1.431849
=HYPERLINK("http://www.godatabase.org/cgi-bin/go.cgi?query=GO:0030001&auto_wild_cards=yes&view=query&action=query&search_constraint=terms"	GO:0030001_metal_ion_transport) 122 1 0.786373 -0.138917 438 508.885327 627.15 745.414673 1.431849
=HYPERLINK("http://www.godatabase.org/cgi-bin/go.cgi?query=GO:0001763&auto_wild_cards=yes&view=query&action=query&search_constraint=terms"	GO:0001763_morphogenesis_of_a_branching_structure) 125 1 0.767500 -0.133744 439 511.553925 629.7 747.846075 1.434396
=HYPERLINK("http://www.godatabase.org/cgi-bin/go.cgi?query=GO:0051173&auto_wild_cards=yes&view=query&action=query&search_constraint=terms"	GO:0051173_positive_regulation_of_nitrogen_compound_metabolic_process) 361 3 0.797265 -0.131755 440 512.329228 630.36 748.390772 1.432636
=HYPERLINK("http://www.godatabase.org/cgi-bin/go.cgi?query=GO:0048518&auto_wild_cards=yes&view=query&action=query&search_constraint=terms"	GO:0048518_positive_regulation_of_biological_process) 995 9 0.867776 -0.131388 441 512.509002 630.52 748.530998 1.429751
=HYPERLINK("http://www.godatabase.org/cgi-bin/go.cgi?query=GO:0045321&auto_wild_cards=yes&view=query&action=query&search_constraint=terms"	GO:0045321_leukocyte_activation) 248 2 0.773690 -0.130881 442 513.204410 631.12 749.035590 1.427873
=HYPERLINK("http://www.godatabase.org/cgi-bin/go.cgi?query=GO:0048522&auto_wild_cards=yes&view=query&action=query&search_constraint=terms"	GO:0048522_positive_regulation_of_cellular_process) 895 8 0.857542 -0.129647 443 513.444799 631.3 749.155201 1.425056
=HYPERLINK("http://www.godatabase.org/cgi-bin/go.cgi?query=GO:0045597&auto_wild_cards=yes&view=query&action=query&search_constraint=terms"	GO:0045597_positive_regulation_of_cell_differentiation) 128 1 0.749512 -0.128791 444 514.840587 632.51 750.179413 1.424572
=HYPERLINK("http://www.godatabase.org/cgi-bin/go.cgi?query=GO:0010941&auto_wild_cards=yes&view=query&action=query&search_constraint=terms"	GO:0010941_regulation_of_cell_death) 365 3 0.788527 -0.127677 446 515.755413 633.36 750.964587 1.420090
=HYPERLINK("http://www.godatabase.org/cgi-bin/go.cgi?query=GO:0043067&auto_wild_cards=yes&view=query&action=query&search_constraint=terms"	GO:0043067_regulation_of_programmed_cell_death) 365 3 0.788527 -0.127677 446 515.755413 633.36 750.964587 1.420090
=HYPERLINK("http://www.godatabase.org/cgi-bin/go.cgi?query=GO:0008104&auto_wild_cards=yes&view=query&action=query&search_constraint=terms"	GO:0008104_protein_localization) 251 2 0.764442 -0.127291 447 516.125344 633.69 751.254656 1.417651
=HYPERLINK("http://www.godatabase.org/cgi-bin/go.cgi?query=GO:0050776&auto_wild_cards=yes&view=query&action=query&search_constraint=terms"	GO:0050776_regulation_of_immune_response) 130 1 0.737981 -0.125605 448 518.595983 635.9 753.204017 1.419420
=HYPERLINK("http://www.godatabase.org/cgi-bin/go.cgi?query=GO:0010557&auto_wild_cards=yes&view=query&action=query&search_constraint=terms"	GO:0010557_positive_regulation_of_macromolecule_biosynthetic_process) 371 3 0.775775 -0.121785 449 521.769006 638.75 755.730994 1.422606
=HYPERLINK("http://www.godatabase.org/cgi-bin/go.cgi?query=GO:0050793&auto_wild_cards=yes&view=query&action=query&search_constraint=terms"	GO:0050793_regulation_of_developmental_process) 703 6 0.818812 -0.117592 450 525.779705 642.46 759.140295 1.427689
=HYPERLINK("http://www.godatabase.org/cgi-bin/go.cgi?query=GO:0007166&auto_wild_cards=yes&view=query&action=query&search_constraint=terms"	GO:0007166_cell_surface_receptor_linked_signal_transduction) 597 5 0.803497 -0.116843 451 526.135498 642.8 759.464502 1.425277
=HYPERLINK("http://www.godatabase.org/cgi-bin/go.cgi?query=GO:0001775&auto_wild_cards=yes&view=query&action=query&search_constraint=terms"	GO:0001775_cell_activation) 262 2 0.732347 -0.114953 452 528.073618 644.56 761.046382 1.426018
=HYPERLINK("http://www.godatabase.org/cgi-bin/go.cgi?query=GO:0044255&auto_wild_cards=yes&view=query&action=query&search_constraint=terms"	GO:0044255_cellular_lipid_metabolic_process) 264 2 0.726799 -0.112843 453 529.204330 645.58 761.955670 1.425121
=HYPERLINK("http://www.godatabase.org/cgi-bin/go.cgi?query=GO:0007169&auto_wild_cards=yes&view=query&action=query&search_constraint=terms"	GO:0007169_transmembrane_receptor_protein_tyrosine_kinase_signaling_pathway) 139 1 0.690198 -0.112326 454 530.003048 646.31 762.616952 1.423590
=HYPERLINK("http://www.godatabase.org/cgi-bin/go.cgi?query=GO:0016044&auto_wild_cards=yes&view=query&action=query&search_constraint=terms"	GO:0016044_membrane_organization) 140 1 0.685268 -0.110950 455 530.292166 646.64 762.987834 1.421187
=HYPERLINK("http://www.godatabase.org/cgi-bin/go.cgi?query=GO:0031328&auto_wild_cards=yes&view=query&action=query&search_constraint=terms"	GO:0031328_positive_regulation_of_cellular_biosynthetic_process) 387 3 0.743702 -0.107308 456 531.827525 648.11 764.392475 1.421294
=HYPERLINK("http://www.godatabase.org/cgi-bin/go.cgi?query=GO:0006810&auto_wild_cards=yes&view=query&action=query&search_constraint=terms"	GO:0006810_transport) 718 6 0.801706 -0.107229 457 532.013460 648.24 764.466540 1.418468
=HYPERLINK("http://www.godatabase.org/cgi-bin/go.cgi?query=GO:0035239&auto_wild_cards=yes&view=query&action=query&search_constraint=terms"	GO:0035239_tube_morphogenesis) 143 1 0.670892 -0.106935 458 532.329272 648.56 764.790728 1.416070
=HYPERLINK("http://www.godatabase.org/cgi-bin/go.cgi?query=GO:0045934&auto_wild_cards=yes&view=query&action=query&search_constraint=terms"	GO:0045934_negative_regulation_of_nucleobase__nucleoside__nucleotide_and_nucleic_acid_metabolic_process) 270 2 0.710648 -0.106740 459 532.639571 648.84 765.040429 1.413595
=HYPERLINK("http://www.godatabase.org/cgi-bin/go.cgi?query=GO:0009891&auto_wild_cards=yes&view=query&action=query&search_constraint=terms"	GO:0009891_positive_regulation_of_biosynthetic_process) 388 3 0.741785 -0.106460 460 532.870200 648.99 765.109800 1.410848
=HYPERLINK("http://www.godatabase.org/cgi-bin/go.cgi?query=GO:0051172&auto_wild_cards=yes&view=query&action=query&search_constraint=terms"	GO:0051172_negative_regulation_of_nitrogen_compound_metabolic_process) 271 2 0.708026 -0.105755 461 533.178878 649.27 765.361122 1.408395
=HYPERLINK("http://www.godatabase.org/cgi-bin/go.cgi?query=GO:0007186&auto_wild_cards=yes&view=query&action=query&search_constraint=terms"	GO:0007186_G-protein_coupled_receptor_protein_signaling_pathway) 144 1 0.666233 -0.105632 462 533.954957 649.96 765.965043 1.406840
=HYPERLINK("http://www.godatabase.org/cgi-bin/go.cgi?query=GO:0006812&auto_wild_cards=yes&view=query&action=query&search_constraint=terms"	GO:0006812_cation_transport) 146 1 0.657106 -0.103080 463 536.100582 651.86 767.619418 1.407905
=HYPERLINK("http://www.godatabase.org/cgi-bin/go.cgi?query=GO:0033036&auto_wild_cards=yes&view=query&action=query&search_constraint=terms"	GO:0033036_macromolecule_localization) 274 2 0.700274 -0.102855 464 536.728997 652.37 768.011003 1.405970
=HYPERLINK("http://www.godatabase.org/cgi-bin/go.cgi?query=GO:0022603&auto_wild_cards=yes&view=query&action=query&search_constraint=terms"	GO:0022603_regulation_of_anatomical_structure_morphogenesis) 147 1 0.652636 -0.101829 465 537.363417 652.87 768.376583 1.404022
=HYPERLINK("http://www.godatabase.org/cgi-bin/go.cgi?query=GO:0006807&auto_wild_cards=yes&view=query&action=query&search_constraint=terms"	GO:0006807_nitrogen_compound_metabolic_process) 1147 10 0.836421 -0.101079 466 537.482888 652.95 768.417112 1.401180
=HYPERLINK("http://www.godatabase.org/cgi-bin/go.cgi?query=GO:0002684&auto_wild_cards=yes&view=query&action=query&search_constraint=terms"	GO:0002684_positive_regulation_of_immune_system_process) 148 1 0.648226 -0.100595 468 538.220335 653.65 769.079665 1.396688
=HYPERLINK("http://www.godatabase.org/cgi-bin/go.cgi?query=GO:0043085&auto_wild_cards=yes&view=query&action=query&search_constraint=terms"	GO:0043085_positive_regulation_of_catalytic_activity) 148 1 0.648226 -0.100595 468 538.220335 653.65 769.079665 1.396688
=HYPERLINK("http://www.godatabase.org/cgi-bin/go.cgi?query=GO:0051234&auto_wild_cards=yes&view=query&action=query&search_constraint=terms"	GO:0051234_establishment_of_localization) 729 6 0.789609 -0.100145 469 538.391978 653.78 769.168022 1.393987
=HYPERLINK("http://www.godatabase.org/cgi-bin/go.cgi?query=GO:0007517&auto_wild_cards=yes&view=query&action=query&search_constraint=terms"	GO:0007517_muscle_organ_development) 153 1 0.627042 -0.094668 470 541.826979 656.73 771.633021 1.397298
=HYPERLINK("http://www.godatabase.org/cgi-bin/go.cgi?query=GO:0007268&auto_wild_cards=yes&view=query&action=query&search_constraint=terms"	GO:0007268_synaptic_transmission) 154 1 0.622971 -0.093529 471 542.726271 657.66 772.593729 1.396306
=HYPERLINK("http://www.godatabase.org/cgi-bin/go.cgi?query=GO:0006629&auto_wild_cards=yes&view=query&action=query&search_constraint=terms"	GO:0006629_lipid_metabolic_process) 285 2 0.673246 -0.092882 472 543.075336 658.03 772.984664 1.394131
=HYPERLINK("http://www.godatabase.org/cgi-bin/go.cgi?query=GO:0008285&auto_wild_cards=yes&view=query&action=query&search_constraint=terms"	GO:0008285_negative_regulation_of_cell_proliferation) 155 1 0.618952 -0.092405 474 543.800285 658.78 773.759715 1.389831
=HYPERLINK("http://www.godatabase.org/cgi-bin/go.cgi?query=GO:0022402&auto_wild_cards=yes&view=query&action=query&search_constraint=terms"	GO:0022402_cell_cycle_process) 155 1 0.618952 -0.092405 474 543.800285 658.78 773.759715 1.389831
=HYPERLINK("http://www.godatabase.org/cgi-bin/go.cgi?query=GO:0007417&auto_wild_cards=yes&view=query&action=query&search_constraint=terms"	GO:0007417_central_nervous_system_development) 287 2 0.668554 -0.091174 475 544.007422 659.0 773.992578 1.387368
=HYPERLINK("http://www.godatabase.org/cgi-bin/go.cgi?query=GO:0009888&auto_wild_cards=yes&view=query&action=query&search_constraint=terms"	GO:0009888_tissue_development) 525 4 0.730952 -0.089628 476 545.338533 660.01 774.681467 1.386576
=HYPERLINK("http://www.godatabase.org/cgi-bin/go.cgi?query=GO:0048514&auto_wild_cards=yes&view=query&action=query&search_constraint=terms"	GO:0048514_blood_vessel_morphogenesis) 158 1 0.607199 -0.089120 477 546.332724 661.02 775.707276 1.385786
=HYPERLINK("http://www.godatabase.org/cgi-bin/go.cgi?query=GO:0048519&auto_wild_cards=yes&view=query&action=query&search_constraint=terms"	GO:0048519_negative_regulation_of_biological_process) 859 7 0.781796 -0.087167 478 547.102656 661.57 776.037344 1.384038
=HYPERLINK("http://www.godatabase.org/cgi-bin/go.cgi?query=GO:0009058&auto_wild_cards=yes&view=query&action=query&search_constraint=terms"	GO:0009058_biosynthetic_process) 1175 10 0.816489 -0.086902 479 547.671141 662.03 776.388859 1.382109
=HYPERLINK("http://www.godatabase.org/cgi-bin/go.cgi?query=GO:0045595&auto_wild_cards=yes&view=query&action=query&search_constraint=terms"	GO:0045595_regulation_of_cell_differentiation) 295 2 0.650424 -0.084649 480 549.270074 663.42 777.569926 1.382125
=HYPERLINK("http://www.godatabase.org/cgi-bin/go.cgi?query=GO:0042110&auto_wild_cards=yes&view=query&action=query&search_constraint=terms"	GO:0042110_T_cell_activation) 163 1 0.588574 -0.083924 481 550.312984 664.33 778.347016 1.381143
=HYPERLINK("http://www.godatabase.org/cgi-bin/go.cgi?query=GO:0042592&auto_wild_cards=yes&view=query&action=query&search_constraint=terms"	GO:0042592_homeostatic_process) 419 3 0.686903 -0.083089 482 550.656565 664.58 778.503435 1.378797
=HYPERLINK("http://www.godatabase.org/cgi-bin/go.cgi?query=GO:0006259&auto_wild_cards=yes&view=query&action=query&search_constraint=terms"	GO:0006259_DNA_metabolic_process) 165 1 0.581439 -0.081939 483 552.013457 665.92 779.826543 1.378716
=HYPERLINK("http://www.godatabase.org/cgi-bin/go.cgi?query=GO:0051049&auto_wild_cards=yes&view=query&action=query&search_constraint=terms"	GO:0051049_regulation_of_transport) 167 1 0.574476 -0.080003 484 553.956866 667.65 781.343134 1.379442
=HYPERLINK("http://www.godatabase.org/cgi-bin/go.cgi?query=GO:0008283&auto_wild_cards=yes&view=query&action=query&search_constraint=terms"	GO:0008283_cell_proliferation) 544 4 0.705423 -0.078030 485 554.694066 668.34 781.985934 1.378021
=HYPERLINK("http://www.godatabase.org/cgi-bin/go.cgi?query=GO:0010604&auto_wild_cards=yes&view=query&action=query&search_constraint=terms"	GO:0010604_positive_regulation_of_macromolecule_metabolic_process) 433 3 0.664694 -0.074200 487 560.017217 672.87 785.722783 1.381663
=HYPERLINK("http://www.godatabase.org/cgi-bin/go.cgi?query=GO:0012501&auto_wild_cards=yes&view=query&action=query&search_constraint=terms"	GO:0012501_programmed_cell_death) 433 3 0.664694 -0.074200 487 560.017217 672.87 785.722783 1.381663
=HYPERLINK("http://www.godatabase.org/cgi-bin/go.cgi?query=GO:0006357&auto_wild_cards=yes&view=query&action=query&search_constraint=terms"	GO:0006357_regulation_of_transcription_from_RNA_polymerase_II_promoter) 435 3 0.661638 -0.073005 488 560.548003 673.33 786.111997 1.379775
=HYPERLINK("http://www.godatabase.org/cgi-bin/go.cgi?query=GO:0000122&auto_wild_cards=yes&view=query&action=query&search_constraint=terms"	GO:0000122_negative_regulation_of_transcription_from_RNA_polymerase_II_promoter) 175 1 0.548214 -0.072740 490 561.531412 674.28 787.028588 1.376082
=HYPERLINK("http://www.godatabase.org/cgi-bin/go.cgi?query=GO:0015031&auto_wild_cards=yes&view=query&action=query&search_constraint=terms"	GO:0015031_protein_transport) 175 1 0.548214 -0.072740 490 561.531412 674.28 787.028588 1.376082
=HYPERLINK("http://www.godatabase.org/cgi-bin/go.cgi?query=GO:0043066&auto_wild_cards=yes&view=query&action=query&search_constraint=terms"	GO:0043066_negative_regulation_of_apoptosis) 176 1 0.545099 -0.071882 491 562.673764 675.23 787.786236 1.375214
=HYPERLINK("http://www.godatabase.org/cgi-bin/go.cgi?query=GO:0006464&auto_wild_cards=yes&view=query&action=query&search_constraint=terms"	GO:0006464_protein_modification_process) 439 3 0.655609 -0.070670 492 563.039296 675.52 788.000704 1.373008
=HYPERLINK("http://www.godatabase.org/cgi-bin/go.cgi?query=GO:0006139&auto_wild_cards=yes&view=query&action=query&search_constraint=terms"	GO:0006139_nucleobase__nucleoside__nucleotide_and_nucleic_acid_metabolic_process) 1002 8 0.765968 -0.070218 493 563.148070 675.62 788.091930 1.370426
=HYPERLINK("http://www.godatabase.org/cgi-bin/go.cgi?query=GO:0031325&auto_wild_cards=yes&view=query&action=query&search_constraint=terms"	GO:0031325_positive_regulation_of_cellular_metabolic_process) 442 3 0.651160 -0.068965 494 564.710209 676.8 788.889791 1.370040
=HYPERLINK("http://www.godatabase.org/cgi-bin/go.cgi?query=GO:0045184&auto_wild_cards=yes&view=query&action=query&search_constraint=terms"	GO:0045184_establishment_of_protein_localization) 180 1 0.532986 -0.068560 495 565.196828 677.3 789.403172 1.368283
=HYPERLINK("http://www.godatabase.org/cgi-bin/go.cgi?query=GO:0006366&auto_wild_cards=yes&view=query&action=query&search_constraint=terms"	GO:0006366_transcription_from_RNA_polymerase_II_promoter) 444 3 0.648226 -0.067849 497 565.633043 677.69 789.746957 1.363561
=HYPERLINK("http://www.godatabase.org/cgi-bin/go.cgi?query=GO:0008219&auto_wild_cards=yes&view=query&action=query&search_constraint=terms"	GO:0008219_cell_death) 444 3 0.648226 -0.067849 497 565.633043 677.69 789.746957 1.363561
=HYPERLINK("http://www.godatabase.org/cgi-bin/go.cgi?query=GO:0010926&auto_wild_cards=yes&view=query&action=query&search_constraint=terms"	GO:0010926_anatomical_structure_formation) 447 3 0.643876 -0.066208 498 567.652557 679.47 791.287443 1.364398
=HYPERLINK("http://www.godatabase.org/cgi-bin/go.cgi?query=GO:0010467&auto_wild_cards=yes&view=query&action=query&search_constraint=terms"	GO:0010467_gene_expression) 905 7 0.742058 -0.065630 499 568.424249 680.13 791.835751 1.362986
=HYPERLINK("http://www.godatabase.org/cgi-bin/go.cgi?query=GO:0006996&auto_wild_cards=yes&view=query&action=query&search_constraint=terms"	GO:0006996_organelle_organization) 449 3 0.641008 -0.065134 500 569.310168 680.84 792.369832 1.361680
=HYPERLINK("http://www.godatabase.org/cgi-bin/go.cgi?query=GO:0008152&auto_wild_cards=yes&view=query&action=query&search_constraint=terms"	GO:0008152_metabolic_process) 2133 19 0.854577 -0.064728 501 569.577362 681.05 792.522638 1.359381
=HYPERLINK("http://www.godatabase.org/cgi-bin/go.cgi?query=GO:0007010&auto_wild_cards=yes&view=query&action=query&search_constraint=terms"	GO:0007010_cytoskeleton_organization) 185 1 0.518581 -0.064634 502 569.805170 681.31 792.814830 1.357191
=HYPERLINK("http://www.godatabase.org/cgi-bin/go.cgi?query=GO:0016265&auto_wild_cards=yes&view=query&action=query&search_constraint=terms"	GO:0016265_death) 450 3 0.639583 -0.064604 503 569.939358 681.4 792.860642 1.354672
=HYPERLINK("http://www.godatabase.org/cgi-bin/go.cgi?query=GO:0006811&auto_wild_cards=yes&view=query&action=query&search_constraint=terms"	GO:0006811_ion_transport) 186 1 0.515793 -0.063878 504 571.040690 682.37 793.699310 1.353909
=HYPERLINK("http://www.godatabase.org/cgi-bin/go.cgi?query=GO:0019226&auto_wild_cards=yes&view=query&action=query&search_constraint=terms"	GO:0019226_transmission_of_nerve_impulse) 189 1 0.507606 -0.061665 505 572.757462 683.74 794.722538 1.353941
=HYPERLINK("http://www.godatabase.org/cgi-bin/go.cgi?query=GO:0010605&auto_wild_cards=yes&view=query&action=query&search_constraint=terms"	GO:0010605_negative_regulation_of_macromolecule_metabolic_process) 331 2 0.579683 -0.060523 506 574.640699 685.18 795.719301 1.354111
=HYPERLINK("http://www.godatabase.org/cgi-bin/go.cgi?query=GO:0009893&auto_wild_cards=yes&view=query&action=query&search_constraint=terms"	GO:0009893_positive_regulation_of_metabolic_process) 458 3 0.628412 -0.060502 508 575.031041 685.49 795.948959 1.349390
=HYPERLINK("http://www.godatabase.org/cgi-bin/go.cgi?query=GO:0043412&auto_wild_cards=yes&view=query&action=query&search_constraint=terms"	GO:0043412_biopolymer_modification) 458 3 0.628412 -0.060502 508 575.031041 685.49 795.948959 1.349390
=HYPERLINK("http://www.godatabase.org/cgi-bin/go.cgi?query=GO:0031324&auto_wild_cards=yes&view=query&action=query&search_constraint=terms"	GO:0031324_negative_regulation_of_cellular_metabolic_process) 332 2 0.577937 -0.059959 509 575.247574 685.67 796.092426 1.347092
=HYPERLINK("http://www.godatabase.org/cgi-bin/go.cgi?query=GO:0009605&auto_wild_cards=yes&view=query&action=query&search_constraint=terms"	GO:0009605_response_to_external_stimulus) 339 2 0.566003 -0.056153 510 578.237054 688.37 798.502946 1.349745
=HYPERLINK("http://www.godatabase.org/cgi-bin/go.cgi?query=GO:0050801&auto_wild_cards=yes&view=query&action=query&search_constraint=terms"	GO:0050801_ion_homeostasis) 197 1 0.486992 -0.056149 511 578.806020 688.89 798.973980 1.348121
=HYPERLINK("http://www.godatabase.org/cgi-bin/go.cgi?query=GO:0051252&auto_wild_cards=yes&view=query&action=query&search_constraint=terms"	GO:0051252_regulation_of_RNA_metabolic_process) 590 4 0.650424 -0.055386 512 580.214184 690.01 799.805816 1.347676
=HYPERLINK("http://www.godatabase.org/cgi-bin/go.cgi?query=GO:0044237&auto_wild_cards=yes&view=query&action=query&search_constraint=terms"	GO:0044237_cellular_metabolic_process) 1974 17 0.826209 -0.053193 513 581.606411 691.18 800.753589 1.347329
=HYPERLINK("http://www.godatabase.org/cgi-bin/go.cgi?query=GO:0001568&auto_wild_cards=yes&view=query&action=query&search_constraint=terms"	GO:0001568_blood_vessel_development) 203 1 0.472599 -0.052352 514 582.373963 691.91 801.446037 1.346128
=HYPERLINK("http://www.godatabase.org/cgi-bin/go.cgi?query=GO:0009892&auto_wild_cards=yes&view=query&action=query&search_constraint=terms"	GO:0009892_negative_regulation_of_metabolic_process) 348 2 0.551365 -0.051604 515 583.026064 692.46 801.893936 1.344583
=HYPERLINK("http://www.godatabase.org/cgi-bin/go.cgi?query=GO:0006955&auto_wild_cards=yes&view=query&action=query&search_constraint=terms"	GO:0006955_immune_response) 205 1 0.467988 -0.051147 516 583.708207 693.06 802.411793 1.343140
=HYPERLINK("http://www.godatabase.org/cgi-bin/go.cgi?query=GO:0001944&auto_wild_cards=yes&view=query&action=query&search_constraint=terms"	GO:0001944_vasculature_development) 208 1 0.461238 -0.049393 518 584.884755 694.1 803.315245 1.339961
=HYPERLINK("http://www.godatabase.org/cgi-bin/go.cgi?query=GO:0008284&auto_wild_cards=yes&view=query&action=query&search_constraint=terms"	GO:0008284_positive_regulation_of_cell_proliferation) 208 1 0.461238 -0.049393 518 584.884755 694.1 803.315245 1.339961
=HYPERLINK("http://www.godatabase.org/cgi-bin/go.cgi?query=GO:0050794&auto_wild_cards=yes&view=query&action=query&search_constraint=terms"	GO:0050794_regulation_of_cellular_process) 2190 19 0.832334 -0.047625 519 585.505549 694.58 803.654451 1.338304
=HYPERLINK("http://www.godatabase.org/cgi-bin/go.cgi?query=GO:0035295&auto_wild_cards=yes&view=query&action=query&search_constraint=terms"	GO:0035295_tube_development) 212 1 0.452535 -0.047151 520 586.055106 695.0 803.944894 1.336538
=HYPERLINK("http://www.godatabase.org/cgi-bin/go.cgi?query=GO:0042981&auto_wild_cards=yes&view=query&action=query&search_constraint=terms"	GO:0042981_regulation_of_apoptosis) 360 2 0.532986 -0.046089 521 586.420474 695.27 804.119526 1.334491
=HYPERLINK("http://www.godatabase.org/cgi-bin/go.cgi?query=GO:0044238&auto_wild_cards=yes&view=query&action=query&search_constraint=terms"	GO:0044238_primary_metabolic_process) 1905 16 0.805774 -0.044991 522 586.957718 695.72 804.482282 1.332797
=HYPERLINK("http://www.godatabase.org/cgi-bin/go.cgi?query=GO:0048583&auto_wild_cards=yes&view=query&action=query&search_constraint=terms"	GO:0048583_regulation_of_response_to_stimulus) 217 1 0.442108 -0.044496 523 587.774278 696.36 804.945722 1.331472
=HYPERLINK("http://www.godatabase.org/cgi-bin/go.cgi?query=GO:0045892&auto_wild_cards=yes&view=query&action=query&search_constraint=terms"	GO:0045892_negative_regulation_of_transcription__DNA-dependent) 218 1 0.440080 -0.043984 524 588.027816 696.6 805.172184 1.329389
=HYPERLINK("http://www.godatabase.org/cgi-bin/go.cgi?query=GO:0001701&auto_wild_cards=yes&view=query&action=query&search_constraint=terms"	GO:0001701_in_utero_embryonic_development) 221 1 0.434106 -0.042483 525 589.976773 698.16 806.343227 1.329829
=HYPERLINK("http://www.godatabase.org/cgi-bin/go.cgi?query=GO:0019222&auto_wild_cards=yes&view=query&action=query&search_constraint=terms"	GO:0019222_regulation_of_metabolic_process) 1088 8 0.705423 -0.041073 526 590.684681 698.74 806.795319 1.328403
=HYPERLINK("http://www.godatabase.org/cgi-bin/go.cgi?query=GO:0002682&auto_wild_cards=yes&view=query&action=query&search_constraint=terms"	GO:0002682_regulation_of_immune_system_process) 228 1 0.420779 -0.039183 527 591.861874 699.62 807.378126 1.327552
=HYPERLINK("http://www.godatabase.org/cgi-bin/go.cgi?query=GO:0007154&auto_wild_cards=yes&view=query&action=query&search_constraint=terms"	GO:0007154_cell_communication) 1096 8 0.700274 -0.038993 528 592.135563 699.78 807.424437 1.325341
=HYPERLINK("http://www.godatabase.org/cgi-bin/go.cgi?query=GO:0019219&auto_wild_cards=yes&view=query&action=query&search_constraint=terms"	GO:0019219_regulation_of_nucleobase__nucleoside__nucleotide_and_nucleic_acid_metabolic_process) 757 5 0.633669 -0.038566 529 592.558575 700.12 807.681425 1.323478
=HYPERLINK("http://www.godatabase.org/cgi-bin/go.cgi?query=GO:0007420&auto_wild_cards=yes&view=query&action=query&search_constraint=terms"	GO:0007420_brain_development) 231 1 0.415314 -0.037851 530 592.994141 700.44 807.885859 1.321585
=HYPERLINK("http://www.godatabase.org/cgi-bin/go.cgi?query=GO:0009887&auto_wild_cards=yes&view=query&action=query&search_constraint=terms"	GO:0009887_organ_morphogenesis) 642 4 0.597741 -0.037103 531 593.251860 700.64 808.028140 1.319473
=HYPERLINK("http://www.godatabase.org/cgi-bin/go.cgi?query=GO:0043687&auto_wild_cards=yes&view=query&action=query&search_constraint=terms"	GO:0043687_post-translational_protein_modification) 384 2 0.499674 -0.036716 532 593.865535 701.21 808.554465 1.318064
=HYPERLINK("http://www.godatabase.org/cgi-bin/go.cgi?query=GO:0006468&auto_wild_cards=yes&view=query&action=query&search_constraint=terms"	GO:0006468_protein_amino_acid_phosphorylation) 237 1 0.404800 -0.035323 533 595.734346 702.65 809.565654 1.318293
=HYPERLINK("http://www.godatabase.org/cgi-bin/go.cgi?query=GO:0051171&auto_wild_cards=yes&view=query&action=query&search_constraint=terms"	GO:0051171_regulation_of_nitrogen_compound_metabolic_process) 771 5 0.622163 -0.034773 534 596.311424 703.08 809.848576 1.316629
=HYPERLINK("http://www.godatabase.org/cgi-bin/go.cgi?query=GO:0042127&auto_wild_cards=yes&view=query&action=query&search_constraint=terms"	GO:0042127_regulation_of_cell_proliferation) 393 2 0.488232 -0.033698 535 597.193973 703.79 810.386027 1.315495
=HYPERLINK("http://www.godatabase.org/cgi-bin/go.cgi?query=GO:0010468&auto_wild_cards=yes&view=query&action=query&search_constraint=terms"	GO:0010468_regulation_of_gene_expression) 778 5 0.616565 -0.033005 536 597.500225 704.0 810.499775 1.313433
=HYPERLINK("http://www.godatabase.org/cgi-bin/go.cgi?query=GO:0009987&auto_wild_cards=yes&view=query&action=query&search_constraint=terms"	GO:0009987_cellular_process) 3868 37 0.917706 -0.031993 537 598.209153 704.62 811.030847 1.312142
=HYPERLINK("http://www.godatabase.org/cgi-bin/go.cgi?query=GO:0031323&auto_wild_cards=yes&view=query&action=query&search_constraint=terms"	GO:0031323_regulation_of_cellular_metabolic_process) 1015 7 0.661638 -0.031777 538 598.262402 704.66 811.057598 1.309777
=HYPERLINK("http://www.godatabase.org/cgi-bin/go.cgi?query=GO:0050789&auto_wild_cards=yes&view=query&action=query&search_constraint=terms"	GO:0050789_regulation_of_biological_process) 2357 20 0.814064 -0.031712 539 598.332759 704.7 811.067241 1.307421
=HYPERLINK("http://www.godatabase.org/cgi-bin/go.cgi?query=GO:0032879&auto_wild_cards=yes&view=query&action=query&search_constraint=terms"	GO:0032879_regulation_of_localization) 248 1 0.386845 -0.031127 540 598.926662 705.14 811.353338 1.305815
=HYPERLINK("http://www.godatabase.org/cgi-bin/go.cgi?query=GO:0007267&auto_wild_cards=yes&view=query&action=query&search_constraint=terms"	GO:0007267_cell-cell_signaling) 252 1 0.380704 -0.029730 541 599.542049 705.75 811.957951 1.304529
=HYPERLINK("http://www.godatabase.org/cgi-bin/go.cgi?query=GO:0016481&auto_wild_cards=yes&view=query&action=query&search_constraint=terms"	GO:0016481_negative_regulation_of_transcription) 253 1 0.379200 -0.029391 542 600.079763 706.18 812.280237 1.302915
=HYPERLINK("http://www.godatabase.org/cgi-bin/go.cgi?query=GO:0048878&auto_wild_cards=yes&view=query&action=query&search_constraint=terms"	GO:0048878_chemical_homeostasis) 254 1 0.377707 -0.029056 543 600.405181 706.46 812.514819 1.301031
=HYPERLINK("http://www.godatabase.org/cgi-bin/go.cgi?query=GO:0042221&auto_wild_cards=yes&view=query&action=query&search_constraint=terms"	GO:0042221_response_to_chemical_stimulus) 409 2 0.469132 -0.028912 544 600.569595 706.57 812.570405 1.298842
=HYPERLINK("http://www.godatabase.org/cgi-bin/go.cgi?query=GO:0007165&auto_wild_cards=yes&view=query&action=query&search_constraint=terms"	GO:0007165_signal_transduction) 915 6 0.629098 -0.028636 545 600.970483 706.85 812.729517 1.296972
=HYPERLINK("http://www.godatabase.org/cgi-bin/go.cgi?query=GO:0009966&auto_wild_cards=yes&view=query&action=query&search_constraint=terms"	GO:0009966_regulation_of_signal_transduction) 256 1 0.374756 -0.028397 546 601.220871 707.08 812.939129 1.295018
=HYPERLINK("http://www.godatabase.org/cgi-bin/go.cgi?query=GO:0044249&auto_wild_cards=yes&view=query&action=query&search_constraint=terms"	GO:0044249_cellular_biosynthetic_process) 1150 8 0.667391 -0.027190 547 602.402728 707.93 813.457272 1.294205
=HYPERLINK("http://www.godatabase.org/cgi-bin/go.cgi?query=GO:0010629&auto_wild_cards=yes&view=query&action=query&search_constraint=terms"	GO:0010629_negative_regulation_of_gene_expression) 262 1 0.366174 -0.026509 548 603.280290 708.67 814.059710 1.293193
=HYPERLINK("http://www.godatabase.org/cgi-bin/go.cgi?query=GO:0044267&auto_wild_cards=yes&view=query&action=query&search_constraint=terms"	GO:0044267_cellular_protein_metabolic_process) 559 3 0.514870 -0.025754 549 603.933414 709.25 814.566586 1.291894
=HYPERLINK("http://www.godatabase.org/cgi-bin/go.cgi?query=GO:0065008&auto_wild_cards=yes&view=query&action=query&search_constraint=terms"	GO:0065008_regulation_of_biological_quality) 693 4 0.553752 -0.024693 550 604.508032 709.69 814.871968 1.290345
=HYPERLINK("http://www.godatabase.org/cgi-bin/go.cgi?query=GO:0006915&auto_wild_cards=yes&view=query&action=query&search_constraint=terms"	GO:0006915_apoptosis) 427 2 0.449356 -0.024308 551 604.829254 709.93 815.030746 1.288439
=HYPERLINK("http://www.godatabase.org/cgi-bin/go.cgi?query=GO:0009790&auto_wild_cards=yes&view=query&action=query&search_constraint=terms"	GO:0009790_embryonic_development) 567 3 0.507606 -0.024018 552 605.027018 710.16 815.292982 1.286522
=HYPERLINK("http://www.godatabase.org/cgi-bin/go.cgi?query=GO:0065007&auto_wild_cards=yes&view=query&action=query&search_constraint=terms"	GO:0065007_biological_regulation) 2593 22 0.813970 -0.023877 553 605.224631 710.37 815.515369 1.284575
=HYPERLINK("http://www.godatabase.org/cgi-bin/go.cgi?query=GO:0051716&auto_wild_cards=yes&view=query&action=query&search_constraint=terms"	GO:0051716_cellular_response_to_stimulus) 273 1 0.351419 -0.023372 554 605.512076 710.61 815.707924 1.282690
=HYPERLINK("http://www.godatabase.org/cgi-bin/go.cgi?query=GO:0010558&auto_wild_cards=yes&view=query&action=query&search_constraint=terms"	GO:0010558_negative_regulation_of_macromolecule_biosynthetic_process) 274 1 0.350137 -0.023106 555 606.022597 711.03 816.037403 1.281135
=HYPERLINK("http://www.godatabase.org/cgi-bin/go.cgi?query=GO:0006355&auto_wild_cards=yes&view=query&action=query&search_constraint=terms"	GO:0006355_regulation_of_transcription__DNA-dependent) 575 3 0.500543 -0.022391 556 606.778101 711.58 816.381899 1.279820
=HYPERLINK("http://www.godatabase.org/cgi-bin/go.cgi?query=GO:0048646&auto_wild_cards=yes&view=query&action=query&search_constraint=terms"	GO:0048646_anatomical_structure_formation_involved_in_morphogenesis) 277 1 0.346345 -0.022326 557 607.242658 711.93 816.617342 1.278151
=HYPERLINK("http://www.godatabase.org/cgi-bin/go.cgi?query=GO:0007610&auto_wild_cards=yes&view=query&action=query&search_constraint=terms"	GO:0007610_behavior) 279 1 0.343862 -0.021821 558 607.616205 712.17 816.723795 1.276290
=HYPERLINK("http://www.godatabase.org/cgi-bin/go.cgi?query=GO:0031327&auto_wild_cards=yes&view=query&action=query&search_constraint=terms"	GO:0031327_negative_regulation_of_cellular_biosynthetic_process) 282 1 0.340204 -0.021085 559 607.792755 712.39 816.987245 1.274401
=HYPERLINK("http://www.godatabase.org/cgi-bin/go.cgi?query=GO:0009890&auto_wild_cards=yes&view=query&action=query&search_constraint=terms"	GO:0009890_negative_regulation_of_biosynthetic_process) 284 1 0.337808 -0.020608 560 608.639529 713.09 817.540471 1.273375
=HYPERLINK("http://www.godatabase.org/cgi-bin/go.cgi?query=GO:0051239&auto_wild_cards=yes&view=query&action=query&search_constraint=terms"	GO:0051239_regulation_of_multicellular_organismal_process) 587 3 0.490311 -0.020142 561 608.951991 713.33 817.708009 1.271533
=HYPERLINK("http://www.godatabase.org/cgi-bin/go.cgi?query=GO:0006351&auto_wild_cards=yes&view=query&action=query&search_constraint=terms"	GO:0006351_transcription__DNA-dependent) 594 3 0.484533 -0.018929 562 609.757920 713.98 818.202080 1.270427
=HYPERLINK("http://www.godatabase.org/cgi-bin/go.cgi?query=GO:0032774&auto_wild_cards=yes&view=query&action=query&search_constraint=terms"	GO:0032774_RNA_biosynthetic_process) 595 3 0.483718 -0.018762 563 609.925785 714.09 818.254215 1.268366
=HYPERLINK("http://www.godatabase.org/cgi-bin/go.cgi?query=GO:0051094&auto_wild_cards=yes&view=query&action=query&search_constraint=terms"	GO:0051094_positive_regulation_of_developmental_process) 308 1 0.311485 -0.015661 564 612.269294 715.9 819.530706 1.269326
=HYPERLINK("http://www.godatabase.org/cgi-bin/go.cgi?query=GO:0010646&auto_wild_cards=yes&view=query&action=query&search_constraint=terms"	GO:0010646_regulation_of_cell_communication) 330 1 0.290720 -0.012176 565 613.893850 717.11 820.326150 1.269221
=HYPERLINK("http://www.godatabase.org/cgi-bin/go.cgi?query=GO:0019538&auto_wild_cards=yes&view=query&action=query&search_constraint=terms"	GO:0019538_protein_metabolic_process) 655 3 0.439408 -0.010899 566 614.969808 718.03 821.090192 1.268604
=HYPERLINK("http://www.godatabase.org/cgi-bin/go.cgi?query=GO:0034960&auto_wild_cards=yes&view=query&action=query&search_constraint=terms"	GO:0034960_cellular_biopolymer_metabolic_process) 1395 9 0.618952 -0.010483 567 615.512010 718.45 821.387990 1.267108
=HYPERLINK("http://www.godatabase.org/cgi-bin/go.cgi?query=GO:0080090&auto_wild_cards=yes&view=query&action=query&search_constraint=terms"	GO:0080090_regulation_of_primary_metabolic_process) 926 5 0.518021 -0.010245 568 615.546918 718.47 821.393082 1.264912
=HYPERLINK("http://www.godatabase.org/cgi-bin/go.cgi?query=GO:0060255&auto_wild_cards=yes&view=query&action=query&search_constraint=terms"	GO:0060255_regulation_of_macromolecule_metabolic_process) 936 5 0.512487 -0.009423 569 616.143240 718.97 821.796760 1.263568
=HYPERLINK("http://www.godatabase.org/cgi-bin/go.cgi?query=GO:0031326&auto_wild_cards=yes&view=query&action=query&search_constraint=terms"	GO:0031326_regulation_of_cellular_biosynthetic_process) 812 4 0.472599 -0.009019 570 616.346514 719.12 821.893486 1.261614
=HYPERLINK("http://www.godatabase.org/cgi-bin/go.cgi?query=GO:0045449&auto_wild_cards=yes&view=query&action=query&search_constraint=terms"	GO:0045449_regulation_of_transcription) 676 3 0.425758 -0.008972 571 616.346514 719.12 821.893486 1.259405
=HYPERLINK("http://www.godatabase.org/cgi-bin/go.cgi?query=GO:0009889&auto_wild_cards=yes&view=query&action=query&search_constraint=terms"	GO:0009889_regulation_of_biosynthetic_process) 815 4 0.470859 -0.008784 572 616.389675 719.15 821.910325 1.257255
=HYPERLINK("http://www.godatabase.org/cgi-bin/go.cgi?query=GO:0043009&auto_wild_cards=yes&view=query&action=query&search_constraint=terms"	GO:0043009_chordate_embryonic_development) 365 1 0.262842 -0.008150 573 617.087850 719.57 822.052150 1.255794
=HYPERLINK("http://www.godatabase.org/cgi-bin/go.cgi?query=GO:0009792&auto_wild_cards=yes&view=query&action=query&search_constraint=terms"	GO:0009792_embryonic_development_ending_in_birth_or_egg_hatching) 368 1 0.260700 -0.007874 574 617.174171 719.67 822.165829 1.253780
=HYPERLINK("http://www.godatabase.org/cgi-bin/go.cgi?query=GO:0006350&auto_wild_cards=yes&view=query&action=query&search_constraint=terms"	GO:0006350_transcription) 701 3 0.410574 -0.007094 575 617.886727 720.12 822.353273 1.252383
=HYPERLINK("http://www.godatabase.org/cgi-bin/go.cgi?query=GO:0044260&auto_wild_cards=yes&view=query&action=query&search_constraint=terms"	GO:0044260_cellular_macromolecule_metabolic_process) 1447 9 0.596709 -0.007035 576 617.935394 720.15 822.364606 1.250260
=HYPERLINK("http://www.godatabase.org/cgi-bin/go.cgi?query=GO:0043170&auto_wild_cards=yes&view=query&action=query&search_constraint=terms"	GO:0043170_macromolecule_metabolic_process) 1576 10 0.608740 -0.006141 577 618.658196 720.66 822.661804 1.248977
=HYPERLINK("http://www.godatabase.org/cgi-bin/go.cgi?query=GO:0043283&auto_wild_cards=yes&view=query&action=query&search_constraint=terms"	GO:0043283_biopolymer_metabolic_process) 1490 9 0.579488 -0.004991 578 619.342277 721.13 822.917723 1.247630
=HYPERLINK("http://www.godatabase.org/cgi-bin/go.cgi?query=GO:0007242&auto_wild_cards=yes&view=query&action=query&search_constraint=terms"	GO:0007242_intracellular_signaling_cascade) 411 1 0.233425 -0.004795 579 619.565001 721.28 822.994999 1.245734
=HYPERLINK("http://www.godatabase.org/cgi-bin/go.cgi?query=GO:0010556&auto_wild_cards=yes&view=query&action=query&search_constraint=terms"	GO:0010556_regulation_of_macromolecule_biosynthetic_process) 745 3 0.386326 -0.004655 580 619.664420 721.34 823.015580 1.243690
=HYPERLINK("http://www.godatabase.org/cgi-bin/go.cgi?query=GO:0034645&auto_wild_cards=yes&view=query&action=query&search_constraint=terms"	GO:0034645_cellular_macromolecule_biosynthetic_process) 901 4 0.425916 -0.004026 581 619.919726 721.52 823.120274 1.241859
=HYPERLINK("http://www.godatabase.org/cgi-bin/go.cgi?query=GO:0009059&auto_wild_cards=yes&view=query&action=query&search_constraint=terms"	GO:0009059_macromolecule_biosynthetic_process) 910 4 0.421703 -0.003701 582 620.257226 721.7 823.142774 1.240034
=HYPERLINK("http://www.godatabase.org/cgi-bin/go.cgi?query=GO:0034961&auto_wild_cards=yes&view=query&action=query&search_constraint=terms"	GO:0034961_cellular_biopolymer_biosynthetic_process) 804 3 0.357976 -0.002603 583 621.351949 722.33 823.308051 1.238988
=HYPERLINK("http://www.godatabase.org/cgi-bin/go.cgi?query=GO:0043284&auto_wild_cards=yes&view=query&action=query&search_constraint=terms"	GO:0043284_biopolymer_biosynthetic_process) 807 3 0.356645 -0.002526 584 621.377939 722.34 823.302061 1.236884
=HYPERLINK("http://www.godatabase.org/cgi-bin/go.cgi?query=GO:0050896&auto_wild_cards=yes&view=query&action=query&search_constraint=terms"	GO:0050896_response_to_stimulus) 1107 5 0.433322 -0.002051 585 621.561970 722.46 823.358030 1.234974
=HYPERLINK("http://www.godatabase.org/cgi-bin/go.cgi?query=GO:0000079&auto_wild_cards=yes&view=query&action=query&search_constraint=terms"	GO:0000079_regulation_of_cyclin-dependent_protein_kinase_activity) 7 0 0.000000 -0.000000 759 795.008199 892.92 990.831801 1.176443
=HYPERLINK("http://www.godatabase.org/cgi-bin/go.cgi?query=GO:0000188&auto_wild_cards=yes&view=query&action=query&search_constraint=terms"	GO:0000188_inactivation_of_MAPK_activity) 7 0 0.000000 -0.000000 759 795.008199 892.92 990.831801 1.176443
=HYPERLINK("http://www.godatabase.org/cgi-bin/go.cgi?query=GO:0001504&auto_wild_cards=yes&view=query&action=query&search_constraint=terms"	GO:0001504_neurotransmitter_uptake) 7 0 0.000000 -0.000000 759 795.008199 892.92 990.831801 1.176443
=HYPERLINK("http://www.godatabase.org/cgi-bin/go.cgi?query=GO:0001556&auto_wild_cards=yes&view=query&action=query&search_constraint=terms"	GO:0001556_oocyte_maturation) 7 0 0.000000 -0.000000 759 795.008199 892.92 990.831801 1.176443
=HYPERLINK("http://www.godatabase.org/cgi-bin/go.cgi?query=GO:0001573&auto_wild_cards=yes&view=query&action=query&search_constraint=terms"	GO:0001573_ganglioside_metabolic_process) 7 0 0.000000 -0.000000 759 795.008199 892.92 990.831801 1.176443
=HYPERLINK("http://www.godatabase.org/cgi-bin/go.cgi?query=GO:0001736&auto_wild_cards=yes&view=query&action=query&search_constraint=terms"	GO:0001736_establishment_of_planar_polarity) 7 0 0.000000 -0.000000 759 795.008199 892.92 990.831801 1.176443
=HYPERLINK("http://www.godatabase.org/cgi-bin/go.cgi?query=GO:0001839&auto_wild_cards=yes&view=query&action=query&search_constraint=terms"	GO:0001839_neural_plate_morphogenesis) 7 0 0.000000 -0.000000 759 795.008199 892.92 990.831801 1.176443
=HYPERLINK("http://www.godatabase.org/cgi-bin/go.cgi?query=GO:0001936&auto_wild_cards=yes&view=query&action=query&search_constraint=terms"	GO:0001936_regulation_of_endothelial_cell_proliferation) 7 0 0.000000 -0.000000 759 795.008199 892.92 990.831801 1.176443
=HYPERLINK("http://www.godatabase.org/cgi-bin/go.cgi?query=GO:0001967&auto_wild_cards=yes&view=query&action=query&search_constraint=terms"	GO:0001967_suckling_behavior) 7 0 0.000000 -0.000000 759 795.008199 892.92 990.831801 1.176443
=HYPERLINK("http://www.godatabase.org/cgi-bin/go.cgi?query=GO:0002011&auto_wild_cards=yes&view=query&action=query&search_constraint=terms"	GO:0002011_morphogenesis_of_an_epithelial_sheet) 7 0 0.000000 -0.000000 759 795.008199 892.92 990.831801 1.176443
=HYPERLINK("http://www.godatabase.org/cgi-bin/go.cgi?query=GO:0002052&auto_wild_cards=yes&view=query&action=query&search_constraint=terms"	GO:0002052_positive_regulation_of_neuroblast_proliferation) 7 0 0.000000 -0.000000 759 795.008199 892.92 990.831801 1.176443
=HYPERLINK("http://www.godatabase.org/cgi-bin/go.cgi?query=GO:0002063&auto_wild_cards=yes&view=query&action=query&search_constraint=terms"	GO:0002063_chondrocyte_development) 7 0 0.000000 -0.000000 759 795.008199 892.92 990.831801 1.176443
=HYPERLINK("http://www.godatabase.org/cgi-bin/go.cgi?query=GO:0002067&auto_wild_cards=yes&view=query&action=query&search_constraint=terms"	GO:0002067_glandular_epithelial_cell_differentiation) 7 0 0.000000 -0.000000 759 795.008199 892.92 990.831801 1.176443
=HYPERLINK("http://www.godatabase.org/cgi-bin/go.cgi?query=GO:0002076&auto_wild_cards=yes&view=query&action=query&search_constraint=terms"	GO:0002076_osteoblast_development) 7 0 0.000000 -0.000000 759 795.008199 892.92 990.831801 1.176443
=HYPERLINK("http://www.godatabase.org/cgi-bin/go.cgi?query=GO:0002087&auto_wild_cards=yes&view=query&action=query&search_constraint=terms"	GO:0002087_regulation_of_respiratory_gaseous_exchange_by_neurological_system_process) 7 0 0.000000 -0.000000 759 795.008199 892.92 990.831801 1.176443
=HYPERLINK("http://www.godatabase.org/cgi-bin/go.cgi?query=GO:0002093&auto_wild_cards=yes&view=query&action=query&search_constraint=terms"	GO:0002093_auditory_receptor_cell_morphogenesis) 7 0 0.000000 -0.000000 759 795.008199 892.92 990.831801 1.176443
=HYPERLINK("http://www.godatabase.org/cgi-bin/go.cgi?query=GO:0002224&auto_wild_cards=yes&view=query&action=query&search_constraint=terms"	GO:0002224_toll-like_receptor_signaling_pathway) 7 0 0.000000 -0.000000 759 795.008199 892.92 990.831801 1.176443
=HYPERLINK("http://www.godatabase.org/cgi-bin/go.cgi?query=GO:0002455&auto_wild_cards=yes&view=query&action=query&search_constraint=terms"	GO:0002455_humoral_immune_response_mediated_by_circulating_immunoglobulin) 7 0 0.000000 -0.000000 759 795.008199 892.92 990.831801 1.176443
=HYPERLINK("http://www.godatabase.org/cgi-bin/go.cgi?query=GO:0002643&auto_wild_cards=yes&view=query&action=query&search_constraint=terms"	GO:0002643_regulation_of_tolerance_induction) 7 0 0.000000 -0.000000 759 795.008199 892.92 990.831801 1.176443
=HYPERLINK("http://www.godatabase.org/cgi-bin/go.cgi?query=GO:0002645&auto_wild_cards=yes&view=query&action=query&search_constraint=terms"	GO:0002645_positive_regulation_of_tolerance_induction) 7 0 0.000000 -0.000000 759 795.008199 892.92 990.831801 1.176443
=HYPERLINK("http://www.godatabase.org/cgi-bin/go.cgi?query=GO:0002714&auto_wild_cards=yes&view=query&action=query&search_constraint=terms"	GO:0002714_positive_regulation_of_B_cell_mediated_immunity) 7 0 0.000000 -0.000000 759 795.008199 892.92 990.831801 1.176443
=HYPERLINK("http://www.godatabase.org/cgi-bin/go.cgi?query=GO:0002792&auto_wild_cards=yes&view=query&action=query&search_constraint=terms"	GO:0002792_negative_regulation_of_peptide_secretion) 7 0 0.000000 -0.000000 759 795.008199 892.92 990.831801 1.176443
=HYPERLINK("http://www.godatabase.org/cgi-bin/go.cgi?query=GO:0002793&auto_wild_cards=yes&view=query&action=query&search_constraint=terms"	GO:0002793_positive_regulation_of_peptide_secretion) 7 0 0.000000 -0.000000 759 795.008199 892.92 990.831801 1.176443
=HYPERLINK("http://www.godatabase.org/cgi-bin/go.cgi?query=GO:0002828&auto_wild_cards=yes&view=query&action=query&search_constraint=terms"	GO:0002828_regulation_of_T-helper_2_type_immune_response) 7 0 0.000000 -0.000000 759 795.008199 892.92 990.831801 1.176443
=HYPERLINK("http://www.godatabase.org/cgi-bin/go.cgi?query=GO:0002863&auto_wild_cards=yes&view=query&action=query&search_constraint=terms"	GO:0002863_positive_regulation_of_inflammatory_response_to_antigenic_stimulus) 7 0 0.000000 -0.000000 759 795.008199 892.92 990.831801 1.176443
=HYPERLINK("http://www.godatabase.org/cgi-bin/go.cgi?query=GO:0002891&auto_wild_cards=yes&view=query&action=query&search_constraint=terms"	GO:0002891_positive_regulation_of_immunoglobulin_mediated_immune_response) 7 0 0.000000 -0.000000 759 795.008199 892.92 990.831801 1.176443
=HYPERLINK("http://www.godatabase.org/cgi-bin/go.cgi?query=GO:0003084&auto_wild_cards=yes&view=query&action=query&search_constraint=terms"	GO:0003084_positive_regulation_of_systemic_arterial_blood_pressure) 7 0 0.000000 -0.000000 759 795.008199 892.92 990.831801 1.176443
=HYPERLINK("http://www.godatabase.org/cgi-bin/go.cgi?query=GO:0003085&auto_wild_cards=yes&view=query&action=query&search_constraint=terms"	GO:0003085_negative_regulation_of_systemic_arterial_blood_pressure) 7 0 0.000000 -0.000000 759 795.008199 892.92 990.831801 1.176443
=HYPERLINK("http://www.godatabase.org/cgi-bin/go.cgi?query=GO:0006014&auto_wild_cards=yes&view=query&action=query&search_constraint=terms"	GO:0006014_D-ribose_metabolic_process) 7 0 0.000000 -0.000000 759 795.008199 892.92 990.831801 1.176443
=HYPERLINK("http://www.godatabase.org/cgi-bin/go.cgi?query=GO:0006096&auto_wild_cards=yes&view=query&action=query&search_constraint=terms"	GO:0006096_glycolysis) 7 0 0.000000 -0.000000 759 795.008199 892.92 990.831801 1.176443
=HYPERLINK("http://www.godatabase.org/cgi-bin/go.cgi?query=GO:0006119&auto_wild_cards=yes&view=query&action=query&search_constraint=terms"	GO:0006119_oxidative_phosphorylation) 7 0 0.000000 -0.000000 759 795.008199 892.92 990.831801 1.176443
=HYPERLINK("http://www.godatabase.org/cgi-bin/go.cgi?query=GO:0006275&auto_wild_cards=yes&view=query&action=query&search_constraint=terms"	GO:0006275_regulation_of_DNA_replication) 7 0 0.000000 -0.000000 759 795.008199 892.92 990.831801 1.176443
=HYPERLINK("http://www.godatabase.org/cgi-bin/go.cgi?query=GO:0006298&auto_wild_cards=yes&view=query&action=query&search_constraint=terms"	GO:0006298_mismatch_repair) 7 0 0.000000 -0.000000 759 795.008199 892.92 990.831801 1.176443
=HYPERLINK("http://www.godatabase.org/cgi-bin/go.cgi?query=GO:0006352&auto_wild_cards=yes&view=query&action=query&search_constraint=terms"	GO:0006352_transcription_initiation) 7 0 0.000000 -0.000000 759 795.008199 892.92 990.831801 1.176443
=HYPERLINK("http://www.godatabase.org/cgi-bin/go.cgi?query=GO:0006401&auto_wild_cards=yes&view=query&action=query&search_constraint=terms"	GO:0006401_RNA_catabolic_process) 7 0 0.000000 -0.000000 759 795.008199 892.92 990.831801 1.176443
=HYPERLINK("http://www.godatabase.org/cgi-bin/go.cgi?query=GO:0006406&auto_wild_cards=yes&view=query&action=query&search_constraint=terms"	GO:0006406_mRNA_export_from_nucleus) 7 0 0.000000 -0.000000 759 795.008199 892.92 990.831801 1.176443
=HYPERLINK("http://www.godatabase.org/cgi-bin/go.cgi?query=GO:0006505&auto_wild_cards=yes&view=query&action=query&search_constraint=terms"	GO:0006505_GPI_anchor_metabolic_process) 7 0 0.000000 -0.000000 759 795.008199 892.92 990.831801 1.176443
=HYPERLINK("http://www.godatabase.org/cgi-bin/go.cgi?query=GO:0006516&auto_wild_cards=yes&view=query&action=query&search_constraint=terms"	GO:0006516_glycoprotein_catabolic_process) 7 0 0.000000 -0.000000 759 795.008199 892.92 990.831801 1.176443
=HYPERLINK("http://www.godatabase.org/cgi-bin/go.cgi?query=GO:0006612&auto_wild_cards=yes&view=query&action=query&search_constraint=terms"	GO:0006612_protein_targeting_to_membrane) 7 0 0.000000 -0.000000 759 795.008199 892.92 990.831801 1.176443
=HYPERLINK("http://www.godatabase.org/cgi-bin/go.cgi?query=GO:0006769&auto_wild_cards=yes&view=query&action=query&search_constraint=terms"	GO:0006769_nicotinamide_metabolic_process) 7 0 0.000000 -0.000000 759 795.008199 892.92 990.831801 1.176443
=HYPERLINK("http://www.godatabase.org/cgi-bin/go.cgi?query=GO:0006783&auto_wild_cards=yes&view=query&action=query&search_constraint=terms"	GO:0006783_heme_biosynthetic_process) 7 0 0.000000 -0.000000 759 795.008199 892.92 990.831801 1.176443
=HYPERLINK("http://www.godatabase.org/cgi-bin/go.cgi?query=GO:0006818&auto_wild_cards=yes&view=query&action=query&search_constraint=terms"	GO:0006818_hydrogen_transport) 7 0 0.000000 -0.000000 759 795.008199 892.92 990.831801 1.176443
=HYPERLINK("http://www.godatabase.org/cgi-bin/go.cgi?query=GO:0006878&auto_wild_cards=yes&view=query&action=query&search_constraint=terms"	GO:0006878_cellular_copper_ion_homeostasis) 7 0 0.000000 -0.000000 759 795.008199 892.92 990.831801 1.176443
=HYPERLINK("http://www.godatabase.org/cgi-bin/go.cgi?query=GO:0006884&auto_wild_cards=yes&view=query&action=query&search_constraint=terms"	GO:0006884_cell_volume_homeostasis) 7 0 0.000000 -0.000000 759 795.008199 892.92 990.831801 1.176443
=HYPERLINK("http://www.godatabase.org/cgi-bin/go.cgi?query=GO:0006949&auto_wild_cards=yes&view=query&action=query&search_constraint=terms"	GO:0006949_syncytium_formation) 7 0 0.000000 -0.000000 759 795.008199 892.92 990.831801 1.176443
=HYPERLINK("http://www.godatabase.org/cgi-bin/go.cgi?query=GO:0007019&auto_wild_cards=yes&view=query&action=query&search_constraint=terms"	GO:0007019_microtubule_depolymerization) 7 0 0.000000 -0.000000 759 795.008199 892.92 990.831801 1.176443
=HYPERLINK("http://www.godatabase.org/cgi-bin/go.cgi?query=GO:0007026&auto_wild_cards=yes&view=query&action=query&search_constraint=terms"	GO:0007026_negative_regulation_of_microtubule_depolymerization) 7 0 0.000000 -0.000000 759 795.008199 892.92 990.831801 1.176443
=HYPERLINK("http://www.godatabase.org/cgi-bin/go.cgi?query=GO:0007034&auto_wild_cards=yes&view=query&action=query&search_constraint=terms"	GO:0007034_vacuolar_transport) 7 0 0.000000 -0.000000 759 795.008199 892.92 990.831801 1.176443
=HYPERLINK("http://www.godatabase.org/cgi-bin/go.cgi?query=GO:0007062&auto_wild_cards=yes&view=query&action=query&search_constraint=terms"	GO:0007062_sister_chromatid_cohesion) 7 0 0.000000 -0.000000 759 795.008199 892.92 990.831801 1.176443
=HYPERLINK("http://www.godatabase.org/cgi-bin/go.cgi?query=GO:0007130&auto_wild_cards=yes&view=query&action=query&search_constraint=terms"	GO:0007130_synaptonemal_complex_assembly) 7 0 0.000000 -0.000000 759 795.008199 892.92 990.831801 1.176443
=HYPERLINK("http://www.godatabase.org/cgi-bin/go.cgi?query=GO:0007164&auto_wild_cards=yes&view=query&action=query&search_constraint=terms"	GO:0007164_establishment_of_tissue_polarity) 7 0 0.000000 -0.000000 759 795.008199 892.92 990.831801 1.176443
=HYPERLINK("http://www.godatabase.org/cgi-bin/go.cgi?query=GO:0007191&auto_wild_cards=yes&view=query&action=query&search_constraint=terms"	GO:0007191_activation_of_adenylate_cyclase_activity_by_dopamine_receptor_signaling_pathway) 7 0 0.000000 -0.000000 759 795.008199 892.92 990.831801 1.176443
=HYPERLINK("http://www.godatabase.org/cgi-bin/go.cgi?query=GO:0007271&auto_wild_cards=yes&view=query&action=query&search_constraint=terms"	GO:0007271_synaptic_transmission__cholinergic) 7 0 0.000000 -0.000000 759 795.008199 892.92 990.831801 1.176443
=HYPERLINK("http://www.godatabase.org/cgi-bin/go.cgi?query=GO:0007413&auto_wild_cards=yes&view=query&action=query&search_constraint=terms"	GO:0007413_axonal_fasciculation) 7 0 0.000000 -0.000000 759 795.008199 892.92 990.831801 1.176443
=HYPERLINK("http://www.godatabase.org/cgi-bin/go.cgi?query=GO:0007440&auto_wild_cards=yes&view=query&action=query&search_constraint=terms"	GO:0007440_foregut_morphogenesis) 7 0 0.000000 -0.000000 759 795.008199 892.92 990.831801 1.176443
=HYPERLINK("http://www.godatabase.org/cgi-bin/go.cgi?query=GO:0007616&auto_wild_cards=yes&view=query&action=query&search_constraint=terms"	GO:0007616_long-term_memory) 7 0 0.000000 -0.000000 759 795.008199 892.92 990.831801 1.176443
=HYPERLINK("http://www.godatabase.org/cgi-bin/go.cgi?query=GO:0008033&auto_wild_cards=yes&view=query&action=query&search_constraint=terms"	GO:0008033_tRNA_processing) 7 0 0.000000 -0.000000 759 795.008199 892.92 990.831801 1.176443
=HYPERLINK("http://www.godatabase.org/cgi-bin/go.cgi?query=GO:0008299&auto_wild_cards=yes&view=query&action=query&search_constraint=terms"	GO:0008299_isoprenoid_biosynthetic_process) 7 0 0.000000 -0.000000 759 795.008199 892.92 990.831801 1.176443
=HYPERLINK("http://www.godatabase.org/cgi-bin/go.cgi?query=GO:0008340&auto_wild_cards=yes&view=query&action=query&search_constraint=terms"	GO:0008340_determination_of_adult_lifespan) 7 0 0.000000 -0.000000 759 795.008199 892.92 990.831801 1.176443
=HYPERLINK("http://www.godatabase.org/cgi-bin/go.cgi?query=GO:0009150&auto_wild_cards=yes&view=query&action=query&search_constraint=terms"	GO:0009150_purine_ribonucleotide_metabolic_process) 7 0 0.000000 -0.000000 759 795.008199 892.92 990.831801 1.176443
=HYPERLINK("http://www.godatabase.org/cgi-bin/go.cgi?query=GO:0009200&auto_wild_cards=yes&view=query&action=query&search_constraint=terms"	GO:0009200_deoxyribonucleoside_triphosphate_metabolic_process) 7 0 0.000000 -0.000000 759 795.008199 892.92 990.831801 1.176443
=HYPERLINK("http://www.godatabase.org/cgi-bin/go.cgi?query=GO:0009259&auto_wild_cards=yes&view=query&action=query&search_constraint=terms"	GO:0009259_ribonucleotide_metabolic_process) 7 0 0.000000 -0.000000 759 795.008199 892.92 990.831801 1.176443
=HYPERLINK("http://www.godatabase.org/cgi-bin/go.cgi?query=GO:0009311&auto_wild_cards=yes&view=query&action=query&search_constraint=terms"	GO:0009311_oligosaccharide_metabolic_process) 7 0 0.000000 -0.000000 759 795.008199 892.92 990.831801 1.176443
=HYPERLINK("http://www.godatabase.org/cgi-bin/go.cgi?query=GO:0009394&auto_wild_cards=yes&view=query&action=query&search_constraint=terms"	GO:0009394_2'-deoxyribonucleotide_metabolic_process) 7 0 0.000000 -0.000000 759 795.008199 892.92 990.831801 1.176443
=HYPERLINK("http://www.godatabase.org/cgi-bin/go.cgi?query=GO:0009820&auto_wild_cards=yes&view=query&action=query&search_constraint=terms"	GO:0009820_alkaloid_metabolic_process) 7 0 0.000000 -0.000000 759 795.008199 892.92 990.831801 1.176443
=HYPERLINK("http://www.godatabase.org/cgi-bin/go.cgi?query=GO:0010469&auto_wild_cards=yes&view=query&action=query&search_constraint=terms"	GO:0010469_regulation_of_receptor_activity) 7 0 0.000000 -0.000000 759 795.008199 892.92 990.831801 1.176443
=HYPERLINK("http://www.godatabase.org/cgi-bin/go.cgi?query=GO:0010948&auto_wild_cards=yes&view=query&action=query&search_constraint=terms"	GO:0010948_negative_regulation_of_cell_cycle_process) 7 0 0.000000 -0.000000 759 795.008199 892.92 990.831801 1.176443
=HYPERLINK("http://www.godatabase.org/cgi-bin/go.cgi?query=GO:0014047&auto_wild_cards=yes&view=query&action=query&search_constraint=terms"	GO:0014047_glutamate_secretion) 7 0 0.000000 -0.000000 759 795.008199 892.92 990.831801 1.176443
=HYPERLINK("http://www.godatabase.org/cgi-bin/go.cgi?query=GO:0014066&auto_wild_cards=yes&view=query&action=query&search_constraint=terms"	GO:0014066_regulation_of_phosphoinositide_3-kinase_cascade) 7 0 0.000000 -0.000000 759 795.008199 892.92 990.831801 1.176443
=HYPERLINK("http://www.godatabase.org/cgi-bin/go.cgi?query=GO:0014821&auto_wild_cards=yes&view=query&action=query&search_constraint=terms"	GO:0014821_phasic_smooth_muscle_contraction) 7 0 0.000000 -0.000000 759 795.008199 892.92 990.831801 1.176443
=HYPERLINK("http://www.godatabase.org/cgi-bin/go.cgi?query=GO:0015697&auto_wild_cards=yes&view=query&action=query&search_constraint=terms"	GO:0015697_quaternary_ammonium_group_transport) 7 0 0.000000 -0.000000 759 795.008199 892.92 990.831801 1.176443
=HYPERLINK("http://www.godatabase.org/cgi-bin/go.cgi?query=GO:0015813&auto_wild_cards=yes&view=query&action=query&search_constraint=terms"	GO:0015813_L-glutamate_transport) 7 0 0.000000 -0.000000 759 795.008199 892.92 990.831801 1.176443
=HYPERLINK("http://www.godatabase.org/cgi-bin/go.cgi?query=GO:0015908&auto_wild_cards=yes&view=query&action=query&search_constraint=terms"	GO:0015908_fatty_acid_transport) 7 0 0.000000 -0.000000 759 795.008199 892.92 990.831801 1.176443
=HYPERLINK("http://www.godatabase.org/cgi-bin/go.cgi?query=GO:0015992&auto_wild_cards=yes&view=query&action=query&search_constraint=terms"	GO:0015992_proton_transport) 7 0 0.000000 -0.000000 759 795.008199 892.92 990.831801 1.176443
=HYPERLINK("http://www.godatabase.org/cgi-bin/go.cgi?query=GO:0016339&auto_wild_cards=yes&view=query&action=query&search_constraint=terms"	GO:0016339_calcium-dependent_cell-cell_adhesion) 7 0 0.000000 -0.000000 759 795.008199 892.92 990.831801 1.176443
=HYPERLINK("http://www.godatabase.org/cgi-bin/go.cgi?query=GO:0016575&auto_wild_cards=yes&view=query&action=query&search_constraint=terms"	GO:0016575_histone_deacetylation) 7 0 0.000000 -0.000000 759 795.008199 892.92 990.831801 1.176443
=HYPERLINK("http://www.godatabase.org/cgi-bin/go.cgi?query=GO:0019362&auto_wild_cards=yes&view=query&action=query&search_constraint=terms"	GO:0019362_pyridine_nucleotide_metabolic_process) 7 0 0.000000 -0.000000 759 795.008199 892.92 990.831801 1.176443
=HYPERLINK("http://www.godatabase.org/cgi-bin/go.cgi?query=GO:0019692&auto_wild_cards=yes&view=query&action=query&search_constraint=terms"	GO:0019692_deoxyribose_phosphate_metabolic_process) 7 0 0.000000 -0.000000 759 795.008199 892.92 990.831801 1.176443
=HYPERLINK("http://www.godatabase.org/cgi-bin/go.cgi?query=GO:0019800&auto_wild_cards=yes&view=query&action=query&search_constraint=terms"	GO:0019800_peptide_cross-linking_via_chondroitin_4-sulfate_glycosaminoglycan) 7 0 0.000000 -0.000000 759 795.008199 892.92 990.831801 1.176443
=HYPERLINK("http://www.godatabase.org/cgi-bin/go.cgi?query=GO:0020027&auto_wild_cards=yes&view=query&action=query&search_constraint=terms"	GO:0020027_hemoglobin_metabolic_process) 7 0 0.000000 -0.000000 759 795.008199 892.92 990.831801 1.176443
=HYPERLINK("http://www.godatabase.org/cgi-bin/go.cgi?query=GO:0021514&auto_wild_cards=yes&view=query&action=query&search_constraint=terms"	GO:0021514_ventral_spinal_cord_interneuron_differentiation) 7 0 0.000000 -0.000000 759 795.008199 892.92 990.831801 1.176443
=HYPERLINK("http://www.godatabase.org/cgi-bin/go.cgi?query=GO:0021516&auto_wild_cards=yes&view=query&action=query&search_constraint=terms"	GO:0021516_dorsal_spinal_cord_development) 7 0 0.000000 -0.000000 759 795.008199 892.92 990.831801 1.176443
=HYPERLINK("http://www.godatabase.org/cgi-bin/go.cgi?query=GO:0021520&auto_wild_cards=yes&view=query&action=query&search_constraint=terms"	GO:0021520_spinal_cord_motor_neuron_cell_fate_specification) 7 0 0.000000 -0.000000 759 795.008199 892.92 990.831801 1.176443
=HYPERLINK("http://www.godatabase.org/cgi-bin/go.cgi?query=GO:0021521&auto_wild_cards=yes&view=query&action=query&search_constraint=terms"	GO:0021521_ventral_spinal_cord_interneuron_specification) 7 0 0.000000 -0.000000 759 795.008199 892.92 990.831801 1.176443
=HYPERLINK("http://www.godatabase.org/cgi-bin/go.cgi?query=GO:0021546&auto_wild_cards=yes&view=query&action=query&search_constraint=terms"	GO:0021546_rhombomere_development) 7 0 0.000000 -0.000000 759 795.008199 892.92 990.831801 1.176443
=HYPERLINK("http://www.godatabase.org/cgi-bin/go.cgi?query=GO:0021756&auto_wild_cards=yes&view=query&action=query&search_constraint=terms"	GO:0021756_striatum_development) 7 0 0.000000 -0.000000 759 795.008199 892.92 990.831801 1.176443
=HYPERLINK("http://www.godatabase.org/cgi-bin/go.cgi?query=GO:0021884&auto_wild_cards=yes&view=query&action=query&search_constraint=terms"	GO:0021884_forebrain_neuron_development) 7 0 0.000000 -0.000000 759 795.008199 892.92 990.831801 1.176443
=HYPERLINK("http://www.godatabase.org/cgi-bin/go.cgi?query=GO:0021903&auto_wild_cards=yes&view=query&action=query&search_constraint=terms"	GO:0021903_rostrocaudal_neural_tube_patterning) 7 0 0.000000 -0.000000 759 795.008199 892.92 990.831801 1.176443
=HYPERLINK("http://www.godatabase.org/cgi-bin/go.cgi?query=GO:0021984&auto_wild_cards=yes&view=query&action=query&search_constraint=terms"	GO:0021984_adenohypophysis_development) 7 0 0.000000 -0.000000 759 795.008199 892.92 990.831801 1.176443
=HYPERLINK("http://www.godatabase.org/cgi-bin/go.cgi?query=GO:0030104&auto_wild_cards=yes&view=query&action=query&search_constraint=terms"	GO:0030104_water_homeostasis) 7 0 0.000000 -0.000000 759 795.008199 892.92 990.831801 1.176443
=HYPERLINK("http://www.godatabase.org/cgi-bin/go.cgi?query=GO:0030201&auto_wild_cards=yes&view=query&action=query&search_constraint=terms"	GO:0030201_heparan_sulfate_proteoglycan_metabolic_process) 7 0 0.000000 -0.000000 759 795.008199 892.92 990.831801 1.176443
=HYPERLINK("http://www.godatabase.org/cgi-bin/go.cgi?query=GO:0030432&auto_wild_cards=yes&view=query&action=query&search_constraint=terms"	GO:0030432_peristalsis) 7 0 0.000000 -0.000000 759 795.008199 892.92 990.831801 1.176443
=HYPERLINK("http://www.godatabase.org/cgi-bin/go.cgi?query=GO:0030517&auto_wild_cards=yes&view=query&action=query&search_constraint=terms"	GO:0030517_negative_regulation_of_axon_extension) 7 0 0.000000 -0.000000 759 795.008199 892.92 990.831801 1.176443
=HYPERLINK("http://www.godatabase.org/cgi-bin/go.cgi?query=GO:0030520&auto_wild_cards=yes&view=query&action=query&search_constraint=terms"	GO:0030520_estrogen_receptor_signaling_pathway) 7 0 0.000000 -0.000000 759 795.008199 892.92 990.831801 1.176443
=HYPERLINK("http://www.godatabase.org/cgi-bin/go.cgi?query=GO:0030521&auto_wild_cards=yes&view=query&action=query&search_constraint=terms"	GO:0030521_androgen_receptor_signaling_pathway) 7 0 0.000000 -0.000000 759 795.008199 892.92 990.831801 1.176443
=HYPERLINK("http://www.godatabase.org/cgi-bin/go.cgi?query=GO:0030903&auto_wild_cards=yes&view=query&action=query&search_constraint=terms"	GO:0030903_notochord_development) 7 0 0.000000 -0.000000 759 795.008199 892.92 990.831801 1.176443
=HYPERLINK("http://www.godatabase.org/cgi-bin/go.cgi?query=GO:0031017&auto_wild_cards=yes&view=query&action=query&search_constraint=terms"	GO:0031017_exocrine_pancreas_development) 7 0 0.000000 -0.000000 759 795.008199 892.92 990.831801 1.176443
=HYPERLINK("http://www.godatabase.org/cgi-bin/go.cgi?query=GO:0031114&auto_wild_cards=yes&view=query&action=query&search_constraint=terms"	GO:0031114_regulation_of_microtubule_depolymerization) 7 0 0.000000 -0.000000 759 795.008199 892.92 990.831801 1.176443
=HYPERLINK("http://www.godatabase.org/cgi-bin/go.cgi?query=GO:0031124&auto_wild_cards=yes&view=query&action=query&search_constraint=terms"	GO:0031124_mRNA_3'-end_processing) 7 0 0.000000 -0.000000 759 795.008199 892.92 990.831801 1.176443
=HYPERLINK("http://www.godatabase.org/cgi-bin/go.cgi?query=GO:0031497&auto_wild_cards=yes&view=query&action=query&search_constraint=terms"	GO:0031497_chromatin_assembly) 7 0 0.000000 -0.000000 759 795.008199 892.92 990.831801 1.176443
=HYPERLINK("http://www.godatabase.org/cgi-bin/go.cgi?query=GO:0032104&auto_wild_cards=yes&view=query&action=query&search_constraint=terms"	GO:0032104_regulation_of_response_to_extracellular_stimulus) 7 0 0.000000 -0.000000 759 795.008199 892.92 990.831801 1.176443
=HYPERLINK("http://www.godatabase.org/cgi-bin/go.cgi?query=GO:0032107&auto_wild_cards=yes&view=query&action=query&search_constraint=terms"	GO:0032107_regulation_of_response_to_nutrient_levels) 7 0 0.000000 -0.000000 759 795.008199 892.92 990.831801 1.176443
=HYPERLINK("http://www.godatabase.org/cgi-bin/go.cgi?query=GO:0032228&auto_wild_cards=yes&view=query&action=query&search_constraint=terms"	GO:0032228_regulation_of_synaptic_transmission__GABAergic) 7 0 0.000000 -0.000000 759 795.008199 892.92 990.831801 1.176443
=HYPERLINK("http://www.godatabase.org/cgi-bin/go.cgi?query=GO:0032319&auto_wild_cards=yes&view=query&action=query&search_constraint=terms"	GO:0032319_regulation_of_Rho_GTPase_activity) 7 0 0.000000 -0.000000 759 795.008199 892.92 990.831801 1.176443
=HYPERLINK("http://www.godatabase.org/cgi-bin/go.cgi?query=GO:0032387&auto_wild_cards=yes&view=query&action=query&search_constraint=terms"	GO:0032387_negative_regulation_of_intracellular_transport) 7 0 0.000000 -0.000000 759 795.008199 892.92 990.831801 1.176443
=HYPERLINK("http://www.godatabase.org/cgi-bin/go.cgi?query=GO:0032507&auto_wild_cards=yes&view=query&action=query&search_constraint=terms"	GO:0032507_maintenance_of_protein_location_in_cell) 7 0 0.000000 -0.000000 759 795.008199 892.92 990.831801 1.176443
=HYPERLINK("http://www.godatabase.org/cgi-bin/go.cgi?query=GO:0033032&auto_wild_cards=yes&view=query&action=query&search_constraint=terms"	GO:0033032_regulation_of_myeloid_cell_apoptosis) 7 0 0.000000 -0.000000 759 795.008199 892.92 990.831801 1.176443
=HYPERLINK("http://www.godatabase.org/cgi-bin/go.cgi?query=GO:0033057&auto_wild_cards=yes&view=query&action=query&search_constraint=terms"	GO:0033057_reproductive_behavior_in_a_multicellular_organism) 7 0 0.000000 -0.000000 759 795.008199 892.92 990.831801 1.176443
=HYPERLINK("http://www.godatabase.org/cgi-bin/go.cgi?query=GO:0034599&auto_wild_cards=yes&view=query&action=query&search_constraint=terms"	GO:0034599_cellular_response_to_oxidative_stress) 7 0 0.000000 -0.000000 759 795.008199 892.92 990.831801 1.176443
=HYPERLINK("http://www.godatabase.org/cgi-bin/go.cgi?query=GO:0042033&auto_wild_cards=yes&view=query&action=query&search_constraint=terms"	GO:0042033_chemokine_biosynthetic_process) 7 0 0.000000 -0.000000 759 795.008199 892.92 990.831801 1.176443
=HYPERLINK("http://www.godatabase.org/cgi-bin/go.cgi?query=GO:0042133&auto_wild_cards=yes&view=query&action=query&search_constraint=terms"	GO:0042133_neurotransmitter_metabolic_process) 7 0 0.000000 -0.000000 759 795.008199 892.92 990.831801 1.176443
=HYPERLINK("http://www.godatabase.org/cgi-bin/go.cgi?query=GO:0042168&auto_wild_cards=yes&view=query&action=query&search_constraint=terms"	GO:0042168_heme_metabolic_process) 7 0 0.000000 -0.000000 759 795.008199 892.92 990.831801 1.176443
=HYPERLINK("http://www.godatabase.org/cgi-bin/go.cgi?query=GO:0042415&auto_wild_cards=yes&view=query&action=query&search_constraint=terms"	GO:0042415_norepinephrine_metabolic_process) 7 0 0.000000 -0.000000 759 795.008199 892.92 990.831801 1.176443
=HYPERLINK("http://www.godatabase.org/cgi-bin/go.cgi?query=GO:0042503&auto_wild_cards=yes&view=query&action=query&search_constraint=terms"	GO:0042503_tyrosine_phosphorylation_of_Stat3_protein) 7 0 0.000000 -0.000000 759 795.008199 892.92 990.831801 1.176443
=HYPERLINK("http://www.godatabase.org/cgi-bin/go.cgi?query=GO:0042572&auto_wild_cards=yes&view=query&action=query&search_constraint=terms"	GO:0042572_retinol_metabolic_process) 7 0 0.000000 -0.000000 759 795.008199 892.92 990.831801 1.176443
=HYPERLINK("http://www.godatabase.org/cgi-bin/go.cgi?query=GO:0043353&auto_wild_cards=yes&view=query&action=query&search_constraint=terms"	GO:0043353_enucleate_erythrocyte_differentiation) 7 0 0.000000 -0.000000 759 795.008199 892.92 990.831801 1.176443
=HYPERLINK("http://www.godatabase.org/cgi-bin/go.cgi?query=GO:0043372&auto_wild_cards=yes&view=query&action=query&search_constraint=terms"	GO:0043372_positive_regulation_of_CD4-positive__alpha_beta_T_cell_differentiation) 7 0 0.000000 -0.000000 759 795.008199 892.92 990.831801 1.176443
=HYPERLINK("http://www.godatabase.org/cgi-bin/go.cgi?query=GO:0043449&auto_wild_cards=yes&view=query&action=query&search_constraint=terms"	GO:0043449_cellular_alkene_metabolic_process) 7 0 0.000000 -0.000000 759 795.008199 892.92 990.831801 1.176443
=HYPERLINK("http://www.godatabase.org/cgi-bin/go.cgi?query=GO:0043507&auto_wild_cards=yes&view=query&action=query&search_constraint=terms"	GO:0043507_positive_regulation_of_JUN_kinase_activity) 7 0 0.000000 -0.000000 759 795.008199 892.92 990.831801 1.176443
=HYPERLINK("http://www.godatabase.org/cgi-bin/go.cgi?query=GO:0043567&auto_wild_cards=yes&view=query&action=query&search_constraint=terms"	GO:0043567_regulation_of_insulin-like_growth_factor_receptor_signaling_pathway) 7 0 0.000000 -0.000000 759 795.008199 892.92 990.831801 1.176443
=HYPERLINK("http://www.godatabase.org/cgi-bin/go.cgi?query=GO:0043584&auto_wild_cards=yes&view=query&action=query&search_constraint=terms"	GO:0043584_nose_development) 7 0 0.000000 -0.000000 759 795.008199 892.92 990.831801 1.176443
=HYPERLINK("http://www.godatabase.org/cgi-bin/go.cgi?query=GO:0044065&auto_wild_cards=yes&view=query&action=query&search_constraint=terms"	GO:0044065_regulation_of_respiratory_system_process) 7 0 0.000000 -0.000000 759 795.008199 892.92 990.831801 1.176443
=HYPERLINK("http://www.godatabase.org/cgi-bin/go.cgi?query=GO:0044275&auto_wild_cards=yes&view=query&action=query&search_constraint=terms"	GO:0044275_cellular_carbohydrate_catabolic_process) 7 0 0.000000 -0.000000 759 795.008199 892.92 990.831801 1.176443
=HYPERLINK("http://www.godatabase.org/cgi-bin/go.cgi?query=GO:0045059&auto_wild_cards=yes&view=query&action=query&search_constraint=terms"	GO:0045059_positive_thymic_T_cell_selection) 7 0 0.000000 -0.000000 759 795.008199 892.92 990.831801 1.176443
=HYPERLINK("http://www.godatabase.org/cgi-bin/go.cgi?query=GO:0045073&auto_wild_cards=yes&view=query&action=query&search_constraint=terms"	GO:0045073_regulation_of_chemokine_biosynthetic_process) 7 0 0.000000 -0.000000 759 795.008199 892.92 990.831801 1.176443
=HYPERLINK("http://www.godatabase.org/cgi-bin/go.cgi?query=GO:0045581&auto_wild_cards=yes&view=query&action=query&search_constraint=terms"	GO:0045581_negative_regulation_of_T_cell_differentiation) 7 0 0.000000 -0.000000 759 795.008199 892.92 990.831801 1.176443
=HYPERLINK("http://www.godatabase.org/cgi-bin/go.cgi?query=GO:0045599&auto_wild_cards=yes&view=query&action=query&search_constraint=terms"	GO:0045599_negative_regulation_of_fat_cell_differentiation) 7 0 0.000000 -0.000000 759 795.008199 892.92 990.831801 1.176443
=HYPERLINK("http://www.godatabase.org/cgi-bin/go.cgi?query=GO:0045604&auto_wild_cards=yes&view=query&action=query&search_constraint=terms"	GO:0045604_regulation_of_epidermal_cell_differentiation) 7 0 0.000000 -0.000000 759 795.008199 892.92 990.831801 1.176443
=HYPERLINK("http://www.godatabase.org/cgi-bin/go.cgi?query=GO:0045668&auto_wild_cards=yes&view=query&action=query&search_constraint=terms"	GO:0045668_negative_regulation_of_osteoblast_differentiation) 7 0 0.000000 -0.000000 759 795.008199 892.92 990.831801 1.176443
=HYPERLINK("http://www.godatabase.org/cgi-bin/go.cgi?query=GO:0045823&auto_wild_cards=yes&view=query&action=query&search_constraint=terms"	GO:0045823_positive_regulation_of_heart_contraction) 7 0 0.000000 -0.000000 759 795.008199 892.92 990.831801 1.176443
=HYPERLINK("http://www.godatabase.org/cgi-bin/go.cgi?query=GO:0045840&auto_wild_cards=yes&view=query&action=query&search_constraint=terms"	GO:0045840_positive_regulation_of_mitosis) 7 0 0.000000 -0.000000 759 795.008199 892.92 990.831801 1.176443
=HYPERLINK("http://www.godatabase.org/cgi-bin/go.cgi?query=GO:0045862&auto_wild_cards=yes&view=query&action=query&search_constraint=terms"	GO:0045862_positive_regulation_of_proteolysis) 7 0 0.000000 -0.000000 759 795.008199 892.92 990.831801 1.176443
=HYPERLINK("http://www.godatabase.org/cgi-bin/go.cgi?query=GO:0045879&auto_wild_cards=yes&view=query&action=query&search_constraint=terms"	GO:0045879_negative_regulation_of_smoothened_signaling_pathway) 7 0 0.000000 -0.000000 759 795.008199 892.92 990.831801 1.176443
=HYPERLINK("http://www.godatabase.org/cgi-bin/go.cgi?query=GO:0045880&auto_wild_cards=yes&view=query&action=query&search_constraint=terms"	GO:0045880_positive_regulation_of_smoothened_signaling_pathway) 7 0 0.000000 -0.000000 759 795.008199 892.92 990.831801 1.176443
=HYPERLINK("http://www.godatabase.org/cgi-bin/go.cgi?query=GO:0045986&auto_wild_cards=yes&view=query&action=query&search_constraint=terms"	GO:0045986_negative_regulation_of_smooth_muscle_contraction) 7 0 0.000000 -0.000000 759 795.008199 892.92 990.831801 1.176443
=HYPERLINK("http://www.godatabase.org/cgi-bin/go.cgi?query=GO:0046496&auto_wild_cards=yes&view=query&action=query&search_constraint=terms"	GO:0046496_nicotinamide_nucleotide_metabolic_process) 7 0 0.000000 -0.000000 759 795.008199 892.92 990.831801 1.176443
=HYPERLINK("http://www.godatabase.org/cgi-bin/go.cgi?query=GO:0046504&auto_wild_cards=yes&view=query&action=query&search_constraint=terms"	GO:0046504_glycerol_ether_biosynthetic_process) 7 0 0.000000 -0.000000 759 795.008199 892.92 990.831801 1.176443
=HYPERLINK("http://www.godatabase.org/cgi-bin/go.cgi?query=GO:0046513&auto_wild_cards=yes&view=query&action=query&search_constraint=terms"	GO:0046513_ceramide_biosynthetic_process) 7 0 0.000000 -0.000000 759 795.008199 892.92 990.831801 1.176443
=HYPERLINK("http://www.godatabase.org/cgi-bin/go.cgi?query=GO:0046520&auto_wild_cards=yes&view=query&action=query&search_constraint=terms"	GO:0046520_sphingoid_biosynthetic_process) 7 0 0.000000 -0.000000 759 795.008199 892.92 990.831801 1.176443
=HYPERLINK("http://www.godatabase.org/cgi-bin/go.cgi?query=GO:0046543&auto_wild_cards=yes&view=query&action=query&search_constraint=terms"	GO:0046543_development_of_secondary_female_sexual_characteristics) 7 0 0.000000 -0.000000 759 795.008199 892.92 990.831801 1.176443
=HYPERLINK("http://www.godatabase.org/cgi-bin/go.cgi?query=GO:0046622&auto_wild_cards=yes&view=query&action=query&search_constraint=terms"	GO:0046622_positive_regulation_of_organ_growth) 7 0 0.000000 -0.000000 759 795.008199 892.92 990.831801 1.176443
=HYPERLINK("http://www.godatabase.org/cgi-bin/go.cgi?query=GO:0046626&auto_wild_cards=yes&view=query&action=query&search_constraint=terms"	GO:0046626_regulation_of_insulin_receptor_signaling_pathway) 7 0 0.000000 -0.000000 759 795.008199 892.92 990.831801 1.176443
=HYPERLINK("http://www.godatabase.org/cgi-bin/go.cgi?query=GO:0046676&auto_wild_cards=yes&view=query&action=query&search_constraint=terms"	GO:0046676_negative_regulation_of_insulin_secretion) 7 0 0.000000 -0.000000 759 795.008199 892.92 990.831801 1.176443
=HYPERLINK("http://www.godatabase.org/cgi-bin/go.cgi?query=GO:0046677&auto_wild_cards=yes&view=query&action=query&search_constraint=terms"	GO:0046677_response_to_antibiotic) 7 0 0.000000 -0.000000 759 795.008199 892.92 990.831801 1.176443
=HYPERLINK("http://www.godatabase.org/cgi-bin/go.cgi?query=GO:0046823&auto_wild_cards=yes&view=query&action=query&search_constraint=terms"	GO:0046823_negative_regulation_of_nucleocytoplasmic_transport) 7 0 0.000000 -0.000000 759 795.008199 892.92 990.831801 1.176443
=HYPERLINK("http://www.godatabase.org/cgi-bin/go.cgi?query=GO:0046824&auto_wild_cards=yes&view=query&action=query&search_constraint=terms"	GO:0046824_positive_regulation_of_nucleocytoplasmic_transport) 7 0 0.000000 -0.000000 759 795.008199 892.92 990.831801 1.176443
=HYPERLINK("http://www.godatabase.org/cgi-bin/go.cgi?query=GO:0048148&auto_wild_cards=yes&view=query&action=query&search_constraint=terms"	GO:0048148_behavioral_response_to_cocaine) 7 0 0.000000 -0.000000 759 795.008199 892.92 990.831801 1.176443
=HYPERLINK("http://www.godatabase.org/cgi-bin/go.cgi?query=GO:0048304&auto_wild_cards=yes&view=query&action=query&search_constraint=terms"	GO:0048304_positive_regulation_of_isotype_switching_to_IgG_isotypes) 7 0 0.000000 -0.000000 759 795.008199 892.92 990.831801 1.176443
=HYPERLINK("http://www.godatabase.org/cgi-bin/go.cgi?query=GO:0048486&auto_wild_cards=yes&view=query&action=query&search_constraint=terms"	GO:0048486_parasympathetic_nervous_system_development) 7 0 0.000000 -0.000000 759 795.008199 892.92 990.831801 1.176443
=HYPERLINK("http://www.godatabase.org/cgi-bin/go.cgi?query=GO:0048537&auto_wild_cards=yes&view=query&action=query&search_constraint=terms"	GO:0048537_mucosal-associated_lymphoid_tissue_development) 7 0 0.000000 -0.000000 759 795.008199 892.92 990.831801 1.176443
=HYPERLINK("http://www.godatabase.org/cgi-bin/go.cgi?query=GO:0048753&auto_wild_cards=yes&view=query&action=query&search_constraint=terms"	GO:0048753_pigment_granule_organization) 7 0 0.000000 -0.000000 759 795.008199 892.92 990.831801 1.176443
=HYPERLINK("http://www.godatabase.org/cgi-bin/go.cgi?query=GO:0048814&auto_wild_cards=yes&view=query&action=query&search_constraint=terms"	GO:0048814_regulation_of_dendrite_morphogenesis) 7 0 0.000000 -0.000000 759 795.008199 892.92 990.831801 1.176443
=HYPERLINK("http://www.godatabase.org/cgi-bin/go.cgi?query=GO:0048857&auto_wild_cards=yes&view=query&action=query&search_constraint=terms"	GO:0048857_neural_nucleus_development) 7 0 0.000000 -0.000000 759 795.008199 892.92 990.831801 1.176443
=HYPERLINK("http://www.godatabase.org/cgi-bin/go.cgi?query=GO:0050755&auto_wild_cards=yes&view=query&action=query&search_constraint=terms"	GO:0050755_chemokine_metabolic_process) 7 0 0.000000 -0.000000 759 795.008199 892.92 990.831801 1.176443
=HYPERLINK("http://www.godatabase.org/cgi-bin/go.cgi?query=GO:0050773&auto_wild_cards=yes&view=query&action=query&search_constraint=terms"	GO:0050773_regulation_of_dendrite_development) 7 0 0.000000 -0.000000 759 795.008199 892.92 990.831801 1.176443
=HYPERLINK("http://www.godatabase.org/cgi-bin/go.cgi?query=GO:0051028&auto_wild_cards=yes&view=query&action=query&search_constraint=terms"	GO:0051028_mRNA_transport) 7 0 0.000000 -0.000000 759 795.008199 892.92 990.831801 1.176443
=HYPERLINK("http://www.godatabase.org/cgi-bin/go.cgi?query=GO:0051785&auto_wild_cards=yes&view=query&action=query&search_constraint=terms"	GO:0051785_positive_regulation_of_nuclear_division) 7 0 0.000000 -0.000000 759 795.008199 892.92 990.831801 1.176443
=HYPERLINK("http://www.godatabase.org/cgi-bin/go.cgi?query=GO:0055069&auto_wild_cards=yes&view=query&action=query&search_constraint=terms"	GO:0055069_zinc_ion_homeostasis) 7 0 0.000000 -0.000000 759 795.008199 892.92 990.831801 1.176443
=HYPERLINK("http://www.godatabase.org/cgi-bin/go.cgi?query=GO:0055070&auto_wild_cards=yes&view=query&action=query&search_constraint=terms"	GO:0055070_copper_ion_homeostasis) 7 0 0.000000 -0.000000 759 795.008199 892.92 990.831801 1.176443
=HYPERLINK("http://www.godatabase.org/cgi-bin/go.cgi?query=GO:0060037&auto_wild_cards=yes&view=query&action=query&search_constraint=terms"	GO:0060037_pharyngeal_system_development) 7 0 0.000000 -0.000000 759 795.008199 892.92 990.831801 1.176443
=HYPERLINK("http://www.godatabase.org/cgi-bin/go.cgi?query=GO:0060080&auto_wild_cards=yes&view=query&action=query&search_constraint=terms"	GO:0060080_regulation_of_inhibitory_postsynaptic_membrane_potential) 7 0 0.000000 -0.000000 759 795.008199 892.92 990.831801 1.176443
=HYPERLINK("http://www.godatabase.org/cgi-bin/go.cgi?query=GO:0060088&auto_wild_cards=yes&view=query&action=query&search_constraint=terms"	GO:0060088_auditory_receptor_cell_stereocilium_organization) 7 0 0.000000 -0.000000 759 795.008199 892.92 990.831801 1.176443
=HYPERLINK("http://www.godatabase.org/cgi-bin/go.cgi?query=GO:0060117&auto_wild_cards=yes&view=query&action=query&search_constraint=terms"	GO:0060117_auditory_receptor_cell_development) 7 0 0.000000 -0.000000 759 795.008199 892.92 990.831801 1.176443
=HYPERLINK("http://www.godatabase.org/cgi-bin/go.cgi?query=GO:0060441&auto_wild_cards=yes&view=query&action=query&search_constraint=terms"	GO:0060441_branching_involved_in_lung_morphogenesis) 7 0 0.000000 -0.000000 759 795.008199 892.92 990.831801 1.176443
=HYPERLINK("http://www.godatabase.org/cgi-bin/go.cgi?query=GO:0060526&auto_wild_cards=yes&view=query&action=query&search_constraint=terms"	GO:0060526_prostate_glandular_acinus_morphogenesis) 7 0 0.000000 -0.000000 759 795.008199 892.92 990.831801 1.176443
=HYPERLINK("http://www.godatabase.org/cgi-bin/go.cgi?query=GO:0060527&auto_wild_cards=yes&view=query&action=query&search_constraint=terms"	GO:0060527_prostate_epithelial_cord_arborization_involved_in_prostate_glandular_acinus_morphogenesis) 7 0 0.000000 -0.000000 759 795.008199 892.92 990.831801 1.176443
=HYPERLINK("http://www.godatabase.org/cgi-bin/go.cgi?query=GO:0060579&auto_wild_cards=yes&view=query&action=query&search_constraint=terms"	GO:0060579_ventral_spinal_cord_interneuron_fate_commitment) 7 0 0.000000 -0.000000 759 795.008199 892.92 990.831801 1.176443
=HYPERLINK("http://www.godatabase.org/cgi-bin/go.cgi?query=GO:0060664&auto_wild_cards=yes&view=query&action=query&search_constraint=terms"	GO:0060664_epithelial_cell_proliferation_involved_in_salivary_gland_morphogenesis) 7 0 0.000000 -0.000000 759 795.008199 892.92 990.831801 1.176443
=HYPERLINK("http://www.godatabase.org/cgi-bin/go.cgi?query=GO:0060687&auto_wild_cards=yes&view=query&action=query&search_constraint=terms"	GO:0060687_regulation_of_branching_involved_in_prostate_gland_morphogenesis) 7 0 0.000000 -0.000000 759 795.008199 892.92 990.831801 1.176443
=HYPERLINK("http://www.godatabase.org/cgi-bin/go.cgi?query=GO:0060770&auto_wild_cards=yes&view=query&action=query&search_constraint=terms"	GO:0060770_negative_regulation_of_epithelial_cell_proliferation_involved_in_prostate_gland_development) 7 0 0.000000 -0.000000 759 795.008199 892.92 990.831801 1.176443
=HYPERLINK("http://www.godatabase.org/cgi-bin/go.cgi?query=GO:0060788&auto_wild_cards=yes&view=query&action=query&search_constraint=terms"	GO:0060788_ectodermal_placode_formation) 7 0 0.000000 -0.000000 759 795.008199 892.92 990.831801 1.176443
=HYPERLINK("http://www.godatabase.org/cgi-bin/go.cgi?query=GO:0060795&auto_wild_cards=yes&view=query&action=query&search_constraint=terms"	GO:0060795_cell_fate_commitment_involved_in_the_formation_of_primary_germ_layers) 7 0 0.000000 -0.000000 759 795.008199 892.92 990.831801 1.176443
=HYPERLINK("http://www.godatabase.org/cgi-bin/go.cgi?query=GO:0070228&auto_wild_cards=yes&view=query&action=query&search_constraint=terms"	GO:0070228_regulation_of_lymphocyte_apoptosis) 7 0 0.000000 -0.000000 759 795.008199 892.92 990.831801 1.176443
=HYPERLINK("http://www.godatabase.org/cgi-bin/go.cgi?query=GO:0070646&auto_wild_cards=yes&view=query&action=query&search_constraint=terms"	GO:0070646_protein_modification_by_small_protein_removal) 7 0 0.000000 -0.000000 759 795.008199 892.92 990.831801 1.176443
=HYPERLINK("http://www.godatabase.org/cgi-bin/go.cgi?query=GO:0000002&auto_wild_cards=yes&view=query&action=query&search_constraint=terms"	GO:0000002_mitochondrial_genome_maintenance) 9 0 0.000000 -0.000000 870 907.273520 1002.18 1097.086480 1.151931
=HYPERLINK("http://www.godatabase.org/cgi-bin/go.cgi?query=GO:0000186&auto_wild_cards=yes&view=query&action=query&search_constraint=terms"	GO:0000186_activation_of_MAPKK_activity) 9 0 0.000000 -0.000000 870 907.273520 1002.18 1097.086480 1.151931
=HYPERLINK("http://www.godatabase.org/cgi-bin/go.cgi?query=GO:0001539&auto_wild_cards=yes&view=query&action=query&search_constraint=terms"	GO:0001539_ciliary_or_flagellar_motility) 9 0 0.000000 -0.000000 870 907.273520 1002.18 1097.086480 1.151931
=HYPERLINK("http://www.godatabase.org/cgi-bin/go.cgi?query=GO:0001676&auto_wild_cards=yes&view=query&action=query&search_constraint=terms"	GO:0001676_long-chain_fatty_acid_metabolic_process) 9 0 0.000000 -0.000000 870 907.273520 1002.18 1097.086480 1.151931
=HYPERLINK("http://www.godatabase.org/cgi-bin/go.cgi?query=GO:0001935&auto_wild_cards=yes&view=query&action=query&search_constraint=terms"	GO:0001935_endothelial_cell_proliferation) 9 0 0.000000 -0.000000 870 907.273520 1002.18 1097.086480 1.151931
=HYPERLINK("http://www.godatabase.org/cgi-bin/go.cgi?query=GO:0002021&auto_wild_cards=yes&view=query&action=query&search_constraint=terms"	GO:0002021_response_to_dietary_excess) 9 0 0.000000 -0.000000 870 907.273520 1002.18 1097.086480 1.151931
=HYPERLINK("http://www.godatabase.org/cgi-bin/go.cgi?query=GO:0002028&auto_wild_cards=yes&view=query&action=query&search_constraint=terms"	GO:0002028_regulation_of_sodium_ion_transport) 9 0 0.000000 -0.000000 870 907.273520 1002.18 1097.086480 1.151931
=HYPERLINK("http://www.godatabase.org/cgi-bin/go.cgi?query=GO:0002221&auto_wild_cards=yes&view=query&action=query&search_constraint=terms"	GO:0002221_pattern_recognition_receptor_signaling_pathway) 9 0 0.000000 -0.000000 870 907.273520 1002.18 1097.086480 1.151931
=HYPERLINK("http://www.godatabase.org/cgi-bin/go.cgi?query=GO:0002292&auto_wild_cards=yes&view=query&action=query&search_constraint=terms"	GO:0002292_T_cell_differentiation_during_immune_response) 9 0 0.000000 -0.000000 870 907.273520 1002.18 1097.086480 1.151931
=HYPERLINK("http://www.godatabase.org/cgi-bin/go.cgi?query=GO:0002293&auto_wild_cards=yes&view=query&action=query&search_constraint=terms"	GO:0002293_alpha-beta_T_cell_differentiation_during_immune_response) 9 0 0.000000 -0.000000 870 907.273520 1002.18 1097.086480 1.151931
=HYPERLINK("http://www.godatabase.org/cgi-bin/go.cgi?query=GO:0002294&auto_wild_cards=yes&view=query&action=query&search_constraint=terms"	GO:0002294_CD4-positive__alpha-beta_T_cell_differentiation_during_immune_response) 9 0 0.000000 -0.000000 870 907.273520 1002.18 1097.086480 1.151931
=HYPERLINK("http://www.godatabase.org/cgi-bin/go.cgi?query=GO:0002507&auto_wild_cards=yes&view=query&action=query&search_constraint=terms"	GO:0002507_tolerance_induction) 9 0 0.000000 -0.000000 870 907.273520 1002.18 1097.086480 1.151931
=HYPERLINK("http://www.godatabase.org/cgi-bin/go.cgi?query=GO:0002886&auto_wild_cards=yes&view=query&action=query&search_constraint=terms"	GO:0002886_regulation_of_myeloid_leukocyte_mediated_immunity) 9 0 0.000000 -0.000000 870 907.273520 1002.18 1097.086480 1.151931
=HYPERLINK("http://www.godatabase.org/cgi-bin/go.cgi?query=GO:0006007&auto_wild_cards=yes&view=query&action=query&search_constraint=terms"	GO:0006007_glucose_catabolic_process) 9 0 0.000000 -0.000000 870 907.273520 1002.18 1097.086480 1.151931
=HYPERLINK("http://www.godatabase.org/cgi-bin/go.cgi?query=GO:0006309&auto_wild_cards=yes&view=query&action=query&search_constraint=terms"	GO:0006309_DNA_fragmentation_involved_in_apoptosis) 9 0 0.000000 -0.000000 870 907.273520 1002.18 1097.086480 1.151931
=HYPERLINK("http://www.godatabase.org/cgi-bin/go.cgi?query=GO:0006476&auto_wild_cards=yes&view=query&action=query&search_constraint=terms"	GO:0006476_protein_amino_acid_deacetylation) 9 0 0.000000 -0.000000 870 907.273520 1002.18 1097.086480 1.151931
=HYPERLINK("http://www.godatabase.org/cgi-bin/go.cgi?query=GO:0006910&auto_wild_cards=yes&view=query&action=query&search_constraint=terms"	GO:0006910_phagocytosis__recognition) 9 0 0.000000 -0.000000 870 907.273520 1002.18 1097.086480 1.151931
=HYPERLINK("http://www.godatabase.org/cgi-bin/go.cgi?query=GO:0006911&auto_wild_cards=yes&view=query&action=query&search_constraint=terms"	GO:0006911_phagocytosis__engulfment) 9 0 0.000000 -0.000000 870 907.273520 1002.18 1097.086480 1.151931
=HYPERLINK("http://www.godatabase.org/cgi-bin/go.cgi?query=GO:0007128&auto_wild_cards=yes&view=query&action=query&search_constraint=terms"	GO:0007128_meiotic_prophase_I) 9 0 0.000000 -0.000000 870 907.273520 1002.18 1097.086480 1.151931
=HYPERLINK("http://www.godatabase.org/cgi-bin/go.cgi?query=GO:0007193&auto_wild_cards=yes&view=query&action=query&search_constraint=terms"	GO:0007193_inhibition_of_adenylate_cyclase_activity_by_G-protein_signaling) 9 0 0.000000 -0.000000 870 907.273520 1002.18 1097.086480 1.151931
=HYPERLINK("http://www.godatabase.org/cgi-bin/go.cgi?query=GO:0007379&auto_wild_cards=yes&view=query&action=query&search_constraint=terms"	GO:0007379_segment_specification) 9 0 0.000000 -0.000000 870 907.273520 1002.18 1097.086480 1.151931
=HYPERLINK("http://www.godatabase.org/cgi-bin/go.cgi?query=GO:0007617&auto_wild_cards=yes&view=query&action=query&search_constraint=terms"	GO:0007617_mating_behavior) 9 0 0.000000 -0.000000 870 907.273520 1002.18 1097.086480 1.151931
=HYPERLINK("http://www.godatabase.org/cgi-bin/go.cgi?query=GO:0009451&auto_wild_cards=yes&view=query&action=query&search_constraint=terms"	GO:0009451_RNA_modification) 9 0 0.000000 -0.000000 870 907.273520 1002.18 1097.086480 1.151931
=HYPERLINK("http://www.godatabase.org/cgi-bin/go.cgi?query=GO:0010165&auto_wild_cards=yes&view=query&action=query&search_constraint=terms"	GO:0010165_response_to_X-ray) 9 0 0.000000 -0.000000 870 907.273520 1002.18 1097.086480 1.151931
=HYPERLINK("http://www.godatabase.org/cgi-bin/go.cgi?query=GO:0010675&auto_wild_cards=yes&view=query&action=query&search_constraint=terms"	GO:0010675_regulation_of_cellular_carbohydrate_metabolic_process) 9 0 0.000000 -0.000000 870 907.273520 1002.18 1097.086480 1.151931
=HYPERLINK("http://www.godatabase.org/cgi-bin/go.cgi?query=GO:0014037&auto_wild_cards=yes&view=query&action=query&search_constraint=terms"	GO:0014037_Schwann_cell_differentiation) 9 0 0.000000 -0.000000 870 907.273520 1002.18 1097.086480 1.151931
=HYPERLINK("http://www.godatabase.org/cgi-bin/go.cgi?query=GO:0014073&auto_wild_cards=yes&view=query&action=query&search_constraint=terms"	GO:0014073_response_to_tropane) 9 0 0.000000 -0.000000 870 907.273520 1002.18 1097.086480 1.151931
=HYPERLINK("http://www.godatabase.org/cgi-bin/go.cgi?query=GO:0015695&auto_wild_cards=yes&view=query&action=query&search_constraint=terms"	GO:0015695_organic_cation_transport) 9 0 0.000000 -0.000000 870 907.273520 1002.18 1097.086480 1.151931
=HYPERLINK("http://www.godatabase.org/cgi-bin/go.cgi?query=GO:0016601&auto_wild_cards=yes&view=query&action=query&search_constraint=terms"	GO:0016601_Rac_protein_signal_transduction) 9 0 0.000000 -0.000000 870 907.273520 1002.18 1097.086480 1.151931
=HYPERLINK("http://www.godatabase.org/cgi-bin/go.cgi?query=GO:0017145&auto_wild_cards=yes&view=query&action=query&search_constraint=terms"	GO:0017145_stem_cell_division) 9 0 0.000000 -0.000000 870 907.273520 1002.18 1097.086480 1.151931
=HYPERLINK("http://www.godatabase.org/cgi-bin/go.cgi?query=GO:0019320&auto_wild_cards=yes&view=query&action=query&search_constraint=terms"	GO:0019320_hexose_catabolic_process) 9 0 0.000000 -0.000000 870 907.273520 1002.18 1097.086480 1.151931
=HYPERLINK("http://www.godatabase.org/cgi-bin/go.cgi?query=GO:0021544&auto_wild_cards=yes&view=query&action=query&search_constraint=terms"	GO:0021544_subpallium_development) 9 0 0.000000 -0.000000 870 907.273520 1002.18 1097.086480 1.151931
=HYPERLINK("http://www.godatabase.org/cgi-bin/go.cgi?query=GO:0021936&auto_wild_cards=yes&view=query&action=query&search_constraint=terms"	GO:0021936_regulation_of_granule_cell_precursor_proliferation) 9 0 0.000000 -0.000000 870 907.273520 1002.18 1097.086480 1.151931
=HYPERLINK("http://www.godatabase.org/cgi-bin/go.cgi?query=GO:0021940&auto_wild_cards=yes&view=query&action=query&search_constraint=terms"	GO:0021940_positive_regulation_of_granule_cell_precursor_proliferation) 9 0 0.000000 -0.000000 870 907.273520 1002.18 1097.086480 1.151931
=HYPERLINK("http://www.godatabase.org/cgi-bin/go.cgi?query=GO:0030048&auto_wild_cards=yes&view=query&action=query&search_constraint=terms"	GO:0030048_actin_filament-based_movement) 9 0 0.000000 -0.000000 870 907.273520 1002.18 1097.086480 1.151931
=HYPERLINK("http://www.godatabase.org/cgi-bin/go.cgi?query=GO:0030279&auto_wild_cards=yes&view=query&action=query&search_constraint=terms"	GO:0030279_negative_regulation_of_ossification) 9 0 0.000000 -0.000000 870 907.273520 1002.18 1097.086480 1.151931
=HYPERLINK("http://www.godatabase.org/cgi-bin/go.cgi?query=GO:0030325&auto_wild_cards=yes&view=query&action=query&search_constraint=terms"	GO:0030325_adrenal_gland_development) 9 0 0.000000 -0.000000 870 907.273520 1002.18 1097.086480 1.151931
=HYPERLINK("http://www.godatabase.org/cgi-bin/go.cgi?query=GO:0031023&auto_wild_cards=yes&view=query&action=query&search_constraint=terms"	GO:0031023_microtubule_organizing_center_organization) 9 0 0.000000 -0.000000 870 907.273520 1002.18 1097.086480 1.151931
=HYPERLINK("http://www.godatabase.org/cgi-bin/go.cgi?query=GO:0032388&auto_wild_cards=yes&view=query&action=query&search_constraint=terms"	GO:0032388_positive_regulation_of_intracellular_transport) 9 0 0.000000 -0.000000 870 907.273520 1002.18 1097.086480 1.151931
=HYPERLINK("http://www.godatabase.org/cgi-bin/go.cgi?query=GO:0032606&auto_wild_cards=yes&view=query&action=query&search_constraint=terms"	GO:0032606_type_I_interferon_production) 9 0 0.000000 -0.000000 870 907.273520 1002.18 1097.086480 1.151931
=HYPERLINK("http://www.godatabase.org/cgi-bin/go.cgi?query=GO:0032814&auto_wild_cards=yes&view=query&action=query&search_constraint=terms"	GO:0032814_regulation_of_natural_killer_cell_activation) 9 0 0.000000 -0.000000 870 907.273520 1002.18 1097.086480 1.151931
=HYPERLINK("http://www.godatabase.org/cgi-bin/go.cgi?query=GO:0032816&auto_wild_cards=yes&view=query&action=query&search_constraint=terms"	GO:0032816_positive_regulation_of_natural_killer_cell_activation) 9 0 0.000000 -0.000000 870 907.273520 1002.18 1097.086480 1.151931
=HYPERLINK("http://www.godatabase.org/cgi-bin/go.cgi?query=GO:0032963&auto_wild_cards=yes&view=query&action=query&search_constraint=terms"	GO:0032963_collagen_metabolic_process) 9 0 0.000000 -0.000000 870 907.273520 1002.18 1097.086480 1.151931
=HYPERLINK("http://www.godatabase.org/cgi-bin/go.cgi?query=GO:0033028&auto_wild_cards=yes&view=query&action=query&search_constraint=terms"	GO:0033028_myeloid_cell_apoptosis) 9 0 0.000000 -0.000000 870 907.273520 1002.18 1097.086480 1.151931
=HYPERLINK("http://www.godatabase.org/cgi-bin/go.cgi?query=GO:0033143&auto_wild_cards=yes&view=query&action=query&search_constraint=terms"	GO:0033143_regulation_of_steroid_hormone_receptor_signaling_pathway) 9 0 0.000000 -0.000000 870 907.273520 1002.18 1097.086480 1.151931
=HYPERLINK("http://www.godatabase.org/cgi-bin/go.cgi?query=GO:0033344&auto_wild_cards=yes&view=query&action=query&search_constraint=terms"	GO:0033344_cholesterol_efflux) 9 0 0.000000 -0.000000 870 907.273520 1002.18 1097.086480 1.151931
=HYPERLINK("http://www.godatabase.org/cgi-bin/go.cgi?query=GO:0034605&auto_wild_cards=yes&view=query&action=query&search_constraint=terms"	GO:0034605_cellular_response_to_heat) 9 0 0.000000 -0.000000 870 907.273520 1002.18 1097.086480 1.151931
=HYPERLINK("http://www.godatabase.org/cgi-bin/go.cgi?query=GO:0035088&auto_wild_cards=yes&view=query&action=query&search_constraint=terms"	GO:0035088_establishment_or_maintenance_of_apical_basal_cell_polarity) 9 0 0.000000 -0.000000 870 907.273520 1002.18 1097.086480 1.151931
=HYPERLINK("http://www.godatabase.org/cgi-bin/go.cgi?query=GO:0035162&auto_wild_cards=yes&view=query&action=query&search_constraint=terms"	GO:0035162_embryonic_hemopoiesis) 9 0 0.000000 -0.000000 870 907.273520 1002.18 1097.086480 1.151931
=HYPERLINK("http://www.godatabase.org/cgi-bin/go.cgi?query=GO:0040020&auto_wild_cards=yes&view=query&action=query&search_constraint=terms"	GO:0040020_regulation_of_meiosis) 9 0 0.000000 -0.000000 870 907.273520 1002.18 1097.086480 1.151931
=HYPERLINK("http://www.godatabase.org/cgi-bin/go.cgi?query=GO:0042058&auto_wild_cards=yes&view=query&action=query&search_constraint=terms"	GO:0042058_regulation_of_epidermal_growth_factor_receptor_signaling_pathway) 9 0 0.000000 -0.000000 870 907.273520 1002.18 1097.086480 1.151931
=HYPERLINK("http://www.godatabase.org/cgi-bin/go.cgi?query=GO:0042093&auto_wild_cards=yes&view=query&action=query&search_constraint=terms"	GO:0042093_T-helper_cell_differentiation) 9 0 0.000000 -0.000000 870 907.273520 1002.18 1097.086480 1.151931
=HYPERLINK("http://www.godatabase.org/cgi-bin/go.cgi?query=GO:0042220&auto_wild_cards=yes&view=query&action=query&search_constraint=terms"	GO:0042220_response_to_cocaine) 9 0 0.000000 -0.000000 870 907.273520 1002.18 1097.086480 1.151931
=HYPERLINK("http://www.godatabase.org/cgi-bin/go.cgi?query=GO:0042402&auto_wild_cards=yes&view=query&action=query&search_constraint=terms"	GO:0042402_biogenic_amine_catabolic_process) 9 0 0.000000 -0.000000 870 907.273520 1002.18 1097.086480 1.151931
=HYPERLINK("http://www.godatabase.org/cgi-bin/go.cgi?query=GO:0042509&auto_wild_cards=yes&view=query&action=query&search_constraint=terms"	GO:0042509_regulation_of_tyrosine_phosphorylation_of_STAT_protein) 9 0 0.000000 -0.000000 870 907.273520 1002.18 1097.086480 1.151931
=HYPERLINK("http://www.godatabase.org/cgi-bin/go.cgi?query=GO:0042640&auto_wild_cards=yes&view=query&action=query&search_constraint=terms"	GO:0042640_anagen) 9 0 0.000000 -0.000000 870 907.273520 1002.18 1097.086480 1.151931
=HYPERLINK("http://www.godatabase.org/cgi-bin/go.cgi?query=GO:0043242&auto_wild_cards=yes&view=query&action=query&search_constraint=terms"	GO:0043242_negative_regulation_of_protein_complex_disassembly) 9 0 0.000000 -0.000000 870 907.273520 1002.18 1097.086480 1.151931
=HYPERLINK("http://www.godatabase.org/cgi-bin/go.cgi?query=GO:0043299&auto_wild_cards=yes&view=query&action=query&search_constraint=terms"	GO:0043299_leukocyte_degranulation) 9 0 0.000000 -0.000000 870 907.273520 1002.18 1097.086480 1.151931
=HYPERLINK("http://www.godatabase.org/cgi-bin/go.cgi?query=GO:0043383&auto_wild_cards=yes&view=query&action=query&search_constraint=terms"	GO:0043383_negative_T_cell_selection) 9 0 0.000000 -0.000000 870 907.273520 1002.18 1097.086480 1.151931
=HYPERLINK("http://www.godatabase.org/cgi-bin/go.cgi?query=GO:0043409&auto_wild_cards=yes&view=query&action=query&search_constraint=terms"	GO:0043409_negative_regulation_of_MAPKKK_cascade) 9 0 0.000000 -0.000000 870 907.273520 1002.18 1097.086480 1.151931
=HYPERLINK("http://www.godatabase.org/cgi-bin/go.cgi?query=GO:0043433&auto_wild_cards=yes&view=query&action=query&search_constraint=terms"	GO:0043433_negative_regulation_of_transcription_factor_activity) 9 0 0.000000 -0.000000 870 907.273520 1002.18 1097.086480 1.151931
=HYPERLINK("http://www.godatabase.org/cgi-bin/go.cgi?query=GO:0043603&auto_wild_cards=yes&view=query&action=query&search_constraint=terms"	GO:0043603_cellular_amide_metabolic_process) 9 0 0.000000 -0.000000 870 907.273520 1002.18 1097.086480 1.151931
=HYPERLINK("http://www.godatabase.org/cgi-bin/go.cgi?query=GO:0045060&auto_wild_cards=yes&view=query&action=query&search_constraint=terms"	GO:0045060_negative_thymic_T_cell_selection) 9 0 0.000000 -0.000000 870 907.273520 1002.18 1097.086480 1.151931
=HYPERLINK("http://www.godatabase.org/cgi-bin/go.cgi?query=GO:0045109&auto_wild_cards=yes&view=query&action=query&search_constraint=terms"	GO:0045109_intermediate_filament_organization) 9 0 0.000000 -0.000000 870 907.273520 1002.18 1097.086480 1.151931
=HYPERLINK("http://www.godatabase.org/cgi-bin/go.cgi?query=GO:0045136&auto_wild_cards=yes&view=query&action=query&search_constraint=terms"	GO:0045136_development_of_secondary_sexual_characteristics) 9 0 0.000000 -0.000000 870 907.273520 1002.18 1097.086480 1.151931
=HYPERLINK("http://www.godatabase.org/cgi-bin/go.cgi?query=GO:0045185&auto_wild_cards=yes&view=query&action=query&search_constraint=terms"	GO:0045185_maintenance_of_protein_location) 9 0 0.000000 -0.000000 870 907.273520 1002.18 1097.086480 1.151931
=HYPERLINK("http://www.godatabase.org/cgi-bin/go.cgi?query=GO:0045214&auto_wild_cards=yes&view=query&action=query&search_constraint=terms"	GO:0045214_sarcomere_organization) 9 0 0.000000 -0.000000 870 907.273520 1002.18 1097.086480 1.151931
=HYPERLINK("http://www.godatabase.org/cgi-bin/go.cgi?query=GO:0045428&auto_wild_cards=yes&view=query&action=query&search_constraint=terms"	GO:0045428_regulation_of_nitric_oxide_biosynthetic_process) 9 0 0.000000 -0.000000 870 907.273520 1002.18 1097.086480 1.151931
=HYPERLINK("http://www.godatabase.org/cgi-bin/go.cgi?query=GO:0045620&auto_wild_cards=yes&view=query&action=query&search_constraint=terms"	GO:0045620_negative_regulation_of_lymphocyte_differentiation) 9 0 0.000000 -0.000000 870 907.273520 1002.18 1097.086480 1.151931
=HYPERLINK("http://www.godatabase.org/cgi-bin/go.cgi?query=GO:0045646&auto_wild_cards=yes&view=query&action=query&search_constraint=terms"	GO:0045646_regulation_of_erythrocyte_differentiation) 9 0 0.000000 -0.000000 870 907.273520 1002.18 1097.086480 1.151931
=HYPERLINK("http://www.godatabase.org/cgi-bin/go.cgi?query=GO:0045671&auto_wild_cards=yes&view=query&action=query&search_constraint=terms"	GO:0045671_negative_regulation_of_osteoclast_differentiation) 9 0 0.000000 -0.000000 870 907.273520 1002.18 1097.086480 1.151931
=HYPERLINK("http://www.godatabase.org/cgi-bin/go.cgi?query=GO:0045766&auto_wild_cards=yes&view=query&action=query&search_constraint=terms"	GO:0045766_positive_regulation_of_angiogenesis) 9 0 0.000000 -0.000000 870 907.273520 1002.18 1097.086480 1.151931
=HYPERLINK("http://www.godatabase.org/cgi-bin/go.cgi?query=GO:0045830&auto_wild_cards=yes&view=query&action=query&search_constraint=terms"	GO:0045830_positive_regulation_of_isotype_switching) 9 0 0.000000 -0.000000 870 907.273520 1002.18 1097.086480 1.151931
=HYPERLINK("http://www.godatabase.org/cgi-bin/go.cgi?query=GO:0045884&auto_wild_cards=yes&view=query&action=query&search_constraint=terms"	GO:0045884_regulation_of_survival_gene_product_expression) 9 0 0.000000 -0.000000 870 907.273520 1002.18 1097.086480 1.151931
=HYPERLINK("http://www.godatabase.org/cgi-bin/go.cgi?query=GO:0046006&auto_wild_cards=yes&view=query&action=query&search_constraint=terms"	GO:0046006_regulation_of_activated_T_cell_proliferation) 9 0 0.000000 -0.000000 870 907.273520 1002.18 1097.086480 1.151931
=HYPERLINK("http://www.godatabase.org/cgi-bin/go.cgi?query=GO:0046324&auto_wild_cards=yes&view=query&action=query&search_constraint=terms"	GO:0046324_regulation_of_glucose_import) 9 0 0.000000 -0.000000 870 907.273520 1002.18 1097.086480 1.151931
=HYPERLINK("http://www.godatabase.org/cgi-bin/go.cgi?query=GO:0046365&auto_wild_cards=yes&view=query&action=query&search_constraint=terms"	GO:0046365_monosaccharide_catabolic_process) 9 0 0.000000 -0.000000 870 907.273520 1002.18 1097.086480 1.151931
=HYPERLINK("http://www.godatabase.org/cgi-bin/go.cgi?query=GO:0046636&auto_wild_cards=yes&view=query&action=query&search_constraint=terms"	GO:0046636_negative_regulation_of_alpha-beta_T_cell_activation) 9 0 0.000000 -0.000000 870 907.273520 1002.18 1097.086480 1.151931
=HYPERLINK("http://www.godatabase.org/cgi-bin/go.cgi?query=GO:0046641&auto_wild_cards=yes&view=query&action=query&search_constraint=terms"	GO:0046641_positive_regulation_of_alpha-beta_T_cell_proliferation) 9 0 0.000000 -0.000000 870 907.273520 1002.18 1097.086480 1.151931
=HYPERLINK("http://www.godatabase.org/cgi-bin/go.cgi?query=GO:0046888&auto_wild_cards=yes&view=query&action=query&search_constraint=terms"	GO:0046888_negative_regulation_of_hormone_secretion) 9 0 0.000000 -0.000000 870 907.273520 1002.18 1097.086480 1.151931
=HYPERLINK("http://www.godatabase.org/cgi-bin/go.cgi?query=GO:0048070&auto_wild_cards=yes&view=query&action=query&search_constraint=terms"	GO:0048070_regulation_of_pigmentation_during_development) 9 0 0.000000 -0.000000 870 907.273520 1002.18 1097.086480 1.151931
=HYPERLINK("http://www.godatabase.org/cgi-bin/go.cgi?query=GO:0048146&auto_wild_cards=yes&view=query&action=query&search_constraint=terms"	GO:0048146_positive_regulation_of_fibroblast_proliferation) 9 0 0.000000 -0.000000 870 907.273520 1002.18 1097.086480 1.151931
=HYPERLINK("http://www.godatabase.org/cgi-bin/go.cgi?query=GO:0048284&auto_wild_cards=yes&view=query&action=query&search_constraint=terms"	GO:0048284_organelle_fusion) 9 0 0.000000 -0.000000 870 907.273520 1002.18 1097.086480 1.151931
=HYPERLINK("http://www.godatabase.org/cgi-bin/go.cgi?query=GO:0048488&auto_wild_cards=yes&view=query&action=query&search_constraint=terms"	GO:0048488_synaptic_vesicle_endocytosis) 9 0 0.000000 -0.000000 870 907.273520 1002.18 1097.086480 1.151931
=HYPERLINK("http://www.godatabase.org/cgi-bin/go.cgi?query=GO:0048569&auto_wild_cards=yes&view=query&action=query&search_constraint=terms"	GO:0048569_post-embryonic_organ_development) 9 0 0.000000 -0.000000 870 907.273520 1002.18 1097.086480 1.151931
=HYPERLINK("http://www.godatabase.org/cgi-bin/go.cgi?query=GO:0048708&auto_wild_cards=yes&view=query&action=query&search_constraint=terms"	GO:0048708_astrocyte_differentiation) 9 0 0.000000 -0.000000 870 907.273520 1002.18 1097.086480 1.151931
=HYPERLINK("http://www.godatabase.org/cgi-bin/go.cgi?query=GO:0050433&auto_wild_cards=yes&view=query&action=query&search_constraint=terms"	GO:0050433_regulation_of_catecholamine_secretion) 9 0 0.000000 -0.000000 870 907.273520 1002.18 1097.086480 1.151931
=HYPERLINK("http://www.godatabase.org/cgi-bin/go.cgi?query=GO:0050856&auto_wild_cards=yes&view=query&action=query&search_constraint=terms"	GO:0050856_regulation_of_T_cell_receptor_signaling_pathway) 9 0 0.000000 -0.000000 870 907.273520 1002.18 1097.086480 1.151931
=HYPERLINK("http://www.godatabase.org/cgi-bin/go.cgi?query=GO:0050884&auto_wild_cards=yes&view=query&action=query&search_constraint=terms"	GO:0050884_neuromuscular_process_controlling_posture) 9 0 0.000000 -0.000000 870 907.273520 1002.18 1097.086480 1.151931
=HYPERLINK("http://www.godatabase.org/cgi-bin/go.cgi?query=GO:0050910&auto_wild_cards=yes&view=query&action=query&search_constraint=terms"	GO:0050910_detection_of_mechanical_stimulus_involved_in_sensory_perception_of_sound) 9 0 0.000000 -0.000000 870 907.273520 1002.18 1097.086480 1.151931
=HYPERLINK("http://www.godatabase.org/cgi-bin/go.cgi?query=GO:0050918&auto_wild_cards=yes&view=query&action=query&search_constraint=terms"	GO:0050918_positive_chemotaxis) 9 0 0.000000 -0.000000 870 907.273520 1002.18 1097.086480 1.151931
=HYPERLINK("http://www.godatabase.org/cgi-bin/go.cgi?query=GO:0051023&auto_wild_cards=yes&view=query&action=query&search_constraint=terms"	GO:0051023_regulation_of_immunoglobulin_secretion) 9 0 0.000000 -0.000000 870 907.273520 1002.18 1097.086480 1.151931
=HYPERLINK("http://www.godatabase.org/cgi-bin/go.cgi?query=GO:0051297&auto_wild_cards=yes&view=query&action=query&search_constraint=terms"	GO:0051297_centrosome_organization) 9 0 0.000000 -0.000000 870 907.273520 1002.18 1097.086480 1.151931
=HYPERLINK("http://www.godatabase.org/cgi-bin/go.cgi?query=GO:0051324&auto_wild_cards=yes&view=query&action=query&search_constraint=terms"	GO:0051324_prophase) 9 0 0.000000 -0.000000 870 907.273520 1002.18 1097.086480 1.151931
=HYPERLINK("http://www.godatabase.org/cgi-bin/go.cgi?query=GO:0051607&auto_wild_cards=yes&view=query&action=query&search_constraint=terms"	GO:0051607_defense_response_to_virus) 9 0 0.000000 -0.000000 870 907.273520 1002.18 1097.086480 1.151931
=HYPERLINK("http://www.godatabase.org/cgi-bin/go.cgi?query=GO:0051647&auto_wild_cards=yes&view=query&action=query&search_constraint=terms"	GO:0051647_nucleus_localization) 9 0 0.000000 -0.000000 870 907.273520 1002.18 1097.086480 1.151931
=HYPERLINK("http://www.godatabase.org/cgi-bin/go.cgi?query=GO:0051896&auto_wild_cards=yes&view=query&action=query&search_constraint=terms"	GO:0051896_regulation_of_protein_kinase_B_signaling_cascade) 9 0 0.000000 -0.000000 870 907.273520 1002.18 1097.086480 1.151931
=HYPERLINK("http://www.godatabase.org/cgi-bin/go.cgi?query=GO:0051932&auto_wild_cards=yes&view=query&action=query&search_constraint=terms"	GO:0051932_synaptic_transmission__GABAergic) 9 0 0.000000 -0.000000 870 907.273520 1002.18 1097.086480 1.151931
=HYPERLINK("http://www.godatabase.org/cgi-bin/go.cgi?query=GO:0051963&auto_wild_cards=yes&view=query&action=query&search_constraint=terms"	GO:0051963_regulation_of_synaptogenesis) 9 0 0.000000 -0.000000 870 907.273520 1002.18 1097.086480 1.151931
=HYPERLINK("http://www.godatabase.org/cgi-bin/go.cgi?query=GO:0055012&auto_wild_cards=yes&view=query&action=query&search_constraint=terms"	GO:0055012_ventricular_cardiac_muscle_cell_differentiation) 9 0 0.000000 -0.000000 870 907.273520 1002.18 1097.086480 1.151931
=HYPERLINK("http://www.godatabase.org/cgi-bin/go.cgi?query=GO:0055013&auto_wild_cards=yes&view=query&action=query&search_constraint=terms"	GO:0055013_cardiac_muscle_cell_development) 9 0 0.000000 -0.000000 870 907.273520 1002.18 1097.086480 1.151931
=HYPERLINK("http://www.godatabase.org/cgi-bin/go.cgi?query=GO:0060052&auto_wild_cards=yes&view=query&action=query&search_constraint=terms"	GO:0060052_neurofilament_cytoskeleton_organization) 9 0 0.000000 -0.000000 870 907.273520 1002.18 1097.086480 1.151931
=HYPERLINK("http://www.godatabase.org/cgi-bin/go.cgi?query=GO:0060081&auto_wild_cards=yes&view=query&action=query&search_constraint=terms"	GO:0060081_membrane_hyperpolarization) 9 0 0.000000 -0.000000 870 907.273520 1002.18 1097.086480 1.151931
=HYPERLINK("http://www.godatabase.org/cgi-bin/go.cgi?query=GO:0060119&auto_wild_cards=yes&view=query&action=query&search_constraint=terms"	GO:0060119_inner_ear_receptor_cell_development) 9 0 0.000000 -0.000000 870 907.273520 1002.18 1097.086480 1.151931
=HYPERLINK("http://www.godatabase.org/cgi-bin/go.cgi?query=GO:0060122&auto_wild_cards=yes&view=query&action=query&search_constraint=terms"	GO:0060122_inner_ear_receptor_stereocilium_organization) 9 0 0.000000 -0.000000 870 907.273520 1002.18 1097.086480 1.151931
=HYPERLINK("http://www.godatabase.org/cgi-bin/go.cgi?query=GO:0060325&auto_wild_cards=yes&view=query&action=query&search_constraint=terms"	GO:0060325_face_morphogenesis) 9 0 0.000000 -0.000000 870 907.273520 1002.18 1097.086480 1.151931
=HYPERLINK("http://www.godatabase.org/cgi-bin/go.cgi?query=GO:0060513&auto_wild_cards=yes&view=query&action=query&search_constraint=terms"	GO:0060513_prostatic_bud_formation) 9 0 0.000000 -0.000000 870 907.273520 1002.18 1097.086480 1.151931
=HYPERLINK("http://www.godatabase.org/cgi-bin/go.cgi?query=GO:0060602&auto_wild_cards=yes&view=query&action=query&search_constraint=terms"	GO:0060602_branch_elongation_of_an_epithelium) 9 0 0.000000 -0.000000 870 907.273520 1002.18 1097.086480 1.151931
=HYPERLINK("http://www.godatabase.org/cgi-bin/go.cgi?query=GO:0060693&auto_wild_cards=yes&view=query&action=query&search_constraint=terms"	GO:0060693_regulation_of_branching_involved_in_salivary_gland_morphogenesis) 9 0 0.000000 -0.000000 870 907.273520 1002.18 1097.086480 1.151931
=HYPERLINK("http://www.godatabase.org/cgi-bin/go.cgi?query=GO:0070306&auto_wild_cards=yes&view=query&action=query&search_constraint=terms"	GO:0070306_lens_fiber_cell_differentiation) 9 0 0.000000 -0.000000 870 907.273520 1002.18 1097.086480 1.151931
=HYPERLINK("http://www.godatabase.org/cgi-bin/go.cgi?query=GO:0090048&auto_wild_cards=yes&view=query&action=query&search_constraint=terms"	GO:0090048_negative_regulation_of_transcription_regulator_activity) 9 0 0.000000 -0.000000 870 907.273520 1002.18 1097.086480 1.151931
=HYPERLINK("http://www.godatabase.org/cgi-bin/go.cgi?query=GO:0000082&auto_wild_cards=yes&view=query&action=query&search_constraint=terms"	GO:0000082_G1_S_transition_of_mitotic_cell_cycle) 23 0 0.000000 -0.000000 888 928.048292 1021.88 1115.711708 1.150766
=HYPERLINK("http://www.godatabase.org/cgi-bin/go.cgi?query=GO:0002204&auto_wild_cards=yes&view=query&action=query&search_constraint=terms"	GO:0002204_somatic_recombination_of_immunoglobulin_genes_during_immune_response) 23 0 0.000000 -0.000000 888 928.048292 1021.88 1115.711708 1.150766
=HYPERLINK("http://www.godatabase.org/cgi-bin/go.cgi?query=GO:0002208&auto_wild_cards=yes&view=query&action=query&search_constraint=terms"	GO:0002208_somatic_diversification_of_immunoglobulins_during_immune_response) 23 0 0.000000 -0.000000 888 928.048292 1021.88 1115.711708 1.150766
=HYPERLINK("http://www.godatabase.org/cgi-bin/go.cgi?query=GO:0002228&auto_wild_cards=yes&view=query&action=query&search_constraint=terms"	GO:0002228_natural_killer_cell_mediated_immunity) 23 0 0.000000 -0.000000 888 928.048292 1021.88 1115.711708 1.150766
=HYPERLINK("http://www.godatabase.org/cgi-bin/go.cgi?query=GO:0002821&auto_wild_cards=yes&view=query&action=query&search_constraint=terms"	GO:0002821_positive_regulation_of_adaptive_immune_response) 23 0 0.000000 -0.000000 888 928.048292 1021.88 1115.711708 1.150766
=HYPERLINK("http://www.godatabase.org/cgi-bin/go.cgi?query=GO:0002824&auto_wild_cards=yes&view=query&action=query&search_constraint=terms"	GO:0002824_positive_regulation_of_adaptive_immune_response_based_on_somatic_recombination_of_immune_receptors_built_from_immunoglobulin_superfamily_domains) 23 0 0.000000 -0.000000 888 928.048292 1021.88 1115.711708 1.150766
=HYPERLINK("http://www.godatabase.org/cgi-bin/go.cgi?query=GO:0003073&auto_wild_cards=yes&view=query&action=query&search_constraint=terms"	GO:0003073_regulation_of_systemic_arterial_blood_pressure) 23 0 0.000000 -0.000000 888 928.048292 1021.88 1115.711708 1.150766
=HYPERLINK("http://www.godatabase.org/cgi-bin/go.cgi?query=GO:0007584&auto_wild_cards=yes&view=query&action=query&search_constraint=terms"	GO:0007584_response_to_nutrient) 23 0 0.000000 -0.000000 888 928.048292 1021.88 1115.711708 1.150766
=HYPERLINK("http://www.godatabase.org/cgi-bin/go.cgi?query=GO:0009954&auto_wild_cards=yes&view=query&action=query&search_constraint=terms"	GO:0009954_proximal_distal_pattern_formation) 23 0 0.000000 -0.000000 888 928.048292 1021.88 1115.711708 1.150766
=HYPERLINK("http://www.godatabase.org/cgi-bin/go.cgi?query=GO:0015698&auto_wild_cards=yes&view=query&action=query&search_constraint=terms"	GO:0015698_inorganic_anion_transport) 23 0 0.000000 -0.000000 888 928.048292 1021.88 1115.711708 1.150766
=HYPERLINK("http://www.godatabase.org/cgi-bin/go.cgi?query=GO:0032635&auto_wild_cards=yes&view=query&action=query&search_constraint=terms"	GO:0032635_interleukin-6_production) 23 0 0.000000 -0.000000 888 928.048292 1021.88 1115.711708 1.150766
=HYPERLINK("http://www.godatabase.org/cgi-bin/go.cgi?query=GO:0032675&auto_wild_cards=yes&view=query&action=query&search_constraint=terms"	GO:0032675_regulation_of_interleukin-6_production) 23 0 0.000000 -0.000000 888 928.048292 1021.88 1115.711708 1.150766
=HYPERLINK("http://www.godatabase.org/cgi-bin/go.cgi?query=GO:0042267&auto_wild_cards=yes&view=query&action=query&search_constraint=terms"	GO:0042267_natural_killer_cell_mediated_cytotoxicity) 23 0 0.000000 -0.000000 888 928.048292 1021.88 1115.711708 1.150766
=HYPERLINK("http://www.godatabase.org/cgi-bin/go.cgi?query=GO:0043388&auto_wild_cards=yes&view=query&action=query&search_constraint=terms"	GO:0043388_positive_regulation_of_DNA_binding) 23 0 0.000000 -0.000000 888 928.048292 1021.88 1115.711708 1.150766
=HYPERLINK("http://www.godatabase.org/cgi-bin/go.cgi?query=GO:0045190&auto_wild_cards=yes&view=query&action=query&search_constraint=terms"	GO:0045190_isotype_switching) 23 0 0.000000 -0.000000 888 928.048292 1021.88 1115.711708 1.150766
=HYPERLINK("http://www.godatabase.org/cgi-bin/go.cgi?query=GO:0051705&auto_wild_cards=yes&view=query&action=query&search_constraint=terms"	GO:0051705_behavioral_interaction_between_organisms) 23 0 0.000000 -0.000000 888 928.048292 1021.88 1115.711708 1.150766
=HYPERLINK("http://www.godatabase.org/cgi-bin/go.cgi?query=GO:0060349&auto_wild_cards=yes&view=query&action=query&search_constraint=terms"	GO:0060349_bone_morphogenesis) 23 0 0.000000 -0.000000 888 928.048292 1021.88 1115.711708 1.150766
=HYPERLINK("http://www.godatabase.org/cgi-bin/go.cgi?query=GO:0060445&auto_wild_cards=yes&view=query&action=query&search_constraint=terms"	GO:0060445_branching_involved_in_salivary_gland_morphogenesis) 23 0 0.000000 -0.000000 888 928.048292 1021.88 1115.711708 1.150766
=HYPERLINK("http://www.godatabase.org/cgi-bin/go.cgi?query=GO:0001708&auto_wild_cards=yes&view=query&action=query&search_constraint=terms"	GO:0001708_cell_fate_specification) 56 0 0.000000 -0.000000 895 934.723951 1027.86 1120.996049 1.148447
=HYPERLINK("http://www.godatabase.org/cgi-bin/go.cgi?query=GO:0002683&auto_wild_cards=yes&view=query&action=query&search_constraint=terms"	GO:0002683_negative_regulation_of_immune_system_process) 56 0 0.000000 -0.000000 895 934.723951 1027.86 1120.996049 1.148447
=HYPERLINK("http://www.godatabase.org/cgi-bin/go.cgi?query=GO:0002703&auto_wild_cards=yes&view=query&action=query&search_constraint=terms"	GO:0002703_regulation_of_leukocyte_mediated_immunity) 56 0 0.000000 -0.000000 895 934.723951 1027.86 1120.996049 1.148447
=HYPERLINK("http://www.godatabase.org/cgi-bin/go.cgi?query=GO:0006790&auto_wild_cards=yes&view=query&action=query&search_constraint=terms"	GO:0006790_sulfur_metabolic_process) 56 0 0.000000 -0.000000 895 934.723951 1027.86 1120.996049 1.148447
=HYPERLINK("http://www.godatabase.org/cgi-bin/go.cgi?query=GO:0042089&auto_wild_cards=yes&view=query&action=query&search_constraint=terms"	GO:0042089_cytokine_biosynthetic_process) 56 0 0.000000 -0.000000 895 934.723951 1027.86 1120.996049 1.148447
=HYPERLINK("http://www.godatabase.org/cgi-bin/go.cgi?query=GO:0042107&auto_wild_cards=yes&view=query&action=query&search_constraint=terms"	GO:0042107_cytokine_metabolic_process) 56 0 0.000000 -0.000000 895 934.723951 1027.86 1120.996049 1.148447
=HYPERLINK("http://www.godatabase.org/cgi-bin/go.cgi?query=GO:0051321&auto_wild_cards=yes&view=query&action=query&search_constraint=terms"	GO:0051321_meiotic_cell_cycle) 56 0 0.000000 -0.000000 895 934.723951 1027.86 1120.996049 1.148447
=HYPERLINK("http://www.godatabase.org/cgi-bin/go.cgi?query=GO:0001776&auto_wild_cards=yes&view=query&action=query&search_constraint=terms"	GO:0001776_leukocyte_homeostasis) 41 0 0.000000 -0.000000 911 949.444543 1041.12 1132.795457 1.142832
=HYPERLINK("http://www.godatabase.org/cgi-bin/go.cgi?query=GO:0006260&auto_wild_cards=yes&view=query&action=query&search_constraint=terms"	GO:0006260_DNA_replication) 41 0 0.000000 -0.000000 911 949.444543 1041.12 1132.795457 1.142832
=HYPERLINK("http://www.godatabase.org/cgi-bin/go.cgi?query=GO:0006836&auto_wild_cards=yes&view=query&action=query&search_constraint=terms"	GO:0006836_neurotransmitter_transport) 41 0 0.000000 -0.000000 911 949.444543 1041.12 1132.795457 1.142832
=HYPERLINK("http://www.godatabase.org/cgi-bin/go.cgi?query=GO:0006865&auto_wild_cards=yes&view=query&action=query&search_constraint=terms"	GO:0006865_amino_acid_transport) 41 0 0.000000 -0.000000 911 949.444543 1041.12 1132.795457 1.142832
=HYPERLINK("http://www.godatabase.org/cgi-bin/go.cgi?query=GO:0006979&auto_wild_cards=yes&view=query&action=query&search_constraint=terms"	GO:0006979_response_to_oxidative_stress) 41 0 0.000000 -0.000000 911 949.444543 1041.12 1132.795457 1.142832
=HYPERLINK("http://www.godatabase.org/cgi-bin/go.cgi?query=GO:0007254&auto_wild_cards=yes&view=query&action=query&search_constraint=terms"	GO:0007254_JNK_cascade) 41 0 0.000000 -0.000000 911 949.444543 1041.12 1132.795457 1.142832
=HYPERLINK("http://www.godatabase.org/cgi-bin/go.cgi?query=GO:0009894&auto_wild_cards=yes&view=query&action=query&search_constraint=terms"	GO:0009894_regulation_of_catabolic_process) 41 0 0.000000 -0.000000 911 949.444543 1041.12 1132.795457 1.142832
=HYPERLINK("http://www.godatabase.org/cgi-bin/go.cgi?query=GO:0010551&auto_wild_cards=yes&view=query&action=query&search_constraint=terms"	GO:0010551_regulation_of_specific_transcription_from_RNA_polymerase_II_promoter) 41 0 0.000000 -0.000000 911 949.444543 1041.12 1132.795457 1.142832
=HYPERLINK("http://www.godatabase.org/cgi-bin/go.cgi?query=GO:0015833&auto_wild_cards=yes&view=query&action=query&search_constraint=terms"	GO:0015833_peptide_transport) 41 0 0.000000 -0.000000 911 949.444543 1041.12 1132.795457 1.142832
=HYPERLINK("http://www.godatabase.org/cgi-bin/go.cgi?query=GO:0015980&auto_wild_cards=yes&view=query&action=query&search_constraint=terms"	GO:0015980_energy_derivation_by_oxidation_of_organic_compounds) 41 0 0.000000 -0.000000 911 949.444543 1041.12 1132.795457 1.142832
=HYPERLINK("http://www.godatabase.org/cgi-bin/go.cgi?query=GO:0019216&auto_wild_cards=yes&view=query&action=query&search_constraint=terms"	GO:0019216_regulation_of_lipid_metabolic_process) 41 0 0.000000 -0.000000 911 949.444543 1041.12 1132.795457 1.142832
=HYPERLINK("http://www.godatabase.org/cgi-bin/go.cgi?query=GO:0030817&auto_wild_cards=yes&view=query&action=query&search_constraint=terms"	GO:0030817_regulation_of_cAMP_biosynthetic_process) 41 0 0.000000 -0.000000 911 949.444543 1041.12 1132.795457 1.142832
=HYPERLINK("http://www.godatabase.org/cgi-bin/go.cgi?query=GO:0032569&auto_wild_cards=yes&view=query&action=query&search_constraint=terms"	GO:0032569_specific_transcription_from_RNA_polymerase_II_promoter) 41 0 0.000000 -0.000000 911 949.444543 1041.12 1132.795457 1.142832
=HYPERLINK("http://www.godatabase.org/cgi-bin/go.cgi?query=GO:0032844&auto_wild_cards=yes&view=query&action=query&search_constraint=terms"	GO:0032844_regulation_of_homeostatic_process) 41 0 0.000000 -0.000000 911 949.444543 1041.12 1132.795457 1.142832
=HYPERLINK("http://www.godatabase.org/cgi-bin/go.cgi?query=GO:0033077&auto_wild_cards=yes&view=query&action=query&search_constraint=terms"	GO:0033077_T_cell_differentiation_in_the_thymus) 41 0 0.000000 -0.000000 911 949.444543 1041.12 1132.795457 1.142832
=HYPERLINK("http://www.godatabase.org/cgi-bin/go.cgi?query=GO:0050864&auto_wild_cards=yes&view=query&action=query&search_constraint=terms"	GO:0050864_regulation_of_B_cell_activation) 41 0 0.000000 -0.000000 911 949.444543 1041.12 1132.795457 1.142832
=HYPERLINK("http://www.godatabase.org/cgi-bin/go.cgi?query=GO:0006520&auto_wild_cards=yes&view=query&action=query&search_constraint=terms"	GO:0006520_cellular_amino_acid_metabolic_process) 51 0 0.000000 -0.000000 919 956.018035 1047.29 1138.561965 1.139597
=HYPERLINK("http://www.godatabase.org/cgi-bin/go.cgi?query=GO:0006887&auto_wild_cards=yes&view=query&action=query&search_constraint=terms"	GO:0006887_exocytosis) 51 0 0.000000 -0.000000 919 956.018035 1047.29 1138.561965 1.139597
=HYPERLINK("http://www.godatabase.org/cgi-bin/go.cgi?query=GO:0016569&auto_wild_cards=yes&view=query&action=query&search_constraint=terms"	GO:0016569_covalent_chromatin_modification) 51 0 0.000000 -0.000000 919 956.018035 1047.29 1138.561965 1.139597
=HYPERLINK("http://www.godatabase.org/cgi-bin/go.cgi?query=GO:0032583&auto_wild_cards=yes&view=query&action=query&search_constraint=terms"	GO:0032583_regulation_of_gene-specific_transcription) 51 0 0.000000 -0.000000 919 956.018035 1047.29 1138.561965 1.139597
=HYPERLINK("http://www.godatabase.org/cgi-bin/go.cgi?query=GO:0032880&auto_wild_cards=yes&view=query&action=query&search_constraint=terms"	GO:0032880_regulation_of_protein_localization) 51 0 0.000000 -0.000000 919 956.018035 1047.29 1138.561965 1.139597
=HYPERLINK("http://www.godatabase.org/cgi-bin/go.cgi?query=GO:0043408&auto_wild_cards=yes&view=query&action=query&search_constraint=terms"	GO:0043408_regulation_of_MAPKKK_cascade) 51 0 0.000000 -0.000000 919 956.018035 1047.29 1138.561965 1.139597
=HYPERLINK("http://www.godatabase.org/cgi-bin/go.cgi?query=GO:0044106&auto_wild_cards=yes&view=query&action=query&search_constraint=terms"	GO:0044106_cellular_amine_metabolic_process) 51 0 0.000000 -0.000000 919 956.018035 1047.29 1138.561965 1.139597
=HYPERLINK("http://www.godatabase.org/cgi-bin/go.cgi?query=GO:0048747&auto_wild_cards=yes&view=query&action=query&search_constraint=terms"	GO:0048747_muscle_fiber_development) 51 0 0.000000 -0.000000 919 956.018035 1047.29 1138.561965 1.139597
=HYPERLINK("http://www.godatabase.org/cgi-bin/go.cgi?query=GO:0002699&auto_wild_cards=yes&view=query&action=query&search_constraint=terms"	GO:0002699_positive_regulation_of_immune_effector_process) 34 0 0.000000 -0.000000 933 969.669242 1059.82 1149.970758 1.135927
=HYPERLINK("http://www.godatabase.org/cgi-bin/go.cgi?query=GO:0007269&auto_wild_cards=yes&view=query&action=query&search_constraint=terms"	GO:0007269_neurotransmitter_secretion) 34 0 0.000000 -0.000000 933 969.669242 1059.82 1149.970758 1.135927
=HYPERLINK("http://www.godatabase.org/cgi-bin/go.cgi?query=GO:0007338&auto_wild_cards=yes&view=query&action=query&search_constraint=terms"	GO:0007338_single_fertilization) 34 0 0.000000 -0.000000 933 969.669242 1059.82 1149.970758 1.135927
=HYPERLINK("http://www.godatabase.org/cgi-bin/go.cgi?query=GO:0007568&auto_wild_cards=yes&view=query&action=query&search_constraint=terms"	GO:0007568_aging) 34 0 0.000000 -0.000000 933 969.669242 1059.82 1149.970758 1.135927
=HYPERLINK("http://www.godatabase.org/cgi-bin/go.cgi?query=GO:0010720&auto_wild_cards=yes&view=query&action=query&search_constraint=terms"	GO:0010720_positive_regulation_of_cell_development) 34 0 0.000000 -0.000000 933 969.669242 1059.82 1149.970758 1.135927
=HYPERLINK("http://www.godatabase.org/cgi-bin/go.cgi?query=GO:0016054&auto_wild_cards=yes&view=query&action=query&search_constraint=terms"	GO:0016054_organic_acid_catabolic_process) 34 0 0.000000 -0.000000 933 969.669242 1059.82 1149.970758 1.135927
=HYPERLINK("http://www.godatabase.org/cgi-bin/go.cgi?query=GO:0019882&auto_wild_cards=yes&view=query&action=query&search_constraint=terms"	GO:0019882_antigen_processing_and_presentation) 34 0 0.000000 -0.000000 933 969.669242 1059.82 1149.970758 1.135927
=HYPERLINK("http://www.godatabase.org/cgi-bin/go.cgi?query=GO:0045927&auto_wild_cards=yes&view=query&action=query&search_constraint=terms"	GO:0045927_positive_regulation_of_growth) 34 0 0.000000 -0.000000 933 969.669242 1059.82 1149.970758 1.135927
=HYPERLINK("http://www.godatabase.org/cgi-bin/go.cgi?query=GO:0046395&auto_wild_cards=yes&view=query&action=query&search_constraint=terms"	GO:0046395_carboxylic_acid_catabolic_process) 34 0 0.000000 -0.000000 933 969.669242 1059.82 1149.970758 1.135927
=HYPERLINK("http://www.godatabase.org/cgi-bin/go.cgi?query=GO:0050730&auto_wild_cards=yes&view=query&action=query&search_constraint=terms"	GO:0050730_regulation_of_peptidyl-tyrosine_phosphorylation) 34 0 0.000000 -0.000000 933 969.669242 1059.82 1149.970758 1.135927
=HYPERLINK("http://www.godatabase.org/cgi-bin/go.cgi?query=GO:0051047&auto_wild_cards=yes&view=query&action=query&search_constraint=terms"	GO:0051047_positive_regulation_of_secretion) 34 0 0.000000 -0.000000 933 969.669242 1059.82 1149.970758 1.135927
=HYPERLINK("http://www.godatabase.org/cgi-bin/go.cgi?query=GO:0051052&auto_wild_cards=yes&view=query&action=query&search_constraint=terms"	GO:0051052_regulation_of_DNA_metabolic_process) 34 0 0.000000 -0.000000 933 969.669242 1059.82 1149.970758 1.135927
=HYPERLINK("http://www.godatabase.org/cgi-bin/go.cgi?query=GO:0060443&auto_wild_cards=yes&view=query&action=query&search_constraint=terms"	GO:0060443_mammary_gland_morphogenesis) 34 0 0.000000 -0.000000 933 969.669242 1059.82 1149.970758 1.135927
=HYPERLINK("http://www.godatabase.org/cgi-bin/go.cgi?query=GO:0060711&auto_wild_cards=yes&view=query&action=query&search_constraint=terms"	GO:0060711_labyrinthine_layer_development) 34 0 0.000000 -0.000000 933 969.669242 1059.82 1149.970758 1.135927
=HYPERLINK("http://www.godatabase.org/cgi-bin/go.cgi?query=GO:0000060&auto_wild_cards=yes&view=query&action=query&search_constraint=terms"	GO:0000060_protein_import_into_nucleus__translocation) 14 0 0.000000 -0.000000 997 1027.572945 1115.61 1203.647055 1.118967
=HYPERLINK("http://www.godatabase.org/cgi-bin/go.cgi?query=GO:0000077&auto_wild_cards=yes&view=query&action=query&search_constraint=terms"	GO:0000077_DNA_damage_checkpoint) 14 0 0.000000 -0.000000 997 1027.572945 1115.61 1203.647055 1.118967
=HYPERLINK("http://www.godatabase.org/cgi-bin/go.cgi?query=GO:0001502&auto_wild_cards=yes&view=query&action=query&search_constraint=terms"	GO:0001502_cartilage_condensation) 14 0 0.000000 -0.000000 997 1027.572945 1115.61 1203.647055 1.118967
=HYPERLINK("http://www.godatabase.org/cgi-bin/go.cgi?query=GO:0001829&auto_wild_cards=yes&view=query&action=query&search_constraint=terms"	GO:0001829_trophectodermal_cell_differentiation) 14 0 0.000000 -0.000000 997 1027.572945 1115.61 1203.647055 1.118967
=HYPERLINK("http://www.godatabase.org/cgi-bin/go.cgi?query=GO:0002027&auto_wild_cards=yes&view=query&action=query&search_constraint=terms"	GO:0002027_regulation_of_heart_rate) 14 0 0.000000 -0.000000 997 1027.572945 1115.61 1203.647055 1.118967
=HYPERLINK("http://www.godatabase.org/cgi-bin/go.cgi?query=GO:0002262&auto_wild_cards=yes&view=query&action=query&search_constraint=terms"	GO:0002262_myeloid_cell_homeostasis) 14 0 0.000000 -0.000000 997 1027.572945 1115.61 1203.647055 1.118967
=HYPERLINK("http://www.godatabase.org/cgi-bin/go.cgi?query=GO:0002698&auto_wild_cards=yes&view=query&action=query&search_constraint=terms"	GO:0002698_negative_regulation_of_immune_effector_process) 14 0 0.000000 -0.000000 997 1027.572945 1115.61 1203.647055 1.118967
=HYPERLINK("http://www.godatabase.org/cgi-bin/go.cgi?query=GO:0006304&auto_wild_cards=yes&view=query&action=query&search_constraint=terms"	GO:0006304_DNA_modification) 14 0 0.000000 -0.000000 997 1027.572945 1115.61 1203.647055 1.118967
=HYPERLINK("http://www.godatabase.org/cgi-bin/go.cgi?query=GO:0006305&auto_wild_cards=yes&view=query&action=query&search_constraint=terms"	GO:0006305_DNA_alkylation) 14 0 0.000000 -0.000000 997 1027.572945 1115.61 1203.647055 1.118967
=HYPERLINK("http://www.godatabase.org/cgi-bin/go.cgi?query=GO:0006306&auto_wild_cards=yes&view=query&action=query&search_constraint=terms"	GO:0006306_DNA_methylation) 14 0 0.000000 -0.000000 997 1027.572945 1115.61 1203.647055 1.118967
=HYPERLINK("http://www.godatabase.org/cgi-bin/go.cgi?query=GO:0006809&auto_wild_cards=yes&view=query&action=query&search_constraint=terms"	GO:0006809_nitric_oxide_biosynthetic_process) 14 0 0.000000 -0.000000 997 1027.572945 1115.61 1203.647055 1.118967
=HYPERLINK("http://www.godatabase.org/cgi-bin/go.cgi?query=GO:0006914&auto_wild_cards=yes&view=query&action=query&search_constraint=terms"	GO:0006914_autophagy) 14 0 0.000000 -0.000000 997 1027.572945 1115.61 1203.647055 1.118967
=HYPERLINK("http://www.godatabase.org/cgi-bin/go.cgi?query=GO:0006970&auto_wild_cards=yes&view=query&action=query&search_constraint=terms"	GO:0006970_response_to_osmotic_stress) 14 0 0.000000 -0.000000 997 1027.572945 1115.61 1203.647055 1.118967
=HYPERLINK("http://www.godatabase.org/cgi-bin/go.cgi?query=GO:0007157&auto_wild_cards=yes&view=query&action=query&search_constraint=terms"	GO:0007157_heterophilic_cell_adhesion) 14 0 0.000000 -0.000000 997 1027.572945 1115.61 1203.647055 1.118967
=HYPERLINK("http://www.godatabase.org/cgi-bin/go.cgi?query=GO:0007530&auto_wild_cards=yes&view=query&action=query&search_constraint=terms"	GO:0007530_sex_determination) 14 0 0.000000 -0.000000 997 1027.572945 1115.61 1203.647055 1.118967
=HYPERLINK("http://www.godatabase.org/cgi-bin/go.cgi?query=GO:0007589&auto_wild_cards=yes&view=query&action=query&search_constraint=terms"	GO:0007589_body_fluid_secretion) 14 0 0.000000 -0.000000 997 1027.572945 1115.61 1203.647055 1.118967
=HYPERLINK("http://www.godatabase.org/cgi-bin/go.cgi?query=GO:0008064&auto_wild_cards=yes&view=query&action=query&search_constraint=terms"	GO:0008064_regulation_of_actin_polymerization_or_depolymerization) 14 0 0.000000 -0.000000 997 1027.572945 1115.61 1203.647055 1.118967
=HYPERLINK("http://www.godatabase.org/cgi-bin/go.cgi?query=GO:0008306&auto_wild_cards=yes&view=query&action=query&search_constraint=terms"	GO:0008306_associative_learning) 14 0 0.000000 -0.000000 997 1027.572945 1115.61 1203.647055 1.118967
=HYPERLINK("http://www.godatabase.org/cgi-bin/go.cgi?query=GO:0008630&auto_wild_cards=yes&view=query&action=query&search_constraint=terms"	GO:0008630_DNA_damage_response__signal_transduction_resulting_in_induction_of_apoptosis) 14 0 0.000000 -0.000000 997 1027.572945 1115.61 1203.647055 1.118967
=HYPERLINK("http://www.godatabase.org/cgi-bin/go.cgi?query=GO:0009108&auto_wild_cards=yes&view=query&action=query&search_constraint=terms"	GO:0009108_coenzyme_biosynthetic_process) 14 0 0.000000 -0.000000 997 1027.572945 1115.61 1203.647055 1.118967
=HYPERLINK("http://www.godatabase.org/cgi-bin/go.cgi?query=GO:0009267&auto_wild_cards=yes&view=query&action=query&search_constraint=terms"	GO:0009267_cellular_response_to_starvation) 14 0 0.000000 -0.000000 997 1027.572945 1115.61 1203.647055 1.118967
=HYPERLINK("http://www.godatabase.org/cgi-bin/go.cgi?query=GO:0009895&auto_wild_cards=yes&view=query&action=query&search_constraint=terms"	GO:0009895_negative_regulation_of_catabolic_process) 14 0 0.000000 -0.000000 997 1027.572945 1115.61 1203.647055 1.118967
=HYPERLINK("http://www.godatabase.org/cgi-bin/go.cgi?query=GO:0010332&auto_wild_cards=yes&view=query&action=query&search_constraint=terms"	GO:0010332_response_to_gamma_radiation) 14 0 0.000000 -0.000000 997 1027.572945 1115.61 1203.647055 1.118967
=HYPERLINK("http://www.godatabase.org/cgi-bin/go.cgi?query=GO:0014855&auto_wild_cards=yes&view=query&action=query&search_constraint=terms"	GO:0014855_striated_muscle_cell_proliferation) 14 0 0.000000 -0.000000 997 1027.572945 1115.61 1203.647055 1.118967
=HYPERLINK("http://www.godatabase.org/cgi-bin/go.cgi?query=GO:0016573&auto_wild_cards=yes&view=query&action=query&search_constraint=terms"	GO:0016573_histone_acetylation) 14 0 0.000000 -0.000000 997 1027.572945 1115.61 1203.647055 1.118967
=HYPERLINK("http://www.godatabase.org/cgi-bin/go.cgi?query=GO:0018130&auto_wild_cards=yes&view=query&action=query&search_constraint=terms"	GO:0018130_heterocycle_biosynthetic_process) 14 0 0.000000 -0.000000 997 1027.572945 1115.61 1203.647055 1.118967
=HYPERLINK("http://www.godatabase.org/cgi-bin/go.cgi?query=GO:0019217&auto_wild_cards=yes&view=query&action=query&search_constraint=terms"	GO:0019217_regulation_of_fatty_acid_metabolic_process) 14 0 0.000000 -0.000000 997 1027.572945 1115.61 1203.647055 1.118967
=HYPERLINK("http://www.godatabase.org/cgi-bin/go.cgi?query=GO:0021782&auto_wild_cards=yes&view=query&action=query&search_constraint=terms"	GO:0021782_glial_cell_development) 14 0 0.000000 -0.000000 997 1027.572945 1115.61 1203.647055 1.118967
=HYPERLINK("http://www.godatabase.org/cgi-bin/go.cgi?query=GO:0021904&auto_wild_cards=yes&view=query&action=query&search_constraint=terms"	GO:0021904_dorsal_ventral_neural_tube_patterning) 14 0 0.000000 -0.000000 997 1027.572945 1115.61 1203.647055 1.118967
=HYPERLINK("http://www.godatabase.org/cgi-bin/go.cgi?query=GO:0030032&auto_wild_cards=yes&view=query&action=query&search_constraint=terms"	GO:0030032_lamellipodium_assembly) 14 0 0.000000 -0.000000 997 1027.572945 1115.61 1203.647055 1.118967
=HYPERLINK("http://www.godatabase.org/cgi-bin/go.cgi?query=GO:0030148&auto_wild_cards=yes&view=query&action=query&search_constraint=terms"	GO:0030148_sphingolipid_biosynthetic_process) 14 0 0.000000 -0.000000 997 1027.572945 1115.61 1203.647055 1.118967
=HYPERLINK("http://www.godatabase.org/cgi-bin/go.cgi?query=GO:0030162&auto_wild_cards=yes&view=query&action=query&search_constraint=terms"	GO:0030162_regulation_of_proteolysis) 14 0 0.000000 -0.000000 997 1027.572945 1115.61 1203.647055 1.118967
=HYPERLINK("http://www.godatabase.org/cgi-bin/go.cgi?query=GO:0030832&auto_wild_cards=yes&view=query&action=query&search_constraint=terms"	GO:0030832_regulation_of_actin_filament_length) 14 0 0.000000 -0.000000 997 1027.572945 1115.61 1203.647055 1.118967
=HYPERLINK("http://www.godatabase.org/cgi-bin/go.cgi?query=GO:0031099&auto_wild_cards=yes&view=query&action=query&search_constraint=terms"	GO:0031099_regeneration) 14 0 0.000000 -0.000000 997 1027.572945 1115.61 1203.647055 1.118967
=HYPERLINK("http://www.godatabase.org/cgi-bin/go.cgi?query=GO:0031346&auto_wild_cards=yes&view=query&action=query&search_constraint=terms"	GO:0031346_positive_regulation_of_cell_projection_organization) 14 0 0.000000 -0.000000 997 1027.572945 1115.61 1203.647055 1.118967
=HYPERLINK("http://www.godatabase.org/cgi-bin/go.cgi?query=GO:0031663&auto_wild_cards=yes&view=query&action=query&search_constraint=terms"	GO:0031663_lipopolysaccharide-mediated_signaling_pathway) 14 0 0.000000 -0.000000 997 1027.572945 1115.61 1203.647055 1.118967
=HYPERLINK("http://www.godatabase.org/cgi-bin/go.cgi?query=GO:0032271&auto_wild_cards=yes&view=query&action=query&search_constraint=terms"	GO:0032271_regulation_of_protein_polymerization) 14 0 0.000000 -0.000000 997 1027.572945 1115.61 1203.647055 1.118967
=HYPERLINK("http://www.godatabase.org/cgi-bin/go.cgi?query=GO:0033044&auto_wild_cards=yes&view=query&action=query&search_constraint=terms"	GO:0033044_regulation_of_chromosome_organization) 14 0 0.000000 -0.000000 997 1027.572945 1115.61 1203.647055 1.118967
=HYPERLINK("http://www.godatabase.org/cgi-bin/go.cgi?query=GO:0034104&auto_wild_cards=yes&view=query&action=query&search_constraint=terms"	GO:0034104_negative_regulation_of_tissue_remodeling) 14 0 0.000000 -0.000000 997 1027.572945 1115.61 1203.647055 1.118967
=HYPERLINK("http://www.godatabase.org/cgi-bin/go.cgi?query=GO:0034623&auto_wild_cards=yes&view=query&action=query&search_constraint=terms"	GO:0034623_cellular_macromolecular_complex_disassembly) 14 0 0.000000 -0.000000 997 1027.572945 1115.61 1203.647055 1.118967
=HYPERLINK("http://www.godatabase.org/cgi-bin/go.cgi?query=GO:0035036&auto_wild_cards=yes&view=query&action=query&search_constraint=terms"	GO:0035036_sperm-egg_recognition) 14 0 0.000000 -0.000000 997 1027.572945 1115.61 1203.647055 1.118967
=HYPERLINK("http://www.godatabase.org/cgi-bin/go.cgi?query=GO:0042310&auto_wild_cards=yes&view=query&action=query&search_constraint=terms"	GO:0042310_vasoconstriction) 14 0 0.000000 -0.000000 997 1027.572945 1115.61 1203.647055 1.118967
=HYPERLINK("http://www.godatabase.org/cgi-bin/go.cgi?query=GO:0042573&auto_wild_cards=yes&view=query&action=query&search_constraint=terms"	GO:0042573_retinoic_acid_metabolic_process) 14 0 0.000000 -0.000000 997 1027.572945 1115.61 1203.647055 1.118967
=HYPERLINK("http://www.godatabase.org/cgi-bin/go.cgi?query=GO:0043123&auto_wild_cards=yes&view=query&action=query&search_constraint=terms"	GO:0043123_positive_regulation_of_I-kappaB_kinase_NF-kappaB_cascade) 14 0 0.000000 -0.000000 997 1027.572945 1115.61 1203.647055 1.118967
=HYPERLINK("http://www.godatabase.org/cgi-bin/go.cgi?query=GO:0043254&auto_wild_cards=yes&view=query&action=query&search_constraint=terms"	GO:0043254_regulation_of_protein_complex_assembly) 14 0 0.000000 -0.000000 997 1027.572945 1115.61 1203.647055 1.118967
=HYPERLINK("http://www.godatabase.org/cgi-bin/go.cgi?query=GO:0043491&auto_wild_cards=yes&view=query&action=query&search_constraint=terms"	GO:0043491_protein_kinase_B_signaling_cascade) 14 0 0.000000 -0.000000 997 1027.572945 1115.61 1203.647055 1.118967
=HYPERLINK("http://www.godatabase.org/cgi-bin/go.cgi?query=GO:0044236&auto_wild_cards=yes&view=query&action=query&search_constraint=terms"	GO:0044236_multicellular_organismal_metabolic_process) 14 0 0.000000 -0.000000 997 1027.572945 1115.61 1203.647055 1.118967
=HYPERLINK("http://www.godatabase.org/cgi-bin/go.cgi?query=GO:0045061&auto_wild_cards=yes&view=query&action=query&search_constraint=terms"	GO:0045061_thymic_T_cell_selection) 14 0 0.000000 -0.000000 997 1027.572945 1115.61 1203.647055 1.118967
=HYPERLINK("http://www.godatabase.org/cgi-bin/go.cgi?query=GO:0045453&auto_wild_cards=yes&view=query&action=query&search_constraint=terms"	GO:0045453_bone_resorption) 14 0 0.000000 -0.000000 997 1027.572945 1115.61 1203.647055 1.118967
=HYPERLINK("http://www.godatabase.org/cgi-bin/go.cgi?query=GO:0045598&auto_wild_cards=yes&view=query&action=query&search_constraint=terms"	GO:0045598_regulation_of_fat_cell_differentiation) 14 0 0.000000 -0.000000 997 1027.572945 1115.61 1203.647055 1.118967
=HYPERLINK("http://www.godatabase.org/cgi-bin/go.cgi?query=GO:0045732&auto_wild_cards=yes&view=query&action=query&search_constraint=terms"	GO:0045732_positive_regulation_of_protein_catabolic_process) 14 0 0.000000 -0.000000 997 1027.572945 1115.61 1203.647055 1.118967
=HYPERLINK("http://www.godatabase.org/cgi-bin/go.cgi?query=GO:0046209&auto_wild_cards=yes&view=query&action=query&search_constraint=terms"	GO:0046209_nitric_oxide_metabolic_process) 14 0 0.000000 -0.000000 997 1027.572945 1115.61 1203.647055 1.118967
=HYPERLINK("http://www.godatabase.org/cgi-bin/go.cgi?query=GO:0048048&auto_wild_cards=yes&view=query&action=query&search_constraint=terms"	GO:0048048_embryonic_eye_morphogenesis) 14 0 0.000000 -0.000000 997 1027.572945 1115.61 1203.647055 1.118967
=HYPERLINK("http://www.godatabase.org/cgi-bin/go.cgi?query=GO:0048545&auto_wild_cards=yes&view=query&action=query&search_constraint=terms"	GO:0048545_response_to_steroid_hormone_stimulus) 14 0 0.000000 -0.000000 997 1027.572945 1115.61 1203.647055 1.118967
=HYPERLINK("http://www.godatabase.org/cgi-bin/go.cgi?query=GO:0048665&auto_wild_cards=yes&view=query&action=query&search_constraint=terms"	GO:0048665_neuron_fate_specification) 14 0 0.000000 -0.000000 997 1027.572945 1115.61 1203.647055 1.118967
=HYPERLINK("http://www.godatabase.org/cgi-bin/go.cgi?query=GO:0048844&auto_wild_cards=yes&view=query&action=query&search_constraint=terms"	GO:0048844_artery_morphogenesis) 14 0 0.000000 -0.000000 997 1027.572945 1115.61 1203.647055 1.118967
=HYPERLINK("http://www.godatabase.org/cgi-bin/go.cgi?query=GO:0050810&auto_wild_cards=yes&view=query&action=query&search_constraint=terms"	GO:0050810_regulation_of_steroid_biosynthetic_process) 14 0 0.000000 -0.000000 997 1027.572945 1115.61 1203.647055 1.118967
=HYPERLINK("http://www.godatabase.org/cgi-bin/go.cgi?query=GO:0051017&auto_wild_cards=yes&view=query&action=query&search_constraint=terms"	GO:0051017_actin_filament_bundle_formation) 14 0 0.000000 -0.000000 997 1027.572945 1115.61 1203.647055 1.118967
=HYPERLINK("http://www.godatabase.org/cgi-bin/go.cgi?query=GO:0051053&auto_wild_cards=yes&view=query&action=query&search_constraint=terms"	GO:0051053_negative_regulation_of_DNA_metabolic_process) 14 0 0.000000 -0.000000 997 1027.572945 1115.61 1203.647055 1.118967
=HYPERLINK("http://www.godatabase.org/cgi-bin/go.cgi?query=GO:0051054&auto_wild_cards=yes&view=query&action=query&search_constraint=terms"	GO:0051054_positive_regulation_of_DNA_metabolic_process) 14 0 0.000000 -0.000000 997 1027.572945 1115.61 1203.647055 1.118967
=HYPERLINK("http://www.godatabase.org/cgi-bin/go.cgi?query=GO:0051100&auto_wild_cards=yes&view=query&action=query&search_constraint=terms"	GO:0051100_negative_regulation_of_binding) 14 0 0.000000 -0.000000 997 1027.572945 1115.61 1203.647055 1.118967
=HYPERLINK("http://www.godatabase.org/cgi-bin/go.cgi?query=GO:0051952&auto_wild_cards=yes&view=query&action=query&search_constraint=terms"	GO:0051952_regulation_of_amine_transport) 14 0 0.000000 -0.000000 997 1027.572945 1115.61 1203.647055 1.118967
=HYPERLINK("http://www.godatabase.org/cgi-bin/go.cgi?query=GO:0060716&auto_wild_cards=yes&view=query&action=query&search_constraint=terms"	GO:0060716_labyrinthine_layer_blood_vessel_development) 14 0 0.000000 -0.000000 997 1027.572945 1115.61 1203.647055 1.118967
=HYPERLINK("http://www.godatabase.org/cgi-bin/go.cgi?query=GO:0060840&auto_wild_cards=yes&view=query&action=query&search_constraint=terms"	GO:0060840_artery_development) 14 0 0.000000 -0.000000 997 1027.572945 1115.61 1203.647055 1.118967
=HYPERLINK("http://www.godatabase.org/cgi-bin/go.cgi?query=GO:0001932&auto_wild_cards=yes&view=query&action=query&search_constraint=terms"	GO:0001932_regulation_of_protein_amino_acid_phosphorylation) 69 0 0.000000 -0.000000 999 1030.620873 1118.17 1205.719127 1.119289
=HYPERLINK("http://www.godatabase.org/cgi-bin/go.cgi?query=GO:0032101&auto_wild_cards=yes&view=query&action=query&search_constraint=terms"	GO:0032101_regulation_of_response_to_external_stimulus) 69 0 0.000000 -0.000000 999 1030.620873 1118.17 1205.719127 1.119289
=HYPERLINK("http://www.godatabase.org/cgi-bin/go.cgi?query=GO:0006935&auto_wild_cards=yes&view=query&action=query&search_constraint=terms"	GO:0006935_chemotaxis) 53 0 0.000000 -0.000000 1003 1035.561589 1122.65 1209.738411 1.119292
=HYPERLINK("http://www.godatabase.org/cgi-bin/go.cgi?query=GO:0042330&auto_wild_cards=yes&view=query&action=query&search_constraint=terms"	GO:0042330_taxis) 53 0 0.000000 -0.000000 1003 1035.561589 1122.65 1209.738411 1.119292
=HYPERLINK("http://www.godatabase.org/cgi-bin/go.cgi?query=GO:0050905&auto_wild_cards=yes&view=query&action=query&search_constraint=terms"	GO:0050905_neuromuscular_process) 53 0 0.000000 -0.000000 1003 1035.561589 1122.65 1209.738411 1.119292
=HYPERLINK("http://www.godatabase.org/cgi-bin/go.cgi?query=GO:0051248&auto_wild_cards=yes&view=query&action=query&search_constraint=terms"	GO:0051248_negative_regulation_of_protein_metabolic_process) 53 0 0.000000 -0.000000 1003 1035.561589 1122.65 1209.738411 1.119292
=HYPERLINK("http://www.godatabase.org/cgi-bin/go.cgi?query=GO:0001843&auto_wild_cards=yes&view=query&action=query&search_constraint=terms"	GO:0001843_neural_tube_closure) 33 0 0.000000 -0.000000 1015 1047.057898 1133.17 1219.282102 1.116424
=HYPERLINK("http://www.godatabase.org/cgi-bin/go.cgi?query=GO:0006643&auto_wild_cards=yes&view=query&action=query&search_constraint=terms"	GO:0006643_membrane_lipid_metabolic_process) 33 0 0.000000 -0.000000 1015 1047.057898 1133.17 1219.282102 1.116424
=HYPERLINK("http://www.godatabase.org/cgi-bin/go.cgi?query=GO:0007188&auto_wild_cards=yes&view=query&action=query&search_constraint=terms"	GO:0007188_G-protein_signaling__coupled_to_cAMP_nucleotide_second_messenger) 33 0 0.000000 -0.000000 1015 1047.057898 1133.17 1219.282102 1.116424
=HYPERLINK("http://www.godatabase.org/cgi-bin/go.cgi?query=GO:0007270&auto_wild_cards=yes&view=query&action=query&search_constraint=terms"	GO:0007270_nerve-nerve_synaptic_transmission) 33 0 0.000000 -0.000000 1015 1047.057898 1133.17 1219.282102 1.116424
=HYPERLINK("http://www.godatabase.org/cgi-bin/go.cgi?query=GO:0007431&auto_wild_cards=yes&view=query&action=query&search_constraint=terms"	GO:0007431_salivary_gland_development) 33 0 0.000000 -0.000000 1015 1047.057898 1133.17 1219.282102 1.116424
=HYPERLINK("http://www.godatabase.org/cgi-bin/go.cgi?query=GO:0008584&auto_wild_cards=yes&view=query&action=query&search_constraint=terms"	GO:0008584_male_gonad_development) 33 0 0.000000 -0.000000 1015 1047.057898 1133.17 1219.282102 1.116424
=HYPERLINK("http://www.godatabase.org/cgi-bin/go.cgi?query=GO:0008643&auto_wild_cards=yes&view=query&action=query&search_constraint=terms"	GO:0008643_carbohydrate_transport) 33 0 0.000000 -0.000000 1015 1047.057898 1133.17 1219.282102 1.116424
=HYPERLINK("http://www.godatabase.org/cgi-bin/go.cgi?query=GO:0021536&auto_wild_cards=yes&view=query&action=query&search_constraint=terms"	GO:0021536_diencephalon_development) 33 0 0.000000 -0.000000 1015 1047.057898 1133.17 1219.282102 1.116424
=HYPERLINK("http://www.godatabase.org/cgi-bin/go.cgi?query=GO:0021987&auto_wild_cards=yes&view=query&action=query&search_constraint=terms"	GO:0021987_cerebral_cortex_development) 33 0 0.000000 -0.000000 1015 1047.057898 1133.17 1219.282102 1.116424
=HYPERLINK("http://www.godatabase.org/cgi-bin/go.cgi?query=GO:0022037&auto_wild_cards=yes&view=query&action=query&search_constraint=terms"	GO:0022037_metencephalon_development) 33 0 0.000000 -0.000000 1015 1047.057898 1133.17 1219.282102 1.116424
=HYPERLINK("http://www.godatabase.org/cgi-bin/go.cgi?query=GO:0042108&auto_wild_cards=yes&view=query&action=query&search_constraint=terms"	GO:0042108_positive_regulation_of_cytokine_biosynthetic_process) 33 0 0.000000 -0.000000 1015 1047.057898 1133.17 1219.282102 1.116424
=HYPERLINK("http://www.godatabase.org/cgi-bin/go.cgi?query=GO:0060606&auto_wild_cards=yes&view=query&action=query&search_constraint=terms"	GO:0060606_tube_closure) 33 0 0.000000 -0.000000 1015 1047.057898 1133.17 1219.282102 1.116424
=HYPERLINK("http://www.godatabase.org/cgi-bin/go.cgi?query=GO:0000280&auto_wild_cards=yes&view=query&action=query&search_constraint=terms"	GO:0000280_nuclear_division) 24 0 0.000000 -0.000000 1040 1071.384671 1156.13 1240.875329 1.111663
=HYPERLINK("http://www.godatabase.org/cgi-bin/go.cgi?query=GO:0002381&auto_wild_cards=yes&view=query&action=query&search_constraint=terms"	GO:0002381_immunoglobulin_production_during_immune_response) 24 0 0.000000 -0.000000 1040 1071.384671 1156.13 1240.875329 1.111663
=HYPERLINK("http://www.godatabase.org/cgi-bin/go.cgi?query=GO:0006941&auto_wild_cards=yes&view=query&action=query&search_constraint=terms"	GO:0006941_striated_muscle_contraction) 24 0 0.000000 -0.000000 1040 1071.384671 1156.13 1240.875329 1.111663
=HYPERLINK("http://www.godatabase.org/cgi-bin/go.cgi?query=GO:0006959&auto_wild_cards=yes&view=query&action=query&search_constraint=terms"	GO:0006959_humoral_immune_response) 24 0 0.000000 -0.000000 1040 1071.384671 1156.13 1240.875329 1.111663
=HYPERLINK("http://www.godatabase.org/cgi-bin/go.cgi?query=GO:0007050&auto_wild_cards=yes&view=query&action=query&search_constraint=terms"	GO:0007050_cell_cycle_arrest) 24 0 0.000000 -0.000000 1040 1071.384671 1156.13 1240.875329 1.111663
=HYPERLINK("http://www.godatabase.org/cgi-bin/go.cgi?query=GO:0007067&auto_wild_cards=yes&view=query&action=query&search_constraint=terms"	GO:0007067_mitosis) 24 0 0.000000 -0.000000 1040 1071.384671 1156.13 1240.875329 1.111663
=HYPERLINK("http://www.godatabase.org/cgi-bin/go.cgi?query=GO:0007204&auto_wild_cards=yes&view=query&action=query&search_constraint=terms"	GO:0007204_elevation_of_cytosolic_calcium_ion_concentration) 24 0 0.000000 -0.000000 1040 1071.384671 1156.13 1240.875329 1.111663
=HYPERLINK("http://www.godatabase.org/cgi-bin/go.cgi?query=GO:0007259&auto_wild_cards=yes&view=query&action=query&search_constraint=terms"	GO:0007259_JAK-STAT_cascade) 24 0 0.000000 -0.000000 1040 1071.384671 1156.13 1240.875329 1.111663
=HYPERLINK("http://www.godatabase.org/cgi-bin/go.cgi?query=GO:0007266&auto_wild_cards=yes&view=query&action=query&search_constraint=terms"	GO:0007266_Rho_protein_signal_transduction) 24 0 0.000000 -0.000000 1040 1071.384671 1156.13 1240.875329 1.111663
=HYPERLINK("http://www.godatabase.org/cgi-bin/go.cgi?query=GO:0008629&auto_wild_cards=yes&view=query&action=query&search_constraint=terms"	GO:0008629_induction_of_apoptosis_by_intracellular_signals) 24 0 0.000000 -0.000000 1040 1071.384671 1156.13 1240.875329 1.111663
=HYPERLINK("http://www.godatabase.org/cgi-bin/go.cgi?query=GO:0009612&auto_wild_cards=yes&view=query&action=query&search_constraint=terms"	GO:0009612_response_to_mechanical_stimulus) 24 0 0.000000 -0.000000 1040 1071.384671 1156.13 1240.875329 1.111663
=HYPERLINK("http://www.godatabase.org/cgi-bin/go.cgi?query=GO:0014070&auto_wild_cards=yes&view=query&action=query&search_constraint=terms"	GO:0014070_response_to_organic_cyclic_substance) 24 0 0.000000 -0.000000 1040 1071.384671 1156.13 1240.875329 1.111663
=HYPERLINK("http://www.godatabase.org/cgi-bin/go.cgi?query=GO:0021515&auto_wild_cards=yes&view=query&action=query&search_constraint=terms"	GO:0021515_cell_differentiation_in_spinal_cord) 24 0 0.000000 -0.000000 1040 1071.384671 1156.13 1240.875329 1.111663
=HYPERLINK("http://www.godatabase.org/cgi-bin/go.cgi?query=GO:0032386&auto_wild_cards=yes&view=query&action=query&search_constraint=terms"	GO:0032386_regulation_of_intracellular_transport) 24 0 0.000000 -0.000000 1040 1071.384671 1156.13 1240.875329 1.111663
=HYPERLINK("http://www.godatabase.org/cgi-bin/go.cgi?query=GO:0042158&auto_wild_cards=yes&view=query&action=query&search_constraint=terms"	GO:0042158_lipoprotein_biosynthetic_process) 24 0 0.000000 -0.000000 1040 1071.384671 1156.13 1240.875329 1.111663
=HYPERLINK("http://www.godatabase.org/cgi-bin/go.cgi?query=GO:0042632&auto_wild_cards=yes&view=query&action=query&search_constraint=terms"	GO:0042632_cholesterol_homeostasis) 24 0 0.000000 -0.000000 1040 1071.384671 1156.13 1240.875329 1.111663
=HYPERLINK("http://www.godatabase.org/cgi-bin/go.cgi?query=GO:0043410&auto_wild_cards=yes&view=query&action=query&search_constraint=terms"	GO:0043410_positive_regulation_of_MAPKKK_cascade) 24 0 0.000000 -0.000000 1040 1071.384671 1156.13 1240.875329 1.111663
=HYPERLINK("http://www.godatabase.org/cgi-bin/go.cgi?query=GO:0043588&auto_wild_cards=yes&view=query&action=query&search_constraint=terms"	GO:0043588_skin_development) 24 0 0.000000 -0.000000 1040 1071.384671 1156.13 1240.875329 1.111663
=HYPERLINK("http://www.godatabase.org/cgi-bin/go.cgi?query=GO:0048002&auto_wild_cards=yes&view=query&action=query&search_constraint=terms"	GO:0048002_antigen_processing_and_presentation_of_peptide_antigen) 24 0 0.000000 -0.000000 1040 1071.384671 1156.13 1240.875329 1.111663
=HYPERLINK("http://www.godatabase.org/cgi-bin/go.cgi?query=GO:0048546&auto_wild_cards=yes&view=query&action=query&search_constraint=terms"	GO:0048546_digestive_tract_morphogenesis) 24 0 0.000000 -0.000000 1040 1071.384671 1156.13 1240.875329 1.111663
=HYPERLINK("http://www.godatabase.org/cgi-bin/go.cgi?query=GO:0051099&auto_wild_cards=yes&view=query&action=query&search_constraint=terms"	GO:0051099_positive_regulation_of_binding) 24 0 0.000000 -0.000000 1040 1071.384671 1156.13 1240.875329 1.111663
=HYPERLINK("http://www.godatabase.org/cgi-bin/go.cgi?query=GO:0055092&auto_wild_cards=yes&view=query&action=query&search_constraint=terms"	GO:0055092_sterol_homeostasis) 24 0 0.000000 -0.000000 1040 1071.384671 1156.13 1240.875329 1.111663
=HYPERLINK("http://www.godatabase.org/cgi-bin/go.cgi?query=GO:0060078&auto_wild_cards=yes&view=query&action=query&search_constraint=terms"	GO:0060078_regulation_of_postsynaptic_membrane_potential) 24 0 0.000000 -0.000000 1040 1071.384671 1156.13 1240.875329 1.111663
=HYPERLINK("http://www.godatabase.org/cgi-bin/go.cgi?query=GO:0060113&auto_wild_cards=yes&view=query&action=query&search_constraint=terms"	GO:0060113_inner_ear_receptor_cell_differentiation) 24 0 0.000000 -0.000000 1040 1071.384671 1156.13 1240.875329 1.111663
=HYPERLINK("http://www.godatabase.org/cgi-bin/go.cgi?query=GO:0070667&auto_wild_cards=yes&view=query&action=query&search_constraint=terms"	GO:0070667_negative_regulation_of_mast_cell_proliferation) 24 0 0.000000 -0.000000 1040 1071.384671 1156.13 1240.875329 1.111663
=HYPERLINK("http://www.godatabase.org/cgi-bin/go.cgi?query=GO:0001656&auto_wild_cards=yes&view=query&action=query&search_constraint=terms"	GO:0001656_metanephros_development) 50 0 0.000000 -0.000000 1046 1077.779355 1161.59 1245.400645 1.110507
=HYPERLINK("http://www.godatabase.org/cgi-bin/go.cgi?query=GO:0002573&auto_wild_cards=yes&view=query&action=query&search_constraint=terms"	GO:0002573_myeloid_leukocyte_differentiation) 50 0 0.000000 -0.000000 1046 1077.779355 1161.59 1245.400645 1.110507
=HYPERLINK("http://www.godatabase.org/cgi-bin/go.cgi?query=GO:0007015&auto_wild_cards=yes&view=query&action=query&search_constraint=terms"	GO:0007015_actin_filament_organization) 50 0 0.000000 -0.000000 1046 1077.779355 1161.59 1245.400645 1.110507
=HYPERLINK("http://www.godatabase.org/cgi-bin/go.cgi?query=GO:0017038&auto_wild_cards=yes&view=query&action=query&search_constraint=terms"	GO:0017038_protein_import) 50 0 0.000000 -0.000000 1046 1077.779355 1161.59 1245.400645 1.110507
=HYPERLINK("http://www.godatabase.org/cgi-bin/go.cgi?query=GO:0042129&auto_wild_cards=yes&view=query&action=query&search_constraint=terms"	GO:0042129_regulation_of_T_cell_proliferation) 50 0 0.000000 -0.000000 1046 1077.779355 1161.59 1245.400645 1.110507
=HYPERLINK("http://www.godatabase.org/cgi-bin/go.cgi?query=GO:0070647&auto_wild_cards=yes&view=query&action=query&search_constraint=terms"	GO:0070647_protein_modification_by_small_protein_conjugation_or_removal) 50 0 0.000000 -0.000000 1046 1077.779355 1161.59 1245.400645 1.110507
=HYPERLINK("http://www.godatabase.org/cgi-bin/go.cgi?query=GO:0044265&auto_wild_cards=yes&view=query&action=query&search_constraint=terms"	GO:0044265_cellular_macromolecule_catabolic_process) 75 0 0.000000 -0.000000 1048 1080.008496 1163.52 1247.031504 1.110229
=HYPERLINK("http://www.godatabase.org/cgi-bin/go.cgi?query=GO:0048589&auto_wild_cards=yes&view=query&action=query&search_constraint=terms"	GO:0048589_developmental_growth) 75 0 0.000000 -0.000000 1048 1080.008496 1163.52 1247.031504 1.110229
=HYPERLINK("http://www.godatabase.org/cgi-bin/go.cgi?query=GO:0016570&auto_wild_cards=yes&view=query&action=query&search_constraint=terms"	GO:0016570_histone_modification) 47 0 0.000000 -0.000000 1053 1088.347390 1170.92 1253.492610 1.111985
=HYPERLINK("http://www.godatabase.org/cgi-bin/go.cgi?query=GO:0031667&auto_wild_cards=yes&view=query&action=query&search_constraint=terms"	GO:0031667_response_to_nutrient_levels) 47 0 0.000000 -0.000000 1053 1088.347390 1170.92 1253.492610 1.111985
=HYPERLINK("http://www.godatabase.org/cgi-bin/go.cgi?query=GO:0045087&auto_wild_cards=yes&view=query&action=query&search_constraint=terms"	GO:0045087_innate_immune_response) 47 0 0.000000 -0.000000 1053 1088.347390 1170.92 1253.492610 1.111985
=HYPERLINK("http://www.godatabase.org/cgi-bin/go.cgi?query=GO:0045619&auto_wild_cards=yes&view=query&action=query&search_constraint=terms"	GO:0045619_regulation_of_lymphocyte_differentiation) 47 0 0.000000 -0.000000 1053 1088.347390 1170.92 1253.492610 1.111985
=HYPERLINK("http://www.godatabase.org/cgi-bin/go.cgi?query=GO:0060627&auto_wild_cards=yes&view=query&action=query&search_constraint=terms"	GO:0060627_regulation_of_vesicle-mediated_transport) 47 0 0.000000 -0.000000 1053 1088.347390 1170.92 1253.492610 1.111985
=HYPERLINK("http://www.godatabase.org/cgi-bin/go.cgi?query=GO:0051046&auto_wild_cards=yes&view=query&action=query&search_constraint=terms"	GO:0051046_regulation_of_secretion) 79 0 0.000000 -0.000000 1054 1089.514784 1171.93 1254.345216 1.111888
=HYPERLINK("http://www.godatabase.org/cgi-bin/go.cgi?query=GO:0002697&auto_wild_cards=yes&view=query&action=query&search_constraint=terms"	GO:0002697_regulation_of_immune_effector_process) 68 0 0.000000 -0.000000 1056 1092.018404 1173.94 1255.861596 1.111686
=HYPERLINK("http://www.godatabase.org/cgi-bin/go.cgi?query=GO:0034962&auto_wild_cards=yes&view=query&action=query&search_constraint=terms"	GO:0034962_cellular_biopolymer_catabolic_process) 68 0 0.000000 -0.000000 1056 1092.018404 1173.94 1255.861596 1.111686
=HYPERLINK("http://www.godatabase.org/cgi-bin/go.cgi?query=GO:0001759&auto_wild_cards=yes&view=query&action=query&search_constraint=terms"	GO:0001759_induction_of_an_organ) 15 0 0.000000 -0.000000 1109 1142.465066 1222.42 1302.374934 1.102272
=HYPERLINK("http://www.godatabase.org/cgi-bin/go.cgi?query=GO:0001782&auto_wild_cards=yes&view=query&action=query&search_constraint=terms"	GO:0001782_B_cell_homeostasis) 15 0 0.000000 -0.000000 1109 1142.465066 1222.42 1302.374934 1.102272
=HYPERLINK("http://www.godatabase.org/cgi-bin/go.cgi?query=GO:0001964&auto_wild_cards=yes&view=query&action=query&search_constraint=terms"	GO:0001964_startle_response) 15 0 0.000000 -0.000000 1109 1142.465066 1222.42 1302.374934 1.102272
=HYPERLINK("http://www.godatabase.org/cgi-bin/go.cgi?query=GO:0002286&auto_wild_cards=yes&view=query&action=query&search_constraint=terms"	GO:0002286_T_cell_activation_during_immune_response) 15 0 0.000000 -0.000000 1109 1142.465066 1222.42 1302.374934 1.102272
=HYPERLINK("http://www.godatabase.org/cgi-bin/go.cgi?query=GO:0002495&auto_wild_cards=yes&view=query&action=query&search_constraint=terms"	GO:0002495_antigen_processing_and_presentation_of_peptide_antigen_via_MHC_class_II) 15 0 0.000000 -0.000000 1109 1142.465066 1222.42 1302.374934 1.102272
=HYPERLINK("http://www.godatabase.org/cgi-bin/go.cgi?query=GO:0002504&auto_wild_cards=yes&view=query&action=query&search_constraint=terms"	GO:0002504_antigen_processing_and_presentation_of_peptide_or_polysaccharide_antigen_via_MHC_class_II) 15 0 0.000000 -0.000000 1109 1142.465066 1222.42 1302.374934 1.102272
=HYPERLINK("http://www.godatabase.org/cgi-bin/go.cgi?query=GO:0002709&auto_wild_cards=yes&view=query&action=query&search_constraint=terms"	GO:0002709_regulation_of_T_cell_mediated_immunity) 15 0 0.000000 -0.000000 1109 1142.465066 1222.42 1302.374934 1.102272
=HYPERLINK("http://www.godatabase.org/cgi-bin/go.cgi?query=GO:0006473&auto_wild_cards=yes&view=query&action=query&search_constraint=terms"	GO:0006473_protein_amino_acid_acetylation) 15 0 0.000000 -0.000000 1109 1142.465066 1222.42 1302.374934 1.102272
=HYPERLINK("http://www.godatabase.org/cgi-bin/go.cgi?query=GO:0006487&auto_wild_cards=yes&view=query&action=query&search_constraint=terms"	GO:0006487_protein_amino_acid_N-linked_glycosylation) 15 0 0.000000 -0.000000 1109 1142.465066 1222.42 1302.374934 1.102272
=HYPERLINK("http://www.godatabase.org/cgi-bin/go.cgi?query=GO:0006749&auto_wild_cards=yes&view=query&action=query&search_constraint=terms"	GO:0006749_glutathione_metabolic_process) 15 0 0.000000 -0.000000 1109 1142.465066 1222.42 1302.374934 1.102272
=HYPERLINK("http://www.godatabase.org/cgi-bin/go.cgi?query=GO:0006885&auto_wild_cards=yes&view=query&action=query&search_constraint=terms"	GO:0006885_regulation_of_pH) 15 0 0.000000 -0.000000 1109 1142.465066 1222.42 1302.374934 1.102272
=HYPERLINK("http://www.godatabase.org/cgi-bin/go.cgi?query=GO:0007040&auto_wild_cards=yes&view=query&action=query&search_constraint=terms"	GO:0007040_lysosome_organization) 15 0 0.000000 -0.000000 1109 1142.465066 1222.42 1302.374934 1.102272
=HYPERLINK("http://www.godatabase.org/cgi-bin/go.cgi?query=GO:0007173&auto_wild_cards=yes&view=query&action=query&search_constraint=terms"	GO:0007173_epidermal_growth_factor_receptor_signaling_pathway) 15 0 0.000000 -0.000000 1109 1142.465066 1222.42 1302.374934 1.102272
=HYPERLINK("http://www.godatabase.org/cgi-bin/go.cgi?query=GO:0007200&auto_wild_cards=yes&view=query&action=query&search_constraint=terms"	GO:0007200_activation_of_phospholipase_C_activity_by_G-protein_coupled_receptor_protein_signaling_pathway_coupled_to_IP3_second_messenger) 15 0 0.000000 -0.000000 1109 1142.465066 1222.42 1302.374934 1.102272
=HYPERLINK("http://www.godatabase.org/cgi-bin/go.cgi?query=GO:0007202&auto_wild_cards=yes&view=query&action=query&search_constraint=terms"	GO:0007202_activation_of_phospholipase_C_activity) 15 0 0.000000 -0.000000 1109 1142.465066 1222.42 1302.374934 1.102272
=HYPERLINK("http://www.godatabase.org/cgi-bin/go.cgi?query=GO:0007218&auto_wild_cards=yes&view=query&action=query&search_constraint=terms"	GO:0007218_neuropeptide_signaling_pathway) 15 0 0.000000 -0.000000 1109 1142.465066 1222.42 1302.374934 1.102272
=HYPERLINK("http://www.godatabase.org/cgi-bin/go.cgi?query=GO:0007588&auto_wild_cards=yes&view=query&action=query&search_constraint=terms"	GO:0007588_excretion) 15 0 0.000000 -0.000000 1109 1142.465066 1222.42 1302.374934 1.102272
=HYPERLINK("http://www.godatabase.org/cgi-bin/go.cgi?query=GO:0007618&auto_wild_cards=yes&view=query&action=query&search_constraint=terms"	GO:0007618_mating) 15 0 0.000000 -0.000000 1109 1142.465066 1222.42 1302.374934 1.102272
=HYPERLINK("http://www.godatabase.org/cgi-bin/go.cgi?query=GO:0008543&auto_wild_cards=yes&view=query&action=query&search_constraint=terms"	GO:0008543_fibroblast_growth_factor_receptor_signaling_pathway) 15 0 0.000000 -0.000000 1109 1142.465066 1222.42 1302.374934 1.102272
=HYPERLINK("http://www.godatabase.org/cgi-bin/go.cgi?query=GO:0009062&auto_wild_cards=yes&view=query&action=query&search_constraint=terms"	GO:0009062_fatty_acid_catabolic_process) 15 0 0.000000 -0.000000 1109 1142.465066 1222.42 1302.374934 1.102272
=HYPERLINK("http://www.godatabase.org/cgi-bin/go.cgi?query=GO:0009116&auto_wild_cards=yes&view=query&action=query&search_constraint=terms"	GO:0009116_nucleoside_metabolic_process) 15 0 0.000000 -0.000000 1109 1142.465066 1222.42 1302.374934 1.102272
=HYPERLINK("http://www.godatabase.org/cgi-bin/go.cgi?query=GO:0010092&auto_wild_cards=yes&view=query&action=query&search_constraint=terms"	GO:0010092_specification_of_organ_identity) 15 0 0.000000 -0.000000 1109 1142.465066 1222.42 1302.374934 1.102272
=HYPERLINK("http://www.godatabase.org/cgi-bin/go.cgi?query=GO:0010171&auto_wild_cards=yes&view=query&action=query&search_constraint=terms"	GO:0010171_body_morphogenesis) 15 0 0.000000 -0.000000 1109 1142.465066 1222.42 1302.374934 1.102272
=HYPERLINK("http://www.godatabase.org/cgi-bin/go.cgi?query=GO:0010518&auto_wild_cards=yes&view=query&action=query&search_constraint=terms"	GO:0010518_positive_regulation_of_phospholipase_activity) 15 0 0.000000 -0.000000 1109 1142.465066 1222.42 1302.374934 1.102272
=HYPERLINK("http://www.godatabase.org/cgi-bin/go.cgi?query=GO:0010863&auto_wild_cards=yes&view=query&action=query&search_constraint=terms"	GO:0010863_positive_regulation_of_phospholipase_C_activity) 15 0 0.000000 -0.000000 1109 1142.465066 1222.42 1302.374934 1.102272
=HYPERLINK("http://www.godatabase.org/cgi-bin/go.cgi?query=GO:0015931&auto_wild_cards=yes&view=query&action=query&search_constraint=terms"	GO:0015931_nucleobase__nucleoside__nucleotide_and_nucleic_acid_transport) 15 0 0.000000 -0.000000 1109 1142.465066 1222.42 1302.374934 1.102272
=HYPERLINK("http://www.godatabase.org/cgi-bin/go.cgi?query=GO:0019886&auto_wild_cards=yes&view=query&action=query&search_constraint=terms"	GO:0019886_antigen_processing_and_presentation_of_exogenous_peptide_antigen_via_MHC_class_II) 15 0 0.000000 -0.000000 1109 1142.465066 1222.42 1302.374934 1.102272
=HYPERLINK("http://www.godatabase.org/cgi-bin/go.cgi?query=GO:0021795&auto_wild_cards=yes&view=query&action=query&search_constraint=terms"	GO:0021795_cerebral_cortex_cell_migration) 15 0 0.000000 -0.000000 1109 1142.465066 1222.42 1302.374934 1.102272
=HYPERLINK("http://www.godatabase.org/cgi-bin/go.cgi?query=GO:0021872&auto_wild_cards=yes&view=query&action=query&search_constraint=terms"	GO:0021872_generation_of_neurons_in_the_forebrain) 15 0 0.000000 -0.000000 1109 1142.465066 1222.42 1302.374934 1.102272
=HYPERLINK("http://www.godatabase.org/cgi-bin/go.cgi?query=GO:0022600&auto_wild_cards=yes&view=query&action=query&search_constraint=terms"	GO:0022600_digestive_system_process) 15 0 0.000000 -0.000000 1109 1142.465066 1222.42 1302.374934 1.102272
=HYPERLINK("http://www.godatabase.org/cgi-bin/go.cgi?query=GO:0030041&auto_wild_cards=yes&view=query&action=query&search_constraint=terms"	GO:0030041_actin_filament_polymerization) 15 0 0.000000 -0.000000 1109 1142.465066 1222.42 1302.374934 1.102272
=HYPERLINK("http://www.godatabase.org/cgi-bin/go.cgi?query=GO:0031069&auto_wild_cards=yes&view=query&action=query&search_constraint=terms"	GO:0031069_hair_follicle_morphogenesis) 15 0 0.000000 -0.000000 1109 1142.465066 1222.42 1302.374934 1.102272
=HYPERLINK("http://www.godatabase.org/cgi-bin/go.cgi?query=GO:0031076&auto_wild_cards=yes&view=query&action=query&search_constraint=terms"	GO:0031076_embryonic_camera-type_eye_development) 15 0 0.000000 -0.000000 1109 1142.465066 1222.42 1302.374934 1.102272
=HYPERLINK("http://www.godatabase.org/cgi-bin/go.cgi?query=GO:0031329&auto_wild_cards=yes&view=query&action=query&search_constraint=terms"	GO:0031329_regulation_of_cellular_catabolic_process) 15 0 0.000000 -0.000000 1109 1142.465066 1222.42 1302.374934 1.102272
=HYPERLINK("http://www.godatabase.org/cgi-bin/go.cgi?query=GO:0035116&auto_wild_cards=yes&view=query&action=query&search_constraint=terms"	GO:0035116_embryonic_hindlimb_morphogenesis) 15 0 0.000000 -0.000000 1109 1142.465066 1222.42 1302.374934 1.102272
=HYPERLINK("http://www.godatabase.org/cgi-bin/go.cgi?query=GO:0035249&auto_wild_cards=yes&view=query&action=query&search_constraint=terms"	GO:0035249_synaptic_transmission__glutamatergic) 15 0 0.000000 -0.000000 1109 1142.465066 1222.42 1302.374934 1.102272
=HYPERLINK("http://www.godatabase.org/cgi-bin/go.cgi?query=GO:0042306&auto_wild_cards=yes&view=query&action=query&search_constraint=terms"	GO:0042306_regulation_of_protein_import_into_nucleus) 15 0 0.000000 -0.000000 1109 1142.465066 1222.42 1302.374934 1.102272
=HYPERLINK("http://www.godatabase.org/cgi-bin/go.cgi?query=GO:0046164&auto_wild_cards=yes&view=query&action=query&search_constraint=terms"	GO:0046164_alcohol_catabolic_process) 15 0 0.000000 -0.000000 1109 1142.465066 1222.42 1302.374934 1.102272
=HYPERLINK("http://www.godatabase.org/cgi-bin/go.cgi?query=GO:0046638&auto_wild_cards=yes&view=query&action=query&search_constraint=terms"	GO:0046638_positive_regulation_of_alpha-beta_T_cell_differentiation) 15 0 0.000000 -0.000000 1109 1142.465066 1222.42 1302.374934 1.102272
=HYPERLINK("http://www.godatabase.org/cgi-bin/go.cgi?query=GO:0048008&auto_wild_cards=yes&view=query&action=query&search_constraint=terms"	GO:0048008_platelet-derived_growth_factor_receptor_signaling_pathway) 15 0 0.000000 -0.000000 1109 1142.465066 1222.42 1302.374934 1.102272
=HYPERLINK("http://www.godatabase.org/cgi-bin/go.cgi?query=GO:0048144&auto_wild_cards=yes&view=query&action=query&search_constraint=terms"	GO:0048144_fibroblast_proliferation) 15 0 0.000000 -0.000000 1109 1142.465066 1222.42 1302.374934 1.102272
=HYPERLINK("http://www.godatabase.org/cgi-bin/go.cgi?query=GO:0048145&auto_wild_cards=yes&view=query&action=query&search_constraint=terms"	GO:0048145_regulation_of_fibroblast_proliferation) 15 0 0.000000 -0.000000 1109 1142.465066 1222.42 1302.374934 1.102272
=HYPERLINK("http://www.godatabase.org/cgi-bin/go.cgi?query=GO:0048610&auto_wild_cards=yes&view=query&action=query&search_constraint=terms"	GO:0048610_reproductive_cellular_process) 15 0 0.000000 -0.000000 1109 1142.465066 1222.42 1302.374934 1.102272
=HYPERLINK("http://www.godatabase.org/cgi-bin/go.cgi?query=GO:0048709&auto_wild_cards=yes&view=query&action=query&search_constraint=terms"	GO:0048709_oligodendrocyte_differentiation) 15 0 0.000000 -0.000000 1109 1142.465066 1222.42 1302.374934 1.102272
=HYPERLINK("http://www.godatabase.org/cgi-bin/go.cgi?query=GO:0050729&auto_wild_cards=yes&view=query&action=query&search_constraint=terms"	GO:0050729_positive_regulation_of_inflammatory_response) 15 0 0.000000 -0.000000 1109 1142.465066 1222.42 1302.374934 1.102272
=HYPERLINK("http://www.godatabase.org/cgi-bin/go.cgi?query=GO:0050796&auto_wild_cards=yes&view=query&action=query&search_constraint=terms"	GO:0050796_regulation_of_insulin_secretion) 15 0 0.000000 -0.000000 1109 1142.465066 1222.42 1302.374934 1.102272
=HYPERLINK("http://www.godatabase.org/cgi-bin/go.cgi?query=GO:0050798&auto_wild_cards=yes&view=query&action=query&search_constraint=terms"	GO:0050798_activated_T_cell_proliferation) 15 0 0.000000 -0.000000 1109 1142.465066 1222.42 1302.374934 1.102272
=HYPERLINK("http://www.godatabase.org/cgi-bin/go.cgi?query=GO:0055010&auto_wild_cards=yes&view=query&action=query&search_constraint=terms"	GO:0055010_ventricular_cardiac_muscle_morphogenesis) 15 0 0.000000 -0.000000 1109 1142.465066 1222.42 1302.374934 1.102272
=HYPERLINK("http://www.godatabase.org/cgi-bin/go.cgi?query=GO:0060322&auto_wild_cards=yes&view=query&action=query&search_constraint=terms"	GO:0060322_head_development) 15 0 0.000000 -0.000000 1109 1142.465066 1222.42 1302.374934 1.102272
=HYPERLINK("http://www.godatabase.org/cgi-bin/go.cgi?query=GO:0060425&auto_wild_cards=yes&view=query&action=query&search_constraint=terms"	GO:0060425_lung_morphogenesis) 15 0 0.000000 -0.000000 1109 1142.465066 1222.42 1302.374934 1.102272
=HYPERLINK("http://www.godatabase.org/cgi-bin/go.cgi?query=GO:0060442&auto_wild_cards=yes&view=query&action=query&search_constraint=terms"	GO:0060442_branching_involved_in_prostate_gland_morphogenesis) 15 0 0.000000 -0.000000 1109 1142.465066 1222.42 1302.374934 1.102272
=HYPERLINK("http://www.godatabase.org/cgi-bin/go.cgi?query=GO:0060749&auto_wild_cards=yes&view=query&action=query&search_constraint=terms"	GO:0060749_mammary_gland_alveolus_development) 15 0 0.000000 -0.000000 1109 1142.465066 1222.42 1302.374934 1.102272
=HYPERLINK("http://www.godatabase.org/cgi-bin/go.cgi?query=GO:0070227&auto_wild_cards=yes&view=query&action=query&search_constraint=terms"	GO:0070227_lymphocyte_apoptosis) 15 0 0.000000 -0.000000 1109 1142.465066 1222.42 1302.374934 1.102272
=HYPERLINK("http://www.godatabase.org/cgi-bin/go.cgi?query=GO:0000302&auto_wild_cards=yes&view=query&action=query&search_constraint=terms"	GO:0000302_response_to_reactive_oxygen_species) 16 0 0.000000 -0.000000 1148 1185.502867 1263.3 1341.097133 1.100436
=HYPERLINK("http://www.godatabase.org/cgi-bin/go.cgi?query=GO:0001933&auto_wild_cards=yes&view=query&action=query&search_constraint=terms"	GO:0001933_negative_regulation_of_protein_amino_acid_phosphorylation) 16 0 0.000000 -0.000000 1148 1185.502867 1263.3 1341.097133 1.100436
=HYPERLINK("http://www.godatabase.org/cgi-bin/go.cgi?query=GO:0003044&auto_wild_cards=yes&view=query&action=query&search_constraint=terms"	GO:0003044_regulation_of_systemic_arterial_blood_pressure_mediated_by_a_chemical_signal) 16 0 0.000000 -0.000000 1148 1185.502867 1263.3 1341.097133 1.100436
=HYPERLINK("http://www.godatabase.org/cgi-bin/go.cgi?query=GO:0006664&auto_wild_cards=yes&view=query&action=query&search_constraint=terms"	GO:0006664_glycolipid_metabolic_process) 16 0 0.000000 -0.000000 1148 1185.502867 1263.3 1341.097133 1.100436
=HYPERLINK("http://www.godatabase.org/cgi-bin/go.cgi?query=GO:0006821&auto_wild_cards=yes&view=query&action=query&search_constraint=terms"	GO:0006821_chloride_transport) 16 0 0.000000 -0.000000 1148 1185.502867 1263.3 1341.097133 1.100436
=HYPERLINK("http://www.godatabase.org/cgi-bin/go.cgi?query=GO:0007033&auto_wild_cards=yes&view=query&action=query&search_constraint=terms"	GO:0007033_vacuole_organization) 16 0 0.000000 -0.000000 1148 1185.502867 1263.3 1341.097133 1.100436
=HYPERLINK("http://www.godatabase.org/cgi-bin/go.cgi?query=GO:0007156&auto_wild_cards=yes&view=query&action=query&search_constraint=terms"	GO:0007156_homophilic_cell_adhesion) 16 0 0.000000 -0.000000 1148 1185.502867 1263.3 1341.097133 1.100436
=HYPERLINK("http://www.godatabase.org/cgi-bin/go.cgi?query=GO:0008654&auto_wild_cards=yes&view=query&action=query&search_constraint=terms"	GO:0008654_phospholipid_biosynthetic_process) 16 0 0.000000 -0.000000 1148 1185.502867 1263.3 1341.097133 1.100436
=HYPERLINK("http://www.godatabase.org/cgi-bin/go.cgi?query=GO:0009988&auto_wild_cards=yes&view=query&action=query&search_constraint=terms"	GO:0009988_cell-cell_recognition) 16 0 0.000000 -0.000000 1148 1185.502867 1263.3 1341.097133 1.100436
=HYPERLINK("http://www.godatabase.org/cgi-bin/go.cgi?query=GO:0010038&auto_wild_cards=yes&view=query&action=query&search_constraint=terms"	GO:0010038_response_to_metal_ion) 16 0 0.000000 -0.000000 1148 1185.502867 1263.3 1341.097133 1.100436
=HYPERLINK("http://www.godatabase.org/cgi-bin/go.cgi?query=GO:0010243&auto_wild_cards=yes&view=query&action=query&search_constraint=terms"	GO:0010243_response_to_organic_nitrogen) 16 0 0.000000 -0.000000 1148 1185.502867 1263.3 1341.097133 1.100436
=HYPERLINK("http://www.godatabase.org/cgi-bin/go.cgi?query=GO:0010876&auto_wild_cards=yes&view=query&action=query&search_constraint=terms"	GO:0010876_lipid_localization) 16 0 0.000000 -0.000000 1148 1185.502867 1263.3 1341.097133 1.100436
=HYPERLINK("http://www.godatabase.org/cgi-bin/go.cgi?query=GO:0014075&auto_wild_cards=yes&view=query&action=query&search_constraint=terms"	GO:0014075_response_to_amine_stimulus) 16 0 0.000000 -0.000000 1148 1185.502867 1263.3 1341.097133 1.100436
=HYPERLINK("http://www.godatabase.org/cgi-bin/go.cgi?query=GO:0019722&auto_wild_cards=yes&view=query&action=query&search_constraint=terms"	GO:0019722_calcium-mediated_signaling) 16 0 0.000000 -0.000000 1148 1185.502867 1263.3 1341.097133 1.100436
=HYPERLINK("http://www.godatabase.org/cgi-bin/go.cgi?query=GO:0019915&auto_wild_cards=yes&view=query&action=query&search_constraint=terms"	GO:0019915_lipid_storage) 16 0 0.000000 -0.000000 1148 1185.502867 1263.3 1341.097133 1.100436
=HYPERLINK("http://www.godatabase.org/cgi-bin/go.cgi?query=GO:0021522&auto_wild_cards=yes&view=query&action=query&search_constraint=terms"	GO:0021522_spinal_cord_motor_neuron_differentiation) 16 0 0.000000 -0.000000 1148 1185.502867 1263.3 1341.097133 1.100436
=HYPERLINK("http://www.godatabase.org/cgi-bin/go.cgi?query=GO:0021696&auto_wild_cards=yes&view=query&action=query&search_constraint=terms"	GO:0021696_cerebellar_cortex_morphogenesis) 16 0 0.000000 -0.000000 1148 1185.502867 1263.3 1341.097133 1.100436
=HYPERLINK("http://www.godatabase.org/cgi-bin/go.cgi?query=GO:0030890&auto_wild_cards=yes&view=query&action=query&search_constraint=terms"	GO:0030890_positive_regulation_of_B_cell_proliferation) 16 0 0.000000 -0.000000 1148 1185.502867 1263.3 1341.097133 1.100436
=HYPERLINK("http://www.godatabase.org/cgi-bin/go.cgi?query=GO:0031570&auto_wild_cards=yes&view=query&action=query&search_constraint=terms"	GO:0031570_DNA_integrity_checkpoint) 16 0 0.000000 -0.000000 1148 1185.502867 1263.3 1341.097133 1.100436
=HYPERLINK("http://www.godatabase.org/cgi-bin/go.cgi?query=GO:0031669&auto_wild_cards=yes&view=query&action=query&search_constraint=terms"	GO:0031669_cellular_response_to_nutrient_levels) 16 0 0.000000 -0.000000 1148 1185.502867 1263.3 1341.097133 1.100436
=HYPERLINK("http://www.godatabase.org/cgi-bin/go.cgi?query=GO:0032663&auto_wild_cards=yes&view=query&action=query&search_constraint=terms"	GO:0032663_regulation_of_interleukin-2_production) 16 0 0.000000 -0.000000 1148 1185.502867 1263.3 1341.097133 1.100436
=HYPERLINK("http://www.godatabase.org/cgi-bin/go.cgi?query=GO:0032956&auto_wild_cards=yes&view=query&action=query&search_constraint=terms"	GO:0032956_regulation_of_actin_cytoskeleton_organization) 16 0 0.000000 -0.000000 1148 1185.502867 1263.3 1341.097133 1.100436
=HYPERLINK("http://www.godatabase.org/cgi-bin/go.cgi?query=GO:0034976&auto_wild_cards=yes&view=query&action=query&search_constraint=terms"	GO:0034976_response_to_endoplasmic_reticulum_stress) 16 0 0.000000 -0.000000 1148 1185.502867 1263.3 1341.097133 1.100436
=HYPERLINK("http://www.godatabase.org/cgi-bin/go.cgi?query=GO:0042311&auto_wild_cards=yes&view=query&action=query&search_constraint=terms"	GO:0042311_vasodilation) 16 0 0.000000 -0.000000 1148 1185.502867 1263.3 1341.097133 1.100436
=HYPERLINK("http://www.godatabase.org/cgi-bin/go.cgi?query=GO:0042594&auto_wild_cards=yes&view=query&action=query&search_constraint=terms"	GO:0042594_response_to_starvation) 16 0 0.000000 -0.000000 1148 1185.502867 1263.3 1341.097133 1.100436
=HYPERLINK("http://www.godatabase.org/cgi-bin/go.cgi?query=GO:0042596&auto_wild_cards=yes&view=query&action=query&search_constraint=terms"	GO:0042596_fear_response) 16 0 0.000000 -0.000000 1148 1185.502867 1263.3 1341.097133 1.100436
=HYPERLINK("http://www.godatabase.org/cgi-bin/go.cgi?query=GO:0043087&auto_wild_cards=yes&view=query&action=query&search_constraint=terms"	GO:0043087_regulation_of_GTPase_activity) 16 0 0.000000 -0.000000 1148 1185.502867 1263.3 1341.097133 1.100436
=HYPERLINK("http://www.godatabase.org/cgi-bin/go.cgi?query=GO:0043122&auto_wild_cards=yes&view=query&action=query&search_constraint=terms"	GO:0043122_regulation_of_I-kappaB_kinase_NF-kappaB_cascade) 16 0 0.000000 -0.000000 1148 1185.502867 1263.3 1341.097133 1.100436
=HYPERLINK("http://www.godatabase.org/cgi-bin/go.cgi?query=GO:0043367&auto_wild_cards=yes&view=query&action=query&search_constraint=terms"	GO:0043367_CD4-positive__alpha_beta_T_cell_differentiation) 16 0 0.000000 -0.000000 1148 1185.502867 1263.3 1341.097133 1.100436
=HYPERLINK("http://www.godatabase.org/cgi-bin/go.cgi?query=GO:0045104&auto_wild_cards=yes&view=query&action=query&search_constraint=terms"	GO:0045104_intermediate_filament_cytoskeleton_organization) 16 0 0.000000 -0.000000 1148 1185.502867 1263.3 1341.097133 1.100436
=HYPERLINK("http://www.godatabase.org/cgi-bin/go.cgi?query=GO:0046467&auto_wild_cards=yes&view=query&action=query&search_constraint=terms"	GO:0046467_membrane_lipid_biosynthetic_process) 16 0 0.000000 -0.000000 1148 1185.502867 1263.3 1341.097133 1.100436
=HYPERLINK("http://www.godatabase.org/cgi-bin/go.cgi?query=GO:0046633&auto_wild_cards=yes&view=query&action=query&search_constraint=terms"	GO:0046633_alpha-beta_T_cell_proliferation) 16 0 0.000000 -0.000000 1148 1185.502867 1263.3 1341.097133 1.100436
=HYPERLINK("http://www.godatabase.org/cgi-bin/go.cgi?query=GO:0046700&auto_wild_cards=yes&view=query&action=query&search_constraint=terms"	GO:0046700_heterocycle_catabolic_process) 16 0 0.000000 -0.000000 1148 1185.502867 1263.3 1341.097133 1.100436
=HYPERLINK("http://www.godatabase.org/cgi-bin/go.cgi?query=GO:0050974&auto_wild_cards=yes&view=query&action=query&search_constraint=terms"	GO:0050974_detection_of_mechanical_stimulus_involved_in_sensory_perception) 16 0 0.000000 -0.000000 1148 1185.502867 1263.3 1341.097133 1.100436
=HYPERLINK("http://www.godatabase.org/cgi-bin/go.cgi?query=GO:0051048&auto_wild_cards=yes&view=query&action=query&search_constraint=terms"	GO:0051048_negative_regulation_of_secretion) 16 0 0.000000 -0.000000 1148 1185.502867 1263.3 1341.097133 1.100436
=HYPERLINK("http://www.godatabase.org/cgi-bin/go.cgi?query=GO:0051937&auto_wild_cards=yes&view=query&action=query&search_constraint=terms"	GO:0051937_catecholamine_transport) 16 0 0.000000 -0.000000 1148 1185.502867 1263.3 1341.097133 1.100436
=HYPERLINK("http://www.godatabase.org/cgi-bin/go.cgi?query=GO:0055007&auto_wild_cards=yes&view=query&action=query&search_constraint=terms"	GO:0055007_cardiac_muscle_cell_differentiation) 16 0 0.000000 -0.000000 1148 1185.502867 1263.3 1341.097133 1.100436
=HYPERLINK("http://www.godatabase.org/cgi-bin/go.cgi?query=GO:0060193&auto_wild_cards=yes&view=query&action=query&search_constraint=terms"	GO:0060193_positive_regulation_of_lipase_activity) 16 0 0.000000 -0.000000 1148 1185.502867 1263.3 1341.097133 1.100436
=HYPERLINK("http://www.godatabase.org/cgi-bin/go.cgi?query=GO:0060713&auto_wild_cards=yes&view=query&action=query&search_constraint=terms"	GO:0060713_labyrinthine_layer_morphogenesis) 16 0 0.000000 -0.000000 1148 1185.502867 1263.3 1341.097133 1.100436
=HYPERLINK("http://www.godatabase.org/cgi-bin/go.cgi?query=GO:0001508&auto_wild_cards=yes&view=query&action=query&search_constraint=terms"	GO:0001508_regulation_of_action_potential) 43 0 0.000000 -0.000000 1162 1198.595448 1275.27 1351.944552 1.097478
=HYPERLINK("http://www.godatabase.org/cgi-bin/go.cgi?query=GO:0001841&auto_wild_cards=yes&view=query&action=query&search_constraint=terms"	GO:0001841_neural_tube_formation) 43 0 0.000000 -0.000000 1162 1198.595448 1275.27 1351.944552 1.097478
=HYPERLINK("http://www.godatabase.org/cgi-bin/go.cgi?query=GO:0002819&auto_wild_cards=yes&view=query&action=query&search_constraint=terms"	GO:0002819_regulation_of_adaptive_immune_response) 43 0 0.000000 -0.000000 1162 1198.595448 1275.27 1351.944552 1.097478
=HYPERLINK("http://www.godatabase.org/cgi-bin/go.cgi?query=GO:0002822&auto_wild_cards=yes&view=query&action=query&search_constraint=terms"	GO:0002822_regulation_of_adaptive_immune_response_based_on_somatic_recombination_of_immune_receptors_built_from_immunoglobulin_superfamily_domains) 43 0 0.000000 -0.000000 1162 1198.595448 1275.27 1351.944552 1.097478
=HYPERLINK("http://www.godatabase.org/cgi-bin/go.cgi?query=GO:0006766&auto_wild_cards=yes&view=query&action=query&search_constraint=terms"	GO:0006766_vitamin_metabolic_process) 43 0 0.000000 -0.000000 1162 1198.595448 1275.27 1351.944552 1.097478
=HYPERLINK("http://www.godatabase.org/cgi-bin/go.cgi?query=GO:0007224&auto_wild_cards=yes&view=query&action=query&search_constraint=terms"	GO:0007224_smoothened_signaling_pathway) 43 0 0.000000 -0.000000 1162 1198.595448 1275.27 1351.944552 1.097478
=HYPERLINK("http://www.godatabase.org/cgi-bin/go.cgi?query=GO:0030814&auto_wild_cards=yes&view=query&action=query&search_constraint=terms"	GO:0030814_regulation_of_cAMP_metabolic_process) 43 0 0.000000 -0.000000 1162 1198.595448 1275.27 1351.944552 1.097478
=HYPERLINK("http://www.godatabase.org/cgi-bin/go.cgi?query=GO:0031098&auto_wild_cards=yes&view=query&action=query&search_constraint=terms"	GO:0031098_stress-activated_protein_kinase_signaling_pathway) 43 0 0.000000 -0.000000 1162 1198.595448 1275.27 1351.944552 1.097478
=HYPERLINK("http://www.godatabase.org/cgi-bin/go.cgi?query=GO:0032446&auto_wild_cards=yes&view=query&action=query&search_constraint=terms"	GO:0032446_protein_modification_by_small_protein_conjugation) 43 0 0.000000 -0.000000 1162 1198.595448 1275.27 1351.944552 1.097478
=HYPERLINK("http://www.godatabase.org/cgi-bin/go.cgi?query=GO:0032868&auto_wild_cards=yes&view=query&action=query&search_constraint=terms"	GO:0032868_response_to_insulin_stimulus) 43 0 0.000000 -0.000000 1162 1198.595448 1275.27 1351.944552 1.097478
=HYPERLINK("http://www.godatabase.org/cgi-bin/go.cgi?query=GO:0046879&auto_wild_cards=yes&view=query&action=query&search_constraint=terms"	GO:0046879_hormone_secretion) 43 0 0.000000 -0.000000 1162 1198.595448 1275.27 1351.944552 1.097478
=HYPERLINK("http://www.godatabase.org/cgi-bin/go.cgi?query=GO:0048762&auto_wild_cards=yes&view=query&action=query&search_constraint=terms"	GO:0048762_mesenchymal_cell_differentiation) 43 0 0.000000 -0.000000 1162 1198.595448 1275.27 1351.944552 1.097478
=HYPERLINK("http://www.godatabase.org/cgi-bin/go.cgi?query=GO:0051604&auto_wild_cards=yes&view=query&action=query&search_constraint=terms"	GO:0051604_protein_maturation) 43 0 0.000000 -0.000000 1162 1198.595448 1275.27 1351.944552 1.097478
=HYPERLINK("http://www.godatabase.org/cgi-bin/go.cgi?query=GO:0051789&auto_wild_cards=yes&view=query&action=query&search_constraint=terms"	GO:0051789_response_to_protein_stimulus) 43 0 0.000000 -0.000000 1162 1198.595448 1275.27 1351.944552 1.097478
=HYPERLINK("http://www.godatabase.org/cgi-bin/go.cgi?query=GO:0002062&auto_wild_cards=yes&view=query&action=query&search_constraint=terms"	GO:0002062_chondrocyte_differentiation) 28 0 0.000000 -0.000000 1178 1214.031999 1289.95 1365.868001 1.095034
=HYPERLINK("http://www.godatabase.org/cgi-bin/go.cgi?query=GO:0002088&auto_wild_cards=yes&view=query&action=query&search_constraint=terms"	GO:0002088_lens_development_in_camera-type_eye) 28 0 0.000000 -0.000000 1178 1214.031999 1289.95 1365.868001 1.095034
=HYPERLINK("http://www.godatabase.org/cgi-bin/go.cgi?query=GO:0002705&auto_wild_cards=yes&view=query&action=query&search_constraint=terms"	GO:0002705_positive_regulation_of_leukocyte_mediated_immunity) 28 0 0.000000 -0.000000 1178 1214.031999 1289.95 1365.868001 1.095034
=HYPERLINK("http://www.godatabase.org/cgi-bin/go.cgi?query=GO:0002708&auto_wild_cards=yes&view=query&action=query&search_constraint=terms"	GO:0002708_positive_regulation_of_lymphocyte_mediated_immunity) 28 0 0.000000 -0.000000 1178 1214.031999 1289.95 1365.868001 1.095034
=HYPERLINK("http://www.godatabase.org/cgi-bin/go.cgi?query=GO:0007127&auto_wild_cards=yes&view=query&action=query&search_constraint=terms"	GO:0007127_meiosis_I) 28 0 0.000000 -0.000000 1178 1214.031999 1289.95 1365.868001 1.095034
=HYPERLINK("http://www.godatabase.org/cgi-bin/go.cgi?query=GO:0007585&auto_wild_cards=yes&view=query&action=query&search_constraint=terms"	GO:0007585_respiratory_gaseous_exchange) 28 0 0.000000 -0.000000 1178 1214.031999 1289.95 1365.868001 1.095034
=HYPERLINK("http://www.godatabase.org/cgi-bin/go.cgi?query=GO:0021549&auto_wild_cards=yes&view=query&action=query&search_constraint=terms"	GO:0021549_cerebellum_development) 28 0 0.000000 -0.000000 1178 1214.031999 1289.95 1365.868001 1.095034
=HYPERLINK("http://www.godatabase.org/cgi-bin/go.cgi?query=GO:0030073&auto_wild_cards=yes&view=query&action=query&search_constraint=terms"	GO:0030073_insulin_secretion) 28 0 0.000000 -0.000000 1178 1214.031999 1289.95 1365.868001 1.095034
=HYPERLINK("http://www.godatabase.org/cgi-bin/go.cgi?query=GO:0030111&auto_wild_cards=yes&view=query&action=query&search_constraint=terms"	GO:0030111_regulation_of_Wnt_receptor_signaling_pathway) 28 0 0.000000 -0.000000 1178 1214.031999 1289.95 1365.868001 1.095034
=HYPERLINK("http://www.godatabase.org/cgi-bin/go.cgi?query=GO:0042100&auto_wild_cards=yes&view=query&action=query&search_constraint=terms"	GO:0042100_B_cell_proliferation) 28 0 0.000000 -0.000000 1178 1214.031999 1289.95 1365.868001 1.095034
=HYPERLINK("http://www.godatabase.org/cgi-bin/go.cgi?query=GO:0043193&auto_wild_cards=yes&view=query&action=query&search_constraint=terms"	GO:0043193_positive_regulation_of_gene-specific_transcription) 28 0 0.000000 -0.000000 1178 1214.031999 1289.95 1365.868001 1.095034
=HYPERLINK("http://www.godatabase.org/cgi-bin/go.cgi?query=GO:0045926&auto_wild_cards=yes&view=query&action=query&search_constraint=terms"	GO:0045926_negative_regulation_of_growth) 28 0 0.000000 -0.000000 1178 1214.031999 1289.95 1365.868001 1.095034
=HYPERLINK("http://www.godatabase.org/cgi-bin/go.cgi?query=GO:0046328&auto_wild_cards=yes&view=query&action=query&search_constraint=terms"	GO:0046328_regulation_of_JNK_cascade) 28 0 0.000000 -0.000000 1178 1214.031999 1289.95 1365.868001 1.095034
=HYPERLINK("http://www.godatabase.org/cgi-bin/go.cgi?query=GO:0048863&auto_wild_cards=yes&view=query&action=query&search_constraint=terms"	GO:0048863_stem_cell_differentiation) 28 0 0.000000 -0.000000 1178 1214.031999 1289.95 1365.868001 1.095034
=HYPERLINK("http://www.godatabase.org/cgi-bin/go.cgi?query=GO:0050871&auto_wild_cards=yes&view=query&action=query&search_constraint=terms"	GO:0050871_positive_regulation_of_B_cell_activation) 28 0 0.000000 -0.000000 1178 1214.031999 1289.95 1365.868001 1.095034
=HYPERLINK("http://www.godatabase.org/cgi-bin/go.cgi?query=GO:0051188&auto_wild_cards=yes&view=query&action=query&search_constraint=terms"	GO:0051188_cofactor_biosynthetic_process) 28 0 0.000000 -0.000000 1178 1214.031999 1289.95 1365.868001 1.095034
=HYPERLINK("http://www.godatabase.org/cgi-bin/go.cgi?query=GO:0001824&auto_wild_cards=yes&view=query&action=query&search_constraint=terms"	GO:0001824_blastocyst_development) 40 0 0.000000 -0.000000 1186 1223.404706 1298.61 1373.815294 1.094949
=HYPERLINK("http://www.godatabase.org/cgi-bin/go.cgi?query=GO:0007346&auto_wild_cards=yes&view=query&action=query&search_constraint=terms"	GO:0007346_regulation_of_mitotic_cell_cycle) 40 0 0.000000 -0.000000 1186 1223.404706 1298.61 1373.815294 1.094949
=HYPERLINK("http://www.godatabase.org/cgi-bin/go.cgi?query=GO:0007599&auto_wild_cards=yes&view=query&action=query&search_constraint=terms"	GO:0007599_hemostasis) 40 0 0.000000 -0.000000 1186 1223.404706 1298.61 1373.815294 1.094949
=HYPERLINK("http://www.godatabase.org/cgi-bin/go.cgi?query=GO:0014031&auto_wild_cards=yes&view=query&action=query&search_constraint=terms"	GO:0014031_mesenchymal_cell_development) 40 0 0.000000 -0.000000 1186 1223.404706 1298.61 1373.815294 1.094949
=HYPERLINK("http://www.godatabase.org/cgi-bin/go.cgi?query=GO:0016358&auto_wild_cards=yes&view=query&action=query&search_constraint=terms"	GO:0016358_dendrite_development) 40 0 0.000000 -0.000000 1186 1223.404706 1298.61 1373.815294 1.094949
=HYPERLINK("http://www.godatabase.org/cgi-bin/go.cgi?query=GO:0016485&auto_wild_cards=yes&view=query&action=query&search_constraint=terms"	GO:0016485_protein_processing) 40 0 0.000000 -0.000000 1186 1223.404706 1298.61 1373.815294 1.094949
=HYPERLINK("http://www.godatabase.org/cgi-bin/go.cgi?query=GO:0019935&auto_wild_cards=yes&view=query&action=query&search_constraint=terms"	GO:0019935_cyclic-nucleotide-mediated_signaling) 40 0 0.000000 -0.000000 1186 1223.404706 1298.61 1373.815294 1.094949
=HYPERLINK("http://www.godatabase.org/cgi-bin/go.cgi?query=GO:0035272&auto_wild_cards=yes&view=query&action=query&search_constraint=terms"	GO:0035272_exocrine_system_development) 40 0 0.000000 -0.000000 1186 1223.404706 1298.61 1373.815294 1.094949
=HYPERLINK("http://www.godatabase.org/cgi-bin/go.cgi?query=GO:0002250&auto_wild_cards=yes&view=query&action=query&search_constraint=terms"	GO:0002250_adaptive_immune_response) 80 0 0.000000 -0.000000 1189 1225.952531 1300.77 1375.587469 1.094003
=HYPERLINK("http://www.godatabase.org/cgi-bin/go.cgi?query=GO:0002460&auto_wild_cards=yes&view=query&action=query&search_constraint=terms"	GO:0002460_adaptive_immune_response_based_on_somatic_recombination_of_immune_receptors_built_from_immunoglobulin_superfamily_domains) 80 0 0.000000 -0.000000 1189 1225.952531 1300.77 1375.587469 1.094003
=HYPERLINK("http://www.godatabase.org/cgi-bin/go.cgi?query=GO:0006631&auto_wild_cards=yes&view=query&action=query&search_constraint=terms"	GO:0006631_fatty_acid_metabolic_process) 80 0 0.000000 -0.000000 1189 1225.952531 1300.77 1375.587469 1.094003
=HYPERLINK("http://www.godatabase.org/cgi-bin/go.cgi?query=GO:0051241&auto_wild_cards=yes&view=query&action=query&search_constraint=terms"	GO:0051241_negative_regulation_of_multicellular_organismal_process) 77 0 0.000000 -0.000000 1190 1226.944304 1301.7 1376.455696 1.093866
=HYPERLINK("http://www.godatabase.org/cgi-bin/go.cgi?query=GO:0001934&auto_wild_cards=yes&view=query&action=query&search_constraint=terms"	GO:0001934_positive_regulation_of_protein_amino_acid_phosphorylation) 29 0 0.000000 -0.000000 1210 1244.676222 1318.31 1391.943778 1.089512
=HYPERLINK("http://www.godatabase.org/cgi-bin/go.cgi?query=GO:0006417&auto_wild_cards=yes&view=query&action=query&search_constraint=terms"	GO:0006417_regulation_of_translation) 29 0 0.000000 -0.000000 1210 1244.676222 1318.31 1391.943778 1.089512
=HYPERLINK("http://www.godatabase.org/cgi-bin/go.cgi?query=GO:0006641&auto_wild_cards=yes&view=query&action=query&search_constraint=terms"	GO:0006641_triglyceride_metabolic_process) 29 0 0.000000 -0.000000 1210 1244.676222 1318.31 1391.943778 1.089512
=HYPERLINK("http://www.godatabase.org/cgi-bin/go.cgi?query=GO:0006909&auto_wild_cards=yes&view=query&action=query&search_constraint=terms"	GO:0006909_phagocytosis) 29 0 0.000000 -0.000000 1210 1244.676222 1318.31 1391.943778 1.089512
=HYPERLINK("http://www.godatabase.org/cgi-bin/go.cgi?query=GO:0007190&auto_wild_cards=yes&view=query&action=query&search_constraint=terms"	GO:0007190_activation_of_adenylate_cyclase_activity) 29 0 0.000000 -0.000000 1210 1244.676222 1318.31 1391.943778 1.089512
=HYPERLINK("http://www.godatabase.org/cgi-bin/go.cgi?query=GO:0010564&auto_wild_cards=yes&view=query&action=query&search_constraint=terms"	GO:0010564_regulation_of_cell_cycle_process) 29 0 0.000000 -0.000000 1210 1244.676222 1318.31 1391.943778 1.089512
=HYPERLINK("http://www.godatabase.org/cgi-bin/go.cgi?query=GO:0016447&auto_wild_cards=yes&view=query&action=query&search_constraint=terms"	GO:0016447_somatic_recombination_of_immunoglobulin_gene_segments) 29 0 0.000000 -0.000000 1210 1244.676222 1318.31 1391.943778 1.089512
=HYPERLINK("http://www.godatabase.org/cgi-bin/go.cgi?query=GO:0021761&auto_wild_cards=yes&view=query&action=query&search_constraint=terms"	GO:0021761_limbic_system_development) 29 0 0.000000 -0.000000 1210 1244.676222 1318.31 1391.943778 1.089512
=HYPERLINK("http://www.godatabase.org/cgi-bin/go.cgi?query=GO:0042176&auto_wild_cards=yes&view=query&action=query&search_constraint=terms"	GO:0042176_regulation_of_protein_catabolic_process) 29 0 0.000000 -0.000000 1210 1244.676222 1318.31 1391.943778 1.089512
=HYPERLINK("http://www.godatabase.org/cgi-bin/go.cgi?query=GO:0042770&auto_wild_cards=yes&view=query&action=query&search_constraint=terms"	GO:0042770_DNA_damage_response__signal_transduction) 29 0 0.000000 -0.000000 1210 1244.676222 1318.31 1391.943778 1.089512
=HYPERLINK("http://www.godatabase.org/cgi-bin/go.cgi?query=GO:0043281&auto_wild_cards=yes&view=query&action=query&search_constraint=terms"	GO:0043281_regulation_of_caspase_activity) 29 0 0.000000 -0.000000 1210 1244.676222 1318.31 1391.943778 1.089512
=HYPERLINK("http://www.godatabase.org/cgi-bin/go.cgi?query=GO:0044087&auto_wild_cards=yes&view=query&action=query&search_constraint=terms"	GO:0044087_regulation_of_cellular_component_biogenesis) 29 0 0.000000 -0.000000 1210 1244.676222 1318.31 1391.943778 1.089512
=HYPERLINK("http://www.godatabase.org/cgi-bin/go.cgi?query=GO:0044270&auto_wild_cards=yes&view=query&action=query&search_constraint=terms"	GO:0044270_nitrogen_compound_catabolic_process) 29 0 0.000000 -0.000000 1210 1244.676222 1318.31 1391.943778 1.089512
=HYPERLINK("http://www.godatabase.org/cgi-bin/go.cgi?query=GO:0045621&auto_wild_cards=yes&view=query&action=query&search_constraint=terms"	GO:0045621_positive_regulation_of_lymphocyte_differentiation) 29 0 0.000000 -0.000000 1210 1244.676222 1318.31 1391.943778 1.089512
=HYPERLINK("http://www.godatabase.org/cgi-bin/go.cgi?query=GO:0046634&auto_wild_cards=yes&view=query&action=query&search_constraint=terms"	GO:0046634_regulation_of_alpha-beta_T_cell_activation) 29 0 0.000000 -0.000000 1210 1244.676222 1318.31 1391.943778 1.089512
=HYPERLINK("http://www.godatabase.org/cgi-bin/go.cgi?query=GO:0050769&auto_wild_cards=yes&view=query&action=query&search_constraint=terms"	GO:0050769_positive_regulation_of_neurogenesis) 29 0 0.000000 -0.000000 1210 1244.676222 1318.31 1391.943778 1.089512
=HYPERLINK("http://www.godatabase.org/cgi-bin/go.cgi?query=GO:0051301&auto_wild_cards=yes&view=query&action=query&search_constraint=terms"	GO:0051301_cell_division) 29 0 0.000000 -0.000000 1210 1244.676222 1318.31 1391.943778 1.089512
=HYPERLINK("http://www.godatabase.org/cgi-bin/go.cgi?query=GO:0052548&auto_wild_cards=yes&view=query&action=query&search_constraint=terms"	GO:0052548_regulation_of_endopeptidase_activity) 29 0 0.000000 -0.000000 1210 1244.676222 1318.31 1391.943778 1.089512
=HYPERLINK("http://www.godatabase.org/cgi-bin/go.cgi?query=GO:0060041&auto_wild_cards=yes&view=query&action=query&search_constraint=terms"	GO:0060041_retina_development_in_camera-type_eye) 29 0 0.000000 -0.000000 1210 1244.676222 1318.31 1391.943778 1.089512
=HYPERLINK("http://www.godatabase.org/cgi-bin/go.cgi?query=GO:0070302&auto_wild_cards=yes&view=query&action=query&search_constraint=terms"	GO:0070302_regulation_of_stress-activated_protein_kinase_signaling_pathway) 29 0 0.000000 -0.000000 1210 1244.676222 1318.31 1391.943778 1.089512
=HYPERLINK("http://www.godatabase.org/cgi-bin/go.cgi?query=GO:0000086&auto_wild_cards=yes&view=query&action=query&search_constraint=terms"	GO:0000086_G2_M_transition_of_mitotic_cell_cycle) 4 0
=HYPERLINK("http://www.godatabase.org/cgi-bin/go.cgi?query=GO:0000305&auto_wild_cards=yes&view=query&action=query&search_constraint=terms"	GO:0000305_response_to_oxygen_radical) 4 0
=HYPERLINK("http://www.godatabase.org/cgi-bin/go.cgi?query=GO:0001661&auto_wild_cards=yes&view=query&action=query&search_constraint=terms"	GO:0001661_conditioned_taste_aversion) 4 0
=HYPERLINK("http://www.godatabase.org/cgi-bin/go.cgi?query=GO:0001678&auto_wild_cards=yes&view=query&action=query&search_constraint=terms"	GO:0001678_cellular_glucose_homeostasis) 4 0
=HYPERLINK("http://www.godatabase.org/cgi-bin/go.cgi?query=GO:0001777&auto_wild_cards=yes&view=query&action=query&search_constraint=terms"	GO:0001777_T_cell_homeostatic_proliferation) 4 0
=HYPERLINK("http://www.godatabase.org/cgi-bin/go.cgi?query=GO:0001794&auto_wild_cards=yes&view=query&action=query&search_constraint=terms"	GO:0001794_type_IIa_hypersensitivity) 4 0
=HYPERLINK("http://www.godatabase.org/cgi-bin/go.cgi?query=GO:0001796&auto_wild_cards=yes&view=query&action=query&search_constraint=terms"	GO:0001796_regulation_of_type_IIa_hypersensitivity) 4 0
=HYPERLINK("http://www.godatabase.org/cgi-bin/go.cgi?query=GO:0001798&auto_wild_cards=yes&view=query&action=query&search_constraint=terms"	GO:0001798_positive_regulation_of_type_IIa_hypersensitivity) 4 0
=HYPERLINK("http://www.godatabase.org/cgi-bin/go.cgi?query=GO:0001810&auto_wild_cards=yes&view=query&action=query&search_constraint=terms"	GO:0001810_regulation_of_type_I_hypersensitivity) 4 0
=HYPERLINK("http://www.godatabase.org/cgi-bin/go.cgi?query=GO:0001820&auto_wild_cards=yes&view=query&action=query&search_constraint=terms"	GO:0001820_serotonin_secretion) 4 0
=HYPERLINK("http://www.godatabase.org/cgi-bin/go.cgi?query=GO:0001835&auto_wild_cards=yes&view=query&action=query&search_constraint=terms"	GO:0001835_blastocyst_hatching) 4 0
=HYPERLINK("http://www.godatabase.org/cgi-bin/go.cgi?query=GO:0001842&auto_wild_cards=yes&view=query&action=query&search_constraint=terms"	GO:0001842_neural_fold_formation) 4 0
=HYPERLINK("http://www.godatabase.org/cgi-bin/go.cgi?query=GO:0001881&auto_wild_cards=yes&view=query&action=query&search_constraint=terms"	GO:0001881_receptor_recycling) 4 0
=HYPERLINK("http://www.godatabase.org/cgi-bin/go.cgi?query=GO:0001938&auto_wild_cards=yes&view=query&action=query&search_constraint=terms"	GO:0001938_positive_regulation_of_endothelial_cell_proliferation) 4 0
=HYPERLINK("http://www.godatabase.org/cgi-bin/go.cgi?query=GO:0001978&auto_wild_cards=yes&view=query&action=query&search_constraint=terms"	GO:0001978_regulation_of_systemic_arterial_blood_pressure_by_carotid_sinus_baroreceptor_feedback) 4 0
=HYPERLINK("http://www.godatabase.org/cgi-bin/go.cgi?query=GO:0002035&auto_wild_cards=yes&view=query&action=query&search_constraint=terms"	GO:0002035_brain_renin-angiotensin_system) 4 0
=HYPERLINK("http://www.godatabase.org/cgi-bin/go.cgi?query=GO:0002051&auto_wild_cards=yes&view=query&action=query&search_constraint=terms"	GO:0002051_osteoblast_fate_commitment) 4 0
=HYPERLINK("http://www.godatabase.org/cgi-bin/go.cgi?query=GO:0002220&auto_wild_cards=yes&view=query&action=query&search_constraint=terms"	GO:0002220_innate_immune_response_activating_cell_surface_receptor_signaling_pathway) 4 0
=HYPERLINK("http://www.godatabase.org/cgi-bin/go.cgi?query=GO:0002249&auto_wild_cards=yes&view=query&action=query&search_constraint=terms"	GO:0002249_lymphocyte_anergy) 4 0
=HYPERLINK("http://www.godatabase.org/cgi-bin/go.cgi?query=GO:0002318&auto_wild_cards=yes&view=query&action=query&search_constraint=terms"	GO:0002318_myeloid_progenitor_cell_differentiation) 4 0
=HYPERLINK("http://www.godatabase.org/cgi-bin/go.cgi?query=GO:0002326&auto_wild_cards=yes&view=query&action=query&search_constraint=terms"	GO:0002326_B_cell_lineage_commitment) 4 0
=HYPERLINK("http://www.godatabase.org/cgi-bin/go.cgi?query=GO:0002347&auto_wild_cards=yes&view=query&action=query&search_constraint=terms"	GO:0002347_response_to_tumor_cell) 4 0
=HYPERLINK("http://www.godatabase.org/cgi-bin/go.cgi?query=GO:0002418&auto_wild_cards=yes&view=query&action=query&search_constraint=terms"	GO:0002418_immune_response_to_tumor_cell) 4 0
=HYPERLINK("http://www.godatabase.org/cgi-bin/go.cgi?query=GO:0002445&auto_wild_cards=yes&view=query&action=query&search_constraint=terms"	GO:0002445_type_II_hypersensitivity) 4 0
=HYPERLINK("http://www.godatabase.org/cgi-bin/go.cgi?query=GO:0002544&auto_wild_cards=yes&view=query&action=query&search_constraint=terms"	GO:0002544_chronic_inflammatory_response) 4 0
=HYPERLINK("http://www.godatabase.org/cgi-bin/go.cgi?query=GO:0002636&auto_wild_cards=yes&view=query&action=query&search_constraint=terms"	GO:0002636_positive_regulation_of_germinal_center_formation) 4 0
=HYPERLINK("http://www.godatabase.org/cgi-bin/go.cgi?query=GO:0002667&auto_wild_cards=yes&view=query&action=query&search_constraint=terms"	GO:0002667_regulation_of_T_cell_anergy) 4 0
=HYPERLINK("http://www.godatabase.org/cgi-bin/go.cgi?query=GO:0002669&auto_wild_cards=yes&view=query&action=query&search_constraint=terms"	GO:0002669_positive_regulation_of_T_cell_anergy) 4 0
=HYPERLINK("http://www.godatabase.org/cgi-bin/go.cgi?query=GO:0002687&auto_wild_cards=yes&view=query&action=query&search_constraint=terms"	GO:0002687_positive_regulation_of_leukocyte_migration) 4 0
=HYPERLINK("http://www.godatabase.org/cgi-bin/go.cgi?query=GO:0002702&auto_wild_cards=yes&view=query&action=query&search_constraint=terms"	GO:0002702_positive_regulation_of_production_of_molecular_mediator_of_immune_response) 4 0
=HYPERLINK("http://www.godatabase.org/cgi-bin/go.cgi?query=GO:0002718&auto_wild_cards=yes&view=query&action=query&search_constraint=terms"	GO:0002718_regulation_of_cytokine_production_during_immune_response) 4 0
=HYPERLINK("http://www.godatabase.org/cgi-bin/go.cgi?query=GO:0002829&auto_wild_cards=yes&view=query&action=query&search_constraint=terms"	GO:0002829_negative_regulation_of_T-helper_2_type_immune_response) 4 0
=HYPERLINK("http://www.godatabase.org/cgi-bin/go.cgi?query=GO:0002833&auto_wild_cards=yes&view=query&action=query&search_constraint=terms"	GO:0002833_positive_regulation_of_response_to_biotic_stimulus) 4 0
=HYPERLINK("http://www.godatabase.org/cgi-bin/go.cgi?query=GO:0002834&auto_wild_cards=yes&view=query&action=query&search_constraint=terms"	GO:0002834_regulation_of_response_to_tumor_cell) 4 0
=HYPERLINK("http://www.godatabase.org/cgi-bin/go.cgi?query=GO:0002836&auto_wild_cards=yes&view=query&action=query&search_constraint=terms"	GO:0002836_positive_regulation_of_response_to_tumor_cell) 4 0
=HYPERLINK("http://www.godatabase.org/cgi-bin/go.cgi?query=GO:0002837&auto_wild_cards=yes&view=query&action=query&search_constraint=terms"	GO:0002837_regulation_of_immune_response_to_tumor_cell) 4 0
=HYPERLINK("http://www.godatabase.org/cgi-bin/go.cgi?query=GO:0002839&auto_wild_cards=yes&view=query&action=query&search_constraint=terms"	GO:0002839_positive_regulation_of_immune_response_to_tumor_cell) 4 0
=HYPERLINK("http://www.godatabase.org/cgi-bin/go.cgi?query=GO:0002870&auto_wild_cards=yes&view=query&action=query&search_constraint=terms"	GO:0002870_T_cell_anergy) 4 0
=HYPERLINK("http://www.godatabase.org/cgi-bin/go.cgi?query=GO:0002888&auto_wild_cards=yes&view=query&action=query&search_constraint=terms"	GO:0002888_positive_regulation_of_myeloid_leukocyte_mediated_immunity) 4 0
=HYPERLINK("http://www.godatabase.org/cgi-bin/go.cgi?query=GO:0002892&auto_wild_cards=yes&view=query&action=query&search_constraint=terms"	GO:0002892_regulation_of_type_II_hypersensitivity) 4 0
=HYPERLINK("http://www.godatabase.org/cgi-bin/go.cgi?query=GO:0002894&auto_wild_cards=yes&view=query&action=query&search_constraint=terms"	GO:0002894_positive_regulation_of_type_II_hypersensitivity) 4 0
=HYPERLINK("http://www.godatabase.org/cgi-bin/go.cgi?query=GO:0002911&auto_wild_cards=yes&view=query&action=query&search_constraint=terms"	GO:0002911_regulation_of_lymphocyte_anergy) 4 0
=HYPERLINK("http://www.godatabase.org/cgi-bin/go.cgi?query=GO:0002913&auto_wild_cards=yes&view=query&action=query&search_constraint=terms"	GO:0002913_positive_regulation_of_lymphocyte_anergy) 4 0
=HYPERLINK("http://www.godatabase.org/cgi-bin/go.cgi?query=GO:0002923&auto_wild_cards=yes&view=query&action=query&search_constraint=terms"	GO:0002923_regulation_of_humoral_immune_response_mediated_by_circulating_immunoglobulin) 4 0
=HYPERLINK("http://www.godatabase.org/cgi-bin/go.cgi?query=GO:0003025&auto_wild_cards=yes&view=query&action=query&search_constraint=terms"	GO:0003025_regulation_of_systemic_arterial_blood_pressure_by_baroreceptor_feedback) 4 0
=HYPERLINK("http://www.godatabase.org/cgi-bin/go.cgi?query=GO:0003091&auto_wild_cards=yes&view=query&action=query&search_constraint=terms"	GO:0003091_renal_water_homeostasis) 4 0
=HYPERLINK("http://www.godatabase.org/cgi-bin/go.cgi?query=GO:0005978&auto_wild_cards=yes&view=query&action=query&search_constraint=terms"	GO:0005978_glycogen_biosynthetic_process) 4 0
=HYPERLINK("http://www.godatabase.org/cgi-bin/go.cgi?query=GO:0006012&auto_wild_cards=yes&view=query&action=query&search_constraint=terms"	GO:0006012_galactose_metabolic_process) 4 0
=HYPERLINK("http://www.godatabase.org/cgi-bin/go.cgi?query=GO:0006085&auto_wild_cards=yes&view=query&action=query&search_constraint=terms"	GO:0006085_acetyl-CoA_biosynthetic_process) 4 0
=HYPERLINK("http://www.godatabase.org/cgi-bin/go.cgi?query=GO:0006111&auto_wild_cards=yes&view=query&action=query&search_constraint=terms"	GO:0006111_regulation_of_gluconeogenesis) 4 0
=HYPERLINK("http://www.godatabase.org/cgi-bin/go.cgi?query=GO:0006144&auto_wild_cards=yes&view=query&action=query&search_constraint=terms"	GO:0006144_purine_base_metabolic_process) 4 0
=HYPERLINK("http://www.godatabase.org/cgi-bin/go.cgi?query=GO:0006290&auto_wild_cards=yes&view=query&action=query&search_constraint=terms"	GO:0006290_pyrimidine_dimer_repair) 4 0
=HYPERLINK("http://www.godatabase.org/cgi-bin/go.cgi?query=GO:0006334&auto_wild_cards=yes&view=query&action=query&search_constraint=terms"	GO:0006334_nucleosome_assembly) 4 0
=HYPERLINK("http://www.godatabase.org/cgi-bin/go.cgi?query=GO:0006534&auto_wild_cards=yes&view=query&action=query&search_constraint=terms"	GO:0006534_cysteine_metabolic_process) 4 0
=HYPERLINK("http://www.godatabase.org/cgi-bin/go.cgi?query=GO:0006547&auto_wild_cards=yes&view=query&action=query&search_constraint=terms"	GO:0006547_histidine_metabolic_process) 4 0
=HYPERLINK("http://www.godatabase.org/cgi-bin/go.cgi?query=GO:0006548&auto_wild_cards=yes&view=query&action=query&search_constraint=terms"	GO:0006548_histidine_catabolic_process) 4 0
=HYPERLINK("http://www.godatabase.org/cgi-bin/go.cgi?query=GO:0006555&auto_wild_cards=yes&view=query&action=query&search_constraint=terms"	GO:0006555_methionine_metabolic_process) 4 0
=HYPERLINK("http://www.godatabase.org/cgi-bin/go.cgi?query=GO:0006599&auto_wild_cards=yes&view=query&action=query&search_constraint=terms"	GO:0006599_phosphagen_metabolic_process) 4 0
=HYPERLINK("http://www.godatabase.org/cgi-bin/go.cgi?query=GO:0006623&auto_wild_cards=yes&view=query&action=query&search_constraint=terms"	GO:0006623_protein_targeting_to_vacuole) 4 0
=HYPERLINK("http://www.godatabase.org/cgi-bin/go.cgi?query=GO:0006626&auto_wild_cards=yes&view=query&action=query&search_constraint=terms"	GO:0006626_protein_targeting_to_mitochondrion) 4 0
=HYPERLINK("http://www.godatabase.org/cgi-bin/go.cgi?query=GO:0006684&auto_wild_cards=yes&view=query&action=query&search_constraint=terms"	GO:0006684_sphingomyelin_metabolic_process) 4 0
=HYPERLINK("http://www.godatabase.org/cgi-bin/go.cgi?query=GO:0006688&auto_wild_cards=yes&view=query&action=query&search_constraint=terms"	GO:0006688_glycosphingolipid_biosynthetic_process) 4 0
=HYPERLINK("http://www.godatabase.org/cgi-bin/go.cgi?query=GO:0006707&auto_wild_cards=yes&view=query&action=query&search_constraint=terms"	GO:0006707_cholesterol_catabolic_process) 4 0
=HYPERLINK("http://www.godatabase.org/cgi-bin/go.cgi?query=GO:0006739&auto_wild_cards=yes&view=query&action=query&search_constraint=terms"	GO:0006739_NADP_metabolic_process) 4 0
=HYPERLINK("http://www.godatabase.org/cgi-bin/go.cgi?query=GO:0006837&auto_wild_cards=yes&view=query&action=query&search_constraint=terms"	GO:0006837_serotonin_transport) 4 0
=HYPERLINK("http://www.godatabase.org/cgi-bin/go.cgi?query=GO:0006888&auto_wild_cards=yes&view=query&action=query&search_constraint=terms"	GO:0006888_ER_to_Golgi_vesicle-mediated_transport) 4 0
=HYPERLINK("http://www.godatabase.org/cgi-bin/go.cgi?query=GO:0006906&auto_wild_cards=yes&view=query&action=query&search_constraint=terms"	GO:0006906_vesicle_fusion) 4 0
=HYPERLINK("http://www.godatabase.org/cgi-bin/go.cgi?query=GO:0006927&auto_wild_cards=yes&view=query&action=query&search_constraint=terms"	GO:0006927_transformed_cell_apoptosis) 4 0
=HYPERLINK("http://www.godatabase.org/cgi-bin/go.cgi?query=GO:0006972&auto_wild_cards=yes&view=query&action=query&search_constraint=terms"	GO:0006972_hyperosmotic_response) 4 0
=HYPERLINK("http://www.godatabase.org/cgi-bin/go.cgi?query=GO:0007028&auto_wild_cards=yes&view=query&action=query&search_constraint=terms"	GO:0007028_cytoplasm_organization) 4 0
=HYPERLINK("http://www.godatabase.org/cgi-bin/go.cgi?query=GO:0007031&auto_wild_cards=yes&view=query&action=query&search_constraint=terms"	GO:0007031_peroxisome_organization) 4 0
=HYPERLINK("http://www.godatabase.org/cgi-bin/go.cgi?query=GO:0007066&auto_wild_cards=yes&view=query&action=query&search_constraint=terms"	GO:0007066_female_meiosis_sister_chromatid_cohesion) 4 0
=HYPERLINK("http://www.godatabase.org/cgi-bin/go.cgi?query=GO:0007144&auto_wild_cards=yes&view=query&action=query&search_constraint=terms"	GO:0007144_female_meiosis_I) 4 0
=HYPERLINK("http://www.godatabase.org/cgi-bin/go.cgi?query=GO:0007184&auto_wild_cards=yes&view=query&action=query&search_constraint=terms"	GO:0007184_SMAD_protein_nuclear_translocation) 4 0
=HYPERLINK("http://www.godatabase.org/cgi-bin/go.cgi?query=GO:0007216&auto_wild_cards=yes&view=query&action=query&search_constraint=terms"	GO:0007216_metabotropic_glutamate_receptor_signaling_pathway) 4 0
=HYPERLINK("http://www.godatabase.org/cgi-bin/go.cgi?query=GO:0007342&auto_wild_cards=yes&view=query&action=query&search_constraint=terms"	GO:0007342_fusion_of_sperm_to_egg_plasma_membrane) 4 0
=HYPERLINK("http://www.godatabase.org/cgi-bin/go.cgi?query=GO:0007386&auto_wild_cards=yes&view=query&action=query&search_constraint=terms"	GO:0007386_compartment_specification) 4 0
=HYPERLINK("http://www.godatabase.org/cgi-bin/go.cgi?query=GO:0008053&auto_wild_cards=yes&view=query&action=query&search_constraint=terms"	GO:0008053_mitochondrial_fusion) 4 0
=HYPERLINK("http://www.godatabase.org/cgi-bin/go.cgi?query=GO:0008207&auto_wild_cards=yes&view=query&action=query&search_constraint=terms"	GO:0008207_C21-steroid_hormone_metabolic_process) 4 0
=HYPERLINK("http://www.godatabase.org/cgi-bin/go.cgi?query=GO:0009065&auto_wild_cards=yes&view=query&action=query&search_constraint=terms"	GO:0009065_glutamine_family_amino_acid_catabolic_process) 4 0
=HYPERLINK("http://www.godatabase.org/cgi-bin/go.cgi?query=GO:0009075&auto_wild_cards=yes&view=query&action=query&search_constraint=terms"	GO:0009075_histidine_family_amino_acid_metabolic_process) 4 0
=HYPERLINK("http://www.godatabase.org/cgi-bin/go.cgi?query=GO:0009077&auto_wild_cards=yes&view=query&action=query&search_constraint=terms"	GO:0009077_histidine_family_amino_acid_catabolic_process) 4 0
=HYPERLINK("http://www.godatabase.org/cgi-bin/go.cgi?query=GO:0009134&auto_wild_cards=yes&view=query&action=query&search_constraint=terms"	GO:0009134_nucleoside_diphosphate_catabolic_process) 4 0
=HYPERLINK("http://www.godatabase.org/cgi-bin/go.cgi?query=GO:0009163&auto_wild_cards=yes&view=query&action=query&search_constraint=terms"	GO:0009163_nucleoside_biosynthetic_process) 4 0
=HYPERLINK("http://www.godatabase.org/cgi-bin/go.cgi?query=GO:0009250&auto_wild_cards=yes&view=query&action=query&search_constraint=terms"	GO:0009250_glucan_biosynthetic_process) 4 0
=HYPERLINK("http://www.godatabase.org/cgi-bin/go.cgi?query=GO:0009404&auto_wild_cards=yes&view=query&action=query&search_constraint=terms"	GO:0009404_toxin_metabolic_process) 4 0
=HYPERLINK("http://www.godatabase.org/cgi-bin/go.cgi?query=GO:0009593&auto_wild_cards=yes&view=query&action=query&search_constraint=terms"	GO:0009593_detection_of_chemical_stimulus) 4 0
=HYPERLINK("http://www.godatabase.org/cgi-bin/go.cgi?query=GO:0009595&auto_wild_cards=yes&view=query&action=query&search_constraint=terms"	GO:0009595_detection_of_biotic_stimulus) 4 0
=HYPERLINK("http://www.godatabase.org/cgi-bin/go.cgi?query=GO:0009755&auto_wild_cards=yes&view=query&action=query&search_constraint=terms"	GO:0009755_hormone-mediated_signaling) 4 0
=HYPERLINK("http://www.godatabase.org/cgi-bin/go.cgi?query=GO:0009912&auto_wild_cards=yes&view=query&action=query&search_constraint=terms"	GO:0009912_auditory_receptor_cell_fate_commitment) 4 0
=HYPERLINK("http://www.godatabase.org/cgi-bin/go.cgi?query=GO:0010224&auto_wild_cards=yes&view=query&action=query&search_constraint=terms"	GO:0010224_response_to_UV-B) 4 0
=HYPERLINK("http://www.godatabase.org/cgi-bin/go.cgi?query=GO:0010453&auto_wild_cards=yes&view=query&action=query&search_constraint=terms"	GO:0010453_regulation_of_cell_fate_commitment) 4 0
=HYPERLINK("http://www.godatabase.org/cgi-bin/go.cgi?query=GO:0010506&auto_wild_cards=yes&view=query&action=query&search_constraint=terms"	GO:0010506_regulation_of_autophagy) 4 0
=HYPERLINK("http://www.godatabase.org/cgi-bin/go.cgi?query=GO:0010631&auto_wild_cards=yes&view=query&action=query&search_constraint=terms"	GO:0010631_epithelial_cell_migration) 4 0
=HYPERLINK("http://www.godatabase.org/cgi-bin/go.cgi?query=GO:0010812&auto_wild_cards=yes&view=query&action=query&search_constraint=terms"	GO:0010812_negative_regulation_of_cell-substrate_adhesion) 4 0
=HYPERLINK("http://www.godatabase.org/cgi-bin/go.cgi?query=GO:0010829&auto_wild_cards=yes&view=query&action=query&search_constraint=terms"	GO:0010829_negative_regulation_of_glucose_transport) 4 0
=HYPERLINK("http://www.godatabase.org/cgi-bin/go.cgi?query=GO:0014002&auto_wild_cards=yes&view=query&action=query&search_constraint=terms"	GO:0014002_astrocyte_development) 4 0
=HYPERLINK("http://www.godatabase.org/cgi-bin/go.cgi?query=GO:0014832&auto_wild_cards=yes&view=query&action=query&search_constraint=terms"	GO:0014832_urinary_bladder_smooth_muscle_contraction) 4 0
=HYPERLINK("http://www.godatabase.org/cgi-bin/go.cgi?query=GO:0014848&auto_wild_cards=yes&view=query&action=query&search_constraint=terms"	GO:0014848_urinary_tract_smooth_muscle_contraction) 4 0
=HYPERLINK("http://www.godatabase.org/cgi-bin/go.cgi?query=GO:0015701&auto_wild_cards=yes&view=query&action=query&search_constraint=terms"	GO:0015701_bicarbonate_transport) 4 0
=HYPERLINK("http://www.godatabase.org/cgi-bin/go.cgi?query=GO:0015809&auto_wild_cards=yes&view=query&action=query&search_constraint=terms"	GO:0015809_arginine_transport) 4 0
=HYPERLINK("http://www.godatabase.org/cgi-bin/go.cgi?query=GO:0015850&auto_wild_cards=yes&view=query&action=query&search_constraint=terms"	GO:0015850_organic_alcohol_transport) 4 0
=HYPERLINK("http://www.godatabase.org/cgi-bin/go.cgi?query=GO:0015858&auto_wild_cards=yes&view=query&action=query&search_constraint=terms"	GO:0015858_nucleoside_transport) 4 0
=HYPERLINK("http://www.godatabase.org/cgi-bin/go.cgi?query=GO:0016068&auto_wild_cards=yes&view=query&action=query&search_constraint=terms"	GO:0016068_type_I_hypersensitivity) 4 0
=HYPERLINK("http://www.godatabase.org/cgi-bin/go.cgi?query=GO:0016127&auto_wild_cards=yes&view=query&action=query&search_constraint=terms"	GO:0016127_sterol_catabolic_process) 4 0
=HYPERLINK("http://www.godatabase.org/cgi-bin/go.cgi?query=GO:0016198&auto_wild_cards=yes&view=query&action=query&search_constraint=terms"	GO:0016198_axon_choice_point_recognition) 4 0
=HYPERLINK("http://www.godatabase.org/cgi-bin/go.cgi?query=GO:0016338&auto_wild_cards=yes&view=query&action=query&search_constraint=terms"	GO:0016338_calcium-independent_cell-cell_adhesion) 4 0
=HYPERLINK("http://www.godatabase.org/cgi-bin/go.cgi?query=GO:0018198&auto_wild_cards=yes&view=query&action=query&search_constraint=terms"	GO:0018198_peptidyl-cysteine_modification) 4 0
=HYPERLINK("http://www.godatabase.org/cgi-bin/go.cgi?query=GO:0018409&auto_wild_cards=yes&view=query&action=query&search_constraint=terms"	GO:0018409_peptide_or_protein_amino-terminal_blocking) 4 0
=HYPERLINK("http://www.godatabase.org/cgi-bin/go.cgi?query=GO:0019377&auto_wild_cards=yes&view=query&action=query&search_constraint=terms"	GO:0019377_glycolipid_catabolic_process) 4 0
=HYPERLINK("http://www.godatabase.org/cgi-bin/go.cgi?query=GO:0019432&auto_wild_cards=yes&view=query&action=query&search_constraint=terms"	GO:0019432_triglyceride_biosynthetic_process) 4 0
=HYPERLINK("http://www.godatabase.org/cgi-bin/go.cgi?query=GO:0019530&auto_wild_cards=yes&view=query&action=query&search_constraint=terms"	GO:0019530_taurine_metabolic_process) 4 0
=HYPERLINK("http://www.godatabase.org/cgi-bin/go.cgi?query=GO:0021523&auto_wild_cards=yes&view=query&action=query&search_constraint=terms"	GO:0021523_somatic_motor_neuron_differentiation) 4 0
=HYPERLINK("http://www.godatabase.org/cgi-bin/go.cgi?query=GO:0021535&auto_wild_cards=yes&view=query&action=query&search_constraint=terms"	GO:0021535_cell_migration_in_hindbrain) 4 0
=HYPERLINK("http://www.godatabase.org/cgi-bin/go.cgi?query=GO:0021542&auto_wild_cards=yes&view=query&action=query&search_constraint=terms"	GO:0021542_dentate_gyrus_development) 4 0
=HYPERLINK("http://www.godatabase.org/cgi-bin/go.cgi?query=GO:0021561&auto_wild_cards=yes&view=query&action=query&search_constraint=terms"	GO:0021561_facial_nerve_development) 4 0
=HYPERLINK("http://www.godatabase.org/cgi-bin/go.cgi?query=GO:0021569&auto_wild_cards=yes&view=query&action=query&search_constraint=terms"	GO:0021569_rhombomere_3_development) 4 0
=HYPERLINK("http://www.godatabase.org/cgi-bin/go.cgi?query=GO:0021571&auto_wild_cards=yes&view=query&action=query&search_constraint=terms"	GO:0021571_rhombomere_5_development) 4 0
=HYPERLINK("http://www.godatabase.org/cgi-bin/go.cgi?query=GO:0021604&auto_wild_cards=yes&view=query&action=query&search_constraint=terms"	GO:0021604_cranial_nerve_structural_organization) 4 0
=HYPERLINK("http://www.godatabase.org/cgi-bin/go.cgi?query=GO:0021610&auto_wild_cards=yes&view=query&action=query&search_constraint=terms"	GO:0021610_facial_nerve_morphogenesis) 4 0
=HYPERLINK("http://www.godatabase.org/cgi-bin/go.cgi?query=GO:0021612&auto_wild_cards=yes&view=query&action=query&search_constraint=terms"	GO:0021612_facial_nerve_structural_organization) 4 0
=HYPERLINK("http://www.godatabase.org/cgi-bin/go.cgi?query=GO:0021631&auto_wild_cards=yes&view=query&action=query&search_constraint=terms"	GO:0021631_optic_nerve_morphogenesis) 4 0
=HYPERLINK("http://www.godatabase.org/cgi-bin/go.cgi?query=GO:0021681&auto_wild_cards=yes&view=query&action=query&search_constraint=terms"	GO:0021681_cerebellar_granular_layer_development) 4 0
=HYPERLINK("http://www.godatabase.org/cgi-bin/go.cgi?query=GO:0021683&auto_wild_cards=yes&view=query&action=query&search_constraint=terms"	GO:0021683_cerebellar_granular_layer_morphogenesis) 4 0
=HYPERLINK("http://www.godatabase.org/cgi-bin/go.cgi?query=GO:0021684&auto_wild_cards=yes&view=query&action=query&search_constraint=terms"	GO:0021684_cerebellar_granular_layer_formation) 4 0
=HYPERLINK("http://www.godatabase.org/cgi-bin/go.cgi?query=GO:0021707&auto_wild_cards=yes&view=query&action=query&search_constraint=terms"	GO:0021707_cerebellar_granule_cell_differentiation) 4 0
=HYPERLINK("http://www.godatabase.org/cgi-bin/go.cgi?query=GO:0021778&auto_wild_cards=yes&view=query&action=query&search_constraint=terms"	GO:0021778_oligodendrocyte_cell_fate_specification) 4 0
=HYPERLINK("http://www.godatabase.org/cgi-bin/go.cgi?query=GO:0021779&auto_wild_cards=yes&view=query&action=query&search_constraint=terms"	GO:0021779_oligodendrocyte_cell_fate_commitment) 4 0
=HYPERLINK("http://www.godatabase.org/cgi-bin/go.cgi?query=GO:0021780&auto_wild_cards=yes&view=query&action=query&search_constraint=terms"	GO:0021780_glial_cell_fate_specification) 4 0
=HYPERLINK("http://www.godatabase.org/cgi-bin/go.cgi?query=GO:0021801&auto_wild_cards=yes&view=query&action=query&search_constraint=terms"	GO:0021801_cerebral_cortex_radial_glia_guided_migration) 4 0
=HYPERLINK("http://www.godatabase.org/cgi-bin/go.cgi?query=GO:0021830&auto_wild_cards=yes&view=query&action=query&search_constraint=terms"	GO:0021830_interneuron_migration_from_the_subpallium_to_the_cortex) 4 0
=HYPERLINK("http://www.godatabase.org/cgi-bin/go.cgi?query=GO:0021853&auto_wild_cards=yes&view=query&action=query&search_constraint=terms"	GO:0021853_cerebral_cortex_GABAergic_interneuron_migration) 4 0
=HYPERLINK("http://www.godatabase.org/cgi-bin/go.cgi?query=GO:0021877&auto_wild_cards=yes&view=query&action=query&search_constraint=terms"	GO:0021877_forebrain_neuron_fate_commitment) 4 0
=HYPERLINK("http://www.godatabase.org/cgi-bin/go.cgi?query=GO:0021894&auto_wild_cards=yes&view=query&action=query&search_constraint=terms"	GO:0021894_cerebral_cortex_GABAergic_interneuron_development) 4 0
=HYPERLINK("http://www.godatabase.org/cgi-bin/go.cgi?query=GO:0021910&auto_wild_cards=yes&view=query&action=query&search_constraint=terms"	GO:0021910_smoothened_signaling_pathway_involved_in_ventral_spinal_cord_patterning) 4 0
=HYPERLINK("http://www.godatabase.org/cgi-bin/go.cgi?query=GO:0021913&auto_wild_cards=yes&view=query&action=query&search_constraint=terms"	GO:0021913_regulation_of_transcription_from_RNA_polymerase_II_promoter_involved_in_ventral_spinal_cord_interneuron_specification) 4 0
=HYPERLINK("http://www.godatabase.org/cgi-bin/go.cgi?query=GO:0021938&auto_wild_cards=yes&view=query&action=query&search_constraint=terms"	GO:0021938_smoothened_signaling_pathway_involved_in_regulation_of_granule_cell_precursor_cell_proliferation) 4 0
=HYPERLINK("http://www.godatabase.org/cgi-bin/go.cgi?query=GO:0021978&auto_wild_cards=yes&view=query&action=query&search_constraint=terms"	GO:0021978_telencephalon_regionalization) 4 0
=HYPERLINK("http://www.godatabase.org/cgi-bin/go.cgi?query=GO:0022011&auto_wild_cards=yes&view=query&action=query&search_constraint=terms"	GO:0022011_myelination_in_the_peripheral_nervous_system) 4 0
=HYPERLINK("http://www.godatabase.org/cgi-bin/go.cgi?query=GO:0030146&auto_wild_cards=yes&view=query&action=query&search_constraint=terms"	GO:0030146_diuresis) 4 0
=HYPERLINK("http://www.godatabase.org/cgi-bin/go.cgi?query=GO:0030300&auto_wild_cards=yes&view=query&action=query&search_constraint=terms"	GO:0030300_regulation_of_intestinal_cholesterol_absorption) 4 0
=HYPERLINK("http://www.godatabase.org/cgi-bin/go.cgi?query=GO:0030800&auto_wild_cards=yes&view=query&action=query&search_constraint=terms"	GO:0030800_negative_regulation_of_cyclic_nucleotide_metabolic_process) 4 0
=HYPERLINK("http://www.godatabase.org/cgi-bin/go.cgi?query=GO:0030803&auto_wild_cards=yes&view=query&action=query&search_constraint=terms"	GO:0030803_negative_regulation_of_cyclic_nucleotide_biosynthetic_process) 4 0
=HYPERLINK("http://www.godatabase.org/cgi-bin/go.cgi?query=GO:0030809&auto_wild_cards=yes&view=query&action=query&search_constraint=terms"	GO:0030809_negative_regulation_of_nucleotide_biosynthetic_process) 4 0
=HYPERLINK("http://www.godatabase.org/cgi-bin/go.cgi?query=GO:0030815&auto_wild_cards=yes&view=query&action=query&search_constraint=terms"	GO:0030815_negative_regulation_of_cAMP_metabolic_process) 4 0
=HYPERLINK("http://www.godatabase.org/cgi-bin/go.cgi?query=GO:0030816&auto_wild_cards=yes&view=query&action=query&search_constraint=terms"	GO:0030816_positive_regulation_of_cAMP_metabolic_process) 4 0
=HYPERLINK("http://www.godatabase.org/cgi-bin/go.cgi?query=GO:0030818&auto_wild_cards=yes&view=query&action=query&search_constraint=terms"	GO:0030818_negative_regulation_of_cAMP_biosynthetic_process) 4 0
=HYPERLINK("http://www.godatabase.org/cgi-bin/go.cgi?query=GO:0030819&auto_wild_cards=yes&view=query&action=query&search_constraint=terms"	GO:0030819_positive_regulation_of_cAMP_biosynthetic_process) 4 0
=HYPERLINK("http://www.godatabase.org/cgi-bin/go.cgi?query=GO:0030858&auto_wild_cards=yes&view=query&action=query&search_constraint=terms"	GO:0030858_positive_regulation_of_epithelial_cell_differentiation) 4 0
=HYPERLINK("http://www.godatabase.org/cgi-bin/go.cgi?query=GO:0030859&auto_wild_cards=yes&view=query&action=query&search_constraint=terms"	GO:0030859_polarized_epithelial_cell_differentiation) 4 0
=HYPERLINK("http://www.godatabase.org/cgi-bin/go.cgi?query=GO:0030949&auto_wild_cards=yes&view=query&action=query&search_constraint=terms"	GO:0030949_positive_regulation_of_vascular_endothelial_growth_factor_receptor_signaling_pathway) 4 0
=HYPERLINK("http://www.godatabase.org/cgi-bin/go.cgi?query=GO:0031113&auto_wild_cards=yes&view=query&action=query&search_constraint=terms"	GO:0031113_regulation_of_microtubule_polymerization) 4 0
=HYPERLINK("http://www.godatabase.org/cgi-bin/go.cgi?query=GO:0031365&auto_wild_cards=yes&view=query&action=query&search_constraint=terms"	GO:0031365_N-terminal_protein_amino_acid_modification) 4 0
=HYPERLINK("http://www.godatabase.org/cgi-bin/go.cgi?query=GO:0031424&auto_wild_cards=yes&view=query&action=query&search_constraint=terms"	GO:0031424_keratinization) 4 0
=HYPERLINK("http://www.godatabase.org/cgi-bin/go.cgi?query=GO:0031557&auto_wild_cards=yes&view=query&action=query&search_constraint=terms"	GO:0031557_induction_of_programmed_cell_death_in_response_to_chemical_stimulus) 4 0
=HYPERLINK("http://www.godatabase.org/cgi-bin/go.cgi?query=GO:0031558&auto_wild_cards=yes&view=query&action=query&search_constraint=terms"	GO:0031558_induction_of_apoptosis_in_response_to_chemical_stimulus) 4 0
=HYPERLINK("http://www.godatabase.org/cgi-bin/go.cgi?query=GO:0031623&auto_wild_cards=yes&view=query&action=query&search_constraint=terms"	GO:0031623_receptor_internalization) 4 0
=HYPERLINK("http://www.godatabase.org/cgi-bin/go.cgi?query=GO:0032088&auto_wild_cards=yes&view=query&action=query&search_constraint=terms"	GO:0032088_negative_regulation_of_NF-kappaB_transcription_factor_activity) 4 0
=HYPERLINK("http://www.godatabase.org/cgi-bin/go.cgi?query=GO:0032098&auto_wild_cards=yes&view=query&action=query&search_constraint=terms"	GO:0032098_regulation_of_appetite) 4 0
=HYPERLINK("http://www.godatabase.org/cgi-bin/go.cgi?query=GO:0032105&auto_wild_cards=yes&view=query&action=query&search_constraint=terms"	GO:0032105_negative_regulation_of_response_to_extracellular_stimulus) 4 0
=HYPERLINK("http://www.godatabase.org/cgi-bin/go.cgi?query=GO:0032108&auto_wild_cards=yes&view=query&action=query&search_constraint=terms"	GO:0032108_negative_regulation_of_response_to_nutrient_levels) 4 0
=HYPERLINK("http://www.godatabase.org/cgi-bin/go.cgi?query=GO:0032225&auto_wild_cards=yes&view=query&action=query&search_constraint=terms"	GO:0032225_regulation_of_synaptic_transmission__dopaminergic) 4 0
=HYPERLINK("http://www.godatabase.org/cgi-bin/go.cgi?query=GO:0032292&auto_wild_cards=yes&view=query&action=query&search_constraint=terms"	GO:0032292_ensheathment_of_axons_in_the_peripheral_nervous_system) 4 0
=HYPERLINK("http://www.godatabase.org/cgi-bin/go.cgi?query=GO:0032321&auto_wild_cards=yes&view=query&action=query&search_constraint=terms"	GO:0032321_positive_regulation_of_Rho_GTPase_activity) 4 0
=HYPERLINK("http://www.godatabase.org/cgi-bin/go.cgi?query=GO:0032371&auto_wild_cards=yes&view=query&action=query&search_constraint=terms"	GO:0032371_regulation_of_sterol_transport) 4 0
=HYPERLINK("http://www.godatabase.org/cgi-bin/go.cgi?query=GO:0032374&auto_wild_cards=yes&view=query&action=query&search_constraint=terms"	GO:0032374_regulation_of_cholesterol_transport) 4 0
=HYPERLINK("http://www.godatabase.org/cgi-bin/go.cgi?query=GO:0032401&auto_wild_cards=yes&view=query&action=query&search_constraint=terms"	GO:0032401_establishment_of_melanosome_localization) 4 0
=HYPERLINK("http://www.godatabase.org/cgi-bin/go.cgi?query=GO:0032608&auto_wild_cards=yes&view=query&action=query&search_constraint=terms"	GO:0032608_interferon-beta_production) 4 0
=HYPERLINK("http://www.godatabase.org/cgi-bin/go.cgi?query=GO:0032611&auto_wild_cards=yes&view=query&action=query&search_constraint=terms"	GO:0032611_interleukin-1_beta_production) 4 0
=HYPERLINK("http://www.godatabase.org/cgi-bin/go.cgi?query=GO:0032612&auto_wild_cards=yes&view=query&action=query&search_constraint=terms"	GO:0032612_interleukin-1_production) 4 0
=HYPERLINK("http://www.godatabase.org/cgi-bin/go.cgi?query=GO:0032648&auto_wild_cards=yes&view=query&action=query&search_constraint=terms"	GO:0032648_regulation_of_interferon-beta_production) 4 0
=HYPERLINK("http://www.godatabase.org/cgi-bin/go.cgi?query=GO:0032651&auto_wild_cards=yes&view=query&action=query&search_constraint=terms"	GO:0032651_regulation_of_interleukin-1_beta_production) 4 0
=HYPERLINK("http://www.godatabase.org/cgi-bin/go.cgi?query=GO:0032652&auto_wild_cards=yes&view=query&action=query&search_constraint=terms"	GO:0032652_regulation_of_interleukin-1_production) 4 0
=HYPERLINK("http://www.godatabase.org/cgi-bin/go.cgi?query=GO:0032689&auto_wild_cards=yes&view=query&action=query&search_constraint=terms"	GO:0032689_negative_regulation_of_interferon-gamma_production) 4 0
=HYPERLINK("http://www.godatabase.org/cgi-bin/go.cgi?query=GO:0032713&auto_wild_cards=yes&view=query&action=query&search_constraint=terms"	GO:0032713_negative_regulation_of_interleukin-4_production) 4 0
=HYPERLINK("http://www.godatabase.org/cgi-bin/go.cgi?query=GO:0032715&auto_wild_cards=yes&view=query&action=query&search_constraint=terms"	GO:0032715_negative_regulation_of_interleukin-6_production) 4 0
=HYPERLINK("http://www.godatabase.org/cgi-bin/go.cgi?query=GO:0032733&auto_wild_cards=yes&view=query&action=query&search_constraint=terms"	GO:0032733_positive_regulation_of_interleukin-10_production) 4 0
=HYPERLINK("http://www.godatabase.org/cgi-bin/go.cgi?query=GO:0032808&auto_wild_cards=yes&view=query&action=query&search_constraint=terms"	GO:0032808_lacrimal_gland_development) 4 0
=HYPERLINK("http://www.godatabase.org/cgi-bin/go.cgi?query=GO:0032872&auto_wild_cards=yes&view=query&action=query&search_constraint=terms"	GO:0032872_regulation_of_stress-activated_MAPK_cascade) 4 0
=HYPERLINK("http://www.godatabase.org/cgi-bin/go.cgi?query=GO:0032922&auto_wild_cards=yes&view=query&action=query&search_constraint=terms"	GO:0032922_circadian_regulation_of_gene_expression) 4 0
=HYPERLINK("http://www.godatabase.org/cgi-bin/go.cgi?query=GO:0033026&auto_wild_cards=yes&view=query&action=query&search_constraint=terms"	GO:0033026_negative_regulation_of_mast_cell_apoptosis) 4 0
=HYPERLINK("http://www.godatabase.org/cgi-bin/go.cgi?query=GO:0033079&auto_wild_cards=yes&view=query&action=query&search_constraint=terms"	GO:0033079_immature_T_cell_proliferation) 4 0
=HYPERLINK("http://www.godatabase.org/cgi-bin/go.cgi?query=GO:0033083&auto_wild_cards=yes&view=query&action=query&search_constraint=terms"	GO:0033083_regulation_of_immature_T_cell_proliferation) 4 0
=HYPERLINK("http://www.godatabase.org/cgi-bin/go.cgi?query=GO:0033089&auto_wild_cards=yes&view=query&action=query&search_constraint=terms"	GO:0033089_positive_regulation_of_T_cell_differentiation_in_the_thymus) 4 0
=HYPERLINK("http://www.godatabase.org/cgi-bin/go.cgi?query=GO:0033135&auto_wild_cards=yes&view=query&action=query&search_constraint=terms"	GO:0033135_regulation_of_peptidyl-serine_phosphorylation) 4 0
=HYPERLINK("http://www.godatabase.org/cgi-bin/go.cgi?query=GO:0033299&auto_wild_cards=yes&view=query&action=query&search_constraint=terms"	GO:0033299_secretion_of_lysosomal_enzymes) 4 0
=HYPERLINK("http://www.godatabase.org/cgi-bin/go.cgi?query=GO:0033327&auto_wild_cards=yes&view=query&action=query&search_constraint=terms"	GO:0033327_Leydig_cell_differentiation) 4 0
=HYPERLINK("http://www.godatabase.org/cgi-bin/go.cgi?query=GO:0033363&auto_wild_cards=yes&view=query&action=query&search_constraint=terms"	GO:0033363_secretory_granule_organization) 4 0
=HYPERLINK("http://www.godatabase.org/cgi-bin/go.cgi?query=GO:0033599&auto_wild_cards=yes&view=query&action=query&search_constraint=terms"	GO:0033599_regulation_of_mammary_gland_epithelial_cell_proliferation) 4 0
=HYPERLINK("http://www.godatabase.org/cgi-bin/go.cgi?query=GO:0033865&auto_wild_cards=yes&view=query&action=query&search_constraint=terms"	GO:0033865_nucleoside_bisphosphate_metabolic_process) 4 0
=HYPERLINK("http://www.godatabase.org/cgi-bin/go.cgi?query=GO:0034204&auto_wild_cards=yes&view=query&action=query&search_constraint=terms"	GO:0034204_lipid_translocation) 4 0
=HYPERLINK("http://www.godatabase.org/cgi-bin/go.cgi?query=GO:0034404&auto_wild_cards=yes&view=query&action=query&search_constraint=terms"	GO:0034404_nucleobase__nucleoside_and_nucleotide_biosynthetic_process) 4 0
=HYPERLINK("http://www.godatabase.org/cgi-bin/go.cgi?query=GO:0034587&auto_wild_cards=yes&view=query&action=query&search_constraint=terms"	GO:0034587_piRNA_metabolic_process) 4 0
=HYPERLINK("http://www.godatabase.org/cgi-bin/go.cgi?query=GO:0034614&auto_wild_cards=yes&view=query&action=query&search_constraint=terms"	GO:0034614_cellular_response_to_reactive_oxygen_species) 4 0
=HYPERLINK("http://www.godatabase.org/cgi-bin/go.cgi?query=GO:0034654&auto_wild_cards=yes&view=query&action=query&search_constraint=terms"	GO:0034654_nucleobase__nucleoside__nucleotide_and_nucleic_acid_biosynthetic_process) 4 0
=HYPERLINK("http://www.godatabase.org/cgi-bin/go.cgi?query=GO:0035020&auto_wild_cards=yes&view=query&action=query&search_constraint=terms"	GO:0035020_regulation_of_Rac_protein_signal_transduction) 4 0
=HYPERLINK("http://www.godatabase.org/cgi-bin/go.cgi?query=GO:0035082&auto_wild_cards=yes&view=query&action=query&search_constraint=terms"	GO:0035082_axoneme_assembly) 4 0
=HYPERLINK("http://www.godatabase.org/cgi-bin/go.cgi?query=GO:0035188&auto_wild_cards=yes&view=query&action=query&search_constraint=terms"	GO:0035188_hatching) 4 0
=HYPERLINK("http://www.godatabase.org/cgi-bin/go.cgi?query=GO:0035235&auto_wild_cards=yes&view=query&action=query&search_constraint=terms"	GO:0035235_ionotropic_glutamate_receptor_signaling_pathway) 4 0
=HYPERLINK("http://www.godatabase.org/cgi-bin/go.cgi?query=GO:0042345&auto_wild_cards=yes&view=query&action=query&search_constraint=terms"	GO:0042345_regulation_of_NF-kappaB_import_into_nucleus) 4 0
=HYPERLINK("http://www.godatabase.org/cgi-bin/go.cgi?query=GO:0042348&auto_wild_cards=yes&view=query&action=query&search_constraint=terms"	GO:0042348_NF-kappaB_import_into_nucleus) 4 0
=HYPERLINK("http://www.godatabase.org/cgi-bin/go.cgi?query=GO:0042359&auto_wild_cards=yes&view=query&action=query&search_constraint=terms"	GO:0042359_vitamin_D_metabolic_process) 4 0
=HYPERLINK("http://www.godatabase.org/cgi-bin/go.cgi?query=GO:0042428&auto_wild_cards=yes&view=query&action=query&search_constraint=terms"	GO:0042428_serotonin_metabolic_process) 4 0
=HYPERLINK("http://www.godatabase.org/cgi-bin/go.cgi?query=GO:0042451&auto_wild_cards=yes&view=query&action=query&search_constraint=terms"	GO:0042451_purine_nucleoside_biosynthetic_process) 4 0
=HYPERLINK("http://www.godatabase.org/cgi-bin/go.cgi?query=GO:0042455&auto_wild_cards=yes&view=query&action=query&search_constraint=terms"	GO:0042455_ribonucleoside_biosynthetic_process) 4 0
=HYPERLINK("http://www.godatabase.org/cgi-bin/go.cgi?query=GO:0042473&auto_wild_cards=yes&view=query&action=query&search_constraint=terms"	GO:0042473_outer_ear_morphogenesis) 4 0
=HYPERLINK("http://www.godatabase.org/cgi-bin/go.cgi?query=GO:0042522&auto_wild_cards=yes&view=query&action=query&search_constraint=terms"	GO:0042522_regulation_of_tyrosine_phosphorylation_of_Stat5_protein) 4 0
=HYPERLINK("http://www.godatabase.org/cgi-bin/go.cgi?query=GO:0042535&auto_wild_cards=yes&view=query&action=query&search_constraint=terms"	GO:0042535_positive_regulation_of_tumor_necrosis_factor_biosynthetic_process) 4 0
=HYPERLINK("http://www.godatabase.org/cgi-bin/go.cgi?query=GO:0042541&auto_wild_cards=yes&view=query&action=query&search_constraint=terms"	GO:0042541_hemoglobin_biosynthetic_process) 4 0
=HYPERLINK("http://www.godatabase.org/cgi-bin/go.cgi?query=GO:0042558&auto_wild_cards=yes&view=query&action=query&search_constraint=terms"	GO:0042558_pteridine_and_derivative_metabolic_process) 4 0
=HYPERLINK("http://www.godatabase.org/cgi-bin/go.cgi?query=GO:0042634&auto_wild_cards=yes&view=query&action=query&search_constraint=terms"	GO:0042634_regulation_of_hair_cycle) 4 0
=HYPERLINK("http://www.godatabase.org/cgi-bin/go.cgi?query=GO:0042744&auto_wild_cards=yes&view=query&action=query&search_constraint=terms"	GO:0042744_hydrogen_peroxide_catabolic_process) 4 0
=HYPERLINK("http://www.godatabase.org/cgi-bin/go.cgi?query=GO:0042773&auto_wild_cards=yes&view=query&action=query&search_constraint=terms"	GO:0042773_ATP_synthesis_coupled_electron_transport) 4 0
=HYPERLINK("http://www.godatabase.org/cgi-bin/go.cgi?query=GO:0042775&auto_wild_cards=yes&view=query&action=query&search_constraint=terms"	GO:0042775_mitochondrial_ATP_synthesis_coupled_electron_transport) 4 0
=HYPERLINK("http://www.godatabase.org/cgi-bin/go.cgi?query=GO:0042832&auto_wild_cards=yes&view=query&action=query&search_constraint=terms"	GO:0042832_defense_response_to_protozoan) 4 0
=HYPERLINK("http://www.godatabase.org/cgi-bin/go.cgi?query=GO:0042982&auto_wild_cards=yes&view=query&action=query&search_constraint=terms"	GO:0042982_amyloid_precursor_protein_metabolic_process) 4 0
=HYPERLINK("http://www.godatabase.org/cgi-bin/go.cgi?query=GO:0042992&auto_wild_cards=yes&view=query&action=query&search_constraint=terms"	GO:0042992_negative_regulation_of_transcription_factor_import_into_nucleus) 4 0
=HYPERLINK("http://www.godatabase.org/cgi-bin/go.cgi?query=GO:0043043&auto_wild_cards=yes&view=query&action=query&search_constraint=terms"	GO:0043043_peptide_biosynthetic_process) 4 0
=HYPERLINK("http://www.godatabase.org/cgi-bin/go.cgi?query=GO:0043374&auto_wild_cards=yes&view=query&action=query&search_constraint=terms"	GO:0043374_CD8-positive__alpha-beta_T_cell_differentiation) 4 0
=HYPERLINK("http://www.godatabase.org/cgi-bin/go.cgi?query=GO:0043470&auto_wild_cards=yes&view=query&action=query&search_constraint=terms"	GO:0043470_regulation_of_carbohydrate_catabolic_process) 4 0
=HYPERLINK("http://www.godatabase.org/cgi-bin/go.cgi?query=GO:0043471&auto_wild_cards=yes&view=query&action=query&search_constraint=terms"	GO:0043471_regulation_of_cellular_carbohydrate_catabolic_process) 4 0
=HYPERLINK("http://www.godatabase.org/cgi-bin/go.cgi?query=GO:0043500&auto_wild_cards=yes&view=query&action=query&search_constraint=terms"	GO:0043500_muscle_adaptation) 4 0
=HYPERLINK("http://www.godatabase.org/cgi-bin/go.cgi?query=GO:0043534&auto_wild_cards=yes&view=query&action=query&search_constraint=terms"	GO:0043534_blood_vessel_endothelial_cell_migration) 4 0
=HYPERLINK("http://www.godatabase.org/cgi-bin/go.cgi?query=GO:0043691&auto_wild_cards=yes&view=query&action=query&search_constraint=terms"	GO:0043691_reverse_cholesterol_transport) 4 0
=HYPERLINK("http://www.godatabase.org/cgi-bin/go.cgi?query=GO:0044243&auto_wild_cards=yes&view=query&action=query&search_constraint=terms"	GO:0044243_multicellular_organismal_catabolic_process) 4 0
=HYPERLINK("http://www.godatabase.org/cgi-bin/go.cgi?query=GO:0044403&auto_wild_cards=yes&view=query&action=query&search_constraint=terms"	GO:0044403_symbiosis__encompassing_mutualism_through_parasitism) 4 0
=HYPERLINK("http://www.godatabase.org/cgi-bin/go.cgi?query=GO:0044419&auto_wild_cards=yes&view=query&action=query&search_constraint=terms"	GO:0044419_interspecies_interaction_between_organisms) 4 0
=HYPERLINK("http://www.godatabase.org/cgi-bin/go.cgi?query=GO:0045066&auto_wild_cards=yes&view=query&action=query&search_constraint=terms"	GO:0045066_regulatory_T_cell_differentiation) 4 0
=HYPERLINK("http://www.godatabase.org/cgi-bin/go.cgi?query=GO:0045078&auto_wild_cards=yes&view=query&action=query&search_constraint=terms"	GO:0045078_positive_regulation_of_interferon-gamma_biosynthetic_process) 4 0
=HYPERLINK("http://www.godatabase.org/cgi-bin/go.cgi?query=GO:0045332&auto_wild_cards=yes&view=query&action=query&search_constraint=terms"	GO:0045332_phospholipid_translocation) 4 0
=HYPERLINK("http://www.godatabase.org/cgi-bin/go.cgi?query=GO:0045346&auto_wild_cards=yes&view=query&action=query&search_constraint=terms"	GO:0045346_regulation_of_MHC_class_II_biosynthetic_process) 4 0
=HYPERLINK("http://www.godatabase.org/cgi-bin/go.cgi?query=GO:0045350&auto_wild_cards=yes&view=query&action=query&search_constraint=terms"	GO:0045350_interferon-beta_biosynthetic_process) 4 0
=HYPERLINK("http://www.godatabase.org/cgi-bin/go.cgi?query=GO:0045357&auto_wild_cards=yes&view=query&action=query&search_constraint=terms"	GO:0045357_regulation_of_interferon-beta_biosynthetic_process) 4 0
=HYPERLINK("http://www.godatabase.org/cgi-bin/go.cgi?query=GO:0045359&auto_wild_cards=yes&view=query&action=query&search_constraint=terms"	GO:0045359_positive_regulation_of_interferon-beta_biosynthetic_process) 4 0
=HYPERLINK("http://www.godatabase.org/cgi-bin/go.cgi?query=GO:0045600&auto_wild_cards=yes&view=query&action=query&search_constraint=terms"	GO:0045600_positive_regulation_of_fat_cell_differentiation) 4 0
=HYPERLINK("http://www.godatabase.org/cgi-bin/go.cgi?query=GO:0045616&auto_wild_cards=yes&view=query&action=query&search_constraint=terms"	GO:0045616_regulation_of_keratinocyte_differentiation) 4 0
=HYPERLINK("http://www.godatabase.org/cgi-bin/go.cgi?query=GO:0045624&auto_wild_cards=yes&view=query&action=query&search_constraint=terms"	GO:0045624_positive_regulation_of_T-helper_cell_differentiation) 4 0
=HYPERLINK("http://www.godatabase.org/cgi-bin/go.cgi?query=GO:0045628&auto_wild_cards=yes&view=query&action=query&search_constraint=terms"	GO:0045628_regulation_of_T-helper_2_cell_differentiation) 4 0
=HYPERLINK("http://www.godatabase.org/cgi-bin/go.cgi?query=GO:0045634&auto_wild_cards=yes&view=query&action=query&search_constraint=terms"	GO:0045634_regulation_of_melanocyte_differentiation) 4 0
=HYPERLINK("http://www.godatabase.org/cgi-bin/go.cgi?query=GO:0045647&auto_wild_cards=yes&view=query&action=query&search_constraint=terms"	GO:0045647_negative_regulation_of_erythrocyte_differentiation) 4 0
=HYPERLINK("http://www.godatabase.org/cgi-bin/go.cgi?query=GO:0045672&auto_wild_cards=yes&view=query&action=query&search_constraint=terms"	GO:0045672_positive_regulation_of_osteoclast_differentiation) 4 0
=HYPERLINK("http://www.godatabase.org/cgi-bin/go.cgi?query=GO:0045684&auto_wild_cards=yes&view=query&action=query&search_constraint=terms"	GO:0045684_positive_regulation_of_epidermis_development) 4 0
=HYPERLINK("http://www.godatabase.org/cgi-bin/go.cgi?query=GO:0045736&auto_wild_cards=yes&view=query&action=query&search_constraint=terms"	GO:0045736_negative_regulation_of_cyclin-dependent_protein_kinase_activity) 4 0
=HYPERLINK("http://www.godatabase.org/cgi-bin/go.cgi?query=GO:0045742&auto_wild_cards=yes&view=query&action=query&search_constraint=terms"	GO:0045742_positive_regulation_of_epidermal_growth_factor_receptor_signaling_pathway) 4 0
=HYPERLINK("http://www.godatabase.org/cgi-bin/go.cgi?query=GO:0045747&auto_wild_cards=yes&view=query&action=query&search_constraint=terms"	GO:0045747_positive_regulation_of_Notch_signaling_pathway) 4 0
=HYPERLINK("http://www.godatabase.org/cgi-bin/go.cgi?query=GO:0045767&auto_wild_cards=yes&view=query&action=query&search_constraint=terms"	GO:0045767_regulation_of_anti-apoptosis) 4 0
=HYPERLINK("http://www.godatabase.org/cgi-bin/go.cgi?query=GO:0045779&auto_wild_cards=yes&view=query&action=query&search_constraint=terms"	GO:0045779_negative_regulation_of_bone_resorption) 4 0
=HYPERLINK("http://www.godatabase.org/cgi-bin/go.cgi?query=GO:0045923&auto_wild_cards=yes&view=query&action=query&search_constraint=terms"	GO:0045923_positive_regulation_of_fatty_acid_metabolic_process) 4 0
=HYPERLINK("http://www.godatabase.org/cgi-bin/go.cgi?query=GO:0045930&auto_wild_cards=yes&view=query&action=query&search_constraint=terms"	GO:0045930_negative_regulation_of_mitotic_cell_cycle) 4 0
=HYPERLINK("http://www.godatabase.org/cgi-bin/go.cgi?query=GO:0045940&auto_wild_cards=yes&view=query&action=query&search_constraint=terms"	GO:0045940_positive_regulation_of_steroid_metabolic_process) 4 0
=HYPERLINK("http://www.godatabase.org/cgi-bin/go.cgi?query=GO:0045980&auto_wild_cards=yes&view=query&action=query&search_constraint=terms"	GO:0045980_negative_regulation_of_nucleotide_metabolic_process) 4 0
=HYPERLINK("http://www.godatabase.org/cgi-bin/go.cgi?query=GO:0046129&auto_wild_cards=yes&view=query&action=query&search_constraint=terms"	GO:0046129_purine_ribonucleoside_biosynthetic_process) 4 0
=HYPERLINK("http://www.godatabase.org/cgi-bin/go.cgi?query=GO:0046541&auto_wild_cards=yes&view=query&action=query&search_constraint=terms"	GO:0046541_saliva_secretion) 4 0
=HYPERLINK("http://www.godatabase.org/cgi-bin/go.cgi?query=GO:0046548&auto_wild_cards=yes&view=query&action=query&search_constraint=terms"	GO:0046548_retinal_rod_cell_development) 4 0
=HYPERLINK("http://www.godatabase.org/cgi-bin/go.cgi?query=GO:0046579&auto_wild_cards=yes&view=query&action=query&search_constraint=terms"	GO:0046579_positive_regulation_of_Ras_protein_signal_transduction) 4 0
=HYPERLINK("http://www.godatabase.org/cgi-bin/go.cgi?query=GO:0046639&auto_wild_cards=yes&view=query&action=query&search_constraint=terms"	GO:0046639_negative_regulation_of_alpha-beta_T_cell_differentiation) 4 0
=HYPERLINK("http://www.godatabase.org/cgi-bin/go.cgi?query=GO:0046642&auto_wild_cards=yes&view=query&action=query&search_constraint=terms"	GO:0046642_negative_regulation_of_alpha-beta_T_cell_proliferation) 4 0
=HYPERLINK("http://www.godatabase.org/cgi-bin/go.cgi?query=GO:0046668&auto_wild_cards=yes&view=query&action=query&search_constraint=terms"	GO:0046668_regulation_of_retinal_cell_programmed_cell_death) 4 0
=HYPERLINK("http://www.godatabase.org/cgi-bin/go.cgi?query=GO:0046686&auto_wild_cards=yes&view=query&action=query&search_constraint=terms"	GO:0046686_response_to_cadmium_ion) 4 0
=HYPERLINK("http://www.godatabase.org/cgi-bin/go.cgi?query=GO:0046902&auto_wild_cards=yes&view=query&action=query&search_constraint=terms"	GO:0046902_regulation_of_mitochondrial_membrane_permeability) 4 0
=HYPERLINK("http://www.godatabase.org/cgi-bin/go.cgi?query=GO:0047496&auto_wild_cards=yes&view=query&action=query&search_constraint=terms"	GO:0047496_vesicle_transport_along_microtubule) 4 0
=HYPERLINK("http://www.godatabase.org/cgi-bin/go.cgi?query=GO:0048011&auto_wild_cards=yes&view=query&action=query&search_constraint=terms"	GO:0048011_nerve_growth_factor_receptor_signaling_pathway) 4 0
=HYPERLINK("http://www.godatabase.org/cgi-bin/go.cgi?query=GO:0048240&auto_wild_cards=yes&view=query&action=query&search_constraint=terms"	GO:0048240_sperm_capacitation) 4 0
=HYPERLINK("http://www.godatabase.org/cgi-bin/go.cgi?query=GO:0048341&auto_wild_cards=yes&view=query&action=query&search_constraint=terms"	GO:0048341_paraxial_mesoderm_formation) 4 0
=HYPERLINK("http://www.godatabase.org/cgi-bin/go.cgi?query=GO:0048512&auto_wild_cards=yes&view=query&action=query&search_constraint=terms"	GO:0048512_circadian_behavior) 4 0
=HYPERLINK("http://www.godatabase.org/cgi-bin/go.cgi?query=GO:0048558&auto_wild_cards=yes&view=query&action=query&search_constraint=terms"	GO:0048558_embryonic_gut_morphogenesis) 4 0
=HYPERLINK("http://www.godatabase.org/cgi-bin/go.cgi?query=GO:0048639&auto_wild_cards=yes&view=query&action=query&search_constraint=terms"	GO:0048639_positive_regulation_of_developmental_growth) 4 0
=HYPERLINK("http://www.godatabase.org/cgi-bin/go.cgi?query=GO:0048710&auto_wild_cards=yes&view=query&action=query&search_constraint=terms"	GO:0048710_regulation_of_astrocyte_differentiation) 4 0
=HYPERLINK("http://www.godatabase.org/cgi-bin/go.cgi?query=GO:0048841&auto_wild_cards=yes&view=query&action=query&search_constraint=terms"	GO:0048841_regulation_of_axon_extension_involved_in_axon_guidance) 4 0
=HYPERLINK("http://www.godatabase.org/cgi-bin/go.cgi?query=GO:0048843&auto_wild_cards=yes&view=query&action=query&search_constraint=terms"	GO:0048843_negative_regulation_of_axon_extension_involved_in_axon_guidance) 4 0
=HYPERLINK("http://www.godatabase.org/cgi-bin/go.cgi?query=GO:0048846&auto_wild_cards=yes&view=query&action=query&search_constraint=terms"	GO:0048846_axon_extension_involved_in_axon_guidance) 4 0
=HYPERLINK("http://www.godatabase.org/cgi-bin/go.cgi?query=GO:0048935&auto_wild_cards=yes&view=query&action=query&search_constraint=terms"	GO:0048935_peripheral_nervous_system_neuron_development) 4 0
=HYPERLINK("http://www.godatabase.org/cgi-bin/go.cgi?query=GO:0050702&auto_wild_cards=yes&view=query&action=query&search_constraint=terms"	GO:0050702_interleukin-1_beta_secretion) 4 0
=HYPERLINK("http://www.godatabase.org/cgi-bin/go.cgi?query=GO:0050704&auto_wild_cards=yes&view=query&action=query&search_constraint=terms"	GO:0050704_regulation_of_interleukin-1_secretion) 4 0
=HYPERLINK("http://www.godatabase.org/cgi-bin/go.cgi?query=GO:0050706&auto_wild_cards=yes&view=query&action=query&search_constraint=terms"	GO:0050706_regulation_of_interleukin-1_beta_secretion) 4 0
=HYPERLINK("http://www.godatabase.org/cgi-bin/go.cgi?query=GO:0050716&auto_wild_cards=yes&view=query&action=query&search_constraint=terms"	GO:0050716_positive_regulation_of_interleukin-1_secretion) 4 0
=HYPERLINK("http://www.godatabase.org/cgi-bin/go.cgi?query=GO:0050718&auto_wild_cards=yes&view=query&action=query&search_constraint=terms"	GO:0050718_positive_regulation_of_interleukin-1_beta_secretion) 4 0
=HYPERLINK("http://www.godatabase.org/cgi-bin/go.cgi?query=GO:0050820&auto_wild_cards=yes&view=query&action=query&search_constraint=terms"	GO:0050820_positive_regulation_of_coagulation) 4 0
=HYPERLINK("http://www.godatabase.org/cgi-bin/go.cgi?query=GO:0050891&auto_wild_cards=yes&view=query&action=query&search_constraint=terms"	GO:0050891_multicellular_organismal_water_homeostasis) 4 0
=HYPERLINK("http://www.godatabase.org/cgi-bin/go.cgi?query=GO:0050919&auto_wild_cards=yes&view=query&action=query&search_constraint=terms"	GO:0050919_negative_chemotaxis) 4 0
=HYPERLINK("http://www.godatabase.org/cgi-bin/go.cgi?query=GO:0050932&auto_wild_cards=yes&view=query&action=query&search_constraint=terms"	GO:0050932_regulation_of_pigment_cell_differentiation) 4 0
=HYPERLINK("http://www.godatabase.org/cgi-bin/go.cgi?query=GO:0050961&auto_wild_cards=yes&view=query&action=query&search_constraint=terms"	GO:0050961_detection_of_temperature_stimulus_involved_in_sensory_perception) 4 0
=HYPERLINK("http://www.godatabase.org/cgi-bin/go.cgi?query=GO:0050965&auto_wild_cards=yes&view=query&action=query&search_constraint=terms"	GO:0050965_detection_of_temperature_stimulus_involved_in_sensory_perception_of_pain) 4 0
=HYPERLINK("http://www.godatabase.org/cgi-bin/go.cgi?query=GO:0050994&auto_wild_cards=yes&view=query&action=query&search_constraint=terms"	GO:0050994_regulation_of_lipid_catabolic_process) 4 0
=HYPERLINK("http://www.godatabase.org/cgi-bin/go.cgi?query=GO:0051024&auto_wild_cards=yes&view=query&action=query&search_constraint=terms"	GO:0051024_positive_regulation_of_immunoglobulin_secretion) 4 0
=HYPERLINK("http://www.godatabase.org/cgi-bin/go.cgi?query=GO:0051055&auto_wild_cards=yes&view=query&action=query&search_constraint=terms"	GO:0051055_negative_regulation_of_lipid_biosynthetic_process) 4 0
=HYPERLINK("http://www.godatabase.org/cgi-bin/go.cgi?query=GO:0051124&auto_wild_cards=yes&view=query&action=query&search_constraint=terms"	GO:0051124_synaptic_growth_at_neuromuscular_junction) 4 0
=HYPERLINK("http://www.godatabase.org/cgi-bin/go.cgi?query=GO:0051148&auto_wild_cards=yes&view=query&action=query&search_constraint=terms"	GO:0051148_negative_regulation_of_muscle_cell_differentiation) 4 0
=HYPERLINK("http://www.godatabase.org/cgi-bin/go.cgi?query=GO:0051205&auto_wild_cards=yes&view=query&action=query&search_constraint=terms"	GO:0051205_protein_insertion_into_membrane) 4 0
=HYPERLINK("http://www.godatabase.org/cgi-bin/go.cgi?query=GO:0051225&auto_wild_cards=yes&view=query&action=query&search_constraint=terms"	GO:0051225_spindle_assembly) 4 0
=HYPERLINK("http://www.godatabase.org/cgi-bin/go.cgi?query=GO:0051341&auto_wild_cards=yes&view=query&action=query&search_constraint=terms"	GO:0051341_regulation_of_oxidoreductase_activity) 4 0
=HYPERLINK("http://www.godatabase.org/cgi-bin/go.cgi?query=GO:0051452&auto_wild_cards=yes&view=query&action=query&search_constraint=terms"	GO:0051452_intracellular_pH_reduction) 4 0
=HYPERLINK("http://www.godatabase.org/cgi-bin/go.cgi?query=GO:0051567&auto_wild_cards=yes&view=query&action=query&search_constraint=terms"	GO:0051567_histone_H3-K9_methylation) 4 0
=HYPERLINK("http://www.godatabase.org/cgi-bin/go.cgi?query=GO:0051642&auto_wild_cards=yes&view=query&action=query&search_constraint=terms"	GO:0051642_centrosome_localization) 4 0
=HYPERLINK("http://www.godatabase.org/cgi-bin/go.cgi?query=GO:0051797&auto_wild_cards=yes&view=query&action=query&search_constraint=terms"	GO:0051797_regulation_of_hair_follicle_development) 4 0
=HYPERLINK("http://www.godatabase.org/cgi-bin/go.cgi?query=GO:0051897&auto_wild_cards=yes&view=query&action=query&search_constraint=terms"	GO:0051897_positive_regulation_of_protein_kinase_B_signaling_cascade) 4 0
=HYPERLINK("http://www.godatabase.org/cgi-bin/go.cgi?query=GO:0051904&auto_wild_cards=yes&view=query&action=query&search_constraint=terms"	GO:0051904_pigment_granule_transport) 4 0
=HYPERLINK("http://www.godatabase.org/cgi-bin/go.cgi?query=GO:0055009&auto_wild_cards=yes&view=query&action=query&search_constraint=terms"	GO:0055009_atrial_cardiac_muscle_morphogenesis) 4 0
=HYPERLINK("http://www.godatabase.org/cgi-bin/go.cgi?query=GO:0060008&auto_wild_cards=yes&view=query&action=query&search_constraint=terms"	GO:0060008_Sertoli_cell_differentiation) 4 0
=HYPERLINK("http://www.godatabase.org/cgi-bin/go.cgi?query=GO:0060011&auto_wild_cards=yes&view=query&action=query&search_constraint=terms"	GO:0060011_Sertoli_cell_proliferation) 4 0
=HYPERLINK("http://www.godatabase.org/cgi-bin/go.cgi?query=GO:0060057&auto_wild_cards=yes&view=query&action=query&search_constraint=terms"	GO:0060057_apoptosis_involved_in_mammary_gland_involution) 4 0
=HYPERLINK("http://www.godatabase.org/cgi-bin/go.cgi?query=GO:0060058&auto_wild_cards=yes&view=query&action=query&search_constraint=terms"	GO:0060058_positive_regulation_of_apoptosis_involved_in_mammary_gland_involution) 4 0
=HYPERLINK("http://www.godatabase.org/cgi-bin/go.cgi?query=GO:0060065&auto_wild_cards=yes&view=query&action=query&search_constraint=terms"	GO:0060065_uterus_development) 4 0
=HYPERLINK("http://www.godatabase.org/cgi-bin/go.cgi?query=GO:0060087&auto_wild_cards=yes&view=query&action=query&search_constraint=terms"	GO:0060087_relaxation_of_vascular_smooth_muscle) 4 0
=HYPERLINK("http://www.godatabase.org/cgi-bin/go.cgi?query=GO:0060120&auto_wild_cards=yes&view=query&action=query&search_constraint=terms"	GO:0060120_inner_ear_receptor_cell_fate_commitment) 4 0
=HYPERLINK("http://www.godatabase.org/cgi-bin/go.cgi?query=GO:0060157&auto_wild_cards=yes&view=query&action=query&search_constraint=terms"	GO:0060157_urinary_bladder_development) 4 0
=HYPERLINK("http://www.godatabase.org/cgi-bin/go.cgi?query=GO:0060158&auto_wild_cards=yes&view=query&action=query&search_constraint=terms"	GO:0060158_activation_of_phospholipase_C_activity_by_dopamine_receptor_signaling_pathway) 4 0
=HYPERLINK("http://www.godatabase.org/cgi-bin/go.cgi?query=GO:0060164&auto_wild_cards=yes&view=query&action=query&search_constraint=terms"	GO:0060164_regulation_of_timing_of_neuron_differentiation) 4 0
=HYPERLINK("http://www.godatabase.org/cgi-bin/go.cgi?query=GO:0060235&auto_wild_cards=yes&view=query&action=query&search_constraint=terms"	GO:0060235_lens_induction_in_camera-type_eye) 4 0
=HYPERLINK("http://www.godatabase.org/cgi-bin/go.cgi?query=GO:0060291&auto_wild_cards=yes&view=query&action=query&search_constraint=terms"	GO:0060291_long-term_synaptic_potentiation) 4 0
=HYPERLINK("http://www.godatabase.org/cgi-bin/go.cgi?query=GO:0060412&auto_wild_cards=yes&view=query&action=query&search_constraint=terms"	GO:0060412_ventricular_septum_morphogenesis) 4 0
=HYPERLINK("http://www.godatabase.org/cgi-bin/go.cgi?query=GO:0060459&auto_wild_cards=yes&view=query&action=query&search_constraint=terms"	GO:0060459_left_lung_development) 4 0
=HYPERLINK("http://www.godatabase.org/cgi-bin/go.cgi?query=GO:0060528&auto_wild_cards=yes&view=query&action=query&search_constraint=terms"	GO:0060528_secretory_columnal_luminar_epithelial_cell_differentiation_involved_in_prostate_glandular_acinus_development) 4 0
=HYPERLINK("http://www.godatabase.org/cgi-bin/go.cgi?query=GO:0060561&auto_wild_cards=yes&view=query&action=query&search_constraint=terms"	GO:0060561_apoptosis_involved_in_morphogenesis) 4 0
=HYPERLINK("http://www.godatabase.org/cgi-bin/go.cgi?query=GO:0060592&auto_wild_cards=yes&view=query&action=query&search_constraint=terms"	GO:0060592_mammary_gland_formation) 4 0
=HYPERLINK("http://www.godatabase.org/cgi-bin/go.cgi?query=GO:0060644&auto_wild_cards=yes&view=query&action=query&search_constraint=terms"	GO:0060644_mammary_gland_epithelial_cell_differentiation) 4 0
=HYPERLINK("http://www.godatabase.org/cgi-bin/go.cgi?query=GO:0060666&auto_wild_cards=yes&view=query&action=query&search_constraint=terms"	GO:0060666_dichotomous_subdivision_of_terminal_units_involved_in_salivary_gland_branching) 4 0
=HYPERLINK("http://www.godatabase.org/cgi-bin/go.cgi?query=GO:0060737&auto_wild_cards=yes&view=query&action=query&search_constraint=terms"	GO:0060737_prostate_gland_morphogenetic_growth) 4 0
=HYPERLINK("http://www.godatabase.org/cgi-bin/go.cgi?query=GO:0060743&auto_wild_cards=yes&view=query&action=query&search_constraint=terms"	GO:0060743_epithelial_cell_maturation_involved_in_prostate_gland_development) 4 0
=HYPERLINK("http://www.godatabase.org/cgi-bin/go.cgi?query=GO:0060751&auto_wild_cards=yes&view=query&action=query&search_constraint=terms"	GO:0060751_mammary_gland_duct_branch_elongation) 4 0
=HYPERLINK("http://www.godatabase.org/cgi-bin/go.cgi?query=GO:0060900&auto_wild_cards=yes&view=query&action=query&search_constraint=terms"	GO:0060900_embryonic_camera-type_eye_formation) 4 0
=HYPERLINK("http://www.godatabase.org/cgi-bin/go.cgi?query=GO:0070059&auto_wild_cards=yes&view=query&action=query&search_constraint=terms"	GO:0070059_apoptosis_in_response_to_endoplasmic_reticulum_stress) 4 0
=HYPERLINK("http://www.godatabase.org/cgi-bin/go.cgi?query=GO:0070254&auto_wild_cards=yes&view=query&action=query&search_constraint=terms"	GO:0070254_mucus_secretion) 4 0
=HYPERLINK("http://www.godatabase.org/cgi-bin/go.cgi?query=GO:0070255&auto_wild_cards=yes&view=query&action=query&search_constraint=terms"	GO:0070255_regulation_of_mucus_secretion) 4 0
=HYPERLINK("http://www.godatabase.org/cgi-bin/go.cgi?query=GO:0070301&auto_wild_cards=yes&view=query&action=query&search_constraint=terms"	GO:0070301_cellular_response_to_hydrogen_peroxide) 4 0
=HYPERLINK("http://www.godatabase.org/cgi-bin/go.cgi?query=GO:0070585&auto_wild_cards=yes&view=query&action=query&search_constraint=terms"	GO:0070585_protein_localization_in_mitochondrion) 4 0
=HYPERLINK("http://www.godatabase.org/cgi-bin/go.cgi?query=GO:0007369&auto_wild_cards=yes&view=query&action=query&search_constraint=terms"	GO:0007369_gastrulation) 63 0 0.000000 -0.000000 1214 1248.468610 1321.41 1394.351390 1.088476
=HYPERLINK("http://www.godatabase.org/cgi-bin/go.cgi?query=GO:0051186&auto_wild_cards=yes&view=query&action=query&search_constraint=terms"	GO:0051186_cofactor_metabolic_process) 63 0 0.000000 -0.000000 1214 1248.468610 1321.41 1394.351390 1.088476
=HYPERLINK("http://www.godatabase.org/cgi-bin/go.cgi?query=GO:0070662&auto_wild_cards=yes&view=query&action=query&search_constraint=terms"	GO:0070662_mast_cell_proliferation) 63 0 0.000000 -0.000000 1214 1248.468610 1321.41 1394.351390 1.088476
=HYPERLINK("http://www.godatabase.org/cgi-bin/go.cgi?query=GO:0070666&auto_wild_cards=yes&view=query&action=query&search_constraint=terms"	GO:0070666_regulation_of_mast_cell_proliferation) 63 0 0.000000 -0.000000 1214 1248.468610 1321.41 1394.351390 1.088476
=HYPERLINK("http://www.godatabase.org/cgi-bin/go.cgi?query=GO:0006091&auto_wild_cards=yes&view=query&action=query&search_constraint=terms"	GO:0006091_generation_of_precursor_metabolites_and_energy) 54 0 0.000000 -0.000000 1218 1253.980896 1326.58 1399.179104 1.089146
=HYPERLINK("http://www.godatabase.org/cgi-bin/go.cgi?query=GO:0006412&auto_wild_cards=yes&view=query&action=query&search_constraint=terms"	GO:0006412_translation) 54 0 0.000000 -0.000000 1218 1253.980896 1326.58 1399.179104 1.089146
=HYPERLINK("http://www.godatabase.org/cgi-bin/go.cgi?query=GO:0007265&auto_wild_cards=yes&view=query&action=query&search_constraint=terms"	GO:0007265_Ras_protein_signal_transduction) 54 0 0.000000 -0.000000 1218 1253.980896 1326.58 1399.179104 1.089146
=HYPERLINK("http://www.godatabase.org/cgi-bin/go.cgi?query=GO:0009566&auto_wild_cards=yes&view=query&action=query&search_constraint=terms"	GO:0009566_fertilization) 54 0 0.000000 -0.000000 1218 1253.980896 1326.58 1399.179104 1.089146
=HYPERLINK("http://www.godatabase.org/cgi-bin/go.cgi?query=GO:0030003&auto_wild_cards=yes&view=query&action=query&search_constraint=terms"	GO:0030003_cellular_cation_homeostasis) 90 0 0.000000 -0.000000 1220 1258.693030 1330.65 1402.606970 1.090697
=HYPERLINK("http://www.godatabase.org/cgi-bin/go.cgi?query=GO:0035264&auto_wild_cards=yes&view=query&action=query&search_constraint=terms"	GO:0035264_multicellular_organism_growth) 90 0 0.000000 -0.000000 1220 1258.693030 1330.65 1402.606970 1.090697
=HYPERLINK("http://www.godatabase.org/cgi-bin/go.cgi?query=GO:0050863&auto_wild_cards=yes&view=query&action=query&search_constraint=terms"	GO:0050863_regulation_of_T_cell_activation) 88 0 0.000000 -0.000000 1221 1260.339311 1331.87 1403.400689 1.090803
=HYPERLINK("http://www.godatabase.org/cgi-bin/go.cgi?query=GO:0000209&auto_wild_cards=yes&view=query&action=query&search_constraint=terms"	GO:0000209_protein_polyubiquitination) 10 0 0.000000 -0.000000 1340 1374.912679 1443.83 1512.747321 1.077485
=HYPERLINK("http://www.godatabase.org/cgi-bin/go.cgi?query=GO:0000724&auto_wild_cards=yes&view=query&action=query&search_constraint=terms"	GO:0000724_double-strand_break_repair_via_homologous_recombination) 10 0 0.000000 -0.000000 1340 1374.912679 1443.83 1512.747321 1.077485
=HYPERLINK("http://www.godatabase.org/cgi-bin/go.cgi?query=GO:0000725&auto_wild_cards=yes&view=query&action=query&search_constraint=terms"	GO:0000725_recombinational_repair) 10 0 0.000000 -0.000000 1340 1374.912679 1443.83 1512.747321 1.077485
=HYPERLINK("http://www.godatabase.org/cgi-bin/go.cgi?query=GO:0001578&auto_wild_cards=yes&view=query&action=query&search_constraint=terms"	GO:0001578_microtubule_bundle_formation) 10 0 0.000000 -0.000000 1340 1374.912679 1443.83 1512.747321 1.077485
=HYPERLINK("http://www.godatabase.org/cgi-bin/go.cgi?query=GO:0001659&auto_wild_cards=yes&view=query&action=query&search_constraint=terms"	GO:0001659_temperature_homeostasis) 10 0 0.000000 -0.000000 1340 1374.912679 1443.83 1512.747321 1.077485
=HYPERLINK("http://www.godatabase.org/cgi-bin/go.cgi?query=GO:0001773&auto_wild_cards=yes&view=query&action=query&search_constraint=terms"	GO:0001773_myeloid_dendritic_cell_activation) 10 0 0.000000 -0.000000 1340 1374.912679 1443.83 1512.747321 1.077485
=HYPERLINK("http://www.godatabase.org/cgi-bin/go.cgi?query=GO:0001832&auto_wild_cards=yes&view=query&action=query&search_constraint=terms"	GO:0001832_blastocyst_growth) 10 0 0.000000 -0.000000 1340 1374.912679 1443.83 1512.747321 1.077485
=HYPERLINK("http://www.godatabase.org/cgi-bin/go.cgi?query=GO:0001914&auto_wild_cards=yes&view=query&action=query&search_constraint=terms"	GO:0001914_regulation_of_T_cell_mediated_cytotoxicity) 10 0 0.000000 -0.000000 1340 1374.912679 1443.83 1512.747321 1.077485
=HYPERLINK("http://www.godatabase.org/cgi-bin/go.cgi?query=GO:0001990&auto_wild_cards=yes&view=query&action=query&search_constraint=terms"	GO:0001990_regulation_of_systemic_arterial_blood_pressure_by_hormone) 10 0 0.000000 -0.000000 1340 1374.912679 1443.83 1512.747321 1.077485
=HYPERLINK("http://www.godatabase.org/cgi-bin/go.cgi?query=GO:0002070&auto_wild_cards=yes&view=query&action=query&search_constraint=terms"	GO:0002070_epithelial_cell_maturation) 10 0 0.000000 -0.000000 1340 1374.912679 1443.83 1512.747321 1.077485
=HYPERLINK("http://www.godatabase.org/cgi-bin/go.cgi?query=GO:0002673&auto_wild_cards=yes&view=query&action=query&search_constraint=terms"	GO:0002673_regulation_of_acute_inflammatory_response) 10 0 0.000000 -0.000000 1340 1374.912679 1443.83 1512.747321 1.077485
=HYPERLINK("http://www.godatabase.org/cgi-bin/go.cgi?query=GO:0002711&auto_wild_cards=yes&view=query&action=query&search_constraint=terms"	GO:0002711_positive_regulation_of_T_cell_mediated_immunity) 10 0 0.000000 -0.000000 1340 1374.912679 1443.83 1512.747321 1.077485
=HYPERLINK("http://www.godatabase.org/cgi-bin/go.cgi?query=GO:0002762&auto_wild_cards=yes&view=query&action=query&search_constraint=terms"	GO:0002762_negative_regulation_of_myeloid_leukocyte_differentiation) 10 0 0.000000 -0.000000 1340 1374.912679 1443.83 1512.747321 1.077485
=HYPERLINK("http://www.godatabase.org/cgi-bin/go.cgi?query=GO:0006081&auto_wild_cards=yes&view=query&action=query&search_constraint=terms"	GO:0006081_cellular_aldehyde_metabolic_process) 10 0 0.000000 -0.000000 1340 1374.912679 1443.83 1512.747321 1.077485
=HYPERLINK("http://www.godatabase.org/cgi-bin/go.cgi?query=GO:0006109&auto_wild_cards=yes&view=query&action=query&search_constraint=terms"	GO:0006109_regulation_of_carbohydrate_metabolic_process) 10 0 0.000000 -0.000000 1340 1374.912679 1443.83 1512.747321 1.077485
=HYPERLINK("http://www.godatabase.org/cgi-bin/go.cgi?query=GO:0006289&auto_wild_cards=yes&view=query&action=query&search_constraint=terms"	GO:0006289_nucleotide-excision_repair) 10 0 0.000000 -0.000000 1340 1374.912679 1443.83 1512.747321 1.077485
=HYPERLINK("http://www.godatabase.org/cgi-bin/go.cgi?query=GO:0006342&auto_wild_cards=yes&view=query&action=query&search_constraint=terms"	GO:0006342_chromatin_silencing) 10 0 0.000000 -0.000000 1340 1374.912679 1443.83 1512.747321 1.077485
=HYPERLINK("http://www.godatabase.org/cgi-bin/go.cgi?query=GO:0006405&auto_wild_cards=yes&view=query&action=query&search_constraint=terms"	GO:0006405_RNA_export_from_nucleus) 10 0 0.000000 -0.000000 1340 1374.912679 1443.83 1512.747321 1.077485
=HYPERLINK("http://www.godatabase.org/cgi-bin/go.cgi?query=GO:0006801&auto_wild_cards=yes&view=query&action=query&search_constraint=terms"	GO:0006801_superoxide_metabolic_process) 10 0 0.000000 -0.000000 1340 1374.912679 1443.83 1512.747321 1.077485
=HYPERLINK("http://www.godatabase.org/cgi-bin/go.cgi?query=GO:0006805&auto_wild_cards=yes&view=query&action=query&search_constraint=terms"	GO:0006805_xenobiotic_metabolic_process) 10 0 0.000000 -0.000000 1340 1374.912679 1443.83 1512.747321 1.077485
=HYPERLINK("http://www.godatabase.org/cgi-bin/go.cgi?query=GO:0006826&auto_wild_cards=yes&view=query&action=query&search_constraint=terms"	GO:0006826_iron_ion_transport) 10 0 0.000000 -0.000000 1340 1374.912679 1443.83 1512.747321 1.077485
=HYPERLINK("http://www.godatabase.org/cgi-bin/go.cgi?query=GO:0006921&auto_wild_cards=yes&view=query&action=query&search_constraint=terms"	GO:0006921_cell_structure_disassembly_during_apoptosis) 10 0 0.000000 -0.000000 1340 1374.912679 1443.83 1512.747321 1.077485
=HYPERLINK("http://www.godatabase.org/cgi-bin/go.cgi?query=GO:0006968&auto_wild_cards=yes&view=query&action=query&search_constraint=terms"	GO:0006968_cellular_defense_response) 10 0 0.000000 -0.000000 1340 1374.912679 1443.83 1512.747321 1.077485
=HYPERLINK("http://www.godatabase.org/cgi-bin/go.cgi?query=GO:0007006&auto_wild_cards=yes&view=query&action=query&search_constraint=terms"	GO:0007006_mitochondrial_membrane_organization) 10 0 0.000000 -0.000000 1340 1374.912679 1443.83 1512.747321 1.077485
=HYPERLINK("http://www.godatabase.org/cgi-bin/go.cgi?query=GO:0007044&auto_wild_cards=yes&view=query&action=query&search_constraint=terms"	GO:0007044_cell-substrate_junction_assembly) 10 0 0.000000 -0.000000 1340 1374.912679 1443.83 1512.747321 1.077485
=HYPERLINK("http://www.godatabase.org/cgi-bin/go.cgi?query=GO:0007093&auto_wild_cards=yes&view=query&action=query&search_constraint=terms"	GO:0007093_mitotic_cell_cycle_checkpoint) 10 0 0.000000 -0.000000 1340 1374.912679 1443.83 1512.747321 1.077485
=HYPERLINK("http://www.godatabase.org/cgi-bin/go.cgi?query=GO:0007172&auto_wild_cards=yes&view=query&action=query&search_constraint=terms"	GO:0007172_signal_complex_assembly) 10 0 0.000000 -0.000000 1340 1374.912679 1443.83 1512.747321 1.077485
=HYPERLINK("http://www.godatabase.org/cgi-bin/go.cgi?query=GO:0007194&auto_wild_cards=yes&view=query&action=query&search_constraint=terms"	GO:0007194_negative_regulation_of_adenylate_cyclase_activity) 10 0 0.000000 -0.000000 1340 1374.912679 1443.83 1512.747321 1.077485
=HYPERLINK("http://www.godatabase.org/cgi-bin/go.cgi?query=GO:0008206&auto_wild_cards=yes&view=query&action=query&search_constraint=terms"	GO:0008206_bile_acid_metabolic_process) 10 0 0.000000 -0.000000 1340 1374.912679 1443.83 1512.747321 1.077485
=HYPERLINK("http://www.godatabase.org/cgi-bin/go.cgi?query=GO:0008211&auto_wild_cards=yes&view=query&action=query&search_constraint=terms"	GO:0008211_glucocorticoid_metabolic_process) 10 0 0.000000 -0.000000 1340 1374.912679 1443.83 1512.747321 1.077485
=HYPERLINK("http://www.godatabase.org/cgi-bin/go.cgi?query=GO:0009066&auto_wild_cards=yes&view=query&action=query&search_constraint=terms"	GO:0009066_aspartate_family_amino_acid_metabolic_process) 10 0 0.000000 -0.000000 1340 1374.912679 1443.83 1512.747321 1.077485
=HYPERLINK("http://www.godatabase.org/cgi-bin/go.cgi?query=GO:0009110&auto_wild_cards=yes&view=query&action=query&search_constraint=terms"	GO:0009110_vitamin_biosynthetic_process) 10 0 0.000000 -0.000000 1340 1374.912679 1443.83 1512.747321 1.077485
=HYPERLINK("http://www.godatabase.org/cgi-bin/go.cgi?query=GO:0009620&auto_wild_cards=yes&view=query&action=query&search_constraint=terms"	GO:0009620_response_to_fungus) 10 0 0.000000 -0.000000 1340 1374.912679 1443.83 1512.747321 1.077485
=HYPERLINK("http://www.godatabase.org/cgi-bin/go.cgi?query=GO:0009743&auto_wild_cards=yes&view=query&action=query&search_constraint=terms"	GO:0009743_response_to_carbohydrate_stimulus) 10 0 0.000000 -0.000000 1340 1374.912679 1443.83 1512.747321 1.077485
=HYPERLINK("http://www.godatabase.org/cgi-bin/go.cgi?query=GO:0009948&auto_wild_cards=yes&view=query&action=query&search_constraint=terms"	GO:0009948_anterior_posterior_axis_specification) 10 0 0.000000 -0.000000 1340 1374.912679 1443.83 1512.747321 1.077485
=HYPERLINK("http://www.godatabase.org/cgi-bin/go.cgi?query=GO:0010827&auto_wild_cards=yes&view=query&action=query&search_constraint=terms"	GO:0010827_regulation_of_glucose_transport) 10 0 0.000000 -0.000000 1340 1374.912679 1443.83 1512.747321 1.077485
=HYPERLINK("http://www.godatabase.org/cgi-bin/go.cgi?query=GO:0015718&auto_wild_cards=yes&view=query&action=query&search_constraint=terms"	GO:0015718_monocarboxylic_acid_transport) 10 0 0.000000 -0.000000 1340 1374.912679 1443.83 1512.747321 1.077485
=HYPERLINK("http://www.godatabase.org/cgi-bin/go.cgi?query=GO:0016197&auto_wild_cards=yes&view=query&action=query&search_constraint=terms"	GO:0016197_endosome_transport) 10 0 0.000000 -0.000000 1340 1374.912679 1443.83 1512.747321 1.077485
=HYPERLINK("http://www.godatabase.org/cgi-bin/go.cgi?query=GO:0016486&auto_wild_cards=yes&view=query&action=query&search_constraint=terms"	GO:0016486_peptide_hormone_processing) 10 0 0.000000 -0.000000 1340 1374.912679 1443.83 1512.747321 1.077485
=HYPERLINK("http://www.godatabase.org/cgi-bin/go.cgi?query=GO:0017156&auto_wild_cards=yes&view=query&action=query&search_constraint=terms"	GO:0017156_calcium_ion-dependent_exocytosis) 10 0 0.000000 -0.000000 1340 1374.912679 1443.83 1512.747321 1.077485
=HYPERLINK("http://www.godatabase.org/cgi-bin/go.cgi?query=GO:0018149&auto_wild_cards=yes&view=query&action=query&search_constraint=terms"	GO:0018149_peptide_cross-linking) 10 0 0.000000 -0.000000 1340 1374.912679 1443.83 1512.747321 1.077485
=HYPERLINK("http://www.godatabase.org/cgi-bin/go.cgi?query=GO:0019321&auto_wild_cards=yes&view=query&action=query&search_constraint=terms"	GO:0019321_pentose_metabolic_process) 10 0 0.000000 -0.000000 1340 1374.912679 1443.83 1512.747321 1.077485
=HYPERLINK("http://www.godatabase.org/cgi-bin/go.cgi?query=GO:0021534&auto_wild_cards=yes&view=query&action=query&search_constraint=terms"	GO:0021534_cell_proliferation_in_hindbrain) 10 0 0.000000 -0.000000 1340 1374.912679 1443.83 1512.747321 1.077485
=HYPERLINK("http://www.godatabase.org/cgi-bin/go.cgi?query=GO:0021871&auto_wild_cards=yes&view=query&action=query&search_constraint=terms"	GO:0021871_forebrain_regionalization) 10 0 0.000000 -0.000000 1340 1374.912679 1443.83 1512.747321 1.077485
=HYPERLINK("http://www.godatabase.org/cgi-bin/go.cgi?query=GO:0021895&auto_wild_cards=yes&view=query&action=query&search_constraint=terms"	GO:0021895_cerebral_cortex_neuron_differentiation) 10 0 0.000000 -0.000000 1340 1374.912679 1443.83 1512.747321 1.077485
=HYPERLINK("http://www.godatabase.org/cgi-bin/go.cgi?query=GO:0021924&auto_wild_cards=yes&view=query&action=query&search_constraint=terms"	GO:0021924_cell_proliferation_in_the_external_granule_layer) 10 0 0.000000 -0.000000 1340 1374.912679 1443.83 1512.747321 1.077485
=HYPERLINK("http://www.godatabase.org/cgi-bin/go.cgi?query=GO:0021930&auto_wild_cards=yes&view=query&action=query&search_constraint=terms"	GO:0021930_granule_cell_precursor_proliferation) 10 0 0.000000 -0.000000 1340 1374.912679 1443.83 1512.747321 1.077485
=HYPERLINK("http://www.godatabase.org/cgi-bin/go.cgi?query=GO:0021952&auto_wild_cards=yes&view=query&action=query&search_constraint=terms"	GO:0021952_central_nervous_system_projection_neuron_axonogenesis) 10 0 0.000000 -0.000000 1340 1374.912679 1443.83 1512.747321 1.077485
=HYPERLINK("http://www.godatabase.org/cgi-bin/go.cgi?query=GO:0022900&auto_wild_cards=yes&view=query&action=query&search_constraint=terms"	GO:0022900_electron_transport_chain) 10 0 0.000000 -0.000000 1340 1374.912679 1443.83 1512.747321 1.077485
=HYPERLINK("http://www.godatabase.org/cgi-bin/go.cgi?query=GO:0022904&auto_wild_cards=yes&view=query&action=query&search_constraint=terms"	GO:0022904_respiratory_electron_transport_chain) 10 0 0.000000 -0.000000 1340 1374.912679 1443.83 1512.747321 1.077485
=HYPERLINK("http://www.godatabase.org/cgi-bin/go.cgi?query=GO:0030168&auto_wild_cards=yes&view=query&action=query&search_constraint=terms"	GO:0030168_platelet_activation) 10 0 0.000000 -0.000000 1340 1374.912679 1443.83 1512.747321 1.077485
=HYPERLINK("http://www.godatabase.org/cgi-bin/go.cgi?query=GO:0030833&auto_wild_cards=yes&view=query&action=query&search_constraint=terms"	GO:0030833_regulation_of_actin_filament_polymerization) 10 0 0.000000 -0.000000 1340 1374.912679 1443.83 1512.747321 1.077485
=HYPERLINK("http://www.godatabase.org/cgi-bin/go.cgi?query=GO:0031018&auto_wild_cards=yes&view=query&action=query&search_constraint=terms"	GO:0031018_endocrine_pancreas_development) 10 0 0.000000 -0.000000 1340 1374.912679 1443.83 1512.747321 1.077485
[truncated: 4,077 more rows]
