# Supplementary material for: RedundancyMiner: De-replication of redundant GO categories in microarray and proteomics analysis
Source: BMC Bioinformatics. 2011 Feb 10;12:52. doi: 10.1186/1471-2105-12-52 (PMC3223614; doi:10.1186/1471-2105-12-52)
Supplement: Additional file 8 — Retinal development HTGM download. compressed package of the results of running HTGM on the retinal development genes list. [file 1471-2105-12-52-S8.ZIP › SCENARIO_2_MODIFIED/total.txt.total.txt.dir/Exp1_BestClusterMap_LEIGS_KM_24.csv.join.17.txt.dir/Exp1_BestClusterMap_LEIGS_KM_24.csv.join.17.txt.change]

GO:0042542_response_to_hydrogen_peroxide	11	2	44.066986	-3.061606	1	-0.843422	0.77	2.383422	0.770000
GO:0042743_hydrogen_peroxide_metabolic_process	12	2	40.394737	-2.983494	2	-0.850767	0.88	2.610767	0.440000
GO:0007566_embryo_implantation	13	2	37.287449	-2.912012	3	-0.823994	1.01	2.843994	0.336667
GO:0000302_response_to_reactive_oxygen_species	16	2	30.296053	-2.728132	4	-1.028771	1.43	3.888771	0.357500
GO:0045103_intermediate_filament-based_process	18	2	26.929825	-2.624758	5	-0.952282	1.81	4.572282	0.362000
GO:0034962_cellular_biopolymer_catabolic_process	68	3	10.692724	-2.598649	6	-0.957765	1.86	4.677765	0.310000
GO:0030518_steroid_hormone_receptor_signaling_pathway	19	2	25.512465	-2.577522	7	-0.925899	1.91	4.745899	0.272857
GO:0044265_cellular_macromolecule_catabolic_process	75	3	9.694737	-2.477094	8	-0.862930	2.27	5.402930	0.283750
GO:0032239_regulation_of_nucleobase__nucleoside__nucleotide_and_nucleic_acid_transport	1	1									
GO:0032287_myelin_maintenance_in_the_peripheral_nervous_system	1	1									
GO:0043217_myelin_maintenance	1	1									
GO:0046416_D-amino_acid_metabolic_process	1	1									
GO:0046437_D-amino_acid_biosynthetic_process	1	1									
GO:0046831_regulation_of_RNA_export_from_nucleus	1	1									
GO:0070178_D-serine_metabolic_process	1	1									
GO:0070179_D-serine_biosynthetic_process	1	1									
GO:0006800_oxygen_and_reactive_oxygen_species_metabolic_process	26	2	18.643725	-2.306107	9	-0.736558	3.4	7.536558	0.377778
GO:0030522_intracellular_receptor-mediated_signaling_pathway	30	2	16.157895	-2.183767	10	-0.811268	4.46	9.731268	0.446000
GO:0006937_regulation_of_muscle_contraction	32	2	15.148026	-2.128906	11	-0.801405	5.17	11.141405	0.470000
GO:0007565_female_pregnancy	33	2	14.688995	-2.102820	12	-0.821628	5.36	11.541628	0.446667
GO:0006563_L-serine_metabolic_process	2	1									
GO:0009070_serine_family_amino_acid_biosynthetic_process	2	1									
GO:0019322_pentose_biosynthetic_process	2	1									
GO:0031958_corticosteroid_receptor_signaling_pathway	2	1									
GO:0033147_negative_regulation_of_estrogen_receptor_signaling_pathway	2	1									
GO:0042921_glucocorticoid_receptor_signaling_pathway	2	1									
GO:0060430_lung_saccule_development	2	1									
GO:0016051_carbohydrate_biosynthetic_process	35	2	13.849624	-2.053068	13	-0.928419	5.85	12.628419	0.450000
GO:0016053_organic_acid_biosynthetic_process	38	2	12.756233	-1.983825	15	-0.860240	6.58	14.020240	0.438667
GO:0046394_carboxylic_acid_biosynthetic_process	38	2	12.756233	-1.983825	15	-0.860240	6.58	14.020240	0.438667
GO:0016071_mRNA_metabolic_process	40	2	12.118421	-1.940815	16	-0.731243	7.12	14.971243	0.445000
GO:0006979_response_to_oxidative_stress	41	2	11.822850	-1.920160	17	-0.653341	7.45	15.553341	0.438235
GO:0000303_response_to_superoxide	3	1									
GO:0001516_prostaglandin_biosynthetic_process	3	1									
GO:0001895_retina_homeostasis	3	1									
GO:0033600_negative_regulation_of_mammary_gland_epithelial_cell_proliferation	3	1									
GO:0046457_prostanoid_biosynthetic_process	3	1									
GO:0051583_dopamine_uptake	3	1									
GO:0051934_catecholamine_uptake_during_transmission_of_nerve_impulse	3	1									
GO:0043285_biopolymer_catabolic_process	129	3	5.636475	-1.824276	18	-0.591514	9.04	18.671514	0.502222
GO:0000305_response_to_oxygen_radical	4	1									
GO:0001835_blastocyst_hatching	4	1									
GO:0005978_glycogen_biosynthetic_process	4	1									
GO:0009250_glucan_biosynthetic_process	4	1									
GO:0022011_myelination_in_the_peripheral_nervous_system	4	1									
GO:0032292_ensheathment_of_axons_in_the_peripheral_nervous_system	4	1									
GO:0033599_regulation_of_mammary_gland_epithelial_cell_proliferation	4	1									
GO:0035188_hatching	4	1									
GO:0060087_relaxation_of_vascular_smooth_muscle	4	1									
GO:0003015_heart_process	49	2	9.892589	-1.772076	21	-0.398657	9.89	20.178657	0.470952
GO:0046660_female_sex_differentiation	49	2	9.892589	-1.772076	21	-0.398657	9.89	20.178657	0.470952
GO:0060047_heart_contraction	49	2	9.892589	-1.772076	21	-0.398657	9.89	20.178657	0.470952
GO:0009057_macromolecule_catabolic_process	137	3	5.307338	-1.754341	22	-0.359554	10.16	20.679554	0.461818
GO:0006412_translation	54	2	8.976608	-1.692156	23	-0.038534	11.37	22.778534	0.494348
GO:0000288_nuclear-transcribed_mRNA_catabolic_process__deadenylation-dependent_decay	5	1	48.473684	-1.688903	42	3.374041	17.47	31.565959	0.415952
GO:0000956_nuclear-transcribed_mRNA_catabolic_process	5	1	48.473684	-1.688903	42	3.374041	17.47	31.565959	0.415952
GO:0006268_DNA_unwinding_during_replication	5	1	48.473684	-1.688903	42	3.374041	17.47	31.565959	0.415952
GO:0006378_mRNA_polyadenylation	5	1	48.473684	-1.688903	42	3.374041	17.47	31.565959	0.415952
GO:0006636_unsaturated_fatty_acid_biosynthetic_process	5	1	48.473684	-1.688903	42	3.374041	17.47	31.565959	0.415952
GO:0014044_Schwann_cell_development	5	1	48.473684	-1.688903	42	3.374041	17.47	31.565959	0.415952
GO:0019430_removal_of_superoxide_radicals	5	1	48.473684	-1.688903	42	3.374041	17.47	31.565959	0.415952
GO:0032508_DNA_duplex_unwinding	5	1	48.473684	-1.688903	42	3.374041	17.47	31.565959	0.415952
GO:0033144_negative_regulation_of_steroid_hormone_receptor_signaling_pathway	5	1	48.473684	-1.688903	42	3.374041	17.47	31.565959	0.415952
GO:0033146_regulation_of_estrogen_receptor_signaling_pathway	5	1	48.473684	-1.688903	42	3.374041	17.47	31.565959	0.415952
GO:0033692_cellular_polysaccharide_biosynthetic_process	5	1	48.473684	-1.688903	42	3.374041	17.47	31.565959	0.415952
GO:0042554_superoxide_anion_generation	5	1	48.473684	-1.688903	42	3.374041	17.47	31.565959	0.415952
GO:0042695_thelarche	5	1	48.473684	-1.688903	42	3.374041	17.47	31.565959	0.415952
GO:0043631_RNA_polyadenylation	5	1	48.473684	-1.688903	42	3.374041	17.47	31.565959	0.415952
GO:0046456_icosanoid_biosynthetic_process	5	1	48.473684	-1.688903	42	3.374041	17.47	31.565959	0.415952
GO:0050665_hydrogen_peroxide_biosynthetic_process	5	1	48.473684	-1.688903	42	3.374041	17.47	31.565959	0.415952
GO:0051289_protein_homotetramerization	5	1	48.473684	-1.688903	42	3.374041	17.47	31.565959	0.415952
GO:0060744_mammary_gland_branching_involved_in_thelarche	5	1	48.473684	-1.688903	42	3.374041	17.47	31.565959	0.415952
GO:0060762_regulation_of_branching_involved_in_mammary_gland_duct_morphogenesis	5	1	48.473684	-1.688903	42	3.374041	17.47	31.565959	0.415952
GO:0050678_regulation_of_epithelial_cell_proliferation	56	2	8.656015	-1.662399	43	3.518455	18.17	32.821545	0.422558
GO:0006402_mRNA_catabolic_process	6	1	40.394737	-1.610569	49	6.569289	23.9	41.230711	0.487755
GO:0006692_prostanoid_metabolic_process	6	1	40.394737	-1.610569	49	6.569289	23.9	41.230711	0.487755
GO:0006693_prostaglandin_metabolic_process	6	1	40.394737	-1.610569	49	6.569289	23.9	41.230711	0.487755
GO:0009069_serine_family_amino_acid_metabolic_process	6	1	40.394737	-1.610569	49	6.569289	23.9	41.230711	0.487755
GO:0032392_DNA_geometric_change	6	1	40.394737	-1.610569	49	6.569289	23.9	41.230711	0.487755
GO:0045822_negative_regulation_of_heart_contraction	6	1	40.394737	-1.610569	49	6.569289	23.9	41.230711	0.487755
GO:0001504_neurotransmitter_uptake	7	1	34.624060	-1.544470	58	9.849430	30.53	51.210570	0.526379
GO:0002093_auditory_receptor_cell_morphogenesis	7	1	34.624060	-1.544470	58	9.849430	30.53	51.210570	0.526379
GO:0006401_RNA_catabolic_process	7	1	34.624060	-1.544470	58	9.849430	30.53	51.210570	0.526379
GO:0030520_estrogen_receptor_signaling_pathway	7	1	34.624060	-1.544470	58	9.849430	30.53	51.210570	0.526379
GO:0031124_mRNA_3'-end_processing	7	1	34.624060	-1.544470	58	9.849430	30.53	51.210570	0.526379
GO:0045986_negative_regulation_of_smooth_muscle_contraction	7	1	34.624060	-1.544470	58	9.849430	30.53	51.210570	0.526379
GO:0046543_development_of_secondary_female_sexual_characteristics	7	1	34.624060	-1.544470	58	9.849430	30.53	51.210570	0.526379
GO:0060088_auditory_receptor_cell_stereocilium_organization	7	1	34.624060	-1.544470	58	9.849430	30.53	51.210570	0.526379
GO:0060117_auditory_receptor_cell_development	7	1	34.624060	-1.544470	58	9.849430	30.53	51.210570	0.526379
GO:0009058_biosynthetic_process	1175	9	1.856439	-1.490495	59	10.089298	31.89	53.690702	0.540508
GO:0044248_cellular_catabolic_process	173	3	4.202921	-1.489087	60	10.153835	31.99	53.826165	0.533167
GO:0007009_plasma_membrane_organization	8	1	30.296053	-1.487326	63	13.112874	36.34	59.567126	0.576825
GO:0031123_RNA_3'-end_processing	8	1	30.296053	-1.487326	63	13.112874	36.34	59.567126	0.576825
GO:0045932_negative_regulation_of_muscle_contraction	8	1	30.296053	-1.487326	63	13.112874	36.34	59.567126	0.576825
GO:0006873_cellular_ion_homeostasis	176	3	4.131280	-1.469949	64	13.453106	36.98	60.506894	0.577812
GO:0050673_epithelial_cell_proliferation	72	2	6.732456	-1.459324	65	13.750005	37.59	61.429995	0.578308
GO:0006936_muscle_contraction	73	2	6.640231	-1.448319	66	13.966002	37.91	61.853998	0.574394
GO:0055082_cellular_chemical_homeostasis	181	3	4.017156	-1.438896	67	14.184962	38.16	62.135038	0.569552
GO:0006309_DNA_fragmentation_involved_in_apoptosis	9	1	26.929825	-1.437020	75	17.164499	42.85	68.535501	0.571333
GO:0014037_Schwann_cell_differentiation	9	1	26.929825	-1.437020	75	17.164499	42.85	68.535501	0.571333
GO:0033143_regulation_of_steroid_hormone_receptor_signaling_pathway	9	1	26.929825	-1.437020	75	17.164499	42.85	68.535501	0.571333
GO:0045136_development_of_secondary_sexual_characteristics	9	1	26.929825	-1.437020	75	17.164499	42.85	68.535501	0.571333
GO:0060052_neurofilament_cytoskeleton_organization	9	1	26.929825	-1.437020	75	17.164499	42.85	68.535501	0.571333
GO:0060081_membrane_hyperpolarization	9	1	26.929825	-1.437020	75	17.164499	42.85	68.535501	0.571333
GO:0060119_inner_ear_receptor_cell_development	9	1	26.929825	-1.437020	75	17.164499	42.85	68.535501	0.571333
GO:0060122_inner_ear_receptor_stereocilium_organization	9	1	26.929825	-1.437020	75	17.164499	42.85	68.535501	0.571333
GO:0003012_muscle_system_process	76	2	6.378116	-1.416274	76	17.411545	43.3	69.188455	0.569737
GO:0051241_negative_regulation_of_multicellular_organismal_process	77	2	6.295284	-1.405903	77	17.620130	43.5	69.379870	0.564935
GO:0006405_RNA_export_from_nucleus	10	1	24.236842	-1.392109	86	20.562263	49.21	77.857737	0.572209
GO:0006801_superoxide_metabolic_process	10	1	24.236842	-1.392109	86	20.562263	49.21	77.857737	0.572209
GO:0006921_cell_structure_disassembly_during_apoptosis	10	1	24.236842	-1.392109	86	20.562263	49.21	77.857737	0.572209
GO:0019321_pentose_metabolic_process	10	1	24.236842	-1.392109	86	20.562263	49.21	77.857737	0.572209
GO:0034637_cellular_carbohydrate_biosynthetic_process	10	1	24.236842	-1.392109	86	20.562263	49.21	77.857737	0.572209
GO:0050657_nucleic_acid_transport	10	1	24.236842	-1.392109	86	20.562263	49.21	77.857737	0.572209
GO:0050658_RNA_transport	10	1	24.236842	-1.392109	86	20.562263	49.21	77.857737	0.572209
GO:0051236_establishment_of_RNA_localization	10	1	24.236842	-1.392109	86	20.562263	49.21	77.857737	0.572209
GO:0051262_protein_tetramerization	10	1	24.236842	-1.392109	86	20.562263	49.21	77.857737	0.572209
GO:0019725_cellular_homeostasis	195	3	3.728745	-1.357125	87	21.000795	50.21	79.419205	0.577126
GO:0000271_polysaccharide_biosynthetic_process	11	1	22.033493	-1.351562	95	23.133792	54.4	85.666208	0.572632
GO:0000737_DNA_catabolic_process__endonucleolytic	11	1	22.033493	-1.351562	95	23.133792	54.4	85.666208	0.572632
GO:0001963_synaptic_transmission__dopaminergic	11	1	22.033493	-1.351562	95	23.133792	54.4	85.666208	0.572632
GO:0006690_icosanoid_metabolic_process	11	1	22.033493	-1.351562	95	23.133792	54.4	85.666208	0.572632
GO:0008652_cellular_amino_acid_biosynthetic_process	11	1	22.033493	-1.351562	95	23.133792	54.4	85.666208	0.572632
GO:0033559_unsaturated_fatty_acid_metabolic_process	11	1	22.033493	-1.351562	95	23.133792	54.4	85.666208	0.572632
GO:0046716_muscle_maintenance	11	1	22.033493	-1.351562	95	23.133792	54.4	85.666208	0.572632
GO:0048678_response_to_axon_injury	11	1	22.033493	-1.351562	95	23.133792	54.4	85.666208	0.572632
GO:0050801_ion_homeostasis	197	3	3.690890	-1.346021	96	23.376472	54.86	86.343528	0.571458
GO:0030005_cellular_di-__tri-valent_inorganic_cation_homeostasis	84	2	5.770677	-1.337251	97	23.502190	55.06	86.617810	0.567629
GO:0002026_regulation_of_the_force_of_heart_contraction	12	1	20.197368	-1.314619	105	25.809004	59.34	92.870996	0.565143
GO:0006308_DNA_catabolic_process	12	1	20.197368	-1.314619	105	25.809004	59.34	92.870996	0.565143
GO:0006403_RNA_localization	12	1	20.197368	-1.314619	105	25.809004	59.34	92.870996	0.565143
GO:0006879_cellular_iron_ion_homeostasis	12	1	20.197368	-1.314619	105	25.809004	59.34	92.870996	0.565143
GO:0015872_dopamine_transport	12	1	20.197368	-1.314619	105	25.809004	59.34	92.870996	0.565143
GO:0030262_apoptotic_nuclear_changes	12	1	20.197368	-1.314619	105	25.809004	59.34	92.870996	0.565143
GO:0033598_mammary_gland_epithelial_cell_proliferation	12	1	20.197368	-1.314619	105	25.809004	59.34	92.870996	0.565143
GO:0045471_response_to_ethanol	12	1	20.197368	-1.314619	105	25.809004	59.34	92.870996	0.565143
GO:0030003_cellular_cation_homeostasis	90	2	5.385965	-1.283313	106	26.319480	60.41	94.500520	0.569906
GO:0006898_receptor-mediated_endocytosis	13	1	18.643725	-1.280702	107	29.012507	64.31	99.607493	0.601028
GO:0055066_di-__tri-valent_inorganic_cation_homeostasis	93	2	5.212224	-1.257841	108	29.184818	65.0	100.815182	0.601852
GO:0002262_myeloid_cell_homeostasis	14	1	17.312030	-1.249362	110	31.736520	68.67	105.603480	0.624273
GO:0021782_glial_cell_development	14	1	17.312030	-1.249362	110	31.736520	68.67	105.603480	0.624273
GO:0042391_regulation_of_membrane_potential	95	2	5.102493	-1.241369	111	31.842757	69.01	106.177243	0.621712
GO:0006749_glutathione_metabolic_process	15	1	16.157895	-1.220242	114	34.763965	73.13	111.496035	0.641491
GO:0015931_nucleobase__nucleoside__nucleotide_and_nucleic_acid_transport	15	1	16.157895	-1.220242	114	34.763965	73.13	111.496035	0.641491
GO:0060749_mammary_gland_alveolus_development	15	1	16.157895	-1.220242	114	34.763965	73.13	111.496035	0.641491
GO:0007548_sex_differentiation	98	2	4.946294	-1.217386	115	34.929040	73.52	112.110960	0.639304
GO:0042311_vasodilation	16	1	15.148026	-1.193057	119	37.219157	77.15	117.080843	0.648319
GO:0045104_intermediate_filament_cytoskeleton_organization	16	1	15.148026	-1.193057	119	37.219157	77.15	117.080843	0.648319
GO:0046364_monosaccharide_biosynthetic_process	16	1	15.148026	-1.193057	119	37.219157	77.15	117.080843	0.648319
GO:0051937_catecholamine_transport	16	1	15.148026	-1.193057	119	37.219157	77.15	117.080843	0.648319
GO:0008283_cell_proliferation	544	5	2.227651	-1.190791	120	37.226963	77.19	117.153037	0.643250
GO:0003013_circulatory_system_process	103	2	4.706183	-1.179214	122	37.644018	77.73	117.815982	0.637131
GO:0008015_blood_circulation	103	2	4.706183	-1.179214	122	37.644018	77.73	117.815982	0.637131
GO:0006261_DNA-dependent_DNA_replication	17	1	14.256966	-1.167572	126	40.166104	81.48	122.793896	0.646667
GO:0006984_ER-nuclear_signaling_pathway	17	1	14.256966	-1.167572	126	40.166104	81.48	122.793896	0.646667
GO:0009408_response_to_heat	17	1	14.256966	-1.167572	126	40.166104	81.48	122.793896	0.646667
GO:0055072_iron_ion_homeostasis	17	1	14.256966	-1.167572	126	40.166104	81.48	122.793896	0.646667
GO:0006940_regulation_of_smooth_muscle_contraction	18	1	13.464912	-1.143591	128	43.308434	85.89	128.471566	0.671016
GO:0051168_nuclear_export	18	1	13.464912	-1.143591	128	43.308434	85.89	128.471566	0.671016
GO:0055080_cation_homeostasis	110	2	4.406699	-1.129199	129	43.615148	86.55	129.484852	0.670930
GO:0009056_catabolic_process	243	3	2.992203	-1.123239	130	43.700329	86.65	129.599671	0.666538
GO:0042491_auditory_receptor_cell_differentiation	19	1	12.756233	-1.120952	133	45.743371	89.11	132.476629	0.670000
GO:0046165_alcohol_biosynthetic_process	19	1	12.756233	-1.120952	133	45.743371	89.11	132.476629	0.670000
GO:0060444_branching_involved_in_mammary_gland_duct_morphogenesis	19	1	12.756233	-1.120952	133	45.743371	89.11	132.476629	0.670000
GO:0044249_cellular_biosynthetic_process	1150	8	1.686041	-1.115704	134	45.837999	89.23	132.622001	0.665896
GO:0005977_glycogen_metabolic_process	20	1	12.118421	-1.099518	139	47.625680	92.45	137.274320	0.665108
GO:0006073_cellular_glucan_metabolic_process	20	1	12.118421	-1.099518	139	47.625680	92.45	137.274320	0.665108
GO:0006518_peptide_metabolic_process	20	1	12.118421	-1.099518	139	47.625680	92.45	137.274320	0.665108
GO:0044042_glucan_metabolic_process	20	1	12.118421	-1.099518	139	47.625680	92.45	137.274320	0.665108
GO:0046822_regulation_of_nucleocytoplasmic_transport	20	1	12.118421	-1.099518	139	47.625680	92.45	137.274320	0.665108
GO:0007242_intracellular_signaling_cascade	411	4	2.358817	-1.081881	140	48.001210	93.22	138.438790	0.665857
GO:0006633_fatty_acid_biosynthetic_process	21	1	11.541353	-1.079170	142	50.353561	96.86	143.366439	0.682113
GO:0015844_monoamine_transport	21	1	11.541353	-1.079170	142	50.353561	96.86	143.366439	0.682113
GO:0048878_chemical_homeostasis	254	3	2.862619	-1.077716	143	50.409724	97.01	143.610276	0.678392
GO:0006519_cellular_amino_acid_and_derivative_metabolic_process	118	2	4.107939	-1.076358	144	50.511579	97.16	143.808421	0.674722
GO:0006112_energy_reserve_metabolic_process	22	1	11.016746	-1.059808	148	53.322679	101.49	149.657321	0.685743
GO:0009309_amine_biosynthetic_process	22	1	11.016746	-1.059808	148	53.322679	101.49	149.657321	0.685743
GO:0044264_cellular_polysaccharide_metabolic_process	22	1	11.016746	-1.059808	148	53.322679	101.49	149.657321	0.685743
GO:0051260_protein_homooligomerization	22	1	11.016746	-1.059808	148	53.322679	101.49	149.657321	0.685743
GO:0034960_cellular_biopolymer_metabolic_process	1395	9	1.563667	-1.055161	149	53.526624	101.94	150.353376	0.684161
GO:0006397_mRNA_processing	23	1	10.537757	-1.041343	150	55.436198	105.15	154.863802	0.701000
GO:0001541_ovarian_follicle_development	24	1	10.098684	-1.023700	155	57.898811	108.55	159.201189	0.700323
GO:0032386_regulation_of_intracellular_transport	24	1	10.098684	-1.023700	155	57.898811	108.55	159.201189	0.700323
GO:0043588_skin_development	24	1	10.098684	-1.023700	155	57.898811	108.55	159.201189	0.700323
GO:0050679_positive_regulation_of_epithelial_cell_proliferation	24	1	10.098684	-1.023700	155	57.898811	108.55	159.201189	0.700323
GO:0060113_inner_ear_receptor_cell_differentiation	24	1	10.098684	-1.023700	155	57.898811	108.55	159.201189	0.700323
GO:0034961_cellular_biopolymer_biosynthetic_process	804	6	1.808720	-1.007081	156	58.653133	109.84	161.026867	0.704103
GO:0006302_double-strand_break_repair	25	1	9.694737	-1.006811	159	60.065638	112.24	164.414362	0.705912
GO:0060603_mammary_gland_duct_morphogenesis	25	1	9.694737	-1.006811	159	60.065638	112.24	164.414362	0.705912
GO:0060688_regulation_of_morphogenesis_of_a_branching_structure	25	1	9.694737	-1.006811	159	60.065638	112.24	164.414362	0.705912
GO:0043284_biopolymer_biosynthetic_process	807	6	1.801996	-1.000835	160	60.401397	112.91	165.418603	0.705688
GO:0050680_negative_regulation_of_epithelial_cell_proliferation	26	1	9.321862	-0.990617	161	61.997571	115.57	169.142429	0.717826
GO:0044057_regulation_of_system_process	133	2	3.644638	-0.987730	162	62.191713	115.96	169.728287	0.715802
GO:0007422_peripheral_nervous_system_development	27	1	8.976608	-0.975066	164	63.708326	118.46	173.211674	0.722317
GO:0031016_pancreas_development	27	1	8.976608	-0.975066	164	63.708326	118.46	173.211674	0.722317
GO:0008152_metabolic_process	2133	12	1.363535	-0.971715	165	63.787669	118.64	173.492331	0.719030
GO:0044260_cellular_macromolecule_metabolic_process	1447	9	1.507475	-0.969295	166	63.881297	118.84	173.798703	0.715904
GO:0006997_nucleus_organization	28	1	8.656015	-0.960110	167	65.525123	121.32	177.114877	0.726467
GO:0044238_primary_metabolic_process	1905	11	1.399503	-0.959947	168	65.527671	121.4	177.272329	0.722619
GO:0016044_membrane_organization	140	2	3.462406	-0.950338	169	65.822912	121.8	177.777088	0.720710
GO:0006417_regulation_of_translation	29	1	8.357532	-0.945708	171	67.215939	124.23	181.244061	0.726491
GO:0042490_mechanoreceptor_differentiation	29	1	8.357532	-0.945708	171	67.215939	124.23	181.244061	0.726491
GO:0003006_reproductive_developmental_process	141	2	3.437850	-0.945179	172	67.337619	124.35	181.362381	0.722965
GO:0000187_activation_of_MAPK_activity	30	1	8.078947	-0.931822	176	69.083568	127.19	185.296432	0.722670
GO:0009266_response_to_temperature_stimulus	30	1	8.078947	-0.931822	176	69.083568	127.19	185.296432	0.722670
GO:0022411_cellular_component_disassembly	30	1	8.078947	-0.931822	176	69.083568	127.19	185.296432	0.722670
GO:0042552_myelination	30	1	8.078947	-0.931822	176	69.083568	127.19	185.296432	0.722670
GO:0005975_carbohydrate_metabolic_process	146	2	3.320115	-0.920030	177	69.591781	128.07	186.548219	0.723559
GO:0003018_vascular_process_in_circulatory_system	31	1	7.818336	-0.918419	182	71.703659	131.72	191.736341	0.723736
GO:0006939_smooth_muscle_contraction	31	1	7.818336	-0.918419	182	71.703659	131.72	191.736341	0.723736
GO:0035150_regulation_of_tube_size	31	1	7.818336	-0.918419	182	71.703659	131.72	191.736341	0.723736
GO:0050880_regulation_of_blood_vessel_size	31	1	7.818336	-0.918419	182	71.703659	131.72	191.736341	0.723736
GO:0051899_membrane_depolarization	31	1	7.818336	-0.918419	182	71.703659	131.72	191.736341	0.723736
GO:0007272_ensheathment_of_neurons	32	1	7.574013	-0.905467	185	73.424757	134.18	194.935243	0.725297
GO:0008366_axon_ensheathment	32	1	7.574013	-0.905467	185	73.424757	134.18	194.935243	0.725297
GO:0051259_protein_oligomerization	32	1	7.574013	-0.905467	185	73.424757	134.18	194.935243	0.725297
GO:0043283_biopolymer_metabolic_process	1490	9	1.463970	-0.902554	186	73.509515	134.34	195.170485	0.722258
GO:0007270_nerve-nerve_synaptic_transmission	33	1	7.344498	-0.892940	187	74.812809	136.33	197.847191	0.729037
GO:0007568_aging	34	1	7.128483	-0.880810	189	76.350352	139.47	202.589648	0.737937
GO:0060443_mammary_gland_morphogenesis	34	1	7.128483	-0.880810	189	76.350352	139.47	202.589648	0.737937
GO:0043406_positive_regulation_of_MAP_kinase_activity	35	1	6.924812	-0.869057	190	77.878648	141.58	205.281352	0.745158
GO:0051704_multi-organism_process	157	2	3.087496	-0.868203	191	77.963792	141.68	205.396208	0.741780
GO:0044237_cellular_metabolic_process	1974	11	1.350584	-0.862592	192	78.221994	142.12	206.018006	0.740208
GO:0019228_regulation_of_action_potential_in_neuron	36	1	6.732456	-0.857657	194	79.715714	144.72	209.724286	0.745979
GO:0022602_ovulation_cycle_process	36	1	6.732456	-0.857657	194	79.715714	144.72	209.724286	0.745979
GO:0042698_ovulation_cycle	37	1	6.550498	-0.846592	195	81.093945	146.81	212.526055	0.752872
GO:0007626_locomotory_behavior	163	2	2.973846	-0.841773	196	81.295924	147.29	213.284076	0.751480
GO:0001570_vasculogenesis	38	1	6.378116	-0.835845	199	83.448538	150.35	217.251462	0.755528
GO:0008016_regulation_of_heart_contraction	38	1	6.378116	-0.835845	199	83.448538	150.35	217.251462	0.755528
GO:0042493_response_to_drug	38	1	6.378116	-0.835845	199	83.448538	150.35	217.251462	0.755528
GO:0006259_DNA_metabolic_process	165	2	2.937799	-0.833229	200	83.605633	150.78	217.954367	0.753900
GO:0005976_polysaccharide_metabolic_process	39	1	6.214575	-0.825397	203	85.228605	153.44	221.651395	0.755862
GO:0006511_ubiquitin-dependent_protein_catabolic_process	39	1	6.214575	-0.825397	203	85.228605	153.44	221.651395	0.755862
GO:0043524_negative_regulation_of_neuron_apoptosis	39	1	6.214575	-0.825397	203	85.228605	153.44	221.651395	0.755862
GO:0034645_cellular_macromolecule_biosynthetic_process	901	6	1.613996	-0.822694	204	85.475799	153.89	222.304201	0.754363
GO:0001824_blastocyst_development	40	1	6.059211	-0.815235	205	87.509709	156.93	226.350291	0.765512
GO:0009059_macromolecule_biosynthetic_process	910	6	1.598034	-0.807285	206	87.856412	157.48	227.103588	0.764466
GO:0001776_leukocyte_homeostasis	41	1	5.911425	-0.805344	211	90.212233	160.78	231.347767	0.761991
GO:0006260_DNA_replication	41	1	5.911425	-0.805344	211	90.212233	160.78	231.347767	0.761991
GO:0006836_neurotransmitter_transport	41	1	5.911425	-0.805344	211	90.212233	160.78	231.347767	0.761991
GO:0008585_female_gonad_development	41	1	5.911425	-0.805344	211	90.212233	160.78	231.347767	0.761991
GO:0015980_energy_derivation_by_oxidation_of_organic_compounds	41	1	5.911425	-0.805344	211	90.212233	160.78	231.347767	0.761991
GO:0019941_modification-dependent_protein_catabolic_process	42	1	5.770677	-0.795711	214	92.945733	164.51	236.074267	0.768738
GO:0043632_modification-dependent_macromolecule_catabolic_process	42	1	5.770677	-0.795711	214	92.945733	164.51	236.074267	0.768738
GO:0051603_proteolysis_involved_in_cellular_protein_catabolic_process	42	1	5.770677	-0.795711	214	92.945733	164.51	236.074267	0.768738
GO:0001508_regulation_of_action_potential	43	1	5.636475	-0.786323	217	95.714054	168.8	241.885946	0.777880
GO:0001894_tissue_homeostasis	43	1	5.636475	-0.786323	217	95.714054	168.8	241.885946	0.777880
GO:0010001_glial_cell_differentiation	43	1	5.636475	-0.786323	217	95.714054	168.8	241.885946	0.777880
GO:0043170_macromolecule_metabolic_process	1576	9	1.384084	-0.779827	218	95.811169	168.99	242.168831	0.775183
GO:0044257_cellular_protein_catabolic_process	44	1	5.508373	-0.777170	220	98.357346	172.51	246.662654	0.784136
GO:0046545_development_of_primary_female_sexual_characteristics	44	1	5.508373	-0.777170	220	98.357346	172.51	246.662654	0.784136
GO:0019752_carboxylic_acid_metabolic_process	181	2	2.678104	-0.769224	222	99.249169	173.99	248.730831	0.783739
GO:0043436_oxoacid_metabolic_process	181	2	2.678104	-0.769224	222	99.249169	173.99	248.730831	0.783739
GO:0006082_organic_acid_metabolic_process	182	2	2.663389	-0.765462	223	100.209746	175.37	250.530254	0.786413
GO:0006807_nitrogen_compound_metabolic_process	1147	7	1.479145	-0.764672	224	100.323720	175.49	250.656280	0.783438
GO:0042180_cellular_ketone_metabolic_process	183	2	2.648835	-0.761726	225	100.602956	175.82	251.037044	0.781422
GO:0006732_coenzyme_metabolic_process	46	1	5.268879	-0.759527	228	101.579843	177.58	253.580157	0.778860
GO:0008217_regulation_of_blood_pressure	46	1	5.268879	-0.759527	228	101.579843	177.58	253.580157	0.778860
GO:0042063_gliogenesis	46	1	5.268879	-0.759527	228	101.579843	177.58	253.580157	0.778860
GO:0006396_RNA_processing	47	1	5.156775	-0.751017	230	103.276826	180.02	256.763174	0.782696
GO:0048871_multicellular_organismal_homeostasis	47	1	5.156775	-0.751017	230	103.276826	180.02	256.763174	0.782696
GO:0001505_regulation_of_neurotransmitter_levels	48	1	5.049342	-0.742703	231	105.013807	182.23	259.446193	0.788874
GO:0019226_transmission_of_nerve_impulse	189	2	2.564745	-0.739843	232	105.274962	182.65	260.025038	0.787284
GO:0006520_cellular_amino_acid_metabolic_process	51	1	4.752322	-0.718860	234	110.278910	189.51	268.741090	0.809872
GO:0044106_cellular_amine_metabolic_process	51	1	4.752322	-0.718860	234	110.278910	189.51	268.741090	0.809872
GO:0044267_cellular_protein_metabolic_process	559	4	1.734300	-0.717106	235	110.573990	189.97	269.366010	0.808383
GO:0010608_posttranscriptional_regulation_of_gene_expression	52	1	4.660931	-0.711255	236	111.613759	191.74	271.866241	0.812458
GO:0022414_reproductive_process	376	3	1.933791	-0.701827	237	112.866248	193.61	274.353752	0.816920
GO:0006091_generation_of_precursor_metabolites_and_energy	54	1	4.488304	-0.696519	240	114.562843	195.64	276.717157	0.815167
GO:0043405_regulation_of_MAP_kinase_activity	54	1	4.488304	-0.696519	240	114.562843	195.64	276.717157	0.815167
GO:0044271_nitrogen_compound_biosynthetic_process	54	1	4.488304	-0.696519	240	114.562843	195.64	276.717157	0.815167
GO:0000003_reproduction	379	3	1.918484	-0.694794	241	114.779888	195.84	276.900112	0.812614
GO:0007605_sensory_perception_of_sound	55	1	4.406699	-0.689376	242	116.189927	197.45	278.710073	0.815909
GO:0006790_sulfur_metabolic_process	56	1	4.328008	-0.682377	243	118.420142	200.18	281.939858	0.823786
GO:0008284_positive_regulation_of_cell_proliferation	208	2	2.330466	-0.676054	244	118.664724	200.61	282.555276	0.822172
GO:0008344_adult_locomotory_behavior	57	1	4.252078	-0.675515	247	120.218241	202.85	285.481759	0.821255
GO:0042472_inner_ear_morphogenesis	57	1	4.252078	-0.675515	247	120.218241	202.85	285.481759	0.821255
GO:0043523_regulation_of_neuron_apoptosis	57	1	4.252078	-0.675515	247	120.218241	202.85	285.481759	0.821255
GO:0006139_nucleobase__nucleoside__nucleotide_and_nucleic_acid_metabolic_process	1002	6	1.451308	-0.664086	248	121.003859	204.16	287.316141	0.823226
GO:0035295_tube_development	212	2	2.286495	-0.663591	249	121.169324	204.33	287.490676	0.820602
GO:0042127_regulation_of_cell_proliferation	393	3	1.850141	-0.663026	250	121.271278	204.5	287.728722	0.818000
GO:0006874_cellular_calcium_ion_homeostasis	61	1	3.973253	-0.649358	251	123.425259	207.82	292.214741	0.827968
GO:0040014_regulation_of_multicellular_organism_growth	62	1	3.909168	-0.643120	253	125.403982	210.48	295.556018	0.831937
GO:0050954_sensory_perception_of_mechanical_stimulus	62	1	3.909168	-0.643120	253	125.403982	210.48	295.556018	0.831937
GO:0051186_cofactor_metabolic_process	63	1	3.847118	-0.636994	254	126.812144	212.21	297.607856	0.835472
GO:0006875_cellular_metal_ion_homeostasis	64	1	3.787007	-0.630977	256	127.540689	213.48	299.419311	0.833906
GO:0055074_calcium_ion_homeostasis	64	1	3.787007	-0.630977	256	127.540689	213.48	299.419311	0.833906
GO:0042471_ear_morphogenesis	65	1	3.728745	-0.625065	258	128.411788	214.57	300.728212	0.831667
GO:0048511_rhythmic_process	65	1	3.728745	-0.625065	258	128.411788	214.57	300.728212	0.831667
GO:0015837_amine_transport	66	1	3.672249	-0.619256	261	129.477901	216.02	302.562099	0.827663
GO:0045860_positive_regulation_of_protein_kinase_activity	66	1	3.672249	-0.619256	261	129.477901	216.02	302.562099	0.827663
GO:0051402_neuron_apoptosis	66	1	3.672249	-0.619256	261	129.477901	216.02	302.562099	0.827663
GO:0009791_post-embryonic_development	67	1	3.617439	-0.613546	262	130.690750	217.88	305.069250	0.831603
GO:0042592_homeostatic_process	419	3	1.735335	-0.608299	263	130.937693	218.33	305.722307	0.830152
GO:0005996_monosaccharide_metabolic_process	69	1	3.512586	-0.602413	265	132.695392	221.13	309.564608	0.834453
GO:0055065_metal_ion_homeostasis	69	1	3.512586	-0.602413	265	132.695392	221.13	309.564608	0.834453
GO:0008406_gonad_development	70	1	3.462406	-0.596984	266	133.768182	222.72	311.671818	0.837293
GO:0006281_DNA_repair	71	1	3.413640	-0.591643	269	135.278588	224.85	314.421412	0.835874
GO:0006913_nucleocytoplasmic_transport	71	1	3.413640	-0.591643	269	135.278588	224.85	314.421412	0.835874
GO:0033674_positive_regulation_of_kinase_activity	71	1	3.413640	-0.591643	269	135.278588	224.85	314.421412	0.835874
GO:0030879_mammary_gland_development	72	1	3.366228	-0.586387	274	137.658758	227.75	317.841242	0.831204
GO:0044262_cellular_carbohydrate_metabolic_process	72	1	3.366228	-0.586387	274	137.658758	227.75	317.841242	0.831204
GO:0048839_inner_ear_development	72	1	3.366228	-0.586387	274	137.658758	227.75	317.841242	0.831204
GO:0051169_nuclear_transport	72	1	3.366228	-0.586387	274	137.658758	227.75	317.841242	0.831204
GO:0051347_positive_regulation_of_transferase_activity	72	1	3.366228	-0.586387	274	137.658758	227.75	317.841242	0.831204
GO:0006508_proteolysis	76	1	3.189058	-0.566177	275	141.302069	232.99	324.677931	0.847236
GO:0006461_protein_complex_assembly	78	1	3.107287	-0.556528	277	143.576145	236.67	329.763855	0.854404
GO:0070271_protein_complex_biogenesis	78	1	3.107287	-0.556528	277	143.576145	236.67	329.763855	0.854404
GO:0019538_protein_metabolic_process	655	4	1.480112	-0.552023	278	143.988539	237.42	330.851461	0.854029
GO:0006631_fatty_acid_metabolic_process	80	1	3.029605	-0.547164	279	146.292101	240.6	334.907899	0.862366
GO:0007154_cell_communication	1096	6	1.326834	-0.541399	280	147.050169	241.59	336.129831	0.862821
GO:0006575_cellular_amino_acid_derivative_metabolic_process	83	1	2.920101	-0.533619	282	148.990412	244.37	339.749588	0.866560
GO:0030534_adult_behavior	83	1	2.920101	-0.533619	282	148.990412	244.37	339.749588	0.866560
GO:0045137_development_of_primary_sexual_characteristics	84	1	2.885338	-0.529231	283	149.894590	245.65	341.405410	0.868021
GO:0006897_endocytosis	86	1	2.818237	-0.520637	288	152.366607	249.02	345.673393	0.864653
GO:0010324_membrane_invagination	86	1	2.818237	-0.520637	288	152.366607	249.02	345.673393	0.864653
GO:0032504_multicellular_organism_reproduction	86	1	2.818237	-0.520637	288	152.366607	249.02	345.673393	0.864653
GO:0034641_cellular_nitrogen_compound_metabolic_process	86	1	2.818237	-0.520637	288	152.366607	249.02	345.673393	0.864653
GO:0048609_reproductive_process_in_a_multicellular_organism	86	1	2.818237	-0.520637	288	152.366607	249.02	345.673393	0.864653
GO:0001822_kidney_development	87	1	2.785844	-0.516428	291	153.894314	250.93	347.965686	0.862302
GO:0022612_gland_morphogenesis	87	1	2.785844	-0.516428	291	153.894314	250.93	347.965686	0.862302
GO:0043583_ear_development	87	1	2.785844	-0.516428	291	153.894314	250.93	347.965686	0.862302
GO:0048754_branching_morphogenesis_of_a_tube	88	1	2.754187	-0.512276	292	154.846764	252.1	349.353236	0.863356
GO:0010467_gene_expression	905	5	1.339052	-0.505348	293	155.566983	253.02	350.473017	0.863549
GO:0030324_lung_development	90	1	2.692982	-0.504138	295	156.375535	254.15	351.924465	0.861525
GO:0035264_multicellular_organism_growth	90	1	2.692982	-0.504138	295	156.375535	254.15	351.924465	0.861525
GO:0008544_epidermis_development	91	1	2.663389	-0.500149	296	157.325733	255.36	353.394267	0.862703
GO:0030323_respiratory_tube_development	92	1	2.634439	-0.496213	297	158.365346	256.88	355.394654	0.864916
GO:0007165_signal_transduction	915	5	1.324418	-0.493222	298	158.689557	257.19	355.690443	0.863054
GO:0007610_behavior	279	2	1.737408	-0.493010	299	158.909077	257.7	356.490923	0.861873
GO:0065003_macromolecular_complex_assembly	93	1	2.606112	-0.492327	300	159.904391	259.06	358.215609	0.863533
GO:0008610_lipid_biosynthetic_process	94	1	2.578387	-0.488491	302	161.151449	260.77	360.388551	0.863477
GO:0034984_cellular_response_to_DNA_damage_stimulus	94	1	2.578387	-0.488491	302	161.151449	260.77	360.388551	0.863477
GO:0060249_anatomical_structure_homeostasis	96	1	2.524671	-0.480963	303	163.566948	263.82	364.073052	0.870693
GO:0060341_regulation_of_cellular_localization	97	1	2.498644	-0.477270	304	164.325443	265.06	365.794557	0.871908
GO:0060541_respiratory_system_development	98	1	2.473147	-0.473623	305	165.413552	266.4	367.386448	0.873443
GO:0007398_ectoderm_development	99	1	2.448166	-0.470020	307	166.316041	267.63	368.943959	0.871759
GO:0060562_epithelial_tube_morphogenesis	99	1	2.448166	-0.470020	307	166.316041	267.63	368.943959	0.871759
GO:0030163_protein_catabolic_process	101	1	2.399687	-0.462946	308	167.012134	268.54	370.067866	0.871883
GO:0009968_negative_regulation_of_signal_transduction	103	1	2.353091	-0.456040	309	168.984835	270.76	372.535165	0.876246
GO:0048872_homeostasis_of_number_of_cells	105	1	2.308271	-0.449295	310	170.128668	272.33	374.531332	0.878484
GO:0003008_system_process	516	3	1.409119	-0.443661	311	170.659331	273.08	375.500669	0.878071
GO:0045859_regulation_of_protein_kinase_activity	107	1	2.265125	-0.442707	312	170.788230	273.35	375.911770	0.876122
GO:0010648_negative_regulation_of_cell_communication	110	1	2.203349	-0.433104	313	173.717827	276.93	380.142173	0.884760
GO:0043549_regulation_of_kinase_activity	112	1	2.164004	-0.426880	314	174.640265	278.25	381.859735	0.886146
GO:0006974_response_to_DNA_damage_stimulus	113	1	2.144853	-0.423820	316	175.186538	278.95	382.713462	0.882753
GO:0040008_regulation_of_growth	113	1	2.144853	-0.423820	316	175.186538	278.95	382.713462	0.882753
GO:0000165_MAPKKK_cascade	114	1	2.126039	-0.420793	317	175.796361	279.72	383.643639	0.882397
GO:0051338_regulation_of_transferase_activity	115	1	2.107551	-0.417799	318	176.213714	280.32	384.426286	0.881509
GO:0048608_reproductive_structure_development	116	1	2.089383	-0.414837	319	176.998483	281.4	385.801517	0.882132
GO:0043933_macromolecular_complex_subunit_organization	117	1	2.071525	-0.411908	320	177.309043	281.76	386.210957	0.880500
GO:0009308_amine_metabolic_process	124	1	1.954584	-0.392246	321	183.801330	289.89	395.978670	0.903084
GO:0001763_morphogenesis_of_a_branching_structure	125	1	1.938947	-0.389552	322	184.267107	290.49	396.712893	0.902143
GO:0001655_urogenital_system_development	128	1	1.893503	-0.381633	323	186.245589	293.15	400.054411	0.907585
GO:0032787_monocarboxylic_acid_metabolic_process	130	1	1.864372	-0.376484	324	188.015663	295.28	402.544337	0.911358
GO:0007283_spermatogenesis	134	1	1.808720	-0.366487	326	189.602081	297.24	404.877919	0.911779
GO:0048232_male_gamete_generation	134	1	1.808720	-0.366487	326	189.602081	297.24	404.877919	0.911779
GO:0051239_regulation_of_multicellular_organismal_process	587	3	1.238680	-0.353042	327	192.176292	300.12	408.063708	0.917798
GO:0035239_tube_morphogenesis	143	1	1.694884	-0.345347	328	195.151676	303.65	412.148324	0.925762
GO:0022603_regulation_of_anatomical_structure_morphogenesis	147	1	1.648765	-0.336505	329	198.147096	306.99	415.832904	0.933100
GO:0043085_positive_regulation_of_catalytic_activity	148	1	1.637624	-0.334344	330	198.611356	307.62	416.628644	0.932182
GO:0032268_regulation_of_cellular_protein_metabolic_process	152	1	1.594529	-0.325893	331	199.695310	309.0	418.304690	0.933535
GO:0007268_synaptic_transmission	154	1	1.573821	-0.321778	332	200.330604	309.68	419.029396	0.932771
GO:0008285_negative_regulation_of_cell_proliferation	155	1	1.563667	-0.319747	333	201.178432	310.72	420.261568	0.933093
GO:0048519_negative_regulation_of_biological_process	859	4	1.128607	-0.314249	334	202.297727	311.91	421.522273	0.933862
GO:0006066_alcohol_metabolic_process	158	1	1.533977	-0.313760	336	203.644011	313.16	422.675989	0.932024
GO:0048514_blood_vessel_morphogenesis	158	1	1.533977	-0.313760	336	203.644011	313.16	422.675989	0.932024
GO:0050877_neurological_system_process	390	2	1.242915	-0.312427	337	203.850578	313.42	422.989422	0.930030
GO:0009628_response_to_abiotic_stimulus	162	1	1.496101	-0.306014	338	205.064153	314.68	424.295847	0.931006
GO:0042325_regulation_of_phosphorylation	164	1	1.477856	-0.302238	339	206.463396	316.25	426.036604	0.932891
GO:0019220_regulation_of_phosphate_metabolic_process	165	1	1.468900	-0.300373	341	207.143389	317.22	427.296611	0.930264
GO:0051174_regulation_of_phosphorus_metabolic_process	165	1	1.468900	-0.300373	341	207.143389	317.22	427.296611	0.930264
GO:0051049_regulation_of_transport	167	1	1.451308	-0.296691	342	208.602732	318.82	429.037268	0.932222
GO:0009887_organ_morphogenesis	642	3	1.132563	-0.295729	343	208.795164	319.05	429.304836	0.930175
GO:0051246_regulation_of_protein_metabolic_process	170	1	1.425697	-0.291280	344	209.292420	319.65	430.007580	0.929215
GO:0042221_response_to_chemical_stimulus	409	2	1.185176	-0.289663	345	209.689459	320.07	430.450541	0.927739
GO:0007600_sensory_perception	172	1	1.409119	-0.287746	347	210.215178	320.75	431.284822	0.924352
GO:0009611_response_to_wounding	172	1	1.409119	-0.287746	347	210.215178	320.75	431.284822	0.924352
GO:0044093_positive_regulation_of_molecular_function	173	1	1.400974	-0.286000	348	211.377621	322.24	433.102379	0.925977
GO:0043066_negative_regulation_of_apoptosis	176	1	1.377093	-0.280846	349	213.697760	324.98	436.262240	0.931175
GO:0016070_RNA_metabolic_process	658	3	1.105023	-0.280831	350	213.808001	325.1	436.391999	0.928857
GO:0043069_negative_regulation_of_programmed_cell_death	179	1	1.354014	-0.275814	353	214.838759	326.46	438.081241	0.924816
GO:0048732_gland_development	179	1	1.354014	-0.275814	353	214.838759	326.46	438.081241	0.924816
GO:0060548_negative_regulation_of_cell_death	179	1	1.354014	-0.275814	353	214.838759	326.46	438.081241	0.924816
GO:0016192_vesicle-mediated_transport	184	1	1.317220	-0.267688	354	219.461403	331.35	443.238597	0.936017
GO:0007010_cytoskeleton_organization	185	1	1.310100	-0.266100	355	220.201663	332.13	444.058337	0.935577
GO:0007276_gamete_generation	188	1	1.289194	-0.261410	356	222.190017	334.53	446.869983	0.939691
GO:0046907_intracellular_transport	194	1	1.249322	-0.252345	357	224.120904	336.45	448.779096	0.942437
GO:0065008_regulation_of_biological_quality	693	3	1.049214	-0.250710	358	226.153366	338.64	451.126634	0.945922
GO:0033554_cellular_response_to_stress	196	1	1.236574	-0.249413	359	226.483229	339.02	451.556771	0.944345
GO:0002009_morphogenesis_of_an_epithelium	198	1	1.224083	-0.246524	361	228.402617	341.09	453.777383	0.944848
GO:0060429_epithelium_development	198	1	1.224083	-0.246524	361	228.402617	341.09	453.777383	0.944848
GO:0001568_blood_vessel_development	203	1	1.193933	-0.239486	362	229.725862	342.62	455.514138	0.946464
GO:0022607_cellular_component_assembly	204	1	1.188080	-0.238109	363	230.594050	343.44	456.285950	0.946116
GO:0007243_protein_kinase_cascade	205	1	1.182285	-0.236742	364	231.582447	344.5	457.417553	0.946429
GO:0001944_vasculature_development	208	1	1.165233	-0.232700	365	232.437058	345.4	458.362942	0.946301
GO:0006810_transport	718	3	1.012681	-0.231103	366	232.818708	345.84	458.861292	0.944918
GO:0032501_multicellular_organismal_process	2183	9	0.999228	-0.228866	367	232.986136	346.01	459.033864	0.942807
GO:0051234_establishment_of_localization	729	3	0.997401	-0.222942	368	233.849478	346.92	459.990522	0.942717
GO:0010033_response_to_organic_substance	216	1	1.122076	-0.222334	369	234.240527	347.32	460.399473	0.941247
GO:0040007_growth	217	1	1.116905	-0.221079	370	234.926227	348.04	461.153773	0.940649
GO:0007423_sensory_organ_development	219	1	1.106705	-0.218595	371	235.682737	348.8	461.917263	0.940162
GO:0001701_in_utero_embryonic_development	221	1	1.096690	-0.216145	372	236.489792	349.6	462.710208	0.939785
GO:0010556_regulation_of_macromolecule_biosynthetic_process	745	3	0.975980	-0.211552	373	237.201963	350.27	463.338037	0.939062
GO:0019953_sexual_reproduction	228	1	1.063019	-0.207832	374	238.386011	351.4	464.413989	0.939572
GO:0050790_regulation_of_catalytic_activity	233	1	1.040208	-0.202132	376	239.780126	352.93	466.079874	0.938644
GO:0050890_cognition	233	1	1.040208	-0.202132	376	239.780126	352.93	466.079874	0.938644
GO:0031323_regulation_of_cellular_metabolic_process	1015	4	0.955146	-0.200293	377	240.346533	353.48	466.613467	0.937613
GO:0007275_multicellular_organismal_development	1760	7	0.963965	-0.197971	378	241.048031	354.39	467.731969	0.937540
GO:0006468_protein_amino_acid_phosphorylation	237	1	1.022652	-0.197708	380	241.775055	355.04	468.304945	0.934316
GO:0044085_cellular_component_biogenesis	237	1	1.022652	-0.197708	380	241.775055	355.04	468.304945	0.934316
GO:0009987_cellular_process	3868	16	1.002558	-0.195266	381	242.428220	355.75	469.071780	0.933727
GO:0048523_negative_regulation_of_cellular_process	774	3	0.939412	-0.192280	382	242.756391	356.09	469.423609	0.932173
GO:0010468_regulation_of_gene_expression	778	3	0.934583	-0.189753	383	243.476855	356.92	470.363145	0.931906
GO:0032879_regulation_of_localization	248	1	0.977292	-0.186127	384	244.224945	357.56	470.895055	0.931146
GO:0009888_tissue_development	525	2	0.923308	-0.183661	385	244.876628	358.28	471.683372	0.930597
GO:0007267_cell-cell_signaling	252	1	0.961779	-0.182117	386	245.846305	359.11	472.373695	0.930337
GO:0016481_negative_regulation_of_transcription	253	1	0.957978	-0.181131	387	246.476899	359.75	473.023101	0.929587
GO:0048729_tissue_morphogenesis	255	1	0.950464	-0.179177	388	247.140403	360.49	473.839597	0.929098
GO:0009966_regulation_of_signal_transduction	256	1	0.946752	-0.178209	389	247.576187	360.87	474.163813	0.927686
GO:0010629_negative_regulation_of_gene_expression	262	1	0.925070	-0.172530	391	249.534861	362.82	476.105139	0.927928
GO:0048666_neuron_development	262	1	0.925070	-0.172530	391	249.534861	362.82	476.105139	0.927928
GO:0030030_cell_projection_organization	263	1	0.921553	-0.171605	392	249.985165	363.33	476.674835	0.926862
GO:0044255_cellular_lipid_metabolic_process	264	1	0.918062	-0.170685	393	250.330796	363.76	477.189204	0.925598
GO:0031326_regulation_of_cellular_biosynthetic_process	812	3	0.895450	-0.169482	394	250.796225	364.15	477.503775	0.924239
GO:0009889_regulation_of_biosynthetic_process	815	3	0.892154	-0.167793	395	251.194373	364.44	477.685627	0.922633
GO:0006950_response_to_stress	549	2	0.882945	-0.167224	396	251.511791	364.69	477.868209	0.920934
GO:0045944_positive_regulation_of_transcription_from_RNA_polymerase_II_promoter	269	1	0.900998	-0.166170	397	251.998660	365.13	478.261340	0.919723
GO:0045934_negative_regulation_of_nucleobase__nucleoside__nucleotide_and_nucleic_acid_metabolic_process	270	1	0.897661	-0.165284	398	252.297435	365.47	478.642565	0.918266
GO:0051172_negative_regulation_of_nitrogen_compound_metabolic_process	271	1	0.894348	-0.164403	399	252.594224	365.81	479.025776	0.916817
GO:0051716_cellular_response_to_stimulus	273	1	0.887796	-0.162658	400	253.027321	366.19	479.352679	0.915475
GO:0010558_negative_regulation_of_macromolecule_biosynthetic_process	274	1	0.884556	-0.161794	402	253.856780	366.94	480.023220	0.912786
GO:0033036_macromolecule_localization	274	1	0.884556	-0.161794	402	253.856780	366.94	480.023220	0.912786
GO:0019222_regulation_of_metabolic_process	1088	4	0.891060	-0.160829	403	253.995323	367.09	480.184677	0.910893
GO:0065009_regulation_of_molecular_function	279	1	0.868704	-0.157550	404	255.738444	368.7	481.661556	0.912624
GO:0009790_embryonic_development	567	2	0.854915	-0.155863	405	256.109118	369.1	482.090882	0.911358
GO:0031327_negative_regulation_of_cellular_biosynthetic_process	282	1	0.859462	-0.155065	406	256.459614	369.43	482.400386	0.909926
GO:0000902_cell_morphogenesis	283	1	0.856426	-0.154247	407	256.730840	369.68	482.629160	0.908305
GO:0009890_negative_regulation_of_biosynthetic_process	284	1	0.853410	-0.153433	408	257.282447	370.21	483.137553	0.907377
GO:0006629_lipid_metabolic_process	285	1	0.850416	-0.152625	409	257.491943	370.45	483.408057	0.905746
GO:0048513_organ_development	1365	5	0.887796	-0.150782	410	258.843569	371.69	484.536431	0.906561
GO:0048598_embryonic_morphogenesis	299	1	0.810597	-0.141800	411	261.960216	374.58	487.199784	0.911387
GO:0045893_positive_regulation_of_transcription__DNA-dependent	306	1	0.792054	-0.136715	413	264.103416	376.57	489.036584	0.911792
GO:0051254_positive_regulation_of_RNA_metabolic_process	306	1	0.792054	-0.136715	413	264.103416	376.57	489.036584	0.911792
GO:0032989_cellular_component_morphogenesis	307	1	0.789474	-0.136006	414	264.476451	376.89	489.303549	0.910362
GO:0016310_phosphorylation	309	1	0.784364	-0.134599	415	265.289644	377.56	489.830356	0.909783
GO:0048856_anatomical_structure_development	1688	6	0.861499	-0.122908	416	267.030924	379.14	491.249076	0.911394
GO:0010646_regulation_of_cell_communication	330	1	0.734450	-0.120766	417	268.763449	380.6	492.436551	0.912710
GO:0010605_negative_regulation_of_macromolecule_metabolic_process	331	1	0.732231	-0.120147	419	269.571796	381.26	492.948204	0.909928
GO:0051093_negative_regulation_of_developmental_process	331	1	0.732231	-0.120147	419	269.571796	381.26	492.948204	0.909928
GO:0050794_regulation_of_cellular_process	2190	8	0.885364	-0.119727	420	269.795467	381.45	493.104533	0.908214
GO:0031324_negative_regulation_of_cellular_metabolic_process	332	1	0.730025	-0.119533	421	270.381090	381.94	493.498910	0.907221
GO:0045941_positive_regulation_of_transcription	338	1	0.717066	-0.115915	422	271.105477	382.58	494.054523	0.906588
GO:0009605_response_to_external_stimulus	339	1	0.714951	-0.115324	423	271.477181	382.95	494.422819	0.905319
GO:0080090_regulation_of_primary_metabolic_process	926	3	0.785211	-0.115083	424	271.690330	383.12	494.549670	0.903585
GO:0006793_phosphorus_metabolic_process	340	1	0.712848	-0.114736	426	272.652860	383.84	495.027140	0.901033
GO:0006796_phosphate_metabolic_process	340	1	0.712848	-0.114736	426	272.652860	383.84	495.027140	0.901033
GO:0051649_establishment_of_localization_in_cell	342	1	0.708680	-0.113570	427	273.061683	384.18	495.298317	0.899719
GO:0010628_positive_regulation_of_gene_expression	346	1	0.700487	-0.111277	428	273.462866	384.54	495.617134	0.898458
GO:0060255_regulation_of_macromolecule_metabolic_process	936	3	0.776822	-0.111164	429	273.675108	384.73	495.784892	0.896807
GO:0009892_negative_regulation_of_metabolic_process	348	1	0.696461	-0.110149	430	274.960072	385.73	496.499928	0.897047
GO:0045935_positive_regulation_of_nucleobase__nucleoside__nucleotide_and_nucleic_acid_metabolic_process	352	1	0.688547	-0.107930	431	275.676623	386.41	497.143377	0.896543
GO:0030182_neuron_differentiation	356	1	0.680810	-0.105760	432	276.098144	386.77	497.441856	0.895301
GO:0042981_regulation_of_apoptosis	360	1	0.673246	-0.103637	433	276.556480	387.18	497.803520	0.894180
GO:0051173_positive_regulation_of_nitrogen_compound_metabolic_process	361	1	0.671381	-0.103113	434	276.929120	387.53	498.130880	0.892926
GO:0009653_anatomical_structure_morphogenesis	958	3	0.758983	-0.102961	435	277.225904	387.77	498.314096	0.891425
GO:0045449_regulation_of_transcription	676	2	0.717066	-0.101539	436	277.568769	388.02	498.471231	0.889954
GO:0010941_regulation_of_cell_death	365	1	0.664023	-0.101047	439	278.504917	388.89	499.275083	0.885854
GO:0043009_chordate_embryonic_development	365	1	0.664023	-0.101047	439	278.504917	388.89	499.275083	0.885854
GO:0043067_regulation_of_programmed_cell_death	365	1	0.664023	-0.101047	439	278.504917	388.89	499.275083	0.885854
GO:0016043_cellular_component_organization	964	3	0.754259	-0.100820	440	278.649002	389.02	499.390998	0.884136
GO:0009792_embryonic_development_ending_in_birth_or_egg_hatching	368	1	0.658610	-0.099527	441	279.032524	389.36	499.687476	0.882902
GO:0051641_cellular_localization	370	1	0.655050	-0.098527	442	279.683089	389.88	500.076911	0.882081
GO:0010557_positive_regulation_of_macromolecule_biosynthetic_process	371	1	0.653284	-0.098031	443	280.121666	390.25	500.378334	0.880926
GO:0006350_transcription	701	2	0.691493	-0.091942	444	281.342276	391.34	501.337724	0.881396
GO:0043687_post-translational_protein_modification	384	1	0.631168	-0.091821	445	281.921640	391.73	501.538360	0.880292
GO:0050793_regulation_of_developmental_process	703	2	0.689526	-0.091213	446	282.142270	391.88	501.617730	0.878655
GO:0031328_positive_regulation_of_cellular_biosynthetic_process	387	1	0.626275	-0.090449	447	282.559001	392.24	501.920999	0.877494
GO:0009891_positive_regulation_of_biosynthetic_process	388	1	0.624661	-0.089996	448	283.373902	392.89	502.406098	0.876987
GO:0048699_generation_of_neurons	396	1	0.612041	-0.086459	449	284.721847	394.08	503.438153	0.877684
GO:0032502_developmental_process	2060	7	0.823582	-0.085225	450	285.095599	394.41	503.724401	0.876467
GO:0022008_neurogenesis	423	1	0.572975	-0.075564	451	287.828255	396.56	505.291745	0.879290
GO:0006915_apoptosis	427	1	0.567608	-0.074077	452	288.087803	396.79	505.492197	0.877854
GO:0019219_regulation_of_nucleobase__nucleoside__nucleotide_and_nucleic_acid_metabolic_process	757	2	0.640339	-0.073469	453	288.411540	397.02	505.628460	0.876424
GO:0065007_biological_regulation	2593	9	0.841232	-0.072712	454	288.588228	397.17	505.751772	0.874824
GO:0050789_regulation_of_biological_process	2357	8	0.822634	-0.072186	455	288.788932	397.31	505.831068	0.873209
GO:0051179_localization	1058	3	0.687245	-0.072086	456	288.994852	397.47	505.945148	0.871645
GO:0010604_positive_regulation_of_macromolecule_metabolic_process	433	1	0.559742	-0.071902	458	289.667753	398.04	506.412247	0.869083
GO:0012501_programmed_cell_death	433	1	0.559742	-0.071902	458	289.667753	398.04	506.412247	0.869083
GO:0006357_regulation_of_transcription_from_RNA_polymerase_II_promoter	435	1	0.557169	-0.071192	459	290.367008	398.64	506.912992	0.868497
GO:0048731_system_development	1609	5	0.753165	-0.070953	460	290.582336	398.83	507.077664	0.867022
GO:0006464_protein_modification_process	439	1	0.552092	-0.069793	461	291.091336	399.18	507.268664	0.865900
GO:0051171_regulation_of_nitrogen_compound_metabolic_process	771	2	0.628712	-0.069431	462	291.393173	399.4	507.406827	0.864502
GO:0031325_positive_regulation_of_cellular_metabolic_process	442	1	0.548345	-0.068763	463	291.809839	399.75	507.690161	0.863391
GO:0006366_transcription_from_RNA_polymerase_II_promoter	444	1	0.545875	-0.068085	465	292.782081	400.59	508.397919	0.861484
GO:0008219_cell_death	444	1	0.545875	-0.068085	465	292.782081	400.59	508.397919	0.861484
GO:0010926_anatomical_structure_formation	447	1	0.542211	-0.067081	466	293.553234	401.25	508.946766	0.861052
GO:0006996_organelle_organization	449	1	0.539796	-0.066420	467	293.790037	401.55	509.309963	0.859850
GO:0016265_death	450	1	0.538596	-0.066092	468	294.038117	401.77	509.501883	0.858483
GO:0009893_positive_regulation_of_metabolic_process	458	1	0.529189	-0.063527	470	295.367555	402.79	510.212445	0.857000
GO:0043412_biopolymer_modification	458	1	0.529189	-0.063527	470	295.367555	402.79	510.212445	0.857000
GO:0002376_immune_system_process	505	1	0.479937	-0.050381	471	298.998933	405.69	512.381067	0.861338
GO:0048522_positive_regulation_of_cellular_process	895	2	0.541605	-0.041681	472	301.256420	407.46	513.663580	0.863263
GO:0006355_regulation_of_transcription__DNA-dependent	575	1	0.421510	-0.035697	473	304.124883	409.69	515.255117	0.866152
GO:0051252_regulation_of_RNA_metabolic_process	590	1	0.410794	-0.033154	474	304.816529	410.21	515.603471	0.865422
GO:0006351_transcription__DNA-dependent	594	1	0.408028	-0.032507	475	305.029967	410.41	515.790033	0.864021
GO:0032774_RNA_biosynthetic_process	595	1	0.407342	-0.032347	476	305.241872	410.61	515.978128	0.862626
GO:0007166_cell_surface_receptor_linked_signal_transduction	597	1	0.405977	-0.032030	477	305.571384	410.88	516.188616	0.861384
GO:0007399_nervous_system_development	621	1	0.390287	-0.028452	478	306.929411	411.89	516.850589	0.861695
GO:0048518_positive_regulation_of_biological_process	995	2	0.487173	-0.027222	479	307.182734	412.07	516.957266	0.860271
GO:0048468_cell_development	654	1	0.370594	-0.024166	480	308.298556	412.88	517.461444	0.860167
GO:0030154_cell_differentiation	1060	2	0.457299	-0.020475	481	309.823800	414.02	518.216200	0.860748
GO:0050896_response_to_stimulus	1107	2	0.437883	-0.016595	482	311.510877	415.25	518.989123	0.861515
GO:0048869_cellular_developmental_process	1113	2	0.435523	-0.016151	483	311.622558	415.33	519.037442	0.859896
GO:0014706_striated_muscle_tissue_development	120	0	0.000000	-0.000000	484	318.742987	420.27	521.797013	0.868326
GO:0001704_formation_of_primary_germ_layer	36	0	0.000000	-0.000000	500	335.191602	435.52	535.848398	0.871040
GO:0001819_positive_regulation_of_cytokine_production	36	0	0.000000	-0.000000	500	335.191602	435.52	535.848398	0.871040
GO:0001889_liver_development	36	0	0.000000	-0.000000	500	335.191602	435.52	535.848398	0.871040
GO:0006469_negative_regulation_of_protein_kinase_activity	36	0	0.000000	-0.000000	500	335.191602	435.52	535.848398	0.871040
GO:0007187_G-protein_signaling__coupled_to_cyclic_nucleotide_second_messenger	36	0	0.000000	-0.000000	500	335.191602	435.52	535.848398	0.871040
GO:0007368_determination_of_left_right_symmetry	36	0	0.000000	-0.000000	500	335.191602	435.52	535.848398	0.871040
GO:0007631_feeding_behavior	36	0	0.000000	-0.000000	500	335.191602	435.52	535.848398	0.871040
GO:0014020_primary_neural_tube_formation	36	0	0.000000	-0.000000	500	335.191602	435.52	535.848398	0.871040
GO:0021510_spinal_cord_development	36	0	0.000000	-0.000000	500	335.191602	435.52	535.848398	0.871040
GO:0030072_peptide_hormone_secretion	36	0	0.000000	-0.000000	500	335.191602	435.52	535.848398	0.871040
GO:0030278_regulation_of_ossification	36	0	0.000000	-0.000000	500	335.191602	435.52	535.848398	0.871040
GO:0033673_negative_regulation_of_kinase_activity	36	0	0.000000	-0.000000	500	335.191602	435.52	535.848398	0.871040
GO:0042742_defense_response_to_bacterium	36	0	0.000000	-0.000000	500	335.191602	435.52	535.848398	0.871040
GO:0050851_antigen_receptor-mediated_signaling_pathway	36	0	0.000000	-0.000000	500	335.191602	435.52	535.848398	0.871040
GO:0050900_leukocyte_migration	36	0	0.000000	-0.000000	500	335.191602	435.52	535.848398	0.871040
GO:0051223_regulation_of_protein_transport	36	0	0.000000	-0.000000	500	335.191602	435.52	535.848398	0.871040
GO:0002429_immune_response-activating_cell_surface_receptor_signaling_pathway	41	0	0.000000	-0.000000	514	352.909591	452.0	551.090409	0.879377
GO:0006865_amino_acid_transport	41	0	0.000000	-0.000000	514	352.909591	452.0	551.090409	0.879377
GO:0007254_JNK_cascade	41	0	0.000000	-0.000000	514	352.909591	452.0	551.090409	0.879377
GO:0009894_regulation_of_catabolic_process	41	0	0.000000	-0.000000	514	352.909591	452.0	551.090409	0.879377
GO:0010551_regulation_of_specific_transcription_from_RNA_polymerase_II_promoter	41	0	0.000000	-0.000000	514	352.909591	452.0	551.090409	0.879377
GO:0015833_peptide_transport	41	0	0.000000	-0.000000	514	352.909591	452.0	551.090409	0.879377
GO:0019216_regulation_of_lipid_metabolic_process	41	0	0.000000	-0.000000	514	352.909591	452.0	551.090409	0.879377
GO:0019748_secondary_metabolic_process	41	0	0.000000	-0.000000	514	352.909591	452.0	551.090409	0.879377
GO:0030817_regulation_of_cAMP_biosynthetic_process	41	0	0.000000	-0.000000	514	352.909591	452.0	551.090409	0.879377
GO:0031344_regulation_of_cell_projection_organization	41	0	0.000000	-0.000000	514	352.909591	452.0	551.090409	0.879377
GO:0032569_specific_transcription_from_RNA_polymerase_II_promoter	41	0	0.000000	-0.000000	514	352.909591	452.0	551.090409	0.879377
GO:0032844_regulation_of_homeostatic_process	41	0	0.000000	-0.000000	514	352.909591	452.0	551.090409	0.879377
GO:0033077_T_cell_differentiation_in_the_thymus	41	0	0.000000	-0.000000	514	352.909591	452.0	551.090409	0.879377
GO:0050864_regulation_of_B_cell_activation	41	0	0.000000	-0.000000	514	352.909591	452.0	551.090409	0.879377
GO:0030029_actin_filament-based_process	109	0	0.000000	-0.000000	515	353.569238	452.65	551.730762	0.878932
GO:0000910_cytokinesis	8	0	0.000000	-0.000000	644	482.918581	580.23	677.541419	0.900978
GO:0001783_B_cell_apoptosis	8	0	0.000000	-0.000000	644	482.918581	580.23	677.541419	0.900978
GO:0001833_inner_cell_mass_cell_proliferation	8	0	0.000000	-0.000000	644	482.918581	580.23	677.541419	0.900978
GO:0001840_neural_plate_development	8	0	0.000000	-0.000000	644	482.918581	580.23	677.541419	0.900978
GO:0001893_maternal_placenta_development	8	0	0.000000	-0.000000	644	482.918581	580.23	677.541419	0.900978
GO:0001911_negative_regulation_of_leukocyte_mediated_cytotoxicity	8	0	0.000000	-0.000000	644	482.918581	580.23	677.541419	0.900978
GO:0001916_positive_regulation_of_T_cell_mediated_cytotoxicity	8	0	0.000000	-0.000000	644	482.918581	580.23	677.541419	0.900978
GO:0002065_columnar_cuboidal_epithelial_cell_differentiation	8	0	0.000000	-0.000000	644	482.918581	580.23	677.541419	0.900978
GO:0002320_lymphoid_progenitor_cell_differentiation	8	0	0.000000	-0.000000	644	482.918581	580.23	677.541419	0.900978
GO:0002438_acute_inflammatory_response_to_antigenic_stimulus	8	0	0.000000	-0.000000	644	482.918581	580.23	677.541419	0.900978
GO:0002524_hypersensitivity	8	0	0.000000	-0.000000	644	482.918581	580.23	677.541419	0.900978
GO:0002566_somatic_diversification_of_immune_receptors_via_somatic_mutation	8	0	0.000000	-0.000000	644	482.918581	580.23	677.541419	0.900978
GO:0002864_regulation_of_acute_inflammatory_response_to_antigenic_stimulus	8	0	0.000000	-0.000000	644	482.918581	580.23	677.541419	0.900978
GO:0002883_regulation_of_hypersensitivity	8	0	0.000000	-0.000000	644	482.918581	580.23	677.541419	0.900978
GO:0003081_regulation_of_systemic_arterial_blood_pressure_by_renin-angiotensin	8	0	0.000000	-0.000000	644	482.918581	580.23	677.541419	0.900978
GO:0006020_inositol_metabolic_process	8	0	0.000000	-0.000000	644	482.918581	580.23	677.541419	0.900978
GO:0006195_purine_nucleotide_catabolic_process	8	0	0.000000	-0.000000	644	482.918581	580.23	677.541419	0.900978
GO:0006284_base-excision_repair	8	0	0.000000	-0.000000	644	482.918581	580.23	677.541419	0.900978
GO:0006349_genetic_imprinting	8	0	0.000000	-0.000000	644	482.918581	580.23	677.541419	0.900978
GO:0006360_transcription_from_RNA_polymerase_I_promoter	8	0	0.000000	-0.000000	644	482.918581	580.23	677.541419	0.900978
GO:0006399_tRNA_metabolic_process	8	0	0.000000	-0.000000	644	482.918581	580.23	677.541419	0.900978
GO:0006458_'de_novo'_protein_folding	8	0	0.000000	-0.000000	644	482.918581	580.23	677.541419	0.900978
GO:0006493_protein_amino_acid_O-linked_glycosylation	8	0	0.000000	-0.000000	644	482.918581	580.23	677.541419	0.900978
GO:0006582_melanin_metabolic_process	8	0	0.000000	-0.000000	644	482.918581	580.23	677.541419	0.900978
GO:0006733_oxidoreduction_coenzyme_metabolic_process	8	0	0.000000	-0.000000	644	482.918581	580.23	677.541419	0.900978
GO:0006829_zinc_ion_transport	8	0	0.000000	-0.000000	644	482.918581	580.23	677.541419	0.900978
GO:0007098_centrosome_cycle	8	0	0.000000	-0.000000	644	482.918581	580.23	677.541419	0.900978
GO:0007131_reciprocal_meiotic_recombination	8	0	0.000000	-0.000000	644	482.918581	580.23	677.541419	0.900978
GO:0007141_male_meiosis_I	8	0	0.000000	-0.000000	644	482.918581	580.23	677.541419	0.900978
GO:0007625_grooming_behavior	8	0	0.000000	-0.000000	644	482.918581	580.23	677.541419	0.900978
GO:0008105_asymmetric_protein_localization	8	0	0.000000	-0.000000	644	482.918581	580.23	677.541419	0.900978
GO:0008593_regulation_of_Notch_signaling_pathway	8	0	0.000000	-0.000000	644	482.918581	580.23	677.541419	0.900978
GO:0009072_aromatic_amino_acid_family_metabolic_process	8	0	0.000000	-0.000000	644	482.918581	580.23	677.541419	0.900978
GO:0009144_purine_nucleoside_triphosphate_metabolic_process	8	0	0.000000	-0.000000	644	482.918581	580.23	677.541419	0.900978
GO:0009746_response_to_hexose_stimulus	8	0	0.000000	-0.000000	644	482.918581	580.23	677.541419	0.900978
GO:0009749_response_to_glucose_stimulus	8	0	0.000000	-0.000000	644	482.918581	580.23	677.541419	0.900978
GO:0014014_negative_regulation_of_gliogenesis	8	0	0.000000	-0.000000	644	482.918581	580.23	677.541419	0.900978
GO:0014046_dopamine_secretion	8	0	0.000000	-0.000000	644	482.918581	580.23	677.541419	0.900978
GO:0014059_regulation_of_dopamine_secretion	8	0	0.000000	-0.000000	644	482.918581	580.23	677.541419	0.900978
GO:0014065_phosphoinositide_3-kinase_cascade	8	0	0.000000	-0.000000	644	482.918581	580.23	677.541419	0.900978
GO:0015800_acidic_amino_acid_transport	8	0	0.000000	-0.000000	644	482.918581	580.23	677.541419	0.900978
GO:0015804_neutral_amino_acid_transport	8	0	0.000000	-0.000000	644	482.918581	580.23	677.541419	0.900978
GO:0016236_macroautophagy	8	0	0.000000	-0.000000	644	482.918581	580.23	677.541419	0.900978
GO:0016446_somatic_hypermutation_of_immunoglobulin_genes	8	0	0.000000	-0.000000	644	482.918581	580.23	677.541419	0.900978
GO:0018107_peptidyl-threonine_phosphorylation	8	0	0.000000	-0.000000	644	482.918581	580.23	677.541419	0.900978
GO:0018210_peptidyl-threonine_modification	8	0	0.000000	-0.000000	644	482.918581	580.23	677.541419	0.900978
GO:0018345_protein_palmitoylation	8	0	0.000000	-0.000000	644	482.918581	580.23	677.541419	0.900978
GO:0019229_regulation_of_vasoconstriction	8	0	0.000000	-0.000000	644	482.918581	580.23	677.541419	0.900978
GO:0019400_alditol_metabolic_process	8	0	0.000000	-0.000000	644	482.918581	580.23	677.541419	0.900978
GO:0021692_cerebellar_Purkinje_cell_layer_morphogenesis	8	0	0.000000	-0.000000	644	482.918581	580.23	677.541419	0.900978
GO:0021694_cerebellar_Purkinje_cell_layer_formation	8	0	0.000000	-0.000000	644	482.918581	580.23	677.541419	0.900978
GO:0021702_cerebellar_Purkinje_cell_differentiation	8	0	0.000000	-0.000000	644	482.918581	580.23	677.541419	0.900978
GO:0021781_glial_cell_fate_commitment	8	0	0.000000	-0.000000	644	482.918581	580.23	677.541419	0.900978
GO:0021799_cerebral_cortex_radially_oriented_cell_migration	8	0	0.000000	-0.000000	644	482.918581	580.23	677.541419	0.900978
GO:0022898_regulation_of_transmembrane_transporter_activity	8	0	0.000000	-0.000000	644	482.918581	580.23	677.541419	0.900978
GO:0030035_microspike_assembly	8	0	0.000000	-0.000000	644	482.918581	580.23	677.541419	0.900978
GO:0030193_regulation_of_blood_coagulation	8	0	0.000000	-0.000000	644	482.918581	580.23	677.541419	0.900978
GO:0030204_chondroitin_sulfate_metabolic_process	8	0	0.000000	-0.000000	644	482.918581	580.23	677.541419	0.900978
GO:0030500_regulation_of_bone_mineralization	8	0	0.000000	-0.000000	644	482.918581	580.23	677.541419	0.900978
GO:0030511_positive_regulation_of_transforming_growth_factor_beta_receptor_signaling_pathway	8	0	0.000000	-0.000000	644	482.918581	580.23	677.541419	0.900978
GO:0031102_neuron_projection_regeneration	8	0	0.000000	-0.000000	644	482.918581	580.23	677.541419	0.900978
GO:0031103_axon_regeneration	8	0	0.000000	-0.000000	644	482.918581	580.23	677.541419	0.900978
GO:0031111_negative_regulation_of_microtubule_polymerization_or_depolymerization	8	0	0.000000	-0.000000	644	482.918581	580.23	677.541419	0.900978
GO:0031294_lymphocyte_costimulation	8	0	0.000000	-0.000000	644	482.918581	580.23	677.541419	0.900978
GO:0031295_T_cell_costimulation	8	0	0.000000	-0.000000	644	482.918581	580.23	677.541419	0.900978
GO:0031334_positive_regulation_of_protein_complex_assembly	8	0	0.000000	-0.000000	644	482.918581	580.23	677.541419	0.900978
GO:0031342_negative_regulation_of_cell_killing	8	0	0.000000	-0.000000	644	482.918581	580.23	677.541419	0.900978
GO:0031396_regulation_of_protein_ubiquitination	8	0	0.000000	-0.000000	644	482.918581	580.23	677.541419	0.900978
GO:0032094_response_to_food	8	0	0.000000	-0.000000	644	482.918581	580.23	677.541419	0.900978
GO:0032273_positive_regulation_of_protein_polymerization	8	0	0.000000	-0.000000	644	482.918581	580.23	677.541419	0.900978
GO:0032409_regulation_of_transporter_activity	8	0	0.000000	-0.000000	644	482.918581	580.23	677.541419	0.900978
GO:0032412_regulation_of_ion_transmembrane_transporter_activity	8	0	0.000000	-0.000000	644	482.918581	580.23	677.541419	0.900978
GO:0032613_interleukin-10_production	8	0	0.000000	-0.000000	644	482.918581	580.23	677.541419	0.900978
GO:0033198_response_to_ATP	8	0	0.000000	-0.000000	644	482.918581	580.23	677.541419	0.900978
GO:0034284_response_to_monosaccharide_stimulus	8	0	0.000000	-0.000000	644	482.918581	580.23	677.541419	0.900978
GO:0034728_nucleosome_organization	8	0	0.000000	-0.000000	644	482.918581	580.23	677.541419	0.900978
GO:0035023_regulation_of_Rho_protein_signal_transduction	8	0	0.000000	-0.000000	644	482.918581	580.23	677.541419	0.900978
GO:0035112_genitalia_morphogenesis	8	0	0.000000	-0.000000	644	482.918581	580.23	677.541419	0.900978
GO:0040017_positive_regulation_of_locomotion	8	0	0.000000	-0.000000	644	482.918581	580.23	677.541419	0.900978
GO:0040034_regulation_of_development__heterochronic	8	0	0.000000	-0.000000	644	482.918581	580.23	677.541419	0.900978
GO:0042074_cell_migration_involved_in_gastrulation	8	0	0.000000	-0.000000	644	482.918581	580.23	677.541419	0.900978
GO:0042090_interleukin-12_biosynthetic_process	8	0	0.000000	-0.000000	644	482.918581	580.23	677.541419	0.900978
GO:0042092_T-helper_2_type_immune_response	8	0	0.000000	-0.000000	644	482.918581	580.23	677.541419	0.900978
GO:0042095_interferon-gamma_biosynthetic_process	8	0	0.000000	-0.000000	644	482.918581	580.23	677.541419	0.900978
GO:0042104_positive_regulation_of_activated_T_cell_proliferation	8	0	0.000000	-0.000000	644	482.918581	580.23	677.541419	0.900978
GO:0042226_interleukin-6_biosynthetic_process	8	0	0.000000	-0.000000	644	482.918581	580.23	677.541419	0.900978
GO:0042304_regulation_of_fatty_acid_biosynthetic_process	8	0	0.000000	-0.000000	644	482.918581	580.23	677.541419	0.900978
GO:0042423_catecholamine_biosynthetic_process	8	0	0.000000	-0.000000	644	482.918581	580.23	677.541419	0.900978
GO:0042771_DNA_damage_response__signal_transduction_by_p53_class_mediator_resulting_in_induction_of_apoptosis	8	0	0.000000	-0.000000	644	482.918581	580.23	677.541419	0.900978
GO:0042990_regulation_of_transcription_factor_import_into_nucleus	8	0	0.000000	-0.000000	644	482.918581	580.23	677.541419	0.900978
GO:0042991_transcription_factor_import_into_nucleus	8	0	0.000000	-0.000000	644	482.918581	580.23	677.541419	0.900978
GO:0043011_myeloid_dendritic_cell_differentiation	8	0	0.000000	-0.000000	644	482.918581	580.23	677.541419	0.900978
GO:0043368_positive_T_cell_selection	8	0	0.000000	-0.000000	644	482.918581	580.23	677.541419	0.900978
GO:0043370_regulation_of_CD4-positive__alpha_beta_T_cell_differentiation	8	0	0.000000	-0.000000	644	482.918581	580.23	677.541419	0.900978
GO:0043542_endothelial_cell_migration	8	0	0.000000	-0.000000	644	482.918581	580.23	677.541419	0.900978
GO:0043616_keratinocyte_proliferation	8	0	0.000000	-0.000000	644	482.918581	580.23	677.541419	0.900978
GO:0045075_regulation_of_interleukin-12_biosynthetic_process	8	0	0.000000	-0.000000	644	482.918581	580.23	677.541419	0.900978
GO:0045086_positive_regulation_of_interleukin-2_biosynthetic_process	8	0	0.000000	-0.000000	644	482.918581	580.23	677.541419	0.900978
GO:0045351_type_I_interferon_biosynthetic_process	8	0	0.000000	-0.000000	644	482.918581	580.23	677.541419	0.900978
GO:0045408_regulation_of_interleukin-6_biosynthetic_process	8	0	0.000000	-0.000000	644	482.918581	580.23	677.541419	0.900978
GO:0045429_positive_regulation_of_nitric_oxide_biosynthetic_process	8	0	0.000000	-0.000000	644	482.918581	580.23	677.541419	0.900978
GO:0045494_photoreceptor_cell_maintenance	8	0	0.000000	-0.000000	644	482.918581	580.23	677.541419	0.900978
GO:0045686_negative_regulation_of_glial_cell_differentiation	8	0	0.000000	-0.000000	644	482.918581	580.23	677.541419	0.900978
GO:0045910_negative_regulation_of_DNA_recombination	8	0	0.000000	-0.000000	644	482.918581	580.23	677.541419	0.900978
GO:0045921_positive_regulation_of_exocytosis	8	0	0.000000	-0.000000	644	482.918581	580.23	677.541419	0.900978
GO:0046470_phosphatidylcholine_metabolic_process	8	0	0.000000	-0.000000	644	482.918581	580.23	677.541419	0.900978
GO:0048266_behavioral_response_to_pain	8	0	0.000000	-0.000000	644	482.918581	580.23	677.541419	0.900978
GO:0048505_regulation_of_timing_of_cell_differentiation	8	0	0.000000	-0.000000	644	482.918581	580.23	677.541419	0.900978
GO:0048520_positive_regulation_of_behavior	8	0	0.000000	-0.000000	644	482.918581	580.23	677.541419	0.900978
GO:0048557_embryonic_digestive_tract_morphogenesis	8	0	0.000000	-0.000000	644	482.918581	580.23	677.541419	0.900978
GO:0048638_regulation_of_developmental_growth	8	0	0.000000	-0.000000	644	482.918581	580.23	677.541419	0.900978
GO:0048742_regulation_of_skeletal_muscle_fiber_development	8	0	0.000000	-0.000000	644	482.918581	580.23	677.541419	0.900978
GO:0050707_regulation_of_cytokine_secretion	8	0	0.000000	-0.000000	644	482.918581	580.23	677.541419	0.900978
GO:0050909_sensory_perception_of_taste	8	0	0.000000	-0.000000	644	482.918581	580.23	677.541419	0.900978
GO:0050920_regulation_of_chemotaxis	8	0	0.000000	-0.000000	644	482.918581	580.23	677.541419	0.900978
GO:0050921_positive_regulation_of_chemotaxis	8	0	0.000000	-0.000000	644	482.918581	580.23	677.541419	0.900978
GO:0050926_regulation_of_positive_chemotaxis	8	0	0.000000	-0.000000	644	482.918581	580.23	677.541419	0.900978
GO:0050927_positive_regulation_of_positive_chemotaxis	8	0	0.000000	-0.000000	644	482.918581	580.23	677.541419	0.900978
GO:0050930_induction_of_positive_chemotaxis	8	0	0.000000	-0.000000	644	482.918581	580.23	677.541419	0.900978
GO:0051084_'de_novo'_posttranslational_protein_folding	8	0	0.000000	-0.000000	644	482.918581	580.23	677.541419	0.900978
GO:0051181_cofactor_transport	8	0	0.000000	-0.000000	644	482.918581	580.23	677.541419	0.900978
GO:0060043_regulation_of_cardiac_muscle_cell_proliferation	8	0	0.000000	-0.000000	644	482.918581	580.23	677.541419	0.900978
GO:0060347_heart_trabecula_formation	8	0	0.000000	-0.000000	644	482.918581	580.23	677.541419	0.900978
GO:0060670_branching_involved_in_embryonic_placenta_morphogenesis	8	0	0.000000	-0.000000	644	482.918581	580.23	677.541419	0.900978
GO:0060712_spongiotrophoblast_layer_development	8	0	0.000000	-0.000000	644	482.918581	580.23	677.541419	0.900978
GO:0070167_regulation_of_biomineral_formation	8	0	0.000000	-0.000000	644	482.918581	580.23	677.541419	0.900978
GO:0070193_synaptonemal_complex_organization	8	0	0.000000	-0.000000	644	482.918581	580.23	677.541419	0.900978
GO:0070231_T_cell_apoptosis	8	0	0.000000	-0.000000	644	482.918581	580.23	677.541419	0.900978
GO:0070584_mitochondrion_morphogenesis	8	0	0.000000	-0.000000	644	482.918581	580.23	677.541419	0.900978
GO:0007346_regulation_of_mitotic_cell_cycle	40	0	0.000000	-0.000000	655	494.598906	591.28	687.961094	0.902718
GO:0007599_hemostasis	40	0	0.000000	-0.000000	655	494.598906	591.28	687.961094	0.902718
GO:0008203_cholesterol_metabolic_process	40	0	0.000000	-0.000000	655	494.598906	591.28	687.961094	0.902718
GO:0014031_mesenchymal_cell_development	40	0	0.000000	-0.000000	655	494.598906	591.28	687.961094	0.902718
GO:0016358_dendrite_development	40	0	0.000000	-0.000000	655	494.598906	591.28	687.961094	0.902718
GO:0016485_protein_processing	40	0	0.000000	-0.000000	655	494.598906	591.28	687.961094	0.902718
GO:0017015_regulation_of_transforming_growth_factor_beta_receptor_signaling_pathway	40	0	0.000000	-0.000000	655	494.598906	591.28	687.961094	0.902718
GO:0019935_cyclic-nucleotide-mediated_signaling	40	0	0.000000	-0.000000	655	494.598906	591.28	687.961094	0.902718
GO:0035272_exocrine_system_development	40	0	0.000000	-0.000000	655	494.598906	591.28	687.961094	0.902718
GO:0046850_regulation_of_bone_remodeling	40	0	0.000000	-0.000000	655	494.598906	591.28	687.961094	0.902718
GO:0051129_negative_regulation_of_cellular_component_organization	40	0	0.000000	-0.000000	655	494.598906	591.28	687.961094	0.902718
GO:0010647_positive_regulation_of_cell_communication	110	0	0.000000	-0.000000	657	498.790989	594.81	690.829011	0.905342
GO:0043010_camera-type_eye_development	110	0	0.000000	-0.000000	657	498.790989	594.81	690.829011	0.905342
GO:0009416_response_to_light_stimulus	74	0	0.000000	-0.000000	659	500.410574	596.22	692.029426	0.904734
GO:0048771_tissue_remodeling	74	0	0.000000	-0.000000	659	500.410574	596.22	692.029426	0.904734
GO:0006812_cation_transport	146	0	0.000000	-0.000000	661	502.250965	597.81	693.369035	0.904402
GO:0030900_forebrain_development	146	0	0.000000	-0.000000	661	502.250965	597.81	693.369035	0.904402
GO:0002764_immune_response-regulating_signal_transduction	51	0	0.000000	-0.000000	669	510.779991	605.7	700.620009	0.905381
GO:0006887_exocytosis	51	0	0.000000	-0.000000	669	510.779991	605.7	700.620009	0.905381
GO:0007601_visual_perception	51	0	0.000000	-0.000000	669	510.779991	605.7	700.620009	0.905381
GO:0016569_covalent_chromatin_modification	51	0	0.000000	-0.000000	669	510.779991	605.7	700.620009	0.905381
GO:0032583_regulation_of_gene-specific_transcription	51	0	0.000000	-0.000000	669	510.779991	605.7	700.620009	0.905381
GO:0032880_regulation_of_protein_localization	51	0	0.000000	-0.000000	669	510.779991	605.7	700.620009	0.905381
GO:0043408_regulation_of_MAPKKK_cascade	51	0	0.000000	-0.000000	669	510.779991	605.7	700.620009	0.905381
GO:0048747_muscle_fiber_development	51	0	0.000000	-0.000000	669	510.779991	605.7	700.620009	0.905381
GO:0000723_telomere_maintenance	13	0	0.000000	-0.000000	742	583.167418	676.73	770.292582	0.912035
GO:0001836_release_of_cytochrome_c_from_mitochondria	13	0	0.000000	-0.000000	742	583.167418	676.73	770.292582	0.912035
GO:0001958_endochondral_ossification	13	0	0.000000	-0.000000	742	583.167418	676.73	770.292582	0.912035
GO:0001975_response_to_amphetamine	13	0	0.000000	-0.000000	742	583.167418	676.73	770.292582	0.912035
GO:0001976_neurological_system_process_involved_in_regulation_of_systemic_arterial_blood_pressure	13	0	0.000000	-0.000000	742	583.167418	676.73	770.292582	0.912035
GO:0002704_negative_regulation_of_leukocyte_mediated_immunity	13	0	0.000000	-0.000000	742	583.167418	676.73	770.292582	0.912035
GO:0002707_negative_regulation_of_lymphocyte_mediated_immunity	13	0	0.000000	-0.000000	742	583.167418	676.73	770.292582	0.912035
GO:0002717_positive_regulation_of_natural_killer_cell_mediated_immunity	13	0	0.000000	-0.000000	742	583.167418	676.73	770.292582	0.912035
GO:0003016_respiratory_system_process	13	0	0.000000	-0.000000	742	583.167418	676.73	770.292582	0.912035
GO:0006090_pyruvate_metabolic_process	13	0	0.000000	-0.000000	742	583.167418	676.73	770.292582	0.912035
GO:0006687_glycosphingolipid_metabolic_process	13	0	0.000000	-0.000000	742	583.167418	676.73	770.292582	0.912035
GO:0006778_porphyrin_metabolic_process	13	0	0.000000	-0.000000	742	583.167418	676.73	770.292582	0.912035
GO:0006833_water_transport	13	0	0.000000	-0.000000	742	583.167418	676.73	770.292582	0.912035
GO:0006986_response_to_unfolded_protein	13	0	0.000000	-0.000000	742	583.167418	676.73	770.292582	0.912035
GO:0007129_synapsis	13	0	0.000000	-0.000000	742	583.167418	676.73	770.292582	0.912035
GO:0007212_dopamine_receptor_signaling_pathway	13	0	0.000000	-0.000000	742	583.167418	676.73	770.292582	0.912035
GO:0007274_neuromuscular_synaptic_transmission	13	0	0.000000	-0.000000	742	583.167418	676.73	770.292582	0.912035
GO:0007339_binding_of_sperm_to_zona_pellucida	13	0	0.000000	-0.000000	742	583.167418	676.73	770.292582	0.912035
GO:0007439_ectodermal_gut_development	13	0	0.000000	-0.000000	742	583.167418	676.73	770.292582	0.912035
GO:0007512_adult_heart_development	13	0	0.000000	-0.000000	742	583.167418	676.73	770.292582	0.912035
GO:0009119_ribonucleoside_metabolic_process	13	0	0.000000	-0.000000	742	583.167418	676.73	770.292582	0.912035
GO:0009410_response_to_xenobiotic_stimulus	13	0	0.000000	-0.000000	742	583.167418	676.73	770.292582	0.912035
GO:0009994_oocyte_differentiation	13	0	0.000000	-0.000000	742	583.167418	676.73	770.292582	0.912035
GO:0010623_developmental_programmed_cell_death	13	0	0.000000	-0.000000	742	583.167418	676.73	770.292582	0.912035
GO:0010970_microtubule-based_transport	13	0	0.000000	-0.000000	742	583.167418	676.73	770.292582	0.912035
GO:0016525_negative_regulation_of_angiogenesis	13	0	0.000000	-0.000000	742	583.167418	676.73	770.292582	0.912035
GO:0018105_peptidyl-serine_phosphorylation	13	0	0.000000	-0.000000	742	583.167418	676.73	770.292582	0.912035
GO:0019098_reproductive_behavior	13	0	0.000000	-0.000000	742	583.167418	676.73	770.292582	0.912035
GO:0021511_spinal_cord_patterning	13	0	0.000000	-0.000000	742	583.167418	676.73	770.292582	0.912035
GO:0021533_cell_differentiation_in_hindbrain	13	0	0.000000	-0.000000	742	583.167418	676.73	770.292582	0.912035
GO:0021879_forebrain_neuron_differentiation	13	0	0.000000	-0.000000	742	583.167418	676.73	770.292582	0.912035
GO:0021955_central_nervous_system_neuron_axonogenesis	13	0	0.000000	-0.000000	742	583.167418	676.73	770.292582	0.912035
GO:0030384_phosphoinositide_metabolic_process	13	0	0.000000	-0.000000	742	583.167418	676.73	770.292582	0.912035
GO:0030516_regulation_of_axon_extension	13	0	0.000000	-0.000000	742	583.167418	676.73	770.292582	0.912035
GO:0030539_male_genitalia_development	13	0	0.000000	-0.000000	742	583.167418	676.73	770.292582	0.912035
GO:0031032_actomyosin_structure_organization	13	0	0.000000	-0.000000	742	583.167418	676.73	770.292582	0.912035
GO:0031290_retinal_ganglion_cell_axon_guidance	13	0	0.000000	-0.000000	742	583.167418	676.73	770.292582	0.912035
GO:0032200_telomere_organization	13	0	0.000000	-0.000000	742	583.167418	676.73	770.292582	0.912035
GO:0032330_regulation_of_chondrocyte_differentiation	13	0	0.000000	-0.000000	742	583.167418	676.73	770.292582	0.912035
GO:0032615_interleukin-12_production	13	0	0.000000	-0.000000	742	583.167418	676.73	770.292582	0.912035
GO:0032729_positive_regulation_of_interferon-gamma_production	13	0	0.000000	-0.000000	742	583.167418	676.73	770.292582	0.912035
GO:0033013_tetrapyrrole_metabolic_process	13	0	0.000000	-0.000000	742	583.167418	676.73	770.292582	0.912035
GO:0034329_cell_junction_assembly	13	0	0.000000	-0.000000	742	583.167418	676.73	770.292582	0.912035
GO:0042044_fluid_transport	13	0	0.000000	-0.000000	742	583.167418	676.73	770.292582	0.912035
GO:0042094_interleukin-2_biosynthetic_process	13	0	0.000000	-0.000000	742	583.167418	676.73	770.292582	0.912035
GO:0042474_middle_ear_morphogenesis	13	0	0.000000	-0.000000	742	583.167418	676.73	770.292582	0.912035
GO:0043241_protein_complex_disassembly	13	0	0.000000	-0.000000	742	583.167418	676.73	770.292582	0.912035
GO:0043244_regulation_of_protein_complex_disassembly	13	0	0.000000	-0.000000	742	583.167418	676.73	770.292582	0.912035
GO:0045191_regulation_of_isotype_switching	13	0	0.000000	-0.000000	742	583.167418	676.73	770.292582	0.912035
GO:0045577_regulation_of_B_cell_differentiation	13	0	0.000000	-0.000000	742	583.167418	676.73	770.292582	0.912035
GO:0045682_regulation_of_epidermis_development	13	0	0.000000	-0.000000	742	583.167418	676.73	770.292582	0.912035
GO:0045954_positive_regulation_of_natural_killer_cell_mediated_cytotoxicity	13	0	0.000000	-0.000000	742	583.167418	676.73	770.292582	0.912035
GO:0046474_glycerophospholipid_biosynthetic_process	13	0	0.000000	-0.000000	742	583.167418	676.73	770.292582	0.912035
GO:0046640_regulation_of_alpha-beta_T_cell_proliferation	13	0	0.000000	-0.000000	742	583.167418	676.73	770.292582	0.912035
GO:0046851_negative_regulation_of_bone_remodeling	13	0	0.000000	-0.000000	742	583.167418	676.73	770.292582	0.912035
GO:0048305_immunoglobulin_secretion	13	0	0.000000	-0.000000	742	583.167418	676.73	770.292582	0.912035
GO:0048566_embryonic_gut_development	13	0	0.000000	-0.000000	742	583.167418	676.73	770.292582	0.912035
GO:0048567_ectodermal_gut_morphogenesis	13	0	0.000000	-0.000000	742	583.167418	676.73	770.292582	0.912035
GO:0048599_oocyte_development	13	0	0.000000	-0.000000	742	583.167418	676.73	770.292582	0.912035
GO:0050764_regulation_of_phagocytosis	13	0	0.000000	-0.000000	742	583.167418	676.73	770.292582	0.912035
GO:0050766_positive_regulation_of_phagocytosis	13	0	0.000000	-0.000000	742	583.167418	676.73	770.292582	0.912035
GO:0050771_negative_regulation_of_axonogenesis	13	0	0.000000	-0.000000	742	583.167418	676.73	770.292582	0.912035
GO:0050818_regulation_of_coagulation	13	0	0.000000	-0.000000	742	583.167418	676.73	770.292582	0.912035
GO:0051346_negative_regulation_of_hydrolase_activity	13	0	0.000000	-0.000000	742	583.167418	676.73	770.292582	0.912035
GO:0051495_positive_regulation_of_cytoskeleton_organization	13	0	0.000000	-0.000000	742	583.167418	676.73	770.292582	0.912035
GO:0060038_cardiac_muscle_cell_proliferation	13	0	0.000000	-0.000000	742	583.167418	676.73	770.292582	0.912035
GO:0060070_Wnt_receptor_signaling_pathway_through_beta-catenin	13	0	0.000000	-0.000000	742	583.167418	676.73	770.292582	0.912035
GO:0060324_face_development	13	0	0.000000	-0.000000	742	583.167418	676.73	770.292582	0.912035
GO:0060401_cytosolic_calcium_ion_transport	13	0	0.000000	-0.000000	742	583.167418	676.73	770.292582	0.912035
GO:0060402_calcium_ion_transport_into_cytosol	13	0	0.000000	-0.000000	742	583.167418	676.73	770.292582	0.912035
GO:0060560_developmental_growth_involved_in_morphogenesis	13	0	0.000000	-0.000000	742	583.167418	676.73	770.292582	0.912035
GO:0060742_epithelial_cell_differentiation_involved_in_prostate_gland_development	13	0	0.000000	-0.000000	742	583.167418	676.73	770.292582	0.912035
GO:0070192_chromosome_organization_involved_in_meiosis	13	0	0.000000	-0.000000	742	583.167418	676.73	770.292582	0.912035
GO:0015674_di-__tri-valent_inorganic_cation_transport	79	0	0.000000	-0.000000	744	584.902163	678.15	771.397837	0.911492
GO:0051046_regulation_of_secretion	79	0	0.000000	-0.000000	744	584.902163	678.15	771.397837	0.911492
GO:0001934_positive_regulation_of_protein_amino_acid_phosphorylation	29	0	0.000000	-0.000000	764	605.660173	697.72	789.779827	0.913246
GO:0006641_triglyceride_metabolic_process	29	0	0.000000	-0.000000	764	605.660173	697.72	789.779827	0.913246
GO:0006909_phagocytosis	29	0	0.000000	-0.000000	764	605.660173	697.72	789.779827	0.913246
GO:0007190_activation_of_adenylate_cyclase_activity	29	0	0.000000	-0.000000	764	605.660173	697.72	789.779827	0.913246
GO:0010564_regulation_of_cell_cycle_process	29	0	0.000000	-0.000000	764	605.660173	697.72	789.779827	0.913246
GO:0016447_somatic_recombination_of_immunoglobulin_gene_segments	29	0	0.000000	-0.000000	764	605.660173	697.72	789.779827	0.913246
GO:0021761_limbic_system_development	29	0	0.000000	-0.000000	764	605.660173	697.72	789.779827	0.913246
GO:0042176_regulation_of_protein_catabolic_process	29	0	0.000000	-0.000000	764	605.660173	697.72	789.779827	0.913246
GO:0042770_DNA_damage_response__signal_transduction	29	0	0.000000	-0.000000	764	605.660173	697.72	789.779827	0.913246
GO:0043281_regulation_of_caspase_activity	29	0	0.000000	-0.000000	764	605.660173	697.72	789.779827	0.913246
GO:0044087_regulation_of_cellular_component_biogenesis	29	0	0.000000	-0.000000	764	605.660173	697.72	789.779827	0.913246
GO:0044270_nitrogen_compound_catabolic_process	29	0	0.000000	-0.000000	764	605.660173	697.72	789.779827	0.913246
GO:0045621_positive_regulation_of_lymphocyte_differentiation	29	0	0.000000	-0.000000	764	605.660173	697.72	789.779827	0.913246
GO:0046634_regulation_of_alpha-beta_T_cell_activation	29	0	0.000000	-0.000000	764	605.660173	697.72	789.779827	0.913246
GO:0048066_pigmentation_during_development	29	0	0.000000	-0.000000	764	605.660173	697.72	789.779827	0.913246
GO:0050769_positive_regulation_of_neurogenesis	29	0	0.000000	-0.000000	764	605.660173	697.72	789.779827	0.913246
GO:0051301_cell_division	29	0	0.000000	-0.000000	764	605.660173	697.72	789.779827	0.913246
GO:0052548_regulation_of_endopeptidase_activity	29	0	0.000000	-0.000000	764	605.660173	697.72	789.779827	0.913246
GO:0060041_retina_development_in_camera-type_eye	29	0	0.000000	-0.000000	764	605.660173	697.72	789.779827	0.913246
GO:0070302_regulation_of_stress-activated_protein_kinase_signaling_pathway	29	0	0.000000	-0.000000	764	605.660173	697.72	789.779827	0.913246
GO:0000027_ribosomal_large_subunit_assembly	1	0									
GO:0000042_protein_targeting_to_Golgi	1	0									
GO:0000046_autophagic_vacuole_fusion	1	0									
GO:0000050_urea_cycle	1	0									
GO:0000054_ribosome_export_from_nucleus	1	0									
GO:0000055_ribosomal_large_subunit_export_from_nucleus	1	0									
GO:0000056_ribosomal_small_subunit_export_from_nucleus	1	0									
GO:0000072_M_phase_specific_microtubule_process	1	0									
GO:0000101_sulfur_amino_acid_transport	1	0									
GO:0000147_actin_cortical_patch_assembly	1	0									
GO:0000154_rRNA_modification	1	0									
GO:0000183_chromatin_silencing_at_rDNA	1	0									
GO:0000185_activation_of_MAPKKK_activity	1	0									
GO:0000238_zygotene	1	0									
GO:0000255_allantoin_metabolic_process	1	0									
GO:0000266_mitochondrial_fission	1	0									
GO:0000273_lipoic_acid_metabolic_process	1	0									
GO:0000301_retrograde_transport__vesicle_recycling_within_Golgi	1	0									
GO:0000394_RNA_splicing__via_endonucleolytic_cleavage_and_ligation	1	0									
GO:0000429_regulation_of_transcription_from_RNA_polymerase_II_promoter_by_carbon_catabolites	1	0									
GO:0000430_regulation_of_transcription_from_RNA_polymerase_II_promoter_by_glucose	1	0									
GO:0000432_positive_regulation_of_transcription_from_RNA_polymerase_II_promoter_by_glucose	1	0									
GO:0000436_positive_regulation_of_transcription_from_RNA_polymerase_II_promoter_by_carbon_catabolites	1	0									
GO:0000448_cleavage_in_ITS2_between_5.8S_rRNA_and_LSU-rRNA_of_tricistronic_rRNA_transcript_(SSU-rRNA__5.8S_rRNA__LSU-rRNA)	1	0									
GO:0000460_maturation_of_5.8S_rRNA	1	0									
GO:0000463_maturation_of_LSU-rRNA_from_tricistronic_rRNA_transcript_(SSU-rRNA__5.8S_rRNA__LSU-rRNA)	1	0									
GO:0000466_maturation_of_5.8S_rRNA_from_tricistronic_rRNA_transcript_(SSU-rRNA__5.8S_rRNA__LSU-rRNA)	1	0									
GO:0000469_cleavages_during_rRNA_processing	1	0									
GO:0000470_maturation_of_LSU-rRNA	1	0									
GO:0000478_endonucleolytic_cleavages_during_rRNA_processing	1	0									
GO:0000479_endonucleolytic_cleavage_of_tricistronic_rRNA_transcript_(SSU-rRNA__5.8S_rRNA__LSU-rRNA)	1	0									
GO:0000705_achiasmate_meiosis_I	1	0									
GO:0000966_RNA_5'-end_processing	1	0									
GO:0001300_chronological_cell_aging	1	0									
GO:0001547_antral_ovarian_follicle_growth	1	0									
GO:0001555_oocyte_growth	1	0									
GO:0001560_regulation_of_cell_growth_by_extracellular_stimulus	1	0									
GO:0001660_fever	1	0									
GO:0001696_gastric_acid_secretion	1	0									
GO:0001712_ectodermal_cell_fate_commitment	1	0									
GO:0001714_endodermal_cell_fate_specification	1	0									
GO:0001762_beta-alanine_transport	1	0									
GO:0001766_membrane_raft_polarization	1	0									
GO:0001811_negative_regulation_of_type_I_hypersensitivity	1	0									
GO:0001821_histamine_secretion	1	0									
GO:0001826_inner_cell_mass_cell_differentiation	1	0									
GO:0001830_trophectodermal_cell_fate_commitment	1	0									
GO:0001834_trophectodermal_cell_proliferation	1	0									
GO:0001867_complement_activation__lectin_pathway	1	0									
GO:0001880_Mullerian_duct_regression	1	0									
GO:0001887_selenium_metabolic_process	1	0									
GO:0001922_B-1_B_cell_homeostasis	1	0									
GO:0001923_B-1_B_cell_differentiation	1	0									
GO:0001941_postsynaptic_membrane_organization	1	0									
GO:0001946_lymphangiogenesis	1	0									
GO:0001956_positive_regulation_of_neurotransmitter_secretion	1	0									
GO:0001961_positive_regulation_of_cytokine-mediated_signaling_pathway	1	0									
GO:0001979_regulation_of_systemic_arterial_blood_pressure_by_chemoreceptor_signaling	1	0									
GO:0001980_regulation_of_systemic_arterial_blood_pressure_by_ischemic_conditions	1	0									
GO:0001984_vasodilation_of_artery_during_baroreceptor_response_to_increased_systemic_arterial_blood_pressure	1	0									
GO:0001985_negative_regulation_of_heart_rate_in_baroreceptor_response_to_increased_systemic_arterial_blood_pressure	1	0									
GO:0001987_vasoconstriction_of_artery_involved_in_baroreceptor_response_to_lowering_of_systemic_arterial_blood_pressure	1	0									
GO:0001988_positive_regulation_of_heart_rate_in_baroreceptor_response_to_decreased_systemic_arterial_blood_pressure	1	0									
GO:0001994_norepinephrine-epinephrine_vasoconstriction_involved_in_regulation_of_systemic_arterial_blood_pressure	1	0									
GO:0002001_renin_secretion_into_blood_stream	1	0									
GO:0002002_regulation_of_angiotensin_levels_in_blood	1	0									
GO:0002003_angiotensin_maturation	1	0									
GO:0002007_detection_of_hypoxic_conditions_in_blood_by_chemoreceptor_signaling	1	0									
GO:0002017_regulation_of_blood_volume_by_renal_aldosterone	1	0									
GO:0002023_reduction_of_food_intake_in_response_to_dietary_excess	1	0									
GO:0002031_G-protein_coupled_receptor_internalization	1	0									
GO:0002036_regulation_of_L-glutamate_transport	1	0									
GO:0002040_sprouting_angiogenesis	1	0									
GO:0002041_intussusceptive_angiogenesis	1	0									
GO:0002068_glandular_epithelial_cell_development	1	0									
GO:0002069_columnar_cuboidal_epithelial_cell_maturation	1	0									
GO:0002071_glandular_epithelial_cell_maturation	1	0									
GO:0002082_regulation_of_oxidative_phosphorylation	1	0									
GO:0002084_protein_depalmitoylation	1	0									
GO:0002085_inhibition_of_neuroepithelial_cell_differentiation	1	0									
GO:0002086_diaphragm_contraction	1	0									
GO:0002118_aggressive_behavior	1	0									
GO:0002121_inter-male_aggressive_behavior	1	0									
GO:0002124_territorial_aggressive_behavior	1	0									
GO:0002227_innate_immune_response_in_mucosa	1	0									
GO:0002232_leukocyte_chemotaxis_during_inflammatory_response	1	0									
GO:0002248_connective_tissue_replacement_during_inflammatory_response	1	0									
GO:0002282_microglial_cell_activation_during_immune_response	1	0									
GO:0002287_alpha-beta_T_cell_activation_during_immune_response	1	0									
GO:0002314_germinal_center_B_cell_differentiation	1	0									
GO:0002315_marginal_zone_B_cell_differentiation	1	0									
GO:0002316_follicular_B_cell_differentiation	1	0									
GO:0002317_plasma_cell_differentiation	1	0									
GO:0002349_histamine_production_during_acute_inflammatory_response	1	0									
GO:0002351_serotonin_production_during_acute_inflammatory_response	1	0									
GO:0002355_detection_of_tumor_cell	1	0									
GO:0002370_natural_killer_cell_cytokine_production	1	0									
GO:0002371_dendritic_cell_cytokine_production	1	0									
GO:0002380_immunoglobulin_secretion_during_immune_response	1	0									
GO:0002396_MHC_protein_complex_assembly	1	0									
GO:0002397_MHC_class_I_protein_complex_assembly	1	0									
GO:0002420_natural_killer_cell_mediated_cytotoxicity_directed_against_tumor_cell_target	1	0									
GO:0002423_natural_killer_cell_mediated_immune_response_to_tumor_cell	1	0									
GO:0002424_T_cell_mediated_immune_response_to_tumor_cell	1	0									
GO:0002426_immunoglobulin_production_in_mucosal_tissue	1	0									
GO:0002431_Fc_receptor_mediated_stimulatory_signaling_pathway	1	0									
GO:0002432_granuloma_formation	1	0									
GO:0002441_histamine_secretion_during_acute_inflammatory_response	1	0									
GO:0002442_serotonin_secretion_during_acute_inflammatory_response	1	0									
GO:0002457_T_cell_antigen_processing_and_presentation	1	0									
GO:0002458_peripheral_T_cell_tolerance_induction	1	0									
GO:0002461_tolerance_induction_dependent_upon_immune_response	1	0									
GO:0002465_peripheral_tolerance_induction	1	0									
GO:0002468_dendritic_cell_antigen_processing_and_presentation	1	0									
GO:0002476_antigen_processing_and_presentation_of_endogenous_peptide_antigen_via_MHC_class_Ib	1	0									
GO:0002479_antigen_processing_and_presentation_of_exogenous_peptide_antigen_via_MHC_class_I__TAP-dependent	1	0									
GO:0002483_antigen_processing_and_presentation_of_endogenous_peptide_antigen	1	0									
GO:0002501_peptide_antigen_assembly_with_MHC_protein_complex	1	0									
GO:0002502_peptide_antigen_assembly_with_MHC_class_I_protein_complex	1	0									
GO:0002508_central_tolerance_induction	1	0									
GO:0002510_central_B_cell_tolerance_induction	1	0									
GO:0002545_chronic_inflammatory_response_to_non-antigenic_stimulus	1	0									
GO:0002553_histamine_secretion_by_mast_cell	1	0									
GO:0002554_serotonin_secretion_by_platelet	1	0									
GO:0002572_pro-T_cell_differentiation	1	0									
GO:0002577_regulation_of_antigen_processing_and_presentation	1	0									
GO:0002579_positive_regulation_of_antigen_processing_and_presentation	1	0									
GO:0002604_regulation_of_dendritic_cell_antigen_processing_and_presentation	1	0									
GO:0002606_positive_regulation_of_dendritic_cell_antigen_processing_and_presentation	1	0									
GO:0002635_negative_regulation_of_germinal_center_formation	1	0									
GO:0002646_regulation_of_central_tolerance_induction	1	0									
GO:0002648_positive_regulation_of_central_tolerance_induction	1	0									
GO:0002649_regulation_of_tolerance_induction_to_self_antigen	1	0									
GO:0002651_positive_regulation_of_tolerance_induction_to_self_antigen	1	0									
GO:0002652_regulation_of_tolerance_induction_dependent_upon_immune_response	1	0									
GO:0002654_positive_regulation_of_tolerance_induction_dependent_upon_immune_response	1	0									
GO:0002658_regulation_of_peripheral_tolerance_induction	1	0									
GO:0002660_positive_regulation_of_peripheral_tolerance_induction	1	0									
GO:0002677_negative_regulation_of_chronic_inflammatory_response	1	0									
GO:0002678_positive_regulation_of_chronic_inflammatory_response	1	0									
GO:0002701_negative_regulation_of_production_of_molecular_mediator_of_immune_response	1	0									
GO:0002719_negative_regulation_of_cytokine_production_during_immune_response	1	0									
GO:0002724_regulation_of_T_cell_cytokine_production	1	0									
GO:0002727_regulation_of_natural_killer_cell_cytokine_production	1	0									
GO:0002729_positive_regulation_of_natural_killer_cell_cytokine_production	1	0									
GO:0002730_regulation_of_dendritic_cell_cytokine_production	1	0									
GO:0002756_MyD88-independent_toll-like_receptor_signaling_pathway	1	0									
GO:0002767_immune_response-inhibiting_cell_surface_receptor_signaling_pathway	1	0									
GO:0002769_natural_killer_cell_inhibitory_signaling_pathway	1	0									
GO:0002840_regulation_of_T_cell_mediated_immune_response_to_tumor_cell	1	0									
GO:0002842_positive_regulation_of_T_cell_mediated_immune_response_to_tumor_cell	1	0									
GO:0002849_regulation_of_peripheral_T_cell_tolerance_induction	1	0									
GO:0002851_positive_regulation_of_peripheral_T_cell_tolerance_induction	1	0									
GO:0002855_regulation_of_natural_killer_cell_mediated_immune_response_to_tumor_cell	1	0									
GO:0002857_positive_regulation_of_natural_killer_cell_mediated_immune_response_to_tumor_cell	1	0									
GO:0002858_regulation_of_natural_killer_cell_mediated_cytotoxicity_directed_against_tumor_cell_target	1	0									
GO:0002860_positive_regulation_of_natural_killer_cell_mediated_cytotoxicity_directed_against_tumor_cell_target	1	0									
GO:0002880_regulation_of_chronic_inflammatory_response_to_non-antigenic_stimulus	1	0									
GO:0002882_positive_regulation_of_chronic_inflammatory_response_to_non-antigenic_stimulus	1	0									
GO:0002895_regulation_of_central_B_cell_tolerance_induction	1	0									
GO:0002897_positive_regulation_of_central_B_cell_tolerance_induction	1	0									
GO:0002901_mature_B_cell_apoptosis	1	0									
GO:0002903_negative_regulation_of_B_cell_apoptosis	1	0									
GO:0002905_regulation_of_mature_B_cell_apoptosis	1	0									
GO:0002906_negative_regulation_of_mature_B_cell_apoptosis	1	0									
GO:0003011_involuntary_skeletal_muscle_contraction	1	0									
GO:0003027_regulation_of_systemic_arterial_blood_pressure_by_carotid_body_chemoreceptor_signaling	1	0									
GO:0003029_detection_of_hypoxic_conditions_in_blood_by_carotid_body_chemoreceptor_signaling	1	0									
GO:0003032_detection_of_oxygen	1	0									
GO:0003056_regulation_of_vascular_smooth_muscle_contraction	1	0									
GO:0003062_regulation_of_heart_rate_by_chemical_signal	1	0									
GO:0003065_positive_regulation_of_heart_rate_by_epinephrine	1	0									
GO:0003068_regulation_of_systemic_arterial_blood_pressure_by_acetylcholine	1	0									
GO:0003069_vasodilation_by_acetylcholine_involved_in_regulation_of_systemic_arterial_blood_pressure	1	0									
GO:0003070_regulation_of_systemic_arterial_blood_pressure_by_neurotransmitter	1	0									
GO:0003097_renal_water_transport	1	0									
GO:0005979_regulation_of_glycogen_biosynthetic_process	1	0									
GO:0005984_disaccharide_metabolic_process	1	0									
GO:0005988_lactose_metabolic_process	1	0									
GO:0005989_lactose_biosynthetic_process	1	0									
GO:0005997_xylulose_metabolic_process	1	0									
GO:0006000_fructose_metabolic_process	1	0									
GO:0006002_fructose_6-phosphate_metabolic_process	1	0									
GO:0006004_fucose_metabolic_process	1	0									
GO:0006013_mannose_metabolic_process	1	0									
GO:0006060_sorbitol_metabolic_process	1	0									
GO:0006064_glucuronate_catabolic_process	1	0									
GO:0006086_acetyl-CoA_biosynthetic_process_from_pyruvate	1	0									
GO:0006098_pentose-phosphate_shunt	1	0									
GO:0006101_citrate_metabolic_process	1	0									
GO:0006104_succinyl-CoA_metabolic_process	1	0									
GO:0006116_NADH_oxidation	1	0									
GO:0006120_mitochondrial_electron_transport__NADH_to_ubiquinone	1	0									
GO:0006154_adenosine_catabolic_process	1	0									
GO:0006157_deoxyadenosine_catabolic_process	1	0									
GO:0006167_AMP_biosynthetic_process	1	0									
GO:0006175_dATP_biosynthetic_process	1	0									
GO:0006178_guanine_salvage	1	0									
GO:0006196_AMP_catabolic_process	1	0									
GO:0006203_dGTP_catabolic_process	1	0									
GO:0006208_pyrimidine_base_catabolic_process	1	0									
GO:0006221_pyrimidine_nucleotide_biosynthetic_process	1	0									
GO:0006235_dTTP_biosynthetic_process	1	0									
GO:0006244_pyrimidine_nucleotide_catabolic_process	1	0									
GO:0006269_DNA_replication__synthesis_of_RNA_primer	1	0									
GO:0006283_transcription-coupled_nucleotide-excision_repair	1	0									
GO:0006296_nucleotide-excision_repair__DNA_incision__5'-to_lesion	1	0									
GO:0006307_DNA_dealkylation	1	0									
GO:0006337_nucleosome_disassembly	1	0									
GO:0006344_maintenance_of_chromatin_silencing	1	0									
GO:0006356_regulation_of_transcription_from_RNA_polymerase_I_promoter	1	0									
GO:0006388_tRNA_splicing__via_endonucleolytic_cleavage_and_ligation	1	0									
GO:0006407_rRNA_export_from_nucleus	1	0									
GO:0006419_alanyl-tRNA_aminoacylation	1	0									
GO:0006434_seryl-tRNA_aminoacylation	1	0									
GO:0006447_regulation_of_translational_initiation_by_iron	1	0									
GO:0006463_steroid_hormone_receptor_complex_assembly	1	0									
GO:0006467_protein_thiol-disulfide_exchange	1	0									
GO:0006474_N-terminal_protein_amino_acid_acetylation	1	0									
GO:0006481_C-terminal_protein_amino_acid_methylation	1	0									
GO:0006488_dolichol-linked_oligosaccharide_biosynthetic_process	1	0									
GO:0006494_protein_amino_acid_terminal_glycosylation	1	0									
GO:0006496_protein_amino_acid_terminal_N-glycosylation	1	0									
GO:0006500_N-terminal_protein_palmitoylation	1	0									
GO:0006507_GPI_anchor_release	1	0									
GO:0006537_glutamate_biosynthetic_process	1	0									
GO:0006544_glycine_metabolic_process	1	0									
GO:0006549_isoleucine_metabolic_process	1	0									
GO:0006553_lysine_metabolic_process	1	0									
GO:0006554_lysine_catabolic_process	1	0									
GO:0006556_S-adenosylmethionine_biosynthetic_process	1	0									
GO:0006559_L-phenylalanine_catabolic_process	1	0									
GO:0006569_tryptophan_catabolic_process	1	0									
GO:0006572_tyrosine_catabolic_process	1	0									
GO:0006573_valine_metabolic_process	1	0									
GO:0006581_acetylcholine_catabolic_process	1	0									
GO:0006585_dopamine_biosynthetic_process_from_tyrosine	1	0									
GO:0006590_thyroid_hormone_generation	1	0									
GO:0006591_ornithine_metabolic_process	1	0									
GO:0006596_polyamine_biosynthetic_process	1	0									
GO:0006597_spermine_biosynthetic_process	1	0									
GO:0006601_creatine_biosynthetic_process	1	0									
GO:0006613_cotranslational_protein_targeting_to_membrane	1	0									
GO:0006622_protein_targeting_to_lysosome	1	0									
GO:0006627_mitochondrial_protein_processing_during_import	1	0									
GO:0006653_lecithin_metabolic_process	1	0									
GO:0006654_phosphatidic_acid_biosynthetic_process	1	0									
GO:0006658_phosphatidylserine_metabolic_process	1	0									
GO:0006659_phosphatidylserine_biosynthetic_process	1	0									
GO:0006667_sphinganine_metabolic_process	1	0									
GO:0006668_sphinganine-1-phosphate_metabolic_process	1	0									
GO:0006678_glucosylceramide_metabolic_process	1	0									
GO:0006682_galactosylceramide_biosynthetic_process	1	0									
GO:0006685_sphingomyelin_catabolic_process	1	0									
GO:0006700_C21-steroid_hormone_biosynthetic_process	1	0									
GO:0006705_mineralocorticoid_biosynthetic_process	1	0									
GO:0006709_progesterone_catabolic_process	1	0									
GO:0006729_tetrahydrobiopterin_biosynthetic_process	1	0									
GO:0006734_NADH_metabolic_process	1	0									
GO:0006740_NADPH_regeneration	1	0									
GO:0006741_NADP_biosynthetic_process	1	0									
GO:0006743_ubiquinone_metabolic_process	1	0									
GO:0006744_ubiquinone_biosynthetic_process	1	0									
GO:0006772_thiamin_metabolic_process	1	0									
GO:0006784_heme_a_biosynthetic_process	1	0									
GO:0006797_polyphosphate_metabolic_process	1	0									
GO:0006798_polyphosphate_catabolic_process	1	0									
GO:0006824_cobalt_ion_transport	1	0									
GO:0006842_tricarboxylic_acid_transport	1	0									
GO:0006844_acyl_carnitine_transport	1	0									
GO:0006855_multidrug_transport	1	0									
GO:0006863_purine_transport	1	0									
GO:0006890_retrograde_vesicle-mediated_transport__Golgi_to_ER	1	0									
GO:0006891_intra-Golgi_vesicle-mediated_transport	1	0									
GO:0006893_Golgi_to_plasma_membrane_transport	1	0									
GO:0006895_Golgi_to_endosome_transport	1	0									
GO:0006896_Golgi_to_vacuole_transport	1	0									
GO:0006900_membrane_budding	1	0									
GO:0006930_substrate-bound_cell_migration__cell_extension	1	0									
GO:0006931_substrate-bound_cell_migration__cell_attachment_to_substrate	1	0									
GO:0006933_negative_regulation_of_cell_adhesion_involved_in_substrate-bound_cell_migration	1	0									
GO:0006957_complement_activation__alternative_pathway	1	0									
GO:0006958_complement_activation__classical_pathway	1	0									
GO:0006978_DNA_damage_response__signal_transduction_by_p53_class_mediator_resulting_in_transcription_of_p21_class_mediator	1	0									
GO:0007016_cytoskeletal_anchoring_at_plasma_membrane	1	0									
GO:0007021_tubulin_complex_assembly	1	0									
GO:0007052_mitotic_spindle_organization	1	0									
GO:0007056_spindle_assembly_involved_in_female_meiosis	1	0									
GO:0007057_spindle_assembly_involved_in_female_meiosis_I	1	0									
GO:0007063_regulation_of_sister_chromatid_cohesion	1	0									
GO:0007065_male_meiosis_sister_chromatid_cohesion	1	0									
GO:0007076_mitotic_chromosome_condensation	1	0									
GO:0007095_mitotic_cell_cycle_G2_M_transition_DNA_damage_checkpoint	1	0									
GO:0007096_regulation_of_exit_from_mitosis	1	0									
GO:0007158_neuron_adhesion	1	0									
GO:0007168_receptor_guanylyl_cyclase_signaling_pathway	1	0									
GO:0007197_inhibition_of_adenylate_cyclase_activity_by_muscarinic_acetylcholine_receptor_signaling_pathway	1	0									
GO:0007207_activation_of_phospholipase_C_activity_by_muscarinic_acetylcholine_receptor_signaling_pathway	1	0									
GO:0007208_activation_of_phospholipase_C_activity_by_serotonin_receptor_signaling_pathway	1	0									
GO:0007217_tachykinin_receptor_signaling_pathway	1	0									
GO:0007221_positive_regulation_of_transcription_of_Notch_receptor_target	1	0									
GO:0007223_Wnt_receptor_signaling_pathway__calcium_modulating_pathway	1	0									
GO:0007225_patched_ligand_processing	1	0									
GO:0007227_signal_transduction_downstream_of_smoothened	1	0									
GO:0007228_positive_regulation_of_hh_target_transcription_factor_activity	1	0									
GO:0007231_osmosensory_signaling_pathway	1	0									
GO:0007284_spermatogonial_cell_division	1	0									
GO:0007290_spermatid_nucleus_elongation	1	0									
GO:0007296_vitellogenesis	1	0									
GO:0007321_sperm_displacement	1	0									
GO:0007380_specification_of_segmental_identity__head	1	0									
GO:0007382_specification_of_segmental_identity__maxillary_segment	1	0									
GO:0007400_neuroblast_fate_determination	1	0									
GO:0007402_ganglion_mother_cell_fate_determination	1	0									
GO:0007495_visceral_mesoderm-endoderm_interaction_involved_in_midgut_development	1	0									
GO:0007497_posterior_midgut_development	1	0									
GO:0007499_ectoderm_and_mesoderm_interaction	1	0									
GO:0007500_mesodermal_cell_fate_determination	1	0									
GO:0007509_mesoderm_migration	1	0									
GO:0007518_myoblast_cell_fate_determination	1	0									
GO:0007521_muscle_cell_fate_determination	1	0									
GO:0007522_visceral_muscle_development	1	0									
GO:0007529_establishment_of_synaptic_specificity_at_neuromuscular_junction	1	0									
GO:0007538_primary_sex_determination	1	0									
GO:0007542_primary_sex_determination__germ-line	1	0									
GO:0007567_parturition	1	0									
GO:0007614_short-term_memory	1	0									
GO:0007621_negative_regulation_of_female_receptivity	1	0									
GO:0008049_male_courtship_behavior	1	0									
GO:0008050_female_courtship_behavior	1	0									
GO:0008052_sensory_organ_boundary_specification	1	0									
GO:0008054_cyclin_catabolic_process	1	0									
GO:0008057_eye_pigment_granule_organization	1	0									
GO:0008078_mesodermal_cell_migration	1	0									
GO:0008208_C21-steroid_hormone_catabolic_process	1	0									
GO:0008216_spermidine_metabolic_process	1	0									
GO:0008292_acetylcholine_biosynthetic_process	1	0									
GO:0008295_spermidine_biosynthetic_process	1	0									
GO:0008300_isoprenoid_catabolic_process	1	0									
GO:0008333_endosome_to_lysosome_transport	1	0									
GO:0008355_olfactory_learning	1	0									
GO:0008611_ether_lipid_biosynthetic_process	1	0									
GO:0008626_induction_of_apoptosis_by_granzyme	1	0									
GO:0008633_activation_of_pro-apoptotic_gene_products	1	0									
GO:0008653_lipopolysaccharide_metabolic_process	1	0									
GO:0009068_aspartate_family_amino_acid_catabolic_process	1	0									
GO:0009084_glutamine_family_amino_acid_biosynthetic_process	1	0									
GO:0009088_threonine_biosynthetic_process	1	0									
GO:0009105_lipoic_acid_biosynthetic_process	1	0									
GO:0009109_coenzyme_catabolic_process	1	0									
GO:0009111_vitamin_catabolic_process	1	0									
GO:0009113_purine_base_biosynthetic_process	1	0									
GO:0009127_purine_nucleoside_monophosphate_biosynthetic_process	1	0									
GO:0009128_purine_nucleoside_monophosphate_catabolic_process	1	0									
GO:0009129_pyrimidine_nucleoside_monophosphate_metabolic_process	1	0									
GO:0009131_pyrimidine_nucleoside_monophosphate_catabolic_process	1	0									
GO:0009133_nucleoside_diphosphate_biosynthetic_process	1	0									
GO:0009145_purine_nucleoside_triphosphate_biosynthetic_process	1	0									
GO:0009147_pyrimidine_nucleoside_triphosphate_metabolic_process	1	0									
GO:0009148_pyrimidine_nucleoside_triphosphate_biosynthetic_process	1	0									
GO:0009152_purine_ribonucleotide_biosynthetic_process	1	0									
GO:0009153_purine_deoxyribonucleotide_biosynthetic_process	1	0									
GO:0009156_ribonucleoside_monophosphate_biosynthetic_process	1	0									
GO:0009158_ribonucleoside_monophosphate_catabolic_process	1	0									
GO:0009159_deoxyribonucleoside_monophosphate_catabolic_process	1	0									
GO:0009162_deoxyribonucleoside_monophosphate_metabolic_process	1	0									
GO:0009168_purine_ribonucleoside_monophosphate_biosynthetic_process	1	0									
GO:0009169_purine_ribonucleoside_monophosphate_catabolic_process	1	0									
GO:0009176_pyrimidine_deoxyribonucleoside_monophosphate_metabolic_process	1	0									
GO:0009178_pyrimidine_deoxyribonucleoside_monophosphate_catabolic_process	1	0									
GO:0009211_pyrimidine_deoxyribonucleoside_triphosphate_metabolic_process	1	0									
GO:0009212_pyrimidine_deoxyribonucleoside_triphosphate_biosynthetic_process	1	0									
GO:0009216_purine_deoxyribonucleoside_triphosphate_biosynthetic_process	1	0									
GO:0009221_pyrimidine_deoxyribonucleotide_biosynthetic_process	1	0									
GO:0009223_pyrimidine_deoxyribonucleotide_catabolic_process	1	0									
GO:0009260_ribonucleotide_biosynthetic_process	1	0									
GO:0009405_pathogenesis	1	0									
GO:0009414_response_to_water_deprivation	1	0									
GO:0009415_response_to_water	1	0									
GO:0009449_gamma-aminobutyric_acid_biosynthetic_process	1	0									
GO:0009450_gamma-aminobutyric_acid_catabolic_process	1	0									
GO:0009589_detection_of_UV	1	0									
GO:0009590_detection_of_gravity	1	0									
GO:0009624_response_to_nematode	1	0									
GO:0009629_response_to_gravity	1	0									
GO:0009648_photoperiodism	1	0									
GO:0009690_cytokinin_metabolic_process	1	0									
GO:0009691_cytokinin_biosynthetic_process	1	0									
GO:0009786_regulation_of_asymmetric_cell_division	1	0									
GO:0009794_regulation_of_mitotic_cell_cycle__embryonic	1	0									
GO:0009956_radial_pattern_formation	1	0									
GO:0009957_epidermal_cell_fate_specification	1	0									
GO:0009992_cellular_water_homeostasis	1	0									
GO:0010032_meiotic_chromosome_condensation	1	0									
GO:0010039_response_to_iron_ion	1	0									
GO:0010042_response_to_manganese_ion	1	0									
GO:0010045_response_to_nickel_ion	1	0									
GO:0010046_response_to_mycotoxin	1	0									
GO:0010107_potassium_ion_import	1	0									
GO:0010155_regulation_of_proton_transport	1	0									
GO:0010160_formation_of_organ_boundary	1	0									
GO:0010260_organ_senescence	1	0									
GO:0010310_regulation_of_hydrogen_peroxide_metabolic_process	1	0									
GO:0010447_response_to_acidity	1	0									
GO:0010452_histone_H3-K36_methylation	1	0									
GO:0010455_positive_regulation_of_cell_fate_commitment	1	0									
GO:0010470_regulation_of_gastrulation	1	0									
GO:0010508_positive_regulation_of_autophagy	1	0									
GO:0010519_negative_regulation_of_phospholipase_activity	1	0									
GO:0010520_regulation_of_reciprocal_meiotic_recombination	1	0									
GO:0010523_negative_regulation_of_calcium_ion_transport_into_cytosol	1	0									
GO:0010543_regulation_of_platelet_activation	1	0									
GO:0010561_negative_regulation_of_glycoprotein_biosynthetic_process	1	0									
GO:0010569_regulation_of_double-strand_break_repair_via_homologous_recombination	1	0									
GO:0010572_positive_regulation_of_platelet_activation	1	0									
GO:0010594_regulation_of_endothelial_cell_migration	1	0									
GO:0010596_negative_regulation_of_endothelial_cell_migration	1	0									
GO:0010611_regulation_of_cardiac_muscle_hypertrophy	1	0									
GO:0010612_regulation_of_cardiac_muscle_adaptation	1	0									
GO:0010614_negative_regulation_of_cardiac_muscle_hypertrophy	1	0									
GO:0010616_negative_regulation_of_cardiac_muscle_adaptation	1	0									
GO:0010634_positive_regulation_of_epithelial_cell_migration	1	0									
GO:0010656_negative_regulation_of_muscle_cell_apoptosis	1	0									
GO:0010657_muscle_cell_apoptosis	1	0									
GO:0010658_striated_muscle_cell_apoptosis	1	0									
GO:0010659_cardiac_muscle_cell_apoptosis	1	0									
GO:0010660_regulation_of_muscle_cell_apoptosis	1	0									
GO:0010662_regulation_of_striated_muscle_cell_apoptosis	1	0									
GO:0010664_negative_regulation_of_striated_muscle_cell_apoptosis	1	0									
GO:0010665_regulation_of_cardiac_muscle_cell_apoptosis	1	0									
GO:0010667_negative_regulation_of_cardiac_muscle_cell_apoptosis	1	0									
GO:0010668_ectodermal_cell_differentiation	1	0									
GO:0010671_negative_regulation_of_oxygen_and_reactive_oxygen_species_metabolic_process	1	0									
GO:0010719_negative_regulation_of_epithelial_to_mesenchymal_transition	1	0									
GO:0010735_positive_regulation_of_transcription_via_serum_response_element_binding	1	0									
GO:0010825_positive_regulation_of_centrosome_duplication	1	0									
GO:0010845_positive_regulation_of_reciprocal_meiotic_recombination	1	0									
GO:0010850_chemoreceptor_signaling_pathway_involved_in_regulation_of_blood_pressure	1	0									
GO:0010873_positive_regulation_of_cholesterol_esterification	1	0									
GO:0010880_regulation_of_release_of_sequestered_calcium_ion_into_cytosol_by_sarcoplasmic_reticulum	1	0									
GO:0010881_regulation_of_cardiac_muscle_contraction_by_regulation_of_the_release_of_sequestered_calcium_ion	1	0									
GO:0010882_regulation_of_cardiac_muscle_contraction_by_calcium_ion_signaling	1	0									
GO:0010890_positive_regulation_of_sequestering_of_triglyceride	1	0									
GO:0010919_regulation_of_inositol_phosphate_biosynthetic_process	1	0									
GO:0010931_macrophage_tolerance_induction	1	0									
GO:0010932_regulation_of_macrophage_tolerance_induction	1	0									
GO:0010933_positive_regulation_of_macrophage_tolerance_induction	1	0									
GO:0010934_macrophage_cytokine_production	1	0									
GO:0010935_regulation_of_macrophage_cytokine_production	1	0									
GO:0010936_negative_regulation_of_macrophage_cytokine_production	1	0									
GO:0010953_regulation_of_protein_maturation_by_peptide_bond_cleavage	1	0									
GO:0010962_regulation_of_glucan_biosynthetic_process	1	0									
GO:0010966_regulation_of_phosphate_transport	1	0									
GO:0014012_axon_regeneration_in_the_peripheral_nervous_system	1	0									
GO:0014016_neuroblast_differentiation	1	0									
GO:0014017_neuroblast_fate_commitment	1	0									
GO:0014041_regulation_of_neuron_maturation	1	0									
GO:0014042_positive_regulation_of_neuron_maturation	1	0									
GO:0014049_positive_regulation_of_glutamate_secretion	1	0									
GO:0014061_regulation_of_norepinephrine_secretion	1	0									
GO:0014071_response_to_cycloalkane	1	0									
GO:0014707_branchiomeric_skeletal_muscle_development	1	0									
GO:0014738_regulation_of_muscle_hyperplasia	1	0									
GO:0014740_negative_regulation_of_muscle_hyperplasia	1	0									
GO:0014741_negative_regulation_of_muscle_hypertrophy	1	0									
GO:0014743_regulation_of_muscle_hypertrophy	1	0									
GO:0014805_smooth_muscle_adaptation	1	0									
GO:0014806_smooth_muscle_hyperplasia	1	0									
GO:0014807_regulation_of_somitogenesis	1	0									
GO:0014808_release_of_sequestered_calcium_ion_into_cytosol_by_sarcoplasmic_reticulum	1	0									
GO:0014813_satellite_cell_commitment	1	0									
GO:0014816_satellite_cell_differentiation	1	0									
GO:0014819_regulation_of_skeletal_muscle_contraction	1	0									
GO:0014852_regulation_of_skeletal_muscle_contraction_by_neural_stimulation_via_neuromuscular_junction	1	0									
GO:0014853_regulation_of_excitatory_postsynaptic_membrane_potential_involved_in_skeletal_muscle_contraction	1	0									
GO:0014856_skeletal_muscle_cell_proliferation	1	0									
GO:0014857_regulation_of_skeletal_muscle_cell_proliferation	1	0									
GO:0014858_positive_regulation_of_skeletal_muscle_cell_proliferation	1	0									
GO:0014887_cardiac_muscle_adaptation	1	0									
GO:0014889_muscle_atrophy	1	0									
GO:0014896_muscle_hypertrophy	1	0									
GO:0014897_striated_muscle_hypertrophy	1	0									
GO:0014898_cardiac_muscle_hypertrophy	1	0									
GO:0014900_muscle_hyperplasia	1	0									
GO:0014910_regulation_of_smooth_muscle_cell_migration	1	0									
GO:0014911_positive_regulation_of_smooth_muscle_cell_migration	1	0									
GO:0015014_heparan_sulfate_proteoglycan_biosynthetic_process__polysaccharide_chain_biosynthetic_process	1	0									
GO:0015074_DNA_integration	1	0									
GO:0015670_carbon_dioxide_transport	1	0									
GO:0015677_copper_ion_import	1	0									
GO:0015680_intracellular_copper_ion_transport	1	0									
GO:0015684_ferrous_iron_transport	1	0									
GO:0015707_nitrite_transport	1	0									
GO:0015724_formate_transport	1	0									
GO:0015734_taurine_transport	1	0									
GO:0015740_C4-dicarboxylate_transport	1	0									
GO:0015744_succinate_transport	1	0									
GO:0015746_citrate_transport	1	0									
GO:0015747_urate_transport	1	0									
GO:0015791_polyol_transport	1	0									
GO:0015798_myo-inositol_transport	1	0									
GO:0015808_L-alanine_transport	1	0									
GO:0015810_aspartate_transport	1	0									
GO:0015811_L-cystine_transport	1	0									
GO:0015817_histidine_transport	1	0									
GO:0015822_ornithine_transport	1	0									
GO:0015824_proline_transport	1	0									
GO:0015851_nucleobase_transport	1	0									
GO:0015864_pyrimidine_nucleoside_transport	1	0									
GO:0015874_norepinephrine_transport	1	0									
GO:0015881_creatine_transport	1	0									
GO:0015884_folic_acid_transport	1	0									
GO:0015886_heme_transport	1	0									
GO:0015888_thiamin_transport	1	0									
GO:0015938_coenzyme_A_catabolic_process	1	0									
GO:0015939_pantothenate_metabolic_process	1	0									
GO:0016073_snRNA_metabolic_process	1	0									
GO:0016074_snoRNA_metabolic_process	1	0									
GO:0016082_synaptic_vesicle_priming	1	0									
GO:0016090_prenol_metabolic_process	1	0									
GO:0016093_polyprenol_metabolic_process	1	0									
GO:0016180_snRNA_processing	1	0									
GO:0016239_positive_regulation_of_macroautophagy	1	0									
GO:0016246_RNA_interference	1	0									
GO:0016255_attachment_of_GPI_anchor_to_protein	1	0									
GO:0016333_morphogenesis_of_follicular_epithelium	1	0									
GO:0016340_calcium-dependent_cell-matrix_adhesion	1	0									
GO:0016344_meiotic_chromosome_movement_towards_spindle_pole	1	0									
GO:0016482_cytoplasmic_transport	1	0									
GO:0016553_base_conversion_or_substitution_editing	1	0									
GO:0016554_cytidine_to_uridine_editing	1	0									
GO:0016560_protein_import_into_peroxisome_matrix__docking	1	0									
GO:0016578_histone_deubiquitination	1	0									
GO:0016598_protein_arginylation	1	0									
GO:0017004_cytochrome_complex_assembly	1	0									
GO:0018022_peptidyl-lysine_methylation	1	0									
GO:0018023_peptidyl-lysine_trimethylation	1	0									
GO:0018120_peptidyl-arginine_ADP-ribosylation	1	0									
GO:0018126_protein_amino_acid_hydroxylation	1	0									
GO:0018146_keratan_sulfate_biosynthetic_process	1	0									
GO:0018158_protein_amino_acid_oxidation	1	0									
GO:0018195_peptidyl-arginine_modification	1	0									
GO:0018197_peptidyl-aspartic_acid_modification	1	0									
GO:0018282_metal_incorporation_into_metallo-sulfur_cluster	1	0									
GO:0018283_iron_incorporation_into_metallo-sulfur_cluster	1	0									
GO:0018318_protein_amino_acid_palmitoylation	1	0									
GO:0018342_protein_prenylation	1	0									
GO:0018344_protein_geranylgeranylation	1	0									
GO:0018410_peptide_or_protein_carboxyl-terminal_blocking	1	0									
GO:0018916_nitrobenzene_metabolic_process	1	0									
GO:0018931_naphthalene_metabolic_process	1	0									
GO:0018992_germ-line_sex_determination	1	0									
GO:0019042_latent_virus_infection	1	0									
GO:0019046_reactivation_of_latent_virus	1	0									
GO:0019047_provirus_integration	1	0									
GO:0019076_release_of_virus_from_host	1	0									
GO:0019079_viral_genome_replication	1	0									
GO:0019100_male_germ-line_sex_determination	1	0									
GO:0019101_female_somatic_sex_determination	1	0									
GO:0019102_male_somatic_sex_determination	1	0									
GO:0019255_glucose_1-phosphate_metabolic_process	1	0									
GO:0019276_UDP-N-acetylgalactosamine_metabolic_process	1	0									
GO:0019344_cysteine_biosynthetic_process	1	0									
GO:0019348_dolichol_metabolic_process	1	0									
GO:0019375_galactolipid_biosynthetic_process	1	0									
GO:0019402_galactitol_metabolic_process	1	0									
GO:0019441_tryptophan_catabolic_process_to_kynurenine	1	0									
GO:0019477_L-lysine_catabolic_process	1	0									
GO:0019510_S-adenosylhomocysteine_catabolic_process	1	0									
GO:0019532_oxalate_transport	1	0									
GO:0019626_short-chain_fatty_acid_catabolic_process	1	0									
GO:0019627_urea_metabolic_process	1	0									
GO:0019676_ammonia_assimilation_cycle	1	0									
GO:0019682_glyceraldehyde-3-phosphate_metabolic_process	1	0									
GO:0019695_choline_metabolic_process	1	0									
GO:0019731_antibacterial_humoral_response	1	0									
GO:0019794_nonprotein_amino_acid_metabolic_process	1	0									
GO:0019858_cytosine_metabolic_process	1	0									
GO:0019883_antigen_processing_and_presentation_of_endogenous_antigen	1	0									
GO:0019889_pteridine_metabolic_process	1	0									
GO:0019896_axon_transport_of_mitochondrion	1	0									
GO:0021508_floor_plate_formation	1	0									
GO:0021528_commissural_neuron_differentiation_in_the_spinal_cord	1	0									
GO:0021572_rhombomere_6_development	1	0									
GO:0021577_hindbrain_structural_organization	1	0									
GO:0021586_pons_maturation	1	0									
GO:0021589_cerebellum_structural_organization	1	0									
GO:0021590_cerebellum_maturation	1	0									
GO:0021592_fourth_ventricle_development	1	0									
GO:0021594_rhombomere_formation	1	0									
GO:0021660_rhombomere_3_formation	1	0									
GO:0021664_rhombomere_5_morphogenesis	1	0									
GO:0021666_rhombomere_5_formation	1	0									
GO:0021670_lateral_ventricle_development	1	0									
GO:0021678_third_ventricle_development	1	0									
GO:0021679_cerebellar_molecular_layer_development	1	0									
GO:0021703_locus_ceruleus_development	1	0									
GO:0021732_midbrain-hindbrain_boundary_maturation	1	0									
GO:0021747_cochlear_nucleus_development	1	0									
GO:0021750_vestibular_nucleus_development	1	0									
GO:0021759_globus_pallidus_development	1	0									
GO:0021768_nucleus_accumbens_development	1	0									
GO:0021771_lateral_geniculate_nucleus_development	1	0									
GO:0021812_neuronal-glial_interaction_involved_in_cerebral_cortex_radial_glia_guided_migration	1	0									
GO:0021813_cell-cell_adhesion_involved_in_neuronal-glial_interactions_involved_in_cerebral_cortex_radial_glia_guided_migration	1	0									
GO:0021870_Cajal-Retzius_cell_differentiation	1	0									
GO:0021874_Wnt_receptor_signaling_pathway_in_forebrain_neuroblast_division	1	0									
GO:0021896_forebrain_astrocyte_differentiation	1	0									
GO:0021897_forebrain_astrocyte_development	1	0									
GO:0021902_commitment_of_a_neuronal_cell_to_a_specific_type_of_neuron_in_the_forebrain	1	0									
GO:0021905_forebrain-midbrain_boundary_formation	1	0									
GO:0021914_negative_regulation_of_smoothened_signaling_pathway_involved_in_ventral_spinal_cord_patterning	1	0									
GO:0021917_somatic_motor_neuron_fate_commitment	1	0									
GO:0021918_regulation_of_transcription_from_RNA_polymerase_II_promoter_involved_in_somatic_motor_neuron_fate_commitment	1	0									
GO:0021933_radial_glia_guided_migration_of_granule_cell	1	0									
GO:0021934_hindbrain_tangential_cell_migration	1	0									
GO:0021935_granule_cell_precursor_tangential_migration	1	0									
GO:0021942_radial_glia_guided_migration_of_Purkinje_cell	1	0									
GO:0021960_anterior_commissure_morphogenesis	1	0									
GO:0021997_neural_plate_axis_specification	1	0									
GO:0021999_neural_plate_anterior_posterior_pattern_formation	1	0									
GO:0022004_midbrain-hindbrain_boundary_maturation_during_brain_development	1	0									
GO:0022038_corpus_callosum_development	1	0									
GO:0022605_oogenesis_stage	1	0									
GO:0030011_maintenance_of_cell_polarity	1	0									
GO:0030069_lysogeny	1	0									
GO:0030070_insulin_processing	1	0									
GO:0030092_regulation_of_flagellum_assembly	1	0									
GO:0030103_vasopressin_secretion	1	0									
GO:0030194_positive_regulation_of_blood_coagulation	1	0									
GO:0030206_chondroitin_sulfate_biosynthetic_process	1	0									
GO:0030210_heparin_biosynthetic_process	1	0									
GO:0030220_platelet_formation	1	0									
GO:0030222_eosinophil_differentiation	1	0									
GO:0030237_female_sex_determination	1	0									
GO:0030264_nuclear_fragmentation_during_apoptosis	1	0									
GO:0030322_stabilization_of_membrane_potential	1	0									
GO:0030327_prenylated_protein_catabolic_process	1	0									
GO:0030328_prenylcysteine_catabolic_process	1	0									
GO:0030329_prenylcysteine_metabolic_process	1	0									
GO:0030382_sperm_mitochondrion_organization	1	0									
GO:0030389_fructosamine_metabolic_process	1	0									
GO:0030422_RNA_interference__production_of_siRNA	1	0									
GO:0030449_regulation_of_complement_activation	1	0									
GO:0030497_fatty_acid_elongation	1	0									
GO:0030575_nuclear_body_organization	1	0									
GO:0030578_PML_body_organization	1	0									
GO:0030853_negative_regulation_of_granulocyte_differentiation	1	0									
GO:0030854_positive_regulation_of_granulocyte_differentiation	1	0									
GO:0030886_negative_regulation_of_myeloid_dendritic_cell_activation	1	0									
GO:0030913_paranodal_junction_assembly	1	0									
GO:0031033_myosin_filament_assembly_or_disassembly	1	0									
GO:0031034_myosin_filament_assembly	1	0									
GO:0031055_chromatin_remodeling_at_centromere	1	0									
GO:0031062_positive_regulation_of_histone_methylation	1	0									
GO:0031115_negative_regulation_of_microtubule_polymerization	1	0									
GO:0031129_inductive_cell-cell_signaling	1	0									
GO:0031284_positive_regulation_of_guanylate_cyclase_activity	1	0									
GO:0031498_chromatin_disassembly	1	0									
GO:0031507_heterochromatin_formation	1	0									
GO:0031508_centromeric_heterochromatin_formation	1	0									
GO:0031529_ruffle_organization	1	0									
GO:0031536_positive_regulation_of_exit_from_mitosis	1	0									
GO:0031572_G2_M_transition_DNA_damage_checkpoint	1	0									
GO:0031576_G2_M_transition_checkpoint	1	0									
GO:0031580_membrane_raft_distribution	1	0									
GO:0031583_activation_of_phospholipase_D_activity_by_G-protein_coupled_receptor_protein_signaling_pathway	1	0									
GO:0031584_activation_of_phospholipase_D_activity	1	0									
GO:0031585_regulation_of_inositol-1_4_5-triphosphate_receptor_activity	1	0									
GO:0031639_plasminogen_activation	1	0									
GO:0031648_protein_destabilization	1	0									
GO:0031665_negative_regulation_of_lipopolysaccharide-mediated_signaling_pathway	1	0									
GO:0031914_negative_regulation_of_synaptic_plasticity	1	0									
GO:0031944_negative_regulation_of_glucocorticoid_metabolic_process	1	0									
GO:0031947_negative_regulation_of_glucocorticoid_biosynthetic_process	1	0									
GO:0032025_response_to_cobalt_ion	1	0									
GO:0032026_response_to_magnesium_ion	1	0									
GO:0032048_cardiolipin_metabolic_process	1	0									
GO:0032066_nucleolus_to_nucleoplasm_transport	1	0									
GO:0032091_negative_regulation_of_protein_binding	1	0									
GO:0032092_positive_regulation_of_protein_binding	1	0									
GO:0032097_positive_regulation_of_response_to_food	1	0									
GO:0032100_positive_regulation_of_appetite	1	0									
GO:0032204_regulation_of_telomere_maintenance	1	0									
GO:0032206_positive_regulation_of_telomere_maintenance	1	0									
GO:0032222_regulation_of_synaptic_transmission__cholinergic	1	0									
GO:0032224_positive_regulation_of_synaptic_transmission__cholinergic	1	0									
GO:0032229_negative_regulation_of_synaptic_transmission__GABAergic	1	0									
GO:0032237_activation_of_store-operated_calcium_channel_activity	1	0									
GO:0032252_secretory_granule_localization	1	0									
GO:0032274_gonadotropin_secretion	1	0									
GO:0032275_luteinizing_hormone_secretion	1	0									
GO:0032289_myelin_formation_in_the_central_nervous_system	1	0									
GO:0032303_regulation_of_icosanoid_secretion	1	0									
GO:0032305_positive_regulation_of_icosanoid_secretion	1	0									
GO:0032306_regulation_of_prostaglandin_secretion	1	0									
GO:0032308_positive_regulation_of_prostaglandin_secretion	1	0									
GO:0032310_prostaglandin_secretion	1	0									
GO:0032313_regulation_of_Rab_GTPase_activity	1	0									
GO:0032314_regulation_of_Rac_GTPase_activity	1	0									
GO:0032317_regulation_of_Rap_GTPase_activity	1	0									
GO:0032324_molybdopterin_cofactor_biosynthetic_process	1	0									
GO:0032329_serine_transport	1	0									
GO:0032342_aldosterone_biosynthetic_process	1	0									
GO:0032344_regulation_of_aldosterone_metabolic_process	1	0									
GO:0032365_intracellular_lipid_transport	1	0									
GO:0032366_intracellular_sterol_transport	1	0									
GO:0032367_intracellular_cholesterol_transport	1	0									
GO:0032370_positive_regulation_of_lipid_transport	1	0									
GO:0032410_negative_regulation_of_transporter_activity	1	0									
GO:0032413_negative_regulation_of_ion_transmembrane_transporter_activity	1	0									
GO:0032429_regulation_of_phospholipase_A2_activity	1	0									
GO:0032474_otolith_morphogenesis	1	0									
GO:0032482_Rab_protein_signal_transduction	1	0									
GO:0032483_regulation_of_Rab_protein_signal_transduction	1	0									
GO:0032486_Rap_protein_signal_transduction	1	0									
GO:0032487_regulation_of_Rap_protein_signal_transduction	1	0									
GO:0032594_protein_transport_within_lipid_bilayer	1	0									
GO:0032599_protein_transport_out_of_membrane_raft	1	0									
GO:0032600_chemokine_receptor_transport_out_of_membrane_raft	1	0									
GO:0032607_interferon-alpha_production	1	0									
GO:0032621_interleukin-18_production	1	0									
GO:0032647_regulation_of_interferon-alpha_production	1	0									
GO:0032656_regulation_of_interleukin-13_production	1	0									
GO:0032682_negative_regulation_of_chemokine_production	1	0									
GO:0032691_negative_regulation_of_interleukin-1_beta_production	1	0									
GO:0032692_negative_regulation_of_interleukin-1_production	1	0									
GO:0032693_negative_regulation_of_interleukin-10_production	1	0									
GO:0032696_negative_regulation_of_interleukin-13_production	1	0									
GO:0032727_positive_regulation_of_interferon-alpha_production	1	0									
GO:0032731_positive_regulation_of_interleukin-1_beta_production	1	0									
GO:0032732_positive_regulation_of_interleukin-1_production	1	0									
GO:0032735_positive_regulation_of_interleukin-12_production	1	0									
GO:0032764_negative_regulation_of_mast_cell_cytokine_production	1	0									
GO:0032765_positive_regulation_of_mast_cell_cytokine_production	1	0									
GO:0032769_negative_regulation_of_monooxygenase_activity	1	0									
GO:0032781_positive_regulation_of_ATPase_activity	1	0									
GO:0032790_ribosome_disassembly	1	0									
GO:0032799_low-density_lipoprotein_receptor_metabolic_process	1	0									
GO:0032802_low-density_lipoprotein_receptor_catabolic_process	1	0									
GO:0032803_regulation_of_low-density_lipoprotein_receptor_catabolic_process	1	0									
GO:0032817_regulation_of_natural_killer_cell_proliferation	1	0									
GO:0032819_positive_regulation_of_natural_killer_cell_proliferation	1	0									
GO:0032836_glomerular_basement_membrane_development	1	0									
GO:0032855_positive_regulation_of_Rac_GTPase_activity	1	0									
GO:0032863_activation_of_Rac_GTPase_activity	1	0									
GO:0032864_activation_of_Cdc42_GTPase_activity	1	0									
GO:0032885_regulation_of_polysaccharide_biosynthetic_process	1	0									
GO:0032907_transforming_growth_factor-beta3_production	1	0									
GO:0032910_regulation_of_transforming_growth_factor-beta3_production	1	0									
GO:0032913_negative_regulation_of_transforming_growth_factor-beta3_production	1	0									
GO:0032924_activin_receptor_signaling_pathway	1	0									
GO:0032925_regulation_of_activin_receptor_signaling_pathway	1	0									
GO:0032960_regulation_of_inositol_trisphosphate_biosynthetic_process	1	0									
GO:0032962_positive_regulation_of_inositol_trisphosphate_biosynthetic_process	1	0									
GO:0032964_collagen_biosynthetic_process	1	0									
GO:0032971_regulation_of_muscle_filament_sliding	1	0									
GO:0032972_regulation_of_muscle_filament_sliding_speed	1	0									
GO:0032986_protein-DNA_complex_disassembly	1	0									
GO:0032988_ribonucleoprotein_complex_disassembly	1	0									
GO:0033037_polysaccharide_localization	1	0									
GO:0033078_extrathymic_T_cell_differentiation	1	0									
GO:0033085_negative_regulation_of_T_cell_differentiation_in_the_thymus	1	0									
GO:0033087_negative_regulation_of_immature_T_cell_proliferation	1	0									
GO:0033088_negative_regulation_of_immature_T_cell_proliferation_in_the_thymus	1	0									
GO:0033108_mitochondrial_respiratory_chain_complex_assembly	1	0									
GO:0033127_regulation_of_histone_phosphorylation	1	0									
GO:0033128_negative_regulation_of_histone_phosphorylation	1	0									
GO:0033138_positive_regulation_of_peptidyl-serine_phosphorylation	1	0									
GO:0033158_regulation_of_protein_import_into_nucleus__translocation	1	0									
GO:0033160_positive_regulation_of_protein_import_into_nucleus__translocation	1	0									
GO:0033169_histone_H3-K9_demethylation	1	0									
GO:0033206_cytokinesis_after_meiosis	1	0									
GO:0033240_positive_regulation_of_cellular_amine_metabolic_process	1	0									
GO:0033313_meiotic_cell_cycle_checkpoint	1	0									
GO:0033315_meiotic_cell_cycle_DNA_replication_checkpoint	1	0									
GO:0033326_cerebrospinal_fluid_secretion	1	0									
GO:0033366_protein_localization_in_secretory_granule	1	0									
GO:0033367_protein_localization_in_mast_cell_secretory_granule	1	0									
GO:0033368_protease_localization_in_mast_cell_secretory_granule	1	0									
GO:0033370_maintenance_of_protein_location_in_mast_cell_secretory_granule	1	0									
GO:0033371_T_cell_secretory_granule_organization	1	0									
GO:0033373_maintenance_of_protease_location_in_mast_cell_secretory_granule	1	0									
GO:0033374_protein_localization_in_T_cell_secretory_granule	1	0									
GO:0033375_protease_localization_in_T_cell_secretory_granule	1	0									
GO:0033377_maintenance_of_protein_location_in_T_cell_secretory_granule	1	0									
GO:0033379_maintenance_of_protease_location_in_T_cell_secretory_granule	1	0									
GO:0033380_granzyme_B_localization_in_T_cell_secretory_granule	1	0									
GO:0033382_maintenance_of_granzyme_B_location_in_T_cell_secretory_granule	1	0									
GO:0033483_gas_homeostasis	1	0									
GO:0033484_nitric_oxide_homeostasis	1	0									
GO:0033505_floor_plate_morphogenesis	1	0									
GO:0033522_histone_H2A_ubiquitination	1	0									
GO:0033523_histone_H2B_ubiquitination	1	0									
GO:0033574_response_to_testosterone_stimulus	1	0									
GO:0033606_chemokine_receptor_transport_within_lipid_bilayer	1	0									
GO:0033628_regulation_of_cell_adhesion_mediated_by_integrin	1	0									
GO:0033630_positive_regulation_of_cell_adhesion_mediated_by_integrin	1	0									
GO:0033632_regulation_of_cell-cell_adhesion_mediated_by_integrin	1	0									
GO:0033634_positive_regulation_of_cell-cell_adhesion_mediated_by_integrin	1	0									
GO:0033683_nucleotide-excision_repair__DNA_incision	1	0									
GO:0033687_osteoblast_proliferation	1	0									
GO:0033688_regulation_of_osteoblast_proliferation	1	0									
GO:0033689_negative_regulation_of_osteoblast_proliferation	1	0									
GO:0033750_ribosome_localization	1	0									
GO:0033753_establishment_of_ribosome_localization	1	0									
GO:0033866_nucleoside_bisphosphate_biosynthetic_process	1	0									
GO:0033875_ribonucleoside_bisphosphate_metabolic_process	1	0									
GO:0034030_ribonucleoside_bisphosphate_biosynthetic_process	1	0									
GO:0034032_purine_nucleoside_bisphosphate_metabolic_process	1	0									
GO:0034033_purine_nucleoside_bisphosphate_biosynthetic_process	1	0									
GO:0034035_purine_ribonucleoside_bisphosphate_metabolic_process	1	0									
GO:0034036_purine_ribonucleoside_bisphosphate_biosynthetic_process	1	0									
GO:0034067_protein_localization_in_Golgi_apparatus	1	0									
GO:0034102_erythrocyte_clearance	1	0									
GO:0034106_regulation_of_erythrocyte_clearance	1	0									
GO:0034107_negative_regulation_of_erythrocyte_clearance	1	0									
GO:0034110_regulation_of_homotypic_cell-cell_adhesion	1	0									
GO:0034111_negative_regulation_of_homotypic_cell-cell_adhesion	1	0									
GO:0034113_heterotypic_cell-cell_adhesion	1	0									
GO:0034117_erythrocyte_aggregation	1	0									
GO:0034118_regulation_of_erythrocyte_aggregation	1	0									
GO:0034119_negative_regulation_of_erythrocyte_aggregation	1	0									
GO:0034121_regulation_of_toll-like_receptor_signaling_pathway	1	0									
GO:0034122_negative_regulation_of_toll-like_receptor_signaling_pathway	1	0									
GO:0034230_enkephalin_processing	1	0									
GO:0034372_very-low-density_lipoprotein_particle_remodeling	1	0									
GO:0034379_very-low-density_lipoprotein_particle_assembly	1	0									
GO:0034380_high-density_lipoprotein_particle_assembly	1	0									
GO:0034394_protein_localization_at_cell_surface	1	0									
GO:0034405_response_to_fluid_shear_stress	1	0									
GO:0034472_snRNA_3'-end_processing	1	0									
GO:0034474_U2_snRNA_3'-end_processing	1	0									
GO:0034502_protein_localization_to_chromosome	1	0									
GO:0034505_tooth_mineralization	1	0									
GO:0034508_centromere_complex_assembly	1	0									
GO:0034633_retinol_transport	1	0									
GO:0034643_mitochondrion_localization__microtubule-mediated	1	0									
GO:0034969_histone_arginine_methylation	1	0									
GO:0034982_mitochondrial_protein_processing	1	0									
GO:0035022_positive_regulation_of_Rac_protein_signal_transduction	1	0									
GO:0035024_negative_regulation_of_Rho_protein_signal_transduction	1	0									
GO:0035026_leading_edge_cell_differentiation	1	0									
GO:0035037_sperm_entry	1	0									
GO:0035039_male_pronucleus_formation	1	0									
GO:0035066_positive_regulation_of_histone_acetylation	1	0									
GO:0035083_cilium_axoneme_assembly	1	0									
GO:0035090_maintenance_of_apical_basal_cell_polarity	1	0									
GO:0035106_operant_conditioning	1	0									
GO:0035172_hemocyte_proliferation	1	0									
GO:0035227_regulation_of_glutamate-cysteine_ligase_activity	1	0									
GO:0035229_positive_regulation_of_glutamate-cysteine_ligase_activity	1	0									
GO:0035260_internal_genitalia_morphogenesis	1	0									
GO:0035262_gonad_morphogenesis	1	0									
GO:0035287_head_segmentation	1	0									
GO:0035289_posterior_head_segmentation	1	0									
GO:0035303_regulation_of_dephosphorylation	1	0									
GO:0035304_regulation_of_protein_amino_acid_dephosphorylation	1	0									
GO:0035305_negative_regulation_of_dephosphorylation	1	0									
GO:0035308_negative_regulation_of_protein_amino_acid_dephosphorylation	1	0									
GO:0035313_wound_healing__spreading_of_epidermal_cells	1	0									
GO:0040013_negative_regulation_of_locomotion	1	0									
GO:0040019_positive_regulation_of_embryonic_development	1	0									
GO:0040032_post-embryonic_body_morphogenesis	1	0									
GO:0040038_polar_body_extrusion_after_meiotic_divisions	1	0									
GO:0042026_protein_refolding	1	0									
GO:0042048_olfactory_behavior	1	0									
GO:0042059_negative_regulation_of_epidermal_growth_factor_receptor_signaling_pathway	1	0									
GO:0042073_intraflagellar_transport	1	0									
GO:0042078_germ-line_stem_cell_division	1	0									
GO:0042091_interleukin-10_biosynthetic_process	1	0									
GO:0042103_positive_regulation_of_T_cell_homeostatic_proliferation	1	0									
GO:0042136_neurotransmitter_biosynthetic_process	1	0									
GO:0042137_sequestering_of_neurotransmitter	1	0									
GO:0042138_meiotic_DNA_double-strand_break_formation	1	0									
GO:0042178_xenobiotic_catabolic_process	1	0									
GO:0042225_interleukin-5_biosynthetic_process	1	0									
GO:0042231_interleukin-13_biosynthetic_process	1	0									
GO:0042255_ribosome_assembly	1	0									
GO:0042257_ribosomal_subunit_assembly	1	0									
GO:0042264_peptidyl-aspartic_acid_hydroxylation	1	0									
GO:0042276_error-prone_postreplication_DNA_repair	1	0									
GO:0042297_vocal_learning	1	0									
GO:0042309_homoiothermy	1	0									
GO:0042320_regulation_of_circadian_sleep_wake_cycle__REM_sleep	1	0									
GO:0042339_keratan_sulfate_metabolic_process	1	0									
GO:0042347_negative_regulation_of_NF-kappaB_import_into_nucleus	1	0									
GO:0042360_vitamin_E_metabolic_process	1	0									
GO:0042363_fat-soluble_vitamin_catabolic_process	1	0									
GO:0042369_vitamin_D_catabolic_process	1	0									
GO:0042373_vitamin_K_metabolic_process	1	0									
GO:0042404_thyroid_hormone_catabolic_process	1	0									
GO:0042414_epinephrine_metabolic_process	1	0									
GO:0042436_indole_derivative_catabolic_process	1	0									
GO:0042489_negative_regulation_of_odontogenesis_of_dentine-containing_tooth	1	0									
GO:0042508_tyrosine_phosphorylation_of_Stat1_protein	1	0									
GO:0042518_negative_regulation_of_tyrosine_phosphorylation_of_Stat3_protein	1	0									
GO:0042524_negative_regulation_of_tyrosine_phosphorylation_of_Stat5_protein	1	0									
GO:0042536_negative_regulation_of_tumor_necrosis_factor_biosynthetic_process	1	0									
GO:0042538_hyperosmotic_salinity_response	1	0									
GO:0042628_mating_plug_formation	1	0									
GO:0042631_cellular_response_to_water_deprivation	1	0									
GO:0042637_catagen	1	0									
GO:0042660_positive_regulation_of_cell_fate_specification	1	0									
GO:0042663_regulation_of_endodermal_cell_fate_specification	1	0									
GO:0042664_negative_regulation_of_endodermal_cell_fate_specification	1	0									
GO:0042667_auditory_receptor_cell_fate_specification	1	0									
GO:0042694_muscle_cell_fate_specification	1	0									
GO:0042706_eye_photoreceptor_cell_fate_commitment	1	0									
GO:0042713_sperm_ejaculation	1	0									
GO:0042723_thiamin_and_derivative_metabolic_process	1	0									
GO:0042737_drug_catabolic_process	1	0									
GO:0042738_exogenous_drug_catabolic_process	1	0									
GO:0042747_circadian_sleep_wake_cycle__REM_sleep	1	0									
GO:0042748_circadian_sleep_wake_cycle__non-REM_sleep	1	0									
GO:0042772_DNA_damage_response__signal_transduction_resulting_in_transcription	1	0									
GO:0042790_transcription_of_nuclear_rRNA_large_RNA_polymerase_I_transcript	1	0									
GO:0042839_D-glucuronate_metabolic_process	1	0									
GO:0042840_D-glucuronate_catabolic_process	1	0									
GO:0042891_antibiotic_transport	1	0									
GO:0042892_chloramphenicol_transport	1	0									
GO:0042940_D-amino_acid_transport	1	0									
GO:0042941_D-alanine_transport	1	0									
GO:0042942_D-serine_transport	1	0									
GO:0042983_amyloid_precursor_protein_biosynthetic_process	1	0									
GO:0042984_regulation_of_amyloid_precursor_protein_biosynthetic_process	1	0									
GO:0042985_negative_regulation_of_amyloid_precursor_protein_biosynthetic_process	1	0									
GO:0042989_sequestering_of_actin_monomers	1	0									
GO:0043044_ATP-dependent_chromatin_remodeling	1	0									
GO:0043056_forward_locomotion	1	0									
GO:0043060_meiotic_metaphase_I_plate_congression	1	0									
GO:0043091_L-arginine_import	1	0									
GO:0043124_negative_regulation_of_I-kappaB_kinase_NF-kappaB_cascade	1	0									
GO:0043132_NAD_transport	1	0									
GO:0043153_entrainment_of_circadian_clock_by_photoperiod	1	0									
GO:0043171_peptide_catabolic_process	1	0									
GO:0043179_rhythmic_excitation	1	0									
GO:0043206_fibril_organization	1	0									
GO:0043313_regulation_of_neutrophil_degranulation	1	0									
GO:0043316_cytotoxic_T_cell_degranulation	1	0									
GO:0043369_CD4-positive_or_CD8-positive__alpha-beta_T_cell_lineage_commitment	1	0									
GO:0043375_CD8-positive__alpha-beta_T_cell_lineage_commitment	1	0									
GO:0043379_memory_T_cell_differentiation	1	0									
GO:0043380_regulation_of_memory_T_cell_differentiation	1	0									
GO:0043400_cortisol_secretion	1	0									
GO:0043415_positive_regulation_of_skeletal_muscle_regeneration	1	0									
GO:0043416_regulation_of_skeletal_muscle_regeneration	1	0									
GO:0043437_butanoic_acid_metabolic_process	1	0									
GO:0043438_acetoacetic_acid_metabolic_process	1	0									
GO:0043480_pigment_accumulation_in_tissues	1	0									
GO:0043482_cellular_pigment_accumulation	1	0									
GO:0043486_histone_exchange	1	0									
GO:0043496_regulation_of_protein_homodimerization_activity	1	0									
GO:0043501_skeletal_muscle_adaptation	1	0									
GO:0043508_negative_regulation_of_JUN_kinase_activity	1	0									
GO:0043517_positive_regulation_of_DNA_damage_response__signal_transduction_by_p53_class_mediator	1	0									
GO:0043535_regulation_of_blood_vessel_endothelial_cell_migration	1	0									
GO:0043537_negative_regulation_of_blood_vessel_endothelial_cell_migration	1	0									
GO:0043545_molybdopterin_cofactor_metabolic_process	1	0									
GO:0043587_tongue_morphogenesis	1	0									
GO:0043604_amide_biosynthetic_process	1	0									
GO:0043628_ncRNA_3'-end_processing	1	0									
GO:0044254_multicellular_organismal_protein_catabolic_process	1	0									
GO:0044256_protein_digestion	1	0									
GO:0044266_multicellular_organismal_macromolecule_catabolic_process	1	0									
GO:0045004_DNA_replication_proofreading	1	0									
GO:0045019_negative_regulation_of_nitric_oxide_biosynthetic_process	1	0									
GO:0045020_error-prone_DNA_repair	1	0									
GO:0045022_early_endosome_to_late_endosome_transport	1	0									
GO:0045062_extrathymic_T_cell_selection	1	0									
GO:0045069_regulation_of_viral_genome_replication	1	0									
GO:0045074_regulation_of_interleukin-10_biosynthetic_process	1	0									
GO:0045082_positive_regulation_of_interleukin-10_biosynthetic_process	1	0									
GO:0045083_negative_regulation_of_interleukin-12_biosynthetic_process	1	0									
GO:0045112_integrin_biosynthetic_process	1	0									
GO:0045113_regulation_of_integrin_biosynthetic_process	1	0									
GO:0045188_regulation_of_circadian_sleep_wake_cycle__non-REM_sleep	1	0									
GO:0045210_FasL_biosynthetic_process	1	0									
GO:0045297_post-mating_behavior	1	0									
GO:0045299_otolith_mineralization	1	0									
GO:0045329_carnitine_biosynthetic_process	1	0									
GO:0045341_MHC_class_I_biosynthetic_process	1	0									
GO:0045343_regulation_of_MHC_class_I_biosynthetic_process	1	0									
GO:0045347_negative_regulation_of_MHC_class_II_biosynthetic_process	1	0									
GO:0045405_regulation_of_interleukin-5_biosynthetic_process	1	0									
GO:0045407_positive_regulation_of_interleukin-5_biosynthetic_process	1	0									
GO:0045426_quinone_cofactor_biosynthetic_process	1	0									
GO:0045448_mitotic_cell_cycle__embryonic	1	0									
GO:0045454_cell_redox_homeostasis	1	0									
GO:0045583_regulation_of_cytotoxic_T_cell_differentiation	1	0									
GO:0045585_positive_regulation_of_cytotoxic_T_cell_differentiation	1	0									
GO:0045601_regulation_of_endothelial_cell_differentiation	1	0									
GO:0045602_negative_regulation_of_endothelial_cell_differentiation	1	0									
GO:0045605_negative_regulation_of_epidermal_cell_differentiation	1	0									
GO:0045606_positive_regulation_of_epidermal_cell_differentiation	1	0									
GO:0045609_positive_regulation_of_auditory_receptor_cell_differentiation	1	0									
GO:0045617_negative_regulation_of_keratinocyte_differentiation	1	0									
GO:0045618_positive_regulation_of_keratinocyte_differentiation	1	0									
GO:0045626_negative_regulation_of_T-helper_1_cell_differentiation	1	0									
GO:0045633_positive_regulation_of_mechanoreceptor_differentiation	1	0									
GO:0045650_negative_regulation_of_macrophage_differentiation	1	0									
GO:0045656_negative_regulation_of_monocyte_differentiation	1	0									
GO:0045657_positive_regulation_of_monocyte_differentiation	1	0									
GO:0045659_negative_regulation_of_neutrophil_differentiation	1	0									
GO:0045660_positive_regulation_of_neutrophil_differentiation	1	0									
GO:0045721_negative_regulation_of_gluconeogenesis	1	0									
GO:0045724_positive_regulation_of_flagellum_assembly	1	0									
GO:0045725_positive_regulation_of_glycogen_biosynthetic_process	1	0									
GO:0045740_positive_regulation_of_DNA_replication	1	0									
GO:0045759_negative_regulation_of_action_potential	1	0									
GO:0045768_positive_regulation_of_anti-apoptosis	1	0									
GO:0045769_negative_regulation_of_asymmetric_cell_division	1	0									
GO:0045794_negative_regulation_of_cell_volume	1	0									
GO:0045815_positive_regulation_of_gene_expression__epigenetic	1	0									
GO:0045818_negative_regulation_of_glycogen_catabolic_process	1	0									
GO:0045842_positive_regulation_of_mitotic_metaphase_anaphase_transition	1	0									
GO:0045875_negative_regulation_of_sister_chromatid_cohesion	1	0									
GO:0045898_regulation_of_transcriptional_preinitiation_complex_assembly	1	0									
GO:0045899_positive_regulation_of_transcriptional_preinitiation_complex_assembly	1	0									
GO:0045906_negative_regulation_of_vasoconstriction	1	0									
GO:0045908_negative_regulation_of_vasodilation	1	0									
GO:0045909_positive_regulation_of_vasodilation	1	0									
GO:0045915_positive_regulation_of_catecholamine_metabolic_process	1	0									
GO:0045920_negative_regulation_of_exocytosis	1	0									
GO:0045924_regulation_of_female_receptivity	1	0									
GO:0045947_negative_regulation_of_translational_initiation	1	0									
GO:0045955_negative_regulation_of_calcium_ion-dependent_exocytosis	1	0									
GO:0045956_positive_regulation_of_calcium_ion-dependent_exocytosis	1	0									
GO:0045964_positive_regulation_of_dopamine_metabolic_process	1	0									
GO:0045988_negative_regulation_of_striated_muscle_contraction	1	0									
GO:0045989_positive_regulation_of_striated_muscle_contraction	1	0									
GO:0045990_regulation_of_transcription_by_carbon_catabolites	1	0									
GO:0045991_positive_regulation_of_transcription_by_carbon_catabolites	1	0									
GO:0045994_positive_regulation_of_translational_initiation_by_iron	1	0									
GO:0046007_negative_regulation_of_activated_T_cell_proliferation	1	0									
GO:0046014_negative_regulation_of_T_cell_homeostatic_proliferation	1	0									
GO:0046015_regulation_of_transcription_by_glucose	1	0									
GO:0046016_positive_regulation_of_transcription_by_glucose	1	0									
GO:0046031_ADP_metabolic_process	1	0									
GO:0046032_ADP_catabolic_process	1	0									
GO:0046061_dATP_catabolic_process	1	0									
GO:0046075_dTTP_metabolic_process	1	0									
GO:0046078_dUMP_metabolic_process	1	0									
GO:0046079_dUMP_catabolic_process	1	0									
GO:0046086_adenosine_biosynthetic_process	1	0									
GO:0046090_deoxyadenosine_metabolic_process	1	0									
GO:0046098_guanine_metabolic_process	1	0									
GO:0046101_hypoxanthine_biosynthetic_process	1	0									
GO:0046102_inosine_metabolic_process	1	0									
GO:0046103_inosine_biosynthetic_process	1	0									
GO:0046108_uridine_metabolic_process	1	0									
GO:0046110_xanthine_metabolic_process	1	0									
GO:0046111_xanthine_biosynthetic_process	1	0									
GO:0046112_nucleobase_biosynthetic_process	1	0									
GO:0046113_nucleobase_catabolic_process	1	0									
GO:0046121_deoxyribonucleoside_catabolic_process	1	0									
GO:0046122_purine_deoxyribonucleoside_metabolic_process	1	0									
GO:0046124_purine_deoxyribonucleoside_catabolic_process	1	0									
GO:0046125_pyrimidine_deoxyribonucleoside_metabolic_process	1	0									
GO:0046131_pyrimidine_ribonucleoside_metabolic_process	1	0									
GO:0046160_heme_a_metabolic_process	1	0									
GO:0046218_indolalkylamine_catabolic_process	1	0									
GO:0046292_formaldehyde_metabolic_process	1	0									
GO:0046294_formaldehyde_catabolic_process	1	0									
GO:0046314_phosphocreatine_biosynthetic_process	1	0									
GO:0046327_glycerol_biosynthetic_process_from_pyruvate	1	0									
GO:0046329_negative_regulation_of_JNK_cascade	1	0									
GO:0046340_diacylglycerol_catabolic_process	1	0									
GO:0046351_disaccharide_biosynthetic_process	1	0									
GO:0046356_acetyl-CoA_catabolic_process	1	0									
GO:0046358_butyrate_biosynthetic_process	1	0									
GO:0046359_butyrate_catabolic_process	1	0									
GO:0046381_CMP-N-acetylneuraminate_metabolic_process	1	0									
GO:0046415_urate_metabolic_process	1	0									
GO:0046434_organophosphate_catabolic_process	1	0									
GO:0046440_L-lysine_metabolic_process	1	0									
GO:0046449_creatinine_metabolic_process	1	0									
GO:0046471_phosphatidylglycerol_metabolic_process	1	0									
GO:0046473_phosphatidic_acid_metabolic_process	1	0									
GO:0046476_glycosylceramide_biosynthetic_process	1	0									
GO:0046477_glycosylceramide_catabolic_process	1	0									
GO:0046485_ether_lipid_metabolic_process	1	0									
GO:0046487_glyoxylate_metabolic_process	1	0									
GO:0046498_S-adenosylhomocysteine_metabolic_process	1	0									
GO:0046552_photoreceptor_cell_fate_commitment	1	0									
GO:0046586_regulation_of_calcium-dependent_cell-cell_adhesion	1	0									
GO:0046587_positive_regulation_of_calcium-dependent_cell-cell_adhesion	1	0									
GO:0046602_regulation_of_mitotic_centrosome_separation	1	0									
GO:0046604_positive_regulation_of_mitotic_centrosome_separation	1	0									
GO:0046607_positive_regulation_of_centrosome_cycle	1	0									
GO:0046655_folic_acid_metabolic_process	1	0									
GO:0046671_negative_regulation_of_retinal_cell_programmed_cell_death	1	0									
GO:0046685_response_to_arsenic	1	0									
GO:0046692_sperm_competition	1	0									
GO:0046707_IDP_metabolic_process	1	0									
GO:0046709_IDP_catabolic_process	1	0									
GO:0046724_oxalic_acid_secretion	1	0									
GO:0046753_non-lytic_viral_release	1	0									
GO:0046755_non-lytic_virus_budding	1	0									
GO:0046826_negative_regulation_of_protein_export_from_nucleus	1	0									
GO:0046827_positive_regulation_of_protein_export_from_nucleus	1	0									
GO:0046834_lipid_phosphorylation	1	0									
GO:0046853_inositol_and_derivative_phosphorylation	1	0									
GO:0046864_isoprenoid_transport	1	0									
GO:0046865_terpenoid_transport	1	0									
GO:0046877_regulation_of_saliva_secretion	1	0									
GO:0046878_positive_regulation_of_saliva_secretion	1	0									
GO:0046884_follicle-stimulating_hormone_secretion	1	0									
GO:0046898_response_to_cycloheximide	1	0									
GO:0046929_negative_regulation_of_neurotransmitter_secretion	1	0									
GO:0046931_pore_complex_biogenesis	1	0									
GO:0046949_acyl-CoA_biosynthetic_process	1	0									
GO:0046958_nonassociative_learning	1	0									
GO:0046960_sensitization	1	0									
GO:0046986_negative_regulation_of_hemoglobin_biosynthetic_process	1	0									
GO:0047497_mitochondrion_transport_along_microtubule	1	0									
GO:0048047_mating_behavior__sex_discrimination	1	0									
GO:0048133_male_germ-line_stem_cell_division	1	0									
GO:0048137_spermatocyte_division	1	0									
GO:0048143_astrocyte_activation	1	0									
GO:0048170_positive_regulation_of_long-term_neuronal_synaptic_plasticity	1	0									
GO:0048199_vesicle_targeting__to__from_or_within_Golgi	1	0									
GO:0048241_epinephrine_transport	1	0									
GO:0048242_epinephrine_secretion	1	0									
GO:0048243_norepinephrine_secretion	1	0									
GO:0048247_lymphocyte_chemotaxis	1	0									
GO:0048250_mitochondrial_iron_ion_transport	1	0									
GO:0048259_regulation_of_receptor-mediated_endocytosis	1	0									
GO:0048260_positive_regulation_of_receptor-mediated_endocytosis	1	0									
GO:0048290_isotype_switching_to_IgA_isotypes	1	0									
GO:0048296_regulation_of_isotype_switching_to_IgA_isotypes	1	0									
GO:0048298_positive_regulation_of_isotype_switching_to_IgA_isotypes	1	0									
GO:0048319_axial_mesoderm_morphogenesis	1	0									
GO:0048320_axial_mesoderm_formation	1	0									
GO:0048385_regulation_of_retinoic_acid_receptor_signaling_pathway	1	0									
GO:0048387_negative_regulation_of_retinoic_acid_receptor_signaling_pathway	1	0									
GO:0048388_endosomal_lumen_acidification	1	0									
GO:0048389_intermediate_mesoderm_development	1	0									
GO:0048478_replication_fork_protection	1	0									
GO:0048496_maintenance_of_organ_identity	1	0									
GO:0048525_negative_regulation_of_viral_reproduction	1	0									
GO:0048539_bone_marrow_development	1	0									
GO:0048548_regulation_of_pinocytosis	1	0									
GO:0048549_positive_regulation_of_pinocytosis	1	0									
GO:0048553_negative_regulation_of_metalloenzyme_activity	1	0									
GO:0048588_developmental_cell_growth	1	0									
GO:0048601_oocyte_morphogenesis	1	0									
GO:0048621_post-embryonic_gut_morphogenesis	1	0									
GO:0048640_negative_regulation_of_developmental_growth	1	0									
GO:0048642_negative_regulation_of_skeletal_muscle_tissue_development	1	0									
GO:0048669_collateral_sprouting_in_the_absence_of_injury	1	0									
GO:0048680_positive_regulation_of_axon_regeneration	1	0									
GO:0048681_negative_regulation_of_axon_regeneration	1	0									
GO:0048686_regulation_of_sprouting_of_injured_axon	1	0									
GO:0048687_positive_regulation_of_sprouting_of_injured_axon	1	0									
GO:0048690_regulation_of_axon_extension_involved_in_regeneration	1	0									
GO:0048691_positive_regulation_of_axon_extension_involved_in_regeneration	1	0									
GO:0048714_positive_regulation_of_oligodendrocyte_differentiation	1	0									
GO:0048733_sebaceous_gland_development	1	0									
GO:0048743_positive_regulation_of_skeletal_muscle_fiber_development	1	0									
GO:0048752_semicircular_canal_morphogenesis	1	0									
GO:0048773_erythrophore_differentiation	1	0									
GO:0048790_maintenance_of_presynaptic_active_zone_structure	1	0									
GO:0048791_calcium_ion-dependent_exocytosis_of_neurotransmitter	1	0									
GO:0048822_enucleate_erythrocyte_development	1	0									
GO:0048866_stem_cell_fate_specification	1	0									
GO:0048936_peripheral_nervous_system_neuron_axonogenesis	1	0									
GO:0050427_3'-phosphoadenosine_5'-phosphosulfate_metabolic_process	1	0									
GO:0050428_3'-phosphoadenosine_5'-phosphosulfate_biosynthetic_process	1	0									
GO:0050482_arachidonic_acid_secretion	1	0									
GO:0050667_homocysteine_metabolic_process	1	0									
GO:0050674_urothelial_cell_proliferation	1	0									
GO:0050675_regulation_of_urothelial_cell_proliferation	1	0									
GO:0050677_positive_regulation_of_urothelial_cell_proliferation	1	0									
GO:0050691_regulation_of_defense_response_to_virus_by_host	1	0									
GO:0050748_negative_regulation_of_lipoprotein_metabolic_process	1	0									
GO:0050757_thymidylate_synthase_biosynthetic_process	1	0									
GO:0050758_regulation_of_thymidylate_synthase_biosynthetic_process	1	0									
GO:0050760_negative_regulation_of_thymidylate_synthase_biosynthetic_process	1	0									
GO:0050812_regulation_of_acyl-CoA_biosynthetic_process	1	0									
GO:0050832_defense_response_to_fungus	1	0									
GO:0050861_positive_regulation_of_B_cell_receptor_signaling_pathway	1	0									
GO:0050862_positive_regulation_of_T_cell_receptor_signaling_pathway	1	0									
GO:0050916_sensory_perception_of_sweet_taste	1	0									
GO:0050975_sensory_perception_of_touch	1	0									
GO:0050995_negative_regulation_of_lipid_catabolic_process	1	0									
GO:0051001_negative_regulation_of_nitric-oxide_synthase_activity	1	0									
GO:0051005_negative_regulation_of_lipoprotein_lipase_activity	1	0									
GO:0051006_positive_regulation_of_lipoprotein_lipase_activity	1	0									
GO:0051016_barbed-end_actin_filament_capping	1	0									
GO:0051029_rRNA_transport	1	0									
GO:0051043_regulation_of_membrane_protein_ectodomain_proteolysis	1	0									
GO:0051044_positive_regulation_of_membrane_protein_ectodomain_proteolysis	1	0									
GO:0051088_PMA-inducible_membrane_protein_ectodomain_proteolysis	1	0									
GO:0051102_DNA_ligation_during_DNA_recombination	1	0									
GO:0051103_DNA_ligation_during_DNA_repair	1	0									
GO:0051123_transcriptional_preinitiation_complex_assembly	1	0									
GO:0051125_regulation_of_actin_nucleation	1	0									
GO:0051127_positive_regulation_of_actin_nucleation	1	0									
GO:0051151_negative_regulation_of_smooth_muscle_cell_differentiation	1	0									
GO:0051154_negative_regulation_of_striated_muscle_cell_differentiation	1	0									
GO:0051155_positive_regulation_of_striated_muscle_cell_differentiation	1	0									
GO:0051156_glucose_6-phosphate_metabolic_process	1	0									
GO:0051187_cofactor_catabolic_process	1	0									
GO:0051189_prosthetic_group_metabolic_process	1	0									
GO:0051193_regulation_of_cofactor_metabolic_process	1	0									
GO:0051196_regulation_of_coenzyme_metabolic_process	1	0									
GO:0051255_spindle_midzone_assembly	1	0									
GO:0051257_spindle_midzone_assembly_involved_in_meiosis	1	0									
GO:0051281_positive_regulation_of_release_of_sequestered_calcium_ion_into_cytosol	1	0									
GO:0051290_protein_heterotetramerization	1	0									
GO:0051305_chromosome_movement_towards_spindle_pole	1	0									
GO:0051310_metaphase_plate_congression	1	0									
GO:0051311_meiotic_metaphase_plate_congression	1	0									
GO:0051340_regulation_of_ligase_activity	1	0									
GO:0051351_positive_regulation_of_ligase_activity	1	0									
GO:0051354_negative_regulation_of_oxidoreductase_activity	1	0									
GO:0051355_proprioception_during_equilibrioception	1	0									
GO:0051383_kinetochore_organization	1	0									
GO:0051386_regulation_of_nerve_growth_factor_receptor_signaling_pathway	1	0									
GO:0051409_response_to_nitrosative_stress	1	0									
GO:0051457_maintenance_of_protein_location_in_nucleus	1	0									
GO:0051462_regulation_of_cortisol_secretion	1	0									
GO:0051463_negative_regulation_of_cortisol_secretion	1	0									
GO:0051481_reduction_of_cytosolic_calcium_ion_concentration	1	0									
GO:0051482_elevation_of_cytosolic_calcium_ion_concentration_during_G-protein_signaling__coupled_to_IP3_second_messenger_(phospholipase_C_activating)	1	0									
GO:0051542_elastin_biosynthetic_process	1	0									
GO:0051568_histone_H3-K4_methylation	1	0									
GO:0051569_regulation_of_histone_H3-K4_methylation	1	0									
GO:0051570_regulation_of_histone_H3-K9_methylation	1	0									
GO:0051573_negative_regulation_of_histone_H3-K9_methylation	1	0									
GO:0051580_regulation_of_neurotransmitter_uptake	1	0									
GO:0051582_positive_regulation_of_neurotransmitter_uptake	1	0									
GO:0051584_regulation_of_dopamine_uptake	1	0									
GO:0051586_positive_regulation_of_dopamine_uptake	1	0									
GO:0051589_negative_regulation_of_neurotransmitter_transport	1	0									
GO:0051593_response_to_folic_acid	1	0									
GO:0051615_histamine_uptake	1	0									
GO:0051646_mitochondrion_localization	1	0									
GO:0051654_establishment_of_mitochondrion_localization	1	0									
GO:0051661_maintenance_of_centrosome_location	1	0									
GO:0051665_membrane_raft_localization	1	0									
GO:0051685_maintenance_of_ER_location	1	0									
GO:0051693_actin_filament_capping	1	0									
GO:0051701_interaction_with_host	1	0									
GO:0051754_meiotic_sister_chromatid_cohesion__centromeric	1	0									
GO:0051782_negative_regulation_of_cell_division	1	0									
GO:0051790_short-chain_fatty_acid_biosynthetic_process	1	0									
GO:0051799_negative_regulation_of_hair_follicle_development	1	0									
GO:0051823_regulation_of_synapse_structural_plasticity	1	0									
GO:0051865_protein_autoubiquitination	1	0									
GO:0051901_positive_regulation_of_mitochondrial_depolarization	1	0									
GO:0051917_regulation_of_fibrinolysis	1	0									
GO:0051918_negative_regulation_of_fibrinolysis	1	0									
GO:0051929_positive_regulation_of_calcium_ion_transport_via_voltage-gated_calcium_channel_activity	1	0									
GO:0051933_amino_acid_uptake_during_transmission_of_nerve_impulse	1	0									
GO:0051935_glutamate_uptake_during_transmission_of_nerve_impulse	1	0									
GO:0051940_regulation_of_catecholamine_uptake_during_transmission_of_nerve_impulse	1	0									
GO:0051944_positive_regulation_of_catecholamine_uptake_during_transmission_of_nerve_impulse	1	0									
GO:0051961_negative_regulation_of_nervous_system_development	1	0									
GO:0051964_negative_regulation_of_synaptogenesis	1	0									
GO:0051968_positive_regulation_of_synaptic_transmission__glutamatergic	1	0									
GO:0051984_positive_regulation_of_chromosome_segregation	1	0									
GO:0051987_positive_regulation_of_attachment_of_spindle_microtubules_to_kinetochore	1	0									
GO:0052173_response_to_defenses_of_other_organism_during_symbiotic_interaction	1	0									
GO:0052200_response_to_host_defenses	1	0									
GO:0052551_response_to_defense-related_nitric_oxide_production_by_other_organism_during_symbiotic_interaction	1	0									
GO:0052564_response_to_immune_response_of_other_organism_during_symbiotic_interaction	1	0									
GO:0052565_response_to_defense-related_host_nitric_oxide_production	1	0									
GO:0052572_response_to_host_immune_response	1	0									
GO:0055005_ventricular_cardiac_myofibril_development	1	0									
GO:0055011_atrial_cardiac_muscle_cell_differentiation	1	0									
GO:0055014_atrial_cardiac_muscle_cell_development	1	0									
GO:0055078_sodium_ion_homeostasis	1	0									
GO:0055089_fatty_acid_homeostasis	1	0									
GO:0055093_response_to_hyperoxia	1	0									
GO:0060003_copper_ion_export	1	0									
GO:0060005_vestibular_reflex	1	0									
GO:0060014_granulosa_cell_differentiation	1	0									
GO:0060018_astrocyte_fate_commitment	1	0									
GO:0060020_Bergmann_glial_cell_differentiation	1	0									
GO:0060022_hard_palate_development	1	0									
GO:0060034_notochord_cell_differentiation	1	0									
GO:0060035_notochord_cell_development	1	0									
GO:0060046_regulation_of_acrosome_reaction	1	0									
GO:0060054_positive_regulation_of_epithelial_cell_proliferation_involved_in_wound_healing	1	0									
GO:0060059_embryonic_retina_morphogenesis_in_camera-type_eye	1	0									
GO:0060061_Spemann_organizer_formation	1	0									
GO:0060064_Spemann_organizer_formation_at_the_anterior_end_of_the_primitive_streak	1	0									
GO:0060071_Wnt_receptor_signaling_pathway__planar_cell_polarity_pathway	1	0									
GO:0060075_regulation_of_resting_membrane_potential	1	0									
GO:0060082_eye_blink_reflex	1	0									
GO:0060112_generation_of_ovulation_cycle_rhythm	1	0									
GO:0060125_negative_regulation_of_growth_hormone_secretion	1	0									
GO:0060151_peroxisome_localization	1	0									
GO:0060152_microtubule-based_peroxisome_localization	1	0									
GO:0060161_positive_regulation_of_dopamine_receptor_signaling_pathway	1	0									
GO:0060163_subpallium_neuron_fate_commitment	1	0									
GO:0060165_regulation_of_timing_of_subpallium_neuron_differentiation	1	0									
GO:0060174_limb_bud_formation	1	0									
GO:0060177_regulation_of_angiotensin_metabolic_process	1	0									
GO:0060197_cloacal_septation	1	0									
GO:0060215_primitive_hemopoiesis	1	0									
GO:0060231_mesenchymal_to_epithelial_transition	1	0									
GO:0060254_regulation_of_N-terminal_protein_palmitoylation	1	0									
GO:0060261_positive_regulation_of_transcription_initiation_from_RNA_polymerase_II_promoter	1	0									
GO:0060262_negative_regulation_of_N-terminal_protein_palmitoylation	1	0									
GO:0060263_regulation_of_respiratory_burst	1	0									
GO:0060264_regulation_of_respiratory_burst_during_acute_inflammatory_response	1	0									
GO:0060265_positive_regulation_of_respiratory_burst_during_acute_inflammatory_response	1	0									
GO:0060267_positive_regulation_of_respiratory_burst	1	0									
GO:0060272_embryonic_skeletal_joint_morphogenesis	1	0									
GO:0060297_regulation_of_sarcomere_organization	1	0									
GO:0060298_positive_regulation_of_sarcomere_organization	1	0									
GO:0060315_negative_regulation_of_ryanodine-sensitive_calcium-release_channel_activity	1	0									
GO:0060319_primitive_erythrocyte_differentiation	1	0									
GO:0060371_regulation_of_atrial_cardiomyocyte_membrane_depolarization	1	0									
GO:0060374_mast_cell_differentiation	1	0									
GO:0060375_regulation_of_mast_cell_differentiation	1	0									
GO:0060376_positive_regulation_of_mast_cell_differentiation	1	0									
GO:0060390_regulation_of_SMAD_protein_nuclear_translocation	1	0									
GO:0060391_positive_regulation_of_SMAD_protein_nuclear_translocation	1	0									
GO:0060398_regulation_of_growth_hormone_receptor_signaling_pathway	1	0									
GO:0060399_positive_regulation_of_growth_hormone_receptor_signaling_pathway	1	0									
GO:0060405_regulation_of_penile_erection	1	0									
GO:0060407_negative_regulation_of_penile_erection	1	0									
GO:0060413_atrial_septum_morphogenesis	1	0									
GO:0060414_aorta_smooth_muscle_tissue_morphogenesis	1	0									
GO:0060419_heart_growth	1	0									
GO:0060420_regulation_of_heart_growth	1	0									
GO:0060421_positive_regulation_of_heart_growth	1	0									
GO:0060431_primary_lung_bud_formation	1	0									
GO:0060436_bronchiole_morphogenesis	1	0									
GO:0060440_trachea_formation	1	0									
GO:0060449_bud_elongation_involved_in_lung_branching	1	0									
GO:0060456_positive_regulation_of_digestive_system_process	1	0									
GO:0060461_right_lung_morphogenesis	1	0									
GO:0060481_lobar_bronchus_epithelium_development	1	0									
GO:0060482_lobar_bronchus_development	1	0									
GO:0060484_lung-associated_mesenchyme_development	1	0									
GO:0060486_Clara_cell_differentiation	1	0									
GO:0060510_Type_II_pneumocyte_differentiation	1	0									
GO:0060514_prostate_induction	1	0									
GO:0060515_prostate_field_specification	1	0									
GO:0060517_epithelial_cell_proliferation_involved_in_prostatic_bud_elongation	1	0									
GO:0060520_activation_of_prostate_induction_by_androgen_receptor_signaling_pathway	1	0									
GO:0060535_trachea_cartilage_morphogenesis	1	0									
GO:0060536_cartilage_morphogenesis	1	0									
GO:0060563_neuroepithelial_cell_differentiation	1	0									
GO:0060577_pulmonary_vein_morphogenesis	1	0									
GO:0060578_superior_vena_cava_morphogenesis	1	0									
GO:0060584_regulation_of_prostaglandin-endoperoxide_synthase_activity	1	0									
GO:0060585_positive_regulation_of_prostaglandin-endoperoxidase_synthase_activity	1	0									
GO:0060598_dichotomous_subdivision_of_terminal_units_involved_in_mammary_gland_duct_morphogenesis	1	0									
GO:0060611_mammary_gland_fat_development	1	0									
GO:0060618_nipple_development	1	0									
GO:0060631_regulation_of_meiosis_I	1	0									
GO:0060649_mammary_gland_bud_elongation	1	0									
GO:0060658_nipple_morphogenesis	1	0									
GO:0060659_nipple_sheath_formation	1	0									
GO:0060668_regulation_of_branching_involved_in_salivary_gland_morphogenesis_by_extracellular_matrix-epithelial_cell_signaling	1	0									
GO:0060683_regulation_of_branching_involved_in_salivary_gland_morphogenesis_by_epithelial-mesenchymal_signaling	1	0									
GO:0060691_epithelial_cell_maturation_involved_in_salivary_gland_development	1	0									
GO:0060709_glycogen_cell_development_involved_in_embryonic_placenta_development	1	0									
GO:0060732_positive_regulation_of_inositol_phosphate_biosynthetic_process	1	0									
GO:0060739_mesenchymal-epithelial_cell_signaling_involved_in_prostate_gland_development	1	0									
GO:0060781_mesenchymal_cell_proliferation_involved_in_prostate_gland_development	1	0									
GO:0060782_regulation_of_mesenchymal_cell_proliferation_involved_in_prostate_gland_development	1	0									
GO:0060783_mesenchymal_smoothened_signaling_pathway_involved_in_prostate_gland_development	1	0									
GO:0060872_semicircular_canal_development	1	0									
GO:0060896_neural_plate_pattern_specification	1	0									
GO:0070091_glucagon_secretion	1	0									
GO:0070162_adiponectin_secretion	1	0									
GO:0070163_regulation_of_adiponectin_secretion	1	0									
GO:0070164_negative_regulation_of_adiponectin_secretion	1	0									
GO:0070296_sarcoplasmic_reticulum_calcium_ion_transport	1	0									
GO:0070303_negative_regulation_of_stress-activated_protein_kinase_signaling_pathway	1	0									
GO:0070328_triglyceride_homeostasis	1	0									
GO:0070365_hepatocyte_differentiation	1	0									
GO:0070384_Harderian_gland_development	1	0									
GO:0070391_response_to_lipoteichoic_acid	1	0									
GO:0070424_regulation_of_nucleotide-binding_oligomerization_domain_containing_signaling_pathway	1	0									
GO:0070426_positive_regulation_of_nucleotide-binding_oligomerization_domain_containing_signaling_pathway	1	0									
GO:0070428_regulation_of_nucleotide-binding_oligomerization_domain_containing_1_signaling_pathway	1	0									
GO:0070430_positive_regulation_of_nucleotide-binding_oligomerization_domain_containing_1_signaling_pathway	1	0									
GO:0070432_regulation_of_nucleotide-binding_oligomerization_domain_containing_2_signaling_pathway	1	0									
GO:0070434_positive_regulation_of_nucleotide-binding_oligomerization_domain_containing_2_signaling_pathway	1	0									
GO:0070493_thrombin_receptor_signaling_pathway	1	0									
GO:0070508_cholesterol_import	1	0									
GO:0070527_platelet_aggregation	1	0									
GO:0070528_protein_kinase_C_signaling_cascade	1	0									
GO:0070555_response_to_interleukin-1	1	0									
GO:0070560_protein_secretion_by_platelet	1	0									
GO:0070561_vitamin_D_receptor_signaling_pathway	1	0									
GO:0070562_regulation_of_vitamin_D_receptor_signaling_pathway	1	0									
GO:0070571_negative_regulation_of_neuron_projection_regeneration	1	0									
GO:0070572_positive_regulation_of_neuron_projection_regeneration	1	0									
GO:0070613_regulation_of_protein_processing	1	0									
GO:0070627_ferrous_iron_import	1	0									
GO:0070669_response_to_interleukin-2	1	0									
GO:0070670_response_to_interleukin-4	1	0									
GO:0070671_response_to_interleukin-12	1	0									
GO:0070672_response_to_interleukin-15	1	0									
GO:0070673_response_to_interleukin-18	1	0									
GO:0070828_heterochromatin_organization	1	0									
GO:0070874_negative_regulation_of_glycogen_metabolic_process	1	0									
GO:0075136_response_to_host	1	0									
GO:0080010_regulation_of_oxygen_and_reactive_oxygen_species_metabolic_process	1	0									
GO:0090032_negative_regulation_of_steroid_hormone_biosynthetic_process	1	0									
GO:0001843_neural_tube_closure	33	0	0.000000	-0.000000	777	620.209761	711.23	802.250239	0.915354
GO:0002562_somatic_diversification_of_immune_receptors_via_germline_recombination_within_a_single_locus	33	0	0.000000	-0.000000	777	620.209761	711.23	802.250239	0.915354
GO:0006643_membrane_lipid_metabolic_process	33	0	0.000000	-0.000000	777	620.209761	711.23	802.250239	0.915354
GO:0007188_G-protein_signaling__coupled_to_cAMP_nucleotide_second_messenger	33	0	0.000000	-0.000000	777	620.209761	711.23	802.250239	0.915354
GO:0007431_salivary_gland_development	33	0	0.000000	-0.000000	777	620.209761	711.23	802.250239	0.915354
GO:0008584_male_gonad_development	33	0	0.000000	-0.000000	777	620.209761	711.23	802.250239	0.915354
GO:0008643_carbohydrate_transport	33	0	0.000000	-0.000000	777	620.209761	711.23	802.250239	0.915354
GO:0016444_somatic_cell_DNA_recombination	33	0	0.000000	-0.000000	777	620.209761	711.23	802.250239	0.915354
GO:0021536_diencephalon_development	33	0	0.000000	-0.000000	777	620.209761	711.23	802.250239	0.915354
GO:0021987_cerebral_cortex_development	33	0	0.000000	-0.000000	777	620.209761	711.23	802.250239	0.915354
GO:0022037_metencephalon_development	33	0	0.000000	-0.000000	777	620.209761	711.23	802.250239	0.915354
GO:0042108_positive_regulation_of_cytokine_biosynthetic_process	33	0	0.000000	-0.000000	777	620.209761	711.23	802.250239	0.915354
GO:0060606_tube_closure	33	0	0.000000	-0.000000	777	620.209761	711.23	802.250239	0.915354
GO:0009952_anterior_posterior_pattern_formation	133	0	0.000000	-0.000000	778	621.616208	712.4	803.183792	0.915681
GO:0001933_negative_regulation_of_protein_amino_acid_phosphorylation	16	0	0.000000	-0.000000	821	667.831435	757.36	846.888565	0.922485
GO:0003044_regulation_of_systemic_arterial_blood_pressure_mediated_by_a_chemical_signal	16	0	0.000000	-0.000000	821	667.831435	757.36	846.888565	0.922485
GO:0006664_glycolipid_metabolic_process	16	0	0.000000	-0.000000	821	667.831435	757.36	846.888565	0.922485
GO:0006821_chloride_transport	16	0	0.000000	-0.000000	821	667.831435	757.36	846.888565	0.922485
GO:0007033_vacuole_organization	16	0	0.000000	-0.000000	821	667.831435	757.36	846.888565	0.922485
GO:0007156_homophilic_cell_adhesion	16	0	0.000000	-0.000000	821	667.831435	757.36	846.888565	0.922485
GO:0007602_phototransduction	16	0	0.000000	-0.000000	821	667.831435	757.36	846.888565	0.922485
GO:0008654_phospholipid_biosynthetic_process	16	0	0.000000	-0.000000	821	667.831435	757.36	846.888565	0.922485
GO:0009988_cell-cell_recognition	16	0	0.000000	-0.000000	821	667.831435	757.36	846.888565	0.922485
GO:0010038_response_to_metal_ion	16	0	0.000000	-0.000000	821	667.831435	757.36	846.888565	0.922485
GO:0010243_response_to_organic_nitrogen	16	0	0.000000	-0.000000	821	667.831435	757.36	846.888565	0.922485
GO:0010876_lipid_localization	16	0	0.000000	-0.000000	821	667.831435	757.36	846.888565	0.922485
GO:0014075_response_to_amine_stimulus	16	0	0.000000	-0.000000	821	667.831435	757.36	846.888565	0.922485
GO:0016126_sterol_biosynthetic_process	16	0	0.000000	-0.000000	821	667.831435	757.36	846.888565	0.922485
GO:0019722_calcium-mediated_signaling	16	0	0.000000	-0.000000	821	667.831435	757.36	846.888565	0.922485
GO:0019751_polyol_metabolic_process	16	0	0.000000	-0.000000	821	667.831435	757.36	846.888565	0.922485
GO:0019915_lipid_storage	16	0	0.000000	-0.000000	821	667.831435	757.36	846.888565	0.922485
GO:0021522_spinal_cord_motor_neuron_differentiation	16	0	0.000000	-0.000000	821	667.831435	757.36	846.888565	0.922485
GO:0021696_cerebellar_cortex_morphogenesis	16	0	0.000000	-0.000000	821	667.831435	757.36	846.888565	0.922485
GO:0030890_positive_regulation_of_B_cell_proliferation	16	0	0.000000	-0.000000	821	667.831435	757.36	846.888565	0.922485
GO:0031345_negative_regulation_of_cell_projection_organization	16	0	0.000000	-0.000000	821	667.831435	757.36	846.888565	0.922485
GO:0031570_DNA_integrity_checkpoint	16	0	0.000000	-0.000000	821	667.831435	757.36	846.888565	0.922485
GO:0031669_cellular_response_to_nutrient_levels	16	0	0.000000	-0.000000	821	667.831435	757.36	846.888565	0.922485
GO:0032663_regulation_of_interleukin-2_production	16	0	0.000000	-0.000000	821	667.831435	757.36	846.888565	0.922485
GO:0032956_regulation_of_actin_cytoskeleton_organization	16	0	0.000000	-0.000000	821	667.831435	757.36	846.888565	0.922485
GO:0034976_response_to_endoplasmic_reticulum_stress	16	0	0.000000	-0.000000	821	667.831435	757.36	846.888565	0.922485
GO:0042594_response_to_starvation	16	0	0.000000	-0.000000	821	667.831435	757.36	846.888565	0.922485
GO:0042596_fear_response	16	0	0.000000	-0.000000	821	667.831435	757.36	846.888565	0.922485
GO:0043087_regulation_of_GTPase_activity	16	0	0.000000	-0.000000	821	667.831435	757.36	846.888565	0.922485
GO:0043122_regulation_of_I-kappaB_kinase_NF-kappaB_cascade	16	0	0.000000	-0.000000	821	667.831435	757.36	846.888565	0.922485
GO:0043367_CD4-positive__alpha_beta_T_cell_differentiation	16	0	0.000000	-0.000000	821	667.831435	757.36	846.888565	0.922485
GO:0046148_pigment_biosynthetic_process	16	0	0.000000	-0.000000	821	667.831435	757.36	846.888565	0.922485
GO:0046467_membrane_lipid_biosynthetic_process	16	0	0.000000	-0.000000	821	667.831435	757.36	846.888565	0.922485
GO:0046633_alpha-beta_T_cell_proliferation	16	0	0.000000	-0.000000	821	667.831435	757.36	846.888565	0.922485
GO:0046700_heterocycle_catabolic_process	16	0	0.000000	-0.000000	821	667.831435	757.36	846.888565	0.922485
GO:0048015_phosphoinositide-mediated_signaling	16	0	0.000000	-0.000000	821	667.831435	757.36	846.888565	0.922485
GO:0048286_lung_alveolus_development	16	0	0.000000	-0.000000	821	667.831435	757.36	846.888565	0.922485
GO:0048483_autonomic_nervous_system_development	16	0	0.000000	-0.000000	821	667.831435	757.36	846.888565	0.922485
GO:0050974_detection_of_mechanical_stimulus_involved_in_sensory_perception	16	0	0.000000	-0.000000	821	667.831435	757.36	846.888565	0.922485
GO:0051048_negative_regulation_of_secretion	16	0	0.000000	-0.000000	821	667.831435	757.36	846.888565	0.922485
GO:0055007_cardiac_muscle_cell_differentiation	16	0	0.000000	-0.000000	821	667.831435	757.36	846.888565	0.922485
GO:0060193_positive_regulation_of_lipase_activity	16	0	0.000000	-0.000000	821	667.831435	757.36	846.888565	0.922485
GO:0060713_labyrinthine_layer_morphogenesis	16	0	0.000000	-0.000000	821	667.831435	757.36	846.888565	0.922485
GO:0000079_regulation_of_cyclin-dependent_protein_kinase_activity	7	0	0.000000	-0.000000	994	846.726368	934.2	1021.673632	0.939839
GO:0000188_inactivation_of_MAPK_activity	7	0	0.000000	-0.000000	994	846.726368	934.2	1021.673632	0.939839
GO:0001556_oocyte_maturation	7	0	0.000000	-0.000000	994	846.726368	934.2	1021.673632	0.939839
GO:0001573_ganglioside_metabolic_process	7	0	0.000000	-0.000000	994	846.726368	934.2	1021.673632	0.939839
GO:0001736_establishment_of_planar_polarity	7	0	0.000000	-0.000000	994	846.726368	934.2	1021.673632	0.939839
GO:0001839_neural_plate_morphogenesis	7	0	0.000000	-0.000000	994	846.726368	934.2	1021.673632	0.939839
GO:0001936_regulation_of_endothelial_cell_proliferation	7	0	0.000000	-0.000000	994	846.726368	934.2	1021.673632	0.939839
GO:0001967_suckling_behavior	7	0	0.000000	-0.000000	994	846.726368	934.2	1021.673632	0.939839
GO:0002011_morphogenesis_of_an_epithelial_sheet	7	0	0.000000	-0.000000	994	846.726368	934.2	1021.673632	0.939839
GO:0002052_positive_regulation_of_neuroblast_proliferation	7	0	0.000000	-0.000000	994	846.726368	934.2	1021.673632	0.939839
GO:0002063_chondrocyte_development	7	0	0.000000	-0.000000	994	846.726368	934.2	1021.673632	0.939839
GO:0002067_glandular_epithelial_cell_differentiation	7	0	0.000000	-0.000000	994	846.726368	934.2	1021.673632	0.939839
GO:0002076_osteoblast_development	7	0	0.000000	-0.000000	994	846.726368	934.2	1021.673632	0.939839
GO:0002087_regulation_of_respiratory_gaseous_exchange_by_neurological_system_process	7	0	0.000000	-0.000000	994	846.726368	934.2	1021.673632	0.939839
GO:0002224_toll-like_receptor_signaling_pathway	7	0	0.000000	-0.000000	994	846.726368	934.2	1021.673632	0.939839
GO:0002455_humoral_immune_response_mediated_by_circulating_immunoglobulin	7	0	0.000000	-0.000000	994	846.726368	934.2	1021.673632	0.939839
GO:0002643_regulation_of_tolerance_induction	7	0	0.000000	-0.000000	994	846.726368	934.2	1021.673632	0.939839
GO:0002645_positive_regulation_of_tolerance_induction	7	0	0.000000	-0.000000	994	846.726368	934.2	1021.673632	0.939839
GO:0002714_positive_regulation_of_B_cell_mediated_immunity	7	0	0.000000	-0.000000	994	846.726368	934.2	1021.673632	0.939839
GO:0002792_negative_regulation_of_peptide_secretion	7	0	0.000000	-0.000000	994	846.726368	934.2	1021.673632	0.939839
GO:0002793_positive_regulation_of_peptide_secretion	7	0	0.000000	-0.000000	994	846.726368	934.2	1021.673632	0.939839
GO:0002828_regulation_of_T-helper_2_type_immune_response	7	0	0.000000	-0.000000	994	846.726368	934.2	1021.673632	0.939839
GO:0002863_positive_regulation_of_inflammatory_response_to_antigenic_stimulus	7	0	0.000000	-0.000000	994	846.726368	934.2	1021.673632	0.939839
GO:0002891_positive_regulation_of_immunoglobulin_mediated_immune_response	7	0	0.000000	-0.000000	994	846.726368	934.2	1021.673632	0.939839
GO:0003084_positive_regulation_of_systemic_arterial_blood_pressure	7	0	0.000000	-0.000000	994	846.726368	934.2	1021.673632	0.939839
GO:0003085_negative_regulation_of_systemic_arterial_blood_pressure	7	0	0.000000	-0.000000	994	846.726368	934.2	1021.673632	0.939839
GO:0006014_D-ribose_metabolic_process	7	0	0.000000	-0.000000	994	846.726368	934.2	1021.673632	0.939839
GO:0006041_glucosamine_metabolic_process	7	0	0.000000	-0.000000	994	846.726368	934.2	1021.673632	0.939839
GO:0006044_N-acetylglucosamine_metabolic_process	7	0	0.000000	-0.000000	994	846.726368	934.2	1021.673632	0.939839
GO:0006096_glycolysis	7	0	0.000000	-0.000000	994	846.726368	934.2	1021.673632	0.939839
GO:0006119_oxidative_phosphorylation	7	0	0.000000	-0.000000	994	846.726368	934.2	1021.673632	0.939839
GO:0006275_regulation_of_DNA_replication	7	0	0.000000	-0.000000	994	846.726368	934.2	1021.673632	0.939839
GO:0006298_mismatch_repair	7	0	0.000000	-0.000000	994	846.726368	934.2	1021.673632	0.939839
GO:0006352_transcription_initiation	7	0	0.000000	-0.000000	994	846.726368	934.2	1021.673632	0.939839
GO:0006406_mRNA_export_from_nucleus	7	0	0.000000	-0.000000	994	846.726368	934.2	1021.673632	0.939839
GO:0006505_GPI_anchor_metabolic_process	7	0	0.000000	-0.000000	994	846.726368	934.2	1021.673632	0.939839
GO:0006516_glycoprotein_catabolic_process	7	0	0.000000	-0.000000	994	846.726368	934.2	1021.673632	0.939839
GO:0006612_protein_targeting_to_membrane	7	0	0.000000	-0.000000	994	846.726368	934.2	1021.673632	0.939839
GO:0006769_nicotinamide_metabolic_process	7	0	0.000000	-0.000000	994	846.726368	934.2	1021.673632	0.939839
GO:0006783_heme_biosynthetic_process	7	0	0.000000	-0.000000	994	846.726368	934.2	1021.673632	0.939839
GO:0006818_hydrogen_transport	7	0	0.000000	-0.000000	994	846.726368	934.2	1021.673632	0.939839
GO:0006878_cellular_copper_ion_homeostasis	7	0	0.000000	-0.000000	994	846.726368	934.2	1021.673632	0.939839
GO:0006884_cell_volume_homeostasis	7	0	0.000000	-0.000000	994	846.726368	934.2	1021.673632	0.939839
GO:0006949_syncytium_formation	7	0	0.000000	-0.000000	994	846.726368	934.2	1021.673632	0.939839
GO:0007019_microtubule_depolymerization	7	0	0.000000	-0.000000	994	846.726368	934.2	1021.673632	0.939839
GO:0007026_negative_regulation_of_microtubule_depolymerization	7	0	0.000000	-0.000000	994	846.726368	934.2	1021.673632	0.939839
GO:0007034_vacuolar_transport	7	0	0.000000	-0.000000	994	846.726368	934.2	1021.673632	0.939839
GO:0007062_sister_chromatid_cohesion	7	0	0.000000	-0.000000	994	846.726368	934.2	1021.673632	0.939839
GO:0007130_synaptonemal_complex_assembly	7	0	0.000000	-0.000000	994	846.726368	934.2	1021.673632	0.939839
GO:0007164_establishment_of_tissue_polarity	7	0	0.000000	-0.000000	994	846.726368	934.2	1021.673632	0.939839
GO:0007191_activation_of_adenylate_cyclase_activity_by_dopamine_receptor_signaling_pathway	7	0	0.000000	-0.000000	994	846.726368	934.2	1021.673632	0.939839
GO:0007271_synaptic_transmission__cholinergic	7	0	0.000000	-0.000000	994	846.726368	934.2	1021.673632	0.939839
GO:0007413_axonal_fasciculation	7	0	0.000000	-0.000000	994	846.726368	934.2	1021.673632	0.939839
GO:0007440_foregut_morphogenesis	7	0	0.000000	-0.000000	994	846.726368	934.2	1021.673632	0.939839
GO:0007616_long-term_memory	7	0	0.000000	-0.000000	994	846.726368	934.2	1021.673632	0.939839
GO:0008033_tRNA_processing	7	0	0.000000	-0.000000	994	846.726368	934.2	1021.673632	0.939839
GO:0008299_isoprenoid_biosynthetic_process	7	0	0.000000	-0.000000	994	846.726368	934.2	1021.673632	0.939839
GO:0008340_determination_of_adult_lifespan	7	0	0.000000	-0.000000	994	846.726368	934.2	1021.673632	0.939839
GO:0009150_purine_ribonucleotide_metabolic_process	7	0	0.000000	-0.000000	994	846.726368	934.2	1021.673632	0.939839
GO:0009200_deoxyribonucleoside_triphosphate_metabolic_process	7	0	0.000000	-0.000000	994	846.726368	934.2	1021.673632	0.939839
GO:0009259_ribonucleotide_metabolic_process	7	0	0.000000	-0.000000	994	846.726368	934.2	1021.673632	0.939839
GO:0009311_oligosaccharide_metabolic_process	7	0	0.000000	-0.000000	994	846.726368	934.2	1021.673632	0.939839
GO:0009394_2'-deoxyribonucleotide_metabolic_process	7	0	0.000000	-0.000000	994	846.726368	934.2	1021.673632	0.939839
GO:0009820_alkaloid_metabolic_process	7	0	0.000000	-0.000000	994	846.726368	934.2	1021.673632	0.939839
GO:0010469_regulation_of_receptor_activity	7	0	0.000000	-0.000000	994	846.726368	934.2	1021.673632	0.939839
GO:0010948_negative_regulation_of_cell_cycle_process	7	0	0.000000	-0.000000	994	846.726368	934.2	1021.673632	0.939839
GO:0014047_glutamate_secretion	7	0	0.000000	-0.000000	994	846.726368	934.2	1021.673632	0.939839
GO:0014066_regulation_of_phosphoinositide_3-kinase_cascade	7	0	0.000000	-0.000000	994	846.726368	934.2	1021.673632	0.939839
GO:0014821_phasic_smooth_muscle_contraction	7	0	0.000000	-0.000000	994	846.726368	934.2	1021.673632	0.939839
GO:0015697_quaternary_ammonium_group_transport	7	0	0.000000	-0.000000	994	846.726368	934.2	1021.673632	0.939839
GO:0015813_L-glutamate_transport	7	0	0.000000	-0.000000	994	846.726368	934.2	1021.673632	0.939839
GO:0015908_fatty_acid_transport	7	0	0.000000	-0.000000	994	846.726368	934.2	1021.673632	0.939839
GO:0015914_phospholipid_transport	7	0	0.000000	-0.000000	994	846.726368	934.2	1021.673632	0.939839
GO:0015992_proton_transport	7	0	0.000000	-0.000000	994	846.726368	934.2	1021.673632	0.939839
GO:0016339_calcium-dependent_cell-cell_adhesion	7	0	0.000000	-0.000000	994	846.726368	934.2	1021.673632	0.939839
GO:0016575_histone_deacetylation	7	0	0.000000	-0.000000	994	846.726368	934.2	1021.673632	0.939839
GO:0019362_pyridine_nucleotide_metabolic_process	7	0	0.000000	-0.000000	994	846.726368	934.2	1021.673632	0.939839
GO:0019692_deoxyribose_phosphate_metabolic_process	7	0	0.000000	-0.000000	994	846.726368	934.2	1021.673632	0.939839
GO:0019800_peptide_cross-linking_via_chondroitin_4-sulfate_glycosaminoglycan	7	0	0.000000	-0.000000	994	846.726368	934.2	1021.673632	0.939839
GO:0020027_hemoglobin_metabolic_process	7	0	0.000000	-0.000000	994	846.726368	934.2	1021.673632	0.939839
GO:0021514_ventral_spinal_cord_interneuron_differentiation	7	0	0.000000	-0.000000	994	846.726368	934.2	1021.673632	0.939839
GO:0021516_dorsal_spinal_cord_development	7	0	0.000000	-0.000000	994	846.726368	934.2	1021.673632	0.939839
GO:0021520_spinal_cord_motor_neuron_cell_fate_specification	7	0	0.000000	-0.000000	994	846.726368	934.2	1021.673632	0.939839
GO:0021521_ventral_spinal_cord_interneuron_specification	7	0	0.000000	-0.000000	994	846.726368	934.2	1021.673632	0.939839
GO:0021546_rhombomere_development	7	0	0.000000	-0.000000	994	846.726368	934.2	1021.673632	0.939839
GO:0021756_striatum_development	7	0	0.000000	-0.000000	994	846.726368	934.2	1021.673632	0.939839
GO:0021884_forebrain_neuron_development	7	0	0.000000	-0.000000	994	846.726368	934.2	1021.673632	0.939839
GO:0021903_rostrocaudal_neural_tube_patterning	7	0	0.000000	-0.000000	994	846.726368	934.2	1021.673632	0.939839
GO:0021984_adenohypophysis_development	7	0	0.000000	-0.000000	994	846.726368	934.2	1021.673632	0.939839
GO:0022407_regulation_of_cell-cell_adhesion	7	0	0.000000	-0.000000	994	846.726368	934.2	1021.673632	0.939839
GO:0022618_ribonucleoprotein_complex_assembly	7	0	0.000000	-0.000000	994	846.726368	934.2	1021.673632	0.939839
GO:0030104_water_homeostasis	7	0	0.000000	-0.000000	994	846.726368	934.2	1021.673632	0.939839
GO:0030201_heparan_sulfate_proteoglycan_metabolic_process	7	0	0.000000	-0.000000	994	846.726368	934.2	1021.673632	0.939839
GO:0030432_peristalsis	7	0	0.000000	-0.000000	994	846.726368	934.2	1021.673632	0.939839
GO:0030517_negative_regulation_of_axon_extension	7	0	0.000000	-0.000000	994	846.726368	934.2	1021.673632	0.939839
GO:0030521_androgen_receptor_signaling_pathway	7	0	0.000000	-0.000000	994	846.726368	934.2	1021.673632	0.939839
GO:0030903_notochord_development	7	0	0.000000	-0.000000	994	846.726368	934.2	1021.673632	0.939839
GO:0031017_exocrine_pancreas_development	7	0	0.000000	-0.000000	994	846.726368	934.2	1021.673632	0.939839
GO:0031114_regulation_of_microtubule_depolymerization	7	0	0.000000	-0.000000	994	846.726368	934.2	1021.673632	0.939839
GO:0031497_chromatin_assembly	7	0	0.000000	-0.000000	994	846.726368	934.2	1021.673632	0.939839
GO:0032104_regulation_of_response_to_extracellular_stimulus	7	0	0.000000	-0.000000	994	846.726368	934.2	1021.673632	0.939839
GO:0032107_regulation_of_response_to_nutrient_levels	7	0	0.000000	-0.000000	994	846.726368	934.2	1021.673632	0.939839
GO:0032228_regulation_of_synaptic_transmission__GABAergic	7	0	0.000000	-0.000000	994	846.726368	934.2	1021.673632	0.939839
GO:0032319_regulation_of_Rho_GTPase_activity	7	0	0.000000	-0.000000	994	846.726368	934.2	1021.673632	0.939839
GO:0032387_negative_regulation_of_intracellular_transport	7	0	0.000000	-0.000000	994	846.726368	934.2	1021.673632	0.939839
GO:0032507_maintenance_of_protein_location_in_cell	7	0	0.000000	-0.000000	994	846.726368	934.2	1021.673632	0.939839
GO:0033032_regulation_of_myeloid_cell_apoptosis	7	0	0.000000	-0.000000	994	846.726368	934.2	1021.673632	0.939839
GO:0033057_reproductive_behavior_in_a_multicellular_organism	7	0	0.000000	-0.000000	994	846.726368	934.2	1021.673632	0.939839
GO:0034599_cellular_response_to_oxidative_stress	7	0	0.000000	-0.000000	994	846.726368	934.2	1021.673632	0.939839
GO:0042033_chemokine_biosynthetic_process	7	0	0.000000	-0.000000	994	846.726368	934.2	1021.673632	0.939839
GO:0042133_neurotransmitter_metabolic_process	7	0	0.000000	-0.000000	994	846.726368	934.2	1021.673632	0.939839
GO:0042168_heme_metabolic_process	7	0	0.000000	-0.000000	994	846.726368	934.2	1021.673632	0.939839
GO:0042415_norepinephrine_metabolic_process	7	0	0.000000	-0.000000	994	846.726368	934.2	1021.673632	0.939839
GO:0042438_melanin_biosynthetic_process	7	0	0.000000	-0.000000	994	846.726368	934.2	1021.673632	0.939839
GO:0042503_tyrosine_phosphorylation_of_Stat3_protein	7	0	0.000000	-0.000000	994	846.726368	934.2	1021.673632	0.939839
GO:0042572_retinol_metabolic_process	7	0	0.000000	-0.000000	994	846.726368	934.2	1021.673632	0.939839
GO:0043353_enucleate_erythrocyte_differentiation	7	0	0.000000	-0.000000	994	846.726368	934.2	1021.673632	0.939839
GO:0043372_positive_regulation_of_CD4-positive__alpha_beta_T_cell_differentiation	7	0	0.000000	-0.000000	994	846.726368	934.2	1021.673632	0.939839
GO:0043449_cellular_alkene_metabolic_process	7	0	0.000000	-0.000000	994	846.726368	934.2	1021.673632	0.939839
GO:0043507_positive_regulation_of_JUN_kinase_activity	7	0	0.000000	-0.000000	994	846.726368	934.2	1021.673632	0.939839
GO:0043567_regulation_of_insulin-like_growth_factor_receptor_signaling_pathway	7	0	0.000000	-0.000000	994	846.726368	934.2	1021.673632	0.939839
GO:0043584_nose_development	7	0	0.000000	-0.000000	994	846.726368	934.2	1021.673632	0.939839
GO:0044065_regulation_of_respiratory_system_process	7	0	0.000000	-0.000000	994	846.726368	934.2	1021.673632	0.939839
GO:0044275_cellular_carbohydrate_catabolic_process	7	0	0.000000	-0.000000	994	846.726368	934.2	1021.673632	0.939839
GO:0045059_positive_thymic_T_cell_selection	7	0	0.000000	-0.000000	994	846.726368	934.2	1021.673632	0.939839
GO:0045073_regulation_of_chemokine_biosynthetic_process	7	0	0.000000	-0.000000	994	846.726368	934.2	1021.673632	0.939839
GO:0045581_negative_regulation_of_T_cell_differentiation	7	0	0.000000	-0.000000	994	846.726368	934.2	1021.673632	0.939839
GO:0045599_negative_regulation_of_fat_cell_differentiation	7	0	0.000000	-0.000000	994	846.726368	934.2	1021.673632	0.939839
GO:0045604_regulation_of_epidermal_cell_differentiation	7	0	0.000000	-0.000000	994	846.726368	934.2	1021.673632	0.939839
GO:0045668_negative_regulation_of_osteoblast_differentiation	7	0	0.000000	-0.000000	994	846.726368	934.2	1021.673632	0.939839
GO:0045823_positive_regulation_of_heart_contraction	7	0	0.000000	-0.000000	994	846.726368	934.2	1021.673632	0.939839
GO:0045840_positive_regulation_of_mitosis	7	0	0.000000	-0.000000	994	846.726368	934.2	1021.673632	0.939839
GO:0045862_positive_regulation_of_proteolysis	7	0	0.000000	-0.000000	994	846.726368	934.2	1021.673632	0.939839
GO:0045879_negative_regulation_of_smoothened_signaling_pathway	7	0	0.000000	-0.000000	994	846.726368	934.2	1021.673632	0.939839
GO:0045880_positive_regulation_of_smoothened_signaling_pathway	7	0	0.000000	-0.000000	994	846.726368	934.2	1021.673632	0.939839
GO:0046496_nicotinamide_nucleotide_metabolic_process	7	0	0.000000	-0.000000	994	846.726368	934.2	1021.673632	0.939839
GO:0046504_glycerol_ether_biosynthetic_process	7	0	0.000000	-0.000000	994	846.726368	934.2	1021.673632	0.939839
GO:0046513_ceramide_biosynthetic_process	7	0	0.000000	-0.000000	994	846.726368	934.2	1021.673632	0.939839
GO:0046520_sphingoid_biosynthetic_process	7	0	0.000000	-0.000000	994	846.726368	934.2	1021.673632	0.939839
GO:0046622_positive_regulation_of_organ_growth	7	0	0.000000	-0.000000	994	846.726368	934.2	1021.673632	0.939839
GO:0046626_regulation_of_insulin_receptor_signaling_pathway	7	0	0.000000	-0.000000	994	846.726368	934.2	1021.673632	0.939839
GO:0046676_negative_regulation_of_insulin_secretion	7	0	0.000000	-0.000000	994	846.726368	934.2	1021.673632	0.939839
GO:0046677_response_to_antibiotic	7	0	0.000000	-0.000000	994	846.726368	934.2	1021.673632	0.939839
GO:0046823_negative_regulation_of_nucleocytoplasmic_transport	7	0	0.000000	-0.000000	994	846.726368	934.2	1021.673632	0.939839
GO:0046824_positive_regulation_of_nucleocytoplasmic_transport	7	0	0.000000	-0.000000	994	846.726368	934.2	1021.673632	0.939839
GO:0046847_filopodium_assembly	7	0	0.000000	-0.000000	994	846.726368	934.2	1021.673632	0.939839
GO:0048148_behavioral_response_to_cocaine	7	0	0.000000	-0.000000	994	846.726368	934.2	1021.673632	0.939839
GO:0048304_positive_regulation_of_isotype_switching_to_IgG_isotypes	7	0	0.000000	-0.000000	994	846.726368	934.2	1021.673632	0.939839
GO:0048486_parasympathetic_nervous_system_development	7	0	0.000000	-0.000000	994	846.726368	934.2	1021.673632	0.939839
GO:0048537_mucosal-associated_lymphoid_tissue_development	7	0	0.000000	-0.000000	994	846.726368	934.2	1021.673632	0.939839
GO:0048753_pigment_granule_organization	7	0	0.000000	-0.000000	994	846.726368	934.2	1021.673632	0.939839
GO:0048814_regulation_of_dendrite_morphogenesis	7	0	0.000000	-0.000000	994	846.726368	934.2	1021.673632	0.939839
GO:0048857_neural_nucleus_development	7	0	0.000000	-0.000000	994	846.726368	934.2	1021.673632	0.939839
GO:0050755_chemokine_metabolic_process	7	0	0.000000	-0.000000	994	846.726368	934.2	1021.673632	0.939839
GO:0050773_regulation_of_dendrite_development	7	0	0.000000	-0.000000	994	846.726368	934.2	1021.673632	0.939839
GO:0051028_mRNA_transport	7	0	0.000000	-0.000000	994	846.726368	934.2	1021.673632	0.939839
GO:0051785_positive_regulation_of_nuclear_division	7	0	0.000000	-0.000000	994	846.726368	934.2	1021.673632	0.939839
GO:0051928_positive_regulation_of_calcium_ion_transport	7	0	0.000000	-0.000000	994	846.726368	934.2	1021.673632	0.939839
GO:0055069_zinc_ion_homeostasis	7	0	0.000000	-0.000000	994	846.726368	934.2	1021.673632	0.939839
GO:0055070_copper_ion_homeostasis	7	0	0.000000	-0.000000	994	846.726368	934.2	1021.673632	0.939839
GO:0060037_pharyngeal_system_development	7	0	0.000000	-0.000000	994	846.726368	934.2	1021.673632	0.939839
GO:0060080_regulation_of_inhibitory_postsynaptic_membrane_potential	7	0	0.000000	-0.000000	994	846.726368	934.2	1021.673632	0.939839
GO:0060441_branching_involved_in_lung_morphogenesis	7	0	0.000000	-0.000000	994	846.726368	934.2	1021.673632	0.939839
GO:0060526_prostate_glandular_acinus_morphogenesis	7	0	0.000000	-0.000000	994	846.726368	934.2	1021.673632	0.939839
GO:0060527_prostate_epithelial_cord_arborization_involved_in_prostate_glandular_acinus_morphogenesis	7	0	0.000000	-0.000000	994	846.726368	934.2	1021.673632	0.939839
GO:0060579_ventral_spinal_cord_interneuron_fate_commitment	7	0	0.000000	-0.000000	994	846.726368	934.2	1021.673632	0.939839
GO:0060664_epithelial_cell_proliferation_involved_in_salivary_gland_morphogenesis	7	0	0.000000	-0.000000	994	846.726368	934.2	1021.673632	0.939839
GO:0060687_regulation_of_branching_involved_in_prostate_gland_morphogenesis	7	0	0.000000	-0.000000	994	846.726368	934.2	1021.673632	0.939839
GO:0060770_negative_regulation_of_epithelial_cell_proliferation_involved_in_prostate_gland_development	7	0	0.000000	-0.000000	994	846.726368	934.2	1021.673632	0.939839
GO:0060788_ectodermal_placode_formation	7	0	0.000000	-0.000000	994	846.726368	934.2	1021.673632	0.939839
GO:0060795_cell_fate_commitment_involved_in_the_formation_of_primary_germ_layers	7	0	0.000000	-0.000000	994	846.726368	934.2	1021.673632	0.939839
GO:0070228_regulation_of_lymphocyte_apoptosis	7	0	0.000000	-0.000000	994	846.726368	934.2	1021.673632	0.939839
GO:0070646_protein_modification_by_small_protein_removal	7	0	0.000000	-0.000000	994	846.726368	934.2	1021.673632	0.939839
GO:0006954_inflammatory_response	96	0	0.000000	-0.000000	998	850.524105	937.54	1024.555895	0.939419
GO:0048736_appendage_development	96	0	0.000000	-0.000000	998	850.524105	937.54	1024.555895	0.939419
GO:0060173_limb_development	96	0	0.000000	-0.000000	998	850.524105	937.54	1024.555895	0.939419
GO:0070661_leukocyte_proliferation	96	0	0.000000	-0.000000	998	850.524105	937.54	1024.555895	0.939419
GO:0021700_developmental_maturation	81	0	0.000000	-0.000000	999	851.398881	938.29	1025.181119	0.939229
GO:0006576_biogenic_amine_metabolic_process	53	0	0.000000	-0.000000	1007	858.400528	944.8	1031.199472	0.938232
GO:0006935_chemotaxis	53	0	0.000000	-0.000000	1007	858.400528	944.8	1031.199472	0.938232
GO:0030031_cell_projection_assembly	53	0	0.000000	-0.000000	1007	858.400528	944.8	1031.199472	0.938232
GO:0042330_taxis	53	0	0.000000	-0.000000	1007	858.400528	944.8	1031.199472	0.938232
GO:0046942_carboxylic_acid_transport	53	0	0.000000	-0.000000	1007	858.400528	944.8	1031.199472	0.938232
GO:0050905_neuromuscular_process	53	0	0.000000	-0.000000	1007	858.400528	944.8	1031.199472	0.938232
GO:0051248_negative_regulation_of_protein_metabolic_process	53	0	0.000000	-0.000000	1007	858.400528	944.8	1031.199472	0.938232
GO:0055085_transmembrane_transport	53	0	0.000000	-0.000000	1007	858.400528	944.8	1031.199472	0.938232
GO:0001708_cell_fate_specification	56	0	0.000000	-0.000000	1015	866.948408	952.78	1038.611592	0.938700
GO:0002683_negative_regulation_of_immune_system_process	56	0	0.000000	-0.000000	1015	866.948408	952.78	1038.611592	0.938700
GO:0002703_regulation_of_leukocyte_mediated_immunity	56	0	0.000000	-0.000000	1015	866.948408	952.78	1038.611592	0.938700
GO:0009187_cyclic_nucleotide_metabolic_process	56	0	0.000000	-0.000000	1015	866.948408	952.78	1038.611592	0.938700
GO:0042089_cytokine_biosynthetic_process	56	0	0.000000	-0.000000	1015	866.948408	952.78	1038.611592	0.938700
GO:0042107_cytokine_metabolic_process	56	0	0.000000	-0.000000	1015	866.948408	952.78	1038.611592	0.938700
GO:0046486_glycerolipid_metabolic_process	56	0	0.000000	-0.000000	1015	866.948408	952.78	1038.611592	0.938700
GO:0051321_meiotic_cell_cycle	56	0	0.000000	-0.000000	1015	866.948408	952.78	1038.611592	0.938700
GO:0000084_S_phase_of_mitotic_cell_cycle	3	0									
GO:0000089_mitotic_metaphase	3	0									
GO:0000098_sulfur_amino_acid_catabolic_process	3	0									
GO:0000103_sulfate_assimilation	3	0									
GO:0000212_meiotic_spindle_organization	3	0									
GO:0000281_cytokinesis_after_mitosis	3	0									
GO:0000320_re-entry_into_mitotic_cell_cycle	3	0									
GO:0000380_alternative_nuclear_mRNA_splicing__via_spliceosome	3	0									
GO:0001553_luteinization	3	0									
GO:0001574_ganglioside_biosynthetic_process	3	0									
GO:0001705_ectoderm_formation	3	0									
GO:0001711_endodermal_cell_fate_commitment	3	0									
GO:0001757_somite_specification	3	0									
GO:0001778_plasma_membrane_repair	3	0									
GO:0001780_neutrophil_homeostasis	3	0									
GO:0001802_type_III_hypersensitivity	3	0									
GO:0001803_regulation_of_type_III_hypersensitivity	3	0									
GO:0001805_positive_regulation_of_type_III_hypersensitivity	3	0									
GO:0001812_positive_regulation_of_type_I_hypersensitivity	3	0									
GO:0001831_trophectodermal_cellular_morphogenesis	3	0									
GO:0001844_protein_insertion_into_mitochondrial_membrane_during_induction_of_apoptosis	3	0									
GO:0001878_response_to_yeast	3	0									
GO:0001915_negative_regulation_of_T_cell_mediated_cytotoxicity	3	0									
GO:0001937_negative_regulation_of_endothelial_cell_proliferation	3	0									
GO:0001953_negative_regulation_of_cell-matrix_adhesion	3	0									
GO:0001955_blood_vessel_maturation	3	0									
GO:0001960_negative_regulation_of_cytokine-mediated_signaling_pathway	3	0									
GO:0001973_adenosine_receptor_signaling_pathway	3	0									
GO:0001996_positive_regulation_of_heart_rate_by_epinephrine-norepinephrine	3	0									
GO:0002034_regulation_of_blood_vessel_size_by_renin-angiotensin	3	0									
GO:0002238_response_to_molecule_of_fungal_origin	3	0									
GO:0002275_myeloid_cell_activation_during_immune_response	3	0									
GO:0002281_macrophage_activation_during_immune_response	3	0									
GO:0002309_T_cell_proliferation_during_immune_response	3	0									
GO:0002361_CD4-positive__CD25-positive__alpha-beta_regulatory_T_cell_differentiation	3	0									
GO:0002369_T_cell_cytokine_production	3	0									
GO:0002428_antigen_processing_and_presentation_of_peptide_antigen_via_MHC_class_Ib	3	0									
GO:0002446_neutrophil_mediated_immunity	3	0									
GO:0002477_antigen_processing_and_presentation_of_exogenous_peptide_antigen_via_MHC_class_Ib	3	0									
GO:0002481_antigen_processing_and_presentation_of_exogenous_protein_antigen_via_MHC_class_Ib__TAP-dependent	3	0									
GO:0002513_tolerance_induction_to_self_antigen	3	0									
GO:0002568_somatic_diversification_of_T_cell_receptor_genes	3	0									
GO:0002674_negative_regulation_of_acute_inflammatory_response	3	0									
GO:0002681_somatic_recombination_of_T_cell_receptor_gene_segments	3	0									
GO:0002713_negative_regulation_of_B_cell_mediated_immunity	3	0									
GO:0002827_positive_regulation_of_T-helper_1_type_immune_response	3	0									
GO:0002865_negative_regulation_of_acute_inflammatory_response_to_antigenic_stimulus	3	0									
GO:0002884_negative_regulation_of_hypersensitivity	3	0									
GO:0002890_negative_regulation_of_immunoglobulin_mediated_immune_response	3	0									
GO:0002904_positive_regulation_of_B_cell_apoptosis	3	0									
GO:0003009_skeletal_muscle_contraction	3	0									
GO:0003072_renal_control_of_peripheral_vascular_resistance_involved_in_regulation_of_systemic_arterial_blood_pressure	3	0									
GO:0006047_UDP-N-acetylglucosamine_metabolic_process	3	0									
GO:0006067_ethanol_metabolic_process	3	0									
GO:0006072_glycerol-3-phosphate_metabolic_process	3	0									
GO:0006103_2-oxoglutarate_metabolic_process	3	0									
GO:0006107_oxaloacetate_metabolic_process	3	0									
GO:0006166_purine_ribonucleoside_salvage	3	0									
GO:0006220_pyrimidine_nucleotide_metabolic_process	3	0									
GO:0006266_DNA_ligation	3	0									
GO:0006282_regulation_of_DNA_repair	3	0									
GO:0006287_base-excision_repair__gap-filling	3	0									
GO:0006301_postreplication_repair	3	0									
GO:0006361_transcription_initiation_from_RNA_polymerase_I_promoter	3	0									
GO:0006367_transcription_initiation_from_RNA_polymerase_II_promoter	3	0									
GO:0006414_translational_elongation	3	0									
GO:0006491_N-glycan_processing	3	0									
GO:0006498_N-terminal_protein_lipidation	3	0									
GO:0006531_aspartate_metabolic_process	3	0									
GO:0006598_polyamine_catabolic_process	3	0									
GO:0006620_posttranslational_protein_targeting_to_membrane	3	0									
GO:0006625_protein_targeting_to_peroxisome	3	0									
GO:0006651_diacylglycerol_biosynthetic_process	3	0									
GO:0006670_sphingosine_metabolic_process	3	0									
GO:0006677_glycosylceramide_metabolic_process	3	0									
GO:0006689_ganglioside_catabolic_process	3	0									
GO:0006699_bile_acid_biosynthetic_process	3	0									
GO:0006791_sulfur_utilization	3	0									
GO:0006817_phosphate_transport	3	0									
GO:0006825_copper_ion_transport	3	0									
GO:0006828_manganese_ion_transport	3	0									
GO:0006857_oligopeptide_transport	3	0									
GO:0006892_post-Golgi_vesicle-mediated_transport	3	0									
GO:0006904_vesicle_docking_during_exocytosis	3	0									
GO:0006926_virus-infected_cell_apoptosis	3	0									
GO:0006953_acute-phase_response	3	0									
GO:0007000_nucleolus_organization	3	0									
GO:0007041_lysosomal_transport	3	0									
GO:0007043_cell-cell_junction_assembly	3	0									
GO:0007090_regulation_of_S_phase_of_mitotic_cell_cycle	3	0									
GO:0007195_inhibition_of_adenylate_cyclase_activity_by_dopamine_receptor_signaling_pathway	3	0									
GO:0007199_G-protein_signaling__coupled_to_cGMP_nucleotide_second_messenger	3	0									
GO:0007213_muscarinic_acetylcholine_receptor_signaling_pathway	3	0									
GO:0007250_activation_of_NF-kappaB-inducing_kinase_activity	3	0									
GO:0007252_I-kappaB_phosphorylation	3	0									
GO:0007262_STAT_protein_nuclear_translocation	3	0									
GO:0007288_sperm_axoneme_assembly	3	0									
GO:0007350_blastoderm_segmentation	3	0									
GO:0007403_glial_cell_fate_determination	3	0									
GO:0007412_axon_target_recognition	3	0									
GO:0007468_regulation_of_rhodopsin_gene_expression	3	0									
GO:0007525_somatic_muscle_development	3	0									
GO:0007635_chemosensory_behavior	3	0									
GO:0008090_retrograde_axon_cargo_transport	3	0									
GO:0008347_glial_cell_migration	3	0									
GO:0008635_activation_of_caspase_activity_by_cytochrome_c	3	0									
GO:0009060_aerobic_respiration	3	0									
GO:0009081_branched_chain_family_amino_acid_metabolic_process	3	0									
GO:0009086_methionine_biosynthetic_process	3	0									
GO:0009135_purine_nucleoside_diphosphate_metabolic_process	3	0									
GO:0009137_purine_nucleoside_diphosphate_catabolic_process	3	0									
GO:0009155_purine_deoxyribonucleotide_catabolic_process	3	0									
GO:0009179_purine_ribonucleoside_diphosphate_metabolic_process	3	0									
GO:0009181_purine_ribonucleoside_diphosphate_catabolic_process	3	0									
GO:0009185_ribonucleoside_diphosphate_metabolic_process	3	0									
GO:0009191_ribonucleoside_diphosphate_catabolic_process	3	0									
GO:0009199_ribonucleoside_triphosphate_metabolic_process	3	0									
GO:0009204_deoxyribonucleoside_triphosphate_catabolic_process	3	0									
GO:0009205_purine_ribonucleoside_triphosphate_metabolic_process	3	0									
GO:0009217_purine_deoxyribonucleoside_triphosphate_catabolic_process	3	0									
GO:0009448_gamma-aminobutyric_acid_metabolic_process	3	0									
GO:0010043_response_to_zinc_ion	3	0									
GO:0010159_specification_of_organ_position	3	0									
GO:0010172_embryonic_body_morphogenesis	3	0									
GO:0010216_maintenance_of_DNA_methylation	3	0									
GO:0010273_detoxification_of_copper_ion	3	0									
GO:0010454_negative_regulation_of_cell_fate_commitment	3	0									
GO:0010507_negative_regulation_of_autophagy	3	0									
GO:0010524_positive_regulation_of_calcium_ion_transport_into_cytosol	3	0									
GO:0010573_vascular_endothelial_growth_factor_production	3	0									
GO:0010574_regulation_of_vascular_endothelial_growth_factor_production	3	0									
GO:0010575_positive_regulation_vascular_endothelial_growth_factor_production	3	0									
GO:0010632_regulation_of_epithelial_cell_migration	3	0									
GO:0010717_regulation_of_epithelial_to_mesenchymal_transition	3	0									
GO:0010884_positive_regulation_of_lipid_storage	3	0									
GO:0010888_negative_regulation_of_lipid_storage	3	0									
GO:0010889_regulation_of_sequestering_of_triglyceride	3	0									
GO:0010893_positive_regulation_of_steroid_biosynthetic_process	3	0									
GO:0010894_negative_regulation_of_steroid_biosynthetic_process	3	0									
GO:0010998_regulation_of_translational_initiation_by_eIF2_alpha_phosphorylation	3	0									
GO:0010999_regulation_of_eIF2_alpha_phosphorylation_by_heme	3	0									
GO:0014074_response_to_purine	3	0									
GO:0014909_smooth_muscle_cell_migration	3	0									
GO:0015669_gas_transport	3	0									
GO:0015760_glucose-6-phosphate_transport	3	0									
GO:0015816_glycine_transport	3	0									
GO:0015838_betaine_transport	3	0									
GO:0015871_choline_transport	3	0									
GO:0015879_carnitine_transport	3	0									
GO:0015893_drug_transport	3	0									
GO:0015909_long-chain_fatty_acid_transport	3	0									
GO:0015936_coenzyme_A_metabolic_process	3	0									
GO:0015988_energy_coupled_proton_transport__against_electrochemical_gradient	3	0									
GO:0015991_ATP_hydrolysis_coupled_proton_transport	3	0									
GO:0016241_regulation_of_macroautophagy	3	0									
GO:0016322_neuron_remodeling	3	0									
GO:0016556_mRNA_modification	3	0									
GO:0016973_poly(A)+_mRNA_export_from_nucleus	3	0									
GO:0018196_peptidyl-asparagine_modification	3	0									
GO:0018208_peptidyl-proline_modification	3	0									
GO:0018279_protein_amino_acid_N-linked_glycosylation_via_asparagine	3	0									
GO:0018894_dibenzo-p-dioxin_metabolic_process	3	0									
GO:0019058_viral_infectious_cycle	3	0									
GO:0019230_proprioception	3	0									
GO:0019236_response_to_pheromone	3	0									
GO:0019359_nicotinamide_nucleotide_biosynthetic_process	3	0									
GO:0019363_pyridine_nucleotide_biosynthetic_process	3	0									
GO:0019438_aromatic_compound_biosynthetic_process	3	0									
GO:0019439_aromatic_compound_catabolic_process	3	0									
GO:0019605_butyrate_metabolic_process	3	0									
GO:0019614_catechol_catabolic_process	3	0									
GO:0019674_NAD_metabolic_process	3	0									
GO:0019852_L-ascorbic_acid_metabolic_process	3	0									
GO:0019934_cGMP-mediated_signaling	3	0									
GO:0019987_negative_regulation_of_anti-apoptosis	3	0									
GO:0021527_spinal_cord_association_neuron_differentiation	3	0									
GO:0021529_spinal_cord_oligodendrocyte_cell_differentiation	3	0									
GO:0021530_spinal_cord_oligodendrocyte_cell_fate_specification	3	0									
GO:0021555_midbrain-hindbrain_boundary_morphogenesis	3	0									
GO:0021563_glossopharyngeal_nerve_development	3	0									
GO:0021570_rhombomere_4_development	3	0									
GO:0021591_ventricular_system_development	3	0									
GO:0021615_glossopharyngeal_nerve_morphogenesis	3	0									
GO:0021794_thalamus_development	3	0									
GO:0021797_forebrain_anterior_posterior_pattern_formation	3	0									
GO:0021798_forebrain_dorsal_ventral_pattern_formation	3	0									
GO:0021800_cerebral_cortex_tangential_migration	3	0									
GO:0021819_layer_formation_in_the_cerebral_cortex	3	0									
GO:0021859_pyramidal_neuron_differentiation	3	0									
GO:0021860_pyramidal_neuron_development	3	0									
GO:0021889_olfactory_bulb_interneuron_differentiation	3	0									
GO:0021891_olfactory_bulb_interneuron_development	3	0									
GO:0021912_regulation_of_transcription_from_RNA_polymerase_II_promoter_involved_in_spinal_cord_motor_neuron_fate_specification	3	0									
GO:0021979_hypothalamus_cell_differentiation	3	0									
GO:0022010_myelination_in_the_central_nervous_system	3	0									
GO:0022027_interkinetic_nuclear_migration	3	0									
GO:0022406_membrane_docking	3	0									
GO:0030033_microvillus_assembly	3	0									
GO:0030091_protein_repair	3	0									
GO:0030195_negative_regulation_of_blood_coagulation	3	0									
GO:0030224_monocyte_differentiation	3	0									
GO:0030307_positive_regulation_of_cell_growth	3	0									
GO:0030319_cellular_di-__tri-valent_inorganic_anion_homeostasis	3	0									
GO:0030320_cellular_monovalent_inorganic_anion_homeostasis	3	0									
GO:0030321_transepithelial_chloride_transport	3	0									
GO:0030501_positive_regulation_of_bone_mineralization	3	0									
GO:0030513_positive_regulation_of_BMP_signaling_pathway	3	0									
GO:0030538_embryonic_genitalia_morphogenesis	3	0									
GO:0030540_female_genitalia_development	3	0									
GO:0030574_collagen_catabolic_process	3	0									
GO:0030643_cellular_phosphate_ion_homeostasis	3	0									
GO:0030718_germ-line_stem_cell_maintenance	3	0									
GO:0030730_sequestering_of_triglyceride	3	0									
GO:0030836_positive_regulation_of_actin_filament_depolymerization	3	0									
GO:0030857_negative_regulation_of_epithelial_cell_differentiation	3	0									
GO:0030916_otic_vesicle_formation	3	0									
GO:0031000_response_to_caffeine	3	0									
GO:0031063_regulation_of_histone_deacetylation	3	0									
GO:0031065_positive_regulation_of_histone_deacetylation	3	0									
GO:0031112_positive_regulation_of_microtubule_polymerization_or_depolymerization	3	0									
GO:0031116_positive_regulation_of_microtubule_polymerization	3	0									
GO:0031133_regulation_of_axon_diameter	3	0									
GO:0031282_regulation_of_guanylate_cyclase_activity	3	0									
GO:0031333_negative_regulation_of_protein_complex_assembly	3	0									
GO:0031397_negative_regulation_of_protein_ubiquitination	3	0									
GO:0031398_positive_regulation_of_protein_ubiquitination	3	0									
GO:0031503_protein_complex_localization	3	0									
GO:0031571_G1_DNA_damage_checkpoint	3	0									
GO:0031579_membrane_raft_organization	3	0									
GO:0031638_zymogen_activation	3	0									
GO:0031641_regulation_of_myelination	3	0									
GO:0031642_negative_regulation_of_myelination	3	0									
GO:0031649_heat_generation	3	0									
GO:0031943_regulation_of_glucocorticoid_metabolic_process	3	0									
GO:0032020_ISG15-protein_conjugation	3	0									
GO:0032060_bleb_formation	3	0									
GO:0032095_regulation_of_response_to_food	3	0									
GO:0032272_negative_regulation_of_protein_polymerization	3	0									
GO:0032288_myelin_assembly	3	0									
GO:0032291_ensheathment_of_axons_in_the_central_nervous_system	3	0									
GO:0032355_response_to_estradiol_stimulus	3	0									
GO:0032402_melanosome_transport	3	0									
GO:0032411_positive_regulation_of_transporter_activity	3	0									
GO:0032414_positive_regulation_of_ion_transmembrane_transporter_activity	3	0									
GO:0032436_positive_regulation_of_proteasomal_ubiquitin-dependent_protein_catabolic_process	3	0									
GO:0032528_microvillus_organization	3	0									
GO:0032536_regulation_of_cell_projection_size	3	0									
GO:0032632_interleukin-3_production	3	0									
GO:0032634_interleukin-5_production	3	0									
GO:0032674_regulation_of_interleukin-5_production	3	0									
GO:0032703_negative_regulation_of_interleukin-2_production	3	0									
GO:0032753_positive_regulation_of_interleukin-4_production	3	0									
GO:0032823_regulation_of_natural_killer_cell_differentiation	3	0									
GO:0032825_positive_regulation_of_natural_killer_cell_differentiation	3	0									
GO:0032856_activation_of_Ras_GTPase_activity	3	0									
GO:0032862_activation_of_Rho_GTPase_activity	3	0									
GO:0032874_positive_regulation_of_stress-activated_MAPK_cascade	3	0									
GO:0032881_regulation_of_polysaccharide_metabolic_process	3	0									
GO:0032890_regulation_of_organic_acid_transport	3	0									
GO:0033058_directional_locomotion	3	0									
GO:0033080_immature_T_cell_proliferation_in_the_thymus	3	0									
GO:0033084_regulation_of_immature_T_cell_proliferation_in_the_thymus	3	0									
GO:0033091_positive_regulation_of_immature_T_cell_proliferation	3	0									
GO:0033137_negative_regulation_of_peptidyl-serine_phosphorylation	3	0									
GO:0033153_T_cell_receptor_V(D)J_recombination	3	0									
GO:0033209_tumor_necrosis_factor-mediated_signaling_pathway	3	0									
GO:0033261_regulation_of_S_phase	3	0									
GO:0033631_cell-cell_adhesion_mediated_by_integrin	3	0									
GO:0033993_response_to_lipid	3	0									
GO:0034220_ion_transmembrane_transport	3	0									
GO:0034308_monohydric_alcohol_metabolic_process	3	0									
GO:0034313_diol_catabolic_process	3	0									
GO:0034331_cell_junction_maintenance	3	0									
GO:0034332_adherens_junction_organization	3	0									
GO:0034375_high-density_lipoprotein_particle_remodeling	3	0									
GO:0034381_lipoprotein_particle_clearance	3	0									
GO:0034612_response_to_tumor_necrosis_factor	3	0									
GO:0034655_nucleobase__nucleoside__nucleotide_and_nucleic_acid_catabolic_process	3	0									
GO:0034656_nucleobase__nucleoside_and_nucleotide_catabolic_process	3	0									
GO:0035067_negative_regulation_of_histone_acetylation	3	0									
GO:0035084_flagellar_axoneme_assembly	3	0									
GO:0035166_post-embryonic_hemopoiesis	3	0									
GO:0035283_central_nervous_system_segmentation	3	0									
GO:0035284_brain_segmentation	3	0									
GO:0042097_interleukin-4_biosynthetic_process	3	0									
GO:0042135_neurotransmitter_catabolic_process	3	0									
GO:0042271_susceptibility_to_natural_killer_cell_mediated_cytotoxicity	3	0									
GO:0042273_ribosomal_large_subunit_biogenesis	3	0									
GO:0042375_quinone_cofactor_metabolic_process	3	0									
GO:0042420_dopamine_catabolic_process	3	0									
GO:0042421_norepinephrine_biosynthetic_process	3	0									
GO:0042424_catecholamine_catabolic_process	3	0									
GO:0042447_hormone_catabolic_process	3	0									
GO:0042448_progesterone_metabolic_process	3	0									
GO:0042523_positive_regulation_of_tyrosine_phosphorylation_of_Stat5_protein	3	0									
GO:0042659_regulation_of_cell_fate_specification	3	0									
GO:0042668_auditory_receptor_cell_fate_determination	3	0									
GO:0042670_retinal_cone_cell_differentiation	3	0									
GO:0042693_muscle_cell_fate_commitment	3	0									
GO:0042711_maternal_behavior	3	0									
GO:0042745_circadian_sleep_wake_cycle	3	0									
GO:0042759_long-chain_fatty_acid_biosynthetic_process	3	0									
GO:0042787_protein_ubiquitination_during_ubiquitin-dependent_protein_catabolic_process	3	0									
GO:0043045_DNA_methylation_during_embryonic_development	3	0									
GO:0043090_amino_acid_import	3	0									
GO:0043092_L-amino_acid_import	3	0									
GO:0043094_cellular_metabolic_compound_salvage	3	0									
GO:0043101_purine_salvage	3	0									
GO:0043149_stress_fiber_formation	3	0									
GO:0043174_nucleoside_salvage	3	0									
GO:0043200_response_to_amino_acid_stimulus	3	0									
GO:0043243_positive_regulation_of_protein_complex_disassembly	3	0									
GO:0043249_erythrocyte_maturation	3	0									
GO:0043267_negative_regulation_of_potassium_ion_transport	3	0									
GO:0043371_negative_regulation_of_CD4-positive__alpha_beta_T_cell_differentiation	3	0									
GO:0043462_regulation_of_ATPase_activity	3	0									
GO:0043569_negative_regulation_of_insulin-like_growth_factor_receptor_signaling_pathway	3	0									
GO:0043574_peroxisomal_transport	3	0									
GO:0043586_tongue_development	3	0									
GO:0043900_regulation_of_multi-organism_process	3	0									
GO:0043954_cellular_component_maintenance	3	0									
GO:0044030_regulation_of_DNA_methylation	3	0									
GO:0044089_positive_regulation_of_cellular_component_biogenesis	3	0									
GO:0044273_sulfur_compound_catabolic_process	3	0									
GO:0045047_protein_targeting_to_ER	3	0									
GO:0045085_negative_regulation_of_interleukin-2_biosynthetic_process	3	0									
GO:0045110_intermediate_filament_bundle_assembly	3	0									
GO:0045143_homologous_chromosome_segregation	3	0									
GO:0045198_establishment_of_epithelial_cell_apical_basal_polarity	3	0									
GO:0045217_cell-cell_junction_maintenance	3	0									
GO:0045348_positive_regulation_of_MHC_class_II_biosynthetic_process	3	0									
GO:0045402_regulation_of_interleukin-4_biosynthetic_process	3	0									
GO:0045404_positive_regulation_of_interleukin-4_biosynthetic_process	3	0									
GO:0045542_positive_regulation_of_cholesterol_biosynthetic_process	3	0									
GO:0045607_regulation_of_auditory_receptor_cell_differentiation	3	0									
GO:0045623_negative_regulation_of_T-helper_cell_differentiation	3	0									
GO:0045625_regulation_of_T-helper_1_cell_differentiation	3	0									
GO:0045631_regulation_of_mechanoreceptor_differentiation	3	0									
GO:0045717_negative_regulation_of_fatty_acid_biosynthetic_process	3	0									
GO:0045723_positive_regulation_of_fatty_acid_biosynthetic_process	3	0									
GO:0045746_negative_regulation_of_Notch_signaling_pathway	3	0									
GO:0045806_negative_regulation_of_endocytosis	3	0									
GO:0045829_negative_regulation_of_isotype_switching	3	0									
GO:0045844_positive_regulation_of_striated_muscle_development	3	0									
GO:0045907_positive_regulation_of_vasoconstriction	3	0									
GO:0045922_negative_regulation_of_fatty_acid_metabolic_process	3	0									
GO:0045939_negative_regulation_of_steroid_metabolic_process	3	0									
GO:0046013_regulation_of_T_cell_homeostatic_proliferation	3	0									
GO:0046034_ATP_metabolic_process	3	0									
GO:0046325_negative_regulation_of_glucose_import	3	0									
GO:0046426_negative_regulation_of_JAK-STAT_cascade	3	0									
GO:0046479_glycosphingolipid_catabolic_process	3	0									
GO:0046488_phosphatidylinositol_metabolic_process	3	0									
GO:0046549_retinal_cone_cell_development	3	0									
GO:0046605_regulation_of_centrosome_cycle	3	0									
GO:0046688_response_to_copper_ion	3	0									
GO:0046717_acid_secretion	3	0									
GO:0046825_regulation_of_protein_export_from_nucleus	3	0									
GO:0046885_regulation_of_hormone_biosynthetic_process	3	0									
GO:0048003_antigen_processing_and_presentation_of_lipid_antigen_via_MHC_class_Ib	3	0									
GO:0048007_antigen_processing_and_presentation__exogenous_lipid_antigen_via_MHC_class_Ib	3	0									
GO:0048012_hepatocyte_growth_factor_receptor_signaling_pathway	3	0									
GO:0048050_post-embryonic_eye_morphogenesis	3	0									
GO:0048087_positive_regulation_of_pigmentation_during_development	3	0									
GO:0048246_macrophage_chemotaxis	3	0									
GO:0048251_elastic_fiber_assembly	3	0									
GO:0048278_vesicle_docking	3	0									
GO:0048294_negative_regulation_of_isotype_switching_to_IgE_isotypes	3	0									
GO:0048318_axial_mesoderm_development	3	0									
GO:0048597_post-embryonic_camera-type_eye_morphogenesis	3	0									
GO:0048636_positive_regulation_of_muscle_development	3	0									
GO:0048660_regulation_of_smooth_muscle_cell_proliferation	3	0									
GO:0048668_collateral_sprouting	3	0									
GO:0048676_axon_extension_involved_in_development	3	0									
GO:0048755_branching_morphogenesis_of_a_nerve	3	0									
GO:0048845_venous_blood_vessel_morphogenesis	3	0									
GO:0048852_diencephalon_morphogenesis	3	0									
GO:0048859_formation_of_anatomical_boundary	3	0									
GO:0048865_stem_cell_fate_commitment	3	0									
GO:0050435_beta-amyloid_metabolic_process	3	0									
GO:0050650_chondroitin_sulfate_proteoglycan_biosynthetic_process	3	0									
GO:0050703_interleukin-1_alpha_secretion	3	0									
GO:0050705_regulation_of_interleukin-1_alpha_secretion	3	0									
GO:0050709_negative_regulation_of_protein_secretion	3	0									
GO:0050710_negative_regulation_of_cytokine_secretion	3	0									
GO:0050717_positive_regulation_of_interleukin-1_alpha_secretion	3	0									
GO:0050774_negative_regulation_of_dendrite_morphogenesis	3	0									
GO:0050857_positive_regulation_of_antigen_receptor-mediated_signaling_pathway	3	0									
GO:0050882_voluntary_musculoskeletal_movement	3	0									
GO:0050913_sensory_perception_of_bitter_taste	3	0									
GO:0050957_equilibrioception	3	0									
GO:0050996_positive_regulation_of_lipid_catabolic_process	3	0									
GO:0051149_positive_regulation_of_muscle_cell_differentiation	3	0									
GO:0051153_regulation_of_striated_muscle_cell_differentiation	3	0									
GO:0051204_protein_insertion_into_mitochondrial_membrane	3	0									
GO:0051291_protein_heterooligomerization	3	0									
GO:0051302_regulation_of_cell_division	3	0									
GO:0051320_S_phase	3	0									
GO:0051450_myoblast_proliferation	3	0									
GO:0051798_positive_regulation_of_hair_follicle_development	3	0									
GO:0051882_mitochondrial_depolarization	3	0									
GO:0051900_regulation_of_mitochondrial_depolarization	3	0									
GO:0051925_regulation_of_calcium_ion_transport_via_voltage-gated_calcium_channel_activity	3	0									
GO:0051926_negative_regulation_of_calcium_ion_transport	3	0									
GO:0051930_regulation_of_sensory_perception_of_pain	3	0									
GO:0051931_regulation_of_sensory_perception	3	0									
GO:0051955_regulation_of_amino_acid_transport	3	0									
GO:0051962_positive_regulation_of_nervous_system_development	3	0									
GO:0051965_positive_regulation_of_synaptogenesis	3	0									
GO:0051967_negative_regulation_of_synaptic_transmission__glutamatergic	3	0									
GO:0051983_regulation_of_chromosome_segregation	3	0									
GO:0055061_di-__tri-valent_inorganic_anion_homeostasis	3	0									
GO:0055062_phosphate_ion_homeostasis	3	0									
GO:0055083_monovalent_inorganic_anion_homeostasis	3	0									
GO:0055117_regulation_of_cardiac_muscle_contraction	3	0									
GO:0060009_Sertoli_cell_development	3	0									
GO:0060024_rhythmic_synaptic_transmission	3	0									
GO:0060033_anatomical_structure_regression	3	0									
GO:0060040_retinal_bipolar_neuron_differentiation	3	0									
GO:0060055_angiogenesis_involved_in_wound_healing	3	0									
GO:0060084_synaptic_transmission_involved_in_micturition	3	0									
GO:0060123_regulation_of_growth_hormone_secretion	3	0									
GO:0060126_somatotropin_secreting_cell_differentiation	3	0									
GO:0060192_negative_regulation_of_lipase_activity	3	0									
GO:0060219_camera-type_eye_photoreceptor_cell_differentiation	3	0									
GO:0060285_ciliary_cell_motility	3	0									
GO:0060294_cilium_movement_involved_in_ciliary_motility	3	0									
GO:0060295_regulation_of_cilium_movement_involved_in_ciliary_motility	3	0									
GO:0060296_regulation_of_cilium_beat_frequency_involved_in_ciliary_motility	3	0									
GO:0060314_regulation_of_ryanodine-sensitive_calcium-release_channel_activity	3	0									
GO:0060396_growth_hormone_receptor_signaling_pathway	3	0									
GO:0060416_response_to_growth_hormone_stimulus	3	0									
GO:0060428_lung_epithelium_development	3	0									
GO:0060433_bronchus_development	3	0									
GO:0060435_bronchiole_development	3	0									
GO:0060460_left_lung_morphogenesis	3	0									
GO:0060491_regulation_of_cell_projection_assembly	3	0									
GO:0060523_prostate_epithelial_cord_elongation	3	0									
GO:0060586_multicellular_organismal_iron_ion_homeostasis	3	0									
GO:0060596_mammary_placode_formation	3	0									
GO:0060632_regulation_of_microtubule-based_movement	3	0									
GO:0060648_mammary_gland_bud_morphogenesis	3	0									
GO:0060684_epithelial-mesenchymal_cell_signaling	3	0									
GO:0060686_negative_regulation_of_prostatic_bud_formation	3	0									
GO:0060689_cell_differentiation_involved_in_salivary_gland_development	3	0									
GO:0060708_spongiotrophoblast_differentiation	3	0									
GO:0060746_parental_behavior	3	0									
GO:0060748_tertiary_branching_involved_in_mammary_gland_duct_morphogenesis	3	0									
GO:0060750_epithelial_cell_proliferation_involved_in_mammary_gland_duct_elongation	3	0									
GO:0060841_venous_blood_vessel_development	3	0									
GO:0070102_interleukin-6-mediated_signaling_pathway	3	0									
GO:0070169_positive_regulation_of_biomineral_formation	3	0									
GO:0070206_protein_trimerization	3	0									
GO:0070207_protein_homotrimerization	3	0									
GO:0070229_negative_regulation_of_lymphocyte_apoptosis	3	0									
GO:0070230_positive_regulation_of_lymphocyte_apoptosis	3	0									
GO:0070232_regulation_of_T_cell_apoptosis	3	0									
GO:0070233_negative_regulation_of_T_cell_apoptosis	3	0									
GO:0070242_thymocyte_apoptosis	3	0									
GO:0070243_regulation_of_thymocyte_apoptosis	3	0									
GO:0070244_negative_regulation_of_thymocyte_apoptosis	3	0									
GO:0070307_lens_fiber_cell_development	3	0									
GO:0070309_lens_fiber_cell_morphogenesis	3	0									
GO:0070423_nucleotide-binding_oligomerization_domain_containing_signaling_pathway	3	0									
GO:0070427_nucleotide-binding_oligomerization_domain_containing_1_signaling_pathway	3	0									
GO:0070431_nucleotide-binding_oligomerization_domain_containing_2_signaling_pathway	3	0									
GO:0070633_transepithelial_transport	3	0									
GO:0070846_Hsp90_deacetylation	3	0									
GO:0070873_regulation_of_glycogen_metabolic_process	3	0									
GO:0070875_positive_regulation_of_glycogen_metabolic_process	3	0									
GO:0032940_secretion_by_cell	149	0	0.000000	-0.000000	1016	867.656733	953.29	1038.923267	0.938278
GO:0000082_G1_S_transition_of_mitotic_cell_cycle	23	0	0.000000	-0.000000	1039	892.301886	977.01	1061.718114	0.940337
GO:0002204_somatic_recombination_of_immunoglobulin_genes_during_immune_response	23	0	0.000000	-0.000000	1039	892.301886	977.01	1061.718114	0.940337
GO:0002208_somatic_diversification_of_immunoglobulins_during_immune_response	23	0	0.000000	-0.000000	1039	892.301886	977.01	1061.718114	0.940337
GO:0002228_natural_killer_cell_mediated_immunity	23	0	0.000000	-0.000000	1039	892.301886	977.01	1061.718114	0.940337
GO:0002821_positive_regulation_of_adaptive_immune_response	23	0	0.000000	-0.000000	1039	892.301886	977.01	1061.718114	0.940337
GO:0002824_positive_regulation_of_adaptive_immune_response_based_on_somatic_recombination_of_immune_receptors_built_from_immunoglobulin_superfamily_domains	23	0	0.000000	-0.000000	1039	892.301886	977.01	1061.718114	0.940337
GO:0003073_regulation_of_systemic_arterial_blood_pressure	23	0	0.000000	-0.000000	1039	892.301886	977.01	1061.718114	0.940337
GO:0007018_microtubule-based_movement	23	0	0.000000	-0.000000	1039	892.301886	977.01	1061.718114	0.940337
GO:0007163_establishment_or_maintenance_of_cell_polarity	23	0	0.000000	-0.000000	1039	892.301886	977.01	1061.718114	0.940337
GO:0007584_response_to_nutrient	23	0	0.000000	-0.000000	1039	892.301886	977.01	1061.718114	0.940337
GO:0008542_visual_learning	23	0	0.000000	-0.000000	1039	892.301886	977.01	1061.718114	0.940337
GO:0009954_proximal_distal_pattern_formation	23	0	0.000000	-0.000000	1039	892.301886	977.01	1061.718114	0.940337
GO:0015698_inorganic_anion_transport	23	0	0.000000	-0.000000	1039	892.301886	977.01	1061.718114	0.940337
GO:0022613_ribonucleoprotein_complex_biogenesis	23	0	0.000000	-0.000000	1039	892.301886	977.01	1061.718114	0.940337
GO:0030512_negative_regulation_of_transforming_growth_factor_beta_receptor_signaling_pathway	23	0	0.000000	-0.000000	1039	892.301886	977.01	1061.718114	0.940337
GO:0032635_interleukin-6_production	23	0	0.000000	-0.000000	1039	892.301886	977.01	1061.718114	0.940337
GO:0032675_regulation_of_interleukin-6_production	23	0	0.000000	-0.000000	1039	892.301886	977.01	1061.718114	0.940337
GO:0042267_natural_killer_cell_mediated_cytotoxicity	23	0	0.000000	-0.000000	1039	892.301886	977.01	1061.718114	0.940337
GO:0043388_positive_regulation_of_DNA_binding	23	0	0.000000	-0.000000	1039	892.301886	977.01	1061.718114	0.940337
GO:0045190_isotype_switching	23	0	0.000000	-0.000000	1039	892.301886	977.01	1061.718114	0.940337
GO:0051705_behavioral_interaction_between_organisms	23	0	0.000000	-0.000000	1039	892.301886	977.01	1061.718114	0.940337
GO:0060349_bone_morphogenesis	23	0	0.000000	-0.000000	1039	892.301886	977.01	1061.718114	0.940337
GO:0060445_branching_involved_in_salivary_gland_morphogenesis	23	0	0.000000	-0.000000	1039	892.301886	977.01	1061.718114	0.940337
GO:0006163_purine_nucleotide_metabolic_process	73	0	0.000000	-0.000000	1043	896.184828	980.55	1064.915172	0.940125
GO:0048706_embryonic_skeletal_system_development	73	0	0.000000	-0.000000	1043	896.184828	980.55	1064.915172	0.940125
GO:0051270_regulation_of_cell_motion	73	0	0.000000	-0.000000	1043	896.184828	980.55	1064.915172	0.940125
GO:0051336_regulation_of_hydrolase_activity	73	0	0.000000	-0.000000	1043	896.184828	980.55	1064.915172	0.940125
GO:0001818_negative_regulation_of_cytokine_production	18	0	0.000000	-0.000000	1093	946.378834	1029.8	1113.221166	0.942177
GO:0001825_blastocyst_formation	18	0	0.000000	-0.000000	1093	946.378834	1029.8	1113.221166	0.942177
GO:0001974_blood_vessel_remodeling	18	0	0.000000	-0.000000	1093	946.378834	1029.8	1113.221166	0.942177
GO:0002064_epithelial_cell_development	18	0	0.000000	-0.000000	1093	946.378834	1029.8	1113.221166	0.942177
GO:0002285_lymphocyte_activation_during_immune_response	18	0	0.000000	-0.000000	1093	946.378834	1029.8	1113.221166	0.942177
GO:0002715_regulation_of_natural_killer_cell_mediated_immunity	18	0	0.000000	-0.000000	1093	946.378834	1029.8	1113.221166	0.942177
GO:0003014_renal_system_process	18	0	0.000000	-0.000000	1093	946.378834	1029.8	1113.221166	0.942177
GO:0006022_aminoglycan_metabolic_process	18	0	0.000000	-0.000000	1093	946.378834	1029.8	1113.221166	0.942177
GO:0006457_protein_folding	18	0	0.000000	-0.000000	1093	946.378834	1029.8	1113.221166	0.942177
GO:0007140_male_meiosis	18	0	0.000000	-0.000000	1093	946.378834	1029.8	1113.221166	0.942177
GO:0007608_sensory_perception_of_smell	18	0	0.000000	-0.000000	1093	946.378834	1029.8	1113.221166	0.942177
GO:0008589_regulation_of_smoothened_signaling_pathway	18	0	0.000000	-0.000000	1093	946.378834	1029.8	1113.221166	0.942177
GO:0009063_cellular_amino_acid_catabolic_process	18	0	0.000000	-0.000000	1093	946.378834	1029.8	1113.221166	0.942177
GO:0010498_proteasomal_protein_catabolic_process	18	0	0.000000	-0.000000	1093	946.378834	1029.8	1113.221166	0.942177
GO:0010553_negative_regulation_of_specific_transcription_from_RNA_polymerase_II_promoter	18	0	0.000000	-0.000000	1093	946.378834	1029.8	1113.221166	0.942177
GO:0015711_organic_anion_transport	18	0	0.000000	-0.000000	1093	946.378834	1029.8	1113.221166	0.942177
GO:0016458_gene_silencing	18	0	0.000000	-0.000000	1093	946.378834	1029.8	1113.221166	0.942177
GO:0021517_ventral_spinal_cord_development	18	0	0.000000	-0.000000	1093	946.378834	1029.8	1113.221166	0.942177
GO:0021885_forebrain_cell_migration	18	0	0.000000	-0.000000	1093	946.378834	1029.8	1113.221166	0.942177
GO:0030178_negative_regulation_of_Wnt_receptor_signaling_pathway	18	0	0.000000	-0.000000	1093	946.378834	1029.8	1113.221166	0.942177
GO:0030203_glycosaminoglycan_metabolic_process	18	0	0.000000	-0.000000	1093	946.378834	1029.8	1113.221166	0.942177
GO:0030282_bone_mineralization	18	0	0.000000	-0.000000	1093	946.378834	1029.8	1113.221166	0.942177
GO:0030318_melanocyte_differentiation	18	0	0.000000	-0.000000	1093	946.378834	1029.8	1113.221166	0.942177
GO:0030336_negative_regulation_of_cell_migration	18	0	0.000000	-0.000000	1093	946.378834	1029.8	1113.221166	0.942177
GO:0030510_regulation_of_BMP_signaling_pathway	18	0	0.000000	-0.000000	1093	946.378834	1029.8	1113.221166	0.942177
GO:0030901_midbrain_development	18	0	0.000000	-0.000000	1093	946.378834	1029.8	1113.221166	0.942177
GO:0032623_interleukin-2_production	18	0	0.000000	-0.000000	1093	946.378834	1029.8	1113.221166	0.942177
GO:0032984_macromolecular_complex_disassembly	18	0	0.000000	-0.000000	1093	946.378834	1029.8	1113.221166	0.942177
GO:0033157_regulation_of_intracellular_protein_transport	18	0	0.000000	-0.000000	1093	946.378834	1029.8	1113.221166	0.942177
GO:0035051_cardiac_cell_differentiation	18	0	0.000000	-0.000000	1093	946.378834	1029.8	1113.221166	0.942177
GO:0042269_regulation_of_natural_killer_cell_mediated_cytotoxicity	18	0	0.000000	-0.000000	1093	946.378834	1029.8	1113.221166	0.942177
GO:0043029_T_cell_homeostasis	18	0	0.000000	-0.000000	1093	946.378834	1029.8	1113.221166	0.942177
GO:0043161_proteasomal_ubiquitin-dependent_protein_catabolic_process	18	0	0.000000	-0.000000	1093	946.378834	1029.8	1113.221166	0.942177
GO:0044272_sulfur_compound_biosynthetic_process	18	0	0.000000	-0.000000	1093	946.378834	1029.8	1113.221166	0.942177
GO:0045058_T_cell_selection	18	0	0.000000	-0.000000	1093	946.378834	1029.8	1113.221166	0.942177
GO:0045638_negative_regulation_of_myeloid_cell_differentiation	18	0	0.000000	-0.000000	1093	946.378834	1029.8	1113.221166	0.942177
GO:0045807_positive_regulation_of_endocytosis	18	0	0.000000	-0.000000	1093	946.378834	1029.8	1113.221166	0.942177
GO:0046578_regulation_of_Ras_protein_signal_transduction	18	0	0.000000	-0.000000	1093	946.378834	1029.8	1113.221166	0.942177
GO:0046620_regulation_of_organ_growth	18	0	0.000000	-0.000000	1093	946.378834	1029.8	1113.221166	0.942177
GO:0048535_lymph_node_development	18	0	0.000000	-0.000000	1093	946.378834	1029.8	1113.221166	0.942177
GO:0048730_epidermis_morphogenesis	18	0	0.000000	-0.000000	1093	946.378834	1029.8	1113.221166	0.942177
GO:0048813_dendrite_morphogenesis	18	0	0.000000	-0.000000	1093	946.378834	1029.8	1113.221166	0.942177
GO:0050731_positive_regulation_of_peptidyl-tyrosine_phosphorylation	18	0	0.000000	-0.000000	1093	946.378834	1029.8	1113.221166	0.942177
GO:0050982_detection_of_mechanical_stimulus	18	0	0.000000	-0.000000	1093	946.378834	1029.8	1113.221166	0.942177
GO:0051222_positive_regulation_of_protein_transport	18	0	0.000000	-0.000000	1093	946.378834	1029.8	1113.221166	0.942177
GO:0051924_regulation_of_calcium_ion_transport	18	0	0.000000	-0.000000	1093	946.378834	1029.8	1113.221166	0.942177
GO:0055008_cardiac_muscle_tissue_morphogenesis	18	0	0.000000	-0.000000	1093	946.378834	1029.8	1113.221166	0.942177
GO:0060415_muscle_tissue_morphogenesis	18	0	0.000000	-0.000000	1093	946.378834	1029.8	1113.221166	0.942177
GO:0060571_morphogenesis_of_an_epithelial_fold	18	0	0.000000	-0.000000	1093	946.378834	1029.8	1113.221166	0.942177
GO:0060674_placenta_blood_vessel_development	18	0	0.000000	-0.000000	1093	946.378834	1029.8	1113.221166	0.942177
GO:0002706_regulation_of_lymphocyte_mediated_immunity	52	0	0.000000	-0.000000	1097	951.470111	1034.46	1117.449889	0.942990
GO:0009124_nucleoside_monophosphate_biosynthetic_process	52	0	0.000000	-0.000000	1097	951.470111	1034.46	1117.449889	0.942990
GO:0048585_negative_regulation_of_response_to_stimulus	52	0	0.000000	-0.000000	1097	951.470111	1034.46	1117.449889	0.942990
GO:0050953_sensory_perception_of_light_stimulus	52	0	0.000000	-0.000000	1097	951.470111	1034.46	1117.449889	0.942990
GO:0002757_immune_response-activating_signal_transduction	47	0	0.000000	-0.000000	1107	962.032062	1044.33	1126.627938	0.943388
GO:0006140_regulation_of_nucleotide_metabolic_process	47	0	0.000000	-0.000000	1107	962.032062	1044.33	1126.627938	0.943388
GO:0016570_histone_modification	47	0	0.000000	-0.000000	1107	962.032062	1044.33	1126.627938	0.943388
GO:0030183_B_cell_differentiation	47	0	0.000000	-0.000000	1107	962.032062	1044.33	1126.627938	0.943388
GO:0030799_regulation_of_cyclic_nucleotide_metabolic_process	47	0	0.000000	-0.000000	1107	962.032062	1044.33	1126.627938	0.943388
GO:0031667_response_to_nutrient_levels	47	0	0.000000	-0.000000	1107	962.032062	1044.33	1126.627938	0.943388
GO:0034754_cellular_hormone_metabolic_process	47	0	0.000000	-0.000000	1107	962.032062	1044.33	1126.627938	0.943388
GO:0045087_innate_immune_response	47	0	0.000000	-0.000000	1107	962.032062	1044.33	1126.627938	0.943388
GO:0045619_regulation_of_lymphocyte_differentiation	47	0	0.000000	-0.000000	1107	962.032062	1044.33	1126.627938	0.943388
GO:0060627_regulation_of_vesicle-mediated_transport	47	0	0.000000	-0.000000	1107	962.032062	1044.33	1126.627938	0.943388
GO:0001932_regulation_of_protein_amino_acid_phosphorylation	69	0	0.000000	-0.000000	1110	966.418578	1048.07	1129.721422	0.944207
GO:0006816_calcium_ion_transport	69	0	0.000000	-0.000000	1110	966.418578	1048.07	1129.721422	0.944207
GO:0032101_regulation_of_response_to_external_stimulus	69	0	0.000000	-0.000000	1110	966.418578	1048.07	1129.721422	0.944207
GO:0051960_regulation_of_nervous_system_development	118	0	0.000000	-0.000000	1111	968.219773	1049.52	1130.820227	0.944662
GO:0043065_positive_regulation_of_apoptosis	166	0	0.000000	-0.000000	1112	968.766993	1049.97	1131.173007	0.944218
GO:0042110_T_cell_activation	163	0	0.000000	-0.000000	1113	970.127416	1050.99	1131.852584	0.944286
GO:0001649_osteoblast_differentiation	38	0	0.000000	-0.000000	1128	988.103203	1067.98	1147.856797	0.946791
GO:0001657_ureteric_bud_development	38	0	0.000000	-0.000000	1128	988.103203	1067.98	1147.856797	0.946791
GO:0002695_negative_regulation_of_leukocyte_activation	38	0	0.000000	-0.000000	1128	988.103203	1067.98	1147.856797	0.946791
GO:0006820_anion_transport	38	0	0.000000	-0.000000	1128	988.103203	1067.98	1147.856797	0.946791
GO:0007596_blood_coagulation	38	0	0.000000	-0.000000	1128	988.103203	1067.98	1147.856797	0.946791
GO:0010975_regulation_of_neuron_projection_development	38	0	0.000000	-0.000000	1128	988.103203	1067.98	1147.856797	0.946791
GO:0016042_lipid_catabolic_process	38	0	0.000000	-0.000000	1128	988.103203	1067.98	1147.856797	0.946791
GO:0031401_positive_regulation_of_protein_modification_process	38	0	0.000000	-0.000000	1128	988.103203	1067.98	1147.856797	0.946791
GO:0032259_methylation	38	0	0.000000	-0.000000	1128	988.103203	1067.98	1147.856797	0.946791
GO:0043414_biopolymer_methylation	38	0	0.000000	-0.000000	1128	988.103203	1067.98	1147.856797	0.946791
GO:0045580_regulation_of_T_cell_differentiation	38	0	0.000000	-0.000000	1128	988.103203	1067.98	1147.856797	0.946791
GO:0046777_protein_amino_acid_autophosphorylation	38	0	0.000000	-0.000000	1128	988.103203	1067.98	1147.856797	0.946791
GO:0050727_regulation_of_inflammatory_response	38	0	0.000000	-0.000000	1128	988.103203	1067.98	1147.856797	0.946791
GO:0050866_negative_regulation_of_cell_activation	38	0	0.000000	-0.000000	1128	988.103203	1067.98	1147.856797	0.946791
GO:0051348_negative_regulation_of_transferase_activity	38	0	0.000000	-0.000000	1128	988.103203	1067.98	1147.856797	0.946791
GO:0007167_enzyme_linked_receptor_protein_signaling_pathway	229	0	0.000000	-0.000000	1129	989.668727	1069.21	1148.751273	0.947042
GO:0000002_mitochondrial_genome_maintenance	9	0	0.000000	-0.000000	1241	1106.840262	1184.48	1262.119738	0.954456
GO:0000186_activation_of_MAPKK_activity	9	0	0.000000	-0.000000	1241	1106.840262	1184.48	1262.119738	0.954456
GO:0001539_ciliary_or_flagellar_motility	9	0	0.000000	-0.000000	1241	1106.840262	1184.48	1262.119738	0.954456
GO:0001542_ovulation_from_ovarian_follicle	9	0	0.000000	-0.000000	1241	1106.840262	1184.48	1262.119738	0.954456
GO:0001667_ameboidal_cell_migration	9	0	0.000000	-0.000000	1241	1106.840262	1184.48	1262.119738	0.954456
GO:0001676_long-chain_fatty_acid_metabolic_process	9	0	0.000000	-0.000000	1241	1106.840262	1184.48	1262.119738	0.954456
GO:0001935_endothelial_cell_proliferation	9	0	0.000000	-0.000000	1241	1106.840262	1184.48	1262.119738	0.954456
GO:0002021_response_to_dietary_excess	9	0	0.000000	-0.000000	1241	1106.840262	1184.48	1262.119738	0.954456
GO:0002028_regulation_of_sodium_ion_transport	9	0	0.000000	-0.000000	1241	1106.840262	1184.48	1262.119738	0.954456
GO:0002221_pattern_recognition_receptor_signaling_pathway	9	0	0.000000	-0.000000	1241	1106.840262	1184.48	1262.119738	0.954456
GO:0002292_T_cell_differentiation_during_immune_response	9	0	0.000000	-0.000000	1241	1106.840262	1184.48	1262.119738	0.954456
GO:0002293_alpha-beta_T_cell_differentiation_during_immune_response	9	0	0.000000	-0.000000	1241	1106.840262	1184.48	1262.119738	0.954456
GO:0002294_CD4-positive__alpha-beta_T_cell_differentiation_during_immune_response	9	0	0.000000	-0.000000	1241	1106.840262	1184.48	1262.119738	0.954456
GO:0002507_tolerance_induction	9	0	0.000000	-0.000000	1241	1106.840262	1184.48	1262.119738	0.954456
GO:0002886_regulation_of_myeloid_leukocyte_mediated_immunity	9	0	0.000000	-0.000000	1241	1106.840262	1184.48	1262.119738	0.954456
GO:0006007_glucose_catabolic_process	9	0	0.000000	-0.000000	1241	1106.840262	1184.48	1262.119738	0.954456
GO:0006182_cGMP_biosynthetic_process	9	0	0.000000	-0.000000	1241	1106.840262	1184.48	1262.119738	0.954456
GO:0006364_rRNA_processing	9	0	0.000000	-0.000000	1241	1106.840262	1184.48	1262.119738	0.954456
GO:0006476_protein_amino_acid_deacetylation	9	0	0.000000	-0.000000	1241	1106.840262	1184.48	1262.119738	0.954456
GO:0006595_polyamine_metabolic_process	9	0	0.000000	-0.000000	1241	1106.840262	1184.48	1262.119738	0.954456
GO:0006611_protein_export_from_nucleus	9	0	0.000000	-0.000000	1241	1106.840262	1184.48	1262.119738	0.954456
GO:0006910_phagocytosis__recognition	9	0	0.000000	-0.000000	1241	1106.840262	1184.48	1262.119738	0.954456
GO:0006911_phagocytosis__engulfment	9	0	0.000000	-0.000000	1241	1106.840262	1184.48	1262.119738	0.954456
GO:0007128_meiotic_prophase_I	9	0	0.000000	-0.000000	1241	1106.840262	1184.48	1262.119738	0.954456
GO:0007193_inhibition_of_adenylate_cyclase_activity_by_G-protein_signaling	9	0	0.000000	-0.000000	1241	1106.840262	1184.48	1262.119738	0.954456
GO:0007379_segment_specification	9	0	0.000000	-0.000000	1241	1106.840262	1184.48	1262.119738	0.954456
GO:0007617_mating_behavior	9	0	0.000000	-0.000000	1241	1106.840262	1184.48	1262.119738	0.954456
GO:0009451_RNA_modification	9	0	0.000000	-0.000000	1241	1106.840262	1184.48	1262.119738	0.954456
GO:0010165_response_to_X-ray	9	0	0.000000	-0.000000	1241	1106.840262	1184.48	1262.119738	0.954456
GO:0010675_regulation_of_cellular_carbohydrate_metabolic_process	9	0	0.000000	-0.000000	1241	1106.840262	1184.48	1262.119738	0.954456
GO:0014073_response_to_tropane	9	0	0.000000	-0.000000	1241	1106.840262	1184.48	1262.119738	0.954456
GO:0015695_organic_cation_transport	9	0	0.000000	-0.000000	1241	1106.840262	1184.48	1262.119738	0.954456
GO:0016072_rRNA_metabolic_process	9	0	0.000000	-0.000000	1241	1106.840262	1184.48	1262.119738	0.954456
GO:0016601_Rac_protein_signal_transduction	9	0	0.000000	-0.000000	1241	1106.840262	1184.48	1262.119738	0.954456
GO:0017145_stem_cell_division	9	0	0.000000	-0.000000	1241	1106.840262	1184.48	1262.119738	0.954456
GO:0019320_hexose_catabolic_process	9	0	0.000000	-0.000000	1241	1106.840262	1184.48	1262.119738	0.954456
GO:0021544_subpallium_development	9	0	0.000000	-0.000000	1241	1106.840262	1184.48	1262.119738	0.954456
GO:0021936_regulation_of_granule_cell_precursor_proliferation	9	0	0.000000	-0.000000	1241	1106.840262	1184.48	1262.119738	0.954456
GO:0021940_positive_regulation_of_granule_cell_precursor_proliferation	9	0	0.000000	-0.000000	1241	1106.840262	1184.48	1262.119738	0.954456
GO:0030048_actin_filament-based_movement	9	0	0.000000	-0.000000	1241	1106.840262	1184.48	1262.119738	0.954456
GO:0030279_negative_regulation_of_ossification	9	0	0.000000	-0.000000	1241	1106.840262	1184.48	1262.119738	0.954456
GO:0030325_adrenal_gland_development	9	0	0.000000	-0.000000	1241	1106.840262	1184.48	1262.119738	0.954456
GO:0030728_ovulation	9	0	0.000000	-0.000000	1241	1106.840262	1184.48	1262.119738	0.954456
GO:0031023_microtubule_organizing_center_organization	9	0	0.000000	-0.000000	1241	1106.840262	1184.48	1262.119738	0.954456
GO:0032388_positive_regulation_of_intracellular_transport	9	0	0.000000	-0.000000	1241	1106.840262	1184.48	1262.119738	0.954456
GO:0032606_type_I_interferon_production	9	0	0.000000	-0.000000	1241	1106.840262	1184.48	1262.119738	0.954456
GO:0032814_regulation_of_natural_killer_cell_activation	9	0	0.000000	-0.000000	1241	1106.840262	1184.48	1262.119738	0.954456
GO:0032816_positive_regulation_of_natural_killer_cell_activation	9	0	0.000000	-0.000000	1241	1106.840262	1184.48	1262.119738	0.954456
GO:0032963_collagen_metabolic_process	9	0	0.000000	-0.000000	1241	1106.840262	1184.48	1262.119738	0.954456
GO:0033028_myeloid_cell_apoptosis	9	0	0.000000	-0.000000	1241	1106.840262	1184.48	1262.119738	0.954456
GO:0033151_V(D)J_recombination	9	0	0.000000	-0.000000	1241	1106.840262	1184.48	1262.119738	0.954456
GO:0033344_cholesterol_efflux	9	0	0.000000	-0.000000	1241	1106.840262	1184.48	1262.119738	0.954456
GO:0034605_cellular_response_to_heat	9	0	0.000000	-0.000000	1241	1106.840262	1184.48	1262.119738	0.954456
GO:0035088_establishment_or_maintenance_of_apical_basal_cell_polarity	9	0	0.000000	-0.000000	1241	1106.840262	1184.48	1262.119738	0.954456
GO:0035162_embryonic_hemopoiesis	9	0	0.000000	-0.000000	1241	1106.840262	1184.48	1262.119738	0.954456
GO:0040020_regulation_of_meiosis	9	0	0.000000	-0.000000	1241	1106.840262	1184.48	1262.119738	0.954456
GO:0042058_regulation_of_epidermal_growth_factor_receptor_signaling_pathway	9	0	0.000000	-0.000000	1241	1106.840262	1184.48	1262.119738	0.954456
GO:0042093_T-helper_cell_differentiation	9	0	0.000000	-0.000000	1241	1106.840262	1184.48	1262.119738	0.954456
GO:0042220_response_to_cocaine	9	0	0.000000	-0.000000	1241	1106.840262	1184.48	1262.119738	0.954456
GO:0042402_biogenic_amine_catabolic_process	9	0	0.000000	-0.000000	1241	1106.840262	1184.48	1262.119738	0.954456
GO:0042509_regulation_of_tyrosine_phosphorylation_of_STAT_protein	9	0	0.000000	-0.000000	1241	1106.840262	1184.48	1262.119738	0.954456
GO:0042640_anagen	9	0	0.000000	-0.000000	1241	1106.840262	1184.48	1262.119738	0.954456
GO:0043242_negative_regulation_of_protein_complex_disassembly	9	0	0.000000	-0.000000	1241	1106.840262	1184.48	1262.119738	0.954456
GO:0043299_leukocyte_degranulation	9	0	0.000000	-0.000000	1241	1106.840262	1184.48	1262.119738	0.954456
GO:0043383_negative_T_cell_selection	9	0	0.000000	-0.000000	1241	1106.840262	1184.48	1262.119738	0.954456
GO:0043409_negative_regulation_of_MAPKKK_cascade	9	0	0.000000	-0.000000	1241	1106.840262	1184.48	1262.119738	0.954456
GO:0043433_negative_regulation_of_transcription_factor_activity	9	0	0.000000	-0.000000	1241	1106.840262	1184.48	1262.119738	0.954456
GO:0043603_cellular_amide_metabolic_process	9	0	0.000000	-0.000000	1241	1106.840262	1184.48	1262.119738	0.954456
GO:0045060_negative_thymic_T_cell_selection	9	0	0.000000	-0.000000	1241	1106.840262	1184.48	1262.119738	0.954456
GO:0045109_intermediate_filament_organization	9	0	0.000000	-0.000000	1241	1106.840262	1184.48	1262.119738	0.954456
GO:0045185_maintenance_of_protein_location	9	0	0.000000	-0.000000	1241	1106.840262	1184.48	1262.119738	0.954456
GO:0045214_sarcomere_organization	9	0	0.000000	-0.000000	1241	1106.840262	1184.48	1262.119738	0.954456
GO:0045428_regulation_of_nitric_oxide_biosynthetic_process	9	0	0.000000	-0.000000	1241	1106.840262	1184.48	1262.119738	0.954456
GO:0045620_negative_regulation_of_lymphocyte_differentiation	9	0	0.000000	-0.000000	1241	1106.840262	1184.48	1262.119738	0.954456
GO:0045646_regulation_of_erythrocyte_differentiation	9	0	0.000000	-0.000000	1241	1106.840262	1184.48	1262.119738	0.954456
GO:0045671_negative_regulation_of_osteoclast_differentiation	9	0	0.000000	-0.000000	1241	1106.840262	1184.48	1262.119738	0.954456
GO:0045766_positive_regulation_of_angiogenesis	9	0	0.000000	-0.000000	1241	1106.840262	1184.48	1262.119738	0.954456
GO:0045830_positive_regulation_of_isotype_switching	9	0	0.000000	-0.000000	1241	1106.840262	1184.48	1262.119738	0.954456
GO:0045884_regulation_of_survival_gene_product_expression	9	0	0.000000	-0.000000	1241	1106.840262	1184.48	1262.119738	0.954456
GO:0046006_regulation_of_activated_T_cell_proliferation	9	0	0.000000	-0.000000	1241	1106.840262	1184.48	1262.119738	0.954456
GO:0046324_regulation_of_glucose_import	9	0	0.000000	-0.000000	1241	1106.840262	1184.48	1262.119738	0.954456
GO:0046365_monosaccharide_catabolic_process	9	0	0.000000	-0.000000	1241	1106.840262	1184.48	1262.119738	0.954456
GO:0046636_negative_regulation_of_alpha-beta_T_cell_activation	9	0	0.000000	-0.000000	1241	1106.840262	1184.48	1262.119738	0.954456
GO:0046641_positive_regulation_of_alpha-beta_T_cell_proliferation	9	0	0.000000	-0.000000	1241	1106.840262	1184.48	1262.119738	0.954456
GO:0046888_negative_regulation_of_hormone_secretion	9	0	0.000000	-0.000000	1241	1106.840262	1184.48	1262.119738	0.954456
GO:0048070_regulation_of_pigmentation_during_development	9	0	0.000000	-0.000000	1241	1106.840262	1184.48	1262.119738	0.954456
GO:0048146_positive_regulation_of_fibroblast_proliferation	9	0	0.000000	-0.000000	1241	1106.840262	1184.48	1262.119738	0.954456
GO:0048284_organelle_fusion	9	0	0.000000	-0.000000	1241	1106.840262	1184.48	1262.119738	0.954456
GO:0048488_synaptic_vesicle_endocytosis	9	0	0.000000	-0.000000	1241	1106.840262	1184.48	1262.119738	0.954456
GO:0048569_post-embryonic_organ_development	9	0	0.000000	-0.000000	1241	1106.840262	1184.48	1262.119738	0.954456
GO:0048708_astrocyte_differentiation	9	0	0.000000	-0.000000	1241	1106.840262	1184.48	1262.119738	0.954456
GO:0050433_regulation_of_catecholamine_secretion	9	0	0.000000	-0.000000	1241	1106.840262	1184.48	1262.119738	0.954456
GO:0050856_regulation_of_T_cell_receptor_signaling_pathway	9	0	0.000000	-0.000000	1241	1106.840262	1184.48	1262.119738	0.954456
GO:0050884_neuromuscular_process_controlling_posture	9	0	0.000000	-0.000000	1241	1106.840262	1184.48	1262.119738	0.954456
GO:0050910_detection_of_mechanical_stimulus_involved_in_sensory_perception_of_sound	9	0	0.000000	-0.000000	1241	1106.840262	1184.48	1262.119738	0.954456
GO:0050918_positive_chemotaxis	9	0	0.000000	-0.000000	1241	1106.840262	1184.48	1262.119738	0.954456
GO:0051023_regulation_of_immunoglobulin_secretion	9	0	0.000000	-0.000000	1241	1106.840262	1184.48	1262.119738	0.954456
GO:0051297_centrosome_organization	9	0	0.000000	-0.000000	1241	1106.840262	1184.48	1262.119738	0.954456
GO:0051324_prophase	9	0	0.000000	-0.000000	1241	1106.840262	1184.48	1262.119738	0.954456
GO:0051607_defense_response_to_virus	9	0	0.000000	-0.000000	1241	1106.840262	1184.48	1262.119738	0.954456
GO:0051647_nucleus_localization	9	0	0.000000	-0.000000	1241	1106.840262	1184.48	1262.119738	0.954456
GO:0051896_regulation_of_protein_kinase_B_signaling_cascade	9	0	0.000000	-0.000000	1241	1106.840262	1184.48	1262.119738	0.954456
GO:0051932_synaptic_transmission__GABAergic	9	0	0.000000	-0.000000	1241	1106.840262	1184.48	1262.119738	0.954456
GO:0051963_regulation_of_synaptogenesis	9	0	0.000000	-0.000000	1241	1106.840262	1184.48	1262.119738	0.954456
GO:0055012_ventricular_cardiac_muscle_cell_differentiation	9	0	0.000000	-0.000000	1241	1106.840262	1184.48	1262.119738	0.954456
GO:0055013_cardiac_muscle_cell_development	9	0	0.000000	-0.000000	1241	1106.840262	1184.48	1262.119738	0.954456
GO:0060325_face_morphogenesis	9	0	0.000000	-0.000000	1241	1106.840262	1184.48	1262.119738	0.954456
GO:0060513_prostatic_bud_formation	9	0	0.000000	-0.000000	1241	1106.840262	1184.48	1262.119738	0.954456
GO:0060602_branch_elongation_of_an_epithelium	9	0	0.000000	-0.000000	1241	1106.840262	1184.48	1262.119738	0.954456
GO:0060693_regulation_of_branching_involved_in_salivary_gland_morphogenesis	9	0	0.000000	-0.000000	1241	1106.840262	1184.48	1262.119738	0.954456
GO:0070306_lens_fiber_cell_differentiation	9	0	0.000000	-0.000000	1241	1106.840262	1184.48	1262.119738	0.954456
GO:0090048_negative_regulation_of_transcription_regulator_activity	9	0	0.000000	-0.000000	1241	1106.840262	1184.48	1262.119738	0.954456
GO:0018193_peptidyl-amino_acid_modification	97	0	0.000000	-0.000000	1242	1108.569892	1185.81	1263.050108	0.954758
GO:0000012_single_strand_break_repair	2	0									
GO:0000019_regulation_of_mitotic_recombination	2	0									
GO:0000076_DNA_replication_checkpoint	2	0									
GO:0000080_G1_phase_of_mitotic_cell_cycle	2	0									
GO:0000083_regulation_of_transcription_of_G1_S-phase_of_mitotic_cell_cycle	2	0									
GO:0000085_G2_phase_of_mitotic_cell_cycle	2	0									
GO:0000289_nuclear-transcribed_mRNA_poly(A)_tail_shortening	2	0									
GO:0000381_regulation_of_alternative_nuclear_mRNA_splicing__via_spliceosome	2	0									
GO:0000712_resolution_of_meiotic_joint_molecules_as_recombinants	2	0									
GO:0000720_pyrimidine_dimer_repair_by_nucleotide-excision_repair	2	0									
GO:0001302_replicative_cell_aging	2	0									
GO:0001306_age-dependent_response_to_oxidative_stress	2	0									
GO:0001514_selenocysteine_incorporation	2	0									
GO:0001522_pseudouridine_synthesis	2	0									
GO:0001543_ovarian_follicle_rupture	2	0									
GO:0001561_fatty_acid_alpha-oxidation	2	0									
GO:0001675_acrosome_assembly	2	0									
GO:0001743_optic_placode_formation	2	0									
GO:0001767_establishment_of_lymphocyte_polarity	2	0									
GO:0001768_establishment_of_T_cell_polarity	2	0									
GO:0001771_formation_of_immunological_synapse	2	0									
GO:0001774_microglial_cell_activation	2	0									
GO:0001781_neutrophil_apoptosis	2	0									
GO:0001787_natural_killer_cell_proliferation	2	0									
GO:0001788_antibody-dependent_cellular_cytotoxicity	2	0									
GO:0001806_type_IV_hypersensitivity	2	0									
GO:0001807_regulation_of_type_IV_hypersensitivity	2	0									
GO:0001808_negative_regulation_of_type_IV_hypersensitivity	2	0									
GO:0001823_mesonephros_development	2	0									
GO:0001845_phagolysosome_formation	2	0									
GO:0001866_NK_T_cell_proliferation	2	0									
GO:0001879_detection_of_yeast	2	0									
GO:0001886_endothelial_cell_morphogenesis	2	0									
GO:0001919_regulation_of_receptor_recycling	2	0									
GO:0001954_positive_regulation_of_cell-matrix_adhesion	2	0									
GO:0001977_renal_system_process_involved_in_regulation_of_blood_volume	2	0									
GO:0001982_baroreceptor_response_to_decreased_systemic_arterial_blood_pressure	2	0									
GO:0001983_baroreceptor_response_to_increased_systemic_arterial_blood_pressure	2	0									
GO:0001992_regulation_of_systemic_arterial_blood_pressure_by_vasopressin	2	0									
GO:0001997_positive_regulation_of_the_force_of_heart_contraction_by_epinephrine-norepinephrine	2	0									
GO:0001998_angiotensin_mediated_vasoconstriction_involved_in_regulation_of_systemic_arterial_blood_pressure	2	0									
GO:0001999_renal_response_to_blood_flow_during_renin-angiotensin_regulation_of_systemic_arterial_blood_pressure	2	0									
GO:0002018_renin-angiotensin_regulation_of_aldosterone_production	2	0									
GO:0002019_regulation_of_renal_output_by_angiotensin	2	0									
GO:0002024_diet_induced_thermogenesis	2	0									
GO:0002025_vasodilation_by_norepinephrine-epinephrine_involved_in_regulation_of_systemic_arterial_blood_pressure	2	0									
GO:0002029_desensitization_of_G-protein_coupled_receptor_protein_signaling_pathway	2	0									
GO:0002033_vasodilation_by_angiotensin_involved_in_regulation_of_systemic_arterial_blood_pressure	2	0									
GO:0002066_columnar_cuboidal_epithelial_cell_development	2	0									
GO:0002072_optic_cup_morphogenesis_involved_in_camera-type_eye_development	2	0									
GO:0002074_extraocular_skeletal_muscle_development	2	0									
GO:0002138_retinoic_acid_biosynthetic_process	2	0									
GO:0002223_stimulatory_C-type_lectin_receptor_signaling_pathway	2	0									
GO:0002246_healing_during_inflammatory_response	2	0									
GO:0002251_organ_or_tissue_specific_immune_response	2	0									
GO:0002266_follicular_dendritic_cell_activation	2	0									
GO:0002268_follicular_dendritic_cell_differentiation	2	0									
GO:0002327_immature_B_cell_differentiation	2	0									
GO:0002329_pre-B_cell_differentiation	2	0									
GO:0002339_B_cell_selection	2	0									
GO:0002352_B_cell_negative_selection	2	0									
GO:0002358_B_cell_homeostatic_proliferation	2	0									
GO:0002385_mucosal_immune_response	2	0									
GO:0002514_B_cell_tolerance_induction	2	0									
GO:0002523_leukocyte_migration_during_inflammatory_response	2	0									
GO:0002536_respiratory_burst_during_acute_inflammatory_response	2	0									
GO:0002537_production_of_nitric_oxide_during_acute_inflammatory_response	2	0									
GO:0002576_platelet_degranulation	2	0									
GO:0002639_positive_regulation_of_immunoglobulin_production	2	0									
GO:0002661_regulation_of_B_cell_tolerance_induction	2	0									
GO:0002663_positive_regulation_of_B_cell_tolerance_induction	2	0									
GO:0002676_regulation_of_chronic_inflammatory_response	2	0									
GO:0002679_respiratory_burst_during_defense_response	2	0									
GO:0002686_negative_regulation_of_leukocyte_migration	2	0									
GO:0002720_positive_regulation_of_cytokine_production_during_immune_response	2	0									
GO:0002752_cell_surface_pattern_recognition_receptor_signaling_pathway	2	0									
GO:0002755_MyD88-dependent_toll-like_receptor_signaling_pathway	2	0									
GO:0002765_immune_response-inhibiting_signal_transduction	2	0									
GO:0002921_negative_regulation_of_humoral_immune_response	2	0									
GO:0002922_positive_regulation_of_humoral_immune_response	2	0									
GO:0002924_negative_regulation_of_humoral_immune_response_mediated_by_circulating_immunoglobulin	2	0									
GO:0002925_positive_regulation_of_humoral_immune_response_mediated_by_circulating_immunoglobulin	2	0									
GO:0003057_regulation_of_the_force_of_heart_contraction_by_chemical_signal	2	0									
GO:0003099_positive_regulation_of_the_force_of_heart_contraction_by_chemical_signal	2	0									
GO:0005981_regulation_of_glycogen_catabolic_process	2	0									
GO:0006021_inositol_biosynthetic_process	2	0									
GO:0006042_glucosamine_biosynthetic_process	2	0									
GO:0006045_N-acetylglucosamine_biosynthetic_process	2	0									
GO:0006048_UDP-N-acetylglucosamine_biosynthetic_process	2	0									
GO:0006054_N-acetylneuraminate_metabolic_process	2	0									
GO:0006059_hexitol_metabolic_process	2	0									
GO:0006063_uronic_acid_metabolic_process	2	0									
GO:0006068_ethanol_catabolic_process	2	0									
GO:0006083_acetate_metabolic_process	2	0									
GO:0006089_lactate_metabolic_process	2	0									
GO:0006105_succinate_metabolic_process	2	0									
GO:0006106_fumarate_metabolic_process	2	0									
GO:0006110_regulation_of_glycolysis	2	0									
GO:0006113_fermentation	2	0									
GO:0006114_glycerol_biosynthetic_process	2	0									
GO:0006122_mitochondrial_electron_transport__ubiquinol_to_cytochrome_c	2	0									
GO:0006152_purine_nucleoside_catabolic_process	2	0									
GO:0006168_adenine_salvage	2	0									
GO:0006200_ATP_catabolic_process	2	0									
GO:0006206_pyrimidine_base_metabolic_process	2	0									
GO:0006213_pyrimidine_nucleoside_metabolic_process	2	0									
GO:0006265_DNA_topological_change	2	0									
GO:0006278_RNA-dependent_DNA_replication	2	0									
GO:0006312_mitotic_recombination	2	0									
GO:0006398_histone_mRNA_3'-end_processing	2	0									
GO:0006418_tRNA_aminoacylation_for_protein_translation	2	0									
GO:0006451_translational_readthrough	2	0									
GO:0006477_protein_amino_acid_sulfation	2	0									
GO:0006482_protein_amino_acid_demethylation	2	0									
GO:0006499_N-terminal_protein_myristoylation	2	0									
GO:0006525_arginine_metabolic_process	2	0									
GO:0006527_arginine_catabolic_process	2	0									
GO:0006532_aspartate_biosynthetic_process	2	0									
GO:0006538_glutamate_catabolic_process	2	0									
GO:0006558_L-phenylalanine_metabolic_process	2	0									
GO:0006566_threonine_metabolic_process	2	0									
GO:0006568_tryptophan_metabolic_process	2	0									
GO:0006583_melanin_biosynthetic_process_from_tyrosine	2	0									
GO:0006600_creatine_metabolic_process	2	0									
GO:0006603_phosphocreatine_metabolic_process	2	0									
GO:0006610_ribosomal_protein_import_into_nucleus	2	0									
GO:0006642_triglyceride_mobilization	2	0									
GO:0006649_phospholipid_transfer_to_membrane	2	0									
GO:0006681_galactosylceramide_metabolic_process	2	0									
GO:0006686_sphingomyelin_biosynthetic_process	2	0									
GO:0006702_androgen_biosynthetic_process	2	0									
GO:0006750_glutathione_biosynthetic_process	2	0									
GO:0006760_folic_acid_and_derivative_metabolic_process	2	0									
GO:0006808_regulation_of_nitrogen_utilization	2	0									
GO:0006868_glutamine_transport	2	0									
GO:0006907_pinocytosis	2	0									
GO:0006925_inflammatory_cell_apoptosis	2	0									
GO:0006977_DNA_damage_response__signal_transduction_by_p53_class_mediator_resulting_in_cell_cycle_arrest	2	0									
GO:0006991_response_to_sterol_depletion	2	0									
GO:0007004_telomere_maintenance_via_telomerase	2	0									
GO:0007020_microtubule_nucleation	2	0									
GO:0007030_Golgi_organization	2	0									
GO:0007035_vacuolar_acidification	2	0									
GO:0007042_lysosomal_lumen_acidification	2	0									
GO:0007060_male_meiosis_chromosome_segregation	2	0									
GO:0007089_traversing_start_control_point_of_mitotic_cell_cycle	2	0									
GO:0007094_mitotic_cell_cycle_spindle_assembly_checkpoint	2	0									
GO:0007097_nuclear_migration	2	0									
GO:0007100_mitotic_centrosome_separation	2	0									
GO:0007132_meiotic_metaphase_I	2	0									
GO:0007171_activation_of_transmembrane_receptor_protein_tyrosine_kinase_activity	2	0									
GO:0007182_common-partner_SMAD_protein_phosphorylation	2	0									
GO:0007185_transmembrane_receptor_protein_tyrosine_phosphatase_signaling_pathway	2	0									
GO:0007205_activation_of_protein_kinase_C_activity_by_G-protein_coupled_receptor_protein_signaling_pathway	2	0									
GO:0007210_serotonin_receptor_signaling_pathway	2	0									
GO:0007220_Notch_receptor_processing	2	0									
GO:0007256_activation_of_JNKK_activity	2	0									
GO:0007258_JUN_phosphorylation	2	0									
GO:0007263_nitric_oxide_mediated_signal_transduction	2	0									
GO:0007289_spermatid_nucleus_differentiation	2	0									
GO:0007343_egg_activation	2	0									
GO:0007351_tripartite_regional_subdivision	2	0									
GO:0007418_ventral_midline_development	2	0									
GO:0007494_midgut_development	2	0									
GO:0007527_adult_somatic_muscle_development	2	0									
GO:0007549_dosage_compensation	2	0									
GO:0007571_age-dependent_general_metabolic_decline	2	0									
GO:0007603_phototransduction__visible_light	2	0									
GO:0007619_courtship_behavior	2	0									
GO:0008065_establishment_of_blood-nerve_barrier	2	0									
GO:0008089_anterograde_axon_cargo_transport	2	0									
GO:0008210_estrogen_metabolic_process	2	0									
GO:0008212_mineralocorticoid_metabolic_process	2	0									
GO:0008214_protein_amino_acid_dealkylation	2	0									
GO:0008228_opsonization	2	0									
GO:0008272_sulfate_transport	2	0									
GO:0008291_acetylcholine_metabolic_process	2	0									
GO:0008298_intracellular_mRNA_localization	2	0									
GO:0008334_histone_mRNA_metabolic_process	2	0									
GO:0008356_asymmetric_cell_division	2	0									
GO:0008582_regulation_of_synaptic_growth_at_neuromuscular_junction	2	0									
GO:0008594_photoreceptor_cell_morphogenesis	2	0									
GO:0008595_determination_of_anterior_posterior_axis__embryo	2	0									
GO:0008608_attachment_of_spindle_microtubules_to_kinetochore	2	0									
GO:0008616_queuosine_biosynthetic_process	2	0									
GO:0008617_guanosine_metabolic_process	2	0									
GO:0008618_7-methylguanosine_metabolic_process	2	0									
GO:0008634_negative_regulation_of_survival_gene_product_expression	2	0									
GO:0009048_dosage_compensation__by_inactivation_of_X_chromosome	2	0									
GO:0009071_serine_family_amino_acid_catabolic_process	2	0									
GO:0009074_aromatic_amino_acid_family_catabolic_process	2	0									
GO:0009083_branched_chain_family_amino_acid_catabolic_process	2	0									
GO:0009093_cysteine_catabolic_process	2	0									
GO:0009120_deoxyribonucleoside_metabolic_process	2	0									
GO:0009125_nucleoside_monophosphate_catabolic_process	2	0									
GO:0009126_purine_nucleoside_monophosphate_metabolic_process	2	0									
GO:0009142_nucleoside_triphosphate_biosynthetic_process	2	0									
GO:0009161_ribonucleoside_monophosphate_metabolic_process	2	0									
GO:0009164_nucleoside_catabolic_process	2	0									
GO:0009167_purine_ribonucleoside_monophosphate_metabolic_process	2	0									
GO:0009202_deoxyribonucleoside_triphosphate_biosynthetic_process	2	0									
GO:0009203_ribonucleoside_triphosphate_catabolic_process	2	0									
GO:0009207_purine_ribonucleoside_triphosphate_catabolic_process	2	0									
GO:0009219_pyrimidine_deoxyribonucleotide_metabolic_process	2	0									
GO:0009265_2'-deoxyribonucleotide_biosynthetic_process	2	0									
GO:0009268_response_to_pH	2	0									
GO:0009313_oligosaccharide_catabolic_process	2	0									
GO:0009395_phospholipid_catabolic_process	2	0									
GO:0009435_NAD_biosynthetic_process	2	0									
GO:0009608_response_to_symbiont	2	0									
GO:0009609_response_to_symbiotic_bacterium	2	0									
GO:0009649_entrainment_of_circadian_clock	2	0									
GO:0009996_negative_regulation_of_cell_fate_specification	2	0									
GO:0010002_cardioblast_differentiation	2	0									
GO:0010149_senescence	2	0									
GO:0010225_response_to_UV-C	2	0									
GO:0010389_regulation_of_G2_M_transition_of_mitotic_cell_cycle	2	0									
GO:0010458_exit_from_mitosis	2	0									
GO:0010459_negative_regulation_of_heart_rate	2	0									
GO:0010559_regulation_of_glycoprotein_biosynthetic_process	2	0									
GO:0010633_negative_regulation_of_epithelial_cell_migration	2	0									
GO:0010677_negative_regulation_of_cellular_carbohydrate_metabolic_process	2	0									
GO:0010718_positive_regulation_of_epithelial_to_mesenchymal_transition	2	0									
GO:0010742_foam_cell_differentiation	2	0									
GO:0010743_regulation_of_foam_cell_differentiation	2	0									
GO:0010744_positive_regulation_of_foam_cell_differentiation	2	0									
GO:0010765_positive_regulation_of_sodium_ion_transport	2	0									
GO:0010766_negative_regulation_of_sodium_ion_transport	2	0									
GO:0010770_positive_regulation_of_cell_morphogenesis_involved_in_differentiation	2	0									
GO:0010771_negative_regulation_of_cell_morphogenesis_involved_in_differentiation	2	0									
GO:0010824_regulation_of_centrosome_duplication	2	0									
GO:0010833_telomere_maintenance_via_telomere_lengthening	2	0									
GO:0010862_positive_regulation_of_pathway-restricted_SMAD_protein_phosphorylation	2	0									
GO:0010872_regulation_of_cholesterol_esterification	2	0									
GO:0010878_cholesterol_storage	2	0									
GO:0010885_regulation_of_cholesterol_storage	2	0									
GO:0010886_positive_regulation_of_cholesterol_storage	2	0									
GO:0010891_negative_regulation_of_sequestering_of_triglyceride	2	0									
GO:0010896_regulation_of_triglyceride_catabolic_process	2	0									
GO:0010898_positive_regulation_of_triglyceride_catabolic_process	2	0									
GO:0010907_positive_regulation_of_glucose_metabolic_process	2	0									
GO:0014028_notochord_formation	2	0									
GO:0014048_regulation_of_glutamate_secretion	2	0									
GO:0014052_regulation_of_gamma-aminobutyric_acid_secretion	2	0									
GO:0014054_positive_regulation_of_gamma-aminobutyric_acid_secretion	2	0									
GO:0014055_acetylcholine_secretion	2	0									
GO:0014056_regulation_of_acetylcholine_secretion	2	0									
GO:0014067_negative_regulation_of_phosphoinositide_3-kinase_cascade	2	0									
GO:0014745_negative_regulation_of_muscle_adaptation	2	0									
GO:0014829_vascular_smooth_muscle_contraction	2	0									
GO:0014850_response_to_muscle_activity	2	0									
GO:0014866_skeletal_myofibril_assembly	2	0									
GO:0014888_striated_muscle_adaptation	2	0									
GO:0014916_regulation_of_lung_blood_pressure	2	0									
GO:0015671_oxygen_transport	2	0									
GO:0015696_ammonium_transport	2	0									
GO:0015732_prostaglandin_transport	2	0									
GO:0015819_lysine_transport	2	0									
GO:0015840_urea_transport	2	0									
GO:0015860_purine_nucleoside_transport	2	0									
GO:0015870_acetylcholine_transport	2	0									
GO:0015937_coenzyme_A_biosynthetic_process	2	0									
GO:0016045_detection_of_bacterium	2	0									
GO:0016046_detection_of_fungus	2	0									
GO:0016080_synaptic_vesicle_targeting	2	0									
GO:0016199_axon_midline_choice_point_recognition	2	0									
GO:0016226_iron-sulfur_cluster_assembly	2	0									
GO:0016233_telomere_capping	2	0									
GO:0016242_negative_regulation_of_macroautophagy	2	0									
GO:0016441_posttranscriptional_gene_silencing	2	0									
GO:0016540_protein_autoprocessing	2	0									
GO:0016558_protein_import_into_peroxisome_matrix	2	0									
GO:0016572_histone_phosphorylation	2	0									
GO:0016577_histone_demethylation	2	0									
GO:0016584_nucleosome_positioning	2	0									
GO:0016926_protein_desumoylation	2	0									
GO:0017014_protein_amino_acid_nitrosylation	2	0									
GO:0017144_drug_metabolic_process	2	0									
GO:0018094_protein_polyglycylation	2	0									
GO:0018119_peptidyl-cysteine_S-nitrosylation	2	0									
GO:0018125_peptidyl-cysteine_methylation	2	0									
GO:0018205_peptidyl-lysine_modification	2	0									
GO:0018319_protein_amino_acid_myristoylation	2	0									
GO:0018377_protein_myristoylation	2	0									
GO:0018401_peptidyl-proline_hydroxylation_to_4-hydroxy-L-proline	2	0									
GO:0018993_somatic_sex_determination	2	0									
GO:0019067_viral_assembly__maturation__egress__and_release	2	0									
GO:0019370_leukotriene_biosynthetic_process	2	0									
GO:0019374_galactolipid_metabolic_process	2	0									
GO:0019401_alditol_biosynthetic_process	2	0									
GO:0019448_L-cysteine_catabolic_process	2	0									
GO:0019452_L-cysteine_catabolic_process_to_taurine	2	0									
GO:0019471_4-hydroxyproline_metabolic_process	2	0									
GO:0019511_peptidyl-proline_hydroxylation	2	0									
GO:0019550_glutamate_catabolic_process_to_aspartate	2	0									
GO:0019551_glutamate_catabolic_process_to_2-oxoglutarate	2	0									
GO:0019585_glucuronate_metabolic_process	2	0									
GO:0019730_antimicrobial_humoral_response	2	0									
GO:0019740_nitrogen_utilization	2	0									
GO:0019853_L-ascorbic_acid_biosynthetic_process	2	0									
GO:0021506_anterior_neuropore_closure	2	0									
GO:0021524_visceral_motor_neuron_differentiation	2	0									
GO:0021526_medial_motor_column_neuron_differentiation	2	0									
GO:0021557_oculomotor_nerve_development	2	0									
GO:0021558_trochlear_nerve_development	2	0									
GO:0021562_vestibulocochlear_nerve_development	2	0									
GO:0021568_rhombomere_2_development	2	0									
GO:0021578_hindbrain_maturation	2	0									
GO:0021593_rhombomere_morphogenesis	2	0									
GO:0021626_central_nervous_system_maturation	2	0									
GO:0021658_rhombomere_3_morphogenesis	2	0									
GO:0021754_facial_nucleus_development	2	0									
GO:0021775_smoothened_signaling_pathway_involved_in_ventral_spinal_cord_interneuron_specification	2	0									
GO:0021776_smoothened_signaling_pathway_involved_in_spinal_cord_motor_neuron_cell_fate_specification	2	0									
GO:0021796_cerebral_cortex_regionalization	2	0									
GO:0021831_embryonic_olfactory_bulb_interneuron_precursor_migration	2	0									
GO:0021869_forebrain_ventricular_zone_progenitor_cell_division	2	0									
GO:0021873_forebrain_neuroblast_division	2	0									
GO:0021882_regulation_of_transcription_from_RNA_polymerase_II_promoter_involved_in_forebrain_neuron_fate_commitment	2	0									
GO:0021893_cerebral_cortex_GABAergic_interneuron_fate_commitment	2	0									
GO:0021898_commitment_of_multipotent_stem_cells_to_the_neuronal_lineage_in_the_forebrain	2	0									
GO:0021932_hindbrain_radial_glia_guided_cell_migration	2	0									
GO:0021965_spinal_cord_ventral_commissure_morphogenesis	2	0									
GO:0021985_neurohypophysis_development	2	0									
GO:0021990_neural_plate_formation	2	0									
GO:0021995_neuropore_closure	2	0									
GO:0022028_tangential_migration_from_the_subventricular_zone_to_the_olfactory_bulb	2	0									
GO:0022401_adaptation_of_signaling_pathway	2	0									
GO:0022408_negative_regulation_of_cell-cell_adhesion	2	0									
GO:0022410_circadian_sleep_wake_cycle_process	2	0									
GO:0030046_parallel_actin_filament_bundle_formation	2	0									
GO:0030049_muscle_filament_sliding	2	0									
GO:0030050_vesicle_transport_along_actin_filament	2	0									
GO:0030071_regulation_of_mitotic_metaphase_anaphase_transition	2	0									
GO:0030147_natriuresis	2	0									
GO:0030174_regulation_of_DNA_replication_initiation	2	0									
GO:0030202_heparin_metabolic_process	2	0									
GO:0030219_megakaryocyte_differentiation	2	0									
GO:0030223_neutrophil_differentiation	2	0									
GO:0030240_muscle_thin_filament_assembly	2	0									
GO:0030259_lipid_glycosylation	2	0									
GO:0030397_membrane_disassembly	2	0									
GO:0030502_negative_regulation_of_bone_mineralization	2	0									
GO:0030644_cellular_chloride_ion_homeostasis	2	0									
GO:0030825_positive_regulation_of_cGMP_metabolic_process	2	0									
GO:0030828_positive_regulation_of_cGMP_biosynthetic_process	2	0									
GO:0030835_negative_regulation_of_actin_filament_depolymerization	2	0									
GO:0030837_negative_regulation_of_actin_filament_polymerization	2	0									
GO:0030852_regulation_of_granulocyte_differentiation	2	0									
GO:0030885_regulation_of_myeloid_dendritic_cell_activation	2	0									
GO:0030910_olfactory_placode_formation	2	0									
GO:0030948_negative_regulation_of_vascular_endothelial_growth_factor_receptor_signaling_pathway	2	0									
GO:0030953_spindle_astral_microtubule_organization	2	0									
GO:0031050_dsRNA_fragmentation	2	0									
GO:0031061_negative_regulation_of_histone_methylation	2	0									
GO:0031119_tRNA_pseudouridine_synthesis	2	0									
GO:0031163_metallo-sulfur_cluster_assembly	2	0									
GO:0031223_auditory_behavior	2	0									
GO:0031296_B_cell_costimulation	2	0									
GO:0031338_regulation_of_vesicle_fusion	2	0									
GO:0031573_intra-S_DNA_damage_checkpoint	2	0									
GO:0031577_spindle_checkpoint	2	0									
GO:0031629_synaptic_vesicle_fusion_to_presynaptic_membrane	2	0									
GO:0031630_regulation_of_synaptic_vesicle_fusion_to_presynaptic_membrane	2	0									
GO:0031664_regulation_of_lipopolysaccharide-mediated_signaling_pathway	2	0									
GO:0031670_cellular_response_to_nutrient	2	0									
GO:0031848_protection_from_non-homologous_end_joining_at_telomere	2	0									
GO:0031946_regulation_of_glucocorticoid_biosynthetic_process	2	0									
GO:0031952_regulation_of_protein_amino_acid_autophosphorylation	2	0									
GO:0031953_negative_regulation_of_protein_amino_acid_autophosphorylation	2	0									
GO:0031987_locomotion_involved_in_locomotory_behavior	2	0									
GO:0032096_negative_regulation_of_response_to_food	2	0									
GO:0032099_negative_regulation_of_appetite	2	0									
GO:0032106_positive_regulation_of_response_to_extracellular_stimulus	2	0									
GO:0032109_positive_regulation_of_response_to_nutrient_levels	2	0									
GO:0032226_positive_regulation_of_synaptic_transmission__dopaminergic	2	0									
GO:0032230_positive_regulation_of_synaptic_transmission__GABAergic	2	0									
GO:0032234_regulation_of_calcium_ion_transport_via_store-operated_calcium_channel_activity	2	0									
GO:0032236_positive_regulation_of_calcium_ion_transport_via_store-operated_calcium_channel_activity	2	0									
GO:0032297_negative_regulation_of_DNA_replication_initiation	2	0									
GO:0032309_icosanoid_secretion	2	0									
GO:0032328_alanine_transport	2	0									
GO:0032341_aldosterone_metabolic_process	2	0									
GO:0032351_negative_regulation_of_hormone_metabolic_process	2	0									
GO:0032353_negative_regulation_of_hormone_biosynthetic_process	2	0									
GO:0032435_negative_regulation_of_proteasomal_ubiquitin-dependent_protein_catabolic_process	2	0									
GO:0032471_reduction_of_endoplasmic_reticulum_calcium_ion_concentration	2	0									
GO:0032481_positive_regulation_of_type_I_interferon_production	2	0									
GO:0032488_Cdc42_protein_signal_transduction	2	0									
GO:0032489_regulation_of_Cdc42_protein_signal_transduction	2	0									
GO:0032495_response_to_muramyl_dipeptide	2	0									
GO:0032604_granulocyte_macrophage_colony-stimulating_factor_production	2	0									
GO:0032616_interleukin-13_production	2	0									
GO:0032645_regulation_of_granulocyte_macrophage_colony-stimulating_factor_production	2	0									
GO:0032672_regulation_of_interleukin-3_production	2	0									
GO:0032695_negative_regulation_of_interleukin-12_production	2	0									
GO:0032714_negative_regulation_of_interleukin-5_production	2	0									
GO:0032722_positive_regulation_of_chemokine_production	2	0									
GO:0032743_positive_regulation_of_interleukin-2_production	2	0									
GO:0032762_mast_cell_cytokine_production	2	0									
GO:0032763_regulation_of_mast_cell_cytokine_production	2	0									
GO:0032768_regulation_of_monooxygenase_activity	2	0									
GO:0032788_saturated_monocarboxylic_acid_metabolic_process	2	0									
GO:0032789_unsaturated_monocarboxylic_acid_metabolic_process	2	0									
GO:0032796_uropod_organization	2	0									
GO:0032800_receptor_biosynthetic_process	2	0									
GO:0032801_receptor_catabolic_process	2	0									
GO:0032829_regulation_of_CD4-positive__CD25-positive__alpha-beta_regulatory_T_cell_differentiation	2	0									
GO:0032831_positive_regulation_of_CD4-positive__CD25-positive__alpha-beta_regulatory_T_cell_differentiation	2	0									
GO:0032892_positive_regulation_of_organic_acid_transport	2	0									
GO:0032905_transforming_growth_factor-beta1_production	2	0									
GO:0032908_regulation_of_transforming_growth_factor-beta1_production	2	0									
GO:0032914_positive_regulation_of_transforming_growth_factor-beta1_production	2	0									
GO:0032933_SREBP-mediated_signaling_pathway	2	0									
GO:0032957_inositol_trisphosphate_metabolic_process	2	0									
GO:0032958_inositol_phosphate_biosynthetic_process	2	0									
GO:0032959_inositol_trisphosphate_biosynthetic_process	2	0									
GO:0033092_positive_regulation_of_immature_T_cell_proliferation_in_the_thymus	2	0									
GO:0033119_negative_regulation_of_RNA_splicing	2	0									
GO:0033136_serine_phosphorylation_of_STAT3_protein	2	0									
GO:0033145_positive_regulation_of_steroid_hormone_receptor_signaling_pathway	2	0									
GO:0033148_positive_regulation_of_estrogen_receptor_signaling_pathway	2	0									
GO:0033194_response_to_hydroperoxide	2	0									
GO:0033275_actin-myosin_filament_sliding	2	0									
GO:0033280_response_to_vitamin_D	2	0									
GO:0033364_mast_cell_secretory_granule_organization	2	0									
GO:0033504_floor_plate_development	2	0									
GO:0033603_positive_regulation_of_dopamine_secretion	2	0									
GO:0033605_positive_regulation_of_catecholamine_secretion	2	0									
GO:0033622_integrin_activation	2	0									
GO:0033623_regulation_of_integrin_activation	2	0									
GO:0033625_positive_regulation_of_integrin_activation	2	0									
GO:0033700_phospholipid_efflux	2	0									
GO:0034142_toll-like_receptor_4_signaling_pathway	2	0									
GO:0034310_monohydric_alcohol_catabolic_process	2	0									
GO:0034341_response_to_interferon-gamma	2	0									
GO:0034370_triglyceride-rich_lipoprotein_particle_remodeling	2	0									
GO:0034374_low-density_lipoprotein_particle_remodeling	2	0									
GO:0034377_plasma_lipoprotein_particle_assembly	2	0									
GO:0034384_high-density_lipoprotein_particle_clearance	2	0									
GO:0034433_steroid_esterification	2	0									
GO:0034434_sterol_esterification	2	0									
GO:0034435_cholesterol_esterification	2	0									
GO:0034453_microtubule_anchoring	2	0									
GO:0034644_cellular_response_to_UV	2	0									
GO:0034755_iron_ion_transmembrane_transport	2	0									
GO:0034764_positive_regulation_of_transmembrane_transport	2	0									
GO:0035021_negative_regulation_of_Rac_protein_signal_transduction	2	0									
GO:0035054_embryonic_heart_tube_anterior_posterior_pattern_formation	2	0									
GO:0035092_sperm_chromatin_condensation	2	0									
GO:0035110_leg_morphogenesis	2	0									
GO:0035117_embryonic_arm_morphogenesis	2	0									
GO:0035120_post-embryonic_appendage_morphogenesis	2	0									
GO:0035127_post-embryonic_limb_morphogenesis	2	0									
GO:0035129_post-embryonic_hindlimb_morphogenesis	2	0									
GO:0035140_arm_morphogenesis	2	0									
GO:0035194_posttranscriptional_gene_silencing_by_RNA	2	0									
GO:0035195_gene_silencing_by_miRNA	2	0									
GO:0035196_gene_silencing_by_miRNA__production_of_miRNAs	2	0									
GO:0035315_hair_cell_differentiation	2	0									
GO:0040009_regulation_of_growth_rate	2	0									
GO:0040037_negative_regulation_of_fibroblast_growth_factor_receptor_signaling_pathway	2	0									
GO:0042119_neutrophil_activation	2	0									
GO:0042147_retrograde_transport__endosome_to_Golgi	2	0									
GO:0042223_interleukin-3_biosynthetic_process	2	0									
GO:0042249_establishment_of_polarity_of_embryonic_epithelium	2	0									
GO:0042253_granulocyte_macrophage_colony-stimulating_factor_biosynthetic_process	2	0									
GO:0042270_protection_from_natural_killer_cell_mediated_cytotoxicity	2	0									
GO:0042274_ribosomal_small_subunit_biogenesis	2	0									
GO:0042312_regulation_of_vasodilation	2	0									
GO:0042346_positive_regulation_of_NF-kappaB_import_into_nucleus	2	0									
GO:0042396_phosphagen_biosynthetic_process	2	0									
GO:0042454_ribonucleoside_catabolic_process	2	0									
GO:0042482_positive_regulation_of_odontogenesis	2	0									
GO:0042483_negative_regulation_of_odontogenesis	2	0									
GO:0042488_positive_regulation_of_odontogenesis_of_dentine-containing_tooth	2	0									
GO:0042501_serine_phosphorylation_of_STAT_protein	2	0									
GO:0042517_positive_regulation_of_tyrosine_phosphorylation_of_Stat3_protein	2	0									
GO:0042532_negative_regulation_of_tyrosine_phosphorylation_of_STAT_protein	2	0									
GO:0042559_pteridine_and_derivative_biosynthetic_process	2	0									
GO:0042730_fibrinolysis	2	0									
GO:0042749_regulation_of_circadian_sleep_wake_cycle	2	0									
GO:0042886_amide_transport	2	0									
GO:0042987_amyloid_precursor_protein_catabolic_process	2	0									
GO:0042993_positive_regulation_of_transcription_factor_import_into_nucleus	2	0									
GO:0042994_cytoplasmic_sequestering_of_transcription_factor	2	0									
GO:0043032_positive_regulation_of_macrophage_activation	2	0									
GO:0043038_amino_acid_activation	2	0									
GO:0043039_tRNA_aminoacylation	2	0									
GO:0043084_penile_erection	2	0									
GO:0043088_regulation_of_Cdc42_GTPase_activity	2	0									
GO:0043089_positive_regulation_of_Cdc42_GTPase_activity	2	0									
GO:0043096_purine_base_salvage	2	0									
GO:0043247_telomere_maintenance_in_response_to_DNA_damage	2	0									
GO:0043297_apical_junction_assembly	2	0									
GO:0043312_neutrophil_degranulation	2	0									
GO:0043320_natural_killer_cell_degranulation	2	0									
GO:0043366_beta_selection	2	0									
GO:0043450_alkene_biosynthetic_process	2	0									
GO:0043476_pigment_accumulation	2	0									
GO:0043490_malate-aspartate_shuttle	2	0									
GO:0043502_regulation_of_muscle_adaptation	2	0									
GO:0043516_regulation_of_DNA_damage_response__signal_transduction_by_p53_class_mediator	2	0									
GO:0043568_positive_regulation_of_insulin-like_growth_factor_receptor_signaling_pathway	2	0									
GO:0043589_skin_morphogenesis	2	0									
GO:0043618_regulation_of_transcription_from_RNA_polymerase_II_promoter_in_response_to_stress	2	0									
GO:0043619_regulation_of_transcription_from_RNA_polymerase_II_promoter_in_response_to_oxidative_stress	2	0									
GO:0043620_regulation_of_transcription_in_response_to_stress	2	0									
GO:0043647_inositol_phosphate_metabolic_process	2	0									
GO:0043654_recognition_of_apoptotic_cell	2	0									
GO:0043966_histone_H3_acetylation	2	0									
GO:0043967_histone_H4_acetylation	2	0									
GO:0044070_regulation_of_anion_transport	2	0									
GO:0044246_regulation_of_multicellular_organismal_metabolic_process	2	0									
GO:0044253_positive_regulation_of_multicellular_organismal_metabolic_process	2	0									
GO:0044268_multicellular_organismal_protein_metabolic_process	2	0									
GO:0045005_maintenance_of_fidelity_during_DNA-dependent_DNA_replication	2	0									
GO:0045010_actin_nucleation	2	0									
GO:0045065_cytotoxic_T_cell_differentiation	2	0									
GO:0045077_negative_regulation_of_interferon-gamma_biosynthetic_process	2	0									
GO:0045079_negative_regulation_of_chemokine_biosynthetic_process	2	0									
GO:0045116_protein_neddylation	2	0									
GO:0045187_regulation_of_circadian_sleep_wake_cycle__sleep	2	0									
GO:0045212_neurotransmitter_receptor_biosynthetic_process	2	0									
GO:0045399_regulation_of_interleukin-3_biosynthetic_process	2	0									
GO:0045401_positive_regulation_of_interleukin-3_biosynthetic_process	2	0									
GO:0045409_negative_regulation_of_interleukin-6_biosynthetic_process	2	0									
GO:0045423_regulation_of_granulocyte_macrophage_colony-stimulating_factor_biosynthetic_process	2	0									
GO:0045425_positive_regulation_of_granulocyte_macrophage_colony-stimulating_factor_biosynthetic_process	2	0									
GO:0045475_locomotor_rhythm	2	0									
GO:0045578_negative_regulation_of_B_cell_differentiation	2	0									
GO:0045589_regulation_of_regulatory_T_cell_differentiation	2	0									
GO:0045591_positive_regulation_of_regulatory_T_cell_differentiation	2	0									
GO:0045608_negative_regulation_of_auditory_receptor_cell_differentiation	2	0									
GO:0045627_positive_regulation_of_T-helper_1_cell_differentiation	2	0									
GO:0045629_negative_regulation_of_T-helper_2_cell_differentiation	2	0									
GO:0045630_positive_regulation_of_T-helper_2_cell_differentiation	2	0									
GO:0045632_negative_regulation_of_mechanoreceptor_differentiation	2	0									
GO:0045636_positive_regulation_of_melanocyte_differentiation	2	0									
GO:0045655_regulation_of_monocyte_differentiation	2	0									
GO:0045658_regulation_of_neutrophil_differentiation	2	0									
GO:0045662_negative_regulation_of_myoblast_differentiation	2	0									
GO:0045663_positive_regulation_of_myoblast_differentiation	2	0									
GO:0045683_negative_regulation_of_epidermis_development	2	0									
GO:0045737_positive_regulation_of_cyclin-dependent_protein_kinase_activity	2	0									
GO:0045739_positive_regulation_of_DNA_repair	2	0									
GO:0045741_positive_regulation_of_epidermal_growth_factor_receptor_activity	2	0									
GO:0045743_positive_regulation_of_fibroblast_growth_factor_receptor_signaling_pathway	2	0									
GO:0045749_negative_regulation_of_S_phase_of_mitotic_cell_cycle	2	0									
GO:0045819_positive_regulation_of_glycogen_catabolic_process	2	0									
GO:0045821_positive_regulation_of_glycolysis	2	0									
GO:0045835_negative_regulation_of_meiosis	2	0									
GO:0045836_positive_regulation_of_meiosis	2	0									
GO:0045839_negative_regulation_of_mitosis	2	0									
GO:0045841_negative_regulation_of_mitotic_metaphase_anaphase_transition	2	0									
GO:0045872_positive_regulation_of_rhodopsin_gene_expression	2	0									
GO:0045912_negative_regulation_of_carbohydrate_metabolic_process	2	0									
GO:0045948_positive_regulation_of_translational_initiation	2	0									
GO:0045950_negative_regulation_of_mitotic_recombination	2	0									
GO:0046033_AMP_metabolic_process	2	0									
GO:0046060_dATP_metabolic_process	2	0									
GO:0046070_dGTP_metabolic_process	2	0									
GO:0046083_adenine_metabolic_process	2	0									
GO:0046085_adenosine_metabolic_process	2	0									
GO:0046100_hypoxanthine_metabolic_process	2	0									
GO:0046114_guanosine_biosynthetic_process	2	0									
GO:0046116_queuosine_metabolic_process	2	0									
GO:0046118_7-methylguanosine_biosynthetic_process	2	0									
GO:0046130_purine_ribonucleoside_catabolic_process	2	0									
GO:0046146_tetrahydrobiopterin_metabolic_process	2	0									
GO:0046185_aldehyde_catabolic_process	2	0									
GO:0046208_spermine_catabolic_process	2	0									
GO:0046349_amino_sugar_biosynthetic_process	2	0									
GO:0046439_L-cysteine_metabolic_process	2	0									
GO:0046500_S-adenosylmethionine_metabolic_process	2	0									
GO:0046501_protoporphyrinogen_IX_metabolic_process	2	0									
GO:0046514_ceramide_catabolic_process	2	0									
GO:0046521_sphingoid_catabolic_process	2	0									
GO:0046532_regulation_of_photoreceptor_cell_differentiation	2	0									
GO:0046533_negative_regulation_of_photoreceptor_cell_differentiation	2	0									
GO:0046544_development_of_secondary_male_sexual_characteristics	2	0									
GO:0046619_optic_placode_formation_involved_in_camera-type_eye	2	0									
GO:0046950_cellular_ketone_body_metabolic_process	2	0									
GO:0046984_regulation_of_hemoglobin_biosynthetic_process	2	0									
GO:0047484_regulation_of_response_to_osmotic_stress	2	0									
GO:0048025_negative_regulation_of_nuclear_mRNA_splicing__via_spliceosome	2	0									
GO:0048134_germ-line_cyst_formation	2	0									
GO:0048136_male_germ-line_cyst_formation	2	0									
GO:0048172_regulation_of_short-term_neuronal_synaptic_plasticity	2	0									
GO:0048295_positive_regulation_of_isotype_switching_to_IgE_isotypes	2	0									
GO:0048342_paraxial_mesodermal_cell_differentiation	2	0									
GO:0048343_paraxial_mesodermal_cell_fate_commitment	2	0									
GO:0048382_mesendoderm_development	2	0									
GO:0048552_regulation_of_metalloenzyme_activity	2	0									
GO:0048554_positive_regulation_of_metalloenzyme_activity	2	0									
GO:0048619_embryonic_hindgut_morphogenesis	2	0									
GO:0048625_myoblast_cell_fate_commitment	2	0									
GO:0048627_myoblast_development	2	0									
GO:0048643_positive_regulation_of_skeletal_muscle_tissue_development	2	0									
GO:0048661_positive_regulation_of_smooth_muscle_cell_proliferation	2	0									
GO:0048670_regulation_of_collateral_sprouting	2	0									
GO:0048671_negative_regulation_of_collateral_sprouting	2	0									
GO:0048677_axon_extension_involved_in_regeneration	2	0									
GO:0048679_regulation_of_axon_regeneration	2	0									
GO:0048682_sprouting_of_injured_axon	2	0									
GO:0048702_embryonic_neurocranium_morphogenesis	2	0									
GO:0048711_positive_regulation_of_astrocyte_differentiation	2	0									
GO:0048712_negative_regulation_of_astrocyte_differentiation	2	0									
GO:0048739_cardiac_muscle_fiber_development	2	0									
GO:0048807_female_genitalia_morphogenesis	2	0									
GO:0048808_male_genitalia_morphogenesis	2	0									
GO:0048840_otolith_development	2	0									
GO:0048850_hypophysis_morphogenesis	2	0									
GO:0048867_stem_cell_fate_determination	2	0									
GO:0050000_chromosome_localization	2	0									
GO:0050686_negative_regulation_of_mRNA_processing	2	0									
GO:0050688_regulation_of_defense_response_to_virus	2	0									
GO:0050746_regulation_of_lipoprotein_metabolic_process	2	0									
GO:0050779_RNA_destabilization	2	0									
GO:0050792_regulation_of_viral_reproduction	2	0									
GO:0050802_circadian_sleep_wake_cycle__sleep	2	0									
GO:0050847_progesterone_receptor_signaling_pathway	2	0									
GO:0050855_regulation_of_B_cell_receptor_signaling_pathway	2	0									
GO:0050883_musculoskeletal_movement__spinal_reflex_action	2	0									
GO:0050901_leukocyte_tethering_or_rolling	2	0									
GO:0050907_detection_of_chemical_stimulus_involved_in_sensory_perception	2	0									
GO:0050917_sensory_perception_of_umami_taste	2	0									
GO:0050942_positive_regulation_of_pigment_cell_differentiation	2	0									
GO:0050955_thermoception	2	0									
GO:0050968_detection_of_chemical_stimulus_involved_in_sensory_perception_of_pain	2	0									
GO:0050973_detection_of_mechanical_stimulus_involved_in_equilibrioception	2	0									
GO:0050999_regulation_of_nitric-oxide_synthase_activity	2	0									
GO:0051004_regulation_of_lipoprotein_lipase_activity	2	0									
GO:0051014_actin_filament_severing	2	0									
GO:0051026_chiasma_formation	2	0									
GO:0051081_nuclear_envelope_disassembly	2	0									
GO:0051132_NK_T_cell_activation	2	0									
GO:0051133_regulation_of_NK_T_cell_activation	2	0									
GO:0051135_positive_regulation_of_NK_T_cell_activation	2	0									
GO:0051150_regulation_of_smooth_muscle_cell_differentiation	2	0									
GO:0051220_cytoplasmic_sequestering_of_protein	2	0									
GO:0051279_regulation_of_release_of_sequestered_calcium_ion_into_cytosol	2	0									
GO:0051293_establishment_of_spindle_localization	2	0									
GO:0051295_establishment_of_meiotic_spindle_localization	2	0									
GO:0051299_centrosome_separation	2	0									
GO:0051303_establishment_of_chromosome_localization	2	0									
GO:0051304_chromosome_separation	2	0									
GO:0051307_meiotic_chromosome_separation	2	0									
GO:0051313_attachment_of_spindle_microtubules_to_chromosome	2	0									
GO:0051318_G1_phase	2	0									
GO:0051319_G2_phase	2	0									
GO:0051353_positive_regulation_of_oxidoreductase_activity	2	0									
GO:0051451_myoblast_migration	2	0									
GO:0051489_regulation_of_filopodium_assembly	2	0									
GO:0051491_positive_regulation_of_filopodium_assembly	2	0									
GO:0051541_elastin_metabolic_process	2	0									
GO:0051546_keratinocyte_migration	2	0									
GO:0051563_smooth_endoplasmic_reticulum_calcium_ion_homeostasis	2	0									
GO:0051590_positive_regulation_of_neurotransmitter_transport	2	0									
GO:0051602_response_to_electrical_stimulus	2	0									
GO:0051608_histamine_transport	2	0									
GO:0051643_ER_localization	2	0									
GO:0051653_spindle_localization	2	0									
GO:0051657_maintenance_of_organelle_location	2	0									
GO:0051702_interaction_with_symbiont	2	0									
GO:0051781_positive_regulation_of_cell_division	2	0									
GO:0051784_negative_regulation_of_nuclear_division	2	0									
GO:0051890_regulation_of_cardioblast_differentiation	2	0									
GO:0051891_positive_regulation_of_cardioblast_differentiation	2	0									
GO:0051923_sulfation	2	0									
GO:0051938_L-glutamate_import	2	0									
GO:0051957_positive_regulation_of_amino_acid_transport	2	0									
GO:0051988_regulation_of_attachment_of_spindle_microtubules_to_kinetochore	2	0									
GO:0055057_neuroblast_division	2	0									
GO:0055064_chloride_ion_homeostasis	2	0									
GO:0055075_potassium_ion_homeostasis	2	0									
GO:0055090_acylglycerol_homeostasis	2	0									
GO:0055091_phospholipid_homeostasis	2	0									
GO:0060012_synaptic_transmission__glycinergic	2	0									
GO:0060023_soft_palate_development	2	0									
GO:0060032_notochord_regression	2	0									
GO:0060039_pericardium_development	2	0									
GO:0060044_negative_regulation_of_cardiac_muscle_cell_proliferation	2	0									
GO:0060060_post-embryonic_retina_morphogenesis_in_camera-type_eye	2	0									
GO:0060083_smooth_muscle_contraction_involved_in_micturition	2	0									
GO:0060124_positive_regulation_of_growth_hormone_secretion	2	0									
GO:0060133_somatotropin_secreting_cell_development	2	0									
GO:0060155_platelet_dense_granule_organization	2	0									
GO:0060159_regulation_of_dopamine_receptor_signaling_pathway	2	0									
GO:0060160_negative_regulation_of_dopamine_receptor_signaling_pathway	2	0									
GO:0060166_olfactory_pit_development	2	0									
GO:0060179_male_mating_behavior	2	0									
GO:0060180_female_mating_behavior	2	0									
GO:0060214_endocardium_formation	2	0									
GO:0060218_hemopoietic_stem_cell_differentiation	2	0									
GO:0060259_regulation_of_feeding_behavior	2	0									
GO:0060260_regulation_of_transcription_initiation_from_RNA_polymerase_II_promoter	2	0									
GO:0060292_long_term_synaptic_depression	2	0									
GO:0060318_definitive_erythrocyte_differentiation	2	0									
GO:0060346_bone_trabecula_formation	2	0									
GO:0060363_cranial_suture_morphogenesis	2	0									
GO:0060393_regulation_of_pathway-restricted_SMAD_protein_phosphorylation	2	0									
GO:0060397_JAK-STAT_cascade_involved_in_growth_hormone_signaling_pathway	2	0									
GO:0060426_lung_vasculature_development	2	0									
GO:0060434_bronchus_morphogenesis	2	0									
GO:0060439_trachea_morphogenesis	2	0									
GO:0060458_right_lung_development	2	0									
GO:0060462_lung_lobe_development	2	0									
GO:0060463_lung_lobe_morphogenesis	2	0									
GO:0060479_lung_cell_differentiation	2	0									
GO:0060487_lung_epithelial_cell_differentiation	2	0									
GO:0060516_primary_prostatic_bud_elongation	2	0									
GO:0060529_squamous_basal_epithelial_stem_cell_differentiation_involved_in_prostate_gland_acinus_development	2	0									
GO:0060534_trachea_cartilage_development	2	0									
GO:0060599_lateral_sprouting_involved_in_mammary_gland_duct_morphogenesis	2	0									
GO:0060612_adipose_tissue_development	2	0									
GO:0060615_mammary_gland_bud_formation	2	0									
GO:0060667_branch_elongation_involved_in_salivary_gland_morphogenesis	2	0									
GO:0060690_epithelial_cell_differentiation_involved_in_salivary_gland_development	2	0									
GO:0060738_epithelial-mesenchymal_signaling_involved_in_prostate_gland_development	2	0									
GO:0060741_prostate_gland_stromal_morphogenesis	2	0									
GO:0060763_mammary_duct_terminal_end_bud_growth	2	0									
GO:0060765_regulation_of_androgen_receptor_signaling_pathway	2	0									
GO:0060766_negative_regulation_of_androgen_receptor_signaling_pathway	2	0									
GO:0060769_positive_regulation_of_epithelial_cell_proliferation_involved_in_prostate_gland_development	2	0									
GO:0065005_protein-lipid_complex_assembly	2	0									
GO:0070076_histone_lysine_demethylation	2	0									
GO:0070168_negative_regulation_of_biomineral_formation	2	0									
GO:0070252_actin-mediated_cell_contraction	2	0									
GO:0070256_negative_regulation_of_mucus_secretion	2	0									
GO:0070257_positive_regulation_of_mucus_secretion	2	0									
GO:0070570_regulation_of_neuron_projection_regeneration	2	0									
GO:0070723_response_to_cholesterol	2	0									
GO:0090030_regulation_of_steroid_hormone_biosynthetic_process	2	0									
GO:0001841_neural_tube_formation	43	0	0.000000	-0.000000	1257	1124.827861	1200.97	1277.112139	0.955426
GO:0002819_regulation_of_adaptive_immune_response	43	0	0.000000	-0.000000	1257	1124.827861	1200.97	1277.112139	0.955426
GO:0002822_regulation_of_adaptive_immune_response_based_on_somatic_recombination_of_immune_receptors_built_from_immunoglobulin_superfamily_domains	43	0	0.000000	-0.000000	1257	1124.827861	1200.97	1277.112139	0.955426
GO:0006766_vitamin_metabolic_process	43	0	0.000000	-0.000000	1257	1124.827861	1200.97	1277.112139	0.955426
GO:0007224_smoothened_signaling_pathway	43	0	0.000000	-0.000000	1257	1124.827861	1200.97	1277.112139	0.955426
GO:0009582_detection_of_abiotic_stimulus	43	0	0.000000	-0.000000	1257	1124.827861	1200.97	1277.112139	0.955426
GO:0019637_organophosphate_metabolic_process	43	0	0.000000	-0.000000	1257	1124.827861	1200.97	1277.112139	0.955426
GO:0030814_regulation_of_cAMP_metabolic_process	43	0	0.000000	-0.000000	1257	1124.827861	1200.97	1277.112139	0.955426
GO:0031098_stress-activated_protein_kinase_signaling_pathway	43	0	0.000000	-0.000000	1257	1124.827861	1200.97	1277.112139	0.955426
GO:0032446_protein_modification_by_small_protein_conjugation	43	0	0.000000	-0.000000	1257	1124.827861	1200.97	1277.112139	0.955426
GO:0032868_response_to_insulin_stimulus	43	0	0.000000	-0.000000	1257	1124.827861	1200.97	1277.112139	0.955426
GO:0046879_hormone_secretion	43	0	0.000000	-0.000000	1257	1124.827861	1200.97	1277.112139	0.955426
GO:0048762_mesenchymal_cell_differentiation	43	0	0.000000	-0.000000	1257	1124.827861	1200.97	1277.112139	0.955426
GO:0051604_protein_maturation	43	0	0.000000	-0.000000	1257	1124.827861	1200.97	1277.112139	0.955426
GO:0051789_response_to_protein_stimulus	43	0	0.000000	-0.000000	1257	1124.827861	1200.97	1277.112139	0.955426
GO:0007264_small_GTPase_mediated_signal_transduction	72	0	0.000000	-0.000000	1262	1137.770143	1212.28	1286.789857	0.960602
GO:0016568_chromatin_modification	72	0	0.000000	-0.000000	1262	1137.770143	1212.28	1286.789857	0.960602
GO:0021915_neural_tube_development	72	0	0.000000	-0.000000	1262	1137.770143	1212.28	1286.789857	0.960602
GO:0040012_regulation_of_locomotion	72	0	0.000000	-0.000000	1262	1137.770143	1212.28	1286.789857	0.960602
GO:0042098_T_cell_proliferation	72	0	0.000000	-0.000000	1262	1137.770143	1212.28	1286.789857	0.960602
GO:0001503_ossification	88	0	0.000000	-0.000000	1264	1140.232823	1214.31	1288.387177	0.960688
GO:0050863_regulation_of_T_cell_activation	88	0	0.000000	-0.000000	1264	1140.232823	1214.31	1288.387177	0.960688
GO:0000280_nuclear_division	24	0	0.000000	-0.000000	1288	1167.196615	1240.19	1313.183385	0.962880
GO:0002381_immunoglobulin_production_during_immune_response	24	0	0.000000	-0.000000	1288	1167.196615	1240.19	1313.183385	0.962880
GO:0006650_glycerophospholipid_metabolic_process	24	0	0.000000	-0.000000	1288	1167.196615	1240.19	1313.183385	0.962880
GO:0006941_striated_muscle_contraction	24	0	0.000000	-0.000000	1288	1167.196615	1240.19	1313.183385	0.962880
GO:0006959_humoral_immune_response	24	0	0.000000	-0.000000	1288	1167.196615	1240.19	1313.183385	0.962880
GO:0007050_cell_cycle_arrest	24	0	0.000000	-0.000000	1288	1167.196615	1240.19	1313.183385	0.962880
GO:0007067_mitosis	24	0	0.000000	-0.000000	1288	1167.196615	1240.19	1313.183385	0.962880
GO:0007204_elevation_of_cytosolic_calcium_ion_concentration	24	0	0.000000	-0.000000	1288	1167.196615	1240.19	1313.183385	0.962880
GO:0007259_JAK-STAT_cascade	24	0	0.000000	-0.000000	1288	1167.196615	1240.19	1313.183385	0.962880
GO:0007266_Rho_protein_signal_transduction	24	0	0.000000	-0.000000	1288	1167.196615	1240.19	1313.183385	0.962880
GO:0007632_visual_behavior	24	0	0.000000	-0.000000	1288	1167.196615	1240.19	1313.183385	0.962880
GO:0008629_induction_of_apoptosis_by_intracellular_signals	24	0	0.000000	-0.000000	1288	1167.196615	1240.19	1313.183385	0.962880
GO:0009612_response_to_mechanical_stimulus	24	0	0.000000	-0.000000	1288	1167.196615	1240.19	1313.183385	0.962880
GO:0014070_response_to_organic_cyclic_substance	24	0	0.000000	-0.000000	1288	1167.196615	1240.19	1313.183385	0.962880
GO:0021515_cell_differentiation_in_spinal_cord	24	0	0.000000	-0.000000	1288	1167.196615	1240.19	1313.183385	0.962880
GO:0042158_lipoprotein_biosynthetic_process	24	0	0.000000	-0.000000	1288	1167.196615	1240.19	1313.183385	0.962880
GO:0042632_cholesterol_homeostasis	24	0	0.000000	-0.000000	1288	1167.196615	1240.19	1313.183385	0.962880
GO:0043410_positive_regulation_of_MAPKKK_cascade	24	0	0.000000	-0.000000	1288	1167.196615	1240.19	1313.183385	0.962880
GO:0048002_antigen_processing_and_presentation_of_peptide_antigen	24	0	0.000000	-0.000000	1288	1167.196615	1240.19	1313.183385	0.962880
GO:0048546_digestive_tract_morphogenesis	24	0	0.000000	-0.000000	1288	1167.196615	1240.19	1313.183385	0.962880
GO:0051099_positive_regulation_of_binding	24	0	0.000000	-0.000000	1288	1167.196615	1240.19	1313.183385	0.962880
GO:0055092_sterol_homeostasis	24	0	0.000000	-0.000000	1288	1167.196615	1240.19	1313.183385	0.962880
GO:0060078_regulation_of_postsynaptic_membrane_potential	24	0	0.000000	-0.000000	1288	1167.196615	1240.19	1313.183385	0.962880
GO:0070667_negative_regulation_of_mast_cell_proliferation	24	0	0.000000	-0.000000	1288	1167.196615	1240.19	1313.183385	0.962880
GO:0006753_nucleoside_phosphate_metabolic_process	94	0	0.000000	-0.000000	1292	1172.351780	1244.61	1316.868220	0.963320
GO:0009117_nucleotide_metabolic_process	94	0	0.000000	-0.000000	1292	1172.351780	1244.61	1316.868220	0.963320
GO:0032943_mononuclear_cell_proliferation	94	0	0.000000	-0.000000	1292	1172.351780	1244.61	1316.868220	0.963320
GO:0046651_lymphocyte_proliferation	94	0	0.000000	-0.000000	1292	1172.351780	1244.61	1316.868220	0.963320
GO:0006811_ion_transport	186	0	0.000000	-0.000000	1295	1174.636774	1246.57	1318.503226	0.962602
GO:0007155_cell_adhesion	186	0	0.000000	-0.000000	1295	1174.636774	1246.57	1318.503226	0.962602
GO:0022610_biological_adhesion	186	0	0.000000	-0.000000	1295	1174.636774	1246.57	1318.503226	0.962602
GO:0002697_regulation_of_immune_effector_process	68	0	0.000000	-0.000000	1298	1177.882789	1249.56	1321.237211	0.962681
GO:0019932_second-messenger-mediated_signaling	68	0	0.000000	-0.000000	1298	1177.882789	1249.56	1321.237211	0.962681
GO:0042692_muscle_cell_differentiation	68	0	0.000000	-0.000000	1298	1177.882789	1249.56	1321.237211	0.962681
GO:0003007_heart_morphogenesis	67	0	0.000000	-0.000000	1302	1182.178964	1253.41	1324.641036	0.962680
GO:0031347_regulation_of_defense_response	67	0	0.000000	-0.000000	1302	1182.178964	1253.41	1324.641036	0.962680
GO:0042445_hormone_metabolic_process	67	0	0.000000	-0.000000	1302	1182.178964	1253.41	1324.641036	0.962680
GO:0051247_positive_regulation_of_protein_metabolic_process	67	0	0.000000	-0.000000	1302	1182.178964	1253.41	1324.641036	0.962680
GO:0001816_cytokine_production	122	0	0.000000	-0.000000	1308	1186.220921	1256.82	1327.419079	0.960872
GO:0002252_immune_effector_process	122	0	0.000000	-0.000000	1308	1186.220921	1256.82	1327.419079	0.960872
GO:0006886_intracellular_protein_transport	122	0	0.000000	-0.000000	1308	1186.220921	1256.82	1327.419079	0.960872
GO:0030001_metal_ion_transport	122	0	0.000000	-0.000000	1308	1186.220921	1256.82	1327.419079	0.960872
GO:0050865_regulation_of_cell_activation	122	0	0.000000	-0.000000	1308	1186.220921	1256.82	1327.419079	0.960872
GO:0060284_regulation_of_cell_development	122	0	0.000000	-0.000000	1308	1186.220921	1256.82	1327.419079	0.960872
GO:0000038_very-long-chain_fatty_acid_metabolic_process	6	0	0.000000	-0.000000	1489	1370.248862	1439.04	1507.831138	0.966447
GO:0000245_spliceosome_assembly	6	0	0.000000	-0.000000	1489	1370.248862	1439.04	1507.831138	0.966447
GO:0000768_syncytium_formation_by_plasma_membrane_fusion	6	0	0.000000	-0.000000	1489	1370.248862	1439.04	1507.831138	0.966447
GO:0001710_mesodermal_cell_fate_commitment	6	0	0.000000	-0.000000	1489	1370.248862	1439.04	1507.831138	0.966447
GO:0001779_natural_killer_cell_differentiation	6	0	0.000000	-0.000000	1489	1370.248862	1439.04	1507.831138	0.966447
GO:0001885_endothelial_cell_development	6	0	0.000000	-0.000000	1489	1370.248862	1439.04	1507.831138	0.966447
GO:0002016_regulation_of_blood_volume_by_renin-angiotensin	6	0	0.000000	-0.000000	1489	1370.248862	1439.04	1507.831138	0.966447
GO:0002335_mature_B_cell_differentiation	6	0	0.000000	-0.000000	1489	1370.248862	1439.04	1507.831138	0.966447
GO:0002360_T_cell_lineage_commitment	6	0	0.000000	-0.000000	1489	1370.248862	1439.04	1507.831138	0.966447
GO:0002367_cytokine_production_during_immune_response	6	0	0.000000	-0.000000	1489	1370.248862	1439.04	1507.831138	0.966447
GO:0002474_antigen_processing_and_presentation_of_peptide_antigen_via_MHC_class_I	6	0	0.000000	-0.000000	1489	1370.248862	1439.04	1507.831138	0.966447
GO:0002475_antigen_processing_and_presentation_via_MHC_class_Ib	6	0	0.000000	-0.000000	1489	1370.248862	1439.04	1507.831138	0.966447
GO:0002532_production_of_molecular_mediator_of_acute_inflammatory_response	6	0	0.000000	-0.000000	1489	1370.248862	1439.04	1507.831138	0.966447
GO:0002541_activation_of_plasma_proteins_involved_in_acute_inflammatory_response	6	0	0.000000	-0.000000	1489	1370.248862	1439.04	1507.831138	0.966447
GO:0002675_positive_regulation_of_acute_inflammatory_response	6	0	0.000000	-0.000000	1489	1370.248862	1439.04	1507.831138	0.966447
GO:0002685_regulation_of_leukocyte_migration	6	0	0.000000	-0.000000	1489	1370.248862	1439.04	1507.831138	0.966447
GO:0002831_regulation_of_response_to_biotic_stimulus	6	0	0.000000	-0.000000	1489	1370.248862	1439.04	1507.831138	0.966447
GO:0002920_regulation_of_humoral_immune_response	6	0	0.000000	-0.000000	1489	1370.248862	1439.04	1507.831138	0.966447
GO:0006071_glycerol_metabolic_process	6	0	0.000000	-0.000000	1489	1370.248862	1439.04	1507.831138	0.966447
GO:0006084_acetyl-CoA_metabolic_process	6	0	0.000000	-0.000000	1489	1370.248862	1439.04	1507.831138	0.966447
GO:0006264_mitochondrial_DNA_replication	6	0	0.000000	-0.000000	1489	1370.248862	1439.04	1507.831138	0.966447
GO:0006471_protein_amino_acid_ADP-ribosylation	6	0	0.000000	-0.000000	1489	1370.248862	1439.04	1507.831138	0.966447
GO:0006536_glutamate_metabolic_process	6	0	0.000000	-0.000000	1489	1370.248862	1439.04	1507.831138	0.966447
GO:0006656_phosphatidylcholine_biosynthetic_process	6	0	0.000000	-0.000000	1489	1370.248862	1439.04	1507.831138	0.966447
GO:0006706_steroid_catabolic_process	6	0	0.000000	-0.000000	1489	1370.248862	1439.04	1507.831138	0.966447
GO:0006752_group_transfer_coenzyme_metabolic_process	6	0	0.000000	-0.000000	1489	1370.248862	1439.04	1507.831138	0.966447
GO:0006882_cellular_zinc_ion_homeostasis	6	0	0.000000	-0.000000	1489	1370.248862	1439.04	1507.831138	0.966447
GO:0006942_regulation_of_striated_muscle_contraction	6	0	0.000000	-0.000000	1489	1370.248862	1439.04	1507.831138	0.966447
GO:0006956_complement_activation	6	0	0.000000	-0.000000	1489	1370.248862	1439.04	1507.831138	0.966447
GO:0006998_nuclear_envelope_organization	6	0	0.000000	-0.000000	1489	1370.248862	1439.04	1507.831138	0.966447
GO:0007032_endosome_organization	6	0	0.000000	-0.000000	1489	1370.248862	1439.04	1507.831138	0.966447
GO:0007176_regulation_of_epidermal_growth_factor_receptor_activity	6	0	0.000000	-0.000000	1489	1370.248862	1439.04	1507.831138	0.966447
GO:0007214_gamma-aminobutyric_acid_signaling_pathway	6	0	0.000000	-0.000000	1489	1370.248862	1439.04	1507.831138	0.966447
GO:0007257_activation_of_JUN_kinase_activity	6	0	0.000000	-0.000000	1489	1370.248862	1439.04	1507.831138	0.966447
GO:0007341_penetration_of_zona_pellucida	6	0	0.000000	-0.000000	1489	1370.248862	1439.04	1507.831138	0.966447
GO:0007406_negative_regulation_of_neuroblast_proliferation	6	0	0.000000	-0.000000	1489	1370.248862	1439.04	1507.831138	0.966447
GO:0007442_hindgut_morphogenesis	6	0	0.000000	-0.000000	1489	1370.248862	1439.04	1507.831138	0.966447
GO:0007520_myoblast_fusion	6	0	0.000000	-0.000000	1489	1370.248862	1439.04	1507.831138	0.966447
GO:0007620_copulation	6	0	0.000000	-0.000000	1489	1370.248862	1439.04	1507.831138	0.966447
GO:0008156_negative_regulation_of_DNA_replication	6	0	0.000000	-0.000000	1489	1370.248862	1439.04	1507.831138	0.966447
GO:0008209_androgen_metabolic_process	6	0	0.000000	-0.000000	1489	1370.248862	1439.04	1507.831138	0.966447
GO:0008625_induction_of_apoptosis_via_death_domain_receptors	6	0	0.000000	-0.000000	1489	1370.248862	1439.04	1507.831138	0.966447
GO:0009067_aspartate_family_amino_acid_biosynthetic_process	6	0	0.000000	-0.000000	1489	1370.248862	1439.04	1507.831138	0.966447
GO:0009112_nucleobase_metabolic_process	6	0	0.000000	-0.000000	1489	1370.248862	1439.04	1507.831138	0.966447
GO:0009143_nucleoside_triphosphate_catabolic_process	6	0	0.000000	-0.000000	1489	1370.248862	1439.04	1507.831138	0.966447
GO:0009247_glycolipid_biosynthetic_process	6	0	0.000000	-0.000000	1489	1370.248862	1439.04	1507.831138	0.966447
GO:0009650_UV_protection	6	0	0.000000	-0.000000	1489	1370.248862	1439.04	1507.831138	0.966447
GO:0009651_response_to_salt_stress	6	0	0.000000	-0.000000	1489	1370.248862	1439.04	1507.831138	0.966447
GO:0010466_negative_regulation_of_peptidase_activity	6	0	0.000000	-0.000000	1489	1370.248862	1439.04	1507.831138	0.966447
GO:0010883_regulation_of_lipid_storage	6	0	0.000000	-0.000000	1489	1370.248862	1439.04	1507.831138	0.966447
GO:0010906_regulation_of_glucose_metabolic_process	6	0	0.000000	-0.000000	1489	1370.248862	1439.04	1507.831138	0.966447
GO:0014003_oligodendrocyte_development	6	0	0.000000	-0.000000	1489	1370.248862	1439.04	1507.831138	0.966447
GO:0014051_gamma-aminobutyric_acid_secretion	6	0	0.000000	-0.000000	1489	1370.248862	1439.04	1507.831138	0.966447
GO:0014072_response_to_isoquinoline_alkaloid	6	0	0.000000	-0.000000	1489	1370.248862	1439.04	1507.831138	0.966447
GO:0014812_muscle_cell_migration	6	0	0.000000	-0.000000	1489	1370.248862	1439.04	1507.831138	0.966447
GO:0014823_response_to_activity	6	0	0.000000	-0.000000	1489	1370.248862	1439.04	1507.831138	0.966447
GO:0015012_heparan_sulfate_proteoglycan_biosynthetic_process	6	0	0.000000	-0.000000	1489	1370.248862	1439.04	1507.831138	0.966447
GO:0015812_gamma-aminobutyric_acid_transport	6	0	0.000000	-0.000000	1489	1370.248862	1439.04	1507.831138	0.966447
GO:0016032_viral_reproduction	6	0	0.000000	-0.000000	1489	1370.248862	1439.04	1507.831138	0.966447
GO:0016574_histone_ubiquitination	6	0	0.000000	-0.000000	1489	1370.248862	1439.04	1507.831138	0.966447
GO:0016925_protein_sumoylation	6	0	0.000000	-0.000000	1489	1370.248862	1439.04	1507.831138	0.966447
GO:0019433_triglyceride_catabolic_process	6	0	0.000000	-0.000000	1489	1370.248862	1439.04	1507.831138	0.966447
GO:0019835_cytolysis	6	0	0.000000	-0.000000	1489	1370.248862	1439.04	1507.831138	0.966447
GO:0021548_pons_development	6	0	0.000000	-0.000000	1489	1370.248862	1439.04	1507.831138	0.966447
GO:0021783_preganglionic_parasympathetic_nervous_system_development	6	0	0.000000	-0.000000	1489	1370.248862	1439.04	1507.831138	0.966447
GO:0021892_cerebral_cortex_GABAergic_interneuron_differentiation	6	0	0.000000	-0.000000	1489	1370.248862	1439.04	1507.831138	0.966447
GO:0021937_Purkinje_cell-granule_cell_precursor_cell_signaling_involved_in_regulation_of_granule_cell_precursor_cell_proliferation	6	0	0.000000	-0.000000	1489	1370.248862	1439.04	1507.831138	0.966447
GO:0022409_positive_regulation_of_cell-cell_adhesion	6	0	0.000000	-0.000000	1489	1370.248862	1439.04	1507.831138	0.966447
GO:0030002_cellular_anion_homeostasis	6	0	0.000000	-0.000000	1489	1370.248862	1439.04	1507.831138	0.966447
GO:0030149_sphingolipid_catabolic_process	6	0	0.000000	-0.000000	1489	1370.248862	1439.04	1507.831138	0.966447
GO:0030252_growth_hormone_secretion	6	0	0.000000	-0.000000	1489	1370.248862	1439.04	1507.831138	0.966447
GO:0030865_cortical_cytoskeleton_organization	6	0	0.000000	-0.000000	1489	1370.248862	1439.04	1507.831138	0.966447
GO:0030947_regulation_of_vascular_endothelial_growth_factor_receptor_signaling_pathway	6	0	0.000000	-0.000000	1489	1370.248862	1439.04	1507.831138	0.966447
GO:0031077_post-embryonic_camera-type_eye_development	6	0	0.000000	-0.000000	1489	1370.248862	1439.04	1507.831138	0.966447
GO:0031330_negative_regulation_of_cellular_catabolic_process	6	0	0.000000	-0.000000	1489	1370.248862	1439.04	1507.831138	0.966447
GO:0031575_G1_S_transition_checkpoint	6	0	0.000000	-0.000000	1489	1370.248862	1439.04	1507.831138	0.966447
GO:0031960_response_to_corticosteroid_stimulus	6	0	0.000000	-0.000000	1489	1370.248862	1439.04	1507.831138	0.966447
GO:0032042_mitochondrial_DNA_metabolic_process	6	0	0.000000	-0.000000	1489	1370.248862	1439.04	1507.831138	0.966447
GO:0032331_negative_regulation_of_chondrocyte_differentiation	6	0	0.000000	-0.000000	1489	1370.248862	1439.04	1507.831138	0.966447
GO:0032438_melanosome_organization	6	0	0.000000	-0.000000	1489	1370.248862	1439.04	1507.831138	0.966447
GO:0032469_endoplasmic_reticulum_calcium_ion_homeostasis	6	0	0.000000	-0.000000	1489	1370.248862	1439.04	1507.831138	0.966447
GO:0032653_regulation_of_interleukin-10_production	6	0	0.000000	-0.000000	1489	1370.248862	1439.04	1507.831138	0.966447
GO:0033238_regulation_of_cellular_amine_metabolic_process	6	0	0.000000	-0.000000	1489	1370.248862	1439.04	1507.831138	0.966447
GO:0034968_histone_lysine_methylation	6	0	0.000000	-0.000000	1489	1370.248862	1439.04	1507.831138	0.966447
GO:0035019_somatic_stem_cell_maintenance	6	0	0.000000	-0.000000	1489	1370.248862	1439.04	1507.831138	0.966447
GO:0035094_response_to_nicotine	6	0	0.000000	-0.000000	1489	1370.248862	1439.04	1507.831138	0.966447
GO:0035121_tail_morphogenesis	6	0	0.000000	-0.000000	1489	1370.248862	1439.04	1507.831138	0.966447
GO:0040016_embryonic_cleavage	6	0	0.000000	-0.000000	1489	1370.248862	1439.04	1507.831138	0.966447
GO:0040023_establishment_of_nucleus_localization	6	0	0.000000	-0.000000	1489	1370.248862	1439.04	1507.831138	0.966447
GO:0040036_regulation_of_fibroblast_growth_factor_receptor_signaling_pathway	6	0	0.000000	-0.000000	1489	1370.248862	1439.04	1507.831138	0.966447
GO:0042053_regulation_of_dopamine_metabolic_process	6	0	0.000000	-0.000000	1489	1370.248862	1439.04	1507.831138	0.966447
GO:0042069_regulation_of_catecholamine_metabolic_process	6	0	0.000000	-0.000000	1489	1370.248862	1439.04	1507.831138	0.966447
GO:0042246_tissue_regeneration	6	0	0.000000	-0.000000	1489	1370.248862	1439.04	1507.831138	0.966447
GO:0042307_positive_regulation_of_protein_import_into_nucleus	6	0	0.000000	-0.000000	1489	1370.248862	1439.04	1507.831138	0.966447
GO:0042308_negative_regulation_of_protein_import_into_nucleus	6	0	0.000000	-0.000000	1489	1370.248862	1439.04	1507.831138	0.966447
GO:0042403_thyroid_hormone_metabolic_process	6	0	0.000000	-0.000000	1489	1370.248862	1439.04	1507.831138	0.966447
GO:0042481_regulation_of_odontogenesis	6	0	0.000000	-0.000000	1489	1370.248862	1439.04	1507.831138	0.966447
GO:0042492_gamma-delta_T_cell_differentiation	6	0	0.000000	-0.000000	1489	1370.248862	1439.04	1507.831138	0.966447
GO:0042953_lipoprotein_transport	6	0	0.000000	-0.000000	1489	1370.248862	1439.04	1507.831138	0.966447
GO:0043064_flagellum_organization	6	0	0.000000	-0.000000	1489	1370.248862	1439.04	1507.831138	0.966447
GO:0043154_negative_regulation_of_caspase_activity	6	0	0.000000	-0.000000	1489	1370.248862	1439.04	1507.831138	0.966447
GO:0043255_regulation_of_carbohydrate_biosynthetic_process	6	0	0.000000	-0.000000	1489	1370.248862	1439.04	1507.831138	0.966447
GO:0043271_negative_regulation_of_ion_transport	6	0	0.000000	-0.000000	1489	1370.248862	1439.04	1507.831138	0.966447
GO:0043278_response_to_morphine	6	0	0.000000	-0.000000	1489	1370.248862	1439.04	1507.831138	0.966447
GO:0043300_regulation_of_leukocyte_degranulation	6	0	0.000000	-0.000000	1489	1370.248862	1439.04	1507.831138	0.966447
GO:0043467_regulation_of_generation_of_precursor_metabolites_and_energy	6	0	0.000000	-0.000000	1489	1370.248862	1439.04	1507.831138	0.966447
GO:0043547_positive_regulation_of_GTPase_activity	6	0	0.000000	-0.000000	1489	1370.248862	1439.04	1507.831138	0.966447
GO:0043627_response_to_estrogen_stimulus	6	0	0.000000	-0.000000	1489	1370.248862	1439.04	1507.831138	0.966447
GO:0044269_glycerol_ether_catabolic_process	6	0	0.000000	-0.000000	1489	1370.248862	1439.04	1507.831138	0.966447
GO:0045072_regulation_of_interferon-gamma_biosynthetic_process	6	0	0.000000	-0.000000	1489	1370.248862	1439.04	1507.831138	0.966447
GO:0045084_positive_regulation_of_interleukin-12_biosynthetic_process	6	0	0.000000	-0.000000	1489	1370.248862	1439.04	1507.831138	0.966447
GO:0045124_regulation_of_bone_resorption	6	0	0.000000	-0.000000	1489	1370.248862	1439.04	1507.831138	0.966447
GO:0045176_apical_protein_localization	6	0	0.000000	-0.000000	1489	1370.248862	1439.04	1507.831138	0.966447
GO:0045540_regulation_of_cholesterol_biosynthetic_process	6	0	0.000000	-0.000000	1489	1370.248862	1439.04	1507.831138	0.966447
GO:0045579_positive_regulation_of_B_cell_differentiation	6	0	0.000000	-0.000000	1489	1370.248862	1439.04	1507.831138	0.966447
GO:0045649_regulation_of_macrophage_differentiation	6	0	0.000000	-0.000000	1489	1370.248862	1439.04	1507.831138	0.966447
GO:0045727_positive_regulation_of_translation	6	0	0.000000	-0.000000	1489	1370.248862	1439.04	1507.831138	0.966447
GO:0045778_positive_regulation_of_ossification	6	0	0.000000	-0.000000	1489	1370.248862	1439.04	1507.831138	0.966447
GO:0045824_negative_regulation_of_innate_immune_response	6	0	0.000000	-0.000000	1489	1370.248862	1439.04	1507.831138	0.966447
GO:0045833_negative_regulation_of_lipid_metabolic_process	6	0	0.000000	-0.000000	1489	1370.248862	1439.04	1507.831138	0.966447
GO:0045843_negative_regulation_of_striated_muscle_development	6	0	0.000000	-0.000000	1489	1370.248862	1439.04	1507.831138	0.966447
GO:0045861_negative_regulation_of_proteolysis	6	0	0.000000	-0.000000	1489	1370.248862	1439.04	1507.831138	0.966447
GO:0045913_positive_regulation_of_carbohydrate_metabolic_process	6	0	0.000000	-0.000000	1489	1370.248862	1439.04	1507.831138	0.966447
GO:0045931_positive_regulation_of_mitotic_cell_cycle	6	0	0.000000	-0.000000	1489	1370.248862	1439.04	1507.831138	0.966447
GO:0045933_positive_regulation_of_muscle_contraction	6	0	0.000000	-0.000000	1489	1370.248862	1439.04	1507.831138	0.966447
GO:0046427_positive_regulation_of_JAK-STAT_cascade	6	0	0.000000	-0.000000	1489	1370.248862	1439.04	1507.831138	0.966447
GO:0046460_neutral_lipid_biosynthetic_process	6	0	0.000000	-0.000000	1489	1370.248862	1439.04	1507.831138	0.966447
GO:0046461_neutral_lipid_catabolic_process	6	0	0.000000	-0.000000	1489	1370.248862	1439.04	1507.831138	0.966447
GO:0046463_acylglycerol_biosynthetic_process	6	0	0.000000	-0.000000	1489	1370.248862	1439.04	1507.831138	0.966447
GO:0046464_acylglycerol_catabolic_process	6	0	0.000000	-0.000000	1489	1370.248862	1439.04	1507.831138	0.966447
GO:0046466_membrane_lipid_catabolic_process	6	0	0.000000	-0.000000	1489	1370.248862	1439.04	1507.831138	0.966447
GO:0046503_glycerolipid_catabolic_process	6	0	0.000000	-0.000000	1489	1370.248862	1439.04	1507.831138	0.966447
GO:0046580_negative_regulation_of_Ras_protein_signal_transduction	6	0	0.000000	-0.000000	1489	1370.248862	1439.04	1507.831138	0.966447
GO:0046627_negative_regulation_of_insulin_receptor_signaling_pathway	6	0	0.000000	-0.000000	1489	1370.248862	1439.04	1507.831138	0.966447
GO:0046629_gamma-delta_T_cell_activation	6	0	0.000000	-0.000000	1489	1370.248862	1439.04	1507.831138	0.966447
GO:0046666_retinal_cell_programmed_cell_death	6	0	0.000000	-0.000000	1489	1370.248862	1439.04	1507.831138	0.966447
GO:0046852_positive_regulation_of_bone_remodeling	6	0	0.000000	-0.000000	1489	1370.248862	1439.04	1507.831138	0.966447
GO:0046889_positive_regulation_of_lipid_biosynthetic_process	6	0	0.000000	-0.000000	1489	1370.248862	1439.04	1507.831138	0.966447
GO:0048041_focal_adhesion_formation	6	0	0.000000	-0.000000	1489	1370.248862	1439.04	1507.831138	0.966447
GO:0048103_somatic_stem_cell_division	6	0	0.000000	-0.000000	1489	1370.248862	1439.04	1507.831138	0.966447
GO:0048147_negative_regulation_of_fibroblast_proliferation	6	0	0.000000	-0.000000	1489	1370.248862	1439.04	1507.831138	0.966447
GO:0048333_mesodermal_cell_differentiation	6	0	0.000000	-0.000000	1489	1370.248862	1439.04	1507.831138	0.966447
GO:0048340_paraxial_mesoderm_morphogenesis	6	0	0.000000	-0.000000	1489	1370.248862	1439.04	1507.831138	0.966447
GO:0048541_Peyer's_patch_development	6	0	0.000000	-0.000000	1489	1370.248862	1439.04	1507.831138	0.966447
GO:0048563_post-embryonic_organ_morphogenesis	6	0	0.000000	-0.000000	1489	1370.248862	1439.04	1507.831138	0.966447
GO:0048617_embryonic_foregut_morphogenesis	6	0	0.000000	-0.000000	1489	1370.248862	1439.04	1507.831138	0.966447
GO:0048635_negative_regulation_of_muscle_development	6	0	0.000000	-0.000000	1489	1370.248862	1439.04	1507.831138	0.966447
GO:0048644_muscle_organ_morphogenesis	6	0	0.000000	-0.000000	1489	1370.248862	1439.04	1507.831138	0.966447
GO:0048703_embryonic_viscerocranium_morphogenesis	6	0	0.000000	-0.000000	1489	1370.248862	1439.04	1507.831138	0.966447
GO:0048713_regulation_of_oligodendrocyte_differentiation	6	0	0.000000	-0.000000	1489	1370.248862	1439.04	1507.831138	0.966447
GO:0048853_forebrain_morphogenesis	6	0	0.000000	-0.000000	1489	1370.248862	1439.04	1507.831138	0.966447
GO:0050684_regulation_of_mRNA_processing	6	0	0.000000	-0.000000	1489	1370.248862	1439.04	1507.831138	0.966447
GO:0050732_negative_regulation_of_peptidyl-tyrosine_phosphorylation	6	0	0.000000	-0.000000	1489	1370.248862	1439.04	1507.831138	0.966447
GO:0050805_negative_regulation_of_synaptic_transmission	6	0	0.000000	-0.000000	1489	1370.248862	1439.04	1507.831138	0.966447
GO:0050821_protein_stabilization	6	0	0.000000	-0.000000	1489	1370.248862	1439.04	1507.831138	0.966447
GO:0050829_defense_response_to_Gram-negative_bacterium	6	0	0.000000	-0.000000	1489	1370.248862	1439.04	1507.831138	0.966447
GO:0050872_white_fat_cell_differentiation	6	0	0.000000	-0.000000	1489	1370.248862	1439.04	1507.831138	0.966447
GO:0050951_sensory_perception_of_temperature_stimulus	6	0	0.000000	-0.000000	1489	1370.248862	1439.04	1507.831138	0.966447
GO:0050966_detection_of_mechanical_stimulus_involved_in_sensory_perception_of_pain	6	0	0.000000	-0.000000	1489	1370.248862	1439.04	1507.831138	0.966447
GO:0051058_negative_regulation_of_small_GTPase_mediated_signal_transduction	6	0	0.000000	-0.000000	1489	1370.248862	1439.04	1507.831138	0.966447
GO:0051085_chaperone_mediated_protein_folding_requiring_cofactor	6	0	0.000000	-0.000000	1489	1370.248862	1439.04	1507.831138	0.966447
GO:0051180_vitamin_transport	6	0	0.000000	-0.000000	1489	1370.248862	1439.04	1507.831138	0.966447
GO:0051384_response_to_glucocorticoid_stimulus	6	0	0.000000	-0.000000	1489	1370.248862	1439.04	1507.831138	0.966447
GO:0051592_response_to_calcium_ion	6	0	0.000000	-0.000000	1489	1370.248862	1439.04	1507.831138	0.966447
GO:0051875_pigment_granule_localization	6	0	0.000000	-0.000000	1489	1370.248862	1439.04	1507.831138	0.966447
GO:0051881_regulation_of_mitochondrial_membrane_potential	6	0	0.000000	-0.000000	1489	1370.248862	1439.04	1507.831138	0.966447
GO:0051970_negative_regulation_of_transmission_of_nerve_impulse	6	0	0.000000	-0.000000	1489	1370.248862	1439.04	1507.831138	0.966447
GO:0055081_anion_homeostasis	6	0	0.000000	-0.000000	1489	1370.248862	1439.04	1507.831138	0.966447
GO:0060013_righting_reflex	6	0	0.000000	-0.000000	1489	1370.248862	1439.04	1507.831138	0.966447
GO:0060017_parathyroid_gland_development	6	0	0.000000	-0.000000	1489	1370.248862	1439.04	1507.831138	0.966447
GO:0060056_mammary_gland_involution	6	0	0.000000	-0.000000	1489	1370.248862	1439.04	1507.831138	0.966447
GO:0060068_vagina_development	6	0	0.000000	-0.000000	1489	1370.248862	1439.04	1507.831138	0.966447
GO:0060134_prepulse_inhibition	6	0	0.000000	-0.000000	1489	1370.248862	1439.04	1507.831138	0.966447
GO:0060136_embryonic_process_involved_in_female_pregnancy	6	0	0.000000	-0.000000	1489	1370.248862	1439.04	1507.831138	0.966447
GO:0060271_cilium_morphogenesis	6	0	0.000000	-0.000000	1489	1370.248862	1439.04	1507.831138	0.966447
GO:0060389_pathway-restricted_SMAD_protein_phosphorylation	6	0	0.000000	-0.000000	1489	1370.248862	1439.04	1507.831138	0.966447
GO:0060411_heart_septum_morphogenesis	6	0	0.000000	-0.000000	1489	1370.248862	1439.04	1507.831138	0.966447
GO:0060638_mesenchymal-epithelial_cell_signaling	6	0	0.000000	-0.000000	1489	1370.248862	1439.04	1507.831138	0.966447
GO:0060685_regulation_of_prostatic_bud_formation	6	0	0.000000	-0.000000	1489	1370.248862	1439.04	1507.831138	0.966447
GO:0060710_chorio-allantoic_fusion	6	0	0.000000	-0.000000	1489	1370.248862	1439.04	1507.831138	0.966447
GO:0065004_protein-DNA_complex_assembly	6	0	0.000000	-0.000000	1489	1370.248862	1439.04	1507.831138	0.966447
GO:0007369_gastrulation	63	0	0.000000	-0.000000	1494	1375.323337	1443.65	1511.976663	0.966299
GO:0009165_nucleotide_biosynthetic_process	63	0	0.000000	-0.000000	1494	1375.323337	1443.65	1511.976663	0.966299
GO:0051216_cartilage_development	63	0	0.000000	-0.000000	1494	1375.323337	1443.65	1511.976663	0.966299
GO:0070662_mast_cell_proliferation	63	0	0.000000	-0.000000	1494	1375.323337	1443.65	1511.976663	0.966299
GO:0070666_regulation_of_mast_cell_proliferation	63	0	0.000000	-0.000000	1494	1375.323337	1443.65	1511.976663	0.966299
GO:0000122_negative_regulation_of_transcription_from_RNA_polymerase_II_promoter	175	0	0.000000	-0.000000	1497	1377.542495	1445.48	1513.417505	0.965585
GO:0015031_protein_transport	175	0	0.000000	-0.000000	1497	1377.542495	1445.48	1513.417505	0.965585
GO:0046903_secretion	175	0	0.000000	-0.000000	1497	1377.542495	1445.48	1513.417505	0.965585
GO:0002694_regulation_of_leukocyte_activation	121	0	0.000000	-0.000000	1501	1380.280206	1447.82	1515.359794	0.964570
GO:0006917_induction_of_apoptosis	121	0	0.000000	-0.000000	1501	1380.280206	1447.82	1515.359794	0.964570
GO:0012502_induction_of_programmed_cell_death	121	0	0.000000	-0.000000	1501	1380.280206	1447.82	1515.359794	0.964570
GO:0051726_regulation_of_cell_cycle	121	0	0.000000	-0.000000	1501	1380.280206	1447.82	1515.359794	0.964570
GO:0006955_immune_response	205	0	0.000000	-0.000000	1502	1381.363168	1448.64	1515.916832	0.964474
GO:0048584_positive_regulation_of_response_to_stimulus	115	0	0.000000	-0.000000	1503	1385.076324	1451.36	1517.643676	0.965642
GO:0051128_regulation_of_cellular_component_organization	160	0	0.000000	-0.000000	1504	1385.769611	1451.93	1518.090389	0.965379
GO:0007281_germ_cell_development	75	0	0.000000	-0.000000	1507	1389.104240	1454.74	1520.375760	0.965322
GO:0048589_developmental_growth	75	0	0.000000	-0.000000	1507	1389.104240	1454.74	1520.375760	0.965322
GO:0051050_positive_regulation_of_transport	75	0	0.000000	-0.000000	1507	1389.104240	1454.74	1520.375760	0.965322
GO:0001654_eye_development	136	0	0.000000	-0.000000	1508	1389.665890	1455.32	1520.974110	0.965066
GO:0007517_muscle_organ_development	153	0	0.000000	-0.000000	1509	1390.807432	1456.32	1521.832568	0.965089
GO:0009607_response_to_biotic_stimulus	114	0	0.000000	-0.000000	1510	1392.236473	1457.57	1522.903527	0.965278
GO:0001656_metanephros_development	50	0	0.000000	-0.000000	1518	1399.201798	1464.14	1529.078202	0.964519
GO:0002573_myeloid_leukocyte_differentiation	50	0	0.000000	-0.000000	1518	1399.201798	1464.14	1529.078202	0.964519
GO:0007015_actin_filament_organization	50	0	0.000000	-0.000000	1518	1399.201798	1464.14	1529.078202	0.964519
GO:0009190_cyclic_nucleotide_biosynthetic_process	50	0	0.000000	-0.000000	1518	1399.201798	1464.14	1529.078202	0.964519
GO:0017038_protein_import	50	0	0.000000	-0.000000	1518	1399.201798	1464.14	1529.078202	0.964519
GO:0042129_regulation_of_T_cell_proliferation	50	0	0.000000	-0.000000	1518	1399.201798	1464.14	1529.078202	0.964519
GO:0051606_detection_of_stimulus	50	0	0.000000	-0.000000	1518	1399.201798	1464.14	1529.078202	0.964519
GO:0070647_protein_modification_by_small_protein_conjugation_or_removal	50	0	0.000000	-0.000000	1518	1399.201798	1464.14	1529.078202	0.964519
GO:0002200_somatic_diversification_of_immune_receptors	34	0	0.000000	-0.000000	1534	1415.850841	1479.8	1543.749159	0.964668
GO:0002237_response_to_molecule_of_bacterial_origin	34	0	0.000000	-0.000000	1534	1415.850841	1479.8	1543.749159	0.964668
GO:0002699_positive_regulation_of_immune_effector_process	34	0	0.000000	-0.000000	1534	1415.850841	1479.8	1543.749159	0.964668
GO:0007269_neurotransmitter_secretion	34	0	0.000000	-0.000000	1534	1415.850841	1479.8	1543.749159	0.964668
GO:0007338_single_fertilization	34	0	0.000000	-0.000000	1534	1415.850841	1479.8	1543.749159	0.964668
GO:0010720_positive_regulation_of_cell_development	34	0	0.000000	-0.000000	1534	1415.850841	1479.8	1543.749159	0.964668
GO:0010721_negative_regulation_of_cell_development	34	0	0.000000	-0.000000	1534	1415.850841	1479.8	1543.749159	0.964668
GO:0016054_organic_acid_catabolic_process	34	0	0.000000	-0.000000	1534	1415.850841	1479.8	1543.749159	0.964668
GO:0019882_antigen_processing_and_presentation	34	0	0.000000	-0.000000	1534	1415.850841	1479.8	1543.749159	0.964668
GO:0030509_BMP_signaling_pathway	34	0	0.000000	-0.000000	1534	1415.850841	1479.8	1543.749159	0.964668
GO:0045927_positive_regulation_of_growth	34	0	0.000000	-0.000000	1534	1415.850841	1479.8	1543.749159	0.964668
GO:0046395_carboxylic_acid_catabolic_process	34	0	0.000000	-0.000000	1534	1415.850841	1479.8	1543.749159	0.964668
GO:0050730_regulation_of_peptidyl-tyrosine_phosphorylation	34	0	0.000000	-0.000000	1534	1415.850841	1479.8	1543.749159	0.964668
GO:0051047_positive_regulation_of_secretion	34	0	0.000000	-0.000000	1534	1415.850841	1479.8	1543.749159	0.964668
GO:0051052_regulation_of_DNA_metabolic_process	34	0	0.000000	-0.000000	1534	1415.850841	1479.8	1543.749159	0.964668
GO:0060711_labyrinthine_layer_development	34	0	0.000000	-0.000000	1534	1415.850841	1479.8	1543.749159	0.964668
GO:0001658_branching_involved_in_ureteric_bud_morphogenesis	26	0	0.000000	-0.000000	1556	1438.340719	1501.29	1564.239281	0.964839
GO:0001666_response_to_hypoxia	26	0	0.000000	-0.000000	1556	1438.340719	1501.29	1564.239281	0.964839
GO:0006720_isoprenoid_metabolic_process	26	0	0.000000	-0.000000	1556	1438.340719	1501.29	1564.239281	0.964839
GO:0007405_neuroblast_proliferation	26	0	0.000000	-0.000000	1556	1438.340719	1501.29	1564.239281	0.964839
GO:0007613_memory	26	0	0.000000	-0.000000	1556	1438.340719	1501.29	1564.239281	0.964839
GO:0007623_circadian_rhythm	26	0	0.000000	-0.000000	1556	1438.340719	1501.29	1564.239281	0.964839
GO:0009310_amine_catabolic_process	26	0	0.000000	-0.000000	1556	1438.340719	1501.29	1564.239281	0.964839
GO:0009636_response_to_toxin	26	0	0.000000	-0.000000	1556	1438.340719	1501.29	1564.239281	0.964839
GO:0009880_embryonic_pattern_specification	26	0	0.000000	-0.000000	1556	1438.340719	1501.29	1564.239281	0.964839
GO:0010212_response_to_ionizing_radiation	26	0	0.000000	-0.000000	1556	1438.340719	1501.29	1564.239281	0.964839
GO:0010959_regulation_of_metal_ion_transport	26	0	0.000000	-0.000000	1556	1438.340719	1501.29	1564.239281	0.964839
GO:0019233_sensory_perception_of_pain	26	0	0.000000	-0.000000	1556	1438.340719	1501.29	1564.239281	0.964839
GO:0032609_interferon-gamma_production	26	0	0.000000	-0.000000	1556	1438.340719	1501.29	1564.239281	0.964839
GO:0040029_regulation_of_gene_expression__epigenetic	26	0	0.000000	-0.000000	1556	1438.340719	1501.29	1564.239281	0.964839
GO:0045665_negative_regulation_of_neuron_differentiation	26	0	0.000000	-0.000000	1556	1438.340719	1501.29	1564.239281	0.964839
GO:0045765_regulation_of_angiogenesis	26	0	0.000000	-0.000000	1556	1438.340719	1501.29	1564.239281	0.964839
GO:0046530_photoreceptor_cell_differentiation	26	0	0.000000	-0.000000	1556	1438.340719	1501.29	1564.239281	0.964839
GO:0048645_organ_formation	26	0	0.000000	-0.000000	1556	1438.340719	1501.29	1564.239281	0.964839
GO:0050873_brown_fat_cell_differentiation	26	0	0.000000	-0.000000	1556	1438.340719	1501.29	1564.239281	0.964839
GO:0051235_maintenance_of_location	26	0	0.000000	-0.000000	1556	1438.340719	1501.29	1564.239281	0.964839
GO:0051480_cytosolic_calcium_ion_homeostasis	26	0	0.000000	-0.000000	1556	1438.340719	1501.29	1564.239281	0.964839
GO:0060675_ureteric_bud_morphogenesis	26	0	0.000000	-0.000000	1556	1438.340719	1501.29	1564.239281	0.964839
GO:0022403_cell_cycle_phase	119	0	0.000000	-0.000000	1557	1439.506296	1502.24	1564.973704	0.964830
GO:0002696_positive_regulation_of_leukocyte_activation	82	0	0.000000	-0.000000	1562	1443.634325	1505.82	1568.005675	0.964033
GO:0007411_axon_guidance	82	0	0.000000	-0.000000	1562	1443.634325	1505.82	1568.005675	0.964033
GO:0008202_steroid_metabolic_process	82	0	0.000000	-0.000000	1562	1443.634325	1505.82	1568.005675	0.964033
GO:0010627_regulation_of_protein_kinase_cascade	82	0	0.000000	-0.000000	1562	1443.634325	1505.82	1568.005675	0.964033
GO:0045664_regulation_of_neuron_differentiation	82	0	0.000000	-0.000000	1562	1443.634325	1505.82	1568.005675	0.964033
GO:0001817_regulation_of_cytokine_production	99	0	0.000000	-0.000000	1564	1446.596775	1508.33	1570.063225	0.964405
GO:0060348_bone_development	99	0	0.000000	-0.000000	1564	1446.596775	1508.33	1570.063225	0.964405
GO:0003001_generation_of_a_signal_involved_in_cell-cell_signaling	87	0	0.000000	-0.000000	1568	1452.023669	1513.16	1574.296331	0.965026
GO:0007178_transmembrane_receptor_protein_serine_threonine_kinase_signaling_pathway	87	0	0.000000	-0.000000	1568	1452.023669	1513.16	1574.296331	0.965026
GO:0016337_cell-cell_adhesion	87	0	0.000000	-0.000000	1568	1452.023669	1513.16	1574.296331	0.965026
GO:0050778_positive_regulation_of_immune_response	87	0	0.000000	-0.000000	1568	1452.023669	1513.16	1574.296331	0.965026
GO:0000278_mitotic_cell_cycle	80	0	0.000000	-0.000000	1572	1455.853741	1516.51	1577.166259	0.964701
GO:0002250_adaptive_immune_response	80	0	0.000000	-0.000000	1572	1455.853741	1516.51	1577.166259	0.964701
GO:0002460_adaptive_immune_response_based_on_somatic_recombination_of_immune_receptors_built_from_immunoglobulin_superfamily_domains	80	0	0.000000	-0.000000	1572	1455.853741	1516.51	1577.166259	0.964701
GO:0044092_negative_regulation_of_molecular_function	80	0	0.000000	-0.000000	1572	1455.853741	1516.51	1577.166259	0.964701
GO:0045165_cell_fate_commitment	130	0	0.000000	-0.000000	1574	1457.845908	1518.1	1578.354092	0.964485
GO:0050776_regulation_of_immune_response	130	0	0.000000	-0.000000	1574	1457.845908	1518.1	1578.354092	0.964485
GO:0007612_learning	46	0	0.000000	-0.000000	1581	1466.939899	1526.42	1585.900101	0.965478
GO:0009581_detection_of_external_stimulus	46	0	0.000000	-0.000000	1581	1466.939899	1526.42	1585.900101	0.965478
GO:0019724_B_cell_mediated_immunity	46	0	0.000000	-0.000000	1581	1466.939899	1526.42	1585.900101	0.965478
GO:0030218_erythrocyte_differentiation	46	0	0.000000	-0.000000	1581	1466.939899	1526.42	1585.900101	0.965478
GO:0030850_prostate_gland_development	46	0	0.000000	-0.000000	1581	1466.939899	1526.42	1585.900101	0.965478
GO:0046631_alpha-beta_T_cell_activation	46	0	0.000000	-0.000000	1581	1466.939899	1526.42	1585.900101	0.965478
GO:0051098_regulation_of_binding	46	0	0.000000	-0.000000	1581	1466.939899	1526.42	1585.900101	0.965478
GO:0000060_protein_import_into_nucleus__translocation	14	0	0.000000	-0.000000	1644	1529.851839	1588.08	1646.308161	0.965985
GO:0000077_DNA_damage_checkpoint	14	0	0.000000	-0.000000	1644	1529.851839	1588.08	1646.308161	0.965985
GO:0001502_cartilage_condensation	14	0	0.000000	-0.000000	1644	1529.851839	1588.08	1646.308161	0.965985
GO:0001829_trophectodermal_cell_differentiation	14	0	0.000000	-0.000000	1644	1529.851839	1588.08	1646.308161	0.965985
GO:0002027_regulation_of_heart_rate	14	0	0.000000	-0.000000	1644	1529.851839	1588.08	1646.308161	0.965985
GO:0002698_negative_regulation_of_immune_effector_process	14	0	0.000000	-0.000000	1644	1529.851839	1588.08	1646.308161	0.965985
GO:0006304_DNA_modification	14	0	0.000000	-0.000000	1644	1529.851839	1588.08	1646.308161	0.965985
GO:0006305_DNA_alkylation	14	0	0.000000	-0.000000	1644	1529.851839	1588.08	1646.308161	0.965985
GO:0006306_DNA_methylation	14	0	0.000000	-0.000000	1644	1529.851839	1588.08	1646.308161	0.965985
GO:0006695_cholesterol_biosynthetic_process	14	0	0.000000	-0.000000	1644	1529.851839	1588.08	1646.308161	0.965985
GO:0006809_nitric_oxide_biosynthetic_process	14	0	0.000000	-0.000000	1644	1529.851839	1588.08	1646.308161	0.965985
GO:0006914_autophagy	14	0	0.000000	-0.000000	1644	1529.851839	1588.08	1646.308161	0.965985
GO:0006970_response_to_osmotic_stress	14	0	0.000000	-0.000000	1644	1529.851839	1588.08	1646.308161	0.965985
GO:0007157_heterophilic_cell_adhesion	14	0	0.000000	-0.000000	1644	1529.851839	1588.08	1646.308161	0.965985
GO:0007530_sex_determination	14	0	0.000000	-0.000000	1644	1529.851839	1588.08	1646.308161	0.965985
GO:0007589_body_fluid_secretion	14	0	0.000000	-0.000000	1644	1529.851839	1588.08	1646.308161	0.965985
GO:0008064_regulation_of_actin_polymerization_or_depolymerization	14	0	0.000000	-0.000000	1644	1529.851839	1588.08	1646.308161	0.965985
GO:0008306_associative_learning	14	0	0.000000	-0.000000	1644	1529.851839	1588.08	1646.308161	0.965985
GO:0008630_DNA_damage_response__signal_transduction_resulting_in_induction_of_apoptosis	14	0	0.000000	-0.000000	1644	1529.851839	1588.08	1646.308161	0.965985
GO:0009108_coenzyme_biosynthetic_process	14	0	0.000000	-0.000000	1644	1529.851839	1588.08	1646.308161	0.965985
GO:0009267_cellular_response_to_starvation	14	0	0.000000	-0.000000	1644	1529.851839	1588.08	1646.308161	0.965985
GO:0009895_negative_regulation_of_catabolic_process	14	0	0.000000	-0.000000	1644	1529.851839	1588.08	1646.308161	0.965985
GO:0010332_response_to_gamma_radiation	14	0	0.000000	-0.000000	1644	1529.851839	1588.08	1646.308161	0.965985
GO:0014855_striated_muscle_cell_proliferation	14	0	0.000000	-0.000000	1644	1529.851839	1588.08	1646.308161	0.965985
GO:0016573_histone_acetylation	14	0	0.000000	-0.000000	1644	1529.851839	1588.08	1646.308161	0.965985
GO:0018130_heterocycle_biosynthetic_process	14	0	0.000000	-0.000000	1644	1529.851839	1588.08	1646.308161	0.965985
GO:0019217_regulation_of_fatty_acid_metabolic_process	14	0	0.000000	-0.000000	1644	1529.851839	1588.08	1646.308161	0.965985
GO:0021904_dorsal_ventral_neural_tube_patterning	14	0	0.000000	-0.000000	1644	1529.851839	1588.08	1646.308161	0.965985
GO:0030032_lamellipodium_assembly	14	0	0.000000	-0.000000	1644	1529.851839	1588.08	1646.308161	0.965985
GO:0030148_sphingolipid_biosynthetic_process	14	0	0.000000	-0.000000	1644	1529.851839	1588.08	1646.308161	0.965985
GO:0030162_regulation_of_proteolysis	14	0	0.000000	-0.000000	1644	1529.851839	1588.08	1646.308161	0.965985
GO:0030832_regulation_of_actin_filament_length	14	0	0.000000	-0.000000	1644	1529.851839	1588.08	1646.308161	0.965985
GO:0031099_regeneration	14	0	0.000000	-0.000000	1644	1529.851839	1588.08	1646.308161	0.965985
GO:0031346_positive_regulation_of_cell_projection_organization	14	0	0.000000	-0.000000	1644	1529.851839	1588.08	1646.308161	0.965985
GO:0031663_lipopolysaccharide-mediated_signaling_pathway	14	0	0.000000	-0.000000	1644	1529.851839	1588.08	1646.308161	0.965985
GO:0032271_regulation_of_protein_polymerization	14	0	0.000000	-0.000000	1644	1529.851839	1588.08	1646.308161	0.965985
GO:0033044_regulation_of_chromosome_organization	14	0	0.000000	-0.000000	1644	1529.851839	1588.08	1646.308161	0.965985
GO:0034104_negative_regulation_of_tissue_remodeling	14	0	0.000000	-0.000000	1644	1529.851839	1588.08	1646.308161	0.965985
GO:0034623_cellular_macromolecular_complex_disassembly	14	0	0.000000	-0.000000	1644	1529.851839	1588.08	1646.308161	0.965985
GO:0035036_sperm-egg_recognition	14	0	0.000000	-0.000000	1644	1529.851839	1588.08	1646.308161	0.965985
GO:0042310_vasoconstriction	14	0	0.000000	-0.000000	1644	1529.851839	1588.08	1646.308161	0.965985
GO:0042573_retinoic_acid_metabolic_process	14	0	0.000000	-0.000000	1644	1529.851839	1588.08	1646.308161	0.965985
GO:0043123_positive_regulation_of_I-kappaB_kinase_NF-kappaB_cascade	14	0	0.000000	-0.000000	1644	1529.851839	1588.08	1646.308161	0.965985
GO:0043254_regulation_of_protein_complex_assembly	14	0	0.000000	-0.000000	1644	1529.851839	1588.08	1646.308161	0.965985
GO:0043491_protein_kinase_B_signaling_cascade	14	0	0.000000	-0.000000	1644	1529.851839	1588.08	1646.308161	0.965985
GO:0044236_multicellular_organismal_metabolic_process	14	0	0.000000	-0.000000	1644	1529.851839	1588.08	1646.308161	0.965985
GO:0045061_thymic_T_cell_selection	14	0	0.000000	-0.000000	1644	1529.851839	1588.08	1646.308161	0.965985
GO:0045453_bone_resorption	14	0	0.000000	-0.000000	1644	1529.851839	1588.08	1646.308161	0.965985
GO:0045598_regulation_of_fat_cell_differentiation	14	0	0.000000	-0.000000	1644	1529.851839	1588.08	1646.308161	0.965985
GO:0045732_positive_regulation_of_protein_catabolic_process	14	0	0.000000	-0.000000	1644	1529.851839	1588.08	1646.308161	0.965985
GO:0046209_nitric_oxide_metabolic_process	14	0	0.000000	-0.000000	1644	1529.851839	1588.08	1646.308161	0.965985
GO:0048048_embryonic_eye_morphogenesis	14	0	0.000000	-0.000000	1644	1529.851839	1588.08	1646.308161	0.965985
GO:0048545_response_to_steroid_hormone_stimulus	14	0	0.000000	-0.000000	1644	1529.851839	1588.08	1646.308161	0.965985
GO:0048665_neuron_fate_specification	14	0	0.000000	-0.000000	1644	1529.851839	1588.08	1646.308161	0.965985
GO:0048844_artery_morphogenesis	14	0	0.000000	-0.000000	1644	1529.851839	1588.08	1646.308161	0.965985
GO:0050810_regulation_of_steroid_biosynthetic_process	14	0	0.000000	-0.000000	1644	1529.851839	1588.08	1646.308161	0.965985
GO:0051017_actin_filament_bundle_formation	14	0	0.000000	-0.000000	1644	1529.851839	1588.08	1646.308161	0.965985
GO:0051053_negative_regulation_of_DNA_metabolic_process	14	0	0.000000	-0.000000	1644	1529.851839	1588.08	1646.308161	0.965985
GO:0051054_positive_regulation_of_DNA_metabolic_process	14	0	0.000000	-0.000000	1644	1529.851839	1588.08	1646.308161	0.965985
GO:0051100_negative_regulation_of_binding	14	0	0.000000	-0.000000	1644	1529.851839	1588.08	1646.308161	0.965985
GO:0051952_regulation_of_amine_transport	14	0	0.000000	-0.000000	1644	1529.851839	1588.08	1646.308161	0.965985
GO:0060716_labyrinthine_layer_blood_vessel_development	14	0	0.000000	-0.000000	1644	1529.851839	1588.08	1646.308161	0.965985
GO:0060840_artery_development	14	0	0.000000	-0.000000	1644	1529.851839	1588.08	1646.308161	0.965985
GO:0006644_phospholipid_metabolic_process	39	0	0.000000	-0.000000	1656	1543.264335	1600.62	1657.975665	0.966558
GO:0006730_one-carbon_metabolic_process	39	0	0.000000	-0.000000	1656	1543.264335	1600.62	1657.975665	0.966558
GO:0007160_cell-matrix_adhesion	39	0	0.000000	-0.000000	1656	1543.264335	1600.62	1657.975665	0.966558
GO:0007286_spermatid_development	39	0	0.000000	-0.000000	1656	1543.264335	1600.62	1657.975665	0.966558
GO:0008037_cell_recognition	39	0	0.000000	-0.000000	1656	1543.264335	1600.62	1657.975665	0.966558
GO:0021953_central_nervous_system_neuron_differentiation	39	0	0.000000	-0.000000	1656	1543.264335	1600.62	1657.975665	0.966558
GO:0031279_regulation_of_cyclase_activity	39	0	0.000000	-0.000000	1656	1543.264335	1600.62	1657.975665	0.966558
GO:0035148_tube_lumen_formation	39	0	0.000000	-0.000000	1656	1543.264335	1600.62	1657.975665	0.966558
GO:0042475_odontogenesis_of_dentine-containing_tooth	39	0	0.000000	-0.000000	1656	1543.264335	1600.62	1657.975665	0.966558
GO:0048663_neuron_fate_commitment	39	0	0.000000	-0.000000	1656	1543.264335	1600.62	1657.975665	0.966558
GO:0051339_regulation_of_lyase_activity	39	0	0.000000	-0.000000	1656	1543.264335	1600.62	1657.975665	0.966558
GO:0070201_regulation_of_establishment_of_protein_localization	39	0	0.000000	-0.000000	1656	1543.264335	1600.62	1657.975665	0.966558
GO:0000087_M_phase_of_mitotic_cell_cycle	25	0	0.000000	-0.000000	1678	1566.856859	1623.12	1679.383141	0.967294
GO:0002526_acute_inflammatory_response	25	0	0.000000	-0.000000	1678	1566.856859	1623.12	1679.383141	0.967294
GO:0002700_regulation_of_production_of_molecular_mediator_of_immune_response	25	0	0.000000	-0.000000	1678	1566.856859	1623.12	1679.383141	0.967294
GO:0006775_fat-soluble_vitamin_metabolic_process	25	0	0.000000	-0.000000	1678	1566.856859	1623.12	1679.383141	0.967294
GO:0007492_endoderm_development	25	0	0.000000	-0.000000	1678	1566.856859	1623.12	1679.383141	0.967294
GO:0007628_adult_walking_behavior	25	0	0.000000	-0.000000	1678	1566.856859	1623.12	1679.383141	0.967294
GO:0010811_positive_regulation_of_cell-substrate_adhesion	25	0	0.000000	-0.000000	1678	1566.856859	1623.12	1679.383141	0.967294
GO:0021983_pituitary_gland_development	25	0	0.000000	-0.000000	1678	1566.856859	1623.12	1679.383141	0.967294
GO:0031348_negative_regulation_of_defense_response	25	0	0.000000	-0.000000	1678	1566.856859	1623.12	1679.383141	0.967294
GO:0031400_negative_regulation_of_protein_modification_process	25	0	0.000000	-0.000000	1678	1566.856859	1623.12	1679.383141	0.967294
GO:0032103_positive_regulation_of_response_to_external_stimulus	25	0	0.000000	-0.000000	1678	1566.856859	1623.12	1679.383141	0.967294
GO:0032945_negative_regulation_of_mononuclear_cell_proliferation	25	0	0.000000	-0.000000	1678	1566.856859	1623.12	1679.383141	0.967294
GO:0035137_hindlimb_morphogenesis	25	0	0.000000	-0.000000	1678	1566.856859	1623.12	1679.383141	0.967294
GO:0043543_protein_amino_acid_acylation	25	0	0.000000	-0.000000	1678	1566.856859	1623.12	1679.383141	0.967294
GO:0045089_positive_regulation_of_innate_immune_response	25	0	0.000000	-0.000000	1678	1566.856859	1623.12	1679.383141	0.967294
GO:0048285_organelle_fission	25	0	0.000000	-0.000000	1678	1566.856859	1623.12	1679.383141	0.967294
GO:0050672_negative_regulation_of_lymphocyte_proliferation	25	0	0.000000	-0.000000	1678	1566.856859	1623.12	1679.383141	0.967294
GO:0050852_T_cell_receptor_signaling_pathway	25	0	0.000000	-0.000000	1678	1566.856859	1623.12	1679.383141	0.967294
GO:0051090_regulation_of_transcription_factor_activity	25	0	0.000000	-0.000000	1678	1566.856859	1623.12	1679.383141	0.967294
GO:0055123_digestive_system_development	25	0	0.000000	-0.000000	1678	1566.856859	1623.12	1679.383141	0.967294
GO:0070664_negative_regulation_of_leukocyte_proliferation	25	0	0.000000	-0.000000	1678	1566.856859	1623.12	1679.383141	0.967294
GO:0090046_regulation_of_transcription_regulator_activity	25	0	0.000000	-0.000000	1678	1566.856859	1623.12	1679.383141	0.967294
GO:0000096_sulfur_amino_acid_metabolic_process	11	0	0.000000	-0.000000	1753	1651.920974	1705.8	1759.679026	0.973075
GO:0001101_response_to_acid	11	0	0.000000	-0.000000	1753	1651.920974	1705.8	1759.679026	0.973075
GO:0001837_epithelial_to_mesenchymal_transition	11	0	0.000000	-0.000000	1753	1651.920974	1705.8	1759.679026	0.973075
GO:0001913_T_cell_mediated_cytotoxicity	11	0	0.000000	-0.000000	1753	1651.920974	1705.8	1759.679026	0.973075
GO:0001952_regulation_of_cell-matrix_adhesion	11	0	0.000000	-0.000000	1753	1651.920974	1705.8	1759.679026	0.973075
GO:0002444_myeloid_leukocyte_mediated_immunity	11	0	0.000000	-0.000000	1753	1651.920974	1705.8	1759.679026	0.973075
GO:0002467_germinal_center_formation	11	0	0.000000	-0.000000	1753	1651.920974	1705.8	1759.679026	0.973075
GO:0002758_innate_immune_response-activating_signal_transduction	11	0	0.000000	-0.000000	1753	1651.920974	1705.8	1759.679026	0.973075
GO:0006333_chromatin_assembly_or_disassembly	11	0	0.000000	-0.000000	1753	1651.920974	1705.8	1759.679026	0.973075
GO:0006635_fatty_acid_beta-oxidation	11	0	0.000000	-0.000000	1753	1651.920974	1705.8	1759.679026	0.973075
GO:0006637_acyl-CoA_metabolic_process	11	0	0.000000	-0.000000	1753	1651.920974	1705.8	1759.679026	0.973075
GO:0006779_porphyrin_biosynthetic_process	11	0	0.000000	-0.000000	1753	1651.920974	1705.8	1759.679026	0.973075
GO:0007051_spindle_organization	11	0	0.000000	-0.000000	1753	1651.920974	1705.8	1759.679026	0.973075
GO:0007088_regulation_of_mitosis	11	0	0.000000	-0.000000	1753	1651.920974	1705.8	1759.679026	0.973075
GO:0007159_leukocyte_adhesion	11	0	0.000000	-0.000000	1753	1651.920974	1705.8	1759.679026	0.973075
GO:0007162_negative_regulation_of_cell_adhesion	11	0	0.000000	-0.000000	1753	1651.920974	1705.8	1759.679026	0.973075
GO:0007215_glutamate_signaling_pathway	11	0	0.000000	-0.000000	1753	1651.920974	1705.8	1759.679026	0.973075
GO:0007229_integrin-mediated_signaling_pathway	11	0	0.000000	-0.000000	1753	1651.920974	1705.8	1759.679026	0.973075
GO:0007260_tyrosine_phosphorylation_of_STAT_protein	11	0	0.000000	-0.000000	1753	1651.920974	1705.8	1759.679026	0.973075
GO:0008354_germ_cell_migration	11	0	0.000000	-0.000000	1753	1651.920974	1705.8	1759.679026	0.973075
GO:0009064_glutamine_family_amino_acid_metabolic_process	11	0	0.000000	-0.000000	1753	1651.920974	1705.8	1759.679026	0.973075
GO:0009141_nucleoside_triphosphate_metabolic_process	11	0	0.000000	-0.000000	1753	1651.920974	1705.8	1759.679026	0.973075
GO:0009166_nucleotide_catabolic_process	11	0	0.000000	-0.000000	1753	1651.920974	1705.8	1759.679026	0.973075
GO:0009409_response_to_cold	11	0	0.000000	-0.000000	1753	1651.920974	1705.8	1759.679026	0.973075
GO:0010259_multicellular_organismal_aging	11	0	0.000000	-0.000000	1753	1651.920974	1705.8	1759.679026	0.973075
GO:0014013_regulation_of_gliogenesis	11	0	0.000000	-0.000000	1753	1651.920974	1705.8	1759.679026	0.973075
GO:0014902_myotube_differentiation	11	0	0.000000	-0.000000	1753	1651.920974	1705.8	1759.679026	0.973075
GO:0016079_synaptic_vesicle_exocytosis	11	0	0.000000	-0.000000	1753	1651.920974	1705.8	1759.679026	0.973075
GO:0021602_cranial_nerve_morphogenesis	11	0	0.000000	-0.000000	1753	1651.920974	1705.8	1759.679026	0.973075
GO:0021846_cell_proliferation_in_forebrain	11	0	0.000000	-0.000000	1753	1651.920974	1705.8	1759.679026	0.973075
GO:0030238_male_sex_determination	11	0	0.000000	-0.000000	1753	1651.920974	1705.8	1759.679026	0.973075
GO:0030308_negative_regulation_of_cell_growth	11	0	0.000000	-0.000000	1753	1651.920974	1705.8	1759.679026	0.973075
GO:0030593_neutrophil_chemotaxis	11	0	0.000000	-0.000000	1753	1651.920974	1705.8	1759.679026	0.973075
GO:0030856_regulation_of_epithelial_cell_differentiation	11	0	0.000000	-0.000000	1753	1651.920974	1705.8	1759.679026	0.973075
GO:0030878_thyroid_gland_development	11	0	0.000000	-0.000000	1753	1651.920974	1705.8	1759.679026	0.973075
GO:0030968_endoplasmic_reticulum_unfolded_protein_response	11	0	0.000000	-0.000000	1753	1651.920974	1705.8	1759.679026	0.973075
GO:0031110_regulation_of_microtubule_polymerization_or_depolymerization	11	0	0.000000	-0.000000	1753	1651.920974	1705.8	1759.679026	0.973075
GO:0031646_positive_regulation_of_neurological_system_process	11	0	0.000000	-0.000000	1753	1651.920974	1705.8	1759.679026	0.973075
GO:0031647_regulation_of_protein_stability	11	0	0.000000	-0.000000	1753	1651.920974	1705.8	1759.679026	0.973075
GO:0032655_regulation_of_interleukin-12_production	11	0	0.000000	-0.000000	1753	1651.920974	1705.8	1759.679026	0.973075
GO:0033014_tetrapyrrole_biosynthetic_process	11	0	0.000000	-0.000000	1753	1651.920974	1705.8	1759.679026	0.973075
GO:0033059_cellular_pigmentation	11	0	0.000000	-0.000000	1753	1651.920974	1705.8	1759.679026	0.973075
GO:0034620_cellular_response_to_unfolded_protein	11	0	0.000000	-0.000000	1753	1651.920974	1705.8	1759.679026	0.973075
GO:0034762_regulation_of_transmembrane_transport	11	0	0.000000	-0.000000	1753	1651.920974	1705.8	1759.679026	0.973075
GO:0035176_social_behavior	11	0	0.000000	-0.000000	1753	1651.920974	1705.8	1759.679026	0.973075
GO:0042036_negative_regulation_of_cytokine_biosynthetic_process	11	0	0.000000	-0.000000	1753	1651.920974	1705.8	1759.679026	0.973075
GO:0042219_cellular_amino_acid_derivative_catabolic_process	11	0	0.000000	-0.000000	1753	1651.920974	1705.8	1759.679026	0.973075
GO:0042401_biogenic_amine_biosynthetic_process	11	0	0.000000	-0.000000	1753	1651.920974	1705.8	1759.679026	0.973075
GO:0042439_ethanolamine_and_derivative_metabolic_process	11	0	0.000000	-0.000000	1753	1651.920974	1705.8	1759.679026	0.973075
GO:0042551_neuron_maturation	11	0	0.000000	-0.000000	1753	1651.920974	1705.8	1759.679026	0.973075
GO:0043270_positive_regulation_of_ion_transport	11	0	0.000000	-0.000000	1753	1651.920974	1705.8	1759.679026	0.973075
GO:0043576_regulation_of_respiratory_gaseous_exchange	11	0	0.000000	-0.000000	1753	1651.920974	1705.8	1759.679026	0.973075
GO:0045026_plasma_membrane_fusion	11	0	0.000000	-0.000000	1753	1651.920974	1705.8	1759.679026	0.973075
GO:0045055_regulated_secretory_pathway	11	0	0.000000	-0.000000	1753	1651.920974	1705.8	1759.679026	0.973075
GO:0045216_cell-cell_junction_organization	11	0	0.000000	-0.000000	1753	1651.920974	1705.8	1759.679026	0.973075
GO:0045685_regulation_of_glial_cell_differentiation	11	0	0.000000	-0.000000	1753	1651.920974	1705.8	1759.679026	0.973075
GO:0045834_positive_regulation_of_lipid_metabolic_process	11	0	0.000000	-0.000000	1753	1651.920974	1705.8	1759.679026	0.973075
GO:0046323_glucose_import	11	0	0.000000	-0.000000	1753	1651.920974	1705.8	1759.679026	0.973075
GO:0046425_regulation_of_JAK-STAT_cascade	11	0	0.000000	-0.000000	1753	1651.920974	1705.8	1759.679026	0.973075
GO:0046928_regulation_of_neurotransmitter_secretion	11	0	0.000000	-0.000000	1753	1651.920974	1705.8	1759.679026	0.973075
GO:0048009_insulin-like_growth_factor_receptor_signaling_pathway	11	0	0.000000	-0.000000	1753	1651.920974	1705.8	1759.679026	0.973075
GO:0048193_Golgi_vesicle_transport	11	0	0.000000	-0.000000	1753	1651.920974	1705.8	1759.679026	0.973075
GO:0048745_smooth_muscle_tissue_development	11	0	0.000000	-0.000000	1753	1651.920974	1705.8	1759.679026	0.973075
GO:0050772_positive_regulation_of_axonogenesis	11	0	0.000000	-0.000000	1753	1651.920974	1705.8	1759.679026	0.973075
GO:0050806_positive_regulation_of_synaptic_transmission	11	0	0.000000	-0.000000	1753	1651.920974	1705.8	1759.679026	0.973075
GO:0050807_regulation_of_synapse_organization	11	0	0.000000	-0.000000	1753	1651.920974	1705.8	1759.679026	0.973075
GO:0050830_defense_response_to_Gram-positive_bacterium	11	0	0.000000	-0.000000	1753	1651.920974	1705.8	1759.679026	0.973075
GO:0050854_regulation_of_antigen_receptor-mediated_signaling_pathway	11	0	0.000000	-0.000000	1753	1651.920974	1705.8	1759.679026	0.973075
GO:0051092_positive_regulation_of_NF-kappaB_transcription_factor_activity	11	0	0.000000	-0.000000	1753	1651.920974	1705.8	1759.679026	0.973075
GO:0051494_negative_regulation_of_cytoskeleton_organization	11	0	0.000000	-0.000000	1753	1651.920974	1705.8	1759.679026	0.973075
GO:0051648_vesicle_localization	11	0	0.000000	-0.000000	1753	1651.920974	1705.8	1759.679026	0.973075
GO:0051783_regulation_of_nuclear_division	11	0	0.000000	-0.000000	1753	1651.920974	1705.8	1759.679026	0.973075
GO:0051971_positive_regulation_of_transmission_of_nerve_impulse	11	0	0.000000	-0.000000	1753	1651.920974	1705.8	1759.679026	0.973075
GO:0060004_reflex	11	0	0.000000	-0.000000	1753	1651.920974	1705.8	1759.679026	0.973075
GO:0060767_epithelial_cell_proliferation_involved_in_prostate_gland_development	11	0	0.000000	-0.000000	1753	1651.920974	1705.8	1759.679026	0.973075
GO:0002440_production_of_molecular_mediator_of_immune_response	49	0	0.000000	-0.000000	1762	1662.418302	1715.7	1768.981698	0.973723
GO:0006725_cellular_aromatic_compound_metabolic_process	49	0	0.000000	-0.000000	1762	1662.418302	1715.7	1768.981698	0.973723
GO:0007606_sensory_perception_of_chemical_stimulus	49	0	0.000000	-0.000000	1762	1662.418302	1715.7	1768.981698	0.973723
GO:0021543_pallium_development	49	0	0.000000	-0.000000	1762	1662.418302	1715.7	1768.981698	0.973723
GO:0034101_erythrocyte_homeostasis	49	0	0.000000	-0.000000	1762	1662.418302	1715.7	1768.981698	0.973723
GO:0042035_regulation_of_cytokine_biosynthetic_process	49	0	0.000000	-0.000000	1762	1662.418302	1715.7	1768.981698	0.973723
GO:0043473_pigmentation	49	0	0.000000	-0.000000	1762	1662.418302	1715.7	1768.981698	0.973723
GO:0046661_male_sex_differentiation	49	0	0.000000	-0.000000	1762	1662.418302	1715.7	1768.981698	0.973723
GO:0048741_skeletal_muscle_fiber_development	49	0	0.000000	-0.000000	1762	1662.418302	1715.7	1768.981698	0.973723
GO:0000904_cell_morphogenesis_involved_in_differentiation	199	0	0.000000	-0.000000	1763	1663.023540	1716.13	1769.236460	0.973415
GO:0007519_skeletal_muscle_tissue_development	78	0	0.000000	-0.000000	1768	1669.679651	1721.95	1774.220349	0.973954
GO:0030326_embryonic_limb_morphogenesis	78	0	0.000000	-0.000000	1768	1669.679651	1721.95	1774.220349	0.973954
GO:0035113_embryonic_appendage_morphogenesis	78	0	0.000000	-0.000000	1768	1669.679651	1721.95	1774.220349	0.973954
GO:0051251_positive_regulation_of_lymphocyte_activation	78	0	0.000000	-0.000000	1768	1669.679651	1721.95	1774.220349	0.973954
GO:0060538_skeletal_muscle_organ_development	78	0	0.000000	-0.000000	1768	1669.679651	1721.95	1774.220349	0.973954
GO:0045892_negative_regulation_of_transcription__DNA-dependent	218	0	0.000000	-0.000000	1769	1670.117434	1722.34	1774.562566	0.973624
GO:0051707_response_to_other_organism	95	0	0.000000	-0.000000	1770	1672.887953	1724.52	1776.152047	0.974305
GO:0002684_positive_regulation_of_immune_system_process	148	0	0.000000	-0.000000	1771	1674.361478	1725.58	1776.798522	0.974353
GO:0032990_cell_part_morphogenesis	184	0	0.000000	-0.000000	1772	1675.918613	1726.81	1777.701387	0.974498
GO:0000375_RNA_splicing__via_transesterification_reactions	12	0	0.000000	-0.000000	1846	1756.787369	1806.09	1855.392631	0.978380
GO:0000377_RNA_splicing__via_transesterification_reactions_with_bulged_adenosine_as_nucleophile	12	0	0.000000	-0.000000	1846	1756.787369	1806.09	1855.392631	0.978380
GO:0000398_nuclear_mRNA_splicing__via_spliceosome	12	0	0.000000	-0.000000	1846	1756.787369	1806.09	1855.392631	0.978380
GO:0001662_behavioral_fear_response	12	0	0.000000	-0.000000	1846	1756.787369	1806.09	1855.392631	0.978380
GO:0001738_morphogenesis_of_a_polarized_epithelium	12	0	0.000000	-0.000000	1846	1756.787369	1806.09	1855.392631	0.978380
GO:0002089_lens_morphogenesis_in_camera-type_eye	12	0	0.000000	-0.000000	1846	1756.787369	1806.09	1855.392631	0.978380
GO:0002209_behavioral_defense_response	12	0	0.000000	-0.000000	1846	1756.787369	1806.09	1855.392631	0.978380
GO:0002218_activation_of_innate_immune_response	12	0	0.000000	-0.000000	1846	1756.787369	1806.09	1855.392631	0.978380
GO:0002244_hemopoietic_progenitor_cell_differentiation	12	0	0.000000	-0.000000	1846	1756.787369	1806.09	1855.392631	0.978380
GO:0002437_inflammatory_response_to_antigenic_stimulus	12	0	0.000000	-0.000000	1846	1756.787369	1806.09	1855.392631	0.978380
GO:0002763_positive_regulation_of_myeloid_leukocyte_differentiation	12	0	0.000000	-0.000000	1846	1756.787369	1806.09	1855.392631	0.978380
GO:0002820_negative_regulation_of_adaptive_immune_response	12	0	0.000000	-0.000000	1846	1756.787369	1806.09	1855.392631	0.978380
GO:0002823_negative_regulation_of_adaptive_immune_response_based_on_somatic_recombination_of_immune_receptors_built_from_immunoglobulin_superfamily_domains	12	0	0.000000	-0.000000	1846	1756.787369	1806.09	1855.392631	0.978380
GO:0002861_regulation_of_inflammatory_response_to_antigenic_stimulus	12	0	0.000000	-0.000000	1846	1756.787369	1806.09	1855.392631	0.978380
GO:0006094_gluconeogenesis	12	0	0.000000	-0.000000	1846	1756.787369	1806.09	1855.392631	0.978380
GO:0006413_translational_initiation	12	0	0.000000	-0.000000	1846	1756.787369	1806.09	1855.392631	0.978380
GO:0006446_regulation_of_translational_initiation	12	0	0.000000	-0.000000	1846	1756.787369	1806.09	1855.392631	0.978380
GO:0006839_mitochondrial_transport	12	0	0.000000	-0.000000	1846	1756.787369	1806.09	1855.392631	0.978380
GO:0007143_female_meiosis	12	0	0.000000	-0.000000	1846	1756.787369	1806.09	1855.392631	0.978380
GO:0007340_acrosome_reaction	12	0	0.000000	-0.000000	1846	1756.787369	1806.09	1855.392631	0.978380
GO:0008038_neuron_recognition	12	0	0.000000	-0.000000	1846	1756.787369	1806.09	1855.392631	0.978380
GO:0008045_motor_axon_guidance	12	0	0.000000	-0.000000	1846	1756.787369	1806.09	1855.392631	0.978380
GO:0008277_regulation_of_G-protein_coupled_receptor_protein_signaling_pathway	12	0	0.000000	-0.000000	1846	1756.787369	1806.09	1855.392631	0.978380
GO:0009262_deoxyribonucleotide_metabolic_process	12	0	0.000000	-0.000000	1846	1756.787369	1806.09	1855.392631	0.978380
GO:0009886_post-embryonic_morphogenesis	12	0	0.000000	-0.000000	1846	1756.787369	1806.09	1855.392631	0.978380
GO:0019319_hexose_biosynthetic_process	12	0	0.000000	-0.000000	1846	1756.787369	1806.09	1855.392631	0.978380
GO:0021513_spinal_cord_dorsal_ventral_patterning	12	0	0.000000	-0.000000	1846	1756.787369	1806.09	1855.392631	0.978380
GO:0021680_cerebellar_Purkinje_cell_layer_development	12	0	0.000000	-0.000000	1846	1756.787369	1806.09	1855.392631	0.978380
GO:0021697_cerebellar_cortex_formation	12	0	0.000000	-0.000000	1846	1756.787369	1806.09	1855.392631	0.978380
GO:0030010_establishment_of_cell_polarity	12	0	0.000000	-0.000000	1846	1756.787369	1806.09	1855.392631	0.978380
GO:0030166_proteoglycan_biosynthetic_process	12	0	0.000000	-0.000000	1846	1756.787369	1806.09	1855.392631	0.978380
GO:0030225_macrophage_differentiation	12	0	0.000000	-0.000000	1846	1756.787369	1806.09	1855.392631	0.978380
GO:0030239_myofibril_assembly	12	0	0.000000	-0.000000	1846	1756.787369	1806.09	1855.392631	0.978380
GO:0030330_DNA_damage_response__signal_transduction_by_p53_class_mediator	12	0	0.000000	-0.000000	1846	1756.787369	1806.09	1855.392631	0.978380
GO:0030514_negative_regulation_of_BMP_signaling_pathway	12	0	0.000000	-0.000000	1846	1756.787369	1806.09	1855.392631	0.978380
GO:0031056_regulation_of_histone_modification	12	0	0.000000	-0.000000	1846	1756.787369	1806.09	1855.392631	0.978380
GO:0031109_microtubule_polymerization_or_depolymerization	12	0	0.000000	-0.000000	1846	1756.787369	1806.09	1855.392631	0.978380
GO:0032755_positive_regulation_of_interleukin-6_production	12	0	0.000000	-0.000000	1846	1756.787369	1806.09	1855.392631	0.978380
GO:0035050_embryonic_heart_tube_development	12	0	0.000000	-0.000000	1846	1756.787369	1806.09	1855.392631	0.978380
GO:0042278_purine_nucleoside_metabolic_process	12	0	0.000000	-0.000000	1846	1756.787369	1806.09	1855.392631	0.978380
GO:0042446_hormone_biosynthetic_process	12	0	0.000000	-0.000000	1846	1756.787369	1806.09	1855.392631	0.978380
GO:0043331_response_to_dsRNA	12	0	0.000000	-0.000000	1846	1756.787369	1806.09	1855.392631	0.978380
GO:0043392_negative_regulation_of_DNA_binding	12	0	0.000000	-0.000000	1846	1756.787369	1806.09	1855.392631	0.978380
GO:0043487_regulation_of_RNA_stability	12	0	0.000000	-0.000000	1846	1756.787369	1806.09	1855.392631	0.978380
GO:0043624_cellular_protein_complex_disassembly	12	0	0.000000	-0.000000	1846	1756.787369	1806.09	1855.392631	0.978380
GO:0045076_regulation_of_interleukin-2_biosynthetic_process	12	0	0.000000	-0.000000	1846	1756.787369	1806.09	1855.392631	0.978380
GO:0045445_myoblast_differentiation	12	0	0.000000	-0.000000	1846	1756.787369	1806.09	1855.392631	0.978380
GO:0045792_negative_regulation_of_cell_size	12	0	0.000000	-0.000000	1846	1756.787369	1806.09	1855.392631	0.978380
GO:0045995_regulation_of_embryonic_development	12	0	0.000000	-0.000000	1846	1756.787369	1806.09	1855.392631	0.978380
GO:0046068_cGMP_metabolic_process	12	0	0.000000	-0.000000	1846	1756.787369	1806.09	1855.392631	0.978380
GO:0046128_purine_ribonucleoside_metabolic_process	12	0	0.000000	-0.000000	1846	1756.787369	1806.09	1855.392631	0.978380
GO:0046330_positive_regulation_of_JNK_cascade	12	0	0.000000	-0.000000	1846	1756.787369	1806.09	1855.392631	0.978380
GO:0048169_regulation_of_long-term_neuronal_synaptic_plasticity	12	0	0.000000	-0.000000	1846	1756.787369	1806.09	1855.392631	0.978380
GO:0048820_hair_follicle_maturation	12	0	0.000000	-0.000000	1846	1756.787369	1806.09	1855.392631	0.978380
GO:0048821_erythrocyte_development	12	0	0.000000	-0.000000	1846	1756.787369	1806.09	1855.392631	0.978380
GO:0048854_brain_morphogenesis	12	0	0.000000	-0.000000	1846	1756.787369	1806.09	1855.392631	0.978380
GO:0050432_catecholamine_secretion	12	0	0.000000	-0.000000	1846	1756.787369	1806.09	1855.392631	0.978380
GO:0050795_regulation_of_behavior	12	0	0.000000	-0.000000	1846	1756.787369	1806.09	1855.392631	0.978380
GO:0050803_regulation_of_synapse_structure_and_activity	12	0	0.000000	-0.000000	1846	1756.787369	1806.09	1855.392631	0.978380
GO:0050848_regulation_of_calcium-mediated_signaling	12	0	0.000000	-0.000000	1846	1756.787369	1806.09	1855.392631	0.978380
GO:0050850_positive_regulation_of_calcium-mediated_signaling	12	0	0.000000	-0.000000	1846	1756.787369	1806.09	1855.392631	0.978380
GO:0050853_B_cell_receptor_signaling_pathway	12	0	0.000000	-0.000000	1846	1756.787369	1806.09	1855.392631	0.978380
GO:0050869_negative_regulation_of_B_cell_activation	12	0	0.000000	-0.000000	1846	1756.787369	1806.09	1855.392631	0.978380
GO:0051145_smooth_muscle_cell_differentiation	12	0	0.000000	-0.000000	1846	1756.787369	1806.09	1855.392631	0.978380
GO:0051261_protein_depolymerization	12	0	0.000000	-0.000000	1846	1756.787369	1806.09	1855.392631	0.978380
GO:0051588_regulation_of_neurotransmitter_transport	12	0	0.000000	-0.000000	1846	1756.787369	1806.09	1855.392631	0.978380
GO:0055002_striated_muscle_cell_development	12	0	0.000000	-0.000000	1846	1756.787369	1806.09	1855.392631	0.978380
GO:0055114_oxidation_reduction	12	0	0.000000	-0.000000	1846	1756.787369	1806.09	1855.392631	0.978380
GO:0060042_retina_morphogenesis_in_camera-type_eye	12	0	0.000000	-0.000000	1846	1756.787369	1806.09	1855.392631	0.978380
GO:0060048_cardiac_muscle_contraction	12	0	0.000000	-0.000000	1846	1756.787369	1806.09	1855.392631	0.978380
GO:0060525_prostate_glandular_acinus_development	12	0	0.000000	-0.000000	1846	1756.787369	1806.09	1855.392631	0.978380
GO:0060572_morphogenesis_of_an_epithelial_bud	12	0	0.000000	-0.000000	1846	1756.787369	1806.09	1855.392631	0.978380
GO:0060736_prostate_gland_growth	12	0	0.000000	-0.000000	1846	1756.787369	1806.09	1855.392631	0.978380
GO:0070304_positive_regulation_of_stress-activated_protein_kinase_signaling_pathway	12	0	0.000000	-0.000000	1846	1756.787369	1806.09	1855.392631	0.978380
GO:0030902_hindbrain_development	58	0	0.000000	-0.000000	1850	1760.716227	1809.71	1858.703773	0.978222
GO:0033043_regulation_of_organelle_organization	58	0	0.000000	-0.000000	1850	1760.716227	1809.71	1858.703773	0.978222
GO:0034622_cellular_macromolecular_complex_assembly	58	0	0.000000	-0.000000	1850	1760.716227	1809.71	1858.703773	0.978222
GO:0050804_regulation_of_synaptic_transmission	58	0	0.000000	-0.000000	1850	1760.716227	1809.71	1858.703773	0.978222
GO:0006952_defense_response	187	0	0.000000	-0.000000	1851	1761.279883	1810.17	1859.060117	0.977942
GO:0046483_heterocycle_metabolic_process	116	0	0.000000	-0.000000	1853	1763.370181	1812.05	1860.729819	0.977901
GO:0080134_regulation_of_response_to_stress	116	0	0.000000	-0.000000	1853	1763.370181	1812.05	1860.729819	0.977901
GO:0007186_G-protein_coupled_receptor_protein_signaling_pathway	144	0	0.000000	-0.000000	1855	1764.526857	1813.08	1861.633143	0.977402
GO:0045596_negative_regulation_of_cell_differentiation	144	0	0.000000	-0.000000	1855	1764.526857	1813.08	1861.633143	0.977402
GO:0007611_learning_or_memory	70	0	0.000000	-0.000000	1859	1768.600708	1816.8	1864.999292	0.977300
GO:0009617_response_to_bacterium	70	0	0.000000	-0.000000	1859	1768.600708	1816.8	1864.999292	0.977300
GO:0048592_eye_morphogenesis	70	0	0.000000	-0.000000	1859	1768.600708	1816.8	1864.999292	0.977300
GO:0070838_divalent_metal_ion_transport	70	0	0.000000	-0.000000	1859	1768.600708	1816.8	1864.999292	0.977300
GO:0006338_chromatin_remodeling	19	0	0.000000	-0.000000	1889	1800.867128	1848.44	1896.012872	0.978528
GO:0006497_protein_amino_acid_lipidation	19	0	0.000000	-0.000000	1889	1800.867128	1848.44	1896.012872	0.978528
GO:0006672_ceramide_metabolic_process	19	0	0.000000	-0.000000	1889	1800.867128	1848.44	1896.012872	0.978528
GO:0006776_vitamin_A_metabolic_process	19	0	0.000000	-0.000000	1889	1800.867128	1848.44	1896.012872	0.978528
GO:0007569_cell_aging	19	0	0.000000	-0.000000	1889	1800.867128	1848.44	1896.012872	0.978528
GO:0007595_lactation	19	0	0.000000	-0.000000	1889	1800.867128	1848.44	1896.012872	0.978528
GO:0009584_detection_of_visible_light	19	0	0.000000	-0.000000	1889	1800.867128	1848.44	1896.012872	0.978528
GO:0009798_axis_specification	19	0	0.000000	-0.000000	1889	1800.867128	1848.44	1896.012872	0.978528
GO:0010639_negative_regulation_of_organelle_organization	19	0	0.000000	-0.000000	1889	1800.867128	1848.44	1896.012872	0.978528
GO:0010952_positive_regulation_of_peptidase_activity	19	0	0.000000	-0.000000	1889	1800.867128	1848.44	1896.012872	0.978528
GO:0019218_regulation_of_steroid_metabolic_process	19	0	0.000000	-0.000000	1889	1800.867128	1848.44	1896.012872	0.978528
GO:0021587_cerebellum_morphogenesis	19	0	0.000000	-0.000000	1889	1800.867128	1848.44	1896.012872	0.978528
GO:0030199_collagen_fibril_organization	19	0	0.000000	-0.000000	1889	1800.867128	1848.44	1896.012872	0.978528
GO:0030595_leukocyte_chemotaxis	19	0	0.000000	-0.000000	1889	1800.867128	1848.44	1896.012872	0.978528
GO:0032526_response_to_retinoic_acid	19	0	0.000000	-0.000000	1889	1800.867128	1848.44	1896.012872	0.978528
GO:0033002_muscle_cell_proliferation	19	0	0.000000	-0.000000	1889	1800.867128	1848.44	1896.012872	0.978528
GO:0033189_response_to_vitamin_A	19	0	0.000000	-0.000000	1889	1800.867128	1848.44	1896.012872	0.978528
GO:0042462_eye_photoreceptor_cell_development	19	0	0.000000	-0.000000	1889	1800.867128	1848.44	1896.012872	0.978528
GO:0043280_positive_regulation_of_caspase_activity	19	0	0.000000	-0.000000	1889	1800.867128	1848.44	1896.012872	0.978528
GO:0046890_regulation_of_lipid_biosynthetic_process	19	0	0.000000	-0.000000	1889	1800.867128	1848.44	1896.012872	0.978528
GO:0048536_spleen_development	19	0	0.000000	-0.000000	1889	1800.867128	1848.44	1896.012872	0.978528
GO:0048547_gut_morphogenesis	19	0	0.000000	-0.000000	1889	1800.867128	1848.44	1896.012872	0.978528
GO:0048701_embryonic_cranial_skeleton_morphogenesis	19	0	0.000000	-0.000000	1889	1800.867128	1848.44	1896.012872	0.978528
GO:0050728_negative_regulation_of_inflammatory_response	19	0	0.000000	-0.000000	1889	1800.867128	1848.44	1896.012872	0.978528
GO:0050908_detection_of_light_stimulus_involved_in_visual_perception	19	0	0.000000	-0.000000	1889	1800.867128	1848.44	1896.012872	0.978528
GO:0050931_pigment_cell_differentiation	19	0	0.000000	-0.000000	1889	1800.867128	1848.44	1896.012872	0.978528
GO:0050962_detection_of_light_stimulus_involved_in_sensory_perception	19	0	0.000000	-0.000000	1889	1800.867128	1848.44	1896.012872	0.978528
GO:0051056_regulation_of_small_GTPase_mediated_signal_transduction	19	0	0.000000	-0.000000	1889	1800.867128	1848.44	1896.012872	0.978528
GO:0060079_regulation_of_excitatory_postsynaptic_membrane_potential	19	0	0.000000	-0.000000	1889	1800.867128	1848.44	1896.012872	0.978528
GO:0060326_cell_chemotaxis	19	0	0.000000	-0.000000	1889	1800.867128	1848.44	1896.012872	0.978528
GO:0007409_axonogenesis	158	0	0.000000	-0.000000	1890	1802.626908	1849.99	1897.353092	0.978831
GO:0001759_induction_of_an_organ	15	0	0.000000	-0.000000	1943	1856.300733	1902.8	1949.299267	0.979310
GO:0001782_B_cell_homeostasis	15	0	0.000000	-0.000000	1943	1856.300733	1902.8	1949.299267	0.979310
GO:0001964_startle_response	15	0	0.000000	-0.000000	1943	1856.300733	1902.8	1949.299267	0.979310
GO:0002286_T_cell_activation_during_immune_response	15	0	0.000000	-0.000000	1943	1856.300733	1902.8	1949.299267	0.979310
GO:0002495_antigen_processing_and_presentation_of_peptide_antigen_via_MHC_class_II	15	0	0.000000	-0.000000	1943	1856.300733	1902.8	1949.299267	0.979310
GO:0002504_antigen_processing_and_presentation_of_peptide_or_polysaccharide_antigen_via_MHC_class_II	15	0	0.000000	-0.000000	1943	1856.300733	1902.8	1949.299267	0.979310
GO:0002709_regulation_of_T_cell_mediated_immunity	15	0	0.000000	-0.000000	1943	1856.300733	1902.8	1949.299267	0.979310
GO:0006473_protein_amino_acid_acetylation	15	0	0.000000	-0.000000	1943	1856.300733	1902.8	1949.299267	0.979310
GO:0006487_protein_amino_acid_N-linked_glycosylation	15	0	0.000000	-0.000000	1943	1856.300733	1902.8	1949.299267	0.979310
GO:0006885_regulation_of_pH	15	0	0.000000	-0.000000	1943	1856.300733	1902.8	1949.299267	0.979310
GO:0007040_lysosome_organization	15	0	0.000000	-0.000000	1943	1856.300733	1902.8	1949.299267	0.979310
GO:0007173_epidermal_growth_factor_receptor_signaling_pathway	15	0	0.000000	-0.000000	1943	1856.300733	1902.8	1949.299267	0.979310
GO:0007200_activation_of_phospholipase_C_activity_by_G-protein_coupled_receptor_protein_signaling_pathway_coupled_to_IP3_second_messenger	15	0	0.000000	-0.000000	1943	1856.300733	1902.8	1949.299267	0.979310
GO:0007202_activation_of_phospholipase_C_activity	15	0	0.000000	-0.000000	1943	1856.300733	1902.8	1949.299267	0.979310
GO:0007218_neuropeptide_signaling_pathway	15	0	0.000000	-0.000000	1943	1856.300733	1902.8	1949.299267	0.979310
GO:0007588_excretion	15	0	0.000000	-0.000000	1943	1856.300733	1902.8	1949.299267	0.979310
GO:0007618_mating	15	0	0.000000	-0.000000	1943	1856.300733	1902.8	1949.299267	0.979310
GO:0008543_fibroblast_growth_factor_receptor_signaling_pathway	15	0	0.000000	-0.000000	1943	1856.300733	1902.8	1949.299267	0.979310
GO:0009062_fatty_acid_catabolic_process	15	0	0.000000	-0.000000	1943	1856.300733	1902.8	1949.299267	0.979310
GO:0009116_nucleoside_metabolic_process	15	0	0.000000	-0.000000	1943	1856.300733	1902.8	1949.299267	0.979310
GO:0010092_specification_of_organ_identity	15	0	0.000000	-0.000000	1943	1856.300733	1902.8	1949.299267	0.979310
GO:0010171_body_morphogenesis	15	0	0.000000	-0.000000	1943	1856.300733	1902.8	1949.299267	0.979310
GO:0010518_positive_regulation_of_phospholipase_activity	15	0	0.000000	-0.000000	1943	1856.300733	1902.8	1949.299267	0.979310
GO:0010863_positive_regulation_of_phospholipase_C_activity	15	0	0.000000	-0.000000	1943	1856.300733	1902.8	1949.299267	0.979310
GO:0019886_antigen_processing_and_presentation_of_exogenous_peptide_antigen_via_MHC_class_II	15	0	0.000000	-0.000000	1943	1856.300733	1902.8	1949.299267	0.979310
GO:0021795_cerebral_cortex_cell_migration	15	0	0.000000	-0.000000	1943	1856.300733	1902.8	1949.299267	0.979310
GO:0021872_generation_of_neurons_in_the_forebrain	15	0	0.000000	-0.000000	1943	1856.300733	1902.8	1949.299267	0.979310
GO:0022600_digestive_system_process	15	0	0.000000	-0.000000	1943	1856.300733	1902.8	1949.299267	0.979310
GO:0030041_actin_filament_polymerization	15	0	0.000000	-0.000000	1943	1856.300733	1902.8	1949.299267	0.979310
GO:0031069_hair_follicle_morphogenesis	15	0	0.000000	-0.000000	1943	1856.300733	1902.8	1949.299267	0.979310
GO:0031076_embryonic_camera-type_eye_development	15	0	0.000000	-0.000000	1943	1856.300733	1902.8	1949.299267	0.979310
GO:0031329_regulation_of_cellular_catabolic_process	15	0	0.000000	-0.000000	1943	1856.300733	1902.8	1949.299267	0.979310
GO:0035116_embryonic_hindlimb_morphogenesis	15	0	0.000000	-0.000000	1943	1856.300733	1902.8	1949.299267	0.979310
GO:0035249_synaptic_transmission__glutamatergic	15	0	0.000000	-0.000000	1943	1856.300733	1902.8	1949.299267	0.979310
GO:0042306_regulation_of_protein_import_into_nucleus	15	0	0.000000	-0.000000	1943	1856.300733	1902.8	1949.299267	0.979310
GO:0045666_positive_regulation_of_neuron_differentiation	15	0	0.000000	-0.000000	1943	1856.300733	1902.8	1949.299267	0.979310
GO:0046164_alcohol_catabolic_process	15	0	0.000000	-0.000000	1943	1856.300733	1902.8	1949.299267	0.979310
GO:0046638_positive_regulation_of_alpha-beta_T_cell_differentiation	15	0	0.000000	-0.000000	1943	1856.300733	1902.8	1949.299267	0.979310
GO:0048008_platelet-derived_growth_factor_receptor_signaling_pathway	15	0	0.000000	-0.000000	1943	1856.300733	1902.8	1949.299267	0.979310
GO:0048010_vascular_endothelial_growth_factor_receptor_signaling_pathway	15	0	0.000000	-0.000000	1943	1856.300733	1902.8	1949.299267	0.979310
GO:0048144_fibroblast_proliferation	15	0	0.000000	-0.000000	1943	1856.300733	1902.8	1949.299267	0.979310
GO:0048145_regulation_of_fibroblast_proliferation	15	0	0.000000	-0.000000	1943	1856.300733	1902.8	1949.299267	0.979310
GO:0048610_reproductive_cellular_process	15	0	0.000000	-0.000000	1943	1856.300733	1902.8	1949.299267	0.979310
GO:0048709_oligodendrocyte_differentiation	15	0	0.000000	-0.000000	1943	1856.300733	1902.8	1949.299267	0.979310
GO:0050729_positive_regulation_of_inflammatory_response	15	0	0.000000	-0.000000	1943	1856.300733	1902.8	1949.299267	0.979310
GO:0050796_regulation_of_insulin_secretion	15	0	0.000000	-0.000000	1943	1856.300733	1902.8	1949.299267	0.979310
GO:0050798_activated_T_cell_proliferation	15	0	0.000000	-0.000000	1943	1856.300733	1902.8	1949.299267	0.979310
GO:0055010_ventricular_cardiac_muscle_morphogenesis	15	0	0.000000	-0.000000	1943	1856.300733	1902.8	1949.299267	0.979310
GO:0060322_head_development	15	0	0.000000	-0.000000	1943	1856.300733	1902.8	1949.299267	0.979310
GO:0060425_lung_morphogenesis	15	0	0.000000	-0.000000	1943	1856.300733	1902.8	1949.299267	0.979310
GO:0060442_branching_involved_in_prostate_gland_morphogenesis	15	0	0.000000	-0.000000	1943	1856.300733	1902.8	1949.299267	0.979310
GO:0070227_lymphocyte_apoptosis	15	0	0.000000	-0.000000	1943	1856.300733	1902.8	1949.299267	0.979310
GO:0070507_regulation_of_microtubule_cytoskeleton_organization	15	0	0.000000	-0.000000	1943	1856.300733	1902.8	1949.299267	0.979310
GO:0006006_glucose_metabolic_process	42	0	0.000000	-0.000000	1959	1873.288125	1918.91	1964.531875	0.979535
GO:0006171_cAMP_biosynthetic_process	42	0	0.000000	-0.000000	1959	1873.288125	1918.91	1964.531875	0.979535
GO:0008361_regulation_of_cell_size	42	0	0.000000	-0.000000	1959	1873.288125	1918.91	1964.531875	0.979535
GO:0010740_positive_regulation_of_protein_kinase_cascade	42	0	0.000000	-0.000000	1959	1873.288125	1918.91	1964.531875	0.979535
GO:0010769_regulation_of_cell_morphogenesis_involved_in_differentiation	42	0	0.000000	-0.000000	1959	1873.288125	1918.91	1964.531875	0.979535
GO:0015672_monovalent_inorganic_cation_transport	42	0	0.000000	-0.000000	1959	1873.288125	1918.91	1964.531875	0.979535
GO:0016125_sterol_metabolic_process	42	0	0.000000	-0.000000	1959	1873.288125	1918.91	1964.531875	0.979535
GO:0019221_cytokine-mediated_signaling_pathway	42	0	0.000000	-0.000000	1959	1873.288125	1918.91	1964.531875	0.979535
GO:0032946_positive_regulation_of_mononuclear_cell_proliferation	42	0	0.000000	-0.000000	1959	1873.288125	1918.91	1964.531875	0.979535
GO:0042476_odontogenesis	42	0	0.000000	-0.000000	1959	1873.288125	1918.91	1964.531875	0.979535
GO:0045637_regulation_of_myeloid_cell_differentiation	42	0	0.000000	-0.000000	1959	1873.288125	1918.91	1964.531875	0.979535
GO:0048515_spermatid_differentiation	42	0	0.000000	-0.000000	1959	1873.288125	1918.91	1964.531875	0.979535
GO:0050671_positive_regulation_of_lymphocyte_proliferation	42	0	0.000000	-0.000000	1959	1873.288125	1918.91	1964.531875	0.979535
GO:0050817_coagulation	42	0	0.000000	-0.000000	1959	1873.288125	1918.91	1964.531875	0.979535
GO:0051345_positive_regulation_of_hydrolase_activity	42	0	0.000000	-0.000000	1959	1873.288125	1918.91	1964.531875	0.979535
GO:0080135_regulation_of_cellular_response_to_stress	42	0	0.000000	-0.000000	1959	1873.288125	1918.91	1964.531875	0.979535
GO:0002521_leukocyte_differentiation	161	0	0.000000	-0.000000	1960	1874.047505	1919.5	1964.952495	0.979337
GO:0001501_skeletal_system_development	236	0	0.000000	0.000000	1980	1911.949575	1947.27	1982.590425	0.983470
GO:0001775_cell_activation	262	0	0.000000	0.000000	1980	1911.949575	1947.27	1982.590425	0.983470
GO:0002520_immune_system_development	295	0	0.000000	0.000000	1980	1911.949575	1947.27	1982.590425	0.983470
GO:0006928_cell_motion	330	0	0.000000	0.000000	1980	1911.949575	1947.27	1982.590425	0.983470
GO:0007049_cell_cycle	238	0	0.000000	0.000000	1980	1911.949575	1947.27	1982.590425	0.983470
GO:0007389_pattern_specification_process	250	0	0.000000	0.000000	1980	1911.949575	1947.27	1982.590425	0.983470
GO:0007417_central_nervous_system_development	287	0	0.000000	0.000000	1980	1911.949575	1947.27	1982.590425	0.983470
GO:0007420_brain_development	231	0	0.000000	0.000000	1980	1911.949575	1947.27	1982.590425	0.983470
GO:0008104_protein_localization	251	0	0.000000	0.000000	1980	1911.949575	1947.27	1982.590425	0.983470
GO:0008150_biological_process	4605	19	1.000000	0.000000	1980	1911.949575	1947.27	1982.590425	0.983470
GO:0016477_cell_migration	234	0	0.000000	0.000000	1980	1911.949575	1947.27	1982.590425	0.983470
GO:0030097_hemopoiesis	253	0	0.000000	0.000000	1980	1911.949575	1947.27	1982.590425	0.983470
GO:0040011_locomotion	295	0	0.000000	0.000000	1980	1911.949575	1947.27	1982.590425	0.983470
GO:0045321_leukocyte_activation	248	0	0.000000	0.000000	1980	1911.949575	1947.27	1982.590425	0.983470
GO:0045595_regulation_of_cell_differentiation	295	0	0.000000	0.000000	1980	1911.949575	1947.27	1982.590425	0.983470
GO:0048534_hemopoietic_or_lymphoid_organ_development	277	0	0.000000	0.000000	1980	1911.949575	1947.27	1982.590425	0.983470
GO:0048646_anatomical_structure_formation_involved_in_morphogenesis	277	0	0.000000	0.000000	1980	1911.949575	1947.27	1982.590425	0.983470
GO:0048870_cell_motility	257	0	0.000000	0.000000	1980	1911.949575	1947.27	1982.590425	0.983470
GO:0051094_positive_regulation_of_developmental_process	308	0	0.000000	0.000000	1980	1911.949575	1947.27	1982.590425	0.983470
GO:0051674_localization_of_cell	330	0	0.000000	0.000000	1980	1911.949575	1947.27	1982.590425	0.983470
GO:0000086_G2_M_transition_of_mitotic_cell_cycle	4	0									
GO:0001661_conditioned_taste_aversion	4	0									
GO:0001678_cellular_glucose_homeostasis	4	0									
GO:0001777_T_cell_homeostatic_proliferation	4	0									
GO:0001794_type_IIa_hypersensitivity	4	0									
GO:0001796_regulation_of_type_IIa_hypersensitivity	4	0									
GO:0001798_positive_regulation_of_type_IIa_hypersensitivity	4	0									
GO:0001810_regulation_of_type_I_hypersensitivity	4	0									
GO:0001820_serotonin_secretion	4	0									
GO:0001842_neural_fold_formation	4	0									
GO:0001881_receptor_recycling	4	0									
GO:0001938_positive_regulation_of_endothelial_cell_proliferation	4	0									
GO:0001978_regulation_of_systemic_arterial_blood_pressure_by_carotid_sinus_baroreceptor_feedback	4	0									
GO:0002035_brain_renin-angiotensin_system	4	0									
GO:0002051_osteoblast_fate_commitment	4	0									
GO:0002220_innate_immune_response_activating_cell_surface_receptor_signaling_pathway	4	0									
GO:0002249_lymphocyte_anergy	4	0									
GO:0002312_B_cell_activation_during_immune_response	4	0									
GO:0002313_mature_B_cell_differentiation_during_immune_response	4	0									
GO:0002318_myeloid_progenitor_cell_differentiation	4	0									
GO:0002326_B_cell_lineage_commitment	4	0									
GO:0002347_response_to_tumor_cell	4	0									
GO:0002418_immune_response_to_tumor_cell	4	0									
GO:0002445_type_II_hypersensitivity	4	0									
GO:0002544_chronic_inflammatory_response	4	0									
GO:0002636_positive_regulation_of_germinal_center_formation	4	0									
GO:0002667_regulation_of_T_cell_anergy	4	0									
GO:0002669_positive_regulation_of_T_cell_anergy	4	0									
GO:0002687_positive_regulation_of_leukocyte_migration	4	0									
GO:0002702_positive_regulation_of_production_of_molecular_mediator_of_immune_response	4	0									
GO:0002718_regulation_of_cytokine_production_during_immune_response	4	0									
GO:0002829_negative_regulation_of_T-helper_2_type_immune_response	4	0									
GO:0002833_positive_regulation_of_response_to_biotic_stimulus	4	0									
GO:0002834_regulation_of_response_to_tumor_cell	4	0									
GO:0002836_positive_regulation_of_response_to_tumor_cell	4	0									
GO:0002837_regulation_of_immune_response_to_tumor_cell	4	0									
GO:0002839_positive_regulation_of_immune_response_to_tumor_cell	4	0									
GO:0002870_T_cell_anergy	4	0									
GO:0002888_positive_regulation_of_myeloid_leukocyte_mediated_immunity	4	0									
GO:0002892_regulation_of_type_II_hypersensitivity	4	0									
GO:0002894_positive_regulation_of_type_II_hypersensitivity	4	0									
GO:0002911_regulation_of_lymphocyte_anergy	4	0									
GO:0002913_positive_regulation_of_lymphocyte_anergy	4	0									
GO:0002923_regulation_of_humoral_immune_response_mediated_by_circulating_immunoglobulin	4	0									
GO:0003025_regulation_of_systemic_arterial_blood_pressure_by_baroreceptor_feedback	4	0									
GO:0003091_renal_water_homeostasis	4	0									
GO:0006012_galactose_metabolic_process	4	0									
GO:0006085_acetyl-CoA_biosynthetic_process	4	0									
GO:0006111_regulation_of_gluconeogenesis	4	0									
GO:0006144_purine_base_metabolic_process	4	0									
GO:0006290_pyrimidine_dimer_repair	4	0									
GO:0006334_nucleosome_assembly	4	0									
GO:0006534_cysteine_metabolic_process	4	0									
GO:0006547_histidine_metabolic_process	4	0									
GO:0006548_histidine_catabolic_process	4	0									
GO:0006555_methionine_metabolic_process	4	0									
GO:0006599_phosphagen_metabolic_process	4	0									
GO:0006623_protein_targeting_to_vacuole	4	0									
GO:0006626_protein_targeting_to_mitochondrion	4	0									
GO:0006684_sphingomyelin_metabolic_process	4	0									
GO:0006688_glycosphingolipid_biosynthetic_process	4	0									
GO:0006707_cholesterol_catabolic_process	4	0									
GO:0006739_NADP_metabolic_process	4	0									
GO:0006835_dicarboxylic_acid_transport	4	0									
GO:0006837_serotonin_transport	4	0									
GO:0006888_ER_to_Golgi_vesicle-mediated_transport	4	0									
GO:0006906_vesicle_fusion	4	0									
GO:0006927_transformed_cell_apoptosis	4	0									
GO:0006972_hyperosmotic_response	4	0									
GO:0007028_cytoplasm_organization	4	0									
GO:0007031_peroxisome_organization	4	0									
GO:0007066_female_meiosis_sister_chromatid_cohesion	4	0									
GO:0007144_female_meiosis_I	4	0									
GO:0007184_SMAD_protein_nuclear_translocation	4	0									
GO:0007216_metabotropic_glutamate_receptor_signaling_pathway	4	0									
GO:0007342_fusion_of_sperm_to_egg_plasma_membrane	4	0									
GO:0007386_compartment_specification	4	0									
GO:0008053_mitochondrial_fusion	4	0									
GO:0008207_C21-steroid_hormone_metabolic_process	4	0									
GO:0008215_spermine_metabolic_process	4	0									
GO:0009065_glutamine_family_amino_acid_catabolic_process	4	0									
GO:0009075_histidine_family_amino_acid_metabolic_process	4	0									
GO:0009077_histidine_family_amino_acid_catabolic_process	4	0									
GO:0009134_nucleoside_diphosphate_catabolic_process	4	0									
GO:0009163_nucleoside_biosynthetic_process	4	0									
GO:0009225_nucleotide-sugar_metabolic_process	4	0									
GO:0009404_toxin_metabolic_process	4	0									
GO:0009593_detection_of_chemical_stimulus	4	0									
GO:0009595_detection_of_biotic_stimulus	4	0									
GO:0009755_hormone-mediated_signaling	4	0									
GO:0009912_auditory_receptor_cell_fate_commitment	4	0									
GO:0010224_response_to_UV-B	4	0									
GO:0010453_regulation_of_cell_fate_commitment	4	0									
GO:0010506_regulation_of_autophagy	4	0									
GO:0010631_epithelial_cell_migration	4	0									
GO:0010812_negative_regulation_of_cell-substrate_adhesion	4	0									
GO:0010829_negative_regulation_of_glucose_transport	4	0									
GO:0014002_astrocyte_development	4	0									
GO:0014832_urinary_bladder_smooth_muscle_contraction	4	0									
GO:0014848_urinary_tract_smooth_muscle_contraction	4	0									
GO:0015701_bicarbonate_transport	4	0									
GO:0015809_arginine_transport	4	0									
GO:0015850_organic_alcohol_transport	4	0									
GO:0015858_nucleoside_transport	4	0									
GO:0016068_type_I_hypersensitivity	4	0									
GO:0016127_sterol_catabolic_process	4	0									
GO:0016198_axon_choice_point_recognition	4	0									
GO:0016338_calcium-independent_cell-cell_adhesion	4	0									
GO:0018198_peptidyl-cysteine_modification	4	0									
GO:0018409_peptide_or_protein_amino-terminal_blocking	4	0									
GO:0019377_glycolipid_catabolic_process	4	0									
GO:0019432_triglyceride_biosynthetic_process	4	0									
GO:0019530_taurine_metabolic_process	4	0									
GO:0021523_somatic_motor_neuron_differentiation	4	0									
GO:0021535_cell_migration_in_hindbrain	4	0									
GO:0021542_dentate_gyrus_development	4	0									
GO:0021561_facial_nerve_development	4	0									
GO:0021569_rhombomere_3_development	4	0									
GO:0021571_rhombomere_5_development	4	0									
GO:0021604_cranial_nerve_structural_organization	4	0									
GO:0021610_facial_nerve_morphogenesis	4	0									
GO:0021612_facial_nerve_structural_organization	4	0									
GO:0021631_optic_nerve_morphogenesis	4	0									
GO:0021681_cerebellar_granular_layer_development	4	0									
GO:0021683_cerebellar_granular_layer_morphogenesis	4	0									
GO:0021684_cerebellar_granular_layer_formation	4	0									
GO:0021707_cerebellar_granule_cell_differentiation	4	0									
GO:0021778_oligodendrocyte_cell_fate_specification	4	0									
GO:0021779_oligodendrocyte_cell_fate_commitment	4	0									
GO:0021780_glial_cell_fate_specification	4	0									
GO:0021801_cerebral_cortex_radial_glia_guided_migration	4	0									
GO:0021830_interneuron_migration_from_the_subpallium_to_the_cortex	4	0									
GO:0021853_cerebral_cortex_GABAergic_interneuron_migration	4	0									
GO:0021877_forebrain_neuron_fate_commitment	4	0									
GO:0021894_cerebral_cortex_GABAergic_interneuron_development	4	0									
GO:0021910_smoothened_signaling_pathway_involved_in_ventral_spinal_cord_patterning	4	0									
GO:0021913_regulation_of_transcription_from_RNA_polymerase_II_promoter_involved_in_ventral_spinal_cord_interneuron_specification	4	0									
GO:0021938_smoothened_signaling_pathway_involved_in_regulation_of_granule_cell_precursor_cell_proliferation	4	0									
GO:0021978_telencephalon_regionalization	4	0									
GO:0030146_diuresis	4	0									
GO:0030300_regulation_of_intestinal_cholesterol_absorption	4	0									
GO:0030800_negative_regulation_of_cyclic_nucleotide_metabolic_process	4	0									
GO:0030803_negative_regulation_of_cyclic_nucleotide_biosynthetic_process	4	0
[truncated: 101,267 more chars]
