# Supplementary material for: RedundancyMiner: De-replication of redundant GO categories in microarray and proteomics analysis
Source: BMC Bioinformatics. 2011 Feb 10;12:52. doi: 10.1186/1471-2105-12-52 (PMC3223614; doi:10.1186/1471-2105-12-52)
Supplement: Additional file 8 — Retinal development HTGM download. compressed package of the results of running HTGM on the retinal development genes list. [file 1471-2105-12-52-S8.ZIP › SCENARIO_2_MODIFIED/total.txt.total.txt.dir/Exp1_BestClusterMap_LEIGS_KM_24.csv.join.17.txt.dir/Exp1_BestClusterMap_LEIGS_KM_24.csv.join.17.txt.change.gce]

GO:0042542_response_to_hydrogen_peroxide	SOD1	11	2	44.066986	-3.061606	1	0.77	0.770000
GO:0042542_response_to_hydrogen_peroxide	PARK7	11	2	44.066986	-3.061606	1	0.77	0.770000
GO:0042743_hydrogen_peroxide_metabolic_process	SOD1	12	2	40.394737	-2.983494	2	0.88	0.440000
GO:0042743_hydrogen_peroxide_metabolic_process	PARK7	12	2	40.394737	-2.983494	2	0.88	0.440000
GO:0007566_embryo_implantation	GRN	13	2	37.287449	-2.912012	3	1.01	0.336667
GO:0007566_embryo_implantation	SOD1	13	2	37.287449	-2.912012	3	1.01	0.336667
GO:0000302_response_to_reactive_oxygen_species	SOD1	16	2	30.296053	-2.728132	4	1.43	0.357500
GO:0000302_response_to_reactive_oxygen_species	PARK7	16	2	30.296053	-2.728132	4	1.43	0.357500
GO:0045103_intermediate_filament-based_process	VIM	18	2	26.929825	-2.624758	5	1.81	0.362000
GO:0045103_intermediate_filament-based_process	SOD1	18	2	26.929825	-2.624758	5	1.81	0.362000
GO:0034962_cellular_biopolymer_catabolic_process	ZFP36L1	68	3	10.692724	-2.598649	6	1.86	0.310000
GO:0034962_cellular_biopolymer_catabolic_process	ARIH2	68	3	10.692724	-2.598649	6	1.86	0.310000
GO:0034962_cellular_biopolymer_catabolic_process	SOD1	68	3	10.692724	-2.598649	6	1.86	0.310000
GO:0030518_steroid_hormone_receptor_signaling_pathway	PTGES3	19	2	25.512465	-2.577522	7	1.91	0.272857
GO:0030518_steroid_hormone_receptor_signaling_pathway	PHB2	19	2	25.512465	-2.577522	7	1.91	0.272857
GO:0044265_cellular_macromolecule_catabolic_process	ZFP36L1	75	3	9.694737	-2.477094	8	2.27	0.283750
GO:0044265_cellular_macromolecule_catabolic_process	ARIH2	75	3	9.694737	-2.477094	8	2.27	0.283750
GO:0044265_cellular_macromolecule_catabolic_process	SOD1	75	3	9.694737	-2.477094	8	2.27	0.283750
GO:0032239_regulation_of_nucleobase__nucleoside__nucleotide_and_nucleic_acid_transport	KHDRBS1	1	1							
GO:0032287_myelin_maintenance_in_the_peripheral_nervous_system	SOD1	1	1							
GO:0043217_myelin_maintenance	SOD1	1	1							
GO:0046416_D-amino_acid_metabolic_process	SRR	1	1							
GO:0046437_D-amino_acid_biosynthetic_process	SRR	1	1							
GO:0046831_regulation_of_RNA_export_from_nucleus	KHDRBS1	1	1							
GO:0070178_D-serine_metabolic_process	SRR	1	1							
GO:0070179_D-serine_biosynthetic_process	SRR	1	1							
GO:0006800_oxygen_and_reactive_oxygen_species_metabolic_process	SOD1	26	2	18.643725	-2.306107	9	3.4	0.377778
GO:0006800_oxygen_and_reactive_oxygen_species_metabolic_process	PARK7	26	2	18.643725	-2.306107	9	3.4	0.377778
GO:0030522_intracellular_receptor-mediated_signaling_pathway	PTGES3	30	2	16.157895	-2.183767	10	4.46	0.446000
GO:0030522_intracellular_receptor-mediated_signaling_pathway	PHB2	30	2	16.157895	-2.183767	10	4.46	0.446000
GO:0006937_regulation_of_muscle_contraction	ATP2A2	32	2	15.148026	-2.128906	11	5.17	0.470000
GO:0006937_regulation_of_muscle_contraction	SOD1	32	2	15.148026	-2.128906	11	5.17	0.470000
GO:0007565_female_pregnancy	GRN	33	2	14.688995	-2.102820	12	5.36	0.446667
GO:0007565_female_pregnancy	SOD1	33	2	14.688995	-2.102820	12	5.36	0.446667
GO:0006563_L-serine_metabolic_process	SRR	2	1							
GO:0009070_serine_family_amino_acid_biosynthetic_process	SRR	2	1							
GO:0019322_pentose_biosynthetic_process	PGD	2	1							
GO:0031958_corticosteroid_receptor_signaling_pathway	PTGES3	2	1							
GO:0033147_negative_regulation_of_estrogen_receptor_signaling_pathway	PHB2	2	1							
GO:0042921_glucocorticoid_receptor_signaling_pathway	PTGES3	2	1							
GO:0060430_lung_saccule_development	PTGES3	2	1							
GO:0016051_carbohydrate_biosynthetic_process	PTGES3	35	2	13.849624	-2.053068	13	5.85	0.450000
GO:0016051_carbohydrate_biosynthetic_process	PGD	35	2	13.849624	-2.053068	13	5.85	0.450000
GO:0016053_organic_acid_biosynthetic_process	PTGES3	38	2	12.756233	-1.983825	15	6.58	0.438667
GO:0016053_organic_acid_biosynthetic_process	SRR	38	2	12.756233	-1.983825	15	6.58	0.438667
GO:0046394_carboxylic_acid_biosynthetic_process	PTGES3	38	2	12.756233	-1.983825	15	6.58	0.438667
GO:0046394_carboxylic_acid_biosynthetic_process	SRR	38	2	12.756233	-1.983825	15	6.58	0.438667
GO:0016071_mRNA_metabolic_process	ZFP36L1	40	2	12.118421	-1.940815	16	7.12	0.445000
GO:0016071_mRNA_metabolic_process	PABPN1	40	2	12.118421	-1.940815	16	7.12	0.445000
GO:0006979_response_to_oxidative_stress	SOD1	41	2	11.822850	-1.920160	17	7.45	0.438235
GO:0006979_response_to_oxidative_stress	PARK7	41	2	11.822850	-1.920160	17	7.45	0.438235
GO:0000303_response_to_superoxide	SOD1	3	1							
GO:0001516_prostaglandin_biosynthetic_process	PTGES3	3	1							
GO:0001895_retina_homeostasis	SOD1	3	1							
GO:0033600_negative_regulation_of_mammary_gland_epithelial_cell_proliferation	PHB2	3	1							
GO:0046457_prostanoid_biosynthetic_process	PTGES3	3	1							
GO:0051583_dopamine_uptake	PARK7	3	1							
GO:0051934_catecholamine_uptake_during_transmission_of_nerve_impulse	PARK7	3	1							
GO:0043285_biopolymer_catabolic_process	ZFP36L1	129	3	5.636475	-1.824276	18	9.04	0.502222
GO:0043285_biopolymer_catabolic_process	ARIH2	129	3	5.636475	-1.824276	18	9.04	0.502222
GO:0043285_biopolymer_catabolic_process	SOD1	129	3	5.636475	-1.824276	18	9.04	0.502222
GO:0000305_response_to_oxygen_radical	SOD1	4	1							
GO:0001835_blastocyst_hatching	GRN	4	1							
GO:0005978_glycogen_biosynthetic_process	PTGES3	4	1							
GO:0009250_glucan_biosynthetic_process	PTGES3	4	1							
GO:0022011_myelination_in_the_peripheral_nervous_system	SOD1	4	1							
GO:0032292_ensheathment_of_axons_in_the_peripheral_nervous_system	SOD1	4	1							
GO:0033599_regulation_of_mammary_gland_epithelial_cell_proliferation	PHB2	4	1							
GO:0035188_hatching	GRN	4	1							
GO:0060087_relaxation_of_vascular_smooth_muscle	SOD1	4	1							
GO:0003015_heart_process	ATP2A2	49	2	9.892589	-1.772076	21	9.89	0.470952
GO:0003015_heart_process	SOD1	49	2	9.892589	-1.772076	21	9.89	0.470952
GO:0046660_female_sex_differentiation	PHB2	49	2	9.892589	-1.772076	21	9.89	0.470952
GO:0046660_female_sex_differentiation	SOD1	49	2	9.892589	-1.772076	21	9.89	0.470952
GO:0060047_heart_contraction	ATP2A2	49	2	9.892589	-1.772076	21	9.89	0.470952
GO:0060047_heart_contraction	SOD1	49	2	9.892589	-1.772076	21	9.89	0.470952
GO:0009057_macromolecule_catabolic_process	ZFP36L1	137	3	5.307338	-1.754341	22	10.16	0.461818
GO:0009057_macromolecule_catabolic_process	ARIH2	137	3	5.307338	-1.754341	22	10.16	0.461818
GO:0009057_macromolecule_catabolic_process	SOD1	137	3	5.307338	-1.754341	22	10.16	0.461818
GO:0006412_translation	MRPL11	54	2	8.976608	-1.692156	23	11.37	0.494348
GO:0006412_translation	ZFP36L1	54	2	8.976608	-1.692156	23	11.37	0.494348
GO:0000288_nuclear-transcribed_mRNA_catabolic_process__deadenylation-dependent_decay	ZFP36L1	5	1	48.473684	-1.688903	42	17.47	0.415952
GO:0000956_nuclear-transcribed_mRNA_catabolic_process	ZFP36L1	5	1	48.473684	-1.688903	42	17.47	0.415952
GO:0006268_DNA_unwinding_during_replication	MCM4	5	1	48.473684	-1.688903	42	17.47	0.415952
GO:0006378_mRNA_polyadenylation	PABPN1	5	1	48.473684	-1.688903	42	17.47	0.415952
GO:0006636_unsaturated_fatty_acid_biosynthetic_process	PTGES3	5	1	48.473684	-1.688903	42	17.47	0.415952
GO:0014044_Schwann_cell_development	SOD1	5	1	48.473684	-1.688903	42	17.47	0.415952
GO:0019430_removal_of_superoxide_radicals	SOD1	5	1	48.473684	-1.688903	42	17.47	0.415952
GO:0032508_DNA_duplex_unwinding	MCM4	5	1	48.473684	-1.688903	42	17.47	0.415952
GO:0033144_negative_regulation_of_steroid_hormone_receptor_signaling_pathway	PHB2	5	1	48.473684	-1.688903	42	17.47	0.415952
GO:0033146_regulation_of_estrogen_receptor_signaling_pathway	PHB2	5	1	48.473684	-1.688903	42	17.47	0.415952
GO:0033692_cellular_polysaccharide_biosynthetic_process	PTGES3	5	1	48.473684	-1.688903	42	17.47	0.415952
GO:0042554_superoxide_anion_generation	SOD1	5	1	48.473684	-1.688903	42	17.47	0.415952
GO:0042695_thelarche	PHB2	5	1	48.473684	-1.688903	42	17.47	0.415952
GO:0043631_RNA_polyadenylation	PABPN1	5	1	48.473684	-1.688903	42	17.47	0.415952
GO:0046456_icosanoid_biosynthetic_process	PTGES3	5	1	48.473684	-1.688903	42	17.47	0.415952
GO:0050665_hydrogen_peroxide_biosynthetic_process	SOD1	5	1	48.473684	-1.688903	42	17.47	0.415952
GO:0051289_protein_homotetramerization	SRR	5	1	48.473684	-1.688903	42	17.47	0.415952
GO:0060744_mammary_gland_branching_involved_in_thelarche	PHB2	5	1	48.473684	-1.688903	42	17.47	0.415952
GO:0060762_regulation_of_branching_involved_in_mammary_gland_duct_morphogenesis	PHB2	5	1	48.473684	-1.688903	42	17.47	0.415952
GO:0050678_regulation_of_epithelial_cell_proliferation	GRN	56	2	8.656015	-1.662399	43	18.17	0.422558
GO:0050678_regulation_of_epithelial_cell_proliferation	PHB2	56	2	8.656015	-1.662399	43	18.17	0.422558
GO:0006402_mRNA_catabolic_process	ZFP36L1	6	1	40.394737	-1.610569	49	23.9	0.487755
GO:0006692_prostanoid_metabolic_process	PTGES3	6	1	40.394737	-1.610569	49	23.9	0.487755
GO:0006693_prostaglandin_metabolic_process	PTGES3	6	1	40.394737	-1.610569	49	23.9	0.487755
GO:0009069_serine_family_amino_acid_metabolic_process	SRR	6	1	40.394737	-1.610569	49	23.9	0.487755
GO:0032392_DNA_geometric_change	MCM4	6	1	40.394737	-1.610569	49	23.9	0.487755
GO:0045822_negative_regulation_of_heart_contraction	ATP2A2	6	1	40.394737	-1.610569	49	23.9	0.487755
GO:0001504_neurotransmitter_uptake	PARK7	7	1	34.624060	-1.544470	58	30.53	0.526379
GO:0002093_auditory_receptor_cell_morphogenesis	SOD1	7	1	34.624060	-1.544470	58	30.53	0.526379
GO:0006401_RNA_catabolic_process	ZFP36L1	7	1	34.624060	-1.544470	58	30.53	0.526379
GO:0030520_estrogen_receptor_signaling_pathway	PHB2	7	1	34.624060	-1.544470	58	30.53	0.526379
GO:0031124_mRNA_3'-end_processing	PABPN1	7	1	34.624060	-1.544470	58	30.53	0.526379
GO:0045986_negative_regulation_of_smooth_muscle_contraction	SOD1	7	1	34.624060	-1.544470	58	30.53	0.526379
GO:0046543_development_of_secondary_female_sexual_characteristics	PHB2	7	1	34.624060	-1.544470	58	30.53	0.526379
GO:0060088_auditory_receptor_cell_stereocilium_organization	SOD1	7	1	34.624060	-1.544470	58	30.53	0.526379
GO:0060117_auditory_receptor_cell_development	SOD1	7	1	34.624060	-1.544470	58	30.53	0.526379
GO:0009058_biosynthetic_process	MRPL11	1175	9	1.856439	-1.490495	59	31.89	0.540508
GO:0009058_biosynthetic_process	KHDRBS1	1175	9	1.856439	-1.490495	59	31.89	0.540508
GO:0009058_biosynthetic_process	ZFP36L1	1175	9	1.856439	-1.490495	59	31.89	0.540508
GO:0009058_biosynthetic_process	PTGES3	1175	9	1.856439	-1.490495	59	31.89	0.540508
GO:0009058_biosynthetic_process	CNBP	1175	9	1.856439	-1.490495	59	31.89	0.540508
GO:0009058_biosynthetic_process	PGD	1175	9	1.856439	-1.490495	59	31.89	0.540508
GO:0009058_biosynthetic_process	SRR	1175	9	1.856439	-1.490495	59	31.89	0.540508
GO:0009058_biosynthetic_process	SOD1	1175	9	1.856439	-1.490495	59	31.89	0.540508
GO:0009058_biosynthetic_process	MCM4	1175	9	1.856439	-1.490495	59	31.89	0.540508
GO:0044248_cellular_catabolic_process	ZFP36L1	173	3	4.202921	-1.489087	60	31.99	0.533167
GO:0044248_cellular_catabolic_process	ARIH2	173	3	4.202921	-1.489087	60	31.99	0.533167
GO:0044248_cellular_catabolic_process	SOD1	173	3	4.202921	-1.489087	60	31.99	0.533167
GO:0007009_plasma_membrane_organization	SOD1	8	1	30.296053	-1.487326	63	36.34	0.576825
GO:0031123_RNA_3'-end_processing	PABPN1	8	1	30.296053	-1.487326	63	36.34	0.576825
GO:0045932_negative_regulation_of_muscle_contraction	SOD1	8	1	30.296053	-1.487326	63	36.34	0.576825
GO:0006873_cellular_ion_homeostasis	ATP2A2	176	3	4.131280	-1.469949	64	36.98	0.577812
GO:0006873_cellular_ion_homeostasis	SOD1	176	3	4.131280	-1.469949	64	36.98	0.577812
GO:0006873_cellular_ion_homeostasis	PARK7	176	3	4.131280	-1.469949	64	36.98	0.577812
GO:0050673_epithelial_cell_proliferation	GRN	72	2	6.732456	-1.459324	65	37.59	0.578308
GO:0050673_epithelial_cell_proliferation	PHB2	72	2	6.732456	-1.459324	65	37.59	0.578308
GO:0006936_muscle_contraction	ATP2A2	73	2	6.640231	-1.448319	66	37.91	0.574394
GO:0006936_muscle_contraction	SOD1	73	2	6.640231	-1.448319	66	37.91	0.574394
GO:0055082_cellular_chemical_homeostasis	ATP2A2	181	3	4.017156	-1.438896	67	38.16	0.569552
GO:0055082_cellular_chemical_homeostasis	SOD1	181	3	4.017156	-1.438896	67	38.16	0.569552
GO:0055082_cellular_chemical_homeostasis	PARK7	181	3	4.017156	-1.438896	67	38.16	0.569552
GO:0006309_DNA_fragmentation_involved_in_apoptosis	SOD1	9	1	26.929825	-1.437020	75	42.85	0.571333
GO:0014037_Schwann_cell_differentiation	SOD1	9	1	26.929825	-1.437020	75	42.85	0.571333
GO:0033143_regulation_of_steroid_hormone_receptor_signaling_pathway	PHB2	9	1	26.929825	-1.437020	75	42.85	0.571333
GO:0045136_development_of_secondary_sexual_characteristics	PHB2	9	1	26.929825	-1.437020	75	42.85	0.571333
GO:0060052_neurofilament_cytoskeleton_organization	SOD1	9	1	26.929825	-1.437020	75	42.85	0.571333
GO:0060081_membrane_hyperpolarization	PARK7	9	1	26.929825	-1.437020	75	42.85	0.571333
GO:0060119_inner_ear_receptor_cell_development	SOD1	9	1	26.929825	-1.437020	75	42.85	0.571333
GO:0060122_inner_ear_receptor_stereocilium_organization	SOD1	9	1	26.929825	-1.437020	75	42.85	0.571333
GO:0003012_muscle_system_process	ATP2A2	76	2	6.378116	-1.416274	76	43.3	0.569737
GO:0003012_muscle_system_process	SOD1	76	2	6.378116	-1.416274	76	43.3	0.569737
GO:0051241_negative_regulation_of_multicellular_organismal_process	ATP2A2	77	2	6.295284	-1.405903	77	43.5	0.564935
GO:0051241_negative_regulation_of_multicellular_organismal_process	SOD1	77	2	6.295284	-1.405903	77	43.5	0.564935
GO:0006405_RNA_export_from_nucleus	KHDRBS1	10	1	24.236842	-1.392109	86	49.21	0.572209
GO:0006801_superoxide_metabolic_process	SOD1	10	1	24.236842	-1.392109	86	49.21	0.572209
GO:0006921_cell_structure_disassembly_during_apoptosis	SOD1	10	1	24.236842	-1.392109	86	49.21	0.572209
GO:0019321_pentose_metabolic_process	PGD	10	1	24.236842	-1.392109	86	49.21	0.572209
GO:0034637_cellular_carbohydrate_biosynthetic_process	PTGES3	10	1	24.236842	-1.392109	86	49.21	0.572209
GO:0050657_nucleic_acid_transport	KHDRBS1	10	1	24.236842	-1.392109	86	49.21	0.572209
GO:0050658_RNA_transport	KHDRBS1	10	1	24.236842	-1.392109	86	49.21	0.572209
GO:0051236_establishment_of_RNA_localization	KHDRBS1	10	1	24.236842	-1.392109	86	49.21	0.572209
GO:0051262_protein_tetramerization	SRR	10	1	24.236842	-1.392109	86	49.21	0.572209
GO:0019725_cellular_homeostasis	ATP2A2	195	3	3.728745	-1.357125	87	50.21	0.577126
GO:0019725_cellular_homeostasis	SOD1	195	3	3.728745	-1.357125	87	50.21	0.577126
GO:0019725_cellular_homeostasis	PARK7	195	3	3.728745	-1.357125	87	50.21	0.577126
GO:0000271_polysaccharide_biosynthetic_process	PTGES3	11	1	22.033493	-1.351562	95	54.4	0.572632
GO:0000737_DNA_catabolic_process__endonucleolytic	SOD1	11	1	22.033493	-1.351562	95	54.4	0.572632
GO:0001963_synaptic_transmission__dopaminergic	PARK7	11	1	22.033493	-1.351562	95	54.4	0.572632
GO:0006690_icosanoid_metabolic_process	PTGES3	11	1	22.033493	-1.351562	95	54.4	0.572632
GO:0008652_cellular_amino_acid_biosynthetic_process	SRR	11	1	22.033493	-1.351562	95	54.4	0.572632
GO:0033559_unsaturated_fatty_acid_metabolic_process	PTGES3	11	1	22.033493	-1.351562	95	54.4	0.572632
GO:0046716_muscle_maintenance	SOD1	11	1	22.033493	-1.351562	95	54.4	0.572632
GO:0048678_response_to_axon_injury	SOD1	11	1	22.033493	-1.351562	95	54.4	0.572632
GO:0050801_ion_homeostasis	ATP2A2	197	3	3.690890	-1.346021	96	54.86	0.571458
GO:0050801_ion_homeostasis	SOD1	197	3	3.690890	-1.346021	96	54.86	0.571458
GO:0050801_ion_homeostasis	PARK7	197	3	3.690890	-1.346021	96	54.86	0.571458
GO:0030005_cellular_di-__tri-valent_inorganic_cation_homeostasis	ATP2A2	84	2	5.770677	-1.337251	97	55.06	0.567629
GO:0030005_cellular_di-__tri-valent_inorganic_cation_homeostasis	SOD1	84	2	5.770677	-1.337251	97	55.06	0.567629
GO:0002026_regulation_of_the_force_of_heart_contraction	ATP2A2	12	1	20.197368	-1.314619	105	59.34	0.565143
GO:0006308_DNA_catabolic_process	SOD1	12	1	20.197368	-1.314619	105	59.34	0.565143
GO:0006403_RNA_localization	KHDRBS1	12	1	20.197368	-1.314619	105	59.34	0.565143
GO:0006879_cellular_iron_ion_homeostasis	SOD1	12	1	20.197368	-1.314619	105	59.34	0.565143
GO:0015872_dopamine_transport	PARK7	12	1	20.197368	-1.314619	105	59.34	0.565143
GO:0030262_apoptotic_nuclear_changes	SOD1	12	1	20.197368	-1.314619	105	59.34	0.565143
GO:0033598_mammary_gland_epithelial_cell_proliferation	PHB2	12	1	20.197368	-1.314619	105	59.34	0.565143
GO:0045471_response_to_ethanol	SOD1	12	1	20.197368	-1.314619	105	59.34	0.565143
GO:0030003_cellular_cation_homeostasis	ATP2A2	90	2	5.385965	-1.283313	106	60.41	0.569906
GO:0030003_cellular_cation_homeostasis	SOD1	90	2	5.385965	-1.283313	106	60.41	0.569906
GO:0006898_receptor-mediated_endocytosis	SNX17	13	1	18.643725	-1.280702	107	64.31	0.601028
GO:0055066_di-__tri-valent_inorganic_cation_homeostasis	ATP2A2	93	2	5.212224	-1.257841	108	65.0	0.601852
GO:0055066_di-__tri-valent_inorganic_cation_homeostasis	SOD1	93	2	5.212224	-1.257841	108	65.0	0.601852
GO:0002262_myeloid_cell_homeostasis	SOD1	14	1	17.312030	-1.249362	110	68.67	0.624273
GO:0021782_glial_cell_development	SOD1	14	1	17.312030	-1.249362	110	68.67	0.624273
GO:0042391_regulation_of_membrane_potential	SOD1	95	2	5.102493	-1.241369	111	69.01	0.621712
GO:0042391_regulation_of_membrane_potential	PARK7	95	2	5.102493	-1.241369	111	69.01	0.621712
GO:0006749_glutathione_metabolic_process	SOD1	15	1	16.157895	-1.220242	114	73.13	0.641491
GO:0015931_nucleobase__nucleoside__nucleotide_and_nucleic_acid_transport	KHDRBS1	15	1	16.157895	-1.220242	114	73.13	0.641491
GO:0060749_mammary_gland_alveolus_development	PHB2	15	1	16.157895	-1.220242	114	73.13	0.641491
GO:0007548_sex_differentiation	PHB2	98	2	4.946294	-1.217386	115	73.52	0.639304
GO:0007548_sex_differentiation	SOD1	98	2	4.946294	-1.217386	115	73.52	0.639304
GO:0042311_vasodilation	SOD1	16	1	15.148026	-1.193057	119	77.15	0.648319
GO:0045104_intermediate_filament_cytoskeleton_organization	SOD1	16	1	15.148026	-1.193057	119	77.15	0.648319
GO:0046364_monosaccharide_biosynthetic_process	PGD	16	1	15.148026	-1.193057	119	77.15	0.648319
GO:0051937_catecholamine_transport	PARK7	16	1	15.148026	-1.193057	119	77.15	0.648319
GO:0008283_cell_proliferation	PTGES3	544	5	2.227651	-1.190791	120	77.19	0.643250
GO:0008283_cell_proliferation	CNBP	544	5	2.227651	-1.190791	120	77.19	0.643250
GO:0008283_cell_proliferation	PHB2	544	5	2.227651	-1.190791	120	77.19	0.643250
GO:0008283_cell_proliferation	GRN	544	5	2.227651	-1.190791	120	77.19	0.643250
GO:0008283_cell_proliferation	PARK7	544	5	2.227651	-1.190791	120	77.19	0.643250
GO:0003013_circulatory_system_process	ATP2A2	103	2	4.706183	-1.179214	122	77.73	0.637131
GO:0003013_circulatory_system_process	SOD1	103	2	4.706183	-1.179214	122	77.73	0.637131
GO:0008015_blood_circulation	ATP2A2	103	2	4.706183	-1.179214	122	77.73	0.637131
GO:0008015_blood_circulation	SOD1	103	2	4.706183	-1.179214	122	77.73	0.637131
GO:0006261_DNA-dependent_DNA_replication	MCM4	17	1	14.256966	-1.167572	126	81.48	0.646667
GO:0006984_ER-nuclear_signaling_pathway	ATP2A2	17	1	14.256966	-1.167572	126	81.48	0.646667
GO:0009408_response_to_heat	SOD1	17	1	14.256966	-1.167572	126	81.48	0.646667
GO:0055072_iron_ion_homeostasis	SOD1	17	1	14.256966	-1.167572	126	81.48	0.646667
GO:0006940_regulation_of_smooth_muscle_contraction	SOD1	18	1	13.464912	-1.143591	128	85.89	0.671016
GO:0051168_nuclear_export	KHDRBS1	18	1	13.464912	-1.143591	128	85.89	0.671016
GO:0055080_cation_homeostasis	ATP2A2	110	2	4.406699	-1.129199	129	86.55	0.670930
GO:0055080_cation_homeostasis	SOD1	110	2	4.406699	-1.129199	129	86.55	0.670930
GO:0009056_catabolic_process	ZFP36L1	243	3	2.992203	-1.123239	130	86.65	0.666538
GO:0009056_catabolic_process	ARIH2	243	3	2.992203	-1.123239	130	86.65	0.666538
GO:0009056_catabolic_process	SOD1	243	3	2.992203	-1.123239	130	86.65	0.666538
GO:0042491_auditory_receptor_cell_differentiation	SOD1	19	1	12.756233	-1.120952	133	89.11	0.670000
GO:0046165_alcohol_biosynthetic_process	PGD	19	1	12.756233	-1.120952	133	89.11	0.670000
GO:0060444_branching_involved_in_mammary_gland_duct_morphogenesis	PHB2	19	1	12.756233	-1.120952	133	89.11	0.670000
GO:0044249_cellular_biosynthetic_process	MRPL11	1150	8	1.686041	-1.115704	134	89.23	0.665896
GO:0044249_cellular_biosynthetic_process	KHDRBS1	1150	8	1.686041	-1.115704	134	89.23	0.665896
GO:0044249_cellular_biosynthetic_process	ZFP36L1	1150	8	1.686041	-1.115704	134	89.23	0.665896
GO:0044249_cellular_biosynthetic_process	PTGES3	1150	8	1.686041	-1.115704	134	89.23	0.665896
GO:0044249_cellular_biosynthetic_process	CNBP	1150	8	1.686041	-1.115704	134	89.23	0.665896
GO:0044249_cellular_biosynthetic_process	SRR	1150	8	1.686041	-1.115704	134	89.23	0.665896
GO:0044249_cellular_biosynthetic_process	SOD1	1150	8	1.686041	-1.115704	134	89.23	0.665896
GO:0044249_cellular_biosynthetic_process	MCM4	1150	8	1.686041	-1.115704	134	89.23	0.665896
GO:0005977_glycogen_metabolic_process	PTGES3	20	1	12.118421	-1.099518	139	92.45	0.665108
GO:0006073_cellular_glucan_metabolic_process	PTGES3	20	1	12.118421	-1.099518	139	92.45	0.665108
GO:0006518_peptide_metabolic_process	SOD1	20	1	12.118421	-1.099518	139	92.45	0.665108
GO:0044042_glucan_metabolic_process	PTGES3	20	1	12.118421	-1.099518	139	92.45	0.665108
GO:0046822_regulation_of_nucleocytoplasmic_transport	KHDRBS1	20	1	12.118421	-1.099518	139	92.45	0.665108
GO:0007242_intracellular_signaling_cascade	PTGES3	411	4	2.358817	-1.081881	140	93.22	0.665857
GO:0007242_intracellular_signaling_cascade	ATP2A2	411	4	2.358817	-1.081881	140	93.22	0.665857
GO:0007242_intracellular_signaling_cascade	PHB2	411	4	2.358817	-1.081881	140	93.22	0.665857
GO:0007242_intracellular_signaling_cascade	SOD1	411	4	2.358817	-1.081881	140	93.22	0.665857
GO:0006633_fatty_acid_biosynthetic_process	PTGES3	21	1	11.541353	-1.079170	142	96.86	0.682113
GO:0015844_monoamine_transport	PARK7	21	1	11.541353	-1.079170	142	96.86	0.682113
GO:0048878_chemical_homeostasis	ATP2A2	254	3	2.862619	-1.077716	143	97.01	0.678392
GO:0048878_chemical_homeostasis	SOD1	254	3	2.862619	-1.077716	143	97.01	0.678392
GO:0048878_chemical_homeostasis	PARK7	254	3	2.862619	-1.077716	143	97.01	0.678392
GO:0006519_cellular_amino_acid_and_derivative_metabolic_process	SRR	118	2	4.107939	-1.076358	144	97.16	0.674722
GO:0006519_cellular_amino_acid_and_derivative_metabolic_process	SOD1	118	2	4.107939	-1.076358	144	97.16	0.674722
GO:0006112_energy_reserve_metabolic_process	PTGES3	22	1	11.016746	-1.059808	148	101.49	0.685743
GO:0009309_amine_biosynthetic_process	SRR	22	1	11.016746	-1.059808	148	101.49	0.685743
GO:0044264_cellular_polysaccharide_metabolic_process	PTGES3	22	1	11.016746	-1.059808	148	101.49	0.685743
GO:0051260_protein_homooligomerization	SRR	22	1	11.016746	-1.059808	148	101.49	0.685743
GO:0034960_cellular_biopolymer_metabolic_process	PTGES3	1395	9	1.563667	-1.055161	149	101.94	0.684161
GO:0034960_cellular_biopolymer_metabolic_process	MRPL11	1395	9	1.563667	-1.055161	149	101.94	0.684161
GO:0034960_cellular_biopolymer_metabolic_process	KHDRBS1	1395	9	1.563667	-1.055161	149	101.94	0.684161
GO:0034960_cellular_biopolymer_metabolic_process	ZFP36L1	1395	9	1.563667	-1.055161	149	101.94	0.684161
GO:0034960_cellular_biopolymer_metabolic_process	PABPN1	1395	9	1.563667	-1.055161	149	101.94	0.684161
GO:0034960_cellular_biopolymer_metabolic_process	ARIH2	1395	9	1.563667	-1.055161	149	101.94	0.684161
GO:0034960_cellular_biopolymer_metabolic_process	CNBP	1395	9	1.563667	-1.055161	149	101.94	0.684161
GO:0034960_cellular_biopolymer_metabolic_process	SOD1	1395	9	1.563667	-1.055161	149	101.94	0.684161
GO:0034960_cellular_biopolymer_metabolic_process	MCM4	1395	9	1.563667	-1.055161	149	101.94	0.684161
GO:0006397_mRNA_processing	PABPN1	23	1	10.537757	-1.041343	150	105.15	0.701000
GO:0001541_ovarian_follicle_development	SOD1	24	1	10.098684	-1.023700	155	108.55	0.700323
GO:0032386_regulation_of_intracellular_transport	KHDRBS1	24	1	10.098684	-1.023700	155	108.55	0.700323
GO:0043588_skin_development	PTGES3	24	1	10.098684	-1.023700	155	108.55	0.700323
GO:0050679_positive_regulation_of_epithelial_cell_proliferation	GRN	24	1	10.098684	-1.023700	155	108.55	0.700323
GO:0060113_inner_ear_receptor_cell_differentiation	SOD1	24	1	10.098684	-1.023700	155	108.55	0.700323
GO:0034961_cellular_biopolymer_biosynthetic_process	PTGES3	804	6	1.808720	-1.007081	156	109.84	0.704103
GO:0034961_cellular_biopolymer_biosynthetic_process	MRPL11	804	6	1.808720	-1.007081	156	109.84	0.704103
GO:0034961_cellular_biopolymer_biosynthetic_process	ZFP36L1	804	6	1.808720	-1.007081	156	109.84	0.704103
GO:0034961_cellular_biopolymer_biosynthetic_process	KHDRBS1	804	6	1.808720	-1.007081	156	109.84	0.704103
GO:0034961_cellular_biopolymer_biosynthetic_process	CNBP	804	6	1.808720	-1.007081	156	109.84	0.704103
GO:0034961_cellular_biopolymer_biosynthetic_process	MCM4	804	6	1.808720	-1.007081	156	109.84	0.704103
GO:0006302_double-strand_break_repair	SOD1	25	1	9.694737	-1.006811	159	112.24	0.705912
GO:0060603_mammary_gland_duct_morphogenesis	PHB2	25	1	9.694737	-1.006811	159	112.24	0.705912
GO:0060688_regulation_of_morphogenesis_of_a_branching_structure	PHB2	25	1	9.694737	-1.006811	159	112.24	0.705912
GO:0043284_biopolymer_biosynthetic_process	MRPL11	807	6	1.801996	-1.000835	160	112.91	0.705688
GO:0043284_biopolymer_biosynthetic_process	ZFP36L1	807	6	1.801996	-1.000835	160	112.91	0.705688
GO:0043284_biopolymer_biosynthetic_process	KHDRBS1	807	6	1.801996	-1.000835	160	112.91	0.705688
GO:0043284_biopolymer_biosynthetic_process	PTGES3	807	6	1.801996	-1.000835	160	112.91	0.705688
GO:0043284_biopolymer_biosynthetic_process	CNBP	807	6	1.801996	-1.000835	160	112.91	0.705688
GO:0043284_biopolymer_biosynthetic_process	MCM4	807	6	1.801996	-1.000835	160	112.91	0.705688
GO:0050680_negative_regulation_of_epithelial_cell_proliferation	PHB2	26	1	9.321862	-0.990617	161	115.57	0.717826
GO:0044057_regulation_of_system_process	ATP2A2	133	2	3.644638	-0.987730	162	115.96	0.715802
GO:0044057_regulation_of_system_process	SOD1	133	2	3.644638	-0.987730	162	115.96	0.715802
GO:0007422_peripheral_nervous_system_development	SOD1	27	1	8.976608	-0.975066	164	118.46	0.722317
GO:0031016_pancreas_development	INVS	27	1	8.976608	-0.975066	164	118.46	0.722317
GO:0008152_metabolic_process	MRPL11	2133	12	1.363535	-0.971715	165	118.64	0.719030
GO:0008152_metabolic_process	PTGES3	2133	12	1.363535	-0.971715	165	118.64	0.719030
GO:0008152_metabolic_process	ZFP36L1	2133	12	1.363535	-0.971715	165	118.64	0.719030
GO:0008152_metabolic_process	PABPN1	2133	12	1.363535	-0.971715	165	118.64	0.719030
GO:0008152_metabolic_process	KHDRBS1	2133	12	1.363535	-0.971715	165	118.64	0.719030
GO:0008152_metabolic_process	ARIH2	2133	12	1.363535	-0.971715	165	118.64	0.719030
GO:0008152_metabolic_process	CNBP	2133	12	1.363535	-0.971715	165	118.64	0.719030
GO:0008152_metabolic_process	PGD	2133	12	1.363535	-0.971715	165	118.64	0.719030
GO:0008152_metabolic_process	SRR	2133	12	1.363535	-0.971715	165	118.64	0.719030
GO:0008152_metabolic_process	SOD1	2133	12	1.363535	-0.971715	165	118.64	0.719030
GO:0008152_metabolic_process	MCM4	2133	12	1.363535	-0.971715	165	118.64	0.719030
GO:0008152_metabolic_process	PARK7	2133	12	1.363535	-0.971715	165	118.64	0.719030
GO:0044260_cellular_macromolecule_metabolic_process	PABPN1	1447	9	1.507475	-0.969295	166	118.84	0.715904
GO:0044260_cellular_macromolecule_metabolic_process	PTGES3	1447	9	1.507475	-0.969295	166	118.84	0.715904
GO:0044260_cellular_macromolecule_metabolic_process	MRPL11	1447	9	1.507475	-0.969295	166	118.84	0.715904
GO:0044260_cellular_macromolecule_metabolic_process	ZFP36L1	1447	9	1.507475	-0.969295	166	118.84	0.715904
GO:0044260_cellular_macromolecule_metabolic_process	KHDRBS1	1447	9	1.507475	-0.969295	166	118.84	0.715904
GO:0044260_cellular_macromolecule_metabolic_process	ARIH2	1447	9	1.507475	-0.969295	166	118.84	0.715904
GO:0044260_cellular_macromolecule_metabolic_process	CNBP	1447	9	1.507475	-0.969295	166	118.84	0.715904
GO:0044260_cellular_macromolecule_metabolic_process	SOD1	1447	9	1.507475	-0.969295	166	118.84	0.715904
GO:0044260_cellular_macromolecule_metabolic_process	MCM4	1447	9	1.507475	-0.969295	166	118.84	0.715904
GO:0006997_nucleus_organization	SOD1	28	1	8.656015	-0.960110	167	121.32	0.726467
GO:0044238_primary_metabolic_process	MRPL11	1905	11	1.399503	-0.959947	168	121.4	0.722619
GO:0044238_primary_metabolic_process	ZFP36L1	1905	11	1.399503	-0.959947	168	121.4	0.722619
GO:0044238_primary_metabolic_process	PABPN1	1905	11	1.399503	-0.959947	168	121.4	0.722619
GO:0044238_primary_metabolic_process	KHDRBS1	1905	11	1.399503	-0.959947	168	121.4	0.722619
GO:0044238_primary_metabolic_process	PTGES3	1905	11	1.399503	-0.959947	168	121.4	0.722619
GO:0044238_primary_metabolic_process	ARIH2	1905	11	1.399503	-0.959947	168	121.4	0.722619
GO:0044238_primary_metabolic_process	CNBP	1905	11	1.399503	-0.959947	168	121.4	0.722619
GO:0044238_primary_metabolic_process	PGD	1905	11	1.399503	-0.959947	168	121.4	0.722619
GO:0044238_primary_metabolic_process	SRR	1905	11	1.399503	-0.959947	168	121.4	0.722619
GO:0044238_primary_metabolic_process	SOD1	1905	11	1.399503	-0.959947	168	121.4	0.722619
GO:0044238_primary_metabolic_process	MCM4	1905	11	1.399503	-0.959947	168	121.4	0.722619
GO:0016044_membrane_organization	SNX17	140	2	3.462406	-0.950338	169	121.8	0.720710
GO:0016044_membrane_organization	SOD1	140	2	3.462406	-0.950338	169	121.8	0.720710
GO:0006417_regulation_of_translation	ZFP36L1	29	1	8.357532	-0.945708	171	124.23	0.726491
GO:0042490_mechanoreceptor_differentiation	SOD1	29	1	8.357532	-0.945708	171	124.23	0.726491
GO:0003006_reproductive_developmental_process	PHB2	141	2	3.437850	-0.945179	172	124.35	0.722965
GO:0003006_reproductive_developmental_process	SOD1	141	2	3.437850	-0.945179	172	124.35	0.722965
GO:0000187_activation_of_MAPK_activity	SOD1	30	1	8.078947	-0.931822	176	127.19	0.722670
GO:0009266_response_to_temperature_stimulus	SOD1	30	1	8.078947	-0.931822	176	127.19	0.722670
GO:0022411_cellular_component_disassembly	SOD1	30	1	8.078947	-0.931822	176	127.19	0.722670
GO:0042552_myelination	SOD1	30	1	8.078947	-0.931822	176	127.19	0.722670
GO:0005975_carbohydrate_metabolic_process	PTGES3	146	2	3.320115	-0.920030	177	128.07	0.723559
GO:0005975_carbohydrate_metabolic_process	PGD	146	2	3.320115	-0.920030	177	128.07	0.723559
GO:0003018_vascular_process_in_circulatory_system	SOD1	31	1	7.818336	-0.918419	182	131.72	0.723736
GO:0006939_smooth_muscle_contraction	SOD1	31	1	7.818336	-0.918419	182	131.72	0.723736
GO:0035150_regulation_of_tube_size	SOD1	31	1	7.818336	-0.918419	182	131.72	0.723736
GO:0050880_regulation_of_blood_vessel_size	SOD1	31	1	7.818336	-0.918419	182	131.72	0.723736
GO:0051899_membrane_depolarization	PARK7	31	1	7.818336	-0.918419	182	131.72	0.723736
GO:0007272_ensheathment_of_neurons	SOD1	32	1	7.574013	-0.905467	185	134.18	0.725297
GO:0008366_axon_ensheathment	SOD1	32	1	7.574013	-0.905467	185	134.18	0.725297
GO:0051259_protein_oligomerization	SRR	32	1	7.574013	-0.905467	185	134.18	0.725297
GO:0043283_biopolymer_metabolic_process	KHDRBS1	1490	9	1.463970	-0.902554	186	134.34	0.722258
GO:0043283_biopolymer_metabolic_process	PABPN1	1490	9	1.463970	-0.902554	186	134.34	0.722258
GO:0043283_biopolymer_metabolic_process	MRPL11	1490	9	1.463970	-0.902554	186	134.34	0.722258
GO:0043283_biopolymer_metabolic_process	ZFP36L1	1490	9	1.463970	-0.902554	186	134.34	0.722258
GO:0043283_biopolymer_metabolic_process	PTGES3	1490	9	1.463970	-0.902554	186	134.34	0.722258
GO:0043283_biopolymer_metabolic_process	CNBP	1490	9	1.463970	-0.902554	186	134.34	0.722258
GO:0043283_biopolymer_metabolic_process	ARIH2	1490	9	1.463970	-0.902554	186	134.34	0.722258
GO:0043283_biopolymer_metabolic_process	SOD1	1490	9	1.463970	-0.902554	186	134.34	0.722258
GO:0043283_biopolymer_metabolic_process	MCM4	1490	9	1.463970	-0.902554	186	134.34	0.722258
GO:0007270_nerve-nerve_synaptic_transmission	PARK7	33	1	7.344498	-0.892940	187	136.33	0.729037
GO:0007568_aging	SOD1	34	1	7.128483	-0.880810	189	139.47	0.737937
GO:0060443_mammary_gland_morphogenesis	PHB2	34	1	7.128483	-0.880810	189	139.47	0.737937
GO:0043406_positive_regulation_of_MAP_kinase_activity	SOD1	35	1	6.924812	-0.869057	190	141.58	0.745158
GO:0051704_multi-organism_process	GRN	157	2	3.087496	-0.868203	191	141.68	0.741780
GO:0051704_multi-organism_process	SOD1	157	2	3.087496	-0.868203	191	141.68	0.741780
GO:0044237_cellular_metabolic_process	MRPL11	1974	11	1.350584	-0.862592	192	142.12	0.740208
GO:0044237_cellular_metabolic_process	ZFP36L1	1974	11	1.350584	-0.862592	192	142.12	0.740208
GO:0044237_cellular_metabolic_process	PABPN1	1974	11	1.350584	-0.862592	192	142.12	0.740208
GO:0044237_cellular_metabolic_process	KHDRBS1	1974	11	1.350584	-0.862592	192	142.12	0.740208
GO:0044237_cellular_metabolic_process	PTGES3	1974	11	1.350584	-0.862592	192	142.12	0.740208
GO:0044237_cellular_metabolic_process	ARIH2	1974	11	1.350584	-0.862592	192	142.12	0.740208
GO:0044237_cellular_metabolic_process	CNBP	1974	11	1.350584	-0.862592	192	142.12	0.740208
GO:0044237_cellular_metabolic_process	SRR	1974	11	1.350584	-0.862592	192	142.12	0.740208
GO:0044237_cellular_metabolic_process	SOD1	1974	11	1.350584	-0.862592	192	142.12	0.740208
GO:0044237_cellular_metabolic_process	MCM4	1974	11	1.350584	-0.862592	192	142.12	0.740208
GO:0044237_cellular_metabolic_process	PARK7	1974	11	1.350584	-0.862592	192	142.12	0.740208
GO:0019228_regulation_of_action_potential_in_neuron	SOD1	36	1	6.732456	-0.857657	194	144.72	0.745979
GO:0022602_ovulation_cycle_process	SOD1	36	1	6.732456	-0.857657	194	144.72	0.745979
GO:0042698_ovulation_cycle	SOD1	37	1	6.550498	-0.846592	195	146.81	0.752872
GO:0007626_locomotory_behavior	SOD1	163	2	2.973846	-0.841773	196	147.29	0.751480
GO:0007626_locomotory_behavior	PARK7	163	2	2.973846	-0.841773	196	147.29	0.751480
GO:0001570_vasculogenesis	ZFP36L1	38	1	6.378116	-0.835845	199	150.35	0.755528
GO:0008016_regulation_of_heart_contraction	ATP2A2	38	1	6.378116	-0.835845	199	150.35	0.755528
GO:0042493_response_to_drug	SOD1	38	1	6.378116	-0.835845	199	150.35	0.755528
GO:0006259_DNA_metabolic_process	SOD1	165	2	2.937799	-0.833229	200	150.78	0.753900
GO:0006259_DNA_metabolic_process	MCM4	165	2	2.937799	-0.833229	200	150.78	0.753900
GO:0005976_polysaccharide_metabolic_process	PTGES3	39	1	6.214575	-0.825397	203	153.44	0.755862
GO:0006511_ubiquitin-dependent_protein_catabolic_process	ARIH2	39	1	6.214575	-0.825397	203	153.44	0.755862
GO:0043524_negative_regulation_of_neuron_apoptosis	SOD1	39	1	6.214575	-0.825397	203	153.44	0.755862
GO:0034645_cellular_macromolecule_biosynthetic_process	PTGES3	901	6	1.613996	-0.822694	204	153.89	0.754363
GO:0034645_cellular_macromolecule_biosynthetic_process	MRPL11	901	6	1.613996	-0.822694	204	153.89	0.754363
GO:0034645_cellular_macromolecule_biosynthetic_process	ZFP36L1	901	6	1.613996	-0.822694	204	153.89	0.754363
GO:0034645_cellular_macromolecule_biosynthetic_process	KHDRBS1	901	6	1.613996	-0.822694	204	153.89	0.754363
GO:0034645_cellular_macromolecule_biosynthetic_process	CNBP	901	6	1.613996	-0.822694	204	153.89	0.754363
GO:0034645_cellular_macromolecule_biosynthetic_process	MCM4	901	6	1.613996	-0.822694	204	153.89	0.754363
GO:0001824_blastocyst_development	GRN	40	1	6.059211	-0.815235	205	156.93	0.765512
GO:0009059_macromolecule_biosynthetic_process	PTGES3	910	6	1.598034	-0.807285	206	157.48	0.764466
GO:0009059_macromolecule_biosynthetic_process	MRPL11	910	6	1.598034	-0.807285	206	157.48	0.764466
GO:0009059_macromolecule_biosynthetic_process	KHDRBS1	910	6	1.598034	-0.807285	206	157.48	0.764466
GO:0009059_macromolecule_biosynthetic_process	ZFP36L1	910	6	1.598034	-0.807285	206	157.48	0.764466
GO:0009059_macromolecule_biosynthetic_process	CNBP	910	6	1.598034	-0.807285	206	157.48	0.764466
GO:0009059_macromolecule_biosynthetic_process	MCM4	910	6	1.598034	-0.807285	206	157.48	0.764466
GO:0001776_leukocyte_homeostasis	SOD1	41	1	5.911425	-0.805344	211	160.78	0.761991
GO:0006260_DNA_replication	MCM4	41	1	5.911425	-0.805344	211	160.78	0.761991
GO:0006836_neurotransmitter_transport	PARK7	41	1	5.911425	-0.805344	211	160.78	0.761991
GO:0008585_female_gonad_development	SOD1	41	1	5.911425	-0.805344	211	160.78	0.761991
GO:0015980_energy_derivation_by_oxidation_of_organic_compounds	PTGES3	41	1	5.911425	-0.805344	211	160.78	0.761991
GO:0019941_modification-dependent_protein_catabolic_process	ARIH2	42	1	5.770677	-0.795711	214	164.51	0.768738
GO:0043632_modification-dependent_macromolecule_catabolic_process	ARIH2	42	1	5.770677	-0.795711	214	164.51	0.768738
GO:0051603_proteolysis_involved_in_cellular_protein_catabolic_process	ARIH2	42	1	5.770677	-0.795711	214	164.51	0.768738
GO:0001508_regulation_of_action_potential	SOD1	43	1	5.636475	-0.786323	217	168.8	0.777880
GO:0001894_tissue_homeostasis	SOD1	43	1	5.636475	-0.786323	217	168.8	0.777880
GO:0010001_glial_cell_differentiation	SOD1	43	1	5.636475	-0.786323	217	168.8	0.777880
GO:0043170_macromolecule_metabolic_process	PABPN1	1576	9	1.384084	-0.779827	218	168.99	0.775183
GO:0043170_macromolecule_metabolic_process	PTGES3	1576	9	1.384084	-0.779827	218	168.99	0.775183
GO:0043170_macromolecule_metabolic_process	MRPL11	1576	9	1.384084	-0.779827	218	168.99	0.775183
GO:0043170_macromolecule_metabolic_process	KHDRBS1	1576	9	1.384084	-0.779827	218	168.99	0.775183
GO:0043170_macromolecule_metabolic_process	ZFP36L1	1576	9	1.384084	-0.779827	218	168.99	0.775183
GO:0043170_macromolecule_metabolic_process	CNBP	1576	9	1.384084	-0.779827	218	168.99	0.775183
GO:0043170_macromolecule_metabolic_process	ARIH2	1576	9	1.384084	-0.779827	218	168.99	0.775183
GO:0043170_macromolecule_metabolic_process	SOD1	1576	9	1.384084	-0.779827	218	168.99	0.775183
GO:0043170_macromolecule_metabolic_process	MCM4	1576	9	1.384084	-0.779827	218	168.99	0.775183
GO:0044257_cellular_protein_catabolic_process	ARIH2	44	1	5.508373	-0.777170	220	172.51	0.784136
GO:0046545_development_of_primary_female_sexual_characteristics	SOD1	44	1	5.508373	-0.777170	220	172.51	0.784136
GO:0019752_carboxylic_acid_metabolic_process	PTGES3	181	2	2.678104	-0.769224	222	173.99	0.783739
GO:0019752_carboxylic_acid_metabolic_process	SRR	181	2	2.678104	-0.769224	222	173.99	0.783739
GO:0043436_oxoacid_metabolic_process	PTGES3	181	2	2.678104	-0.769224	222	173.99	0.783739
GO:0043436_oxoacid_metabolic_process	SRR	181	2	2.678104	-0.769224	222	173.99	0.783739
GO:0006082_organic_acid_metabolic_process	PTGES3	182	2	2.663389	-0.765462	223	175.37	0.786413
GO:0006082_organic_acid_metabolic_process	SRR	182	2	2.663389	-0.765462	223	175.37	0.786413
GO:0006807_nitrogen_compound_metabolic_process	ZFP36L1	1147	7	1.479145	-0.764672	224	175.49	0.783438
GO:0006807_nitrogen_compound_metabolic_process	PABPN1	1147	7	1.479145	-0.764672	224	175.49	0.783438
GO:0006807_nitrogen_compound_metabolic_process	KHDRBS1	1147	7	1.479145	-0.764672	224	175.49	0.783438
GO:0006807_nitrogen_compound_metabolic_process	CNBP	1147	7	1.479145	-0.764672	224	175.49	0.783438
GO:0006807_nitrogen_compound_metabolic_process	SRR	1147	7	1.479145	-0.764672	224	175.49	0.783438
GO:0006807_nitrogen_compound_metabolic_process	SOD1	1147	7	1.479145	-0.764672	224	175.49	0.783438
GO:0006807_nitrogen_compound_metabolic_process	MCM4	1147	7	1.479145	-0.764672	224	175.49	0.783438
GO:0042180_cellular_ketone_metabolic_process	PTGES3	183	2	2.648835	-0.761726	225	175.82	0.781422
GO:0042180_cellular_ketone_metabolic_process	SRR	183	2	2.648835	-0.761726	225	175.82	0.781422
GO:0006732_coenzyme_metabolic_process	SOD1	46	1	5.268879	-0.759527	228	177.58	0.778860
GO:0008217_regulation_of_blood_pressure	SOD1	46	1	5.268879	-0.759527	228	177.58	0.778860
GO:0042063_gliogenesis	SOD1	46	1	5.268879	-0.759527	228	177.58	0.778860
GO:0006396_RNA_processing	PABPN1	47	1	5.156775	-0.751017	230	180.02	0.782696
GO:0048871_multicellular_organismal_homeostasis	SOD1	47	1	5.156775	-0.751017	230	180.02	0.782696
GO:0001505_regulation_of_neurotransmitter_levels	PARK7	48	1	5.049342	-0.742703	231	182.23	0.788874
GO:0019226_transmission_of_nerve_impulse	SOD1	189	2	2.564745	-0.739843	232	182.65	0.787284
GO:0019226_transmission_of_nerve_impulse	PARK7	189	2	2.564745	-0.739843	232	182.65	0.787284
GO:0006520_cellular_amino_acid_metabolic_process	SRR	51	1	4.752322	-0.718860	234	189.51	0.809872
GO:0044106_cellular_amine_metabolic_process	SRR	51	1	4.752322	-0.718860	234	189.51	0.809872
GO:0044267_cellular_protein_metabolic_process	MRPL11	559	4	1.734300	-0.717106	235	189.97	0.808383
GO:0044267_cellular_protein_metabolic_process	ZFP36L1	559	4	1.734300	-0.717106	235	189.97	0.808383
GO:0044267_cellular_protein_metabolic_process	ARIH2	559	4	1.734300	-0.717106	235	189.97	0.808383
GO:0044267_cellular_protein_metabolic_process	SOD1	559	4	1.734300	-0.717106	235	189.97	0.808383
GO:0010608_posttranscriptional_regulation_of_gene_expression	ZFP36L1	52	1	4.660931	-0.711255	236	191.74	0.812458
GO:0022414_reproductive_process	GRN	376	3	1.933791	-0.701827	237	193.61	0.816920
GO:0022414_reproductive_process	PHB2	376	3	1.933791	-0.701827	237	193.61	0.816920
GO:0022414_reproductive_process	SOD1	376	3	1.933791	-0.701827	237	193.61	0.816920
GO:0006091_generation_of_precursor_metabolites_and_energy	PTGES3	54	1	4.488304	-0.696519	240	195.64	0.815167
GO:0043405_regulation_of_MAP_kinase_activity	SOD1	54	1	4.488304	-0.696519	240	195.64	0.815167
GO:0044271_nitrogen_compound_biosynthetic_process	SRR	54	1	4.488304	-0.696519	240	195.64	0.815167
GO:0000003_reproduction	GRN	379	3	1.918484	-0.694794	241	195.84	0.812614
GO:0000003_reproduction	PHB2	379	3	1.918484	-0.694794	241	195.84	0.812614
GO:0000003_reproduction	SOD1	379	3	1.918484	-0.694794	241	195.84	0.812614
GO:0007605_sensory_perception_of_sound	SOD1	55	1	4.406699	-0.689376	242	197.45	0.815909
GO:0006790_sulfur_metabolic_process	SOD1	56	1	4.328008	-0.682377	243	200.18	0.823786
GO:0008284_positive_regulation_of_cell_proliferation	CNBP	208	2	2.330466	-0.676054	244	200.61	0.822172
GO:0008284_positive_regulation_of_cell_proliferation	GRN	208	2	2.330466	-0.676054	244	200.61	0.822172
GO:0008344_adult_locomotory_behavior	PARK7	57	1	4.252078	-0.675515	247	202.85	0.821255
GO:0042472_inner_ear_morphogenesis	SOD1	57	1	4.252078	-0.675515	247	202.85	0.821255
GO:0043523_regulation_of_neuron_apoptosis	SOD1	57	1	4.252078	-0.675515	247	202.85	0.821255
GO:0006139_nucleobase__nucleoside__nucleotide_and_nucleic_acid_metabolic_process	ZFP36L1	1002	6	1.451308	-0.664086	248	204.16	0.823226
GO:0006139_nucleobase__nucleoside__nucleotide_and_nucleic_acid_metabolic_process	PABPN1	1002	6	1.451308	-0.664086	248	204.16	0.823226
GO:0006139_nucleobase__nucleoside__nucleotide_and_nucleic_acid_metabolic_process	KHDRBS1	1002	6	1.451308	-0.664086	248	204.16	0.823226
GO:0006139_nucleobase__nucleoside__nucleotide_and_nucleic_acid_metabolic_process	CNBP	1002	6	1.451308	-0.664086	248	204.16	0.823226
GO:0006139_nucleobase__nucleoside__nucleotide_and_nucleic_acid_metabolic_process	SOD1	1002	6	1.451308	-0.664086	248	204.16	0.823226
GO:0006139_nucleobase__nucleoside__nucleotide_and_nucleic_acid_metabolic_process	MCM4	1002	6	1.451308	-0.664086	248	204.16	0.823226
GO:0035295_tube_development	PTGES3	212	2	2.286495	-0.663591	249	204.33	0.820602
GO:0035295_tube_development	PHB2	212	2	2.286495	-0.663591	249	204.33	0.820602
GO:0042127_regulation_of_cell_proliferation	CNBP	393	3	1.850141	-0.663026	250	204.5	0.818000
GO:0042127_regulation_of_cell_proliferation	PHB2	393	3	1.850141	-0.663026	250	204.5	0.818000
GO:0042127_regulation_of_cell_proliferation	GRN	393	3	1.850141	-0.663026	250	204.5	0.818000
GO:0006874_cellular_calcium_ion_homeostasis	ATP2A2	61	1	3.973253	-0.649358	251	207.82	0.827968
GO:0040014_regulation_of_multicellular_organism_growth	SOD1	62	1	3.909168	-0.643120	253	210.48	0.831937
GO:0050954_sensory_perception_of_mechanical_stimulus	SOD1	62	1	3.909168	-0.643120	253	210.48	0.831937
GO:0051186_cofactor_metabolic_process	SOD1	63	1	3.847118	-0.636994	254	212.21	0.835472
GO:0006875_cellular_metal_ion_homeostasis	ATP2A2	64	1	3.787007	-0.630977	256	213.48	0.833906
GO:0055074_calcium_ion_homeostasis	ATP2A2	64	1	3.787007	-0.630977	256	213.48	0.833906
GO:0042471_ear_morphogenesis	SOD1	65	1	3.728745	-0.625065	258	214.57	0.831667
GO:0048511_rhythmic_process	SOD1	65	1	3.728745	-0.625065	258	214.57	0.831667
GO:0015837_amine_transport	PARK7	66	1	3.672249	-0.619256	261	216.02	0.827663
GO:0045860_positive_regulation_of_protein_kinase_activity	SOD1	66	1	3.672249	-0.619256	261	216.02	0.827663
GO:0051402_neuron_apoptosis	SOD1	66	1	3.672249	-0.619256	261	216.02	0.827663
GO:0009791_post-embryonic_development	INVS	67	1	3.617439	-0.613546	262	217.88	0.831603
GO:0042592_homeostatic_process	ATP2A2	419	3	1.735335	-0.608299	263	218.33	0.830152
GO:0042592_homeostatic_process	SOD1	419	3	1.735335	-0.608299	263	218.33	0.830152
GO:0042592_homeostatic_process	PARK7	419	3	1.735335	-0.608299	263	218.33	0.830152
GO:0005996_monosaccharide_metabolic_process	PGD	69	1	3.512586	-0.602413	265	221.13	0.834453
GO:0055065_metal_ion_homeostasis	ATP2A2	69	1	3.512586	-0.602413	265	221.13	0.834453
GO:0008406_gonad_development	SOD1	70	1	3.462406	-0.596984	266	222.72	0.837293
GO:0006281_DNA_repair	SOD1	71	1	3.413640	-0.591643	269	224.85	0.835874
GO:0006913_nucleocytoplasmic_transport	KHDRBS1	71	1	3.413640	-0.591643	269	224.85	0.835874
GO:0033674_positive_regulation_of_kinase_activity	SOD1	71	1	3.413640	-0.591643	269	224.85	0.835874
GO:0030879_mammary_gland_development	PHB2	72	1	3.366228	-0.586387	274	227.75	0.831204
GO:0044262_cellular_carbohydrate_metabolic_process	PTGES3	72	1	3.366228	-0.586387	274	227.75	0.831204
GO:0048839_inner_ear_development	SOD1	72	1	3.366228	-0.586387	274	227.75	0.831204
GO:0051169_nuclear_transport	KHDRBS1	72	1	3.366228	-0.586387	274	227.75	0.831204
GO:0051347_positive_regulation_of_transferase_activity	SOD1	72	1	3.366228	-0.586387	274	227.75	0.831204
GO:0006508_proteolysis	ARIH2	76	1	3.189058	-0.566177	275	232.99	0.847236
GO:0006461_protein_complex_assembly	SRR	78	1	3.107287	-0.556528	277	236.67	0.854404
GO:0070271_protein_complex_biogenesis	SRR	78	1	3.107287	-0.556528	277	236.67	0.854404
GO:0019538_protein_metabolic_process	MRPL11	655	4	1.480112	-0.552023	278	237.42	0.854029
GO:0019538_protein_metabolic_process	ZFP36L1	655	4	1.480112	-0.552023	278	237.42	0.854029
GO:0019538_protein_metabolic_process	ARIH2	655	4	1.480112	-0.552023	278	237.42	0.854029
GO:0019538_protein_metabolic_process	SOD1	655	4	1.480112	-0.552023	278	237.42	0.854029
GO:0006631_fatty_acid_metabolic_process	PTGES3	80	1	3.029605	-0.547164	279	240.6	0.862366
GO:0007154_cell_communication	PTGES3	1096	6	1.326834	-0.541399	280	241.59	0.862821
GO:0007154_cell_communication	KHDRBS1	1096	6	1.326834	-0.541399	280	241.59	0.862821
GO:0007154_cell_communication	ATP2A2	1096	6	1.326834	-0.541399	280	241.59	0.862821
GO:0007154_cell_communication	PHB2	1096	6	1.326834	-0.541399	280	241.59	0.862821
GO:0007154_cell_communication	SOD1	1096	6	1.326834	-0.541399	280	241.59	0.862821
GO:0007154_cell_communication	PARK7	1096	6	1.326834	-0.541399	280	241.59	0.862821
GO:0006575_cellular_amino_acid_derivative_metabolic_process	SOD1	83	1	2.920101	-0.533619	282	244.37	0.866560
GO:0030534_adult_behavior	PARK7	83	1	2.920101	-0.533619	282	244.37	0.866560
GO:0045137_development_of_primary_sexual_characteristics	SOD1	84	1	2.885338	-0.529231	283	245.65	0.868021
GO:0006897_endocytosis	SNX17	86	1	2.818237	-0.520637	288	249.02	0.864653
GO:0010324_membrane_invagination	SNX17	86	1	2.818237	-0.520637	288	249.02	0.864653
GO:0032504_multicellular_organism_reproduction	SOD1	86	1	2.818237	-0.520637	288	249.02	0.864653
GO:0034641_cellular_nitrogen_compound_metabolic_process	SRR	86	1	2.818237	-0.520637	288	249.02	0.864653
GO:0048609_reproductive_process_in_a_multicellular_organism	SOD1	86	1	2.818237	-0.520637	288	249.02	0.864653
GO:0001822_kidney_development	INVS	87	1	2.785844	-0.516428	291	250.93	0.862302
GO:0022612_gland_morphogenesis	PHB2	87	1	2.785844	-0.516428	291	250.93	0.862302
GO:0043583_ear_development	SOD1	87	1	2.785844	-0.516428	291	250.93	0.862302
GO:0048754_branching_morphogenesis_of_a_tube	PHB2	88	1	2.754187	-0.512276	292	252.1	0.863356
GO:0010467_gene_expression	MRPL11	905	5	1.339052	-0.505348	293	253.02	0.863549
GO:0010467_gene_expression	ZFP36L1	905	5	1.339052	-0.505348	293	253.02	0.863549
GO:0010467_gene_expression	PABPN1	905	5	1.339052	-0.505348	293	253.02	0.863549
GO:0010467_gene_expression	KHDRBS1	905	5	1.339052	-0.505348	293	253.02	0.863549
GO:0010467_gene_expression	CNBP	905	5	1.339052	-0.505348	293	253.02	0.863549
GO:0030324_lung_development	PTGES3	90	1	2.692982	-0.504138	295	254.15	0.861525
GO:0035264_multicellular_organism_growth	SOD1	90	1	2.692982	-0.504138	295	254.15	0.861525
GO:0008544_epidermis_development	PTGES3	91	1	2.663389	-0.500149	296	255.36	0.862703
GO:0030323_respiratory_tube_development	PTGES3	92	1	2.634439	-0.496213	297	256.88	0.864916
GO:0007165_signal_transduction	PTGES3	915	5	1.324418	-0.493222	298	257.19	0.863054
GO:0007165_signal_transduction	KHDRBS1	915	5	1.324418	-0.493222	298	257.19	0.863054
GO:0007165_signal_transduction	ATP2A2	915	5	1.324418	-0.493222	298	257.19	0.863054
GO:0007165_signal_transduction	PHB2	915	5	1.324418	-0.493222	298	257.19	0.863054
GO:0007165_signal_transduction	SOD1	915	5	1.324418	-0.493222	298	257.19	0.863054
GO:0007610_behavior	SOD1	279	2	1.737408	-0.493010	299	257.7	0.861873
GO:0007610_behavior	PARK7	279	2	1.737408	-0.493010	299	257.7	0.861873
GO:0065003_macromolecular_complex_assembly	SRR	93	1	2.606112	-0.492327	300	259.06	0.863533
GO:0008610_lipid_biosynthetic_process	PTGES3	94	1	2.578387	-0.488491	302	260.77	0.863477
GO:0034984_cellular_response_to_DNA_damage_stimulus	SOD1	94	1	2.578387	-0.488491	302	260.77	0.863477
GO:0060249_anatomical_structure_homeostasis	SOD1	96	1	2.524671	-0.480963	303	263.82	0.870693
GO:0060341_regulation_of_cellular_localization	KHDRBS1	97	1	2.498644	-0.477270	304	265.06	0.871908
GO:0060541_respiratory_system_development	PTGES3	98	1	2.473147	-0.473623	305	266.4	0.873443
GO:0007398_ectoderm_development	PTGES3	99	1	2.448166	-0.470020	307	267.63	0.871759
GO:0060562_epithelial_tube_morphogenesis	PHB2	99	1	2.448166	-0.470020	307	267.63	0.871759
GO:0030163_protein_catabolic_process	ARIH2	101	1	2.399687	-0.462946	308	268.54	0.871883
GO:0009968_negative_regulation_of_signal_transduction	PHB2	103	1	2.353091	-0.456040	309	270.76	0.876246
GO:0048872_homeostasis_of_number_of_cells	SOD1	105	1	2.308271	-0.449295	310	272.33	0.878484
GO:0003008_system_process	ATP2A2	516	3	1.409119	-0.443661	311	273.08	0.878071
GO:0003008_system_process	SOD1	516	3	1.409119	-0.443661	311	273.08	0.878071
GO:0003008_system_process	PARK7	516	3	1.409119	-0.443661	311	273.08	0.878071
GO:0045859_regulation_of_protein_kinase_activity	SOD1	107	1	2.265125	-0.442707	312	273.35	0.876122
GO:0010648_negative_regulation_of_cell_communication	PHB2	110	1	2.203349	-0.433104	313	276.93	0.884760
GO:0043549_regulation_of_kinase_activity	SOD1	112	1	2.164004	-0.426880	314	278.25	0.886146
GO:0006974_response_to_DNA_damage_stimulus	SOD1	113	1	2.144853	-0.423820	316	278.95	0.882753
GO:0040008_regulation_of_growth	SOD1	113	1	2.144853	-0.423820	316	278.95	0.882753
GO:0000165_MAPKKK_cascade	SOD1	114	1	2.126039	-0.420793	317	279.72	0.882397
GO:0051338_regulation_of_transferase_activity	SOD1	115	1	2.107551	-0.417799	318	280.32	0.881509
GO:0048608_reproductive_structure_development	SOD1	116	1	2.089383	-0.414837	319	281.4	0.882132
GO:0043933_macromolecular_complex_subunit_organization	SRR	117	1	2.071525	-0.411908	320	281.76	0.880500
GO:0009308_amine_metabolic_process	SRR	124	1	1.954584	-0.392246	321	289.89	0.903084
GO:0001763_morphogenesis_of_a_branching_structure	PHB2	125	1	1.938947	-0.389552	322	290.49	0.902143
GO:0001655_urogenital_system_development	INVS	128	1	1.893503	-0.381633	323	293.15	0.907585
GO:0032787_monocarboxylic_acid_metabolic_process	PTGES3	130	1	1.864372	-0.376484	324	295.28	0.911358
GO:0007283_spermatogenesis	SOD1	134	1	1.808720	-0.366487	326	297.24	0.911779
GO:0048232_male_gamete_generation	SOD1	134	1	1.808720	-0.366487	326	297.24	0.911779
GO:0051239_regulation_of_multicellular_organismal_process	ATP2A2	587	3	1.238680	-0.353042	327	300.12	0.917798
GO:0051239_regulation_of_multicellular_organismal_process	PHB2	587	3	1.238680	-0.353042	327	300.12	0.917798
GO:0051239_regulation_of_multicellular_organismal_process	SOD1	587	3	1.238680	-0.353042	327	300.12	0.917798
GO:0035239_tube_morphogenesis	PHB2	143	1	1.694884	-0.345347	328	303.65	0.925762
GO:0022603_regulation_of_anatomical_structure_morphogenesis	PHB2	147	1	1.648765	-0.336505	329	306.99	0.933100
GO:0043085_positive_regulation_of_catalytic_activity	SOD1	148	1	1.637624	-0.334344	330	307.62	0.932182
GO:0032268_regulation_of_cellular_protein_metabolic_process	ZFP36L1	152	1	1.594529	-0.325893	331	309.0	0.933535
GO:0007268_synaptic_transmission	PARK7	154	1	1.573821	-0.321778	332	309.68	0.932771
GO:0008285_negative_regulation_of_cell_proliferation	PHB2	155	1	1.563667	-0.319747	333	310.72	0.933093
GO:0048519_negative_regulation_of_biological_process	KHDRBS1	859	4	1.128607	-0.314249	334	311.91	0.933862
GO:0048519_negative_regulation_of_biological_process	ATP2A2	859	4	1.128607	-0.314249	334	311.91	0.933862
GO:0048519_negative_regulation_of_biological_process	PHB2	859	4	1.128607	-0.314249	334	311.91	0.933862
GO:0048519_negative_regulation_of_biological_process	SOD1	859	4	1.128607	-0.314249	334	311.91	0.933862
GO:0006066_alcohol_metabolic_process	PGD	158	1	1.533977	-0.313760	336	313.16	0.932024
GO:0048514_blood_vessel_morphogenesis	ZFP36L1	158	1	1.533977	-0.313760	336	313.16	0.932024
GO:0050877_neurological_system_process	SOD1	390	2	1.242915	-0.312427	337	313.42	0.930030
GO:0050877_neurological_system_process	PARK7	390	2	1.242915	-0.312427	337	313.42	0.930030
GO:0009628_response_to_abiotic_stimulus	SOD1	162	1	1.496101	-0.306014	338	314.68	0.931006
GO:0042325_regulation_of_phosphorylation	SOD1	164	1	1.477856	-0.302238	339	316.25	0.932891
GO:0019220_regulation_of_phosphate_metabolic_process	SOD1	165	1	1.468900	-0.300373	341	317.22	0.930264
GO:0051174_regulation_of_phosphorus_metabolic_process	SOD1	165	1	1.468900	-0.300373	341	317.22	0.930264
GO:0051049_regulation_of_transport	KHDRBS1	167	1	1.451308	-0.296691	342	318.82	0.932222
GO:0009887_organ_morphogenesis	ZFP36L1	642	3	1.132563	-0.295729	343	319.05	0.930175
GO:0009887_organ_morphogenesis	PHB2	642	3	1.132563	-0.295729	343	319.05	0.930175
GO:0009887_organ_morphogenesis	SOD1	642	3	1.132563	-0.295729	343	319.05	0.930175
GO:0051246_regulation_of_protein_metabolic_process	ZFP36L1	170	1	1.425697	-0.291280	344	319.65	0.929215
GO:0042221_response_to_chemical_stimulus	SOD1	409	2	1.185176	-0.289663	345	320.07	0.927739
GO:0042221_response_to_chemical_stimulus	PARK7	409	2	1.185176	-0.289663	345	320.07	0.927739
GO:0007600_sensory_perception	SOD1	172	1	1.409119	-0.287746	347	320.75	0.924352
GO:0009611_response_to_wounding	SOD1	172	1	1.409119	-0.287746	347	320.75	0.924352
GO:0044093_positive_regulation_of_molecular_function	SOD1	173	1	1.400974	-0.286000	348	322.24	0.925977
GO:0043066_negative_regulation_of_apoptosis	SOD1	176	1	1.377093	-0.280846	349	324.98	0.931175
GO:0016070_RNA_metabolic_process	ZFP36L1	658	3	1.105023	-0.280831	350	325.1	0.928857
GO:0016070_RNA_metabolic_process	PABPN1	658	3	1.105023	-0.280831	350	325.1	0.928857
GO:0016070_RNA_metabolic_process	CNBP	658	3	1.105023	-0.280831	350	325.1	0.928857
GO:0043069_negative_regulation_of_programmed_cell_death	SOD1	179	1	1.354014	-0.275814	353	326.46	0.924816
GO:0048732_gland_development	PHB2	179	1	1.354014	-0.275814	353	326.46	0.924816
GO:0060548_negative_regulation_of_cell_death	SOD1	179	1	1.354014	-0.275814	353	326.46	0.924816
GO:0016192_vesicle-mediated_transport	SNX17	184	1	1.317220	-0.267688	354	331.35	0.936017
GO:0007010_cytoskeleton_organization	SOD1	185	1	1.310100	-0.266100	355	332.13	0.935577
GO:0007276_gamete_generation	SOD1	188	1	1.289194	-0.261410	356	334.53	0.939691
GO:0046907_intracellular_transport	KHDRBS1	194	1	1.249322	-0.252345	357	336.45	0.942437
GO:0065008_regulation_of_biological_quality	ATP2A2	693	3	1.049214	-0.250710	358	338.64	0.945922
GO:0065008_regulation_of_biological_quality	SOD1	693	3	1.049214	-0.250710	358	338.64	0.945922
GO:0065008_regulation_of_biological_quality	PARK7	693	3	1.049214	-0.250710	358	338.64	0.945922
GO:0033554_cellular_response_to_stress	SOD1	196	1	1.236574	-0.249413	359	339.02	0.944345
GO:0002009_morphogenesis_of_an_epithelium	PHB2	198	1	1.224083	-0.246524	361	341.09	0.944848
GO:0060429_epithelium_development	PHB2	198	1	1.224083	-0.246524	361	341.09	0.944848
GO:0001568_blood_vessel_development	ZFP36L1	203	1	1.193933	-0.239486	362	342.62	0.946464
GO:0022607_cellular_component_assembly	SRR	204	1	1.188080	-0.238109	363	343.44	0.946116
GO:0007243_protein_kinase_cascade	SOD1	205	1	1.182285	-0.236742	364	344.5	0.946429
GO:0001944_vasculature_development	ZFP36L1	208	1	1.165233	-0.232700	365	345.4	0.946301
GO:0006810_transport	KHDRBS1	718	3	1.012681	-0.231103	366	345.84	0.944918
GO:0006810_transport	SNX17	718	3	1.012681	-0.231103	366	345.84	0.944918
GO:0006810_transport	PARK7	718	3	1.012681	-0.231103	366	345.84	0.944918
GO:0032501_multicellular_organismal_process	ZFP36L1	2183	9	0.999228	-0.228866	367	346.01	0.942807
GO:0032501_multicellular_organismal_process	PTGES3	2183	9	0.999228	-0.228866	367	346.01	0.942807
GO:0032501_multicellular_organismal_process	INVS	2183	9	0.999228	-0.228866	367	346.01	0.942807
GO:0032501_multicellular_organismal_process	ATP2A2	2183	9	0.999228	-0.228866	367	346.01	0.942807
GO:0032501_multicellular_organismal_process	PHB2	2183	9	0.999228	-0.228866	367	346.01	0.942807
GO:0032501_multicellular_organismal_process	GRN	2183	9	0.999228	-0.228866	367	346.01	0.942807
GO:0032501_multicellular_organismal_process	SOD1	2183	9	0.999228	-0.228866	367	346.01	0.942807
GO:0032501_multicellular_organismal_process	GAPDH	2183	9	0.999228	-0.228866	367	346.01	0.942807
GO:0032501_multicellular_organismal_process	PARK7	2183	9	0.999228	-0.228866	367	346.01	0.942807
GO:0051234_establishment_of_localization	KHDRBS1	729	3	0.997401	-0.222942	368	346.92	0.942717
GO:0051234_establishment_of_localization	SNX17	729	3	0.997401	-0.222942	368	346.92	0.942717
GO:0051234_establishment_of_localization	PARK7	729	3	0.997401	-0.222942	368	346.92	0.942717
GO:0010033_response_to_organic_substance	SOD1	216	1	1.122076	-0.222334	369	347.32	0.941247
GO:0040007_growth	SOD1	217	1	1.116905	-0.221079	370	348.04	0.940649
GO:0007423_sensory_organ_development	SOD1	219	1	1.106705	-0.218595	371	348.8	0.940162
GO:0001701_in_utero_embryonic_development	GRN	221	1	1.096690	-0.216145	372	349.6	0.939785
GO:0010556_regulation_of_macromolecule_biosynthetic_process	KHDRBS1	745	3	0.975980	-0.211552	373	350.27	0.939062
GO:0010556_regulation_of_macromolecule_biosynthetic_process	ZFP36L1	745	3	0.975980	-0.211552	373	350.27	0.939062
GO:0010556_regulation_of_macromolecule_biosynthetic_process	CNBP	745	3	0.975980	-0.211552	373	350.27	0.939062
GO:0019953_sexual_reproduction	SOD1	228	1	1.063019	-0.207832	374	351.4	0.939572
GO:0050790_regulation_of_catalytic_activity	SOD1	233	1	1.040208	-0.202132	376	352.93	0.938644
GO:0050890_cognition	SOD1	233	1	1.040208	-0.202132	376	352.93	0.938644
GO:0031323_regulation_of_cellular_metabolic_process	ZFP36L1	1015	4	0.955146	-0.200293	377	353.48	0.937613
GO:0031323_regulation_of_cellular_metabolic_process	KHDRBS1	1015	4	0.955146	-0.200293	377	353.48	0.937613
GO:0031323_regulation_of_cellular_metabolic_process	CNBP	1015	4	0.955146	-0.200293	377	353.48	0.937613
GO:0031323_regulation_of_cellular_metabolic_process	SOD1	1015	4	0.955146	-0.200293	377	353.48	0.937613
GO:0007275_multicellular_organismal_development	ZFP36L1	1760	7	0.963965	-0.197971	378	354.39	0.937540
GO:0007275_multicellular_organismal_development	PTGES3	1760	7	0.963965	-0.197971	378	354.39	0.937540
GO:0007275_multicellular_organismal_development	INVS	1760	7	0.963965	-0.197971	378	354.39	0.937540
GO:0007275_multicellular_organismal_development	PHB2	1760	7	0.963965	-0.197971	378	354.39	0.937540
GO:0007275_multicellular_organismal_development	GRN	1760	7	0.963965	-0.197971	378	354.39	0.937540
GO:0007275_multicellular_organismal_development	SOD1	1760	7	0.963965	-0.197971	378	354.39	0.937540
GO:0007275_multicellular_organismal_development	GAPDH	1760	7	0.963965	-0.197971	378	354.39	0.937540
GO:0006468_protein_amino_acid_phosphorylation	SOD1	237	1	1.022652	-0.197708	380	355.04	0.934316
GO:0044085_cellular_component_biogenesis	SRR	237	1	1.022652	-0.197708	380	355.04	0.934316
GO:0009987_cellular_process	KHDRBS1	3868	16	1.002558	-0.195266	381	355.75	0.933727
GO:0009987_cellular_process	PTGES3	3868	16	1.002558	-0.195266	381	355.75	0.933727
GO:0009987_cellular_process	PABPN1	3868	16	1.002558	-0.195266	381	355.75	0.933727
GO:0009987_cellular_process	CNBP	3868	16	1.002558	-0.195266	381	355.75	0.933727
GO:0009987_cellular_process	SNX17	3868	16	1.002558	-0.195266	381	355.75	0.933727
GO:0009987_cellular_process	VIM	3868	16	1.002558	-0.195266	381	355.75	0.933727
GO:0009987_cellular_process	SOD1	3868	16	1.002558	-0.195266	381	355.75	0.933727
GO:0009987_cellular_process	MCM4	3868	16	1.002558	-0.195266	381	355.75	0.933727
GO:0009987_cellular_process	PARK7	3868	16	1.002558	-0.195266	381	355.75	0.933727
GO:0009987_cellular_process	MRPL11	3868	16	1.002558	-0.195266	381	355.75	0.933727
GO:0009987_cellular_process	ZFP36L1	3868	16	1.002558	-0.195266	381	355.75	0.933727
GO:0009987_cellular_process	ARIH2	3868	16	1.002558	-0.195266	381	355.75	0.933727
GO:0009987_cellular_process	ATP2A2	3868	16	1.002558	-0.195266	381	355.75	0.933727
GO:0009987_cellular_process	PHB2	3868	16	1.002558	-0.195266	381	355.75	0.933727
GO:0009987_cellular_process	GRN	3868	16	1.002558	-0.195266	381	355.75	0.933727
GO:0009987_cellular_process	SRR	3868	16	1.002558	-0.195266	381	355.75	0.933727
GO:0048523_negative_regulation_of_cellular_process	KHDRBS1	774	3	0.939412	-0.192280	382	356.09	0.932173
GO:0048523_negative_regulation_of_cellular_process	PHB2	774	3	0.939412	-0.192280	382	356.09	0.932173
GO:0048523_negative_regulation_of_cellular_process	SOD1	774	3	0.939412	-0.192280	382	356.09	0.932173
GO:0010468_regulation_of_gene_expression	KHDRBS1	778	3	0.934583	-0.189753	383	356.92	0.931906
GO:0010468_regulation_of_gene_expression	ZFP36L1	778	3	0.934583	-0.189753	383	356.92	0.931906
GO:0010468_regulation_of_gene_expression	CNBP	778	3	0.934583	-0.189753	383	356.92	0.931906
GO:0032879_regulation_of_localization	KHDRBS1	248	1	0.977292	-0.186127	384	357.56	0.931146
GO:0009888_tissue_development	PTGES3	525	2	0.923308	-0.183661	385	358.28	0.930597
GO:0009888_tissue_development	PHB2	525	2	0.923308	-0.183661	385	358.28	0.930597
GO:0007267_cell-cell_signaling	PARK7	252	1	0.961779	-0.182117	386	359.11	0.930337
GO:0016481_negative_regulation_of_transcription	KHDRBS1	253	1	0.957978	-0.181131	387	359.75	0.929587
GO:0048729_tissue_morphogenesis	PHB2	255	1	0.950464	-0.179177	388	360.49	0.929098
GO:0009966_regulation_of_signal_transduction	PHB2	256	1	0.946752	-0.178209	389	360.87	0.927686
GO:0010629_negative_regulation_of_gene_expression	KHDRBS1	262	1	0.925070	-0.172530	391	362.82	0.927928
GO:0048666_neuron_development	SOD1	262	1	0.925070	-0.172530	391	362.82	0.927928
GO:0030030_cell_projection_organization	SOD1	263	1	0.921553	-0.171605	392	363.33	0.926862
GO:0044255_cellular_lipid_metabolic_process	PTGES3	264	1	0.918062	-0.170685	393	363.76	0.925598
GO:0031326_regulation_of_cellular_biosynthetic_process	KHDRBS1	812	3	0.895450	-0.169482	394	364.15	0.924239
GO:0031326_regulation_of_cellular_biosynthetic_process	ZFP36L1	812	3	0.895450	-0.169482	394	364.15	0.924239
GO:0031326_regulation_of_cellular_biosynthetic_process	CNBP	812	3	0.895450	-0.169482	394	364.15	0.924239
GO:0009889_regulation_of_biosynthetic_process	ZFP36L1	815	3	0.892154	-0.167793	395	364.44	0.922633
GO:0009889_regulation_of_biosynthetic_process	KHDRBS1	815	3	0.892154	-0.167793	395	364.44	0.922633
GO:0009889_regulation_of_biosynthetic_process	CNBP	815	3	0.892154	-0.167793	395	364.44	0.922633
GO:0006950_response_to_stress	SOD1	549	2	0.882945	-0.167224	396	364.69	0.920934
GO:0006950_response_to_stress	PARK7	549	2	0.882945	-0.167224	396	364.69	0.920934
GO:0045944_positive_regulation_of_transcription_from_RNA_polymerase_II_promoter	CNBP	269	1	0.900998	-0.166170	397	365.13	0.919723
GO:0045934_negative_regulation_of_nucleobase__nucleoside__nucleotide_and_nucleic_acid_metabolic_process	KHDRBS1	270	1	0.897661	-0.165284	398	365.47	0.918266
GO:0051172_negative_regulation_of_nitrogen_compound_metabolic_process	KHDRBS1	271	1	0.894348	-0.164403	399	365.81	0.916817
GO:0051716_cellular_response_to_stimulus	SOD1	273	1	0.887796	-0.162658	400	366.19	0.915475
GO:0010558_negative_regulation_of_macromolecule_biosynthetic_process	KHDRBS1	274	1	0.884556	-0.161794	402	366.94	0.912786
GO:0033036_macromolecule_localization	KHDRBS1	274	1	0.884556	-0.161794	402	366.94	0.912786
GO:0019222_regulation_of_metabolic_process	ZFP36L1	1088	4	0.891060	-0.160829	403	367.09	0.910893
GO:0019222_regulation_of_metabolic_process	KHDRBS1	1088	4	0.891060	-0.160829	403	367.09	0.910893
GO:0019222_regulation_of_metabolic_process	CNBP	1088	4	0.891060	-0.160829	403	367.09	0.910893
GO:0019222_regulation_of_metabolic_process	SOD1	1088	4	0.891060	-0.160829	403	367.09	0.910893
GO:0065009_regulation_of_molecular_function	SOD1	279	1	0.868704	-0.157550	404	368.7	0.912624
GO:0009790_embryonic_development	GRN	567	2	0.854915	-0.155863	405	369.1	0.911358
GO:0009790_embryonic_development	SOD1	567	2	0.854915	-0.155863	405	369.1	0.911358
GO:0031327_negative_regulation_of_cellular_biosynthetic_process	KHDRBS1	282	1	0.859462	-0.155065	406	369.43	0.909926
GO:0000902_cell_morphogenesis	SOD1	283	1	0.856426	-0.154247	407	369.68	0.908305
GO:0009890_negative_regulation_of_biosynthetic_process	KHDRBS1	284	1	0.853410	-0.153433	408	370.21	0.907377
GO:0006629_lipid_metabolic_process	PTGES3	285	1	0.850416	-0.152625	409	370.45	0.905746
GO:0048513_organ_development	PTGES3	1365	5	0.887796	-0.150782	410	371.69	0.906561
GO:0048513_organ_development	ZFP36L1	1365	5	0.887796	-0.150782	410	371.69	0.906561
GO:0048513_organ_development	INVS	1365	5	0.887796	-0.150782	410	371.69	0.906561
GO:0048513_organ_development	PHB2	1365	5	0.887796	-0.150782	410	371.69	0.906561
GO:0048513_organ_development	SOD1	1365	5	0.887796	-0.150782	410	371.69	0.906561
GO:0048598_embryonic_morphogenesis	SOD1	299	1	0.810597	-0.141800	411	374.58	0.911387
GO:0045893_positive_regulation_of_transcription__DNA-dependent	CNBP	306	1	0.792054	-0.136715	413	376.57	0.911792
GO:0051254_positive_regulation_of_RNA_metabolic_process	CNBP	306	1	0.792054	-0.136715	413	376.57	0.911792
GO:0032989_cellular_component_morphogenesis	SOD1	307	1	0.789474	-0.136006	414	376.89	0.910362
GO:0016310_phosphorylation	SOD1	309	1	0.784364	-0.134599	415	377.56	0.909783
GO:0048856_anatomical_structure_development	PTGES3	1688	6	0.861499	-0.122908	416	379.14	0.911394
GO:0048856_anatomical_structure_development	ZFP36L1	1688	6	0.861499	-0.122908	416	379.14	0.911394
GO:0048856_anatomical_structure_development	INVS	1688	6	0.861499	-0.122908	416	379.14	0.911394
GO:0048856_anatomical_structure_development	PHB2	1688	6	0.861499	-0.122908	416	379.14	0.911394
GO:0048856_anatomical_structure_development	GRN	1688	6	0.861499	-0.122908	416	379.14	0.911394
GO:0048856_anatomical_structure_development	SOD1	1688	6	0.861499	-0.122908	416	379.14	0.911394
GO:0010646_regulation_of_cell_communication	PHB2	330	1	0.734450	-0.120766	417	380.6	0.912710
GO:0010605_negative_regulation_of_macromolecule_metabolic_process	KHDRBS1	331	1	0.732231	-0.120147	419	381.26	0.909928
GO:0051093_negative_regulation_of_developmental_process	SOD1	331	1	0.732231	-0.120147	419	381.26	0.909928
GO:0050794_regulation_of_cellular_process	ZFP36L1	2190	8	0.885364	-0.119727	420	381.45	0.908214
GO:0050794_regulation_of_cellular_process	PTGES3	2190	8	0.885364	-0.119727	420	381.45	0.908214
GO:0050794_regulation_of_cellular_process	KHDRBS1	2190	8	0.885364	-0.119727	420	381.45	0.908214
GO:0050794_regulation_of_cellular_process	CNBP	2190	8	0.885364	-0.119727	420	381.45	0.908214
GO:0050794_regulation_of_cellular_process	ATP2A2	2190	8	0.885364	-0.119727	420	381.45	0.908214
GO:0050794_regulation_of_cellular_process	GRN	2190	8	0.885364	-0.119727	420	381.45	0.908214
GO:0050794_regulation_of_cellular_process	PHB2	2190	8	0.885364	-0.119727	420	381.45	0.908214
GO:0050794_regulation_of_cellular_process	SOD1	2190	8	0.885364	-0.119727	420	381.45	0.908214
GO:0031324_negative_regulation_of_cellular_metabolic_process	KHDRBS1	332	1	0.730025	-0.119533	421	381.94	0.907221
GO:0045941_positive_regulation_of_transcription	CNBP	338	1	0.717066	-0.115915	422	382.58	0.906588
GO:0009605_response_to_external_stimulus	SOD1	339	1	0.714951	-0.115324	423	382.95	0.905319
GO:0080090_regulation_of_primary_metabolic_process	ZFP36L1	926	3	0.785211	-0.115083	424	383.12	0.903585
GO:0080090_regulation_of_primary_metabolic_process	KHDRBS1	926	3	0.785211	-0.115083	424	383.12	0.903585
GO:0080090_regulation_of_primary_metabolic_process	CNBP	926	3	0.785211	-0.115083	424	383.12	0.903585
GO:0006793_phosphorus_metabolic_process	SOD1	340	1	0.712848	-0.114736	426	383.84	0.901033
GO:0006796_phosphate_metabolic_process	SOD1	340	1	0.712848	-0.114736	426	383.84	0.901033
GO:0051649_establishment_of_localization_in_cell	KHDRBS1	342	1	0.708680	-0.113570	427	384.18	0.899719
GO:0010628_positive_regulation_of_gene_expression	CNBP	346	1	0.700487	-0.111277	428	384.54	0.898458
GO:0060255_regulation_of_macromolecule_metabolic_process	KHDRBS1	936	3	0.776822	-0.111164	429	384.73	0.896807
GO:0060255_regulation_of_macromolecule_metabolic_process	ZFP36L1	936	3	0.776822	-0.111164	429	384.73	0.896807
GO:0060255_regulation_of_macromolecule_metabolic_process	CNBP	936	3	0.776822	-0.111164	429	384.73	0.896807
GO:0009892_negative_regulation_of_metabolic_process	KHDRBS1	348	1	0.696461	-0.110149	430	385.73	0.897047
GO:0045935_positive_regulation_of_nucleobase__nucleoside__nucleotide_and_nucleic_acid_metabolic_process	CNBP	352	1	0.688547	-0.107930	431	386.41	0.896543
GO:0030182_neuron_differentiation	SOD1	356	1	0.680810	-0.105760	432	386.77	0.895301
GO:0042981_regulation_of_apoptosis	SOD1	360	1	0.673246	-0.103637	433	387.18	0.894180
GO:0051173_positive_regulation_of_nitrogen_compound_metabolic_process	CNBP	361	1	0.671381	-0.103113	434	387.53	0.892926
GO:0009653_anatomical_structure_morphogenesis	ZFP36L1	958	3	0.758983	-0.102961	435	387.77	0.891425
GO:0009653_anatomical_structure_morphogenesis	PHB2	958	3	0.758983	-0.102961	435	387.77	0.891425
GO:0009653_anatomical_structure_morphogenesis	SOD1	958	3	0.758983	-0.102961	435	387.77	0.891425
GO:0045449_regulation_of_transcription	KHDRBS1	676	2	0.717066	-0.101539	436	388.02	0.889954
GO:0045449_regulation_of_transcription	CNBP	676	2	0.717066	-0.101539	436	388.02	0.889954
GO:0010941_regulation_of_cell_death	SOD1	365	1	0.664023	-0.101047	439	388.89	0.885854
GO:0043009_chordate_embryonic_development	GRN	365	1	0.664023	-0.101047	439	388.89	0.885854
GO:0043067_regulation_of_programmed_cell_death	SOD1	365	1	0.664023	-0.101047	439	388.89	0.885854
GO:0016043_cellular_component_organization	SNX17	964	3	0.754259	-0.100820	440	389.02	0.884136
GO:0016043_cellular_component_organization	SRR	964	3	0.754259	-0.100820	440	389.02	0.884136
GO:0016043_cellular_component_organization	SOD1	964	3	0.754259	-0.100820	440	389.02	0.884136
GO:0009792_embryonic_development_ending_in_birth_or_egg_hatching	GRN	368	1	0.658610	-0.099527	441	389.36	0.882902
GO:0051641_cellular_localization	KHDRBS1	370	1	0.655050	-0.098527	442	389.88	0.882081
GO:0010557_positive_regulation_of_macromolecule_biosynthetic_process	CNBP	371	1	0.653284	-0.098031	443	390.25	0.880926
GO:0006350_transcription	KHDRBS1	701	2	0.691493	-0.091942	444	391.34	0.881396
GO:0006350_transcription	CNBP	701	2	0.691493	-0.091942	444	391.34	0.881396
GO:0043687_post-translational_protein_modification	SOD1	384	1	0.631168	-0.091821	445	391.73	0.880292
GO:0050793_regulation_of_developmental_process	PHB2	703	2	0.689526	-0.091213	446	391.88	0.878655
GO:0050793_regulation_of_developmental_process	SOD1	703	2	0.689526	-0.091213	446	391.88	0.878655
GO:0031328_positive_regulation_of_cellular_biosynthetic_process	CNBP	387	1	0.626275	-0.090449	447	392.24	0.877494
GO:0009891_positive_regulation_of_biosynthetic_process	CNBP	388	1	0.624661	-0.089996	448	392.89	0.876987
GO:0048699_generation_of_neurons	SOD1	396	1	0.612041	-0.086459	449	394.08	0.877684
GO:0032502_developmental_process	ZFP36L1	2060	7	0.823582	-0.085225	450	394.41	0.876467
GO:0032502_developmental_process	PTGES3	2060	7	0.823582	-0.085225	450	394.41	0.876467
GO:0032502_developmental_process	INVS	2060	7	0.823582	-0.085225	450	394.41	0.876467
GO:0032502_developmental_process	GRN	2060	7	0.823582	-0.085225	450	394.41	0.876467
GO:0032502_developmental_process	PHB2	2060	7	0.823582	-0.085225	450	394.41	0.876467
GO:0032502_developmental_process	SOD1	2060	7	0.823582	-0.085225	450	394.41	0.876467
GO:0032502_developmental_process	GAPDH	2060	7	0.823582	-0.085225	450	394.41	0.876467
GO:0022008_neurogenesis	SOD1	423	1	0.572975	-0.075564	451	396.56	0.879290
GO:0006915_apoptosis	SOD1	427	1	0.567608	-0.074077	452	396.79	0.877854
GO:0019219_regulation_of_nucleobase__nucleoside__nucleotide_and_nucleic_acid_metabolic_process	KHDRBS1	757	2	0.640339	-0.073469	453	397.02	0.876424
GO:0019219_regulation_of_nucleobase__nucleoside__nucleotide_and_nucleic_acid_metabolic_process	CNBP	757	2	0.640339	-0.073469	453	397.02	0.876424
GO:0065007_biological_regulation	PTGES3	2593	9	0.841232	-0.072712	454	397.17	0.874824
GO:0065007_biological_regulation	ZFP36L1	2593	9	0.841232	-0.072712	454	397.17	0.874824
GO:0065007_biological_regulation	KHDRBS1	2593	9	0.841232	-0.072712	454	397.17	0.874824
GO:0065007_biological_regulation	CNBP	2593	9	0.841232	-0.072712	454	397.17	0.874824
GO:0065007_biological_regulation	ATP2A2	2593	9	0.841232	-0.072712	454	397.17	0.874824
GO:0065007_biological_regulation	PHB2	2593	9	0.841232	-0.072712	454	397.17	0.874824
GO:0065007_biological_regulation	GRN	2593	9	0.841232	-0.072712	454	397.17	0.874824
GO:0065007_biological_regulation	SOD1	2593	9	0.841232	-0.072712	454	397.17	0.874824
GO:0065007_biological_regulation	PARK7	2593	9	0.841232	-0.072712	454	397.17	0.874824
GO:0050789_regulation_of_biological_process	PTGES3	2357	8	0.822634	-0.072186	455	397.31	0.873209
GO:0050789_regulation_of_biological_process	ZFP36L1	2357	8	0.822634	-0.072186	455	397.31	0.873209
GO:0050789_regulation_of_biological_process	KHDRBS1	2357	8	0.822634	-0.072186	455	397.31	0.873209
GO:0050789_regulation_of_biological_process	CNBP	2357	8	0.822634	-0.072186	455	397.31	0.873209
GO:0050789_regulation_of_biological_process	ATP2A2	2357	8	0.822634	-0.072186	455	397.31	0.873209
GO:0050789_regulation_of_biological_process	PHB2	2357	8	0.822634	-0.072186	455	397.31	0.873209
GO:0050789_regulation_of_biological_process	GRN	2357	8	0.822634	-0.072186	455	397.31	0.873209
GO:0050789_regulation_of_biological_process	SOD1	2357	8	0.822634	-0.072186	455	397.31	0.873209
GO:0051179_localization	KHDRBS1	1058	3	0.687245	-0.072086	456	397.47	0.871645
GO:0051179_localization	SNX17	1058	3	0.687245	-0.072086	456	397.47	0.871645
GO:0051179_localization	PARK7	1058	3	0.687245	-0.072086	456	397.47	0.871645
GO:0010604_positive_regulation_of_macromolecule_metabolic_process	CNBP	433	1	0.559742	-0.071902	458	398.04	0.869083
GO:0012501_programmed_cell_death	SOD1	433	1	0.559742	-0.071902	458	398.04	0.869083
GO:0006357_regulation_of_transcription_from_RNA_polymerase_II_promoter	CNBP	435	1	0.557169	-0.071192	459	398.64	0.868497
GO:0048731_system_development	PTGES3	1609	5	0.753165	-0.070953	460	398.83	0.867022
GO:0048731_system_development	ZFP36L1	1609	5	0.753165	-0.070953	460	398.83	0.867022
GO:0048731_system_development	INVS	1609	5	0.753165	-0.070953	460	398.83	0.867022
GO:0048731_system_development	PHB2	1609	5	0.753165	-0.070953	460	398.83	0.867022
GO:0048731_system_development	SOD1	1609	5	0.753165	-0.070953	460	398.83	0.867022
GO:0006464_protein_modification_process	SOD1	439	1	0.552092	-0.069793	461	399.18	0.865900
GO:0051171_regulation_of_nitrogen_compound_metabolic_process	KHDRBS1	771	2	0.628712	-0.069431	462	399.4	0.864502
GO:0051171_regulation_of_nitrogen_compound_metabolic_process	CNBP	771	2	0.628712	-0.069431	462	399.4	0.864502
GO:0031325_positive_regulation_of_cellular_metabolic_process	CNBP	442	1	0.548345	-0.068763	463	399.75	0.863391
GO:0006366_transcription_from_RNA_polymerase_II_promoter	CNBP	444	1	0.545875	-0.068085	465	400.59	0.861484
GO:0008219_cell_death	SOD1	444	1	0.545875	-0.068085	465	400.59	0.861484
GO:0010926_anatomical_structure_formation	SRR	447	1	0.542211	-0.067081	466	401.25	0.861052
GO:0006996_organelle_organization	SOD1	449	1	0.539796	-0.066420	467	401.55	0.859850
GO:0016265_death	SOD1	450	1	0.538596	-0.066092	468	401.77	0.858483
GO:0009893_positive_regulation_of_metabolic_process	CNBP	458	1	0.529189	-0.063527	470	402.79	0.857000
GO:0043412_biopolymer_modification	SOD1	458	1	0.529189	-0.063527	470	402.79	0.857000
GO:0002376_immune_system_process	SOD1	505	1	0.479937	-0.050381	471	405.69	0.861338
GO:0048522_positive_regulation_of_cellular_process	CNBP	895	2	0.541605	-0.041681	472	407.46	0.863263
GO:0048522_positive_regulation_of_cellular_process	GRN	895	2	0.541605	-0.041681	472	407.46	0.863263
GO:0006355_regulation_of_transcription__DNA-dependent	CNBP	575	1	0.421510	-0.035697	473	409.69	0.866152
GO:0051252_regulation_of_RNA_metabolic_process	CNBP	590	1	0.410794	-0.033154	474	410.21	0.865422
GO:0006351_transcription__DNA-dependent	CNBP	594	1	0.408028	-0.032507	475	410.41	0.864021
GO:0032774_RNA_biosynthetic_process	CNBP	595	1	0.407342	-0.032347	476	410.61	0.862626
GO:0007166_cell_surface_receptor_linked_signal_transduction	KHDRBS1	597	1	0.405977	-0.032030	477	410.88	0.861384
GO:0007399_nervous_system_development	SOD1	621	1	0.390287	-0.028452	478	411.89	0.861695
GO:0048518_positive_regulation_of_biological_process	CNBP	995	2	0.487173	-0.027222	479	412.07	0.860271
GO:0048518_positive_regulation_of_biological_process	GRN	995	2	0.487173	-0.027222	479	412.07	0.860271
GO:0048468_cell_development	SOD1	654	1	0.370594	-0.024166	480	412.88	0.860167
GO:0030154_cell_differentiation	ZFP36L1	1060	2	0.457299	-0.020475	481	414.02	0.860748
GO:0030154_cell_differentiation	SOD1	1060	2	0.457299	-0.020475	481	414.02	0.860748
GO:0050896_response_to_stimulus	SOD1	1107	2	0.437883	-0.016595	482	415.25	0.861515
GO:0050896_response_to_stimulus	PARK7	1107	2	0.437883	-0.016595	482	415.25	0.861515
GO:0048869_cellular_developmental_process	ZFP36L1	1113	2	0.435523	-0.016151	483	415.33	0.859896
GO:0048869_cellular_developmental_process	SOD1	1113	2	0.435523	-0.016151	483	415.33	0.859896
GO:0008150_biological_process	KHDRBS1	4605	19	1.000000	0.000000	1980	1947.27	0.983470
GO:0008150_biological_process	PABPN1	4605	19	1.000000	0.000000	1980	1947.27	0.983470
GO:0008150_biological_process	PTGES3	4605	19	1.000000	0.000000	1980	1947.27	0.983470
GO:0008150_biological_process	CNBP	4605	19	1.000000	0.000000	1980	1947.27	0.983470
GO:0008150_biological_process	SNX17	4605	19	1.000000	0.000000	1980	1947.27	0.983470
GO:0008150_biological_process	VIM	4605	19	1.000000	0.000000	1980	1947.27	0.983470
GO:0008150_biological_process	PGD	4605	19	1.000000	0.000000	1980	1947.27	0.983470
GO:0008150_biological_process	SOD1	4605	19	1.000000	0.000000	1980	1947.27	0.983470
GO:0008150_biological_process	MCM4	4605	19	1.000000	0.000000	1980	1947.27	0.983470
GO:0008150_biological_process	PARK7	4605	19	1.000000	0.000000	1980	1947.27	0.983470
GO:0008150_biological_process	ZFP36L1	4605	19	1.000000	0.000000	1980	1947.27	0.983470
GO:0008150_biological_process	MRPL11	4605	19	1.000000	0.000000	1980	1947.27	0.983470
GO:0008150_biological_process	ARIH2	4605	19	1.000000	0.000000	1980	1947.27	0.983470
GO:0008150_biological_process	INVS	4605	19	1.000000	0.000000	1980	1947.27	0.983470
GO:0008150_biological_process	ATP2A2	4605	19	1.000000	0.000000	1980	1947.27	0.983470
GO:0008150_biological_process	PHB2	4605	19	1.000000	0.000000	1980	1947.27	0.983470
GO:0008150_biological_process	GRN	4605	19	1.000000	0.000000	1980	1947.27	0.983470
GO:0008150_biological_process	SRR	4605	19	1.000000	0.000000	1980	1947.27	0.983470
GO:0008150_biological_process	GAPDH	4605	19	1.000000	0.000000	1980	1947.27	0.983470
