# Supplementary material for: RedundancyMiner: De-replication of redundant GO categories in microarray and proteomics analysis
Source: BMC Bioinformatics. 2011 Feb 10;12:52. doi: 10.1186/1471-2105-12-52 (PMC3223614; doi:10.1186/1471-2105-12-52)
Supplement: Additional file 8 — Retinal development HTGM download. compressed package of the results of running HTGM on the retinal development genes list. [file 1471-2105-12-52-S8.ZIP › SCENARIO_2_MODIFIED/total.txt.total.txt.dir/Exp1_BestClusterMap_LEIGS_KM_24.csv.join.17.txt.dir/Exp1_BestClusterMap_LEIGS_KM_24.csv.join.17.txt.change.gce.xls]

=HYPERLINK("http://discover.nci.nih.gov/gominer/hi-thruput-defs.jsp#GO"	HYPERLINKED GO CATEGORY) =HYPERLINK("http://discover.nci.nih.gov/gominer/hi-thruput-defs.jsp#GENE"	HYPERLINKED GENE NAME) =HYPERLINK("http://discover.nci.nih.gov/gominer/hi-thruput-defs.jsp#Total"	TOTAL GENES) =HYPERLINK("http://discover.nci.nih.gov/gominer/hi-thruput-defs.jsp#CHANGED"	CHANGED GENES) =HYPERLINK("http://discover.nci.nih.gov/gominer/hi-thruput-defs.jsp#ENRICH"	ENRICHMENT) =HYPERLINK("http://discover.nci.nih.gov/gominer/hi-thruput-defs.jsp#LOG10"	LOG10(p)) =HYPERLINK("http://discover.nci.nih.gov/gominer/hi-thruput-defs.jsp#NUMB"	CUMULATIVE NUMBER OF CATEGORIES) =HYPERLINK("http://discover.nci.nih.gov/gominer/hi-thruput-defs.jsp#RM"	CUMULATIVE RANDOMS MEAN) =HYPERLINK("http://discover.nci.nih.gov/gominer/hi-thruput-defs.jsp#FDR"	FALSE DISCOVERY RATE)
=HYPERLINK("http://www.godatabase.org/cgi-bin/go.cgi?query=GO:0042542&auto_wild_cards=yes&view=query&action=query&search_constraint=terms"	GO:0042542_response_to_hydrogen_peroxide) =HYPERLINK("http://www.ncbi.nih.gov/gquery/gquery.fcgi?term=SOD1"	SOD1) 11 2 44.066986 -3.061606 1 0.77 0.770000
=HYPERLINK("http://www.godatabase.org/cgi-bin/go.cgi?query=GO:0042542&auto_wild_cards=yes&view=query&action=query&search_constraint=terms"	GO:0042542_response_to_hydrogen_peroxide) =HYPERLINK("http://www.ncbi.nih.gov/gquery/gquery.fcgi?term=PARK7"	PARK7) 11 2 44.066986 -3.061606 1 0.77 0.770000
=HYPERLINK("http://www.godatabase.org/cgi-bin/go.cgi?query=GO:0042743&auto_wild_cards=yes&view=query&action=query&search_constraint=terms"	GO:0042743_hydrogen_peroxide_metabolic_process) =HYPERLINK("http://www.ncbi.nih.gov/gquery/gquery.fcgi?term=SOD1"	SOD1) 12 2 40.394737 -2.983494 2 0.88 0.440000
=HYPERLINK("http://www.godatabase.org/cgi-bin/go.cgi?query=GO:0042743&auto_wild_cards=yes&view=query&action=query&search_constraint=terms"	GO:0042743_hydrogen_peroxide_metabolic_process) =HYPERLINK("http://www.ncbi.nih.gov/gquery/gquery.fcgi?term=PARK7"	PARK7) 12 2 40.394737 -2.983494 2 0.88 0.440000
=HYPERLINK("http://www.godatabase.org/cgi-bin/go.cgi?query=GO:0007566&auto_wild_cards=yes&view=query&action=query&search_constraint=terms"	GO:0007566_embryo_implantation) =HYPERLINK("http://www.ncbi.nih.gov/gquery/gquery.fcgi?term=GRN"	GRN) 13 2 37.287449 -2.912012 3 1.01 0.336667
=HYPERLINK("http://www.godatabase.org/cgi-bin/go.cgi?query=GO:0007566&auto_wild_cards=yes&view=query&action=query&search_constraint=terms"	GO:0007566_embryo_implantation) =HYPERLINK("http://www.ncbi.nih.gov/gquery/gquery.fcgi?term=SOD1"	SOD1) 13 2 37.287449 -2.912012 3 1.01 0.336667
=HYPERLINK("http://www.godatabase.org/cgi-bin/go.cgi?query=GO:0000302&auto_wild_cards=yes&view=query&action=query&search_constraint=terms"	GO:0000302_response_to_reactive_oxygen_species) =HYPERLINK("http://www.ncbi.nih.gov/gquery/gquery.fcgi?term=SOD1"	SOD1) 16 2 30.296053 -2.728132 4 1.43 0.357500
=HYPERLINK("http://www.godatabase.org/cgi-bin/go.cgi?query=GO:0000302&auto_wild_cards=yes&view=query&action=query&search_constraint=terms"	GO:0000302_response_to_reactive_oxygen_species) =HYPERLINK("http://www.ncbi.nih.gov/gquery/gquery.fcgi?term=PARK7"	PARK7) 16 2 30.296053 -2.728132 4 1.43 0.357500
=HYPERLINK("http://www.godatabase.org/cgi-bin/go.cgi?query=GO:0045103&auto_wild_cards=yes&view=query&action=query&search_constraint=terms"	GO:0045103_intermediate_filament-based_process) =HYPERLINK("http://www.ncbi.nih.gov/gquery/gquery.fcgi?term=VIM"	VIM) 18 2 26.929825 -2.624758 5 1.81 0.362000
=HYPERLINK("http://www.godatabase.org/cgi-bin/go.cgi?query=GO:0045103&auto_wild_cards=yes&view=query&action=query&search_constraint=terms"	GO:0045103_intermediate_filament-based_process) =HYPERLINK("http://www.ncbi.nih.gov/gquery/gquery.fcgi?term=SOD1"	SOD1) 18 2 26.929825 -2.624758 5 1.81 0.362000
=HYPERLINK("http://www.godatabase.org/cgi-bin/go.cgi?query=GO:0034962&auto_wild_cards=yes&view=query&action=query&search_constraint=terms"	GO:0034962_cellular_biopolymer_catabolic_process) =HYPERLINK("http://www.ncbi.nih.gov/gquery/gquery.fcgi?term=ZFP36L1"	ZFP36L1) 68 3 10.692724 -2.598649 6 1.86 0.310000
=HYPERLINK("http://www.godatabase.org/cgi-bin/go.cgi?query=GO:0034962&auto_wild_cards=yes&view=query&action=query&search_constraint=terms"	GO:0034962_cellular_biopolymer_catabolic_process) =HYPERLINK("http://www.ncbi.nih.gov/gquery/gquery.fcgi?term=ARIH2"	ARIH2) 68 3 10.692724 -2.598649 6 1.86 0.310000
=HYPERLINK("http://www.godatabase.org/cgi-bin/go.cgi?query=GO:0034962&auto_wild_cards=yes&view=query&action=query&search_constraint=terms"	GO:0034962_cellular_biopolymer_catabolic_process) =HYPERLINK("http://www.ncbi.nih.gov/gquery/gquery.fcgi?term=SOD1"	SOD1) 68 3 10.692724 -2.598649 6 1.86 0.310000
=HYPERLINK("http://www.godatabase.org/cgi-bin/go.cgi?query=GO:0030518&auto_wild_cards=yes&view=query&action=query&search_constraint=terms"	GO:0030518_steroid_hormone_receptor_signaling_pathway) =HYPERLINK("http://www.ncbi.nih.gov/gquery/gquery.fcgi?term=PTGES3"	PTGES3) 19 2 25.512465 -2.577522 7 1.91 0.272857
=HYPERLINK("http://www.godatabase.org/cgi-bin/go.cgi?query=GO:0030518&auto_wild_cards=yes&view=query&action=query&search_constraint=terms"	GO:0030518_steroid_hormone_receptor_signaling_pathway) =HYPERLINK("http://www.ncbi.nih.gov/gquery/gquery.fcgi?term=PHB2"	PHB2) 19 2 25.512465 -2.577522 7 1.91 0.272857
=HYPERLINK("http://www.godatabase.org/cgi-bin/go.cgi?query=GO:0044265&auto_wild_cards=yes&view=query&action=query&search_constraint=terms"	GO:0044265_cellular_macromolecule_catabolic_process) =HYPERLINK("http://www.ncbi.nih.gov/gquery/gquery.fcgi?term=ZFP36L1"	ZFP36L1) 75 3 9.694737 -2.477094 8 2.27 0.283750
=HYPERLINK("http://www.godatabase.org/cgi-bin/go.cgi?query=GO:0044265&auto_wild_cards=yes&view=query&action=query&search_constraint=terms"	GO:0044265_cellular_macromolecule_catabolic_process) =HYPERLINK("http://www.ncbi.nih.gov/gquery/gquery.fcgi?term=ARIH2"	ARIH2) 75 3 9.694737 -2.477094 8 2.27 0.283750
=HYPERLINK("http://www.godatabase.org/cgi-bin/go.cgi?query=GO:0044265&auto_wild_cards=yes&view=query&action=query&search_constraint=terms"	GO:0044265_cellular_macromolecule_catabolic_process) =HYPERLINK("http://www.ncbi.nih.gov/gquery/gquery.fcgi?term=SOD1"	SOD1) 75 3 9.694737 -2.477094 8 2.27 0.283750
=HYPERLINK("http://www.godatabase.org/cgi-bin/go.cgi?query=GO:0032239&auto_wild_cards=yes&view=query&action=query&search_constraint=terms"	GO:0032239_regulation_of_nucleobase__nucleoside__nucleotide_and_nucleic_acid_transport) =HYPERLINK("http://www.ncbi.nih.gov/gquery/gquery.fcgi?term=KHDRBS1"	KHDRBS1) 1 1
=HYPERLINK("http://www.godatabase.org/cgi-bin/go.cgi?query=GO:0032287&auto_wild_cards=yes&view=query&action=query&search_constraint=terms"	GO:0032287_myelin_maintenance_in_the_peripheral_nervous_system) =HYPERLINK("http://www.ncbi.nih.gov/gquery/gquery.fcgi?term=SOD1"	SOD1) 1 1
=HYPERLINK("http://www.godatabase.org/cgi-bin/go.cgi?query=GO:0043217&auto_wild_cards=yes&view=query&action=query&search_constraint=terms"	GO:0043217_myelin_maintenance) =HYPERLINK("http://www.ncbi.nih.gov/gquery/gquery.fcgi?term=SOD1"	SOD1) 1 1
=HYPERLINK("http://www.godatabase.org/cgi-bin/go.cgi?query=GO:0046416&auto_wild_cards=yes&view=query&action=query&search_constraint=terms"	GO:0046416_D-amino_acid_metabolic_process) =HYPERLINK("http://www.ncbi.nih.gov/gquery/gquery.fcgi?term=SRR"	SRR) 1 1
=HYPERLINK("http://www.godatabase.org/cgi-bin/go.cgi?query=GO:0046437&auto_wild_cards=yes&view=query&action=query&search_constraint=terms"	GO:0046437_D-amino_acid_biosynthetic_process) =HYPERLINK("http://www.ncbi.nih.gov/gquery/gquery.fcgi?term=SRR"	SRR) 1 1
=HYPERLINK("http://www.godatabase.org/cgi-bin/go.cgi?query=GO:0046831&auto_wild_cards=yes&view=query&action=query&search_constraint=terms"	GO:0046831_regulation_of_RNA_export_from_nucleus) =HYPERLINK("http://www.ncbi.nih.gov/gquery/gquery.fcgi?term=KHDRBS1"	KHDRBS1) 1 1
=HYPERLINK("http://www.godatabase.org/cgi-bin/go.cgi?query=GO:0070178&auto_wild_cards=yes&view=query&action=query&search_constraint=terms"	GO:0070178_D-serine_metabolic_process) =HYPERLINK("http://www.ncbi.nih.gov/gquery/gquery.fcgi?term=SRR"	SRR) 1 1
=HYPERLINK("http://www.godatabase.org/cgi-bin/go.cgi?query=GO:0070179&auto_wild_cards=yes&view=query&action=query&search_constraint=terms"	GO:0070179_D-serine_biosynthetic_process) =HYPERLINK("http://www.ncbi.nih.gov/gquery/gquery.fcgi?term=SRR"	SRR) 1 1
=HYPERLINK("http://www.godatabase.org/cgi-bin/go.cgi?query=GO:0006800&auto_wild_cards=yes&view=query&action=query&search_constraint=terms"	GO:0006800_oxygen_and_reactive_oxygen_species_metabolic_process) =HYPERLINK("http://www.ncbi.nih.gov/gquery/gquery.fcgi?term=SOD1"	SOD1) 26 2 18.643725 -2.306107 9 3.4 0.377778
=HYPERLINK("http://www.godatabase.org/cgi-bin/go.cgi?query=GO:0006800&auto_wild_cards=yes&view=query&action=query&search_constraint=terms"	GO:0006800_oxygen_and_reactive_oxygen_species_metabolic_process) =HYPERLINK("http://www.ncbi.nih.gov/gquery/gquery.fcgi?term=PARK7"	PARK7) 26 2 18.643725 -2.306107 9 3.4 0.377778
=HYPERLINK("http://www.godatabase.org/cgi-bin/go.cgi?query=GO:0030522&auto_wild_cards=yes&view=query&action=query&search_constraint=terms"	GO:0030522_intracellular_receptor-mediated_signaling_pathway) =HYPERLINK("http://www.ncbi.nih.gov/gquery/gquery.fcgi?term=PTGES3"	PTGES3) 30 2 16.157895 -2.183767 10 4.46 0.446000
=HYPERLINK("http://www.godatabase.org/cgi-bin/go.cgi?query=GO:0030522&auto_wild_cards=yes&view=query&action=query&search_constraint=terms"	GO:0030522_intracellular_receptor-mediated_signaling_pathway) =HYPERLINK("http://www.ncbi.nih.gov/gquery/gquery.fcgi?term=PHB2"	PHB2) 30 2 16.157895 -2.183767 10 4.46 0.446000
=HYPERLINK("http://www.godatabase.org/cgi-bin/go.cgi?query=GO:0006937&auto_wild_cards=yes&view=query&action=query&search_constraint=terms"	GO:0006937_regulation_of_muscle_contraction) =HYPERLINK("http://www.ncbi.nih.gov/gquery/gquery.fcgi?term=ATP2A2"	ATP2A2) 32 2 15.148026 -2.128906 11 5.17 0.470000
=HYPERLINK("http://www.godatabase.org/cgi-bin/go.cgi?query=GO:0006937&auto_wild_cards=yes&view=query&action=query&search_constraint=terms"	GO:0006937_regulation_of_muscle_contraction) =HYPERLINK("http://www.ncbi.nih.gov/gquery/gquery.fcgi?term=SOD1"	SOD1) 32 2 15.148026 -2.128906 11 5.17 0.470000
=HYPERLINK("http://www.godatabase.org/cgi-bin/go.cgi?query=GO:0007565&auto_wild_cards=yes&view=query&action=query&search_constraint=terms"	GO:0007565_female_pregnancy) =HYPERLINK("http://www.ncbi.nih.gov/gquery/gquery.fcgi?term=GRN"	GRN) 33 2 14.688995 -2.102820 12 5.36 0.446667
=HYPERLINK("http://www.godatabase.org/cgi-bin/go.cgi?query=GO:0007565&auto_wild_cards=yes&view=query&action=query&search_constraint=terms"	GO:0007565_female_pregnancy) =HYPERLINK("http://www.ncbi.nih.gov/gquery/gquery.fcgi?term=SOD1"	SOD1) 33 2 14.688995 -2.102820 12 5.36 0.446667
=HYPERLINK("http://www.godatabase.org/cgi-bin/go.cgi?query=GO:0006563&auto_wild_cards=yes&view=query&action=query&search_constraint=terms"	GO:0006563_L-serine_metabolic_process) =HYPERLINK("http://www.ncbi.nih.gov/gquery/gquery.fcgi?term=SRR"	SRR) 2 1
=HYPERLINK("http://www.godatabase.org/cgi-bin/go.cgi?query=GO:0009070&auto_wild_cards=yes&view=query&action=query&search_constraint=terms"	GO:0009070_serine_family_amino_acid_biosynthetic_process) =HYPERLINK("http://www.ncbi.nih.gov/gquery/gquery.fcgi?term=SRR"	SRR) 2 1
=HYPERLINK("http://www.godatabase.org/cgi-bin/go.cgi?query=GO:0019322&auto_wild_cards=yes&view=query&action=query&search_constraint=terms"	GO:0019322_pentose_biosynthetic_process) =HYPERLINK("http://www.ncbi.nih.gov/gquery/gquery.fcgi?term=PGD"	PGD) 2 1
=HYPERLINK("http://www.godatabase.org/cgi-bin/go.cgi?query=GO:0031958&auto_wild_cards=yes&view=query&action=query&search_constraint=terms"	GO:0031958_corticosteroid_receptor_signaling_pathway) =HYPERLINK("http://www.ncbi.nih.gov/gquery/gquery.fcgi?term=PTGES3"	PTGES3) 2 1
=HYPERLINK("http://www.godatabase.org/cgi-bin/go.cgi?query=GO:0033147&auto_wild_cards=yes&view=query&action=query&search_constraint=terms"	GO:0033147_negative_regulation_of_estrogen_receptor_signaling_pathway) =HYPERLINK("http://www.ncbi.nih.gov/gquery/gquery.fcgi?term=PHB2"	PHB2) 2 1
=HYPERLINK("http://www.godatabase.org/cgi-bin/go.cgi?query=GO:0042921&auto_wild_cards=yes&view=query&action=query&search_constraint=terms"	GO:0042921_glucocorticoid_receptor_signaling_pathway) =HYPERLINK("http://www.ncbi.nih.gov/gquery/gquery.fcgi?term=PTGES3"	PTGES3) 2 1
=HYPERLINK("http://www.godatabase.org/cgi-bin/go.cgi?query=GO:0060430&auto_wild_cards=yes&view=query&action=query&search_constraint=terms"	GO:0060430_lung_saccule_development) =HYPERLINK("http://www.ncbi.nih.gov/gquery/gquery.fcgi?term=PTGES3"	PTGES3) 2 1
=HYPERLINK("http://www.godatabase.org/cgi-bin/go.cgi?query=GO:0016051&auto_wild_cards=yes&view=query&action=query&search_constraint=terms"	GO:0016051_carbohydrate_biosynthetic_process) =HYPERLINK("http://www.ncbi.nih.gov/gquery/gquery.fcgi?term=PTGES3"	PTGES3) 35 2 13.849624 -2.053068 13 5.85 0.450000
=HYPERLINK("http://www.godatabase.org/cgi-bin/go.cgi?query=GO:0016051&auto_wild_cards=yes&view=query&action=query&search_constraint=terms"	GO:0016051_carbohydrate_biosynthetic_process) =HYPERLINK("http://www.ncbi.nih.gov/gquery/gquery.fcgi?term=PGD"	PGD) 35 2 13.849624 -2.053068 13 5.85 0.450000
=HYPERLINK("http://www.godatabase.org/cgi-bin/go.cgi?query=GO:0016053&auto_wild_cards=yes&view=query&action=query&search_constraint=terms"	GO:0016053_organic_acid_biosynthetic_process) =HYPERLINK("http://www.ncbi.nih.gov/gquery/gquery.fcgi?term=PTGES3"	PTGES3) 38 2 12.756233 -1.983825 15 6.58 0.438667
=HYPERLINK("http://www.godatabase.org/cgi-bin/go.cgi?query=GO:0016053&auto_wild_cards=yes&view=query&action=query&search_constraint=terms"	GO:0016053_organic_acid_biosynthetic_process) =HYPERLINK("http://www.ncbi.nih.gov/gquery/gquery.fcgi?term=SRR"	SRR) 38 2 12.756233 -1.983825 15 6.58 0.438667
=HYPERLINK("http://www.godatabase.org/cgi-bin/go.cgi?query=GO:0046394&auto_wild_cards=yes&view=query&action=query&search_constraint=terms"	GO:0046394_carboxylic_acid_biosynthetic_process) =HYPERLINK("http://www.ncbi.nih.gov/gquery/gquery.fcgi?term=PTGES3"	PTGES3) 38 2 12.756233 -1.983825 15 6.58 0.438667
=HYPERLINK("http://www.godatabase.org/cgi-bin/go.cgi?query=GO:0046394&auto_wild_cards=yes&view=query&action=query&search_constraint=terms"	GO:0046394_carboxylic_acid_biosynthetic_process) =HYPERLINK("http://www.ncbi.nih.gov/gquery/gquery.fcgi?term=SRR"	SRR) 38 2 12.756233 -1.983825 15 6.58 0.438667
=HYPERLINK("http://www.godatabase.org/cgi-bin/go.cgi?query=GO:0016071&auto_wild_cards=yes&view=query&action=query&search_constraint=terms"	GO:0016071_mRNA_metabolic_process) =HYPERLINK("http://www.ncbi.nih.gov/gquery/gquery.fcgi?term=ZFP36L1"	ZFP36L1) 40 2 12.118421 -1.940815 16 7.12 0.445000
=HYPERLINK("http://www.godatabase.org/cgi-bin/go.cgi?query=GO:0016071&auto_wild_cards=yes&view=query&action=query&search_constraint=terms"	GO:0016071_mRNA_metabolic_process) =HYPERLINK("http://www.ncbi.nih.gov/gquery/gquery.fcgi?term=PABPN1"	PABPN1) 40 2 12.118421 -1.940815 16 7.12 0.445000
=HYPERLINK("http://www.godatabase.org/cgi-bin/go.cgi?query=GO:0006979&auto_wild_cards=yes&view=query&action=query&search_constraint=terms"	GO:0006979_response_to_oxidative_stress) =HYPERLINK("http://www.ncbi.nih.gov/gquery/gquery.fcgi?term=SOD1"	SOD1) 41 2 11.822850 -1.920160 17 7.45 0.438235
=HYPERLINK("http://www.godatabase.org/cgi-bin/go.cgi?query=GO:0006979&auto_wild_cards=yes&view=query&action=query&search_constraint=terms"	GO:0006979_response_to_oxidative_stress) =HYPERLINK("http://www.ncbi.nih.gov/gquery/gquery.fcgi?term=PARK7"	PARK7) 41 2 11.822850 -1.920160 17 7.45 0.438235
=HYPERLINK("http://www.godatabase.org/cgi-bin/go.cgi?query=GO:0000303&auto_wild_cards=yes&view=query&action=query&search_constraint=terms"	GO:0000303_response_to_superoxide) =HYPERLINK("http://www.ncbi.nih.gov/gquery/gquery.fcgi?term=SOD1"	SOD1) 3 1
=HYPERLINK("http://www.godatabase.org/cgi-bin/go.cgi?query=GO:0001516&auto_wild_cards=yes&view=query&action=query&search_constraint=terms"	GO:0001516_prostaglandin_biosynthetic_process) =HYPERLINK("http://www.ncbi.nih.gov/gquery/gquery.fcgi?term=PTGES3"	PTGES3) 3 1
=HYPERLINK("http://www.godatabase.org/cgi-bin/go.cgi?query=GO:0001895&auto_wild_cards=yes&view=query&action=query&search_constraint=terms"	GO:0001895_retina_homeostasis) =HYPERLINK("http://www.ncbi.nih.gov/gquery/gquery.fcgi?term=SOD1"	SOD1) 3 1
=HYPERLINK("http://www.godatabase.org/cgi-bin/go.cgi?query=GO:0033600&auto_wild_cards=yes&view=query&action=query&search_constraint=terms"	GO:0033600_negative_regulation_of_mammary_gland_epithelial_cell_proliferation) =HYPERLINK("http://www.ncbi.nih.gov/gquery/gquery.fcgi?term=PHB2"	PHB2) 3 1
=HYPERLINK("http://www.godatabase.org/cgi-bin/go.cgi?query=GO:0046457&auto_wild_cards=yes&view=query&action=query&search_constraint=terms"	GO:0046457_prostanoid_biosynthetic_process) =HYPERLINK("http://www.ncbi.nih.gov/gquery/gquery.fcgi?term=PTGES3"	PTGES3) 3 1
=HYPERLINK("http://www.godatabase.org/cgi-bin/go.cgi?query=GO:0051583&auto_wild_cards=yes&view=query&action=query&search_constraint=terms"	GO:0051583_dopamine_uptake) =HYPERLINK("http://www.ncbi.nih.gov/gquery/gquery.fcgi?term=PARK7"	PARK7) 3 1
=HYPERLINK("http://www.godatabase.org/cgi-bin/go.cgi?query=GO:0051934&auto_wild_cards=yes&view=query&action=query&search_constraint=terms"	GO:0051934_catecholamine_uptake_during_transmission_of_nerve_impulse) =HYPERLINK("http://www.ncbi.nih.gov/gquery/gquery.fcgi?term=PARK7"	PARK7) 3 1
=HYPERLINK("http://www.godatabase.org/cgi-bin/go.cgi?query=GO:0043285&auto_wild_cards=yes&view=query&action=query&search_constraint=terms"	GO:0043285_biopolymer_catabolic_process) =HYPERLINK("http://www.ncbi.nih.gov/gquery/gquery.fcgi?term=ZFP36L1"	ZFP36L1) 129 3 5.636475 -1.824276 18 9.04 0.502222
=HYPERLINK("http://www.godatabase.org/cgi-bin/go.cgi?query=GO:0043285&auto_wild_cards=yes&view=query&action=query&search_constraint=terms"	GO:0043285_biopolymer_catabolic_process) =HYPERLINK("http://www.ncbi.nih.gov/gquery/gquery.fcgi?term=ARIH2"	ARIH2) 129 3 5.636475 -1.824276 18 9.04 0.502222
=HYPERLINK("http://www.godatabase.org/cgi-bin/go.cgi?query=GO:0043285&auto_wild_cards=yes&view=query&action=query&search_constraint=terms"	GO:0043285_biopolymer_catabolic_process) =HYPERLINK("http://www.ncbi.nih.gov/gquery/gquery.fcgi?term=SOD1"	SOD1) 129 3 5.636475 -1.824276 18 9.04 0.502222
=HYPERLINK("http://www.godatabase.org/cgi-bin/go.cgi?query=GO:0000305&auto_wild_cards=yes&view=query&action=query&search_constraint=terms"	GO:0000305_response_to_oxygen_radical) =HYPERLINK("http://www.ncbi.nih.gov/gquery/gquery.fcgi?term=SOD1"	SOD1) 4 1
=HYPERLINK("http://www.godatabase.org/cgi-bin/go.cgi?query=GO:0001835&auto_wild_cards=yes&view=query&action=query&search_constraint=terms"	GO:0001835_blastocyst_hatching) =HYPERLINK("http://www.ncbi.nih.gov/gquery/gquery.fcgi?term=GRN"	GRN) 4 1
=HYPERLINK("http://www.godatabase.org/cgi-bin/go.cgi?query=GO:0005978&auto_wild_cards=yes&view=query&action=query&search_constraint=terms"	GO:0005978_glycogen_biosynthetic_process) =HYPERLINK("http://www.ncbi.nih.gov/gquery/gquery.fcgi?term=PTGES3"	PTGES3) 4 1
=HYPERLINK("http://www.godatabase.org/cgi-bin/go.cgi?query=GO:0009250&auto_wild_cards=yes&view=query&action=query&search_constraint=terms"	GO:0009250_glucan_biosynthetic_process) =HYPERLINK("http://www.ncbi.nih.gov/gquery/gquery.fcgi?term=PTGES3"	PTGES3) 4 1
=HYPERLINK("http://www.godatabase.org/cgi-bin/go.cgi?query=GO:0022011&auto_wild_cards=yes&view=query&action=query&search_constraint=terms"	GO:0022011_myelination_in_the_peripheral_nervous_system) =HYPERLINK("http://www.ncbi.nih.gov/gquery/gquery.fcgi?term=SOD1"	SOD1) 4 1
=HYPERLINK("http://www.godatabase.org/cgi-bin/go.cgi?query=GO:0032292&auto_wild_cards=yes&view=query&action=query&search_constraint=terms"	GO:0032292_ensheathment_of_axons_in_the_peripheral_nervous_system) =HYPERLINK("http://www.ncbi.nih.gov/gquery/gquery.fcgi?term=SOD1"	SOD1) 4 1
=HYPERLINK("http://www.godatabase.org/cgi-bin/go.cgi?query=GO:0033599&auto_wild_cards=yes&view=query&action=query&search_constraint=terms"	GO:0033599_regulation_of_mammary_gland_epithelial_cell_proliferation) =HYPERLINK("http://www.ncbi.nih.gov/gquery/gquery.fcgi?term=PHB2"	PHB2) 4 1
=HYPERLINK("http://www.godatabase.org/cgi-bin/go.cgi?query=GO:0035188&auto_wild_cards=yes&view=query&action=query&search_constraint=terms"	GO:0035188_hatching) =HYPERLINK("http://www.ncbi.nih.gov/gquery/gquery.fcgi?term=GRN"	GRN) 4 1
=HYPERLINK("http://www.godatabase.org/cgi-bin/go.cgi?query=GO:0060087&auto_wild_cards=yes&view=query&action=query&search_constraint=terms"	GO:0060087_relaxation_of_vascular_smooth_muscle) =HYPERLINK("http://www.ncbi.nih.gov/gquery/gquery.fcgi?term=SOD1"	SOD1) 4 1
=HYPERLINK("http://www.godatabase.org/cgi-bin/go.cgi?query=GO:0003015&auto_wild_cards=yes&view=query&action=query&search_constraint=terms"	GO:0003015_heart_process) =HYPERLINK("http://www.ncbi.nih.gov/gquery/gquery.fcgi?term=ATP2A2"	ATP2A2) 49 2 9.892589 -1.772076 21 9.89 0.470952
=HYPERLINK("http://www.godatabase.org/cgi-bin/go.cgi?query=GO:0003015&auto_wild_cards=yes&view=query&action=query&search_constraint=terms"	GO:0003015_heart_process) =HYPERLINK("http://www.ncbi.nih.gov/gquery/gquery.fcgi?term=SOD1"	SOD1) 49 2 9.892589 -1.772076 21 9.89 0.470952
=HYPERLINK("http://www.godatabase.org/cgi-bin/go.cgi?query=GO:0046660&auto_wild_cards=yes&view=query&action=query&search_constraint=terms"	GO:0046660_female_sex_differentiation) =HYPERLINK("http://www.ncbi.nih.gov/gquery/gquery.fcgi?term=PHB2"	PHB2) 49 2 9.892589 -1.772076 21 9.89 0.470952
=HYPERLINK("http://www.godatabase.org/cgi-bin/go.cgi?query=GO:0046660&auto_wild_cards=yes&view=query&action=query&search_constraint=terms"	GO:0046660_female_sex_differentiation) =HYPERLINK("http://www.ncbi.nih.gov/gquery/gquery.fcgi?term=SOD1"	SOD1) 49 2 9.892589 -1.772076 21 9.89 0.470952
=HYPERLINK("http://www.godatabase.org/cgi-bin/go.cgi?query=GO:0060047&auto_wild_cards=yes&view=query&action=query&search_constraint=terms"	GO:0060047_heart_contraction) =HYPERLINK("http://www.ncbi.nih.gov/gquery/gquery.fcgi?term=ATP2A2"	ATP2A2) 49 2 9.892589 -1.772076 21 9.89 0.470952
=HYPERLINK("http://www.godatabase.org/cgi-bin/go.cgi?query=GO:0060047&auto_wild_cards=yes&view=query&action=query&search_constraint=terms"	GO:0060047_heart_contraction) =HYPERLINK("http://www.ncbi.nih.gov/gquery/gquery.fcgi?term=SOD1"	SOD1) 49 2 9.892589 -1.772076 21 9.89 0.470952
=HYPERLINK("http://www.godatabase.org/cgi-bin/go.cgi?query=GO:0009057&auto_wild_cards=yes&view=query&action=query&search_constraint=terms"	GO:0009057_macromolecule_catabolic_process) =HYPERLINK("http://www.ncbi.nih.gov/gquery/gquery.fcgi?term=ZFP36L1"	ZFP36L1) 137 3 5.307338 -1.754341 22 10.16 0.461818
=HYPERLINK("http://www.godatabase.org/cgi-bin/go.cgi?query=GO:0009057&auto_wild_cards=yes&view=query&action=query&search_constraint=terms"	GO:0009057_macromolecule_catabolic_process) =HYPERLINK("http://www.ncbi.nih.gov/gquery/gquery.fcgi?term=ARIH2"	ARIH2) 137 3 5.307338 -1.754341 22 10.16 0.461818
=HYPERLINK("http://www.godatabase.org/cgi-bin/go.cgi?query=GO:0009057&auto_wild_cards=yes&view=query&action=query&search_constraint=terms"	GO:0009057_macromolecule_catabolic_process) =HYPERLINK("http://www.ncbi.nih.gov/gquery/gquery.fcgi?term=SOD1"	SOD1) 137 3 5.307338 -1.754341 22 10.16 0.461818
=HYPERLINK("http://www.godatabase.org/cgi-bin/go.cgi?query=GO:0006412&auto_wild_cards=yes&view=query&action=query&search_constraint=terms"	GO:0006412_translation) =HYPERLINK("http://www.ncbi.nih.gov/gquery/gquery.fcgi?term=MRPL11"	MRPL11) 54 2 8.976608 -1.692156 23 11.37 0.494348
=HYPERLINK("http://www.godatabase.org/cgi-bin/go.cgi?query=GO:0006412&auto_wild_cards=yes&view=query&action=query&search_constraint=terms"	GO:0006412_translation) =HYPERLINK("http://www.ncbi.nih.gov/gquery/gquery.fcgi?term=ZFP36L1"	ZFP36L1) 54 2 8.976608 -1.692156 23 11.37 0.494348
=HYPERLINK("http://www.godatabase.org/cgi-bin/go.cgi?query=GO:0000288&auto_wild_cards=yes&view=query&action=query&search_constraint=terms"	GO:0000288_nuclear-transcribed_mRNA_catabolic_process__deadenylation-dependent_decay) =HYPERLINK("http://www.ncbi.nih.gov/gquery/gquery.fcgi?term=ZFP36L1"	ZFP36L1) 5 1 48.473684 -1.688903 42 17.47 0.415952
=HYPERLINK("http://www.godatabase.org/cgi-bin/go.cgi?query=GO:0000956&auto_wild_cards=yes&view=query&action=query&search_constraint=terms"	GO:0000956_nuclear-transcribed_mRNA_catabolic_process) =HYPERLINK("http://www.ncbi.nih.gov/gquery/gquery.fcgi?term=ZFP36L1"	ZFP36L1) 5 1 48.473684 -1.688903 42 17.47 0.415952
=HYPERLINK("http://www.godatabase.org/cgi-bin/go.cgi?query=GO:0006268&auto_wild_cards=yes&view=query&action=query&search_constraint=terms"	GO:0006268_DNA_unwinding_during_replication) =HYPERLINK("http://www.ncbi.nih.gov/gquery/gquery.fcgi?term=MCM4"	MCM4) 5 1 48.473684 -1.688903 42 17.47 0.415952
=HYPERLINK("http://www.godatabase.org/cgi-bin/go.cgi?query=GO:0006378&auto_wild_cards=yes&view=query&action=query&search_constraint=terms"	GO:0006378_mRNA_polyadenylation) =HYPERLINK("http://www.ncbi.nih.gov/gquery/gquery.fcgi?term=PABPN1"	PABPN1) 5 1 48.473684 -1.688903 42 17.47 0.415952
=HYPERLINK("http://www.godatabase.org/cgi-bin/go.cgi?query=GO:0006636&auto_wild_cards=yes&view=query&action=query&search_constraint=terms"	GO:0006636_unsaturated_fatty_acid_biosynthetic_process) =HYPERLINK("http://www.ncbi.nih.gov/gquery/gquery.fcgi?term=PTGES3"	PTGES3) 5 1 48.473684 -1.688903 42 17.47 0.415952
=HYPERLINK("http://www.godatabase.org/cgi-bin/go.cgi?query=GO:0014044&auto_wild_cards=yes&view=query&action=query&search_constraint=terms"	GO:0014044_Schwann_cell_development) =HYPERLINK("http://www.ncbi.nih.gov/gquery/gquery.fcgi?term=SOD1"	SOD1) 5 1 48.473684 -1.688903 42 17.47 0.415952
=HYPERLINK("http://www.godatabase.org/cgi-bin/go.cgi?query=GO:0019430&auto_wild_cards=yes&view=query&action=query&search_constraint=terms"	GO:0019430_removal_of_superoxide_radicals) =HYPERLINK("http://www.ncbi.nih.gov/gquery/gquery.fcgi?term=SOD1"	SOD1) 5 1 48.473684 -1.688903 42 17.47 0.415952
=HYPERLINK("http://www.godatabase.org/cgi-bin/go.cgi?query=GO:0032508&auto_wild_cards=yes&view=query&action=query&search_constraint=terms"	GO:0032508_DNA_duplex_unwinding) =HYPERLINK("http://www.ncbi.nih.gov/gquery/gquery.fcgi?term=MCM4"	MCM4) 5 1 48.473684 -1.688903 42 17.47 0.415952
=HYPERLINK("http://www.godatabase.org/cgi-bin/go.cgi?query=GO:0033144&auto_wild_cards=yes&view=query&action=query&search_constraint=terms"	GO:0033144_negative_regulation_of_steroid_hormone_receptor_signaling_pathway) =HYPERLINK("http://www.ncbi.nih.gov/gquery/gquery.fcgi?term=PHB2"	PHB2) 5 1 48.473684 -1.688903 42 17.47 0.415952
=HYPERLINK("http://www.godatabase.org/cgi-bin/go.cgi?query=GO:0033146&auto_wild_cards=yes&view=query&action=query&search_constraint=terms"	GO:0033146_regulation_of_estrogen_receptor_signaling_pathway) =HYPERLINK("http://www.ncbi.nih.gov/gquery/gquery.fcgi?term=PHB2"	PHB2) 5 1 48.473684 -1.688903 42 17.47 0.415952
=HYPERLINK("http://www.godatabase.org/cgi-bin/go.cgi?query=GO:0033692&auto_wild_cards=yes&view=query&action=query&search_constraint=terms"	GO:0033692_cellular_polysaccharide_biosynthetic_process) =HYPERLINK("http://www.ncbi.nih.gov/gquery/gquery.fcgi?term=PTGES3"	PTGES3) 5 1 48.473684 -1.688903 42 17.47 0.415952
=HYPERLINK("http://www.godatabase.org/cgi-bin/go.cgi?query=GO:0042554&auto_wild_cards=yes&view=query&action=query&search_constraint=terms"	GO:0042554_superoxide_anion_generation) =HYPERLINK("http://www.ncbi.nih.gov/gquery/gquery.fcgi?term=SOD1"	SOD1) 5 1 48.473684 -1.688903 42 17.47 0.415952
=HYPERLINK("http://www.godatabase.org/cgi-bin/go.cgi?query=GO:0042695&auto_wild_cards=yes&view=query&action=query&search_constraint=terms"	GO:0042695_thelarche) =HYPERLINK("http://www.ncbi.nih.gov/gquery/gquery.fcgi?term=PHB2"	PHB2) 5 1 48.473684 -1.688903 42 17.47 0.415952
=HYPERLINK("http://www.godatabase.org/cgi-bin/go.cgi?query=GO:0043631&auto_wild_cards=yes&view=query&action=query&search_constraint=terms"	GO:0043631_RNA_polyadenylation) =HYPERLINK("http://www.ncbi.nih.gov/gquery/gquery.fcgi?term=PABPN1"	PABPN1) 5 1 48.473684 -1.688903 42 17.47 0.415952
=HYPERLINK("http://www.godatabase.org/cgi-bin/go.cgi?query=GO:0046456&auto_wild_cards=yes&view=query&action=query&search_constraint=terms"	GO:0046456_icosanoid_biosynthetic_process) =HYPERLINK("http://www.ncbi.nih.gov/gquery/gquery.fcgi?term=PTGES3"	PTGES3) 5 1 48.473684 -1.688903 42 17.47 0.415952
=HYPERLINK("http://www.godatabase.org/cgi-bin/go.cgi?query=GO:0050665&auto_wild_cards=yes&view=query&action=query&search_constraint=terms"	GO:0050665_hydrogen_peroxide_biosynthetic_process) =HYPERLINK("http://www.ncbi.nih.gov/gquery/gquery.fcgi?term=SOD1"	SOD1) 5 1 48.473684 -1.688903 42 17.47 0.415952
=HYPERLINK("http://www.godatabase.org/cgi-bin/go.cgi?query=GO:0051289&auto_wild_cards=yes&view=query&action=query&search_constraint=terms"	GO:0051289_protein_homotetramerization) =HYPERLINK("http://www.ncbi.nih.gov/gquery/gquery.fcgi?term=SRR"	SRR) 5 1 48.473684 -1.688903 42 17.47 0.415952
=HYPERLINK("http://www.godatabase.org/cgi-bin/go.cgi?query=GO:0060744&auto_wild_cards=yes&view=query&action=query&search_constraint=terms"	GO:0060744_mammary_gland_branching_involved_in_thelarche) =HYPERLINK("http://www.ncbi.nih.gov/gquery/gquery.fcgi?term=PHB2"	PHB2) 5 1 48.473684 -1.688903 42 17.47 0.415952
=HYPERLINK("http://www.godatabase.org/cgi-bin/go.cgi?query=GO:0060762&auto_wild_cards=yes&view=query&action=query&search_constraint=terms"	GO:0060762_regulation_of_branching_involved_in_mammary_gland_duct_morphogenesis) =HYPERLINK("http://www.ncbi.nih.gov/gquery/gquery.fcgi?term=PHB2"	PHB2) 5 1 48.473684 -1.688903 42 17.47 0.415952
=HYPERLINK("http://www.godatabase.org/cgi-bin/go.cgi?query=GO:0050678&auto_wild_cards=yes&view=query&action=query&search_constraint=terms"	GO:0050678_regulation_of_epithelial_cell_proliferation) =HYPERLINK("http://www.ncbi.nih.gov/gquery/gquery.fcgi?term=GRN"	GRN) 56 2 8.656015 -1.662399 43 18.17 0.422558
=HYPERLINK("http://www.godatabase.org/cgi-bin/go.cgi?query=GO:0050678&auto_wild_cards=yes&view=query&action=query&search_constraint=terms"	GO:0050678_regulation_of_epithelial_cell_proliferation) =HYPERLINK("http://www.ncbi.nih.gov/gquery/gquery.fcgi?term=PHB2"	PHB2) 56 2 8.656015 -1.662399 43 18.17 0.422558
=HYPERLINK("http://www.godatabase.org/cgi-bin/go.cgi?query=GO:0006402&auto_wild_cards=yes&view=query&action=query&search_constraint=terms"	GO:0006402_mRNA_catabolic_process) =HYPERLINK("http://www.ncbi.nih.gov/gquery/gquery.fcgi?term=ZFP36L1"	ZFP36L1) 6 1 40.394737 -1.610569 49 23.9 0.487755
=HYPERLINK("http://www.godatabase.org/cgi-bin/go.cgi?query=GO:0006692&auto_wild_cards=yes&view=query&action=query&search_constraint=terms"	GO:0006692_prostanoid_metabolic_process) =HYPERLINK("http://www.ncbi.nih.gov/gquery/gquery.fcgi?term=PTGES3"	PTGES3) 6 1 40.394737 -1.610569 49 23.9 0.487755
=HYPERLINK("http://www.godatabase.org/cgi-bin/go.cgi?query=GO:0006693&auto_wild_cards=yes&view=query&action=query&search_constraint=terms"	GO:0006693_prostaglandin_metabolic_process) =HYPERLINK("http://www.ncbi.nih.gov/gquery/gquery.fcgi?term=PTGES3"	PTGES3) 6 1 40.394737 -1.610569 49 23.9 0.487755
=HYPERLINK("http://www.godatabase.org/cgi-bin/go.cgi?query=GO:0009069&auto_wild_cards=yes&view=query&action=query&search_constraint=terms"	GO:0009069_serine_family_amino_acid_metabolic_process) =HYPERLINK("http://www.ncbi.nih.gov/gquery/gquery.fcgi?term=SRR"	SRR) 6 1 40.394737 -1.610569 49 23.9 0.487755
=HYPERLINK("http://www.godatabase.org/cgi-bin/go.cgi?query=GO:0032392&auto_wild_cards=yes&view=query&action=query&search_constraint=terms"	GO:0032392_DNA_geometric_change) =HYPERLINK("http://www.ncbi.nih.gov/gquery/gquery.fcgi?term=MCM4"	MCM4) 6 1 40.394737 -1.610569 49 23.9 0.487755
=HYPERLINK("http://www.godatabase.org/cgi-bin/go.cgi?query=GO:0045822&auto_wild_cards=yes&view=query&action=query&search_constraint=terms"	GO:0045822_negative_regulation_of_heart_contraction) =HYPERLINK("http://www.ncbi.nih.gov/gquery/gquery.fcgi?term=ATP2A2"	ATP2A2) 6 1 40.394737 -1.610569 49 23.9 0.487755
=HYPERLINK("http://www.godatabase.org/cgi-bin/go.cgi?query=GO:0001504&auto_wild_cards=yes&view=query&action=query&search_constraint=terms"	GO:0001504_neurotransmitter_uptake) =HYPERLINK("http://www.ncbi.nih.gov/gquery/gquery.fcgi?term=PARK7"	PARK7) 7 1 34.624060 -1.544470 58 30.53 0.526379
=HYPERLINK("http://www.godatabase.org/cgi-bin/go.cgi?query=GO:0002093&auto_wild_cards=yes&view=query&action=query&search_constraint=terms"	GO:0002093_auditory_receptor_cell_morphogenesis) =HYPERLINK("http://www.ncbi.nih.gov/gquery/gquery.fcgi?term=SOD1"	SOD1) 7 1 34.624060 -1.544470 58 30.53 0.526379
=HYPERLINK("http://www.godatabase.org/cgi-bin/go.cgi?query=GO:0006401&auto_wild_cards=yes&view=query&action=query&search_constraint=terms"	GO:0006401_RNA_catabolic_process) =HYPERLINK("http://www.ncbi.nih.gov/gquery/gquery.fcgi?term=ZFP36L1"	ZFP36L1) 7 1 34.624060 -1.544470 58 30.53 0.526379
=HYPERLINK("http://www.godatabase.org/cgi-bin/go.cgi?query=GO:0030520&auto_wild_cards=yes&view=query&action=query&search_constraint=terms"	GO:0030520_estrogen_receptor_signaling_pathway) =HYPERLINK("http://www.ncbi.nih.gov/gquery/gquery.fcgi?term=PHB2"	PHB2) 7 1 34.624060 -1.544470 58 30.53 0.526379
=HYPERLINK("http://www.godatabase.org/cgi-bin/go.cgi?query=GO:0031124&auto_wild_cards=yes&view=query&action=query&search_constraint=terms"	GO:0031124_mRNA_3'-end_processing) =HYPERLINK("http://www.ncbi.nih.gov/gquery/gquery.fcgi?term=PABPN1"	PABPN1) 7 1 34.624060 -1.544470 58 30.53 0.526379
=HYPERLINK("http://www.godatabase.org/cgi-bin/go.cgi?query=GO:0045986&auto_wild_cards=yes&view=query&action=query&search_constraint=terms"	GO:0045986_negative_regulation_of_smooth_muscle_contraction) =HYPERLINK("http://www.ncbi.nih.gov/gquery/gquery.fcgi?term=SOD1"	SOD1) 7 1 34.624060 -1.544470 58 30.53 0.526379
=HYPERLINK("http://www.godatabase.org/cgi-bin/go.cgi?query=GO:0046543&auto_wild_cards=yes&view=query&action=query&search_constraint=terms"	GO:0046543_development_of_secondary_female_sexual_characteristics) =HYPERLINK("http://www.ncbi.nih.gov/gquery/gquery.fcgi?term=PHB2"	PHB2) 7 1 34.624060 -1.544470 58 30.53 0.526379
=HYPERLINK("http://www.godatabase.org/cgi-bin/go.cgi?query=GO:0060088&auto_wild_cards=yes&view=query&action=query&search_constraint=terms"	GO:0060088_auditory_receptor_cell_stereocilium_organization) =HYPERLINK("http://www.ncbi.nih.gov/gquery/gquery.fcgi?term=SOD1"	SOD1) 7 1 34.624060 -1.544470 58 30.53 0.526379
=HYPERLINK("http://www.godatabase.org/cgi-bin/go.cgi?query=GO:0060117&auto_wild_cards=yes&view=query&action=query&search_constraint=terms"	GO:0060117_auditory_receptor_cell_development) =HYPERLINK("http://www.ncbi.nih.gov/gquery/gquery.fcgi?term=SOD1"	SOD1) 7 1 34.624060 -1.544470 58 30.53 0.526379
=HYPERLINK("http://www.godatabase.org/cgi-bin/go.cgi?query=GO:0009058&auto_wild_cards=yes&view=query&action=query&search_constraint=terms"	GO:0009058_biosynthetic_process) =HYPERLINK("http://www.ncbi.nih.gov/gquery/gquery.fcgi?term=MRPL11"	MRPL11) 1175 9 1.856439 -1.490495 59 31.89 0.540508
=HYPERLINK("http://www.godatabase.org/cgi-bin/go.cgi?query=GO:0009058&auto_wild_cards=yes&view=query&action=query&search_constraint=terms"	GO:0009058_biosynthetic_process) =HYPERLINK("http://www.ncbi.nih.gov/gquery/gquery.fcgi?term=KHDRBS1"	KHDRBS1) 1175 9 1.856439 -1.490495 59 31.89 0.540508
=HYPERLINK("http://www.godatabase.org/cgi-bin/go.cgi?query=GO:0009058&auto_wild_cards=yes&view=query&action=query&search_constraint=terms"	GO:0009058_biosynthetic_process) =HYPERLINK("http://www.ncbi.nih.gov/gquery/gquery.fcgi?term=ZFP36L1"	ZFP36L1) 1175 9 1.856439 -1.490495 59 31.89 0.540508
=HYPERLINK("http://www.godatabase.org/cgi-bin/go.cgi?query=GO:0009058&auto_wild_cards=yes&view=query&action=query&search_constraint=terms"	GO:0009058_biosynthetic_process) =HYPERLINK("http://www.ncbi.nih.gov/gquery/gquery.fcgi?term=PTGES3"	PTGES3) 1175 9 1.856439 -1.490495 59 31.89 0.540508
=HYPERLINK("http://www.godatabase.org/cgi-bin/go.cgi?query=GO:0009058&auto_wild_cards=yes&view=query&action=query&search_constraint=terms"	GO:0009058_biosynthetic_process) =HYPERLINK("http://www.ncbi.nih.gov/gquery/gquery.fcgi?term=CNBP"	CNBP) 1175 9 1.856439 -1.490495 59 31.89 0.540508
=HYPERLINK("http://www.godatabase.org/cgi-bin/go.cgi?query=GO:0009058&auto_wild_cards=yes&view=query&action=query&search_constraint=terms"	GO:0009058_biosynthetic_process) =HYPERLINK("http://www.ncbi.nih.gov/gquery/gquery.fcgi?term=PGD"	PGD) 1175 9 1.856439 -1.490495 59 31.89 0.540508
=HYPERLINK("http://www.godatabase.org/cgi-bin/go.cgi?query=GO:0009058&auto_wild_cards=yes&view=query&action=query&search_constraint=terms"	GO:0009058_biosynthetic_process) =HYPERLINK("http://www.ncbi.nih.gov/gquery/gquery.fcgi?term=SRR"	SRR) 1175 9 1.856439 -1.490495 59 31.89 0.540508
=HYPERLINK("http://www.godatabase.org/cgi-bin/go.cgi?query=GO:0009058&auto_wild_cards=yes&view=query&action=query&search_constraint=terms"	GO:0009058_biosynthetic_process) =HYPERLINK("http://www.ncbi.nih.gov/gquery/gquery.fcgi?term=SOD1"	SOD1) 1175 9 1.856439 -1.490495 59 31.89 0.540508
=HYPERLINK("http://www.godatabase.org/cgi-bin/go.cgi?query=GO:0009058&auto_wild_cards=yes&view=query&action=query&search_constraint=terms"	GO:0009058_biosynthetic_process) =HYPERLINK("http://www.ncbi.nih.gov/gquery/gquery.fcgi?term=MCM4"	MCM4) 1175 9 1.856439 -1.490495 59 31.89 0.540508
=HYPERLINK("http://www.godatabase.org/cgi-bin/go.cgi?query=GO:0044248&auto_wild_cards=yes&view=query&action=query&search_constraint=terms"	GO:0044248_cellular_catabolic_process) =HYPERLINK("http://www.ncbi.nih.gov/gquery/gquery.fcgi?term=ZFP36L1"	ZFP36L1) 173 3 4.202921 -1.489087 60 31.99 0.533167
=HYPERLINK("http://www.godatabase.org/cgi-bin/go.cgi?query=GO:0044248&auto_wild_cards=yes&view=query&action=query&search_constraint=terms"	GO:0044248_cellular_catabolic_process) =HYPERLINK("http://www.ncbi.nih.gov/gquery/gquery.fcgi?term=ARIH2"	ARIH2) 173 3 4.202921 -1.489087 60 31.99 0.533167
=HYPERLINK("http://www.godatabase.org/cgi-bin/go.cgi?query=GO:0044248&auto_wild_cards=yes&view=query&action=query&search_constraint=terms"	GO:0044248_cellular_catabolic_process) =HYPERLINK("http://www.ncbi.nih.gov/gquery/gquery.fcgi?term=SOD1"	SOD1) 173 3 4.202921 -1.489087 60 31.99 0.533167
=HYPERLINK("http://www.godatabase.org/cgi-bin/go.cgi?query=GO:0007009&auto_wild_cards=yes&view=query&action=query&search_constraint=terms"	GO:0007009_plasma_membrane_organization) =HYPERLINK("http://www.ncbi.nih.gov/gquery/gquery.fcgi?term=SOD1"	SOD1) 8 1 30.296053 -1.487326 63 36.34 0.576825
=HYPERLINK("http://www.godatabase.org/cgi-bin/go.cgi?query=GO:0031123&auto_wild_cards=yes&view=query&action=query&search_constraint=terms"	GO:0031123_RNA_3'-end_processing) =HYPERLINK("http://www.ncbi.nih.gov/gquery/gquery.fcgi?term=PABPN1"	PABPN1) 8 1 30.296053 -1.487326 63 36.34 0.576825
=HYPERLINK("http://www.godatabase.org/cgi-bin/go.cgi?query=GO:0045932&auto_wild_cards=yes&view=query&action=query&search_constraint=terms"	GO:0045932_negative_regulation_of_muscle_contraction) =HYPERLINK("http://www.ncbi.nih.gov/gquery/gquery.fcgi?term=SOD1"	SOD1) 8 1 30.296053 -1.487326 63 36.34 0.576825
=HYPERLINK("http://www.godatabase.org/cgi-bin/go.cgi?query=GO:0006873&auto_wild_cards=yes&view=query&action=query&search_constraint=terms"	GO:0006873_cellular_ion_homeostasis) =HYPERLINK("http://www.ncbi.nih.gov/gquery/gquery.fcgi?term=ATP2A2"	ATP2A2) 176 3 4.131280 -1.469949 64 36.98 0.577812
=HYPERLINK("http://www.godatabase.org/cgi-bin/go.cgi?query=GO:0006873&auto_wild_cards=yes&view=query&action=query&search_constraint=terms"	GO:0006873_cellular_ion_homeostasis) =HYPERLINK("http://www.ncbi.nih.gov/gquery/gquery.fcgi?term=SOD1"	SOD1) 176 3 4.131280 -1.469949 64 36.98 0.577812
=HYPERLINK("http://www.godatabase.org/cgi-bin/go.cgi?query=GO:0006873&auto_wild_cards=yes&view=query&action=query&search_constraint=terms"	GO:0006873_cellular_ion_homeostasis) =HYPERLINK("http://www.ncbi.nih.gov/gquery/gquery.fcgi?term=PARK7"	PARK7) 176 3 4.131280 -1.469949 64 36.98 0.577812
=HYPERLINK("http://www.godatabase.org/cgi-bin/go.cgi?query=GO:0050673&auto_wild_cards=yes&view=query&action=query&search_constraint=terms"	GO:0050673_epithelial_cell_proliferation) =HYPERLINK("http://www.ncbi.nih.gov/gquery/gquery.fcgi?term=GRN"	GRN) 72 2 6.732456 -1.459324 65 37.59 0.578308
=HYPERLINK("http://www.godatabase.org/cgi-bin/go.cgi?query=GO:0050673&auto_wild_cards=yes&view=query&action=query&search_constraint=terms"	GO:0050673_epithelial_cell_proliferation) =HYPERLINK("http://www.ncbi.nih.gov/gquery/gquery.fcgi?term=PHB2"	PHB2) 72 2 6.732456 -1.459324 65 37.59 0.578308
=HYPERLINK("http://www.godatabase.org/cgi-bin/go.cgi?query=GO:0006936&auto_wild_cards=yes&view=query&action=query&search_constraint=terms"	GO:0006936_muscle_contraction) =HYPERLINK("http://www.ncbi.nih.gov/gquery/gquery.fcgi?term=ATP2A2"	ATP2A2) 73 2 6.640231 -1.448319 66 37.91 0.574394
=HYPERLINK("http://www.godatabase.org/cgi-bin/go.cgi?query=GO:0006936&auto_wild_cards=yes&view=query&action=query&search_constraint=terms"	GO:0006936_muscle_contraction) =HYPERLINK("http://www.ncbi.nih.gov/gquery/gquery.fcgi?term=SOD1"	SOD1) 73 2 6.640231 -1.448319 66 37.91 0.574394
=HYPERLINK("http://www.godatabase.org/cgi-bin/go.cgi?query=GO:0055082&auto_wild_cards=yes&view=query&action=query&search_constraint=terms"	GO:0055082_cellular_chemical_homeostasis) =HYPERLINK("http://www.ncbi.nih.gov/gquery/gquery.fcgi?term=ATP2A2"	ATP2A2) 181 3 4.017156 -1.438896 67 38.16 0.569552
=HYPERLINK("http://www.godatabase.org/cgi-bin/go.cgi?query=GO:0055082&auto_wild_cards=yes&view=query&action=query&search_constraint=terms"	GO:0055082_cellular_chemical_homeostasis) =HYPERLINK("http://www.ncbi.nih.gov/gquery/gquery.fcgi?term=SOD1"	SOD1) 181 3 4.017156 -1.438896 67 38.16 0.569552
=HYPERLINK("http://www.godatabase.org/cgi-bin/go.cgi?query=GO:0055082&auto_wild_cards=yes&view=query&action=query&search_constraint=terms"	GO:0055082_cellular_chemical_homeostasis) =HYPERLINK("http://www.ncbi.nih.gov/gquery/gquery.fcgi?term=PARK7"	PARK7) 181 3 4.017156 -1.438896 67 38.16 0.569552
=HYPERLINK("http://www.godatabase.org/cgi-bin/go.cgi?query=GO:0006309&auto_wild_cards=yes&view=query&action=query&search_constraint=terms"	GO:0006309_DNA_fragmentation_involved_in_apoptosis) =HYPERLINK("http://www.ncbi.nih.gov/gquery/gquery.fcgi?term=SOD1"	SOD1) 9 1 26.929825 -1.437020 75 42.85 0.571333
=HYPERLINK("http://www.godatabase.org/cgi-bin/go.cgi?query=GO:0014037&auto_wild_cards=yes&view=query&action=query&search_constraint=terms"	GO:0014037_Schwann_cell_differentiation) =HYPERLINK("http://www.ncbi.nih.gov/gquery/gquery.fcgi?term=SOD1"	SOD1) 9 1 26.929825 -1.437020 75 42.85 0.571333
=HYPERLINK("http://www.godatabase.org/cgi-bin/go.cgi?query=GO:0033143&auto_wild_cards=yes&view=query&action=query&search_constraint=terms"	GO:0033143_regulation_of_steroid_hormone_receptor_signaling_pathway) =HYPERLINK("http://www.ncbi.nih.gov/gquery/gquery.fcgi?term=PHB2"	PHB2) 9 1 26.929825 -1.437020 75 42.85 0.571333
=HYPERLINK("http://www.godatabase.org/cgi-bin/go.cgi?query=GO:0045136&auto_wild_cards=yes&view=query&action=query&search_constraint=terms"	GO:0045136_development_of_secondary_sexual_characteristics) =HYPERLINK("http://www.ncbi.nih.gov/gquery/gquery.fcgi?term=PHB2"	PHB2) 9 1 26.929825 -1.437020 75 42.85 0.571333
=HYPERLINK("http://www.godatabase.org/cgi-bin/go.cgi?query=GO:0060052&auto_wild_cards=yes&view=query&action=query&search_constraint=terms"	GO:0060052_neurofilament_cytoskeleton_organization) =HYPERLINK("http://www.ncbi.nih.gov/gquery/gquery.fcgi?term=SOD1"	SOD1) 9 1 26.929825 -1.437020 75 42.85 0.571333
=HYPERLINK("http://www.godatabase.org/cgi-bin/go.cgi?query=GO:0060081&auto_wild_cards=yes&view=query&action=query&search_constraint=terms"	GO:0060081_membrane_hyperpolarization) =HYPERLINK("http://www.ncbi.nih.gov/gquery/gquery.fcgi?term=PARK7"	PARK7) 9 1 26.929825 -1.437020 75 42.85 0.571333
=HYPERLINK("http://www.godatabase.org/cgi-bin/go.cgi?query=GO:0060119&auto_wild_cards=yes&view=query&action=query&search_constraint=terms"	GO:0060119_inner_ear_receptor_cell_development) =HYPERLINK("http://www.ncbi.nih.gov/gquery/gquery.fcgi?term=SOD1"	SOD1) 9 1 26.929825 -1.437020 75 42.85 0.571333
=HYPERLINK("http://www.godatabase.org/cgi-bin/go.cgi?query=GO:0060122&auto_wild_cards=yes&view=query&action=query&search_constraint=terms"	GO:0060122_inner_ear_receptor_stereocilium_organization) =HYPERLINK("http://www.ncbi.nih.gov/gquery/gquery.fcgi?term=SOD1"	SOD1) 9 1 26.929825 -1.437020 75 42.85 0.571333
=HYPERLINK("http://www.godatabase.org/cgi-bin/go.cgi?query=GO:0003012&auto_wild_cards=yes&view=query&action=query&search_constraint=terms"	GO:0003012_muscle_system_process) =HYPERLINK("http://www.ncbi.nih.gov/gquery/gquery.fcgi?term=ATP2A2"	ATP2A2) 76 2 6.378116 -1.416274 76 43.3 0.569737
=HYPERLINK("http://www.godatabase.org/cgi-bin/go.cgi?query=GO:0003012&auto_wild_cards=yes&view=query&action=query&search_constraint=terms"	GO:0003012_muscle_system_process) =HYPERLINK("http://www.ncbi.nih.gov/gquery/gquery.fcgi?term=SOD1"	SOD1) 76 2 6.378116 -1.416274 76 43.3 0.569737
=HYPERLINK("http://www.godatabase.org/cgi-bin/go.cgi?query=GO:0051241&auto_wild_cards=yes&view=query&action=query&search_constraint=terms"	GO:0051241_negative_regulation_of_multicellular_organismal_process) =HYPERLINK("http://www.ncbi.nih.gov/gquery/gquery.fcgi?term=ATP2A2"	ATP2A2) 77 2 6.295284 -1.405903 77 43.5 0.564935
=HYPERLINK("http://www.godatabase.org/cgi-bin/go.cgi?query=GO:0051241&auto_wild_cards=yes&view=query&action=query&search_constraint=terms"	GO:0051241_negative_regulation_of_multicellular_organismal_process) =HYPERLINK("http://www.ncbi.nih.gov/gquery/gquery.fcgi?term=SOD1"	SOD1) 77 2 6.295284 -1.405903 77 43.5 0.564935
=HYPERLINK("http://www.godatabase.org/cgi-bin/go.cgi?query=GO:0006405&auto_wild_cards=yes&view=query&action=query&search_constraint=terms"	GO:0006405_RNA_export_from_nucleus) =HYPERLINK("http://www.ncbi.nih.gov/gquery/gquery.fcgi?term=KHDRBS1"	KHDRBS1) 10 1 24.236842 -1.392109 86 49.21 0.572209
=HYPERLINK("http://www.godatabase.org/cgi-bin/go.cgi?query=GO:0006801&auto_wild_cards=yes&view=query&action=query&search_constraint=terms"	GO:0006801_superoxide_metabolic_process) =HYPERLINK("http://www.ncbi.nih.gov/gquery/gquery.fcgi?term=SOD1"	SOD1) 10 1 24.236842 -1.392109 86 49.21 0.572209
=HYPERLINK("http://www.godatabase.org/cgi-bin/go.cgi?query=GO:0006921&auto_wild_cards=yes&view=query&action=query&search_constraint=terms"	GO:0006921_cell_structure_disassembly_during_apoptosis) =HYPERLINK("http://www.ncbi.nih.gov/gquery/gquery.fcgi?term=SOD1"	SOD1) 10 1 24.236842 -1.392109 86 49.21 0.572209
=HYPERLINK("http://www.godatabase.org/cgi-bin/go.cgi?query=GO:0019321&auto_wild_cards=yes&view=query&action=query&search_constraint=terms"	GO:0019321_pentose_metabolic_process) =HYPERLINK("http://www.ncbi.nih.gov/gquery/gquery.fcgi?term=PGD"	PGD) 10 1 24.236842 -1.392109 86 49.21 0.572209
=HYPERLINK("http://www.godatabase.org/cgi-bin/go.cgi?query=GO:0034637&auto_wild_cards=yes&view=query&action=query&search_constraint=terms"	GO:0034637_cellular_carbohydrate_biosynthetic_process) =HYPERLINK("http://www.ncbi.nih.gov/gquery/gquery.fcgi?term=PTGES3"	PTGES3) 10 1 24.236842 -1.392109 86 49.21 0.572209
=HYPERLINK("http://www.godatabase.org/cgi-bin/go.cgi?query=GO:0050657&auto_wild_cards=yes&view=query&action=query&search_constraint=terms"	GO:0050657_nucleic_acid_transport) =HYPERLINK("http://www.ncbi.nih.gov/gquery/gquery.fcgi?term=KHDRBS1"	KHDRBS1) 10 1 24.236842 -1.392109 86 49.21 0.572209
=HYPERLINK("http://www.godatabase.org/cgi-bin/go.cgi?query=GO:0050658&auto_wild_cards=yes&view=query&action=query&search_constraint=terms"	GO:0050658_RNA_transport) =HYPERLINK("http://www.ncbi.nih.gov/gquery/gquery.fcgi?term=KHDRBS1"	KHDRBS1) 10 1 24.236842 -1.392109 86 49.21 0.572209
=HYPERLINK("http://www.godatabase.org/cgi-bin/go.cgi?query=GO:0051236&auto_wild_cards=yes&view=query&action=query&search_constraint=terms"	GO:0051236_establishment_of_RNA_localization) =HYPERLINK("http://www.ncbi.nih.gov/gquery/gquery.fcgi?term=KHDRBS1"	KHDRBS1) 10 1 24.236842 -1.392109 86 49.21 0.572209
=HYPERLINK("http://www.godatabase.org/cgi-bin/go.cgi?query=GO:0051262&auto_wild_cards=yes&view=query&action=query&search_constraint=terms"	GO:0051262_protein_tetramerization) =HYPERLINK("http://www.ncbi.nih.gov/gquery/gquery.fcgi?term=SRR"	SRR) 10 1 24.236842 -1.392109 86 49.21 0.572209
=HYPERLINK("http://www.godatabase.org/cgi-bin/go.cgi?query=GO:0019725&auto_wild_cards=yes&view=query&action=query&search_constraint=terms"	GO:0019725_cellular_homeostasis) =HYPERLINK("http://www.ncbi.nih.gov/gquery/gquery.fcgi?term=ATP2A2"	ATP2A2) 195 3 3.728745 -1.357125 87 50.21 0.577126
=HYPERLINK("http://www.godatabase.org/cgi-bin/go.cgi?query=GO:0019725&auto_wild_cards=yes&view=query&action=query&search_constraint=terms"	GO:0019725_cellular_homeostasis) =HYPERLINK("http://www.ncbi.nih.gov/gquery/gquery.fcgi?term=SOD1"	SOD1) 195 3 3.728745 -1.357125 87 50.21 0.577126
=HYPERLINK("http://www.godatabase.org/cgi-bin/go.cgi?query=GO:0019725&auto_wild_cards=yes&view=query&action=query&search_constraint=terms"	GO:0019725_cellular_homeostasis) =HYPERLINK("http://www.ncbi.nih.gov/gquery/gquery.fcgi?term=PARK7"	PARK7) 195 3 3.728745 -1.357125 87 50.21 0.577126
=HYPERLINK("http://www.godatabase.org/cgi-bin/go.cgi?query=GO:0000271&auto_wild_cards=yes&view=query&action=query&search_constraint=terms"	GO:0000271_polysaccharide_biosynthetic_process) =HYPERLINK("http://www.ncbi.nih.gov/gquery/gquery.fcgi?term=PTGES3"	PTGES3) 11 1 22.033493 -1.351562 95 54.4 0.572632
=HYPERLINK("http://www.godatabase.org/cgi-bin/go.cgi?query=GO:0000737&auto_wild_cards=yes&view=query&action=query&search_constraint=terms"	GO:0000737_DNA_catabolic_process__endonucleolytic) =HYPERLINK("http://www.ncbi.nih.gov/gquery/gquery.fcgi?term=SOD1"	SOD1) 11 1 22.033493 -1.351562 95 54.4 0.572632
=HYPERLINK("http://www.godatabase.org/cgi-bin/go.cgi?query=GO:0001963&auto_wild_cards=yes&view=query&action=query&search_constraint=terms"	GO:0001963_synaptic_transmission__dopaminergic) =HYPERLINK("http://www.ncbi.nih.gov/gquery/gquery.fcgi?term=PARK7"	PARK7) 11 1 22.033493 -1.351562 95 54.4 0.572632
=HYPERLINK("http://www.godatabase.org/cgi-bin/go.cgi?query=GO:0006690&auto_wild_cards=yes&view=query&action=query&search_constraint=terms"	GO:0006690_icosanoid_metabolic_process) =HYPERLINK("http://www.ncbi.nih.gov/gquery/gquery.fcgi?term=PTGES3"	PTGES3) 11 1 22.033493 -1.351562 95 54.4 0.572632
=HYPERLINK("http://www.godatabase.org/cgi-bin/go.cgi?query=GO:0008652&auto_wild_cards=yes&view=query&action=query&search_constraint=terms"	GO:0008652_cellular_amino_acid_biosynthetic_process) =HYPERLINK("http://www.ncbi.nih.gov/gquery/gquery.fcgi?term=SRR"	SRR) 11 1 22.033493 -1.351562 95 54.4 0.572632
=HYPERLINK("http://www.godatabase.org/cgi-bin/go.cgi?query=GO:0033559&auto_wild_cards=yes&view=query&action=query&search_constraint=terms"	GO:0033559_unsaturated_fatty_acid_metabolic_process) =HYPERLINK("http://www.ncbi.nih.gov/gquery/gquery.fcgi?term=PTGES3"	PTGES3) 11 1 22.033493 -1.351562 95 54.4 0.572632
=HYPERLINK("http://www.godatabase.org/cgi-bin/go.cgi?query=GO:0046716&auto_wild_cards=yes&view=query&action=query&search_constraint=terms"	GO:0046716_muscle_maintenance) =HYPERLINK("http://www.ncbi.nih.gov/gquery/gquery.fcgi?term=SOD1"	SOD1) 11 1 22.033493 -1.351562 95 54.4 0.572632
=HYPERLINK("http://www.godatabase.org/cgi-bin/go.cgi?query=GO:0048678&auto_wild_cards=yes&view=query&action=query&search_constraint=terms"	GO:0048678_response_to_axon_injury) =HYPERLINK("http://www.ncbi.nih.gov/gquery/gquery.fcgi?term=SOD1"	SOD1) 11 1 22.033493 -1.351562 95 54.4 0.572632
=HYPERLINK("http://www.godatabase.org/cgi-bin/go.cgi?query=GO:0050801&auto_wild_cards=yes&view=query&action=query&search_constraint=terms"	GO:0050801_ion_homeostasis) =HYPERLINK("http://www.ncbi.nih.gov/gquery/gquery.fcgi?term=ATP2A2"	ATP2A2) 197 3 3.690890 -1.346021 96 54.86 0.571458
=HYPERLINK("http://www.godatabase.org/cgi-bin/go.cgi?query=GO:0050801&auto_wild_cards=yes&view=query&action=query&search_constraint=terms"	GO:0050801_ion_homeostasis) =HYPERLINK("http://www.ncbi.nih.gov/gquery/gquery.fcgi?term=SOD1"	SOD1) 197 3 3.690890 -1.346021 96 54.86 0.571458
=HYPERLINK("http://www.godatabase.org/cgi-bin/go.cgi?query=GO:0050801&auto_wild_cards=yes&view=query&action=query&search_constraint=terms"	GO:0050801_ion_homeostasis) =HYPERLINK("http://www.ncbi.nih.gov/gquery/gquery.fcgi?term=PARK7"	PARK7) 197 3 3.690890 -1.346021 96 54.86 0.571458
=HYPERLINK("http://www.godatabase.org/cgi-bin/go.cgi?query=GO:0030005&auto_wild_cards=yes&view=query&action=query&search_constraint=terms"	GO:0030005_cellular_di-__tri-valent_inorganic_cation_homeostasis) =HYPERLINK("http://www.ncbi.nih.gov/gquery/gquery.fcgi?term=ATP2A2"	ATP2A2) 84 2 5.770677 -1.337251 97 55.06 0.567629
=HYPERLINK("http://www.godatabase.org/cgi-bin/go.cgi?query=GO:0030005&auto_wild_cards=yes&view=query&action=query&search_constraint=terms"	GO:0030005_cellular_di-__tri-valent_inorganic_cation_homeostasis) =HYPERLINK("http://www.ncbi.nih.gov/gquery/gquery.fcgi?term=SOD1"	SOD1) 84 2 5.770677 -1.337251 97 55.06 0.567629
=HYPERLINK("http://www.godatabase.org/cgi-bin/go.cgi?query=GO:0002026&auto_wild_cards=yes&view=query&action=query&search_constraint=terms"	GO:0002026_regulation_of_the_force_of_heart_contraction) =HYPERLINK("http://www.ncbi.nih.gov/gquery/gquery.fcgi?term=ATP2A2"	ATP2A2) 12 1 20.197368 -1.314619 105 59.34 0.565143
=HYPERLINK("http://www.godatabase.org/cgi-bin/go.cgi?query=GO:0006308&auto_wild_cards=yes&view=query&action=query&search_constraint=terms"	GO:0006308_DNA_catabolic_process) =HYPERLINK("http://www.ncbi.nih.gov/gquery/gquery.fcgi?term=SOD1"	SOD1) 12 1 20.197368 -1.314619 105 59.34 0.565143
=HYPERLINK("http://www.godatabase.org/cgi-bin/go.cgi?query=GO:0006403&auto_wild_cards=yes&view=query&action=query&search_constraint=terms"	GO:0006403_RNA_localization) =HYPERLINK("http://www.ncbi.nih.gov/gquery/gquery.fcgi?term=KHDRBS1"	KHDRBS1) 12 1 20.197368 -1.314619 105 59.34 0.565143
=HYPERLINK("http://www.godatabase.org/cgi-bin/go.cgi?query=GO:0006879&auto_wild_cards=yes&view=query&action=query&search_constraint=terms"	GO:0006879_cellular_iron_ion_homeostasis) =HYPERLINK("http://www.ncbi.nih.gov/gquery/gquery.fcgi?term=SOD1"	SOD1) 12 1 20.197368 -1.314619 105 59.34 0.565143
=HYPERLINK("http://www.godatabase.org/cgi-bin/go.cgi?query=GO:0015872&auto_wild_cards=yes&view=query&action=query&search_constraint=terms"	GO:0015872_dopamine_transport) =HYPERLINK("http://www.ncbi.nih.gov/gquery/gquery.fcgi?term=PARK7"	PARK7) 12 1 20.197368 -1.314619 105 59.34 0.565143
=HYPERLINK("http://www.godatabase.org/cgi-bin/go.cgi?query=GO:0030262&auto_wild_cards=yes&view=query&action=query&search_constraint=terms"	GO:0030262_apoptotic_nuclear_changes) =HYPERLINK("http://www.ncbi.nih.gov/gquery/gquery.fcgi?term=SOD1"	SOD1) 12 1 20.197368 -1.314619 105 59.34 0.565143
=HYPERLINK("http://www.godatabase.org/cgi-bin/go.cgi?query=GO:0033598&auto_wild_cards=yes&view=query&action=query&search_constraint=terms"	GO:0033598_mammary_gland_epithelial_cell_proliferation) =HYPERLINK("http://www.ncbi.nih.gov/gquery/gquery.fcgi?term=PHB2"	PHB2) 12 1 20.197368 -1.314619 105 59.34 0.565143
=HYPERLINK("http://www.godatabase.org/cgi-bin/go.cgi?query=GO:0045471&auto_wild_cards=yes&view=query&action=query&search_constraint=terms"	GO:0045471_response_to_ethanol) =HYPERLINK("http://www.ncbi.nih.gov/gquery/gquery.fcgi?term=SOD1"	SOD1) 12 1 20.197368 -1.314619 105 59.34 0.565143
=HYPERLINK("http://www.godatabase.org/cgi-bin/go.cgi?query=GO:0030003&auto_wild_cards=yes&view=query&action=query&search_constraint=terms"	GO:0030003_cellular_cation_homeostasis) =HYPERLINK("http://www.ncbi.nih.gov/gquery/gquery.fcgi?term=ATP2A2"	ATP2A2) 90 2 5.385965 -1.283313 106 60.41 0.569906
=HYPERLINK("http://www.godatabase.org/cgi-bin/go.cgi?query=GO:0030003&auto_wild_cards=yes&view=query&action=query&search_constraint=terms"	GO:0030003_cellular_cation_homeostasis) =HYPERLINK("http://www.ncbi.nih.gov/gquery/gquery.fcgi?term=SOD1"	SOD1) 90 2 5.385965 -1.283313 106 60.41 0.569906
=HYPERLINK("http://www.godatabase.org/cgi-bin/go.cgi?query=GO:0006898&auto_wild_cards=yes&view=query&action=query&search_constraint=terms"	GO:0006898_receptor-mediated_endocytosis) =HYPERLINK("http://www.ncbi.nih.gov/gquery/gquery.fcgi?term=SNX17"	SNX17) 13 1 18.643725 -1.280702 107 64.31 0.601028
=HYPERLINK("http://www.godatabase.org/cgi-bin/go.cgi?query=GO:0055066&auto_wild_cards=yes&view=query&action=query&search_constraint=terms"	GO:0055066_di-__tri-valent_inorganic_cation_homeostasis) =HYPERLINK("http://www.ncbi.nih.gov/gquery/gquery.fcgi?term=ATP2A2"	ATP2A2) 93 2 5.212224 -1.257841 108 65.0 0.601852
=HYPERLINK("http://www.godatabase.org/cgi-bin/go.cgi?query=GO:0055066&auto_wild_cards=yes&view=query&action=query&search_constraint=terms"	GO:0055066_di-__tri-valent_inorganic_cation_homeostasis) =HYPERLINK("http://www.ncbi.nih.gov/gquery/gquery.fcgi?term=SOD1"	SOD1) 93 2 5.212224 -1.257841 108 65.0 0.601852
=HYPERLINK("http://www.godatabase.org/cgi-bin/go.cgi?query=GO:0002262&auto_wild_cards=yes&view=query&action=query&search_constraint=terms"	GO:0002262_myeloid_cell_homeostasis) =HYPERLINK("http://www.ncbi.nih.gov/gquery/gquery.fcgi?term=SOD1"	SOD1) 14 1 17.312030 -1.249362 110 68.67 0.624273
=HYPERLINK("http://www.godatabase.org/cgi-bin/go.cgi?query=GO:0021782&auto_wild_cards=yes&view=query&action=query&search_constraint=terms"	GO:0021782_glial_cell_development) =HYPERLINK("http://www.ncbi.nih.gov/gquery/gquery.fcgi?term=SOD1"	SOD1) 14 1 17.312030 -1.249362 110 68.67 0.624273
=HYPERLINK("http://www.godatabase.org/cgi-bin/go.cgi?query=GO:0042391&auto_wild_cards=yes&view=query&action=query&search_constraint=terms"	GO:0042391_regulation_of_membrane_potential) =HYPERLINK("http://www.ncbi.nih.gov/gquery/gquery.fcgi?term=SOD1"	SOD1) 95 2 5.102493 -1.241369 111 69.01 0.621712
=HYPERLINK("http://www.godatabase.org/cgi-bin/go.cgi?query=GO:0042391&auto_wild_cards=yes&view=query&action=query&search_constraint=terms"	GO:0042391_regulation_of_membrane_potential) =HYPERLINK("http://www.ncbi.nih.gov/gquery/gquery.fcgi?term=PARK7"	PARK7) 95 2 5.102493 -1.241369 111 69.01 0.621712
=HYPERLINK("http://www.godatabase.org/cgi-bin/go.cgi?query=GO:0006749&auto_wild_cards=yes&view=query&action=query&search_constraint=terms"	GO:0006749_glutathione_metabolic_process) =HYPERLINK("http://www.ncbi.nih.gov/gquery/gquery.fcgi?term=SOD1"	SOD1) 15 1 16.157895 -1.220242 114 73.13 0.641491
=HYPERLINK("http://www.godatabase.org/cgi-bin/go.cgi?query=GO:0015931&auto_wild_cards=yes&view=query&action=query&search_constraint=terms"	GO:0015931_nucleobase__nucleoside__nucleotide_and_nucleic_acid_transport) =HYPERLINK("http://www.ncbi.nih.gov/gquery/gquery.fcgi?term=KHDRBS1"	KHDRBS1) 15 1 16.157895 -1.220242 114 73.13 0.641491
=HYPERLINK("http://www.godatabase.org/cgi-bin/go.cgi?query=GO:0060749&auto_wild_cards=yes&view=query&action=query&search_constraint=terms"	GO:0060749_mammary_gland_alveolus_development) =HYPERLINK("http://www.ncbi.nih.gov/gquery/gquery.fcgi?term=PHB2"	PHB2) 15 1 16.157895 -1.220242 114 73.13 0.641491
=HYPERLINK("http://www.godatabase.org/cgi-bin/go.cgi?query=GO:0007548&auto_wild_cards=yes&view=query&action=query&search_constraint=terms"	GO:0007548_sex_differentiation) =HYPERLINK("http://www.ncbi.nih.gov/gquery/gquery.fcgi?term=PHB2"	PHB2) 98 2 4.946294 -1.217386 115 73.52 0.639304
=HYPERLINK("http://www.godatabase.org/cgi-bin/go.cgi?query=GO:0007548&auto_wild_cards=yes&view=query&action=query&search_constraint=terms"	GO:0007548_sex_differentiation) =HYPERLINK("http://www.ncbi.nih.gov/gquery/gquery.fcgi?term=SOD1"	SOD1) 98 2 4.946294 -1.217386 115 73.52 0.639304
=HYPERLINK("http://www.godatabase.org/cgi-bin/go.cgi?query=GO:0042311&auto_wild_cards=yes&view=query&action=query&search_constraint=terms"	GO:0042311_vasodilation) =HYPERLINK("http://www.ncbi.nih.gov/gquery/gquery.fcgi?term=SOD1"	SOD1) 16 1 15.148026 -1.193057 119 77.15 0.648319
=HYPERLINK("http://www.godatabase.org/cgi-bin/go.cgi?query=GO:0045104&auto_wild_cards=yes&view=query&action=query&search_constraint=terms"	GO:0045104_intermediate_filament_cytoskeleton_organization) =HYPERLINK("http://www.ncbi.nih.gov/gquery/gquery.fcgi?term=SOD1"	SOD1) 16 1 15.148026 -1.193057 119 77.15 0.648319
=HYPERLINK("http://www.godatabase.org/cgi-bin/go.cgi?query=GO:0046364&auto_wild_cards=yes&view=query&action=query&search_constraint=terms"	GO:0046364_monosaccharide_biosynthetic_process) =HYPERLINK("http://www.ncbi.nih.gov/gquery/gquery.fcgi?term=PGD"	PGD) 16 1 15.148026 -1.193057 119 77.15 0.648319
=HYPERLINK("http://www.godatabase.org/cgi-bin/go.cgi?query=GO:0051937&auto_wild_cards=yes&view=query&action=query&search_constraint=terms"	GO:0051937_catecholamine_transport) =HYPERLINK("http://www.ncbi.nih.gov/gquery/gquery.fcgi?term=PARK7"	PARK7) 16 1 15.148026 -1.193057 119 77.15 0.648319
=HYPERLINK("http://www.godatabase.org/cgi-bin/go.cgi?query=GO:0008283&auto_wild_cards=yes&view=query&action=query&search_constraint=terms"	GO:0008283_cell_proliferation) =HYPERLINK("http://www.ncbi.nih.gov/gquery/gquery.fcgi?term=PTGES3"	PTGES3) 544 5 2.227651 -1.190791 120 77.19 0.643250
=HYPERLINK("http://www.godatabase.org/cgi-bin/go.cgi?query=GO:0008283&auto_wild_cards=yes&view=query&action=query&search_constraint=terms"	GO:0008283_cell_proliferation) =HYPERLINK("http://www.ncbi.nih.gov/gquery/gquery.fcgi?term=CNBP"	CNBP) 544 5 2.227651 -1.190791 120 77.19 0.643250
=HYPERLINK("http://www.godatabase.org/cgi-bin/go.cgi?query=GO:0008283&auto_wild_cards=yes&view=query&action=query&search_constraint=terms"	GO:0008283_cell_proliferation) =HYPERLINK("http://www.ncbi.nih.gov/gquery/gquery.fcgi?term=PHB2"	PHB2) 544 5 2.227651 -1.190791 120 77.19 0.643250
=HYPERLINK("http://www.godatabase.org/cgi-bin/go.cgi?query=GO:0008283&auto_wild_cards=yes&view=query&action=query&search_constraint=terms"	GO:0008283_cell_proliferation) =HYPERLINK("http://www.ncbi.nih.gov/gquery/gquery.fcgi?term=GRN"	GRN) 544 5 2.227651 -1.190791 120 77.19 0.643250
=HYPERLINK("http://www.godatabase.org/cgi-bin/go.cgi?query=GO:0008283&auto_wild_cards=yes&view=query&action=query&search_constraint=terms"	GO:0008283_cell_proliferation) =HYPERLINK("http://www.ncbi.nih.gov/gquery/gquery.fcgi?term=PARK7"	PARK7) 544 5 2.227651 -1.190791 120 77.19 0.643250
=HYPERLINK("http://www.godatabase.org/cgi-bin/go.cgi?query=GO:0003013&auto_wild_cards=yes&view=query&action=query&search_constraint=terms"	GO:0003013_circulatory_system_process) =HYPERLINK("http://www.ncbi.nih.gov/gquery/gquery.fcgi?term=ATP2A2"	ATP2A2) 103 2 4.706183 -1.179214 122 77.73 0.637131
=HYPERLINK("http://www.godatabase.org/cgi-bin/go.cgi?query=GO:0003013&auto_wild_cards=yes&view=query&action=query&search_constraint=terms"	GO:0003013_circulatory_system_process) =HYPERLINK("http://www.ncbi.nih.gov/gquery/gquery.fcgi?term=SOD1"	SOD1) 103 2 4.706183 -1.179214 122 77.73 0.637131
=HYPERLINK("http://www.godatabase.org/cgi-bin/go.cgi?query=GO:0008015&auto_wild_cards=yes&view=query&action=query&search_constraint=terms"	GO:0008015_blood_circulation) =HYPERLINK("http://www.ncbi.nih.gov/gquery/gquery.fcgi?term=ATP2A2"	ATP2A2) 103 2 4.706183 -1.179214 122 77.73 0.637131
=HYPERLINK("http://www.godatabase.org/cgi-bin/go.cgi?query=GO:0008015&auto_wild_cards=yes&view=query&action=query&search_constraint=terms"	GO:0008015_blood_circulation) =HYPERLINK("http://www.ncbi.nih.gov/gquery/gquery.fcgi?term=SOD1"	SOD1) 103 2 4.706183 -1.179214 122 77.73 0.637131
=HYPERLINK("http://www.godatabase.org/cgi-bin/go.cgi?query=GO:0006261&auto_wild_cards=yes&view=query&action=query&search_constraint=terms"	GO:0006261_DNA-dependent_DNA_replication) =HYPERLINK("http://www.ncbi.nih.gov/gquery/gquery.fcgi?term=MCM4"	MCM4) 17 1 14.256966 -1.167572 126 81.48 0.646667
=HYPERLINK("http://www.godatabase.org/cgi-bin/go.cgi?query=GO:0006984&auto_wild_cards=yes&view=query&action=query&search_constraint=terms"	GO:0006984_ER-nuclear_signaling_pathway) =HYPERLINK("http://www.ncbi.nih.gov/gquery/gquery.fcgi?term=ATP2A2"	ATP2A2) 17 1 14.256966 -1.167572 126 81.48 0.646667
=HYPERLINK("http://www.godatabase.org/cgi-bin/go.cgi?query=GO:0009408&auto_wild_cards=yes&view=query&action=query&search_constraint=terms"	GO:0009408_response_to_heat) =HYPERLINK("http://www.ncbi.nih.gov/gquery/gquery.fcgi?term=SOD1"	SOD1) 17 1 14.256966 -1.167572 126 81.48 0.646667
=HYPERLINK("http://www.godatabase.org/cgi-bin/go.cgi?query=GO:0055072&auto_wild_cards=yes&view=query&action=query&search_constraint=terms"	GO:0055072_iron_ion_homeostasis) =HYPERLINK("http://www.ncbi.nih.gov/gquery/gquery.fcgi?term=SOD1"	SOD1) 17 1 14.256966 -1.167572 126 81.48 0.646667
=HYPERLINK("http://www.godatabase.org/cgi-bin/go.cgi?query=GO:0006940&auto_wild_cards=yes&view=query&action=query&search_constraint=terms"	GO:0006940_regulation_of_smooth_muscle_contraction) =HYPERLINK("http://www.ncbi.nih.gov/gquery/gquery.fcgi?term=SOD1"	SOD1) 18 1 13.464912 -1.143591 128 85.89 0.671016
=HYPERLINK("http://www.godatabase.org/cgi-bin/go.cgi?query=GO:0051168&auto_wild_cards=yes&view=query&action=query&search_constraint=terms"	GO:0051168_nuclear_export) =HYPERLINK("http://www.ncbi.nih.gov/gquery/gquery.fcgi?term=KHDRBS1"	KHDRBS1) 18 1 13.464912 -1.143591 128 85.89 0.671016
=HYPERLINK("http://www.godatabase.org/cgi-bin/go.cgi?query=GO:0055080&auto_wild_cards=yes&view=query&action=query&search_constraint=terms"	GO:0055080_cation_homeostasis) =HYPERLINK("http://www.ncbi.nih.gov/gquery/gquery.fcgi?term=ATP2A2"	ATP2A2) 110 2 4.406699 -1.129199 129 86.55 0.670930
=HYPERLINK("http://www.godatabase.org/cgi-bin/go.cgi?query=GO:0055080&auto_wild_cards=yes&view=query&action=query&search_constraint=terms"	GO:0055080_cation_homeostasis) =HYPERLINK("http://www.ncbi.nih.gov/gquery/gquery.fcgi?term=SOD1"	SOD1) 110 2 4.406699 -1.129199 129 86.55 0.670930
=HYPERLINK("http://www.godatabase.org/cgi-bin/go.cgi?query=GO:0009056&auto_wild_cards=yes&view=query&action=query&search_constraint=terms"	GO:0009056_catabolic_process) =HYPERLINK("http://www.ncbi.nih.gov/gquery/gquery.fcgi?term=ZFP36L1"	ZFP36L1) 243 3 2.992203 -1.123239 130 86.65 0.666538
=HYPERLINK("http://www.godatabase.org/cgi-bin/go.cgi?query=GO:0009056&auto_wild_cards=yes&view=query&action=query&search_constraint=terms"	GO:0009056_catabolic_process) =HYPERLINK("http://www.ncbi.nih.gov/gquery/gquery.fcgi?term=ARIH2"	ARIH2) 243 3 2.992203 -1.123239 130 86.65 0.666538
=HYPERLINK("http://www.godatabase.org/cgi-bin/go.cgi?query=GO:0009056&auto_wild_cards=yes&view=query&action=query&search_constraint=terms"	GO:0009056_catabolic_process) =HYPERLINK("http://www.ncbi.nih.gov/gquery/gquery.fcgi?term=SOD1"	SOD1) 243 3 2.992203 -1.123239 130 86.65 0.666538
=HYPERLINK("http://www.godatabase.org/cgi-bin/go.cgi?query=GO:0042491&auto_wild_cards=yes&view=query&action=query&search_constraint=terms"	GO:0042491_auditory_receptor_cell_differentiation) =HYPERLINK("http://www.ncbi.nih.gov/gquery/gquery.fcgi?term=SOD1"	SOD1) 19 1 12.756233 -1.120952 133 89.11 0.670000
=HYPERLINK("http://www.godatabase.org/cgi-bin/go.cgi?query=GO:0046165&auto_wild_cards=yes&view=query&action=query&search_constraint=terms"	GO:0046165_alcohol_biosynthetic_process) =HYPERLINK("http://www.ncbi.nih.gov/gquery/gquery.fcgi?term=PGD"	PGD) 19 1 12.756233 -1.120952 133 89.11 0.670000
=HYPERLINK("http://www.godatabase.org/cgi-bin/go.cgi?query=GO:0060444&auto_wild_cards=yes&view=query&action=query&search_constraint=terms"	GO:0060444_branching_involved_in_mammary_gland_duct_morphogenesis) =HYPERLINK("http://www.ncbi.nih.gov/gquery/gquery.fcgi?term=PHB2"	PHB2) 19 1 12.756233 -1.120952 133 89.11 0.670000
=HYPERLINK("http://www.godatabase.org/cgi-bin/go.cgi?query=GO:0044249&auto_wild_cards=yes&view=query&action=query&search_constraint=terms"	GO:0044249_cellular_biosynthetic_process) =HYPERLINK("http://www.ncbi.nih.gov/gquery/gquery.fcgi?term=MRPL11"	MRPL11) 1150 8 1.686041 -1.115704 134 89.23 0.665896
=HYPERLINK("http://www.godatabase.org/cgi-bin/go.cgi?query=GO:0044249&auto_wild_cards=yes&view=query&action=query&search_constraint=terms"	GO:0044249_cellular_biosynthetic_process) =HYPERLINK("http://www.ncbi.nih.gov/gquery/gquery.fcgi?term=KHDRBS1"	KHDRBS1) 1150 8 1.686041 -1.115704 134 89.23 0.665896
=HYPERLINK("http://www.godatabase.org/cgi-bin/go.cgi?query=GO:0044249&auto_wild_cards=yes&view=query&action=query&search_constraint=terms"	GO:0044249_cellular_biosynthetic_process) =HYPERLINK("http://www.ncbi.nih.gov/gquery/gquery.fcgi?term=ZFP36L1"	ZFP36L1) 1150 8 1.686041 -1.115704 134 89.23 0.665896
=HYPERLINK("http://www.godatabase.org/cgi-bin/go.cgi?query=GO:0044249&auto_wild_cards=yes&view=query&action=query&search_constraint=terms"	GO:0044249_cellular_biosynthetic_process) =HYPERLINK("http://www.ncbi.nih.gov/gquery/gquery.fcgi?term=PTGES3"	PTGES3) 1150 8 1.686041 -1.115704 134 89.23 0.665896
=HYPERLINK("http://www.godatabase.org/cgi-bin/go.cgi?query=GO:0044249&auto_wild_cards=yes&view=query&action=query&search_constraint=terms"	GO:0044249_cellular_biosynthetic_process) =HYPERLINK("http://www.ncbi.nih.gov/gquery/gquery.fcgi?term=CNBP"	CNBP) 1150 8 1.686041 -1.115704 134 89.23 0.665896
=HYPERLINK("http://www.godatabase.org/cgi-bin/go.cgi?query=GO:0044249&auto_wild_cards=yes&view=query&action=query&search_constraint=terms"	GO:0044249_cellular_biosynthetic_process) =HYPERLINK("http://www.ncbi.nih.gov/gquery/gquery.fcgi?term=SRR"	SRR) 1150 8 1.686041 -1.115704 134 89.23 0.665896
=HYPERLINK("http://www.godatabase.org/cgi-bin/go.cgi?query=GO:0044249&auto_wild_cards=yes&view=query&action=query&search_constraint=terms"	GO:0044249_cellular_biosynthetic_process) =HYPERLINK("http://www.ncbi.nih.gov/gquery/gquery.fcgi?term=SOD1"	SOD1) 1150 8 1.686041 -1.115704 134 89.23 0.665896
=HYPERLINK("http://www.godatabase.org/cgi-bin/go.cgi?query=GO:0044249&auto_wild_cards=yes&view=query&action=query&search_constraint=terms"	GO:0044249_cellular_biosynthetic_process) =HYPERLINK("http://www.ncbi.nih.gov/gquery/gquery.fcgi?term=MCM4"	MCM4) 1150 8 1.686041 -1.115704 134 89.23 0.665896
=HYPERLINK("http://www.godatabase.org/cgi-bin/go.cgi?query=GO:0005977&auto_wild_cards=yes&view=query&action=query&search_constraint=terms"	GO:0005977_glycogen_metabolic_process) =HYPERLINK("http://www.ncbi.nih.gov/gquery/gquery.fcgi?term=PTGES3"	PTGES3) 20 1 12.118421 -1.099518 139 92.45 0.665108
=HYPERLINK("http://www.godatabase.org/cgi-bin/go.cgi?query=GO:0006073&auto_wild_cards=yes&view=query&action=query&search_constraint=terms"	GO:0006073_cellular_glucan_metabolic_process) =HYPERLINK("http://www.ncbi.nih.gov/gquery/gquery.fcgi?term=PTGES3"	PTGES3) 20 1 12.118421 -1.099518 139 92.45 0.665108
=HYPERLINK("http://www.godatabase.org/cgi-bin/go.cgi?query=GO:0006518&auto_wild_cards=yes&view=query&action=query&search_constraint=terms"	GO:0006518_peptide_metabolic_process) =HYPERLINK("http://www.ncbi.nih.gov/gquery/gquery.fcgi?term=SOD1"	SOD1) 20 1 12.118421 -1.099518 139 92.45 0.665108
=HYPERLINK("http://www.godatabase.org/cgi-bin/go.cgi?query=GO:0044042&auto_wild_cards=yes&view=query&action=query&search_constraint=terms"	GO:0044042_glucan_metabolic_process) =HYPERLINK("http://www.ncbi.nih.gov/gquery/gquery.fcgi?term=PTGES3"	PTGES3) 20 1 12.118421 -1.099518 139 92.45 0.665108
=HYPERLINK("http://www.godatabase.org/cgi-bin/go.cgi?query=GO:0046822&auto_wild_cards=yes&view=query&action=query&search_constraint=terms"	GO:0046822_regulation_of_nucleocytoplasmic_transport) =HYPERLINK("http://www.ncbi.nih.gov/gquery/gquery.fcgi?term=KHDRBS1"	KHDRBS1) 20 1 12.118421 -1.099518 139 92.45 0.665108
=HYPERLINK("http://www.godatabase.org/cgi-bin/go.cgi?query=GO:0007242&auto_wild_cards=yes&view=query&action=query&search_constraint=terms"	GO:0007242_intracellular_signaling_cascade) =HYPERLINK("http://www.ncbi.nih.gov/gquery/gquery.fcgi?term=PTGES3"	PTGES3) 411 4 2.358817 -1.081881 140 93.22 0.665857
=HYPERLINK("http://www.godatabase.org/cgi-bin/go.cgi?query=GO:0007242&auto_wild_cards=yes&view=query&action=query&search_constraint=terms"	GO:0007242_intracellular_signaling_cascade) =HYPERLINK("http://www.ncbi.nih.gov/gquery/gquery.fcgi?term=ATP2A2"	ATP2A2) 411 4 2.358817 -1.081881 140 93.22 0.665857
=HYPERLINK("http://www.godatabase.org/cgi-bin/go.cgi?query=GO:0007242&auto_wild_cards=yes&view=query&action=query&search_constraint=terms"	GO:0007242_intracellular_signaling_cascade) =HYPERLINK("http://www.ncbi.nih.gov/gquery/gquery.fcgi?term=PHB2"	PHB2) 411 4 2.358817 -1.081881 140 93.22 0.665857
=HYPERLINK("http://www.godatabase.org/cgi-bin/go.cgi?query=GO:0007242&auto_wild_cards=yes&view=query&action=query&search_constraint=terms"	GO:0007242_intracellular_signaling_cascade) =HYPERLINK("http://www.ncbi.nih.gov/gquery/gquery.fcgi?term=SOD1"	SOD1) 411 4 2.358817 -1.081881 140 93.22 0.665857
=HYPERLINK("http://www.godatabase.org/cgi-bin/go.cgi?query=GO:0006633&auto_wild_cards=yes&view=query&action=query&search_constraint=terms"	GO:0006633_fatty_acid_biosynthetic_process) =HYPERLINK("http://www.ncbi.nih.gov/gquery/gquery.fcgi?term=PTGES3"	PTGES3) 21 1 11.541353 -1.079170 142 96.86 0.682113
=HYPERLINK("http://www.godatabase.org/cgi-bin/go.cgi?query=GO:0015844&auto_wild_cards=yes&view=query&action=query&search_constraint=terms"	GO:0015844_monoamine_transport) =HYPERLINK("http://www.ncbi.nih.gov/gquery/gquery.fcgi?term=PARK7"	PARK7) 21 1 11.541353 -1.079170 142 96.86 0.682113
=HYPERLINK("http://www.godatabase.org/cgi-bin/go.cgi?query=GO:0048878&auto_wild_cards=yes&view=query&action=query&search_constraint=terms"	GO:0048878_chemical_homeostasis) =HYPERLINK("http://www.ncbi.nih.gov/gquery/gquery.fcgi?term=ATP2A2"	ATP2A2) 254 3 2.862619 -1.077716 143 97.01 0.678392
=HYPERLINK("http://www.godatabase.org/cgi-bin/go.cgi?query=GO:0048878&auto_wild_cards=yes&view=query&action=query&search_constraint=terms"	GO:0048878_chemical_homeostasis) =HYPERLINK("http://www.ncbi.nih.gov/gquery/gquery.fcgi?term=SOD1"	SOD1) 254 3 2.862619 -1.077716 143 97.01 0.678392
=HYPERLINK("http://www.godatabase.org/cgi-bin/go.cgi?query=GO:0048878&auto_wild_cards=yes&view=query&action=query&search_constraint=terms"	GO:0048878_chemical_homeostasis) =HYPERLINK("http://www.ncbi.nih.gov/gquery/gquery.fcgi?term=PARK7"	PARK7) 254 3 2.862619 -1.077716 143 97.01 0.678392
=HYPERLINK("http://www.godatabase.org/cgi-bin/go.cgi?query=GO:0006519&auto_wild_cards=yes&view=query&action=query&search_constraint=terms"	GO:0006519_cellular_amino_acid_and_derivative_metabolic_process) =HYPERLINK("http://www.ncbi.nih.gov/gquery/gquery.fcgi?term=SRR"	SRR) 118 2 4.107939 -1.076358 144 97.16 0.674722
=HYPERLINK("http://www.godatabase.org/cgi-bin/go.cgi?query=GO:0006519&auto_wild_cards=yes&view=query&action=query&search_constraint=terms"	GO:0006519_cellular_amino_acid_and_derivative_metabolic_process) =HYPERLINK("http://www.ncbi.nih.gov/gquery/gquery.fcgi?term=SOD1"	SOD1) 118 2 4.107939 -1.076358 144 97.16 0.674722
=HYPERLINK("http://www.godatabase.org/cgi-bin/go.cgi?query=GO:0006112&auto_wild_cards=yes&view=query&action=query&search_constraint=terms"	GO:0006112_energy_reserve_metabolic_process) =HYPERLINK("http://www.ncbi.nih.gov/gquery/gquery.fcgi?term=PTGES3"	PTGES3) 22 1 11.016746 -1.059808 148 101.49 0.685743
=HYPERLINK("http://www.godatabase.org/cgi-bin/go.cgi?query=GO:0009309&auto_wild_cards=yes&view=query&action=query&search_constraint=terms"	GO:0009309_amine_biosynthetic_process) =HYPERLINK("http://www.ncbi.nih.gov/gquery/gquery.fcgi?term=SRR"	SRR) 22 1 11.016746 -1.059808 148 101.49 0.685743
=HYPERLINK("http://www.godatabase.org/cgi-bin/go.cgi?query=GO:0044264&auto_wild_cards=yes&view=query&action=query&search_constraint=terms"	GO:0044264_cellular_polysaccharide_metabolic_process) =HYPERLINK("http://www.ncbi.nih.gov/gquery/gquery.fcgi?term=PTGES3"	PTGES3) 22 1 11.016746 -1.059808 148 101.49 0.685743
=HYPERLINK("http://www.godatabase.org/cgi-bin/go.cgi?query=GO:0051260&auto_wild_cards=yes&view=query&action=query&search_constraint=terms"	GO:0051260_protein_homooligomerization) =HYPERLINK("http://www.ncbi.nih.gov/gquery/gquery.fcgi?term=SRR"	SRR) 22 1 11.016746 -1.059808 148 101.49 0.685743
=HYPERLINK("http://www.godatabase.org/cgi-bin/go.cgi?query=GO:0034960&auto_wild_cards=yes&view=query&action=query&search_constraint=terms"	GO:0034960_cellular_biopolymer_metabolic_process) =HYPERLINK("http://www.ncbi.nih.gov/gquery/gquery.fcgi?term=PTGES3"	PTGES3) 1395 9 1.563667 -1.055161 149 101.94 0.684161
=HYPERLINK("http://www.godatabase.org/cgi-bin/go.cgi?query=GO:0034960&auto_wild_cards=yes&view=query&action=query&search_constraint=terms"	GO:0034960_cellular_biopolymer_metabolic_process) =HYPERLINK("http://www.ncbi.nih.gov/gquery/gquery.fcgi?term=MRPL11"	MRPL11) 1395 9 1.563667 -1.055161 149 101.94 0.684161
=HYPERLINK("http://www.godatabase.org/cgi-bin/go.cgi?query=GO:0034960&auto_wild_cards=yes&view=query&action=query&search_constraint=terms"	GO:0034960_cellular_biopolymer_metabolic_process) =HYPERLINK("http://www.ncbi.nih.gov/gquery/gquery.fcgi?term=KHDRBS1"	KHDRBS1) 1395 9 1.563667 -1.055161 149 101.94 0.684161
=HYPERLINK("http://www.godatabase.org/cgi-bin/go.cgi?query=GO:0034960&auto_wild_cards=yes&view=query&action=query&search_constraint=terms"	GO:0034960_cellular_biopolymer_metabolic_process) =HYPERLINK("http://www.ncbi.nih.gov/gquery/gquery.fcgi?term=ZFP36L1"	ZFP36L1) 1395 9 1.563667 -1.055161 149 101.94 0.684161
=HYPERLINK("http://www.godatabase.org/cgi-bin/go.cgi?query=GO:0034960&auto_wild_cards=yes&view=query&action=query&search_constraint=terms"	GO:0034960_cellular_biopolymer_metabolic_process) =HYPERLINK("http://www.ncbi.nih.gov/gquery/gquery.fcgi?term=PABPN1"	PABPN1) 1395 9 1.563667 -1.055161 149 101.94 0.684161
=HYPERLINK("http://www.godatabase.org/cgi-bin/go.cgi?query=GO:0034960&auto_wild_cards=yes&view=query&action=query&search_constraint=terms"	GO:0034960_cellular_biopolymer_metabolic_process) =HYPERLINK("http://www.ncbi.nih.gov/gquery/gquery.fcgi?term=ARIH2"	ARIH2) 1395 9 1.563667 -1.055161 149 101.94 0.684161
=HYPERLINK("http://www.godatabase.org/cgi-bin/go.cgi?query=GO:0034960&auto_wild_cards=yes&view=query&action=query&search_constraint=terms"	GO:0034960_cellular_biopolymer_metabolic_process) =HYPERLINK("http://www.ncbi.nih.gov/gquery/gquery.fcgi?term=CNBP"	CNBP) 1395 9 1.563667 -1.055161 149 101.94 0.684161
=HYPERLINK("http://www.godatabase.org/cgi-bin/go.cgi?query=GO:0034960&auto_wild_cards=yes&view=query&action=query&search_constraint=terms"	GO:0034960_cellular_biopolymer_metabolic_process) =HYPERLINK("http://www.ncbi.nih.gov/gquery/gquery.fcgi?term=SOD1"	SOD1) 1395 9 1.563667 -1.055161 149 101.94 0.684161
=HYPERLINK("http://www.godatabase.org/cgi-bin/go.cgi?query=GO:0034960&auto_wild_cards=yes&view=query&action=query&search_constraint=terms"	GO:0034960_cellular_biopolymer_metabolic_process) =HYPERLINK("http://www.ncbi.nih.gov/gquery/gquery.fcgi?term=MCM4"	MCM4) 1395 9 1.563667 -1.055161 149 101.94 0.684161
=HYPERLINK("http://www.godatabase.org/cgi-bin/go.cgi?query=GO:0006397&auto_wild_cards=yes&view=query&action=query&search_constraint=terms"	GO:0006397_mRNA_processing) =HYPERLINK("http://www.ncbi.nih.gov/gquery/gquery.fcgi?term=PABPN1"	PABPN1) 23 1 10.537757 -1.041343 150 105.15 0.701000
=HYPERLINK("http://www.godatabase.org/cgi-bin/go.cgi?query=GO:0001541&auto_wild_cards=yes&view=query&action=query&search_constraint=terms"	GO:0001541_ovarian_follicle_development) =HYPERLINK("http://www.ncbi.nih.gov/gquery/gquery.fcgi?term=SOD1"	SOD1) 24 1 10.098684 -1.023700 155 108.55 0.700323
=HYPERLINK("http://www.godatabase.org/cgi-bin/go.cgi?query=GO:0032386&auto_wild_cards=yes&view=query&action=query&search_constraint=terms"	GO:0032386_regulation_of_intracellular_transport) =HYPERLINK("http://www.ncbi.nih.gov/gquery/gquery.fcgi?term=KHDRBS1"	KHDRBS1) 24 1 10.098684 -1.023700 155 108.55 0.700323
=HYPERLINK("http://www.godatabase.org/cgi-bin/go.cgi?query=GO:0043588&auto_wild_cards=yes&view=query&action=query&search_constraint=terms"	GO:0043588_skin_development) =HYPERLINK("http://www.ncbi.nih.gov/gquery/gquery.fcgi?term=PTGES3"	PTGES3) 24 1 10.098684 -1.023700 155 108.55 0.700323
=HYPERLINK("http://www.godatabase.org/cgi-bin/go.cgi?query=GO:0050679&auto_wild_cards=yes&view=query&action=query&search_constraint=terms"	GO:0050679_positive_regulation_of_epithelial_cell_proliferation) =HYPERLINK("http://www.ncbi.nih.gov/gquery/gquery.fcgi?term=GRN"	GRN) 24 1 10.098684 -1.023700 155 108.55 0.700323
=HYPERLINK("http://www.godatabase.org/cgi-bin/go.cgi?query=GO:0060113&auto_wild_cards=yes&view=query&action=query&search_constraint=terms"	GO:0060113_inner_ear_receptor_cell_differentiation) =HYPERLINK("http://www.ncbi.nih.gov/gquery/gquery.fcgi?term=SOD1"	SOD1) 24 1 10.098684 -1.023700 155 108.55 0.700323
=HYPERLINK("http://www.godatabase.org/cgi-bin/go.cgi?query=GO:0034961&auto_wild_cards=yes&view=query&action=query&search_constraint=terms"	GO:0034961_cellular_biopolymer_biosynthetic_process) =HYPERLINK("http://www.ncbi.nih.gov/gquery/gquery.fcgi?term=PTGES3"	PTGES3) 804 6 1.808720 -1.007081 156 109.84 0.704103
=HYPERLINK("http://www.godatabase.org/cgi-bin/go.cgi?query=GO:0034961&auto_wild_cards=yes&view=query&action=query&search_constraint=terms"	GO:0034961_cellular_biopolymer_biosynthetic_process) =HYPERLINK("http://www.ncbi.nih.gov/gquery/gquery.fcgi?term=MRPL11"	MRPL11) 804 6 1.808720 -1.007081 156 109.84 0.704103
=HYPERLINK("http://www.godatabase.org/cgi-bin/go.cgi?query=GO:0034961&auto_wild_cards=yes&view=query&action=query&search_constraint=terms"	GO:0034961_cellular_biopolymer_biosynthetic_process) =HYPERLINK("http://www.ncbi.nih.gov/gquery/gquery.fcgi?term=ZFP36L1"	ZFP36L1) 804 6 1.808720 -1.007081 156 109.84 0.704103
=HYPERLINK("http://www.godatabase.org/cgi-bin/go.cgi?query=GO:0034961&auto_wild_cards=yes&view=query&action=query&search_constraint=terms"	GO:0034961_cellular_biopolymer_biosynthetic_process) =HYPERLINK("http://www.ncbi.nih.gov/gquery/gquery.fcgi?term=KHDRBS1"	KHDRBS1) 804 6 1.808720 -1.007081 156 109.84 0.704103
=HYPERLINK("http://www.godatabase.org/cgi-bin/go.cgi?query=GO:0034961&auto_wild_cards=yes&view=query&action=query&search_constraint=terms"	GO:0034961_cellular_biopolymer_biosynthetic_process) =HYPERLINK("http://www.ncbi.nih.gov/gquery/gquery.fcgi?term=CNBP"	CNBP) 804 6 1.808720 -1.007081 156 109.84 0.704103
=HYPERLINK("http://www.godatabase.org/cgi-bin/go.cgi?query=GO:0034961&auto_wild_cards=yes&view=query&action=query&search_constraint=terms"	GO:0034961_cellular_biopolymer_biosynthetic_process) =HYPERLINK("http://www.ncbi.nih.gov/gquery/gquery.fcgi?term=MCM4"	MCM4) 804 6 1.808720 -1.007081 156 109.84 0.704103
=HYPERLINK("http://www.godatabase.org/cgi-bin/go.cgi?query=GO:0006302&auto_wild_cards=yes&view=query&action=query&search_constraint=terms"	GO:0006302_double-strand_break_repair) =HYPERLINK("http://www.ncbi.nih.gov/gquery/gquery.fcgi?term=SOD1"	SOD1) 25 1 9.694737 -1.006811 159 112.24 0.705912
=HYPERLINK("http://www.godatabase.org/cgi-bin/go.cgi?query=GO:0060603&auto_wild_cards=yes&view=query&action=query&search_constraint=terms"	GO:0060603_mammary_gland_duct_morphogenesis) =HYPERLINK("http://www.ncbi.nih.gov/gquery/gquery.fcgi?term=PHB2"	PHB2) 25 1 9.694737 -1.006811 159 112.24 0.705912
=HYPERLINK("http://www.godatabase.org/cgi-bin/go.cgi?query=GO:0060688&auto_wild_cards=yes&view=query&action=query&search_constraint=terms"	GO:0060688_regulation_of_morphogenesis_of_a_branching_structure) =HYPERLINK("http://www.ncbi.nih.gov/gquery/gquery.fcgi?term=PHB2"	PHB2) 25 1 9.694737 -1.006811 159 112.24 0.705912
=HYPERLINK("http://www.godatabase.org/cgi-bin/go.cgi?query=GO:0043284&auto_wild_cards=yes&view=query&action=query&search_constraint=terms"	GO:0043284_biopolymer_biosynthetic_process) =HYPERLINK("http://www.ncbi.nih.gov/gquery/gquery.fcgi?term=MRPL11"	MRPL11) 807 6 1.801996 -1.000835 160 112.91 0.705688
=HYPERLINK("http://www.godatabase.org/cgi-bin/go.cgi?query=GO:0043284&auto_wild_cards=yes&view=query&action=query&search_constraint=terms"	GO:0043284_biopolymer_biosynthetic_process) =HYPERLINK("http://www.ncbi.nih.gov/gquery/gquery.fcgi?term=ZFP36L1"	ZFP36L1) 807 6 1.801996 -1.000835 160 112.91 0.705688
=HYPERLINK("http://www.godatabase.org/cgi-bin/go.cgi?query=GO:0043284&auto_wild_cards=yes&view=query&action=query&search_constraint=terms"	GO:0043284_biopolymer_biosynthetic_process) =HYPERLINK("http://www.ncbi.nih.gov/gquery/gquery.fcgi?term=KHDRBS1"	KHDRBS1) 807 6 1.801996 -1.000835 160 112.91 0.705688
=HYPERLINK("http://www.godatabase.org/cgi-bin/go.cgi?query=GO:0043284&auto_wild_cards=yes&view=query&action=query&search_constraint=terms"	GO:0043284_biopolymer_biosynthetic_process) =HYPERLINK("http://www.ncbi.nih.gov/gquery/gquery.fcgi?term=PTGES3"	PTGES3) 807 6 1.801996 -1.000835 160 112.91 0.705688
=HYPERLINK("http://www.godatabase.org/cgi-bin/go.cgi?query=GO:0043284&auto_wild_cards=yes&view=query&action=query&search_constraint=terms"	GO:0043284_biopolymer_biosynthetic_process) =HYPERLINK("http://www.ncbi.nih.gov/gquery/gquery.fcgi?term=CNBP"	CNBP) 807 6 1.801996 -1.000835 160 112.91 0.705688
=HYPERLINK("http://www.godatabase.org/cgi-bin/go.cgi?query=GO:0043284&auto_wild_cards=yes&view=query&action=query&search_constraint=terms"	GO:0043284_biopolymer_biosynthetic_process) =HYPERLINK("http://www.ncbi.nih.gov/gquery/gquery.fcgi?term=MCM4"	MCM4) 807 6 1.801996 -1.000835 160 112.91 0.705688
=HYPERLINK("http://www.godatabase.org/cgi-bin/go.cgi?query=GO:0050680&auto_wild_cards=yes&view=query&action=query&search_constraint=terms"	GO:0050680_negative_regulation_of_epithelial_cell_proliferation) =HYPERLINK("http://www.ncbi.nih.gov/gquery/gquery.fcgi?term=PHB2"	PHB2) 26 1 9.321862 -0.990617 161 115.57 0.717826
=HYPERLINK("http://www.godatabase.org/cgi-bin/go.cgi?query=GO:0044057&auto_wild_cards=yes&view=query&action=query&search_constraint=terms"	GO:0044057_regulation_of_system_process) =HYPERLINK("http://www.ncbi.nih.gov/gquery/gquery.fcgi?term=ATP2A2"	ATP2A2) 133 2 3.644638 -0.987730 162 115.96 0.715802
=HYPERLINK("http://www.godatabase.org/cgi-bin/go.cgi?query=GO:0044057&auto_wild_cards=yes&view=query&action=query&search_constraint=terms"	GO:0044057_regulation_of_system_process) =HYPERLINK("http://www.ncbi.nih.gov/gquery/gquery.fcgi?term=SOD1"	SOD1) 133 2 3.644638 -0.987730 162 115.96 0.715802
=HYPERLINK("http://www.godatabase.org/cgi-bin/go.cgi?query=GO:0007422&auto_wild_cards=yes&view=query&action=query&search_constraint=terms"	GO:0007422_peripheral_nervous_system_development) =HYPERLINK("http://www.ncbi.nih.gov/gquery/gquery.fcgi?term=SOD1"	SOD1) 27 1 8.976608 -0.975066 164 118.46 0.722317
=HYPERLINK("http://www.godatabase.org/cgi-bin/go.cgi?query=GO:0031016&auto_wild_cards=yes&view=query&action=query&search_constraint=terms"	GO:0031016_pancreas_development) =HYPERLINK("http://www.ncbi.nih.gov/gquery/gquery.fcgi?term=INVS"	INVS) 27 1 8.976608 -0.975066 164 118.46 0.722317
=HYPERLINK("http://www.godatabase.org/cgi-bin/go.cgi?query=GO:0008152&auto_wild_cards=yes&view=query&action=query&search_constraint=terms"	GO:0008152_metabolic_process) =HYPERLINK("http://www.ncbi.nih.gov/gquery/gquery.fcgi?term=MRPL11"	MRPL11) 2133 12 1.363535 -0.971715 165 118.64 0.719030
=HYPERLINK("http://www.godatabase.org/cgi-bin/go.cgi?query=GO:0008152&auto_wild_cards=yes&view=query&action=query&search_constraint=terms"	GO:0008152_metabolic_process) =HYPERLINK("http://www.ncbi.nih.gov/gquery/gquery.fcgi?term=PTGES3"	PTGES3) 2133 12 1.363535 -0.971715 165 118.64 0.719030
=HYPERLINK("http://www.godatabase.org/cgi-bin/go.cgi?query=GO:0008152&auto_wild_cards=yes&view=query&action=query&search_constraint=terms"	GO:0008152_metabolic_process) =HYPERLINK("http://www.ncbi.nih.gov/gquery/gquery.fcgi?term=ZFP36L1"	ZFP36L1) 2133 12 1.363535 -0.971715 165 118.64 0.719030
=HYPERLINK("http://www.godatabase.org/cgi-bin/go.cgi?query=GO:0008152&auto_wild_cards=yes&view=query&action=query&search_constraint=terms"	GO:0008152_metabolic_process) =HYPERLINK("http://www.ncbi.nih.gov/gquery/gquery.fcgi?term=PABPN1"	PABPN1) 2133 12 1.363535 -0.971715 165 118.64 0.719030
=HYPERLINK("http://www.godatabase.org/cgi-bin/go.cgi?query=GO:0008152&auto_wild_cards=yes&view=query&action=query&search_constraint=terms"	GO:0008152_metabolic_process) =HYPERLINK("http://www.ncbi.nih.gov/gquery/gquery.fcgi?term=KHDRBS1"	KHDRBS1) 2133 12 1.363535 -0.971715 165 118.64 0.719030
=HYPERLINK("http://www.godatabase.org/cgi-bin/go.cgi?query=GO:0008152&auto_wild_cards=yes&view=query&action=query&search_constraint=terms"	GO:0008152_metabolic_process) =HYPERLINK("http://www.ncbi.nih.gov/gquery/gquery.fcgi?term=ARIH2"	ARIH2) 2133 12 1.363535 -0.971715 165 118.64 0.719030
=HYPERLINK("http://www.godatabase.org/cgi-bin/go.cgi?query=GO:0008152&auto_wild_cards=yes&view=query&action=query&search_constraint=terms"	GO:0008152_metabolic_process) =HYPERLINK("http://www.ncbi.nih.gov/gquery/gquery.fcgi?term=CNBP"	CNBP) 2133 12 1.363535 -0.971715 165 118.64 0.719030
=HYPERLINK("http://www.godatabase.org/cgi-bin/go.cgi?query=GO:0008152&auto_wild_cards=yes&view=query&action=query&search_constraint=terms"	GO:0008152_metabolic_process) =HYPERLINK("http://www.ncbi.nih.gov/gquery/gquery.fcgi?term=PGD"	PGD) 2133 12 1.363535 -0.971715 165 118.64 0.719030
=HYPERLINK("http://www.godatabase.org/cgi-bin/go.cgi?query=GO:0008152&auto_wild_cards=yes&view=query&action=query&search_constraint=terms"	GO:0008152_metabolic_process) =HYPERLINK("http://www.ncbi.nih.gov/gquery/gquery.fcgi?term=SRR"	SRR) 2133 12 1.363535 -0.971715 165 118.64 0.719030
=HYPERLINK("http://www.godatabase.org/cgi-bin/go.cgi?query=GO:0008152&auto_wild_cards=yes&view=query&action=query&search_constraint=terms"	GO:0008152_metabolic_process) =HYPERLINK("http://www.ncbi.nih.gov/gquery/gquery.fcgi?term=SOD1"	SOD1) 2133 12 1.363535 -0.971715 165 118.64 0.719030
=HYPERLINK("http://www.godatabase.org/cgi-bin/go.cgi?query=GO:0008152&auto_wild_cards=yes&view=query&action=query&search_constraint=terms"	GO:0008152_metabolic_process) =HYPERLINK("http://www.ncbi.nih.gov/gquery/gquery.fcgi?term=MCM4"	MCM4) 2133 12 1.363535 -0.971715 165 118.64 0.719030
=HYPERLINK("http://www.godatabase.org/cgi-bin/go.cgi?query=GO:0008152&auto_wild_cards=yes&view=query&action=query&search_constraint=terms"	GO:0008152_metabolic_process) =HYPERLINK("http://www.ncbi.nih.gov/gquery/gquery.fcgi?term=PARK7"	PARK7) 2133 12 1.363535 -0.971715 165 118.64 0.719030
=HYPERLINK("http://www.godatabase.org/cgi-bin/go.cgi?query=GO:0044260&auto_wild_cards=yes&view=query&action=query&search_constraint=terms"	GO:0044260_cellular_macromolecule_metabolic_process) =HYPERLINK("http://www.ncbi.nih.gov/gquery/gquery.fcgi?term=PABPN1"	PABPN1) 1447 9 1.507475 -0.969295 166 118.84 0.715904
=HYPERLINK("http://www.godatabase.org/cgi-bin/go.cgi?query=GO:0044260&auto_wild_cards=yes&view=query&action=query&search_constraint=terms"	GO:0044260_cellular_macromolecule_metabolic_process) =HYPERLINK("http://www.ncbi.nih.gov/gquery/gquery.fcgi?term=PTGES3"	PTGES3) 1447 9 1.507475 -0.969295 166 118.84 0.715904
=HYPERLINK("http://www.godatabase.org/cgi-bin/go.cgi?query=GO:0044260&auto_wild_cards=yes&view=query&action=query&search_constraint=terms"	GO:0044260_cellular_macromolecule_metabolic_process) =HYPERLINK("http://www.ncbi.nih.gov/gquery/gquery.fcgi?term=MRPL11"	MRPL11) 1447 9 1.507475 -0.969295 166 118.84 0.715904
=HYPERLINK("http://www.godatabase.org/cgi-bin/go.cgi?query=GO:0044260&auto_wild_cards=yes&view=query&action=query&search_constraint=terms"	GO:0044260_cellular_macromolecule_metabolic_process) =HYPERLINK("http://www.ncbi.nih.gov/gquery/gquery.fcgi?term=ZFP36L1"	ZFP36L1) 1447 9 1.507475 -0.969295 166 118.84 0.715904
=HYPERLINK("http://www.godatabase.org/cgi-bin/go.cgi?query=GO:0044260&auto_wild_cards=yes&view=query&action=query&search_constraint=terms"	GO:0044260_cellular_macromolecule_metabolic_process) =HYPERLINK("http://www.ncbi.nih.gov/gquery/gquery.fcgi?term=KHDRBS1"	KHDRBS1) 1447 9 1.507475 -0.969295 166 118.84 0.715904
=HYPERLINK("http://www.godatabase.org/cgi-bin/go.cgi?query=GO:0044260&auto_wild_cards=yes&view=query&action=query&search_constraint=terms"	GO:0044260_cellular_macromolecule_metabolic_process) =HYPERLINK("http://www.ncbi.nih.gov/gquery/gquery.fcgi?term=ARIH2"	ARIH2) 1447 9 1.507475 -0.969295 166 118.84 0.715904
=HYPERLINK("http://www.godatabase.org/cgi-bin/go.cgi?query=GO:0044260&auto_wild_cards=yes&view=query&action=query&search_constraint=terms"	GO:0044260_cellular_macromolecule_metabolic_process) =HYPERLINK("http://www.ncbi.nih.gov/gquery/gquery.fcgi?term=CNBP"	CNBP) 1447 9 1.507475 -0.969295 166 118.84 0.715904
=HYPERLINK("http://www.godatabase.org/cgi-bin/go.cgi?query=GO:0044260&auto_wild_cards=yes&view=query&action=query&search_constraint=terms"	GO:0044260_cellular_macromolecule_metabolic_process) =HYPERLINK("http://www.ncbi.nih.gov/gquery/gquery.fcgi?term=SOD1"	SOD1) 1447 9 1.507475 -0.969295 166 118.84 0.715904
=HYPERLINK("http://www.godatabase.org/cgi-bin/go.cgi?query=GO:0044260&auto_wild_cards=yes&view=query&action=query&search_constraint=terms"	GO:0044260_cellular_macromolecule_metabolic_process) =HYPERLINK("http://www.ncbi.nih.gov/gquery/gquery.fcgi?term=MCM4"	MCM4) 1447 9 1.507475 -0.969295 166 118.84 0.715904
=HYPERLINK("http://www.godatabase.org/cgi-bin/go.cgi?query=GO:0006997&auto_wild_cards=yes&view=query&action=query&search_constraint=terms"	GO:0006997_nucleus_organization) =HYPERLINK("http://www.ncbi.nih.gov/gquery/gquery.fcgi?term=SOD1"	SOD1) 28 1 8.656015 -0.960110 167 121.32 0.726467
=HYPERLINK("http://www.godatabase.org/cgi-bin/go.cgi?query=GO:0044238&auto_wild_cards=yes&view=query&action=query&search_constraint=terms"	GO:0044238_primary_metabolic_process) =HYPERLINK("http://www.ncbi.nih.gov/gquery/gquery.fcgi?term=MRPL11"	MRPL11) 1905 11 1.399503 -0.959947 168 121.4 0.722619
=HYPERLINK("http://www.godatabase.org/cgi-bin/go.cgi?query=GO:0044238&auto_wild_cards=yes&view=query&action=query&search_constraint=terms"	GO:0044238_primary_metabolic_process) =HYPERLINK("http://www.ncbi.nih.gov/gquery/gquery.fcgi?term=ZFP36L1"	ZFP36L1) 1905 11 1.399503 -0.959947 168 121.4 0.722619
=HYPERLINK("http://www.godatabase.org/cgi-bin/go.cgi?query=GO:0044238&auto_wild_cards=yes&view=query&action=query&search_constraint=terms"	GO:0044238_primary_metabolic_process) =HYPERLINK("http://www.ncbi.nih.gov/gquery/gquery.fcgi?term=PABPN1"	PABPN1) 1905 11 1.399503 -0.959947 168 121.4 0.722619
=HYPERLINK("http://www.godatabase.org/cgi-bin/go.cgi?query=GO:0044238&auto_wild_cards=yes&view=query&action=query&search_constraint=terms"	GO:0044238_primary_metabolic_process) =HYPERLINK("http://www.ncbi.nih.gov/gquery/gquery.fcgi?term=KHDRBS1"	KHDRBS1) 1905 11 1.399503 -0.959947 168 121.4 0.722619
=HYPERLINK("http://www.godatabase.org/cgi-bin/go.cgi?query=GO:0044238&auto_wild_cards=yes&view=query&action=query&search_constraint=terms"	GO:0044238_primary_metabolic_process) =HYPERLINK("http://www.ncbi.nih.gov/gquery/gquery.fcgi?term=PTGES3"	PTGES3) 1905 11 1.399503 -0.959947 168 121.4 0.722619
=HYPERLINK("http://www.godatabase.org/cgi-bin/go.cgi?query=GO:0044238&auto_wild_cards=yes&view=query&action=query&search_constraint=terms"	GO:0044238_primary_metabolic_process) =HYPERLINK("http://www.ncbi.nih.gov/gquery/gquery.fcgi?term=ARIH2"	ARIH2) 1905 11 1.399503 -0.959947 168 121.4 0.722619
=HYPERLINK("http://www.godatabase.org/cgi-bin/go.cgi?query=GO:0044238&auto_wild_cards=yes&view=query&action=query&search_constraint=terms"	GO:0044238_primary_metabolic_process) =HYPERLINK("http://www.ncbi.nih.gov/gquery/gquery.fcgi?term=CNBP"	CNBP) 1905 11 1.399503 -0.959947 168 121.4 0.722619
=HYPERLINK("http://www.godatabase.org/cgi-bin/go.cgi?query=GO:0044238&auto_wild_cards=yes&view=query&action=query&search_constraint=terms"	GO:0044238_primary_metabolic_process) =HYPERLINK("http://www.ncbi.nih.gov/gquery/gquery.fcgi?term=PGD"	PGD) 1905 11 1.399503 -0.959947 168 121.4 0.722619
=HYPERLINK("http://www.godatabase.org/cgi-bin/go.cgi?query=GO:0044238&auto_wild_cards=yes&view=query&action=query&search_constraint=terms"	GO:0044238_primary_metabolic_process) =HYPERLINK("http://www.ncbi.nih.gov/gquery/gquery.fcgi?term=SRR"	SRR) 1905 11 1.399503 -0.959947 168 121.4 0.722619
=HYPERLINK("http://www.godatabase.org/cgi-bin/go.cgi?query=GO:0044238&auto_wild_cards=yes&view=query&action=query&search_constraint=terms"	GO:0044238_primary_metabolic_process) =HYPERLINK("http://www.ncbi.nih.gov/gquery/gquery.fcgi?term=SOD1"	SOD1) 1905 11 1.399503 -0.959947 168 121.4 0.722619
=HYPERLINK("http://www.godatabase.org/cgi-bin/go.cgi?query=GO:0044238&auto_wild_cards=yes&view=query&action=query&search_constraint=terms"	GO:0044238_primary_metabolic_process) =HYPERLINK("http://www.ncbi.nih.gov/gquery/gquery.fcgi?term=MCM4"	MCM4) 1905 11 1.399503 -0.959947 168 121.4 0.722619
=HYPERLINK("http://www.godatabase.org/cgi-bin/go.cgi?query=GO:0016044&auto_wild_cards=yes&view=query&action=query&search_constraint=terms"	GO:0016044_membrane_organization) =HYPERLINK("http://www.ncbi.nih.gov/gquery/gquery.fcgi?term=SNX17"	SNX17) 140 2 3.462406 -0.950338 169 121.8 0.720710
=HYPERLINK("http://www.godatabase.org/cgi-bin/go.cgi?query=GO:0016044&auto_wild_cards=yes&view=query&action=query&search_constraint=terms"	GO:0016044_membrane_organization) =HYPERLINK("http://www.ncbi.nih.gov/gquery/gquery.fcgi?term=SOD1"	SOD1) 140 2 3.462406 -0.950338 169 121.8 0.720710
=HYPERLINK("http://www.godatabase.org/cgi-bin/go.cgi?query=GO:0006417&auto_wild_cards=yes&view=query&action=query&search_constraint=terms"	GO:0006417_regulation_of_translation) =HYPERLINK("http://www.ncbi.nih.gov/gquery/gquery.fcgi?term=ZFP36L1"	ZFP36L1) 29 1 8.357532 -0.945708 171 124.23 0.726491
=HYPERLINK("http://www.godatabase.org/cgi-bin/go.cgi?query=GO:0042490&auto_wild_cards=yes&view=query&action=query&search_constraint=terms"	GO:0042490_mechanoreceptor_differentiation) =HYPERLINK("http://www.ncbi.nih.gov/gquery/gquery.fcgi?term=SOD1"	SOD1) 29 1 8.357532 -0.945708 171 124.23 0.726491
=HYPERLINK("http://www.godatabase.org/cgi-bin/go.cgi?query=GO:0003006&auto_wild_cards=yes&view=query&action=query&search_constraint=terms"	GO:0003006_reproductive_developmental_process) =HYPERLINK("http://www.ncbi.nih.gov/gquery/gquery.fcgi?term=PHB2"	PHB2) 141 2 3.437850 -0.945179 172 124.35 0.722965
=HYPERLINK("http://www.godatabase.org/cgi-bin/go.cgi?query=GO:0003006&auto_wild_cards=yes&view=query&action=query&search_constraint=terms"	GO:0003006_reproductive_developmental_process) =HYPERLINK("http://www.ncbi.nih.gov/gquery/gquery.fcgi?term=SOD1"	SOD1) 141 2 3.437850 -0.945179 172 124.35 0.722965
=HYPERLINK("http://www.godatabase.org/cgi-bin/go.cgi?query=GO:0000187&auto_wild_cards=yes&view=query&action=query&search_constraint=terms"	GO:0000187_activation_of_MAPK_activity) =HYPERLINK("http://www.ncbi.nih.gov/gquery/gquery.fcgi?term=SOD1"	SOD1) 30 1 8.078947 -0.931822 176 127.19 0.722670
=HYPERLINK("http://www.godatabase.org/cgi-bin/go.cgi?query=GO:0009266&auto_wild_cards=yes&view=query&action=query&search_constraint=terms"	GO:0009266_response_to_temperature_stimulus) =HYPERLINK("http://www.ncbi.nih.gov/gquery/gquery.fcgi?term=SOD1"	SOD1) 30 1 8.078947 -0.931822 176 127.19 0.722670
=HYPERLINK("http://www.godatabase.org/cgi-bin/go.cgi?query=GO:0022411&auto_wild_cards=yes&view=query&action=query&search_constraint=terms"	GO:0022411_cellular_component_disassembly) =HYPERLINK("http://www.ncbi.nih.gov/gquery/gquery.fcgi?term=SOD1"	SOD1) 30 1 8.078947 -0.931822 176 127.19 0.722670
=HYPERLINK("http://www.godatabase.org/cgi-bin/go.cgi?query=GO:0042552&auto_wild_cards=yes&view=query&action=query&search_constraint=terms"	GO:0042552_myelination) =HYPERLINK("http://www.ncbi.nih.gov/gquery/gquery.fcgi?term=SOD1"	SOD1) 30 1 8.078947 -0.931822 176 127.19 0.722670
=HYPERLINK("http://www.godatabase.org/cgi-bin/go.cgi?query=GO:0005975&auto_wild_cards=yes&view=query&action=query&search_constraint=terms"	GO:0005975_carbohydrate_metabolic_process) =HYPERLINK("http://www.ncbi.nih.gov/gquery/gquery.fcgi?term=PTGES3"	PTGES3) 146 2 3.320115 -0.920030 177 128.07 0.723559
=HYPERLINK("http://www.godatabase.org/cgi-bin/go.cgi?query=GO:0005975&auto_wild_cards=yes&view=query&action=query&search_constraint=terms"	GO:0005975_carbohydrate_metabolic_process) =HYPERLINK("http://www.ncbi.nih.gov/gquery/gquery.fcgi?term=PGD"	PGD) 146 2 3.320115 -0.920030 177 128.07 0.723559
=HYPERLINK("http://www.godatabase.org/cgi-bin/go.cgi?query=GO:0003018&auto_wild_cards=yes&view=query&action=query&search_constraint=terms"	GO:0003018_vascular_process_in_circulatory_system) =HYPERLINK("http://www.ncbi.nih.gov/gquery/gquery.fcgi?term=SOD1"	SOD1) 31 1 7.818336 -0.918419 182 131.72 0.723736
=HYPERLINK("http://www.godatabase.org/cgi-bin/go.cgi?query=GO:0006939&auto_wild_cards=yes&view=query&action=query&search_constraint=terms"	GO:0006939_smooth_muscle_contraction) =HYPERLINK("http://www.ncbi.nih.gov/gquery/gquery.fcgi?term=SOD1"	SOD1) 31 1 7.818336 -0.918419 182 131.72 0.723736
=HYPERLINK("http://www.godatabase.org/cgi-bin/go.cgi?query=GO:0035150&auto_wild_cards=yes&view=query&action=query&search_constraint=terms"	GO:0035150_regulation_of_tube_size) =HYPERLINK("http://www.ncbi.nih.gov/gquery/gquery.fcgi?term=SOD1"	SOD1) 31 1 7.818336 -0.918419 182 131.72 0.723736
=HYPERLINK("http://www.godatabase.org/cgi-bin/go.cgi?query=GO:0050880&auto_wild_cards=yes&view=query&action=query&search_constraint=terms"	GO:0050880_regulation_of_blood_vessel_size) =HYPERLINK("http://www.ncbi.nih.gov/gquery/gquery.fcgi?term=SOD1"	SOD1) 31 1 7.818336 -0.918419 182 131.72 0.723736
=HYPERLINK("http://www.godatabase.org/cgi-bin/go.cgi?query=GO:0051899&auto_wild_cards=yes&view=query&action=query&search_constraint=terms"	GO:0051899_membrane_depolarization) =HYPERLINK("http://www.ncbi.nih.gov/gquery/gquery.fcgi?term=PARK7"	PARK7) 31 1 7.818336 -0.918419 182 131.72 0.723736
=HYPERLINK("http://www.godatabase.org/cgi-bin/go.cgi?query=GO:0007272&auto_wild_cards=yes&view=query&action=query&search_constraint=terms"	GO:0007272_ensheathment_of_neurons) =HYPERLINK("http://www.ncbi.nih.gov/gquery/gquery.fcgi?term=SOD1"	SOD1) 32 1 7.574013 -0.905467 185 134.18 0.725297
=HYPERLINK("http://www.godatabase.org/cgi-bin/go.cgi?query=GO:0008366&auto_wild_cards=yes&view=query&action=query&search_constraint=terms"	GO:0008366_axon_ensheathment) =HYPERLINK("http://www.ncbi.nih.gov/gquery/gquery.fcgi?term=SOD1"	SOD1) 32 1 7.574013 -0.905467 185 134.18 0.725297
=HYPERLINK("http://www.godatabase.org/cgi-bin/go.cgi?query=GO:0051259&auto_wild_cards=yes&view=query&action=query&search_constraint=terms"	GO:0051259_protein_oligomerization) =HYPERLINK("http://www.ncbi.nih.gov/gquery/gquery.fcgi?term=SRR"	SRR) 32 1 7.574013 -0.905467 185 134.18 0.725297
=HYPERLINK("http://www.godatabase.org/cgi-bin/go.cgi?query=GO:0043283&auto_wild_cards=yes&view=query&action=query&search_constraint=terms"	GO:0043283_biopolymer_metabolic_process) =HYPERLINK("http://www.ncbi.nih.gov/gquery/gquery.fcgi?term=KHDRBS1"	KHDRBS1) 1490 9 1.463970 -0.902554 186 134.34 0.722258
=HYPERLINK("http://www.godatabase.org/cgi-bin/go.cgi?query=GO:0043283&auto_wild_cards=yes&view=query&action=query&search_constraint=terms"	GO:0043283_biopolymer_metabolic_process) =HYPERLINK("http://www.ncbi.nih.gov/gquery/gquery.fcgi?term=PABPN1"	PABPN1) 1490 9 1.463970 -0.902554 186 134.34 0.722258
=HYPERLINK("http://www.godatabase.org/cgi-bin/go.cgi?query=GO:0043283&auto_wild_cards=yes&view=query&action=query&search_constraint=terms"	GO:0043283_biopolymer_metabolic_process) =HYPERLINK("http://www.ncbi.nih.gov/gquery/gquery.fcgi?term=MRPL11"	MRPL11) 1490 9 1.463970 -0.902554 186 134.34 0.722258
=HYPERLINK("http://www.godatabase.org/cgi-bin/go.cgi?query=GO:0043283&auto_wild_cards=yes&view=query&action=query&search_constraint=terms"	GO:0043283_biopolymer_metabolic_process) =HYPERLINK("http://www.ncbi.nih.gov/gquery/gquery.fcgi?term=ZFP36L1"	ZFP36L1) 1490 9 1.463970 -0.902554 186 134.34 0.722258
=HYPERLINK("http://www.godatabase.org/cgi-bin/go.cgi?query=GO:0043283&auto_wild_cards=yes&view=query&action=query&search_constraint=terms"	GO:0043283_biopolymer_metabolic_process) =HYPERLINK("http://www.ncbi.nih.gov/gquery/gquery.fcgi?term=PTGES3"	PTGES3) 1490 9 1.463970 -0.902554 186 134.34 0.722258
=HYPERLINK("http://www.godatabase.org/cgi-bin/go.cgi?query=GO:0043283&auto_wild_cards=yes&view=query&action=query&search_constraint=terms"	GO:0043283_biopolymer_metabolic_process) =HYPERLINK("http://www.ncbi.nih.gov/gquery/gquery.fcgi?term=CNBP"	CNBP) 1490 9 1.463970 -0.902554 186 134.34 0.722258
=HYPERLINK("http://www.godatabase.org/cgi-bin/go.cgi?query=GO:0043283&auto_wild_cards=yes&view=query&action=query&search_constraint=terms"	GO:0043283_biopolymer_metabolic_process) =HYPERLINK("http://www.ncbi.nih.gov/gquery/gquery.fcgi?term=ARIH2"	ARIH2) 1490 9 1.463970 -0.902554 186 134.34 0.722258
=HYPERLINK("http://www.godatabase.org/cgi-bin/go.cgi?query=GO:0043283&auto_wild_cards=yes&view=query&action=query&search_constraint=terms"	GO:0043283_biopolymer_metabolic_process) =HYPERLINK("http://www.ncbi.nih.gov/gquery/gquery.fcgi?term=SOD1"	SOD1) 1490 9 1.463970 -0.902554 186 134.34 0.722258
=HYPERLINK("http://www.godatabase.org/cgi-bin/go.cgi?query=GO:0043283&auto_wild_cards=yes&view=query&action=query&search_constraint=terms"	GO:0043283_biopolymer_metabolic_process) =HYPERLINK("http://www.ncbi.nih.gov/gquery/gquery.fcgi?term=MCM4"	MCM4) 1490 9 1.463970 -0.902554 186 134.34 0.722258
=HYPERLINK("http://www.godatabase.org/cgi-bin/go.cgi?query=GO:0007270&auto_wild_cards=yes&view=query&action=query&search_constraint=terms"	GO:0007270_nerve-nerve_synaptic_transmission) =HYPERLINK("http://www.ncbi.nih.gov/gquery/gquery.fcgi?term=PARK7"	PARK7) 33 1 7.344498 -0.892940 187 136.33 0.729037
=HYPERLINK("http://www.godatabase.org/cgi-bin/go.cgi?query=GO:0007568&auto_wild_cards=yes&view=query&action=query&search_constraint=terms"	GO:0007568_aging) =HYPERLINK("http://www.ncbi.nih.gov/gquery/gquery.fcgi?term=SOD1"	SOD1) 34 1 7.128483 -0.880810 189 139.47 0.737937
=HYPERLINK("http://www.godatabase.org/cgi-bin/go.cgi?query=GO:0060443&auto_wild_cards=yes&view=query&action=query&search_constraint=terms"	GO:0060443_mammary_gland_morphogenesis) =HYPERLINK("http://www.ncbi.nih.gov/gquery/gquery.fcgi?term=PHB2"	PHB2) 34 1 7.128483 -0.880810 189 139.47 0.737937
=HYPERLINK("http://www.godatabase.org/cgi-bin/go.cgi?query=GO:0043406&auto_wild_cards=yes&view=query&action=query&search_constraint=terms"	GO:0043406_positive_regulation_of_MAP_kinase_activity) =HYPERLINK("http://www.ncbi.nih.gov/gquery/gquery.fcgi?term=SOD1"	SOD1) 35 1 6.924812 -0.869057 190 141.58 0.745158
=HYPERLINK("http://www.godatabase.org/cgi-bin/go.cgi?query=GO:0051704&auto_wild_cards=yes&view=query&action=query&search_constraint=terms"	GO:0051704_multi-organism_process) =HYPERLINK("http://www.ncbi.nih.gov/gquery/gquery.fcgi?term=GRN"	GRN) 157 2 3.087496 -0.868203 191 141.68 0.741780
=HYPERLINK("http://www.godatabase.org/cgi-bin/go.cgi?query=GO:0051704&auto_wild_cards=yes&view=query&action=query&search_constraint=terms"	GO:0051704_multi-organism_process) =HYPERLINK("http://www.ncbi.nih.gov/gquery/gquery.fcgi?term=SOD1"	SOD1) 157 2 3.087496 -0.868203 191 141.68 0.741780
=HYPERLINK("http://www.godatabase.org/cgi-bin/go.cgi?query=GO:0044237&auto_wild_cards=yes&view=query&action=query&search_constraint=terms"	GO:0044237_cellular_metabolic_process) =HYPERLINK("http://www.ncbi.nih.gov/gquery/gquery.fcgi?term=MRPL11"	MRPL11) 1974 11 1.350584 -0.862592 192 142.12 0.740208
=HYPERLINK("http://www.godatabase.org/cgi-bin/go.cgi?query=GO:0044237&auto_wild_cards=yes&view=query&action=query&search_constraint=terms"	GO:0044237_cellular_metabolic_process) =HYPERLINK("http://www.ncbi.nih.gov/gquery/gquery.fcgi?term=ZFP36L1"	ZFP36L1) 1974 11 1.350584 -0.862592 192 142.12 0.740208
=HYPERLINK("http://www.godatabase.org/cgi-bin/go.cgi?query=GO:0044237&auto_wild_cards=yes&view=query&action=query&search_constraint=terms"	GO:0044237_cellular_metabolic_process) =HYPERLINK("http://www.ncbi.nih.gov/gquery/gquery.fcgi?term=PABPN1"	PABPN1) 1974 11 1.350584 -0.862592 192 142.12 0.740208
=HYPERLINK("http://www.godatabase.org/cgi-bin/go.cgi?query=GO:0044237&auto_wild_cards=yes&view=query&action=query&search_constraint=terms"	GO:0044237_cellular_metabolic_process) =HYPERLINK("http://www.ncbi.nih.gov/gquery/gquery.fcgi?term=KHDRBS1"	KHDRBS1) 1974 11 1.350584 -0.862592 192 142.12 0.740208
=HYPERLINK("http://www.godatabase.org/cgi-bin/go.cgi?query=GO:0044237&auto_wild_cards=yes&view=query&action=query&search_constraint=terms"	GO:0044237_cellular_metabolic_process) =HYPERLINK("http://www.ncbi.nih.gov/gquery/gquery.fcgi?term=PTGES3"	PTGES3) 1974 11 1.350584 -0.862592 192 142.12 0.740208
=HYPERLINK("http://www.godatabase.org/cgi-bin/go.cgi?query=GO:0044237&auto_wild_cards=yes&view=query&action=query&search_constraint=terms"	GO:0044237_cellular_metabolic_process) =HYPERLINK("http://www.ncbi.nih.gov/gquery/gquery.fcgi?term=ARIH2"	ARIH2) 1974 11 1.350584 -0.862592 192 142.12 0.740208
=HYPERLINK("http://www.godatabase.org/cgi-bin/go.cgi?query=GO:0044237&auto_wild_cards=yes&view=query&action=query&search_constraint=terms"	GO:0044237_cellular_metabolic_process) =HYPERLINK("http://www.ncbi.nih.gov/gquery/gquery.fcgi?term=CNBP"	CNBP) 1974 11 1.350584 -0.862592 192 142.12 0.740208
=HYPERLINK("http://www.godatabase.org/cgi-bin/go.cgi?query=GO:0044237&auto_wild_cards=yes&view=query&action=query&search_constraint=terms"	GO:0044237_cellular_metabolic_process) =HYPERLINK("http://www.ncbi.nih.gov/gquery/gquery.fcgi?term=SRR"	SRR) 1974 11 1.350584 -0.862592 192 142.12 0.740208
=HYPERLINK("http://www.godatabase.org/cgi-bin/go.cgi?query=GO:0044237&auto_wild_cards=yes&view=query&action=query&search_constraint=terms"	GO:0044237_cellular_metabolic_process) =HYPERLINK("http://www.ncbi.nih.gov/gquery/gquery.fcgi?term=SOD1"	SOD1) 1974 11 1.350584 -0.862592 192 142.12 0.740208
=HYPERLINK("http://www.godatabase.org/cgi-bin/go.cgi?query=GO:0044237&auto_wild_cards=yes&view=query&action=query&search_constraint=terms"	GO:0044237_cellular_metabolic_process) =HYPERLINK("http://www.ncbi.nih.gov/gquery/gquery.fcgi?term=MCM4"	MCM4) 1974 11 1.350584 -0.862592 192 142.12 0.740208
=HYPERLINK("http://www.godatabase.org/cgi-bin/go.cgi?query=GO:0044237&auto_wild_cards=yes&view=query&action=query&search_constraint=terms"	GO:0044237_cellular_metabolic_process) =HYPERLINK("http://www.ncbi.nih.gov/gquery/gquery.fcgi?term=PARK7"	PARK7) 1974 11 1.350584 -0.862592 192 142.12 0.740208
=HYPERLINK("http://www.godatabase.org/cgi-bin/go.cgi?query=GO:0019228&auto_wild_cards=yes&view=query&action=query&search_constraint=terms"	GO:0019228_regulation_of_action_potential_in_neuron) =HYPERLINK("http://www.ncbi.nih.gov/gquery/gquery.fcgi?term=SOD1"	SOD1) 36 1 6.732456 -0.857657 194 144.72 0.745979
=HYPERLINK("http://www.godatabase.org/cgi-bin/go.cgi?query=GO:0022602&auto_wild_cards=yes&view=query&action=query&search_constraint=terms"	GO:0022602_ovulation_cycle_process) =HYPERLINK("http://www.ncbi.nih.gov/gquery/gquery.fcgi?term=SOD1"	SOD1) 36 1 6.732456 -0.857657 194 144.72 0.745979
=HYPERLINK("http://www.godatabase.org/cgi-bin/go.cgi?query=GO:0042698&auto_wild_cards=yes&view=query&action=query&search_constraint=terms"	GO:0042698_ovulation_cycle) =HYPERLINK("http://www.ncbi.nih.gov/gquery/gquery.fcgi?term=SOD1"	SOD1) 37 1 6.550498 -0.846592 195 146.81 0.752872
=HYPERLINK("http://www.godatabase.org/cgi-bin/go.cgi?query=GO:0007626&auto_wild_cards=yes&view=query&action=query&search_constraint=terms"	GO:0007626_locomotory_behavior) =HYPERLINK("http://www.ncbi.nih.gov/gquery/gquery.fcgi?term=SOD1"	SOD1) 163 2 2.973846 -0.841773 196 147.29 0.751480
=HYPERLINK("http://www.godatabase.org/cgi-bin/go.cgi?query=GO:0007626&auto_wild_cards=yes&view=query&action=query&search_constraint=terms"	GO:0007626_locomotory_behavior) =HYPERLINK("http://www.ncbi.nih.gov/gquery/gquery.fcgi?term=PARK7"	PARK7) 163 2 2.973846 -0.841773 196 147.29 0.751480
=HYPERLINK("http://www.godatabase.org/cgi-bin/go.cgi?query=GO:0001570&auto_wild_cards=yes&view=query&action=query&search_constraint=terms"	GO:0001570_vasculogenesis) =HYPERLINK("http://www.ncbi.nih.gov/gquery/gquery.fcgi?term=ZFP36L1"	ZFP36L1) 38 1 6.378116 -0.835845 199 150.35 0.755528
=HYPERLINK("http://www.godatabase.org/cgi-bin/go.cgi?query=GO:0008016&auto_wild_cards=yes&view=query&action=query&search_constraint=terms"	GO:0008016_regulation_of_heart_contraction) =HYPERLINK("http://www.ncbi.nih.gov/gquery/gquery.fcgi?term=ATP2A2"	ATP2A2) 38 1 6.378116 -0.835845 199 150.35 0.755528
=HYPERLINK("http://www.godatabase.org/cgi-bin/go.cgi?query=GO:0042493&auto_wild_cards=yes&view=query&action=query&search_constraint=terms"	GO:0042493_response_to_drug) =HYPERLINK("http://www.ncbi.nih.gov/gquery/gquery.fcgi?term=SOD1"	SOD1) 38 1 6.378116 -0.835845 199 150.35 0.755528
=HYPERLINK("http://www.godatabase.org/cgi-bin/go.cgi?query=GO:0006259&auto_wild_cards=yes&view=query&action=query&search_constraint=terms"	GO:0006259_DNA_metabolic_process) =HYPERLINK("http://www.ncbi.nih.gov/gquery/gquery.fcgi?term=SOD1"	SOD1) 165 2 2.937799 -0.833229 200 150.78 0.753900
=HYPERLINK("http://www.godatabase.org/cgi-bin/go.cgi?query=GO:0006259&auto_wild_cards=yes&view=query&action=query&search_constraint=terms"	GO:0006259_DNA_metabolic_process) =HYPERLINK("http://www.ncbi.nih.gov/gquery/gquery.fcgi?term=MCM4"	MCM4) 165 2 2.937799 -0.833229 200 150.78 0.753900
=HYPERLINK("http://www.godatabase.org/cgi-bin/go.cgi?query=GO:0005976&auto_wild_cards=yes&view=query&action=query&search_constraint=terms"	GO:0005976_polysaccharide_metabolic_process) =HYPERLINK("http://www.ncbi.nih.gov/gquery/gquery.fcgi?term=PTGES3"	PTGES3) 39 1 6.214575 -0.825397 203 153.44 0.755862
=HYPERLINK("http://www.godatabase.org/cgi-bin/go.cgi?query=GO:0006511&auto_wild_cards=yes&view=query&action=query&search_constraint=terms"	GO:0006511_ubiquitin-dependent_protein_catabolic_process) =HYPERLINK("http://www.ncbi.nih.gov/gquery/gquery.fcgi?term=ARIH2"	ARIH2) 39 1 6.214575 -0.825397 203 153.44 0.755862
=HYPERLINK("http://www.godatabase.org/cgi-bin/go.cgi?query=GO:0043524&auto_wild_cards=yes&view=query&action=query&search_constraint=terms"	GO:0043524_negative_regulation_of_neuron_apoptosis) =HYPERLINK("http://www.ncbi.nih.gov/gquery/gquery.fcgi?term=SOD1"	SOD1) 39 1 6.214575 -0.825397 203 153.44 0.755862
=HYPERLINK("http://www.godatabase.org/cgi-bin/go.cgi?query=GO:0034645&auto_wild_cards=yes&view=query&action=query&search_constraint=terms"	GO:0034645_cellular_macromolecule_biosynthetic_process) =HYPERLINK("http://www.ncbi.nih.gov/gquery/gquery.fcgi?term=PTGES3"	PTGES3) 901 6 1.613996 -0.822694 204 153.89 0.754363
=HYPERLINK("http://www.godatabase.org/cgi-bin/go.cgi?query=GO:0034645&auto_wild_cards=yes&view=query&action=query&search_constraint=terms"	GO:0034645_cellular_macromolecule_biosynthetic_process) =HYPERLINK("http://www.ncbi.nih.gov/gquery/gquery.fcgi?term=MRPL11"	MRPL11) 901 6 1.613996 -0.822694 204 153.89 0.754363
=HYPERLINK("http://www.godatabase.org/cgi-bin/go.cgi?query=GO:0034645&auto_wild_cards=yes&view=query&action=query&search_constraint=terms"	GO:0034645_cellular_macromolecule_biosynthetic_process) =HYPERLINK("http://www.ncbi.nih.gov/gquery/gquery.fcgi?term=ZFP36L1"	ZFP36L1) 901 6 1.613996 -0.822694 204 153.89 0.754363
=HYPERLINK("http://www.godatabase.org/cgi-bin/go.cgi?query=GO:0034645&auto_wild_cards=yes&view=query&action=query&search_constraint=terms"	GO:0034645_cellular_macromolecule_biosynthetic_process) =HYPERLINK("http://www.ncbi.nih.gov/gquery/gquery.fcgi?term=KHDRBS1"	KHDRBS1) 901 6 1.613996 -0.822694 204 153.89 0.754363
=HYPERLINK("http://www.godatabase.org/cgi-bin/go.cgi?query=GO:0034645&auto_wild_cards=yes&view=query&action=query&search_constraint=terms"	GO:0034645_cellular_macromolecule_biosynthetic_process) =HYPERLINK("http://www.ncbi.nih.gov/gquery/gquery.fcgi?term=CNBP"	CNBP) 901 6 1.613996 -0.822694 204 153.89 0.754363
=HYPERLINK("http://www.godatabase.org/cgi-bin/go.cgi?query=GO:0034645&auto_wild_cards=yes&view=query&action=query&search_constraint=terms"	GO:0034645_cellular_macromolecule_biosynthetic_process) =HYPERLINK("http://www.ncbi.nih.gov/gquery/gquery.fcgi?term=MCM4"	MCM4) 901 6 1.613996 -0.822694 204 153.89 0.754363
=HYPERLINK("http://www.godatabase.org/cgi-bin/go.cgi?query=GO:0001824&auto_wild_cards=yes&view=query&action=query&search_constraint=terms"	GO:0001824_blastocyst_development) =HYPERLINK("http://www.ncbi.nih.gov/gquery/gquery.fcgi?term=GRN"	GRN) 40 1 6.059211 -0.815235 205 156.93 0.765512
=HYPERLINK("http://www.godatabase.org/cgi-bin/go.cgi?query=GO:0009059&auto_wild_cards=yes&view=query&action=query&search_constraint=terms"	GO:0009059_macromolecule_biosynthetic_process) =HYPERLINK("http://www.ncbi.nih.gov/gquery/gquery.fcgi?term=PTGES3"	PTGES3) 910 6 1.598034 -0.807285 206 157.48 0.764466
=HYPERLINK("http://www.godatabase.org/cgi-bin/go.cgi?query=GO:0009059&auto_wild_cards=yes&view=query&action=query&search_constraint=terms"	GO:0009059_macromolecule_biosynthetic_process) =HYPERLINK("http://www.ncbi.nih.gov/gquery/gquery.fcgi?term=MRPL11"	MRPL11) 910 6 1.598034 -0.807285 206 157.48 0.764466
=HYPERLINK("http://www.godatabase.org/cgi-bin/go.cgi?query=GO:0009059&auto_wild_cards=yes&view=query&action=query&search_constraint=terms"	GO:0009059_macromolecule_biosynthetic_process) =HYPERLINK("http://www.ncbi.nih.gov/gquery/gquery.fcgi?term=KHDRBS1"	KHDRBS1) 910 6 1.598034 -0.807285 206 157.48 0.764466
=HYPERLINK("http://www.godatabase.org/cgi-bin/go.cgi?query=GO:0009059&auto_wild_cards=yes&view=query&action=query&search_constraint=terms"	GO:0009059_macromolecule_biosynthetic_process) =HYPERLINK("http://www.ncbi.nih.gov/gquery/gquery.fcgi?term=ZFP36L1"	ZFP36L1) 910 6 1.598034 -0.807285 206 157.48 0.764466
=HYPERLINK("http://www.godatabase.org/cgi-bin/go.cgi?query=GO:0009059&auto_wild_cards=yes&view=query&action=query&search_constraint=terms"	GO:0009059_macromolecule_biosynthetic_process) =HYPERLINK("http://www.ncbi.nih.gov/gquery/gquery.fcgi?term=CNBP"	CNBP) 910 6 1.598034 -0.807285 206 157.48 0.764466
=HYPERLINK("http://www.godatabase.org/cgi-bin/go.cgi?query=GO:0009059&auto_wild_cards=yes&view=query&action=query&search_constraint=terms"	GO:0009059_macromolecule_biosynthetic_process) =HYPERLINK("http://www.ncbi.nih.gov/gquery/gquery.fcgi?term=MCM4"	MCM4) 910 6 1.598034 -0.807285 206 157.48 0.764466
=HYPERLINK("http://www.godatabase.org/cgi-bin/go.cgi?query=GO:0001776&auto_wild_cards=yes&view=query&action=query&search_constraint=terms"	GO:0001776_leukocyte_homeostasis) =HYPERLINK("http://www.ncbi.nih.gov/gquery/gquery.fcgi?term=SOD1"	SOD1) 41 1 5.911425 -0.805344 211 160.78 0.761991
=HYPERLINK("http://www.godatabase.org/cgi-bin/go.cgi?query=GO:0006260&auto_wild_cards=yes&view=query&action=query&search_constraint=terms"	GO:0006260_DNA_replication) =HYPERLINK("http://www.ncbi.nih.gov/gquery/gquery.fcgi?term=MCM4"	MCM4) 41 1 5.911425 -0.805344 211 160.78 0.761991
=HYPERLINK("http://www.godatabase.org/cgi-bin/go.cgi?query=GO:0006836&auto_wild_cards=yes&view=query&action=query&search_constraint=terms"	GO:0006836_neurotransmitter_transport) =HYPERLINK("http://www.ncbi.nih.gov/gquery/gquery.fcgi?term=PARK7"	PARK7) 41 1 5.911425 -0.805344 211 160.78 0.761991
=HYPERLINK("http://www.godatabase.org/cgi-bin/go.cgi?query=GO:0008585&auto_wild_cards=yes&view=query&action=query&search_constraint=terms"	GO:0008585_female_gonad_development) =HYPERLINK("http://www.ncbi.nih.gov/gquery/gquery.fcgi?term=SOD1"	SOD1) 41 1 5.911425 -0.805344 211 160.78 0.761991
=HYPERLINK("http://www.godatabase.org/cgi-bin/go.cgi?query=GO:0015980&auto_wild_cards=yes&view=query&action=query&search_constraint=terms"	GO:0015980_energy_derivation_by_oxidation_of_organic_compounds) =HYPERLINK("http://www.ncbi.nih.gov/gquery/gquery.fcgi?term=PTGES3"	PTGES3) 41 1 5.911425 -0.805344 211 160.78 0.761991
=HYPERLINK("http://www.godatabase.org/cgi-bin/go.cgi?query=GO:0019941&auto_wild_cards=yes&view=query&action=query&search_constraint=terms"	GO:0019941_modification-dependent_protein_catabolic_process) =HYPERLINK("http://www.ncbi.nih.gov/gquery/gquery.fcgi?term=ARIH2"	ARIH2) 42 1 5.770677 -0.795711 214 164.51 0.768738
=HYPERLINK("http://www.godatabase.org/cgi-bin/go.cgi?query=GO:0043632&auto_wild_cards=yes&view=query&action=query&search_constraint=terms"	GO:0043632_modification-dependent_macromolecule_catabolic_process) =HYPERLINK("http://www.ncbi.nih.gov/gquery/gquery.fcgi?term=ARIH2"	ARIH2) 42 1 5.770677 -0.795711 214 164.51 0.768738
=HYPERLINK("http://www.godatabase.org/cgi-bin/go.cgi?query=GO:0051603&auto_wild_cards=yes&view=query&action=query&search_constraint=terms"	GO:0051603_proteolysis_involved_in_cellular_protein_catabolic_process) =HYPERLINK("http://www.ncbi.nih.gov/gquery/gquery.fcgi?term=ARIH2"	ARIH2) 42 1 5.770677 -0.795711 214 164.51 0.768738
=HYPERLINK("http://www.godatabase.org/cgi-bin/go.cgi?query=GO:0001508&auto_wild_cards=yes&view=query&action=query&search_constraint=terms"	GO:0001508_regulation_of_action_potential) =HYPERLINK("http://www.ncbi.nih.gov/gquery/gquery.fcgi?term=SOD1"	SOD1) 43 1 5.636475 -0.786323 217 168.8 0.777880
=HYPERLINK("http://www.godatabase.org/cgi-bin/go.cgi?query=GO:0001894&auto_wild_cards=yes&view=query&action=query&search_constraint=terms"	GO:0001894_tissue_homeostasis) =HYPERLINK("http://www.ncbi.nih.gov/gquery/gquery.fcgi?term=SOD1"	SOD1) 43 1 5.636475 -0.786323 217 168.8 0.777880
=HYPERLINK("http://www.godatabase.org/cgi-bin/go.cgi?query=GO:0010001&auto_wild_cards=yes&view=query&action=query&search_constraint=terms"	GO:0010001_glial_cell_differentiation) =HYPERLINK("http://www.ncbi.nih.gov/gquery/gquery.fcgi?term=SOD1"	SOD1) 43 1 5.636475 -0.786323 217 168.8 0.777880
=HYPERLINK("http://www.godatabase.org/cgi-bin/go.cgi?query=GO:0043170&auto_wild_cards=yes&view=query&action=query&search_constraint=terms"	GO:0043170_macromolecule_metabolic_process) =HYPERLINK("http://www.ncbi.nih.gov/gquery/gquery.fcgi?term=PABPN1"	PABPN1) 1576 9 1.384084 -0.779827 218 168.99 0.775183
=HYPERLINK("http://www.godatabase.org/cgi-bin/go.cgi?query=GO:0043170&auto_wild_cards=yes&view=query&action=query&search_constraint=terms"	GO:0043170_macromolecule_metabolic_process) =HYPERLINK("http://www.ncbi.nih.gov/gquery/gquery.fcgi?term=PTGES3"	PTGES3) 1576 9 1.384084 -0.779827 218 168.99 0.775183
=HYPERLINK("http://www.godatabase.org/cgi-bin/go.cgi?query=GO:0043170&auto_wild_cards=yes&view=query&action=query&search_constraint=terms"	GO:0043170_macromolecule_metabolic_process) =HYPERLINK("http://www.ncbi.nih.gov/gquery/gquery.fcgi?term=MRPL11"	MRPL11) 1576 9 1.384084 -0.779827 218 168.99 0.775183
=HYPERLINK("http://www.godatabase.org/cgi-bin/go.cgi?query=GO:0043170&auto_wild_cards=yes&view=query&action=query&search_constraint=terms"	GO:0043170_macromolecule_metabolic_process) =HYPERLINK("http://www.ncbi.nih.gov/gquery/gquery.fcgi?term=KHDRBS1"	KHDRBS1) 1576 9 1.384084 -0.779827 218 168.99 0.775183
=HYPERLINK("http://www.godatabase.org/cgi-bin/go.cgi?query=GO:0043170&auto_wild_cards=yes&view=query&action=query&search_constraint=terms"	GO:0043170_macromolecule_metabolic_process) =HYPERLINK("http://www.ncbi.nih.gov/gquery/gquery.fcgi?term=ZFP36L1"	ZFP36L1) 1576 9 1.384084 -0.779827 218 168.99 0.775183
=HYPERLINK("http://www.godatabase.org/cgi-bin/go.cgi?query=GO:0043170&auto_wild_cards=yes&view=query&action=query&search_constraint=terms"	GO:0043170_macromolecule_metabolic_process) =HYPERLINK("http://www.ncbi.nih.gov/gquery/gquery.fcgi?term=CNBP"	CNBP) 1576 9 1.384084 -0.779827 218 168.99 0.775183
=HYPERLINK("http://www.godatabase.org/cgi-bin/go.cgi?query=GO:0043170&auto_wild_cards=yes&view=query&action=query&search_constraint=terms"	GO:0043170_macromolecule_metabolic_process) =HYPERLINK("http://www.ncbi.nih.gov/gquery/gquery.fcgi?term=ARIH2"	ARIH2) 1576 9 1.384084 -0.779827 218 168.99 0.775183
=HYPERLINK("http://www.godatabase.org/cgi-bin/go.cgi?query=GO:0043170&auto_wild_cards=yes&view=query&action=query&search_constraint=terms"	GO:0043170_macromolecule_metabolic_process) =HYPERLINK("http://www.ncbi.nih.gov/gquery/gquery.fcgi?term=SOD1"	SOD1) 1576 9 1.384084 -0.779827 218 168.99 0.775183
=HYPERLINK("http://www.godatabase.org/cgi-bin/go.cgi?query=GO:0043170&auto_wild_cards=yes&view=query&action=query&search_constraint=terms"	GO:0043170_macromolecule_metabolic_process) =HYPERLINK("http://www.ncbi.nih.gov/gquery/gquery.fcgi?term=MCM4"	MCM4) 1576 9 1.384084 -0.779827 218 168.99 0.775183
=HYPERLINK("http://www.godatabase.org/cgi-bin/go.cgi?query=GO:0044257&auto_wild_cards=yes&view=query&action=query&search_constraint=terms"	GO:0044257_cellular_protein_catabolic_process) =HYPERLINK("http://www.ncbi.nih.gov/gquery/gquery.fcgi?term=ARIH2"	ARIH2) 44 1 5.508373 -0.777170 220 172.51 0.784136
=HYPERLINK("http://www.godatabase.org/cgi-bin/go.cgi?query=GO:0046545&auto_wild_cards=yes&view=query&action=query&search_constraint=terms"	GO:0046545_development_of_primary_female_sexual_characteristics) =HYPERLINK("http://www.ncbi.nih.gov/gquery/gquery.fcgi?term=SOD1"	SOD1) 44 1 5.508373 -0.777170 220 172.51 0.784136
=HYPERLINK("http://www.godatabase.org/cgi-bin/go.cgi?query=GO:0019752&auto_wild_cards=yes&view=query&action=query&search_constraint=terms"	GO:0019752_carboxylic_acid_metabolic_process) =HYPERLINK("http://www.ncbi.nih.gov/gquery/gquery.fcgi?term=PTGES3"	PTGES3) 181 2 2.678104 -0.769224 222 173.99 0.783739
=HYPERLINK("http://www.godatabase.org/cgi-bin/go.cgi?query=GO:0019752&auto_wild_cards=yes&view=query&action=query&search_constraint=terms"	GO:0019752_carboxylic_acid_metabolic_process) =HYPERLINK("http://www.ncbi.nih.gov/gquery/gquery.fcgi?term=SRR"	SRR) 181 2 2.678104 -0.769224 222 173.99 0.783739
=HYPERLINK("http://www.godatabase.org/cgi-bin/go.cgi?query=GO:0043436&auto_wild_cards=yes&view=query&action=query&search_constraint=terms"	GO:0043436_oxoacid_metabolic_process) =HYPERLINK("http://www.ncbi.nih.gov/gquery/gquery.fcgi?term=PTGES3"	PTGES3) 181 2 2.678104 -0.769224 222 173.99 0.783739
=HYPERLINK("http://www.godatabase.org/cgi-bin/go.cgi?query=GO:0043436&auto_wild_cards=yes&view=query&action=query&search_constraint=terms"	GO:0043436_oxoacid_metabolic_process) =HYPERLINK("http://www.ncbi.nih.gov/gquery/gquery.fcgi?term=SRR"	SRR) 181 2 2.678104 -0.769224 222 173.99 0.783739
=HYPERLINK("http://www.godatabase.org/cgi-bin/go.cgi?query=GO:0006082&auto_wild_cards=yes&view=query&action=query&search_constraint=terms"	GO:0006082_organic_acid_metabolic_process) =HYPERLINK("http://www.ncbi.nih.gov/gquery/gquery.fcgi?term=PTGES3"	PTGES3) 182 2 2.663389 -0.765462 223 175.37 0.786413
=HYPERLINK("http://www.godatabase.org/cgi-bin/go.cgi?query=GO:0006082&auto_wild_cards=yes&view=query&action=query&search_constraint=terms"	GO:0006082_organic_acid_metabolic_process) =HYPERLINK("http://www.ncbi.nih.gov/gquery/gquery.fcgi?term=SRR"	SRR) 182 2 2.663389 -0.765462 223 175.37 0.786413
=HYPERLINK("http://www.godatabase.org/cgi-bin/go.cgi?query=GO:0006807&auto_wild_cards=yes&view=query&action=query&search_constraint=terms"	GO:0006807_nitrogen_compound_metabolic_process) =HYPERLINK("http://www.ncbi.nih.gov/gquery/gquery.fcgi?term=ZFP36L1"	ZFP36L1) 1147 7 1.479145 -0.764672 224 175.49 0.783438
=HYPERLINK("http://www.godatabase.org/cgi-bin/go.cgi?query=GO:0006807&auto_wild_cards=yes&view=query&action=query&search_constraint=terms"	GO:0006807_nitrogen_compound_metabolic_process) =HYPERLINK("http://www.ncbi.nih.gov/gquery/gquery.fcgi?term=PABPN1"	PABPN1) 1147 7 1.479145 -0.764672 224 175.49 0.783438
=HYPERLINK("http://www.godatabase.org/cgi-bin/go.cgi?query=GO:0006807&auto_wild_cards=yes&view=query&action=query&search_constraint=terms"	GO:0006807_nitrogen_compound_metabolic_process) =HYPERLINK("http://www.ncbi.nih.gov/gquery/gquery.fcgi?term=KHDRBS1"	KHDRBS1) 1147 7 1.479145 -0.764672 224 175.49 0.783438
=HYPERLINK("http://www.godatabase.org/cgi-bin/go.cgi?query=GO:0006807&auto_wild_cards=yes&view=query&action=query&search_constraint=terms"	GO:0006807_nitrogen_compound_metabolic_process) =HYPERLINK("http://www.ncbi.nih.gov/gquery/gquery.fcgi?term=CNBP"	CNBP) 1147 7 1.479145 -0.764672 224 175.49 0.783438
=HYPERLINK("http://www.godatabase.org/cgi-bin/go.cgi?query=GO:0006807&auto_wild_cards=yes&view=query&action=query&search_constraint=terms"	GO:0006807_nitrogen_compound_metabolic_process) =HYPERLINK("http://www.ncbi.nih.gov/gquery/gquery.fcgi?term=SRR"	SRR) 1147 7 1.479145 -0.764672 224 175.49 0.783438
=HYPERLINK("http://www.godatabase.org/cgi-bin/go.cgi?query=GO:0006807&auto_wild_cards=yes&view=query&action=query&search_constraint=terms"	GO:0006807_nitrogen_compound_metabolic_process) =HYPERLINK("http://www.ncbi.nih.gov/gquery/gquery.fcgi?term=SOD1"	SOD1) 1147 7 1.479145 -0.764672 224 175.49 0.783438
=HYPERLINK("http://www.godatabase.org/cgi-bin/go.cgi?query=GO:0006807&auto_wild_cards=yes&view=query&action=query&search_constraint=terms"	GO:0006807_nitrogen_compound_metabolic_process) =HYPERLINK("http://www.ncbi.nih.gov/gquery/gquery.fcgi?term=MCM4"	MCM4) 1147 7 1.479145 -0.764672 224 175.49 0.783438
=HYPERLINK("http://www.godatabase.org/cgi-bin/go.cgi?query=GO:0042180&auto_wild_cards=yes&view=query&action=query&search_constraint=terms"	GO:0042180_cellular_ketone_metabolic_process) =HYPERLINK("http://www.ncbi.nih.gov/gquery/gquery.fcgi?term=PTGES3"	PTGES3) 183 2 2.648835 -0.761726 225 175.82 0.781422
=HYPERLINK("http://www.godatabase.org/cgi-bin/go.cgi?query=GO:0042180&auto_wild_cards=yes&view=query&action=query&search_constraint=terms"	GO:0042180_cellular_ketone_metabolic_process) =HYPERLINK("http://www.ncbi.nih.gov/gquery/gquery.fcgi?term=SRR"	SRR) 183 2 2.648835 -0.761726 225 175.82 0.781422
=HYPERLINK("http://www.godatabase.org/cgi-bin/go.cgi?query=GO:0006732&auto_wild_cards=yes&view=query&action=query&search_constraint=terms"	GO:0006732_coenzyme_metabolic_process) =HYPERLINK("http://www.ncbi.nih.gov/gquery/gquery.fcgi?term=SOD1"	SOD1) 46 1 5.268879 -0.759527 228 177.58 0.778860
=HYPERLINK("http://www.godatabase.org/cgi-bin/go.cgi?query=GO:0008217&auto_wild_cards=yes&view=query&action=query&search_constraint=terms"	GO:0008217_regulation_of_blood_pressure) =HYPERLINK("http://www.ncbi.nih.gov/gquery/gquery.fcgi?term=SOD1"	SOD1) 46 1 5.268879 -0.759527 228 177.58 0.778860
=HYPERLINK("http://www.godatabase.org/cgi-bin/go.cgi?query=GO:0042063&auto_wild_cards=yes&view=query&action=query&search_constraint=terms"	GO:0042063_gliogenesis) =HYPERLINK("http://www.ncbi.nih.gov/gquery/gquery.fcgi?term=SOD1"	SOD1) 46 1 5.268879 -0.759527 228 177.58 0.778860
=HYPERLINK("http://www.godatabase.org/cgi-bin/go.cgi?query=GO:0006396&auto_wild_cards=yes&view=query&action=query&search_constraint=terms"	GO:0006396_RNA_processing) =HYPERLINK("http://www.ncbi.nih.gov/gquery/gquery.fcgi?term=PABPN1"	PABPN1) 47 1 5.156775 -0.751017 230 180.02 0.782696
=HYPERLINK("http://www.godatabase.org/cgi-bin/go.cgi?query=GO:0048871&auto_wild_cards=yes&view=query&action=query&search_constraint=terms"	GO:0048871_multicellular_organismal_homeostasis) =HYPERLINK("http://www.ncbi.nih.gov/gquery/gquery.fcgi?term=SOD1"	SOD1) 47 1 5.156775 -0.751017 230 180.02 0.782696
=HYPERLINK("http://www.godatabase.org/cgi-bin/go.cgi?query=GO:0001505&auto_wild_cards=yes&view=query&action=query&search_constraint=terms"	GO:0001505_regulation_of_neurotransmitter_levels) =HYPERLINK("http://www.ncbi.nih.gov/gquery/gquery.fcgi?term=PARK7"	PARK7) 48 1 5.049342 -0.742703 231 182.23 0.788874
=HYPERLINK("http://www.godatabase.org/cgi-bin/go.cgi?query=GO:0019226&auto_wild_cards=yes&view=query&action=query&search_constraint=terms"	GO:0019226_transmission_of_nerve_impulse) =HYPERLINK("http://www.ncbi.nih.gov/gquery/gquery.fcgi?term=SOD1"	SOD1) 189 2 2.564745 -0.739843 232 182.65 0.787284
=HYPERLINK("http://www.godatabase.org/cgi-bin/go.cgi?query=GO:0019226&auto_wild_cards=yes&view=query&action=query&search_constraint=terms"	GO:0019226_transmission_of_nerve_impulse) =HYPERLINK("http://www.ncbi.nih.gov/gquery/gquery.fcgi?term=PARK7"	PARK7) 189 2 2.564745 -0.739843 232 182.65 0.787284
=HYPERLINK("http://www.godatabase.org/cgi-bin/go.cgi?query=GO:0006520&auto_wild_cards=yes&view=query&action=query&search_constraint=terms"	GO:0006520_cellular_amino_acid_metabolic_process) =HYPERLINK("http://www.ncbi.nih.gov/gquery/gquery.fcgi?term=SRR"	SRR) 51 1 4.752322 -0.718860 234 189.51 0.809872
=HYPERLINK("http://www.godatabase.org/cgi-bin/go.cgi?query=GO:0044106&auto_wild_cards=yes&view=query&action=query&search_constraint=terms"	GO:0044106_cellular_amine_metabolic_process) =HYPERLINK("http://www.ncbi.nih.gov/gquery/gquery.fcgi?term=SRR"	SRR) 51 1 4.752322 -0.718860 234 189.51 0.809872
=HYPERLINK("http://www.godatabase.org/cgi-bin/go.cgi?query=GO:0044267&auto_wild_cards=yes&view=query&action=query&search_constraint=terms"	GO:0044267_cellular_protein_metabolic_process) =HYPERLINK("http://www.ncbi.nih.gov/gquery/gquery.fcgi?term=MRPL11"	MRPL11) 559 4 1.734300 -0.717106 235 189.97 0.808383
=HYPERLINK("http://www.godatabase.org/cgi-bin/go.cgi?query=GO:0044267&auto_wild_cards=yes&view=query&action=query&search_constraint=terms"	GO:0044267_cellular_protein_metabolic_process) =HYPERLINK("http://www.ncbi.nih.gov/gquery/gquery.fcgi?term=ZFP36L1"	ZFP36L1) 559 4 1.734300 -0.717106 235 189.97 0.808383
=HYPERLINK("http://www.godatabase.org/cgi-bin/go.cgi?query=GO:0044267&auto_wild_cards=yes&view=query&action=query&search_constraint=terms"	GO:0044267_cellular_protein_metabolic_process) =HYPERLINK("http://www.ncbi.nih.gov/gquery/gquery.fcgi?term=ARIH2"	ARIH2) 559 4 1.734300 -0.717106 235 189.97 0.808383
=HYPERLINK("http://www.godatabase.org/cgi-bin/go.cgi?query=GO:0044267&auto_wild_cards=yes&view=query&action=query&search_constraint=terms"	GO:0044267_cellular_protein_metabolic_process) =HYPERLINK("http://www.ncbi.nih.gov/gquery/gquery.fcgi?term=SOD1"	SOD1) 559 4 1.734300 -0.717106 235 189.97 0.808383
=HYPERLINK("http://www.godatabase.org/cgi-bin/go.cgi?query=GO:0010608&auto_wild_cards=yes&view=query&action=query&search_constraint=terms"	GO:0010608_posttranscriptional_regulation_of_gene_expression) =HYPERLINK("http://www.ncbi.nih.gov/gquery/gquery.fcgi?term=ZFP36L1"	ZFP36L1) 52 1 4.660931 -0.711255 236 191.74 0.812458
=HYPERLINK("http://www.godatabase.org/cgi-bin/go.cgi?query=GO:0022414&auto_wild_cards=yes&view=query&action=query&search_constraint=terms"	GO:0022414_reproductive_process) =HYPERLINK("http://www.ncbi.nih.gov/gquery/gquery.fcgi?term=GRN"	GRN) 376 3 1.933791 -0.701827 237 193.61 0.816920
=HYPERLINK("http://www.godatabase.org/cgi-bin/go.cgi?query=GO:0022414&auto_wild_cards=yes&view=query&action=query&search_constraint=terms"	GO:0022414_reproductive_process) =HYPERLINK("http://www.ncbi.nih.gov/gquery/gquery.fcgi?term=PHB2"	PHB2) 376 3 1.933791 -0.701827 237 193.61 0.816920
=HYPERLINK("http://www.godatabase.org/cgi-bin/go.cgi?query=GO:0022414&auto_wild_cards=yes&view=query&action=query&search_constraint=terms"	GO:0022414_reproductive_process) =HYPERLINK("http://www.ncbi.nih.gov/gquery/gquery.fcgi?term=SOD1"	SOD1) 376 3 1.933791 -0.701827 237 193.61 0.816920
=HYPERLINK("http://www.godatabase.org/cgi-bin/go.cgi?query=GO:0006091&auto_wild_cards=yes&view=query&action=query&search_constraint=terms"	GO:0006091_generation_of_precursor_metabolites_and_energy) =HYPERLINK("http://www.ncbi.nih.gov/gquery/gquery.fcgi?term=PTGES3"	PTGES3) 54 1 4.488304 -0.696519 240 195.64 0.815167
=HYPERLINK("http://www.godatabase.org/cgi-bin/go.cgi?query=GO:0043405&auto_wild_cards=yes&view=query&action=query&search_constraint=terms"	GO:0043405_regulation_of_MAP_kinase_activity) =HYPERLINK("http://www.ncbi.nih.gov/gquery/gquery.fcgi?term=SOD1"	SOD1) 54 1 4.488304 -0.696519 240 195.64 0.815167
=HYPERLINK("http://www.godatabase.org/cgi-bin/go.cgi?query=GO:0044271&auto_wild_cards=yes&view=query&action=query&search_constraint=terms"	GO:0044271_nitrogen_compound_biosynthetic_process) =HYPERLINK("http://www.ncbi.nih.gov/gquery/gquery.fcgi?term=SRR"	SRR) 54 1 4.488304 -0.696519 240 195.64 0.815167
=HYPERLINK("http://www.godatabase.org/cgi-bin/go.cgi?query=GO:0000003&auto_wild_cards=yes&view=query&action=query&search_constraint=terms"	GO:0000003_reproduction) =HYPERLINK("http://www.ncbi.nih.gov/gquery/gquery.fcgi?term=GRN"	GRN) 379 3 1.918484 -0.694794 241 195.84 0.812614
=HYPERLINK("http://www.godatabase.org/cgi-bin/go.cgi?query=GO:0000003&auto_wild_cards=yes&view=query&action=query&search_constraint=terms"	GO:0000003_reproduction) =HYPERLINK("http://www.ncbi.nih.gov/gquery/gquery.fcgi?term=PHB2"	PHB2) 379 3 1.918484 -0.694794 241 195.84 0.812614
=HYPERLINK("http://www.godatabase.org/cgi-bin/go.cgi?query=GO:0000003&auto_wild_cards=yes&view=query&action=query&search_constraint=terms"	GO:0000003_reproduction) =HYPERLINK("http://www.ncbi.nih.gov/gquery/gquery.fcgi?term=SOD1"	SOD1) 379 3 1.918484 -0.694794 241 195.84 0.812614
=HYPERLINK("http://www.godatabase.org/cgi-bin/go.cgi?query=GO:0007605&auto_wild_cards=yes&view=query&action=query&search_constraint=terms"	GO:0007605_sensory_perception_of_sound) =HYPERLINK("http://www.ncbi.nih.gov/gquery/gquery.fcgi?term=SOD1"	SOD1) 55 1 4.406699 -0.689376 242 197.45 0.815909
=HYPERLINK("http://www.godatabase.org/cgi-bin/go.cgi?query=GO:0006790&auto_wild_cards=yes&view=query&action=query&search_constraint=terms"	GO:0006790_sulfur_metabolic_process) =HYPERLINK("http://www.ncbi.nih.gov/gquery/gquery.fcgi?term=SOD1"	SOD1) 56 1 4.328008 -0.682377 243 200.18 0.823786
=HYPERLINK("http://www.godatabase.org/cgi-bin/go.cgi?query=GO:0008284&auto_wild_cards=yes&view=query&action=query&search_constraint=terms"	GO:0008284_positive_regulation_of_cell_proliferation) =HYPERLINK("http://www.ncbi.nih.gov/gquery/gquery.fcgi?term=CNBP"	CNBP) 208 2 2.330466 -0.676054 244 200.61 0.822172
=HYPERLINK("http://www.godatabase.org/cgi-bin/go.cgi?query=GO:0008284&auto_wild_cards=yes&view=query&action=query&search_constraint=terms"	GO:0008284_positive_regulation_of_cell_proliferation) =HYPERLINK("http://www.ncbi.nih.gov/gquery/gquery.fcgi?term=GRN"	GRN) 208 2 2.330466 -0.676054 244 200.61 0.822172
=HYPERLINK("http://www.godatabase.org/cgi-bin/go.cgi?query=GO:0008344&auto_wild_cards=yes&view=query&action=query&search_constraint=terms"	GO:0008344_adult_locomotory_behavior) =HYPERLINK("http://www.ncbi.nih.gov/gquery/gquery.fcgi?term=PARK7"	PARK7) 57 1 4.252078 -0.675515 247 202.85 0.821255
=HYPERLINK("http://www.godatabase.org/cgi-bin/go.cgi?query=GO:0042472&auto_wild_cards=yes&view=query&action=query&search_constraint=terms"	GO:0042472_inner_ear_morphogenesis) =HYPERLINK("http://www.ncbi.nih.gov/gquery/gquery.fcgi?term=SOD1"	SOD1) 57 1 4.252078 -0.675515 247 202.85 0.821255
=HYPERLINK("http://www.godatabase.org/cgi-bin/go.cgi?query=GO:0043523&auto_wild_cards=yes&view=query&action=query&search_constraint=terms"	GO:0043523_regulation_of_neuron_apoptosis) =HYPERLINK("http://www.ncbi.nih.gov/gquery/gquery.fcgi?term=SOD1"	SOD1) 57 1 4.252078 -0.675515 247 202.85 0.821255
=HYPERLINK("http://www.godatabase.org/cgi-bin/go.cgi?query=GO:0006139&auto_wild_cards=yes&view=query&action=query&search_constraint=terms"	GO:0006139_nucleobase__nucleoside__nucleotide_and_nucleic_acid_metabolic_process) =HYPERLINK("http://www.ncbi.nih.gov/gquery/gquery.fcgi?term=ZFP36L1"	ZFP36L1) 1002 6 1.451308 -0.664086 248 204.16 0.823226
=HYPERLINK("http://www.godatabase.org/cgi-bin/go.cgi?query=GO:0006139&auto_wild_cards=yes&view=query&action=query&search_constraint=terms"	GO:0006139_nucleobase__nucleoside__nucleotide_and_nucleic_acid_metabolic_process) =HYPERLINK("http://www.ncbi.nih.gov/gquery/gquery.fcgi?term=PABPN1"	PABPN1) 1002 6 1.451308 -0.664086 248 204.16 0.823226
=HYPERLINK("http://www.godatabase.org/cgi-bin/go.cgi?query=GO:0006139&auto_wild_cards=yes&view=query&action=query&search_constraint=terms"	GO:0006139_nucleobase__nucleoside__nucleotide_and_nucleic_acid_metabolic_process) =HYPERLINK("http://www.ncbi.nih.gov/gquery/gquery.fcgi?term=KHDRBS1"	KHDRBS1) 1002 6 1.451308 -0.664086 248 204.16 0.823226
=HYPERLINK("http://www.godatabase.org/cgi-bin/go.cgi?query=GO:0006139&auto_wild_cards=yes&view=query&action=query&search_constraint=terms"	GO:0006139_nucleobase__nucleoside__nucleotide_and_nucleic_acid_metabolic_process) =HYPERLINK("http://www.ncbi.nih.gov/gquery/gquery.fcgi?term=CNBP"	CNBP) 1002 6 1.451308 -0.664086 248 204.16 0.823226
=HYPERLINK("http://www.godatabase.org/cgi-bin/go.cgi?query=GO:0006139&auto_wild_cards=yes&view=query&action=query&search_constraint=terms"	GO:0006139_nucleobase__nucleoside__nucleotide_and_nucleic_acid_metabolic_process) =HYPERLINK("http://www.ncbi.nih.gov/gquery/gquery.fcgi?term=SOD1"	SOD1) 1002 6 1.451308 -0.664086 248 204.16 0.823226
=HYPERLINK("http://www.godatabase.org/cgi-bin/go.cgi?query=GO:0006139&auto_wild_cards=yes&view=query&action=query&search_constraint=terms"	GO:0006139_nucleobase__nucleoside__nucleotide_and_nucleic_acid_metabolic_process) =HYPERLINK("http://www.ncbi.nih.gov/gquery/gquery.fcgi?term=MCM4"	MCM4) 1002 6 1.451308 -0.664086 248 204.16 0.823226
=HYPERLINK("http://www.godatabase.org/cgi-bin/go.cgi?query=GO:0035295&auto_wild_cards=yes&view=query&action=query&search_constraint=terms"	GO:0035295_tube_development) =HYPERLINK("http://www.ncbi.nih.gov/gquery/gquery.fcgi?term=PTGES3"	PTGES3) 212 2 2.286495 -0.663591 249 204.33 0.820602
=HYPERLINK("http://www.godatabase.org/cgi-bin/go.cgi?query=GO:0035295&auto_wild_cards=yes&view=query&action=query&search_constraint=terms"	GO:0035295_tube_development) =HYPERLINK("http://www.ncbi.nih.gov/gquery/gquery.fcgi?term=PHB2"	PHB2) 212 2 2.286495 -0.663591 249 204.33 0.820602
=HYPERLINK("http://www.godatabase.org/cgi-bin/go.cgi?query=GO:0042127&auto_wild_cards=yes&view=query&action=query&search_constraint=terms"	GO:0042127_regulation_of_cell_proliferation) =HYPERLINK("http://www.ncbi.nih.gov/gquery/gquery.fcgi?term=CNBP"	CNBP) 393 3 1.850141 -0.663026 250 204.5 0.818000
=HYPERLINK("http://www.godatabase.org/cgi-bin/go.cgi?query=GO:0042127&auto_wild_cards=yes&view=query&action=query&search_constraint=terms"	GO:0042127_regulation_of_cell_proliferation) =HYPERLINK("http://www.ncbi.nih.gov/gquery/gquery.fcgi?term=PHB2"	PHB2) 393 3 1.850141 -0.663026 250 204.5 0.818000
=HYPERLINK("http://www.godatabase.org/cgi-bin/go.cgi?query=GO:0042127&auto_wild_cards=yes&view=query&action=query&search_constraint=terms"	GO:0042127_regulation_of_cell_proliferation) =HYPERLINK("http://www.ncbi.nih.gov/gquery/gquery.fcgi?term=GRN"	GRN) 393 3 1.850141 -0.663026 250 204.5 0.818000
=HYPERLINK("http://www.godatabase.org/cgi-bin/go.cgi?query=GO:0006874&auto_wild_cards=yes&view=query&action=query&search_constraint=terms"	GO:0006874_cellular_calcium_ion_homeostasis) =HYPERLINK("http://www.ncbi.nih.gov/gquery/gquery.fcgi?term=ATP2A2"	ATP2A2) 61 1 3.973253 -0.649358 251 207.82 0.827968
=HYPERLINK("http://www.godatabase.org/cgi-bin/go.cgi?query=GO:0040014&auto_wild_cards=yes&view=query&action=query&search_constraint=terms"	GO:0040014_regulation_of_multicellular_organism_growth) =HYPERLINK("http://www.ncbi.nih.gov/gquery/gquery.fcgi?term=SOD1"	SOD1) 62 1 3.909168 -0.643120 253 210.48 0.831937
=HYPERLINK("http://www.godatabase.org/cgi-bin/go.cgi?query=GO:0050954&auto_wild_cards=yes&view=query&action=query&search_constraint=terms"	GO:0050954_sensory_perception_of_mechanical_stimulus) =HYPERLINK("http://www.ncbi.nih.gov/gquery/gquery.fcgi?term=SOD1"	SOD1) 62 1 3.909168 -0.643120 253 210.48 0.831937
=HYPERLINK("http://www.godatabase.org/cgi-bin/go.cgi?query=GO:0051186&auto_wild_cards=yes&view=query&action=query&search_constraint=terms"	GO:0051186_cofactor_metabolic_process) =HYPERLINK("http://www.ncbi.nih.gov/gquery/gquery.fcgi?term=SOD1"	SOD1) 63 1 3.847118 -0.636994 254 212.21 0.835472
=HYPERLINK("http://www.godatabase.org/cgi-bin/go.cgi?query=GO:0006875&auto_wild_cards=yes&view=query&action=query&search_constraint=terms"	GO:0006875_cellular_metal_ion_homeostasis) =HYPERLINK("http://www.ncbi.nih.gov/gquery/gquery.fcgi?term=ATP2A2"	ATP2A2) 64 1 3.787007 -0.630977 256 213.48 0.833906
=HYPERLINK("http://www.godatabase.org/cgi-bin/go.cgi?query=GO:0055074&auto_wild_cards=yes&view=query&action=query&search_constraint=terms"	GO:0055074_calcium_ion_homeostasis) =HYPERLINK("http://www.ncbi.nih.gov/gquery/gquery.fcgi?term=ATP2A2"	ATP2A2) 64 1 3.787007 -0.630977 256 213.48 0.833906
=HYPERLINK("http://www.godatabase.org/cgi-bin/go.cgi?query=GO:0042471&auto_wild_cards=yes&view=query&action=query&search_constraint=terms"	GO:0042471_ear_morphogenesis) =HYPERLINK("http://www.ncbi.nih.gov/gquery/gquery.fcgi?term=SOD1"	SOD1) 65 1 3.728745 -0.625065 258 214.57 0.831667
=HYPERLINK("http://www.godatabase.org/cgi-bin/go.cgi?query=GO:0048511&auto_wild_cards=yes&view=query&action=query&search_constraint=terms"	GO:0048511_rhythmic_process) =HYPERLINK("http://www.ncbi.nih.gov/gquery/gquery.fcgi?term=SOD1"	SOD1) 65 1 3.728745 -0.625065 258 214.57 0.831667
=HYPERLINK("http://www.godatabase.org/cgi-bin/go.cgi?query=GO:0015837&auto_wild_cards=yes&view=query&action=query&search_constraint=terms"	GO:0015837_amine_transport) =HYPERLINK("http://www.ncbi.nih.gov/gquery/gquery.fcgi?term=PARK7"	PARK7) 66 1 3.672249 -0.619256 261 216.02 0.827663
=HYPERLINK("http://www.godatabase.org/cgi-bin/go.cgi?query=GO:0045860&auto_wild_cards=yes&view=query&action=query&search_constraint=terms"	GO:0045860_positive_regulation_of_protein_kinase_activity) =HYPERLINK("http://www.ncbi.nih.gov/gquery/gquery.fcgi?term=SOD1"	SOD1) 66 1 3.672249 -0.619256 261 216.02 0.827663
=HYPERLINK("http://www.godatabase.org/cgi-bin/go.cgi?query=GO:0051402&auto_wild_cards=yes&view=query&action=query&search_constraint=terms"	GO:0051402_neuron_apoptosis) =HYPERLINK("http://www.ncbi.nih.gov/gquery/gquery.fcgi?term=SOD1"	SOD1) 66 1 3.672249 -0.619256 261 216.02 0.827663
=HYPERLINK("http://www.godatabase.org/cgi-bin/go.cgi?query=GO:0009791&auto_wild_cards=yes&view=query&action=query&search_constraint=terms"	GO:0009791_post-embryonic_development) =HYPERLINK("http://www.ncbi.nih.gov/gquery/gquery.fcgi?term=INVS"	INVS) 67 1 3.617439 -0.613546 262 217.88 0.831603
=HYPERLINK("http://www.godatabase.org/cgi-bin/go.cgi?query=GO:0042592&auto_wild_cards=yes&view=query&action=query&search_constraint=terms"	GO:0042592_homeostatic_process) =HYPERLINK("http://www.ncbi.nih.gov/gquery/gquery.fcgi?term=ATP2A2"	ATP2A2) 419 3 1.735335 -0.608299 263 218.33 0.830152
=HYPERLINK("http://www.godatabase.org/cgi-bin/go.cgi?query=GO:0042592&auto_wild_cards=yes&view=query&action=query&search_constraint=terms"	GO:0042592_homeostatic_process) =HYPERLINK("http://www.ncbi.nih.gov/gquery/gquery.fcgi?term=SOD1"	SOD1) 419 3 1.735335 -0.608299 263 218.33 0.830152
=HYPERLINK("http://www.godatabase.org/cgi-bin/go.cgi?query=GO:0042592&auto_wild_cards=yes&view=query&action=query&search_constraint=terms"	GO:0042592_homeostatic_process) =HYPERLINK("http://www.ncbi.nih.gov/gquery/gquery.fcgi?term=PARK7"	PARK7) 419 3 1.735335 -0.608299 263 218.33 0.830152
=HYPERLINK("http://www.godatabase.org/cgi-bin/go.cgi?query=GO:0005996&auto_wild_cards=yes&view=query&action=query&search_constraint=terms"	GO:0005996_monosaccharide_metabolic_process) =HYPERLINK("http://www.ncbi.nih.gov/gquery/gquery.fcgi?term=PGD"	PGD) 69 1 3.512586 -0.602413 265 221.13 0.834453
=HYPERLINK("http://www.godatabase.org/cgi-bin/go.cgi?query=GO:0055065&auto_wild_cards=yes&view=query&action=query&search_constraint=terms"	GO:0055065_metal_ion_homeostasis) =HYPERLINK("http://www.ncbi.nih.gov/gquery/gquery.fcgi?term=ATP2A2"	ATP2A2) 69 1 3.512586 -0.602413 265 221.13 0.834453
=HYPERLINK("http://www.godatabase.org/cgi-bin/go.cgi?query=GO:0008406&auto_wild_cards=yes&view=query&action=query&search_constraint=terms"	GO:0008406_gonad_development) =HYPERLINK("http://www.ncbi.nih.gov/gquery/gquery.fcgi?term=SOD1"	SOD1) 70 1 3.462406 -0.596984 266 222.72 0.837293
=HYPERLINK("http://www.godatabase.org/cgi-bin/go.cgi?query=GO:0006281&auto_wild_cards=yes&view=query&action=query&search_constraint=terms"	GO:0006281_DNA_repair) =HYPERLINK("http://www.ncbi.nih.gov/gquery/gquery.fcgi?term=SOD1"	SOD1) 71 1 3.413640 -0.591643 269 224.85 0.835874
=HYPERLINK("http://www.godatabase.org/cgi-bin/go.cgi?query=GO:0006913&auto_wild_cards=yes&view=query&action=query&search_constraint=terms"	GO:0006913_nucleocytoplasmic_transport) =HYPERLINK("http://www.ncbi.nih.gov/gquery/gquery.fcgi?term=KHDRBS1"	KHDRBS1) 71 1 3.413640 -0.591643 269 224.85 0.835874
=HYPERLINK("http://www.godatabase.org/cgi-bin/go.cgi?query=GO:0033674&auto_wild_cards=yes&view=query&action=query&search_constraint=terms"	GO:0033674_positive_regulation_of_kinase_activity) =HYPERLINK("http://www.ncbi.nih.gov/gquery/gquery.fcgi?term=SOD1"	SOD1) 71 1 3.413640 -0.591643 269 224.85 0.835874
=HYPERLINK("http://www.godatabase.org/cgi-bin/go.cgi?query=GO:0030879&auto_wild_cards=yes&view=query&action=query&search_constraint=terms"	GO:0030879_mammary_gland_development) =HYPERLINK("http://www.ncbi.nih.gov/gquery/gquery.fcgi?term=PHB2"	PHB2) 72 1 3.366228 -0.586387 274 227.75 0.831204
=HYPERLINK("http://www.godatabase.org/cgi-bin/go.cgi?query=GO:0044262&auto_wild_cards=yes&view=query&action=query&search_constraint=terms"	GO:0044262_cellular_carbohydrate_metabolic_process) =HYPERLINK("http://www.ncbi.nih.gov/gquery/gquery.fcgi?term=PTGES3"	PTGES3) 72 1 3.366228 -0.586387 274 227.75 0.831204
=HYPERLINK("http://www.godatabase.org/cgi-bin/go.cgi?query=GO:0048839&auto_wild_cards=yes&view=query&action=query&search_constraint=terms"	GO:0048839_inner_ear_development) =HYPERLINK("http://www.ncbi.nih.gov/gquery/gquery.fcgi?term=SOD1"	SOD1) 72 1 3.366228 -0.586387 274 227.75 0.831204
=HYPERLINK("http://www.godatabase.org/cgi-bin/go.cgi?query=GO:0051169&auto_wild_cards=yes&view=query&action=query&search_constraint=terms"	GO:0051169_nuclear_transport) =HYPERLINK("http://www.ncbi.nih.gov/gquery/gquery.fcgi?term=KHDRBS1"	KHDRBS1) 72 1 3.366228 -0.586387 274 227.75 0.831204
=HYPERLINK("http://www.godatabase.org/cgi-bin/go.cgi?query=GO:0051347&auto_wild_cards=yes&view=query&action=query&search_constraint=terms"	GO:0051347_positive_regulation_of_transferase_activity) =HYPERLINK("http://www.ncbi.nih.gov/gquery/gquery.fcgi?term=SOD1"	SOD1) 72 1 3.366228 -0.586387 274 227.75 0.831204
=HYPERLINK("http://www.godatabase.org/cgi-bin/go.cgi?query=GO:0006508&auto_wild_cards=yes&view=query&action=query&search_constraint=terms"	GO:0006508_proteolysis) =HYPERLINK("http://www.ncbi.nih.gov/gquery/gquery.fcgi?term=ARIH2"	ARIH2) 76 1 3.189058 -0.566177 275 232.99 0.847236
=HYPERLINK("http://www.godatabase.org/cgi-bin/go.cgi?query=GO:0006461&auto_wild_cards=yes&view=query&action=query&search_constraint=terms"	GO:0006461_protein_complex_assembly) =HYPERLINK("http://www.ncbi.nih.gov/gquery/gquery.fcgi?term=SRR"	SRR) 78 1 3.107287 -0.556528 277 236.67 0.854404
=HYPERLINK("http://www.godatabase.org/cgi-bin/go.cgi?query=GO:0070271&auto_wild_cards=yes&view=query&action=query&search_constraint=terms"	GO:0070271_protein_complex_biogenesis) =HYPERLINK("http://www.ncbi.nih.gov/gquery/gquery.fcgi?term=SRR"	SRR) 78 1 3.107287 -0.556528 277 236.67 0.854404
=HYPERLINK("http://www.godatabase.org/cgi-bin/go.cgi?query=GO:0019538&auto_wild_cards=yes&view=query&action=query&search_constraint=terms"	GO:0019538_protein_metabolic_process) =HYPERLINK("http://www.ncbi.nih.gov/gquery/gquery.fcgi?term=MRPL11"	MRPL11) 655 4 1.480112 -0.552023 278 237.42 0.854029
=HYPERLINK("http://www.godatabase.org/cgi-bin/go.cgi?query=GO:0019538&auto_wild_cards=yes&view=query&action=query&search_constraint=terms"	GO:0019538_protein_metabolic_process) =HYPERLINK("http://www.ncbi.nih.gov/gquery/gquery.fcgi?term=ZFP36L1"	ZFP36L1) 655 4 1.480112 -0.552023 278 237.42 0.854029
=HYPERLINK("http://www.godatabase.org/cgi-bin/go.cgi?query=GO:0019538&auto_wild_cards=yes&view=query&action=query&search_constraint=terms"	GO:0019538_protein_metabolic_process) =HYPERLINK("http://www.ncbi.nih.gov/gquery/gquery.fcgi?term=ARIH2"	ARIH2) 655 4 1.480112 -0.552023 278 237.42 0.854029
=HYPERLINK("http://www.godatabase.org/cgi-bin/go.cgi?query=GO:0019538&auto_wild_cards=yes&view=query&action=query&search_constraint=terms"	GO:0019538_protein_metabolic_process) =HYPERLINK("http://www.ncbi.nih.gov/gquery/gquery.fcgi?term=SOD1"	SOD1) 655 4 1.480112 -0.552023 278 237.42 0.854029
=HYPERLINK("http://www.godatabase.org/cgi-bin/go.cgi?query=GO:0006631&auto_wild_cards=yes&view=query&action=query&search_constraint=terms"	GO:0006631_fatty_acid_metabolic_process) =HYPERLINK("http://www.ncbi.nih.gov/gquery/gquery.fcgi?term=PTGES3"	PTGES3) 80 1 3.029605 -0.547164 279 240.6 0.862366
=HYPERLINK("http://www.godatabase.org/cgi-bin/go.cgi?query=GO:0007154&auto_wild_cards=yes&view=query&action=query&search_constraint=terms"	GO:0007154_cell_communication) =HYPERLINK("http://www.ncbi.nih.gov/gquery/gquery.fcgi?term=PTGES3"	PTGES3) 1096 6 1.326834 -0.541399 280 241.59 0.862821
=HYPERLINK("http://www.godatabase.org/cgi-bin/go.cgi?query=GO:0007154&auto_wild_cards=yes&view=query&action=query&search_constraint=terms"	GO:0007154_cell_communication) =HYPERLINK("http://www.ncbi.nih.gov/gquery/gquery.fcgi?term=KHDRBS1"	KHDRBS1) 1096 6 1.326834 -0.541399 280 241.59 0.862821
=HYPERLINK("http://www.godatabase.org/cgi-bin/go.cgi?query=GO:0007154&auto_wild_cards=yes&view=query&action=query&search_constraint=terms"	GO:0007154_cell_communication) =HYPERLINK("http://www.ncbi.nih.gov/gquery/gquery.fcgi?term=ATP2A2"	ATP2A2) 1096 6 1.326834 -0.541399 280 241.59 0.862821
=HYPERLINK("http://www.godatabase.org/cgi-bin/go.cgi?query=GO:0007154&auto_wild_cards=yes&view=query&action=query&search_constraint=terms"	GO:0007154_cell_communication) =HYPERLINK("http://www.ncbi.nih.gov/gquery/gquery.fcgi?term=PHB2"	PHB2) 1096 6 1.326834 -0.541399 280 241.59 0.862821
=HYPERLINK("http://www.godatabase.org/cgi-bin/go.cgi?query=GO:0007154&auto_wild_cards=yes&view=query&action=query&search_constraint=terms"	GO:0007154_cell_communication) =HYPERLINK("http://www.ncbi.nih.gov/gquery/gquery.fcgi?term=SOD1"	SOD1) 1096 6 1.326834 -0.541399 280 241.59 0.862821
=HYPERLINK("http://www.godatabase.org/cgi-bin/go.cgi?query=GO:0007154&auto_wild_cards=yes&view=query&action=query&search_constraint=terms"	GO:0007154_cell_communication) =HYPERLINK("http://www.ncbi.nih.gov/gquery/gquery.fcgi?term=PARK7"	PARK7) 1096 6 1.326834 -0.541399 280 241.59 0.862821
=HYPERLINK("http://www.godatabase.org/cgi-bin/go.cgi?query=GO:0006575&auto_wild_cards=yes&view=query&action=query&search_constraint=terms"	GO:0006575_cellular_amino_acid_derivative_metabolic_process) =HYPERLINK("http://www.ncbi.nih.gov/gquery/gquery.fcgi?term=SOD1"	SOD1) 83 1 2.920101 -0.533619 282 244.37 0.866560
=HYPERLINK("http://www.godatabase.org/cgi-bin/go.cgi?query=GO:0030534&auto_wild_cards=yes&view=query&action=query&search_constraint=terms"	GO:0030534_adult_behavior) =HYPERLINK("http://www.ncbi.nih.gov/gquery/gquery.fcgi?term=PARK7"	PARK7) 83 1 2.920101 -0.533619 282 244.37 0.866560
=HYPERLINK("http://www.godatabase.org/cgi-bin/go.cgi?query=GO:0045137&auto_wild_cards=yes&view=query&action=query&search_constraint=terms"	GO:0045137_development_of_primary_sexual_characteristics) =HYPERLINK("http://www.ncbi.nih.gov/gquery/gquery.fcgi?term=SOD1"	SOD1) 84 1 2.885338 -0.529231 283 245.65 0.868021
=HYPERLINK("http://www.godatabase.org/cgi-bin/go.cgi?query=GO:0006897&auto_wild_cards=yes&view=query&action=query&search_constraint=terms"	GO:0006897_endocytosis) =HYPERLINK("http://www.ncbi.nih.gov/gquery/gquery.fcgi?term=SNX17"	SNX17) 86 1 2.818237 -0.520637 288 249.02 0.864653
=HYPERLINK("http://www.godatabase.org/cgi-bin/go.cgi?query=GO:0010324&auto_wild_cards=yes&view=query&action=query&search_constraint=terms"	GO:0010324_membrane_invagination) =HYPERLINK("http://www.ncbi.nih.gov/gquery/gquery.fcgi?term=SNX17"	SNX17) 86 1 2.818237 -0.520637 288 249.02 0.864653
=HYPERLINK("http://www.godatabase.org/cgi-bin/go.cgi?query=GO:0032504&auto_wild_cards=yes&view=query&action=query&search_constraint=terms"	GO:0032504_multicellular_organism_reproduction) =HYPERLINK("http://www.ncbi.nih.gov/gquery/gquery.fcgi?term=SOD1"	SOD1) 86 1 2.818237 -0.520637 288 249.02 0.864653
=HYPERLINK("http://www.godatabase.org/cgi-bin/go.cgi?query=GO:0034641&auto_wild_cards=yes&view=query&action=query&search_constraint=terms"	GO:0034641_cellular_nitrogen_compound_metabolic_process) =HYPERLINK("http://www.ncbi.nih.gov/gquery/gquery.fcgi?term=SRR"	SRR) 86 1 2.818237 -0.520637 288 249.02 0.864653
=HYPERLINK("http://www.godatabase.org/cgi-bin/go.cgi?query=GO:0048609&auto_wild_cards=yes&view=query&action=query&search_constraint=terms"	GO:0048609_reproductive_process_in_a_multicellular_organism) =HYPERLINK("http://www.ncbi.nih.gov/gquery/gquery.fcgi?term=SOD1"	SOD1) 86 1 2.818237 -0.520637 288 249.02 0.864653
=HYPERLINK("http://www.godatabase.org/cgi-bin/go.cgi?query=GO:0001822&auto_wild_cards=yes&view=query&action=query&search_constraint=terms"	GO:0001822_kidney_development) =HYPERLINK("http://www.ncbi.nih.gov/gquery/gquery.fcgi?term=INVS"	INVS) 87 1 2.785844 -0.516428 291 250.93 0.862302
=HYPERLINK("http://www.godatabase.org/cgi-bin/go.cgi?query=GO:0022612&auto_wild_cards=yes&view=query&action=query&search_constraint=terms"	GO:0022612_gland_morphogenesis) =HYPERLINK("http://www.ncbi.nih.gov/gquery/gquery.fcgi?term=PHB2"	PHB2) 87 1 2.785844 -0.516428 291 250.93 0.862302
=HYPERLINK("http://www.godatabase.org/cgi-bin/go.cgi?query=GO:0043583&auto_wild_cards=yes&view=query&action=query&search_constraint=terms"	GO:0043583_ear_development) =HYPERLINK("http://www.ncbi.nih.gov/gquery/gquery.fcgi?term=SOD1"	SOD1) 87 1 2.785844 -0.516428 291 250.93 0.862302
=HYPERLINK("http://www.godatabase.org/cgi-bin/go.cgi?query=GO:0048754&auto_wild_cards=yes&view=query&action=query&search_constraint=terms"	GO:0048754_branching_morphogenesis_of_a_tube) =HYPERLINK("http://www.ncbi.nih.gov/gquery/gquery.fcgi?term=PHB2"	PHB2) 88 1 2.754187 -0.512276 292 252.1 0.863356
=HYPERLINK("http://www.godatabase.org/cgi-bin/go.cgi?query=GO:0010467&auto_wild_cards=yes&view=query&action=query&search_constraint=terms"	GO:0010467_gene_expression) =HYPERLINK("http://www.ncbi.nih.gov/gquery/gquery.fcgi?term=MRPL11"	MRPL11) 905 5 1.339052 -0.505348 293 253.02 0.863549
=HYPERLINK("http://www.godatabase.org/cgi-bin/go.cgi?query=GO:0010467&auto_wild_cards=yes&view=query&action=query&search_constraint=terms"	GO:0010467_gene_expression) =HYPERLINK("http://www.ncbi.nih.gov/gquery/gquery.fcgi?term=ZFP36L1"	ZFP36L1) 905 5 1.339052 -0.505348 293 253.02 0.863549
=HYPERLINK("http://www.godatabase.org/cgi-bin/go.cgi?query=GO:0010467&auto_wild_cards=yes&view=query&action=query&search_constraint=terms"	GO:0010467_gene_expression) =HYPERLINK("http://www.ncbi.nih.gov/gquery/gquery.fcgi?term=PABPN1"	PABPN1) 905 5 1.339052 -0.505348 293 253.02 0.863549
=HYPERLINK("http://www.godatabase.org/cgi-bin/go.cgi?query=GO:0010467&auto_wild_cards=yes&view=query&action=query&search_constraint=terms"	GO:0010467_gene_expression) =HYPERLINK("http://www.ncbi.nih.gov/gquery/gquery.fcgi?term=KHDRBS1"	KHDRBS1) 905 5 1.339052 -0.505348 293 253.02 0.863549
=HYPERLINK("http://www.godatabase.org/cgi-bin/go.cgi?query=GO:0010467&auto_wild_cards=yes&view=query&action=query&search_constraint=terms"	GO:0010467_gene_expression) =HYPERLINK("http://www.ncbi.nih.gov/gquery/gquery.fcgi?term=CNBP"	CNBP) 905 5 1.339052 -0.505348 293 253.02 0.863549
=HYPERLINK("http://www.godatabase.org/cgi-bin/go.cgi?query=GO:0030324&auto_wild_cards=yes&view=query&action=query&search_constraint=terms"	GO:0030324_lung_development) =HYPERLINK("http://www.ncbi.nih.gov/gquery/gquery.fcgi?term=PTGES3"	PTGES3) 90 1 2.692982 -0.504138 295 254.15 0.861525
=HYPERLINK("http://www.godatabase.org/cgi-bin/go.cgi?query=GO:0035264&auto_wild_cards=yes&view=query&action=query&search_constraint=terms"	GO:0035264_multicellular_organism_growth) =HYPERLINK("http://www.ncbi.nih.gov/gquery/gquery.fcgi?term=SOD1"	SOD1) 90 1 2.692982 -0.504138 295 254.15 0.861525
=HYPERLINK("http://www.godatabase.org/cgi-bin/go.cgi?query=GO:0008544&auto_wild_cards=yes&view=query&action=query&search_constraint=terms"	GO:0008544_epidermis_development) =HYPERLINK("http://www.ncbi.nih.gov/gquery/gquery.fcgi?term=PTGES3"	PTGES3) 91 1 2.663389 -0.500149 296 255.36 0.862703
=HYPERLINK("http://www.godatabase.org/cgi-bin/go.cgi?query=GO:0030323&auto_wild_cards=yes&view=query&action=query&search_constraint=terms"	GO:0030323_respiratory_tube_development) =HYPERLINK("http://www.ncbi.nih.gov/gquery/gquery.fcgi?term=PTGES3"	PTGES3) 92 1 2.634439 -0.496213 297 256.88 0.864916
=HYPERLINK("http://www.godatabase.org/cgi-bin/go.cgi?query=GO:0007165&auto_wild_cards=yes&view=query&action=query&search_constraint=terms"	GO:0007165_signal_transduction) =HYPERLINK("http://www.ncbi.nih.gov/gquery/gquery.fcgi?term=PTGES3"	PTGES3) 915 5 1.324418 -0.493222 298 257.19 0.863054
=HYPERLINK("http://www.godatabase.org/cgi-bin/go.cgi?query=GO:0007165&auto_wild_cards=yes&view=query&action=query&search_constraint=terms"	GO:0007165_signal_transduction) =HYPERLINK("http://www.ncbi.nih.gov/gquery/gquery.fcgi?term=KHDRBS1"	KHDRBS1) 915 5 1.324418 -0.493222 298 257.19 0.863054
=HYPERLINK("http://www.godatabase.org/cgi-bin/go.cgi?query=GO:0007165&auto_wild_cards=yes&view=query&action=query&search_constraint=terms"	GO:0007165_signal_transduction) =HYPERLINK("http://www.ncbi.nih.gov/gquery/gquery.fcgi?term=ATP2A2"	ATP2A2) 915 5 1.324418 -0.493222 298 257.19 0.863054
=HYPERLINK("http://www.godatabase.org/cgi-bin/go.cgi?query=GO:0007165&auto_wild_cards=yes&view=query&action=query&search_constraint=terms"	GO:0007165_signal_transduction) =HYPERLINK("http://www.ncbi.nih.gov/gquery/gquery.fcgi?term=PHB2"	PHB2) 915 5 1.324418 -0.493222 298 257.19 0.863054
=HYPERLINK("http://www.godatabase.org/cgi-bin/go.cgi?query=GO:0007165&auto_wild_cards=yes&view=query&action=query&search_constraint=terms"	GO:0007165_signal_transduction) =HYPERLINK("http://www.ncbi.nih.gov/gquery/gquery.fcgi?term=SOD1"	SOD1) 915 5 1.324418 -0.493222 298 257.19 0.863054
=HYPERLINK("http://www.godatabase.org/cgi-bin/go.cgi?query=GO:0007610&auto_wild_cards=yes&view=query&action=query&search_constraint=terms"	GO:0007610_behavior) =HYPERLINK("http://www.ncbi.nih.gov/gquery/gquery.fcgi?term=SOD1"	SOD1) 279 2 1.737408 -0.493010 299 257.7 0.861873
=HYPERLINK("http://www.godatabase.org/cgi-bin/go.cgi?query=GO:0007610&auto_wild_cards=yes&view=query&action=query&search_constraint=terms"	GO:0007610_behavior) =HYPERLINK("http://www.ncbi.nih.gov/gquery/gquery.fcgi?term=PARK7"	PARK7) 279 2 1.737408 -0.493010 299 257.7 0.861873
=HYPERLINK("http://www.godatabase.org/cgi-bin/go.cgi?query=GO:0065003&auto_wild_cards=yes&view=query&action=query&search_constraint=terms"	GO:0065003_macromolecular_complex_assembly) =HYPERLINK("http://www.ncbi.nih.gov/gquery/gquery.fcgi?term=SRR"	SRR) 93 1 2.606112 -0.492327 300 259.06 0.863533
=HYPERLINK("http://www.godatabase.org/cgi-bin/go.cgi?query=GO:0008610&auto_wild_cards=yes&view=query&action=query&search_constraint=terms"	GO:0008610_lipid_biosynthetic_process) =HYPERLINK("http://www.ncbi.nih.gov/gquery/gquery.fcgi?term=PTGES3"	PTGES3) 94 1 2.578387 -0.488491 302 260.77 0.863477
=HYPERLINK("http://www.godatabase.org/cgi-bin/go.cgi?query=GO:0034984&auto_wild_cards=yes&view=query&action=query&search_constraint=terms"	GO:0034984_cellular_response_to_DNA_damage_stimulus) =HYPERLINK("http://www.ncbi.nih.gov/gquery/gquery.fcgi?term=SOD1"	SOD1) 94 1 2.578387 -0.488491 302 260.77 0.863477
=HYPERLINK("http://www.godatabase.org/cgi-bin/go.cgi?query=GO:0060249&auto_wild_cards=yes&view=query&action=query&search_constraint=terms"	GO:0060249_anatomical_structure_homeostasis) =HYPERLINK("http://www.ncbi.nih.gov/gquery/gquery.fcgi?term=SOD1"	SOD1) 96 1 2.524671 -0.480963 303 263.82 0.870693
=HYPERLINK("http://www.godatabase.org/cgi-bin/go.cgi?query=GO:0060341&auto_wild_cards=yes&view=query&action=query&search_constraint=terms"	GO:0060341_regulation_of_cellular_localization) =HYPERLINK("http://www.ncbi.nih.gov/gquery/gquery.fcgi?term=KHDRBS1"	KHDRBS1) 97 1 2.498644 -0.477270 304 265.06 0.871908
=HYPERLINK("http://www.godatabase.org/cgi-bin/go.cgi?query=GO:0060541&auto_wild_cards=yes&view=query&action=query&search_constraint=terms"	GO:0060541_respiratory_system_development) =HYPERLINK("http://www.ncbi.nih.gov/gquery/gquery.fcgi?term=PTGES3"	PTGES3) 98 1 2.473147 -0.473623 305 266.4 0.873443
=HYPERLINK("http://www.godatabase.org/cgi-bin/go.cgi?query=GO:0007398&auto_wild_cards=yes&view=query&action=query&search_constraint=terms"	GO:0007398_ectoderm_development) =HYPERLINK("http://www.ncbi.nih.gov/gquery/gquery.fcgi?term=PTGES3"	PTGES3) 99 1 2.448166 -0.470020 307 267.63 0.871759
=HYPERLINK("http://www.godatabase.org/cgi-bin/go.cgi?query=GO:0060562&auto_wild_cards=yes&view=query&action=query&search_constraint=terms"	GO:0060562_epithelial_tube_morphogenesis) =HYPERLINK("http://www.ncbi.nih.gov/gquery/gquery.fcgi?term=PHB2"	PHB2) 99 1 2.448166 -0.470020 307 267.63 0.871759
=HYPERLINK("http://www.godatabase.org/cgi-bin/go.cgi?query=GO:0030163&auto_wild_cards=yes&view=query&action=query&search_constraint=terms"	GO:0030163_protein_catabolic_process) =HYPERLINK("http://www.ncbi.nih.gov/gquery/gquery.fcgi?term=ARIH2"	ARIH2) 101 1 2.399687 -0.462946 308 268.54 0.871883
=HYPERLINK("http://www.godatabase.org/cgi-bin/go.cgi?query=GO:0009968&auto_wild_cards=yes&view=query&action=query&search_constraint=terms"	GO:0009968_negative_regulation_of_signal_transduction) =HYPERLINK("http://www.ncbi.nih.gov/gquery/gquery.fcgi?term=PHB2"	PHB2) 103 1 2.353091 -0.456040 309 270.76 0.876246
=HYPERLINK("http://www.godatabase.org/cgi-bin/go.cgi?query=GO:0048872&auto_wild_cards=yes&view=query&action=query&search_constraint=terms"	GO:0048872_homeostasis_of_number_of_cells) =HYPERLINK("http://www.ncbi.nih.gov/gquery/gquery.fcgi?term=SOD1"	SOD1) 105 1 2.308271 -0.449295 310 272.33 0.878484
=HYPERLINK("http://www.godatabase.org/cgi-bin/go.cgi?query=GO:0003008&auto_wild_cards=yes&view=query&action=query&search_constraint=terms"	GO:0003008_system_process) =HYPERLINK("http://www.ncbi.nih.gov/gquery/gquery.fcgi?term=ATP2A2"	ATP2A2) 516 3 1.409119 -0.443661 311 273.08 0.878071
=HYPERLINK("http://www.godatabase.org/cgi-bin/go.cgi?query=GO:0003008&auto_wild_cards=yes&view=query&action=query&search_constraint=terms"	GO:0003008_system_process) =HYPERLINK("http://www.ncbi.nih.gov/gquery/gquery.fcgi?term=SOD1"	SOD1) 516 3 1.409119 -0.443661 311 273.08 0.878071
=HYPERLINK("http://www.godatabase.org/cgi-bin/go.cgi?query=GO:0003008&auto_wild_cards=yes&view=query&action=query&search_constraint=terms"	GO:0003008_system_process) =HYPERLINK("http://www.ncbi.nih.gov/gquery/gquery.fcgi?term=PARK7"	PARK7) 516 3 1.409119 -0.443661 311 273.08 0.878071
=HYPERLINK("http://www.godatabase.org/cgi-bin/go.cgi?query=GO:0045859&auto_wild_cards=yes&view=query&action=query&search_constraint=terms"	GO:0045859_regulation_of_protein_kinase_activity) =HYPERLINK("http://www.ncbi.nih.gov/gquery/gquery.fcgi?term=SOD1"	SOD1) 107 1 2.265125 -0.442707 312 273.35 0.876122
=HYPERLINK("http://www.godatabase.org/cgi-bin/go.cgi?query=GO:0010648&auto_wild_cards=yes&view=query&action=query&search_constraint=terms"	GO:0010648_negative_regulation_of_cell_communication) =HYPERLINK("http://www.ncbi.nih.gov/gquery/gquery.fcgi?term=PHB2"	PHB2) 110 1 2.203349 -0.433104 313 276.93 0.884760
=HYPERLINK("http://www.godatabase.org/cgi-bin/go.cgi?query=GO:0043549&auto_wild_cards=yes&view=query&action=query&search_constraint=terms"	GO:0043549_regulation_of_kinase_activity) =HYPERLINK("http://www.ncbi.nih.gov/gquery/gquery.fcgi?term=SOD1"	SOD1) 112 1 2.164004 -0.426880 314 278.25 0.886146
=HYPERLINK("http://www.godatabase.org/cgi-bin/go.cgi?query=GO:0006974&auto_wild_cards=yes&view=query&action=query&search_constraint=terms"	GO:0006974_response_to_DNA_damage_stimulus) =HYPERLINK("http://www.ncbi.nih.gov/gquery/gquery.fcgi?term=SOD1"	SOD1) 113 1 2.144853 -0.423820 316 278.95 0.882753
=HYPERLINK("http://www.godatabase.org/cgi-bin/go.cgi?query=GO:0040008&auto_wild_cards=yes&view=query&action=query&search_constraint=terms"	GO:0040008_regulation_of_growth) =HYPERLINK("http://www.ncbi.nih.gov/gquery/gquery.fcgi?term=SOD1"	SOD1) 113 1 2.144853 -0.423820 316 278.95 0.882753
=HYPERLINK("http://www.godatabase.org/cgi-bin/go.cgi?query=GO:0000165&auto_wild_cards=yes&view=query&action=query&search_constraint=terms"	GO:0000165_MAPKKK_cascade) =HYPERLINK("http://www.ncbi.nih.gov/gquery/gquery.fcgi?term=SOD1"	SOD1) 114 1 2.126039 -0.420793 317 279.72 0.882397
=HYPERLINK("http://www.godatabase.org/cgi-bin/go.cgi?query=GO:0051338&auto_wild_cards=yes&view=query&action=query&search_constraint=terms"	GO:0051338_regulation_of_transferase_activity) =HYPERLINK("http://www.ncbi.nih.gov/gquery/gquery.fcgi?term=SOD1"	SOD1) 115 1 2.107551 -0.417799 318 280.32 0.881509
=HYPERLINK("http://www.godatabase.org/cgi-bin/go.cgi?query=GO:0048608&auto_wild_cards=yes&view=query&action=query&search_constraint=terms"	GO:0048608_reproductive_structure_development) =HYPERLINK("http://www.ncbi.nih.gov/gquery/gquery.fcgi?term=SOD1"	SOD1) 116 1 2.089383 -0.414837 319 281.4 0.882132
=HYPERLINK("http://www.godatabase.org/cgi-bin/go.cgi?query=GO:0043933&auto_wild_cards=yes&view=query&action=query&search_constraint=terms"	GO:0043933_macromolecular_complex_subunit_organization) =HYPERLINK("http://www.ncbi.nih.gov/gquery/gquery.fcgi?term=SRR"	SRR) 117 1 2.071525 -0.411908 320 281.76 0.880500
=HYPERLINK("http://www.godatabase.org/cgi-bin/go.cgi?query=GO:0009308&auto_wild_cards=yes&view=query&action=query&search_constraint=terms"	GO:0009308_amine_metabolic_process) =HYPERLINK("http://www.ncbi.nih.gov/gquery/gquery.fcgi?term=SRR"	SRR) 124 1 1.954584 -0.392246 321 289.89 0.903084
=HYPERLINK("http://www.godatabase.org/cgi-bin/go.cgi?query=GO:0001763&auto_wild_cards=yes&view=query&action=query&search_constraint=terms"	GO:0001763_morphogenesis_of_a_branching_structure) =HYPERLINK("http://www.ncbi.nih.gov/gquery/gquery.fcgi?term=PHB2"	PHB2) 125 1 1.938947 -0.389552 322 290.49 0.902143
=HYPERLINK("http://www.godatabase.org/cgi-bin/go.cgi?query=GO:0001655&auto_wild_cards=yes&view=query&action=query&search_constraint=terms"	GO:0001655_urogenital_system_development) =HYPERLINK("http://www.ncbi.nih.gov/gquery/gquery.fcgi?term=INVS"	INVS) 128 1 1.893503 -0.381633 323 293.15 0.907585
=HYPERLINK("http://www.godatabase.org/cgi-bin/go.cgi?query=GO:0032787&auto_wild_cards=yes&view=query&action=query&search_constraint=terms"	GO:0032787_monocarboxylic_acid_metabolic_process) =HYPERLINK("http://www.ncbi.nih.gov/gquery/gquery.fcgi?term=PTGES3"	PTGES3) 130 1 1.864372 -0.376484 324 295.28 0.911358
=HYPERLINK("http://www.godatabase.org/cgi-bin/go.cgi?query=GO:0007283&auto_wild_cards=yes&view=query&action=query&search_constraint=terms"	GO:0007283_spermatogenesis) =HYPERLINK("http://www.ncbi.nih.gov/gquery/gquery.fcgi?term=SOD1"	SOD1) 134 1 1.808720 -0.366487 326 297.24 0.911779
=HYPERLINK("http://www.godatabase.org/cgi-bin/go.cgi?query=GO:0048232&auto_wild_cards=yes&view=query&action=query&search_constraint=terms"	GO:0048232_male_gamete_generation) =HYPERLINK("http://www.ncbi.nih.gov/gquery/gquery.fcgi?term=SOD1"	SOD1) 134 1 1.808720 -0.366487 326 297.24 0.911779
=HYPERLINK("http://www.godatabase.org/cgi-bin/go.cgi?query=GO:0051239&auto_wild_cards=yes&view=query&action=query&search_constraint=terms"	GO:0051239_regulation_of_multicellular_organismal_process) =HYPERLINK("http://www.ncbi.nih.gov/gquery/gquery.fcgi?term=ATP2A2"	ATP2A2) 587 3 1.238680 -0.353042 327 300.12 0.917798
=HYPERLINK("http://www.godatabase.org/cgi-bin/go.cgi?query=GO:0051239&auto_wild_cards=yes&view=query&action=query&search_constraint=terms"	GO:0051239_regulation_of_multicellular_organismal_process) =HYPERLINK("http://www.ncbi.nih.gov/gquery/gquery.fcgi?term=PHB2"	PHB2) 587 3 1.238680 -0.353042 327 300.12 0.917798
=HYPERLINK("http://www.godatabase.org/cgi-bin/go.cgi?query=GO:0051239&auto_wild_cards=yes&view=query&action=query&search_constraint=terms"	GO:0051239_regulation_of_multicellular_organismal_process) =HYPERLINK("http://www.ncbi.nih.gov/gquery/gquery.fcgi?term=SOD1"	SOD1) 587 3 1.238680 -0.353042 327 300.12 0.917798
=HYPERLINK("http://www.godatabase.org/cgi-bin/go.cgi?query=GO:0035239&auto_wild_cards=yes&view=query&action=query&search_constraint=terms"	GO:0035239_tube_morphogenesis) =HYPERLINK("http://www.ncbi.nih.gov/gquery/gquery.fcgi?term=PHB2"	PHB2) 143 1 1.694884 -0.345347 328 303.65 0.925762
=HYPERLINK("http://www.godatabase.org/cgi-bin/go.cgi?query=GO:0022603&auto_wild_cards=yes&view=query&action=query&search_constraint=terms"	GO:0022603_regulation_of_anatomical_structure_morphogenesis) =HYPERLINK("http://www.ncbi.nih.gov/gquery/gquery.fcgi?term=PHB2"	PHB2) 147 1 1.648765 -0.336505 329 306.99 0.933100
=HYPERLINK("http://www.godatabase.org/cgi-bin/go.cgi?query=GO:0043085&auto_wild_cards=yes&view=query&action=query&search_constraint=terms"	GO:0043085_positive_regulation_of_catalytic_activity) =HYPERLINK("http://www.ncbi.nih.gov/gquery/gquery.fcgi?term=SOD1"	SOD1) 148 1 1.637624 -0.334344 330 307.62 0.932182
=HYPERLINK("http://www.godatabase.org/cgi-bin/go.cgi?query=GO:0032268&auto_wild_cards=yes&view=query&action=query&search_constraint=terms"	GO:0032268_regulation_of_cellular_protein_metabolic_process) =HYPERLINK("http://www.ncbi.nih.gov/gquery/gquery.fcgi?term=ZFP36L1"	ZFP36L1) 152 1 1.594529 -0.325893 331 309.0 0.933535
=HYPERLINK("http://www.godatabase.org/cgi-bin/go.cgi?query=GO:0007268&auto_wild_cards=yes&view=query&action=query&search_constraint=terms"	GO:0007268_synaptic_transmission) =HYPERLINK("http://www.ncbi.nih.gov/gquery/gquery.fcgi?term=PARK7"	PARK7) 154 1 1.573821 -0.321778 332 309.68 0.932771
=HYPERLINK("http://www.godatabase.org/cgi-bin/go.cgi?query=GO:0008285&auto_wild_cards=yes&view=query&action=query&search_constraint=terms"	GO:0008285_negative_regulation_of_cell_proliferation) =HYPERLINK("http://www.ncbi.nih.gov/gquery/gquery.fcgi?term=PHB2"	PHB2) 155 1 1.563667 -0.319747 333 310.72 0.933093
=HYPERLINK("http://www.godatabase.org/cgi-bin/go.cgi?query=GO:0048519&auto_wild_cards=yes&view=query&action=query&search_constraint=terms"	GO:0048519_negative_regulation_of_biological_process) =HYPERLINK("http://www.ncbi.nih.gov/gquery/gquery.fcgi?term=KHDRBS1"	KHDRBS1) 859 4 1.128607 -0.314249 334 311.91 0.933862
=HYPERLINK("http://www.godatabase.org/cgi-bin/go.cgi?query=GO:0048519&auto_wild_cards=yes&view=query&action=query&search_constraint=terms"	GO:0048519_negative_regulation_of_biological_process) =HYPERLINK("http://www.ncbi.nih.gov/gquery/gquery.fcgi?term=ATP2A2"	ATP2A2) 859 4 1.128607 -0.314249 334 311.91 0.933862
=HYPERLINK("http://www.godatabase.org/cgi-bin/go.cgi?query=GO:0048519&auto_wild_cards=yes&view=query&action=query&search_constraint=terms"	GO:0048519_negative_regulation_of_biological_process) =HYPERLINK("http://www.ncbi.nih.gov/gquery/gquery.fcgi?term=PHB2"	PHB2) 859 4 1.128607 -0.314249 334 311.91 0.933862
=HYPERLINK("http://www.godatabase.org/cgi-bin/go.cgi?query=GO:0048519&auto_wild_cards=yes&view=query&action=query&search_constraint=terms"	GO:0048519_negative_regulation_of_biological_process) =HYPERLINK("http://www.ncbi.nih.gov/gquery/gquery.fcgi?term=SOD1"	SOD1) 859 4 1.128607 -0.314249 334 311.91 0.933862
=HYPERLINK("http://www.godatabase.org/cgi-bin/go.cgi?query=GO:0006066&auto_wild_cards=yes&view=query&action=query&search_constraint=terms"	GO:0006066_alcohol_metabolic_process) =HYPERLINK("http://www.ncbi.nih.gov/gquery/gquery.fcgi?term=PGD"	PGD) 158 1 1.533977 -0.313760 336 313.16 0.932024
=HYPERLINK("http://www.godatabase.org/cgi-bin/go.cgi?query=GO:0048514&auto_wild_cards=yes&view=query&action=query&search_constraint=terms"	GO:0048514_blood_vessel_morphogenesis) =HYPERLINK("http://www.ncbi.nih.gov/gquery/gquery.fcgi?term=ZFP36L1"	ZFP36L1) 158 1 1.533977 -0.313760 336 313.16 0.932024
=HYPERLINK("http://www.godatabase.org/cgi-bin/go.cgi?query=GO:0050877&auto_wild_cards=yes&view=query&action=query&search_constraint=terms"	GO:0050877_neurological_system_process) =HYPERLINK("http://www.ncbi.nih.gov/gquery/gquery.fcgi?term=SOD1"	SOD1) 390 2 1.242915 -0.312427 337 313.42 0.930030
=HYPERLINK("http://www.godatabase.org/cgi-bin/go.cgi?query=GO:0050877&auto_wild_cards=yes&view=query&action=query&search_constraint=terms"	GO:0050877_neurological_system_process) =HYPERLINK("http://www.ncbi.nih.gov/gquery/gquery.fcgi?term=PARK7"	PARK7) 390 2 1.242915 -0.312427 337 313.42 0.930030
=HYPERLINK("http://www.godatabase.org/cgi-bin/go.cgi?query=GO:0009628&auto_wild_cards=yes&view=query&action=query&search_constraint=terms"	GO:0009628_response_to_abiotic_stimulus) =HYPERLINK("http://www.ncbi.nih.gov/gquery/gquery.fcgi?term=SOD1"	SOD1) 162 1 1.496101 -0.306014 338 314.68 0.931006
=HYPERLINK("http://www.godatabase.org/cgi-bin/go.cgi?query=GO:0042325&auto_wild_cards=yes&view=query&action=query&search_constraint=terms"	GO:0042325_regulation_of_phosphorylation) =HYPERLINK("http://www.ncbi.nih.gov/gquery/gquery.fcgi?term=SOD1"	SOD1) 164 1 1.477856 -0.302238 339 316.25 0.932891
=HYPERLINK("http://www.godatabase.org/cgi-bin/go.cgi?query=GO:0019220&auto_wild_cards=yes&view=query&action=query&search_constraint=terms"	GO:0019220_regulation_of_phosphate_metabolic_process) =HYPERLINK("http://www.ncbi.nih.gov/gquery/gquery.fcgi?term=SOD1"	SOD1) 165 1 1.468900 -0.300373 341 317.22 0.930264
=HYPERLINK("http://www.godatabase.org/cgi-bin/go.cgi?query=GO:0051174&auto_wild_cards=yes&view=query&action=query&search_constraint=terms"	GO:0051174_regulation_of_phosphorus_metabolic_process) =HYPERLINK("http://www.ncbi.nih.gov/gquery/gquery.fcgi?term=SOD1"	SOD1) 165 1 1.468900 -0.300373 341 317.22 0.930264
=HYPERLINK("http://www.godatabase.org/cgi-bin/go.cgi?query=GO:0051049&auto_wild_cards=yes&view=query&action=query&search_constraint=terms"	GO:0051049_regulation_of_transport) =HYPERLINK("http://www.ncbi.nih.gov/gquery/gquery.fcgi?term=KHDRBS1"	KHDRBS1) 167 1 1.451308 -0.296691 342 318.82 0.932222
=HYPERLINK("http://www.godatabase.org/cgi-bin/go.cgi?query=GO:0009887&auto_wild_cards=yes&view=query&action=query&search_constraint=terms"	GO:0009887_organ_morphogenesis) =HYPERLINK("http://www.ncbi.nih.gov/gquery/gquery.fcgi?term=ZFP36L1"	ZFP36L1) 642 3 1.132563 -0.295729 343 319.05 0.930175
=HYPERLINK("http://www.godatabase.org/cgi-bin/go.cgi?query=GO:0009887&auto_wild_cards=yes&view=query&action=query&search_constraint=terms"	GO:0009887_organ_morphogenesis) =HYPERLINK("http://www.ncbi.nih.gov/gquery/gquery.fcgi?term=PHB2"	PHB2) 642 3 1.132563 -0.295729 343 319.05 0.930175
=HYPERLINK("http://www.godatabase.org/cgi-bin/go.cgi?query=GO:0009887&auto_wild_cards=yes&view=query&action=query&search_constraint=terms"	GO:0009887_organ_morphogenesis) =HYPERLINK("http://www.ncbi.nih.gov/gquery/gquery.fcgi?term=SOD1"	SOD1) 642 3 1.132563 -0.295729 343 319.05 0.930175
=HYPERLINK("http://www.godatabase.org/cgi-bin/go.cgi?query=GO:0051246&auto_wild_cards=yes&view=query&action=query&search_constraint=terms"	GO:0051246_regulation_of_protein_metabolic_process) =HYPERLINK("http://www.ncbi.nih.gov/gquery/gquery.fcgi?term=ZFP36L1"	ZFP36L1) 170 1 1.425697 -0.291280 344 319.65 0.929215
=HYPERLINK("http://www.godatabase.org/cgi-bin/go.cgi?query=GO:0042221&auto_wild_cards=yes&view=query&action=query&search_constraint=terms"	GO:0042221_response_to_chemical_stimulus) =HYPERLINK("http://www.ncbi.nih.gov/gquery/gquery.fcgi?term=SOD1"	SOD1) 409 2 1.185176 -0.289663 345 320.07 0.927739
=HYPERLINK("http://www.godatabase.org/cgi-bin/go.cgi?query=GO:0042221&auto_wild_cards=yes&view=query&action=query&search_constraint=terms"	GO:0042221_response_to_chemical_stimulus) =HYPERLINK("http://www.ncbi.nih.gov/gquery/gquery.fcgi?term=PARK7"	PARK7) 409 2 1.185176 -0.289663 345 320.07 0.927739
=HYPERLINK("http://www.godatabase.org/cgi-bin/go.cgi?query=GO:0007600&auto_wild_cards=yes&view=query&action=query&search_constraint=terms"	GO:0007600_sensory_perception) =HYPERLINK("http://www.ncbi.nih.gov/gquery/gquery.fcgi?term=SOD1"	SOD1) 172 1 1.409119 -0.287746 347 320.75 0.924352
=HYPERLINK("http://www.godatabase.org/cgi-bin/go.cgi?query=GO:0009611&auto_wild_cards=yes&view=query&action=query&search_constraint=terms"	GO:0009611_response_to_wounding) =HYPERLINK("http://www.ncbi.nih.gov/gquery/gquery.fcgi?term=SOD1"	SOD1) 172 1 1.409119 -0.287746 347 320.75 0.924352
=HYPERLINK("http://www.godatabase.org/cgi-bin/go.cgi?query=GO:0044093&auto_wild_cards=yes&view=query&action=query&search_constraint=terms"	GO:0044093_positive_regulation_of_molecular_function) =HYPERLINK("http://www.ncbi.nih.gov/gquery/gquery.fcgi?term=SOD1"	SOD1) 173 1 1.400974 -0.286000 348 322.24 0.925977
=HYPERLINK("http://www.godatabase.org/cgi-bin/go.cgi?query=GO:0043066&auto_wild_cards=yes&view=query&action=query&search_constraint=terms"	GO:0043066_negative_regulation_of_apoptosis) =HYPERLINK("http://www.ncbi.nih.gov/gquery/gquery.fcgi?term=SOD1"	SOD1) 176 1 1.377093 -0.280846 349 324.98 0.931175
=HYPERLINK("http://www.godatabase.org/cgi-bin/go.cgi?query=GO:0016070&auto_wild_cards=yes&view=query&action=query&search_constraint=terms"	GO:0016070_RNA_metabolic_process) =HYPERLINK("http://www.ncbi.nih.gov/gquery/gquery.fcgi?term=ZFP36L1"	ZFP36L1) 658 3 1.105023 -0.280831 350 325.1 0.928857
=HYPERLINK("http://www.godatabase.org/cgi-bin/go.cgi?query=GO:0016070&auto_wild_cards=yes&view=query&action=query&search_constraint=terms"	GO:0016070_RNA_metabolic_process) =HYPERLINK("http://www.ncbi.nih.gov/gquery/gquery.fcgi?term=PABPN1"	PABPN1) 658 3 1.105023 -0.280831 350 325.1 0.928857
=HYPERLINK("http://www.godatabase.org/cgi-bin/go.cgi?query=GO:0016070&auto_wild_cards=yes&view=query&action=query&search_constraint=terms"	GO:0016070_RNA_metabolic_process) =HYPERLINK("http://www.ncbi.nih.gov/gquery/gquery.fcgi?term=CNBP"	CNBP) 658 3 1.105023 -0.280831 350 325.1 0.928857
=HYPERLINK("http://www.godatabase.org/cgi-bin/go.cgi?query=GO:0043069&auto_wild_cards=yes&view=query&action=query&search_constraint=terms"	GO:0043069_negative_regulation_of_programmed_cell_death) =HYPERLINK("http://www.ncbi.nih.gov/gquery/gquery.fcgi?term=SOD1"	SOD1) 179 1 1.354014 -0.275814 353 326.46 0.924816
=HYPERLINK("http://www.godatabase.org/cgi-bin/go.cgi?query=GO:0048732&auto_wild_cards=yes&view=query&action=query&search_constraint=terms"	GO:0048732_gland_development) =HYPERLINK("http://www.ncbi.nih.gov/gquery/gquery.fcgi?term=PHB2"	PHB2) 179 1 1.354014 -0.275814 353 326.46 0.924816
=HYPERLINK("http://www.godatabase.org/cgi-bin/go.cgi?query=GO:0060548&auto_wild_cards=yes&view=query&action=query&search_constraint=terms"	GO:0060548_negative_regulation_of_cell_death) =HYPERLINK("http://www.ncbi.nih.gov/gquery/gquery.fcgi?term=SOD1"	SOD1) 179 1 1.354014 -0.275814 353 326.46 0.924816
=HYPERLINK("http://www.godatabase.org/cgi-bin/go.cgi?query=GO:0016192&auto_wild_cards=yes&view=query&action=query&search_constraint=terms"	GO:0016192_vesicle-mediated_transport) =HYPERLINK("http://www.ncbi.nih.gov/gquery/gquery.fcgi?term=SNX17"	SNX17) 184 1 1.317220 -0.267688 354 331.35 0.936017
=HYPERLINK("http://www.godatabase.org/cgi-bin/go.cgi?query=GO:0007010&auto_wild_cards=yes&view=query&action=query&search_constraint=terms"	GO:0007010_cytoskeleton_organization) =HYPERLINK("http://www.ncbi.nih.gov/gquery/gquery.fcgi?term=SOD1"	SOD1) 185 1 1.310100 -0.266100 355 332.13 0.935577
=HYPERLINK("http://www.godatabase.org/cgi-bin/go.cgi?query=GO:0007276&auto_wild_cards=yes&view=query&action=query&search_constraint=terms"	GO:0007276_gamete_generation) =HYPERLINK("http://www.ncbi.nih.gov/gquery/gquery.fcgi?term=SOD1"	SOD1) 188 1 1.289194 -0.261410 356 334.53 0.939691
=HYPERLINK("http://www.godatabase.org/cgi-bin/go.cgi?query=GO:0046907&auto_wild_cards=yes&view=query&action=query&search_constraint=terms"	GO:0046907_intracellular_transport) =HYPERLINK("http://www.ncbi.nih.gov/gquery/gquery.fcgi?term=KHDRBS1"	KHDRBS1) 194 1 1.249322 -0.252345 357 336.45 0.942437
=HYPERLINK("http://www.godatabase.org/cgi-bin/go.cgi?query=GO:0065008&auto_wild_cards=yes&view=query&action=query&search_constraint=terms"	GO:0065008_regulation_of_biological_quality) =HYPERLINK("http://www.ncbi.nih.gov/gquery/gquery.fcgi?term=ATP2A2"	ATP2A2) 693 3 1.049214 -0.250710 358 338.64 0.945922
=HYPERLINK("http://www.godatabase.org/cgi-bin/go.cgi?query=GO:0065008&auto_wild_cards=yes&view=query&action=query&search_constraint=terms"	GO:0065008_regulation_of_biological_quality) =HYPERLINK("http://www.ncbi.nih.gov/gquery/gquery.fcgi?term=SOD1"	SOD1) 693 3 1.049214 -0.250710 358 338.64 0.945922
=HYPERLINK("http://www.godatabase.org/cgi-bin/go.cgi?query=GO:0065008&auto_wild_cards=yes&view=query&action=query&search_constraint=terms"	GO:0065008_regulation_of_biological_quality) =HYPERLINK("http://www.ncbi.nih.gov/gquery/gquery.fcgi?term=PARK7"	PARK7) 693 3 1.049214 -0.250710 358 338.64 0.945922
=HYPERLINK("http://www.godatabase.org/cgi-bin/go.cgi?query=GO:0033554&auto_wild_cards=yes&view=query&action=query&search_constraint=terms"	GO:0033554_cellular_response_to_stress) =HYPERLINK("http://www.ncbi.nih.gov/gquery/gquery.fcgi?term=SOD1"	SOD1) 196 1 1.236574 -0.249413 359 339.02 0.944345
=HYPERLINK("http://www.godatabase.org/cgi-bin/go.cgi?query=GO:0002009&auto_wild_cards=yes&view=query&action=query&search_constraint=terms"	GO:0002009_morphogenesis_of_an_epithelium) =HYPERLINK("http://www.ncbi.nih.gov/gquery/gquery.fcgi?term=PHB2"	PHB2) 198 1 1.224083 -0.246524 361 341.09 0.944848
=HYPERLINK("http://www.godatabase.org/cgi-bin/go.cgi?query=GO:0060429&auto_wild_cards=yes&view=query&action=query&search_constraint=terms"	GO:0060429_epithelium_development) =HYPERLINK("http://www.ncbi.nih.gov/gquery/gquery.fcgi?term=PHB2"	PHB2) 198 1 1.224083 -0.246524 361 341.09 0.944848
=HYPERLINK("http://www.godatabase.org/cgi-bin/go.cgi?query=GO:0001568&auto_wild_cards=yes&view=query&action=query&search_constraint=terms"	GO:0001568_blood_vessel_development) =HYPERLINK("http://www.ncbi.nih.gov/gquery/gquery.fcgi?term=ZFP36L1"	ZFP36L1) 203 1 1.193933 -0.239486 362 342.62 0.946464
=HYPERLINK("http://www.godatabase.org/cgi-bin/go.cgi?query=GO:0022607&auto_wild_cards=yes&view=query&action=query&search_constraint=terms"	GO:0022607_cellular_component_assembly) =HYPERLINK("http://www.ncbi.nih.gov/gquery/gquery.fcgi?term=SRR"	SRR) 204 1 1.188080 -0.238109 363 343.44 0.946116
=HYPERLINK("http://www.godatabase.org/cgi-bin/go.cgi?query=GO:0007243&auto_wild_cards=yes&view=query&action=query&search_constraint=terms"	GO:0007243_protein_kinase_cascade) =HYPERLINK("http://www.ncbi.nih.gov/gquery/gquery.fcgi?term=SOD1"	SOD1) 205 1 1.182285 -0.236742 364 344.5 0.946429
=HYPERLINK("http://www.godatabase.org/cgi-bin/go.cgi?query=GO:0001944&auto_wild_cards=yes&view=query&action=query&search_constraint=terms"	GO:0001944_vasculature_development) =HYPERLINK("http://www.ncbi.nih.gov/gquery/gquery.fcgi?term=ZFP36L1"	ZFP36L1) 208 1 1.165233 -0.232700 365 345.4 0.946301
=HYPERLINK("http://www.godatabase.org/cgi-bin/go.cgi?query=GO:0006810&auto_wild_cards=yes&view=query&action=query&search_constraint=terms"	GO:0006810_transport) =HYPERLINK("http://www.ncbi.nih.gov/gquery/gquery.fcgi?term=KHDRBS1"	KHDRBS1) 718 3 1.012681 -0.231103 366 345.84 0.944918
=HYPERLINK("http://www.godatabase.org/cgi-bin/go.cgi?query=GO:0006810&auto_wild_cards=yes&view=query&action=query&search_constraint=terms"	GO:0006810_transport) =HYPERLINK("http://www.ncbi.nih.gov/gquery/gquery.fcgi?term=SNX17"	SNX17) 718 3 1.012681 -0.231103 366 345.84 0.944918
=HYPERLINK("http://www.godatabase.org/cgi-bin/go.cgi?query=GO:0006810&auto_wild_cards=yes&view=query&action=query&search_constraint=terms"	GO:0006810_transport) =HYPERLINK("http://www.ncbi.nih.gov/gquery/gquery.fcgi?term=PARK7"	PARK7) 718 3 1.012681 -0.231103 366 345.84 0.944918
=HYPERLINK("http://www.godatabase.org/cgi-bin/go.cgi?query=GO:0032501&auto_wild_cards=yes&view=query&action=query&search_constraint=terms"	GO:0032501_multicellular_organismal_process) =HYPERLINK("http://www.ncbi.nih.gov/gquery/gquery.fcgi?term=ZFP36L1"	ZFP36L1) 2183 9 0.999228 -0.228866 367 346.01 0.942807
=HYPERLINK("http://www.godatabase.org/cgi-bin/go.cgi?query=GO:0032501&auto_wild_cards=yes&view=query&action=query&search_constraint=terms"	GO:0032501_multicellular_organismal_process) =HYPERLINK("http://www.ncbi.nih.gov/gquery/gquery.fcgi?term=PTGES3"	PTGES3) 2183 9 0.999228 -0.228866 367 346.01 0.942807
=HYPERLINK("http://www.godatabase.org/cgi-bin/go.cgi?query=GO:0032501&auto_wild_cards=yes&view=query&action=query&search_constraint=terms"	GO:0032501_multicellular_organismal_process) =HYPERLINK("http://www.ncbi.nih.gov/gquery/gquery.fcgi?term=INVS"	INVS) 2183 9 0.999228 -0.228866 367 346.01 0.942807
=HYPERLINK("http://www.godatabase.org/cgi-bin/go.cgi?query=GO:0032501&auto_wild_cards=yes&view=query&action=query&search_constraint=terms"	GO:0032501_multicellular_organismal_process) =HYPERLINK("http://www.ncbi.nih.gov/gquery/gquery.fcgi?term=ATP2A2"	ATP2A2) 2183 9 0.999228 -0.228866 367 346.01 0.942807
=HYPERLINK("http://www.godatabase.org/cgi-bin/go.cgi?query=GO:0032501&auto_wild_cards=yes&view=query&action=query&search_constraint=terms"	GO:0032501_multicellular_organismal_process) =HYPERLINK("http://www.ncbi.nih.gov/gquery/gquery.fcgi?term=PHB2"	PHB2) 2183 9 0.999228 -0.228866 367 346.01 0.942807
=HYPERLINK("http://www.godatabase.org/cgi-bin/go.cgi?query=GO:0032501&auto_wild_cards=yes&view=query&action=query&search_constraint=terms"	GO:0032501_multicellular_organismal_process) =HYPERLINK("http://www.ncbi.nih.gov/gquery/gquery.fcgi?term=GRN"	GRN) 2183 9 0.999228 -0.228866 367 346.01 0.942807
=HYPERLINK("http://www.godatabase.org/cgi-bin/go.cgi?query=GO:0032501&auto_wild_cards=yes&view=query&action=query&search_constraint=terms"	GO:0032501_multicellular_organismal_process) =HYPERLINK("http://www.ncbi.nih.gov/gquery/gquery.fcgi?term=SOD1"	SOD1) 2183 9 0.999228 -0.228866 367 346.01 0.942807
=HYPERLINK("http://www.godatabase.org/cgi-bin/go.cgi?query=GO:0032501&auto_wild_cards=yes&view=query&action=query&search_constraint=terms"	GO:0032501_multicellular_organismal_process) =HYPERLINK("http://www.ncbi.nih.gov/gquery/gquery.fcgi?term=GAPDH"	GAPDH) 2183 9 0.999228 -0.228866 367 346.01 0.942807
=HYPERLINK("http://www.godatabase.org/cgi-bin/go.cgi?query=GO:0032501&auto_wild_cards=yes&view=query&action=query&search_constraint=terms"	GO:0032501_multicellular_organismal_process) =HYPERLINK("http://www.ncbi.nih.gov/gquery/gquery.fcgi?term=PARK7"	PARK7) 2183 9 0.999228 -0.228866 367 346.01 0.942807
=HYPERLINK("http://www.godatabase.org/cgi-bin/go.cgi?query=GO:0051234&auto_wild_cards=yes&view=query&action=query&search_constraint=terms"	GO:0051234_establishment_of_localization) =HYPERLINK("http://www.ncbi.nih.gov/gquery/gquery.fcgi?term=KHDRBS1"	KHDRBS1) 729 3 0.997401 -0.222942 368 346.92 0.942717
=HYPERLINK("http://www.godatabase.org/cgi-bin/go.cgi?query=GO:0051234&auto_wild_cards=yes&view=query&action=query&search_constraint=terms"	GO:0051234_establishment_of_localization) =HYPERLINK("http://www.ncbi.nih.gov/gquery/gquery.fcgi?term=SNX17"	SNX17) 729 3 0.997401 -0.222942 368 346.92 0.942717
=HYPERLINK("http://www.godatabase.org/cgi-bin/go.cgi?query=GO:0051234&auto_wild_cards=yes&view=query&action=query&search_constraint=terms"	GO:0051234_establishment_of_localization) =HYPERLINK("http://www.ncbi.nih.gov/gquery/gquery.fcgi?term=PARK7"	PARK7) 729 3 0.997401 -0.222942 368 346.92 0.942717
=HYPERLINK("http://www.godatabase.org/cgi-bin/go.cgi?query=GO:0010033&auto_wild_cards=yes&view=query&action=query&search_constraint=terms"	GO:0010033_response_to_organic_substance) =HYPERLINK("http://www.ncbi.nih.gov/gquery/gquery.fcgi?term=SOD1"	SOD1) 216 1 1.122076 -0.222334 369 347.32 0.941247
=HYPERLINK("http://www.godatabase.org/cgi-bin/go.cgi?query=GO:0040007&auto_wild_cards=yes&view=query&action=query&search_constraint=terms"	GO:0040007_growth) =HYPERLINK("http://www.ncbi.nih.gov/gquery/gquery.fcgi?term=SOD1"	SOD1) 217 1 1.116905 -0.221079 370 348.04 0.940649
=HYPERLINK("http://www.godatabase.org/cgi-bin/go.cgi?query=GO:0007423&auto_wild_cards=yes&view=query&action=query&search_constraint=terms"	GO:0007423_sensory_organ_development) =HYPERLINK("http://www.ncbi.nih.gov/gquery/gquery.fcgi?term=SOD1"	SOD1) 219 1 1.106705 -0.218595 371 348.8 0.940162
=HYPERLINK("http://www.godatabase.org/cgi-bin/go.cgi?query=GO:0001701&auto_wild_cards=yes&view=query&action=query&search_constraint=terms"	GO:0001701_in_utero_embryonic_development) =HYPERLINK("http://www.ncbi.nih.gov/gquery/gquery.fcgi?term=GRN"	GRN) 221 1 1.096690 -0.216145 372 349.6 0.939785
=HYPERLINK("http://www.godatabase.org/cgi-bin/go.cgi?query=GO:0010556&auto_wild_cards=yes&view=query&action=query&search_constraint=terms"	GO:0010556_regulation_of_macromolecule_biosynthetic_process) =HYPERLINK("http://www.ncbi.nih.gov/gquery/gquery.fcgi?term=KHDRBS1"	KHDRBS1) 745 3 0.975980 -0.211552 373 350.27 0.939062
=HYPERLINK("http://www.godatabase.org/cgi-bin/go.cgi?query=GO:0010556&auto_wild_cards=yes&view=query&action=query&search_constraint=terms"	GO:0010556_regulation_of_macromolecule_biosynthetic_process) =HYPERLINK("http://www.ncbi.nih.gov/gquery/gquery.fcgi?term=ZFP36L1"	ZFP36L1) 745 3 0.975980 -0.211552 373 350.27 0.939062
=HYPERLINK("http://www.godatabase.org/cgi-bin/go.cgi?query=GO:0010556&auto_wild_cards=yes&view=query&action=query&search_constraint=terms"	GO:0010556_regulation_of_macromolecule_biosynthetic_process) =HYPERLINK("http://www.ncbi.nih.gov/gquery/gquery.fcgi?term=CNBP"	CNBP) 745 3 0.975980 -0.211552 373 350.27 0.939062
=HYPERLINK("http://www.godatabase.org/cgi-bin/go.cgi?query=GO:0019953&auto_wild_cards=yes&view=query&action=query&search_constraint=terms"	GO:0019953_sexual_reproduction) =HYPERLINK("http://www.ncbi.nih.gov/gquery/gquery.fcgi?term=SOD1"	SOD1) 228 1 1.063019 -0.207832 374 351.4 0.939572
=HYPERLINK("http://www.godatabase.org/cgi-bin/go.cgi?query=GO:0050790&auto_wild_cards=yes&view=query&action=query&search_constraint=terms"	GO:0050790_regulation_of_catalytic_activity) =HYPERLINK("http://www.ncbi.nih.gov/gquery/gquery.fcgi?term=SOD1"	SOD1) 233 1 1.040208 -0.202132 376 352.93 0.938644
=HYPERLINK("http://www.godatabase.org/cgi-bin/go.cgi?query=GO:0050890&auto_wild_cards=yes&view=query&action=query&search_constraint=terms"	GO:0050890_cognition) =HYPERLINK("http://www.ncbi.nih.gov/gquery/gquery.fcgi?term=SOD1"	SOD1) 233 1 1.040208 -0.202132 376 352.93 0.938644
=HYPERLINK("http://www.godatabase.org/cgi-bin/go.cgi?query=GO:0031323&auto_wild_cards=yes&view=query&action=query&search_constraint=terms"	GO:0031323_regulation_of_cellular_metabolic_process) =HYPERLINK("http://www.ncbi.nih.gov/gquery/gquery.fcgi?term=ZFP36L1"	ZFP36L1) 1015 4 0.955146 -0.200293 377 353.48 0.937613
=HYPERLINK("http://www.godatabase.org/cgi-bin/go.cgi?query=GO:0031323&auto_wild_cards=yes&view=query&action=query&search_constraint=terms"	GO:0031323_regulation_of_cellular_metabolic_process) =HYPERLINK("http://www.ncbi.nih.gov/gquery/gquery.fcgi?term=KHDRBS1"	KHDRBS1) 1015 4 0.955146 -0.200293 377 353.48 0.937613
=HYPERLINK("http://www.godatabase.org/cgi-bin/go.cgi?query=GO:0031323&auto_wild_cards=yes&view=query&action=query&search_constraint=terms"	GO:0031323_regulation_of_cellular_metabolic_process) =HYPERLINK("http://www.ncbi.nih.gov/gquery/gquery.fcgi?term=CNBP"	CNBP) 1015 4 0.955146 -0.200293 377 353.48 0.937613
=HYPERLINK("http://www.godatabase.org/cgi-bin/go.cgi?query=GO:0031323&auto_wild_cards=yes&view=query&action=query&search_constraint=terms"	GO:0031323_regulation_of_cellular_metabolic_process) =HYPERLINK("http://www.ncbi.nih.gov/gquery/gquery.fcgi?term=SOD1"	SOD1) 1015 4 0.955146 -0.200293 377 353.48 0.937613
=HYPERLINK("http://www.godatabase.org/cgi-bin/go.cgi?query=GO:0007275&auto_wild_cards=yes&view=query&action=query&search_constraint=terms"	GO:0007275_multicellular_organismal_development) =HYPERLINK("http://www.ncbi.nih.gov/gquery/gquery.fcgi?term=ZFP36L1"	ZFP36L1) 1760 7 0.963965 -0.197971 378 354.39 0.937540
=HYPERLINK("http://www.godatabase.org/cgi-bin/go.cgi?query=GO:0007275&auto_wild_cards=yes&view=query&action=query&search_constraint=terms"	GO:0007275_multicellular_organismal_development) =HYPERLINK("http://www.ncbi.nih.gov/gquery/gquery.fcgi?term=PTGES3"	PTGES3) 1760 7 0.963965 -0.197971 378 354.39 0.937540
=HYPERLINK("http://www.godatabase.org/cgi-bin/go.cgi?query=GO:0007275&auto_wild_cards=yes&view=query&action=query&search_constraint=terms"	GO:0007275_multicellular_organismal_development) =HYPERLINK("http://www.ncbi.nih.gov/gquery/gquery.fcgi?term=INVS"	INVS) 1760 7 0.963965 -0.197971 378 354.39 0.937540
=HYPERLINK("http://www.godatabase.org/cgi-bin/go.cgi?query=GO:0007275&auto_wild_cards=yes&view=query&action=query&search_constraint=terms"	GO:0007275_multicellular_organismal_development) =HYPERLINK("http://www.ncbi.nih.gov/gquery/gquery.fcgi?term=PHB2"	PHB2) 1760 7 0.963965 -0.197971 378 354.39 0.937540
=HYPERLINK("http://www.godatabase.org/cgi-bin/go.cgi?query=GO:0007275&auto_wild_cards=yes&view=query&action=query&search_constraint=terms"	GO:0007275_multicellular_organismal_development) =HYPERLINK("http://www.ncbi.nih.gov/gquery/gquery.fcgi?term=GRN"	GRN) 1760 7 0.963965 -0.197971 378 354.39 0.937540
=HYPERLINK("http://www.godatabase.org/cgi-bin/go.cgi?query=GO:0007275&auto_wild_cards=yes&view=query&action=query&search_constraint=terms"	GO:0007275_multicellular_organismal_development) =HYPERLINK("http://www.ncbi.nih.gov/gquery/gquery.fcgi?term=SOD1"	SOD1) 1760 7 0.963965 -0.197971 378 354.39 0.937540
=HYPERLINK("http://www.godatabase.org/cgi-bin/go.cgi?query=GO:0007275&auto_wild_cards=yes&view=query&action=query&search_constraint=terms"	GO:0007275_multicellular_organismal_development) =HYPERLINK("http://www.ncbi.nih.gov/gquery/gquery.fcgi?term=GAPDH"	GAPDH) 1760 7 0.963965 -0.197971 378 354.39 0.937540
=HYPERLINK("http://www.godatabase.org/cgi-bin/go.cgi?query=GO:0006468&auto_wild_cards=yes&view=query&action=query&search_constraint=terms"	GO:0006468_protein_amino_acid_phosphorylation) =HYPERLINK("http://www.ncbi.nih.gov/gquery/gquery.fcgi?term=SOD1"	SOD1) 237 1 1.022652 -0.197708 380 355.04 0.934316
=HYPERLINK("http://www.godatabase.org/cgi-bin/go.cgi?query=GO:0044085&auto_wild_cards=yes&view=query&action=query&search_constraint=terms"	GO:0044085_cellular_component_biogenesis) =HYPERLINK("http://www.ncbi.nih.gov/gquery/gquery.fcgi?term=SRR"	SRR) 237 1 1.022652 -0.197708 380 355.04 0.934316
=HYPERLINK("http://www.godatabase.org/cgi-bin/go.cgi?query=GO:0009987&auto_wild_cards=yes&view=query&action=query&search_constraint=terms"	GO:0009987_cellular_process) =HYPERLINK("http://www.ncbi.nih.gov/gquery/gquery.fcgi?term=KHDRBS1"	KHDRBS1) 3868 16 1.002558 -0.195266 381 355.75 0.933727
=HYPERLINK("http://www.godatabase.org/cgi-bin/go.cgi?query=GO:0009987&auto_wild_cards=yes&view=query&action=query&search_constraint=terms"	GO:0009987_cellular_process) =HYPERLINK("http://www.ncbi.nih.gov/gquery/gquery.fcgi?term=PTGES3"	PTGES3) 3868 16 1.002558 -0.195266 381 355.75 0.933727
=HYPERLINK("http://www.godatabase.org/cgi-bin/go.cgi?query=GO:0009987&auto_wild_cards=yes&view=query&action=query&search_constraint=terms"	GO:0009987_cellular_process) =HYPERLINK("http://www.ncbi.nih.gov/gquery/gquery.fcgi?term=PABPN1"	PABPN1) 3868 16 1.002558 -0.195266 381 355.75 0.933727
=HYPERLINK("http://www.godatabase.org/cgi-bin/go.cgi?query=GO:0009987&auto_wild_cards=yes&view=query&action=query&search_constraint=terms"	GO:0009987_cellular_process) =HYPERLINK("http://www.ncbi.nih.gov/gquery/gquery.fcgi?term=CNBP"	CNBP) 3868 16 1.002558 -0.195266 381 355.75 0.933727
=HYPERLINK("http://www.godatabase.org/cgi-bin/go.cgi?query=GO:0009987&auto_wild_cards=yes&view=query&action=query&search_constraint=terms"	GO:0009987_cellular_process) =HYPERLINK("http://www.ncbi.nih.gov/gquery/gquery.fcgi?term=SNX17"	SNX17) 3868 16 1.002558 -0.195266 381 355.75 0.933727
=HYPERLINK("http://www.godatabase.org/cgi-bin/go.cgi?query=GO:0009987&auto_wild_cards=yes&view=query&action=query&search_constraint=terms"	GO:0009987_cellular_process) =HYPERLINK("http://www.ncbi.nih.gov/gquery/gquery.fcgi?term=VIM"	VIM) 3868 16 1.002558 -0.195266 381 355.75 0.933727
=HYPERLINK("http://www.godatabase.org/cgi-bin/go.cgi?query=GO:0009987&auto_wild_cards=yes&view=query&action=query&search_constraint=terms"	GO:0009987_cellular_process) =HYPERLINK("http://www.ncbi.nih.gov/gquery/gquery.fcgi?term=SOD1"	SOD1) 3868 16 1.002558 -0.195266 381 355.75 0.933727
=HYPERLINK("http://www.godatabase.org/cgi-bin/go.cgi?query=GO:0009987&auto_wild_cards=yes&view=query&action=query&search_constraint=terms"	GO:0009987_cellular_process) =HYPERLINK("http://www.ncbi.nih.gov/gquery/gquery.fcgi?term=MCM4"	MCM4) 3868 16 1.002558 -0.195266 381 355.75 0.933727
=HYPERLINK("http://www.godatabase.org/cgi-bin/go.cgi?query=GO:0009987&auto_wild_cards=yes&view=query&action=query&search_constraint=terms"	GO:0009987_cellular_process) =HYPERLINK("http://www.ncbi.nih.gov/gquery/gquery.fcgi?term=PARK7"	PARK7) 3868 16 1.002558 -0.195266 381 355.75 0.933727
=HYPERLINK("http://www.godatabase.org/cgi-bin/go.cgi?query=GO:0009987&auto_wild_cards=yes&view=query&action=query&search_constraint=terms"	GO:0009987_cellular_process) =HYPERLINK("http://www.ncbi.nih.gov/gquery/gquery.fcgi?term=MRPL11"	MRPL11) 3868 16 1.002558 -0.195266 381 355.75 0.933727
=HYPERLINK("http://www.godatabase.org/cgi-bin/go.cgi?query=GO:0009987&auto_wild_cards=yes&view=query&action=query&search_constraint=terms"	GO:0009987_cellular_process) =HYPERLINK("http://www.ncbi.nih.gov/gquery/gquery.fcgi?term=ZFP36L1"	ZFP36L1) 3868 16 1.002558 -0.195266 381 355.75 0.933727
=HYPERLINK("http://www.godatabase.org/cgi-bin/go.cgi?query=GO:0009987&auto_wild_cards=yes&view=query&action=query&search_constraint=terms"	GO:0009987_cellular_process) =HYPERLINK("http://www.ncbi.nih.gov/gquery/gquery.fcgi?term=ARIH2"	ARIH2) 3868 16 1.002558 -0.195266 381 355.75 0.933727
=HYPERLINK("http://www.godatabase.org/cgi-bin/go.cgi?query=GO:0009987&auto_wild_cards=yes&view=query&action=query&search_constraint=terms"	GO:0009987_cellular_process) =HYPERLINK("http://www.ncbi.nih.gov/gquery/gquery.fcgi?term=ATP2A2"	ATP2A2) 3868 16 1.002558 -0.195266 381 355.75 0.933727
=HYPERLINK("http://www.godatabase.org/cgi-bin/go.cgi?query=GO:0009987&auto_wild_cards=yes&view=query&action=query&search_constraint=terms"	GO:0009987_cellular_process) =HYPERLINK("http://www.ncbi.nih.gov/gquery/gquery.fcgi?term=PHB2"	PHB2) 3868 16 1.002558 -0.195266 381 355.75 0.933727
=HYPERLINK("http://www.godatabase.org/cgi-bin/go.cgi?query=GO:0009987&auto_wild_cards=yes&view=query&action=query&search_constraint=terms"	GO:0009987_cellular_process) =HYPERLINK("http://www.ncbi.nih.gov/gquery/gquery.fcgi?term=GRN"	GRN) 3868 16 1.002558 -0.195266 381 355.75 0.933727
=HYPERLINK("http://www.godatabase.org/cgi-bin/go.cgi?query=GO:0009987&auto_wild_cards=yes&view=query&action=query&search_constraint=terms"	GO:0009987_cellular_process) =HYPERLINK("http://www.ncbi.nih.gov/gquery/gquery.fcgi?term=SRR"	SRR) 3868 16 1.002558 -0.195266 381 355.75 0.933727
=HYPERLINK("http://www.godatabase.org/cgi-bin/go.cgi?query=GO:0048523&auto_wild_cards=yes&view=query&action=query&search_constraint=terms"	GO:0048523_negative_regulation_of_cellular_process) =HYPERLINK("http://www.ncbi.nih.gov/gquery/gquery.fcgi?term=KHDRBS1"	KHDRBS1) 774 3 0.939412 -0.192280 382 356.09 0.932173
=HYPERLINK("http://www.godatabase.org/cgi-bin/go.cgi?query=GO:0048523&auto_wild_cards=yes&view=query&action=query&search_constraint=terms"	GO:0048523_negative_regulation_of_cellular_process) =HYPERLINK("http://www.ncbi.nih.gov/gquery/gquery.fcgi?term=PHB2"	PHB2) 774 3 0.939412 -0.192280 382 356.09 0.932173
=HYPERLINK("http://www.godatabase.org/cgi-bin/go.cgi?query=GO:0048523&auto_wild_cards=yes&view=query&action=query&search_constraint=terms"	GO:0048523_negative_regulation_of_cellular_process) =HYPERLINK("http://www.ncbi.nih.gov/gquery/gquery.fcgi?term=SOD1"	SOD1) 774 3 0.939412 -0.192280 382 356.09 0.932173
=HYPERLINK("http://www.godatabase.org/cgi-bin/go.cgi?query=GO:0010468&auto_wild_cards=yes&view=query&action=query&search_constraint=terms"	GO:0010468_regulation_of_gene_expression) =HYPERLINK("http://www.ncbi.nih.gov/gquery/gquery.fcgi?term=KHDRBS1"	KHDRBS1) 778 3 0.934583 -0.189753 383 356.92 0.931906
=HYPERLINK("http://www.godatabase.org/cgi-bin/go.cgi?query=GO:0010468&auto_wild_cards=yes&view=query&action=query&search_constraint=terms"	GO:0010468_regulation_of_gene_expression) =HYPERLINK("http://www.ncbi.nih.gov/gquery/gquery.fcgi?term=ZFP36L1"	ZFP36L1) 778 3 0.934583 -0.189753 383 356.92 0.931906
=HYPERLINK("http://www.godatabase.org/cgi-bin/go.cgi?query=GO:0010468&auto_wild_cards=yes&view=query&action=query&search_constraint=terms"	GO:0010468_regulation_of_gene_expression) =HYPERLINK("http://www.ncbi.nih.gov/gquery/gquery.fcgi?term=CNBP"	CNBP) 778 3 0.934583 -0.189753 383 356.92 0.931906
=HYPERLINK("http://www.godatabase.org/cgi-bin/go.cgi?query=GO:0032879&auto_wild_cards=yes&view=query&action=query&search_constraint=terms"	GO:0032879_regulation_of_localization) =HYPERLINK("http://www.ncbi.nih.gov/gquery/gquery.fcgi?term=KHDRBS1"	KHDRBS1) 248 1 0.977292 -0.186127 384 357.56 0.931146
=HYPERLINK("http://www.godatabase.org/cgi-bin/go.cgi?query=GO:0009888&auto_wild_cards=yes&view=query&action=query&search_constraint=terms"	GO:0009888_tissue_development) =HYPERLINK("http://www.ncbi.nih.gov/gquery/gquery.fcgi?term=PTGES3"	PTGES3) 525 2 0.923308 -0.183661 385 358.28 0.930597
=HYPERLINK("http://www.godatabase.org/cgi-bin/go.cgi?query=GO:0009888&auto_wild_cards=yes&view=query&action=query&search_constraint=terms"	GO:0009888_tissue_development) =HYPERLINK("http://www.ncbi.nih.gov/gquery/gquery.fcgi?term=PHB2"	PHB2) 525 2 0.923308 -0.183661 385 358.28 0.930597
=HYPERLINK("http://www.godatabase.org/cgi-bin/go.cgi?query=GO:0007267&auto_wild_cards=yes&view=query&action=query&search_constraint=terms"	GO:0007267_cell-cell_signaling) =HYPERLINK("http://www.ncbi.nih.gov/gquery/gquery.fcgi?term=PARK7"	PARK7) 252 1 0.961779 -0.182117 386 359.11 0.930337
=HYPERLINK("http://www.godatabase.org/cgi-bin/go.cgi?query=GO:0016481&auto_wild_cards=yes&view=query&action=query&search_constraint=terms"	GO:0016481_negative_regulation_of_transcription) =HYPERLINK("http://www.ncbi.nih.gov/gquery/gquery.fcgi?term=KHDRBS1"	KHDRBS1) 253 1 0.957978 -0.181131 387 359.75 0.929587
=HYPERLINK("http://www.godatabase.org/cgi-bin/go.cgi?query=GO:0048729&auto_wild_cards=yes&view=query&action=query&search_constraint=terms"	GO:0048729_tissue_morphogenesis) =HYPERLINK("http://www.ncbi.nih.gov/gquery/gquery.fcgi?term=PHB2"	PHB2) 255 1 0.950464 -0.179177 388 360.49 0.929098
=HYPERLINK("http://www.godatabase.org/cgi-bin/go.cgi?query=GO:0009966&auto_wild_cards=yes&view=query&action=query&search_constraint=terms"	GO:0009966_regulation_of_signal_transduction) =HYPERLINK("http://www.ncbi.nih.gov/gquery/gquery.fcgi?term=PHB2"	PHB2) 256 1 0.946752 -0.178209 389 360.87 0.927686
=HYPERLINK("http://www.godatabase.org/cgi-bin/go.cgi?query=GO:0010629&auto_wild_cards=yes&view=query&action=query&search_constraint=terms"	GO:0010629_negative_regulation_of_gene_expression) =HYPERLINK("http://www.ncbi.nih.gov/gquery/gquery.fcgi?term=KHDRBS1"	KHDRBS1) 262 1 0.925070 -0.172530 391 362.82 0.927928
=HYPERLINK("http://www.godatabase.org/cgi-bin/go.cgi?query=GO:0048666&auto_wild_cards=yes&view=query&action=query&search_constraint=terms"	GO:0048666_neuron_development) =HYPERLINK("http://www.ncbi.nih.gov/gquery/gquery.fcgi?term=SOD1"	SOD1) 262 1 0.925070 -0.172530 391 362.82 0.927928
=HYPERLINK("http://www.godatabase.org/cgi-bin/go.cgi?query=GO:0030030&auto_wild_cards=yes&view=query&action=query&search_constraint=terms"	GO:0030030_cell_projection_organization) =HYPERLINK("http://www.ncbi.nih.gov/gquery/gquery.fcgi?term=SOD1"	SOD1) 263 1 0.921553 -0.171605 392 363.33 0.926862
=HYPERLINK("http://www.godatabase.org/cgi-bin/go.cgi?query=GO:0044255&auto_wild_cards=yes&view=query&action=query&search_constraint=terms"	GO:0044255_cellular_lipid_metabolic_process) =HYPERLINK("http://www.ncbi.nih.gov/gquery/gquery.fcgi?term=PTGES3"	PTGES3) 264 1 0.918062 -0.170685 393 363.76 0.925598
=HYPERLINK("http://www.godatabase.org/cgi-bin/go.cgi?query=GO:0031326&auto_wild_cards=yes&view=query&action=query&search_constraint=terms"	GO:0031326_regulation_of_cellular_biosynthetic_process) =HYPERLINK("http://www.ncbi.nih.gov/gquery/gquery.fcgi?term=KHDRBS1"	KHDRBS1) 812 3 0.895450 -0.169482 394 364.15 0.924239
=HYPERLINK("http://www.godatabase.org/cgi-bin/go.cgi?query=GO:0031326&auto_wild_cards=yes&view=query&action=query&search_constraint=terms"	GO:0031326_regulation_of_cellular_biosynthetic_process) =HYPERLINK("http://www.ncbi.nih.gov/gquery/gquery.fcgi?term=ZFP36L1"	ZFP36L1) 812 3 0.895450 -0.169482 394 364.15 0.924239
=HYPERLINK("http://www.godatabase.org/cgi-bin/go.cgi?query=GO:0031326&auto_wild_cards=yes&view=query&action=query&search_constraint=terms"	GO:0031326_regulation_of_cellular_biosynthetic_process) =HYPERLINK("http://www.ncbi.nih.gov/gquery/gquery.fcgi?term=CNBP"	CNBP) 812 3 0.895450 -0.169482 394 364.15 0.924239
=HYPERLINK("http://www.godatabase.org/cgi-bin/go.cgi?query=GO:0009889&auto_wild_cards=yes&view=query&action=query&search_constraint=terms"	GO:0009889_regulation_of_biosynthetic_process) =HYPERLINK("http://www.ncbi.nih.gov/gquery/gquery.fcgi?term=ZFP36L1"	ZFP36L1) 815 3 0.892154 -0.167793 395 364.44 0.922633
=HYPERLINK("http://www.godatabase.org/cgi-bin/go.cgi?query=GO:0009889&auto_wild_cards=yes&view=query&action=query&search_constraint=terms"	GO:0009889_regulation_of_biosynthetic_process) =HYPERLINK("http://www.ncbi.nih.gov/gquery/gquery.fcgi?term=KHDRBS1"	KHDRBS1) 815 3 0.892154 -0.167793 395 364.44 0.922633
=HYPERLINK("http://www.godatabase.org/cgi-bin/go.cgi?query=GO:0009889&auto_wild_cards=yes&view=query&action=query&search_constraint=terms"	GO:0009889_regulation_of_biosynthetic_process) =HYPERLINK("http://www.ncbi.nih.gov/gquery/gquery.fcgi?term=CNBP"	CNBP) 815 3 0.892154 -0.167793 395 364.44 0.922633
=HYPERLINK("http://www.godatabase.org/cgi-bin/go.cgi?query=GO:0006950&auto_wild_cards=yes&view=query&action=query&search_constraint=terms"	GO:0006950_response_to_stress) =HYPERLINK("http://www.ncbi.nih.gov/gquery/gquery.fcgi?term=SOD1"	SOD1) 549 2 0.882945 -0.167224 396 364.69 0.920934
=HYPERLINK("http://www.godatabase.org/cgi-bin/go.cgi?query=GO:0006950&auto_wild_cards=yes&view=query&action=query&search_constraint=terms"	GO:0006950_response_to_stress) =HYPERLINK("http://www.ncbi.nih.gov/gquery/gquery.fcgi?term=PARK7"	PARK7) 549 2 0.882945 -0.167224 396 364.69 0.920934
=HYPERLINK("http://www.godatabase.org/cgi-bin/go.cgi?query=GO:0045944&auto_wild_cards=yes&view=query&action=query&search_constraint=terms"	GO:0045944_positive_regulation_of_transcription_from_RNA_polymerase_II_promoter) =HYPERLINK("http://www.ncbi.nih.gov/gquery/gquery.fcgi?term=CNBP"	CNBP) 269 1 0.900998 -0.166170 397 365.13 0.919723
=HYPERLINK("http://www.godatabase.org/cgi-bin/go.cgi?query=GO:0045934&auto_wild_cards=yes&view=query&action=query&search_constraint=terms"	GO:0045934_negative_regulation_of_nucleobase__nucleoside__nucleotide_and_nucleic_acid_metabolic_process) =HYPERLINK("http://www.ncbi.nih.gov/gquery/gquery.fcgi?term=KHDRBS1"	KHDRBS1) 270 1 0.897661 -0.165284 398 365.47 0.918266
=HYPERLINK("http://www.godatabase.org/cgi-bin/go.cgi?query=GO:0051172&auto_wild_cards=yes&view=query&action=query&search_constraint=terms"	GO:0051172_negative_regulation_of_nitrogen_compound_metabolic_process) =HYPERLINK("http://www.ncbi.nih.gov/gquery/gquery.fcgi?term=KHDRBS1"	KHDRBS1) 271 1 0.894348 -0.164403 399 365.81 0.916817
=HYPERLINK("http://www.godatabase.org/cgi-bin/go.cgi?query=GO:0051716&auto_wild_cards=yes&view=query&action=query&search_constraint=terms"	GO:0051716_cellular_response_to_stimulus) =HYPERLINK("http://www.ncbi.nih.gov/gquery/gquery.fcgi?term=SOD1"	SOD1) 273 1 0.887796 -0.162658 400 366.19 0.915475
=HYPERLINK("http://www.godatabase.org/cgi-bin/go.cgi?query=GO:0010558&auto_wild_cards=yes&view=query&action=query&search_constraint=terms"	GO:0010558_negative_regulation_of_macromolecule_biosynthetic_process) =HYPERLINK("http://www.ncbi.nih.gov/gquery/gquery.fcgi?term=KHDRBS1"	KHDRBS1) 274 1 0.884556 -0.161794 402 366.94 0.912786
=HYPERLINK("http://www.godatabase.org/cgi-bin/go.cgi?query=GO:0033036&auto_wild_cards=yes&view=query&action=query&search_constraint=terms"	GO:0033036_macromolecule_localization) =HYPERLINK("http://www.ncbi.nih.gov/gquery/gquery.fcgi?term=KHDRBS1"	KHDRBS1) 274 1 0.884556 -0.161794 402 366.94 0.912786
=HYPERLINK("http://www.godatabase.org/cgi-bin/go.cgi?query=GO:0019222&auto_wild_cards=yes&view=query&action=query&search_constraint=terms"	GO:0019222_regulation_of_metabolic_process) =HYPERLINK("http://www.ncbi.nih.gov/gquery/gquery.fcgi?term=ZFP36L1"	ZFP36L1) 1088 4 0.891060 -0.160829 403 367.09 0.910893
=HYPERLINK("http://www.godatabase.org/cgi-bin/go.cgi?query=GO:0019222&auto_wild_cards=yes&view=query&action=query&search_constraint=terms"	GO:0019222_regulation_of_metabolic_process) =HYPERLINK("http://www.ncbi.nih.gov/gquery/gquery.fcgi?term=KHDRBS1"	KHDRBS1) 1088 4 0.891060 -0.160829 403 367.09 0.910893
=HYPERLINK("http://www.godatabase.org/cgi-bin/go.cgi?query=GO:0019222&auto_wild_cards=yes&view=query&action=query&search_constraint=terms"	GO:0019222_regulation_of_metabolic_process) =HYPERLINK("http://www.ncbi.nih.gov/gquery/gquery.fcgi?term=CNBP"	CNBP) 1088 4 0.891060 -0.160829 403 367.09 0.910893
=HYPERLINK("http://www.godatabase.org/cgi-bin/go.cgi?query=GO:0019222&auto_wild_cards=yes&view=query&action=query&search_constraint=terms"	GO:0019222_regulation_of_metabolic_process) =HYPERLINK("http://www.ncbi.nih.gov/gquery/gquery.fcgi?term=SOD1"	SOD1) 1088 4 0.891060 -0.160829 403 367.09 0.910893
=HYPERLINK("http://www.godatabase.org/cgi-bin/go.cgi?query=GO:0065009&auto_wild_cards=yes&view=query&action=query&search_constraint=terms"	GO:0065009_regulation_of_molecular_function) =HYPERLINK("http://www.ncbi.nih.gov/gquery/gquery.fcgi?term=SOD1"	SOD1) 279 1 0.868704 -0.157550 404 368.7 0.912624
=HYPERLINK("http://www.godatabase.org/cgi-bin/go.cgi?query=GO:0009790&auto_wild_cards=yes&view=query&action=query&search_constraint=terms"	GO:0009790_embryonic_development) =HYPERLINK("http://www.ncbi.nih.gov/gquery/gquery.fcgi?term=GRN"	GRN) 567 2 0.854915 -0.155863 405 369.1 0.911358
=HYPERLINK("http://www.godatabase.org/cgi-bin/go.cgi?query=GO:0009790&auto_wild_cards=yes&view=query&action=query&search_constraint=terms"	GO:0009790_embryonic_development) =HYPERLINK("http://www.ncbi.nih.gov/gquery/gquery.fcgi?term=SOD1"	SOD1) 567 2 0.854915 -0.155863 405 369.1 0.911358
=HYPERLINK("http://www.godatabase.org/cgi-bin/go.cgi?query=GO:0031327&auto_wild_cards=yes&view=query&action=query&search_constraint=terms"	GO:0031327_negative_regulation_of_cellular_biosynthetic_process) =HYPERLINK("http://www.ncbi.nih.gov/gquery/gquery.fcgi?term=KHDRBS1"	KHDRBS1) 282 1 0.859462 -0.155065 406 369.43 0.909926
=HYPERLINK("http://www.godatabase.org/cgi-bin/go.cgi?query=GO:0000902&auto_wild_cards=yes&view=query&action=query&search_constraint=terms"	GO:0000902_cell_morphogenesis) =HYPERLINK("http://www.ncbi.nih.gov/gquery/gquery.fcgi?term=SOD1"	SOD1) 283 1 0.856426 -0.154247 407 369.68 0.908305
=HYPERLINK("http://www.godatabase.org/cgi-bin/go.cgi?query=GO:0009890&auto_wild_cards=yes&view=query&action=query&search_constraint=terms"	GO:0009890_negative_regulation_of_biosynthetic_process) =HYPERLINK("http://www.ncbi.nih.gov/gquery/gquery.fcgi?term=KHDRBS1"	KHDRBS1) 284 1 0.853410 -0.153433 408 370.21 0.907377
=HYPERLINK("http://www.godatabase.org/cgi-bin/go.cgi?query=GO:0006629&auto_wild_cards=yes&view=query&action=query&search_constraint=terms"	GO:0006629_lipid_metabolic_process) =HYPERLINK("http://www.ncbi.nih.gov/gquery/gquery.fcgi?term=PTGES3"	PTGES3) 285 1 0.850416 -0.152625 409 370.45 0.905746
=HYPERLINK("http://www.godatabase.org/cgi-bin/go.cgi?query=GO:0048513&auto_wild_cards=yes&view=query&action=query&search_constraint=terms"	GO:0048513_organ_development) =HYPERLINK("http://www.ncbi.nih.gov/gquery/gquery.fcgi?term=PTGES3"	PTGES3) 1365 5 0.887796 -0.150782 410 371.69 0.906561
=HYPERLINK("http://www.godatabase.org/cgi-bin/go.cgi?query=GO:0048513&auto_wild_cards=yes&view=query&action=query&search_constraint=terms"	GO:0048513_organ_development) =HYPERLINK("http://www.ncbi.nih.gov/gquery/gquery.fcgi?term=ZFP36L1"	ZFP36L1) 1365 5 0.887796 -0.150782 410 371.69 0.906561
=HYPERLINK("http://www.godatabase.org/cgi-bin/go.cgi?query=GO:0048513&auto_wild_cards=yes&view=query&action=query&search_constraint=terms"	GO:0048513_organ_development) =HYPERLINK("http://www.ncbi.nih.gov/gquery/gquery.fcgi?term=INVS"	INVS) 1365 5 0.887796 -0.150782 410 371.69 0.906561
=HYPERLINK("http://www.godatabase.org/cgi-bin/go.cgi?query=GO:0048513&auto_wild_cards=yes&view=query&action=query&search_constraint=terms"	GO:0048513_organ_development) =HYPERLINK("http://www.ncbi.nih.gov/gquery/gquery.fcgi?term=PHB2"	PHB2) 1365 5 0.887796 -0.150782 410 371.69 0.906561
=HYPERLINK("http://www.godatabase.org/cgi-bin/go.cgi?query=GO:0048513&auto_wild_cards=yes&view=query&action=query&search_constraint=terms"	GO:0048513_organ_development) =HYPERLINK("http://www.ncbi.nih.gov/gquery/gquery.fcgi?term=SOD1"	SOD1) 1365 5 0.887796 -0.150782 410 371.69 0.906561
=HYPERLINK("http://www.godatabase.org/cgi-bin/go.cgi?query=GO:0048598&auto_wild_cards=yes&view=query&action=query&search_constraint=terms"	GO:0048598_embryonic_morphogenesis) =HYPERLINK("http://www.ncbi.nih.gov/gquery/gquery.fcgi?term=SOD1"	SOD1) 299 1 0.810597 -0.141800 411 374.58 0.911387
=HYPERLINK("http://www.godatabase.org/cgi-bin/go.cgi?query=GO:0045893&auto_wild_cards=yes&view=query&action=query&search_constraint=terms"	GO:0045893_positive_regulation_of_transcription__DNA-dependent) =HYPERLINK("http://www.ncbi.nih.gov/gquery/gquery.fcgi?term=CNBP"	CNBP) 306 1 0.792054 -0.136715 413 376.57 0.911792
=HYPERLINK("http://www.godatabase.org/cgi-bin/go.cgi?query=GO:0051254&auto_wild_cards=yes&view=query&action=query&search_constraint=terms"	GO:0051254_positive_regulation_of_RNA_metabolic_process) =HYPERLINK("http://www.ncbi.nih.gov/gquery/gquery.fcgi?term=CNBP"	CNBP) 306 1 0.792054 -0.136715 413 376.57 0.911792
=HYPERLINK("http://www.godatabase.org/cgi-bin/go.cgi?query=GO:0032989&auto_wild_cards=yes&view=query&action=query&search_constraint=terms"	GO:0032989_cellular_component_morphogenesis) =HYPERLINK("http://www.ncbi.nih.gov/gquery/gquery.fcgi?term=SOD1"	SOD1) 307 1 0.789474 -0.136006 414 376.89 0.910362
=HYPERLINK("http://www.godatabase.org/cgi-bin/go.cgi?query=GO:0016310&auto_wild_cards=yes&view=query&action=query&search_constraint=terms"	GO:0016310_phosphorylation) =HYPERLINK("http://www.ncbi.nih.gov/gquery/gquery.fcgi?term=SOD1"	SOD1) 309 1 0.784364 -0.134599 415 377.56 0.909783
=HYPERLINK("http://www.godatabase.org/cgi-bin/go.cgi?query=GO:0048856&auto_wild_cards=yes&view=query&action=query&search_constraint=terms"	GO:0048856_anatomical_structure_development) =HYPERLINK("http://www.ncbi.nih.gov/gquery/gquery.fcgi?term=PTGES3"	PTGES3) 1688 6 0.861499 -0.122908 416 379.14 0.911394
=HYPERLINK("http://www.godatabase.org/cgi-bin/go.cgi?query=GO:0048856&auto_wild_cards=yes&view=query&action=query&search_constraint=terms"	GO:0048856_anatomical_structure_development) =HYPERLINK("http://www.ncbi.nih.gov/gquery/gquery.fcgi?term=ZFP36L1"	ZFP36L1) 1688 6 0.861499 -0.122908 416 379.14 0.911394
=HYPERLINK("http://www.godatabase.org/cgi-bin/go.cgi?query=GO:0048856&auto_wild_cards=yes&view=query&action=query&search_constraint=terms"	GO:0048856_anatomical_structure_development) =HYPERLINK("http://www.ncbi.nih.gov/gquery/gquery.fcgi?term=INVS"	INVS) 1688 6 0.861499 -0.122908 416 379.14 0.911394
=HYPERLINK("http://www.godatabase.org/cgi-bin/go.cgi?query=GO:0048856&auto_wild_cards=yes&view=query&action=query&search_constraint=terms"	GO:0048856_anatomical_structure_development) =HYPERLINK("http://www.ncbi.nih.gov/gquery/gquery.fcgi?term=PHB2"	PHB2) 1688 6 0.861499 -0.122908 416 379.14 0.911394
=HYPERLINK("http://www.godatabase.org/cgi-bin/go.cgi?query=GO:0048856&auto_wild_cards=yes&view=query&action=query&search_constraint=terms"	GO:0048856_anatomical_structure_development) =HYPERLINK("http://www.ncbi.nih.gov/gquery/gquery.fcgi?term=GRN"	GRN) 1688 6 0.861499 -0.122908 416 379.14 0.911394
=HYPERLINK("http://www.godatabase.org/cgi-bin/go.cgi?query=GO:0048856&auto_wild_cards=yes&view=query&action=query&search_constraint=terms"	GO:0048856_anatomical_structure_development) =HYPERLINK("http://www.ncbi.nih.gov/gquery/gquery.fcgi?term=SOD1"	SOD1) 1688 6 0.861499 -0.122908 416 379.14 0.911394
=HYPERLINK("http://www.godatabase.org/cgi-bin/go.cgi?query=GO:0010646&auto_wild_cards=yes&view=query&action=query&search_constraint=terms"	GO:0010646_regulation_of_cell_communication) =HYPERLINK("http://www.ncbi.nih.gov/gquery/gquery.fcgi?term=PHB2"	PHB2) 330 1 0.734450 -0.120766 417 380.6 0.912710
=HYPERLINK("http://www.godatabase.org/cgi-bin/go.cgi?query=GO:0010605&auto_wild_cards=yes&view=query&action=query&search_constraint=terms"	GO:0010605_negative_regulation_of_macromolecule_metabolic_process) =HYPERLINK("http://www.ncbi.nih.gov/gquery/gquery.fcgi?term=KHDRBS1"	KHDRBS1) 331 1 0.732231 -0.120147 419 381.26 0.909928
=HYPERLINK("http://www.godatabase.org/cgi-bin/go.cgi?query=GO:0051093&auto_wild_cards=yes&view=query&action=query&search_constraint=terms"	GO:0051093_negative_regulation_of_developmental_process) =HYPERLINK("http://www.ncbi.nih.gov/gquery/gquery.fcgi?term=SOD1"	SOD1) 331 1 0.732231 -0.120147 419 381.26 0.909928
=HYPERLINK("http://www.godatabase.org/cgi-bin/go.cgi?query=GO:0050794&auto_wild_cards=yes&view=query&action=query&search_constraint=terms"	GO:0050794_regulation_of_cellular_process) =HYPERLINK("http://www.ncbi.nih.gov/gquery/gquery.fcgi?term=ZFP36L1"	ZFP36L1) 2190 8 0.885364 -0.119727 420 381.45 0.908214
=HYPERLINK("http://www.godatabase.org/cgi-bin/go.cgi?query=GO:0050794&auto_wild_cards=yes&view=query&action=query&search_constraint=terms"	GO:0050794_regulation_of_cellular_process) =HYPERLINK("http://www.ncbi.nih.gov/gquery/gquery.fcgi?term=PTGES3"	PTGES3) 2190 8 0.885364 -0.119727 420 381.45 0.908214
=HYPERLINK("http://www.godatabase.org/cgi-bin/go.cgi?query=GO:0050794&auto_wild_cards=yes&view=query&action=query&search_constraint=terms"	GO:0050794_regulation_of_cellular_process) =HYPERLINK("http://www.ncbi.nih.gov/gquery/gquery.fcgi?term=KHDRBS1"	KHDRBS1) 2190 8 0.885364 -0.119727 420 381.45 0.908214
=HYPERLINK("http://www.godatabase.org/cgi-bin/go.cgi?query=GO:0050794&auto_wild_cards=yes&view=query&action=query&search_constraint=terms"	GO:0050794_regulation_of_cellular_process) =HYPERLINK("http://www.ncbi.nih.gov/gquery/gquery.fcgi?term=CNBP"	CNBP) 2190 8 0.885364 -0.119727 420 381.45 0.908214
=HYPERLINK("http://www.godatabase.org/cgi-bin/go.cgi?query=GO:0050794&auto_wild_cards=yes&view=query&action=query&search_constraint=terms"	GO:0050794_regulation_of_cellular_process) =HYPERLINK("http://www.ncbi.nih.gov/gquery/gquery.fcgi?term=ATP2A2"	ATP2A2) 2190 8 0.885364 -0.119727 420 381.45 0.908214
=HYPERLINK("http://www.godatabase.org/cgi-bin/go.cgi?query=GO:0050794&auto_wild_cards=yes&view=query&action=query&search_constraint=terms"	GO:0050794_regulation_of_cellular_process) =HYPERLINK("http://www.ncbi.nih.gov/gquery/gquery.fcgi?term=GRN"	GRN) 2190 8 0.885364 -0.119727 420 381.45 0.908214
=HYPERLINK("http://www.godatabase.org/cgi-bin/go.cgi?query=GO:0050794&auto_wild_cards=yes&view=query&action=query&search_constraint=terms"	GO:0050794_regulation_of_cellular_process) =HYPERLINK("http://www.ncbi.nih.gov/gquery/gquery.fcgi?term=PHB2"	PHB2) 2190 8 0.885364 -0.119727 420 381.45 0.908214
=HYPERLINK("http://www.godatabase.org/cgi-bin/go.cgi?query=GO:0050794&auto_wild_cards=yes&view=query&action=query&search_constraint=terms"	GO:0050794_regulation_of_cellular_process) =HYPERLINK("http://www.ncbi.nih.gov/gquery/gquery.fcgi?term=SOD1"	SOD1) 2190 8 0.885364 -0.119727 420 381.45 0.908214
=HYPERLINK("http://www.godatabase.org/cgi-bin/go.cgi?query=GO:0031324&auto_wild_cards=yes&view=query&action=query&search_constraint=terms"	GO:0031324_negative_regulation_of_cellular_metabolic_process) =HYPERLINK("http://www.ncbi.nih.gov/gquery/gquery.fcgi?term=KHDRBS1"	KHDRBS1) 332 1 0.730025 -0.119533 421 381.94 0.907221
=HYPERLINK("http://www.godatabase.org/cgi-bin/go.cgi?query=GO:0045941&auto_wild_cards=yes&view=query&action=query&search_constraint=terms"	GO:0045941_positive_regulation_of_transcription) =HYPERLINK("http://www.ncbi.nih.gov/gquery/gquery.fcgi?term=CNBP"	CNBP) 338 1 0.717066 -0.115915 422 382.58 0.906588
=HYPERLINK("http://www.godatabase.org/cgi-bin/go.cgi?query=GO:0009605&auto_wild_cards=yes&view=query&action=query&search_constraint=terms"	GO:0009605_response_to_external_stimulus) =HYPERLINK("http://www.ncbi.nih.gov/gquery/gquery.fcgi?term=SOD1"	SOD1) 339 1 0.714951 -0.115324 423 382.95 0.905319
=HYPERLINK("http://www.godatabase.org/cgi-bin/go.cgi?query=GO:0080090&auto_wild_cards=yes&view=query&action=query&search_constraint=terms"	GO:0080090_regulation_of_primary_metabolic_process) =HYPERLINK("http://www.ncbi.nih.gov/gquery/gquery.fcgi?term=ZFP36L1"	ZFP36L1) 926 3 0.785211 -0.115083 424 383.12 0.903585
=HYPERLINK("http://www.godatabase.org/cgi-bin/go.cgi?query=GO:0080090&auto_wild_cards=yes&view=query&action=query&search_constraint=terms"	GO:0080090_regulation_of_primary_metabolic_process) =HYPERLINK("http://www.ncbi.nih.gov/gquery/gquery.fcgi?term=KHDRBS1"	KHDRBS1) 926 3 0.785211 -0.115083 424 383.12 0.903585
=HYPERLINK("http://www.godatabase.org/cgi-bin/go.cgi?query=GO:0080090&auto_wild_cards=yes&view=query&action=query&search_constraint=terms"	GO:0080090_regulation_of_primary_metabolic_process) =HYPERLINK("http://www.ncbi.nih.gov/gquery/gquery.fcgi?term=CNBP"	CNBP) 926 3 0.785211 -0.115083 424 383.12 0.903585
=HYPERLINK("http://www.godatabase.org/cgi-bin/go.cgi?query=GO:0006793&auto_wild_cards=yes&view=query&action=query&search_constraint=terms"	GO:0006793_phosphorus_metabolic_process) =HYPERLINK("http://www.ncbi.nih.gov/gquery/gquery.fcgi?term=SOD1"	SOD1) 340 1 0.712848 -0.114736 426 383.84 0.901033
=HYPERLINK("http://www.godatabase.org/cgi-bin/go.cgi?query=GO:0006796&auto_wild_cards=yes&view=query&action=query&search_constraint=terms"	GO:0006796_phosphate_metabolic_process) =HYPERLINK("http://www.ncbi.nih.gov/gquery/gquery.fcgi?term=SOD1"	SOD1) 340 1 0.712848 -0.114736 426 383.84 0.901033
=HYPERLINK("http://www.godatabase.org/cgi-bin/go.cgi?query=GO:0051649&auto_wild_cards=yes&view=query&action=query&search_constraint=terms"	GO:0051649_establishment_of_localization_in_cell) =HYPERLINK("http://www.ncbi.nih.gov/gquery/gquery.fcgi?term=KHDRBS1"	KHDRBS1) 342 1 0.708680 -0.113570 427 384.18 0.899719
=HYPERLINK("http://www.godatabase.org/cgi-bin/go.cgi?query=GO:0010628&auto_wild_cards=yes&view=query&action=query&search_constraint=terms"	GO:0010628_positive_regulation_of_gene_expression) =HYPERLINK("http://www.ncbi.nih.gov/gquery/gquery.fcgi?term=CNBP"	CNBP) 346 1 0.700487 -0.111277 428 384.54 0.898458
=HYPERLINK("http://www.godatabase.org/cgi-bin/go.cgi?query=GO:0060255&auto_wild_cards=yes&view=query&action=query&search_constraint=terms"	GO:0060255_regulation_of_macromolecule_metabolic_process) =HYPERLINK("http://www.ncbi.nih.gov/gquery/gquery.fcgi?term=KHDRBS1"	KHDRBS1) 936 3 0.776822 -0.111164 429 384.73 0.896807
=HYPERLINK("http://www.godatabase.org/cgi-bin/go.cgi?query=GO:0060255&auto_wild_cards=yes&view=query&action=query&search_constraint=terms"	GO:0060255_regulation_of_macromolecule_metabolic_process) =HYPERLINK("http://www.ncbi.nih.gov/gquery/gquery.fcgi?term=ZFP36L1"	ZFP36L1) 936 3 0.776822 -0.111164 429 384.73 0.896807
=HYPERLINK("http://www.godatabase.org/cgi-bin/go.cgi?query=GO:0060255&auto_wild_cards=yes&view=query&action=query&search_constraint=terms"	GO:0060255_regulation_of_macromolecule_metabolic_process) =HYPERLINK("http://www.ncbi.nih.gov/gquery/gquery.fcgi?term=CNBP"	CNBP) 936 3 0.776822 -0.111164 429 384.73 0.896807
=HYPERLINK("http://www.godatabase.org/cgi-bin/go.cgi?query=GO:0009892&auto_wild_cards=yes&view=query&action=query&search_constraint=terms"	GO:0009892_negative_regulation_of_metabolic_process) =HYPERLINK("http://www.ncbi.nih.gov/gquery/gquery.fcgi?term=KHDRBS1"	KHDRBS1) 348 1 0.696461 -0.110149 430 385.73 0.897047
=HYPERLINK("http://www.godatabase.org/cgi-bin/go.cgi?query=GO:0045935&auto_wild_cards=yes&view=query&action=query&search_constraint=terms"	GO:0045935_positive_regulation_of_nucleobase__nucleoside__nucleotide_and_nucleic_acid_metabolic_process) =HYPERLINK("http://www.ncbi.nih.gov/gquery/gquery.fcgi?term=CNBP"	CNBP) 352 1 0.688547 -0.107930 431 386.41 0.896543
=HYPERLINK("http://www.godatabase.org/cgi-bin/go.cgi?query=GO:0030182&auto_wild_cards=yes&view=query&action=query&search_constraint=terms"	GO:0030182_neuron_differentiation) =HYPERLINK("http://www.ncbi.nih.gov/gquery/gquery.fcgi?term=SOD1"	SOD1) 356 1 0.680810 -0.105760 432 386.77 0.895301
=HYPERLINK("http://www.godatabase.org/cgi-bin/go.cgi?query=GO:0042981&auto_wild_cards=yes&view=query&action=query&search_constraint=terms"	GO:0042981_regulation_of_apoptosis) =HYPERLINK("http://www.ncbi.nih.gov/gquery/gquery.fcgi?term=SOD1"	SOD1) 360 1 0.673246 -0.103637 433 387.18 0.894180
=HYPERLINK("http://www.godatabase.org/cgi-bin/go.cgi?query=GO:0051173&auto_wild_cards=yes&view=query&action=query&search_constraint=terms"	GO:0051173_positive_regulation_of_nitrogen_compound_metabolic_process) =HYPERLINK("http://www.ncbi.nih.gov/gquery/gquery.fcgi?term=CNBP"	CNBP) 361 1 0.671381 -0.103113 434 387.53 0.892926
=HYPERLINK("http://www.godatabase.org/cgi-bin/go.cgi?query=GO:0009653&auto_wild_cards=yes&view=query&action=query&search_constraint=terms"	GO:0009653_anatomical_structure_morphogenesis) =HYPERLINK("http://www.ncbi.nih.gov/gquery/gquery.fcgi?term=ZFP36L1"	ZFP36L1) 958 3 0.758983 -0.102961 435 387.77 0.891425
=HYPERLINK("http://www.godatabase.org/cgi-bin/go.cgi?query=GO:0009653&auto_wild_cards=yes&view=query&action=query&search_constraint=terms"	GO:0009653_anatomical_structure_morphogenesis) =HYPERLINK("http://www.ncbi.nih.gov/gquery/gquery.fcgi?term=PHB2"	PHB2) 958 3 0.758983 -0.102961 435 387.77 0.891425
=HYPERLINK("http://www.godatabase.org/cgi-bin/go.cgi?query=GO:0009653&auto_wild_cards=yes&view=query&action=query&search_constraint=terms"	GO:0009653_anatomical_structure_morphogenesis) =HYPERLINK("http://www.ncbi.nih.gov/gquery/gquery.fcgi?term=SOD1"	SOD1) 958 3 0.758983 -0.102961 435 387.77 0.891425
=HYPERLINK("http://www.godatabase.org/cgi-bin/go.cgi?query=GO:0045449&auto_wild_cards=yes&view=query&action=query&search_constraint=terms"	GO:0045449_regulation_of_transcription) =HYPERLINK("http://www.ncbi.nih.gov/gquery/gquery.fcgi?term=KHDRBS1"	KHDRBS1) 676 2 0.717066 -0.101539 436 388.02 0.889954
=HYPERLINK("http://www.godatabase.org/cgi-bin/go.cgi?query=GO:0045449&auto_wild_cards=yes&view=query&action=query&search_constraint=terms"	GO:0045449_regulation_of_transcription) =HYPERLINK("http://www.ncbi.nih.gov/gquery/gquery.fcgi?term=CNBP"	CNBP) 676 2 0.717066 -0.101539 436 388.02 0.889954
=HYPERLINK("http://www.godatabase.org/cgi-bin/go.cgi?query=GO:0010941&auto_wild_cards=yes&view=query&action=query&search_constraint=terms"	GO:0010941_regulation_of_cell_death) =HYPERLINK("http://www.ncbi.nih.gov/gquery/gquery.fcgi?term=SOD1"	SOD1) 365 1 0.664023 -0.101047 439 388.89 0.885854
=HYPERLINK("http://www.godatabase.org/cgi-bin/go.cgi?query=GO:0043009&auto_wild_cards=yes&view=query&action=query&search_constraint=terms"	GO:0043009_chordate_embryonic_development) =HYPERLINK("http://www.ncbi.nih.gov/gquery/gquery.fcgi?term=GRN"	GRN) 365 1 0.664023 -0.101047 439 388.89 0.885854
=HYPERLINK("http://www.godatabase.org/cgi-bin/go.cgi?query=GO:0043067&auto_wild_cards=yes&view=query&action=query&search_constraint=terms"	GO:0043067_regulation_of_programmed_cell_death) =HYPERLINK("http://www.ncbi.nih.gov/gquery/gquery.fcgi?term=SOD1"	SOD1) 365 1 0.664023 -0.101047 439 388.89 0.885854
=HYPERLINK("http://www.godatabase.org/cgi-bin/go.cgi?query=GO:0016043&auto_wild_cards=yes&view=query&action=query&search_constraint=terms"	GO:0016043_cellular_component_organization) =HYPERLINK("http://www.ncbi.nih.gov/gquery/gquery.fcgi?term=SNX17"	SNX17) 964 3 0.754259 -0.100820 440 389.02 0.884136
=HYPERLINK("http://www.godatabase.org/cgi-bin/go.cgi?query=GO:0016043&auto_wild_cards=yes&view=query&action=query&search_constraint=terms"	GO:0016043_cellular_component_organization) =HYPERLINK("http://www.ncbi.nih.gov/gquery/gquery.fcgi?term=SRR"	SRR) 964 3 0.754259 -0.100820 440 389.02 0.884136
=HYPERLINK("http://www.godatabase.org/cgi-bin/go.cgi?query=GO:0016043&auto_wild_cards=yes&view=query&action=query&search_constraint=terms"	GO:0016043_cellular_component_organization) =HYPERLINK("http://www.ncbi.nih.gov/gquery/gquery.fcgi?term=SOD1"	SOD1) 964 3 0.754259 -0.100820 440 389.02 0.884136
=HYPERLINK("http://www.godatabase.org/cgi-bin/go.cgi?query=GO:0009792&auto_wild_cards=yes&view=query&action=query&search_constraint=terms"	GO:0009792_embryonic_development_ending_in_birth_or_egg_hatching) =HYPERLINK("http://www.ncbi.nih.gov/gquery/gquery.fcgi?term=GRN"	GRN) 368 1 0.658610 -0.099527 441 389.36 0.882902
=HYPERLINK("http://www.godatabase.org/cgi-bin/go.cgi?query=GO:0051641&auto_wild_cards=yes&view=query&action=query&search_constraint=terms"	GO:0051641_cellular_localization) =HYPERLINK("http://www.ncbi.nih.gov/gquery/gquery.fcgi?term=KHDRBS1"	KHDRBS1) 370 1 0.655050 -0.098527 442 389.88 0.882081
=HYPERLINK("http://www.godatabase.org/cgi-bin/go.cgi?query=GO:0010557&auto_wild_cards=yes&view=query&action=query&search_constraint=terms"	GO:0010557_positive_regulation_of_macromolecule_biosynthetic_process) =HYPERLINK("http://www.ncbi.nih.gov/gquery/gquery.fcgi?term=CNBP"	CNBP) 371 1 0.653284 -0.098031 443 390.25 0.880926
=HYPERLINK("http://www.godatabase.org/cgi-bin/go.cgi?query=GO:0006350&auto_wild_cards=yes&view=query&action=query&search_constraint=terms"	GO:0006350_transcription) =HYPERLINK("http://www.ncbi.nih.gov/gquery/gquery.fcgi?term=KHDRBS1"	KHDRBS1) 701 2 0.691493 -0.091942 444 391.34 0.881396
=HYPERLINK("http://www.godatabase.org/cgi-bin/go.cgi?query=GO:0006350&auto_wild_cards=yes&view=query&action=query&search_constraint=terms"	GO:0006350_transcription) =HYPERLINK("http://www.ncbi.nih.gov/gquery/gquery.fcgi?term=CNBP"	CNBP) 701 2 0.691493 -0.091942 444 391.34 0.881396
=HYPERLINK("http://www.godatabase.org/cgi-bin/go.cgi?query=GO:0043687&auto_wild_cards=yes&view=query&action=query&search_constraint=terms"	GO:0043687_post-translational_protein_modification) =HYPERLINK("http://www.ncbi.nih.gov/gquery/gquery.fcgi?term=SOD1"	SOD1) 384 1 0.631168 -0.091821 445 391.73 0.880292
=HYPERLINK("http://www.godatabase.org/cgi-bin/go.cgi?query=GO:0050793&auto_wild_cards=yes&view=query&action=query&search_constraint=terms"	GO:0050793_regulation_of_developmental_process) =HYPERLINK("http://www.ncbi.nih.gov/gquery/gquery.fcgi?term=PHB2"	PHB2) 703 2 0.689526 -0.091213 446 391.88 0.878655
=HYPERLINK("http://www.godatabase.org/cgi-bin/go.cgi?query=GO:0050793&auto_wild_cards=yes&view=query&action=query&search_constraint=terms"	GO:0050793_regulation_of_developmental_process) =HYPERLINK("http://www.ncbi.nih.gov/gquery/gquery.fcgi?term=SOD1"	SOD1) 703 2 0.689526 -0.091213 446 391.88 0.878655
=HYPERLINK("http://www.godatabase.org/cgi-bin/go.cgi?query=GO:0031328&auto_wild_cards=yes&view=query&action=query&search_constraint=terms"	GO:0031328_positive_regulation_of_cellular_biosynthetic_process) =HYPERLINK("http://www.ncbi.nih.gov/gquery/gquery.fcgi?term=CNBP"	CNBP) 387 1 0.626275 -0.090449 447 392.24 0.877494
=HYPERLINK("http://www.godatabase.org/cgi-bin/go.cgi?query=GO:0009891&auto_wild_cards=yes&view=query&action=query&search_constraint=terms"	GO:0009891_positive_regulation_of_biosynthetic_process) =HYPERLINK("http://www.ncbi.nih.gov/gquery/gquery.fcgi?term=CNBP"	CNBP) 388 1 0.624661 -0.089996 448 392.89 0.876987
=HYPERLINK("http://www.godatabase.org/cgi-bin/go.cgi?query=GO:0048699&auto_wild_cards=yes&view=query&action=query&search_constraint=terms"	GO:0048699_generation_of_neurons) =HYPERLINK("http://www.ncbi.nih.gov/gquery/gquery.fcgi?term=SOD1"	SOD1) 396 1 0.612041 -0.086459 449 394.08 0.877684
=HYPERLINK("http://www.godatabase.org/cgi-bin/go.cgi?query=GO:0032502&auto_wild_cards=yes&view=query&action=query&search_constraint=terms"	GO:0032502_developmental_process) =HYPERLINK("http://www.ncbi.nih.gov/gquery/gquery.fcgi?term=ZFP36L1"	ZFP36L1) 2060 7 0.823582 -0.085225 450 394.41 0.876467
=HYPERLINK("http://www.godatabase.org/cgi-bin/go.cgi?query=GO:0032502&auto_wild_cards=yes&view=query&action=query&search_constraint=terms"	GO:0032502_developmental_process) =HYPERLINK("http://www.ncbi.nih.gov/gquery/gquery.fcgi?term=PTGES3"	PTGES3) 2060 7 0.823582 -0.085225 450 394.41 0.876467
=HYPERLINK("http://www.godatabase.org/cgi-bin/go.cgi?query=GO:0032502&auto_wild_cards=yes&view=query&action=query&search_constraint=terms"	GO:0032502_developmental_process) =HYPERLINK("http://www.ncbi.nih.gov/gquery/gquery.fcgi?term=INVS"	INVS) 2060 7 0.823582 -0.085225 450 394.41 0.876467
=HYPERLINK("http://www.godatabase.org/cgi-bin/go.cgi?query=GO:0032502&auto_wild_cards=yes&view=query&action=query&search_constraint=terms"	GO:0032502_developmental_process) =HYPERLINK("http://www.ncbi.nih.gov/gquery/gquery.fcgi?term=GRN"	GRN) 2060 7 0.823582 -0.085225 450 394.41 0.876467
=HYPERLINK("http://www.godatabase.org/cgi-bin/go.cgi?query=GO:0032502&auto_wild_cards=yes&view=query&action=query&search_constraint=terms"	GO:0032502_developmental_process) =HYPERLINK("http://www.ncbi.nih.gov/gquery/gquery.fcgi?term=PHB2"	PHB2) 2060 7 0.823582 -0.085225 450 394.41 0.876467
=HYPERLINK("http://www.godatabase.org/cgi-bin/go.cgi?query=GO:0032502&auto_wild_cards=yes&view=query&action=query&search_constraint=terms"	GO:0032502_developmental_process) =HYPERLINK("http://www.ncbi.nih.gov/gquery/gquery.fcgi?term=SOD1"	SOD1) 2060 7 0.823582 -0.085225 450 394.41 0.876467
=HYPERLINK("http://www.godatabase.org/cgi-bin/go.cgi?query=GO:0032502&auto_wild_cards=yes&view=query&action=query&search_constraint=terms"	GO:0032502_developmental_process) =HYPERLINK("http://www.ncbi.nih.gov/gquery/gquery.fcgi?term=GAPDH"	GAPDH) 2060 7 0.823582 -0.085225 450 394.41 0.876467
=HYPERLINK("http://www.godatabase.org/cgi-bin/go.cgi?query=GO:0022008&auto_wild_cards=yes&view=query&action=query&search_constraint=terms"	GO:0022008_neurogenesis) =HYPERLINK("http://www.ncbi.nih.gov/gquery/gquery.fcgi?term=SOD1"	SOD1) 423 1 0.572975 -0.075564 451 396.56 0.879290
=HYPERLINK("http://www.godatabase.org/cgi-bin/go.cgi?query=GO:0006915&auto_wild_cards=yes&view=query&action=query&search_constraint=terms"	GO:0006915_apoptosis) =HYPERLINK("http://www.ncbi.nih.gov/gquery/gquery.fcgi?term=SOD1"	SOD1) 427 1 0.567608 -0.074077 452 396.79 0.877854
=HYPERLINK("http://www.godatabase.org/cgi-bin/go.cgi?query=GO:0019219&auto_wild_cards=yes&view=query&action=query&search_constraint=terms"	GO:0019219_regulation_of_nucleobase__nucleoside__nucleotide_and_nucleic_acid_metabolic_process) =HYPERLINK("http://www.ncbi.nih.gov/gquery/gquery.fcgi?term=KHDRBS1"	KHDRBS1) 757 2 0.640339 -0.073469 453 397.02 0.876424
=HYPERLINK("http://www.godatabase.org/cgi-bin/go.cgi?query=GO:0019219&auto_wild_cards=yes&view=query&action=query&search_constraint=terms"	GO:0019219_regulation_of_nucleobase__nucleoside__nucleotide_and_nucleic_acid_metabolic_process) =HYPERLINK("http://www.ncbi.nih.gov/gquery/gquery.fcgi?term=CNBP"	CNBP) 757 2 0.640339 -0.073469 453 397.02 0.876424
=HYPERLINK("http://www.godatabase.org/cgi-bin/go.cgi?query=GO:0065007&auto_wild_cards=yes&view=query&action=query&search_constraint=terms"	GO:0065007_biological_regulation) =HYPERLINK("http://www.ncbi.nih.gov/gquery/gquery.fcgi?term=PTGES3"	PTGES3) 2593 9 0.841232 -0.072712 454 397.17 0.874824
=HYPERLINK("http://www.godatabase.org/cgi-bin/go.cgi?query=GO:0065007&auto_wild_cards=yes&view=query&action=query&search_constraint=terms"	GO:0065007_biological_regulation) =HYPERLINK("http://www.ncbi.nih.gov/gquery/gquery.fcgi?term=ZFP36L1"	ZFP36L1) 2593 9 0.841232 -0.072712 454 397.17 0.874824
=HYPERLINK("http://www.godatabase.org/cgi-bin/go.cgi?query=GO:0065007&auto_wild_cards=yes&view=query&action=query&search_constraint=terms"	GO:0065007_biological_regulation) =HYPERLINK("http://www.ncbi.nih.gov/gquery/gquery.fcgi?term=KHDRBS1"	KHDRBS1) 2593 9 0.841232 -0.072712 454 397.17 0.874824
=HYPERLINK("http://www.godatabase.org/cgi-bin/go.cgi?query=GO:0065007&auto_wild_cards=yes&view=query&action=query&search_constraint=terms"	GO:0065007_biological_regulation) =HYPERLINK("http://www.ncbi.nih.gov/gquery/gquery.fcgi?term=CNBP"	CNBP) 2593 9 0.841232 -0.072712 454 397.17 0.874824
=HYPERLINK("http://www.godatabase.org/cgi-bin/go.cgi?query=GO:0065007&auto_wild_cards=yes&view=query&action=query&search_constraint=terms"	GO:0065007_biological_regulation) =HYPERLINK("http://www.ncbi.nih.gov/gquery/gquery.fcgi?term=ATP2A2"	ATP2A2) 2593 9 0.841232 -0.072712 454 397.17 0.874824
=HYPERLINK("http://www.godatabase.org/cgi-bin/go.cgi?query=GO:0065007&auto_wild_cards=yes&view=query&action=query&search_constraint=terms"	GO:0065007_biological_regulation) =HYPERLINK("http://www.ncbi.nih.gov/gquery/gquery.fcgi?term=PHB2"	PHB2) 2593 9 0.841232 -0.072712 454 397.17 0.874824
=HYPERLINK("http://www.godatabase.org/cgi-bin/go.cgi?query=GO:0065007&auto_wild_cards=yes&view=query&action=query&search_constraint=terms"	GO:0065007_biological_regulation) =HYPERLINK("http://www.ncbi.nih.gov/gquery/gquery.fcgi?term=GRN"	GRN) 2593 9 0.841232 -0.072712 454 397.17 0.874824
=HYPERLINK("http://www.godatabase.org/cgi-bin/go.cgi?query=GO:0065007&auto_wild_cards=yes&view=query&action=query&search_constraint=terms"	GO:0065007_biological_regulation) =HYPERLINK("http://www.ncbi.nih.gov/gquery/gquery.fcgi?term=SOD1"	SOD1) 2593 9 0.841232 -0.072712 454 397.17 0.874824
=HYPERLINK("http://www.godatabase.org/cgi-bin/go.cgi?query=GO:0065007&auto_wild_cards=yes&view=query&action=query&search_constraint=terms"	GO:0065007_biological_regulation) =HYPERLINK("http://www.ncbi.nih.gov/gquery/gquery.fcgi?term=PARK7"	PARK7) 2593 9 0.841232 -0.072712 454 397.17 0.874824
=HYPERLINK("http://www.godatabase.org/cgi-bin/go.cgi?query=GO:0050789&auto_wild_cards=yes&view=query&action=query&search_constraint=terms"	GO:0050789_regulation_of_biological_process) =HYPERLINK("http://www.ncbi.nih.gov/gquery/gquery.fcgi?term=PTGES3"	PTGES3) 2357 8 0.822634 -0.072186 455 397.31 0.873209
=HYPERLINK("http://www.godatabase.org/cgi-bin/go.cgi?query=GO:0050789&auto_wild_cards=yes&view=query&action=query&search_constraint=terms"	GO:0050789_regulation_of_biological_process) =HYPERLINK("http://www.ncbi.nih.gov/gquery/gquery.fcgi?term=ZFP36L1"	ZFP36L1) 2357 8 0.822634 -0.072186 455 397.31 0.873209
=HYPERLINK("http://www.godatabase.org/cgi-bin/go.cgi?query=GO:0050789&auto_wild_cards=yes&view=query&action=query&search_constraint=terms"	GO:0050789_regulation_of_biological_process) =HYPERLINK("http://www.ncbi.nih.gov/gquery/gquery.fcgi?term=KHDRBS1"	KHDRBS1) 2357 8 0.822634 -0.072186 455 397.31 0.873209
=HYPERLINK("http://www.godatabase.org/cgi-bin/go.cgi?query=GO:0050789&auto_wild_cards=yes&view=query&action=query&search_constraint=terms"	GO:0050789_regulation_of_biological_process) =HYPERLINK("http://www.ncbi.nih.gov/gquery/gquery.fcgi?term=CNBP"	CNBP) 2357 8 0.822634 -0.072186 455 397.31 0.873209
=HYPERLINK("http://www.godatabase.org/cgi-bin/go.cgi?query=GO:0050789&auto_wild_cards=yes&view=query&action=query&search_constraint=terms"	GO:0050789_regulation_of_biological_process) =HYPERLINK("http://www.ncbi.nih.gov/gquery/gquery.fcgi?term=ATP2A2"	ATP2A2) 2357 8 0.822634 -0.072186 455 397.31 0.873209
=HYPERLINK("http://www.godatabase.org/cgi-bin/go.cgi?query=GO:0050789&auto_wild_cards=yes&view=query&action=query&search_constraint=terms"	GO:0050789_regulation_of_biological_process) =HYPERLINK("http://www.ncbi.nih.gov/gquery/gquery.fcgi?term=PHB2"	PHB2) 2357 8 0.822634 -0.072186 455 397.31 0.873209
=HYPERLINK("http://www.godatabase.org/cgi-bin/go.cgi?query=GO:0050789&auto_wild_cards=yes&view=query&action=query&search_constraint=terms"	GO:0050789_regulation_of_biological_process) =HYPERLINK("http://www.ncbi.nih.gov/gquery/gquery.fcgi?term=GRN"	GRN) 2357 8 0.822634 -0.072186 455 397.31 0.873209
=HYPERLINK("http://www.godatabase.org/cgi-bin/go.cgi?query=GO:0050789&auto_wild_cards=yes&view=query&action=query&search_constraint=terms"	GO:0050789_regulation_of_biological_process) =HYPERLINK("http://www.ncbi.nih.gov/gquery/gquery.fcgi?term=SOD1"	SOD1) 2357 8 0.822634 -0.072186 455 397.31 0.873209
=HYPERLINK("http://www.godatabase.org/cgi-bin/go.cgi?query=GO:0051179&auto_wild_cards=yes&view=query&action=query&search_constraint=terms"	GO:0051179_localization) =HYPERLINK("http://www.ncbi.nih.gov/gquery/gquery.fcgi?term=KHDRBS1"	KHDRBS1) 1058 3 0.687245 -0.072086 456 397.47 0.871645
=HYPERLINK("http://www.godatabase.org/cgi-bin/go.cgi?query=GO:0051179&auto_wild_cards=yes&view=query&action=query&search_constraint=terms"	GO:0051179_localization) =HYPERLINK("http://www.ncbi.nih.gov/gquery/gquery.fcgi?term=SNX17"	SNX17) 1058 3 0.687245 -0.072086 456 397.47 0.871645
=HYPERLINK("http://www.godatabase.org/cgi-bin/go.cgi?query=GO:0051179&auto_wild_cards=yes&view=query&action=query&search_constraint=terms"	GO:0051179_localization) =HYPERLINK("http://www.ncbi.nih.gov/gquery/gquery.fcgi?term=PARK7"	PARK7) 1058 3 0.687245 -0.072086 456 397.47 0.871645
=HYPERLINK("http://www.godatabase.org/cgi-bin/go.cgi?query=GO:0010604&auto_wild_cards=yes&view=query&action=query&search_constraint=terms"	GO:0010604_positive_regulation_of_macromolecule_metabolic_process) =HYPERLINK("http://www.ncbi.nih.gov/gquery/gquery.fcgi?term=CNBP"	CNBP) 433 1 0.559742 -0.071902 458 398.04 0.869083
=HYPERLINK("http://www.godatabase.org/cgi-bin/go.cgi?query=GO:0012501&auto_wild_cards=yes&view=query&action=query&search_constraint=terms"	GO:0012501_programmed_cell_death) =HYPERLINK("http://www.ncbi.nih.gov/gquery/gquery.fcgi?term=SOD1"	SOD1) 433 1 0.559742 -0.071902 458 398.04 0.869083
=HYPERLINK("http://www.godatabase.org/cgi-bin/go.cgi?query=GO:0006357&auto_wild_cards=yes&view=query&action=query&search_constraint=terms"	GO:0006357_regulation_of_transcription_from_RNA_polymerase_II_promoter) =HYPERLINK("http://www.ncbi.nih.gov/gquery/gquery.fcgi?term=CNBP"	CNBP) 435 1 0.557169 -0.071192 459 398.64 0.868497
=HYPERLINK("http://www.godatabase.org/cgi-bin/go.cgi?query=GO:0048731&auto_wild_cards=yes&view=query&action=query&search_constraint=terms"	GO:0048731_system_development) =HYPERLINK("http://www.ncbi.nih.gov/gquery/gquery.fcgi?term=PTGES3"	PTGES3) 1609 5 0.753165 -0.070953 460 398.83 0.867022
=HYPERLINK("http://www.godatabase.org/cgi-bin/go.cgi?query=GO:0048731&auto_wild_cards=yes&view=query&action=query&search_constraint=terms"	GO:0048731_system_development) =HYPERLINK("http://www.ncbi.nih.gov/gquery/gquery.fcgi?term=ZFP36L1"	ZFP36L1) 1609 5 0.753165 -0.070953 460 398.83 0.867022
=HYPERLINK("http://www.godatabase.org/cgi-bin/go.cgi?query=GO:0048731&auto_wild_cards=yes&view=query&action=query&search_constraint=terms"	GO:0048731_system_development) =HYPERLINK("http://www.ncbi.nih.gov/gquery/gquery.fcgi?term=INVS"	INVS) 1609 5 0.753165 -0.070953 460 398.83 0.867022
=HYPERLINK("http://www.godatabase.org/cgi-bin/go.cgi?query=GO:0048731&auto_wild_cards=yes&view=query&action=query&search_constraint=terms"	GO:0048731_system_development) =HYPERLINK("http://www.ncbi.nih.gov/gquery/gquery.fcgi?term=PHB2"	PHB2) 1609 5 0.753165 -0.070953 460 398.83 0.867022
=HYPERLINK("http://www.godatabase.org/cgi-bin/go.cgi?query=GO:0048731&auto_wild_cards=yes&view=query&action=query&search_constraint=terms"	GO:0048731_system_development) =HYPERLINK("http://www.ncbi.nih.gov/gquery/gquery.fcgi?term=SOD1"	SOD1) 1609 5 0.753165 -0.070953 460 398.83 0.867022
=HYPERLINK("http://www.godatabase.org/cgi-bin/go.cgi?query=GO:0006464&auto_wild_cards=yes&view=query&action=query&search_constraint=terms"	GO:0006464_protein_modification_process) =HYPERLINK("http://www.ncbi.nih.gov/gquery/gquery.fcgi?term=SOD1"	SOD1) 439 1 0.552092 -0.069793 461 399.18 0.865900
=HYPERLINK("http://www.godatabase.org/cgi-bin/go.cgi?query=GO:0051171&auto_wild_cards=yes&view=query&action=query&search_constraint=terms"	GO:0051171_regulation_of_nitrogen_compound_metabolic_process) =HYPERLINK("http://www.ncbi.nih.gov/gquery/gquery.fcgi?term=KHDRBS1"	KHDRBS1) 771 2 0.628712 -0.069431 462 399.4 0.864502
=HYPERLINK("http://www.godatabase.org/cgi-bin/go.cgi?query=GO:0051171&auto_wild_cards=yes&view=query&action=query&search_constraint=terms"	GO:0051171_regulation_of_nitrogen_compound_metabolic_process) =HYPERLINK("http://www.ncbi.nih.gov/gquery/gquery.fcgi?term=CNBP"	CNBP) 771 2 0.628712 -0.069431 462 399.4 0.864502
=HYPERLINK("http://www.godatabase.org/cgi-bin/go.cgi?query=GO:0031325&auto_wild_cards=yes&view=query&action=query&search_constraint=terms"	GO:0031325_positive_regulation_of_cellular_metabolic_process) =HYPERLINK("http://www.ncbi.nih.gov/gquery/gquery.fcgi?term=CNBP"	CNBP) 442 1 0.548345 -0.068763 463 399.75 0.863391
=HYPERLINK("http://www.godatabase.org/cgi-bin/go.cgi?query=GO:0006366&auto_wild_cards=yes&view=query&action=query&search_constraint=terms"	GO:0006366_transcription_from_RNA_polymerase_II_promoter) =HYPERLINK("http://www.ncbi.nih.gov/gquery/gquery.fcgi?term=CNBP"	CNBP) 444 1 0.545875 -0.068085 465 400.59 0.861484
=HYPERLINK("http://www.godatabase.org/cgi-bin/go.cgi?query=GO:0008219&auto_wild_cards=yes&view=query&action=query&search_constraint=terms"	GO:0008219_cell_death) =HYPERLINK("http://www.ncbi.nih.gov/gquery/gquery.fcgi?term=SOD1"	SOD1) 444 1 0.545875 -0.068085 465 400.59 0.861484
=HYPERLINK("http://www.godatabase.org/cgi-bin/go.cgi?query=GO:0010926&auto_wild_cards=yes&view=query&action=query&search_constraint=terms"	GO:0010926_anatomical_structure_formation) =HYPERLINK("http://www.ncbi.nih.gov/gquery/gquery.fcgi?term=SRR"	SRR) 447 1 0.542211 -0.067081 466 401.25 0.861052
=HYPERLINK("http://www.godatabase.org/cgi-bin/go.cgi?query=GO:0006996&auto_wild_cards=yes&view=query&action=query&search_constraint=terms"	GO:0006996_organelle_organization) =HYPERLINK("http://www.ncbi.nih.gov/gquery/gquery.fcgi?term=SOD1"	SOD1) 449 1 0.539796 -0.066420 467 401.55 0.859850
=HYPERLINK("http://www.godatabase.org/cgi-bin/go.cgi?query=GO:0016265&auto_wild_cards=yes&view=query&action=query&search_constraint=terms"	GO:0016265_death) =HYPERLINK("http://www.ncbi.nih.gov/gquery/gquery.fcgi?term=SOD1"	SOD1) 450 1 0.538596 -0.066092 468 401.77 0.858483
=HYPERLINK("http://www.godatabase.org/cgi-bin/go.cgi?query=GO:0009893&auto_wild_cards=yes&view=query&action=query&search_constraint=terms"	GO:0009893_positive_regulation_of_metabolic_process) =HYPERLINK("http://www.ncbi.nih.gov/gquery/gquery.fcgi?term=CNBP"	CNBP) 458 1 0.529189 -0.063527 470 402.79 0.857000
=HYPERLINK("http://www.godatabase.org/cgi-bin/go.cgi?query=GO:0043412&auto_wild_cards=yes&view=query&action=query&search_constraint=terms"	GO:0043412_biopolymer_modification) =HYPERLINK("http://www.ncbi.nih.gov/gquery/gquery.fcgi?term=SOD1"	SOD1) 458 1 0.529189 -0.063527 470 402.79 0.857000
=HYPERLINK("http://www.godatabase.org/cgi-bin/go.cgi?query=GO:0002376&auto_wild_cards=yes&view=query&action=query&search_constraint=terms"	GO:0002376_immune_system_process) =HYPERLINK("http://www.ncbi.nih.gov/gquery/gquery.fcgi?term=SOD1"	SOD1) 505 1 0.479937 -0.050381 471 405.69 0.861338
=HYPERLINK("http://www.godatabase.org/cgi-bin/go.cgi?query=GO:0048522&auto_wild_cards=yes&view=query&action=query&search_constraint=terms"	GO:0048522_positive_regulation_of_cellular_process) =HYPERLINK("http://www.ncbi.nih.gov/gquery/gquery.fcgi?term=CNBP"	CNBP) 895 2 0.541605 -0.041681 472 407.46 0.863263
=HYPERLINK("http://www.godatabase.org/cgi-bin/go.cgi?query=GO:0048522&auto_wild_cards=yes&view=query&action=query&search_constraint=terms"	GO:0048522_positive_regulation_of_cellular_process) =HYPERLINK("http://www.ncbi.nih.gov/gquery/gquery.fcgi?term=GRN"	GRN) 895 2 0.541605 -0.041681 472 407.46 0.863263
=HYPERLINK("http://www.godatabase.org/cgi-bin/go.cgi?query=GO:0006355&auto_wild_cards=yes&view=query&action=query&search_constraint=terms"	GO:0006355_regulation_of_transcription__DNA-dependent) =HYPERLINK("http://www.ncbi.nih.gov/gquery/gquery.fcgi?term=CNBP"	CNBP) 575 1 0.421510 -0.035697 473 409.69 0.866152
=HYPERLINK("http://www.godatabase.org/cgi-bin/go.cgi?query=GO:0051252&auto_wild_cards=yes&view=query&action=query&search_constraint=terms"	GO:0051252_regulation_of_RNA_metabolic_process) =HYPERLINK("http://www.ncbi.nih.gov/gquery/gquery.fcgi?term=CNBP"	CNBP) 590 1 0.410794 -0.033154 474 410.21 0.865422
=HYPERLINK("http://www.godatabase.org/cgi-bin/go.cgi?query=GO:0006351&auto_wild_cards=yes&view=query&action=query&search_constraint=terms"	GO:0006351_transcription__DNA-dependent) =HYPERLINK("http://www.ncbi.nih.gov/gquery/gquery.fcgi?term=CNBP"	CNBP) 594 1 0.408028 -0.032507 475 410.41 0.864021
=HYPERLINK("http://www.godatabase.org/cgi-bin/go.cgi?query=GO:0032774&auto_wild_cards=yes&view=query&action=query&search_constraint=terms"	GO:0032774_RNA_biosynthetic_process) =HYPERLINK("http://www.ncbi.nih.gov/gquery/gquery.fcgi?term=CNBP"	CNBP) 595 1 0.407342 -0.032347 476 410.61 0.862626
=HYPERLINK("http://www.godatabase.org/cgi-bin/go.cgi?query=GO:0007166&auto_wild_cards=yes&view=query&action=query&search_constraint=terms"	GO:0007166_cell_surface_receptor_linked_signal_transduction) =HYPERLINK("http://www.ncbi.nih.gov/gquery/gquery.fcgi?term=KHDRBS1"	KHDRBS1) 597 1 0.405977 -0.032030 477 410.88 0.861384
=HYPERLINK("http://www.godatabase.org/cgi-bin/go.cgi?query=GO:0007399&auto_wild_cards=yes&view=query&action=query&search_constraint=terms"	GO:0007399_nervous_system_development) =HYPERLINK("http://www.ncbi.nih.gov/gquery/gquery.fcgi?term=SOD1"	SOD1) 621 1 0.390287 -0.028452 478 411.89 0.861695
=HYPERLINK("http://www.godatabase.org/cgi-bin/go.cgi?query=GO:0048518&auto_wild_cards=yes&view=query&action=query&search_constraint=terms"	GO:0048518_positive_regulation_of_biological_process) =HYPERLINK("http://www.ncbi.nih.gov/gquery/gquery.fcgi?term=CNBP"	CNBP) 995 2 0.487173 -0.027222 479 412.07 0.860271
=HYPERLINK("http://www.godatabase.org/cgi-bin/go.cgi?query=GO:0048518&auto_wild_cards=yes&view=query&action=query&search_constraint=terms"	GO:0048518_positive_regulation_of_biological_process) =HYPERLINK("http://www.ncbi.nih.gov/gquery/gquery.fcgi?term=GRN"	GRN) 995 2 0.487173 -0.027222 479 412.07 0.860271
=HYPERLINK("http://www.godatabase.org/cgi-bin/go.cgi?query=GO:0048468&auto_wild_cards=yes&view=query&action=query&search_constraint=terms"	GO:0048468_cell_development) =HYPERLINK("http://www.ncbi.nih.gov/gquery/gquery.fcgi?term=SOD1"	SOD1) 654 1 0.370594 -0.024166 480 412.88 0.860167
=HYPERLINK("http://www.godatabase.org/cgi-bin/go.cgi?query=GO:0030154&auto_wild_cards=yes&view=query&action=query&search_constraint=terms"	GO:0030154_cell_differentiation) =HYPERLINK("http://www.ncbi.nih.gov/gquery/gquery.fcgi?term=ZFP36L1"	ZFP36L1) 1060 2 0.457299 -0.020475 481 414.02 0.860748
=HYPERLINK("http://www.godatabase.org/cgi-bin/go.cgi?query=GO:0030154&auto_wild_cards=yes&view=query&action=query&search_constraint=terms"	GO:0030154_cell_differentiation) =HYPERLINK("http://www.ncbi.nih.gov/gquery/gquery.fcgi?term=SOD1"	SOD1) 1060 2 0.457299 -0.020475 481 414.02 0.860748
=HYPERLINK("http://www.godatabase.org/cgi-bin/go.cgi?query=GO:0050896&auto_wild_cards=yes&view=query&action=query&search_constraint=terms"	GO:0050896_response_to_stimulus) =HYPERLINK("http://www.ncbi.nih.gov/gquery/gquery.fcgi?term=SOD1"	SOD1) 1107 2 0.437883 -0.016595 482 415.25 0.861515
=HYPERLINK("http://www.godatabase.org/cgi-bin/go.cgi?query=GO:0050896&auto_wild_cards=yes&view=query&action=query&search_constraint=terms"	GO:0050896_response_to_stimulus) =HYPERLINK("http://www.ncbi.nih.gov/gquery/gquery.fcgi?term=PARK7"	PARK7) 1107 2 0.437883 -0.016595 482 415.25 0.861515
=HYPERLINK("http://www.godatabase.org/cgi-bin/go.cgi?query=GO:0048869&auto_wild_cards=yes&view=query&action=query&search_constraint=terms"	GO:0048869_cellular_developmental_process) =HYPERLINK("http://www.ncbi.nih.gov/gquery/gquery.fcgi?term=ZFP36L1"	ZFP36L1) 1113 2 0.435523 -0.016151 483 415.33 0.859896
=HYPERLINK("http://www.godatabase.org/cgi-bin/go.cgi?query=GO:0048869&auto_wild_cards=yes&view=query&action=query&search_constraint=terms"	GO:0048869_cellular_developmental_process) =HYPERLINK("http://www.ncbi.nih.gov/gquery/gquery.fcgi?term=SOD1"	SOD1) 1113 2 0.435523 -0.016151 483 415.33 0.859896
=HYPERLINK("http://www.godatabase.org/cgi-bin/go.cgi?query=GO:0008150&auto_wild_cards=yes&view=query&action=query&search_constraint=terms"	GO:0008150_biological_process) =HYPERLINK("http://www.ncbi.nih.gov/gquery/gquery.fcgi?term=KHDRBS1"	KHDRBS1) 4605 19 1.000000 0.000000 1980 1947.27 0.983470
=HYPERLINK("http://www.godatabase.org/cgi-bin/go.cgi?query=GO:0008150&auto_wild_cards=yes&view=query&action=query&search_constraint=terms"	GO:0008150_biological_process) =HYPERLINK("http://www.ncbi.nih.gov/gquery/gquery.fcgi?term=PABPN1"	PABPN1) 4605 19 1.000000 0.000000 1980 1947.27 0.983470
=HYPERLINK("http://www.godatabase.org/cgi-bin/go.cgi?query=GO:0008150&auto_wild_cards=yes&view=query&action=query&search_constraint=terms"	GO:0008150_biological_process) =HYPERLINK("http://www.ncbi.nih.gov/gquery/gquery.fcgi?term=PTGES3"	PTGES3) 4605 19 1.000000 0.000000 1980 1947.27 0.983470
=HYPERLINK("http://www.godatabase.org/cgi-bin/go.cgi?query=GO:0008150&auto_wild_cards=yes&view=query&action=query&search_constraint=terms"	GO:0008150_biological_process) =HYPERLINK("http://www.ncbi.nih.gov/gquery/gquery.fcgi?term=CNBP"	CNBP) 4605 19 1.000000 0.000000 1980 1947.27 0.983470
=HYPERLINK("http://www.godatabase.org/cgi-bin/go.cgi?query=GO:0008150&auto_wild_cards=yes&view=query&action=query&search_constraint=terms"	GO:0008150_biological_process) =HYPERLINK("http://www.ncbi.nih.gov/gquery/gquery.fcgi?term=SNX17"	SNX17) 4605 19 1.000000 0.000000 1980 1947.27 0.983470
=HYPERLINK("http://www.godatabase.org/cgi-bin/go.cgi?query=GO:0008150&auto_wild_cards=yes&view=query&action=query&search_constraint=terms"	GO:0008150_biological_process) =HYPERLINK("http://www.ncbi.nih.gov/gquery/gquery.fcgi?term=VIM"	VIM) 4605 19 1.000000 0.000000 1980 1947.27 0.983470
=HYPERLINK("http://www.godatabase.org/cgi-bin/go.cgi?query=GO:0008150&auto_wild_cards=yes&view=query&action=query&search_constraint=terms"	GO:0008150_biological_process) =HYPERLINK("http://www.ncbi.nih.gov/gquery/gquery.fcgi?term=PGD"	PGD) 4605 19 1.000000 0.000000 1980 1947.27 0.983470
=HYPERLINK("http://www.godatabase.org/cgi-bin/go.cgi?query=GO:0008150&auto_wild_cards=yes&view=query&action=query&search_constraint=terms"	GO:0008150_biological_process) =HYPERLINK("http://www.ncbi.nih.gov/gquery/gquery.fcgi?term=SOD1"	SOD1) 4605 19 1.000000 0.000000 1980 1947.27 0.983470
=HYPERLINK("http://www.godatabase.org/cgi-bin/go.cgi?query=GO:0008150&auto_wild_cards=yes&view=query&action=query&search_constraint=terms"	GO:0008150_biological_process) =HYPERLINK("http://www.ncbi.nih.gov/gquery/gquery.fcgi?term=MCM4"	MCM4) 4605 19 1.000000 0.000000 1980 1947.27 0.983470
=HYPERLINK("http://www.godatabase.org/cgi-bin/go.cgi?query=GO:0008150&auto_wild_cards=yes&view=query&action=query&search_constraint=terms"	GO:0008150_biological_process) =HYPERLINK("http://www.ncbi.nih.gov/gquery/gquery.fcgi?term=PARK7"	PARK7) 4605 19 1.000000 0.000000 1980 1947.27 0.983470
=HYPERLINK("http://www.godatabase.org/cgi-bin/go.cgi?query=GO:0008150&auto_wild_cards=yes&view=query&action=query&search_constraint=terms"	GO:0008150_biological_process) =HYPERLINK("http://www.ncbi.nih.gov/gquery/gquery.fcgi?term=ZFP36L1"	ZFP36L1) 4605 19 1.000000 0.000000 1980 1947.27 0.983470
=HYPERLINK("http://www.godatabase.org/cgi-bin/go.cgi?query=GO:0008150&auto_wild_cards=yes&view=query&action=query&search_constraint=terms"	GO:0008150_biological_process) =HYPERLINK("http://www.ncbi.nih.gov/gquery/gquery.fcgi?term=MRPL11"	MRPL11) 4605 19 1.000000 0.000000 1980 1947.27 0.983470
=HYPERLINK("http://www.godatabase.org/cgi-bin/go.cgi?query=GO:0008150&auto_wild_cards=yes&view=query&action=query&search_constraint=terms"	GO:0008150_biological_process) =HYPERLINK("http://www.ncbi.nih.gov/gquery/gquery.fcgi?term=ARIH2"	ARIH2) 4605 19 1.000000 0.000000 1980 1947.27 0.983470
=HYPERLINK("http://www.godatabase.org/cgi-bin/go.cgi?query=GO:0008150&auto_wild_cards=yes&view=query&action=query&search_constraint=terms"	GO:0008150_biological_process) =HYPERLINK("http://www.ncbi.nih.gov/gquery/gquery.fcgi?term=INVS"	INVS) 4605 19 1.000000 0.000000 1980 1947.27 0.983470
=HYPERLINK("http://www.godatabase.org/cgi-bin/go.cgi?query=GO:0008150&auto_wild_cards=yes&view=query&action=query&search_constraint=terms"	GO:0008150_biological_process) =HYPERLINK("http://www.ncbi.nih.gov/gquery/gquery.fcgi?term=ATP2A2"	ATP2A2) 4605 19 1.000000 0.000000 1980 1947.27 0.983470
=HYPERLINK("http://www.godatabase.org/cgi-bin/go.cgi?query=GO:0008150&auto_wild_cards=yes&view=query&action=query&search_constraint=terms"	GO:0008150_biological_process) =HYPERLINK("http://www.ncbi.nih.gov/gquery/gquery.fcgi?term=PHB2"	PHB2) 4605 19 1.000000 0.000000 1980 1947.27 0.983470
=HYPERLINK("http://www.godatabase.org/cgi-bin/go.cgi?query=GO:0008150&auto_wild_cards=yes&view=query&action=query&search_constraint=terms"	GO:0008150_biological_process) =HYPERLINK("http://www.ncbi.nih.gov/gquery/gquery.fcgi?term=GRN"	GRN) 4605 19 1.000000 0.000000 1980 1947.27 0.983470
=HYPERLINK("http://www.godatabase.org/cgi-bin/go.cgi?query=GO:0008150&auto_wild_cards=yes&view=query&action=query&search_constraint=terms"	GO:0008150_biological_process) =HYPERLINK("http://www.ncbi.nih.gov/gquery/gquery.fcgi?term=SRR"	SRR) 4605 19 1.000000 0.000000 1980 1947.27 0.983470
=HYPERLINK("http://www.godatabase.org/cgi-bin/go.cgi?query=GO:0008150&auto_wild_cards=yes&view=query&action=query&search_constraint=terms"	GO:0008150_biological_process) =HYPERLINK("http://www.ncbi.nih.gov/gquery/gquery.fcgi?term=GAPDH"	GAPDH) 4605 19 1.000000 0.000000 1980 1947.27 0.983470
