# Supplementary material for: RedundancyMiner: De-replication of redundant GO categories in microarray and proteomics analysis
Source: BMC Bioinformatics. 2011 Feb 10;12:52. doi: 10.1186/1471-2105-12-52 (PMC3223614; doi:10.1186/1471-2105-12-52)
Supplement: Additional file 8 — Retinal development HTGM download. compressed package of the results of running HTGM on the retinal development genes list. [file 1471-2105-12-52-S8.ZIP › SCENARIO_2_MODIFIED/total.txt.total.txt.dir/Exp1_BestClusterMap_LEIGS_KM_24.csv.join.18.txt.dir/Exp1_BestClusterMap_LEIGS_KM_24.csv.join.18.txt.change.gce]

GO:0000122_negative_regulation_of_transcription_from_RNA_polymerase_II_promoter	NCOA2	175	6	4.267181	-2.618333	1	2.59	2.590000
GO:0000122_negative_regulation_of_transcription_from_RNA_polymerase_II_promoter	TLE4	175	6	4.267181	-2.618333	1	2.59	2.590000
GO:0000122_negative_regulation_of_transcription_from_RNA_polymerase_II_promoter	VAX2	175	6	4.267181	-2.618333	1	2.59	2.590000
GO:0000122_negative_regulation_of_transcription_from_RNA_polymerase_II_promoter	NCOR1	175	6	4.267181	-2.618333	1	2.59	2.590000
GO:0000122_negative_regulation_of_transcription_from_RNA_polymerase_II_promoter	NRIP1	175	6	4.267181	-2.618333	1	2.59	2.590000
GO:0000122_negative_regulation_of_transcription_from_RNA_polymerase_II_promoter	FOXP2	175	6	4.267181	-2.618333	1	2.59	2.590000
GO:0010558_negative_regulation_of_macromolecule_biosynthetic_process	NCOA2	274	7	3.179621	-2.269169	2	4.92	2.460000
GO:0010558_negative_regulation_of_macromolecule_biosynthetic_process	TIA1	274	7	3.179621	-2.269169	2	4.92	2.460000
GO:0010558_negative_regulation_of_macromolecule_biosynthetic_process	TLE4	274	7	3.179621	-2.269169	2	4.92	2.460000
GO:0010558_negative_regulation_of_macromolecule_biosynthetic_process	VAX2	274	7	3.179621	-2.269169	2	4.92	2.460000
GO:0010558_negative_regulation_of_macromolecule_biosynthetic_process	NCOR1	274	7	3.179621	-2.269169	2	4.92	2.460000
GO:0010558_negative_regulation_of_macromolecule_biosynthetic_process	NRIP1	274	7	3.179621	-2.269169	2	4.92	2.460000
GO:0010558_negative_regulation_of_macromolecule_biosynthetic_process	FOXP2	274	7	3.179621	-2.269169	2	4.92	2.460000
GO:0010468_regulation_of_gene_expression	KLF7	778	13	2.079657	-2.255588	3	5.0	1.666667
GO:0010468_regulation_of_gene_expression	RXRB	778	13	2.079657	-2.255588	3	5.0	1.666667
GO:0010468_regulation_of_gene_expression	E2F7	778	13	2.079657	-2.255588	3	5.0	1.666667
GO:0010468_regulation_of_gene_expression	ELAVL1	778	13	2.079657	-2.255588	3	5.0	1.666667
GO:0010468_regulation_of_gene_expression	TLE4	778	13	2.079657	-2.255588	3	5.0	1.666667
GO:0010468_regulation_of_gene_expression	VAX2	778	13	2.079657	-2.255588	3	5.0	1.666667
GO:0010468_regulation_of_gene_expression	HES6	778	13	2.079657	-2.255588	3	5.0	1.666667
GO:0010468_regulation_of_gene_expression	DACH1	778	13	2.079657	-2.255588	3	5.0	1.666667
GO:0010468_regulation_of_gene_expression	FOXP2	778	13	2.079657	-2.255588	3	5.0	1.666667
GO:0010468_regulation_of_gene_expression	NRIP1	778	13	2.079657	-2.255588	3	5.0	1.666667
GO:0010468_regulation_of_gene_expression	NCOA2	778	13	2.079657	-2.255588	3	5.0	1.666667
GO:0010468_regulation_of_gene_expression	TIA1	778	13	2.079657	-2.255588	3	5.0	1.666667
GO:0010468_regulation_of_gene_expression	NCOR1	778	13	2.079657	-2.255588	3	5.0	1.666667
GO:0031327_negative_regulation_of_cellular_biosynthetic_process	NCOA2	282	7	3.089419	-2.201059	4	5.45	1.362500
GO:0031327_negative_regulation_of_cellular_biosynthetic_process	TIA1	282	7	3.089419	-2.201059	4	5.45	1.362500
GO:0031327_negative_regulation_of_cellular_biosynthetic_process	TLE4	282	7	3.089419	-2.201059	4	5.45	1.362500
GO:0031327_negative_regulation_of_cellular_biosynthetic_process	VAX2	282	7	3.089419	-2.201059	4	5.45	1.362500
GO:0031327_negative_regulation_of_cellular_biosynthetic_process	NCOR1	282	7	3.089419	-2.201059	4	5.45	1.362500
GO:0031327_negative_regulation_of_cellular_biosynthetic_process	NRIP1	282	7	3.089419	-2.201059	4	5.45	1.362500
GO:0031327_negative_regulation_of_cellular_biosynthetic_process	FOXP2	282	7	3.089419	-2.201059	4	5.45	1.362500
GO:0009890_negative_regulation_of_biosynthetic_process	NCOA2	284	7	3.067663	-2.184430	5	5.48	1.096000
GO:0009890_negative_regulation_of_biosynthetic_process	TIA1	284	7	3.067663	-2.184430	5	5.48	1.096000
GO:0009890_negative_regulation_of_biosynthetic_process	TLE4	284	7	3.067663	-2.184430	5	5.48	1.096000
GO:0009890_negative_regulation_of_biosynthetic_process	VAX2	284	7	3.067663	-2.184430	5	5.48	1.096000
GO:0009890_negative_regulation_of_biosynthetic_process	NCOR1	284	7	3.067663	-2.184430	5	5.48	1.096000
GO:0009890_negative_regulation_of_biosynthetic_process	NRIP1	284	7	3.067663	-2.184430	5	5.48	1.096000
GO:0009890_negative_regulation_of_biosynthetic_process	FOXP2	284	7	3.067663	-2.184430	5	5.48	1.096000
GO:0045892_negative_regulation_of_transcription__DNA-dependent	NCOA2	218	6	3.425490	-2.147557	6	6.05	1.008333
GO:0045892_negative_regulation_of_transcription__DNA-dependent	TLE4	218	6	3.425490	-2.147557	6	6.05	1.008333
GO:0045892_negative_regulation_of_transcription__DNA-dependent	VAX2	218	6	3.425490	-2.147557	6	6.05	1.008333
GO:0045892_negative_regulation_of_transcription__DNA-dependent	NCOR1	218	6	3.425490	-2.147557	6	6.05	1.008333
GO:0045892_negative_regulation_of_transcription__DNA-dependent	NRIP1	218	6	3.425490	-2.147557	6	6.05	1.008333
GO:0045892_negative_regulation_of_transcription__DNA-dependent	FOXP2	218	6	3.425490	-2.147557	6	6.05	1.008333
GO:0051253_negative_regulation_of_RNA_metabolic_process	NCOA2	220	6	3.394349	-2.128566	7	6.21	0.887143
GO:0051253_negative_regulation_of_RNA_metabolic_process	TLE4	220	6	3.394349	-2.128566	7	6.21	0.887143
GO:0051253_negative_regulation_of_RNA_metabolic_process	VAX2	220	6	3.394349	-2.128566	7	6.21	0.887143
GO:0051253_negative_regulation_of_RNA_metabolic_process	NCOR1	220	6	3.394349	-2.128566	7	6.21	0.887143
GO:0051253_negative_regulation_of_RNA_metabolic_process	NRIP1	220	6	3.394349	-2.128566	7	6.21	0.887143
GO:0051253_negative_regulation_of_RNA_metabolic_process	FOXP2	220	6	3.394349	-2.128566	7	6.21	0.887143
GO:0001887_selenium_metabolic_process	SEPP1	1	1
GO:0006463_steroid_hormone_receptor_complex_assembly	FKBP4	1	1
GO:0006654_phosphatidic_acid_biosynthetic_process	SH3GLB1	1	1
GO:0007076_mitotic_chromosome_condensation	AKAP8	1	1
GO:0019510_S-adenosylhomocysteine_catabolic_process	AHCY	1	1
GO:0042297_vocal_learning	FOXP2	1	1
GO:0046473_phosphatidic_acid_metabolic_process	SH3GLB1	1	1
GO:0046498_S-adenosylhomocysteine_metabolic_process	AHCY	1	1
GO:0048813_dendrite_morphogenesis	KLF7	18	2	13.828829	-2.052356	8	7.46	0.932500
GO:0048813_dendrite_morphogenesis	YWHAH	18	2	13.828829	-2.052356	8	7.46	0.932500
GO:0010556_regulation_of_macromolecule_biosynthetic_process	KLF7	745	12	2.004716	-1.964703	9	8.28	0.920000
GO:0010556_regulation_of_macromolecule_biosynthetic_process	NCOA2	745	12	2.004716	-1.964703	9	8.28	0.920000
GO:0010556_regulation_of_macromolecule_biosynthetic_process	RXRB	745	12	2.004716	-1.964703	9	8.28	0.920000
GO:0010556_regulation_of_macromolecule_biosynthetic_process	E2F7	745	12	2.004716	-1.964703	9	8.28	0.920000
GO:0010556_regulation_of_macromolecule_biosynthetic_process	TIA1	745	12	2.004716	-1.964703	9	8.28	0.920000
GO:0010556_regulation_of_macromolecule_biosynthetic_process	TLE4	745	12	2.004716	-1.964703	9	8.28	0.920000
GO:0010556_regulation_of_macromolecule_biosynthetic_process	VAX2	745	12	2.004716	-1.964703	9	8.28	0.920000
GO:0010556_regulation_of_macromolecule_biosynthetic_process	DACH1	745	12	2.004716	-1.964703	9	8.28	0.920000
GO:0010556_regulation_of_macromolecule_biosynthetic_process	HES6	745	12	2.004716	-1.964703	9	8.28	0.920000
GO:0010556_regulation_of_macromolecule_biosynthetic_process	NCOR1	745	12	2.004716	-1.964703	9	8.28	0.920000
GO:0010556_regulation_of_macromolecule_biosynthetic_process	NRIP1	745	12	2.004716	-1.964703	9	8.28	0.920000
GO:0010556_regulation_of_macromolecule_biosynthetic_process	FOXP2	745	12	2.004716	-1.964703	9	8.28	0.920000
GO:0019219_regulation_of_nucleobase__nucleoside__nucleotide_and_nucleic_acid_metabolic_process	KLF7	757	12	1.972937	-1.910479	10	9.38	0.938000
GO:0019219_regulation_of_nucleobase__nucleoside__nucleotide_and_nucleic_acid_metabolic_process	NCOA2	757	12	1.972937	-1.910479	10	9.38	0.938000
GO:0019219_regulation_of_nucleobase__nucleoside__nucleotide_and_nucleic_acid_metabolic_process	RXRB	757	12	1.972937	-1.910479	10	9.38	0.938000
GO:0019219_regulation_of_nucleobase__nucleoside__nucleotide_and_nucleic_acid_metabolic_process	E2F7	757	12	1.972937	-1.910479	10	9.38	0.938000
GO:0019219_regulation_of_nucleobase__nucleoside__nucleotide_and_nucleic_acid_metabolic_process	ELAVL1	757	12	1.972937	-1.910479	10	9.38	0.938000
GO:0019219_regulation_of_nucleobase__nucleoside__nucleotide_and_nucleic_acid_metabolic_process	TLE4	757	12	1.972937	-1.910479	10	9.38	0.938000
GO:0019219_regulation_of_nucleobase__nucleoside__nucleotide_and_nucleic_acid_metabolic_process	VAX2	757	12	1.972937	-1.910479	10	9.38	0.938000
GO:0019219_regulation_of_nucleobase__nucleoside__nucleotide_and_nucleic_acid_metabolic_process	DACH1	757	12	1.972937	-1.910479	10	9.38	0.938000
GO:0019219_regulation_of_nucleobase__nucleoside__nucleotide_and_nucleic_acid_metabolic_process	HES6	757	12	1.972937	-1.910479	10	9.38	0.938000
GO:0019219_regulation_of_nucleobase__nucleoside__nucleotide_and_nucleic_acid_metabolic_process	NCOR1	757	12	1.972937	-1.910479	10	9.38	0.938000
GO:0019219_regulation_of_nucleobase__nucleoside__nucleotide_and_nucleic_acid_metabolic_process	NRIP1	757	12	1.972937	-1.910479	10	9.38	0.938000
GO:0019219_regulation_of_nucleobase__nucleoside__nucleotide_and_nucleic_acid_metabolic_process	FOXP2	757	12	1.972937	-1.910479	10	9.38	0.938000
GO:0051171_regulation_of_nitrogen_compound_metabolic_process	KLF7	771	12	1.937112	-1.848961	11	10.51	0.955455
GO:0051171_regulation_of_nitrogen_compound_metabolic_process	NCOA2	771	12	1.937112	-1.848961	11	10.51	0.955455
GO:0051171_regulation_of_nitrogen_compound_metabolic_process	RXRB	771	12	1.937112	-1.848961	11	10.51	0.955455
GO:0051171_regulation_of_nitrogen_compound_metabolic_process	E2F7	771	12	1.937112	-1.848961	11	10.51	0.955455
GO:0051171_regulation_of_nitrogen_compound_metabolic_process	ELAVL1	771	12	1.937112	-1.848961	11	10.51	0.955455
GO:0051171_regulation_of_nitrogen_compound_metabolic_process	TLE4	771	12	1.937112	-1.848961	11	10.51	0.955455
GO:0051171_regulation_of_nitrogen_compound_metabolic_process	VAX2	771	12	1.937112	-1.848961	11	10.51	0.955455
GO:0051171_regulation_of_nitrogen_compound_metabolic_process	DACH1	771	12	1.937112	-1.848961	11	10.51	0.955455
GO:0051171_regulation_of_nitrogen_compound_metabolic_process	HES6	771	12	1.937112	-1.848961	11	10.51	0.955455
GO:0051171_regulation_of_nitrogen_compound_metabolic_process	NCOR1	771	12	1.937112	-1.848961	11	10.51	0.955455
GO:0051171_regulation_of_nitrogen_compound_metabolic_process	NRIP1	771	12	1.937112	-1.848961	11	10.51	0.955455
GO:0051171_regulation_of_nitrogen_compound_metabolic_process	FOXP2	771	12	1.937112	-1.848961	11	10.51	0.955455
GO:0045449_regulation_of_transcription	KLF7	676	11	2.025228	-1.848757	12	10.53	0.877500
GO:0045449_regulation_of_transcription	NCOA2	676	11	2.025228	-1.848757	12	10.53	0.877500
GO:0045449_regulation_of_transcription	RXRB	676	11	2.025228	-1.848757	12	10.53	0.877500
GO:0045449_regulation_of_transcription	E2F7	676	11	2.025228	-1.848757	12	10.53	0.877500
GO:0045449_regulation_of_transcription	TLE4	676	11	2.025228	-1.848757	12	10.53	0.877500
GO:0045449_regulation_of_transcription	VAX2	676	11	2.025228	-1.848757	12	10.53	0.877500
GO:0045449_regulation_of_transcription	DACH1	676	11	2.025228	-1.848757	12	10.53	0.877500
GO:0045449_regulation_of_transcription	HES6	676	11	2.025228	-1.848757	12	10.53	0.877500
GO:0045449_regulation_of_transcription	NCOR1	676	11	2.025228	-1.848757	12	10.53	0.877500
GO:0045449_regulation_of_transcription	NRIP1	676	11	2.025228	-1.848757	12	10.53	0.877500
GO:0045449_regulation_of_transcription	FOXP2	676	11	2.025228	-1.848757	12	10.53	0.877500
GO:0016481_negative_regulation_of_transcription	NCOA2	253	6	2.951608	-1.844342	13	10.92	0.840000
GO:0016481_negative_regulation_of_transcription	TLE4	253	6	2.951608	-1.844342	13	10.92	0.840000
GO:0016481_negative_regulation_of_transcription	VAX2	253	6	2.951608	-1.844342	13	10.92	0.840000
GO:0016481_negative_regulation_of_transcription	NCOR1	253	6	2.951608	-1.844342	13	10.92	0.840000
GO:0016481_negative_regulation_of_transcription	NRIP1	253	6	2.951608	-1.844342	13	10.92	0.840000
GO:0016481_negative_regulation_of_transcription	FOXP2	253	6	2.951608	-1.844342	13	10.92	0.840000
GO:0010605_negative_regulation_of_macromolecule_metabolic_process	NCOA2	331	7	2.632073	-1.833918	14	11.0	0.785714
GO:0010605_negative_regulation_of_macromolecule_metabolic_process	TIA1	331	7	2.632073	-1.833918	14	11.0	0.785714
GO:0010605_negative_regulation_of_macromolecule_metabolic_process	TLE4	331	7	2.632073	-1.833918	14	11.0	0.785714
GO:0010605_negative_regulation_of_macromolecule_metabolic_process	VAX2	331	7	2.632073	-1.833918	14	11.0	0.785714
GO:0010605_negative_regulation_of_macromolecule_metabolic_process	NCOR1	331	7	2.632073	-1.833918	14	11.0	0.785714
GO:0010605_negative_regulation_of_macromolecule_metabolic_process	NRIP1	331	7	2.632073	-1.833918	14	11.0	0.785714
GO:0010605_negative_regulation_of_macromolecule_metabolic_process	FOXP2	331	7	2.632073	-1.833918	14	11.0	0.785714
GO:0031324_negative_regulation_of_cellular_metabolic_process	NCOA2	332	7	2.624145	-1.827213	15	11.09	0.739333
GO:0031324_negative_regulation_of_cellular_metabolic_process	TIA1	332	7	2.624145	-1.827213	15	11.09	0.739333
GO:0031324_negative_regulation_of_cellular_metabolic_process	TLE4	332	7	2.624145	-1.827213	15	11.09	0.739333
GO:0031324_negative_regulation_of_cellular_metabolic_process	VAX2	332	7	2.624145	-1.827213	15	11.09	0.739333
GO:0031324_negative_regulation_of_cellular_metabolic_process	NCOR1	332	7	2.624145	-1.827213	15	11.09	0.739333
GO:0031324_negative_regulation_of_cellular_metabolic_process	NRIP1	332	7	2.624145	-1.827213	15	11.09	0.739333
GO:0031324_negative_regulation_of_cellular_metabolic_process	FOXP2	332	7	2.624145	-1.827213	15	11.09	0.739333
GO:0051252_regulation_of_RNA_metabolic_process	KLF7	590	10	2.109482	-1.818813	16	11.11	0.694375
GO:0051252_regulation_of_RNA_metabolic_process	NCOA2	590	10	2.109482	-1.818813	16	11.11	0.694375
GO:0051252_regulation_of_RNA_metabolic_process	RXRB	590	10	2.109482	-1.818813	16	11.11	0.694375
GO:0051252_regulation_of_RNA_metabolic_process	ELAVL1	590	10	2.109482	-1.818813	16	11.11	0.694375
GO:0051252_regulation_of_RNA_metabolic_process	TLE4	590	10	2.109482	-1.818813	16	11.11	0.694375
GO:0051252_regulation_of_RNA_metabolic_process	VAX2	590	10	2.109482	-1.818813	16	11.11	0.694375
GO:0051252_regulation_of_RNA_metabolic_process	HES6	590	10	2.109482	-1.818813	16	11.11	0.694375
GO:0051252_regulation_of_RNA_metabolic_process	NCOR1	590	10	2.109482	-1.818813	16	11.11	0.694375
GO:0051252_regulation_of_RNA_metabolic_process	NRIP1	590	10	2.109482	-1.818813	16	11.11	0.694375
GO:0051252_regulation_of_RNA_metabolic_process	FOXP2	590	10	2.109482	-1.818813	16	11.11	0.694375
GO:0009612_response_to_mechanical_stimulus	SLC12A2	24	2	10.371622	-1.809262	17	11.61	0.682941
GO:0009612_response_to_mechanical_stimulus	FOXP2	24	2	10.371622	-1.809262	17	11.61	0.682941
GO:0001543_ovarian_follicle_rupture	NRIP1	2	1
GO:0001767_establishment_of_lymphocyte_polarity	MYH9	2	1
GO:0001768_establishment_of_T_cell_polarity	MYH9	2	1
GO:0007132_meiotic_metaphase_I	MYH9	2	1
GO:0014067_negative_regulation_of_phosphoinositide_3-kinase_cascade	NCOR1	2	1
GO:0031223_auditory_behavior	FOXP2	2	1
GO:0032796_uropod_organization	MYH9	2	1
GO:0045116_protein_neddylation	UBE2F	2	1
GO:0051293_establishment_of_spindle_localization	MYH9	2	1
GO:0051295_establishment_of_meiotic_spindle_localization	MYH9	2	1
GO:0051653_spindle_localization	MYH9	2	1
GO:0060318_definitive_erythrocyte_differentiation	NCOR1	2	1
GO:0010629_negative_regulation_of_gene_expression	NCOA2	262	6	2.850217	-1.775244	18	11.99	0.666111
GO:0010629_negative_regulation_of_gene_expression	TLE4	262	6	2.850217	-1.775244	18	11.99	0.666111
GO:0010629_negative_regulation_of_gene_expression	VAX2	262	6	2.850217	-1.775244	18	11.99	0.666111
GO:0010629_negative_regulation_of_gene_expression	NCOR1	262	6	2.850217	-1.775244	18	11.99	0.666111
GO:0010629_negative_regulation_of_gene_expression	NRIP1	262	6	2.850217	-1.775244	18	11.99	0.666111
GO:0010629_negative_regulation_of_gene_expression	FOXP2	262	6	2.850217	-1.775244	18	11.99	0.666111
GO:0006350_transcription	KLF7	701	11	1.953002	-1.736646	19	13.19	0.694211
GO:0006350_transcription	NCOA2	701	11	1.953002	-1.736646	19	13.19	0.694211
GO:0006350_transcription	RXRB	701	11	1.953002	-1.736646	19	13.19	0.694211
GO:0006350_transcription	E2F7	701	11	1.953002	-1.736646	19	13.19	0.694211
GO:0006350_transcription	TLE4	701	11	1.953002	-1.736646	19	13.19	0.694211
GO:0006350_transcription	VAX2	701	11	1.953002	-1.736646	19	13.19	0.694211
GO:0006350_transcription	DACH1	701	11	1.953002	-1.736646	19	13.19	0.694211
GO:0006350_transcription	HES6	701	11	1.953002	-1.736646	19	13.19	0.694211
GO:0006350_transcription	NCOR1	701	11	1.953002	-1.736646	19	13.19	0.694211
GO:0006350_transcription	NRIP1	701	11	1.953002	-1.736646	19	13.19	0.694211
GO:0006350_transcription	FOXP2	701	11	1.953002	-1.736646	19	13.19	0.694211
GO:0009892_negative_regulation_of_metabolic_process	NCOA2	348	7	2.503495	-1.723651	20	13.46	0.673000
GO:0009892_negative_regulation_of_metabolic_process	TIA1	348	7	2.503495	-1.723651	20	13.46	0.673000
GO:0009892_negative_regulation_of_metabolic_process	TLE4	348	7	2.503495	-1.723651	20	13.46	0.673000
GO:0009892_negative_regulation_of_metabolic_process	VAX2	348	7	2.503495	-1.723651	20	13.46	0.673000
GO:0009892_negative_regulation_of_metabolic_process	NCOR1	348	7	2.503495	-1.723651	20	13.46	0.673000
GO:0009892_negative_regulation_of_metabolic_process	NRIP1	348	7	2.503495	-1.723651	20	13.46	0.673000
GO:0009892_negative_regulation_of_metabolic_process	FOXP2	348	7	2.503495	-1.723651	20	13.46	0.673000
GO:0045934_negative_regulation_of_nucleobase__nucleoside__nucleotide_and_nucleic_acid_metabolic_process	NCOA2	270	6	2.765766	-1.716464	21	13.56	0.645714
GO:0045934_negative_regulation_of_nucleobase__nucleoside__nucleotide_and_nucleic_acid_metabolic_process	TLE4	270	6	2.765766	-1.716464	21	13.56	0.645714
GO:0045934_negative_regulation_of_nucleobase__nucleoside__nucleotide_and_nucleic_acid_metabolic_process	VAX2	270	6	2.765766	-1.716464	21	13.56	0.645714
GO:0045934_negative_regulation_of_nucleobase__nucleoside__nucleotide_and_nucleic_acid_metabolic_process	NCOR1	270	6	2.765766	-1.716464	21	13.56	0.645714
GO:0045934_negative_regulation_of_nucleobase__nucleoside__nucleotide_and_nucleic_acid_metabolic_process	NRIP1	270	6	2.765766	-1.716464	21	13.56	0.645714
GO:0045934_negative_regulation_of_nucleobase__nucleoside__nucleotide_and_nucleic_acid_metabolic_process	FOXP2	270	6	2.765766	-1.716464	21	13.56	0.645714
GO:0034961_cellular_biopolymer_biosynthetic_process	KLF7	804	12	1.857604	-1.711024	22	13.93	0.633182
GO:0034961_cellular_biopolymer_biosynthetic_process	NCOA2	804	12	1.857604	-1.711024	22	13.93	0.633182
GO:0034961_cellular_biopolymer_biosynthetic_process	RXRB	804	12	1.857604	-1.711024	22	13.93	0.633182
GO:0034961_cellular_biopolymer_biosynthetic_process	TIA1	804	12	1.857604	-1.711024	22	13.93	0.633182
GO:0034961_cellular_biopolymer_biosynthetic_process	E2F7	804	12	1.857604	-1.711024	22	13.93	0.633182
GO:0034961_cellular_biopolymer_biosynthetic_process	TLE4	804	12	1.857604	-1.711024	22	13.93	0.633182
GO:0034961_cellular_biopolymer_biosynthetic_process	VAX2	804	12	1.857604	-1.711024	22	13.93	0.633182
GO:0034961_cellular_biopolymer_biosynthetic_process	DACH1	804	12	1.857604	-1.711024	22	13.93	0.633182
GO:0034961_cellular_biopolymer_biosynthetic_process	HES6	804	12	1.857604	-1.711024	22	13.93	0.633182
GO:0034961_cellular_biopolymer_biosynthetic_process	NCOR1	804	12	1.857604	-1.711024	22	13.93	0.633182
GO:0034961_cellular_biopolymer_biosynthetic_process	NRIP1	804	12	1.857604	-1.711024	22	13.93	0.633182
GO:0034961_cellular_biopolymer_biosynthetic_process	FOXP2	804	12	1.857604	-1.711024	22	13.93	0.633182
GO:0051172_negative_regulation_of_nitrogen_compound_metabolic_process	NCOA2	271	6	2.755560	-1.709283	23	14.21	0.617826
GO:0051172_negative_regulation_of_nitrogen_compound_metabolic_process	TLE4	271	6	2.755560	-1.709283	23	14.21	0.617826
GO:0051172_negative_regulation_of_nitrogen_compound_metabolic_process	VAX2	271	6	2.755560	-1.709283	23	14.21	0.617826
GO:0051172_negative_regulation_of_nitrogen_compound_metabolic_process	NCOR1	271	6	2.755560	-1.709283	23	14.21	0.617826
GO:0051172_negative_regulation_of_nitrogen_compound_metabolic_process	NRIP1	271	6	2.755560	-1.709283	23	14.21	0.617826
GO:0051172_negative_regulation_of_nitrogen_compound_metabolic_process	FOXP2	271	6	2.755560	-1.709283	23	14.21	0.617826
GO:0010467_gene_expression	KLF7	905	13	1.787815	-1.706080	24	14.22	0.592500
GO:0010467_gene_expression	RXRB	905	13	1.787815	-1.706080	24	14.22	0.592500
GO:0010467_gene_expression	E2F7	905	13	1.787815	-1.706080	24	14.22	0.592500
GO:0010467_gene_expression	TLE4	905	13	1.787815	-1.706080	24	14.22	0.592500
GO:0010467_gene_expression	ELAVL1	905	13	1.787815	-1.706080	24	14.22	0.592500
GO:0010467_gene_expression	VAX2	905	13	1.787815	-1.706080	24	14.22	0.592500
GO:0010467_gene_expression	HES6	905	13	1.787815	-1.706080	24	14.22	0.592500
GO:0010467_gene_expression	DACH1	905	13	1.787815	-1.706080	24	14.22	0.592500
GO:0010467_gene_expression	FOXP2	905	13	1.787815	-1.706080	24	14.22	0.592500
GO:0010467_gene_expression	NRIP1	905	13	1.787815	-1.706080	24	14.22	0.592500
GO:0010467_gene_expression	NCOA2	905	13	1.787815	-1.706080	24	14.22	0.592500
GO:0010467_gene_expression	TIA1	905	13	1.787815	-1.706080	24	14.22	0.592500
GO:0010467_gene_expression	NCOR1	905	13	1.787815	-1.706080	24	14.22	0.592500
GO:0006357_regulation_of_transcription_from_RNA_polymerase_II_promoter	NCOA2	435	8	2.288910	-1.704576	25	14.23	0.569200
GO:0006357_regulation_of_transcription_from_RNA_polymerase_II_promoter	RXRB	435	8	2.288910	-1.704576	25	14.23	0.569200
GO:0006357_regulation_of_transcription_from_RNA_polymerase_II_promoter	TLE4	435	8	2.288910	-1.704576	25	14.23	0.569200
GO:0006357_regulation_of_transcription_from_RNA_polymerase_II_promoter	VAX2	435	8	2.288910	-1.704576	25	14.23	0.569200
GO:0006357_regulation_of_transcription_from_RNA_polymerase_II_promoter	HES6	435	8	2.288910	-1.704576	25	14.23	0.569200
GO:0006357_regulation_of_transcription_from_RNA_polymerase_II_promoter	NCOR1	435	8	2.288910	-1.704576	25	14.23	0.569200
GO:0006357_regulation_of_transcription_from_RNA_polymerase_II_promoter	NRIP1	435	8	2.288910	-1.704576	25	14.23	0.569200
GO:0006357_regulation_of_transcription_from_RNA_polymerase_II_promoter	FOXP2	435	8	2.288910	-1.704576	25	14.23	0.569200
GO:0043284_biopolymer_biosynthetic_process	KLF7	807	12	1.850698	-1.698956	26	14.28	0.549231
GO:0043284_biopolymer_biosynthetic_process	NCOA2	807	12	1.850698	-1.698956	26	14.28	0.549231
GO:0043284_biopolymer_biosynthetic_process	RXRB	807	12	1.850698	-1.698956	26	14.28	0.549231
GO:0043284_biopolymer_biosynthetic_process	TIA1	807	12	1.850698	-1.698956	26	14.28	0.549231
GO:0043284_biopolymer_biosynthetic_process	E2F7	807	12	1.850698	-1.698956	26	14.28	0.549231
GO:0043284_biopolymer_biosynthetic_process	TLE4	807	12	1.850698	-1.698956	26	14.28	0.549231
GO:0043284_biopolymer_biosynthetic_process	VAX2	807	12	1.850698	-1.698956	26	14.28	0.549231
GO:0043284_biopolymer_biosynthetic_process	DACH1	807	12	1.850698	-1.698956	26	14.28	0.549231
GO:0043284_biopolymer_biosynthetic_process	HES6	807	12	1.850698	-1.698956	26	14.28	0.549231
GO:0043284_biopolymer_biosynthetic_process	NCOR1	807	12	1.850698	-1.698956	26	14.28	0.549231
GO:0043284_biopolymer_biosynthetic_process	NRIP1	807	12	1.850698	-1.698956	26	14.28	0.549231
GO:0043284_biopolymer_biosynthetic_process	FOXP2	807	12	1.850698	-1.698956	26	14.28	0.549231
GO:0031326_regulation_of_cellular_biosynthetic_process	KLF7	812	12	1.839302	-1.679013	27	14.83	0.549259
GO:0031326_regulation_of_cellular_biosynthetic_process	NCOA2	812	12	1.839302	-1.679013	27	14.83	0.549259
GO:0031326_regulation_of_cellular_biosynthetic_process	RXRB	812	12	1.839302	-1.679013	27	14.83	0.549259
GO:0031326_regulation_of_cellular_biosynthetic_process	E2F7	812	12	1.839302	-1.679013	27	14.83	0.549259
GO:0031326_regulation_of_cellular_biosynthetic_process	TIA1	812	12	1.839302	-1.679013	27	14.83	0.549259
GO:0031326_regulation_of_cellular_biosynthetic_process	TLE4	812	12	1.839302	-1.679013	27	14.83	0.549259
GO:0031326_regulation_of_cellular_biosynthetic_process	VAX2	812	12	1.839302	-1.679013	27	14.83	0.549259
GO:0031326_regulation_of_cellular_biosynthetic_process	DACH1	812	12	1.839302	-1.679013	27	14.83	0.549259
GO:0031326_regulation_of_cellular_biosynthetic_process	HES6	812	12	1.839302	-1.679013	27	14.83	0.549259
GO:0031326_regulation_of_cellular_biosynthetic_process	NCOR1	812	12	1.839302	-1.679013	27	14.83	0.549259
GO:0031326_regulation_of_cellular_biosynthetic_process	NRIP1	812	12	1.839302	-1.679013	27	14.83	0.549259
GO:0031326_regulation_of_cellular_biosynthetic_process	FOXP2	812	12	1.839302	-1.679013	27	14.83	0.549259
GO:0009889_regulation_of_biosynthetic_process	KLF7	815	12	1.832532	-1.667147	28	14.92	0.532857
GO:0009889_regulation_of_biosynthetic_process	NCOA2	815	12	1.832532	-1.667147	28	14.92	0.532857
GO:0009889_regulation_of_biosynthetic_process	RXRB	815	12	1.832532	-1.667147	28	14.92	0.532857
GO:0009889_regulation_of_biosynthetic_process	E2F7	815	12	1.832532	-1.667147	28	14.92	0.532857
GO:0009889_regulation_of_biosynthetic_process	TIA1	815	12	1.832532	-1.667147	28	14.92	0.532857
GO:0009889_regulation_of_biosynthetic_process	TLE4	815	12	1.832532	-1.667147	28	14.92	0.532857
GO:0009889_regulation_of_biosynthetic_process	VAX2	815	12	1.832532	-1.667147	28	14.92	0.532857
GO:0009889_regulation_of_biosynthetic_process	DACH1	815	12	1.832532	-1.667147	28	14.92	0.532857
GO:0009889_regulation_of_biosynthetic_process	HES6	815	12	1.832532	-1.667147	28	14.92	0.532857
GO:0009889_regulation_of_biosynthetic_process	NCOR1	815	12	1.832532	-1.667147	28	14.92	0.532857
GO:0009889_regulation_of_biosynthetic_process	NRIP1	815	12	1.832532	-1.667147	28	14.92	0.532857
GO:0009889_regulation_of_biosynthetic_process	FOXP2	815	12	1.832532	-1.667147	28	14.92	0.532857
GO:0006366_transcription_from_RNA_polymerase_II_promoter	NCOA2	444	8	2.242513	-1.655814	29	15.04	0.518621
GO:0006366_transcription_from_RNA_polymerase_II_promoter	RXRB	444	8	2.242513	-1.655814	29	15.04	0.518621
GO:0006366_transcription_from_RNA_polymerase_II_promoter	TLE4	444	8	2.242513	-1.655814	29	15.04	0.518621
GO:0006366_transcription_from_RNA_polymerase_II_promoter	VAX2	444	8	2.242513	-1.655814	29	15.04	0.518621
GO:0006366_transcription_from_RNA_polymerase_II_promoter	HES6	444	8	2.242513	-1.655814	29	15.04	0.518621
GO:0006366_transcription_from_RNA_polymerase_II_promoter	NCOR1	444	8	2.242513	-1.655814	29	15.04	0.518621
GO:0006366_transcription_from_RNA_polymerase_II_promoter	NRIP1	444	8	2.242513	-1.655814	29	15.04	0.518621
GO:0006366_transcription_from_RNA_polymerase_II_promoter	FOXP2	444	8	2.242513	-1.655814	29	15.04	0.518621
GO:0080090_regulation_of_primary_metabolic_process	KLF7	926	13	1.747271	-1.627644	30	16.0	0.533333
GO:0080090_regulation_of_primary_metabolic_process	RXRB	926	13	1.747271	-1.627644	30	16.0	0.533333
GO:0080090_regulation_of_primary_metabolic_process	E2F7	926	13	1.747271	-1.627644	30	16.0	0.533333
GO:0080090_regulation_of_primary_metabolic_process	TLE4	926	13	1.747271	-1.627644	30	16.0	0.533333
GO:0080090_regulation_of_primary_metabolic_process	ELAVL1	926	13	1.747271	-1.627644	30	16.0	0.533333
GO:0080090_regulation_of_primary_metabolic_process	VAX2	926	13	1.747271	-1.627644	30	16.0	0.533333
GO:0080090_regulation_of_primary_metabolic_process	HES6	926	13	1.747271	-1.627644	30	16.0	0.533333
GO:0080090_regulation_of_primary_metabolic_process	DACH1	926	13	1.747271	-1.627644	30	16.0	0.533333
GO:0080090_regulation_of_primary_metabolic_process	FOXP2	926	13	1.747271	-1.627644	30	16.0	0.533333
GO:0080090_regulation_of_primary_metabolic_process	NRIP1	926	13	1.747271	-1.627644	30	16.0	0.533333
GO:0080090_regulation_of_primary_metabolic_process	NCOA2	926	13	1.747271	-1.627644	30	16.0	0.533333
GO:0080090_regulation_of_primary_metabolic_process	TIA1	926	13	1.747271	-1.627644	30	16.0	0.533333
GO:0080090_regulation_of_primary_metabolic_process	NCOR1	926	13	1.747271	-1.627644	30	16.0	0.533333
GO:0030522_intracellular_receptor-mediated_signaling_pathway	RXRB	30	2	8.297297	-1.624766	31	16.43	0.530000
GO:0030522_intracellular_receptor-mediated_signaling_pathway	FKBP4	30	2	8.297297	-1.624766	31	16.43	0.530000
GO:0000098_sulfur_amino_acid_catabolic_process	AHCY	3	1
GO:0000212_meiotic_spindle_organization	MYH9	3	1
GO:0001844_protein_insertion_into_mitochondrial_membrane_during_induction_of_apoptosis	SH3GLB1	3	1
GO:0002361_CD4-positive__CD25-positive__alpha-beta_regulatory_T_cell_differentiation	NCOR1	3	1
GO:0021794_thalamus_development	NCOR1	3	1
GO:0031063_regulation_of_histone_deacetylation	NCOR1	3	1
GO:0031065_positive_regulation_of_histone_deacetylation	NCOR1	3	1
GO:0031503_protein_complex_localization	FKBP4	3	1
GO:0044273_sulfur_compound_catabolic_process	AHCY	3	1
GO:0050774_negative_regulation_of_dendrite_morphogenesis	YWHAH	3	1
GO:0051204_protein_insertion_into_mitochondrial_membrane	SH3GLB1	3	1
GO:0070846_Hsp90_deacetylation	NCOR1	3	1
GO:0060255_regulation_of_macromolecule_metabolic_process	KLF7	936	13	1.728604	-1.591396	32	17.83	0.557188
GO:0060255_regulation_of_macromolecule_metabolic_process	RXRB	936	13	1.728604	-1.591396	32	17.83	0.557188
GO:0060255_regulation_of_macromolecule_metabolic_process	E2F7	936	13	1.728604	-1.591396	32	17.83	0.557188
GO:0060255_regulation_of_macromolecule_metabolic_process	ELAVL1	936	13	1.728604	-1.591396	32	17.83	0.557188
GO:0060255_regulation_of_macromolecule_metabolic_process	TLE4	936	13	1.728604	-1.591396	32	17.83	0.557188
GO:0060255_regulation_of_macromolecule_metabolic_process	VAX2	936	13	1.728604	-1.591396	32	17.83	0.557188
GO:0060255_regulation_of_macromolecule_metabolic_process	HES6	936	13	1.728604	-1.591396	32	17.83	0.557188
GO:0060255_regulation_of_macromolecule_metabolic_process	DACH1	936	13	1.728604	-1.591396	32	17.83	0.557188
GO:0060255_regulation_of_macromolecule_metabolic_process	FOXP2	936	13	1.728604	-1.591396	32	17.83	0.557188
GO:0060255_regulation_of_macromolecule_metabolic_process	NRIP1	936	13	1.728604	-1.591396	32	17.83	0.557188
GO:0060255_regulation_of_macromolecule_metabolic_process	NCOA2	936	13	1.728604	-1.591396	32	17.83	0.557188
GO:0060255_regulation_of_macromolecule_metabolic_process	TIA1	936	13	1.728604	-1.591396	32	17.83	0.557188
GO:0060255_regulation_of_macromolecule_metabolic_process	NCOR1	936	13	1.728604	-1.591396	32	17.83	0.557188
GO:0016070_RNA_metabolic_process	KLF7	658	10	1.891481	-1.513799	33	20.54	0.622424
GO:0016070_RNA_metabolic_process	NCOA2	658	10	1.891481	-1.513799	33	20.54	0.622424
GO:0016070_RNA_metabolic_process	RXRB	658	10	1.891481	-1.513799	33	20.54	0.622424
GO:0016070_RNA_metabolic_process	TLE4	658	10	1.891481	-1.513799	33	20.54	0.622424
GO:0016070_RNA_metabolic_process	ELAVL1	658	10	1.891481	-1.513799	33	20.54	0.622424
GO:0016070_RNA_metabolic_process	VAX2	658	10	1.891481	-1.513799	33	20.54	0.622424
GO:0016070_RNA_metabolic_process	HES6	658	10	1.891481	-1.513799	33	20.54	0.622424
GO:0016070_RNA_metabolic_process	NCOR1	658	10	1.891481	-1.513799	33	20.54	0.622424
GO:0016070_RNA_metabolic_process	NRIP1	658	10	1.891481	-1.513799	33	20.54	0.622424
GO:0016070_RNA_metabolic_process	FOXP2	658	10	1.891481	-1.513799	33	20.54	0.622424
GO:0032922_circadian_regulation_of_gene_expression	NCOR1	4	1
GO:0045066_regulatory_T_cell_differentiation	NCOR1	4	1
GO:0051205_protein_insertion_into_membrane	SH3GLB1	4	1
GO:0006355_regulation_of_transcription__DNA-dependent	KLF7	575	9	1.948061	-1.462998	34	22.49	0.661471
GO:0006355_regulation_of_transcription__DNA-dependent	NCOA2	575	9	1.948061	-1.462998	34	22.49	0.661471
GO:0006355_regulation_of_transcription__DNA-dependent	RXRB	575	9	1.948061	-1.462998	34	22.49	0.661471
GO:0006355_regulation_of_transcription__DNA-dependent	TLE4	575	9	1.948061	-1.462998	34	22.49	0.661471
GO:0006355_regulation_of_transcription__DNA-dependent	VAX2	575	9	1.948061	-1.462998	34	22.49	0.661471
GO:0006355_regulation_of_transcription__DNA-dependent	HES6	575	9	1.948061	-1.462998	34	22.49	0.661471
GO:0006355_regulation_of_transcription__DNA-dependent	NCOR1	575	9	1.948061	-1.462998	34	22.49	0.661471
GO:0006355_regulation_of_transcription__DNA-dependent	NRIP1	575	9	1.948061	-1.462998	34	22.49	0.661471
GO:0006355_regulation_of_transcription__DNA-dependent	FOXP2	575	9	1.948061	-1.462998	34	22.49	0.661471
GO:0000070_mitotic_sister_chromatid_segregation	AKAP8	5	1	24.891892	-1.402851	46	37.71	0.819783
GO:0000819_sister_chromatid_segregation	AKAP8	5	1	24.891892	-1.402851	46	37.71	0.819783
GO:0007638_mechanosensory_behavior	FOXP2	5	1	24.891892	-1.402851	46	37.71	0.819783
GO:0009950_dorsal_ventral_axis_specification	VAX2	5	1	24.891892	-1.402851	46	37.71	0.819783
GO:0017148_negative_regulation_of_translation	TIA1	5	1	24.891892	-1.402851	46	37.71	0.819783
GO:0030261_chromosome_condensation	AKAP8	5	1	24.891892	-1.402851	46	37.71	0.819783
GO:0031058_positive_regulation_of_histone_modification	NCOR1	5	1	24.891892	-1.402851	46	37.71	0.819783
GO:0034109_homotypic_cell-cell_adhesion	NCAM1	5	1	24.891892	-1.402851	46	37.71	0.819783
GO:0043489_RNA_stabilization	ELAVL1	5	1	24.891892	-1.402851	46	37.71	0.819783
GO:0048255_mRNA_stabilization	ELAVL1	5	1	24.891892	-1.402851	46	37.71	0.819783
GO:0051323_metaphase	MYH9	5	1	24.891892	-1.402851	46	37.71	0.819783
GO:0051668_localization_within_membrane	SH3GLB1	5	1	24.891892	-1.402851	46	37.71	0.819783
GO:0016358_dendrite_development	KLF7	40	2	6.222973	-1.392878	47	38.45	0.818085
GO:0016358_dendrite_development	YWHAH	40	2	6.222973	-1.392878	47	38.45	0.818085
GO:0006351_transcription__DNA-dependent	KLF7	594	9	1.885749	-1.383616	48	38.66	0.805417
GO:0006351_transcription__DNA-dependent	NCOA2	594	9	1.885749	-1.383616	48	38.66	0.805417
GO:0006351_transcription__DNA-dependent	RXRB	594	9	1.885749	-1.383616	48	38.66	0.805417
GO:0006351_transcription__DNA-dependent	TLE4	594	9	1.885749	-1.383616	48	38.66	0.805417
GO:0006351_transcription__DNA-dependent	VAX2	594	9	1.885749	-1.383616	48	38.66	0.805417
GO:0006351_transcription__DNA-dependent	HES6	594	9	1.885749	-1.383616	48	38.66	0.805417
GO:0006351_transcription__DNA-dependent	NCOR1	594	9	1.885749	-1.383616	48	38.66	0.805417
GO:0006351_transcription__DNA-dependent	NRIP1	594	9	1.885749	-1.383616	48	38.66	0.805417
GO:0006351_transcription__DNA-dependent	FOXP2	594	9	1.885749	-1.383616	48	38.66	0.805417
GO:0032774_RNA_biosynthetic_process	KLF7	595	9	1.882580	-1.379555	49	38.68	0.789388
GO:0032774_RNA_biosynthetic_process	NCOA2	595	9	1.882580	-1.379555	49	38.68	0.789388
GO:0032774_RNA_biosynthetic_process	RXRB	595	9	1.882580	-1.379555	49	38.68	0.789388
GO:0032774_RNA_biosynthetic_process	TLE4	595	9	1.882580	-1.379555	49	38.68	0.789388
GO:0032774_RNA_biosynthetic_process	VAX2	595	9	1.882580	-1.379555	49	38.68	0.789388
GO:0032774_RNA_biosynthetic_process	HES6	595	9	1.882580	-1.379555	49	38.68	0.789388
GO:0032774_RNA_biosynthetic_process	NCOR1	595	9	1.882580	-1.379555	49	38.68	0.789388
GO:0032774_RNA_biosynthetic_process	NRIP1	595	9	1.882580	-1.379555	49	38.68	0.789388
GO:0032774_RNA_biosynthetic_process	FOXP2	595	9	1.882580	-1.379555	49	38.68	0.789388
GO:0034645_cellular_macromolecule_biosynthetic_process	KLF7	901	12	1.657618	-1.356855	50	40.15	0.803000
GO:0034645_cellular_macromolecule_biosynthetic_process	NCOA2	901	12	1.657618	-1.356855	50	40.15	0.803000
GO:0034645_cellular_macromolecule_biosynthetic_process	RXRB	901	12	1.657618	-1.356855	50	40.15	0.803000
GO:0034645_cellular_macromolecule_biosynthetic_process	TIA1	901	12	1.657618	-1.356855	50	40.15	0.803000
GO:0034645_cellular_macromolecule_biosynthetic_process	E2F7	901	12	1.657618	-1.356855	50	40.15	0.803000
GO:0034645_cellular_macromolecule_biosynthetic_process	TLE4	901	12	1.657618	-1.356855	50	40.15	0.803000
GO:0034645_cellular_macromolecule_biosynthetic_process	VAX2	901	12	1.657618	-1.356855	50	40.15	0.803000
GO:0034645_cellular_macromolecule_biosynthetic_process	DACH1	901	12	1.657618	-1.356855	50	40.15	0.803000
GO:0034645_cellular_macromolecule_biosynthetic_process	HES6	901	12	1.657618	-1.356855	50	40.15	0.803000
GO:0034645_cellular_macromolecule_biosynthetic_process	NCOR1	901	12	1.657618	-1.356855	50	40.15	0.803000
GO:0034645_cellular_macromolecule_biosynthetic_process	NRIP1	901	12	1.657618	-1.356855	50	40.15	0.803000
GO:0034645_cellular_macromolecule_biosynthetic_process	FOXP2	901	12	1.657618	-1.356855	50	40.15	0.803000
GO:0031323_regulation_of_cellular_metabolic_process	KLF7	1015	13	1.594062	-1.328259	51	42.36	0.830588
GO:0031323_regulation_of_cellular_metabolic_process	RXRB	1015	13	1.594062	-1.328259	51	42.36	0.830588
GO:0031323_regulation_of_cellular_metabolic_process	E2F7	1015	13	1.594062	-1.328259	51	42.36	0.830588
GO:0031323_regulation_of_cellular_metabolic_process	TLE4	1015	13	1.594062	-1.328259	51	42.36	0.830588
GO:0031323_regulation_of_cellular_metabolic_process	ELAVL1	1015	13	1.594062	-1.328259	51	42.36	0.830588
GO:0031323_regulation_of_cellular_metabolic_process	VAX2	1015	13	1.594062	-1.328259	51	42.36	0.830588
GO:0031323_regulation_of_cellular_metabolic_process	HES6	1015	13	1.594062	-1.328259	51	42.36	0.830588
GO:0031323_regulation_of_cellular_metabolic_process	DACH1	1015	13	1.594062	-1.328259	51	42.36	0.830588
GO:0031323_regulation_of_cellular_metabolic_process	FOXP2	1015	13	1.594062	-1.328259	51	42.36	0.830588
GO:0031323_regulation_of_cellular_metabolic_process	NRIP1	1015	13	1.594062	-1.328259	51	42.36	0.830588
GO:0031323_regulation_of_cellular_metabolic_process	NCOA2	1015	13	1.594062	-1.328259	51	42.36	0.830588
GO:0031323_regulation_of_cellular_metabolic_process	TIA1	1015	13	1.594062	-1.328259	51	42.36	0.830588
GO:0031323_regulation_of_cellular_metabolic_process	NCOR1	1015	13	1.594062	-1.328259	51	42.36	0.830588
GO:0009059_macromolecule_biosynthetic_process	KLF7	910	12	1.641224	-1.327479	52	42.38	0.815000
GO:0009059_macromolecule_biosynthetic_process	NCOA2	910	12	1.641224	-1.327479	52	42.38	0.815000
GO:0009059_macromolecule_biosynthetic_process	RXRB	910	12	1.641224	-1.327479	52	42.38	0.815000
GO:0009059_macromolecule_biosynthetic_process	E2F7	910	12	1.641224	-1.327479	52	42.38	0.815000
GO:0009059_macromolecule_biosynthetic_process	TIA1	910	12	1.641224	-1.327479	52	42.38	0.815000
GO:0009059_macromolecule_biosynthetic_process	TLE4	910	12	1.641224	-1.327479	52	42.38	0.815000
GO:0009059_macromolecule_biosynthetic_process	VAX2	910	12	1.641224	-1.327479	52	42.38	0.815000
GO:0009059_macromolecule_biosynthetic_process	DACH1	910	12	1.641224	-1.327479	52	42.38	0.815000
GO:0009059_macromolecule_biosynthetic_process	HES6	910	12	1.641224	-1.327479	52	42.38	0.815000
GO:0009059_macromolecule_biosynthetic_process	NCOR1	910	12	1.641224	-1.327479	52	42.38	0.815000
GO:0009059_macromolecule_biosynthetic_process	NRIP1	910	12	1.641224	-1.327479	52	42.38	0.815000
GO:0009059_macromolecule_biosynthetic_process	FOXP2	910	12	1.641224	-1.327479	52	42.38	0.815000
GO:0000768_syncytium_formation_by_plasma_membrane_fusion	MYH9	6	1	20.743243	-1.325363	56	52.11	0.930536
GO:0006882_cellular_zinc_ion_homeostasis	SLC30A1	6	1	20.743243	-1.325363	56	52.11	0.930536
GO:0007520_myoblast_fusion	MYH9	6	1	20.743243	-1.325363	56	52.11	0.930536
GO:0060013_righting_reflex	FOXP2	6	1	20.743243	-1.325363	56	52.11	0.930536
GO:0030218_erythrocyte_differentiation	HEPH	46	2	5.411281	-1.283008	57	55.22	0.968772
GO:0030218_erythrocyte_differentiation	NCOR1	46	2	5.411281	-1.283008	57	55.22	0.968772
GO:0006949_syncytium_formation	MYH9	7	1	17.779923	-1.260108	65	66.45	1.022308
GO:0014066_regulation_of_phosphoinositide_3-kinase_cascade	NCOR1	7	1	17.779923	-1.260108	65	66.45	1.022308
GO:0016575_histone_deacetylation	NCOR1	7	1	17.779923	-1.260108	65	66.45	1.022308
GO:0030521_androgen_receptor_signaling_pathway	FKBP4	7	1	17.779923	-1.260108	65	66.45	1.022308
GO:0046677_response_to_antibiotic	CYB5R4	7	1	17.779923	-1.260108	65	66.45	1.022308
GO:0048814_regulation_of_dendrite_morphogenesis	YWHAH	7	1	17.779923	-1.260108	65	66.45	1.022308
GO:0050773_regulation_of_dendrite_development	YWHAH	7	1	17.779923	-1.260108	65	66.45	1.022308
GO:0055069_zinc_ion_homeostasis	SLC30A1	7	1	17.779923	-1.260108	65	66.45	1.022308
GO:0043010_camera-type_eye_development	VAX2	110	3	3.394349	-1.241876	66	67.64	1.024848
GO:0043010_camera-type_eye_development	MAB21L1	110	3	3.394349	-1.241876	66	67.64	1.024848
GO:0043010_camera-type_eye_development	FOXP2	110	3	3.394349	-1.241876	66	67.64	1.024848
GO:0034101_erythrocyte_homeostasis	HEPH	49	2	5.079978	-1.234014	67	68.41	1.021045
GO:0034101_erythrocyte_homeostasis	NCOR1	49	2	5.079978	-1.234014	67	68.41	1.021045
GO:0006458_'de_novo'_protein_folding	SH3GLB1	8	1	15.557432	-1.203805	70	78.32	1.118857
GO:0014065_phosphoinositide_3-kinase_cascade	NCOR1	8	1	15.557432	-1.203805	70	78.32	1.118857
GO:0051084_'de_novo'_posttranslational_protein_folding	SH3GLB1	8	1	15.557432	-1.203805	70	78.32	1.118857
GO:0034960_cellular_biopolymer_metabolic_process	KLF7	1395	16	1.427492	-1.189567	71	79.44	1.118873
GO:0034960_cellular_biopolymer_metabolic_process	RXRB	1395	16	1.427492	-1.189567	71	79.44	1.118873
GO:0034960_cellular_biopolymer_metabolic_process	E2F7	1395	16	1.427492	-1.189567	71	79.44	1.118873
GO:0034960_cellular_biopolymer_metabolic_process	UBE2F	1395	16	1.427492	-1.189567	71	79.44	1.118873
GO:0034960_cellular_biopolymer_metabolic_process	ELAVL1	1395	16	1.427492	-1.189567	71	79.44	1.118873
GO:0034960_cellular_biopolymer_metabolic_process	TLE4	1395	16	1.427492	-1.189567	71	79.44	1.118873
GO:0034960_cellular_biopolymer_metabolic_process	VAX2	1395	16	1.427492	-1.189567	71	79.44	1.118873
GO:0034960_cellular_biopolymer_metabolic_process	HES6	1395	16	1.427492	-1.189567	71	79.44	1.118873
GO:0034960_cellular_biopolymer_metabolic_process	DACH1	1395	16	1.427492	-1.189567	71	79.44	1.118873
GO:0034960_cellular_biopolymer_metabolic_process	FOXP2	1395	16	1.427492	-1.189567	71	79.44	1.118873
GO:0034960_cellular_biopolymer_metabolic_process	NRIP1	1395	16	1.427492	-1.189567	71	79.44	1.118873
GO:0034960_cellular_biopolymer_metabolic_process	NCOA2	1395	16	1.427492	-1.189567	71	79.44	1.118873
GO:0034960_cellular_biopolymer_metabolic_process	SH3GLB1	1395	16	1.427492	-1.189567	71	79.44	1.118873
GO:0034960_cellular_biopolymer_metabolic_process	TIA1	1395	16	1.427492	-1.189567	71	79.44	1.118873
GO:0034960_cellular_biopolymer_metabolic_process	PPM1M	1395	16	1.427492	-1.189567	71	79.44	1.118873
GO:0034960_cellular_biopolymer_metabolic_process	NCOR1	1395	16	1.427492	-1.189567	71	79.44	1.118873
GO:0010608_posttranscriptional_regulation_of_gene_expression	TIA1	52	2	4.786902	-1.188340	72	79.87	1.109306
GO:0010608_posttranscriptional_regulation_of_gene_expression	ELAVL1	52	2	4.786902	-1.188340	72	79.87	1.109306
GO:0001542_ovulation_from_ovarian_follicle	NRIP1	9	1	13.828829	-1.154340	78	91.01	1.166795
GO:0006476_protein_amino_acid_deacetylation	NCOR1	9	1	13.828829	-1.154340	78	91.01	1.166795
GO:0017145_stem_cell_division	TIAL1	9	1	13.828829	-1.154340	78	91.01	1.166795
GO:0030728_ovulation	NRIP1	9	1	13.828829	-1.154340	78	91.01	1.166795
GO:0050910_detection_of_mechanical_stimulus_involved_in_sensory_perception_of_sound	SLC12A2	9	1	13.828829	-1.154340	78	91.01	1.166795
GO:0055012_ventricular_cardiac_muscle_cell_differentiation	RXRB	9	1	13.828829	-1.154340	78	91.01	1.166795
GO:0014706_striated_muscle_tissue_development	RXRB	120	3	3.111486	-1.150995	79	91.35	1.156329
GO:0014706_striated_muscle_tissue_development	MYH9	120	3	3.111486	-1.150995	79	91.35	1.156329
GO:0014706_striated_muscle_tissue_development	FOXP2	120	3	3.111486	-1.150995	79	91.35	1.156329
GO:0051641_cellular_localization	CYB5R4	370	6	2.018262	-1.143017	80	91.97	1.149625
GO:0051641_cellular_localization	YWHAH	370	6	2.018262	-1.143017	80	91.97	1.149625
GO:0051641_cellular_localization	SH3GLB1	370	6	2.018262	-1.143017	80	91.97	1.149625
GO:0051641_cellular_localization	RAB1	370	6	2.018262	-1.143017	80	91.97	1.149625
GO:0051641_cellular_localization	LRBA	370	6	2.018262	-1.143017	80	91.97	1.149625
GO:0051641_cellular_localization	MYH9	370	6	2.018262	-1.143017	80	91.97	1.149625
GO:0000904_cell_morphogenesis_involved_in_differentiation	KLF7	199	4	2.501698	-1.133262	81	92.81	1.145802
GO:0000904_cell_morphogenesis_involved_in_differentiation	YWHAH	199	4	2.501698	-1.133262	81	92.81	1.145802
GO:0000904_cell_morphogenesis_involved_in_differentiation	VAX2	199	4	2.501698	-1.133262	81	92.81	1.145802
GO:0000904_cell_morphogenesis_involved_in_differentiation	MYH9	199	4	2.501698	-1.133262	81	92.81	1.145802
GO:0006790_sulfur_metabolic_process	AHCY	56	2	4.444981	-1.131962	82	93.67	1.142317
GO:0006790_sulfur_metabolic_process	SEPP1	56	2	4.444981	-1.131962	82	93.67	1.142317
GO:0019222_regulation_of_metabolic_process	KLF7	1088	13	1.487108	-1.118138	83	94.8	1.142169
GO:0019222_regulation_of_metabolic_process	RXRB	1088	13	1.487108	-1.118138	83	94.8	1.142169
GO:0019222_regulation_of_metabolic_process	E2F7	1088	13	1.487108	-1.118138	83	94.8	1.142169
GO:0019222_regulation_of_metabolic_process	TLE4	1088	13	1.487108	-1.118138	83	94.8	1.142169
GO:0019222_regulation_of_metabolic_process	ELAVL1	1088	13	1.487108	-1.118138	83	94.8	1.142169
GO:0019222_regulation_of_metabolic_process	VAX2	1088	13	1.487108	-1.118138	83	94.8	1.142169
GO:0019222_regulation_of_metabolic_process	HES6	1088	13	1.487108	-1.118138	83	94.8	1.142169
GO:0019222_regulation_of_metabolic_process	DACH1	1088	13	1.487108	-1.118138	83	94.8	1.142169
GO:0019222_regulation_of_metabolic_process	FOXP2	1088	13	1.487108	-1.118138	83	94.8	1.142169
GO:0019222_regulation_of_metabolic_process	NRIP1	1088	13	1.487108	-1.118138	83	94.8	1.142169
GO:0019222_regulation_of_metabolic_process	NCOA2	1088	13	1.487108	-1.118138	83	94.8	1.142169
GO:0019222_regulation_of_metabolic_process	TIA1	1088	13	1.487108	-1.118138	83	94.8	1.142169
GO:0019222_regulation_of_metabolic_process	NCOR1	1088	13	1.487108	-1.118138	83	94.8	1.142169
GO:0006826_iron_ion_transport	HEPH	10	1	12.445946	-1.110268	89	104.94	1.179101
GO:0007006_mitochondrial_membrane_organization	SH3GLB1	10	1	12.445946	-1.110268	89	104.94	1.179101
GO:0016197_endosome_transport	LRBA	10	1	12.445946	-1.110268	89	104.94	1.179101
GO:0043488_regulation_of_mRNA_stability	ELAVL1	10	1	12.445946	-1.110268	89	104.94	1.179101
GO:0048384_retinoic_acid_receptor_signaling_pathway	RXRB	10	1	12.445946	-1.110268	89	104.94	1.179101
GO:0060216_definitive_hemopoiesis	NCOR1	10	1	12.445946	-1.110268	89	104.94	1.179101
GO:0060537_muscle_tissue_development	RXRB	128	3	2.917019	-1.084959	90	106.44	1.182667
GO:0060537_muscle_tissue_development	MYH9	128	3	2.917019	-1.084959	90	106.44	1.182667
GO:0060537_muscle_tissue_development	FOXP2	128	3	2.917019	-1.084959	90	106.44	1.182667
GO:0000096_sulfur_amino_acid_metabolic_process	AHCY	11	1	11.314496	-1.070558	97	114.58	1.181237
GO:0007051_spindle_organization	MYH9	11	1	11.314496	-1.070558	97	114.58	1.181237
GO:0014902_myotube_differentiation	MYH9	11	1	11.314496	-1.070558	97	114.58	1.181237
GO:0042036_negative_regulation_of_cytokine_biosynthetic_process	TIA1	11	1	11.314496	-1.070558	97	114.58	1.181237
GO:0045026_plasma_membrane_fusion	MYH9	11	1	11.314496	-1.070558	97	114.58	1.181237
GO:0048745_smooth_muscle_tissue_development	FOXP2	11	1	11.314496	-1.070558	97	114.58	1.181237
GO:0060004_reflex	FOXP2	11	1	11.314496	-1.070558	97	114.58	1.181237
GO:0044260_cellular_macromolecule_metabolic_process	KLF7	1447	16	1.376193	-1.062849	98	115.31	1.176633
GO:0044260_cellular_macromolecule_metabolic_process	RXRB	1447	16	1.376193	-1.062849	98	115.31	1.176633
GO:0044260_cellular_macromolecule_metabolic_process	E2F7	1447	16	1.376193	-1.062849	98	115.31	1.176633
GO:0044260_cellular_macromolecule_metabolic_process	UBE2F	1447	16	1.376193	-1.062849	98	115.31	1.176633
GO:0044260_cellular_macromolecule_metabolic_process	TLE4	1447	16	1.376193	-1.062849	98	115.31	1.176633
GO:0044260_cellular_macromolecule_metabolic_process	ELAVL1	1447	16	1.376193	-1.062849	98	115.31	1.176633
GO:0044260_cellular_macromolecule_metabolic_process	VAX2	1447	16	1.376193	-1.062849	98	115.31	1.176633
GO:0044260_cellular_macromolecule_metabolic_process	HES6	1447	16	1.376193	-1.062849	98	115.31	1.176633
GO:0044260_cellular_macromolecule_metabolic_process	DACH1	1447	16	1.376193	-1.062849	98	115.31	1.176633
GO:0044260_cellular_macromolecule_metabolic_process	FOXP2	1447	16	1.376193	-1.062849	98	115.31	1.176633
GO:0044260_cellular_macromolecule_metabolic_process	NRIP1	1447	16	1.376193	-1.062849	98	115.31	1.176633
GO:0044260_cellular_macromolecule_metabolic_process	NCOA2	1447	16	1.376193	-1.062849	98	115.31	1.176633
GO:0044260_cellular_macromolecule_metabolic_process	SH3GLB1	1447	16	1.376193	-1.062849	98	115.31	1.176633
GO:0044260_cellular_macromolecule_metabolic_process	TIA1	1447	16	1.376193	-1.062849	98	115.31	1.176633
GO:0044260_cellular_macromolecule_metabolic_process	PPM1M	1447	16	1.376193	-1.062849	98	115.31	1.176633
GO:0044260_cellular_macromolecule_metabolic_process	NCOR1	1447	16	1.376193	-1.062849	98	115.31	1.176633
GO:0006139_nucleobase__nucleoside__nucleotide_and_nucleic_acid_metabolic_process	KLF7	1002	12	1.490532	-1.056615	99	115.35	1.165152
GO:0006139_nucleobase__nucleoside__nucleotide_and_nucleic_acid_metabolic_process	NCOA2	1002	12	1.490532	-1.056615	99	115.35	1.165152
GO:0006139_nucleobase__nucleoside__nucleotide_and_nucleic_acid_metabolic_process	RXRB	1002	12	1.490532	-1.056615	99	115.35	1.165152
GO:0006139_nucleobase__nucleoside__nucleotide_and_nucleic_acid_metabolic_process	E2F7	1002	12	1.490532	-1.056615	99	115.35	1.165152
GO:0006139_nucleobase__nucleoside__nucleotide_and_nucleic_acid_metabolic_process	ELAVL1	1002	12	1.490532	-1.056615	99	115.35	1.165152
GO:0006139_nucleobase__nucleoside__nucleotide_and_nucleic_acid_metabolic_process	TLE4	1002	12	1.490532	-1.056615	99	115.35	1.165152
GO:0006139_nucleobase__nucleoside__nucleotide_and_nucleic_acid_metabolic_process	VAX2	1002	12	1.490532	-1.056615	99	115.35	1.165152
GO:0006139_nucleobase__nucleoside__nucleotide_and_nucleic_acid_metabolic_process	DACH1	1002	12	1.490532	-1.056615	99	115.35	1.165152
GO:0006139_nucleobase__nucleoside__nucleotide_and_nucleic_acid_metabolic_process	HES6	1002	12	1.490532	-1.056615	99	115.35	1.165152
GO:0006139_nucleobase__nucleoside__nucleotide_and_nucleic_acid_metabolic_process	NCOR1	1002	12	1.490532	-1.056615	99	115.35	1.165152
GO:0006139_nucleobase__nucleoside__nucleotide_and_nucleic_acid_metabolic_process	NRIP1	1002	12	1.490532	-1.056615	99	115.35	1.165152
GO:0006139_nucleobase__nucleoside__nucleotide_and_nucleic_acid_metabolic_process	FOXP2	1002	12	1.490532	-1.056615	99	115.35	1.165152
GO:0022604_regulation_of_cell_morphogenesis	YWHAH	62	2	4.014821	-1.055656	100	116.17	1.161700
GO:0022604_regulation_of_cell_morphogenesis	MYH9	62	2	4.014821	-1.055656	100	116.17	1.161700
GO:0030010_establishment_of_cell_polarity	MYH9	12	1	10.371622	-1.034451	105	125.13	1.191714
GO:0031056_regulation_of_histone_modification	NCOR1	12	1	10.371622	-1.034451	105	125.13	1.191714
GO:0043487_regulation_of_RNA_stability	ELAVL1	12	1	10.371622	-1.034451	105	125.13	1.191714
GO:0050848_regulation_of_calcium-mediated_signaling	NCAM1	12	1	10.371622	-1.034451	105	125.13	1.191714
GO:0050850_positive_regulation_of_calcium-mediated_signaling	NCAM1	12	1	10.371622	-1.034451	105	125.13	1.191714
GO:0001654_eye_development	VAX2	136	3	2.745429	-1.024059	106	125.99	1.188585
GO:0001654_eye_development	MAB21L1	136	3	2.745429	-1.024059	106	125.99	1.188585
GO:0001654_eye_development	FOXP2	136	3	2.745429	-1.024059	106	125.99	1.188585
GO:0048511_rhythmic_process	NCOR1	65	2	3.829522	-1.020700	107	126.43	1.181589
GO:0048511_rhythmic_process	NRIP1	65	2	3.829522	-1.020700	107	126.43	1.181589
GO:0034613_cellular_protein_localization	YWHAH	139	3	2.686175	-1.002420	108	128.41	1.188981
GO:0034613_cellular_protein_localization	SH3GLB1	139	3	2.686175	-1.002420	108	128.41	1.188981
GO:0034613_cellular_protein_localization	RAB1	139	3	2.686175	-1.002420	108	128.41	1.188981
GO:0007566_embryo_implantation	FKBP4	13	1	9.573805	-1.001368	111	135.9	1.224324
GO:0046474_glycerophospholipid_biosynthetic_process	SH3GLB1	13	1	9.573805	-1.001368	111	135.9	1.224324
GO:0060038_cardiac_muscle_cell_proliferation	RXRB	13	1	9.573805	-1.001368	111	135.9	1.224324
GO:0009791_post-embryonic_development	SEPP1	67	2	3.715208	-0.998446	112	136.47	1.218482
GO:0009791_post-embryonic_development	FOXP2	67	2	3.715208	-0.998446	112	136.47	1.218482
GO:0070727_cellular_macromolecule_localization	YWHAH	141	3	2.648074	-0.988334	113	136.77	1.210354
GO:0070727_cellular_macromolecule_localization	SH3GLB1	141	3	2.648074	-0.988334	113	136.77	1.210354
GO:0070727_cellular_macromolecule_localization	RAB1	141	3	2.648074	-0.988334	113	136.77	1.210354
GO:0042692_muscle_cell_differentiation	RXRB	68	2	3.660572	-0.987615	114	137.08	1.202456
GO:0042692_muscle_cell_differentiation	MYH9	68	2	3.660572	-0.987615	114	137.08	1.202456
GO:0014855_striated_muscle_cell_proliferation	RXRB	14	1	8.889961	-0.970861	117	144.61	1.235983
GO:0033044_regulation_of_chromosome_organization	NCOR1	14	1	8.889961	-0.970861	117	144.61	1.235983
GO:0048048_embryonic_eye_morphogenesis	VAX2	14	1	8.889961	-0.970861	117	144.61	1.235983
GO:0006807_nitrogen_compound_metabolic_process	KLF7	1147	13	1.410613	-0.968663	118	144.72	1.226441
GO:0006807_nitrogen_compound_metabolic_process	AHCY	1147	13	1.410613	-0.968663	118	144.72	1.226441
GO:0006807_nitrogen_compound_metabolic_process	RXRB	1147	13	1.410613	-0.968663	118	144.72	1.226441
GO:0006807_nitrogen_compound_metabolic_process	E2F7	1147	13	1.410613	-0.968663	118	144.72	1.226441
GO:0006807_nitrogen_compound_metabolic_process	TLE4	1147	13	1.410613	-0.968663	118	144.72	1.226441
GO:0006807_nitrogen_compound_metabolic_process	ELAVL1	1147	13	1.410613	-0.968663	118	144.72	1.226441
GO:0006807_nitrogen_compound_metabolic_process	VAX2	1147	13	1.410613	-0.968663	118	144.72	1.226441
GO:0006807_nitrogen_compound_metabolic_process	HES6	1147	13	1.410613	-0.968663	118	144.72	1.226441
GO:0006807_nitrogen_compound_metabolic_process	DACH1	1147	13	1.410613	-0.968663	118	144.72	1.226441
GO:0006807_nitrogen_compound_metabolic_process	FOXP2	1147	13	1.410613	-0.968663	118	144.72	1.226441
GO:0006807_nitrogen_compound_metabolic_process	NRIP1	1147	13	1.410613	-0.968663	118	144.72	1.226441
GO:0006807_nitrogen_compound_metabolic_process	NCOA2	1147	13	1.410613	-0.968663	118	144.72	1.226441
GO:0006807_nitrogen_compound_metabolic_process	NCOR1	1147	13	1.410613	-0.968663	118	144.72	1.226441
GO:0019953_sexual_reproduction	NHP2L1	228	4	2.183499	-0.966007	119	145.7	1.224370
GO:0019953_sexual_reproduction	TIAL1	228	4	2.183499	-0.966007	119	145.7	1.224370
GO:0019953_sexual_reproduction	SEPP1	228	4	2.183499	-0.966007	119	145.7	1.224370
GO:0019953_sexual_reproduction	NRIP1	228	4	2.183499	-0.966007	119	145.7	1.224370
GO:0043283_biopolymer_metabolic_process	KLF7	1490	16	1.336477	-0.965871	120	145.72	1.214333
GO:0043283_biopolymer_metabolic_process	RXRB	1490	16	1.336477	-0.965871	120	145.72	1.214333
GO:0043283_biopolymer_metabolic_process	E2F7	1490	16	1.336477	-0.965871	120	145.72	1.214333
GO:0043283_biopolymer_metabolic_process	UBE2F	1490	16	1.336477	-0.965871	120	145.72	1.214333
GO:0043283_biopolymer_metabolic_process	ELAVL1	1490	16	1.336477	-0.965871	120	145.72	1.214333
GO:0043283_biopolymer_metabolic_process	TLE4	1490	16	1.336477	-0.965871	120	145.72	1.214333
GO:0043283_biopolymer_metabolic_process	VAX2	1490	16	1.336477	-0.965871	120	145.72	1.214333
GO:0043283_biopolymer_metabolic_process	DACH1	1490	16	1.336477	-0.965871	120	145.72	1.214333
GO:0043283_biopolymer_metabolic_process	HES6	1490	16	1.336477	-0.965871	120	145.72	1.214333
GO:0043283_biopolymer_metabolic_process	FOXP2	1490	16	1.336477	-0.965871	120	145.72	1.214333
GO:0043283_biopolymer_metabolic_process	NRIP1	1490	16	1.336477	-0.965871	120	145.72	1.214333
GO:0043283_biopolymer_metabolic_process	NCOA2	1490	16	1.336477	-0.965871	120	145.72	1.214333
GO:0043283_biopolymer_metabolic_process	SH3GLB1	1490	16	1.336477	-0.965871	120	145.72	1.214333
GO:0043283_biopolymer_metabolic_process	TIA1	1490	16	1.336477	-0.965871	120	145.72	1.214333
GO:0043283_biopolymer_metabolic_process	PPM1M	1490	16	1.336477	-0.965871	120	145.72	1.214333
GO:0043283_biopolymer_metabolic_process	NCOR1	1490	16	1.336477	-0.965871	120	145.72	1.214333
GO:0044249_cellular_biosynthetic_process	KLF7	1150	13	1.406933	-0.961511	121	145.75	1.204545
GO:0044249_cellular_biosynthetic_process	RXRB	1150	13	1.406933	-0.961511	121	145.75	1.204545
GO:0044249_cellular_biosynthetic_process	E2F7	1150	13	1.406933	-0.961511	121	145.75	1.204545
GO:0044249_cellular_biosynthetic_process	TLE4	1150	13	1.406933	-0.961511	121	145.75	1.204545
GO:0044249_cellular_biosynthetic_process	VAX2	1150	13	1.406933	-0.961511	121	145.75	1.204545
GO:0044249_cellular_biosynthetic_process	HES6	1150	13	1.406933	-0.961511	121	145.75	1.204545
GO:0044249_cellular_biosynthetic_process	DACH1	1150	13	1.406933	-0.961511	121	145.75	1.204545
GO:0044249_cellular_biosynthetic_process	FOXP2	1150	13	1.406933	-0.961511	121	145.75	1.204545
GO:0044249_cellular_biosynthetic_process	NRIP1	1150	13	1.406933	-0.961511	121	145.75	1.204545
GO:0044249_cellular_biosynthetic_process	NCOA2	1150	13	1.406933	-0.961511	121	145.75	1.204545
GO:0044249_cellular_biosynthetic_process	SH3GLB1	1150	13	1.406933	-0.961511	121	145.75	1.204545
GO:0044249_cellular_biosynthetic_process	TIA1	1150	13	1.406933	-0.961511	121	145.75	1.204545
GO:0044249_cellular_biosynthetic_process	NCOR1	1150	13	1.406933	-0.961511	121	145.75	1.204545
GO:0008654_phospholipid_biosynthetic_process	SH3GLB1	16	1	7.778716	-0.916218	130	161.89	1.245308
GO:0010876_lipid_localization	NRIP1	16	1	7.778716	-0.916218	130	161.89	1.245308
GO:0019722_calcium-mediated_signaling	NCAM1	16	1	7.778716	-0.916218	130	161.89	1.245308
GO:0019915_lipid_storage	NRIP1	16	1	7.778716	-0.916218	130	161.89	1.245308
GO:0031345_negative_regulation_of_cell_projection_organization	YWHAH	16	1	7.778716	-0.916218	130	161.89	1.245308
GO:0043367_CD4-positive__alpha_beta_T_cell_differentiation	NCOR1	16	1	7.778716	-0.916218	130	161.89	1.245308
GO:0048286_lung_alveolus_development	FOXP2	16	1	7.778716	-0.916218	130	161.89	1.245308
GO:0050974_detection_of_mechanical_stimulus_involved_in_sensory_perception	SLC12A2	16	1	7.778716	-0.916218	130	161.89	1.245308
GO:0055007_cardiac_muscle_cell_differentiation	RXRB	16	1	7.778716	-0.916218	130	161.89	1.245308
GO:0007517_muscle_organ_development	RXRB	153	3	2.440382	-0.909092	131	162.88	1.243359
GO:0007517_muscle_organ_development	MYH9	153	3	2.440382	-0.909092	131	162.88	1.243359
GO:0007517_muscle_organ_development	FOXP2	153	3	2.440382	-0.909092	131	162.88	1.243359
GO:0009058_biosynthetic_process	KLF7	1175	13	1.376998	-0.903518	132	163.44	1.238182
GO:0009058_biosynthetic_process	RXRB	1175	13	1.376998	-0.903518	132	163.44	1.238182
GO:0009058_biosynthetic_process	E2F7	1175	13	1.376998	-0.903518	132	163.44	1.238182
GO:0009058_biosynthetic_process	TLE4	1175	13	1.376998	-0.903518	132	163.44	1.238182
GO:0009058_biosynthetic_process	VAX2	1175	13	1.376998	-0.903518	132	163.44	1.238182
GO:0009058_biosynthetic_process	HES6	1175	13	1.376998	-0.903518	132	163.44	1.238182
GO:0009058_biosynthetic_process	DACH1	1175	13	1.376998	-0.903518	132	163.44	1.238182
GO:0009058_biosynthetic_process	FOXP2	1175	13	1.376998	-0.903518	132	163.44	1.238182
GO:0009058_biosynthetic_process	NRIP1	1175	13	1.376998	-0.903518	132	163.44	1.238182
GO:0009058_biosynthetic_process	NCOA2	1175	13	1.376998	-0.903518	132	163.44	1.238182
GO:0009058_biosynthetic_process	SH3GLB1	1175	13	1.376998	-0.903518	132	163.44	1.238182
GO:0009058_biosynthetic_process	TIA1	1175	13	1.376998	-0.903518	132	163.44	1.238182
GO:0009058_biosynthetic_process	NCOR1	1175	13	1.376998	-0.903518	132	163.44	1.238182
GO:0006323_DNA_packaging	AKAP8	17	1	7.321145	-0.891560	134	169.67	1.266194
GO:0010741_negative_regulation_of_protein_kinase_cascade	NCOR1	17	1	7.321145	-0.891560	134	169.67	1.266194
GO:0007519_skeletal_muscle_tissue_development	MYH9	78	2	3.191268	-0.888887	136	170.7	1.255147
GO:0007519_skeletal_muscle_tissue_development	FOXP2	78	2	3.191268	-0.888887	136	170.7	1.255147
GO:0060538_skeletal_muscle_organ_development	MYH9	78	2	3.191268	-0.888887	136	170.7	1.255147
GO:0060538_skeletal_muscle_organ_development	FOXP2	78	2	3.191268	-0.888887	136	170.7	1.255147
GO:0006457_protein_folding	SH3GLB1	18	1	6.914414	-0.868406	140	179.44	1.281714
GO:0009063_cellular_amino_acid_catabolic_process	AHCY	18	1	6.914414	-0.868406	140	179.44	1.281714
GO:0035051_cardiac_cell_differentiation	RXRB	18	1	6.914414	-0.868406	140	179.44	1.281714
GO:0050982_detection_of_mechanical_stimulus	SLC12A2	18	1	6.914414	-0.868406	140	179.44	1.281714
GO:0051128_regulation_of_cellular_component_organization	YWHAH	160	3	2.333615	-0.866659	141	179.78	1.275035
GO:0051128_regulation_of_cellular_component_organization	MYH9	160	3	2.333615	-0.866659	141	179.78	1.275035
GO:0051128_regulation_of_cellular_component_organization	NCOR1	160	3	2.333615	-0.866659	141	179.78	1.275035
GO:0051649_establishment_of_localization_in_cell	CYB5R4	342	5	1.819583	-0.866646	142	179.88	1.266761
GO:0051649_establishment_of_localization_in_cell	YWHAH	342	5	1.819583	-0.866646	142	179.88	1.266761
GO:0051649_establishment_of_localization_in_cell	RAB1	342	5	1.819583	-0.866646	142	179.88	1.266761
GO:0051649_establishment_of_localization_in_cell	LRBA	342	5	1.819583	-0.866646	142	179.88	1.266761
GO:0051649_establishment_of_localization_in_cell	MYH9	342	5	1.819583	-0.866646	142	179.88	1.266761
GO:0009798_axis_specification	VAX2	19	1	6.550498	-0.846592	145	186.26	1.284552
GO:0030518_steroid_hormone_receptor_signaling_pathway	FKBP4	19	1	6.550498	-0.846592	145	186.26	1.284552
GO:0033002_muscle_cell_proliferation	RXRB	19	1	6.550498	-0.846592	145	186.26	1.284552
GO:0000279_M_phase	AKAP8	85	2	2.928458	-0.828592	146	189.48	1.297808
GO:0000279_M_phase	MYH9	85	2	2.928458	-0.828592	146	189.48	1.297808
GO:0008360_regulation_of_cell_shape	MYH9	20	1	6.222973	-0.825981	148	194.63	1.315068
GO:0045017_glycerolipid_biosynthetic_process	SH3GLB1	20	1	6.222973	-0.825981	148	194.63	1.315068
GO:0016337_cell-cell_adhesion	NCAM1	87	2	2.861137	-0.812495	149	196.48	1.318658
GO:0016337_cell-cell_adhesion	MYH9	87	2	2.861137	-0.812495	149	196.48	1.318658
GO:0048812_neuron_projection_morphogenesis	KLF7	170	3	2.196343	-0.810307	150	196.81	1.312067
GO:0048812_neuron_projection_morphogenesis	YWHAH	170	3	2.196343	-0.810307	150	196.81	1.312067
GO:0048812_neuron_projection_morphogenesis	VAX2	170	3	2.196343	-0.810307	150	196.81	1.312067
GO:0002053_positive_regulation_of_mesenchymal_cell_proliferation	FOXP2	21	1	5.926641	-0.806455	154	203.85	1.323701
GO:0006944_membrane_fusion	MYH9	21	1	5.926641	-0.806455	154	203.85	1.323701
GO:0008637_apoptotic_mitochondrial_changes	SH3GLB1	21	1	5.926641	-0.806455	154	203.85	1.323701
GO:0051656_establishment_of_organelle_localization	MYH9	21	1	5.926641	-0.806455	154	203.85	1.323701
GO:0048523_negative_regulation_of_cellular_process	YWHAH	774	9	1.447203	-0.805998	155	203.91	1.315548
GO:0048523_negative_regulation_of_cellular_process	NCOA2	774	9	1.447203	-0.805998	155	203.91	1.315548
GO:0048523_negative_regulation_of_cellular_process	TIA1	774	9	1.447203	-0.805998	155	203.91	1.315548
GO:0048523_negative_regulation_of_cellular_process	E2F7	774	9	1.447203	-0.805998	155	203.91	1.315548
GO:0048523_negative_regulation_of_cellular_process	TLE4	774	9	1.447203	-0.805998	155	203.91	1.315548
GO:0048523_negative_regulation_of_cellular_process	VAX2	774	9	1.447203	-0.805998	155	203.91	1.315548
GO:0048523_negative_regulation_of_cellular_process	NCOR1	774	9	1.447203	-0.805998	155	203.91	1.315548
GO:0048523_negative_regulation_of_cellular_process	NRIP1	774	9	1.447203	-0.805998	155	203.91	1.315548
GO:0048523_negative_regulation_of_cellular_process	FOXP2	774	9	1.447203	-0.805998	155	203.91	1.315548
GO:0030030_cell_projection_organization	KLF7	263	4	1.892920	-0.801268	156	204.81	1.312885
GO:0030030_cell_projection_organization	YWHAH	263	4	1.892920	-0.801268	156	204.81	1.312885
GO:0030030_cell_projection_organization	VAX2	263	4	1.892920	-0.801268	156	204.81	1.312885
GO:0030030_cell_projection_organization	MYH9	263	4	1.892920	-0.801268	156	204.81	1.312885
GO:0048667_cell_morphogenesis_involved_in_neuron_differentiation	KLF7	173	3	2.158257	-0.794302	157	205.78	1.310701
GO:0048667_cell_morphogenesis_involved_in_neuron_differentiation	YWHAH	173	3	2.158257	-0.794302	157	205.78	1.310701
GO:0048667_cell_morphogenesis_involved_in_neuron_differentiation	VAX2	173	3	2.158257	-0.794302	157	205.78	1.310701
GO:0043170_macromolecule_metabolic_process	KLF7	1576	16	1.263548	-0.791588	158	205.91	1.303228
GO:0043170_macromolecule_metabolic_process	RXRB	1576	16	1.263548	-0.791588	158	205.91	1.303228
GO:0043170_macromolecule_metabolic_process	E2F7	1576	16	1.263548	-0.791588	158	205.91	1.303228
GO:0043170_macromolecule_metabolic_process	UBE2F	1576	16	1.263548	-0.791588	158	205.91	1.303228
GO:0043170_macromolecule_metabolic_process	TLE4	1576	16	1.263548	-0.791588	158	205.91	1.303228
GO:0043170_macromolecule_metabolic_process	ELAVL1	1576	16	1.263548	-0.791588	158	205.91	1.303228
GO:0043170_macromolecule_metabolic_process	VAX2	1576	16	1.263548	-0.791588	158	205.91	1.303228
GO:0043170_macromolecule_metabolic_process	HES6	1576	16	1.263548	-0.791588	158	205.91	1.303228
GO:0043170_macromolecule_metabolic_process	DACH1	1576	16	1.263548	-0.791588	158	205.91	1.303228
GO:0043170_macromolecule_metabolic_process	FOXP2	1576	16	1.263548	-0.791588	158	205.91	1.303228
GO:0043170_macromolecule_metabolic_process	NRIP1	1576	16	1.263548	-0.791588	158	205.91	1.303228
GO:0043170_macromolecule_metabolic_process	NCOA2	1576	16	1.263548	-0.791588	158	205.91	1.303228
GO:0043170_macromolecule_metabolic_process	SH3GLB1	1576	16	1.263548	-0.791588	158	205.91	1.303228
GO:0043170_macromolecule_metabolic_process	TIA1	1576	16	1.263548	-0.791588	158	205.91	1.303228
GO:0043170_macromolecule_metabolic_process	PPM1M	1576	16	1.263548	-0.791588	158	205.91	1.303228
GO:0043170_macromolecule_metabolic_process	NCOR1	1576	16	1.263548	-0.791588	158	205.91	1.303228
GO:0000041_transition_metal_ion_transport	HEPH	22	1	5.657248	-0.787913	163	213.82	1.311779
GO:0007059_chromosome_segregation	AKAP8	22	1	5.657248	-0.787913	163	213.82	1.311779
GO:0010463_mesenchymal_cell_proliferation	FOXP2	22	1	5.657248	-0.787913	163	213.82	1.311779
GO:0010464_regulation_of_mesenchymal_cell_proliferation	FOXP2	22	1	5.657248	-0.787913	163	213.82	1.311779
GO:0048864_stem_cell_development	MSI2	22	1	5.657248	-0.787913	163	213.82	1.311779
GO:0048858_cell_projection_morphogenesis	KLF7	176	3	2.121468	-0.778685	164	215.75	1.315549
GO:0048858_cell_projection_morphogenesis	YWHAH	176	3	2.121468	-0.778685	164	215.75	1.315549
GO:0048858_cell_projection_morphogenesis	VAX2	176	3	2.121468	-0.778685	164	215.75	1.315549
GO:0050794_regulation_of_cellular_process	KLF7	2190	21	1.193447	-0.773196	165	216.32	1.311030
GO:0050794_regulation_of_cellular_process	RXRB	2190	21	1.193447	-0.773196	165	216.32	1.311030
GO:0050794_regulation_of_cellular_process	E2F7	2190	21	1.193447	-0.773196	165	216.32	1.311030
GO:0050794_regulation_of_cellular_process	FKBP4	2190	21	1.193447	-0.773196	165	216.32	1.311030
GO:0050794_regulation_of_cellular_process	LRBA	2190	21	1.193447	-0.773196	165	216.32	1.311030
GO:0050794_regulation_of_cellular_process	ELAVL1	2190	21	1.193447	-0.773196	165	216.32	1.311030
GO:0050794_regulation_of_cellular_process	TLE4	2190	21	1.193447	-0.773196	165	216.32	1.311030
GO:0050794_regulation_of_cellular_process	VAX2	2190	21	1.193447	-0.773196	165	216.32	1.311030
GO:0050794_regulation_of_cellular_process	DACH1	2190	21	1.193447	-0.773196	165	216.32	1.311030
GO:0050794_regulation_of_cellular_process	HES6	2190	21	1.193447	-0.773196	165	216.32	1.311030
GO:0050794_regulation_of_cellular_process	MYH9	2190	21	1.193447	-0.773196	165	216.32	1.311030
GO:0050794_regulation_of_cellular_process	NRIP1	2190	21	1.193447	-0.773196	165	216.32	1.311030
GO:0050794_regulation_of_cellular_process	FOXP2	2190	21	1.193447	-0.773196	165	216.32	1.311030
GO:0050794_regulation_of_cellular_process	NCAM1	2190	21	1.193447	-0.773196	165	216.32	1.311030
GO:0050794_regulation_of_cellular_process	YWHAH	2190	21	1.193447	-0.773196	165	216.32	1.311030
GO:0050794_regulation_of_cellular_process	NCOA2	2190	21	1.193447	-0.773196	165	216.32	1.311030
GO:0050794_regulation_of_cellular_process	SH3GLB1	2190	21	1.193447	-0.773196	165	216.32	1.311030
GO:0050794_regulation_of_cellular_process	TIAL1	2190	21	1.193447	-0.773196	165	216.32	1.311030
GO:0050794_regulation_of_cellular_process	TIA1	2190	21	1.193447	-0.773196	165	216.32	1.311030
GO:0050794_regulation_of_cellular_process	MAB21L1	2190	21	1.193447	-0.773196	165	216.32	1.311030
GO:0050794_regulation_of_cellular_process	NCOR1	2190	21	1.193447	-0.773196	165	216.32	1.311030
GO:0007163_establishment_or_maintenance_of_cell_polarity	MYH9	23	1	5.411281	-0.770268	166	220.24	1.326747
GO:0033036_macromolecule_localization	YWHAH	274	4	1.816926	-0.756238	167	223.26	1.336886
GO:0033036_macromolecule_localization	SH3GLB1	274	4	1.816926	-0.756238	167	223.26	1.336886
GO:0033036_macromolecule_localization	RAB1	274	4	1.816926	-0.756238	167	223.26	1.336886
GO:0033036_macromolecule_localization	NRIP1	274	4	1.816926	-0.756238	167	223.26	1.336886
GO:0000280_nuclear_division	AKAP8	24	1	5.185811	-0.753441	173	228.49	1.320751
GO:0006650_glycerophospholipid_metabolic_process	SH3GLB1	24	1	5.185811	-0.753441	173	228.49	1.320751
GO:0007067_mitosis	AKAP8	24	1	5.185811	-0.753441	173	228.49	1.320751
GO:0042632_cholesterol_homeostasis	NCOR1	24	1	5.185811	-0.753441	173	228.49	1.320751
GO:0050679_positive_regulation_of_epithelial_cell_proliferation	FOXP2	24	1	5.185811	-0.753441	173	228.49	1.320751
GO:0055092_sterol_homeostasis	NCOR1	24	1	5.185811	-0.753441	173	228.49	1.320751
GO:0032990_cell_part_morphogenesis	KLF7	184	3	2.029230	-0.738844	174	230.51	1.324770
GO:0032990_cell_part_morphogenesis	YWHAH	184	3	2.029230	-0.738844	174	230.51	1.324770
GO:0032990_cell_part_morphogenesis	VAX2	184	3	2.029230	-0.738844	174	230.51	1.324770
GO:0000087_M_phase_of_mitotic_cell_cycle	AKAP8	25	1	4.978378	-0.737368	176	235.46	1.337841
GO:0048285_organelle_fission	AKAP8	25	1	4.978378	-0.737368	176	235.46	1.337841
GO:0000003_reproduction	NHP2L1	379	5	1.641945	-0.734225	177	235.89	1.332712
GO:0000003_reproduction	FKBP4	379	5	1.641945	-0.734225	177	235.89	1.332712
GO:0000003_reproduction	TIAL1	379	5	1.641945	-0.734225	177	235.89	1.332712
GO:0000003_reproduction	SEPP1	379	5	1.641945	-0.734225	177	235.89	1.332712
GO:0000003_reproduction	NRIP1	379	5	1.641945	-0.734225	177	235.89	1.332712
GO:0007548_sex_differentiation	FKBP4	98	2	2.539989	-0.731649	178	236.8	1.330337
GO:0007548_sex_differentiation	NRIP1	98	2	2.539989	-0.731649	178	236.8	1.330337
GO:0007155_cell_adhesion	NCAM1	186	3	2.007411	-0.729274	180	237.04	1.316889
GO:0007155_cell_adhesion	MPDZ	186	3	2.007411	-0.729274	180	237.04	1.316889
GO:0007155_cell_adhesion	MYH9	186	3	2.007411	-0.729274	180	237.04	1.316889
GO:0022610_biological_adhesion	NCAM1	186	3	2.007411	-0.729274	180	237.04	1.316889
GO:0022610_biological_adhesion	MPDZ	186	3	2.007411	-0.729274	180	237.04	1.316889
GO:0022610_biological_adhesion	MYH9	186	3	2.007411	-0.729274	180	237.04	1.316889
GO:0065007_biological_regulation	CYB5R4	2593	24	1.151958	-0.725776	181	237.34	1.311271
GO:0065007_biological_regulation	KLF7	2593	24	1.151958	-0.725776	181	237.34	1.311271
GO:0065007_biological_regulation	RXRB	2593	24	1.151958	-0.725776	181	237.34	1.311271
GO:0065007_biological_regulation	FKBP4	2593	24	1.151958	-0.725776	181	237.34	1.311271
GO:0065007_biological_regulation	E2F7	2593	24	1.151958	-0.725776	181	237.34	1.311271
GO:0065007_biological_regulation	LRBA	2593	24	1.151958	-0.725776	181	237.34	1.311271
GO:0065007_biological_regulation	TLE4	2593	24	1.151958	-0.725776	181	237.34	1.311271
GO:0065007_biological_regulation	ELAVL1	2593	24	1.151958	-0.725776	181	237.34	1.311271
GO:0065007_biological_regulation	VAX2	2593	24	1.151958	-0.725776	181	237.34	1.311271
GO:0065007_biological_regulation	HES6	2593	24	1.151958	-0.725776	181	237.34	1.311271
GO:0065007_biological_regulation	DACH1	2593	24	1.151958	-0.725776	181	237.34	1.311271
GO:0065007_biological_regulation	MYH9	2593	24	1.151958	-0.725776	181	237.34	1.311271
GO:0065007_biological_regulation	FOXP2	2593	24	1.151958	-0.725776	181	237.34	1.311271
GO:0065007_biological_regulation	NRIP1	2593	24	1.151958	-0.725776	181	237.34	1.311271
GO:0065007_biological_regulation	NCAM1	2593	24	1.151958	-0.725776	181	237.34	1.311271
GO:0065007_biological_regulation	YWHAH	2593	24	1.151958	-0.725776	181	237.34	1.311271
GO:0065007_biological_regulation	NCOA2	2593	24	1.151958	-0.725776	181	237.34	1.311271
GO:0065007_biological_regulation	SLC30A1	2593	24	1.151958	-0.725776	181	237.34	1.311271
GO:0065007_biological_regulation	SH3GLB1	2593	24	1.151958	-0.725776	181	237.34	1.311271
GO:0065007_biological_regulation	TIAL1	2593	24	1.151958	-0.725776	181	237.34	1.311271
GO:0065007_biological_regulation	TIA1	2593	24	1.151958	-0.725776	181	237.34	1.311271
GO:0065007_biological_regulation	HEPH	2593	24	1.151958	-0.725776	181	237.34	1.311271
GO:0065007_biological_regulation	MAB21L1	2593	24	1.151958	-0.725776	181	237.34	1.311271
GO:0065007_biological_regulation	NCOR1	2593	24	1.151958	-0.725776	181	237.34	1.311271
GO:0007623_circadian_rhythm	NCOR1	26	1	4.786902	-0.721988	183	242.23	1.323661
GO:0009310_amine_catabolic_process	AHCY	26	1	4.786902	-0.721988	183	242.23	1.323661
GO:0000902_cell_morphogenesis	KLF7	283	4	1.759144	-0.721464	184	242.31	1.316902
GO:0000902_cell_morphogenesis	YWHAH	283	4	1.759144	-0.721464	184	242.31	1.316902
GO:0000902_cell_morphogenesis	VAX2	283	4	1.759144	-0.721464	184	242.31	1.316902
GO:0000902_cell_morphogenesis	MYH9	283	4	1.759144	-0.721464	184	242.31	1.316902
GO:0010638_positive_regulation_of_organelle_organization	NCOR1	27	1	4.609610	-0.707249	185	247.66	1.338703
GO:0006470_protein_amino_acid_dephosphorylation	PPM1M	28	1	4.444981	-0.693104	190	252.38	1.328316
GO:0007127_meiosis_I	MYH9	28	1	4.444981	-0.693104	190	252.38	1.328316
GO:0021549_cerebellum_development	FOXP2	28	1	4.444981	-0.693104	190	252.38	1.328316
GO:0030073_insulin_secretion	CYB5R4	28	1	4.444981	-0.693104	190	252.38	1.328316
GO:0048863_stem_cell_differentiation	MSI2	28	1	4.444981	-0.693104	190	252.38	1.328316
GO:0046907_intracellular_transport	YWHAH	194	3	1.924631	-0.692450	191	252.54	1.322199
GO:0046907_intracellular_transport	RAB1	194	3	1.924631	-0.692450	191	252.54	1.322199
GO:0046907_intracellular_transport	LRBA	194	3	1.924631	-0.692450	191	252.54	1.322199
GO:0048872_homeostasis_of_number_of_cells	HEPH	105	2	2.370656	-0.686067	192	253.55	1.320573
GO:0048872_homeostasis_of_number_of_cells	NCOR1	105	2	2.370656	-0.686067	192	253.55	1.320573
GO:0006417_regulation_of_translation	TIA1	29	1	4.291705	-0.679511	196	257.94	1.316020
GO:0044270_nitrogen_compound_catabolic_process	AHCY	29	1	4.291705	-0.679511	196	257.94	1.316020
GO:0051301_cell_division	TIAL1	29	1	4.291705	-0.679511	196	257.94	1.316020
GO:0060041_retina_development_in_camera-type_eye	VAX2	29	1	4.291705	-0.679511	196	257.94	1.316020
GO:0031175_neuron_projection_development	KLF7	197	3	1.895322	-0.679214	197	258.25	1.310914
GO:0031175_neuron_projection_development	YWHAH	197	3	1.895322	-0.679214	197	258.25	1.310914
GO:0031175_neuron_projection_development	VAX2	197	3	1.895322	-0.679214	197	258.25	1.310914
GO:0051179_localization	SLC8A3	1058	11	1.294002	-0.672779	198	259.35	1.309848
GO:0051179_localization	CYB5R4	1058	11	1.294002	-0.672779	198	259.35	1.309848
GO:0051179_localization	KLF7	1058	11	1.294002	-0.672779	198	259.35	1.309848
GO:0051179_localization	YWHAH	1058	11	1.294002	-0.672779	198	259.35	1.309848
GO:0051179_localization	SH3GLB1	1058	11	1.294002	-0.672779	198	259.35	1.309848
GO:0051179_localization	RAB1	1058	11	1.294002	-0.672779	198	259.35	1.309848
GO:0051179_localization	FKBP4	1058	11	1.294002	-0.672779	198	259.35	1.309848
GO:0051179_localization	LRBA	1058	11	1.294002	-0.672779	198	259.35	1.309848
GO:0051179_localization	HEPH	1058	11	1.294002	-0.672779	198	259.35	1.309848
GO:0051179_localization	MYH9	1058	11	1.294002	-0.672779	198	259.35	1.309848
GO:0051179_localization	NRIP1	1058	11	1.294002	-0.672779	198	259.35	1.309848
GO:0030154_cell_differentiation	CYB5R4	1060	11	1.291560	-0.668919	199	259.8	1.305528
GO:0030154_cell_differentiation	KLF7	1060	11	1.291560	-0.668919	199	259.8	1.305528
GO:0030154_cell_differentiation	YWHAH	1060	11	1.291560	-0.668919	199	259.8	1.305528
GO:0030154_cell_differentiation	RXRB	1060	11	1.291560	-0.668919	199	259.8	1.305528
GO:0030154_cell_differentiation	TIAL1	1060	11	1.291560	-0.668919	199	259.8	1.305528
GO:0030154_cell_differentiation	MSI2	1060	11	1.291560	-0.668919	199	259.8	1.305528
GO:0030154_cell_differentiation	VAX2	1060	11	1.291560	-0.668919	199	259.8	1.305528
GO:0030154_cell_differentiation	HEPH	1060	11	1.291560	-0.668919	199	259.8	1.305528
GO:0030154_cell_differentiation	HES6	1060	11	1.291560	-0.668919	199	259.8	1.305528
GO:0030154_cell_differentiation	MYH9	1060	11	1.291560	-0.668919	199	259.8	1.305528
GO:0030154_cell_differentiation	NCOR1	1060	11	1.291560	-0.668919	199	259.8	1.305528
GO:0030099_myeloid_cell_differentiation	HEPH	108	2	2.304805	-0.667738	200	260.1	1.300500
GO:0030099_myeloid_cell_differentiation	NCOR1	108	2	2.304805	-0.667738	200	260.1	1.300500
GO:0033500_carbohydrate_homeostasis	CYB5R4	30	1	4.148649	-0.666433	203	264.74	1.304138
GO:0042593_glucose_homeostasis	CYB5R4	30	1	4.148649	-0.666433	203	264.74	1.304138
GO:0051146_striated_muscle_cell_differentiation	RXRB	30	1	4.148649	-0.666433	203	264.74	1.304138
GO:0016311_dephosphorylation	PPM1M	31	1	4.014821	-0.653836	208	272.77	1.311394
GO:0046632_alpha-beta_T_cell_differentiation	NCOR1	31	1	4.014821	-0.653836	208	272.77	1.311394
GO:0048562_embryonic_organ_morphogenesis	VAX2	31	1	4.014821	-0.653836	208	272.77	1.311394
GO:0051640_organelle_localization	MYH9	31	1	4.014821	-0.653836	208	272.77	1.311394
GO:0055088_lipid_homeostasis	NCOR1	31	1	4.014821	-0.653836	208	272.77	1.311394
GO:0007399_nervous_system_development	KLF7	621	7	1.402925	-0.649236	209	273.24	1.307368
GO:0007399_nervous_system_development	YWHAH	621	7	1.402925	-0.649236	209	273.24	1.307368
GO:0007399_nervous_system_development	VAX2	621	7	1.402925	-0.649236	209	273.24	1.307368
GO:0007399_nervous_system_development	HES6	621	7	1.402925	-0.649236	209	273.24	1.307368
GO:0007399_nervous_system_development	SEPP1	621	7	1.402925	-0.649236	209	273.24	1.307368
GO:0007399_nervous_system_development	NCOR1	621	7	1.402925	-0.649236	209	273.24	1.307368
GO:0007399_nervous_system_development	FOXP2	621	7	1.402925	-0.649236	209	273.24	1.307368
GO:0050768_negative_regulation_of_neurogenesis	YWHAH	32	1	3.889358	-0.641689	210	277.25	1.320238
GO:0032989_cellular_component_morphogenesis	KLF7	307	4	1.621622	-0.636912	211	278.09	1.317962
GO:0032989_cellular_component_morphogenesis	YWHAH	307	4	1.621622	-0.636912	211	278.09	1.317962
GO:0032989_cellular_component_morphogenesis	VAX2	307	4	1.621622	-0.636912	211	278.09	1.317962
GO:0032989_cellular_component_morphogenesis	MYH9	307	4	1.621622	-0.636912	211	278.09	1.317962
GO:0008284_positive_regulation_of_cell_proliferation	TIAL1	208	3	1.795088	-0.633163	212	278.65	1.314387
GO:0008284_positive_regulation_of_cell_proliferation	MAB21L1	208	3	1.795088	-0.633163	212	278.65	1.314387
GO:0008284_positive_regulation_of_cell_proliferation	FOXP2	208	3	1.795088	-0.633163	212	278.65	1.314387
GO:0007565_female_pregnancy	FKBP4	33	1	3.771499	-0.629964	215	282.39	1.313442
GO:0021536_diencephalon_development	NCOR1	33	1	3.771499	-0.629964	215	282.39	1.313442
GO:0022037_metencephalon_development	FOXP2	33	1	3.771499	-0.629964	215	282.39	1.313442
GO:0048608_reproductive_structure_development	FKBP4	116	2	2.145853	-0.622015	216	283.35	1.311806
GO:0048608_reproductive_structure_development	NRIP1	116	2	2.145853	-0.622015	216	283.35	1.311806
GO:0007338_single_fertilization	NHP2L1	34	1	3.660572	-0.618636	220	287.12	1.305091
GO:0010721_negative_regulation_of_cell_development	YWHAH	34	1	3.660572	-0.618636	220	287.12	1.305091
GO:0016054_organic_acid_catabolic_process	AHCY	34	1	3.660572	-0.618636	220	287.12	1.305091
GO:0046395_carboxylic_acid_catabolic_process	AHCY	34	1	3.660572	-0.618636	220	287.12	1.305091
GO:0048519_negative_regulation_of_biological_process	YWHAH	859	9	1.303999	-0.616675	221	287.57	1.301222
GO:0048519_negative_regulation_of_biological_process	NCOA2	859	9	1.303999	-0.616675	221	287.57	1.301222
GO:0048519_negative_regulation_of_biological_process	E2F7	859	9	1.303999	-0.616675	221	287.57	1.301222
GO:0048519_negative_regulation_of_biological_process	TIA1	859	9	1.303999	-0.616675	221	287.57	1.301222
GO:0048519_negative_regulation_of_biological_process	TLE4	859	9	1.303999	-0.616675	221	287.57	1.301222
GO:0048519_negative_regulation_of_biological_process	VAX2	859	9	1.303999	-0.616675	221	287.57	1.301222
GO:0048519_negative_regulation_of_biological_process	NCOR1	859	9	1.303999	-0.616675	221	287.57	1.301222
GO:0048519_negative_regulation_of_biological_process	NRIP1	859	9	1.303999	-0.616675	221	287.57	1.301222
GO:0048519_negative_regulation_of_biological_process	FOXP2	859	9	1.303999	-0.616675	221	287.57	1.301222
GO:0007292_female_gamete_generation	NRIP1	35	1	3.555985	-0.607682	222	291.46	1.312883
GO:0022403_cell_cycle_phase	AKAP8	119	2	2.091756	-0.605955	223	291.64	1.307803
GO:0022403_cell_cycle_phase	MYH9	119	2	2.091756	-0.605955	223	291.64	1.307803
GO:0040007_growth	SEPP1	217	3	1.720638	-0.598164	224	292.85	1.307366
GO:0040007_growth	NCOR1	217	3	1.720638	-0.598164	224	292.85	1.307366
GO:0040007_growth	FOXP2	217	3	1.720638	-0.598164	224	292.85	1.307366
GO:0022602_ovulation_cycle_process	NRIP1	36	1	3.457207	-0.597081	226	297.07	1.314469
GO:0030072_peptide_hormone_secretion	CYB5R4	36	1	3.457207	-0.597081	226	297.07	1.314469
GO:0007423_sensory_organ_development	VAX2	219	3	1.704924	-0.590691	227	298.46	1.314802
GO:0007423_sensory_organ_development	MAB21L1	219	3	1.704924	-0.590691	227	298.46	1.314802
GO:0007423_sensory_organ_development	FOXP2	219	3	1.704924	-0.590691	227	298.46	1.314802
GO:0006886_intracellular_protein_transport	YWHAH	122	2	2.040319	-0.590440	229	299.64	1.308472
GO:0006886_intracellular_protein_transport	RAB1	122	2	2.040319	-0.590440	229	299.64	1.308472
GO:0030001_metal_ion_transport	SLC8A3	122	2	2.040319	-0.590440	229	299.64	1.308472
GO:0030001_metal_ion_transport	HEPH	122	2	2.040319	-0.590440	229	299.64	1.308472
GO:0002790_peptide_secretion	CYB5R4	37	1	3.363769	-0.586813	232	302.78	1.305086
GO:0042698_ovulation_cycle	NRIP1	37	1	3.363769	-0.586813	232	302.78	1.305086
GO:0050906_detection_of_stimulus_involved_in_sensory_perception	SLC12A2	37	1	3.363769	-0.586813	232	302.78	1.305086
GO:0010975_regulation_of_neuron_projection_development	YWHAH	38	1	3.275249	-0.576860	236	308.66	1.307881
GO:0016053_organic_acid_biosynthetic_process	SH3GLB1	38	1	3.275249	-0.576860	236	308.66	1.307881
GO:0031401_positive_regulation_of_protein_modification_process	NCOR1	38	1	3.275249	-0.576860	236	308.66	1.307881
GO:0046394_carboxylic_acid_biosynthetic_process	SH3GLB1	38	1	3.275249	-0.576860	236	308.66	1.307881
GO:0048468_cell_development	CYB5R4	654	7	1.332135	-0.575167	237	309.7	1.306751
GO:0048468_cell_development	KLF7	654	7	1.332135	-0.575167	237	309.7	1.306751
GO:0048468_cell_development	YWHAH	654	7	1.332135	-0.575167	237	309.7	1.306751
GO:0048468_cell_development	TIAL1	654	7	1.332135	-0.575167	237	309.7	1.306751
GO:0048468_cell_development	MSI2	654	7	1.332135	-0.575167	237	309.7	1.306751
GO:0048468_cell_development	VAX2	654	7	1.332135	-0.575167	237	309.7	1.306751
GO:0048468_cell_development	MYH9	654	7	1.332135	-0.575167	237	309.7	1.306751
GO:0048869_cellular_developmental_process	CYB5R4	1113	11	1.230058	-0.572917	238	309.94	1.302269
GO:0048869_cellular_developmental_process	KLF7	1113	11	1.230058	-0.572917	238	309.94	1.302269
GO:0048869_cellular_developmental_process	YWHAH	1113	11	1.230058	-0.572917	238	309.94	1.302269
GO:0048869_cellular_developmental_process	RXRB	1113	11	1.230058	-0.572917	238	309.94	1.302269
GO:0048869_cellular_developmental_process	TIAL1	1113	11	1.230058	-0.572917	238	309.94	1.302269
GO:0048869_cellular_developmental_process	MSI2	1113	11	1.230058	-0.572917	238	309.94	1.302269
GO:0048869_cellular_developmental_process	VAX2	1113	11	1.230058	-0.572917	238	309.94	1.302269
GO:0048869_cellular_developmental_process	HEPH	1113	11	1.230058	-0.572917	238	309.94	1.302269
GO:0048869_cellular_developmental_process	HES6	1113	11	1.230058	-0.572917	238	309.94	1.302269
GO:0048869_cellular_developmental_process	MYH9	1113	11	1.230058	-0.572917	238	309.94	1.302269
GO:0048869_cellular_developmental_process	NCOR1	1113	11	1.230058	-0.572917	238	309.94	1.302269
GO:0006644_phospholipid_metabolic_process	SH3GLB1	39	1	3.191268	-0.567206	239	313.67	1.312427
GO:0009987_cellular_process	CYB5R4	3868	33	1.061831	-0.566038	240	314.03	1.308458
GO:0009987_cellular_process	AHCY	3868	33	1.061831	-0.566038	240	314.03	1.308458
GO:0009987_cellular_process	FKBP4	3868	33	1.061831	-0.566038	240	314.03	1.308458
GO:0009987_cellular_process	E2F7	3868	33	1.061831	-0.566038	240	314.03	1.308458
GO:0009987_cellular_process	LRBA	3868	33	1.061831	-0.566038	240	314.03	1.308458
GO:0009987_cellular_process	SH3GLB1	3868	33	1.061831	-0.566038	240	314.03	1.308458
GO:0009987_cellular_process	SLC30A1	3868	33	1.061831	-0.566038	240	314.03	1.308458
GO:0009987_cellular_process	CRISPLD2	3868	33	1.061831	-0.566038	240	314.03	1.308458
GO:0009987_cellular_process	TIA1	3868	33	1.061831	-0.566038	240	314.03	1.308458
GO:0009987_cellular_process	MSI2	3868	33	1.061831	-0.566038	240	314.03	1.308458
GO:0009987_cellular_process	SEPP1	3868	33	1.061831	-0.566038	240	314.03	1.308458
GO:0009987_cellular_process	KLF7	3868	33	1.061831	-0.566038	240	314.03	1.308458
GO:0009987_cellular_process	RXRB	3868	33	1.061831	-0.566038	240	314.03	1.308458
GO:0009987_cellular_process	MPDZ	3868	33	1.061831	-0.566038	240	314.03	1.308458
GO:0009987_cellular_process	UBE2F	3868	33	1.061831	-0.566038	240	314.03	1.308458
GO:0009987_cellular_process	ELAVL1	3868	33	1.061831	-0.566038	240	314.03	1.308458
GO:0009987_cellular_process	TLE4	3868	33	1.061831	-0.566038	240	314.03	1.308458
GO:0009987_cellular_process	VAX2	3868	33	1.061831	-0.566038	240	314.03	1.308458
GO:0009987_cellular_process	DACH1	3868	33	1.061831	-0.566038	240	314.03	1.308458
GO:0009987_cellular_process	HES6	3868	33	1.061831	-0.566038	240	314.03	1.308458
GO:0009987_cellular_process	MYH9	3868	33	1.061831	-0.566038	240	314.03	1.308458
GO:0009987_cellular_process	FOXP2	3868	33	1.061831	-0.566038	240	314.03	1.308458
GO:0009987_cellular_process	NRIP1	3868	33	1.061831	-0.566038	240	314.03	1.308458
GO:0009987_cellular_process	NCAM1	3868	33	1.061831	-0.566038	240	314.03	1.308458
GO:0009987_cellular_process	YWHAH	3868	33	1.061831	-0.566038	240	314.03	1.308458
GO:0009987_cellular_process	NCOA2	3868	33	1.061831	-0.566038	240	314.03	1.308458
GO:0009987_cellular_process	RAB1	3868	33	1.061831	-0.566038	240	314.03	1.308458
GO:0009987_cellular_process	TIAL1	3868	33	1.061831	-0.566038	240	314.03	1.308458
GO:0009987_cellular_process	HEPH	3868	33	1.061831	-0.566038	240	314.03	1.308458
GO:0009987_cellular_process	PPM1M	3868	33	1.061831	-0.566038	240	314.03	1.308458
GO:0009987_cellular_process	AKAP8	3868	33	1.061831	-0.566038	240	314.03	1.308458
GO:0009987_cellular_process	MAB21L1	3868	33	1.061831	-0.566038	240	314.03	1.308458
GO:0009987_cellular_process	NCOR1	3868	33	1.061831	-0.566038	240	314.03	1.308458
GO:0016071_mRNA_metabolic_process	ELAVL1	40	1	3.111486	-0.557836	242	320.09	1.322686
GO:0051129_negative_regulation_of_cellular_component_organization	YWHAH	40	1	3.111486	-0.557836	242	320.09	1.322686
GO:0051276_chromosome_organization	AKAP8	129	2	1.929604	-0.556208	243	320.47	1.318807
GO:0051276_chromosome_organization	NCOR1	129	2	1.929604	-0.556208	243	320.47	1.318807
GO:0008585_female_gonad_development	NRIP1	41	1	3.035597	-0.548735	246	327.32	1.330569
GO:0015833_peptide_transport	CYB5R4	41	1	3.035597	-0.548735	246	327.32	1.330569
GO:0031344_regulation_of_cell_projection_organization	YWHAH	41	1	3.035597	-0.548735	246	327.32	1.330569
GO:0048522_positive_regulation_of_cellular_process	NCAM1	895	9	1.251548	-0.548707	247	327.46	1.325749
GO:0048522_positive_regulation_of_cellular_process	KLF7	895	9	1.251548	-0.548707	247	327.46	1.325749
GO:0048522_positive_regulation_of_cellular_process	NCOA2	895	9	1.251548	-0.548707	247	327.46	1.325749
GO:0048522_positive_regulation_of_cellular_process	RXRB	895	9	1.251548	-0.548707	247	327.46	1.325749
GO:0048522_positive_regulation_of_cellular_process	SH3GLB1	895	9	1.251548	-0.548707	247	327.46	1.325749
GO:0048522_positive_regulation_of_cellular_process	TIAL1	895	9	1.251548	-0.548707	247	327.46	1.325749
GO:0048522_positive_regulation_of_cellular_process	MAB21L1	895	9	1.251548	-0.548707	247	327.46	1.325749
GO:0048522_positive_regulation_of_cellular_process	NCOR1	895	9	1.251548	-0.548707	247	327.46	1.325749
GO:0048522_positive_regulation_of_cellular_process	FOXP2	895	9	1.251548	-0.548707	247	327.46	1.325749
GO:0007420_brain_development	SEPP1	231	3	1.616357	-0.548012	248	327.61	1.321008
GO:0007420_brain_development	NCOR1	231	3	1.616357	-0.548012	248	327.61	1.321008
GO:0007420_brain_development	FOXP2	231	3	1.616357	-0.548012	248	327.61	1.321008
GO:0010769_regulation_of_cell_morphogenesis_involved_in_differentiation	YWHAH	42	1	2.963320	-0.539891	249	333.32	1.338635
GO:0044237_cellular_metabolic_process	KLF7	1974	18	1.134889	-0.536623	250	334.94	1.339760
GO:0044237_cellular_metabolic_process	AHCY	1974	18	1.134889	-0.536623	250	334.94	1.339760
GO:0044237_cellular_metabolic_process	RXRB	1974	18	1.134889	-0.536623	250	334.94	1.339760
GO:0044237_cellular_metabolic_process	E2F7	1974	18	1.134889	-0.536623	250	334.94	1.339760
GO:0044237_cellular_metabolic_process	UBE2F	1974	18	1.134889	-0.536623	250	334.94	1.339760
GO:0044237_cellular_metabolic_process	ELAVL1	1974	18	1.134889	-0.536623	250	334.94	1.339760
GO:0044237_cellular_metabolic_process	TLE4	1974	18	1.134889	-0.536623	250	334.94	1.339760
GO:0044237_cellular_metabolic_process	VAX2	1974	18	1.134889	-0.536623	250	334.94	1.339760
GO:0044237_cellular_metabolic_process	HES6	1974	18	1.134889	-0.536623	250	334.94	1.339760
GO:0044237_cellular_metabolic_process	DACH1	1974	18	1.134889	-0.536623	250	334.94	1.339760
GO:0044237_cellular_metabolic_process	FOXP2	1974	18	1.134889	-0.536623	250	334.94	1.339760
GO:0044237_cellular_metabolic_process	NRIP1	1974	18	1.134889	-0.536623	250	334.94	1.339760
GO:0044237_cellular_metabolic_process	NCOA2	1974	18	1.134889	-0.536623	250	334.94	1.339760
GO:0044237_cellular_metabolic_process	SH3GLB1	1974	18	1.134889	-0.536623	250	334.94	1.339760
GO:0044237_cellular_metabolic_process	TIA1	1974	18	1.134889	-0.536623	250	334.94	1.339760
GO:0044237_cellular_metabolic_process	PPM1M	1974	18	1.134889	-0.536623	250	334.94	1.339760
GO:0044237_cellular_metabolic_process	SEPP1	1974	18	1.134889	-0.536623	250	334.94	1.339760
GO:0044237_cellular_metabolic_process	NCOR1	1974	18	1.134889	-0.536623	250	334.94	1.339760
GO:0009582_detection_of_abiotic_stimulus	SLC12A2	43	1	2.894406	-0.531290	254	340.57	1.340827
GO:0019637_organophosphate_metabolic_process	SH3GLB1	43	1	2.894406	-0.531290	254	340.57	1.340827
GO:0032446_protein_modification_by_small_protein_conjugation	UBE2F	43	1	2.894406	-0.531290	254	340.57	1.340827
GO:0046879_hormone_secretion	CYB5R4	43	1	2.894406	-0.531290	254	340.57	1.340827
GO:0009914_hormone_transport	CYB5R4	44	1	2.828624	-0.522923	256	347.41	1.357070
GO:0046545_development_of_primary_female_sexual_characteristics	NRIP1	44	1	2.828624	-0.522923	256	347.41	1.357070
GO:0050789_regulation_of_biological_process	KLF7	2357	21	1.108888	-0.517659	257	348.07	1.354358
GO:0050789_regulation_of_biological_process	RXRB	2357	21	1.108888	-0.517659	257	348.07	1.354358
GO:0050789_regulation_of_biological_process	FKBP4	2357	21	1.108888	-0.517659	257	348.07	1.354358
GO:0050789_regulation_of_biological_process	E2F7	2357	21	1.108888	-0.517659	257	348.07	1.354358
GO:0050789_regulation_of_biological_process	LRBA	2357	21	1.108888	-0.517659	257	348.07	1.354358
GO:0050789_regulation_of_biological_process	TLE4	2357	21	1.108888	-0.517659	257	348.07	1.354358
GO:0050789_regulation_of_biological_process	ELAVL1	2357	21	1.108888	-0.517659	257	348.07	1.354358
GO:0050789_regulation_of_biological_process	VAX2	2357	21	1.108888	-0.517659	257	348.07	1.354358
GO:0050789_regulation_of_biological_process	HES6	2357	21	1.108888	-0.517659	257	348.07	1.354358
GO:0050789_regulation_of_biological_process	DACH1	2357	21	1.108888	-0.517659	257	348.07	1.354358
GO:0050789_regulation_of_biological_process	MYH9	2357	21	1.108888	-0.517659	257	348.07	1.354358
GO:0050789_regulation_of_biological_process	FOXP2	2357	21	1.108888	-0.517659	257	348.07	1.354358
GO:0050789_regulation_of_biological_process	NRIP1	2357	21	1.108888	-0.517659	257	348.07	1.354358
GO:0050789_regulation_of_biological_process	NCAM1	2357	21	1.108888	-0.517659	257	348.07	1.354358
GO:0050789_regulation_of_biological_process	YWHAH	2357	21	1.108888	-0.517659	257	348.07	1.354358
GO:0050789_regulation_of_biological_process	NCOA2	2357	21	1.108888	-0.517659	257	348.07	1.354358
GO:0050789_regulation_of_biological_process	SH3GLB1	2357	21	1.108888	-0.517659	257	348.07	1.354358
GO:0050789_regulation_of_biological_process	TIAL1	2357	21	1.108888	-0.517659	257	348.07	1.354358
GO:0050789_regulation_of_biological_process	TIA1	2357	21	1.108888	-0.517659	257	348.07	1.354358
GO:0050789_regulation_of_biological_process	MAB21L1	2357	21	1.108888	-0.517659	257	348.07	1.354358
GO:0050789_regulation_of_biological_process	NCOR1	2357	21	1.108888	-0.517659	257	348.07	1.354358
GO:0043623_cellular_protein_complex_assembly	FKBP4	45	1	2.765766	-0.514778	258	350.39	1.358101
GO:0016044_membrane_organization	SH3GLB1	140	2	1.777992	-0.507397	259	351.48	1.357066
GO:0016044_membrane_organization	MYH9	140	2	1.777992	-0.507397	259	351.48	1.357066
GO:0007612_learning	FOXP2	46	1	2.705640	-0.506846	263	354.13	1.346502
GO:0009581_detection_of_external_stimulus	SLC12A2	46	1	2.705640	-0.506846	263	354.13	1.346502
GO:0030850_prostate_gland_development	FKBP4	46	1	2.705640	-0.506846	263	354.13	1.346502
GO:0046631_alpha-beta_T_cell_activation	NCOR1	46	1	2.705640	-0.506846	263	354.13	1.346502
GO:0003006_reproductive_developmental_process	FKBP4	141	2	1.765382	-0.503233	264	355.0	1.344697
GO:0003006_reproductive_developmental_process	NRIP1	141	2	1.765382	-0.503233	264	355.0	1.344697
GO:0016570_histone_modification	NCOR1	47	1	2.648074	-0.499117	265	358.66	1.353434
GO:0032269_negative_regulation_of_cellular_protein_metabolic_process	TIA1	48	1	2.592905	-0.491582	266	361.77	1.360038
GO:0008104_protein_localization	YWHAH	251	3	1.487563	-0.484306	267	362.97	1.359438
GO:0008104_protein_localization	SH3GLB1	251	3	1.487563	-0.484306	267	362.97	1.359438
GO:0008104_protein_localization	RAB1	251	3	1.487563	-0.484306	267	362.97	1.359438
GO:0042035_regulation_of_cytokine_biosynthetic_process	TIA1	49	1	2.539989	-0.484234	272	366.16	1.346176
GO:0043473_pigmentation	DOCK7	49	1	2.539989	-0.484234	272	366.16	1.346176
GO:0046660_female_sex_differentiation	NRIP1	49	1	2.539989	-0.484234	272	366.16	1.346176
GO:0046661_male_sex_differentiation	FKBP4	49	1	2.539989	-0.484234	272	366.16	1.346176
GO:0048741_skeletal_muscle_fiber_development	MYH9	49	1	2.539989	-0.484234	272	366.16	1.346176
GO:0006812_cation_transport	SLC8A3	146	2	1.704924	-0.483040	273	366.8	1.343590
GO:0006812_cation_transport	HEPH	146	2	1.704924	-0.483040	273	366.8	1.343590
GO:0022603_regulation_of_anatomical_structure_morphogenesis	YWHAH	147	2	1.693326	-0.479122	274	367.77	1.342226
GO:0022603_regulation_of_anatomical_structure_morphogenesis	MYH9	147	2	1.693326	-0.479122	274	367.77	1.342226
GO:0051606_detection_of_stimulus	SLC12A2	50	1	2.489189	-0.477065	276	370.69	1.343080
GO:0070647_protein_modification_by_small_protein_conjugation_or_removal	UBE2F	50	1	2.489189	-0.477065	276	370.69	1.343080
GO:0048878_chemical_homeostasis	CYB5R4	254	3	1.469994	-0.475472	277	370.89	1.338953
GO:0048878_chemical_homeostasis	SLC30A1	254	3	1.469994	-0.475472	277	370.89	1.338953
GO:0048878_chemical_homeostasis	NCOR1	254	3	1.469994	-0.475472	277	370.89	1.338953
GO:0006520_cellular_amino_acid_metabolic_process	AHCY	51	1	2.440382	-0.470067	281	375.61	1.336690
GO:0016569_covalent_chromatin_modification	NCOR1	51	1	2.440382	-0.470067	281	375.61	1.336690
GO:0044106_cellular_amine_metabolic_process	AHCY	51	1	2.440382	-0.470067	281	375.61	1.336690
GO:0048747_muscle_fiber_development	MYH9	51	1	2.440382	-0.470067	281	375.61	1.336690
GO:0044238_primary_metabolic_process	KLF7	1905	17	1.110662	-0.466158	282	376.38	1.334681
GO:0044238_primary_metabolic_process	AHCY	1905	17	1.110662	-0.466158	282	376.38	1.334681
GO:0044238_primary_metabolic_process	RXRB	1905	17	1.110662	-0.466158	282	376.38	1.334681
GO:0044238_primary_metabolic_process	E2F7	1905	17	1.110662	-0.466158	282	376.38	1.334681
GO:0044238_primary_metabolic_process	UBE2F	1905	17	1.110662	-0.466158	282	376.38	1.334681
GO:0044238_primary_metabolic_process	TLE4	1905	17	1.110662	-0.466158	282	376.38	1.334681
GO:0044238_primary_metabolic_process	ELAVL1	1905	17	1.110662	-0.466158	282	376.38	1.334681
GO:0044238_primary_metabolic_process	VAX2	1905	17	1.110662	-0.466158	282	376.38	1.334681
GO:0044238_primary_metabolic_process	HES6	1905	17	1.110662	-0.466158	282	376.38	1.334681
GO:0044238_primary_metabolic_process	DACH1	1905	17	1.110662	-0.466158	282	376.38	1.334681
GO:0044238_primary_metabolic_process	FOXP2	1905	17	1.110662	-0.466158	282	376.38	1.334681
GO:0044238_primary_metabolic_process	NRIP1	1905	17	1.110662	-0.466158	282	376.38	1.334681
GO:0044238_primary_metabolic_process	NCOA2	1905	17	1.110662	-0.466158	282	376.38	1.334681
GO:0044238_primary_metabolic_process	SH3GLB1	1905	17	1.110662	-0.466158	282	376.38	1.334681
GO:0044238_primary_metabolic_process	TIA1	1905	17	1.110662	-0.466158	282	376.38	1.334681
GO:0044238_primary_metabolic_process	PPM1M	1905	17	1.110662	-0.466158	282	376.38	1.334681
GO:0044238_primary_metabolic_process	NCOR1	1905	17	1.110662	-0.466158	282	376.38	1.334681
GO:0032268_regulation_of_cellular_protein_metabolic_process	TIA1	152	2	1.637624	-0.460111	283	378.74	1.338304
GO:0032268_regulation_of_cellular_protein_metabolic_process	NCOR1	152	2	1.637624	-0.460111	283	378.74	1.338304
GO:0051248_negative_regulation_of_protein_metabolic_process	TIA1	53	1	2.348292	-0.456561	284	381.33	1.342711
GO:0048666_neuron_development	KLF7	262	3	1.425108	-0.452756	285	382.43	1.341860
GO:0048666_neuron_development	YWHAH	262	3	1.425108	-0.452756	285	382.43	1.341860
GO:0048666_neuron_development	VAX2	262	3	1.425108	-0.452756	285	382.43	1.341860
GO:0006412_translation	TIA1	54	1	2.304805	-0.450040	287	385.32	1.342578
GO:0009566_fertilization	NHP2L1	54	1	2.304805	-0.450040	287	385.32	1.342578
GO:0022402_cell_cycle_process	AKAP8	155	2	1.605929	-0.449146	288	385.92	1.340000
GO:0022402_cell_cycle_process	MYH9	155	2	1.605929	-0.449146	288	385.92	1.340000
GO:0022414_reproductive_process	NHP2L1	376	4	1.324037	-0.446724	289	386.29	1.336644
GO:0022414_reproductive_process	TIAL1	376	4	1.324037	-0.446724	289	386.29	1.336644
GO:0022414_reproductive_process	FKBP4	376	4	1.324037	-0.446724	289	386.29	1.336644
GO:0022414_reproductive_process	NRIP1	376	4	1.324037	-0.446724	289	386.29	1.336644
GO:0007126_meiosis	MYH9	55	1	2.262899	-0.443665	293	388.56	1.326143
GO:0007605_sensory_perception_of_sound	SLC12A2	55	1	2.262899	-0.443665	293	388.56	1.326143
GO:0048568_embryonic_organ_development	VAX2	55	1	2.262899	-0.443665	293	388.56	1.326143
GO:0051327_M_phase_of_meiotic_cell_cycle	MYH9	55	1	2.262899	-0.443665	293	388.56	1.326143
GO:0007409_axonogenesis	KLF7	158	2	1.575436	-0.438497	294	389.82	1.325918
GO:0007409_axonogenesis	VAX2	158	2	1.575436	-0.438497	294	389.82	1.325918
GO:0042089_cytokine_biosynthetic_process	TIA1	56	1	2.222490	-0.437433	299	393.16	1.314916
GO:0042107_cytokine_metabolic_process	TIA1	56	1	2.222490	-0.437433	299	393.16	1.314916
GO:0046486_glycerolipid_metabolic_process	SH3GLB1	56	1	2.222490	-0.437433	299	393.16	1.314916
GO:0050678_regulation_of_epithelial_cell_proliferation	FOXP2	56	1	2.222490	-0.437433	299	393.16	1.314916
GO:0051321_meiotic_cell_cycle	MYH9	56	1	2.222490	-0.437433	299	393.16	1.314916
GO:0016043_cellular_component_organization	KLF7	964	9	1.161966	-0.435794	300	393.29	1.310967
GO:0016043_cellular_component_organization	YWHAH	964	9	1.161966	-0.435794	300	393.29	1.310967
GO:0016043_cellular_component_organization	CRISPLD2	964	9	1.161966	-0.435794	300	393.29	1.310967
GO:0016043_cellular_component_organization	SH3GLB1	964	9	1.161966	-0.435794	300	393.29	1.310967
GO:0016043_cellular_component_organization	FKBP4	964	9	1.161966	-0.435794	300	393.29	1.310967
GO:0016043_cellular_component_organization	VAX2	964	9	1.161966	-0.435794	300	393.29	1.310967
GO:0016043_cellular_component_organization	AKAP8	964	9	1.161966	-0.435794	300	393.29	1.310967
GO:0016043_cellular_component_organization	MYH9	964	9	1.161966	-0.435794	300	393.29	1.310967
GO:0016043_cellular_component_organization	NCOR1	964	9	1.161966	-0.435794	300	393.29	1.310967
GO:0051234_establishment_of_localization	SLC8A3	729	7	1.195084	-0.434017	301	393.41	1.307010
GO:0051234_establishment_of_localization	CYB5R4	729	7	1.195084	-0.434017	301	393.41	1.307010
GO:0051234_establishment_of_localization	YWHAH	729	7	1.195084	-0.434017	301	393.41	1.307010
GO:0051234_establishment_of_localization	RAB1	729	7	1.195084	-0.434017	301	393.41	1.307010
GO:0051234_establishment_of_localization	LRBA	729	7	1.195084	-0.434017	301	393.41	1.307010
GO:0051234_establishment_of_localization	HEPH	729	7	1.195084	-0.434017	301	393.41	1.307010
GO:0051234_establishment_of_localization	MYH9	729	7	1.195084	-0.434017	301	393.41	1.307010
GO:0000226_microtubule_cytoskeleton_organization	MYH9	57	1	2.183499	-0.431336	303	397.5	1.311881
GO:0009953_dorsal_ventral_pattern_formation	VAX2	57	1	2.183499	-0.431336	303	397.5	1.311881
GO:0032502_developmental_process	CYB5R4	2060	18	1.087510	-0.426314	304	398.67	1.311414
GO:0032502_developmental_process	KLF7	2060	18	1.087510	-0.426314	304	398.67	1.311414
GO:0032502_developmental_process	RXRB	2060	18	1.087510	-0.426314	304	398.67	1.311414
GO:0032502_developmental_process	FKBP4	2060	18	1.087510	-0.426314	304	398.67	1.311414
GO:0032502_developmental_process	VAX2	2060	18	1.087510	-0.426314	304	398.67	1.311414
GO:0032502_developmental_process	HES6	2060	18	1.087510	-0.426314	304	398.67	1.311414
GO:0032502_developmental_process	MYH9	2060	18	1.087510	-0.426314	304	398.67	1.311414
GO:0032502_developmental_process	NRIP1	2060	18	1.087510	-0.426314	304	398.67	1.311414
GO:0032502_developmental_process	FOXP2	2060	18	1.087510	-0.426314	304	398.67	1.311414
GO:0032502_developmental_process	YWHAH	2060	18	1.087510	-0.426314	304	398.67	1.311414
GO:0032502_developmental_process	SH3GLB1	2060	18	1.087510	-0.426314	304	398.67	1.311414
GO:0032502_developmental_process	SLC30A1	2060	18	1.087510	-0.426314	304	398.67	1.311414
GO:0032502_developmental_process	TIAL1	2060	18	1.087510	-0.426314	304	398.67	1.311414
GO:0032502_developmental_process	MSI2	2060	18	1.087510	-0.426314	304	398.67	1.311414
GO:0032502_developmental_process	HEPH	2060	18	1.087510	-0.426314	304	398.67	1.311414
GO:0032502_developmental_process	SEPP1	2060	18	1.087510	-0.426314	304	398.67	1.311414
GO:0032502_developmental_process	MAB21L1	2060	18	1.087510	-0.426314	304	398.67	1.311414
GO:0032502_developmental_process	NCOR1	2060	18	1.087510	-0.426314	304	398.67	1.311414
GO:0030902_hindbrain_development	FOXP2	58	1	2.145853	-0.425372	307	400.13	1.303355
GO:0033043_regulation_of_organelle_organization	NCOR1	58	1	2.145853	-0.425372	307	400.13	1.303355
GO:0034622_cellular_macromolecular_complex_assembly	FKBP4	58	1	2.145853	-0.425372	307	400.13	1.303355
GO:0009628_response_to_abiotic_stimulus	SLC12A2	162	2	1.536537	-0.424766	308	400.3	1.299675
GO:0009628_response_to_abiotic_stimulus	FOXP2	162	2	1.536537	-0.424766	308	400.3	1.299675
GO:0042110_T_cell_activation	MYH9	163	2	1.527110	-0.421414	309	401.14	1.298188
GO:0042110_T_cell_activation	NCOR1	163	2	1.527110	-0.421414	309	401.14	1.298188
GO:0016055_Wnt_receptor_signaling_pathway	TLE4	59	1	2.109482	-0.419534	310	403.42	1.301355
GO:0042127_regulation_of_cell_proliferation	E2F7	393	4	1.266763	-0.409412	311	406.63	1.307492
GO:0042127_regulation_of_cell_proliferation	TIAL1	393	4	1.266763	-0.409412	311	406.63	1.307492
GO:0042127_regulation_of_cell_proliferation	MAB21L1	393	4	1.266763	-0.409412	311	406.63	1.307492
GO:0042127_regulation_of_cell_proliferation	FOXP2	393	4	1.266763	-0.409412	311	406.63	1.307492
GO:0007005_mitochondrion_organization	SH3GLB1	61	1	2.040319	-0.408223	313	409.7	1.308946
GO:0032270_positive_regulation_of_cellular_protein_metabolic_process	NCOR1	61	1	2.040319	-0.408223	313	409.7	1.308946
GO:0040014_regulation_of_multicellular_organism_growth	NCOR1	62	1	2.007411	-0.402742	315	413.12	1.311492
GO:0050954_sensory_perception_of_mechanical_stimulus	SLC12A2	62	1	2.007411	-0.402742	315	413.12	1.311492
GO:0051246_regulation_of_protein_metabolic_process	TIA1	170	2	1.464229	-0.398810	316	413.9	1.309810
GO:0051246_regulation_of_protein_metabolic_process	NCOR1	170	2	1.464229	-0.398810	316	413.9	1.309810
GO:0048518_positive_regulation_of_biological_process	NCAM1	995	9	1.125764	-0.391726	317	419.3	1.322713
GO:0048518_positive_regulation_of_biological_process	KLF7	995	9	1.125764	-0.391726	317	419.3	1.322713
GO:0048518_positive_regulation_of_biological_process	NCOA2	995	9	1.125764	-0.391726	317	419.3	1.322713
GO:0048518_positive_regulation_of_biological_process	SH3GLB1	995	9	1.125764	-0.391726	317	419.3	1.322713
GO:0048518_positive_regulation_of_biological_process	RXRB	995	9	1.125764	-0.391726	317	419.3	1.322713
GO:0048518_positive_regulation_of_biological_process	TIAL1	995	9	1.125764	-0.391726	317	419.3	1.322713
GO:0048518_positive_regulation_of_biological_process	MAB21L1	995	9	1.125764	-0.391726	317	419.3	1.322713
GO:0048518_positive_regulation_of_biological_process	NCOR1	995	9	1.125764	-0.391726	317	419.3	1.322713
GO:0048518_positive_regulation_of_biological_process	FOXP2	995	9	1.125764	-0.391726	317	419.3	1.322713
GO:0007417_central_nervous_system_development	SEPP1	287	3	1.300970	-0.388934	318	420.56	1.322516
GO:0007417_central_nervous_system_development	NCOR1	287	3	1.300970	-0.388934	318	420.56	1.322516
GO:0007417_central_nervous_system_development	FOXP2	287	3	1.300970	-0.388934	318	420.56	1.322516
GO:0015031_protein_transport	YWHAH	175	2	1.422394	-0.383536	319	422.36	1.324013
GO:0015031_protein_transport	RAB1	175	2	1.422394	-0.383536	319	422.36	1.324013
GO:0051130_positive_regulation_of_cellular_component_organization	NCOR1	66	1	1.885749	-0.381890	320	424.63	1.326969
GO:0051247_positive_regulation_of_protein_metabolic_process	NCOR1	67	1	1.857604	-0.376929	321	428.01	1.333364
GO:0007242_intracellular_signaling_cascade	NCAM1	411	4	1.211284	-0.373240	322	428.27	1.330031
GO:0007242_intracellular_signaling_cascade	RXRB	411	4	1.211284	-0.373240	322	428.27	1.330031
GO:0007242_intracellular_signaling_cascade	FKBP4	411	4	1.211284	-0.373240	322	428.27	1.330031
GO:0007242_intracellular_signaling_cascade	NCOR1	411	4	1.211284	-0.373240	322	428.27	1.330031
GO:0019932_second-messenger-mediated_signaling	NCAM1	68	1	1.830286	-0.372063	323	429.74	1.330464
GO:0045184_establishment_of_protein_localization	YWHAH	180	2	1.382883	-0.368940	324	431.61	1.332130
GO:0045184_establishment_of_protein_localization	RAB1	180	2	1.382883	-0.368940	324	431.61	1.332130
GO:0019752_carboxylic_acid_metabolic_process	AHCY	181	2	1.375243	-0.366099	326	434.05	1.331442
GO:0019752_carboxylic_acid_metabolic_process	SH3GLB1	181	2	1.375243	-0.366099	326	434.05	1.331442
GO:0043436_oxoacid_metabolic_process	AHCY	181	2	1.375243	-0.366099	326	434.05	1.331442
GO:0043436_oxoacid_metabolic_process	SH3GLB1	181	2	1.375243	-0.366099	326	434.05	1.331442
GO:0006082_organic_acid_metabolic_process	AHCY	182	2	1.367686	-0.363283	327	434.94	1.330092
GO:0006082_organic_acid_metabolic_process	SH3GLB1	182	2	1.367686	-0.363283	327	434.94	1.330092
GO:0007611_learning_or_memory	FOXP2	70	1	1.777992	-0.362604	330	436.71	1.323364
GO:0008406_gonad_development	NRIP1	70	1	1.777992	-0.362604	330	436.71	1.323364
GO:0048592_eye_morphogenesis	VAX2	70	1	1.777992	-0.362604	330	436.71	1.323364
GO:0042180_cellular_ketone_metabolic_process	AHCY	183	2	1.360213	-0.360492	331	437.22	1.320906
GO:0042180_cellular_ketone_metabolic_process	SH3GLB1	183	2	1.360213	-0.360492	331	437.22	1.320906
GO:0042592_homeostatic_process	CYB5R4	419	4	1.188157	-0.358180	332	437.81	1.318705
GO:0042592_homeostatic_process	SLC30A1	419	4	1.188157	-0.358180	332	437.81	1.318705
GO:0042592_homeostatic_process	HEPH	419	4	1.188157	-0.358180	332	437.81	1.318705
GO:0042592_homeostatic_process	NCOR1	419	4	1.188157	-0.358180	332	437.81	1.318705
GO:0016568_chromatin_modification	NCOR1	72	1	1.728604	-0.353492	334	443.72	1.328503
GO:0050673_epithelial_cell_proliferation	FOXP2	72	1	1.728604	-0.353492	334	443.72	1.328503
GO:0006811_ion_transport	SLC8A3	186	2	1.338274	-0.352265	335	444.63	1.327254
GO:0006811_ion_transport	HEPH	186	2	1.338274	-0.352265	335	444.63	1.327254
GO:0008283_cell_proliferation	RXRB	544	5	1.143929	-0.348892	336	447.62	1.332202
GO:0008283_cell_proliferation	E2F7	544	5	1.143929	-0.348892	336	447.62	1.332202
GO:0008283_cell_proliferation	TIAL1	544	5	1.143929	-0.348892	336	447.62	1.332202
GO:0008283_cell_proliferation	MAB21L1	544	5	1.143929	-0.348892	336	447.62	1.332202
GO:0008283_cell_proliferation	FOXP2	544	5	1.143929	-0.348892	336	447.62	1.332202
GO:0007276_gamete_generation	TIAL1	188	2	1.324037	-0.346899	337	448.16	1.329852
GO:0007276_gamete_generation	NRIP1	188	2	1.324037	-0.346899	337	448.16	1.329852
GO:0045893_positive_regulation_of_transcription__DNA-dependent	KLF7	306	3	1.220191	-0.346776	339	448.62	1.323363
GO:0045893_positive_regulation_of_transcription__DNA-dependent	NCOA2	306	3	1.220191	-0.346776	339	448.62	1.323363
GO:0045893_positive_regulation_of_transcription__DNA-dependent	RXRB	306	3	1.220191	-0.346776	339	448.62	1.323363
GO:0051254_positive_regulation_of_RNA_metabolic_process	KLF7	306	3	1.220191	-0.346776	339	448.62	1.323363
GO:0051254_positive_regulation_of_RNA_metabolic_process	NCOA2	306	3	1.220191	-0.346776	339	448.62	1.323363
GO:0051254_positive_regulation_of_RNA_metabolic_process	RXRB	306	3	1.220191	-0.346776	339	448.62	1.323363
GO:0008152_metabolic_process	KLF7	2133	18	1.050291	-0.345966	340	448.79	1.319971
GO:0008152_metabolic_process	AHCY	2133	18	1.050291	-0.345966	340	448.79	1.319971
GO:0008152_metabolic_process	RXRB	2133	18	1.050291	-0.345966	340	448.79	1.319971
GO:0008152_metabolic_process	E2F7	2133	18	1.050291	-0.345966	340	448.79	1.319971
GO:0008152_metabolic_process	UBE2F	2133	18	1.050291	-0.345966	340	448.79	1.319971
GO:0008152_metabolic_process	TLE4	2133	18	1.050291	-0.345966	340	448.79	1.319971
GO:0008152_metabolic_process	ELAVL1	2133	18	1.050291	-0.345966	340	448.79	1.319971
GO:0008152_metabolic_process	VAX2	2133	18	1.050291	-0.345966	340	448.79	1.319971
GO:0008152_metabolic_process	HES6	2133	18	1.050291	-0.345966	340	448.79	1.319971
GO:0008152_metabolic_process	DACH1	2133	18	1.050291	-0.345966	340	448.79	1.319971
GO:0008152_metabolic_process	FOXP2	2133	18	1.050291	-0.345966	340	448.79	1.319971
GO:0008152_metabolic_process	NRIP1	2133	18	1.050291	-0.345966	340	448.79	1.319971
GO:0008152_metabolic_process	NCOA2	2133	18	1.050291	-0.345966	340	448.79	1.319971
GO:0008152_metabolic_process	SH3GLB1	2133	18	1.050291	-0.345966	340	448.79	1.319971
GO:0008152_metabolic_process	TIA1	2133	18	1.050291	-0.345966	340	448.79	1.319971
GO:0008152_metabolic_process	SEPP1	2133	18	1.050291	-0.345966	340	448.79	1.319971
GO:0008152_metabolic_process	PPM1M	2133	18	1.050291	-0.345966	340	448.79	1.319971
GO:0008152_metabolic_process	NCOR1	2133	18	1.050291	-0.345966	340	448.79	1.319971
GO:0007281_germ_cell_development	TIAL1	75	1	1.659459	-0.340431	341	452.39	1.326657
GO:0034621_cellular_macromolecular_complex_subunit_organization	FKBP4	76	1	1.637624	-0.336230	342	453.94	1.327310
GO:0010604_positive_regulation_of_macromolecule_metabolic_process	KLF7	433	4	1.149741	-0.333225	343	454.31	1.324519
GO:0010604_positive_regulation_of_macromolecule_metabolic_process	NCOA2	433	4	1.149741	-0.333225	343	454.31	1.324519
GO:0010604_positive_regulation_of_macromolecule_metabolic_process	RXRB	433	4	1.149741	-0.333225	343	454.31	1.324519
GO:0010604_positive_regulation_of_macromolecule_metabolic_process	NCOR1	433	4	1.149741	-0.333225	343	454.31	1.324519
GO:0006461_protein_complex_assembly	FKBP4	78	1	1.595634	-0.328046	345	458.92	1.330203
GO:0070271_protein_complex_biogenesis	FKBP4	78	1	1.595634	-0.328046	345	458.92	1.330203
GO:0044267_cellular_protein_metabolic_process	SH3GLB1	559	5	1.113233	-0.325544	346	459.47	1.327948
GO:0044267_cellular_protein_metabolic_process	TIA1	559	5	1.113233	-0.325544	346	459.47	1.327948
GO:0044267_cellular_protein_metabolic_process	UBE2F	559	5	1.113233	-0.325544	346	459.47	1.327948
GO:0044267_cellular_protein_metabolic_process	PPM1M	559	5	1.113233	-0.325544	346	459.47	1.327948
GO:0044267_cellular_protein_metabolic_process	NCOR1	559	5	1.113233	-0.325544	346	459.47	1.327948
GO:0015674_di-__tri-valent_inorganic_cation_transport	HEPH	79	1	1.575436	-0.324060	347	460.25	1.326369
GO:0000278_mitotic_cell_cycle	AKAP8	80	1	1.555743	-0.320140	348	463.8	1.332759
GO:0031325_positive_regulation_of_cellular_metabolic_process	KLF7	442	4	1.126330	-0.318073	349	464.56	1.331117
GO:0031325_positive_regulation_of_cellular_metabolic_process	NCOA2	442	4	1.126330	-0.318073	349	464.56	1.331117
GO:0031325_positive_regulation_of_cellular_metabolic_process	RXRB	442	4	1.126330	-0.318073	349	464.56	1.331117
GO:0031325_positive_regulation_of_cellular_metabolic_process	NCOR1	442	4	1.126330	-0.318073	349	464.56	1.331117
GO:0007411_axon_guidance	KLF7	82	1	1.517798	-0.312497	352	467.56	1.328295
GO:0010627_regulation_of_protein_kinase_cascade	NCOR1	82	1	1.517798	-0.312497	352	467.56	1.328295
GO:0045664_regulation_of_neuron_differentiation	YWHAH	82	1	1.517798	-0.312497	352	467.56	1.328295
GO:0006325_chromatin_organization	NCOR1	83	1	1.499512	-0.308771	356	470.74	1.322303
GO:0006575_cellular_amino_acid_derivative_metabolic_process	AHCY	83	1	1.499512	-0.308771	356	470.74	1.322303
GO:0007017_microtubule-based_process	MYH9	83	1	1.499512	-0.308771	356	470.74	1.322303
GO:0030198_extracellular_matrix_organization	CRISPLD2	83	1	1.499512	-0.308771	356	470.74	1.322303
GO:0006996_organelle_organization	SH3GLB1	449	4	1.108770	-0.306745	357	471.22	1.319944
GO:0006996_organelle_organization	AKAP8	449	4	1.108770	-0.306745	357	471.22	1.319944
GO:0006996_organelle_organization	MYH9	449	4	1.108770	-0.306745	357	471.22	1.319944
GO:0006996_organelle_organization	NCOR1	449	4	1.108770	-0.306745	357	471.22	1.319944
GO:0030005_cellular_di-__tri-valent_inorganic_cation_homeostasis	SLC30A1	84	1	1.481660	-0.305105	359	472.15	1.315181
GO:0045137_development_of_primary_sexual_characteristics	NRIP1	84	1	1.481660	-0.305105	359	472.15	1.315181
GO:0032504_multicellular_organism_reproduction	NRIP1	86	1	1.447203	-0.297950	362	477.97	1.320359
GO:0034641_cellular_nitrogen_compound_metabolic_process	AHCY	86	1	1.447203	-0.297950	362	477.97	1.320359
GO:0048609_reproductive_process_in_a_multicellular_organism	NRIP1	86	1	1.447203	-0.297950	362	477.97	1.320359
GO:0003001_generation_of_a_signal_involved_in_cell-cell_signaling	CYB5R4	87	1	1.430568	-0.294459	363	481.22	1.325675
GO:0009893_positive_regulation_of_metabolic_process	KLF7	458	4	1.086982	-0.292743	364	481.83	1.323709
GO:0009893_positive_regulation_of_metabolic_process	NCOA2	458	4	1.086982	-0.292743	364	481.83	1.323709
GO:0009893_positive_regulation_of_metabolic_process	RXRB	458	4	1.086982	-0.292743	364	481.83	1.323709
GO:0009893_positive_regulation_of_metabolic_process	NCOR1	458	4	1.086982	-0.292743	364	481.83	1.323709
GO:0045941_positive_regulation_of_transcription	KLF7	338	3	1.104670	-0.286052	365	483.97	1.325945
GO:0045941_positive_regulation_of_transcription	NCOA2	338	3	1.104670	-0.286052	365	483.97	1.325945
GO:0045941_positive_regulation_of_transcription	RXRB	338	3	1.104670	-0.286052	365	483.97	1.325945
GO:0030003_cellular_cation_homeostasis	SLC30A1	90	1	1.382883	-0.284311	368	485.73	1.319918
GO:0030324_lung_development	FOXP2	90	1	1.382883	-0.284311	368	485.73	1.319918
GO:0035264_multicellular_organism_growth	NCOR1	90	1	1.382883	-0.284311	368	485.73	1.319918
GO:0031399_regulation_of_protein_modification_process	NCOR1	91	1	1.367686	-0.281033	369	487.48	1.321084
GO:0030217_T_cell_differentiation	NCOR1	92	1	1.352820	-0.277806	371	489.96	1.320647
GO:0030323_respiratory_tube_development	FOXP2	92	1	1.352820	-0.277806	371	489.96	1.320647
GO:0006810_transport	SLC8A3	718	6	1.040051	-0.277467	372	490.18	1.317688
GO:0006810_transport	CYB5R4	718	6	1.040051	-0.277467	372	490.18	1.317688
GO:0006810_transport	YWHAH	718	6	1.040051	-0.277467	372	490.18	1.317688
GO:0006810_transport	RAB1	718	6	1.040051	-0.277467	372	490.18	1.317688
GO:0006810_transport	LRBA	718	6	1.040051	-0.277467	372	490.18	1.317688
GO:0006810_transport	HEPH	718	6	1.040051	-0.277467	372	490.18	1.317688
GO:0055066_di-__tri-valent_inorganic_cation_homeostasis	SLC30A1	93	1	1.338274	-0.274628	374	492.5	1.316845
GO:0065003_macromolecular_complex_assembly	FKBP4	93	1	1.338274	-0.274628	374	492.5	1.316845
GO:0010628_positive_regulation_of_gene_expression	KLF7	346	3	1.079128	-0.272625	375	492.96	1.314560
GO:0010628_positive_regulation_of_gene_expression	NCOA2	346	3	1.079128	-0.272625	375	492.96	1.314560
GO:0010628_positive_regulation_of_gene_expression	RXRB	346	3	1.079128	-0.272625	375	492.96	1.314560
GO:0008610_lipid_biosynthetic_process	SH3GLB1	94	1	1.324037	-0.271498	376	495.9	1.318883
GO:0001701_in_utero_embryonic_development	SLC30A1	221	2	1.126330	-0.270403	377	496.17	1.316101
GO:0001701_in_utero_embryonic_development	MYH9	221	2	1.126330	-0.270403	377	496.17	1.316101
GO:0045935_positive_regulation_of_nucleobase__nucleoside__nucleotide_and_nucleic_acid_metabolic_process	KLF7	352	3	1.060734	-0.262969	378	499.58	1.321640
GO:0045935_positive_regulation_of_nucleobase__nucleoside__nucleotide_and_nucleic_acid_metabolic_process	NCOA2	352	3	1.060734	-0.262969	378	499.58	1.321640
GO:0045935_positive_regulation_of_nucleobase__nucleoside__nucleotide_and_nucleic_acid_metabolic_process	RXRB	352	3	1.060734	-0.262969	378	499.58	1.321640
GO:0009967_positive_regulation_of_signal_transduction	NCAM1	98	1	1.269994	-0.259439	380	502.22	1.321632
GO:0060541_respiratory_system_development	FOXP2	98	1	1.269994	-0.259439	380	502.22	1.321632
GO:0048731_system_development	KLF7	1609	13	1.005577	-0.258033	381	502.51	1.318924
GO:0048731_system_development	RXRB	1609	13	1.005577	-0.258033	381	502.51	1.318924
GO:0048731_system_development	FKBP4	1609	13	1.005577	-0.258033	381	502.51	1.318924
GO:0048731_system_development	VAX2	1609	13	1.005577	-0.258033	381	502.51	1.318924
GO:0048731_system_development	HES6	1609	13	1.005577	-0.258033	381	502.51	1.318924
GO:0048731_system_development	MYH9	1609	13	1.005577	-0.258033	381	502.51	1.318924
GO:0048731_system_development	FOXP2	1609	13	1.005577	-0.258033	381	502.51	1.318924
GO:0048731_system_development	NRIP1	1609	13	1.005577	-0.258033	381	502.51	1.318924
GO:0048731_system_development	YWHAH	1609	13	1.005577	-0.258033	381	502.51	1.318924
GO:0048731_system_development	HEPH	1609	13	1.005577	-0.258033	381	502.51	1.318924
GO:0048731_system_development	SEPP1	1609	13	1.005577	-0.258033	381	502.51	1.318924
GO:0048731_system_development	MAB21L1	1609	13	1.005577	-0.258033	381	502.51	1.318924
GO:0048731_system_development	NCOR1	1609	13	1.005577	-0.258033	381	502.51	1.318924
GO:0030182_neuron_differentiation	KLF7	356	3	1.048816	-0.256721	382	502.77	1.316152
GO:0030182_neuron_differentiation	YWHAH	356	3	1.048816	-0.256721	382	502.77	1.316152
GO:0030182_neuron_differentiation	VAX2	356	3	1.048816	-0.256721	382	502.77	1.316152
GO:0046649_lymphocyte_activation	MYH9	228	2	1.091750	-0.256692	383	503.65	1.315013
GO:0046649_lymphocyte_activation	NCOR1	228	2	1.091750	-0.256692	383	503.65	1.315013
GO:0001817_regulation_of_cytokine_production	TIA1	99	1	1.257166	-0.256535	384	505.28	1.315833
GO:0051173_positive_regulation_of_nitrogen_compound_metabolic_process	KLF7	361	3	1.034289	-0.249117	385	507.68	1.318649
GO:0051173_positive_regulation_of_nitrogen_compound_metabolic_process	NCOA2	361	3	1.034289	-0.249117	385	507.68	1.318649
GO:0051173_positive_regulation_of_nitrogen_compound_metabolic_process	RXRB	361	3	1.034289	-0.249117	385	507.68	1.318649
GO:0050890_cognition	SLC12A2	233	2	1.068322	-0.247359	386	508.69	1.317850
GO:0050890_cognition	FOXP2	233	2	1.068322	-0.247359	386	508.69	1.317850
GO:0009968_negative_regulation_of_signal_transduction	NCOR1	103	1	1.208344	-0.245331	387	510.07	1.318010
GO:0050767_regulation_of_neurogenesis	YWHAH	104	1	1.196726	-0.242630	388	511.68	1.318763
GO:0007049_cell_cycle	AKAP8	238	2	1.045878	-0.238390	389	513.57	1.320231
GO:0007049_cell_cycle	MYH9	238	2	1.045878	-0.238390	389	513.57	1.320231
GO:0010817_regulation_of_hormone_levels	CYB5R4	106	1	1.174146	-0.237340	390	514.04	1.318051
GO:0007275_multicellular_organismal_development	KLF7	1760	14	0.990018	-0.235781	391	514.49	1.315831
GO:0007275_multicellular_organismal_development	RXRB	1760	14	0.990018	-0.235781	391	514.49	1.315831
GO:0007275_multicellular_organismal_development	FKBP4	1760	14	0.990018	-0.235781	391	514.49	1.315831
GO:0007275_multicellular_organismal_development	VAX2	1760	14	0.990018	-0.235781	391	514.49	1.315831
GO:0007275_multicellular_organismal_development	HES6	1760	14	0.990018	-0.235781	391	514.49	1.315831
GO:0007275_multicellular_organismal_development	MYH9	1760	14	0.990018	-0.235781	391	514.49	1.315831
GO:0007275_multicellular_organismal_development	FOXP2	1760	14	0.990018	-0.235781	391	514.49	1.315831
GO:0007275_multicellular_organismal_development	NRIP1	1760	14	0.990018	-0.235781	391	514.49	1.315831
GO:0007275_multicellular_organismal_development	YWHAH	1760	14	0.990018	-0.235781	391	514.49	1.315831
GO:0007275_multicellular_organismal_development	SLC30A1	1760	14	0.990018	-0.235781	391	514.49	1.315831
GO:0007275_multicellular_organismal_development	HEPH	1760	14	0.990018	-0.235781	391	514.49	1.315831
GO:0007275_multicellular_organismal_development	SEPP1	1760	14	0.990018	-0.235781	391	514.49	1.315831
GO:0007275_multicellular_organismal_development	MAB21L1	1760	14	0.990018	-0.235781	391	514.49	1.315831
GO:0007275_multicellular_organismal_development	NCOR1	1760	14	0.990018	-0.235781	391	514.49	1.315831
GO:0010557_positive_regulation_of_macromolecule_biosynthetic_process	KLF7	371	3	1.006411	-0.234570	392	515.12	1.314082
GO:0010557_positive_regulation_of_macromolecule_biosynthetic_process	NCOA2	371	3	1.006411	-0.234570	392	515.12	1.314082
GO:0010557_positive_regulation_of_macromolecule_biosynthetic_process	RXRB	371	3	1.006411	-0.234570	392	515.12	1.314082
GO:0010647_positive_regulation_of_cell_communication	NCAM1	110	1	1.131450	-0.227194	395	518.68	1.313114
GO:0010648_negative_regulation_of_cell_communication	NCOR1	110	1	1.131450	-0.227194	395	518.68	1.313114
GO:0055080_cation_homeostasis	SLC30A1	110	1	1.131450	-0.227194	395	518.68	1.313114
GO:0045321_leukocyte_activation	MYH9	248	2	1.003705	-0.221477	396	521.02	1.315707
GO:0045321_leukocyte_activation	NCOR1	248	2	1.003705	-0.221477	396	521.02	1.315707
GO:0040008_regulation_of_growth	NCOR1	113	1	1.101411	-0.219943	397	521.92	1.314660
GO:0043687_post-translational_protein_modification	UBE2F	384	3	0.972340	-0.216899	398	523.8	1.316080
GO:0043687_post-translational_protein_modification	PPM1M	384	3	0.972340	-0.216899	398	523.8	1.316080
GO:0043687_post-translational_protein_modification	NCOR1	384	3	0.972340	-0.216899	398	523.8	1.316080
GO:0030097_hemopoiesis	HEPH	253	2	0.983869	-0.213501	399	526.12	1.318596
GO:0030097_hemopoiesis	NCOR1	253	2	0.983869	-0.213501	399	526.12	1.318596
GO:0031328_positive_regulation_of_cellular_biosynthetic_process	KLF7	387	3	0.964802	-0.213009	400	526.26	1.315650
GO:0031328_positive_regulation_of_cellular_biosynthetic_process	NCOA2	387	3	0.964802	-0.213009	400	526.26	1.315650
GO:0031328_positive_regulation_of_cellular_biosynthetic_process	RXRB	387	3	0.964802	-0.213009	400	526.26	1.315650
GO:0009891_positive_regulation_of_biosynthetic_process	KLF7	388	3	0.962315	-0.211728	401	527.92	1.316509
GO:0009891_positive_regulation_of_biosynthetic_process	NCOA2	388	3	0.962315	-0.211728	401	527.92	1.316509
GO:0009891_positive_regulation_of_biosynthetic_process	RXRB	388	3	0.962315	-0.211728	401	527.92	1.316509
GO:0043933_macromolecular_complex_subunit_organization	FKBP4	117	1	1.063756	-0.210720	402	528.31	1.314204
GO:0009966_regulation_of_signal_transduction	NCAM1	256	2	0.972340	-0.208862	403	529.36	1.313548
GO:0009966_regulation_of_signal_transduction	NCOR1	256	2	0.972340	-0.208862	403	529.36	1.313548
GO:0006519_cellular_amino_acid_and_derivative_metabolic_process	AHCY	118	1	1.054741	-0.208489	405	530.21	1.309160
GO:0051960_regulation_of_nervous_system_development	YWHAH	118	1	1.054741	-0.208489	405	530.21	1.309160
GO:0019538_protein_metabolic_process	SH3GLB1	655	5	0.950072	-0.206682	406	531.06	1.308030
GO:0019538_protein_metabolic_process	TIA1	655	5	0.950072	-0.206682	406	531.06	1.308030
GO:0019538_protein_metabolic_process	UBE2F	655	5	0.950072	-0.206682	406	531.06	1.308030
GO:0019538_protein_metabolic_process	PPM1M	655	5	0.950072	-0.206682	406	531.06	1.308030
GO:0019538_protein_metabolic_process	NCOR1	655	5	0.950072	-0.206682	406	531.06	1.308030
GO:0006917_induction_of_apoptosis	SH3GLB1	121	1	1.028591	-0.201972	408	534.44	1.309902
GO:0012502_induction_of_programmed_cell_death	SH3GLB1	121	1	1.028591	-0.201972	408	534.44	1.309902
GO:0048699_generation_of_neurons	KLF7	396	3	0.942875	-0.201743	409	534.7	1.307335
GO:0048699_generation_of_neurons	YWHAH	396	3	0.942875	-0.201743	409	534.7	1.307335
GO:0048699_generation_of_neurons	VAX2	396	3	0.942875	-0.201743	409	534.7	1.307335
GO:0001775_cell_activation	MYH9	262	2	0.950072	-0.199898	410	535.7	1.306585
GO:0001775_cell_activation	NCOR1	262	2	0.950072	-0.199898	410	535.7	1.306585
GO:0001816_cytokine_production	TIA1	122	1	1.020160	-0.199855	412	537.96	1.305728
GO:0060284_regulation_of_cell_development	YWHAH	122	1	1.020160	-0.199855	412	537.96	1.305728
GO:0048856_anatomical_structure_development	KLF7	1688	13	0.958515	-0.195976	413	539.09	1.305303
GO:0048856_anatomical_structure_development	RXRB	1688	13	0.958515	-0.195976	413	539.09	1.305303
GO:0048856_anatomical_structure_development	FKBP4	1688	13	0.958515	-0.195976	413	539.09	1.305303
GO:0048856_anatomical_structure_development	VAX2	1688	13	0.958515	-0.195976	413	539.09	1.305303
GO:0048856_anatomical_structure_development	HES6	1688	13	0.958515	-0.195976	413	539.09	1.305303
GO:0048856_anatomical_structure_development	MYH9	1688	13	0.958515	-0.195976	413	539.09	1.305303
GO:0048856_anatomical_structure_development	FOXP2	1688	13	0.958515	-0.195976	413	539.09	1.305303
GO:0048856_anatomical_structure_development	NRIP1	1688	13	0.958515	-0.195976	413	539.09	1.305303
GO:0048856_anatomical_structure_development	YWHAH	1688	13	0.958515	-0.195976	413	539.09	1.305303
GO:0048856_anatomical_structure_development	HEPH	1688	13	0.958515	-0.195976	413	539.09	1.305303
GO:0048856_anatomical_structure_development	SEPP1	1688	13	0.958515	-0.195976	413	539.09	1.305303
GO:0048856_anatomical_structure_development	MAB21L1	1688	13	0.958515	-0.195976	413	539.09	1.305303
GO:0048856_anatomical_structure_development	NCOR1	1688	13	0.958515	-0.195976	413	539.09	1.305303
GO:0009308_amine_metabolic_process	AHCY	124	1	1.003705	-0.195702	415	540.02	1.301253
GO:0030098_lymphocyte_differentiation	NCOR1	124	1	1.003705	-0.195702	415	540.02	1.301253
GO:0043062_extracellular_structure_organization	CRISPLD2	125	1	0.995676	-0.193666	416	540.75	1.299880
GO:0045944_positive_regulation_of_transcription_from_RNA_polymerase_II_promoter	NCOA2	269	2	0.925349	-0.189945	417	541.53	1.298633
GO:0045944_positive_regulation_of_transcription_from_RNA_polymerase_II_promoter	RXRB	269	2	0.925349	-0.189945	417	541.53	1.298633
GO:0001655_urogenital_system_development	FKBP4	128	1	0.972340	-0.187708	418	543.5	1.300239
GO:0048534_hemopoietic_or_lymphoid_organ_development	HEPH	277	2	0.898624	-0.179197	419	548.97	1.310191
GO:0048534_hemopoietic_or_lymphoid_organ_development	NCOR1	277	2	0.898624	-0.179197	419	548.97	1.310191
GO:0007610_behavior	SEPP1	279	2	0.892183	-0.176610	420	550.42	1.310524
GO:0007610_behavior	FOXP2	279	2	0.892183	-0.176610	420	550.42	1.310524
GO:0065008_regulation_of_biological_quality	CYB5R4	693	5	0.897976	-0.171597	421	552.3	1.311876
GO:0065008_regulation_of_biological_quality	SLC30A1	693	5	0.897976	-0.171597	421	552.3	1.311876
GO:0065008_regulation_of_biological_quality	HEPH	693	5	0.897976	-0.171597	421	552.3	1.311876
GO:0065008_regulation_of_biological_quality	MYH9	693	5	0.897976	-0.171597	421	552.3	1.311876
GO:0065008_regulation_of_biological_quality	NCOR1	693	5	0.897976	-0.171597	421	552.3	1.311876
GO:0022008_neurogenesis	KLF7	423	3	0.882691	-0.171293	422	553.07	1.310592
GO:0022008_neurogenesis	YWHAH	423	3	0.882691	-0.171293	422	553.07	1.310592
GO:0022008_neurogenesis	VAX2	423	3	0.882691	-0.171293	422	553.07	1.310592
GO:0009790_embryonic_development	SLC30A1	567	4	0.878021	-0.164321	423	557.09	1.316998
GO:0009790_embryonic_development	VAX2	567	4	0.878021	-0.164321	423	557.09	1.316998
GO:0009790_embryonic_development	MYH9	567	4	0.878021	-0.164321	423	557.09	1.316998
GO:0009790_embryonic_development	FOXP2	567	4	0.878021	-0.164321	423	557.09	1.316998
GO:0045596_negative_regulation_of_cell_differentiation	YWHAH	144	1	0.864302	-0.159408	424	559.76	1.320189
GO:0048513_organ_development	RXRB	1365	10	0.911791	-0.157675	425	560.06	1.317788
GO:0048513_organ_development	FKBP4	1365	10	0.911791	-0.157675	425	560.06	1.317788
GO:0048513_organ_development	HEPH	1365	10	0.911791	-0.157675	425	560.06	1.317788
GO:0048513_organ_development	VAX2	1365	10	0.911791	-0.157675	425	560.06	1.317788
GO:0048513_organ_development	SEPP1	1365	10	0.911791	-0.157675	425	560.06	1.317788
GO:0048513_organ_development	MAB21L1	1365	10	0.911791	-0.157675	425	560.06	1.317788
GO:0048513_organ_development	MYH9	1365	10	0.911791	-0.157675	425	560.06	1.317788
GO:0048513_organ_development	NCOR1	1365	10	0.911791	-0.157675	425	560.06	1.317788
GO:0048513_organ_development	NRIP1	1365	10	0.911791	-0.157675	425	560.06	1.317788
GO:0048513_organ_development	FOXP2	1365	10	0.911791	-0.157675	425	560.06	1.317788
GO:0002520_immune_system_development	HEPH	295	2	0.843793	-0.157243	426	561.09	1.317113
GO:0002520_immune_system_development	NCOR1	295	2	0.843793	-0.157243	426	561.09	1.317113
GO:0030900_forebrain_development	NCOR1	146	1	0.852462	-0.156238	427	562.32	1.316909
GO:0006464_protein_modification_process	UBE2F	439	3	0.850520	-0.155384	428	562.56	1.314393
GO:0006464_protein_modification_process	PPM1M	439	3	0.850520	-0.155384	428	562.56	1.314393
GO:0006464_protein_modification_process	NCOR1	439	3	0.850520	-0.155384	428	562.56	1.314393
GO:0032940_secretion_by_cell	CYB5R4	149	1	0.835298	-0.151619	429	564.78	1.316503
GO:0008285_negative_regulation_of_cell_proliferation	E2F7	155	1	0.802964	-0.142849	430	570.18	1.326000
GO:0051704_multi-organism_process	FKBP4	157	1	0.792735	-0.140057	431	570.92	1.324640
GO:0043412_biopolymer_modification	UBE2F	458	3	0.815237	-0.138316	432	573.1	1.326620
GO:0043412_biopolymer_modification	PPM1M	458	3	0.815237	-0.138316	432	573.1	1.326620
GO:0043412_biopolymer_modification	NCOR1	458	3	0.815237	-0.138316	432	573.1	1.326620
GO:0002521_leukocyte_differentiation	NCOR1	161	1	0.773040	-0.134657	433	573.82	1.325219
GO:0007626_locomotory_behavior	SEPP1	163	1	0.763555	-0.132047	434	575.23	1.325415
GO:0043065_positive_regulation_of_apoptosis	SH3GLB1	166	1	0.749756	-0.128239	435	577.16	1.326805
GO:0010942_positive_regulation_of_cell_death	SH3GLB1	167	1	0.745266	-0.126997	437	578.11	1.322906
GO:0043068_positive_regulation_of_programmed_cell_death	SH3GLB1	167	1	0.745266	-0.126997	437	578.11	1.322906
GO:0032501_multicellular_organismal_process	KLF7	2183	16	0.912209	-0.125421	438	578.22	1.320137
GO:0032501_multicellular_organismal_process	SLC12A2	2183	16	0.912209	-0.125421	438	578.22	1.320137
GO:0032501_multicellular_organismal_process	RXRB	2183	16	0.912209	-0.125421	438	578.22	1.320137
GO:0032501_multicellular_organismal_process	FKBP4	2183	16	0.912209	-0.125421	438	578.22	1.320137
GO:0032501_multicellular_organismal_process	VAX2	2183	16	0.912209	-0.125421	438	578.22	1.320137
GO:0032501_multicellular_organismal_process	HES6	2183	16	0.912209	-0.125421	438	578.22	1.320137
GO:0032501_multicellular_organismal_process	MYH9	2183	16	0.912209	-0.125421	438	578.22	1.320137
GO:0032501_multicellular_organismal_process	FOXP2	2183	16	0.912209	-0.125421	438	578.22	1.320137
GO:0032501_multicellular_organismal_process	NRIP1	2183	16	0.912209	-0.125421	438	578.22	1.320137
GO:0032501_multicellular_organismal_process	YWHAH	2183	16	0.912209	-0.125421	438	578.22	1.320137
GO:0032501_multicellular_organismal_process	SLC30A1	2183	16	0.912209	-0.125421	438	578.22	1.320137
GO:0032501_multicellular_organismal_process	TIA1	2183	16	0.912209	-0.125421	438	578.22	1.320137
GO:0032501_multicellular_organismal_process	HEPH	2183	16	0.912209	-0.125421	438	578.22	1.320137
GO:0032501_multicellular_organismal_process	SEPP1	2183	16	0.912209	-0.125421	438	578.22	1.320137
GO:0032501_multicellular_organismal_process	MAB21L1	2183	16	0.912209	-0.125421	438	578.22	1.320137
GO:0032501_multicellular_organismal_process	NCOR1	2183	16	0.912209	-0.125421	438	578.22	1.320137
GO:0006928_cell_motion	KLF7	330	2	0.754300	-0.122045	441	580.36	1.316009
GO:0006928_cell_motion	MYH9	330	2	0.754300	-0.122045	441	580.36	1.316009
GO:0010646_regulation_of_cell_communication	NCAM1	330	2	0.754300	-0.122045	441	580.36	1.316009
GO:0010646_regulation_of_cell_communication	NCOR1	330	2	0.754300	-0.122045	441	580.36	1.316009
GO:0051674_localization_of_cell	KLF7	330	2	0.754300	-0.122045	441	580.36	1.316009
GO:0051674_localization_of_cell	MYH9	330	2	0.754300	-0.122045	441	580.36	1.316009
GO:0007600_sensory_perception	SLC12A2	172	1	0.723602	-0.120989	442	581.62	1.315882
GO:0044248_cellular_catabolic_process	AHCY	173	1	0.719419	-0.119826	443	583.13	1.316321
GO:0046903_secretion	CYB5R4	175	1	0.711197	-0.117537	444	584.33	1.316059
GO:0006873_cellular_ion_homeostasis	SLC30A1	176	1	0.707156	-0.116411	445	585.39	1.315483
GO:0009605_response_to_external_stimulus	SLC12A2	339	2	0.734274	-0.114349	446	586.14	1.314215
GO:0009605_response_to_external_stimulus	FOXP2	339	2	0.734274	-0.114349	446	586.14	1.314215
GO:0048732_gland_development	FKBP4	179	1	0.695304	-0.113105	447	587.77	1.314922
GO:0007165_signal_transduction	NCAM1	915	6	0.816128	-0.111951	448	588.56	1.313750
GO:0007165_signal_transduction	RXRB	915	6	0.816128	-0.111951	448	588.56	1.313750
GO:0007165_signal_transduction	FKBP4	915	6	0.816128	-0.111951	448	588.56	1.313750
GO:0007165_signal_transduction	LRBA	915	6	0.816128	-0.111951	448	588.56	1.313750
GO:0007165_signal_transduction	TLE4	915	6	0.816128	-0.111951	448	588.56	1.313750
GO:0007165_signal_transduction	NCOR1	915	6	0.816128	-0.111951	448	588.56	1.313750
GO:0055082_cellular_chemical_homeostasis	SLC30A1	181	1	0.687621	-0.110959	449	589.94	1.313898
GO:0016192_vesicle-mediated_transport	LRBA	184	1	0.676410	-0.107824	450	591.76	1.315022
GO:0007010_cytoskeleton_organization	MYH9	185	1	0.672754	-0.106801	451	592.61	1.313991
GO:0002376_immune_system_process	HEPH	505	3	0.739363	-0.103380	452	595.01	1.316394
GO:0002376_immune_system_process	MYH9	505	3	0.739363	-0.103380	452	595.01	1.316394
GO:0002376_immune_system_process	NCOR1	505	3	0.739363	-0.103380	452	595.01	1.316394
GO:0003002_regionalization	VAX2	195	1	0.638254	-0.097138	455	598.26	1.314857
GO:0007507_heart_development	RXRB	195	1	0.638254	-0.097138	455	598.26	1.314857
GO:0019725_cellular_homeostasis	SLC30A1	195	1	0.638254	-0.097138	455	598.26	1.314857
GO:0050801_ion_homeostasis	SLC30A1	197	1	0.631774	-0.095322	456	599.66	1.315044
GO:0043009_chordate_embryonic_development	SLC30A1	365	2	0.681970	-0.094714	457	600.38	1.313742
GO:0043009_chordate_embryonic_development	MYH9	365	2	0.681970	-0.094714	457	600.38	1.313742
GO:0009792_embryonic_development_ending_in_birth_or_egg_hatching	SLC30A1	368	2	0.676410	-0.092675	458	602.08	1.314585
GO:0009792_embryonic_development_ending_in_birth_or_egg_hatching	MYH9	368	2	0.676410	-0.092675	458	602.08	1.314585
GO:0009888_tissue_development	RXRB	525	3	0.711197	-0.091186	459	602.63	1.312919
GO:0009888_tissue_development	MYH9	525	3	0.711197	-0.091186	459	602.63	1.312919
GO:0009888_tissue_development	FOXP2	525	3	0.711197	-0.091186	459	602.63	1.312919
GO:0007154_cell_communication	NCAM1	1096	7	0.794905	-0.090180	460	603.25	1.311413
GO:0007154_cell_communication	CYB5R4	1096	7	0.794905	-0.090180	460	603.25	1.311413
GO:0007154_cell_communication	RXRB	1096	7	0.794905	-0.090180	460	603.25	1.311413
GO:0007154_cell_communication	FKBP4	1096	7	0.794905	-0.090180	460	603.25	1.311413
GO:0007154_cell_communication	LRBA	1096	7	0.794905	-0.090180	460	603.25	1.311413
GO:0007154_cell_communication	TLE4	1096	7	0.794905	-0.090180	460	603.25	1.311413
GO:0007154_cell_communication	NCOR1	1096	7	0.794905	-0.090180	460	603.25	1.311413
GO:0022607_cellular_component_assembly	FKBP4	204	1	0.610095	-0.089253	461	604.13	1.310477
GO:0007243_protein_kinase_cascade	NCOR1	205	1	0.607119	-0.088421	462	604.85	1.309199
GO:0035295_tube_development	FOXP2	212	1	0.587073	-0.082825	463	606.76	1.310497
GO:0050877_neurological_system_process	SLC12A2	390	2	0.638254	-0.078976	464	608.79	1.312047
GO:0050877_neurological_system_process	FOXP2	390	2	0.638254	-0.078976	464	608.79	1.312047
GO:0044085_cellular_component_biogenesis	FKBP4	237	1	0.525145	-0.065731	465	616.61	1.326043
GO:0009056_catabolic_process	AHCY	243	1	0.512179	-0.062212	466	617.67	1.325472
GO:0051239_regulation_of_multicellular_organismal_process	YWHAH	587	3	0.636079	-0.061357	467	618.04	1.323426
GO:0051239_regulation_of_multicellular_organismal_process	TIA1	587	3	0.636079	-0.061357	467	618.04	1.323426
GO:0051239_regulation_of_multicellular_organismal_process	NCOR1	587	3	0.636079	-0.061357	467	618.04	1.323426
GO:0007389_pattern_specification_process	VAX2	250	1	0.497838	-0.058355	468	619.84	1.324444
GO:0007267_cell-cell_signaling	CYB5R4	252	1	0.493887	-0.057299	469	621.29	1.324712
GO:0010926_anatomical_structure_formation	FKBP4	447	2	0.556866	-0.052001	470	625.74	1.331362
GO:0010926_anatomical_structure_formation	MYH9	447	2	0.556866	-0.052001	470	625.74	1.331362
GO:0044255_cellular_lipid_metabolic_process	SH3GLB1	264	1	0.471437	-0.051369	471	626.17	1.329448
GO:0048646_anatomical_structure_formation_involved_in_morphogenesis	MYH9	277	1	0.449312	-0.045656	472	629.81	1.334343
GO:0006629_lipid_metabolic_process	SH3GLB1	285	1	0.436700	-0.042470	473	631.5	1.335095
GO:0045595_regulation_of_cell_differentiation	YWHAH	295	1	0.421896	-0.038804	474	633.77	1.337068
GO:0048598_embryonic_morphogenesis	VAX2	299	1	0.416252	-0.037430	475	634.08	1.334905
GO:0051094_positive_regulation_of_developmental_process	SH3GLB1	308	1	0.404089	-0.034516	476	634.8	1.333613
GO:0003008_system_process	SLC12A2	516	2	0.482401	-0.031065	477	635.86	1.333040
GO:0003008_system_process	FOXP2	516	2	0.482401	-0.031065	477	635.86	1.333040
GO:0050793_regulation_of_developmental_process	YWHAH	703	3	0.531121	-0.028285	478	637.08	1.332803
GO:0050793_regulation_of_developmental_process	SH3GLB1	703	3	0.531121	-0.028285	478	637.08	1.332803
GO:0050793_regulation_of_developmental_process	MYH9	703	3	0.531121	-0.028285	478	637.08	1.332803
GO:0051093_negative_regulation_of_developmental_process	YWHAH	331	1	0.376010	-0.028069	479	637.45	1.330793
GO:0006793_phosphorus_metabolic_process	PPM1M	340	1	0.366057	-0.025890	481	638.62	1.327692
GO:0006796_phosphate_metabolic_process	PPM1M	340	1	0.366057	-0.025890	481	638.62	1.327692
GO:0042981_regulation_of_apoptosis	SH3GLB1	360	1	0.345721	-0.021636	482	640.45	1.328734
GO:0010941_regulation_of_cell_death	SH3GLB1	365	1	0.340985	-0.020687	484	641.34	1.325083
GO:0043067_regulation_of_programmed_cell_death	SH3GLB1	365	1	0.340985	-0.020687	484	641.34	1.325083
GO:0007166_cell_surface_receptor_linked_signal_transduction	NCAM1	597	2	0.416950	-0.016692	485	643.87	1.327567
GO:0007166_cell_surface_receptor_linked_signal_transduction	TLE4	597	2	0.416950	-0.016692	485	643.87	1.327567
GO:0009653_anatomical_structure_morphogenesis	KLF7	958	4	0.519664	-0.015369	486	644.45	1.326029
GO:0009653_anatomical_structure_morphogenesis	YWHAH	958	4	0.519664	-0.015369	486	644.45	1.326029
GO:0009653_anatomical_structure_morphogenesis	VAX2	958	4	0.519664	-0.015369	486	644.45	1.326029
GO:0009653_anatomical_structure_morphogenesis	MYH9	958	4	0.519664	-0.015369	486	644.45	1.326029
GO:0042221_response_to_chemical_stimulus	CYB5R4	409	1	0.304302	-0.013931	487	644.73	1.323881
GO:0006915_apoptosis	SH3GLB1	427	1	0.291474	-0.011846	488	645.67	1.323094
GO:0012501_programmed_cell_death	SH3GLB1	433	1	0.287435	-0.011222	489	646.02	1.321104
GO:0008219_cell_death	SH3GLB1	444	1	0.280314	-0.010161	490	646.82	1.320041
GO:0016265_death	SH3GLB1	450	1	0.276577	-0.009625	491	647.1	1.317923
GO:0050896_response_to_stimulus	CYB5R4	1107	4	0.449718	-0.005321	492	648.32	1.317724
GO:0050896_response_to_stimulus	SLC12A2	1107	4	0.449718	-0.005321	492	648.32	1.317724
GO:0050896_response_to_stimulus	SEPP1	1107	4	0.449718	-0.005321	492	648.32	1.317724
GO:0050896_response_to_stimulus	FOXP2	1107	4	0.449718	-0.005321	492	648.32	1.317724
GO:0009887_organ_morphogenesis	VAX2	642	1	0.193862	-0.001643	493	649.77	1.317992
GO:0008150_biological_process	SLC8A3	4605	37	1.000000	0.000000	1329	1417.41	1.066524
GO:0008150_biological_process	CYB5R4	4605	37	1.000000	0.000000	1329	1417.41	1.066524
GO:0008150_biological_process	AHCY	4605	37	1.000000	0.000000	1329	1417.41	1.066524
GO:0008150_biological_process	NHP2L1	4605	37	1.000000	0.000000	1329	1417.41	1.066524
GO:0008150_biological_process	FKBP4	4605	37	1.000000	0.000000	1329	1417.41	1.066524
GO:0008150_biological_process	E2F7	4605	37	1.000000	0.000000	1329	1417.41	1.066524
GO:0008150_biological_process	LRBA	4605	37	1.000000	0.000000	1329	1417.41	1.066524
GO:0008150_biological_process	CRISPLD2	4605	37	1.000000	0.000000	1329	1417.41	1.066524
GO:0008150_biological_process	SLC30A1	4605	37	1.000000	0.000000	1329	1417.41	1.066524
GO:0008150_biological_process	SH3GLB1	4605	37	1.000000	0.000000	1329	1417.41	1.066524
GO:0008150_biological_process	TIA1	4605	37	1.000000	0.000000	1329	1417.41	1.066524
GO:0008150_biological_process	MSI2	4605	37	1.000000	0.000000	1329	1417.41	1.066524
GO:0008150_biological_process	SEPP1	4605	37	1.000000	0.000000	1329	1417.41	1.066524
GO:0008150_biological_process	KLF7	4605	37	1.000000	0.000000	1329	1417.41	1.066524
GO:0008150_biological_process	SLC12A2	4605	37	1.000000	0.000000	1329	1417.41	1.066524
GO:0008150_biological_process	MPDZ	4605	37	1.000000	0.000000	1329	1417.41	1.066524
GO:0008150_biological_process	RXRB	4605	37	1.000000	0.000000	1329	1417.41	1.066524
GO:0008150_biological_process	TLE4	4605	37	1.000000	0.000000	1329	1417.41	1.066524
GO:0008150_biological_process	ELAVL1	4605	37	1.000000	0.000000	1329	1417.41	1.066524
GO:0008150_biological_process	UBE2F	4605	37	1.000000	0.000000	1329	1417.41	1.066524
GO:0008150_biological_process	DOCK7	4605	37	1.000000	0.000000	1329	1417.41	1.066524
GO:0008150_biological_process	VAX2	4605	37	1.000000	0.000000	1329	1417.41	1.066524
GO:0008150_biological_process	HES6	4605	37	1.000000	0.000000	1329	1417.41	1.066524
GO:0008150_biological_process	DACH1	4605	37	1.000000	0.000000	1329	1417.41	1.066524
GO:0008150_biological_process	MYH9	4605	37	1.000000	0.000000	1329	1417.41	1.066524
GO:0008150_biological_process	FOXP2	4605	37	1.000000	0.000000	1329	1417.41	1.066524
GO:0008150_biological_process	NRIP1	4605	37	1.000000	0.000000	1329	1417.41	1.066524
GO:0008150_biological_process	NCAM1	4605	37	1.000000	0.000000	1329	1417.41	1.066524
GO:0008150_biological_process	YWHAH	4605	37	1.000000	0.000000	1329	1417.41	1.066524
GO:0008150_biological_process	NCOA2	4605	37	1.000000	0.000000	1329	1417.41	1.066524
GO:0008150_biological_process	RAB1	4605	37	1.000000	0.000000	1329	1417.41	1.066524
GO:0008150_biological_process	TIAL1	4605	37	1.000000	0.000000	1329	1417.41	1.066524
GO:0008150_biological_process	HEPH	4605	37	1.000000	0.000000	1329	1417.41	1.066524
GO:0008150_biological_process	PPM1M	4605	37	1.000000	0.000000	1329	1417.41	1.066524
GO:0008150_biological_process	AKAP8	4605	37	1.000000	0.000000	1329	1417.41	1.066524
GO:0008150_biological_process	MAB21L1	4605	37	1.000000	0.000000	1329	1417.41	1.066524
GO:0008150_biological_process	NCOR1	4605	37	1.000000	0.000000	1329	1417.41	1.066524
