# Supplementary material for: RedundancyMiner: De-replication of redundant GO categories in microarray and proteomics analysis
Source: BMC Bioinformatics. 2011 Feb 10;12:52. doi: 10.1186/1471-2105-12-52 (PMC3223614; doi:10.1186/1471-2105-12-52)
Supplement: Additional file 8 — Retinal development HTGM download. compressed package of the results of running HTGM on the retinal development genes list. [file 1471-2105-12-52-S8.ZIP › SCENARIO_2_MODIFIED/total.txt.total.txt.dir/Exp1_BestClusterMap_LEIGS_KM_24.csv.join.18.txt.dir/Exp1_BestClusterMap_LEIGS_KM_24.csv.join.18.txt.change.gce.xls]

=HYPERLINK("http://discover.nci.nih.gov/gominer/hi-thruput-defs.jsp#GO","HYPERLINKED GO CATEGORY")	=HYPERLINK("http://discover.nci.nih.gov/gominer/hi-thruput-defs.jsp#GENE","HYPERLINKED GENE NAME")	=HYPERLINK("http://discover.nci.nih.gov/gominer/hi-thruput-defs.jsp#Total","TOTAL GENES")	=HYPERLINK("http://discover.nci.nih.gov/gominer/hi-thruput-defs.jsp#CHANGED","CHANGED GENES")	=HYPERLINK("http://discover.nci.nih.gov/gominer/hi-thruput-defs.jsp#ENRICH","ENRICHMENT")	=HYPERLINK("http://discover.nci.nih.gov/gominer/hi-thruput-defs.jsp#LOG10","LOG10(p)")	=HYPERLINK("http://discover.nci.nih.gov/gominer/hi-thruput-defs.jsp#NUMB","CUMULATIVE NUMBER OF CATEGORIES")	=HYPERLINK("http://discover.nci.nih.gov/gominer/hi-thruput-defs.jsp#RM","CUMULATIVE RANDOMS MEAN")	=HYPERLINK("http://discover.nci.nih.gov/gominer/hi-thruput-defs.jsp#FDR","FALSE DISCOVERY RATE")
=HYPERLINK("http://www.godatabase.org/cgi-bin/go.cgi?query=GO:0000122&auto_wild_cards=yes&view=query&action=query&search_constraint=terms","GO:0000122_negative_regulation_of_transcription_from_RNA_polymerase_II_promoter")	=HYPERLINK("http://www.ncbi.nih.gov/gquery/gquery.fcgi?term=NCOA2","NCOA2")	175	6	4.267181	-2.618333	1	2.59	2.590000
=HYPERLINK("http://www.godatabase.org/cgi-bin/go.cgi?query=GO:0000122&auto_wild_cards=yes&view=query&action=query&search_constraint=terms","GO:0000122_negative_regulation_of_transcription_from_RNA_polymerase_II_promoter")	=HYPERLINK("http://www.ncbi.nih.gov/gquery/gquery.fcgi?term=TLE4","TLE4")	175	6	4.267181	-2.618333	1	2.59	2.590000
=HYPERLINK("http://www.godatabase.org/cgi-bin/go.cgi?query=GO:0000122&auto_wild_cards=yes&view=query&action=query&search_constraint=terms","GO:0000122_negative_regulation_of_transcription_from_RNA_polymerase_II_promoter")	=HYPERLINK("http://www.ncbi.nih.gov/gquery/gquery.fcgi?term=VAX2","VAX2")	175	6	4.267181	-2.618333	1	2.59	2.590000
=HYPERLINK("http://www.godatabase.org/cgi-bin/go.cgi?query=GO:0000122&auto_wild_cards=yes&view=query&action=query&search_constraint=terms","GO:0000122_negative_regulation_of_transcription_from_RNA_polymerase_II_promoter")	=HYPERLINK("http://www.ncbi.nih.gov/gquery/gquery.fcgi?term=NCOR1","NCOR1")	175	6	4.267181	-2.618333	1	2.59	2.590000
=HYPERLINK("http://www.godatabase.org/cgi-bin/go.cgi?query=GO:0000122&auto_wild_cards=yes&view=query&action=query&search_constraint=terms","GO:0000122_negative_regulation_of_transcription_from_RNA_polymerase_II_promoter")	=HYPERLINK("http://www.ncbi.nih.gov/gquery/gquery.fcgi?term=NRIP1","NRIP1")	175	6	4.267181	-2.618333	1	2.59	2.590000
=HYPERLINK("http://www.godatabase.org/cgi-bin/go.cgi?query=GO:0000122&auto_wild_cards=yes&view=query&action=query&search_constraint=terms","GO:0000122_negative_regulation_of_transcription_from_RNA_polymerase_II_promoter")	=HYPERLINK("http://www.ncbi.nih.gov/gquery/gquery.fcgi?term=FOXP2","FOXP2")	175	6	4.267181	-2.618333	1	2.59	2.590000
=HYPERLINK("http://www.godatabase.org/cgi-bin/go.cgi?query=GO:0010558&auto_wild_cards=yes&view=query&action=query&search_constraint=terms","GO:0010558_negative_regulation_of_macromolecule_biosynthetic_process")	=HYPERLINK("http://www.ncbi.nih.gov/gquery/gquery.fcgi?term=NCOA2","NCOA2")	274	7	3.179621	-2.269169	2	4.92	2.460000
=HYPERLINK("http://www.godatabase.org/cgi-bin/go.cgi?query=GO:0010558&auto_wild_cards=yes&view=query&action=query&search_constraint=terms","GO:0010558_negative_regulation_of_macromolecule_biosynthetic_process")	=HYPERLINK("http://www.ncbi.nih.gov/gquery/gquery.fcgi?term=TIA1","TIA1")	274	7	3.179621	-2.269169	2	4.92	2.460000
=HYPERLINK("http://www.godatabase.org/cgi-bin/go.cgi?query=GO:0010558&auto_wild_cards=yes&view=query&action=query&search_constraint=terms","GO:0010558_negative_regulation_of_macromolecule_biosynthetic_process")	=HYPERLINK("http://www.ncbi.nih.gov/gquery/gquery.fcgi?term=TLE4","TLE4")	274	7	3.179621	-2.269169	2	4.92	2.460000
=HYPERLINK("http://www.godatabase.org/cgi-bin/go.cgi?query=GO:0010558&auto_wild_cards=yes&view=query&action=query&search_constraint=terms","GO:0010558_negative_regulation_of_macromolecule_biosynthetic_process")	=HYPERLINK("http://www.ncbi.nih.gov/gquery/gquery.fcgi?term=VAX2","VAX2")	274	7	3.179621	-2.269169	2	4.92	2.460000
=HYPERLINK("http://www.godatabase.org/cgi-bin/go.cgi?query=GO:0010558&auto_wild_cards=yes&view=query&action=query&search_constraint=terms","GO:0010558_negative_regulation_of_macromolecule_biosynthetic_process")	=HYPERLINK("http://www.ncbi.nih.gov/gquery/gquery.fcgi?term=NCOR1","NCOR1")	274	7	3.179621	-2.269169	2	4.92	2.460000
=HYPERLINK("http://www.godatabase.org/cgi-bin/go.cgi?query=GO:0010558&auto_wild_cards=yes&view=query&action=query&search_constraint=terms","GO:0010558_negative_regulation_of_macromolecule_biosynthetic_process")	=HYPERLINK("http://www.ncbi.nih.gov/gquery/gquery.fcgi?term=NRIP1","NRIP1")	274	7	3.179621	-2.269169	2	4.92	2.460000
=HYPERLINK("http://www.godatabase.org/cgi-bin/go.cgi?query=GO:0010558&auto_wild_cards=yes&view=query&action=query&search_constraint=terms","GO:0010558_negative_regulation_of_macromolecule_biosynthetic_process")	=HYPERLINK("http://www.ncbi.nih.gov/gquery/gquery.fcgi?term=FOXP2","FOXP2")	274	7	3.179621	-2.269169	2	4.92	2.460000
=HYPERLINK("http://www.godatabase.org/cgi-bin/go.cgi?query=GO:0010468&auto_wild_cards=yes&view=query&action=query&search_constraint=terms","GO:0010468_regulation_of_gene_expression")	=HYPERLINK("http://www.ncbi.nih.gov/gquery/gquery.fcgi?term=KLF7","KLF7")	778	13	2.079657	-2.255588	3	5.0	1.666667
=HYPERLINK("http://www.godatabase.org/cgi-bin/go.cgi?query=GO:0010468&auto_wild_cards=yes&view=query&action=query&search_constraint=terms","GO:0010468_regulation_of_gene_expression")	=HYPERLINK("http://www.ncbi.nih.gov/gquery/gquery.fcgi?term=RXRB","RXRB")	778	13	2.079657	-2.255588	3	5.0	1.666667
=HYPERLINK("http://www.godatabase.org/cgi-bin/go.cgi?query=GO:0010468&auto_wild_cards=yes&view=query&action=query&search_constraint=terms","GO:0010468_regulation_of_gene_expression")	=HYPERLINK("http://www.ncbi.nih.gov/gquery/gquery.fcgi?term=E2F7","E2F7")	778	13	2.079657	-2.255588	3	5.0	1.666667
=HYPERLINK("http://www.godatabase.org/cgi-bin/go.cgi?query=GO:0010468&auto_wild_cards=yes&view=query&action=query&search_constraint=terms","GO:0010468_regulation_of_gene_expression")	=HYPERLINK("http://www.ncbi.nih.gov/gquery/gquery.fcgi?term=ELAVL1","ELAVL1")	778	13	2.079657	-2.255588	3	5.0	1.666667
=HYPERLINK("http://www.godatabase.org/cgi-bin/go.cgi?query=GO:0010468&auto_wild_cards=yes&view=query&action=query&search_constraint=terms","GO:0010468_regulation_of_gene_expression")	=HYPERLINK("http://www.ncbi.nih.gov/gquery/gquery.fcgi?term=TLE4","TLE4")	778	13	2.079657	-2.255588	3	5.0	1.666667
=HYPERLINK("http://www.godatabase.org/cgi-bin/go.cgi?query=GO:0010468&auto_wild_cards=yes&view=query&action=query&search_constraint=terms","GO:0010468_regulation_of_gene_expression")	=HYPERLINK("http://www.ncbi.nih.gov/gquery/gquery.fcgi?term=VAX2","VAX2")	778	13	2.079657	-2.255588	3	5.0	1.666667
=HYPERLINK("http://www.godatabase.org/cgi-bin/go.cgi?query=GO:0010468&auto_wild_cards=yes&view=query&action=query&search_constraint=terms","GO:0010468_regulation_of_gene_expression")	=HYPERLINK("http://www.ncbi.nih.gov/gquery/gquery.fcgi?term=HES6","HES6")	778	13	2.079657	-2.255588	3	5.0	1.666667
=HYPERLINK("http://www.godatabase.org/cgi-bin/go.cgi?query=GO:0010468&auto_wild_cards=yes&view=query&action=query&search_constraint=terms","GO:0010468_regulation_of_gene_expression")	=HYPERLINK("http://www.ncbi.nih.gov/gquery/gquery.fcgi?term=DACH1","DACH1")	778	13	2.079657	-2.255588	3	5.0	1.666667
=HYPERLINK("http://www.godatabase.org/cgi-bin/go.cgi?query=GO:0010468&auto_wild_cards=yes&view=query&action=query&search_constraint=terms","GO:0010468_regulation_of_gene_expression")	=HYPERLINK("http://www.ncbi.nih.gov/gquery/gquery.fcgi?term=FOXP2","FOXP2")	778	13	2.079657	-2.255588	3	5.0	1.666667
=HYPERLINK("http://www.godatabase.org/cgi-bin/go.cgi?query=GO:0010468&auto_wild_cards=yes&view=query&action=query&search_constraint=terms","GO:0010468_regulation_of_gene_expression")	=HYPERLINK("http://www.ncbi.nih.gov/gquery/gquery.fcgi?term=NRIP1","NRIP1")	778	13	2.079657	-2.255588	3	5.0	1.666667
=HYPERLINK("http://www.godatabase.org/cgi-bin/go.cgi?query=GO:0010468&auto_wild_cards=yes&view=query&action=query&search_constraint=terms","GO:0010468_regulation_of_gene_expression")	=HYPERLINK("http://www.ncbi.nih.gov/gquery/gquery.fcgi?term=NCOA2","NCOA2")	778	13	2.079657	-2.255588	3	5.0	1.666667
=HYPERLINK("http://www.godatabase.org/cgi-bin/go.cgi?query=GO:0010468&auto_wild_cards=yes&view=query&action=query&search_constraint=terms","GO:0010468_regulation_of_gene_expression")	=HYPERLINK("http://www.ncbi.nih.gov/gquery/gquery.fcgi?term=TIA1","TIA1")	778	13	2.079657	-2.255588	3	5.0	1.666667
=HYPERLINK("http://www.godatabase.org/cgi-bin/go.cgi?query=GO:0010468&auto_wild_cards=yes&view=query&action=query&search_constraint=terms","GO:0010468_regulation_of_gene_expression")	=HYPERLINK("http://www.ncbi.nih.gov/gquery/gquery.fcgi?term=NCOR1","NCOR1")	778	13	2.079657	-2.255588	3	5.0	1.666667
=HYPERLINK("http://www.godatabase.org/cgi-bin/go.cgi?query=GO:0031327&auto_wild_cards=yes&view=query&action=query&search_constraint=terms","GO:0031327_negative_regulation_of_cellular_biosynthetic_process")	=HYPERLINK("http://www.ncbi.nih.gov/gquery/gquery.fcgi?term=NCOA2","NCOA2")	282	7	3.089419	-2.201059	4	5.45	1.362500
=HYPERLINK("http://www.godatabase.org/cgi-bin/go.cgi?query=GO:0031327&auto_wild_cards=yes&view=query&action=query&search_constraint=terms","GO:0031327_negative_regulation_of_cellular_biosynthetic_process")	=HYPERLINK("http://www.ncbi.nih.gov/gquery/gquery.fcgi?term=TIA1","TIA1")	282	7	3.089419	-2.201059	4	5.45	1.362500
=HYPERLINK("http://www.godatabase.org/cgi-bin/go.cgi?query=GO:0031327&auto_wild_cards=yes&view=query&action=query&search_constraint=terms","GO:0031327_negative_regulation_of_cellular_biosynthetic_process")	=HYPERLINK("http://www.ncbi.nih.gov/gquery/gquery.fcgi?term=TLE4","TLE4")	282	7	3.089419	-2.201059	4	5.45	1.362500
=HYPERLINK("http://www.godatabase.org/cgi-bin/go.cgi?query=GO:0031327&auto_wild_cards=yes&view=query&action=query&search_constraint=terms","GO:0031327_negative_regulation_of_cellular_biosynthetic_process")	=HYPERLINK("http://www.ncbi.nih.gov/gquery/gquery.fcgi?term=VAX2","VAX2")	282	7	3.089419	-2.201059	4	5.45	1.362500
=HYPERLINK("http://www.godatabase.org/cgi-bin/go.cgi?query=GO:0031327&auto_wild_cards=yes&view=query&action=query&search_constraint=terms","GO:0031327_negative_regulation_of_cellular_biosynthetic_process")	=HYPERLINK("http://www.ncbi.nih.gov/gquery/gquery.fcgi?term=NCOR1","NCOR1")	282	7	3.089419	-2.201059	4	5.45	1.362500
=HYPERLINK("http://www.godatabase.org/cgi-bin/go.cgi?query=GO:0031327&auto_wild_cards=yes&view=query&action=query&search_constraint=terms","GO:0031327_negative_regulation_of_cellular_biosynthetic_process")	=HYPERLINK("http://www.ncbi.nih.gov/gquery/gquery.fcgi?term=NRIP1","NRIP1")	282	7	3.089419	-2.201059	4	5.45	1.362500
=HYPERLINK("http://www.godatabase.org/cgi-bin/go.cgi?query=GO:0031327&auto_wild_cards=yes&view=query&action=query&search_constraint=terms","GO:0031327_negative_regulation_of_cellular_biosynthetic_process")	=HYPERLINK("http://www.ncbi.nih.gov/gquery/gquery.fcgi?term=FOXP2","FOXP2")	282	7	3.089419	-2.201059	4	5.45	1.362500
=HYPERLINK("http://www.godatabase.org/cgi-bin/go.cgi?query=GO:0009890&auto_wild_cards=yes&view=query&action=query&search_constraint=terms","GO:0009890_negative_regulation_of_biosynthetic_process")	=HYPERLINK("http://www.ncbi.nih.gov/gquery/gquery.fcgi?term=NCOA2","NCOA2")	284	7	3.067663	-2.184430	5	5.48	1.096000
=HYPERLINK("http://www.godatabase.org/cgi-bin/go.cgi?query=GO:0009890&auto_wild_cards=yes&view=query&action=query&search_constraint=terms","GO:0009890_negative_regulation_of_biosynthetic_process")	=HYPERLINK("http://www.ncbi.nih.gov/gquery/gquery.fcgi?term=TIA1","TIA1")	284	7	3.067663	-2.184430	5	5.48	1.096000
=HYPERLINK("http://www.godatabase.org/cgi-bin/go.cgi?query=GO:0009890&auto_wild_cards=yes&view=query&action=query&search_constraint=terms","GO:0009890_negative_regulation_of_biosynthetic_process")	=HYPERLINK("http://www.ncbi.nih.gov/gquery/gquery.fcgi?term=TLE4","TLE4")	284	7	3.067663	-2.184430	5	5.48	1.096000
=HYPERLINK("http://www.godatabase.org/cgi-bin/go.cgi?query=GO:0009890&auto_wild_cards=yes&view=query&action=query&search_constraint=terms","GO:0009890_negative_regulation_of_biosynthetic_process")	=HYPERLINK("http://www.ncbi.nih.gov/gquery/gquery.fcgi?term=VAX2","VAX2")	284	7	3.067663	-2.184430	5	5.48	1.096000
=HYPERLINK("http://www.godatabase.org/cgi-bin/go.cgi?query=GO:0009890&auto_wild_cards=yes&view=query&action=query&search_constraint=terms","GO:0009890_negative_regulation_of_biosynthetic_process")	=HYPERLINK("http://www.ncbi.nih.gov/gquery/gquery.fcgi?term=NCOR1","NCOR1")	284	7	3.067663	-2.184430	5	5.48	1.096000
=HYPERLINK("http://www.godatabase.org/cgi-bin/go.cgi?query=GO:0009890&auto_wild_cards=yes&view=query&action=query&search_constraint=terms","GO:0009890_negative_regulation_of_biosynthetic_process")	=HYPERLINK("http://www.ncbi.nih.gov/gquery/gquery.fcgi?term=NRIP1","NRIP1")	284	7	3.067663	-2.184430	5	5.48	1.096000
=HYPERLINK("http://www.godatabase.org/cgi-bin/go.cgi?query=GO:0009890&auto_wild_cards=yes&view=query&action=query&search_constraint=terms","GO:0009890_negative_regulation_of_biosynthetic_process")	=HYPERLINK("http://www.ncbi.nih.gov/gquery/gquery.fcgi?term=FOXP2","FOXP2")	284	7	3.067663	-2.184430	5	5.48	1.096000
=HYPERLINK("http://www.godatabase.org/cgi-bin/go.cgi?query=GO:0045892&auto_wild_cards=yes&view=query&action=query&search_constraint=terms","GO:0045892_negative_regulation_of_transcription__DNA-dependent")	=HYPERLINK("http://www.ncbi.nih.gov/gquery/gquery.fcgi?term=NCOA2","NCOA2")	218	6	3.425490	-2.147557	6	6.05	1.008333
=HYPERLINK("http://www.godatabase.org/cgi-bin/go.cgi?query=GO:0045892&auto_wild_cards=yes&view=query&action=query&search_constraint=terms","GO:0045892_negative_regulation_of_transcription__DNA-dependent")	=HYPERLINK("http://www.ncbi.nih.gov/gquery/gquery.fcgi?term=TLE4","TLE4")	218	6	3.425490	-2.147557	6	6.05	1.008333
=HYPERLINK("http://www.godatabase.org/cgi-bin/go.cgi?query=GO:0045892&auto_wild_cards=yes&view=query&action=query&search_constraint=terms","GO:0045892_negative_regulation_of_transcription__DNA-dependent")	=HYPERLINK("http://www.ncbi.nih.gov/gquery/gquery.fcgi?term=VAX2","VAX2")	218	6	3.425490	-2.147557	6	6.05	1.008333
=HYPERLINK("http://www.godatabase.org/cgi-bin/go.cgi?query=GO:0045892&auto_wild_cards=yes&view=query&action=query&search_constraint=terms","GO:0045892_negative_regulation_of_transcription__DNA-dependent")	=HYPERLINK("http://www.ncbi.nih.gov/gquery/gquery.fcgi?term=NCOR1","NCOR1")	218	6	3.425490	-2.147557	6	6.05	1.008333
=HYPERLINK("http://www.godatabase.org/cgi-bin/go.cgi?query=GO:0045892&auto_wild_cards=yes&view=query&action=query&search_constraint=terms","GO:0045892_negative_regulation_of_transcription__DNA-dependent")	=HYPERLINK("http://www.ncbi.nih.gov/gquery/gquery.fcgi?term=NRIP1","NRIP1")	218	6	3.425490	-2.147557	6	6.05	1.008333
=HYPERLINK("http://www.godatabase.org/cgi-bin/go.cgi?query=GO:0045892&auto_wild_cards=yes&view=query&action=query&search_constraint=terms","GO:0045892_negative_regulation_of_transcription__DNA-dependent")	=HYPERLINK("http://www.ncbi.nih.gov/gquery/gquery.fcgi?term=FOXP2","FOXP2")	218	6	3.425490	-2.147557	6	6.05	1.008333
=HYPERLINK("http://www.godatabase.org/cgi-bin/go.cgi?query=GO:0051253&auto_wild_cards=yes&view=query&action=query&search_constraint=terms","GO:0051253_negative_regulation_of_RNA_metabolic_process")	=HYPERLINK("http://www.ncbi.nih.gov/gquery/gquery.fcgi?term=NCOA2","NCOA2")	220	6	3.394349	-2.128566	7	6.21	0.887143
=HYPERLINK("http://www.godatabase.org/cgi-bin/go.cgi?query=GO:0051253&auto_wild_cards=yes&view=query&action=query&search_constraint=terms","GO:0051253_negative_regulation_of_RNA_metabolic_process")	=HYPERLINK("http://www.ncbi.nih.gov/gquery/gquery.fcgi?term=TLE4","TLE4")	220	6	3.394349	-2.128566	7	6.21	0.887143
=HYPERLINK("http://www.godatabase.org/cgi-bin/go.cgi?query=GO:0051253&auto_wild_cards=yes&view=query&action=query&search_constraint=terms","GO:0051253_negative_regulation_of_RNA_metabolic_process")	=HYPERLINK("http://www.ncbi.nih.gov/gquery/gquery.fcgi?term=VAX2","VAX2")	220	6	3.394349	-2.128566	7	6.21	0.887143
=HYPERLINK("http://www.godatabase.org/cgi-bin/go.cgi?query=GO:0051253&auto_wild_cards=yes&view=query&action=query&search_constraint=terms","GO:0051253_negative_regulation_of_RNA_metabolic_process")	=HYPERLINK("http://www.ncbi.nih.gov/gquery/gquery.fcgi?term=NCOR1","NCOR1")	220	6	3.394349	-2.128566	7	6.21	0.887143
=HYPERLINK("http://www.godatabase.org/cgi-bin/go.cgi?query=GO:0051253&auto_wild_cards=yes&view=query&action=query&search_constraint=terms","GO:0051253_negative_regulation_of_RNA_metabolic_process")	=HYPERLINK("http://www.ncbi.nih.gov/gquery/gquery.fcgi?term=NRIP1","NRIP1")	220	6	3.394349	-2.128566	7	6.21	0.887143
=HYPERLINK("http://www.godatabase.org/cgi-bin/go.cgi?query=GO:0051253&auto_wild_cards=yes&view=query&action=query&search_constraint=terms","GO:0051253_negative_regulation_of_RNA_metabolic_process")	=HYPERLINK("http://www.ncbi.nih.gov/gquery/gquery.fcgi?term=FOXP2","FOXP2")	220	6	3.394349	-2.128566	7	6.21	0.887143
=HYPERLINK("http://www.godatabase.org/cgi-bin/go.cgi?query=GO:0001887&auto_wild_cards=yes&view=query&action=query&search_constraint=terms","GO:0001887_selenium_metabolic_process")	=HYPERLINK("http://www.ncbi.nih.gov/gquery/gquery.fcgi?term=SEPP1","SEPP1")	1	1
=HYPERLINK("http://www.godatabase.org/cgi-bin/go.cgi?query=GO:0006463&auto_wild_cards=yes&view=query&action=query&search_constraint=terms","GO:0006463_steroid_hormone_receptor_complex_assembly")	=HYPERLINK("http://www.ncbi.nih.gov/gquery/gquery.fcgi?term=FKBP4","FKBP4")	1	1
=HYPERLINK("http://www.godatabase.org/cgi-bin/go.cgi?query=GO:0006654&auto_wild_cards=yes&view=query&action=query&search_constraint=terms","GO:0006654_phosphatidic_acid_biosynthetic_process")	=HYPERLINK("http://www.ncbi.nih.gov/gquery/gquery.fcgi?term=SH3GLB1","SH3GLB1")	1	1
=HYPERLINK("http://www.godatabase.org/cgi-bin/go.cgi?query=GO:0007076&auto_wild_cards=yes&view=query&action=query&search_constraint=terms","GO:0007076_mitotic_chromosome_condensation")	=HYPERLINK("http://www.ncbi.nih.gov/gquery/gquery.fcgi?term=AKAP8","AKAP8")	1	1
=HYPERLINK("http://www.godatabase.org/cgi-bin/go.cgi?query=GO:0019510&auto_wild_cards=yes&view=query&action=query&search_constraint=terms","GO:0019510_S-adenosylhomocysteine_catabolic_process")	=HYPERLINK("http://www.ncbi.nih.gov/gquery/gquery.fcgi?term=AHCY","AHCY")	1	1
=HYPERLINK("http://www.godatabase.org/cgi-bin/go.cgi?query=GO:0042297&auto_wild_cards=yes&view=query&action=query&search_constraint=terms","GO:0042297_vocal_learning")	=HYPERLINK("http://www.ncbi.nih.gov/gquery/gquery.fcgi?term=FOXP2","FOXP2")	1	1
=HYPERLINK("http://www.godatabase.org/cgi-bin/go.cgi?query=GO:0046473&auto_wild_cards=yes&view=query&action=query&search_constraint=terms","GO:0046473_phosphatidic_acid_metabolic_process")	=HYPERLINK("http://www.ncbi.nih.gov/gquery/gquery.fcgi?term=SH3GLB1","SH3GLB1")	1	1
=HYPERLINK("http://www.godatabase.org/cgi-bin/go.cgi?query=GO:0046498&auto_wild_cards=yes&view=query&action=query&search_constraint=terms","GO:0046498_S-adenosylhomocysteine_metabolic_process")	=HYPERLINK("http://www.ncbi.nih.gov/gquery/gquery.fcgi?term=AHCY","AHCY")	1	1
=HYPERLINK("http://www.godatabase.org/cgi-bin/go.cgi?query=GO:0048813&auto_wild_cards=yes&view=query&action=query&search_constraint=terms","GO:0048813_dendrite_morphogenesis")	=HYPERLINK("http://www.ncbi.nih.gov/gquery/gquery.fcgi?term=KLF7","KLF7")	18	2	13.828829	-2.052356	8	7.46	0.932500
=HYPERLINK("http://www.godatabase.org/cgi-bin/go.cgi?query=GO:0048813&auto_wild_cards=yes&view=query&action=query&search_constraint=terms","GO:0048813_dendrite_morphogenesis")	=HYPERLINK("http://www.ncbi.nih.gov/gquery/gquery.fcgi?term=YWHAH","YWHAH")	18	2	13.828829	-2.052356	8	7.46	0.932500
=HYPERLINK("http://www.godatabase.org/cgi-bin/go.cgi?query=GO:0010556&auto_wild_cards=yes&view=query&action=query&search_constraint=terms","GO:0010556_regulation_of_macromolecule_biosynthetic_process")	=HYPERLINK("http://www.ncbi.nih.gov/gquery/gquery.fcgi?term=KLF7","KLF7")	745	12	2.004716	-1.964703	9	8.28	0.920000
=HYPERLINK("http://www.godatabase.org/cgi-bin/go.cgi?query=GO:0010556&auto_wild_cards=yes&view=query&action=query&search_constraint=terms","GO:0010556_regulation_of_macromolecule_biosynthetic_process")	=HYPERLINK("http://www.ncbi.nih.gov/gquery/gquery.fcgi?term=NCOA2","NCOA2")	745	12	2.004716	-1.964703	9	8.28	0.920000
=HYPERLINK("http://www.godatabase.org/cgi-bin/go.cgi?query=GO:0010556&auto_wild_cards=yes&view=query&action=query&search_constraint=terms","GO:0010556_regulation_of_macromolecule_biosynthetic_process")	=HYPERLINK("http://www.ncbi.nih.gov/gquery/gquery.fcgi?term=RXRB","RXRB")	745	12	2.004716	-1.964703	9	8.28	0.920000
=HYPERLINK("http://www.godatabase.org/cgi-bin/go.cgi?query=GO:0010556&auto_wild_cards=yes&view=query&action=query&search_constraint=terms","GO:0010556_regulation_of_macromolecule_biosynthetic_process")	=HYPERLINK("http://www.ncbi.nih.gov/gquery/gquery.fcgi?term=E2F7","E2F7")	745	12	2.004716	-1.964703	9	8.28	0.920000
=HYPERLINK("http://www.godatabase.org/cgi-bin/go.cgi?query=GO:0010556&auto_wild_cards=yes&view=query&action=query&search_constraint=terms","GO:0010556_regulation_of_macromolecule_biosynthetic_process")	=HYPERLINK("http://www.ncbi.nih.gov/gquery/gquery.fcgi?term=TIA1","TIA1")	745	12	2.004716	-1.964703	9	8.28	0.920000
=HYPERLINK("http://www.godatabase.org/cgi-bin/go.cgi?query=GO:0010556&auto_wild_cards=yes&view=query&action=query&search_constraint=terms","GO:0010556_regulation_of_macromolecule_biosynthetic_process")	=HYPERLINK("http://www.ncbi.nih.gov/gquery/gquery.fcgi?term=TLE4","TLE4")	745	12	2.004716	-1.964703	9	8.28	0.920000
=HYPERLINK("http://www.godatabase.org/cgi-bin/go.cgi?query=GO:0010556&auto_wild_cards=yes&view=query&action=query&search_constraint=terms","GO:0010556_regulation_of_macromolecule_biosynthetic_process")	=HYPERLINK("http://www.ncbi.nih.gov/gquery/gquery.fcgi?term=VAX2","VAX2")	745	12	2.004716	-1.964703	9	8.28	0.920000
=HYPERLINK("http://www.godatabase.org/cgi-bin/go.cgi?query=GO:0010556&auto_wild_cards=yes&view=query&action=query&search_constraint=terms","GO:0010556_regulation_of_macromolecule_biosynthetic_process")	=HYPERLINK("http://www.ncbi.nih.gov/gquery/gquery.fcgi?term=DACH1","DACH1")	745	12	2.004716	-1.964703	9	8.28	0.920000
=HYPERLINK("http://www.godatabase.org/cgi-bin/go.cgi?query=GO:0010556&auto_wild_cards=yes&view=query&action=query&search_constraint=terms","GO:0010556_regulation_of_macromolecule_biosynthetic_process")	=HYPERLINK("http://www.ncbi.nih.gov/gquery/gquery.fcgi?term=HES6","HES6")	745	12	2.004716	-1.964703	9	8.28	0.920000
=HYPERLINK("http://www.godatabase.org/cgi-bin/go.cgi?query=GO:0010556&auto_wild_cards=yes&view=query&action=query&search_constraint=terms","GO:0010556_regulation_of_macromolecule_biosynthetic_process")	=HYPERLINK("http://www.ncbi.nih.gov/gquery/gquery.fcgi?term=NCOR1","NCOR1")	745	12	2.004716	-1.964703	9	8.28	0.920000
=HYPERLINK("http://www.godatabase.org/cgi-bin/go.cgi?query=GO:0010556&auto_wild_cards=yes&view=query&action=query&search_constraint=terms","GO:0010556_regulation_of_macromolecule_biosynthetic_process")	=HYPERLINK("http://www.ncbi.nih.gov/gquery/gquery.fcgi?term=NRIP1","NRIP1")	745	12	2.004716	-1.964703	9	8.28	0.920000
=HYPERLINK("http://www.godatabase.org/cgi-bin/go.cgi?query=GO:0010556&auto_wild_cards=yes&view=query&action=query&search_constraint=terms","GO:0010556_regulation_of_macromolecule_biosynthetic_process")	=HYPERLINK("http://www.ncbi.nih.gov/gquery/gquery.fcgi?term=FOXP2","FOXP2")	745	12	2.004716	-1.964703	9	8.28	0.920000
=HYPERLINK("http://www.godatabase.org/cgi-bin/go.cgi?query=GO:0019219&auto_wild_cards=yes&view=query&action=query&search_constraint=terms","GO:0019219_regulation_of_nucleobase__nucleoside__nucleotide_and_nucleic_acid_metabolic_process")	=HYPERLINK("http://www.ncbi.nih.gov/gquery/gquery.fcgi?term=KLF7","KLF7")	757	12	1.972937	-1.910479	10	9.38	0.938000
=HYPERLINK("http://www.godatabase.org/cgi-bin/go.cgi?query=GO:0019219&auto_wild_cards=yes&view=query&action=query&search_constraint=terms","GO:0019219_regulation_of_nucleobase__nucleoside__nucleotide_and_nucleic_acid_metabolic_process")	=HYPERLINK("http://www.ncbi.nih.gov/gquery/gquery.fcgi?term=NCOA2","NCOA2")	757	12	1.972937	-1.910479	10	9.38	0.938000
=HYPERLINK("http://www.godatabase.org/cgi-bin/go.cgi?query=GO:0019219&auto_wild_cards=yes&view=query&action=query&search_constraint=terms","GO:0019219_regulation_of_nucleobase__nucleoside__nucleotide_and_nucleic_acid_metabolic_process")	=HYPERLINK("http://www.ncbi.nih.gov/gquery/gquery.fcgi?term=RXRB","RXRB")	757	12	1.972937	-1.910479	10	9.38	0.938000
=HYPERLINK("http://www.godatabase.org/cgi-bin/go.cgi?query=GO:0019219&auto_wild_cards=yes&view=query&action=query&search_constraint=terms","GO:0019219_regulation_of_nucleobase__nucleoside__nucleotide_and_nucleic_acid_metabolic_process")	=HYPERLINK("http://www.ncbi.nih.gov/gquery/gquery.fcgi?term=E2F7","E2F7")	757	12	1.972937	-1.910479	10	9.38	0.938000
=HYPERLINK("http://www.godatabase.org/cgi-bin/go.cgi?query=GO:0019219&auto_wild_cards=yes&view=query&action=query&search_constraint=terms","GO:0019219_regulation_of_nucleobase__nucleoside__nucleotide_and_nucleic_acid_metabolic_process")	=HYPERLINK("http://www.ncbi.nih.gov/gquery/gquery.fcgi?term=ELAVL1","ELAVL1")	757	12	1.972937	-1.910479	10	9.38	0.938000
=HYPERLINK("http://www.godatabase.org/cgi-bin/go.cgi?query=GO:0019219&auto_wild_cards=yes&view=query&action=query&search_constraint=terms","GO:0019219_regulation_of_nucleobase__nucleoside__nucleotide_and_nucleic_acid_metabolic_process")	=HYPERLINK("http://www.ncbi.nih.gov/gquery/gquery.fcgi?term=TLE4","TLE4")	757	12	1.972937	-1.910479	10	9.38	0.938000
=HYPERLINK("http://www.godatabase.org/cgi-bin/go.cgi?query=GO:0019219&auto_wild_cards=yes&view=query&action=query&search_constraint=terms","GO:0019219_regulation_of_nucleobase__nucleoside__nucleotide_and_nucleic_acid_metabolic_process")	=HYPERLINK("http://www.ncbi.nih.gov/gquery/gquery.fcgi?term=VAX2","VAX2")	757	12	1.972937	-1.910479	10	9.38	0.938000
=HYPERLINK("http://www.godatabase.org/cgi-bin/go.cgi?query=GO:0019219&auto_wild_cards=yes&view=query&action=query&search_constraint=terms","GO:0019219_regulation_of_nucleobase__nucleoside__nucleotide_and_nucleic_acid_metabolic_process")	=HYPERLINK("http://www.ncbi.nih.gov/gquery/gquery.fcgi?term=DACH1","DACH1")	757	12	1.972937	-1.910479	10	9.38	0.938000
=HYPERLINK("http://www.godatabase.org/cgi-bin/go.cgi?query=GO:0019219&auto_wild_cards=yes&view=query&action=query&search_constraint=terms","GO:0019219_regulation_of_nucleobase__nucleoside__nucleotide_and_nucleic_acid_metabolic_process")	=HYPERLINK("http://www.ncbi.nih.gov/gquery/gquery.fcgi?term=HES6","HES6")	757	12	1.972937	-1.910479	10	9.38	0.938000
=HYPERLINK("http://www.godatabase.org/cgi-bin/go.cgi?query=GO:0019219&auto_wild_cards=yes&view=query&action=query&search_constraint=terms","GO:0019219_regulation_of_nucleobase__nucleoside__nucleotide_and_nucleic_acid_metabolic_process")	=HYPERLINK("http://www.ncbi.nih.gov/gquery/gquery.fcgi?term=NCOR1","NCOR1")	757	12	1.972937	-1.910479	10	9.38	0.938000
=HYPERLINK("http://www.godatabase.org/cgi-bin/go.cgi?query=GO:0019219&auto_wild_cards=yes&view=query&action=query&search_constraint=terms","GO:0019219_regulation_of_nucleobase__nucleoside__nucleotide_and_nucleic_acid_metabolic_process")	=HYPERLINK("http://www.ncbi.nih.gov/gquery/gquery.fcgi?term=NRIP1","NRIP1")	757	12	1.972937	-1.910479	10	9.38	0.938000
=HYPERLINK("http://www.godatabase.org/cgi-bin/go.cgi?query=GO:0019219&auto_wild_cards=yes&view=query&action=query&search_constraint=terms","GO:0019219_regulation_of_nucleobase__nucleoside__nucleotide_and_nucleic_acid_metabolic_process")	=HYPERLINK("http://www.ncbi.nih.gov/gquery/gquery.fcgi?term=FOXP2","FOXP2")	757	12	1.972937	-1.910479	10	9.38	0.938000
=HYPERLINK("http://www.godatabase.org/cgi-bin/go.cgi?query=GO:0051171&auto_wild_cards=yes&view=query&action=query&search_constraint=terms","GO:0051171_regulation_of_nitrogen_compound_metabolic_process")	=HYPERLINK("http://www.ncbi.nih.gov/gquery/gquery.fcgi?term=KLF7","KLF7")	771	12	1.937112	-1.848961	11	10.51	0.955455
=HYPERLINK("http://www.godatabase.org/cgi-bin/go.cgi?query=GO:0051171&auto_wild_cards=yes&view=query&action=query&search_constraint=terms","GO:0051171_regulation_of_nitrogen_compound_metabolic_process")	=HYPERLINK("http://www.ncbi.nih.gov/gquery/gquery.fcgi?term=NCOA2","NCOA2")	771	12	1.937112	-1.848961	11	10.51	0.955455
=HYPERLINK("http://www.godatabase.org/cgi-bin/go.cgi?query=GO:0051171&auto_wild_cards=yes&view=query&action=query&search_constraint=terms","GO:0051171_regulation_of_nitrogen_compound_metabolic_process")	=HYPERLINK("http://www.ncbi.nih.gov/gquery/gquery.fcgi?term=RXRB","RXRB")	771	12	1.937112	-1.848961	11	10.51	0.955455
=HYPERLINK("http://www.godatabase.org/cgi-bin/go.cgi?query=GO:0051171&auto_wild_cards=yes&view=query&action=query&search_constraint=terms","GO:0051171_regulation_of_nitrogen_compound_metabolic_process")	=HYPERLINK("http://www.ncbi.nih.gov/gquery/gquery.fcgi?term=E2F7","E2F7")	771	12	1.937112	-1.848961	11	10.51	0.955455
=HYPERLINK("http://www.godatabase.org/cgi-bin/go.cgi?query=GO:0051171&auto_wild_cards=yes&view=query&action=query&search_constraint=terms","GO:0051171_regulation_of_nitrogen_compound_metabolic_process")	=HYPERLINK("http://www.ncbi.nih.gov/gquery/gquery.fcgi?term=ELAVL1","ELAVL1")	771	12	1.937112	-1.848961	11	10.51	0.955455
=HYPERLINK("http://www.godatabase.org/cgi-bin/go.cgi?query=GO:0051171&auto_wild_cards=yes&view=query&action=query&search_constraint=terms","GO:0051171_regulation_of_nitrogen_compound_metabolic_process")	=HYPERLINK("http://www.ncbi.nih.gov/gquery/gquery.fcgi?term=TLE4","TLE4")	771	12	1.937112	-1.848961	11	10.51	0.955455
=HYPERLINK("http://www.godatabase.org/cgi-bin/go.cgi?query=GO:0051171&auto_wild_cards=yes&view=query&action=query&search_constraint=terms","GO:0051171_regulation_of_nitrogen_compound_metabolic_process")	=HYPERLINK("http://www.ncbi.nih.gov/gquery/gquery.fcgi?term=VAX2","VAX2")	771	12	1.937112	-1.848961	11	10.51	0.955455
=HYPERLINK("http://www.godatabase.org/cgi-bin/go.cgi?query=GO:0051171&auto_wild_cards=yes&view=query&action=query&search_constraint=terms","GO:0051171_regulation_of_nitrogen_compound_metabolic_process")	=HYPERLINK("http://www.ncbi.nih.gov/gquery/gquery.fcgi?term=DACH1","DACH1")	771	12	1.937112	-1.848961	11	10.51	0.955455
=HYPERLINK("http://www.godatabase.org/cgi-bin/go.cgi?query=GO:0051171&auto_wild_cards=yes&view=query&action=query&search_constraint=terms","GO:0051171_regulation_of_nitrogen_compound_metabolic_process")	=HYPERLINK("http://www.ncbi.nih.gov/gquery/gquery.fcgi?term=HES6","HES6")	771	12	1.937112	-1.848961	11	10.51	0.955455
=HYPERLINK("http://www.godatabase.org/cgi-bin/go.cgi?query=GO:0051171&auto_wild_cards=yes&view=query&action=query&search_constraint=terms","GO:0051171_regulation_of_nitrogen_compound_metabolic_process")	=HYPERLINK("http://www.ncbi.nih.gov/gquery/gquery.fcgi?term=NCOR1","NCOR1")	771	12	1.937112	-1.848961	11	10.51	0.955455
=HYPERLINK("http://www.godatabase.org/cgi-bin/go.cgi?query=GO:0051171&auto_wild_cards=yes&view=query&action=query&search_constraint=terms","GO:0051171_regulation_of_nitrogen_compound_metabolic_process")	=HYPERLINK("http://www.ncbi.nih.gov/gquery/gquery.fcgi?term=NRIP1","NRIP1")	771	12	1.937112	-1.848961	11	10.51	0.955455
=HYPERLINK("http://www.godatabase.org/cgi-bin/go.cgi?query=GO:0051171&auto_wild_cards=yes&view=query&action=query&search_constraint=terms","GO:0051171_regulation_of_nitrogen_compound_metabolic_process")	=HYPERLINK("http://www.ncbi.nih.gov/gquery/gquery.fcgi?term=FOXP2","FOXP2")	771	12	1.937112	-1.848961	11	10.51	0.955455
=HYPERLINK("http://www.godatabase.org/cgi-bin/go.cgi?query=GO:0045449&auto_wild_cards=yes&view=query&action=query&search_constraint=terms","GO:0045449_regulation_of_transcription")	=HYPERLINK("http://www.ncbi.nih.gov/gquery/gquery.fcgi?term=KLF7","KLF7")	676	11	2.025228	-1.848757	12	10.53	0.877500
=HYPERLINK("http://www.godatabase.org/cgi-bin/go.cgi?query=GO:0045449&auto_wild_cards=yes&view=query&action=query&search_constraint=terms","GO:0045449_regulation_of_transcription")	=HYPERLINK("http://www.ncbi.nih.gov/gquery/gquery.fcgi?term=NCOA2","NCOA2")	676	11	2.025228	-1.848757	12	10.53	0.877500
=HYPERLINK("http://www.godatabase.org/cgi-bin/go.cgi?query=GO:0045449&auto_wild_cards=yes&view=query&action=query&search_constraint=terms","GO:0045449_regulation_of_transcription")	=HYPERLINK("http://www.ncbi.nih.gov/gquery/gquery.fcgi?term=RXRB","RXRB")	676	11	2.025228	-1.848757	12	10.53	0.877500
=HYPERLINK("http://www.godatabase.org/cgi-bin/go.cgi?query=GO:0045449&auto_wild_cards=yes&view=query&action=query&search_constraint=terms","GO:0045449_regulation_of_transcription")	=HYPERLINK("http://www.ncbi.nih.gov/gquery/gquery.fcgi?term=E2F7","E2F7")	676	11	2.025228	-1.848757	12	10.53	0.877500
=HYPERLINK("http://www.godatabase.org/cgi-bin/go.cgi?query=GO:0045449&auto_wild_cards=yes&view=query&action=query&search_constraint=terms","GO:0045449_regulation_of_transcription")	=HYPERLINK("http://www.ncbi.nih.gov/gquery/gquery.fcgi?term=TLE4","TLE4")	676	11	2.025228	-1.848757	12	10.53	0.877500
=HYPERLINK("http://www.godatabase.org/cgi-bin/go.cgi?query=GO:0045449&auto_wild_cards=yes&view=query&action=query&search_constraint=terms","GO:0045449_regulation_of_transcription")	=HYPERLINK("http://www.ncbi.nih.gov/gquery/gquery.fcgi?term=VAX2","VAX2")	676	11	2.025228	-1.848757	12	10.53	0.877500
=HYPERLINK("http://www.godatabase.org/cgi-bin/go.cgi?query=GO:0045449&auto_wild_cards=yes&view=query&action=query&search_constraint=terms","GO:0045449_regulation_of_transcription")	=HYPERLINK("http://www.ncbi.nih.gov/gquery/gquery.fcgi?term=DACH1","DACH1")	676	11	2.025228	-1.848757	12	10.53	0.877500
=HYPERLINK("http://www.godatabase.org/cgi-bin/go.cgi?query=GO:0045449&auto_wild_cards=yes&view=query&action=query&search_constraint=terms","GO:0045449_regulation_of_transcription")	=HYPERLINK("http://www.ncbi.nih.gov/gquery/gquery.fcgi?term=HES6","HES6")	676	11	2.025228	-1.848757	12	10.53	0.877500
=HYPERLINK("http://www.godatabase.org/cgi-bin/go.cgi?query=GO:0045449&auto_wild_cards=yes&view=query&action=query&search_constraint=terms","GO:0045449_regulation_of_transcription")	=HYPERLINK("http://www.ncbi.nih.gov/gquery/gquery.fcgi?term=NCOR1","NCOR1")	676	11	2.025228	-1.848757	12	10.53	0.877500
=HYPERLINK("http://www.godatabase.org/cgi-bin/go.cgi?query=GO:0045449&auto_wild_cards=yes&view=query&action=query&search_constraint=terms","GO:0045449_regulation_of_transcription")	=HYPERLINK("http://www.ncbi.nih.gov/gquery/gquery.fcgi?term=NRIP1","NRIP1")	676	11	2.025228	-1.848757	12	10.53	0.877500
=HYPERLINK("http://www.godatabase.org/cgi-bin/go.cgi?query=GO:0045449&auto_wild_cards=yes&view=query&action=query&search_constraint=terms","GO:0045449_regulation_of_transcription")	=HYPERLINK("http://www.ncbi.nih.gov/gquery/gquery.fcgi?term=FOXP2","FOXP2")	676	11	2.025228	-1.848757	12	10.53	0.877500
=HYPERLINK("http://www.godatabase.org/cgi-bin/go.cgi?query=GO:0016481&auto_wild_cards=yes&view=query&action=query&search_constraint=terms","GO:0016481_negative_regulation_of_transcription")	=HYPERLINK("http://www.ncbi.nih.gov/gquery/gquery.fcgi?term=NCOA2","NCOA2")	253	6	2.951608	-1.844342	13	10.92	0.840000
=HYPERLINK("http://www.godatabase.org/cgi-bin/go.cgi?query=GO:0016481&auto_wild_cards=yes&view=query&action=query&search_constraint=terms","GO:0016481_negative_regulation_of_transcription")	=HYPERLINK("http://www.ncbi.nih.gov/gquery/gquery.fcgi?term=TLE4","TLE4")	253	6	2.951608	-1.844342	13	10.92	0.840000
=HYPERLINK("http://www.godatabase.org/cgi-bin/go.cgi?query=GO:0016481&auto_wild_cards=yes&view=query&action=query&search_constraint=terms","GO:0016481_negative_regulation_of_transcription")	=HYPERLINK("http://www.ncbi.nih.gov/gquery/gquery.fcgi?term=VAX2","VAX2")	253	6	2.951608	-1.844342	13	10.92	0.840000
=HYPERLINK("http://www.godatabase.org/cgi-bin/go.cgi?query=GO:0016481&auto_wild_cards=yes&view=query&action=query&search_constraint=terms","GO:0016481_negative_regulation_of_transcription")	=HYPERLINK("http://www.ncbi.nih.gov/gquery/gquery.fcgi?term=NCOR1","NCOR1")	253	6	2.951608	-1.844342	13	10.92	0.840000
=HYPERLINK("http://www.godatabase.org/cgi-bin/go.cgi?query=GO:0016481&auto_wild_cards=yes&view=query&action=query&search_constraint=terms","GO:0016481_negative_regulation_of_transcription")	=HYPERLINK("http://www.ncbi.nih.gov/gquery/gquery.fcgi?term=NRIP1","NRIP1")	253	6	2.951608	-1.844342	13	10.92	0.840000
=HYPERLINK("http://www.godatabase.org/cgi-bin/go.cgi?query=GO:0016481&auto_wild_cards=yes&view=query&action=query&search_constraint=terms","GO:0016481_negative_regulation_of_transcription")	=HYPERLINK("http://www.ncbi.nih.gov/gquery/gquery.fcgi?term=FOXP2","FOXP2")	253	6	2.951608	-1.844342	13	10.92	0.840000
=HYPERLINK("http://www.godatabase.org/cgi-bin/go.cgi?query=GO:0010605&auto_wild_cards=yes&view=query&action=query&search_constraint=terms","GO:0010605_negative_regulation_of_macromolecule_metabolic_process")	=HYPERLINK("http://www.ncbi.nih.gov/gquery/gquery.fcgi?term=NCOA2","NCOA2")	331	7	2.632073	-1.833918	14	11.0	0.785714
=HYPERLINK("http://www.godatabase.org/cgi-bin/go.cgi?query=GO:0010605&auto_wild_cards=yes&view=query&action=query&search_constraint=terms","GO:0010605_negative_regulation_of_macromolecule_metabolic_process")	=HYPERLINK("http://www.ncbi.nih.gov/gquery/gquery.fcgi?term=TIA1","TIA1")	331	7	2.632073	-1.833918	14	11.0	0.785714
=HYPERLINK("http://www.godatabase.org/cgi-bin/go.cgi?query=GO:0010605&auto_wild_cards=yes&view=query&action=query&search_constraint=terms","GO:0010605_negative_regulation_of_macromolecule_metabolic_process")	=HYPERLINK("http://www.ncbi.nih.gov/gquery/gquery.fcgi?term=TLE4","TLE4")	331	7	2.632073	-1.833918	14	11.0	0.785714
=HYPERLINK("http://www.godatabase.org/cgi-bin/go.cgi?query=GO:0010605&auto_wild_cards=yes&view=query&action=query&search_constraint=terms","GO:0010605_negative_regulation_of_macromolecule_metabolic_process")	=HYPERLINK("http://www.ncbi.nih.gov/gquery/gquery.fcgi?term=VAX2","VAX2")	331	7	2.632073	-1.833918	14	11.0	0.785714
=HYPERLINK("http://www.godatabase.org/cgi-bin/go.cgi?query=GO:0010605&auto_wild_cards=yes&view=query&action=query&search_constraint=terms","GO:0010605_negative_regulation_of_macromolecule_metabolic_process")	=HYPERLINK("http://www.ncbi.nih.gov/gquery/gquery.fcgi?term=NCOR1","NCOR1")	331	7	2.632073	-1.833918	14	11.0	0.785714
=HYPERLINK("http://www.godatabase.org/cgi-bin/go.cgi?query=GO:0010605&auto_wild_cards=yes&view=query&action=query&search_constraint=terms","GO:0010605_negative_regulation_of_macromolecule_metabolic_process")	=HYPERLINK("http://www.ncbi.nih.gov/gquery/gquery.fcgi?term=NRIP1","NRIP1")	331	7	2.632073	-1.833918	14	11.0	0.785714
=HYPERLINK("http://www.godatabase.org/cgi-bin/go.cgi?query=GO:0010605&auto_wild_cards=yes&view=query&action=query&search_constraint=terms","GO:0010605_negative_regulation_of_macromolecule_metabolic_process")	=HYPERLINK("http://www.ncbi.nih.gov/gquery/gquery.fcgi?term=FOXP2","FOXP2")	331	7	2.632073	-1.833918	14	11.0	0.785714
=HYPERLINK("http://www.godatabase.org/cgi-bin/go.cgi?query=GO:0031324&auto_wild_cards=yes&view=query&action=query&search_constraint=terms","GO:0031324_negative_regulation_of_cellular_metabolic_process")	=HYPERLINK("http://www.ncbi.nih.gov/gquery/gquery.fcgi?term=NCOA2","NCOA2")	332	7	2.624145	-1.827213	15	11.09	0.739333
=HYPERLINK("http://www.godatabase.org/cgi-bin/go.cgi?query=GO:0031324&auto_wild_cards=yes&view=query&action=query&search_constraint=terms","GO:0031324_negative_regulation_of_cellular_metabolic_process")	=HYPERLINK("http://www.ncbi.nih.gov/gquery/gquery.fcgi?term=TIA1","TIA1")	332	7	2.624145	-1.827213	15	11.09	0.739333
=HYPERLINK("http://www.godatabase.org/cgi-bin/go.cgi?query=GO:0031324&auto_wild_cards=yes&view=query&action=query&search_constraint=terms","GO:0031324_negative_regulation_of_cellular_metabolic_process")	=HYPERLINK("http://www.ncbi.nih.gov/gquery/gquery.fcgi?term=TLE4","TLE4")	332	7	2.624145	-1.827213	15	11.09	0.739333
=HYPERLINK("http://www.godatabase.org/cgi-bin/go.cgi?query=GO:0031324&auto_wild_cards=yes&view=query&action=query&search_constraint=terms","GO:0031324_negative_regulation_of_cellular_metabolic_process")	=HYPERLINK("http://www.ncbi.nih.gov/gquery/gquery.fcgi?term=VAX2","VAX2")	332	7	2.624145	-1.827213	15	11.09	0.739333
=HYPERLINK("http://www.godatabase.org/cgi-bin/go.cgi?query=GO:0031324&auto_wild_cards=yes&view=query&action=query&search_constraint=terms","GO:0031324_negative_regulation_of_cellular_metabolic_process")	=HYPERLINK("http://www.ncbi.nih.gov/gquery/gquery.fcgi?term=NCOR1","NCOR1")	332	7	2.624145	-1.827213	15	11.09	0.739333
=HYPERLINK("http://www.godatabase.org/cgi-bin/go.cgi?query=GO:0031324&auto_wild_cards=yes&view=query&action=query&search_constraint=terms","GO:0031324_negative_regulation_of_cellular_metabolic_process")	=HYPERLINK("http://www.ncbi.nih.gov/gquery/gquery.fcgi?term=NRIP1","NRIP1")	332	7	2.624145	-1.827213	15	11.09	0.739333
=HYPERLINK("http://www.godatabase.org/cgi-bin/go.cgi?query=GO:0031324&auto_wild_cards=yes&view=query&action=query&search_constraint=terms","GO:0031324_negative_regulation_of_cellular_metabolic_process")	=HYPERLINK("http://www.ncbi.nih.gov/gquery/gquery.fcgi?term=FOXP2","FOXP2")	332	7	2.624145	-1.827213	15	11.09	0.739333
=HYPERLINK("http://www.godatabase.org/cgi-bin/go.cgi?query=GO:0051252&auto_wild_cards=yes&view=query&action=query&search_constraint=terms","GO:0051252_regulation_of_RNA_metabolic_process")	=HYPERLINK("http://www.ncbi.nih.gov/gquery/gquery.fcgi?term=KLF7","KLF7")	590	10	2.109482	-1.818813	16	11.11	0.694375
=HYPERLINK("http://www.godatabase.org/cgi-bin/go.cgi?query=GO:0051252&auto_wild_cards=yes&view=query&action=query&search_constraint=terms","GO:0051252_regulation_of_RNA_metabolic_process")	=HYPERLINK("http://www.ncbi.nih.gov/gquery/gquery.fcgi?term=NCOA2","NCOA2")	590	10	2.109482	-1.818813	16	11.11	0.694375
=HYPERLINK("http://www.godatabase.org/cgi-bin/go.cgi?query=GO:0051252&auto_wild_cards=yes&view=query&action=query&search_constraint=terms","GO:0051252_regulation_of_RNA_metabolic_process")	=HYPERLINK("http://www.ncbi.nih.gov/gquery/gquery.fcgi?term=RXRB","RXRB")	590	10	2.109482	-1.818813	16	11.11	0.694375
=HYPERLINK("http://www.godatabase.org/cgi-bin/go.cgi?query=GO:0051252&auto_wild_cards=yes&view=query&action=query&search_constraint=terms","GO:0051252_regulation_of_RNA_metabolic_process")	=HYPERLINK("http://www.ncbi.nih.gov/gquery/gquery.fcgi?term=ELAVL1","ELAVL1")	590	10	2.109482	-1.818813	16	11.11	0.694375
=HYPERLINK("http://www.godatabase.org/cgi-bin/go.cgi?query=GO:0051252&auto_wild_cards=yes&view=query&action=query&search_constraint=terms","GO:0051252_regulation_of_RNA_metabolic_process")	=HYPERLINK("http://www.ncbi.nih.gov/gquery/gquery.fcgi?term=TLE4","TLE4")	590	10	2.109482	-1.818813	16	11.11	0.694375
=HYPERLINK("http://www.godatabase.org/cgi-bin/go.cgi?query=GO:0051252&auto_wild_cards=yes&view=query&action=query&search_constraint=terms","GO:0051252_regulation_of_RNA_metabolic_process")	=HYPERLINK("http://www.ncbi.nih.gov/gquery/gquery.fcgi?term=VAX2","VAX2")	590	10	2.109482	-1.818813	16	11.11	0.694375
=HYPERLINK("http://www.godatabase.org/cgi-bin/go.cgi?query=GO:0051252&auto_wild_cards=yes&view=query&action=query&search_constraint=terms","GO:0051252_regulation_of_RNA_metabolic_process")	=HYPERLINK("http://www.ncbi.nih.gov/gquery/gquery.fcgi?term=HES6","HES6")	590	10	2.109482	-1.818813	16	11.11	0.694375
=HYPERLINK("http://www.godatabase.org/cgi-bin/go.cgi?query=GO:0051252&auto_wild_cards=yes&view=query&action=query&search_constraint=terms","GO:0051252_regulation_of_RNA_metabolic_process")	=HYPERLINK("http://www.ncbi.nih.gov/gquery/gquery.fcgi?term=NCOR1","NCOR1")	590	10	2.109482	-1.818813	16	11.11	0.694375
=HYPERLINK("http://www.godatabase.org/cgi-bin/go.cgi?query=GO:0051252&auto_wild_cards=yes&view=query&action=query&search_constraint=terms","GO:0051252_regulation_of_RNA_metabolic_process")	=HYPERLINK("http://www.ncbi.nih.gov/gquery/gquery.fcgi?term=NRIP1","NRIP1")	590	10	2.109482	-1.818813	16	11.11	0.694375
=HYPERLINK("http://www.godatabase.org/cgi-bin/go.cgi?query=GO:0051252&auto_wild_cards=yes&view=query&action=query&search_constraint=terms","GO:0051252_regulation_of_RNA_metabolic_process")	=HYPERLINK("http://www.ncbi.nih.gov/gquery/gquery.fcgi?term=FOXP2","FOXP2")	590	10	2.109482	-1.818813	16	11.11	0.694375
=HYPERLINK("http://www.godatabase.org/cgi-bin/go.cgi?query=GO:0009612&auto_wild_cards=yes&view=query&action=query&search_constraint=terms","GO:0009612_response_to_mechanical_stimulus")	=HYPERLINK("http://www.ncbi.nih.gov/gquery/gquery.fcgi?term=SLC12A2","SLC12A2")	24	2	10.371622	-1.809262	17	11.61	0.682941
=HYPERLINK("http://www.godatabase.org/cgi-bin/go.cgi?query=GO:0009612&auto_wild_cards=yes&view=query&action=query&search_constraint=terms","GO:0009612_response_to_mechanical_stimulus")	=HYPERLINK("http://www.ncbi.nih.gov/gquery/gquery.fcgi?term=FOXP2","FOXP2")	24	2	10.371622	-1.809262	17	11.61	0.682941
=HYPERLINK("http://www.godatabase.org/cgi-bin/go.cgi?query=GO:0001543&auto_wild_cards=yes&view=query&action=query&search_constraint=terms","GO:0001543_ovarian_follicle_rupture")	=HYPERLINK("http://www.ncbi.nih.gov/gquery/gquery.fcgi?term=NRIP1","NRIP1")	2	1
=HYPERLINK("http://www.godatabase.org/cgi-bin/go.cgi?query=GO:0001767&auto_wild_cards=yes&view=query&action=query&search_constraint=terms","GO:0001767_establishment_of_lymphocyte_polarity")	=HYPERLINK("http://www.ncbi.nih.gov/gquery/gquery.fcgi?term=MYH9","MYH9")	2	1
=HYPERLINK("http://www.godatabase.org/cgi-bin/go.cgi?query=GO:0001768&auto_wild_cards=yes&view=query&action=query&search_constraint=terms","GO:0001768_establishment_of_T_cell_polarity")	=HYPERLINK("http://www.ncbi.nih.gov/gquery/gquery.fcgi?term=MYH9","MYH9")	2	1
=HYPERLINK("http://www.godatabase.org/cgi-bin/go.cgi?query=GO:0007132&auto_wild_cards=yes&view=query&action=query&search_constraint=terms","GO:0007132_meiotic_metaphase_I")	=HYPERLINK("http://www.ncbi.nih.gov/gquery/gquery.fcgi?term=MYH9","MYH9")	2	1
=HYPERLINK("http://www.godatabase.org/cgi-bin/go.cgi?query=GO:0014067&auto_wild_cards=yes&view=query&action=query&search_constraint=terms","GO:0014067_negative_regulation_of_phosphoinositide_3-kinase_cascade")	=HYPERLINK("http://www.ncbi.nih.gov/gquery/gquery.fcgi?term=NCOR1","NCOR1")	2	1
=HYPERLINK("http://www.godatabase.org/cgi-bin/go.cgi?query=GO:0031223&auto_wild_cards=yes&view=query&action=query&search_constraint=terms","GO:0031223_auditory_behavior")	=HYPERLINK("http://www.ncbi.nih.gov/gquery/gquery.fcgi?term=FOXP2","FOXP2")	2	1
=HYPERLINK("http://www.godatabase.org/cgi-bin/go.cgi?query=GO:0032796&auto_wild_cards=yes&view=query&action=query&search_constraint=terms","GO:0032796_uropod_organization")	=HYPERLINK("http://www.ncbi.nih.gov/gquery/gquery.fcgi?term=MYH9","MYH9")	2	1
=HYPERLINK("http://www.godatabase.org/cgi-bin/go.cgi?query=GO:0045116&auto_wild_cards=yes&view=query&action=query&search_constraint=terms","GO:0045116_protein_neddylation")	=HYPERLINK("http://www.ncbi.nih.gov/gquery/gquery.fcgi?term=UBE2F","UBE2F")	2	1
=HYPERLINK("http://www.godatabase.org/cgi-bin/go.cgi?query=GO:0051293&auto_wild_cards=yes&view=query&action=query&search_constraint=terms","GO:0051293_establishment_of_spindle_localization")	=HYPERLINK("http://www.ncbi.nih.gov/gquery/gquery.fcgi?term=MYH9","MYH9")	2	1
=HYPERLINK("http://www.godatabase.org/cgi-bin/go.cgi?query=GO:0051295&auto_wild_cards=yes&view=query&action=query&search_constraint=terms","GO:0051295_establishment_of_meiotic_spindle_localization")	=HYPERLINK("http://www.ncbi.nih.gov/gquery/gquery.fcgi?term=MYH9","MYH9")	2	1
=HYPERLINK("http://www.godatabase.org/cgi-bin/go.cgi?query=GO:0051653&auto_wild_cards=yes&view=query&action=query&search_constraint=terms","GO:0051653_spindle_localization")	=HYPERLINK("http://www.ncbi.nih.gov/gquery/gquery.fcgi?term=MYH9","MYH9")	2	1
=HYPERLINK("http://www.godatabase.org/cgi-bin/go.cgi?query=GO:0060318&auto_wild_cards=yes&view=query&action=query&search_constraint=terms","GO:0060318_definitive_erythrocyte_differentiation")	=HYPERLINK("http://www.ncbi.nih.gov/gquery/gquery.fcgi?term=NCOR1","NCOR1")	2	1
=HYPERLINK("http://www.godatabase.org/cgi-bin/go.cgi?query=GO:0010629&auto_wild_cards=yes&view=query&action=query&search_constraint=terms","GO:0010629_negative_regulation_of_gene_expression")	=HYPERLINK("http://www.ncbi.nih.gov/gquery/gquery.fcgi?term=NCOA2","NCOA2")	262	6	2.850217	-1.775244	18	11.99	0.666111
=HYPERLINK("http://www.godatabase.org/cgi-bin/go.cgi?query=GO:0010629&auto_wild_cards=yes&view=query&action=query&search_constraint=terms","GO:0010629_negative_regulation_of_gene_expression")	=HYPERLINK("http://www.ncbi.nih.gov/gquery/gquery.fcgi?term=TLE4","TLE4")	262	6	2.850217	-1.775244	18	11.99	0.666111
=HYPERLINK("http://www.godatabase.org/cgi-bin/go.cgi?query=GO:0010629&auto_wild_cards=yes&view=query&action=query&search_constraint=terms","GO:0010629_negative_regulation_of_gene_expression")	=HYPERLINK("http://www.ncbi.nih.gov/gquery/gquery.fcgi?term=VAX2","VAX2")	262	6	2.850217	-1.775244	18	11.99	0.666111
=HYPERLINK("http://www.godatabase.org/cgi-bin/go.cgi?query=GO:0010629&auto_wild_cards=yes&view=query&action=query&search_constraint=terms","GO:0010629_negative_regulation_of_gene_expression")	=HYPERLINK("http://www.ncbi.nih.gov/gquery/gquery.fcgi?term=NCOR1","NCOR1")	262	6	2.850217	-1.775244	18	11.99	0.666111
=HYPERLINK("http://www.godatabase.org/cgi-bin/go.cgi?query=GO:0010629&auto_wild_cards=yes&view=query&action=query&search_constraint=terms","GO:0010629_negative_regulation_of_gene_expression")	=HYPERLINK("http://www.ncbi.nih.gov/gquery/gquery.fcgi?term=NRIP1","NRIP1")	262	6	2.850217	-1.775244	18	11.99	0.666111
=HYPERLINK("http://www.godatabase.org/cgi-bin/go.cgi?query=GO:0010629&auto_wild_cards=yes&view=query&action=query&search_constraint=terms","GO:0010629_negative_regulation_of_gene_expression")	=HYPERLINK("http://www.ncbi.nih.gov/gquery/gquery.fcgi?term=FOXP2","FOXP2")	262	6	2.850217	-1.775244	18	11.99	0.666111
=HYPERLINK("http://www.godatabase.org/cgi-bin/go.cgi?query=GO:0006350&auto_wild_cards=yes&view=query&action=query&search_constraint=terms","GO:0006350_transcription")	=HYPERLINK("http://www.ncbi.nih.gov/gquery/gquery.fcgi?term=KLF7","KLF7")	701	11	1.953002	-1.736646	19	13.19	0.694211
=HYPERLINK("http://www.godatabase.org/cgi-bin/go.cgi?query=GO:0006350&auto_wild_cards=yes&view=query&action=query&search_constraint=terms","GO:0006350_transcription")	=HYPERLINK("http://www.ncbi.nih.gov/gquery/gquery.fcgi?term=NCOA2","NCOA2")	701	11	1.953002	-1.736646	19	13.19	0.694211
=HYPERLINK("http://www.godatabase.org/cgi-bin/go.cgi?query=GO:0006350&auto_wild_cards=yes&view=query&action=query&search_constraint=terms","GO:0006350_transcription")	=HYPERLINK("http://www.ncbi.nih.gov/gquery/gquery.fcgi?term=RXRB","RXRB")	701	11	1.953002	-1.736646	19	13.19	0.694211
=HYPERLINK("http://www.godatabase.org/cgi-bin/go.cgi?query=GO:0006350&auto_wild_cards=yes&view=query&action=query&search_constraint=terms","GO:0006350_transcription")	=HYPERLINK("http://www.ncbi.nih.gov/gquery/gquery.fcgi?term=E2F7","E2F7")	701	11	1.953002	-1.736646	19	13.19	0.694211
=HYPERLINK("http://www.godatabase.org/cgi-bin/go.cgi?query=GO:0006350&auto_wild_cards=yes&view=query&action=query&search_constraint=terms","GO:0006350_transcription")	=HYPERLINK("http://www.ncbi.nih.gov/gquery/gquery.fcgi?term=TLE4","TLE4")	701	11	1.953002	-1.736646	19	13.19	0.694211
=HYPERLINK("http://www.godatabase.org/cgi-bin/go.cgi?query=GO:0006350&auto_wild_cards=yes&view=query&action=query&search_constraint=terms","GO:0006350_transcription")	=HYPERLINK("http://www.ncbi.nih.gov/gquery/gquery.fcgi?term=VAX2","VAX2")	701	11	1.953002	-1.736646	19	13.19	0.694211
=HYPERLINK("http://www.godatabase.org/cgi-bin/go.cgi?query=GO:0006350&auto_wild_cards=yes&view=query&action=query&search_constraint=terms","GO:0006350_transcription")	=HYPERLINK("http://www.ncbi.nih.gov/gquery/gquery.fcgi?term=DACH1","DACH1")	701	11	1.953002	-1.736646	19	13.19	0.694211
=HYPERLINK("http://www.godatabase.org/cgi-bin/go.cgi?query=GO:0006350&auto_wild_cards=yes&view=query&action=query&search_constraint=terms","GO:0006350_transcription")	=HYPERLINK("http://www.ncbi.nih.gov/gquery/gquery.fcgi?term=HES6","HES6")	701	11	1.953002	-1.736646	19	13.19	0.694211
=HYPERLINK("http://www.godatabase.org/cgi-bin/go.cgi?query=GO:0006350&auto_wild_cards=yes&view=query&action=query&search_constraint=terms","GO:0006350_transcription")	=HYPERLINK("http://www.ncbi.nih.gov/gquery/gquery.fcgi?term=NCOR1","NCOR1")	701	11	1.953002	-1.736646	19	13.19	0.694211
=HYPERLINK("http://www.godatabase.org/cgi-bin/go.cgi?query=GO:0006350&auto_wild_cards=yes&view=query&action=query&search_constraint=terms","GO:0006350_transcription")	=HYPERLINK("http://www.ncbi.nih.gov/gquery/gquery.fcgi?term=NRIP1","NRIP1")	701	11	1.953002	-1.736646	19	13.19	0.694211
=HYPERLINK("http://www.godatabase.org/cgi-bin/go.cgi?query=GO:0006350&auto_wild_cards=yes&view=query&action=query&search_constraint=terms","GO:0006350_transcription")	=HYPERLINK("http://www.ncbi.nih.gov/gquery/gquery.fcgi?term=FOXP2","FOXP2")	701	11	1.953002	-1.736646	19	13.19	0.694211
=HYPERLINK("http://www.godatabase.org/cgi-bin/go.cgi?query=GO:0009892&auto_wild_cards=yes&view=query&action=query&search_constraint=terms","GO:0009892_negative_regulation_of_metabolic_process")	=HYPERLINK("http://www.ncbi.nih.gov/gquery/gquery.fcgi?term=NCOA2","NCOA2")	348	7	2.503495	-1.723651	20	13.46	0.673000
=HYPERLINK("http://www.godatabase.org/cgi-bin/go.cgi?query=GO:0009892&auto_wild_cards=yes&view=query&action=query&search_constraint=terms","GO:0009892_negative_regulation_of_metabolic_process")	=HYPERLINK("http://www.ncbi.nih.gov/gquery/gquery.fcgi?term=TIA1","TIA1")	348	7	2.503495	-1.723651	20	13.46	0.673000
=HYPERLINK("http://www.godatabase.org/cgi-bin/go.cgi?query=GO:0009892&auto_wild_cards=yes&view=query&action=query&search_constraint=terms","GO:0009892_negative_regulation_of_metabolic_process")	=HYPERLINK("http://www.ncbi.nih.gov/gquery/gquery.fcgi?term=TLE4","TLE4")	348	7	2.503495	-1.723651	20	13.46	0.673000
=HYPERLINK("http://www.godatabase.org/cgi-bin/go.cgi?query=GO:0009892&auto_wild_cards=yes&view=query&action=query&search_constraint=terms","GO:0009892_negative_regulation_of_metabolic_process")	=HYPERLINK("http://www.ncbi.nih.gov/gquery/gquery.fcgi?term=VAX2","VAX2")	348	7	2.503495	-1.723651	20	13.46	0.673000
=HYPERLINK("http://www.godatabase.org/cgi-bin/go.cgi?query=GO:0009892&auto_wild_cards=yes&view=query&action=query&search_constraint=terms","GO:0009892_negative_regulation_of_metabolic_process")	=HYPERLINK("http://www.ncbi.nih.gov/gquery/gquery.fcgi?term=NCOR1","NCOR1")	348	7	2.503495	-1.723651	20	13.46	0.673000
=HYPERLINK("http://www.godatabase.org/cgi-bin/go.cgi?query=GO:0009892&auto_wild_cards=yes&view=query&action=query&search_constraint=terms","GO:0009892_negative_regulation_of_metabolic_process")	=HYPERLINK("http://www.ncbi.nih.gov/gquery/gquery.fcgi?term=NRIP1","NRIP1")	348	7	2.503495	-1.723651	20	13.46	0.673000
=HYPERLINK("http://www.godatabase.org/cgi-bin/go.cgi?query=GO:0009892&auto_wild_cards=yes&view=query&action=query&search_constraint=terms","GO:0009892_negative_regulation_of_metabolic_process")	=HYPERLINK("http://www.ncbi.nih.gov/gquery/gquery.fcgi?term=FOXP2","FOXP2")	348	7	2.503495	-1.723651	20	13.46	0.673000
=HYPERLINK("http://www.godatabase.org/cgi-bin/go.cgi?query=GO:0045934&auto_wild_cards=yes&view=query&action=query&search_constraint=terms","GO:0045934_negative_regulation_of_nucleobase__nucleoside__nucleotide_and_nucleic_acid_metabolic_process")	=HYPERLINK("http://www.ncbi.nih.gov/gquery/gquery.fcgi?term=NCOA2","NCOA2")	270	6	2.765766	-1.716464	21	13.56	0.645714
=HYPERLINK("http://www.godatabase.org/cgi-bin/go.cgi?query=GO:0045934&auto_wild_cards=yes&view=query&action=query&search_constraint=terms","GO:0045934_negative_regulation_of_nucleobase__nucleoside__nucleotide_and_nucleic_acid_metabolic_process")	=HYPERLINK("http://www.ncbi.nih.gov/gquery/gquery.fcgi?term=TLE4","TLE4")	270	6	2.765766	-1.716464	21	13.56	0.645714
=HYPERLINK("http://www.godatabase.org/cgi-bin/go.cgi?query=GO:0045934&auto_wild_cards=yes&view=query&action=query&search_constraint=terms","GO:0045934_negative_regulation_of_nucleobase__nucleoside__nucleotide_and_nucleic_acid_metabolic_process")	=HYPERLINK("http://www.ncbi.nih.gov/gquery/gquery.fcgi?term=VAX2","VAX2")	270	6	2.765766	-1.716464	21	13.56	0.645714
=HYPERLINK("http://www.godatabase.org/cgi-bin/go.cgi?query=GO:0045934&auto_wild_cards=yes&view=query&action=query&search_constraint=terms","GO:0045934_negative_regulation_of_nucleobase__nucleoside__nucleotide_and_nucleic_acid_metabolic_process")	=HYPERLINK("http://www.ncbi.nih.gov/gquery/gquery.fcgi?term=NCOR1","NCOR1")	270	6	2.765766	-1.716464	21	13.56	0.645714
=HYPERLINK("http://www.godatabase.org/cgi-bin/go.cgi?query=GO:0045934&auto_wild_cards=yes&view=query&action=query&search_constraint=terms","GO:0045934_negative_regulation_of_nucleobase__nucleoside__nucleotide_and_nucleic_acid_metabolic_process")	=HYPERLINK("http://www.ncbi.nih.gov/gquery/gquery.fcgi?term=NRIP1","NRIP1")	270	6	2.765766	-1.716464	21	13.56	0.645714
=HYPERLINK("http://www.godatabase.org/cgi-bin/go.cgi?query=GO:0045934&auto_wild_cards=yes&view=query&action=query&search_constraint=terms","GO:0045934_negative_regulation_of_nucleobase__nucleoside__nucleotide_and_nucleic_acid_metabolic_process")	=HYPERLINK("http://www.ncbi.nih.gov/gquery/gquery.fcgi?term=FOXP2","FOXP2")	270	6	2.765766	-1.716464	21	13.56	0.645714
=HYPERLINK("http://www.godatabase.org/cgi-bin/go.cgi?query=GO:0034961&auto_wild_cards=yes&view=query&action=query&search_constraint=terms","GO:0034961_cellular_biopolymer_biosynthetic_process")	=HYPERLINK("http://www.ncbi.nih.gov/gquery/gquery.fcgi?term=KLF7","KLF7")	804	12	1.857604	-1.711024	22	13.93	0.633182
=HYPERLINK("http://www.godatabase.org/cgi-bin/go.cgi?query=GO:0034961&auto_wild_cards=yes&view=query&action=query&search_constraint=terms","GO:0034961_cellular_biopolymer_biosynthetic_process")	=HYPERLINK("http://www.ncbi.nih.gov/gquery/gquery.fcgi?term=NCOA2","NCOA2")	804	12	1.857604	-1.711024	22	13.93	0.633182
=HYPERLINK("http://www.godatabase.org/cgi-bin/go.cgi?query=GO:0034961&auto_wild_cards=yes&view=query&action=query&search_constraint=terms","GO:0034961_cellular_biopolymer_biosynthetic_process")	=HYPERLINK("http://www.ncbi.nih.gov/gquery/gquery.fcgi?term=RXRB","RXRB")	804	12	1.857604	-1.711024	22	13.93	0.633182
=HYPERLINK("http://www.godatabase.org/cgi-bin/go.cgi?query=GO:0034961&auto_wild_cards=yes&view=query&action=query&search_constraint=terms","GO:0034961_cellular_biopolymer_biosynthetic_process")	=HYPERLINK("http://www.ncbi.nih.gov/gquery/gquery.fcgi?term=TIA1","TIA1")	804	12	1.857604	-1.711024	22	13.93	0.633182
=HYPERLINK("http://www.godatabase.org/cgi-bin/go.cgi?query=GO:0034961&auto_wild_cards=yes&view=query&action=query&search_constraint=terms","GO:0034961_cellular_biopolymer_biosynthetic_process")	=HYPERLINK("http://www.ncbi.nih.gov/gquery/gquery.fcgi?term=E2F7","E2F7")	804	12	1.857604	-1.711024	22	13.93	0.633182
=HYPERLINK("http://www.godatabase.org/cgi-bin/go.cgi?query=GO:0034961&auto_wild_cards=yes&view=query&action=query&search_constraint=terms","GO:0034961_cellular_biopolymer_biosynthetic_process")	=HYPERLINK("http://www.ncbi.nih.gov/gquery/gquery.fcgi?term=TLE4","TLE4")	804	12	1.857604	-1.711024	22	13.93	0.633182
=HYPERLINK("http://www.godatabase.org/cgi-bin/go.cgi?query=GO:0034961&auto_wild_cards=yes&view=query&action=query&search_constraint=terms","GO:0034961_cellular_biopolymer_biosynthetic_process")	=HYPERLINK("http://www.ncbi.nih.gov/gquery/gquery.fcgi?term=VAX2","VAX2")	804	12	1.857604	-1.711024	22	13.93	0.633182
=HYPERLINK("http://www.godatabase.org/cgi-bin/go.cgi?query=GO:0034961&auto_wild_cards=yes&view=query&action=query&search_constraint=terms","GO:0034961_cellular_biopolymer_biosynthetic_process")	=HYPERLINK("http://www.ncbi.nih.gov/gquery/gquery.fcgi?term=DACH1","DACH1")	804	12	1.857604	-1.711024	22	13.93	0.633182
=HYPERLINK("http://www.godatabase.org/cgi-bin/go.cgi?query=GO:0034961&auto_wild_cards=yes&view=query&action=query&search_constraint=terms","GO:0034961_cellular_biopolymer_biosynthetic_process")	=HYPERLINK("http://www.ncbi.nih.gov/gquery/gquery.fcgi?term=HES6","HES6")	804	12	1.857604	-1.711024	22	13.93	0.633182
=HYPERLINK("http://www.godatabase.org/cgi-bin/go.cgi?query=GO:0034961&auto_wild_cards=yes&view=query&action=query&search_constraint=terms","GO:0034961_cellular_biopolymer_biosynthetic_process")	=HYPERLINK("http://www.ncbi.nih.gov/gquery/gquery.fcgi?term=NCOR1","NCOR1")	804	12	1.857604	-1.711024	22	13.93	0.633182
=HYPERLINK("http://www.godatabase.org/cgi-bin/go.cgi?query=GO:0034961&auto_wild_cards=yes&view=query&action=query&search_constraint=terms","GO:0034961_cellular_biopolymer_biosynthetic_process")	=HYPERLINK("http://www.ncbi.nih.gov/gquery/gquery.fcgi?term=NRIP1","NRIP1")	804	12	1.857604	-1.711024	22	13.93	0.633182
=HYPERLINK("http://www.godatabase.org/cgi-bin/go.cgi?query=GO:0034961&auto_wild_cards=yes&view=query&action=query&search_constraint=terms","GO:0034961_cellular_biopolymer_biosynthetic_process")	=HYPERLINK("http://www.ncbi.nih.gov/gquery/gquery.fcgi?term=FOXP2","FOXP2")	804	12	1.857604	-1.711024	22	13.93	0.633182
=HYPERLINK("http://www.godatabase.org/cgi-bin/go.cgi?query=GO:0051172&auto_wild_cards=yes&view=query&action=query&search_constraint=terms","GO:0051172_negative_regulation_of_nitrogen_compound_metabolic_process")	=HYPERLINK("http://www.ncbi.nih.gov/gquery/gquery.fcgi?term=NCOA2","NCOA2")	271	6	2.755560	-1.709283	23	14.21	0.617826
=HYPERLINK("http://www.godatabase.org/cgi-bin/go.cgi?query=GO:0051172&auto_wild_cards=yes&view=query&action=query&search_constraint=terms","GO:0051172_negative_regulation_of_nitrogen_compound_metabolic_process")	=HYPERLINK("http://www.ncbi.nih.gov/gquery/gquery.fcgi?term=TLE4","TLE4")	271	6	2.755560	-1.709283	23	14.21	0.617826
=HYPERLINK("http://www.godatabase.org/cgi-bin/go.cgi?query=GO:0051172&auto_wild_cards=yes&view=query&action=query&search_constraint=terms","GO:0051172_negative_regulation_of_nitrogen_compound_metabolic_process")	=HYPERLINK("http://www.ncbi.nih.gov/gquery/gquery.fcgi?term=VAX2","VAX2")	271	6	2.755560	-1.709283	23	14.21	0.617826
=HYPERLINK("http://www.godatabase.org/cgi-bin/go.cgi?query=GO:0051172&auto_wild_cards=yes&view=query&action=query&search_constraint=terms","GO:0051172_negative_regulation_of_nitrogen_compound_metabolic_process")	=HYPERLINK("http://www.ncbi.nih.gov/gquery/gquery.fcgi?term=NCOR1","NCOR1")	271	6	2.755560	-1.709283	23	14.21	0.617826
=HYPERLINK("http://www.godatabase.org/cgi-bin/go.cgi?query=GO:0051172&auto_wild_cards=yes&view=query&action=query&search_constraint=terms","GO:0051172_negative_regulation_of_nitrogen_compound_metabolic_process")	=HYPERLINK("http://www.ncbi.nih.gov/gquery/gquery.fcgi?term=NRIP1","NRIP1")	271	6	2.755560	-1.709283	23	14.21	0.617826
=HYPERLINK("http://www.godatabase.org/cgi-bin/go.cgi?query=GO:0051172&auto_wild_cards=yes&view=query&action=query&search_constraint=terms","GO:0051172_negative_regulation_of_nitrogen_compound_metabolic_process")	=HYPERLINK("http://www.ncbi.nih.gov/gquery/gquery.fcgi?term=FOXP2","FOXP2")	271	6	2.755560	-1.709283	23	14.21	0.617826
=HYPERLINK("http://www.godatabase.org/cgi-bin/go.cgi?query=GO:0010467&auto_wild_cards=yes&view=query&action=query&search_constraint=terms","GO:0010467_gene_expression")	=HYPERLINK("http://www.ncbi.nih.gov/gquery/gquery.fcgi?term=KLF7","KLF7")	905	13	1.787815	-1.706080	24	14.22	0.592500
=HYPERLINK("http://www.godatabase.org/cgi-bin/go.cgi?query=GO:0010467&auto_wild_cards=yes&view=query&action=query&search_constraint=terms","GO:0010467_gene_expression")	=HYPERLINK("http://www.ncbi.nih.gov/gquery/gquery.fcgi?term=RXRB","RXRB")	905	13	1.787815	-1.706080	24	14.22	0.592500
=HYPERLINK("http://www.godatabase.org/cgi-bin/go.cgi?query=GO:0010467&auto_wild_cards=yes&view=query&action=query&search_constraint=terms","GO:0010467_gene_expression")	=HYPERLINK("http://www.ncbi.nih.gov/gquery/gquery.fcgi?term=E2F7","E2F7")	905	13	1.787815	-1.706080	24	14.22	0.592500
=HYPERLINK("http://www.godatabase.org/cgi-bin/go.cgi?query=GO:0010467&auto_wild_cards=yes&view=query&action=query&search_constraint=terms","GO:0010467_gene_expression")	=HYPERLINK("http://www.ncbi.nih.gov/gquery/gquery.fcgi?term=TLE4","TLE4")	905	13	1.787815	-1.706080	24	14.22	0.592500
=HYPERLINK("http://www.godatabase.org/cgi-bin/go.cgi?query=GO:0010467&auto_wild_cards=yes&view=query&action=query&search_constraint=terms","GO:0010467_gene_expression")	=HYPERLINK("http://www.ncbi.nih.gov/gquery/gquery.fcgi?term=ELAVL1","ELAVL1")	905	13	1.787815	-1.706080	24	14.22	0.592500
=HYPERLINK("http://www.godatabase.org/cgi-bin/go.cgi?query=GO:0010467&auto_wild_cards=yes&view=query&action=query&search_constraint=terms","GO:0010467_gene_expression")	=HYPERLINK("http://www.ncbi.nih.gov/gquery/gquery.fcgi?term=VAX2","VAX2")	905	13	1.787815	-1.706080	24	14.22	0.592500
=HYPERLINK("http://www.godatabase.org/cgi-bin/go.cgi?query=GO:0010467&auto_wild_cards=yes&view=query&action=query&search_constraint=terms","GO:0010467_gene_expression")	=HYPERLINK("http://www.ncbi.nih.gov/gquery/gquery.fcgi?term=HES6","HES6")	905	13	1.787815	-1.706080	24	14.22	0.592500
=HYPERLINK("http://www.godatabase.org/cgi-bin/go.cgi?query=GO:0010467&auto_wild_cards=yes&view=query&action=query&search_constraint=terms","GO:0010467_gene_expression")	=HYPERLINK("http://www.ncbi.nih.gov/gquery/gquery.fcgi?term=DACH1","DACH1")	905	13	1.787815	-1.706080	24	14.22	0.592500
=HYPERLINK("http://www.godatabase.org/cgi-bin/go.cgi?query=GO:0010467&auto_wild_cards=yes&view=query&action=query&search_constraint=terms","GO:0010467_gene_expression")	=HYPERLINK("http://www.ncbi.nih.gov/gquery/gquery.fcgi?term=FOXP2","FOXP2")	905	13	1.787815	-1.706080	24	14.22	0.592500
=HYPERLINK("http://www.godatabase.org/cgi-bin/go.cgi?query=GO:0010467&auto_wild_cards=yes&view=query&action=query&search_constraint=terms","GO:0010467_gene_expression")	=HYPERLINK("http://www.ncbi.nih.gov/gquery/gquery.fcgi?term=NRIP1","NRIP1")	905	13	1.787815	-1.706080	24	14.22	0.592500
=HYPERLINK("http://www.godatabase.org/cgi-bin/go.cgi?query=GO:0010467&auto_wild_cards=yes&view=query&action=query&search_constraint=terms","GO:0010467_gene_expression")	=HYPERLINK("http://www.ncbi.nih.gov/gquery/gquery.fcgi?term=NCOA2","NCOA2")	905	13	1.787815	-1.706080	24	14.22	0.592500
=HYPERLINK("http://www.godatabase.org/cgi-bin/go.cgi?query=GO:0010467&auto_wild_cards=yes&view=query&action=query&search_constraint=terms","GO:0010467_gene_expression")	=HYPERLINK("http://www.ncbi.nih.gov/gquery/gquery.fcgi?term=TIA1","TIA1")	905	13	1.787815	-1.706080	24	14.22	0.592500
=HYPERLINK("http://www.godatabase.org/cgi-bin/go.cgi?query=GO:0010467&auto_wild_cards=yes&view=query&action=query&search_constraint=terms","GO:0010467_gene_expression")	=HYPERLINK("http://www.ncbi.nih.gov/gquery/gquery.fcgi?term=NCOR1","NCOR1")	905	13	1.787815	-1.706080	24	14.22	0.592500
=HYPERLINK("http://www.godatabase.org/cgi-bin/go.cgi?query=GO:0006357&auto_wild_cards=yes&view=query&action=query&search_constraint=terms","GO:0006357_regulation_of_transcription_from_RNA_polymerase_II_promoter")	=HYPERLINK("http://www.ncbi.nih.gov/gquery/gquery.fcgi?term=NCOA2","NCOA2")	435	8	2.288910	-1.704576	25	14.23	0.569200
=HYPERLINK("http://www.godatabase.org/cgi-bin/go.cgi?query=GO:0006357&auto_wild_cards=yes&view=query&action=query&search_constraint=terms","GO:0006357_regulation_of_transcription_from_RNA_polymerase_II_promoter")	=HYPERLINK("http://www.ncbi.nih.gov/gquery/gquery.fcgi?term=RXRB","RXRB")	435	8	2.288910	-1.704576	25	14.23	0.569200
=HYPERLINK("http://www.godatabase.org/cgi-bin/go.cgi?query=GO:0006357&auto_wild_cards=yes&view=query&action=query&search_constraint=terms","GO:0006357_regulation_of_transcription_from_RNA_polymerase_II_promoter")	=HYPERLINK("http://www.ncbi.nih.gov/gquery/gquery.fcgi?term=TLE4","TLE4")	435	8	2.288910	-1.704576	25	14.23	0.569200
=HYPERLINK("http://www.godatabase.org/cgi-bin/go.cgi?query=GO:0006357&auto_wild_cards=yes&view=query&action=query&search_constraint=terms","GO:0006357_regulation_of_transcription_from_RNA_polymerase_II_promoter")	=HYPERLINK("http://www.ncbi.nih.gov/gquery/gquery.fcgi?term=VAX2","VAX2")	435	8	2.288910	-1.704576	25	14.23	0.569200
=HYPERLINK("http://www.godatabase.org/cgi-bin/go.cgi?query=GO:0006357&auto_wild_cards=yes&view=query&action=query&search_constraint=terms","GO:0006357_regulation_of_transcription_from_RNA_polymerase_II_promoter")	=HYPERLINK("http://www.ncbi.nih.gov/gquery/gquery.fcgi?term=HES6","HES6")	435	8	2.288910	-1.704576	25	14.23	0.569200
=HYPERLINK("http://www.godatabase.org/cgi-bin/go.cgi?query=GO:0006357&auto_wild_cards=yes&view=query&action=query&search_constraint=terms","GO:0006357_regulation_of_transcription_from_RNA_polymerase_II_promoter")	=HYPERLINK("http://www.ncbi.nih.gov/gquery/gquery.fcgi?term=NCOR1","NCOR1")	435	8	2.288910	-1.704576	25	14.23	0.569200
=HYPERLINK("http://www.godatabase.org/cgi-bin/go.cgi?query=GO:0006357&auto_wild_cards=yes&view=query&action=query&search_constraint=terms","GO:0006357_regulation_of_transcription_from_RNA_polymerase_II_promoter")	=HYPERLINK("http://www.ncbi.nih.gov/gquery/gquery.fcgi?term=NRIP1","NRIP1")	435	8	2.288910	-1.704576	25	14.23	0.569200
=HYPERLINK("http://www.godatabase.org/cgi-bin/go.cgi?query=GO:0006357&auto_wild_cards=yes&view=query&action=query&search_constraint=terms","GO:0006357_regulation_of_transcription_from_RNA_polymerase_II_promoter")	=HYPERLINK("http://www.ncbi.nih.gov/gquery/gquery.fcgi?term=FOXP2","FOXP2")	435	8	2.288910	-1.704576	25	14.23	0.569200
=HYPERLINK("http://www.godatabase.org/cgi-bin/go.cgi?query=GO:0043284&auto_wild_cards=yes&view=query&action=query&search_constraint=terms","GO:0043284_biopolymer_biosynthetic_process")	=HYPERLINK("http://www.ncbi.nih.gov/gquery/gquery.fcgi?term=KLF7","KLF7")	807	12	1.850698	-1.698956	26	14.28	0.549231
=HYPERLINK("http://www.godatabase.org/cgi-bin/go.cgi?query=GO:0043284&auto_wild_cards=yes&view=query&action=query&search_constraint=terms","GO:0043284_biopolymer_biosynthetic_process")	=HYPERLINK("http://www.ncbi.nih.gov/gquery/gquery.fcgi?term=NCOA2","NCOA2")	807	12	1.850698	-1.698956	26	14.28	0.549231
=HYPERLINK("http://www.godatabase.org/cgi-bin/go.cgi?query=GO:0043284&auto_wild_cards=yes&view=query&action=query&search_constraint=terms","GO:0043284_biopolymer_biosynthetic_process")	=HYPERLINK("http://www.ncbi.nih.gov/gquery/gquery.fcgi?term=RXRB","RXRB")	807	12	1.850698	-1.698956	26	14.28	0.549231
=HYPERLINK("http://www.godatabase.org/cgi-bin/go.cgi?query=GO:0043284&auto_wild_cards=yes&view=query&action=query&search_constraint=terms","GO:0043284_biopolymer_biosynthetic_process")	=HYPERLINK("http://www.ncbi.nih.gov/gquery/gquery.fcgi?term=TIA1","TIA1")	807	12	1.850698	-1.698956	26	14.28	0.549231
=HYPERLINK("http://www.godatabase.org/cgi-bin/go.cgi?query=GO:0043284&auto_wild_cards=yes&view=query&action=query&search_constraint=terms","GO:0043284_biopolymer_biosynthetic_process")	=HYPERLINK("http://www.ncbi.nih.gov/gquery/gquery.fcgi?term=E2F7","E2F7")	807	12	1.850698	-1.698956	26	14.28	0.549231
=HYPERLINK("http://www.godatabase.org/cgi-bin/go.cgi?query=GO:0043284&auto_wild_cards=yes&view=query&action=query&search_constraint=terms","GO:0043284_biopolymer_biosynthetic_process")	=HYPERLINK("http://www.ncbi.nih.gov/gquery/gquery.fcgi?term=TLE4","TLE4")	807	12	1.850698	-1.698956	26	14.28	0.549231
=HYPERLINK("http://www.godatabase.org/cgi-bin/go.cgi?query=GO:0043284&auto_wild_cards=yes&view=query&action=query&search_constraint=terms","GO:0043284_biopolymer_biosynthetic_process")	=HYPERLINK("http://www.ncbi.nih.gov/gquery/gquery.fcgi?term=VAX2","VAX2")	807	12	1.850698	-1.698956	26	14.28	0.549231
=HYPERLINK("http://www.godatabase.org/cgi-bin/go.cgi?query=GO:0043284&auto_wild_cards=yes&view=query&action=query&search_constraint=terms","GO:0043284_biopolymer_biosynthetic_process")	=HYPERLINK("http://www.ncbi.nih.gov/gquery/gquery.fcgi?term=DACH1","DACH1")	807	12	1.850698	-1.698956	26	14.28	0.549231
=HYPERLINK("http://www.godatabase.org/cgi-bin/go.cgi?query=GO:0043284&auto_wild_cards=yes&view=query&action=query&search_constraint=terms","GO:0043284_biopolymer_biosynthetic_process")	=HYPERLINK("http://www.ncbi.nih.gov/gquery/gquery.fcgi?term=HES6","HES6")	807	12	1.850698	-1.698956	26	14.28	0.549231
=HYPERLINK("http://www.godatabase.org/cgi-bin/go.cgi?query=GO:0043284&auto_wild_cards=yes&view=query&action=query&search_constraint=terms","GO:0043284_biopolymer_biosynthetic_process")	=HYPERLINK("http://www.ncbi.nih.gov/gquery/gquery.fcgi?term=NCOR1","NCOR1")	807	12	1.850698	-1.698956	26	14.28	0.549231
=HYPERLINK("http://www.godatabase.org/cgi-bin/go.cgi?query=GO:0043284&auto_wild_cards=yes&view=query&action=query&search_constraint=terms","GO:0043284_biopolymer_biosynthetic_process")	=HYPERLINK("http://www.ncbi.nih.gov/gquery/gquery.fcgi?term=NRIP1","NRIP1")	807	12	1.850698	-1.698956	26	14.28	0.549231
=HYPERLINK("http://www.godatabase.org/cgi-bin/go.cgi?query=GO:0043284&auto_wild_cards=yes&view=query&action=query&search_constraint=terms","GO:0043284_biopolymer_biosynthetic_process")	=HYPERLINK("http://www.ncbi.nih.gov/gquery/gquery.fcgi?term=FOXP2","FOXP2")	807	12	1.850698	-1.698956	26	14.28	0.549231
=HYPERLINK("http://www.godatabase.org/cgi-bin/go.cgi?query=GO:0031326&auto_wild_cards=yes&view=query&action=query&search_constraint=terms","GO:0031326_regulation_of_cellular_biosynthetic_process")	=HYPERLINK("http://www.ncbi.nih.gov/gquery/gquery.fcgi?term=KLF7","KLF7")	812	12	1.839302	-1.679013	27	14.83	0.549259
=HYPERLINK("http://www.godatabase.org/cgi-bin/go.cgi?query=GO:0031326&auto_wild_cards=yes&view=query&action=query&search_constraint=terms","GO:0031326_regulation_of_cellular_biosynthetic_process")	=HYPERLINK("http://www.ncbi.nih.gov/gquery/gquery.fcgi?term=NCOA2","NCOA2")	812	12	1.839302	-1.679013	27	14.83	0.549259
=HYPERLINK("http://www.godatabase.org/cgi-bin/go.cgi?query=GO:0031326&auto_wild_cards=yes&view=query&action=query&search_constraint=terms","GO:0031326_regulation_of_cellular_biosynthetic_process")	=HYPERLINK("http://www.ncbi.nih.gov/gquery/gquery.fcgi?term=RXRB","RXRB")	812	12	1.839302	-1.679013	27	14.83	0.549259
=HYPERLINK("http://www.godatabase.org/cgi-bin/go.cgi?query=GO:0031326&auto_wild_cards=yes&view=query&action=query&search_constraint=terms","GO:0031326_regulation_of_cellular_biosynthetic_process")	=HYPERLINK("http://www.ncbi.nih.gov/gquery/gquery.fcgi?term=E2F7","E2F7")	812	12	1.839302	-1.679013	27	14.83	0.549259
=HYPERLINK("http://www.godatabase.org/cgi-bin/go.cgi?query=GO:0031326&auto_wild_cards=yes&view=query&action=query&search_constraint=terms","GO:0031326_regulation_of_cellular_biosynthetic_process")	=HYPERLINK("http://www.ncbi.nih.gov/gquery/gquery.fcgi?term=TIA1","TIA1")	812	12	1.839302	-1.679013	27	14.83	0.549259
=HYPERLINK("http://www.godatabase.org/cgi-bin/go.cgi?query=GO:0031326&auto_wild_cards=yes&view=query&action=query&search_constraint=terms","GO:0031326_regulation_of_cellular_biosynthetic_process")	=HYPERLINK("http://www.ncbi.nih.gov/gquery/gquery.fcgi?term=TLE4","TLE4")	812	12	1.839302	-1.679013	27	14.83	0.549259
=HYPERLINK("http://www.godatabase.org/cgi-bin/go.cgi?query=GO:0031326&auto_wild_cards=yes&view=query&action=query&search_constraint=terms","GO:0031326_regulation_of_cellular_biosynthetic_process")	=HYPERLINK("http://www.ncbi.nih.gov/gquery/gquery.fcgi?term=VAX2","VAX2")	812	12	1.839302	-1.679013	27	14.83	0.549259
=HYPERLINK("http://www.godatabase.org/cgi-bin/go.cgi?query=GO:0031326&auto_wild_cards=yes&view=query&action=query&search_constraint=terms","GO:0031326_regulation_of_cellular_biosynthetic_process")	=HYPERLINK("http://www.ncbi.nih.gov/gquery/gquery.fcgi?term=DACH1","DACH1")	812	12	1.839302	-1.679013	27	14.83	0.549259
=HYPERLINK("http://www.godatabase.org/cgi-bin/go.cgi?query=GO:0031326&auto_wild_cards=yes&view=query&action=query&search_constraint=terms","GO:0031326_regulation_of_cellular_biosynthetic_process")	=HYPERLINK("http://www.ncbi.nih.gov/gquery/gquery.fcgi?term=HES6","HES6")	812	12	1.839302	-1.679013	27	14.83	0.549259
=HYPERLINK("http://www.godatabase.org/cgi-bin/go.cgi?query=GO:0031326&auto_wild_cards=yes&view=query&action=query&search_constraint=terms","GO:0031326_regulation_of_cellular_biosynthetic_process")	=HYPERLINK("http://www.ncbi.nih.gov/gquery/gquery.fcgi?term=NCOR1","NCOR1")	812	12	1.839302	-1.679013	27	14.83	0.549259
=HYPERLINK("http://www.godatabase.org/cgi-bin/go.cgi?query=GO:0031326&auto_wild_cards=yes&view=query&action=query&search_constraint=terms","GO:0031326_regulation_of_cellular_biosynthetic_process")	=HYPERLINK("http://www.ncbi.nih.gov/gquery/gquery.fcgi?term=NRIP1","NRIP1")	812	12	1.839302	-1.679013	27	14.83	0.549259
=HYPERLINK("http://www.godatabase.org/cgi-bin/go.cgi?query=GO:0031326&auto_wild_cards=yes&view=query&action=query&search_constraint=terms","GO:0031326_regulation_of_cellular_biosynthetic_process")	=HYPERLINK("http://www.ncbi.nih.gov/gquery/gquery.fcgi?term=FOXP2","FOXP2")	812	12	1.839302	-1.679013	27	14.83	0.549259
=HYPERLINK("http://www.godatabase.org/cgi-bin/go.cgi?query=GO:0009889&auto_wild_cards=yes&view=query&action=query&search_constraint=terms","GO:0009889_regulation_of_biosynthetic_process")	=HYPERLINK("http://www.ncbi.nih.gov/gquery/gquery.fcgi?term=KLF7","KLF7")	815	12	1.832532	-1.667147	28	14.92	0.532857
=HYPERLINK("http://www.godatabase.org/cgi-bin/go.cgi?query=GO:0009889&auto_wild_cards=yes&view=query&action=query&search_constraint=terms","GO:0009889_regulation_of_biosynthetic_process")	=HYPERLINK("http://www.ncbi.nih.gov/gquery/gquery.fcgi?term=NCOA2","NCOA2")	815	12	1.832532	-1.667147	28	14.92	0.532857
=HYPERLINK("http://www.godatabase.org/cgi-bin/go.cgi?query=GO:0009889&auto_wild_cards=yes&view=query&action=query&search_constraint=terms","GO:0009889_regulation_of_biosynthetic_process")	=HYPERLINK("http://www.ncbi.nih.gov/gquery/gquery.fcgi?term=RXRB","RXRB")	815	12	1.832532	-1.667147	28	14.92	0.532857
=HYPERLINK("http://www.godatabase.org/cgi-bin/go.cgi?query=GO:0009889&auto_wild_cards=yes&view=query&action=query&search_constraint=terms","GO:0009889_regulation_of_biosynthetic_process")	=HYPERLINK("http://www.ncbi.nih.gov/gquery/gquery.fcgi?term=E2F7","E2F7")	815	12	1.832532	-1.667147	28	14.92	0.532857
=HYPERLINK("http://www.godatabase.org/cgi-bin/go.cgi?query=GO:0009889&auto_wild_cards=yes&view=query&action=query&search_constraint=terms","GO:0009889_regulation_of_biosynthetic_process")	=HYPERLINK("http://www.ncbi.nih.gov/gquery/gquery.fcgi?term=TIA1","TIA1")	815	12	1.832532	-1.667147	28	14.92	0.532857
=HYPERLINK("http://www.godatabase.org/cgi-bin/go.cgi?query=GO:0009889&auto_wild_cards=yes&view=query&action=query&search_constraint=terms","GO:0009889_regulation_of_biosynthetic_process")	=HYPERLINK("http://www.ncbi.nih.gov/gquery/gquery.fcgi?term=TLE4","TLE4")	815	12	1.832532	-1.667147	28	14.92	0.532857
=HYPERLINK("http://www.godatabase.org/cgi-bin/go.cgi?query=GO:0009889&auto_wild_cards=yes&view=query&action=query&search_constraint=terms","GO:0009889_regulation_of_biosynthetic_process")	=HYPERLINK("http://www.ncbi.nih.gov/gquery/gquery.fcgi?term=VAX2","VAX2")	815	12	1.832532	-1.667147	28	14.92	0.532857
=HYPERLINK("http://www.godatabase.org/cgi-bin/go.cgi?query=GO:0009889&auto_wild_cards=yes&view=query&action=query&search_constraint=terms","GO:0009889_regulation_of_biosynthetic_process")	=HYPERLINK("http://www.ncbi.nih.gov/gquery/gquery.fcgi?term=DACH1","DACH1")	815	12	1.832532	-1.667147	28	14.92	0.532857
=HYPERLINK("http://www.godatabase.org/cgi-bin/go.cgi?query=GO:0009889&auto_wild_cards=yes&view=query&action=query&search_constraint=terms","GO:0009889_regulation_of_biosynthetic_process")	=HYPERLINK("http://www.ncbi.nih.gov/gquery/gquery.fcgi?term=HES6","HES6")	815	12	1.832532	-1.667147	28	14.92	0.532857
=HYPERLINK("http://www.godatabase.org/cgi-bin/go.cgi?query=GO:0009889&auto_wild_cards=yes&view=query&action=query&search_constraint=terms","GO:0009889_regulation_of_biosynthetic_process")	=HYPERLINK("http://www.ncbi.nih.gov/gquery/gquery.fcgi?term=NCOR1","NCOR1")	815	12	1.832532	-1.667147	28	14.92	0.532857
=HYPERLINK("http://www.godatabase.org/cgi-bin/go.cgi?query=GO:0009889&auto_wild_cards=yes&view=query&action=query&search_constraint=terms","GO:0009889_regulation_of_biosynthetic_process")	=HYPERLINK("http://www.ncbi.nih.gov/gquery/gquery.fcgi?term=NRIP1","NRIP1")	815	12	1.832532	-1.667147	28	14.92	0.532857
=HYPERLINK("http://www.godatabase.org/cgi-bin/go.cgi?query=GO:0009889&auto_wild_cards=yes&view=query&action=query&search_constraint=terms","GO:0009889_regulation_of_biosynthetic_process")	=HYPERLINK("http://www.ncbi.nih.gov/gquery/gquery.fcgi?term=FOXP2","FOXP2")	815	12	1.832532	-1.667147	28	14.92	0.532857
=HYPERLINK("http://www.godatabase.org/cgi-bin/go.cgi?query=GO:0006366&auto_wild_cards=yes&view=query&action=query&search_constraint=terms","GO:0006366_transcription_from_RNA_polymerase_II_promoter")	=HYPERLINK("http://www.ncbi.nih.gov/gquery/gquery.fcgi?term=NCOA2","NCOA2")	444	8	2.242513	-1.655814	29	15.04	0.518621
=HYPERLINK("http://www.godatabase.org/cgi-bin/go.cgi?query=GO:0006366&auto_wild_cards=yes&view=query&action=query&search_constraint=terms","GO:0006366_transcription_from_RNA_polymerase_II_promoter")	=HYPERLINK("http://www.ncbi.nih.gov/gquery/gquery.fcgi?term=RXRB","RXRB")	444	8	2.242513	-1.655814	29	15.04	0.518621
=HYPERLINK("http://www.godatabase.org/cgi-bin/go.cgi?query=GO:0006366&auto_wild_cards=yes&view=query&action=query&search_constraint=terms","GO:0006366_transcription_from_RNA_polymerase_II_promoter")	=HYPERLINK("http://www.ncbi.nih.gov/gquery/gquery.fcgi?term=TLE4","TLE4")	444	8	2.242513	-1.655814	29	15.04	0.518621
=HYPERLINK("http://www.godatabase.org/cgi-bin/go.cgi?query=GO:0006366&auto_wild_cards=yes&view=query&action=query&search_constraint=terms","GO:0006366_transcription_from_RNA_polymerase_II_promoter")	=HYPERLINK("http://www.ncbi.nih.gov/gquery/gquery.fcgi?term=VAX2","VAX2")	444	8	2.242513	-1.655814	29	15.04	0.518621
=HYPERLINK("http://www.godatabase.org/cgi-bin/go.cgi?query=GO:0006366&auto_wild_cards=yes&view=query&action=query&search_constraint=terms","GO:0006366_transcription_from_RNA_polymerase_II_promoter")	=HYPERLINK("http://www.ncbi.nih.gov/gquery/gquery.fcgi?term=HES6","HES6")	444	8	2.242513	-1.655814	29	15.04	0.518621
=HYPERLINK("http://www.godatabase.org/cgi-bin/go.cgi?query=GO:0006366&auto_wild_cards=yes&view=query&action=query&search_constraint=terms","GO:0006366_transcription_from_RNA_polymerase_II_promoter")	=HYPERLINK("http://www.ncbi.nih.gov/gquery/gquery.fcgi?term=NCOR1","NCOR1")	444	8	2.242513	-1.655814	29	15.04	0.518621
=HYPERLINK("http://www.godatabase.org/cgi-bin/go.cgi?query=GO:0006366&auto_wild_cards=yes&view=query&action=query&search_constraint=terms","GO:0006366_transcription_from_RNA_polymerase_II_promoter")	=HYPERLINK("http://www.ncbi.nih.gov/gquery/gquery.fcgi?term=NRIP1","NRIP1")	444	8	2.242513	-1.655814	29	15.04	0.518621
=HYPERLINK("http://www.godatabase.org/cgi-bin/go.cgi?query=GO:0006366&auto_wild_cards=yes&view=query&action=query&search_constraint=terms","GO:0006366_transcription_from_RNA_polymerase_II_promoter")	=HYPERLINK("http://www.ncbi.nih.gov/gquery/gquery.fcgi?term=FOXP2","FOXP2")	444	8	2.242513	-1.655814	29	15.04	0.518621
=HYPERLINK("http://www.godatabase.org/cgi-bin/go.cgi?query=GO:0080090&auto_wild_cards=yes&view=query&action=query&search_constraint=terms","GO:0080090_regulation_of_primary_metabolic_process")	=HYPERLINK("http://www.ncbi.nih.gov/gquery/gquery.fcgi?term=KLF7","KLF7")	926	13	1.747271	-1.627644	30	16.0	0.533333
=HYPERLINK("http://www.godatabase.org/cgi-bin/go.cgi?query=GO:0080090&auto_wild_cards=yes&view=query&action=query&search_constraint=terms","GO:0080090_regulation_of_primary_metabolic_process")	=HYPERLINK("http://www.ncbi.nih.gov/gquery/gquery.fcgi?term=RXRB","RXRB")	926	13	1.747271	-1.627644	30	16.0	0.533333
=HYPERLINK("http://www.godatabase.org/cgi-bin/go.cgi?query=GO:0080090&auto_wild_cards=yes&view=query&action=query&search_constraint=terms","GO:0080090_regulation_of_primary_metabolic_process")	=HYPERLINK("http://www.ncbi.nih.gov/gquery/gquery.fcgi?term=E2F7","E2F7")	926	13	1.747271	-1.627644	30	16.0	0.533333
=HYPERLINK("http://www.godatabase.org/cgi-bin/go.cgi?query=GO:0080090&auto_wild_cards=yes&view=query&action=query&search_constraint=terms","GO:0080090_regulation_of_primary_metabolic_process")	=HYPERLINK("http://www.ncbi.nih.gov/gquery/gquery.fcgi?term=TLE4","TLE4")	926	13	1.747271	-1.627644	30	16.0	0.533333
=HYPERLINK("http://www.godatabase.org/cgi-bin/go.cgi?query=GO:0080090&auto_wild_cards=yes&view=query&action=query&search_constraint=terms","GO:0080090_regulation_of_primary_metabolic_process")	=HYPERLINK("http://www.ncbi.nih.gov/gquery/gquery.fcgi?term=ELAVL1","ELAVL1")	926	13	1.747271	-1.627644	30	16.0	0.533333
=HYPERLINK("http://www.godatabase.org/cgi-bin/go.cgi?query=GO:0080090&auto_wild_cards=yes&view=query&action=query&search_constraint=terms","GO:0080090_regulation_of_primary_metabolic_process")	=HYPERLINK("http://www.ncbi.nih.gov/gquery/gquery.fcgi?term=VAX2","VAX2")	926	13	1.747271	-1.627644	30	16.0	0.533333
=HYPERLINK("http://www.godatabase.org/cgi-bin/go.cgi?query=GO:0080090&auto_wild_cards=yes&view=query&action=query&search_constraint=terms","GO:0080090_regulation_of_primary_metabolic_process")	=HYPERLINK("http://www.ncbi.nih.gov/gquery/gquery.fcgi?term=HES6","HES6")	926	13	1.747271	-1.627644	30	16.0	0.533333
=HYPERLINK("http://www.godatabase.org/cgi-bin/go.cgi?query=GO:0080090&auto_wild_cards=yes&view=query&action=query&search_constraint=terms","GO:0080090_regulation_of_primary_metabolic_process")	=HYPERLINK("http://www.ncbi.nih.gov/gquery/gquery.fcgi?term=DACH1","DACH1")	926	13	1.747271	-1.627644	30	16.0	0.533333
=HYPERLINK("http://www.godatabase.org/cgi-bin/go.cgi?query=GO:0080090&auto_wild_cards=yes&view=query&action=query&search_constraint=terms","GO:0080090_regulation_of_primary_metabolic_process")	=HYPERLINK("http://www.ncbi.nih.gov/gquery/gquery.fcgi?term=FOXP2","FOXP2")	926	13	1.747271	-1.627644	30	16.0	0.533333
=HYPERLINK("http://www.godatabase.org/cgi-bin/go.cgi?query=GO:0080090&auto_wild_cards=yes&view=query&action=query&search_constraint=terms","GO:0080090_regulation_of_primary_metabolic_process")	=HYPERLINK("http://www.ncbi.nih.gov/gquery/gquery.fcgi?term=NRIP1","NRIP1")	926	13	1.747271	-1.627644	30	16.0	0.533333
=HYPERLINK("http://www.godatabase.org/cgi-bin/go.cgi?query=GO:0080090&auto_wild_cards=yes&view=query&action=query&search_constraint=terms","GO:0080090_regulation_of_primary_metabolic_process")	=HYPERLINK("http://www.ncbi.nih.gov/gquery/gquery.fcgi?term=NCOA2","NCOA2")	926	13	1.747271	-1.627644	30	16.0	0.533333
=HYPERLINK("http://www.godatabase.org/cgi-bin/go.cgi?query=GO:0080090&auto_wild_cards=yes&view=query&action=query&search_constraint=terms","GO:0080090_regulation_of_primary_metabolic_process")	=HYPERLINK("http://www.ncbi.nih.gov/gquery/gquery.fcgi?term=TIA1","TIA1")	926	13	1.747271	-1.627644	30	16.0	0.533333
=HYPERLINK("http://www.godatabase.org/cgi-bin/go.cgi?query=GO:0080090&auto_wild_cards=yes&view=query&action=query&search_constraint=terms","GO:0080090_regulation_of_primary_metabolic_process")	=HYPERLINK("http://www.ncbi.nih.gov/gquery/gquery.fcgi?term=NCOR1","NCOR1")	926	13	1.747271	-1.627644	30	16.0	0.533333
=HYPERLINK("http://www.godatabase.org/cgi-bin/go.cgi?query=GO:0030522&auto_wild_cards=yes&view=query&action=query&search_constraint=terms","GO:0030522_intracellular_receptor-mediated_signaling_pathway")	=HYPERLINK("http://www.ncbi.nih.gov/gquery/gquery.fcgi?term=RXRB","RXRB")	30	2	8.297297	-1.624766	31	16.43	0.530000
=HYPERLINK("http://www.godatabase.org/cgi-bin/go.cgi?query=GO:0030522&auto_wild_cards=yes&view=query&action=query&search_constraint=terms","GO:0030522_intracellular_receptor-mediated_signaling_pathway")	=HYPERLINK("http://www.ncbi.nih.gov/gquery/gquery.fcgi?term=FKBP4","FKBP4")	30	2	8.297297	-1.624766	31	16.43	0.530000
=HYPERLINK("http://www.godatabase.org/cgi-bin/go.cgi?query=GO:0000098&auto_wild_cards=yes&view=query&action=query&search_constraint=terms","GO:0000098_sulfur_amino_acid_catabolic_process")	=HYPERLINK("http://www.ncbi.nih.gov/gquery/gquery.fcgi?term=AHCY","AHCY")	3	1
=HYPERLINK("http://www.godatabase.org/cgi-bin/go.cgi?query=GO:0000212&auto_wild_cards=yes&view=query&action=query&search_constraint=terms","GO:0000212_meiotic_spindle_organization")	=HYPERLINK("http://www.ncbi.nih.gov/gquery/gquery.fcgi?term=MYH9","MYH9")	3	1
=HYPERLINK("http://www.godatabase.org/cgi-bin/go.cgi?query=GO:0001844&auto_wild_cards=yes&view=query&action=query&search_constraint=terms","GO:0001844_protein_insertion_into_mitochondrial_membrane_during_induction_of_apoptosis")	=HYPERLINK("http://www.ncbi.nih.gov/gquery/gquery.fcgi?term=SH3GLB1","SH3GLB1")	3	1
=HYPERLINK("http://www.godatabase.org/cgi-bin/go.cgi?query=GO:0002361&auto_wild_cards=yes&view=query&action=query&search_constraint=terms","GO:0002361_CD4-positive__CD25-positive__alpha-beta_regulatory_T_cell_differentiation")	=HYPERLINK("http://www.ncbi.nih.gov/gquery/gquery.fcgi?term=NCOR1","NCOR1")	3	1
=HYPERLINK("http://www.godatabase.org/cgi-bin/go.cgi?query=GO:0021794&auto_wild_cards=yes&view=query&action=query&search_constraint=terms","GO:0021794_thalamus_development")	=HYPERLINK("http://www.ncbi.nih.gov/gquery/gquery.fcgi?term=NCOR1","NCOR1")	3	1
=HYPERLINK("http://www.godatabase.org/cgi-bin/go.cgi?query=GO:0031063&auto_wild_cards=yes&view=query&action=query&search_constraint=terms","GO:0031063_regulation_of_histone_deacetylation")	=HYPERLINK("http://www.ncbi.nih.gov/gquery/gquery.fcgi?term=NCOR1","NCOR1")	3	1
=HYPERLINK("http://www.godatabase.org/cgi-bin/go.cgi?query=GO:0031065&auto_wild_cards=yes&view=query&action=query&search_constraint=terms","GO:0031065_positive_regulation_of_histone_deacetylation")	=HYPERLINK("http://www.ncbi.nih.gov/gquery/gquery.fcgi?term=NCOR1","NCOR1")	3	1
=HYPERLINK("http://www.godatabase.org/cgi-bin/go.cgi?query=GO:0031503&auto_wild_cards=yes&view=query&action=query&search_constraint=terms","GO:0031503_protein_complex_localization")	=HYPERLINK("http://www.ncbi.nih.gov/gquery/gquery.fcgi?term=FKBP4","FKBP4")	3	1
=HYPERLINK("http://www.godatabase.org/cgi-bin/go.cgi?query=GO:0044273&auto_wild_cards=yes&view=query&action=query&search_constraint=terms","GO:0044273_sulfur_compound_catabolic_process")	=HYPERLINK("http://www.ncbi.nih.gov/gquery/gquery.fcgi?term=AHCY","AHCY")	3	1
=HYPERLINK("http://www.godatabase.org/cgi-bin/go.cgi?query=GO:0050774&auto_wild_cards=yes&view=query&action=query&search_constraint=terms","GO:0050774_negative_regulation_of_dendrite_morphogenesis")	=HYPERLINK("http://www.ncbi.nih.gov/gquery/gquery.fcgi?term=YWHAH","YWHAH")	3	1
=HYPERLINK("http://www.godatabase.org/cgi-bin/go.cgi?query=GO:0051204&auto_wild_cards=yes&view=query&action=query&search_constraint=terms","GO:0051204_protein_insertion_into_mitochondrial_membrane")	=HYPERLINK("http://www.ncbi.nih.gov/gquery/gquery.fcgi?term=SH3GLB1","SH3GLB1")	3	1
=HYPERLINK("http://www.godatabase.org/cgi-bin/go.cgi?query=GO:0070846&auto_wild_cards=yes&view=query&action=query&search_constraint=terms","GO:0070846_Hsp90_deacetylation")	=HYPERLINK("http://www.ncbi.nih.gov/gquery/gquery.fcgi?term=NCOR1","NCOR1")	3	1
=HYPERLINK("http://www.godatabase.org/cgi-bin/go.cgi?query=GO:0060255&auto_wild_cards=yes&view=query&action=query&search_constraint=terms","GO:0060255_regulation_of_macromolecule_metabolic_process")	=HYPERLINK("http://www.ncbi.nih.gov/gquery/gquery.fcgi?term=KLF7","KLF7")	936	13	1.728604	-1.591396	32	17.83	0.557188
=HYPERLINK("http://www.godatabase.org/cgi-bin/go.cgi?query=GO:0060255&auto_wild_cards=yes&view=query&action=query&search_constraint=terms","GO:0060255_regulation_of_macromolecule_metabolic_process")	=HYPERLINK("http://www.ncbi.nih.gov/gquery/gquery.fcgi?term=RXRB","RXRB")	936	13	1.728604	-1.591396	32	17.83	0.557188
=HYPERLINK("http://www.godatabase.org/cgi-bin/go.cgi?query=GO:0060255&auto_wild_cards=yes&view=query&action=query&search_constraint=terms","GO:0060255_regulation_of_macromolecule_metabolic_process")	=HYPERLINK("http://www.ncbi.nih.gov/gquery/gquery.fcgi?term=E2F7","E2F7")	936	13	1.728604	-1.591396	32	17.83	0.557188
=HYPERLINK("http://www.godatabase.org/cgi-bin/go.cgi?query=GO:0060255&auto_wild_cards=yes&view=query&action=query&search_constraint=terms","GO:0060255_regulation_of_macromolecule_metabolic_process")	=HYPERLINK("http://www.ncbi.nih.gov/gquery/gquery.fcgi?term=ELAVL1","ELAVL1")	936	13	1.728604	-1.591396	32	17.83	0.557188
=HYPERLINK("http://www.godatabase.org/cgi-bin/go.cgi?query=GO:0060255&auto_wild_cards=yes&view=query&action=query&search_constraint=terms","GO:0060255_regulation_of_macromolecule_metabolic_process")	=HYPERLINK("http://www.ncbi.nih.gov/gquery/gquery.fcgi?term=TLE4","TLE4")	936	13	1.728604	-1.591396	32	17.83	0.557188
=HYPERLINK("http://www.godatabase.org/cgi-bin/go.cgi?query=GO:0060255&auto_wild_cards=yes&view=query&action=query&search_constraint=terms","GO:0060255_regulation_of_macromolecule_metabolic_process")	=HYPERLINK("http://www.ncbi.nih.gov/gquery/gquery.fcgi?term=VAX2","VAX2")	936	13	1.728604	-1.591396	32	17.83	0.557188
=HYPERLINK("http://www.godatabase.org/cgi-bin/go.cgi?query=GO:0060255&auto_wild_cards=yes&view=query&action=query&search_constraint=terms","GO:0060255_regulation_of_macromolecule_metabolic_process")	=HYPERLINK("http://www.ncbi.nih.gov/gquery/gquery.fcgi?term=HES6","HES6")	936	13	1.728604	-1.591396	32	17.83	0.557188
=HYPERLINK("http://www.godatabase.org/cgi-bin/go.cgi?query=GO:0060255&auto_wild_cards=yes&view=query&action=query&search_constraint=terms","GO:0060255_regulation_of_macromolecule_metabolic_process")	=HYPERLINK("http://www.ncbi.nih.gov/gquery/gquery.fcgi?term=DACH1","DACH1")	936	13	1.728604	-1.591396	32	17.83	0.557188
=HYPERLINK("http://www.godatabase.org/cgi-bin/go.cgi?query=GO:0060255&auto_wild_cards=yes&view=query&action=query&search_constraint=terms","GO:0060255_regulation_of_macromolecule_metabolic_process")	=HYPERLINK("http://www.ncbi.nih.gov/gquery/gquery.fcgi?term=FOXP2","FOXP2")	936	13	1.728604	-1.591396	32	17.83	0.557188
=HYPERLINK("http://www.godatabase.org/cgi-bin/go.cgi?query=GO:0060255&auto_wild_cards=yes&view=query&action=query&search_constraint=terms","GO:0060255_regulation_of_macromolecule_metabolic_process")	=HYPERLINK("http://www.ncbi.nih.gov/gquery/gquery.fcgi?term=NRIP1","NRIP1")	936	13	1.728604	-1.591396	32	17.83	0.557188
=HYPERLINK("http://www.godatabase.org/cgi-bin/go.cgi?query=GO:0060255&auto_wild_cards=yes&view=query&action=query&search_constraint=terms","GO:0060255_regulation_of_macromolecule_metabolic_process")	=HYPERLINK("http://www.ncbi.nih.gov/gquery/gquery.fcgi?term=NCOA2","NCOA2")	936	13	1.728604	-1.591396	32	17.83	0.557188
=HYPERLINK("http://www.godatabase.org/cgi-bin/go.cgi?query=GO:0060255&auto_wild_cards=yes&view=query&action=query&search_constraint=terms","GO:0060255_regulation_of_macromolecule_metabolic_process")	=HYPERLINK("http://www.ncbi.nih.gov/gquery/gquery.fcgi?term=TIA1","TIA1")	936	13	1.728604	-1.591396	32	17.83	0.557188
=HYPERLINK("http://www.godatabase.org/cgi-bin/go.cgi?query=GO:0060255&auto_wild_cards=yes&view=query&action=query&search_constraint=terms","GO:0060255_regulation_of_macromolecule_metabolic_process")	=HYPERLINK("http://www.ncbi.nih.gov/gquery/gquery.fcgi?term=NCOR1","NCOR1")	936	13	1.728604	-1.591396	32	17.83	0.557188
=HYPERLINK("http://www.godatabase.org/cgi-bin/go.cgi?query=GO:0016070&auto_wild_cards=yes&view=query&action=query&search_constraint=terms","GO:0016070_RNA_metabolic_process")	=HYPERLINK("http://www.ncbi.nih.gov/gquery/gquery.fcgi?term=KLF7","KLF7")	658	10	1.891481	-1.513799	33	20.54	0.622424
=HYPERLINK("http://www.godatabase.org/cgi-bin/go.cgi?query=GO:0016070&auto_wild_cards=yes&view=query&action=query&search_constraint=terms","GO:0016070_RNA_metabolic_process")	=HYPERLINK("http://www.ncbi.nih.gov/gquery/gquery.fcgi?term=NCOA2","NCOA2")	658	10	1.891481	-1.513799	33	20.54	0.622424
=HYPERLINK("http://www.godatabase.org/cgi-bin/go.cgi?query=GO:0016070&auto_wild_cards=yes&view=query&action=query&search_constraint=terms","GO:0016070_RNA_metabolic_process")	=HYPERLINK("http://www.ncbi.nih.gov/gquery/gquery.fcgi?term=RXRB","RXRB")	658	10	1.891481	-1.513799	33	20.54	0.622424
=HYPERLINK("http://www.godatabase.org/cgi-bin/go.cgi?query=GO:0016070&auto_wild_cards=yes&view=query&action=query&search_constraint=terms","GO:0016070_RNA_metabolic_process")	=HYPERLINK("http://www.ncbi.nih.gov/gquery/gquery.fcgi?term=TLE4","TLE4")	658	10	1.891481	-1.513799	33	20.54	0.622424
=HYPERLINK("http://www.godatabase.org/cgi-bin/go.cgi?query=GO:0016070&auto_wild_cards=yes&view=query&action=query&search_constraint=terms","GO:0016070_RNA_metabolic_process")	=HYPERLINK("http://www.ncbi.nih.gov/gquery/gquery.fcgi?term=ELAVL1","ELAVL1")	658	10	1.891481	-1.513799	33	20.54	0.622424
=HYPERLINK("http://www.godatabase.org/cgi-bin/go.cgi?query=GO:0016070&auto_wild_cards=yes&view=query&action=query&search_constraint=terms","GO:0016070_RNA_metabolic_process")	=HYPERLINK("http://www.ncbi.nih.gov/gquery/gquery.fcgi?term=VAX2","VAX2")	658	10	1.891481	-1.513799	33	20.54	0.622424
=HYPERLINK("http://www.godatabase.org/cgi-bin/go.cgi?query=GO:0016070&auto_wild_cards=yes&view=query&action=query&search_constraint=terms","GO:0016070_RNA_metabolic_process")	=HYPERLINK("http://www.ncbi.nih.gov/gquery/gquery.fcgi?term=HES6","HES6")	658	10	1.891481	-1.513799	33	20.54	0.622424
=HYPERLINK("http://www.godatabase.org/cgi-bin/go.cgi?query=GO:0016070&auto_wild_cards=yes&view=query&action=query&search_constraint=terms","GO:0016070_RNA_metabolic_process")	=HYPERLINK("http://www.ncbi.nih.gov/gquery/gquery.fcgi?term=NCOR1","NCOR1")	658	10	1.891481	-1.513799	33	20.54	0.622424
=HYPERLINK("http://www.godatabase.org/cgi-bin/go.cgi?query=GO:0016070&auto_wild_cards=yes&view=query&action=query&search_constraint=terms","GO:0016070_RNA_metabolic_process")	=HYPERLINK("http://www.ncbi.nih.gov/gquery/gquery.fcgi?term=NRIP1","NRIP1")	658	10	1.891481	-1.513799	33	20.54	0.622424
=HYPERLINK("http://www.godatabase.org/cgi-bin/go.cgi?query=GO:0016070&auto_wild_cards=yes&view=query&action=query&search_constraint=terms","GO:0016070_RNA_metabolic_process")	=HYPERLINK("http://www.ncbi.nih.gov/gquery/gquery.fcgi?term=FOXP2","FOXP2")	658	10	1.891481	-1.513799	33	20.54	0.622424
=HYPERLINK("http://www.godatabase.org/cgi-bin/go.cgi?query=GO:0032922&auto_wild_cards=yes&view=query&action=query&search_constraint=terms","GO:0032922_circadian_regulation_of_gene_expression")	=HYPERLINK("http://www.ncbi.nih.gov/gquery/gquery.fcgi?term=NCOR1","NCOR1")	4	1
=HYPERLINK("http://www.godatabase.org/cgi-bin/go.cgi?query=GO:0045066&auto_wild_cards=yes&view=query&action=query&search_constraint=terms","GO:0045066_regulatory_T_cell_differentiation")	=HYPERLINK("http://www.ncbi.nih.gov/gquery/gquery.fcgi?term=NCOR1","NCOR1")	4	1
=HYPERLINK("http://www.godatabase.org/cgi-bin/go.cgi?query=GO:0051205&auto_wild_cards=yes&view=query&action=query&search_constraint=terms","GO:0051205_protein_insertion_into_membrane")	=HYPERLINK("http://www.ncbi.nih.gov/gquery/gquery.fcgi?term=SH3GLB1","SH3GLB1")	4	1
=HYPERLINK("http://www.godatabase.org/cgi-bin/go.cgi?query=GO:0006355&auto_wild_cards=yes&view=query&action=query&search_constraint=terms","GO:0006355_regulation_of_transcription__DNA-dependent")	=HYPERLINK("http://www.ncbi.nih.gov/gquery/gquery.fcgi?term=KLF7","KLF7")	575	9	1.948061	-1.462998	34	22.49	0.661471
=HYPERLINK("http://www.godatabase.org/cgi-bin/go.cgi?query=GO:0006355&auto_wild_cards=yes&view=query&action=query&search_constraint=terms","GO:0006355_regulation_of_transcription__DNA-dependent")	=HYPERLINK("http://www.ncbi.nih.gov/gquery/gquery.fcgi?term=NCOA2","NCOA2")	575	9	1.948061	-1.462998	34	22.49	0.661471
=HYPERLINK("http://www.godatabase.org/cgi-bin/go.cgi?query=GO:0006355&auto_wild_cards=yes&view=query&action=query&search_constraint=terms","GO:0006355_regulation_of_transcription__DNA-dependent")	=HYPERLINK("http://www.ncbi.nih.gov/gquery/gquery.fcgi?term=RXRB","RXRB")	575	9	1.948061	-1.462998	34	22.49	0.661471
=HYPERLINK("http://www.godatabase.org/cgi-bin/go.cgi?query=GO:0006355&auto_wild_cards=yes&view=query&action=query&search_constraint=terms","GO:0006355_regulation_of_transcription__DNA-dependent")	=HYPERLINK("http://www.ncbi.nih.gov/gquery/gquery.fcgi?term=TLE4","TLE4")	575	9	1.948061	-1.462998	34	22.49	0.661471
=HYPERLINK("http://www.godatabase.org/cgi-bin/go.cgi?query=GO:0006355&auto_wild_cards=yes&view=query&action=query&search_constraint=terms","GO:0006355_regulation_of_transcription__DNA-dependent")	=HYPERLINK("http://www.ncbi.nih.gov/gquery/gquery.fcgi?term=VAX2","VAX2")	575	9	1.948061	-1.462998	34	22.49	0.661471
=HYPERLINK("http://www.godatabase.org/cgi-bin/go.cgi?query=GO:0006355&auto_wild_cards=yes&view=query&action=query&search_constraint=terms","GO:0006355_regulation_of_transcription__DNA-dependent")	=HYPERLINK("http://www.ncbi.nih.gov/gquery/gquery.fcgi?term=HES6","HES6")	575	9	1.948061	-1.462998	34	22.49	0.661471
=HYPERLINK("http://www.godatabase.org/cgi-bin/go.cgi?query=GO:0006355&auto_wild_cards=yes&view=query&action=query&search_constraint=terms","GO:0006355_regulation_of_transcription__DNA-dependent")	=HYPERLINK("http://www.ncbi.nih.gov/gquery/gquery.fcgi?term=NCOR1","NCOR1")	575	9	1.948061	-1.462998	34	22.49	0.661471
=HYPERLINK("http://www.godatabase.org/cgi-bin/go.cgi?query=GO:0006355&auto_wild_cards=yes&view=query&action=query&search_constraint=terms","GO:0006355_regulation_of_transcription__DNA-dependent")	=HYPERLINK("http://www.ncbi.nih.gov/gquery/gquery.fcgi?term=NRIP1","NRIP1")	575	9	1.948061	-1.462998	34	22.49	0.661471
=HYPERLINK("http://www.godatabase.org/cgi-bin/go.cgi?query=GO:0006355&auto_wild_cards=yes&view=query&action=query&search_constraint=terms","GO:0006355_regulation_of_transcription__DNA-dependent")	=HYPERLINK("http://www.ncbi.nih.gov/gquery/gquery.fcgi?term=FOXP2","FOXP2")	575	9	1.948061	-1.462998	34	22.49	0.661471
=HYPERLINK("http://www.godatabase.org/cgi-bin/go.cgi?query=GO:0000070&auto_wild_cards=yes&view=query&action=query&search_constraint=terms","GO:0000070_mitotic_sister_chromatid_segregation")	=HYPERLINK("http://www.ncbi.nih.gov/gquery/gquery.fcgi?term=AKAP8","AKAP8")	5	1	24.891892	-1.402851	46	37.71	0.819783
=HYPERLINK("http://www.godatabase.org/cgi-bin/go.cgi?query=GO:0000819&auto_wild_cards=yes&view=query&action=query&search_constraint=terms","GO:0000819_sister_chromatid_segregation")	=HYPERLINK("http://www.ncbi.nih.gov/gquery/gquery.fcgi?term=AKAP8","AKAP8")	5	1	24.891892	-1.402851	46	37.71	0.819783
=HYPERLINK("http://www.godatabase.org/cgi-bin/go.cgi?query=GO:0007638&auto_wild_cards=yes&view=query&action=query&search_constraint=terms","GO:0007638_mechanosensory_behavior")	=HYPERLINK("http://www.ncbi.nih.gov/gquery/gquery.fcgi?term=FOXP2","FOXP2")	5	1	24.891892	-1.402851	46	37.71	0.819783
=HYPERLINK("http://www.godatabase.org/cgi-bin/go.cgi?query=GO:0009950&auto_wild_cards=yes&view=query&action=query&search_constraint=terms","GO:0009950_dorsal_ventral_axis_specification")	=HYPERLINK("http://www.ncbi.nih.gov/gquery/gquery.fcgi?term=VAX2","VAX2")	5	1	24.891892	-1.402851	46	37.71	0.819783
=HYPERLINK("http://www.godatabase.org/cgi-bin/go.cgi?query=GO:0017148&auto_wild_cards=yes&view=query&action=query&search_constraint=terms","GO:0017148_negative_regulation_of_translation")	=HYPERLINK("http://www.ncbi.nih.gov/gquery/gquery.fcgi?term=TIA1","TIA1")	5	1	24.891892	-1.402851	46	37.71	0.819783
=HYPERLINK("http://www.godatabase.org/cgi-bin/go.cgi?query=GO:0030261&auto_wild_cards=yes&view=query&action=query&search_constraint=terms","GO:0030261_chromosome_condensation")	=HYPERLINK("http://www.ncbi.nih.gov/gquery/gquery.fcgi?term=AKAP8","AKAP8")	5	1	24.891892	-1.402851	46	37.71	0.819783
=HYPERLINK("http://www.godatabase.org/cgi-bin/go.cgi?query=GO:0031058&auto_wild_cards=yes&view=query&action=query&search_constraint=terms","GO:0031058_positive_regulation_of_histone_modification")	=HYPERLINK("http://www.ncbi.nih.gov/gquery/gquery.fcgi?term=NCOR1","NCOR1")	5	1	24.891892	-1.402851	46	37.71	0.819783
=HYPERLINK("http://www.godatabase.org/cgi-bin/go.cgi?query=GO:0034109&auto_wild_cards=yes&view=query&action=query&search_constraint=terms","GO:0034109_homotypic_cell-cell_adhesion")	=HYPERLINK("http://www.ncbi.nih.gov/gquery/gquery.fcgi?term=NCAM1","NCAM1")	5	1	24.891892	-1.402851	46	37.71	0.819783
=HYPERLINK("http://www.godatabase.org/cgi-bin/go.cgi?query=GO:0043489&auto_wild_cards=yes&view=query&action=query&search_constraint=terms","GO:0043489_RNA_stabilization")	=HYPERLINK("http://www.ncbi.nih.gov/gquery/gquery.fcgi?term=ELAVL1","ELAVL1")	5	1	24.891892	-1.402851	46	37.71	0.819783
=HYPERLINK("http://www.godatabase.org/cgi-bin/go.cgi?query=GO:0048255&auto_wild_cards=yes&view=query&action=query&search_constraint=terms","GO:0048255_mRNA_stabilization")	=HYPERLINK("http://www.ncbi.nih.gov/gquery/gquery.fcgi?term=ELAVL1","ELAVL1")	5	1	24.891892	-1.402851	46	37.71	0.819783
=HYPERLINK("http://www.godatabase.org/cgi-bin/go.cgi?query=GO:0051323&auto_wild_cards=yes&view=query&action=query&search_constraint=terms","GO:0051323_metaphase")	=HYPERLINK("http://www.ncbi.nih.gov/gquery/gquery.fcgi?term=MYH9","MYH9")	5	1	24.891892	-1.402851	46	37.71	0.819783
=HYPERLINK("http://www.godatabase.org/cgi-bin/go.cgi?query=GO:0051668&auto_wild_cards=yes&view=query&action=query&search_constraint=terms","GO:0051668_localization_within_membrane")	=HYPERLINK("http://www.ncbi.nih.gov/gquery/gquery.fcgi?term=SH3GLB1","SH3GLB1")	5	1	24.891892	-1.402851	46	37.71	0.819783
=HYPERLINK("http://www.godatabase.org/cgi-bin/go.cgi?query=GO:0016358&auto_wild_cards=yes&view=query&action=query&search_constraint=terms","GO:0016358_dendrite_development")	=HYPERLINK("http://www.ncbi.nih.gov/gquery/gquery.fcgi?term=KLF7","KLF7")	40	2	6.222973	-1.392878	47	38.45	0.818085
=HYPERLINK("http://www.godatabase.org/cgi-bin/go.cgi?query=GO:0016358&auto_wild_cards=yes&view=query&action=query&search_constraint=terms","GO:0016358_dendrite_development")	=HYPERLINK("http://www.ncbi.nih.gov/gquery/gquery.fcgi?term=YWHAH","YWHAH")	40	2	6.222973	-1.392878	47	38.45	0.818085
=HYPERLINK("http://www.godatabase.org/cgi-bin/go.cgi?query=GO:0006351&auto_wild_cards=yes&view=query&action=query&search_constraint=terms","GO:0006351_transcription__DNA-dependent")	=HYPERLINK("http://www.ncbi.nih.gov/gquery/gquery.fcgi?term=KLF7","KLF7")	594	9	1.885749	-1.383616	48	38.66	0.805417
=HYPERLINK("http://www.godatabase.org/cgi-bin/go.cgi?query=GO:0006351&auto_wild_cards=yes&view=query&action=query&search_constraint=terms","GO:0006351_transcription__DNA-dependent")	=HYPERLINK("http://www.ncbi.nih.gov/gquery/gquery.fcgi?term=NCOA2","NCOA2")	594	9	1.885749	-1.383616	48	38.66	0.805417
=HYPERLINK("http://www.godatabase.org/cgi-bin/go.cgi?query=GO:0006351&auto_wild_cards=yes&view=query&action=query&search_constraint=terms","GO:0006351_transcription__DNA-dependent")	=HYPERLINK("http://www.ncbi.nih.gov/gquery/gquery.fcgi?term=RXRB","RXRB")	594	9	1.885749	-1.383616	48	38.66	0.805417
=HYPERLINK("http://www.godatabase.org/cgi-bin/go.cgi?query=GO:0006351&auto_wild_cards=yes&view=query&action=query&search_constraint=terms","GO:0006351_transcription__DNA-dependent")	=HYPERLINK("http://www.ncbi.nih.gov/gquery/gquery.fcgi?term=TLE4","TLE4")	594	9	1.885749	-1.383616	48	38.66	0.805417
=HYPERLINK("http://www.godatabase.org/cgi-bin/go.cgi?query=GO:0006351&auto_wild_cards=yes&view=query&action=query&search_constraint=terms","GO:0006351_transcription__DNA-dependent")	=HYPERLINK("http://www.ncbi.nih.gov/gquery/gquery.fcgi?term=VAX2","VAX2")	594	9	1.885749	-1.383616	48	38.66	0.805417
=HYPERLINK("http://www.godatabase.org/cgi-bin/go.cgi?query=GO:0006351&auto_wild_cards=yes&view=query&action=query&search_constraint=terms","GO:0006351_transcription__DNA-dependent")	=HYPERLINK("http://www.ncbi.nih.gov/gquery/gquery.fcgi?term=HES6","HES6")	594	9	1.885749	-1.383616	48	38.66	0.805417
=HYPERLINK("http://www.godatabase.org/cgi-bin/go.cgi?query=GO:0006351&auto_wild_cards=yes&view=query&action=query&search_constraint=terms","GO:0006351_transcription__DNA-dependent")	=HYPERLINK("http://www.ncbi.nih.gov/gquery/gquery.fcgi?term=NCOR1","NCOR1")	594	9	1.885749	-1.383616	48	38.66	0.805417
=HYPERLINK("http://www.godatabase.org/cgi-bin/go.cgi?query=GO:0006351&auto_wild_cards=yes&view=query&action=query&search_constraint=terms","GO:0006351_transcription__DNA-dependent")	=HYPERLINK("http://www.ncbi.nih.gov/gquery/gquery.fcgi?term=NRIP1","NRIP1")	594	9	1.885749	-1.383616	48	38.66	0.805417
=HYPERLINK("http://www.godatabase.org/cgi-bin/go.cgi?query=GO:0006351&auto_wild_cards=yes&view=query&action=query&search_constraint=terms","GO:0006351_transcription__DNA-dependent")	=HYPERLINK("http://www.ncbi.nih.gov/gquery/gquery.fcgi?term=FOXP2","FOXP2")	594	9	1.885749	-1.383616	48	38.66	0.805417
=HYPERLINK("http://www.godatabase.org/cgi-bin/go.cgi?query=GO:0032774&auto_wild_cards=yes&view=query&action=query&search_constraint=terms","GO:0032774_RNA_biosynthetic_process")	=HYPERLINK("http://www.ncbi.nih.gov/gquery/gquery.fcgi?term=KLF7","KLF7")	595	9	1.882580	-1.379555	49	38.68	0.789388
=HYPERLINK("http://www.godatabase.org/cgi-bin/go.cgi?query=GO:0032774&auto_wild_cards=yes&view=query&action=query&search_constraint=terms","GO:0032774_RNA_biosynthetic_process")	=HYPERLINK("http://www.ncbi.nih.gov/gquery/gquery.fcgi?term=NCOA2","NCOA2")	595	9	1.882580	-1.379555	49	38.68	0.789388
=HYPERLINK("http://www.godatabase.org/cgi-bin/go.cgi?query=GO:0032774&auto_wild_cards=yes&view=query&action=query&search_constraint=terms","GO:0032774_RNA_biosynthetic_process")	=HYPERLINK("http://www.ncbi.nih.gov/gquery/gquery.fcgi?term=RXRB","RXRB")	595	9	1.882580	-1.379555	49	38.68	0.789388
=HYPERLINK("http://www.godatabase.org/cgi-bin/go.cgi?query=GO:0032774&auto_wild_cards=yes&view=query&action=query&search_constraint=terms","GO:0032774_RNA_biosynthetic_process")	=HYPERLINK("http://www.ncbi.nih.gov/gquery/gquery.fcgi?term=TLE4","TLE4")	595	9	1.882580	-1.379555	49	38.68	0.789388
=HYPERLINK("http://www.godatabase.org/cgi-bin/go.cgi?query=GO:0032774&auto_wild_cards=yes&view=query&action=query&search_constraint=terms","GO:0032774_RNA_biosynthetic_process")	=HYPERLINK("http://www.ncbi.nih.gov/gquery/gquery.fcgi?term=VAX2","VAX2")	595	9	1.882580	-1.379555	49	38.68	0.789388
=HYPERLINK("http://www.godatabase.org/cgi-bin/go.cgi?query=GO:0032774&auto_wild_cards=yes&view=query&action=query&search_constraint=terms","GO:0032774_RNA_biosynthetic_process")	=HYPERLINK("http://www.ncbi.nih.gov/gquery/gquery.fcgi?term=HES6","HES6")	595	9	1.882580	-1.379555	49	38.68	0.789388
=HYPERLINK("http://www.godatabase.org/cgi-bin/go.cgi?query=GO:0032774&auto_wild_cards=yes&view=query&action=query&search_constraint=terms","GO:0032774_RNA_biosynthetic_process")	=HYPERLINK("http://www.ncbi.nih.gov/gquery/gquery.fcgi?term=NCOR1","NCOR1")	595	9	1.882580	-1.379555	49	38.68	0.789388
=HYPERLINK("http://www.godatabase.org/cgi-bin/go.cgi?query=GO:0032774&auto_wild_cards=yes&view=query&action=query&search_constraint=terms","GO:0032774_RNA_biosynthetic_process")	=HYPERLINK("http://www.ncbi.nih.gov/gquery/gquery.fcgi?term=NRIP1","NRIP1")	595	9	1.882580	-1.379555	49	38.68	0.789388
=HYPERLINK("http://www.godatabase.org/cgi-bin/go.cgi?query=GO:0032774&auto_wild_cards=yes&view=query&action=query&search_constraint=terms","GO:0032774_RNA_biosynthetic_process")	=HYPERLINK("http://www.ncbi.nih.gov/gquery/gquery.fcgi?term=FOXP2","FOXP2")	595	9	1.882580	-1.379555	49	38.68	0.789388
=HYPERLINK("http://www.godatabase.org/cgi-bin/go.cgi?query=GO:0034645&auto_wild_cards=yes&view=query&action=query&search_constraint=terms","GO:0034645_cellular_macromolecule_biosynthetic_process")	=HYPERLINK("http://www.ncbi.nih.gov/gquery/gquery.fcgi?term=KLF7","KLF7")	901	12	1.657618	-1.356855	50	40.15	0.803000
=HYPERLINK("http://www.godatabase.org/cgi-bin/go.cgi?query=GO:0034645&auto_wild_cards=yes&view=query&action=query&search_constraint=terms","GO:0034645_cellular_macromolecule_biosynthetic_process")	=HYPERLINK("http://www.ncbi.nih.gov/gquery/gquery.fcgi?term=NCOA2","NCOA2")	901	12	1.657618	-1.356855	50	40.15	0.803000
=HYPERLINK("http://www.godatabase.org/cgi-bin/go.cgi?query=GO:0034645&auto_wild_cards=yes&view=query&action=query&search_constraint=terms","GO:0034645_cellular_macromolecule_biosynthetic_process")	=HYPERLINK("http://www.ncbi.nih.gov/gquery/gquery.fcgi?term=RXRB","RXRB")	901	12	1.657618	-1.356855	50	40.15	0.803000
=HYPERLINK("http://www.godatabase.org/cgi-bin/go.cgi?query=GO:0034645&auto_wild_cards=yes&view=query&action=query&search_constraint=terms","GO:0034645_cellular_macromolecule_biosynthetic_process")	=HYPERLINK("http://www.ncbi.nih.gov/gquery/gquery.fcgi?term=TIA1","TIA1")	901	12	1.657618	-1.356855	50	40.15	0.803000
=HYPERLINK("http://www.godatabase.org/cgi-bin/go.cgi?query=GO:0034645&auto_wild_cards=yes&view=query&action=query&search_constraint=terms","GO:0034645_cellular_macromolecule_biosynthetic_process")	=HYPERLINK("http://www.ncbi.nih.gov/gquery/gquery.fcgi?term=E2F7","E2F7")	901	12	1.657618	-1.356855	50	40.15	0.803000
=HYPERLINK("http://www.godatabase.org/cgi-bin/go.cgi?query=GO:0034645&auto_wild_cards=yes&view=query&action=query&search_constraint=terms","GO:0034645_cellular_macromolecule_biosynthetic_process")	=HYPERLINK("http://www.ncbi.nih.gov/gquery/gquery.fcgi?term=TLE4","TLE4")	901	12	1.657618	-1.356855	50	40.15	0.803000
=HYPERLINK("http://www.godatabase.org/cgi-bin/go.cgi?query=GO:0034645&auto_wild_cards=yes&view=query&action=query&search_constraint=terms","GO:0034645_cellular_macromolecule_biosynthetic_process")	=HYPERLINK("http://www.ncbi.nih.gov/gquery/gquery.fcgi?term=VAX2","VAX2")	901	12	1.657618	-1.356855	50	40.15	0.803000
=HYPERLINK("http://www.godatabase.org/cgi-bin/go.cgi?query=GO:0034645&auto_wild_cards=yes&view=query&action=query&search_constraint=terms","GO:0034645_cellular_macromolecule_biosynthetic_process")	=HYPERLINK("http://www.ncbi.nih.gov/gquery/gquery.fcgi?term=DACH1","DACH1")	901	12	1.657618	-1.356855	50	40.15	0.803000
=HYPERLINK("http://www.godatabase.org/cgi-bin/go.cgi?query=GO:0034645&auto_wild_cards=yes&view=query&action=query&search_constraint=terms","GO:0034645_cellular_macromolecule_biosynthetic_process")	=HYPERLINK("http://www.ncbi.nih.gov/gquery/gquery.fcgi?term=HES6","HES6")	901	12	1.657618	-1.356855	50	40.15	0.803000
=HYPERLINK("http://www.godatabase.org/cgi-bin/go.cgi?query=GO:0034645&auto_wild_cards=yes&view=query&action=query&search_constraint=terms","GO:0034645_cellular_macromolecule_biosynthetic_process")	=HYPERLINK("http://www.ncbi.nih.gov/gquery/gquery.fcgi?term=NCOR1","NCOR1")	901	12	1.657618	-1.356855	50	40.15	0.803000
=HYPERLINK("http://www.godatabase.org/cgi-bin/go.cgi?query=GO:0034645&auto_wild_cards=yes&view=query&action=query&search_constraint=terms","GO:0034645_cellular_macromolecule_biosynthetic_process")	=HYPERLINK("http://www.ncbi.nih.gov/gquery/gquery.fcgi?term=NRIP1","NRIP1")	901	12	1.657618	-1.356855	50	40.15	0.803000
=HYPERLINK("http://www.godatabase.org/cgi-bin/go.cgi?query=GO:0034645&auto_wild_cards=yes&view=query&action=query&search_constraint=terms","GO:0034645_cellular_macromolecule_biosynthetic_process")	=HYPERLINK("http://www.ncbi.nih.gov/gquery/gquery.fcgi?term=FOXP2","FOXP2")	901	12	1.657618	-1.356855	50	40.15	0.803000
=HYPERLINK("http://www.godatabase.org/cgi-bin/go.cgi?query=GO:0031323&auto_wild_cards=yes&view=query&action=query&search_constraint=terms","GO:0031323_regulation_of_cellular_metabolic_process")	=HYPERLINK("http://www.ncbi.nih.gov/gquery/gquery.fcgi?term=KLF7","KLF7")	1015	13	1.594062	-1.328259	51	42.36	0.830588
=HYPERLINK("http://www.godatabase.org/cgi-bin/go.cgi?query=GO:0031323&auto_wild_cards=yes&view=query&action=query&search_constraint=terms","GO:0031323_regulation_of_cellular_metabolic_process")	=HYPERLINK("http://www.ncbi.nih.gov/gquery/gquery.fcgi?term=RXRB","RXRB")	1015	13	1.594062	-1.328259	51	42.36	0.830588
=HYPERLINK("http://www.godatabase.org/cgi-bin/go.cgi?query=GO:0031323&auto_wild_cards=yes&view=query&action=query&search_constraint=terms","GO:0031323_regulation_of_cellular_metabolic_process")	=HYPERLINK("http://www.ncbi.nih.gov/gquery/gquery.fcgi?term=E2F7","E2F7")	1015	13	1.594062	-1.328259	51	42.36	0.830588
=HYPERLINK("http://www.godatabase.org/cgi-bin/go.cgi?query=GO:0031323&auto_wild_cards=yes&view=query&action=query&search_constraint=terms","GO:0031323_regulation_of_cellular_metabolic_process")	=HYPERLINK("http://www.ncbi.nih.gov/gquery/gquery.fcgi?term=TLE4","TLE4")	1015	13	1.594062	-1.328259	51	42.36	0.830588
=HYPERLINK("http://www.godatabase.org/cgi-bin/go.cgi?query=GO:0031323&auto_wild_cards=yes&view=query&action=query&search_constraint=terms","GO:0031323_regulation_of_cellular_metabolic_process")	=HYPERLINK("http://www.ncbi.nih.gov/gquery/gquery.fcgi?term=ELAVL1","ELAVL1")	1015	13	1.594062	-1.328259	51	42.36	0.830588
=HYPERLINK("http://www.godatabase.org/cgi-bin/go.cgi?query=GO:0031323&auto_wild_cards=yes&view=query&action=query&search_constraint=terms","GO:0031323_regulation_of_cellular_metabolic_process")	=HYPERLINK("http://www.ncbi.nih.gov/gquery/gquery.fcgi?term=VAX2","VAX2")	1015	13	1.594062	-1.328259	51	42.36	0.830588
=HYPERLINK("http://www.godatabase.org/cgi-bin/go.cgi?query=GO:0031323&auto_wild_cards=yes&view=query&action=query&search_constraint=terms","GO:0031323_regulation_of_cellular_metabolic_process")	=HYPERLINK("http://www.ncbi.nih.gov/gquery/gquery.fcgi?term=HES6","HES6")	1015	13	1.594062	-1.328259	51	42.36	0.830588
=HYPERLINK("http://www.godatabase.org/cgi-bin/go.cgi?query=GO:0031323&auto_wild_cards=yes&view=query&action=query&search_constraint=terms","GO:0031323_regulation_of_cellular_metabolic_process")	=HYPERLINK("http://www.ncbi.nih.gov/gquery/gquery.fcgi?term=DACH1","DACH1")	1015	13	1.594062	-1.328259	51	42.36	0.830588
=HYPERLINK("http://www.godatabase.org/cgi-bin/go.cgi?query=GO:0031323&auto_wild_cards=yes&view=query&action=query&search_constraint=terms","GO:0031323_regulation_of_cellular_metabolic_process")	=HYPERLINK("http://www.ncbi.nih.gov/gquery/gquery.fcgi?term=FOXP2","FOXP2")	1015	13	1.594062	-1.328259	51	42.36	0.830588
=HYPERLINK("http://www.godatabase.org/cgi-bin/go.cgi?query=GO:0031323&auto_wild_cards=yes&view=query&action=query&search_constraint=terms","GO:0031323_regulation_of_cellular_metabolic_process")	=HYPERLINK("http://www.ncbi.nih.gov/gquery/gquery.fcgi?term=NRIP1","NRIP1")	1015	13	1.594062	-1.328259	51	42.36	0.830588
=HYPERLINK("http://www.godatabase.org/cgi-bin/go.cgi?query=GO:0031323&auto_wild_cards=yes&view=query&action=query&search_constraint=terms","GO:0031323_regulation_of_cellular_metabolic_process")	=HYPERLINK("http://www.ncbi.nih.gov/gquery/gquery.fcgi?term=NCOA2","NCOA2")	1015	13	1.594062	-1.328259	51	42.36	0.830588
=HYPERLINK("http://www.godatabase.org/cgi-bin/go.cgi?query=GO:0031323&auto_wild_cards=yes&view=query&action=query&search_constraint=terms","GO:0031323_regulation_of_cellular_metabolic_process")	=HYPERLINK("http://www.ncbi.nih.gov/gquery/gquery.fcgi?term=TIA1","TIA1")	1015	13	1.594062	-1.328259	51	42.36	0.830588
=HYPERLINK("http://www.godatabase.org/cgi-bin/go.cgi?query=GO:0031323&auto_wild_cards=yes&view=query&action=query&search_constraint=terms","GO:0031323_regulation_of_cellular_metabolic_process")	=HYPERLINK("http://www.ncbi.nih.gov/gquery/gquery.fcgi?term=NCOR1","NCOR1")	1015	13	1.594062	-1.328259	51	42.36	0.830588
=HYPERLINK("http://www.godatabase.org/cgi-bin/go.cgi?query=GO:0009059&auto_wild_cards=yes&view=query&action=query&search_constraint=terms","GO:0009059_macromolecule_biosynthetic_process")	=HYPERLINK("http://www.ncbi.nih.gov/gquery/gquery.fcgi?term=KLF7","KLF7")	910	12	1.641224	-1.327479	52	42.38	0.815000
=HYPERLINK("http://www.godatabase.org/cgi-bin/go.cgi?query=GO:0009059&auto_wild_cards=yes&view=query&action=query&search_constraint=terms","GO:0009059_macromolecule_biosynthetic_process")	=HYPERLINK("http://www.ncbi.nih.gov/gquery/gquery.fcgi?term=NCOA2","NCOA2")	910	12	1.641224	-1.327479	52	42.38	0.815000
=HYPERLINK("http://www.godatabase.org/cgi-bin/go.cgi?query=GO:0009059&auto_wild_cards=yes&view=query&action=query&search_constraint=terms","GO:0009059_macromolecule_biosynthetic_process")	=HYPERLINK("http://www.ncbi.nih.gov/gquery/gquery.fcgi?term=RXRB","RXRB")	910	12	1.641224	-1.327479	52	42.38	0.815000
=HYPERLINK("http://www.godatabase.org/cgi-bin/go.cgi?query=GO:0009059&auto_wild_cards=yes&view=query&action=query&search_constraint=terms","GO:0009059_macromolecule_biosynthetic_process")	=HYPERLINK("http://www.ncbi.nih.gov/gquery/gquery.fcgi?term=E2F7","E2F7")	910	12	1.641224	-1.327479	52	42.38	0.815000
=HYPERLINK("http://www.godatabase.org/cgi-bin/go.cgi?query=GO:0009059&auto_wild_cards=yes&view=query&action=query&search_constraint=terms","GO:0009059_macromolecule_biosynthetic_process")	=HYPERLINK("http://www.ncbi.nih.gov/gquery/gquery.fcgi?term=TIA1","TIA1")	910	12	1.641224	-1.327479	52	42.38	0.815000
=HYPERLINK("http://www.godatabase.org/cgi-bin/go.cgi?query=GO:0009059&auto_wild_cards=yes&view=query&action=query&search_constraint=terms","GO:0009059_macromolecule_biosynthetic_process")	=HYPERLINK("http://www.ncbi.nih.gov/gquery/gquery.fcgi?term=TLE4","TLE4")	910	12	1.641224	-1.327479	52	42.38	0.815000
=HYPERLINK("http://www.godatabase.org/cgi-bin/go.cgi?query=GO:0009059&auto_wild_cards=yes&view=query&action=query&search_constraint=terms","GO:0009059_macromolecule_biosynthetic_process")	=HYPERLINK("http://www.ncbi.nih.gov/gquery/gquery.fcgi?term=VAX2","VAX2")	910	12	1.641224	-1.327479	52	42.38	0.815000
=HYPERLINK("http://www.godatabase.org/cgi-bin/go.cgi?query=GO:0009059&auto_wild_cards=yes&view=query&action=query&search_constraint=terms","GO:0009059_macromolecule_biosynthetic_process")	=HYPERLINK("http://www.ncbi.nih.gov/gquery/gquery.fcgi?term=DACH1","DACH1")	910	12	1.641224	-1.327479	52	42.38	0.815000
=HYPERLINK("http://www.godatabase.org/cgi-bin/go.cgi?query=GO:0009059&auto_wild_cards=yes&view=query&action=query&search_constraint=terms","GO:0009059_macromolecule_biosynthetic_process")	=HYPERLINK("http://www.ncbi.nih.gov/gquery/gquery.fcgi?term=HES6","HES6")	910	12	1.641224	-1.327479	52	42.38	0.815000
=HYPERLINK("http://www.godatabase.org/cgi-bin/go.cgi?query=GO:0009059&auto_wild_cards=yes&view=query&action=query&search_constraint=terms","GO:0009059_macromolecule_biosynthetic_process")	=HYPERLINK("http://www.ncbi.nih.gov/gquery/gquery.fcgi?term=NCOR1","NCOR1")	910	12	1.641224	-1.327479	52	42.38	0.815000
=HYPERLINK("http://www.godatabase.org/cgi-bin/go.cgi?query=GO:0009059&auto_wild_cards=yes&view=query&action=query&search_constraint=terms","GO:0009059_macromolecule_biosynthetic_process")	=HYPERLINK("http://www.ncbi.nih.gov/gquery/gquery.fcgi?term=NRIP1","NRIP1")	910	12	1.641224	-1.327479	52	42.38	0.815000
=HYPERLINK("http://www.godatabase.org/cgi-bin/go.cgi?query=GO:0009059&auto_wild_cards=yes&view=query&action=query&search_constraint=terms","GO:0009059_macromolecule_biosynthetic_process")	=HYPERLINK("http://www.ncbi.nih.gov/gquery/gquery.fcgi?term=FOXP2","FOXP2")	910	12	1.641224	-1.327479	52	42.38	0.815000
=HYPERLINK("http://www.godatabase.org/cgi-bin/go.cgi?query=GO:0000768&auto_wild_cards=yes&view=query&action=query&search_constraint=terms","GO:0000768_syncytium_formation_by_plasma_membrane_fusion")	=HYPERLINK("http://www.ncbi.nih.gov/gquery/gquery.fcgi?term=MYH9","MYH9")	6	1	20.743243	-1.325363	56	52.11	0.930536
=HYPERLINK("http://www.godatabase.org/cgi-bin/go.cgi?query=GO:0006882&auto_wild_cards=yes&view=query&action=query&search_constraint=terms","GO:0006882_cellular_zinc_ion_homeostasis")	=HYPERLINK("http://www.ncbi.nih.gov/gquery/gquery.fcgi?term=SLC30A1","SLC30A1")	6	1	20.743243	-1.325363	56	52.11	0.930536
=HYPERLINK("http://www.godatabase.org/cgi-bin/go.cgi?query=GO:0007520&auto_wild_cards=yes&view=query&action=query&search_constraint=terms","GO:0007520_myoblast_fusion")	=HYPERLINK("http://www.ncbi.nih.gov/gquery/gquery.fcgi?term=MYH9","MYH9")	6	1	20.743243	-1.325363	56	52.11	0.930536
=HYPERLINK("http://www.godatabase.org/cgi-bin/go.cgi?query=GO:0060013&auto_wild_cards=yes&view=query&action=query&search_constraint=terms","GO:0060013_righting_reflex")	=HYPERLINK("http://www.ncbi.nih.gov/gquery/gquery.fcgi?term=FOXP2","FOXP2")	6	1	20.743243	-1.325363	56	52.11	0.930536
=HYPERLINK("http://www.godatabase.org/cgi-bin/go.cgi?query=GO:0030218&auto_wild_cards=yes&view=query&action=query&search_constraint=terms","GO:0030218_erythrocyte_differentiation")	=HYPERLINK("http://www.ncbi.nih.gov/gquery/gquery.fcgi?term=HEPH","HEPH")	46	2	5.411281	-1.283008	57	55.22	0.968772
=HYPERLINK("http://www.godatabase.org/cgi-bin/go.cgi?query=GO:0030218&auto_wild_cards=yes&view=query&action=query&search_constraint=terms","GO:0030218_erythrocyte_differentiation")	=HYPERLINK("http://www.ncbi.nih.gov/gquery/gquery.fcgi?term=NCOR1","NCOR1")	46	2	5.411281	-1.283008	57	55.22	0.968772
=HYPERLINK("http://www.godatabase.org/cgi-bin/go.cgi?query=GO:0006949&auto_wild_cards=yes&view=query&action=query&search_constraint=terms","GO:0006949_syncytium_formation")	=HYPERLINK("http://www.ncbi.nih.gov/gquery/gquery.fcgi?term=MYH9","MYH9")	7	1	17.779923	-1.260108	65	66.45	1.022308
=HYPERLINK("http://www.godatabase.org/cgi-bin/go.cgi?query=GO:0014066&auto_wild_cards=yes&view=query&action=query&search_constraint=terms","GO:0014066_regulation_of_phosphoinositide_3-kinase_cascade")	=HYPERLINK("http://www.ncbi.nih.gov/gquery/gquery.fcgi?term=NCOR1","NCOR1")	7	1	17.779923	-1.260108	65	66.45	1.022308
=HYPERLINK("http://www.godatabase.org/cgi-bin/go.cgi?query=GO:0016575&auto_wild_cards=yes&view=query&action=query&search_constraint=terms","GO:0016575_histone_deacetylation")	=HYPERLINK("http://www.ncbi.nih.gov/gquery/gquery.fcgi?term=NCOR1","NCOR1")	7	1	17.779923	-1.260108	65	66.45	1.022308
=HYPERLINK("http://www.godatabase.org/cgi-bin/go.cgi?query=GO:0030521&auto_wild_cards=yes&view=query&action=query&search_constraint=terms","GO:0030521_androgen_receptor_signaling_pathway")	=HYPERLINK("http://www.ncbi.nih.gov/gquery/gquery.fcgi?term=FKBP4","FKBP4")	7	1	17.779923	-1.260108	65	66.45	1.022308
=HYPERLINK("http://www.godatabase.org/cgi-bin/go.cgi?query=GO:0046677&auto_wild_cards=yes&view=query&action=query&search_constraint=terms","GO:0046677_response_to_antibiotic")	=HYPERLINK("http://www.ncbi.nih.gov/gquery/gquery.fcgi?term=CYB5R4","CYB5R4")	7	1	17.779923	-1.260108	65	66.45	1.022308
=HYPERLINK("http://www.godatabase.org/cgi-bin/go.cgi?query=GO:0048814&auto_wild_cards=yes&view=query&action=query&search_constraint=terms","GO:0048814_regulation_of_dendrite_morphogenesis")	=HYPERLINK("http://www.ncbi.nih.gov/gquery/gquery.fcgi?term=YWHAH","YWHAH")	7	1	17.779923	-1.260108	65	66.45	1.022308
=HYPERLINK("http://www.godatabase.org/cgi-bin/go.cgi?query=GO:0050773&auto_wild_cards=yes&view=query&action=query&search_constraint=terms","GO:0050773_regulation_of_dendrite_development")	=HYPERLINK("http://www.ncbi.nih.gov/gquery/gquery.fcgi?term=YWHAH","YWHAH")	7	1	17.779923	-1.260108	65	66.45	1.022308
=HYPERLINK("http://www.godatabase.org/cgi-bin/go.cgi?query=GO:0055069&auto_wild_cards=yes&view=query&action=query&search_constraint=terms","GO:0055069_zinc_ion_homeostasis")	=HYPERLINK("http://www.ncbi.nih.gov/gquery/gquery.fcgi?term=SLC30A1","SLC30A1")	7	1	17.779923	-1.260108	65	66.45	1.022308
=HYPERLINK("http://www.godatabase.org/cgi-bin/go.cgi?query=GO:0043010&auto_wild_cards=yes&view=query&action=query&search_constraint=terms","GO:0043010_camera-type_eye_development")	=HYPERLINK("http://www.ncbi.nih.gov/gquery/gquery.fcgi?term=VAX2","VAX2")	110	3	3.394349	-1.241876	66	67.64	1.024848
=HYPERLINK("http://www.godatabase.org/cgi-bin/go.cgi?query=GO:0043010&auto_wild_cards=yes&view=query&action=query&search_constraint=terms","GO:0043010_camera-type_eye_development")	=HYPERLINK("http://www.ncbi.nih.gov/gquery/gquery.fcgi?term=MAB21L1","MAB21L1")	110	3	3.394349	-1.241876	66	67.64	1.024848
=HYPERLINK("http://www.godatabase.org/cgi-bin/go.cgi?query=GO:0043010&auto_wild_cards=yes&view=query&action=query&search_constraint=terms","GO:0043010_camera-type_eye_development")	=HYPERLINK("http://www.ncbi.nih.gov/gquery/gquery.fcgi?term=FOXP2","FOXP2")	110	3	3.394349	-1.241876	66	67.64	1.024848
=HYPERLINK("http://www.godatabase.org/cgi-bin/go.cgi?query=GO:0034101&auto_wild_cards=yes&view=query&action=query&search_constraint=terms","GO:0034101_erythrocyte_homeostasis")	=HYPERLINK("http://www.ncbi.nih.gov/gquery/gquery.fcgi?term=HEPH","HEPH")	49	2	5.079978	-1.234014	67	68.41	1.021045
=HYPERLINK("http://www.godatabase.org/cgi-bin/go.cgi?query=GO:0034101&auto_wild_cards=yes&view=query&action=query&search_constraint=terms","GO:0034101_erythrocyte_homeostasis")	=HYPERLINK("http://www.ncbi.nih.gov/gquery/gquery.fcgi?term=NCOR1","NCOR1")	49	2	5.079978	-1.234014	67	68.41	1.021045
=HYPERLINK("http://www.godatabase.org/cgi-bin/go.cgi?query=GO:0006458&auto_wild_cards=yes&view=query&action=query&search_constraint=terms","GO:0006458_'de_novo'_protein_folding")	=HYPERLINK("http://www.ncbi.nih.gov/gquery/gquery.fcgi?term=SH3GLB1","SH3GLB1")	8	1	15.557432	-1.203805	70	78.32	1.118857
=HYPERLINK("http://www.godatabase.org/cgi-bin/go.cgi?query=GO:0014065&auto_wild_cards=yes&view=query&action=query&search_constraint=terms","GO:0014065_phosphoinositide_3-kinase_cascade")	=HYPERLINK("http://www.ncbi.nih.gov/gquery/gquery.fcgi?term=NCOR1","NCOR1")	8	1	15.557432	-1.203805	70	78.32	1.118857
=HYPERLINK("http://www.godatabase.org/cgi-bin/go.cgi?query=GO:0051084&auto_wild_cards=yes&view=query&action=query&search_constraint=terms","GO:0051084_'de_novo'_posttranslational_protein_folding")	=HYPERLINK("http://www.ncbi.nih.gov/gquery/gquery.fcgi?term=SH3GLB1","SH3GLB1")	8	1	15.557432	-1.203805	70	78.32	1.118857
=HYPERLINK("http://www.godatabase.org/cgi-bin/go.cgi?query=GO:0034960&auto_wild_cards=yes&view=query&action=query&search_constraint=terms","GO:0034960_cellular_biopolymer_metabolic_process")	=HYPERLINK("http://www.ncbi.nih.gov/gquery/gquery.fcgi?term=KLF7","KLF7")	1395	16	1.427492	-1.189567	71	79.44	1.118873
=HYPERLINK("http://www.godatabase.org/cgi-bin/go.cgi?query=GO:0034960&auto_wild_cards=yes&view=query&action=query&search_constraint=terms","GO:0034960_cellular_biopolymer_metabolic_process")	=HYPERLINK("http://www.ncbi.nih.gov/gquery/gquery.fcgi?term=RXRB","RXRB")	1395	16	1.427492	-1.189567	71	79.44	1.118873
=HYPERLINK("http://www.godatabase.org/cgi-bin/go.cgi?query=GO:0034960&auto_wild_cards=yes&view=query&action=query&search_constraint=terms","GO:0034960_cellular_biopolymer_metabolic_process")	=HYPERLINK("http://www.ncbi.nih.gov/gquery/gquery.fcgi?term=E2F7","E2F7")	1395	16	1.427492	-1.189567	71	79.44	1.118873
=HYPERLINK("http://www.godatabase.org/cgi-bin/go.cgi?query=GO:0034960&auto_wild_cards=yes&view=query&action=query&search_constraint=terms","GO:0034960_cellular_biopolymer_metabolic_process")	=HYPERLINK("http://www.ncbi.nih.gov/gquery/gquery.fcgi?term=UBE2F","UBE2F")	1395	16	1.427492	-1.189567	71	79.44	1.118873
=HYPERLINK("http://www.godatabase.org/cgi-bin/go.cgi?query=GO:0034960&auto_wild_cards=yes&view=query&action=query&search_constraint=terms","GO:0034960_cellular_biopolymer_metabolic_process")	=HYPERLINK("http://www.ncbi.nih.gov/gquery/gquery.fcgi?term=ELAVL1","ELAVL1")	1395	16	1.427492	-1.189567	71	79.44	1.118873
=HYPERLINK("http://www.godatabase.org/cgi-bin/go.cgi?query=GO:0034960&auto_wild_cards=yes&view=query&action=query&search_constraint=terms","GO:0034960_cellular_biopolymer_metabolic_process")	=HYPERLINK("http://www.ncbi.nih.gov/gquery/gquery.fcgi?term=TLE4","TLE4")	1395	16	1.427492	-1.189567	71	79.44	1.118873
=HYPERLINK("http://www.godatabase.org/cgi-bin/go.cgi?query=GO:0034960&auto_wild_cards=yes&view=query&action=query&search_constraint=terms","GO:0034960_cellular_biopolymer_metabolic_process")	=HYPERLINK("http://www.ncbi.nih.gov/gquery/gquery.fcgi?term=VAX2","VAX2")	1395	16	1.427492	-1.189567	71	79.44	1.118873
=HYPERLINK("http://www.godatabase.org/cgi-bin/go.cgi?query=GO:0034960&auto_wild_cards=yes&view=query&action=query&search_constraint=terms","GO:0034960_cellular_biopolymer_metabolic_process")	=HYPERLINK("http://www.ncbi.nih.gov/gquery/gquery.fcgi?term=HES6","HES6")	1395	16	1.427492	-1.189567	71	79.44	1.118873
=HYPERLINK("http://www.godatabase.org/cgi-bin/go.cgi?query=GO:0034960&auto_wild_cards=yes&view=query&action=query&search_constraint=terms","GO:0034960_cellular_biopolymer_metabolic_process")	=HYPERLINK("http://www.ncbi.nih.gov/gquery/gquery.fcgi?term=DACH1","DACH1")	1395	16	1.427492	-1.189567	71	79.44	1.118873
=HYPERLINK("http://www.godatabase.org/cgi-bin/go.cgi?query=GO:0034960&auto_wild_cards=yes&view=query&action=query&search_constraint=terms","GO:0034960_cellular_biopolymer_metabolic_process")	=HYPERLINK("http://www.ncbi.nih.gov/gquery/gquery.fcgi?term=FOXP2","FOXP2")	1395	16	1.427492	-1.189567	71	79.44	1.118873
=HYPERLINK("http://www.godatabase.org/cgi-bin/go.cgi?query=GO:0034960&auto_wild_cards=yes&view=query&action=query&search_constraint=terms","GO:0034960_cellular_biopolymer_metabolic_process")	=HYPERLINK("http://www.ncbi.nih.gov/gquery/gquery.fcgi?term=NRIP1","NRIP1")	1395	16	1.427492	-1.189567	71	79.44	1.118873
=HYPERLINK("http://www.godatabase.org/cgi-bin/go.cgi?query=GO:0034960&auto_wild_cards=yes&view=query&action=query&search_constraint=terms","GO:0034960_cellular_biopolymer_metabolic_process")	=HYPERLINK("http://www.ncbi.nih.gov/gquery/gquery.fcgi?term=NCOA2","NCOA2")	1395	16	1.427492	-1.189567	71	79.44	1.118873
=HYPERLINK("http://www.godatabase.org/cgi-bin/go.cgi?query=GO:0034960&auto_wild_cards=yes&view=query&action=query&search_constraint=terms","GO:0034960_cellular_biopolymer_metabolic_process")	=HYPERLINK("http://www.ncbi.nih.gov/gquery/gquery.fcgi?term=SH3GLB1","SH3GLB1")	1395	16	1.427492	-1.189567	71	79.44	1.118873
=HYPERLINK("http://www.godatabase.org/cgi-bin/go.cgi?query=GO:0034960&auto_wild_cards=yes&view=query&action=query&search_constraint=terms","GO:0034960_cellular_biopolymer_metabolic_process")	=HYPERLINK("http://www.ncbi.nih.gov/gquery/gquery.fcgi?term=TIA1","TIA1")	1395	16	1.427492	-1.189567	71	79.44	1.118873
=HYPERLINK("http://www.godatabase.org/cgi-bin/go.cgi?query=GO:0034960&auto_wild_cards=yes&view=query&action=query&search_constraint=terms","GO:0034960_cellular_biopolymer_metabolic_process")	=HYPERLINK("http://www.ncbi.nih.gov/gquery/gquery.fcgi?term=PPM1M","PPM1M")	1395	16	1.427492	-1.189567	71	79.44	1.118873
=HYPERLINK("http://www.godatabase.org/cgi-bin/go.cgi?query=GO:0034960&auto_wild_cards=yes&view=query&action=query&search_constraint=terms","GO:0034960_cellular_biopolymer_metabolic_process")	=HYPERLINK("http://www.ncbi.nih.gov/gquery/gquery.fcgi?term=NCOR1","NCOR1")	1395	16	1.427492	-1.189567	71	79.44	1.118873
=HYPERLINK("http://www.godatabase.org/cgi-bin/go.cgi?query=GO:0010608&auto_wild_cards=yes&view=query&action=query&search_constraint=terms","GO:0010608_posttranscriptional_regulation_of_gene_expression")	=HYPERLINK("http://www.ncbi.nih.gov/gquery/gquery.fcgi?term=TIA1","TIA1")	52	2	4.786902	-1.188340	72	79.87	1.109306
=HYPERLINK("http://www.godatabase.org/cgi-bin/go.cgi?query=GO:0010608&auto_wild_cards=yes&view=query&action=query&search_constraint=terms","GO:0010608_posttranscriptional_regulation_of_gene_expression")	=HYPERLINK("http://www.ncbi.nih.gov/gquery/gquery.fcgi?term=ELAVL1","ELAVL1")	52	2	4.786902	-1.188340	72	79.87	1.109306
=HYPERLINK("http://www.godatabase.org/cgi-bin/go.cgi?query=GO:0001542&auto_wild_cards=yes&view=query&action=query&search_constraint=terms","GO:0001542_ovulation_from_ovarian_follicle")	=HYPERLINK("http://www.ncbi.nih.gov/gquery/gquery.fcgi?term=NRIP1","NRIP1")	9	1	13.828829	-1.154340	78	91.01	1.166795
=HYPERLINK("http://www.godatabase.org/cgi-bin/go.cgi?query=GO:0006476&auto_wild_cards=yes&view=query&action=query&search_constraint=terms","GO:0006476_protein_amino_acid_deacetylation")	=HYPERLINK("http://www.ncbi.nih.gov/gquery/gquery.fcgi?term=NCOR1","NCOR1")	9	1	13.828829	-1.154340	78	91.01	1.166795
=HYPERLINK("http://www.godatabase.org/cgi-bin/go.cgi?query=GO:0017145&auto_wild_cards=yes&view=query&action=query&search_constraint=terms","GO:0017145_stem_cell_division")	=HYPERLINK("http://www.ncbi.nih.gov/gquery/gquery.fcgi?term=TIAL1","TIAL1")	9	1	13.828829	-1.154340	78	91.01	1.166795
=HYPERLINK("http://www.godatabase.org/cgi-bin/go.cgi?query=GO:0030728&auto_wild_cards=yes&view=query&action=query&search_constraint=terms","GO:0030728_ovulation")	=HYPERLINK("http://www.ncbi.nih.gov/gquery/gquery.fcgi?term=NRIP1","NRIP1")	9	1	13.828829	-1.154340	78	91.01	1.166795
=HYPERLINK("http://www.godatabase.org/cgi-bin/go.cgi?query=GO:0050910&auto_wild_cards=yes&view=query&action=query&search_constraint=terms","GO:0050910_detection_of_mechanical_stimulus_involved_in_sensory_perception_of_sound")	=HYPERLINK("http://www.ncbi.nih.gov/gquery/gquery.fcgi?term=SLC12A2","SLC12A2")	9	1	13.828829	-1.154340	78	91.01	1.166795
=HYPERLINK("http://www.godatabase.org/cgi-bin/go.cgi?query=GO:0055012&auto_wild_cards=yes&view=query&action=query&search_constraint=terms","GO:0055012_ventricular_cardiac_muscle_cell_differentiation")	=HYPERLINK("http://www.ncbi.nih.gov/gquery/gquery.fcgi?term=RXRB","RXRB")	9	1	13.828829	-1.154340	78	91.01	1.166795
=HYPERLINK("http://www.godatabase.org/cgi-bin/go.cgi?query=GO:0014706&auto_wild_cards=yes&view=query&action=query&search_constraint=terms","GO:0014706_striated_muscle_tissue_development")	=HYPERLINK("http://www.ncbi.nih.gov/gquery/gquery.fcgi?term=RXRB","RXRB")	120	3	3.111486	-1.150995	79	91.35	1.156329
=HYPERLINK("http://www.godatabase.org/cgi-bin/go.cgi?query=GO:0014706&auto_wild_cards=yes&view=query&action=query&search_constraint=terms","GO:0014706_striated_muscle_tissue_development")	=HYPERLINK("http://www.ncbi.nih.gov/gquery/gquery.fcgi?term=MYH9","MYH9")	120	3	3.111486	-1.150995	79	91.35	1.156329
=HYPERLINK("http://www.godatabase.org/cgi-bin/go.cgi?query=GO:0014706&auto_wild_cards=yes&view=query&action=query&search_constraint=terms","GO:0014706_striated_muscle_tissue_development")	=HYPERLINK("http://www.ncbi.nih.gov/gquery/gquery.fcgi?term=FOXP2","FOXP2")	120	3	3.111486	-1.150995	79	91.35	1.156329
=HYPERLINK("http://www.godatabase.org/cgi-bin/go.cgi?query=GO:0051641&auto_wild_cards=yes&view=query&action=query&search_constraint=terms","GO:0051641_cellular_localization")	=HYPERLINK("http://www.ncbi.nih.gov/gquery/gquery.fcgi?term=CYB5R4","CYB5R4")	370	6	2.018262	-1.143017	80	91.97	1.149625
=HYPERLINK("http://www.godatabase.org/cgi-bin/go.cgi?query=GO:0051641&auto_wild_cards=yes&view=query&action=query&search_constraint=terms","GO:0051641_cellular_localization")	=HYPERLINK("http://www.ncbi.nih.gov/gquery/gquery.fcgi?term=YWHAH","YWHAH")	370	6	2.018262	-1.143017	80	91.97	1.149625
=HYPERLINK("http://www.godatabase.org/cgi-bin/go.cgi?query=GO:0051641&auto_wild_cards=yes&view=query&action=query&search_constraint=terms","GO:0051641_cellular_localization")	=HYPERLINK("http://www.ncbi.nih.gov/gquery/gquery.fcgi?term=SH3GLB1","SH3GLB1")	370	6	2.018262	-1.143017	80	91.97	1.149625
=HYPERLINK("http://www.godatabase.org/cgi-bin/go.cgi?query=GO:0051641&auto_wild_cards=yes&view=query&action=query&search_constraint=terms","GO:0051641_cellular_localization")	=HYPERLINK("http://www.ncbi.nih.gov/gquery/gquery.fcgi?term=RAB1","RAB1")	370	6	2.018262	-1.143017	80	91.97	1.149625
=HYPERLINK("http://www.godatabase.org/cgi-bin/go.cgi?query=GO:0051641&auto_wild_cards=yes&view=query&action=query&search_constraint=terms","GO:0051641_cellular_localization")	=HYPERLINK("http://www.ncbi.nih.gov/gquery/gquery.fcgi?term=LRBA","LRBA")	370	6	2.018262	-1.143017	80	91.97	1.149625
=HYPERLINK("http://www.godatabase.org/cgi-bin/go.cgi?query=GO:0051641&auto_wild_cards=yes&view=query&action=query&search_constraint=terms","GO:0051641_cellular_localization")	=HYPERLINK("http://www.ncbi.nih.gov/gquery/gquery.fcgi?term=MYH9","MYH9")	370	6	2.018262	-1.143017	80	91.97	1.149625
=HYPERLINK("http://www.godatabase.org/cgi-bin/go.cgi?query=GO:0000904&auto_wild_cards=yes&view=query&action=query&search_constraint=terms","GO:0000904_cell_morphogenesis_involved_in_differentiation")	=HYPERLINK("http://www.ncbi.nih.gov/gquery/gquery.fcgi?term=KLF7","KLF7")	199	4	2.501698	-1.133262	81	92.81	1.145802
=HYPERLINK("http://www.godatabase.org/cgi-bin/go.cgi?query=GO:0000904&auto_wild_cards=yes&view=query&action=query&search_constraint=terms","GO:0000904_cell_morphogenesis_involved_in_differentiation")	=HYPERLINK("http://www.ncbi.nih.gov/gquery/gquery.fcgi?term=YWHAH","YWHAH")	199	4	2.501698	-1.133262	81	92.81	1.145802
=HYPERLINK("http://www.godatabase.org/cgi-bin/go.cgi?query=GO:0000904&auto_wild_cards=yes&view=query&action=query&search_constraint=terms","GO:0000904_cell_morphogenesis_involved_in_differentiation")	=HYPERLINK("http://www.ncbi.nih.gov/gquery/gquery.fcgi?term=VAX2","VAX2")	199	4	2.501698	-1.133262	81	92.81	1.145802
=HYPERLINK("http://www.godatabase.org/cgi-bin/go.cgi?query=GO:0000904&auto_wild_cards=yes&view=query&action=query&search_constraint=terms","GO:0000904_cell_morphogenesis_involved_in_differentiation")	=HYPERLINK("http://www.ncbi.nih.gov/gquery/gquery.fcgi?term=MYH9","MYH9")	199	4	2.501698	-1.133262	81	92.81	1.145802
=HYPERLINK("http://www.godatabase.org/cgi-bin/go.cgi?query=GO:0006790&auto_wild_cards=yes&view=query&action=query&search_constraint=terms","GO:0006790_sulfur_metabolic_process")	=HYPERLINK("http://www.ncbi.nih.gov/gquery/gquery.fcgi?term=AHCY","AHCY")	56	2	4.444981	-1.131962	82	93.67	1.142317
=HYPERLINK("http://www.godatabase.org/cgi-bin/go.cgi?query=GO:0006790&auto_wild_cards=yes&view=query&action=query&search_constraint=terms","GO:0006790_sulfur_metabolic_process")	=HYPERLINK("http://www.ncbi.nih.gov/gquery/gquery.fcgi?term=SEPP1","SEPP1")	56	2	4.444981	-1.131962	82	93.67	1.142317
=HYPERLINK("http://www.godatabase.org/cgi-bin/go.cgi?query=GO:0019222&auto_wild_cards=yes&view=query&action=query&search_constraint=terms","GO:0019222_regulation_of_metabolic_process")	=HYPERLINK("http://www.ncbi.nih.gov/gquery/gquery.fcgi?term=KLF7","KLF7")	1088	13	1.487108	-1.118138	83	94.8	1.142169
=HYPERLINK("http://www.godatabase.org/cgi-bin/go.cgi?query=GO:0019222&auto_wild_cards=yes&view=query&action=query&search_constraint=terms","GO:0019222_regulation_of_metabolic_process")	=HYPERLINK("http://www.ncbi.nih.gov/gquery/gquery.fcgi?term=RXRB","RXRB")	1088	13	1.487108	-1.118138	83	94.8	1.142169
=HYPERLINK("http://www.godatabase.org/cgi-bin/go.cgi?query=GO:0019222&auto_wild_cards=yes&view=query&action=query&search_constraint=terms","GO:0019222_regulation_of_metabolic_process")	=HYPERLINK("http://www.ncbi.nih.gov/gquery/gquery.fcgi?term=E2F7","E2F7")	1088	13	1.487108	-1.118138	83	94.8	1.142169
=HYPERLINK("http://www.godatabase.org/cgi-bin/go.cgi?query=GO:0019222&auto_wild_cards=yes&view=query&action=query&search_constraint=terms","GO:0019222_regulation_of_metabolic_process")	=HYPERLINK("http://www.ncbi.nih.gov/gquery/gquery.fcgi?term=TLE4","TLE4")	1088	13	1.487108	-1.118138	83	94.8	1.142169
=HYPERLINK("http://www.godatabase.org/cgi-bin/go.cgi?query=GO:0019222&auto_wild_cards=yes&view=query&action=query&search_constraint=terms","GO:0019222_regulation_of_metabolic_process")	=HYPERLINK("http://www.ncbi.nih.gov/gquery/gquery.fcgi?term=ELAVL1","ELAVL1")	1088	13	1.487108	-1.118138	83	94.8	1.142169
=HYPERLINK("http://www.godatabase.org/cgi-bin/go.cgi?query=GO:0019222&auto_wild_cards=yes&view=query&action=query&search_constraint=terms","GO:0019222_regulation_of_metabolic_process")	=HYPERLINK("http://www.ncbi.nih.gov/gquery/gquery.fcgi?term=VAX2","VAX2")	1088	13	1.487108	-1.118138	83	94.8	1.142169
=HYPERLINK("http://www.godatabase.org/cgi-bin/go.cgi?query=GO:0019222&auto_wild_cards=yes&view=query&action=query&search_constraint=terms","GO:0019222_regulation_of_metabolic_process")	=HYPERLINK("http://www.ncbi.nih.gov/gquery/gquery.fcgi?term=HES6","HES6")	1088	13	1.487108	-1.118138	83	94.8	1.142169
=HYPERLINK("http://www.godatabase.org/cgi-bin/go.cgi?query=GO:0019222&auto_wild_cards=yes&view=query&action=query&search_constraint=terms","GO:0019222_regulation_of_metabolic_process")	=HYPERLINK("http://www.ncbi.nih.gov/gquery/gquery.fcgi?term=DACH1","DACH1")	1088	13	1.487108	-1.118138	83	94.8	1.142169
=HYPERLINK("http://www.godatabase.org/cgi-bin/go.cgi?query=GO:0019222&auto_wild_cards=yes&view=query&action=query&search_constraint=terms","GO:0019222_regulation_of_metabolic_process")	=HYPERLINK("http://www.ncbi.nih.gov/gquery/gquery.fcgi?term=FOXP2","FOXP2")	1088	13	1.487108	-1.118138	83	94.8	1.142169
=HYPERLINK("http://www.godatabase.org/cgi-bin/go.cgi?query=GO:0019222&auto_wild_cards=yes&view=query&action=query&search_constraint=terms","GO:0019222_regulation_of_metabolic_process")	=HYPERLINK("http://www.ncbi.nih.gov/gquery/gquery.fcgi?term=NRIP1","NRIP1")	1088	13	1.487108	-1.118138	83	94.8	1.142169
=HYPERLINK("http://www.godatabase.org/cgi-bin/go.cgi?query=GO:0019222&auto_wild_cards=yes&view=query&action=query&search_constraint=terms","GO:0019222_regulation_of_metabolic_process")	=HYPERLINK("http://www.ncbi.nih.gov/gquery/gquery.fcgi?term=NCOA2","NCOA2")	1088	13	1.487108	-1.118138	83	94.8	1.142169
=HYPERLINK("http://www.godatabase.org/cgi-bin/go.cgi?query=GO:0019222&auto_wild_cards=yes&view=query&action=query&search_constraint=terms","GO:0019222_regulation_of_metabolic_process")	=HYPERLINK("http://www.ncbi.nih.gov/gquery/gquery.fcgi?term=TIA1","TIA1")	1088	13	1.487108	-1.118138	83	94.8	1.142169
=HYPERLINK("http://www.godatabase.org/cgi-bin/go.cgi?query=GO:0019222&auto_wild_cards=yes&view=query&action=query&search_constraint=terms","GO:0019222_regulation_of_metabolic_process")	=HYPERLINK("http://www.ncbi.nih.gov/gquery/gquery.fcgi?term=NCOR1","NCOR1")	1088	13	1.487108	-1.118138	83	94.8	1.142169
=HYPERLINK("http://www.godatabase.org/cgi-bin/go.cgi?query=GO:0006826&auto_wild_cards=yes&view=query&action=query&search_constraint=terms","GO:0006826_iron_ion_transport")	=HYPERLINK("http://www.ncbi.nih.gov/gquery/gquery.fcgi?term=HEPH","HEPH")	10	1	12.445946	-1.110268	89	104.94	1.179101
=HYPERLINK("http://www.godatabase.org/cgi-bin/go.cgi?query=GO:0007006&auto_wild_cards=yes&view=query&action=query&search_constraint=terms","GO:0007006_mitochondrial_membrane_organization")	=HYPERLINK("http://www.ncbi.nih.gov/gquery/gquery.fcgi?term=SH3GLB1","SH3GLB1")	10	1	12.445946	-1.110268	89	104.94	1.179101
=HYPERLINK("http://www.godatabase.org/cgi-bin/go.cgi?query=GO:0016197&auto_wild_cards=yes&view=query&action=query&search_constraint=terms","GO:0016197_endosome_transport")	=HYPERLINK("http://www.ncbi.nih.gov/gquery/gquery.fcgi?term=LRBA","LRBA")	10	1	12.445946	-1.110268	89	104.94	1.179101
=HYPERLINK("http://www.godatabase.org/cgi-bin/go.cgi?query=GO:0043488&auto_wild_cards=yes&view=query&action=query&search_constraint=terms","GO:0043488_regulation_of_mRNA_stability")	=HYPERLINK("http://www.ncbi.nih.gov/gquery/gquery.fcgi?term=ELAVL1","ELAVL1")	10	1	12.445946	-1.110268	89	104.94	1.179101
=HYPERLINK("http://www.godatabase.org/cgi-bin/go.cgi?query=GO:0048384&auto_wild_cards=yes&view=query&action=query&search_constraint=terms","GO:0048384_retinoic_acid_receptor_signaling_pathway")	=HYPERLINK("http://www.ncbi.nih.gov/gquery/gquery.fcgi?term=RXRB","RXRB")	10	1	12.445946	-1.110268	89	104.94	1.179101
=HYPERLINK("http://www.godatabase.org/cgi-bin/go.cgi?query=GO:0060216&auto_wild_cards=yes&view=query&action=query&search_constraint=terms","GO:0060216_definitive_hemopoiesis")	=HYPERLINK("http://www.ncbi.nih.gov/gquery/gquery.fcgi?term=NCOR1","NCOR1")	10	1	12.445946	-1.110268	89	104.94	1.179101
=HYPERLINK("http://www.godatabase.org/cgi-bin/go.cgi?query=GO:0060537&auto_wild_cards=yes&view=query&action=query&search_constraint=terms","GO:0060537_muscle_tissue_development")	=HYPERLINK("http://www.ncbi.nih.gov/gquery/gquery.fcgi?term=RXRB","RXRB")	128	3	2.917019	-1.084959	90	106.44	1.182667
=HYPERLINK("http://www.godatabase.org/cgi-bin/go.cgi?query=GO:0060537&auto_wild_cards=yes&view=query&action=query&search_constraint=terms","GO:0060537_muscle_tissue_development")	=HYPERLINK("http://www.ncbi.nih.gov/gquery/gquery.fcgi?term=MYH9","MYH9")	128	3	2.917019	-1.084959	90	106.44	1.182667
=HYPERLINK("http://www.godatabase.org/cgi-bin/go.cgi?query=GO:0060537&auto_wild_cards=yes&view=query&action=query&search_constraint=terms","GO:0060537_muscle_tissue_development")	=HYPERLINK("http://www.ncbi.nih.gov/gquery/gquery.fcgi?term=FOXP2","FOXP2")	128	3	2.917019	-1.084959	90	106.44	1.182667
=HYPERLINK("http://www.godatabase.org/cgi-bin/go.cgi?query=GO:0000096&auto_wild_cards=yes&view=query&action=query&search_constraint=terms","GO:0000096_sulfur_amino_acid_metabolic_process")	=HYPERLINK("http://www.ncbi.nih.gov/gquery/gquery.fcgi?term=AHCY","AHCY")	11	1	11.314496	-1.070558	97	114.58	1.181237
=HYPERLINK("http://www.godatabase.org/cgi-bin/go.cgi?query=GO:0007051&auto_wild_cards=yes&view=query&action=query&search_constraint=terms","GO:0007051_spindle_organization")	=HYPERLINK("http://www.ncbi.nih.gov/gquery/gquery.fcgi?term=MYH9","MYH9")	11	1	11.314496	-1.070558	97	114.58	1.181237
=HYPERLINK("http://www.godatabase.org/cgi-bin/go.cgi?query=GO:0014902&auto_wild_cards=yes&view=query&action=query&search_constraint=terms","GO:0014902_myotube_differentiation")	=HYPERLINK("http://www.ncbi.nih.gov/gquery/gquery.fcgi?term=MYH9","MYH9")	11	1	11.314496	-1.070558	97	114.58	1.181237
=HYPERLINK("http://www.godatabase.org/cgi-bin/go.cgi?query=GO:0042036&auto_wild_cards=yes&view=query&action=query&search_constraint=terms","GO:0042036_negative_regulation_of_cytokine_biosynthetic_process")	=HYPERLINK("http://www.ncbi.nih.gov/gquery/gquery.fcgi?term=TIA1","TIA1")	11	1	11.314496	-1.070558	97	114.58	1.181237
=HYPERLINK("http://www.godatabase.org/cgi-bin/go.cgi?query=GO:0045026&auto_wild_cards=yes&view=query&action=query&search_constraint=terms","GO:0045026_plasma_membrane_fusion")	=HYPERLINK("http://www.ncbi.nih.gov/gquery/gquery.fcgi?term=MYH9","MYH9")	11	1	11.314496	-1.070558	97	114.58	1.181237
=HYPERLINK("http://www.godatabase.org/cgi-bin/go.cgi?query=GO:0048745&auto_wild_cards=yes&view=query&action=query&search_constraint=terms","GO:0048745_smooth_muscle_tissue_development")	=HYPERLINK("http://www.ncbi.nih.gov/gquery/gquery.fcgi?term=FOXP2","FOXP2")	11	1	11.314496	-1.070558	97	114.58	1.181237
=HYPERLINK("http://www.godatabase.org/cgi-bin/go.cgi?query=GO:0060004&auto_wild_cards=yes&view=query&action=query&search_constraint=terms","GO:0060004_reflex")	=HYPERLINK("http://www.ncbi.nih.gov/gquery/gquery.fcgi?term=FOXP2","FOXP2")	11	1	11.314496	-1.070558	97	114.58	1.181237
=HYPERLINK("http://www.godatabase.org/cgi-bin/go.cgi?query=GO:0044260&auto_wild_cards=yes&view=query&action=query&search_constraint=terms","GO:0044260_cellular_macromolecule_metabolic_process")	=HYPERLINK("http://www.ncbi.nih.gov/gquery/gquery.fcgi?term=KLF7","KLF7")	1447	16	1.376193	-1.062849	98	115.31	1.176633
=HYPERLINK("http://www.godatabase.org/cgi-bin/go.cgi?query=GO:0044260&auto_wild_cards=yes&view=query&action=query&search_constraint=terms","GO:0044260_cellular_macromolecule_metabolic_process")	=HYPERLINK("http://www.ncbi.nih.gov/gquery/gquery.fcgi?term=RXRB","RXRB")	1447	16	1.376193	-1.062849	98	115.31	1.176633
=HYPERLINK("http://www.godatabase.org/cgi-bin/go.cgi?query=GO:0044260&auto_wild_cards=yes&view=query&action=query&search_constraint=terms","GO:0044260_cellular_macromolecule_metabolic_process")	=HYPERLINK("http://www.ncbi.nih.gov/gquery/gquery.fcgi?term=E2F7","E2F7")	1447	16	1.376193	-1.062849	98	115.31	1.176633
=HYPERLINK("http://www.godatabase.org/cgi-bin/go.cgi?query=GO:0044260&auto_wild_cards=yes&view=query&action=query&search_constraint=terms","GO:0044260_cellular_macromolecule_metabolic_process")	=HYPERLINK("http://www.ncbi.nih.gov/gquery/gquery.fcgi?term=UBE2F","UBE2F")	1447	16	1.376193	-1.062849	98	115.31	1.176633
=HYPERLINK("http://www.godatabase.org/cgi-bin/go.cgi?query=GO:0044260&auto_wild_cards=yes&view=query&action=query&search_constraint=terms","GO:0044260_cellular_macromolecule_metabolic_process")	=HYPERLINK("http://www.ncbi.nih.gov/gquery/gquery.fcgi?term=TLE4","TLE4")	1447	16	1.376193	-1.062849	98	115.31	1.176633
=HYPERLINK("http://www.godatabase.org/cgi-bin/go.cgi?query=GO:0044260&auto_wild_cards=yes&view=query&action=query&search_constraint=terms","GO:0044260_cellular_macromolecule_metabolic_process")	=HYPERLINK("http://www.ncbi.nih.gov/gquery/gquery.fcgi?term=ELAVL1","ELAVL1")	1447	16	1.376193	-1.062849	98	115.31	1.176633
=HYPERLINK("http://www.godatabase.org/cgi-bin/go.cgi?query=GO:0044260&auto_wild_cards=yes&view=query&action=query&search_constraint=terms","GO:0044260_cellular_macromolecule_metabolic_process")	=HYPERLINK("http://www.ncbi.nih.gov/gquery/gquery.fcgi?term=VAX2","VAX2")	1447	16	1.376193	-1.062849	98	115.31	1.176633
=HYPERLINK("http://www.godatabase.org/cgi-bin/go.cgi?query=GO:0044260&auto_wild_cards=yes&view=query&action=query&search_constraint=terms","GO:0044260_cellular_macromolecule_metabolic_process")	=HYPERLINK("http://www.ncbi.nih.gov/gquery/gquery.fcgi?term=HES6","HES6")	1447	16	1.376193	-1.062849	98	115.31	1.176633
=HYPERLINK("http://www.godatabase.org/cgi-bin/go.cgi?query=GO:0044260&auto_wild_cards=yes&view=query&action=query&search_constraint=terms","GO:0044260_cellular_macromolecule_metabolic_process")	=HYPERLINK("http://www.ncbi.nih.gov/gquery/gquery.fcgi?term=DACH1","DACH1")	1447	16	1.376193	-1.062849	98	115.31	1.176633
=HYPERLINK("http://www.godatabase.org/cgi-bin/go.cgi?query=GO:0044260&auto_wild_cards=yes&view=query&action=query&search_constraint=terms","GO:0044260_cellular_macromolecule_metabolic_process")	=HYPERLINK("http://www.ncbi.nih.gov/gquery/gquery.fcgi?term=FOXP2","FOXP2")	1447	16	1.376193	-1.062849	98	115.31	1.176633
=HYPERLINK("http://www.godatabase.org/cgi-bin/go.cgi?query=GO:0044260&auto_wild_cards=yes&view=query&action=query&search_constraint=terms","GO:0044260_cellular_macromolecule_metabolic_process")	=HYPERLINK("http://www.ncbi.nih.gov/gquery/gquery.fcgi?term=NRIP1","NRIP1")	1447	16	1.376193	-1.062849	98	115.31	1.176633
=HYPERLINK("http://www.godatabase.org/cgi-bin/go.cgi?query=GO:0044260&auto_wild_cards=yes&view=query&action=query&search_constraint=terms","GO:0044260_cellular_macromolecule_metabolic_process")	=HYPERLINK("http://www.ncbi.nih.gov/gquery/gquery.fcgi?term=NCOA2","NCOA2")	1447	16	1.376193	-1.062849	98	115.31	1.176633
=HYPERLINK("http://www.godatabase.org/cgi-bin/go.cgi?query=GO:0044260&auto_wild_cards=yes&view=query&action=query&search_constraint=terms","GO:0044260_cellular_macromolecule_metabolic_process")	=HYPERLINK("http://www.ncbi.nih.gov/gquery/gquery.fcgi?term=SH3GLB1","SH3GLB1")	1447	16	1.376193	-1.062849	98	115.31	1.176633
=HYPERLINK("http://www.godatabase.org/cgi-bin/go.cgi?query=GO:0044260&auto_wild_cards=yes&view=query&action=query&search_constraint=terms","GO:0044260_cellular_macromolecule_metabolic_process")	=HYPERLINK("http://www.ncbi.nih.gov/gquery/gquery.fcgi?term=TIA1","TIA1")	1447	16	1.376193	-1.062849	98	115.31	1.176633
=HYPERLINK("http://www.godatabase.org/cgi-bin/go.cgi?query=GO:0044260&auto_wild_cards=yes&view=query&action=query&search_constraint=terms","GO:0044260_cellular_macromolecule_metabolic_process")	=HYPERLINK("http://www.ncbi.nih.gov/gquery/gquery.fcgi?term=PPM1M","PPM1M")	1447	16	1.376193	-1.062849	98	115.31	1.176633
=HYPERLINK("http://www.godatabase.org/cgi-bin/go.cgi?query=GO:0044260&auto_wild_cards=yes&view=query&action=query&search_constraint=terms","GO:0044260_cellular_macromolecule_metabolic_process")	=HYPERLINK("http://www.ncbi.nih.gov/gquery/gquery.fcgi?term=NCOR1","NCOR1")	1447	16	1.376193	-1.062849	98	115.31	1.176633
=HYPERLINK("http://www.godatabase.org/cgi-bin/go.cgi?query=GO:0006139&auto_wild_cards=yes&view=query&action=query&search_constraint=terms","GO:0006139_nucleobase__nucleoside__nucleotide_and_nucleic_acid_metabolic_process")	=HYPERLINK("http://www.ncbi.nih.gov/gquery/gquery.fcgi?term=KLF7","KLF7")	1002	12	1.490532	-1.056615	99	115.35	1.165152
=HYPERLINK("http://www.godatabase.org/cgi-bin/go.cgi?query=GO:0006139&auto_wild_cards=yes&view=query&action=query&search_constraint=terms","GO:0006139_nucleobase__nucleoside__nucleotide_and_nucleic_acid_metabolic_process")	=HYPERLINK("http://www.ncbi.nih.gov/gquery/gquery.fcgi?term=NCOA2","NCOA2")	1002	12	1.490532	-1.056615	99	115.35	1.165152
=HYPERLINK("http://www.godatabase.org/cgi-bin/go.cgi?query=GO:0006139&auto_wild_cards=yes&view=query&action=query&search_constraint=terms","GO:0006139_nucleobase__nucleoside__nucleotide_and_nucleic_acid_metabolic_process")	=HYPERLINK("http://www.ncbi.nih.gov/gquery/gquery.fcgi?term=RXRB","RXRB")	1002	12	1.490532	-1.056615	99	115.35	1.165152
=HYPERLINK("http://www.godatabase.org/cgi-bin/go.cgi?query=GO:0006139&auto_wild_cards=yes&view=query&action=query&search_constraint=terms","GO:0006139_nucleobase__nucleoside__nucleotide_and_nucleic_acid_metabolic_process")	=HYPERLINK("http://www.ncbi.nih.gov/gquery/gquery.fcgi?term=E2F7","E2F7")	1002	12	1.490532	-1.056615	99	115.35	1.165152
=HYPERLINK("http://www.godatabase.org/cgi-bin/go.cgi?query=GO:0006139&auto_wild_cards=yes&view=query&action=query&search_constraint=terms","GO:0006139_nucleobase__nucleoside__nucleotide_and_nucleic_acid_metabolic_process")	=HYPERLINK("http://www.ncbi.nih.gov/gquery/gquery.fcgi?term=ELAVL1","ELAVL1")	1002	12	1.490532	-1.056615	99	115.35	1.165152
=HYPERLINK("http://www.godatabase.org/cgi-bin/go.cgi?query=GO:0006139&auto_wild_cards=yes&view=query&action=query&search_constraint=terms","GO:0006139_nucleobase__nucleoside__nucleotide_and_nucleic_acid_metabolic_process")	=HYPERLINK("http://www.ncbi.nih.gov/gquery/gquery.fcgi?term=TLE4","TLE4")	1002	12	1.490532	-1.056615	99	115.35	1.165152
=HYPERLINK("http://www.godatabase.org/cgi-bin/go.cgi?query=GO:0006139&auto_wild_cards=yes&view=query&action=query&search_constraint=terms","GO:0006139_nucleobase__nucleoside__nucleotide_and_nucleic_acid_metabolic_process")	=HYPERLINK("http://www.ncbi.nih.gov/gquery/gquery.fcgi?term=VAX2","VAX2")	1002	12	1.490532	-1.056615	99	115.35	1.165152
=HYPERLINK("http://www.godatabase.org/cgi-bin/go.cgi?query=GO:0006139&auto_wild_cards=yes&view=query&action=query&search_constraint=terms","GO:0006139_nucleobase__nucleoside__nucleotide_and_nucleic_acid_metabolic_process")	=HYPERLINK("http://www.ncbi.nih.gov/gquery/gquery.fcgi?term=DACH1","DACH1")	1002	12	1.490532	-1.056615	99	115.35	1.165152
=HYPERLINK("http://www.godatabase.org/cgi-bin/go.cgi?query=GO:0006139&auto_wild_cards=yes&view=query&action=query&search_constraint=terms","GO:0006139_nucleobase__nucleoside__nucleotide_and_nucleic_acid_metabolic_process")	=HYPERLINK("http://www.ncbi.nih.gov/gquery/gquery.fcgi?term=HES6","HES6")	1002	12	1.490532	-1.056615	99	115.35	1.165152
=HYPERLINK("http://www.godatabase.org/cgi-bin/go.cgi?query=GO:0006139&auto_wild_cards=yes&view=query&action=query&search_constraint=terms","GO:0006139_nucleobase__nucleoside__nucleotide_and_nucleic_acid_metabolic_process")	=HYPERLINK("http://www.ncbi.nih.gov/gquery/gquery.fcgi?term=NCOR1","NCOR1")	1002	12	1.490532	-1.056615	99	115.35	1.165152
=HYPERLINK("http://www.godatabase.org/cgi-bin/go.cgi?query=GO:0006139&auto_wild_cards=yes&view=query&action=query&search_constraint=terms","GO:0006139_nucleobase__nucleoside__nucleotide_and_nucleic_acid_metabolic_process")	=HYPERLINK("http://www.ncbi.nih.gov/gquery/gquery.fcgi?term=NRIP1","NRIP1")	1002	12	1.490532	-1.056615	99	115.35	1.165152
=HYPERLINK("http://www.godatabase.org/cgi-bin/go.cgi?query=GO:0006139&auto_wild_cards=yes&view=query&action=query&search_constraint=terms","GO:0006139_nucleobase__nucleoside__nucleotide_and_nucleic_acid_metabolic_process")	=HYPERLINK("http://www.ncbi.nih.gov/gquery/gquery.fcgi?term=FOXP2","FOXP2")	1002	12	1.490532	-1.056615	99	115.35	1.165152
=HYPERLINK("http://www.godatabase.org/cgi-bin/go.cgi?query=GO:0022604&auto_wild_cards=yes&view=query&action=query&search_constraint=terms","GO:0022604_regulation_of_cell_morphogenesis")	=HYPERLINK("http://www.ncbi.nih.gov/gquery/gquery.fcgi?term=YWHAH","YWHAH")	62	2	4.014821	-1.055656	100	116.17	1.161700
=HYPERLINK("http://www.godatabase.org/cgi-bin/go.cgi?query=GO:0022604&auto_wild_cards=yes&view=query&action=query&search_constraint=terms","GO:0022604_regulation_of_cell_morphogenesis")	=HYPERLINK("http://www.ncbi.nih.gov/gquery/gquery.fcgi?term=MYH9","MYH9")	62	2	4.014821	-1.055656	100	116.17	1.161700
=HYPERLINK("http://www.godatabase.org/cgi-bin/go.cgi?query=GO:0030010&auto_wild_cards=yes&view=query&action=query&search_constraint=terms","GO:0030010_establishment_of_cell_polarity")	=HYPERLINK("http://www.ncbi.nih.gov/gquery/gquery.fcgi?term=MYH9","MYH9")	12	1	10.371622	-1.034451	105	125.13	1.191714
=HYPERLINK("http://www.godatabase.org/cgi-bin/go.cgi?query=GO:0031056&auto_wild_cards=yes&view=query&action=query&search_constraint=terms","GO:0031056_regulation_of_histone_modification")	=HYPERLINK("http://www.ncbi.nih.gov/gquery/gquery.fcgi?term=NCOR1","NCOR1")	12	1	10.371622	-1.034451	105	125.13	1.191714
=HYPERLINK("http://www.godatabase.org/cgi-bin/go.cgi?query=GO:0043487&auto_wild_cards=yes&view=query&action=query&search_constraint=terms","GO:0043487_regulation_of_RNA_stability")	=HYPERLINK("http://www.ncbi.nih.gov/gquery/gquery.fcgi?term=ELAVL1","ELAVL1")	12	1	10.371622	-1.034451	105	125.13	1.191714
=HYPERLINK("http://www.godatabase.org/cgi-bin/go.cgi?query=GO:0050848&auto_wild_cards=yes&view=query&action=query&search_constraint=terms","GO:0050848_regulation_of_calcium-mediated_signaling")	=HYPERLINK("http://www.ncbi.nih.gov/gquery/gquery.fcgi?term=NCAM1","NCAM1")	12	1	10.371622	-1.034451	105	125.13	1.191714
=HYPERLINK("http://www.godatabase.org/cgi-bin/go.cgi?query=GO:0050850&auto_wild_cards=yes&view=query&action=query&search_constraint=terms","GO:0050850_positive_regulation_of_calcium-mediated_signaling")	=HYPERLINK("http://www.ncbi.nih.gov/gquery/gquery.fcgi?term=NCAM1","NCAM1")	12	1	10.371622	-1.034451	105	125.13	1.191714
=HYPERLINK("http://www.godatabase.org/cgi-bin/go.cgi?query=GO:0001654&auto_wild_cards=yes&view=query&action=query&search_constraint=terms","GO:0001654_eye_development")	=HYPERLINK("http://www.ncbi.nih.gov/gquery/gquery.fcgi?term=VAX2","VAX2")	136	3	2.745429	-1.024059	106	125.99	1.188585
=HYPERLINK("http://www.godatabase.org/cgi-bin/go.cgi?query=GO:0001654&auto_wild_cards=yes&view=query&action=query&search_constraint=terms","GO:0001654_eye_development")	=HYPERLINK("http://www.ncbi.nih.gov/gquery/gquery.fcgi?term=MAB21L1","MAB21L1")	136	3	2.745429	-1.024059	106	125.99	1.188585
=HYPERLINK("http://www.godatabase.org/cgi-bin/go.cgi?query=GO:0001654&auto_wild_cards=yes&view=query&action=query&search_constraint=terms","GO:0001654_eye_development")	=HYPERLINK("http://www.ncbi.nih.gov/gquery/gquery.fcgi?term=FOXP2","FOXP2")	136	3	2.745429	-1.024059	106	125.99	1.188585
=HYPERLINK("http://www.godatabase.org/cgi-bin/go.cgi?query=GO:0048511&auto_wild_cards=yes&view=query&action=query&search_constraint=terms","GO:0048511_rhythmic_process")	=HYPERLINK("http://www.ncbi.nih.gov/gquery/gquery.fcgi?term=NCOR1","NCOR1")	65	2	3.829522	-1.020700	107	126.43	1.181589
=HYPERLINK("http://www.godatabase.org/cgi-bin/go.cgi?query=GO:0048511&auto_wild_cards=yes&view=query&action=query&search_constraint=terms","GO:0048511_rhythmic_process")	=HYPERLINK("http://www.ncbi.nih.gov/gquery/gquery.fcgi?term=NRIP1","NRIP1")	65	2	3.829522	-1.020700	107	126.43	1.181589
=HYPERLINK("http://www.godatabase.org/cgi-bin/go.cgi?query=GO:0034613&auto_wild_cards=yes&view=query&action=query&search_constraint=terms","GO:0034613_cellular_protein_localization")	=HYPERLINK("http://www.ncbi.nih.gov/gquery/gquery.fcgi?term=YWHAH","YWHAH")	139	3	2.686175	-1.002420	108	128.41	1.188981
=HYPERLINK("http://www.godatabase.org/cgi-bin/go.cgi?query=GO:0034613&auto_wild_cards=yes&view=query&action=query&search_constraint=terms","GO:0034613_cellular_protein_localization")	=HYPERLINK("http://www.ncbi.nih.gov/gquery/gquery.fcgi?term=SH3GLB1","SH3GLB1")	139	3	2.686175	-1.002420	108	128.41	1.188981
=HYPERLINK("http://www.godatabase.org/cgi-bin/go.cgi?query=GO:0034613&auto_wild_cards=yes&view=query&action=query&search_constraint=terms","GO:0034613_cellular_protein_localization")	=HYPERLINK("http://www.ncbi.nih.gov/gquery/gquery.fcgi?term=RAB1","RAB1")	139	3	2.686175	-1.002420	108	128.41	1.188981
=HYPERLINK("http://www.godatabase.org/cgi-bin/go.cgi?query=GO:0007566&auto_wild_cards=yes&view=query&action=query&search_constraint=terms","GO:0007566_embryo_implantation")	=HYPERLINK("http://www.ncbi.nih.gov/gquery/gquery.fcgi?term=FKBP4","FKBP4")	13	1	9.573805	-1.001368	111	135.9	1.224324
=HYPERLINK("http://www.godatabase.org/cgi-bin/go.cgi?query=GO:0046474&auto_wild_cards=yes&view=query&action=query&search_constraint=terms","GO:0046474_glycerophospholipid_biosynthetic_process")	=HYPERLINK("http://www.ncbi.nih.gov/gquery/gquery.fcgi?term=SH3GLB1","SH3GLB1")	13	1	9.573805	-1.001368	111	135.9	1.224324
=HYPERLINK("http://www.godatabase.org/cgi-bin/go.cgi?query=GO:0060038&auto_wild_cards=yes&view=query&action=query&search_constraint=terms","GO:0060038_cardiac_muscle_cell_proliferation")	=HYPERLINK("http://www.ncbi.nih.gov/gquery/gquery.fcgi?term=RXRB","RXRB")	13	1	9.573805	-1.001368	111	135.9	1.224324
=HYPERLINK("http://www.godatabase.org/cgi-bin/go.cgi?query=GO:0009791&auto_wild_cards=yes&view=query&action=query&search_constraint=terms","GO:0009791_post-embryonic_development")	=HYPERLINK("http://www.ncbi.nih.gov/gquery/gquery.fcgi?term=SEPP1","SEPP1")	67	2	3.715208	-0.998446	112	136.47	1.218482
=HYPERLINK("http://www.godatabase.org/cgi-bin/go.cgi?query=GO:0009791&auto_wild_cards=yes&view=query&action=query&search_constraint=terms","GO:0009791_post-embryonic_development")	=HYPERLINK("http://www.ncbi.nih.gov/gquery/gquery.fcgi?term=FOXP2","FOXP2")	67	2	3.715208	-0.998446	112	136.47	1.218482
=HYPERLINK("http://www.godatabase.org/cgi-bin/go.cgi?query=GO:0070727&auto_wild_cards=yes&view=query&action=query&search_constraint=terms","GO:0070727_cellular_macromolecule_localization")	=HYPERLINK("http://www.ncbi.nih.gov/gquery/gquery.fcgi?term=YWHAH","YWHAH")	141	3	2.648074	-0.988334	113	136.77	1.210354
=HYPERLINK("http://www.godatabase.org/cgi-bin/go.cgi?query=GO:0070727&auto_wild_cards=yes&view=query&action=query&search_constraint=terms","GO:0070727_cellular_macromolecule_localization")	=HYPERLINK("http://www.ncbi.nih.gov/gquery/gquery.fcgi?term=SH3GLB1","SH3GLB1")	141	3	2.648074	-0.988334	113	136.77	1.210354
=HYPERLINK("http://www.godatabase.org/cgi-bin/go.cgi?query=GO:0070727&auto_wild_cards=yes&view=query&action=query&search_constraint=terms","GO:0070727_cellular_macromolecule_localization")	=HYPERLINK("http://www.ncbi.nih.gov/gquery/gquery.fcgi?term=RAB1","RAB1")	141	3	2.648074	-0.988334	113	136.77	1.210354
=HYPERLINK("http://www.godatabase.org/cgi-bin/go.cgi?query=GO:0042692&auto_wild_cards=yes&view=query&action=query&search_constraint=terms","GO:0042692_muscle_cell_differentiation")	=HYPERLINK("http://www.ncbi.nih.gov/gquery/gquery.fcgi?term=RXRB","RXRB")	68	2	3.660572	-0.987615	114	137.08	1.202456
=HYPERLINK("http://www.godatabase.org/cgi-bin/go.cgi?query=GO:0042692&auto_wild_cards=yes&view=query&action=query&search_constraint=terms","GO:0042692_muscle_cell_differentiation")	=HYPERLINK("http://www.ncbi.nih.gov/gquery/gquery.fcgi?term=MYH9","MYH9")	68	2	3.660572	-0.987615	114	137.08	1.202456
=HYPERLINK("http://www.godatabase.org/cgi-bin/go.cgi?query=GO:0014855&auto_wild_cards=yes&view=query&action=query&search_constraint=terms","GO:0014855_striated_muscle_cell_proliferation")	=HYPERLINK("http://www.ncbi.nih.gov/gquery/gquery.fcgi?term=RXRB","RXRB")	14	1	8.889961	-0.970861	117	144.61	1.235983
=HYPERLINK("http://www.godatabase.org/cgi-bin/go.cgi?query=GO:0033044&auto_wild_cards=yes&view=query&action=query&search_constraint=terms","GO:0033044_regulation_of_chromosome_organization")	=HYPERLINK("http://www.ncbi.nih.gov/gquery/gquery.fcgi?term=NCOR1","NCOR1")	14	1	8.889961	-0.970861	117	144.61	1.235983
=HYPERLINK("http://www.godatabase.org/cgi-bin/go.cgi?query=GO:0048048&auto_wild_cards=yes&view=query&action=query&search_constraint=terms","GO:0048048_embryonic_eye_morphogenesis")	=HYPERLINK("http://www.ncbi.nih.gov/gquery/gquery.fcgi?term=VAX2","VAX2")	14	1	8.889961	-0.970861	117	144.61	1.235983
=HYPERLINK("http://www.godatabase.org/cgi-bin/go.cgi?query=GO:0006807&auto_wild_cards=yes&view=query&action=query&search_constraint=terms","GO:0006807_nitrogen_compound_metabolic_process")	=HYPERLINK("http://www.ncbi.nih.gov/gquery/gquery.fcgi?term=KLF7","KLF7")	1147	13	1.410613	-0.968663	118	144.72	1.226441
=HYPERLINK("http://www.godatabase.org/cgi-bin/go.cgi?query=GO:0006807&auto_wild_cards=yes&view=query&action=query&search_constraint=terms","GO:0006807_nitrogen_compound_metabolic_process")	=HYPERLINK("http://www.ncbi.nih.gov/gquery/gquery.fcgi?term=AHCY","AHCY")	1147	13	1.410613	-0.968663	118	144.72	1.226441
=HYPERLINK("http://www.godatabase.org/cgi-bin/go.cgi?query=GO:0006807&auto_wild_cards=yes&view=query&action=query&search_constraint=terms","GO:0006807_nitrogen_compound_metabolic_process")	=HYPERLINK("http://www.ncbi.nih.gov/gquery/gquery.fcgi?term=RXRB","RXRB")	1147	13	1.410613	-0.968663	118	144.72	1.226441
=HYPERLINK("http://www.godatabase.org/cgi-bin/go.cgi?query=GO:0006807&auto_wild_cards=yes&view=query&action=query&search_constraint=terms","GO:0006807_nitrogen_compound_metabolic_process")	=HYPERLINK("http://www.ncbi.nih.gov/gquery/gquery.fcgi?term=E2F7","E2F7")	1147	13	1.410613	-0.968663	118	144.72	1.226441
=HYPERLINK("http://www.godatabase.org/cgi-bin/go.cgi?query=GO:0006807&auto_wild_cards=yes&view=query&action=query&search_constraint=terms","GO:0006807_nitrogen_compound_metabolic_process")	=HYPERLINK("http://www.ncbi.nih.gov/gquery/gquery.fcgi?term=TLE4","TLE4")	1147	13	1.410613	-0.968663	118	144.72	1.226441
=HYPERLINK("http://www.godatabase.org/cgi-bin/go.cgi?query=GO:0006807&auto_wild_cards=yes&view=query&action=query&search_constraint=terms","GO:0006807_nitrogen_compound_metabolic_process")	=HYPERLINK("http://www.ncbi.nih.gov/gquery/gquery.fcgi?term=ELAVL1","ELAVL1")	1147	13	1.410613	-0.968663	118	144.72	1.226441
=HYPERLINK("http://www.godatabase.org/cgi-bin/go.cgi?query=GO:0006807&auto_wild_cards=yes&view=query&action=query&search_constraint=terms","GO:0006807_nitrogen_compound_metabolic_process")	=HYPERLINK("http://www.ncbi.nih.gov/gquery/gquery.fcgi?term=VAX2","VAX2")	1147	13	1.410613	-0.968663	118	144.72	1.226441
=HYPERLINK("http://www.godatabase.org/cgi-bin/go.cgi?query=GO:0006807&auto_wild_cards=yes&view=query&action=query&search_constraint=terms","GO:0006807_nitrogen_compound_metabolic_process")	=HYPERLINK("http://www.ncbi.nih.gov/gquery/gquery.fcgi?term=HES6","HES6")	1147	13	1.410613	-0.968663	118	144.72	1.226441
=HYPERLINK("http://www.godatabase.org/cgi-bin/go.cgi?query=GO:0006807&auto_wild_cards=yes&view=query&action=query&search_constraint=terms","GO:0006807_nitrogen_compound_metabolic_process")	=HYPERLINK("http://www.ncbi.nih.gov/gquery/gquery.fcgi?term=DACH1","DACH1")	1147	13	1.410613	-0.968663	118	144.72	1.226441
=HYPERLINK("http://www.godatabase.org/cgi-bin/go.cgi?query=GO:0006807&auto_wild_cards=yes&view=query&action=query&search_constraint=terms","GO:0006807_nitrogen_compound_metabolic_process")	=HYPERLINK("http://www.ncbi.nih.gov/gquery/gquery.fcgi?term=FOXP2","FOXP2")	1147	13	1.410613	-0.968663	118	144.72	1.226441
=HYPERLINK("http://www.godatabase.org/cgi-bin/go.cgi?query=GO:0006807&auto_wild_cards=yes&view=query&action=query&search_constraint=terms","GO:0006807_nitrogen_compound_metabolic_process")	=HYPERLINK("http://www.ncbi.nih.gov/gquery/gquery.fcgi?term=NRIP1","NRIP1")	1147	13	1.410613	-0.968663	118	144.72	1.226441
=HYPERLINK("http://www.godatabase.org/cgi-bin/go.cgi?query=GO:0006807&auto_wild_cards=yes&view=query&action=query&search_constraint=terms","GO:0006807_nitrogen_compound_metabolic_process")	=HYPERLINK("http://www.ncbi.nih.gov/gquery/gquery.fcgi?term=NCOA2","NCOA2")	1147	13	1.410613	-0.968663	118	144.72	1.226441
=HYPERLINK("http://www.godatabase.org/cgi-bin/go.cgi?query=GO:0006807&auto_wild_cards=yes&view=query&action=query&search_constraint=terms","GO:0006807_nitrogen_compound_metabolic_process")	=HYPERLINK("http://www.ncbi.nih.gov/gquery/gquery.fcgi?term=NCOR1","NCOR1")	1147	13	1.410613	-0.968663	118	144.72	1.226441
=HYPERLINK("http://www.godatabase.org/cgi-bin/go.cgi?query=GO:0019953&auto_wild_cards=yes&view=query&action=query&search_constraint=terms","GO:0019953_sexual_reproduction")	=HYPERLINK("http://www.ncbi.nih.gov/gquery/gquery.fcgi?term=NHP2L1","NHP2L1")	228	4	2.183499	-0.966007	119	145.7	1.224370
=HYPERLINK("http://www.godatabase.org/cgi-bin/go.cgi?query=GO:0019953&auto_wild_cards=yes&view=query&action=query&search_constraint=terms","GO:0019953_sexual_reproduction")	=HYPERLINK("http://www.ncbi.nih.gov/gquery/gquery.fcgi?term=TIAL1","TIAL1")	228	4	2.183499	-0.966007	119	145.7	1.224370
=HYPERLINK("http://www.godatabase.org/cgi-bin/go.cgi?query=GO:0019953&auto_wild_cards=yes&view=query&action=query&search_constraint=terms","GO:0019953_sexual_reproduction")	=HYPERLINK("http://www.ncbi.nih.gov/gquery/gquery.fcgi?term=SEPP1","SEPP1")	228	4	2.183499	-0.966007	119	145.7	1.224370
=HYPERLINK("http://www.godatabase.org/cgi-bin/go.cgi?query=GO:0019953&auto_wild_cards=yes&view=query&action=query&search_constraint=terms","GO:0019953_sexual_reproduction")	=HYPERLINK("http://www.ncbi.nih.gov/gquery/gquery.fcgi?term=NRIP1","NRIP1")	228	4	2.183499	-0.966007	119	145.7	1.224370
=HYPERLINK("http://www.godatabase.org/cgi-bin/go.cgi?query=GO:0043283&auto_wild_cards=yes&view=query&action=query&search_constraint=terms","GO:0043283_biopolymer_metabolic_process")	=HYPERLINK("http://www.ncbi.nih.gov/gquery/gquery.fcgi?term=KLF7","KLF7")	1490	16	1.336477	-0.965871	120	145.72	1.214333
=HYPERLINK("http://www.godatabase.org/cgi-bin/go.cgi?query=GO:0043283&auto_wild_cards=yes&view=query&action=query&search_constraint=terms","GO:0043283_biopolymer_metabolic_process")	=HYPERLINK("http://www.ncbi.nih.gov/gquery/gquery.fcgi?term=RXRB","RXRB")	1490	16	1.336477	-0.965871	120	145.72	1.214333
=HYPERLINK("http://www.godatabase.org/cgi-bin/go.cgi?query=GO:0043283&auto_wild_cards=yes&view=query&action=query&search_constraint=terms","GO:0043283_biopolymer_metabolic_process")	=HYPERLINK("http://www.ncbi.nih.gov/gquery/gquery.fcgi?term=E2F7","E2F7")	1490	16	1.336477	-0.965871	120	145.72	1.214333
=HYPERLINK("http://www.godatabase.org/cgi-bin/go.cgi?query=GO:0043283&auto_wild_cards=yes&view=query&action=query&search_constraint=terms","GO:0043283_biopolymer_metabolic_process")	=HYPERLINK("http://www.ncbi.nih.gov/gquery/gquery.fcgi?term=UBE2F","UBE2F")	1490	16	1.336477	-0.965871	120	145.72	1.214333
=HYPERLINK("http://www.godatabase.org/cgi-bin/go.cgi?query=GO:0043283&auto_wild_cards=yes&view=query&action=query&search_constraint=terms","GO:0043283_biopolymer_metabolic_process")	=HYPERLINK("http://www.ncbi.nih.gov/gquery/gquery.fcgi?term=ELAVL1","ELAVL1")	1490	16	1.336477	-0.965871	120	145.72	1.214333
=HYPERLINK("http://www.godatabase.org/cgi-bin/go.cgi?query=GO:0043283&auto_wild_cards=yes&view=query&action=query&search_constraint=terms","GO:0043283_biopolymer_metabolic_process")	=HYPERLINK("http://www.ncbi.nih.gov/gquery/gquery.fcgi?term=TLE4","TLE4")	1490	16	1.336477	-0.965871	120	145.72	1.214333
=HYPERLINK("http://www.godatabase.org/cgi-bin/go.cgi?query=GO:0043283&auto_wild_cards=yes&view=query&action=query&search_constraint=terms","GO:0043283_biopolymer_metabolic_process")	=HYPERLINK("http://www.ncbi.nih.gov/gquery/gquery.fcgi?term=VAX2","VAX2")	1490	16	1.336477	-0.965871	120	145.72	1.214333
=HYPERLINK("http://www.godatabase.org/cgi-bin/go.cgi?query=GO:0043283&auto_wild_cards=yes&view=query&action=query&search_constraint=terms","GO:0043283_biopolymer_metabolic_process")	=HYPERLINK("http://www.ncbi.nih.gov/gquery/gquery.fcgi?term=DACH1","DACH1")	1490	16	1.336477	-0.965871	120	145.72	1.214333
=HYPERLINK("http://www.godatabase.org/cgi-bin/go.cgi?query=GO:0043283&auto_wild_cards=yes&view=query&action=query&search_constraint=terms","GO:0043283_biopolymer_metabolic_process")	=HYPERLINK("http://www.ncbi.nih.gov/gquery/gquery.fcgi?term=HES6","HES6")	1490	16	1.336477	-0.965871	120	145.72	1.214333
=HYPERLINK("http://www.godatabase.org/cgi-bin/go.cgi?query=GO:0043283&auto_wild_cards=yes&view=query&action=query&search_constraint=terms","GO:0043283_biopolymer_metabolic_process")	=HYPERLINK("http://www.ncbi.nih.gov/gquery/gquery.fcgi?term=FOXP2","FOXP2")	1490	16	1.336477	-0.965871	120	145.72	1.214333
=HYPERLINK("http://www.godatabase.org/cgi-bin/go.cgi?query=GO:0043283&auto_wild_cards=yes&view=query&action=query&search_constraint=terms","GO:0043283_biopolymer_metabolic_process")	=HYPERLINK("http://www.ncbi.nih.gov/gquery/gquery.fcgi?term=NRIP1","NRIP1")	1490	16	1.336477	-0.965871	120	145.72	1.214333
=HYPERLINK("http://www.godatabase.org/cgi-bin/go.cgi?query=GO:0043283&auto_wild_cards=yes&view=query&action=query&search_constraint=terms","GO:0043283_biopolymer_metabolic_process")	=HYPERLINK("http://www.ncbi.nih.gov/gquery/gquery.fcgi?term=NCOA2","NCOA2")	1490	16	1.336477	-0.965871	120	145.72	1.214333
=HYPERLINK("http://www.godatabase.org/cgi-bin/go.cgi?query=GO:0043283&auto_wild_cards=yes&view=query&action=query&search_constraint=terms","GO:0043283_biopolymer_metabolic_process")	=HYPERLINK("http://www.ncbi.nih.gov/gquery/gquery.fcgi?term=SH3GLB1","SH3GLB1")	1490	16	1.336477	-0.965871	120	145.72	1.214333
=HYPERLINK("http://www.godatabase.org/cgi-bin/go.cgi?query=GO:0043283&auto_wild_cards=yes&view=query&action=query&search_constraint=terms","GO:0043283_biopolymer_metabolic_process")	=HYPERLINK("http://www.ncbi.nih.gov/gquery/gquery.fcgi?term=TIA1","TIA1")	1490	16	1.336477	-0.965871	120	145.72	1.214333
=HYPERLINK("http://www.godatabase.org/cgi-bin/go.cgi?query=GO:0043283&auto_wild_cards=yes&view=query&action=query&search_constraint=terms","GO:0043283_biopolymer_metabolic_process")	=HYPERLINK("http://www.ncbi.nih.gov/gquery/gquery.fcgi?term=PPM1M","PPM1M")	1490	16	1.336477	-0.965871	120	145.72	1.214333
=HYPERLINK("http://www.godatabase.org/cgi-bin/go.cgi?query=GO:0043283&auto_wild_cards=yes&view=query&action=query&search_constraint=terms","GO:0043283_biopolymer_metabolic_process")	=HYPERLINK("http://www.ncbi.nih.gov/gquery/gquery.fcgi?term=NCOR1","NCOR1")	1490	16	1.336477	-0.965871	120	145.72	1.214333
=HYPERLINK("http://www.godatabase.org/cgi-bin/go.cgi?query=GO:0044249&auto_wild_cards=yes&view=query&action=query&search_constraint=terms","GO:0044249_cellular_biosynthetic_process")	=HYPERLINK("http://www.ncbi.nih.gov/gquery/gquery.fcgi?term=KLF7","KLF7")	1150	13	1.406933	-0.961511	121	145.75	1.204545
=HYPERLINK("http://www.godatabase.org/cgi-bin/go.cgi?query=GO:0044249&auto_wild_cards=yes&view=query&action=query&search_constraint=terms","GO:0044249_cellular_biosynthetic_process")	=HYPERLINK("http://www.ncbi.nih.gov/gquery/gquery.fcgi?term=RXRB","RXRB")	1150	13	1.406933	-0.961511	121	145.75	1.204545
=HYPERLINK("http://www.godatabase.org/cgi-bin/go.cgi?query=GO:0044249&auto_wild_cards=yes&view=query&action=query&search_constraint=terms","GO:0044249_cellular_biosynthetic_process")	=HYPERLINK("http://www.ncbi.nih.gov/gquery/gquery.fcgi?term=E2F7","E2F7")	1150	13	1.406933	-0.961511	121	145.75	1.204545
=HYPERLINK("http://www.godatabase.org/cgi-bin/go.cgi?query=GO:0044249&auto_wild_cards=yes&view=query&action=query&search_constraint=terms","GO:0044249_cellular_biosynthetic_process")	=HYPERLINK("http://www.ncbi.nih.gov/gquery/gquery.fcgi?term=TLE4","TLE4")	1150	13	1.406933	-0.961511	121	145.75	1.204545
=HYPERLINK("http://www.godatabase.org/cgi-bin/go.cgi?query=GO:0044249&auto_wild_cards=yes&view=query&action=query&search_constraint=terms","GO:0044249_cellular_biosynthetic_process")	=HYPERLINK("http://www.ncbi.nih.gov/gquery/gquery.fcgi?term=VAX2","VAX2")	1150	13	1.406933	-0.961511	121	145.75	1.204545
=HYPERLINK("http://www.godatabase.org/cgi-bin/go.cgi?query=GO:0044249&auto_wild_cards=yes&view=query&action=query&search_constraint=terms","GO:0044249_cellular_biosynthetic_process")	=HYPERLINK("http://www.ncbi.nih.gov/gquery/gquery.fcgi?term=HES6","HES6")	1150	13	1.406933	-0.961511	121	145.75	1.204545
=HYPERLINK("http://www.godatabase.org/cgi-bin/go.cgi?query=GO:0044249&auto_wild_cards=yes&view=query&action=query&search_constraint=terms","GO:0044249_cellular_biosynthetic_process")	=HYPERLINK("http://www.ncbi.nih.gov/gquery/gquery.fcgi?term=DACH1","DACH1")	1150	13	1.406933	-0.961511	121	145.75	1.204545
=HYPERLINK("http://www.godatabase.org/cgi-bin/go.cgi?query=GO:0044249&auto_wild_cards=yes&view=query&action=query&search_constraint=terms","GO:0044249_cellular_biosynthetic_process")	=HYPERLINK("http://www.ncbi.nih.gov/gquery/gquery.fcgi?term=FOXP2","FOXP2")	1150	13	1.406933	-0.961511	121	145.75	1.204545
=HYPERLINK("http://www.godatabase.org/cgi-bin/go.cgi?query=GO:0044249&auto_wild_cards=yes&view=query&action=query&search_constraint=terms","GO:0044249_cellular_biosynthetic_process")	=HYPERLINK("http://www.ncbi.nih.gov/gquery/gquery.fcgi?term=NRIP1","NRIP1")	1150	13	1.406933	-0.961511	121	145.75	1.204545
=HYPERLINK("http://www.godatabase.org/cgi-bin/go.cgi?query=GO:0044249&auto_wild_cards=yes&view=query&action=query&search_constraint=terms","GO:0044249_cellular_biosynthetic_process")	=HYPERLINK("http://www.ncbi.nih.gov/gquery/gquery.fcgi?term=NCOA2","NCOA2")	1150	13	1.406933	-0.961511	121	145.75	1.204545
=HYPERLINK("http://www.godatabase.org/cgi-bin/go.cgi?query=GO:0044249&auto_wild_cards=yes&view=query&action=query&search_constraint=terms","GO:0044249_cellular_biosynthetic_process")	=HYPERLINK("http://www.ncbi.nih.gov/gquery/gquery.fcgi?term=SH3GLB1","SH3GLB1")	1150	13	1.406933	-0.961511	121	145.75	1.204545
=HYPERLINK("http://www.godatabase.org/cgi-bin/go.cgi?query=GO:0044249&auto_wild_cards=yes&view=query&action=query&search_constraint=terms","GO:0044249_cellular_biosynthetic_process")	=HYPERLINK("http://www.ncbi.nih.gov/gquery/gquery.fcgi?term=TIA1","TIA1")	1150	13	1.406933	-0.961511	121	145.75	1.204545
=HYPERLINK("http://www.godatabase.org/cgi-bin/go.cgi?query=GO:0044249&auto_wild_cards=yes&view=query&action=query&search_constraint=terms","GO:0044249_cellular_biosynthetic_process")	=HYPERLINK("http://www.ncbi.nih.gov/gquery/gquery.fcgi?term=NCOR1","NCOR1")	1150	13	1.406933	-0.961511	121	145.75	1.204545
=HYPERLINK("http://www.godatabase.org/cgi-bin/go.cgi?query=GO:0008654&auto_wild_cards=yes&view=query&action=query&search_constraint=terms","GO:0008654_phospholipid_biosynthetic_process")	=HYPERLINK("http://www.ncbi.nih.gov/gquery/gquery.fcgi?term=SH3GLB1","SH3GLB1")	16	1	7.778716	-0.916218	130	161.89	1.245308
=HYPERLINK("http://www.godatabase.org/cgi-bin/go.cgi?query=GO:0010876&auto_wild_cards=yes&view=query&action=query&search_constraint=terms","GO:0010876_lipid_localization")	=HYPERLINK("http://www.ncbi.nih.gov/gquery/gquery.fcgi?term=NRIP1","NRIP1")	16	1	7.778716	-0.916218	130	161.89	1.245308
=HYPERLINK("http://www.godatabase.org/cgi-bin/go.cgi?query=GO:0019722&auto_wild_cards=yes&view=query&action=query&search_constraint=terms","GO:0019722_calcium-mediated_signaling")	=HYPERLINK("http://www.ncbi.nih.gov/gquery/gquery.fcgi?term=NCAM1","NCAM1")	16	1	7.778716	-0.916218	130	161.89	1.245308
=HYPERLINK("http://www.godatabase.org/cgi-bin/go.cgi?query=GO:0019915&auto_wild_cards=yes&view=query&action=query&search_constraint=terms","GO:0019915_lipid_storage")	=HYPERLINK("http://www.ncbi.nih.gov/gquery/gquery.fcgi?term=NRIP1","NRIP1")	16	1	7.778716	-0.916218	130	161.89	1.245308
=HYPERLINK("http://www.godatabase.org/cgi-bin/go.cgi?query=GO:0031345&auto_wild_cards=yes&view=query&action=query&search_constraint=terms","GO:0031345_negative_regulation_of_cell_projection_organization")	=HYPERLINK("http://www.ncbi.nih.gov/gquery/gquery.fcgi?term=YWHAH","YWHAH")	16	1	7.778716	-0.916218	130	161.89	1.245308
=HYPERLINK("http://www.godatabase.org/cgi-bin/go.cgi?query=GO:0043367&auto_wild_cards=yes&view=query&action=query&search_constraint=terms","GO:0043367_CD4-positive__alpha_beta_T_cell_differentiation")	=HYPERLINK("http://www.ncbi.nih.gov/gquery/gquery.fcgi?term=NCOR1","NCOR1")	16	1	7.778716	-0.916218	130	161.89	1.245308
=HYPERLINK("http://www.godatabase.org/cgi-bin/go.cgi?query=GO:0048286&auto_wild_cards=yes&view=query&action=query&search_constraint=terms","GO:0048286_lung_alveolus_development")	=HYPERLINK("http://www.ncbi.nih.gov/gquery/gquery.fcgi?term=FOXP2","FOXP2")	16	1	7.778716	-0.916218	130	161.89	1.245308
=HYPERLINK("http://www.godatabase.org/cgi-bin/go.cgi?query=GO:0050974&auto_wild_cards=yes&view=query&action=query&search_constraint=terms","GO:0050974_detection_of_mechanical_stimulus_involved_in_sensory_perception")	=HYPERLINK("http://www.ncbi.nih.gov/gquery/gquery.fcgi?term=SLC12A2","SLC12A2")	16	1	7.778716	-0.916218	130	161.89	1.245308
=HYPERLINK("http://www.godatabase.org/cgi-bin/go.cgi?query=GO:0055007&auto_wild_cards=yes&view=query&action=query&search_constraint=terms","GO:0055007_cardiac_muscle_cell_differentiation")	=HYPERLINK("http://www.ncbi.nih.gov/gquery/gquery.fcgi?term=RXRB","RXRB")	16	1	7.778716	-0.916218	130	161.89	1.245308
=HYPERLINK("http://www.godatabase.org/cgi-bin/go.cgi?query=GO:0007517&auto_wild_cards=yes&view=query&action=query&search_constraint=terms","GO:0007517_muscle_organ_development")	=HYPERLINK("http://www.ncbi.nih.gov/gquery/gquery.fcgi?term=RXRB","RXRB")	153	3	2.440382	-0.909092	131	162.88	1.243359
=HYPERLINK("http://www.godatabase.org/cgi-bin/go.cgi?query=GO:0007517&auto_wild_cards=yes&view=query&action=query&search_constraint=terms","GO:0007517_muscle_organ_development")	=HYPERLINK("http://www.ncbi.nih.gov/gquery/gquery.fcgi?term=MYH9","MYH9")	153	3	2.440382	-0.909092	131	162.88	1.243359
=HYPERLINK("http://www.godatabase.org/cgi-bin/go.cgi?query=GO:0007517&auto_wild_cards=yes&view=query&action=query&search_constraint=terms","GO:0007517_muscle_organ_development")	=HYPERLINK("http://www.ncbi.nih.gov/gquery/gquery.fcgi?term=FOXP2","FOXP2")	153	3	2.440382	-0.909092	131	162.88	1.243359
=HYPERLINK("http://www.godatabase.org/cgi-bin/go.cgi?query=GO:0009058&auto_wild_cards=yes&view=query&action=query&search_constraint=terms","GO:0009058_biosynthetic_process")	=HYPERLINK("http://www.ncbi.nih.gov/gquery/gquery.fcgi?term=KLF7","KLF7")	1175	13	1.376998	-0.903518	132	163.44	1.238182
=HYPERLINK("http://www.godatabase.org/cgi-bin/go.cgi?query=GO:0009058&auto_wild_cards=yes&view=query&action=query&search_constraint=terms","GO:0009058_biosynthetic_process")	=HYPERLINK("http://www.ncbi.nih.gov/gquery/gquery.fcgi?term=RXRB","RXRB")	1175	13	1.376998	-0.903518	132	163.44	1.238182
=HYPERLINK("http://www.godatabase.org/cgi-bin/go.cgi?query=GO:0009058&auto_wild_cards=yes&view=query&action=query&search_constraint=terms","GO:0009058_biosynthetic_process")	=HYPERLINK("http://www.ncbi.nih.gov/gquery/gquery.fcgi?term=E2F7","E2F7")	1175	13	1.376998	-0.903518	132	163.44	1.238182
=HYPERLINK("http://www.godatabase.org/cgi-bin/go.cgi?query=GO:0009058&auto_wild_cards=yes&view=query&action=query&search_constraint=terms","GO:0009058_biosynthetic_process")	=HYPERLINK("http://www.ncbi.nih.gov/gquery/gquery.fcgi?term=TLE4","TLE4")	1175	13	1.376998	-0.903518	132	163.44	1.238182
=HYPERLINK("http://www.godatabase.org/cgi-bin/go.cgi?query=GO:0009058&auto_wild_cards=yes&view=query&action=query&search_constraint=terms","GO:0009058_biosynthetic_process")	=HYPERLINK("http://www.ncbi.nih.gov/gquery/gquery.fcgi?term=VAX2","VAX2")	1175	13	1.376998	-0.903518	132	163.44	1.238182
=HYPERLINK("http://www.godatabase.org/cgi-bin/go.cgi?query=GO:0009058&auto_wild_cards=yes&view=query&action=query&search_constraint=terms","GO:0009058_biosynthetic_process")	=HYPERLINK("http://www.ncbi.nih.gov/gquery/gquery.fcgi?term=HES6","HES6")	1175	13	1.376998	-0.903518	132	163.44	1.238182
=HYPERLINK("http://www.godatabase.org/cgi-bin/go.cgi?query=GO:0009058&auto_wild_cards=yes&view=query&action=query&search_constraint=terms","GO:0009058_biosynthetic_process")	=HYPERLINK("http://www.ncbi.nih.gov/gquery/gquery.fcgi?term=DACH1","DACH1")	1175	13	1.376998	-0.903518	132	163.44	1.238182
=HYPERLINK("http://www.godatabase.org/cgi-bin/go.cgi?query=GO:0009058&auto_wild_cards=yes&view=query&action=query&search_constraint=terms","GO:0009058_biosynthetic_process")	=HYPERLINK("http://www.ncbi.nih.gov/gquery/gquery.fcgi?term=FOXP2","FOXP2")	1175	13	1.376998	-0.903518	132	163.44	1.238182
=HYPERLINK("http://www.godatabase.org/cgi-bin/go.cgi?query=GO:0009058&auto_wild_cards=yes&view=query&action=query&search_constraint=terms","GO:0009058_biosynthetic_process")	=HYPERLINK("http://www.ncbi.nih.gov/gquery/gquery.fcgi?term=NRIP1","NRIP1")	1175	13	1.376998	-0.903518	132	163.44	1.238182
=HYPERLINK("http://www.godatabase.org/cgi-bin/go.cgi?query=GO:0009058&auto_wild_cards=yes&view=query&action=query&search_constraint=terms","GO:0009058_biosynthetic_process")	=HYPERLINK("http://www.ncbi.nih.gov/gquery/gquery.fcgi?term=NCOA2","NCOA2")	1175	13	1.376998	-0.903518	132	163.44	1.238182
=HYPERLINK("http://www.godatabase.org/cgi-bin/go.cgi?query=GO:0009058&auto_wild_cards=yes&view=query&action=query&search_constraint=terms","GO:0009058_biosynthetic_process")	=HYPERLINK("http://www.ncbi.nih.gov/gquery/gquery.fcgi?term=SH3GLB1","SH3GLB1")	1175	13	1.376998	-0.903518	132	163.44	1.238182
=HYPERLINK("http://www.godatabase.org/cgi-bin/go.cgi?query=GO:0009058&auto_wild_cards=yes&view=query&action=query&search_constraint=terms","GO:0009058_biosynthetic_process")	=HYPERLINK("http://www.ncbi.nih.gov/gquery/gquery.fcgi?term=TIA1","TIA1")	1175	13	1.376998	-0.903518	132	163.44	1.238182
=HYPERLINK("http://www.godatabase.org/cgi-bin/go.cgi?query=GO:0009058&auto_wild_cards=yes&view=query&action=query&search_constraint=terms","GO:0009058_biosynthetic_process")	=HYPERLINK("http://www.ncbi.nih.gov/gquery/gquery.fcgi?term=NCOR1","NCOR1")	1175	13	1.376998	-0.903518	132	163.44	1.238182
=HYPERLINK("http://www.godatabase.org/cgi-bin/go.cgi?query=GO:0006323&auto_wild_cards=yes&view=query&action=query&search_constraint=terms","GO:0006323_DNA_packaging")	=HYPERLINK("http://www.ncbi.nih.gov/gquery/gquery.fcgi?term=AKAP8","AKAP8")	17	1	7.321145	-0.891560	134	169.67	1.266194
=HYPERLINK("http://www.godatabase.org/cgi-bin/go.cgi?query=GO:0010741&auto_wild_cards=yes&view=query&action=query&search_constraint=terms","GO:0010741_negative_regulation_of_protein_kinase_cascade")	=HYPERLINK("http://www.ncbi.nih.gov/gquery/gquery.fcgi?term=NCOR1","NCOR1")	17	1	7.321145	-0.891560	134	169.67	1.266194
=HYPERLINK("http://www.godatabase.org/cgi-bin/go.cgi?query=GO:0007519&auto_wild_cards=yes&view=query&action=query&search_constraint=terms","GO:0007519_skeletal_muscle_tissue_development")	=HYPERLINK("http://www.ncbi.nih.gov/gquery/gquery.fcgi?term=MYH9","MYH9")	78	2	3.191268	-0.888887	136	170.7	1.255147
=HYPERLINK("http://www.godatabase.org/cgi-bin/go.cgi?query=GO:0007519&auto_wild_cards=yes&view=query&action=query&search_constraint=terms","GO:0007519_skeletal_muscle_tissue_development")	=HYPERLINK("http://www.ncbi.nih.gov/gquery/gquery.fcgi?term=FOXP2","FOXP2")	78	2	3.191268	-0.888887	136	170.7	1.255147
=HYPERLINK("http://www.godatabase.org/cgi-bin/go.cgi?query=GO:0060538&auto_wild_cards=yes&view=query&action=query&search_constraint=terms","GO:0060538_skeletal_muscle_organ_development")	=HYPERLINK("http://www.ncbi.nih.gov/gquery/gquery.fcgi?term=MYH9","MYH9")	78	2	3.191268	-0.888887	136	170.7	1.255147
=HYPERLINK("http://www.godatabase.org/cgi-bin/go.cgi?query=GO:0060538&auto_wild_cards=yes&view=query&action=query&search_constraint=terms","GO:0060538_skeletal_muscle_organ_development")	=HYPERLINK("http://www.ncbi.nih.gov/gquery/gquery.fcgi?term=FOXP2","FOXP2")	78	2	3.191268	-0.888887	136	170.7	1.255147
=HYPERLINK("http://www.godatabase.org/cgi-bin/go.cgi?query=GO:0006457&auto_wild_cards=yes&view=query&action=query&search_constraint=terms","GO:0006457_protein_folding")	=HYPERLINK("http://www.ncbi.nih.gov/gquery/gquery.fcgi?term=SH3GLB1","SH3GLB1")	18	1	6.914414	-0.868406	140	179.44	1.281714
=HYPERLINK("http://www.godatabase.org/cgi-bin/go.cgi?query=GO:0009063&auto_wild_cards=yes&view=query&action=query&search_constraint=terms","GO:0009063_cellular_amino_acid_catabolic_process")	=HYPERLINK("http://www.ncbi.nih.gov/gquery/gquery.fcgi?term=AHCY","AHCY")	18	1	6.914414	-0.868406	140	179.44	1.281714
=HYPERLINK("http://www.godatabase.org/cgi-bin/go.cgi?query=GO:0035051&auto_wild_cards=yes&view=query&action=query&search_constraint=terms","GO:0035051_cardiac_cell_differentiation")	=HYPERLINK("http://www.ncbi.nih.gov/gquery/gquery.fcgi?term=RXRB","RXRB")	18	1	6.914414	-0.868406	140	179.44	1.281714
=HYPERLINK("http://www.godatabase.org/cgi-bin/go.cgi?query=GO:0050982&auto_wild_cards=yes&view=query&action=query&search_constraint=terms","GO:0050982_detection_of_mechanical_stimulus")	=HYPERLINK("http://www.ncbi.nih.gov/gquery/gquery.fcgi?term=SLC12A2","SLC12A2")	18	1	6.914414	-0.868406	140	179.44	1.281714
=HYPERLINK("http://www.godatabase.org/cgi-bin/go.cgi?query=GO:0051128&auto_wild_cards=yes&view=query&action=query&search_constraint=terms","GO:0051128_regulation_of_cellular_component_organization")	=HYPERLINK("http://www.ncbi.nih.gov/gquery/gquery.fcgi?term=YWHAH","YWHAH")	160	3	2.333615	-0.866659	141	179.78	1.275035
=HYPERLINK("http://www.godatabase.org/cgi-bin/go.cgi?query=GO:0051128&auto_wild_cards=yes&view=query&action=query&search_constraint=terms","GO:0051128_regulation_of_cellular_component_organization")	=HYPERLINK("http://www.ncbi.nih.gov/gquery/gquery.fcgi?term=MYH9","MYH9")	160	3	2.333615	-0.866659	141	179.78	1.275035
=HYPERLINK("http://www.godatabase.org/cgi-bin/go.cgi?query=GO:0051128&auto_wild_cards=yes&view=query&action=query&search_constraint=terms","GO:0051128_regulation_of_cellular_component_organization")	=HYPERLINK("http://www.ncbi.nih.gov/gquery/gquery.fcgi?term=NCOR1","NCOR1")	160	3	2.333615	-0.866659	141	179.78	1.275035
=HYPERLINK("http://www.godatabase.org/cgi-bin/go.cgi?query=GO:0051649&auto_wild_cards=yes&view=query&action=query&search_constraint=terms","GO:0051649_establishment_of_localization_in_cell")	=HYPERLINK("http://www.ncbi.nih.gov/gquery/gquery.fcgi?term=CYB5R4","CYB5R4")	342	5	1.819583	-0.866646	142	179.88	1.266761
=HYPERLINK("http://www.godatabase.org/cgi-bin/go.cgi?query=GO:0051649&auto_wild_cards=yes&view=query&action=query&search_constraint=terms","GO:0051649_establishment_of_localization_in_cell")	=HYPERLINK("http://www.ncbi.nih.gov/gquery/gquery.fcgi?term=YWHAH","YWHAH")	342	5	1.819583	-0.866646	142	179.88	1.266761
=HYPERLINK("http://www.godatabase.org/cgi-bin/go.cgi?query=GO:0051649&auto_wild_cards=yes&view=query&action=query&search_constraint=terms","GO:0051649_establishment_of_localization_in_cell")	=HYPERLINK("http://www.ncbi.nih.gov/gquery/gquery.fcgi?term=RAB1","RAB1")	342	5	1.819583	-0.866646	142	179.88	1.266761
=HYPERLINK("http://www.godatabase.org/cgi-bin/go.cgi?query=GO:0051649&auto_wild_cards=yes&view=query&action=query&search_constraint=terms","GO:0051649_establishment_of_localization_in_cell")	=HYPERLINK("http://www.ncbi.nih.gov/gquery/gquery.fcgi?term=LRBA","LRBA")	342	5	1.819583	-0.866646	142	179.88	1.266761
=HYPERLINK("http://www.godatabase.org/cgi-bin/go.cgi?query=GO:0051649&auto_wild_cards=yes&view=query&action=query&search_constraint=terms","GO:0051649_establishment_of_localization_in_cell")	=HYPERLINK("http://www.ncbi.nih.gov/gquery/gquery.fcgi?term=MYH9","MYH9")	342	5	1.819583	-0.866646	142	179.88	1.266761
=HYPERLINK("http://www.godatabase.org/cgi-bin/go.cgi?query=GO:0009798&auto_wild_cards=yes&view=query&action=query&search_constraint=terms","GO:0009798_axis_specification")	=HYPERLINK("http://www.ncbi.nih.gov/gquery/gquery.fcgi?term=VAX2","VAX2")	19	1	6.550498	-0.846592	145	186.26	1.284552
=HYPERLINK("http://www.godatabase.org/cgi-bin/go.cgi?query=GO:0030518&auto_wild_cards=yes&view=query&action=query&search_constraint=terms","GO:0030518_steroid_hormone_receptor_signaling_pathway")	=HYPERLINK("http://www.ncbi.nih.gov/gquery/gquery.fcgi?term=FKBP4","FKBP4")	19	1	6.550498	-0.846592	145	186.26	1.284552
=HYPERLINK("http://www.godatabase.org/cgi-bin/go.cgi?query=GO:0033002&auto_wild_cards=yes&view=query&action=query&search_constraint=terms","GO:0033002_muscle_cell_proliferation")	=HYPERLINK("http://www.ncbi.nih.gov/gquery/gquery.fcgi?term=RXRB","RXRB")	19	1	6.550498	-0.846592	145	186.26	1.284552
=HYPERLINK("http://www.godatabase.org/cgi-bin/go.cgi?query=GO:0000279&auto_wild_cards=yes&view=query&action=query&search_constraint=terms","GO:0000279_M_phase")	=HYPERLINK("http://www.ncbi.nih.gov/gquery/gquery.fcgi?term=AKAP8","AKAP8")	85	2	2.928458	-0.828592	146	189.48	1.297808
=HYPERLINK("http://www.godatabase.org/cgi-bin/go.cgi?query=GO:0000279&auto_wild_cards=yes&view=query&action=query&search_constraint=terms","GO:0000279_M_phase")	=HYPERLINK("http://www.ncbi.nih.gov/gquery/gquery.fcgi?term=MYH9","MYH9")	85	2	2.928458	-0.828592	146	189.48	1.297808
=HYPERLINK("http://www.godatabase.org/cgi-bin/go.cgi?query=GO:0008360&auto_wild_cards=yes&view=query&action=query&search_constraint=terms","GO:0008360_regulation_of_cell_shape")	=HYPERLINK("http://www.ncbi.nih.gov/gquery/gquery.fcgi?term=MYH9","MYH9")	20	1	6.222973	-0.825981	148	194.63	1.315068
=HYPERLINK("http://www.godatabase.org/cgi-bin/go.cgi?query=GO:0045017&auto_wild_cards=yes&view=query&action=query&search_constraint=terms","GO:0045017_glycerolipid_biosynthetic_process")	=HYPERLINK("http://www.ncbi.nih.gov/gquery/gquery.fcgi?term=SH3GLB1","SH3GLB1")	20	1	6.222973	-0.825981	148	194.63	1.315068
=HYPERLINK("http://www.godatabase.org/cgi-bin/go.cgi?query=GO:0016337&auto_wild_cards=yes&view=query&action=query&search_constraint=terms","GO:0016337_cell-cell_adhesion")	=HYPERLINK("http://www.ncbi.nih.gov/gquery/gquery.fcgi?term=NCAM1","NCAM1")	87	2	2.861137	-0.812495	149	196.48	1.318658
=HYPERLINK("http://www.godatabase.org/cgi-bin/go.cgi?query=GO:0016337&auto_wild_cards=yes&view=query&action=query&search_constraint=terms","GO:0016337_cell-cell_adhesion")	=HYPERLINK("http://www.ncbi.nih.gov/gquery/gquery.fcgi?term=MYH9","MYH9")	87	2	2.861137	-0.812495	149	196.48	1.318658
=HYPERLINK("http://www.godatabase.org/cgi-bin/go.cgi?query=GO:0048812&auto_wild_cards=yes&view=query&action=query&search_constraint=terms","GO:0048812_neuron_projection_morphogenesis")	=HYPERLINK("http://www.ncbi.nih.gov/gquery/gquery.fcgi?term=KLF7","KLF7")	170	3	2.196343	-0.810307	150	196.81	1.312067
=HYPERLINK("http://www.godatabase.org/cgi-bin/go.cgi?query=GO:0048812&auto_wild_cards=yes&view=query&action=query&search_constraint=terms","GO:0048812_neuron_projection_morphogenesis")	=HYPERLINK("http://www.ncbi.nih.gov/gquery/gquery.fcgi?term=YWHAH","YWHAH")	170	3	2.196343	-0.810307	150	196.81	1.312067
=HYPERLINK("http://www.godatabase.org/cgi-bin/go.cgi?query=GO:0048812&auto_wild_cards=yes&view=query&action=query&search_constraint=terms","GO:0048812_neuron_projection_morphogenesis")	=HYPERLINK("http://www.ncbi.nih.gov/gquery/gquery.fcgi?term=VAX2","VAX2")	170	3	2.196343	-0.810307	150	196.81	1.312067
=HYPERLINK("http://www.godatabase.org/cgi-bin/go.cgi?query=GO:0002053&auto_wild_cards=yes&view=query&action=query&search_constraint=terms","GO:0002053_positive_regulation_of_mesenchymal_cell_proliferation")	=HYPERLINK("http://www.ncbi.nih.gov/gquery/gquery.fcgi?term=FOXP2","FOXP2")	21	1	5.926641	-0.806455	154	203.85	1.323701
=HYPERLINK("http://www.godatabase.org/cgi-bin/go.cgi?query=GO:0006944&auto_wild_cards=yes&view=query&action=query&search_constraint=terms","GO:0006944_membrane_fusion")	=HYPERLINK("http://www.ncbi.nih.gov/gquery/gquery.fcgi?term=MYH9","MYH9")	21	1	5.926641	-0.806455	154	203.85	1.323701
=HYPERLINK("http://www.godatabase.org/cgi-bin/go.cgi?query=GO:0008637&auto_wild_cards=yes&view=query&action=query&search_constraint=terms","GO:0008637_apoptotic_mitochondrial_changes")	=HYPERLINK("http://www.ncbi.nih.gov/gquery/gquery.fcgi?term=SH3GLB1","SH3GLB1")	21	1	5.926641	-0.806455	154	203.85	1.323701
=HYPERLINK("http://www.godatabase.org/cgi-bin/go.cgi?query=GO:0051656&auto_wild_cards=yes&view=query&action=query&search_constraint=terms","GO:0051656_establishment_of_organelle_localization")	=HYPERLINK("http://www.ncbi.nih.gov/gquery/gquery.fcgi?term=MYH9","MYH9")	21	1	5.926641	-0.806455	154	203.85	1.323701
=HYPERLINK("http://www.godatabase.org/cgi-bin/go.cgi?query=GO:0048523&auto_wild_cards=yes&view=query&action=query&search_constraint=terms","GO:0048523_negative_regulation_of_cellular_process")	=HYPERLINK("http://www.ncbi.nih.gov/gquery/gquery.fcgi?term=YWHAH","YWHAH")	774	9	1.447203	-0.805998	155	203.91	1.315548
=HYPERLINK("http://www.godatabase.org/cgi-bin/go.cgi?query=GO:0048523&auto_wild_cards=yes&view=query&action=query&search_constraint=terms","GO:0048523_negative_regulation_of_cellular_process")	=HYPERLINK("http://www.ncbi.nih.gov/gquery/gquery.fcgi?term=NCOA2","NCOA2")	774	9	1.447203	-0.805998	155	203.91	1.315548
=HYPERLINK("http://www.godatabase.org/cgi-bin/go.cgi?query=GO:0048523&auto_wild_cards=yes&view=query&action=query&search_constraint=terms","GO:0048523_negative_regulation_of_cellular_process")	=HYPERLINK("http://www.ncbi.nih.gov/gquery/gquery.fcgi?term=TIA1","TIA1")	774	9	1.447203	-0.805998	155	203.91	1.315548
=HYPERLINK("http://www.godatabase.org/cgi-bin/go.cgi?query=GO:0048523&auto_wild_cards=yes&view=query&action=query&search_constraint=terms","GO:0048523_negative_regulation_of_cellular_process")	=HYPERLINK("http://www.ncbi.nih.gov/gquery/gquery.fcgi?term=E2F7","E2F7")	774	9	1.447203	-0.805998	155	203.91	1.315548
=HYPERLINK("http://www.godatabase.org/cgi-bin/go.cgi?query=GO:0048523&auto_wild_cards=yes&view=query&action=query&search_constraint=terms","GO:0048523_negative_regulation_of_cellular_process")	=HYPERLINK("http://www.ncbi.nih.gov/gquery/gquery.fcgi?term=TLE4","TLE4")	774	9	1.447203	-0.805998	155	203.91	1.315548
=HYPERLINK("http://www.godatabase.org/cgi-bin/go.cgi?query=GO:0048523&auto_wild_cards=yes&view=query&action=query&search_constraint=terms","GO:0048523_negative_regulation_of_cellular_process")	=HYPERLINK("http://www.ncbi.nih.gov/gquery/gquery.fcgi?term=VAX2","VAX2")	774	9	1.447203	-0.805998	155	203.91	1.315548
=HYPERLINK("http://www.godatabase.org/cgi-bin/go.cgi?query=GO:0048523&auto_wild_cards=yes&view=query&action=query&search_constraint=terms","GO:0048523_negative_regulation_of_cellular_process")	=HYPERLINK("http://www.ncbi.nih.gov/gquery/gquery.fcgi?term=NCOR1","NCOR1")	774	9	1.447203	-0.805998	155	203.91	1.315548
=HYPERLINK("http://www.godatabase.org/cgi-bin/go.cgi?query=GO:0048523&auto_wild_cards=yes&view=query&action=query&search_constraint=terms","GO:0048523_negative_regulation_of_cellular_process")	=HYPERLINK("http://www.ncbi.nih.gov/gquery/gquery.fcgi?term=NRIP1","NRIP1")	774	9	1.447203	-0.805998	155	203.91	1.315548
=HYPERLINK("http://www.godatabase.org/cgi-bin/go.cgi?query=GO:0048523&auto_wild_cards=yes&view=query&action=query&search_constraint=terms","GO:0048523_negative_regulation_of_cellular_process")	=HYPERLINK("http://www.ncbi.nih.gov/gquery/gquery.fcgi?term=FOXP2","FOXP2")	774	9	1.447203	-0.805998	155	203.91	1.315548
=HYPERLINK("http://www.godatabase.org/cgi-bin/go.cgi?query=GO:0030030&auto_wild_cards=yes&view=query&action=query&search_constraint=terms","GO:0030030_cell_projection_organization")	=HYPERLINK("http://www.ncbi.nih.gov/gquery/gquery.fcgi?term=KLF7","KLF7")	263	4	1.892920	-0.801268	156	204.81	1.312885
=HYPERLINK("http://www.godatabase.org/cgi-bin/go.cgi?query=GO:0030030&auto_wild_cards=yes&view=query&action=query&search_constraint=terms","GO:0030030_cell_projection_organization")	=HYPERLINK("http://www.ncbi.nih.gov/gquery/gquery.fcgi?term=YWHAH","YWHAH")	263	4	1.892920	-0.801268	156	204.81	1.312885
=HYPERLINK("http://www.godatabase.org/cgi-bin/go.cgi?query=GO:0030030&auto_wild_cards=yes&view=query&action=query&search_constraint=terms","GO:0030030_cell_projection_organization")	=HYPERLINK("http://www.ncbi.nih.gov/gquery/gquery.fcgi?term=VAX2","VAX2")	263	4	1.892920	-0.801268	156	204.81	1.312885
=HYPERLINK("http://www.godatabase.org/cgi-bin/go.cgi?query=GO:0030030&auto_wild_cards=yes&view=query&action=query&search_constraint=terms","GO:0030030_cell_projection_organization")	=HYPERLINK("http://www.ncbi.nih.gov/gquery/gquery.fcgi?term=MYH9","MYH9")	263	4	1.892920	-0.801268	156	204.81	1.312885
=HYPERLINK("http://www.godatabase.org/cgi-bin/go.cgi?query=GO:0048667&auto_wild_cards=yes&view=query&action=query&search_constraint=terms","GO:0048667_cell_morphogenesis_involved_in_neuron_differentiation")	=HYPERLINK("http://www.ncbi.nih.gov/gquery/gquery.fcgi?term=KLF7","KLF7")	173	3	2.158257	-0.794302	157	205.78	1.310701
=HYPERLINK("http://www.godatabase.org/cgi-bin/go.cgi?query=GO:0048667&auto_wild_cards=yes&view=query&action=query&search_constraint=terms","GO:0048667_cell_morphogenesis_involved_in_neuron_differentiation")	=HYPERLINK("http://www.ncbi.nih.gov/gquery/gquery.fcgi?term=YWHAH","YWHAH")	173	3	2.158257	-0.794302	157	205.78	1.310701
=HYPERLINK("http://www.godatabase.org/cgi-bin/go.cgi?query=GO:0048667&auto_wild_cards=yes&view=query&action=query&search_constraint=terms","GO:0048667_cell_morphogenesis_involved_in_neuron_differentiation")	=HYPERLINK("http://www.ncbi.nih.gov/gquery/gquery.fcgi?term=VAX2","VAX2")	173	3	2.158257	-0.794302	157	205.78	1.310701
=HYPERLINK("http://www.godatabase.org/cgi-bin/go.cgi?query=GO:0043170&auto_wild_cards=yes&view=query&action=query&search_constraint=terms","GO:0043170_macromolecule_metabolic_process")	=HYPERLINK("http://www.ncbi.nih.gov/gquery/gquery.fcgi?term=KLF7","KLF7")	1576	16	1.263548	-0.791588	158	205.91	1.303228
=HYPERLINK("http://www.godatabase.org/cgi-bin/go.cgi?query=GO:0043170&auto_wild_cards=yes&view=query&action=query&search_constraint=terms","GO:0043170_macromolecule_metabolic_process")	=HYPERLINK("http://www.ncbi.nih.gov/gquery/gquery.fcgi?term=RXRB","RXRB")	1576	16	1.263548	-0.791588	158	205.91	1.303228
=HYPERLINK("http://www.godatabase.org/cgi-bin/go.cgi?query=GO:0043170&auto_wild_cards=yes&view=query&action=query&search_constraint=terms","GO:0043170_macromolecule_metabolic_process")	=HYPERLINK("http://www.ncbi.nih.gov/gquery/gquery.fcgi?term=E2F7","E2F7")	1576	16	1.263548	-0.791588	158	205.91	1.303228
=HYPERLINK("http://www.godatabase.org/cgi-bin/go.cgi?query=GO:0043170&auto_wild_cards=yes&view=query&action=query&search_constraint=terms","GO:0043170_macromolecule_metabolic_process")	=HYPERLINK("http://www.ncbi.nih.gov/gquery/gquery.fcgi?term=UBE2F","UBE2F")	1576	16	1.263548	-0.791588	158	205.91	1.303228
=HYPERLINK("http://www.godatabase.org/cgi-bin/go.cgi?query=GO:0043170&auto_wild_cards=yes&view=query&action=query&search_constraint=terms","GO:0043170_macromolecule_metabolic_process")	=HYPERLINK("http://www.ncbi.nih.gov/gquery/gquery.fcgi?term=TLE4","TLE4")	1576	16	1.263548	-0.791588	158	205.91	1.303228
=HYPERLINK("http://www.godatabase.org/cgi-bin/go.cgi?query=GO:0043170&auto_wild_cards=yes&view=query&action=query&search_constraint=terms","GO:0043170_macromolecule_metabolic_process")	=HYPERLINK("http://www.ncbi.nih.gov/gquery/gquery.fcgi?term=ELAVL1","ELAVL1")	1576	16	1.263548	-0.791588	158	205.91	1.303228
=HYPERLINK("http://www.godatabase.org/cgi-bin/go.cgi?query=GO:0043170&auto_wild_cards=yes&view=query&action=query&search_constraint=terms","GO:0043170_macromolecule_metabolic_process")	=HYPERLINK("http://www.ncbi.nih.gov/gquery/gquery.fcgi?term=VAX2","VAX2")	1576	16	1.263548	-0.791588	158	205.91	1.303228
=HYPERLINK("http://www.godatabase.org/cgi-bin/go.cgi?query=GO:0043170&auto_wild_cards=yes&view=query&action=query&search_constraint=terms","GO:0043170_macromolecule_metabolic_process")	=HYPERLINK("http://www.ncbi.nih.gov/gquery/gquery.fcgi?term=HES6","HES6")	1576	16	1.263548	-0.791588	158	205.91	1.303228
=HYPERLINK("http://www.godatabase.org/cgi-bin/go.cgi?query=GO:0043170&auto_wild_cards=yes&view=query&action=query&search_constraint=terms","GO:0043170_macromolecule_metabolic_process")	=HYPERLINK("http://www.ncbi.nih.gov/gquery/gquery.fcgi?term=DACH1","DACH1")	1576	16	1.263548	-0.791588	158	205.91	1.303228
=HYPERLINK("http://www.godatabase.org/cgi-bin/go.cgi?query=GO:0043170&auto_wild_cards=yes&view=query&action=query&search_constraint=terms","GO:0043170_macromolecule_metabolic_process")	=HYPERLINK("http://www.ncbi.nih.gov/gquery/gquery.fcgi?term=FOXP2","FOXP2")	1576	16	1.263548	-0.791588	158	205.91	1.303228
=HYPERLINK("http://www.godatabase.org/cgi-bin/go.cgi?query=GO:0043170&auto_wild_cards=yes&view=query&action=query&search_constraint=terms","GO:0043170_macromolecule_metabolic_process")	=HYPERLINK("http://www.ncbi.nih.gov/gquery/gquery.fcgi?term=NRIP1","NRIP1")	1576	16	1.263548	-0.791588	158	205.91	1.303228
=HYPERLINK("http://www.godatabase.org/cgi-bin/go.cgi?query=GO:0043170&auto_wild_cards=yes&view=query&action=query&search_constraint=terms","GO:0043170_macromolecule_metabolic_process")	=HYPERLINK("http://www.ncbi.nih.gov/gquery/gquery.fcgi?term=NCOA2","NCOA2")	1576	16	1.263548	-0.791588	158	205.91	1.303228
=HYPERLINK("http://www.godatabase.org/cgi-bin/go.cgi?query=GO:0043170&auto_wild_cards=yes&view=query&action=query&search_constraint=terms","GO:0043170_macromolecule_metabolic_process")	=HYPERLINK("http://www.ncbi.nih.gov/gquery/gquery.fcgi?term=SH3GLB1","SH3GLB1")	1576	16	1.263548	-0.791588	158	205.91	1.303228
=HYPERLINK("http://www.godatabase.org/cgi-bin/go.cgi?query=GO:0043170&auto_wild_cards=yes&view=query&action=query&search_constraint=terms","GO:0043170_macromolecule_metabolic_process")	=HYPERLINK("http://www.ncbi.nih.gov/gquery/gquery.fcgi?term=TIA1","TIA1")	1576	16	1.263548	-0.791588	158	205.91	1.303228
=HYPERLINK("http://www.godatabase.org/cgi-bin/go.cgi?query=GO:0043170&auto_wild_cards=yes&view=query&action=query&search_constraint=terms","GO:0043170_macromolecule_metabolic_process")	=HYPERLINK("http://www.ncbi.nih.gov/gquery/gquery.fcgi?term=PPM1M","PPM1M")	1576	16	1.263548	-0.791588	158	205.91	1.303228
=HYPERLINK("http://www.godatabase.org/cgi-bin/go.cgi?query=GO:0043170&auto_wild_cards=yes&view=query&action=query&search_constraint=terms","GO:0043170_macromolecule_metabolic_process")	=HYPERLINK("http://www.ncbi.nih.gov/gquery/gquery.fcgi?term=NCOR1","NCOR1")	1576	16	1.263548	-0.791588	158	205.91	1.303228
=HYPERLINK("http://www.godatabase.org/cgi-bin/go.cgi?query=GO:0000041&auto_wild_cards=yes&view=query&action=query&search_constraint=terms","GO:0000041_transition_metal_ion_transport")	=HYPERLINK("http://www.ncbi.nih.gov/gquery/gquery.fcgi?term=HEPH","HEPH")	22	1	5.657248	-0.787913	163	213.82	1.311779
=HYPERLINK("http://www.godatabase.org/cgi-bin/go.cgi?query=GO:0007059&auto_wild_cards=yes&view=query&action=query&search_constraint=terms","GO:0007059_chromosome_segregation")	=HYPERLINK("http://www.ncbi.nih.gov/gquery/gquery.fcgi?term=AKAP8","AKAP8")	22	1	5.657248	-0.787913	163	213.82	1.311779
=HYPERLINK("http://www.godatabase.org/cgi-bin/go.cgi?query=GO:0010463&auto_wild_cards=yes&view=query&action=query&search_constraint=terms","GO:0010463_mesenchymal_cell_proliferation")	=HYPERLINK("http://www.ncbi.nih.gov/gquery/gquery.fcgi?term=FOXP2","FOXP2")	22	1	5.657248	-0.787913	163	213.82	1.311779
=HYPERLINK("http://www.godatabase.org/cgi-bin/go.cgi?query=GO:0010464&auto_wild_cards=yes&view=query&action=query&search_constraint=terms","GO:0010464_regulation_of_mesenchymal_cell_proliferation")	=HYPERLINK("http://www.ncbi.nih.gov/gquery/gquery.fcgi?term=FOXP2","FOXP2")	22	1	5.657248	-0.787913	163	213.82	1.311779
=HYPERLINK("http://www.godatabase.org/cgi-bin/go.cgi?query=GO:0048864&auto_wild_cards=yes&view=query&action=query&search_constraint=terms","GO:0048864_stem_cell_development")	=HYPERLINK("http://www.ncbi.nih.gov/gquery/gquery.fcgi?term=MSI2","MSI2")	22	1	5.657248	-0.787913	163	213.82	1.311779
=HYPERLINK("http://www.godatabase.org/cgi-bin/go.cgi?query=GO:0048858&auto_wild_cards=yes&view=query&action=query&search_constraint=terms","GO:0048858_cell_projection_morphogenesis")	=HYPERLINK("http://www.ncbi.nih.gov/gquery/gquery.fcgi?term=KLF7","KLF7")	176	3	2.121468	-0.778685	164	215.75	1.315549
=HYPERLINK("http://www.godatabase.org/cgi-bin/go.cgi?query=GO:0048858&auto_wild_cards=yes&view=query&action=query&search_constraint=terms","GO:0048858_cell_projection_morphogenesis")	=HYPERLINK("http://www.ncbi.nih.gov/gquery/gquery.fcgi?term=YWHAH","YWHAH")	176	3	2.121468	-0.778685	164	215.75	1.315549
=HYPERLINK("http://www.godatabase.org/cgi-bin/go.cgi?query=GO:0048858&auto_wild_cards=yes&view=query&action=query&search_constraint=terms","GO:0048858_cell_projection_morphogenesis")	=HYPERLINK("http://www.ncbi.nih.gov/gquery/gquery.fcgi?term=VAX2","VAX2")	176	3	2.121468	-0.778685	164	215.75	1.315549
=HYPERLINK("http://www.godatabase.org/cgi-bin/go.cgi?query=GO:0050794&auto_wild_cards=yes&view=query&action=query&search_constraint=terms","GO:0050794_regulation_of_cellular_process")	=HYPERLINK("http://www.ncbi.nih.gov/gquery/gquery.fcgi?term=KLF7","KLF7")	2190	21	1.193447	-0.773196	165	216.32	1.311030
=HYPERLINK("http://www.godatabase.org/cgi-bin/go.cgi?query=GO:0050794&auto_wild_cards=yes&view=query&action=query&search_constraint=terms","GO:0050794_regulation_of_cellular_process")	=HYPERLINK("http://www.ncbi.nih.gov/gquery/gquery.fcgi?term=RXRB","RXRB")	2190	21	1.193447	-0.773196	165	216.32	1.311030
=HYPERLINK("http://www.godatabase.org/cgi-bin/go.cgi?query=GO:0050794&auto_wild_cards=yes&view=query&action=query&search_constraint=terms","GO:0050794_regulation_of_cellular_process")	=HYPERLINK("http://www.ncbi.nih.gov/gquery/gquery.fcgi?term=E2F7","E2F7")	2190	21	1.193447	-0.773196	165	216.32	1.311030
=HYPERLINK("http://www.godatabase.org/cgi-bin/go.cgi?query=GO:0050794&auto_wild_cards=yes&view=query&action=query&search_constraint=terms","GO:0050794_regulation_of_cellular_process")	=HYPERLINK("http://www.ncbi.nih.gov/gquery/gquery.fcgi?term=FKBP4","FKBP4")	2190	21	1.193447	-0.773196	165	216.32	1.311030
=HYPERLINK("http://www.godatabase.org/cgi-bin/go.cgi?query=GO:0050794&auto_wild_cards=yes&view=query&action=query&search_constraint=terms","GO:0050794_regulation_of_cellular_process")	=HYPERLINK("http://www.ncbi.nih.gov/gquery/gquery.fcgi?term=LRBA","LRBA")	2190	21	1.193447	-0.773196	165	216.32	1.311030
=HYPERLINK("http://www.godatabase.org/cgi-bin/go.cgi?query=GO:0050794&auto_wild_cards=yes&view=query&action=query&search_constraint=terms","GO:0050794_regulation_of_cellular_process")	=HYPERLINK("http://www.ncbi.nih.gov/gquery/gquery.fcgi?term=ELAVL1","ELAVL1")	2190	21	1.193447	-0.773196	165	216.32	1.311030
=HYPERLINK("http://www.godatabase.org/cgi-bin/go.cgi?query=GO:0050794&auto_wild_cards=yes&view=query&action=query&search_constraint=terms","GO:0050794_regulation_of_cellular_process")	=HYPERLINK("http://www.ncbi.nih.gov/gquery/gquery.fcgi?term=TLE4","TLE4")	2190	21	1.193447	-0.773196	165	216.32	1.311030
=HYPERLINK("http://www.godatabase.org/cgi-bin/go.cgi?query=GO:0050794&auto_wild_cards=yes&view=query&action=query&search_constraint=terms","GO:0050794_regulation_of_cellular_process")	=HYPERLINK("http://www.ncbi.nih.gov/gquery/gquery.fcgi?term=VAX2","VAX2")	2190	21	1.193447	-0.773196	165	216.32	1.311030
=HYPERLINK("http://www.godatabase.org/cgi-bin/go.cgi?query=GO:0050794&auto_wild_cards=yes&view=query&action=query&search_constraint=terms","GO:0050794_regulation_of_cellular_process")	=HYPERLINK("http://www.ncbi.nih.gov/gquery/gquery.fcgi?term=DACH1","DACH1")	2190	21	1.193447	-0.773196	165	216.32	1.311030
=HYPERLINK("http://www.godatabase.org/cgi-bin/go.cgi?query=GO:0050794&auto_wild_cards=yes&view=query&action=query&search_constraint=terms","GO:0050794_regulation_of_cellular_process")	=HYPERLINK("http://www.ncbi.nih.gov/gquery/gquery.fcgi?term=HES6","HES6")	2190	21	1.193447	-0.773196	165	216.32	1.311030
=HYPERLINK("http://www.godatabase.org/cgi-bin/go.cgi?query=GO:0050794&auto_wild_cards=yes&view=query&action=query&search_constraint=terms","GO:0050794_regulation_of_cellular_process")	=HYPERLINK("http://www.ncbi.nih.gov/gquery/gquery.fcgi?term=MYH9","MYH9")	2190	21	1.193447	-0.773196	165	216.32	1.311030
=HYPERLINK("http://www.godatabase.org/cgi-bin/go.cgi?query=GO:0050794&auto_wild_cards=yes&view=query&action=query&search_constraint=terms","GO:0050794_regulation_of_cellular_process")	=HYPERLINK("http://www.ncbi.nih.gov/gquery/gquery.fcgi?term=NRIP1","NRIP1")	2190	21	1.193447	-0.773196	165	216.32	1.311030
=HYPERLINK("http://www.godatabase.org/cgi-bin/go.cgi?query=GO:0050794&auto_wild_cards=yes&view=query&action=query&search_constraint=terms","GO:0050794_regulation_of_cellular_process")	=HYPERLINK("http://www.ncbi.nih.gov/gquery/gquery.fcgi?term=FOXP2","FOXP2")	2190	21	1.193447	-0.773196	165	216.32	1.311030
=HYPERLINK("http://www.godatabase.org/cgi-bin/go.cgi?query=GO:0050794&auto_wild_cards=yes&view=query&action=query&search_constraint=terms","GO:0050794_regulation_of_cellular_process")	=HYPERLINK("http://www.ncbi.nih.gov/gquery/gquery.fcgi?term=NCAM1","NCAM1")	2190	21	1.193447	-0.773196	165	216.32	1.311030
=HYPERLINK("http://www.godatabase.org/cgi-bin/go.cgi?query=GO:0050794&auto_wild_cards=yes&view=query&action=query&search_constraint=terms","GO:0050794_regulation_of_cellular_process")	=HYPERLINK("http://www.ncbi.nih.gov/gquery/gquery.fcgi?term=YWHAH","YWHAH")	2190	21	1.193447	-0.773196	165	216.32	1.311030
=HYPERLINK("http://www.godatabase.org/cgi-bin/go.cgi?query=GO:0050794&auto_wild_cards=yes&view=query&action=query&search_constraint=terms","GO:0050794_regulation_of_cellular_process")	=HYPERLINK("http://www.ncbi.nih.gov/gquery/gquery.fcgi?term=NCOA2","NCOA2")	2190	21	1.193447	-0.773196	165	216.32	1.311030
=HYPERLINK("http://www.godatabase.org/cgi-bin/go.cgi?query=GO:0050794&auto_wild_cards=yes&view=query&action=query&search_constraint=terms","GO:0050794_regulation_of_cellular_process")	=HYPERLINK("http://www.ncbi.nih.gov/gquery/gquery.fcgi?term=SH3GLB1","SH3GLB1")	2190	21	1.193447	-0.773196	165	216.32	1.311030
=HYPERLINK("http://www.godatabase.org/cgi-bin/go.cgi?query=GO:0050794&auto_wild_cards=yes&view=query&action=query&search_constraint=terms","GO:0050794_regulation_of_cellular_process")	=HYPERLINK("http://www.ncbi.nih.gov/gquery/gquery.fcgi?term=TIAL1","TIAL1")	2190	21	1.193447	-0.773196	165	216.32	1.311030
=HYPERLINK("http://www.godatabase.org/cgi-bin/go.cgi?query=GO:0050794&auto_wild_cards=yes&view=query&action=query&search_constraint=terms","GO:0050794_regulation_of_cellular_process")	=HYPERLINK("http://www.ncbi.nih.gov/gquery/gquery.fcgi?term=TIA1","TIA1")	2190	21	1.193447	-0.773196	165	216.32	1.311030
=HYPERLINK("http://www.godatabase.org/cgi-bin/go.cgi?query=GO:0050794&auto_wild_cards=yes&view=query&action=query&search_constraint=terms","GO:0050794_regulation_of_cellular_process")	=HYPERLINK("http://www.ncbi.nih.gov/gquery/gquery.fcgi?term=MAB21L1","MAB21L1")	2190	21	1.193447	-0.773196	165	216.32	1.311030
=HYPERLINK("http://www.godatabase.org/cgi-bin/go.cgi?query=GO:0050794&auto_wild_cards=yes&view=query&action=query&search_constraint=terms","GO:0050794_regulation_of_cellular_process")	=HYPERLINK("http://www.ncbi.nih.gov/gquery/gquery.fcgi?term=NCOR1","NCOR1")	2190	21	1.193447	-0.773196	165	216.32	1.311030
=HYPERLINK("http://www.godatabase.org/cgi-bin/go.cgi?query=GO:0007163&auto_wild_cards=yes&view=query&action=query&search_constraint=terms","GO:0007163_establishment_or_maintenance_of_cell_polarity")	=HYPERLINK("http://www.ncbi.nih.gov/gquery/gquery.fcgi?term=MYH9","MYH9")	23	1	5.411281	-0.770268	166	220.24	1.326747
=HYPERLINK("http://www.godatabase.org/cgi-bin/go.cgi?query=GO:0033036&auto_wild_cards=yes&view=query&action=query&search_constraint=terms","GO:0033036_macromolecule_localization")	=HYPERLINK("http://www.ncbi.nih.gov/gquery/gquery.fcgi?term=YWHAH","YWHAH")	274	4	1.816926	-0.756238	167	223.26	1.336886
=HYPERLINK("http://www.godatabase.org/cgi-bin/go.cgi?query=GO:0033036&auto_wild_cards=yes&view=query&action=query&search_constraint=terms","GO:0033036_macromolecule_localization")	=HYPERLINK("http://www.ncbi.nih.gov/gquery/gquery.fcgi?term=SH3GLB1","SH3GLB1")	274	4	1.816926	-0.756238	167	223.26	1.336886
=HYPERLINK("http://www.godatabase.org/cgi-bin/go.cgi?query=GO:0033036&auto_wild_cards=yes&view=query&action=query&search_constraint=terms","GO:0033036_macromolecule_localization")	=HYPERLINK("http://www.ncbi.nih.gov/gquery/gquery.fcgi?term=RAB1","RAB1")	274	4	1.816926	-0.756238	167	223.26	1.336886
=HYPERLINK("http://www.godatabase.org/cgi-bin/go.cgi?query=GO:0033036&auto_wild_cards=yes&view=query&action=query&search_constraint=terms","GO:0033036_macromolecule_localization")	=HYPERLINK("http://www.ncbi.nih.gov/gquery/gquery.fcgi?term=NRIP1","NRIP1")	274	4	1.816926	-0.756238	167	223.26	1.336886
=HYPERLINK("http://www.godatabase.org/cgi-bin/go.cgi?query=GO:0000280&auto_wild_cards=yes&view=query&action=query&search_constraint=terms","GO:0000280_nuclear_division")	=HYPERLINK("http://www.ncbi.nih.gov/gquery/gquery.fcgi?term=AKAP8","AKAP8")	24	1	5.185811	-0.753441	173	228.49	1.320751
=HYPERLINK("http://www.godatabase.org/cgi-bin/go.cgi?query=GO:0006650&auto_wild_cards=yes&view=query&action=query&search_constraint=terms","GO:0006650_glycerophospholipid_metabolic_process")	=HYPERLINK("http://www.ncbi.nih.gov/gquery/gquery.fcgi?term=SH3GLB1","SH3GLB1")	24	1	5.185811	-0.753441	173	228.49	1.320751
=HYPERLINK("http://www.godatabase.org/cgi-bin/go.cgi?query=GO:0007067&auto_wild_cards=yes&view=query&action=query&search_constraint=terms","GO:0007067_mitosis")	=HYPERLINK("http://www.ncbi.nih.gov/gquery/gquery.fcgi?term=AKAP8","AKAP8")	24	1	5.185811	-0.753441	173	228.49	1.320751
=HYPERLINK("http://www.godatabase.org/cgi-bin/go.cgi?query=GO:0042632&auto_wild_cards=yes&view=query&action=query&search_constraint=terms","GO:0042632_cholesterol_homeostasis")	=HYPERLINK("http://www.ncbi.nih.gov/gquery/gquery.fcgi?term=NCOR1","NCOR1")	24	1	5.185811	-0.753441	173	228.49	1.320751
=HYPERLINK("http://www.godatabase.org/cgi-bin/go.cgi?query=GO:0050679&auto_wild_cards=yes&view=query&action=query&search_constraint=terms","GO:0050679_positive_regulation_of_epithelial_cell_proliferation")	=HYPERLINK("http://www.ncbi.nih.gov/gquery/gquery.fcgi?term=FOXP2","FOXP2")	24	1	5.185811	-0.753441	173	228.49	1.320751
=HYPERLINK("http://www.godatabase.org/cgi-bin/go.cgi?query=GO:0055092&auto_wild_cards=yes&view=query&action=query&search_constraint=terms","GO:0055092_sterol_homeostasis")	=HYPERLINK("http://www.ncbi.nih.gov/gquery/gquery.fcgi?term=NCOR1","NCOR1")	24	1	5.185811	-0.753441	173	228.49	1.320751
=HYPERLINK("http://www.godatabase.org/cgi-bin/go.cgi?query=GO:0032990&auto_wild_cards=yes&view=query&action=query&search_constraint=terms","GO:0032990_cell_part_morphogenesis")	=HYPERLINK("http://www.ncbi.nih.gov/gquery/gquery.fcgi?term=KLF7","KLF7")	184	3	2.029230	-0.738844	174	230.51	1.324770
=HYPERLINK("http://www.godatabase.org/cgi-bin/go.cgi?query=GO:0032990&auto_wild_cards=yes&view=query&action=query&search_constraint=terms","GO:0032990_cell_part_morphogenesis")	=HYPERLINK("http://www.ncbi.nih.gov/gquery/gquery.fcgi?term=YWHAH","YWHAH")	184	3	2.029230	-0.738844	174	230.51	1.324770
=HYPERLINK("http://www.godatabase.org/cgi-bin/go.cgi?query=GO:0032990&auto_wild_cards=yes&view=query&action=query&search_constraint=terms","GO:0032990_cell_part_morphogenesis")	=HYPERLINK("http://www.ncbi.nih.gov/gquery/gquery.fcgi?term=VAX2","VAX2")	184	3	2.029230	-0.738844	174	230.51	1.324770
=HYPERLINK("http://www.godatabase.org/cgi-bin/go.cgi?query=GO:0000087&auto_wild_cards=yes&view=query&action=query&search_constraint=terms","GO:0000087_M_phase_of_mitotic_cell_cycle")	=HYPERLINK("http://www.ncbi.nih.gov/gquery/gquery.fcgi?term=AKAP8","AKAP8")	25	1	4.978378	-0.737368	176	235.46	1.337841
=HYPERLINK("http://www.godatabase.org/cgi-bin/go.cgi?query=GO:0048285&auto_wild_cards=yes&view=query&action=query&search_constraint=terms","GO:0048285_organelle_fission")	=HYPERLINK("http://www.ncbi.nih.gov/gquery/gquery.fcgi?term=AKAP8","AKAP8")	25	1	4.978378	-0.737368	176	235.46	1.337841
=HYPERLINK("http://www.godatabase.org/cgi-bin/go.cgi?query=GO:0000003&auto_wild_cards=yes&view=query&action=query&search_constraint=terms","GO:0000003_reproduction")	=HYPERLINK("http://www.ncbi.nih.gov/gquery/gquery.fcgi?term=NHP2L1","NHP2L1")	379	5	1.641945	-0.734225	177	235.89	1.332712
=HYPERLINK("http://www.godatabase.org/cgi-bin/go.cgi?query=GO:0000003&auto_wild_cards=yes&view=query&action=query&search_constraint=terms","GO:0000003_reproduction")	=HYPERLINK("http://www.ncbi.nih.gov/gquery/gquery.fcgi?term=FKBP4","FKBP4")	379	5	1.641945	-0.734225	177	235.89	1.332712
=HYPERLINK("http://www.godatabase.org/cgi-bin/go.cgi?query=GO:0000003&auto_wild_cards=yes&view=query&action=query&search_constraint=terms","GO:0000003_reproduction")	=HYPERLINK("http://www.ncbi.nih.gov/gquery/gquery.fcgi?term=TIAL1","TIAL1")	379	5	1.641945	-0.734225	177	235.89	1.332712
=HYPERLINK("http://www.godatabase.org/cgi-bin/go.cgi?query=GO:0000003&auto_wild_cards=yes&view=query&action=query&search_constraint=terms","GO:0000003_reproduction")	=HYPERLINK("http://www.ncbi.nih.gov/gquery/gquery.fcgi?term=SEPP1","SEPP1")	379	5	1.641945	-0.734225	177	235.89	1.332712
=HYPERLINK("http://www.godatabase.org/cgi-bin/go.cgi?query=GO:0000003&auto_wild_cards=yes&view=query&action=query&search_constraint=terms","GO:0000003_reproduction")	=HYPERLINK("http://www.ncbi.nih.gov/gquery/gquery.fcgi?term=NRIP1","NRIP1")	379	5	1.641945	-0.734225	177	235.89	1.332712
=HYPERLINK("http://www.godatabase.org/cgi-bin/go.cgi?query=GO:0007548&auto_wild_cards=yes&view=query&action=query&search_constraint=terms","GO:0007548_sex_differentiation")	=HYPERLINK("http://www.ncbi.nih.gov/gquery/gquery.fcgi?term=FKBP4","FKBP4")	98	2	2.539989	-0.731649	178	236.8	1.330337
=HYPERLINK("http://www.godatabase.org/cgi-bin/go.cgi?query=GO:0007548&auto_wild_cards=yes&view=query&action=query&search_constraint=terms","GO:0007548_sex_differentiation")	=HYPERLINK("http://www.ncbi.nih.gov/gquery/gquery.fcgi?term=NRIP1","NRIP1")	98	2	2.539989	-0.731649	178	236.8	1.330337
=HYPERLINK("http://www.godatabase.org/cgi-bin/go.cgi?query=GO:0007155&auto_wild_cards=yes&view=query&action=query&search_constraint=terms","GO:0007155_cell_adhesion")	=HYPERLINK("http://www.ncbi.nih.gov/gquery/gquery.fcgi?term=NCAM1","NCAM1")	186	3	2.007411	-0.729274	180	237.04	1.316889
=HYPERLINK("http://www.godatabase.org/cgi-bin/go.cgi?query=GO:0007155&auto_wild_cards=yes&view=query&action=query&search_constraint=terms","GO:0007155_cell_adhesion")	=HYPERLINK("http://www.ncbi.nih.gov/gquery/gquery.fcgi?term=MPDZ","MPDZ")	186	3	2.007411	-0.729274	180	237.04	1.316889
=HYPERLINK("http://www.godatabase.org/cgi-bin/go.cgi?query=GO:0007155&auto_wild_cards=yes&view=query&action=query&search_constraint=terms","GO:0007155_cell_adhesion")	=HYPERLINK("http://www.ncbi.nih.gov/gquery/gquery.fcgi?term=MYH9","MYH9")	186	3	2.007411	-0.729274	180	237.04	1.316889
=HYPERLINK("http://www.godatabase.org/cgi-bin/go.cgi?query=GO:0022610&auto_wild_cards=yes&view=query&action=query&search_constraint=terms","GO:0022610_biological_adhesion")	=HYPERLINK("http://www.ncbi.nih.gov/gquery/gquery.fcgi?term=NCAM1","NCAM1")	186	3	2.007411	-0.729274	180	237.04	1.316889
=HYPERLINK("http://www.godatabase.org/cgi-bin/go.cgi?query=GO:0022610&auto_wild_cards=yes&view=query&action=query&search_constraint=terms","GO:0022610_biological_adhesion")	=HYPERLINK("http://www.ncbi.nih.gov/gquery/gquery.fcgi?term=MPDZ","MPDZ")	186	3	2.007411	-0.729274	180	237.04	1.316889
=HYPERLINK("http://www.godatabase.org/cgi-bin/go.cgi?query=GO:0022610&auto_wild_cards=yes&view=query&action=query&search_constraint=terms","GO:0022610_biological_adhesion")	=HYPERLINK("http://www.ncbi.nih.gov/gquery/gquery.fcgi?term=MYH9","MYH9")	186	3	2.007411	-0.729274	180	237.04	1.316889
=HYPERLINK("http://www.godatabase.org/cgi-bin/go.cgi?query=GO:0065007&auto_wild_cards=yes&view=query&action=query&search_constraint=terms","GO:0065007_biological_regulation")	=HYPERLINK("http://www.ncbi.nih.gov/gquery/gquery.fcgi?term=CYB5R4","CYB5R4")	2593	24	1.151958	-0.725776	181	237.34	1.311271
=HYPERLINK("http://www.godatabase.org/cgi-bin/go.cgi?query=GO:0065007&auto_wild_cards=yes&view=query&action=query&search_constraint=terms","GO:0065007_biological_regulation")	=HYPERLINK("http://www.ncbi.nih.gov/gquery/gquery.fcgi?term=KLF7","KLF7")	2593	24	1.151958	-0.725776	181	237.34	1.311271
=HYPERLINK("http://www.godatabase.org/cgi-bin/go.cgi?query=GO:0065007&auto_wild_cards=yes&view=query&action=query&search_constraint=terms","GO:0065007_biological_regulation")	=HYPERLINK("http://www.ncbi.nih.gov/gquery/gquery.fcgi?term=RXRB","RXRB")	2593	24	1.151958	-0.725776	181	237.34	1.311271
=HYPERLINK("http://www.godatabase.org/cgi-bin/go.cgi?query=GO:0065007&auto_wild_cards=yes&view=query&action=query&search_constraint=terms","GO:0065007_biological_regulation")	=HYPERLINK("http://www.ncbi.nih.gov/gquery/gquery.fcgi?term=FKBP4","FKBP4")	2593	24	1.151958	-0.725776	181	237.34	1.311271
=HYPERLINK("http://www.godatabase.org/cgi-bin/go.cgi?query=GO:0065007&auto_wild_cards=yes&view=query&action=query&search_constraint=terms","GO:0065007_biological_regulation")	=HYPERLINK("http://www.ncbi.nih.gov/gquery/gquery.fcgi?term=E2F7","E2F7")	2593	24	1.151958	-0.725776	181	237.34	1.311271
=HYPERLINK("http://www.godatabase.org/cgi-bin/go.cgi?query=GO:0065007&auto_wild_cards=yes&view=query&action=query&search_constraint=terms","GO:0065007_biological_regulation")	=HYPERLINK("http://www.ncbi.nih.gov/gquery/gquery.fcgi?term=LRBA","LRBA")	2593	24	1.151958	-0.725776	181	237.34	1.311271
=HYPERLINK("http://www.godatabase.org/cgi-bin/go.cgi?query=GO:0065007&auto_wild_cards=yes&view=query&action=query&search_constraint=terms","GO:0065007_biological_regulation")	=HYPERLINK("http://www.ncbi.nih.gov/gquery/gquery.fcgi?term=TLE4","TLE4")	2593	24	1.151958	-0.725776	181	237.34	1.311271
=HYPERLINK("http://www.godatabase.org/cgi-bin/go.cgi?query=GO:0065007&auto_wild_cards=yes&view=query&action=query&search_constraint=terms","GO:0065007_biological_regulation")	=HYPERLINK("http://www.ncbi.nih.gov/gquery/gquery.fcgi?term=ELAVL1","ELAVL1")	2593	24	1.151958	-0.725776	181	237.34	1.311271
=HYPERLINK("http://www.godatabase.org/cgi-bin/go.cgi?query=GO:0065007&auto_wild_cards=yes&view=query&action=query&search_constraint=terms","GO:0065007_biological_regulation")	=HYPERLINK("http://www.ncbi.nih.gov/gquery/gquery.fcgi?term=VAX2","VAX2")	2593	24	1.151958	-0.725776	181	237.34	1.311271
=HYPERLINK("http://www.godatabase.org/cgi-bin/go.cgi?query=GO:0065007&auto_wild_cards=yes&view=query&action=query&search_constraint=terms","GO:0065007_biological_regulation")	=HYPERLINK("http://www.ncbi.nih.gov/gquery/gquery.fcgi?term=HES6","HES6")	2593	24	1.151958	-0.725776	181	237.34	1.311271
=HYPERLINK("http://www.godatabase.org/cgi-bin/go.cgi?query=GO:0065007&auto_wild_cards=yes&view=query&action=query&search_constraint=terms","GO:0065007_biological_regulation")	=HYPERLINK("http://www.ncbi.nih.gov/gquery/gquery.fcgi?term=DACH1","DACH1")	2593	24	1.151958	-0.725776	181	237.34	1.311271
=HYPERLINK("http://www.godatabase.org/cgi-bin/go.cgi?query=GO:0065007&auto_wild_cards=yes&view=query&action=query&search_constraint=terms","GO:0065007_biological_regulation")	=HYPERLINK("http://www.ncbi.nih.gov/gquery/gquery.fcgi?term=MYH9","MYH9")	2593	24	1.151958	-0.725776	181	237.34	1.311271
=HYPERLINK("http://www.godatabase.org/cgi-bin/go.cgi?query=GO:0065007&auto_wild_cards=yes&view=query&action=query&search_constraint=terms","GO:0065007_biological_regulation")	=HYPERLINK("http://www.ncbi.nih.gov/gquery/gquery.fcgi?term=FOXP2","FOXP2")	2593	24	1.151958	-0.725776	181	237.34	1.311271
=HYPERLINK("http://www.godatabase.org/cgi-bin/go.cgi?query=GO:0065007&auto_wild_cards=yes&view=query&action=query&search_constraint=terms","GO:0065007_biological_regulation")	=HYPERLINK("http://www.ncbi.nih.gov/gquery/gquery.fcgi?term=NRIP1","NRIP1")	2593	24	1.151958	-0.725776	181	237.34	1.311271
=HYPERLINK("http://www.godatabase.org/cgi-bin/go.cgi?query=GO:0065007&auto_wild_cards=yes&view=query&action=query&search_constraint=terms","GO:0065007_biological_regulation")	=HYPERLINK("http://www.ncbi.nih.gov/gquery/gquery.fcgi?term=NCAM1","NCAM1")	2593	24	1.151958	-0.725776	181	237.34	1.311271
=HYPERLINK("http://www.godatabase.org/cgi-bin/go.cgi?query=GO:0065007&auto_wild_cards=yes&view=query&action=query&search_constraint=terms","GO:0065007_biological_regulation")	=HYPERLINK("http://www.ncbi.nih.gov/gquery/gquery.fcgi?term=YWHAH","YWHAH")	2593	24	1.151958	-0.725776	181	237.34	1.311271
=HYPERLINK("http://www.godatabase.org/cgi-bin/go.cgi?query=GO:0065007&auto_wild_cards=yes&view=query&action=query&search_constraint=terms","GO:0065007_biological_regulation")	=HYPERLINK("http://www.ncbi.nih.gov/gquery/gquery.fcgi?term=NCOA2","NCOA2")	2593	24	1.151958	-0.725776	181	237.34	1.311271
=HYPERLINK("http://www.godatabase.org/cgi-bin/go.cgi?query=GO:0065007&auto_wild_cards=yes&view=query&action=query&search_constraint=terms","GO:0065007_biological_regulation")	=HYPERLINK("http://www.ncbi.nih.gov/gquery/gquery.fcgi?term=SLC30A1","SLC30A1")	2593	24	1.151958	-0.725776	181	237.34	1.311271
=HYPERLINK("http://www.godatabase.org/cgi-bin/go.cgi?query=GO:0065007&auto_wild_cards=yes&view=query&action=query&search_constraint=terms","GO:0065007_biological_regulation")	=HYPERLINK("http://www.ncbi.nih.gov/gquery/gquery.fcgi?term=SH3GLB1","SH3GLB1")	2593	24	1.151958	-0.725776	181	237.34	1.311271
=HYPERLINK("http://www.godatabase.org/cgi-bin/go.cgi?query=GO:0065007&auto_wild_cards=yes&view=query&action=query&search_constraint=terms","GO:0065007_biological_regulation")	=HYPERLINK("http://www.ncbi.nih.gov/gquery/gquery.fcgi?term=TIAL1","TIAL1")	2593	24	1.151958	-0.725776	181	237.34	1.311271
=HYPERLINK("http://www.godatabase.org/cgi-bin/go.cgi?query=GO:0065007&auto_wild_cards=yes&view=query&action=query&search_constraint=terms","GO:0065007_biological_regulation")	=HYPERLINK("http://www.ncbi.nih.gov/gquery/gquery.fcgi?term=TIA1","TIA1")	2593	24	1.151958	-0.725776	181	237.34	1.311271
=HYPERLINK("http://www.godatabase.org/cgi-bin/go.cgi?query=GO:0065007&auto_wild_cards=yes&view=query&action=query&search_constraint=terms","GO:0065007_biological_regulation")	=HYPERLINK("http://www.ncbi.nih.gov/gquery/gquery.fcgi?term=HEPH","HEPH")	2593	24	1.151958	-0.725776	181	237.34	1.311271
=HYPERLINK("http://www.godatabase.org/cgi-bin/go.cgi?query=GO:0065007&auto_wild_cards=yes&view=query&action=query&search_constraint=terms","GO:0065007_biological_regulation")	=HYPERLINK("http://www.ncbi.nih.gov/gquery/gquery.fcgi?term=MAB21L1","MAB21L1")	2593	24	1.151958	-0.725776	181	237.34	1.311271
=HYPERLINK("http://www.godatabase.org/cgi-bin/go.cgi?query=GO:0065007&auto_wild_cards=yes&view=query&action=query&search_constraint=terms","GO:0065007_biological_regulation")	=HYPERLINK("http://www.ncbi.nih.gov/gquery/gquery.fcgi?term=NCOR1","NCOR1")	2593	24	1.151958	-0.725776	181	237.34	1.311271
=HYPERLINK("http://www.godatabase.org/cgi-bin/go.cgi?query=GO:0007623&auto_wild_cards=yes&view=query&action=query&search_constraint=terms","GO:0007623_circadian_rhythm")	=HYPERLINK("http://www.ncbi.nih.gov/gquery/gquery.fcgi?term=NCOR1","NCOR1")	26	1	4.786902	-0.721988	183	242.23	1.323661
=HYPERLINK("http://www.godatabase.org/cgi-bin/go.cgi?query=GO:0009310&auto_wild_cards=yes&view=query&action=query&search_constraint=terms","GO:0009310_amine_catabolic_process")	=HYPERLINK("http://www.ncbi.nih.gov/gquery/gquery.fcgi?term=AHCY","AHCY")	26	1	4.786902	-0.721988	183	242.23	1.323661
=HYPERLINK("http://www.godatabase.org/cgi-bin/go.cgi?query=GO:0000902&auto_wild_cards=yes&view=query&action=query&search_constraint=terms","GO:0000902_cell_morphogenesis")	=HYPERLINK("http://www.ncbi.nih.gov/gquery/gquery.fcgi?term=KLF7","KLF7")	283	4	1.759144	-0.721464	184	242.31	1.316902
=HYPERLINK("http://www.godatabase.org/cgi-bin/go.cgi?query=GO:0000902&auto_wild_cards=yes&view=query&action=query&search_constraint=terms","GO:0000902_cell_morphogenesis")	=HYPERLINK("http://www.ncbi.nih.gov/gquery/gquery.fcgi?term=YWHAH","YWHAH")	283	4	1.759144	-0.721464	184	242.31	1.316902
=HYPERLINK("http://www.godatabase.org/cgi-bin/go.cgi?query=GO:0000902&auto_wild_cards=yes&view=query&action=query&search_constraint=terms","GO:0000902_cell_morphogenesis")	=HYPERLINK("http://www.ncbi.nih.gov/gquery/gquery.fcgi?term=VAX2","VAX2")	283	4	1.759144	-0.721464	184	242.31	1.316902
=HYPERLINK("http://www.godatabase.org/cgi-bin/go.cgi?query=GO:0000902&auto_wild_cards=yes&view=query&action=query&search_constraint=terms","GO:0000902_cell_morphogenesis")	=HYPERLINK("http://www.ncbi.nih.gov/gquery/gquery.fcgi?term=MYH9","MYH9")	283	4	1.759144	-0.721464	184	242.31	1.316902
=HYPERLINK("http://www.godatabase.org/cgi-bin/go.cgi?query=GO:0010638&auto_wild_cards=yes&view=query&action=query&search_constraint=terms","GO:0010638_positive_regulation_of_organelle_organization")	=HYPERLINK("http://www.ncbi.nih.gov/gquery/gquery.fcgi?term=NCOR1","NCOR1")	27	1	4.609610	-0.707249	185	247.66	1.338703
=HYPERLINK("http://www.godatabase.org/cgi-bin/go.cgi?query=GO:0006470&auto_wild_cards=yes&view=query&action=query&search_constraint=terms","GO:0006470_protein_amino_acid_dephosphorylation")	=HYPERLINK("http://www.ncbi.nih.gov/gquery/gquery.fcgi?term=PPM1M","PPM1M")	28	1	4.444981	-0.693104	190	252.38	1.328316
=HYPERLINK("http://www.godatabase.org/cgi-bin/go.cgi?query=GO:0007127&auto_wild_cards=yes&view=query&action=query&search_constraint=terms","GO:0007127_meiosis_I")	=HYPERLINK("http://www.ncbi.nih.gov/gquery/gquery.fcgi?term=MYH9","MYH9")	28	1	4.444981	-0.693104	190	252.38	1.328316
=HYPERLINK("http://www.godatabase.org/cgi-bin/go.cgi?query=GO:0021549&auto_wild_cards=yes&view=query&action=query&search_constraint=terms","GO:0021549_cerebellum_development")	=HYPERLINK("http://www.ncbi.nih.gov/gquery/gquery.fcgi?term=FOXP2","FOXP2")	28	1	4.444981	-0.693104	190	252.38	1.328316
=HYPERLINK("http://www.godatabase.org/cgi-bin/go.cgi?query=GO:0030073&auto_wild_cards=yes&view=query&action=query&search_constraint=terms","GO:0030073_insulin_secretion")	=HYPERLINK("http://www.ncbi.nih.gov/gquery/gquery.fcgi?term=CYB5R4","CYB5R4")	28	1	4.444981	-0.693104	190	252.38	1.328316
=HYPERLINK("http://www.godatabase.org/cgi-bin/go.cgi?query=GO:0048863&auto_wild_cards=yes&view=query&action=query&search_constraint=terms","GO:0048863_stem_cell_differentiation")	=HYPERLINK("http://www.ncbi.nih.gov/gquery/gquery.fcgi?term=MSI2","MSI2")	28	1	4.444981	-0.693104	190	252.38	1.328316
=HYPERLINK("http://www.godatabase.org/cgi-bin/go.cgi?query=GO:0046907&auto_wild_cards=yes&view=query&action=query&search_constraint=terms","GO:0046907_intracellular_transport")	=HYPERLINK("http://www.ncbi.nih.gov/gquery/gquery.fcgi?term=YWHAH","YWHAH")	194	3	1.924631	-0.692450	191	252.54	1.322199
=HYPERLINK("http://www.godatabase.org/cgi-bin/go.cgi?query=GO:0046907&auto_wild_cards=yes&view=query&action=query&search_constraint=terms","GO:0046907_intracellular_transport")	=HYPERLINK("http://www.ncbi.nih.gov/gquery/gquery.fcgi?term=RAB1","RAB1")	194	3	1.924631	-0.692450	191	252.54	1.322199
=HYPERLINK("http://www.godatabase.org/cgi-bin/go.cgi?query=GO:0046907&auto_wild_cards=yes&view=query&action=query&search_constraint=terms","GO:0046907_intracellular_transport")	=HYPERLINK("http://www.ncbi.nih.gov/gquery/gquery.fcgi?term=LRBA","LRBA")	194	3	1.924631	-0.692450	191	252.54	1.322199
=HYPERLINK("http://www.godatabase.org/cgi-bin/go.cgi?query=GO:0048872&auto_wild_cards=yes&view=query&action=query&search_constraint=terms","GO:0048872_homeostasis_of_number_of_cells")	=HYPERLINK("http://www.ncbi.nih.gov/gquery/gquery.fcgi?term=HEPH","HEPH")	105	2	2.370656	-0.686067	192	253.55	1.320573
=HYPERLINK("http://www.godatabase.org/cgi-bin/go.cgi?query=GO:0048872&auto_wild_cards=yes&view=query&action=query&search_constraint=terms","GO:0048872_homeostasis_of_number_of_cells")	=HYPERLINK("http://www.ncbi.nih.gov/gquery/gquery.fcgi?term=NCOR1","NCOR1")	105	2	2.370656	-0.686067	192	253.55	1.320573
=HYPERLINK("http://www.godatabase.org/cgi-bin/go.cgi?query=GO:0006417&auto_wild_cards=yes&view=query&action=query&search_constraint=terms","GO:0006417_regulation_of_translation")	=HYPERLINK("http://www.ncbi.nih.gov/gquery/gquery.fcgi?term=TIA1","TIA1")	29	1	4.291705	-0.679511	196	257.94	1.316020
=HYPERLINK("http://www.godatabase.org/cgi-bin/go.cgi?query=GO:0044270&auto_wild_cards=yes&view=query&action=query&search_constraint=terms","GO:0044270_nitrogen_compound_catabolic_process")	=HYPERLINK("http://www.ncbi.nih.gov/gquery/gquery.fcgi?term=AHCY","AHCY")	29	1	4.291705	-0.679511	196	257.94	1.316020
=HYPERLINK("http://www.godatabase.org/cgi-bin/go.cgi?query=GO:0051301&auto_wild_cards=yes&view=query&action=query&search_constraint=terms","GO:0051301_cell_division")	=HYPERLINK("http://www.ncbi.nih.gov/gquery/gquery.fcgi?term=TIAL1","TIAL1")	29	1	4.291705	-0.679511	196	257.94	1.316020
=HYPERLINK("http://www.godatabase.org/cgi-bin/go.cgi?query=GO:0060041&auto_wild_cards=yes&view=query&action=query&search_constraint=terms","GO:0060041_retina_development_in_camera-type_eye")	=HYPERLINK("http://www.ncbi.nih.gov/gquery/gquery.fcgi?term=VAX2","VAX2")	29	1	4.291705	-0.679511	196	257.94	1.316020
=HYPERLINK("http://www.godatabase.org/cgi-bin/go.cgi?query=GO:0031175&auto_wild_cards=yes&view=query&action=query&search_constraint=terms","GO:0031175_neuron_projection_development")	=HYPERLINK("http://www.ncbi.nih.gov/gquery/gquery.fcgi?term=KLF7","KLF7")	197	3	1.895322	-0.679214	197	258.25	1.310914
=HYPERLINK("http://www.godatabase.org/cgi-bin/go.cgi?query=GO:0031175&auto_wild_cards=yes&view=query&action=query&search_constraint=terms","GO:0031175_neuron_projection_development")	=HYPERLINK("http://www.ncbi.nih.gov/gquery/gquery.fcgi?term=YWHAH","YWHAH")	197	3	1.895322	-0.679214	197	258.25	1.310914
=HYPERLINK("http://www.godatabase.org/cgi-bin/go.cgi?query=GO:0031175&auto_wild_cards=yes&view=query&action=query&search_constraint=terms","GO:0031175_neuron_projection_development")	=HYPERLINK("http://www.ncbi.nih.gov/gquery/gquery.fcgi?term=VAX2","VAX2")	197	3	1.895322	-0.679214	197	258.25	1.310914
=HYPERLINK("http://www.godatabase.org/cgi-bin/go.cgi?query=GO:0051179&auto_wild_cards=yes&view=query&action=query&search_constraint=terms","GO:0051179_localization")	=HYPERLINK("http://www.ncbi.nih.gov/gquery/gquery.fcgi?term=SLC8A3","SLC8A3")	1058	11	1.294002	-0.672779	198	259.35	1.309848
=HYPERLINK("http://www.godatabase.org/cgi-bin/go.cgi?query=GO:0051179&auto_wild_cards=yes&view=query&action=query&search_constraint=terms","GO:0051179_localization")	=HYPERLINK("http://www.ncbi.nih.gov/gquery/gquery.fcgi?term=CYB5R4","CYB5R4")	1058	11	1.294002	-0.672779	198	259.35	1.309848
=HYPERLINK("http://www.godatabase.org/cgi-bin/go.cgi?query=GO:0051179&auto_wild_cards=yes&view=query&action=query&search_constraint=terms","GO:0051179_localization")	=HYPERLINK("http://www.ncbi.nih.gov/gquery/gquery.fcgi?term=KLF7","KLF7")	1058	11	1.294002	-0.672779	198	259.35	1.309848
=HYPERLINK("http://www.godatabase.org/cgi-bin/go.cgi?query=GO:0051179&auto_wild_cards=yes&view=query&action=query&search_constraint=terms","GO:0051179_localization")	=HYPERLINK("http://www.ncbi.nih.gov/gquery/gquery.fcgi?term=YWHAH","YWHAH")	1058	11	1.294002	-0.672779	198	259.35	1.309848
=HYPERLINK("http://www.godatabase.org/cgi-bin/go.cgi?query=GO:0051179&auto_wild_cards=yes&view=query&action=query&search_constraint=terms","GO:0051179_localization")	=HYPERLINK("http://www.ncbi.nih.gov/gquery/gquery.fcgi?term=SH3GLB1","SH3GLB1")	1058	11	1.294002	-0.672779	198	259.35	1.309848
=HYPERLINK("http://www.godatabase.org/cgi-bin/go.cgi?query=GO:0051179&auto_wild_cards=yes&view=query&action=query&search_constraint=terms","GO:0051179_localization")	=HYPERLINK("http://www.ncbi.nih.gov/gquery/gquery.fcgi?term=RAB1","RAB1")	1058	11	1.294002	-0.672779	198	259.35	1.309848
=HYPERLINK("http://www.godatabase.org/cgi-bin/go.cgi?query=GO:0051179&auto_wild_cards=yes&view=query&action=query&search_constraint=terms","GO:0051179_localization")	=HYPERLINK("http://www.ncbi.nih.gov/gquery/gquery.fcgi?term=FKBP4","FKBP4")	1058	11	1.294002	-0.672779	198	259.35	1.309848
=HYPERLINK("http://www.godatabase.org/cgi-bin/go.cgi?query=GO:0051179&auto_wild_cards=yes&view=query&action=query&search_constraint=terms","GO:0051179_localization")	=HYPERLINK("http://www.ncbi.nih.gov/gquery/gquery.fcgi?term=LRBA","LRBA")	1058	11	1.294002	-0.672779	198	259.35	1.309848
=HYPERLINK("http://www.godatabase.org/cgi-bin/go.cgi?query=GO:0051179&auto_wild_cards=yes&view=query&action=query&search_constraint=terms","GO:0051179_localization")	=HYPERLINK("http://www.ncbi.nih.gov/gquery/gquery.fcgi?term=HEPH","HEPH")	1058	11	1.294002	-0.672779	198	259.35	1.309848
=HYPERLINK("http://www.godatabase.org/cgi-bin/go.cgi?query=GO:0051179&auto_wild_cards=yes&view=query&action=query&search_constraint=terms","GO:0051179_localization")	=HYPERLINK("http://www.ncbi.nih.gov/gquery/gquery.fcgi?term=MYH9","MYH9")	1058	11	1.294002	-0.672779	198	259.35	1.309848
=HYPERLINK("http://www.godatabase.org/cgi-bin/go.cgi?query=GO:0051179&auto_wild_cards=yes&view=query&action=query&search_constraint=terms","GO:0051179_localization")	=HYPERLINK("http://www.ncbi.nih.gov/gquery/gquery.fcgi?term=NRIP1","NRIP1")	1058	11	1.294002	-0.672779	198	259.35	1.309848
=HYPERLINK("http://www.godatabase.org/cgi-bin/go.cgi?query=GO:0030154&auto_wild_cards=yes&view=query&action=query&search_constraint=terms","GO:0030154_cell_differentiation")	=HYPERLINK("http://www.ncbi.nih.gov/gquery/gquery.fcgi?term=CYB5R4","CYB5R4")	1060	11	1.291560	-0.668919	199	259.8	1.305528
=HYPERLINK("http://www.godatabase.org/cgi-bin/go.cgi?query=GO:0030154&auto_wild_cards=yes&view=query&action=query&search_constraint=terms","GO:0030154_cell_differentiation")	=HYPERLINK("http://www.ncbi.nih.gov/gquery/gquery.fcgi?term=KLF7","KLF7")	1060	11	1.291560	-0.668919	199	259.8	1.305528
=HYPERLINK("http://www.godatabase.org/cgi-bin/go.cgi?query=GO:0030154&auto_wild_cards=yes&view=query&action=query&search_constraint=terms","GO:0030154_cell_differentiation")	=HYPERLINK("http://www.ncbi.nih.gov/gquery/gquery.fcgi?term=YWHAH","YWHAH")	1060	11	1.291560	-0.668919	199	259.8	1.305528
=HYPERLINK("http://www.godatabase.org/cgi-bin/go.cgi?query=GO:0030154&auto_wild_cards=yes&view=query&action=query&search_constraint=terms","GO:0030154_cell_differentiation")	=HYPERLINK("http://www.ncbi.nih.gov/gquery/gquery.fcgi?term=RXRB","RXRB")	1060	11	1.291560	-0.668919	199	259.8	1.305528
=HYPERLINK("http://www.godatabase.org/cgi-bin/go.cgi?query=GO:0030154&auto_wild_cards=yes&view=query&action=query&search_constraint=terms","GO:0030154_cell_differentiation")	=HYPERLINK("http://www.ncbi.nih.gov/gquery/gquery.fcgi?term=TIAL1","TIAL1")	1060	11	1.291560	-0.668919	199	259.8	1.305528
=HYPERLINK("http://www.godatabase.org/cgi-bin/go.cgi?query=GO:0030154&auto_wild_cards=yes&view=query&action=query&search_constraint=terms","GO:0030154_cell_differentiation")	=HYPERLINK("http://www.ncbi.nih.gov/gquery/gquery.fcgi?term=MSI2","MSI2")	1060	11	1.291560	-0.668919	199	259.8	1.305528
=HYPERLINK("http://www.godatabase.org/cgi-bin/go.cgi?query=GO:0030154&auto_wild_cards=yes&view=query&action=query&search_constraint=terms","GO:0030154_cell_differentiation")	=HYPERLINK("http://www.ncbi.nih.gov/gquery/gquery.fcgi?term=VAX2","VAX2")	1060	11	1.291560	-0.668919	199	259.8	1.305528
=HYPERLINK("http://www.godatabase.org/cgi-bin/go.cgi?query=GO:0030154&auto_wild_cards=yes&view=query&action=query&search_constraint=terms","GO:0030154_cell_differentiation")	=HYPERLINK("http://www.ncbi.nih.gov/gquery/gquery.fcgi?term=HEPH","HEPH")	1060	11	1.291560	-0.668919	199	259.8	1.305528
=HYPERLINK("http://www.godatabase.org/cgi-bin/go.cgi?query=GO:0030154&auto_wild_cards=yes&view=query&action=query&search_constraint=terms","GO:0030154_cell_differentiation")	=HYPERLINK("http://www.ncbi.nih.gov/gquery/gquery.fcgi?term=HES6","HES6")	1060	11	1.291560	-0.668919	199	259.8	1.305528
=HYPERLINK("http://www.godatabase.org/cgi-bin/go.cgi?query=GO:0030154&auto_wild_cards=yes&view=query&action=query&search_constraint=terms","GO:0030154_cell_differentiation")	=HYPERLINK("http://www.ncbi.nih.gov/gquery/gquery.fcgi?term=MYH9","MYH9")	1060	11	1.291560	-0.668919	199	259.8	1.305528
=HYPERLINK("http://www.godatabase.org/cgi-bin/go.cgi?query=GO:0030154&auto_wild_cards=yes&view=query&action=query&search_constraint=terms","GO:0030154_cell_differentiation")	=HYPERLINK("http://www.ncbi.nih.gov/gquery/gquery.fcgi?term=NCOR1","NCOR1")	1060	11	1.291560	-0.668919	199	259.8	1.305528
=HYPERLINK("http://www.godatabase.org/cgi-bin/go.cgi?query=GO:0030099&auto_wild_cards=yes&view=query&action=query&search_constraint=terms","GO:0030099_myeloid_cell_differentiation")	=HYPERLINK("http://www.ncbi.nih.gov/gquery/gquery.fcgi?term=HEPH","HEPH")	108	2	2.304805	-0.667738	200	260.1	1.300500
=HYPERLINK("http://www.godatabase.org/cgi-bin/go.cgi?query=GO:0030099&auto_wild_cards=yes&view=query&action=query&search_constraint=terms","GO:0030099_myeloid_cell_differentiation")	=HYPERLINK("http://www.ncbi.nih.gov/gquery/gquery.fcgi?term=NCOR1","NCOR1")	108	2	2.304805	-0.667738	200	260.1	1.300500
=HYPERLINK("http://www.godatabase.org/cgi-bin/go.cgi?query=GO:0033500&auto_wild_cards=yes&view=query&action=query&search_constraint=terms","GO:0033500_carbohydrate_homeostasis")	=HYPERLINK("http://www.ncbi.nih.gov/gquery/gquery.fcgi?term=CYB5R4","CYB5R4")	30	1	4.148649	-0.666433	203	264.74	1.304138
=HYPERLINK("http://www.godatabase.org/cgi-bin/go.cgi?query=GO:0042593&auto_wild_cards=yes&view=query&action=query&search_constraint=terms","GO:0042593_glucose_homeostasis")	=HYPERLINK("http://www.ncbi.nih.gov/gquery/gquery.fcgi?term=CYB5R4","CYB5R4")	30	1	4.148649	-0.666433	203	264.74	1.304138
=HYPERLINK("http://www.godatabase.org/cgi-bin/go.cgi?query=GO:0051146&auto_wild_cards=yes&view=query&action=query&search_constraint=terms","GO:0051146_striated_muscle_cell_differentiation")	=HYPERLINK("http://www.ncbi.nih.gov/gquery/gquery.fcgi?term=RXRB","RXRB")	30	1	4.148649	-0.666433	203	264.74	1.304138
=HYPERLINK("http://www.godatabase.org/cgi-bin/go.cgi?query=GO:0016311&auto_wild_cards=yes&view=query&action=query&search_constraint=terms","GO:0016311_dephosphorylation")	=HYPERLINK("http://www.ncbi.nih.gov/gquery/gquery.fcgi?term=PPM1M","PPM1M")	31	1	4.014821	-0.653836	208	272.77	1.311394
=HYPERLINK("http://www.godatabase.org/cgi-bin/go.cgi?query=GO:0046632&auto_wild_cards=yes&view=query&action=query&search_constraint=terms","GO:0046632_alpha-beta_T_cell_differentiation")	=HYPERLINK("http://www.ncbi.nih.gov/gquery/gquery.fcgi?term=NCOR1","NCOR1")	31	1	4.014821	-0.653836	208	272.77	1.311394
=HYPERLINK("http://www.godatabase.org/cgi-bin/go.cgi?query=GO:0048562&auto_wild_cards=yes&view=query&action=query&search_constraint=terms","GO:0048562_embryonic_organ_morphogenesis")	=HYPERLINK("http://www.ncbi.nih.gov/gquery/gquery.fcgi?term=VAX2","VAX2")	31	1	4.014821	-0.653836	208	272.77	1.311394
=HYPERLINK("http://www.godatabase.org/cgi-bin/go.cgi?query=GO:0051640&auto_wild_cards=yes&view=query&action=query&search_constraint=terms","GO:0051640_organelle_localization")	=HYPERLINK("http://www.ncbi.nih.gov/gquery/gquery.fcgi?term=MYH9","MYH9")	31	1	4.014821	-0.653836	208	272.77	1.311394
=HYPERLINK("http://www.godatabase.org/cgi-bin/go.cgi?query=GO:0055088&auto_wild_cards=yes&view=query&action=query&search_constraint=terms","GO:0055088_lipid_homeostasis")	=HYPERLINK("http://www.ncbi.nih.gov/gquery/gquery.fcgi?term=NCOR1","NCOR1")	31	1	4.014821	-0.653836	208	272.77	1.311394
=HYPERLINK("http://www.godatabase.org/cgi-bin/go.cgi?query=GO:0007399&auto_wild_cards=yes&view=query&action=query&search_constraint=terms","GO:0007399_nervous_system_development")	=HYPERLINK("http://www.ncbi.nih.gov/gquery/gquery.fcgi?term=KLF7","KLF7")	621	7	1.402925	-0.649236	209	273.24	1.307368
=HYPERLINK("http://www.godatabase.org/cgi-bin/go.cgi?query=GO:0007399&auto_wild_cards=yes&view=query&action=query&search_constraint=terms","GO:0007399_nervous_system_development")	=HYPERLINK("http://www.ncbi.nih.gov/gquery/gquery.fcgi?term=YWHAH","YWHAH")	621	7	1.402925	-0.649236	209	273.24	1.307368
=HYPERLINK("http://www.godatabase.org/cgi-bin/go.cgi?query=GO:0007399&auto_wild_cards=yes&view=query&action=query&search_constraint=terms","GO:0007399_nervous_system_development")	=HYPERLINK("http://www.ncbi.nih.gov/gquery/gquery.fcgi?term=VAX2","VAX2")	621	7	1.402925	-0.649236	209	273.24	1.307368
=HYPERLINK("http://www.godatabase.org/cgi-bin/go.cgi?query=GO:0007399&auto_wild_cards=yes&view=query&action=query&search_constraint=terms","GO:0007399_nervous_system_development")	=HYPERLINK("http://www.ncbi.nih.gov/gquery/gquery.fcgi?term=HES6","HES6")	621	7	1.402925	-0.649236	209	273.24	1.307368
=HYPERLINK("http://www.godatabase.org/cgi-bin/go.cgi?query=GO:0007399&auto_wild_cards=yes&view=query&action=query&search_constraint=terms","GO:0007399_nervous_system_development")	=HYPERLINK("http://www.ncbi.nih.gov/gquery/gquery.fcgi?term=SEPP1","SEPP1")	621	7	1.402925	-0.649236	209	273.24	1.307368
=HYPERLINK("http://www.godatabase.org/cgi-bin/go.cgi?query=GO:0007399&auto_wild_cards=yes&view=query&action=query&search_constraint=terms","GO:0007399_nervous_system_development")	=HYPERLINK("http://www.ncbi.nih.gov/gquery/gquery.fcgi?term=NCOR1","NCOR1")	621	7	1.402925	-0.649236	209	273.24	1.307368
=HYPERLINK("http://www.godatabase.org/cgi-bin/go.cgi?query=GO:0007399&auto_wild_cards=yes&view=query&action=query&search_constraint=terms","GO:0007399_nervous_system_development")	=HYPERLINK("http://www.ncbi.nih.gov/gquery/gquery.fcgi?term=FOXP2","FOXP2")	621	7	1.402925	-0.649236	209	273.24	1.307368
=HYPERLINK("http://www.godatabase.org/cgi-bin/go.cgi?query=GO:0050768&auto_wild_cards=yes&view=query&action=query&search_constraint=terms","GO:0050768_negative_regulation_of_neurogenesis")	=HYPERLINK("http://www.ncbi.nih.gov/gquery/gquery.fcgi?term=YWHAH","YWHAH")	32	1	3.889358	-0.641689	210	277.25	1.320238
=HYPERLINK("http://www.godatabase.org/cgi-bin/go.cgi?query=GO:0032989&auto_wild_cards=yes&view=query&action=query&search_constraint=terms","GO:0032989_cellular_component_morphogenesis")	=HYPERLINK("http://www.ncbi.nih.gov/gquery/gquery.fcgi?term=KLF7","KLF7")	307	4	1.621622	-0.636912	211	278.09	1.317962
=HYPERLINK("http://www.godatabase.org/cgi-bin/go.cgi?query=GO:0032989&auto_wild_cards=yes&view=query&action=query&search_constraint=terms","GO:0032989_cellular_component_morphogenesis")	=HYPERLINK("http://www.ncbi.nih.gov/gquery/gquery.fcgi?term=YWHAH","YWHAH")	307	4	1.621622	-0.636912	211	278.09	1.317962
=HYPERLINK("http://www.godatabase.org/cgi-bin/go.cgi?query=GO:0032989&auto_wild_cards=yes&view=query&action=query&search_constraint=terms","GO:0032989_cellular_component_morphogenesis")	=HYPERLINK("http://www.ncbi.nih.gov/gquery/gquery.fcgi?term=VAX2","VAX2")	307	4	1.621622	-0.636912	211	278.09	1.317962
=HYPERLINK("http://www.godatabase.org/cgi-bin/go.cgi?query=GO:0032989&auto_wild_cards=yes&view=query&action=query&search_constraint=terms","GO:0032989_cellular_component_morphogenesis")	=HYPERLINK("http://www.ncbi.nih.gov/gquery/gquery.fcgi?term=MYH9","MYH9")	307	4	1.621622	-0.636912	211	278.09	1.317962
=HYPERLINK("http://www.godatabase.org/cgi-bin/go.cgi?query=GO:0008284&auto_wild_cards=yes&view=query&action=query&search_constraint=terms","GO:0008284_positive_regulation_of_cell_proliferation")	=HYPERLINK("http://www.ncbi.nih.gov/gquery/gquery.fcgi?term=TIAL1","TIAL1")	208	3	1.795088	-0.633163	212	278.65	1.314387
=HYPERLINK("http://www.godatabase.org/cgi-bin/go.cgi?query=GO:0008284&auto_wild_cards=yes&view=query&action=query&search_constraint=terms","GO:0008284_positive_regulation_of_cell_proliferation")	=HYPERLINK("http://www.ncbi.nih.gov/gquery/gquery.fcgi?term=MAB21L1","MAB21L1")	208	3	1.795088	-0.633163	212	278.65	1.314387
=HYPERLINK("http://www.godatabase.org/cgi-bin/go.cgi?query=GO:0008284&auto_wild_cards=yes&view=query&action=query&search_constraint=terms","GO:0008284_positive_regulation_of_cell_proliferation")	=HYPERLINK("http://www.ncbi.nih.gov/gquery/gquery.fcgi?term=FOXP2","FOXP2")	208	3	1.795088	-0.633163	212	278.65	1.314387
=HYPERLINK("http://www.godatabase.org/cgi-bin/go.cgi?query=GO:0007565&auto_wild_cards=yes&view=query&action=query&search_constraint=terms","GO:0007565_female_pregnancy")	=HYPERLINK("http://www.ncbi.nih.gov/gquery/gquery.fcgi?term=FKBP4","FKBP4")	33	1	3.771499	-0.629964	215	282.39	1.313442
=HYPERLINK("http://www.godatabase.org/cgi-bin/go.cgi?query=GO:0021536&auto_wild_cards=yes&view=query&action=query&search_constraint=terms","GO:0021536_diencephalon_development")	=HYPERLINK("http://www.ncbi.nih.gov/gquery/gquery.fcgi?term=NCOR1","NCOR1")	33	1	3.771499	-0.629964	215	282.39	1.313442
=HYPERLINK("http://www.godatabase.org/cgi-bin/go.cgi?query=GO:0022037&auto_wild_cards=yes&view=query&action=query&search_constraint=terms","GO:0022037_metencephalon_development")	=HYPERLINK("http://www.ncbi.nih.gov/gquery/gquery.fcgi?term=FOXP2","FOXP2")	33	1	3.771499	-0.629964	215	282.39	1.313442
=HYPERLINK("http://www.godatabase.org/cgi-bin/go.cgi?query=GO:0048608&auto_wild_cards=yes&view=query&action=query&search_constraint=terms","GO:0048608_reproductive_structure_development")	=HYPERLINK("http://www.ncbi.nih.gov/gquery/gquery.fcgi?term=FKBP4","FKBP4")	116	2	2.145853	-0.622015	216	283.35	1.311806
=HYPERLINK("http://www.godatabase.org/cgi-bin/go.cgi?query=GO:0048608&auto_wild_cards=yes&view=query&action=query&search_constraint=terms","GO:0048608_reproductive_structure_development")	=HYPERLINK("http://www.ncbi.nih.gov/gquery/gquery.fcgi?term=NRIP1","NRIP1")	116	2	2.145853	-0.622015	216	283.35	1.311806
=HYPERLINK("http://www.godatabase.org/cgi-bin/go.cgi?query=GO:0007338&auto_wild_cards=yes&view=query&action=query&search_constraint=terms","GO:0007338_single_fertilization")	=HYPERLINK("http://www.ncbi.nih.gov/gquery/gquery.fcgi?term=NHP2L1","NHP2L1")	34	1	3.660572	-0.618636	220	287.12	1.305091
=HYPERLINK("http://www.godatabase.org/cgi-bin/go.cgi?query=GO:0010721&auto_wild_cards=yes&view=query&action=query&search_constraint=terms","GO:0010721_negative_regulation_of_cell_development")	=HYPERLINK("http://www.ncbi.nih.gov/gquery/gquery.fcgi?term=YWHAH","YWHAH")	34	1	3.660572	-0.618636	220	287.12	1.305091
=HYPERLINK("http://www.godatabase.org/cgi-bin/go.cgi?query=GO:0016054&auto_wild_cards=yes&view=query&action=query&search_constraint=terms","GO:0016054_organic_acid_catabolic_process")	=HYPERLINK("http://www.ncbi.nih.gov/gquery/gquery.fcgi?term=AHCY","AHCY")	34	1	3.660572	-0.618636	220	287.12	1.305091
=HYPERLINK("http://www.godatabase.org/cgi-bin/go.cgi?query=GO:0046395&auto_wild_cards=yes&view=query&action=query&search_constraint=terms","GO:0046395_carboxylic_acid_catabolic_process")	=HYPERLINK("http://www.ncbi.nih.gov/gquery/gquery.fcgi?term=AHCY","AHCY")	34	1	3.660572	-0.618636	220	287.12	1.305091
=HYPERLINK("http://www.godatabase.org/cgi-bin/go.cgi?query=GO:0048519&auto_wild_cards=yes&view=query&action=query&search_constraint=terms","GO:0048519_negative_regulation_of_biological_process")	=HYPERLINK("http://www.ncbi.nih.gov/gquery/gquery.fcgi?term=YWHAH","YWHAH")	859	9	1.303999	-0.616675	221	287.57	1.301222
=HYPERLINK("http://www.godatabase.org/cgi-bin/go.cgi?query=GO:0048519&auto_wild_cards=yes&view=query&action=query&search_constraint=terms","GO:0048519_negative_regulation_of_biological_process")	=HYPERLINK("http://www.ncbi.nih.gov/gquery/gquery.fcgi?term=NCOA2","NCOA2")	859	9	1.303999	-0.616675	221	287.57	1.301222
=HYPERLINK("http://www.godatabase.org/cgi-bin/go.cgi?query=GO:0048519&auto_wild_cards=yes&view=query&action=query&search_constraint=terms","GO:0048519_negative_regulation_of_biological_process")	=HYPERLINK("http://www.ncbi.nih.gov/gquery/gquery.fcgi?term=E2F7","E2F7")	859	9	1.303999	-0.616675	221	287.57	1.301222
=HYPERLINK("http://www.godatabase.org/cgi-bin/go.cgi?query=GO:0048519&auto_wild_cards=yes&view=query&action=query&search_constraint=terms","GO:0048519_negative_regulation_of_biological_process")	=HYPERLINK("http://www.ncbi.nih.gov/gquery/gquery.fcgi?term=TIA1","TIA1")	859	9	1.303999	-0.616675	221	287.57	1.301222
=HYPERLINK("http://www.godatabase.org/cgi-bin/go.cgi?query=GO:0048519&auto_wild_cards=yes&view=query&action=query&search_constraint=terms","GO:0048519_negative_regulation_of_biological_process")	=HYPERLINK("http://www.ncbi.nih.gov/gquery/gquery.fcgi?term=TLE4","TLE4")	859	9	1.303999	-0.616675	221	287.57	1.301222
=HYPERLINK("http://www.godatabase.org/cgi-bin/go.cgi?query=GO:0048519&auto_wild_cards=yes&view=query&action=query&search_constraint=terms","GO:0048519_negative_regulation_of_biological_process")	=HYPERLINK("http://www.ncbi.nih.gov/gquery/gquery.fcgi?term=VAX2","VAX2")	859	9	1.303999	-0.616675	221	287.57	1.301222
=HYPERLINK("http://www.godatabase.org/cgi-bin/go.cgi?query=GO:0048519&auto_wild_cards=yes&view=query&action=query&search_constraint=terms","GO:0048519_negative_regulation_of_biological_process")	=HYPERLINK("http://www.ncbi.nih.gov/gquery/gquery.fcgi?term=NCOR1","NCOR1")	859	9	1.303999	-0.616675	221	287.57	1.301222
=HYPERLINK("http://www.godatabase.org/cgi-bin/go.cgi?query=GO:0048519&auto_wild_cards=yes&view=query&action=query&search_constraint=terms","GO:0048519_negative_regulation_of_biological_process")	=HYPERLINK("http://www.ncbi.nih.gov/gquery/gquery.fcgi?term=NRIP1","NRIP1")	859	9	1.303999	-0.616675	221	287.57	1.301222
=HYPERLINK("http://www.godatabase.org/cgi-bin/go.cgi?query=GO:0048519&auto_wild_cards=yes&view=query&action=query&search_constraint=terms","GO:0048519_negative_regulation_of_biological_process")	=HYPERLINK("http://www.ncbi.nih.gov/gquery/gquery.fcgi?term=FOXP2","FOXP2")	859	9	1.303999	-0.616675	221	287.57	1.301222
=HYPERLINK("http://www.godatabase.org/cgi-bin/go.cgi?query=GO:0007292&auto_wild_cards=yes&view=query&action=query&search_constraint=terms","GO:0007292_female_gamete_generation")	=HYPERLINK("http://www.ncbi.nih.gov/gquery/gquery.fcgi?term=NRIP1","NRIP1")	35	1	3.555985	-0.607682	222	291.46	1.312883
=HYPERLINK("http://www.godatabase.org/cgi-bin/go.cgi?query=GO:0022403&auto_wild_cards=yes&view=query&action=query&search_constraint=terms","GO:0022403_cell_cycle_phase")	=HYPERLINK("http://www.ncbi.nih.gov/gquery/gquery.fcgi?term=AKAP8","AKAP8")	119	2	2.091756	-0.605955	223	291.64	1.307803
=HYPERLINK("http://www.godatabase.org/cgi-bin/go.cgi?query=GO:0022403&auto_wild_cards=yes&view=query&action=query&search_constraint=terms","GO:0022403_cell_cycle_phase")	=HYPERLINK("http://www.ncbi.nih.gov/gquery/gquery.fcgi?term=MYH9","MYH9")	119	2	2.091756	-0.605955	223	291.64	1.307803
=HYPERLINK("http://www.godatabase.org/cgi-bin/go.cgi?query=GO:0040007&auto_wild_cards=yes&view=query&action=query&search_constraint=terms","GO:0040007_growth")	=HYPERLINK("http://www.ncbi.nih.gov/gquery/gquery.fcgi?term=SEPP1","SEPP1")	217	3	1.720638	-0.598164	224	292.85	1.307366
=HYPERLINK("http://www.godatabase.org/cgi-bin/go.cgi?query=GO:0040007&auto_wild_cards=yes&view=query&action=query&search_constraint=terms","GO:0040007_growth")	=HYPERLINK("http://www.ncbi.nih.gov/gquery/gquery.fcgi?term=NCOR1","NCOR1")	217	3	1.720638	-0.598164	224	292.85	1.307366
=HYPERLINK("http://www.godatabase.org/cgi-bin/go.cgi?query=GO:0040007&auto_wild_cards=yes&view=query&action=query&search_constraint=terms","GO:0040007_growth")	=HYPERLINK("http://www.ncbi.nih.gov/gquery/gquery.fcgi?term=FOXP2","FOXP2")	217	3	1.720638	-0.598164	224	292.85	1.307366
=HYPERLINK("http://www.godatabase.org/cgi-bin/go.cgi?query=GO:0022602&auto_wild_cards=yes&view=query&action=query&search_constraint=terms","GO:0022602_ovulation_cycle_process")	=HYPERLINK("http://www.ncbi.nih.gov/gquery/gquery.fcgi?term=NRIP1","NRIP1")	36	1	3.457207	-0.597081	226	297.07	1.314469
=HYPERLINK("http://www.godatabase.org/cgi-bin/go.cgi?query=GO:0030072&auto_wild_cards=yes&view=query&action=query&search_constraint=terms","GO:0030072_peptide_hormone_secretion")	=HYPERLINK("http://www.ncbi.nih.gov/gquery/gquery.fcgi?term=CYB5R4","CYB5R4")	36	1	3.457207	-0.597081	226	297.07	1.314469
=HYPERLINK("http://www.godatabase.org/cgi-bin/go.cgi?query=GO:0007423&auto_wild_cards=yes&view=query&action=query&search_constraint=terms","GO:0007423_sensory_organ_development")	=HYPERLINK("http://www.ncbi.nih.gov/gquery/gquery.fcgi?term=VAX2","VAX2")	219	3	1.704924	-0.590691	227	298.46	1.314802
=HYPERLINK("http://www.godatabase.org/cgi-bin/go.cgi?query=GO:0007423&auto_wild_cards=yes&view=query&action=query&search_constraint=terms","GO:0007423_sensory_organ_development")	=HYPERLINK("http://www.ncbi.nih.gov/gquery/gquery.fcgi?term=MAB21L1","MAB21L1")	219	3	1.704924	-0.590691	227	298.46	1.314802
=HYPERLINK("http://www.godatabase.org/cgi-bin/go.cgi?query=GO:0007423&auto_wild_cards=yes&view=query&action=query&search_constraint=terms","GO:0007423_sensory_organ_development")	=HYPERLINK("http://www.ncbi.nih.gov/gquery/gquery.fcgi?term=FOXP2","FOXP2")	219	3	1.704924	-0.590691	227	298.46	1.314802
=HYPERLINK("http://www.godatabase.org/cgi-bin/go.cgi?query=GO:0006886&auto_wild_cards=yes&view=query&action=query&search_constraint=terms","GO:0006886_intracellular_protein_transport")	=HYPERLINK("http://www.ncbi.nih.gov/gquery/gquery.fcgi?term=YWHAH","YWHAH")	122	2	2.040319	-0.590440	229	299.64	1.308472
=HYPERLINK("http://www.godatabase.org/cgi-bin/go.cgi?query=GO:0006886&auto_wild_cards=yes&view=query&action=query&search_constraint=terms","GO:0006886_intracellular_protein_transport")	=HYPERLINK("http://www.ncbi.nih.gov/gquery/gquery.fcgi?term=RAB1","RAB1")	122	2	2.040319	-0.590440	229	299.64	1.308472
=HYPERLINK("http://www.godatabase.org/cgi-bin/go.cgi?query=GO:0030001&auto_wild_cards=yes&view=query&action=query&search_constraint=terms","GO:0030001_metal_ion_transport")	=HYPERLINK("http://www.ncbi.nih.gov/gquery/gquery.fcgi?term=SLC8A3","SLC8A3")	122	2	2.040319	-0.590440	229	299.64	1.308472
=HYPERLINK("http://www.godatabase.org/cgi-bin/go.cgi?query=GO:0030001&auto_wild_cards=yes&view=query&action=query&search_constraint=terms","GO:0030001_metal_ion_transport")	=HYPERLINK("http://www.ncbi.nih.gov/gquery/gquery.fcgi?term=HEPH","HEPH")	122	2	2.040319	-0.590440	229	299.64	1.308472
=HYPERLINK("http://www.godatabase.org/cgi-bin/go.cgi?query=GO:0002790&auto_wild_cards=yes&view=query&action=query&search_constraint=terms","GO:0002790_peptide_secretion")	=HYPERLINK("http://www.ncbi.nih.gov/gquery/gquery.fcgi?term=CYB5R4","CYB5R4")	37	1	3.363769	-0.586813	232	302.78	1.305086
=HYPERLINK("http://www.godatabase.org/cgi-bin/go.cgi?query=GO:0042698&auto_wild_cards=yes&view=query&action=query&search_constraint=terms","GO:0042698_ovulation_cycle")	=HYPERLINK("http://www.ncbi.nih.gov/gquery/gquery.fcgi?term=NRIP1","NRIP1")	37	1	3.363769	-0.586813	232	302.78	1.305086
=HYPERLINK("http://www.godatabase.org/cgi-bin/go.cgi?query=GO:0050906&auto_wild_cards=yes&view=query&action=query&search_constraint=terms","GO:0050906_detection_of_stimulus_involved_in_sensory_perception")	=HYPERLINK("http://www.ncbi.nih.gov/gquery/gquery.fcgi?term=SLC12A2","SLC12A2")	37	1	3.363769	-0.586813	232	302.78	1.305086
=HYPERLINK("http://www.godatabase.org/cgi-bin/go.cgi?query=GO:0010975&auto_wild_cards=yes&view=query&action=query&search_constraint=terms","GO:0010975_regulation_of_neuron_projection_development")	=HYPERLINK("http://www.ncbi.nih.gov/gquery/gquery.fcgi?term=YWHAH","YWHAH")	38	1	3.275249	-0.576860	236	308.66	1.307881
=HYPERLINK("http://www.godatabase.org/cgi-bin/go.cgi?query=GO:0016053&auto_wild_cards=yes&view=query&action=query&search_constraint=terms","GO:0016053_organic_acid_biosynthetic_process")	=HYPERLINK("http://www.ncbi.nih.gov/gquery/gquery.fcgi?term=SH3GLB1","SH3GLB1")	38	1	3.275249	-0.576860	236	308.66	1.307881
=HYPERLINK("http://www.godatabase.org/cgi-bin/go.cgi?query=GO:0031401&auto_wild_cards=yes&view=query&action=query&search_constraint=terms","GO:0031401_positive_regulation_of_protein_modification_process")	=HYPERLINK("http://www.ncbi.nih.gov/gquery/gquery.fcgi?term=NCOR1","NCOR1")	38	1	3.275249	-0.576860	236	308.66	1.307881
=HYPERLINK("http://www.godatabase.org/cgi-bin/go.cgi?query=GO:0046394&auto_wild_cards=yes&view=query&action=query&search_constraint=terms","GO:0046394_carboxylic_acid_biosynthetic_process")	=HYPERLINK("http://www.ncbi.nih.gov/gquery/gquery.fcgi?term=SH3GLB1","SH3GLB1")	38	1	3.275249	-0.576860	236	308.66	1.307881
=HYPERLINK("http://www.godatabase.org/cgi-bin/go.cgi?query=GO:0048468&auto_wild_cards=yes&view=query&action=query&search_constraint=terms","GO:0048468_cell_development")	=HYPERLINK("http://www.ncbi.nih.gov/gquery/gquery.fcgi?term=CYB5R4","CYB5R4")	654	7	1.332135	-0.575167	237	309.7	1.306751
=HYPERLINK("http://www.godatabase.org/cgi-bin/go.cgi?query=GO:0048468&auto_wild_cards=yes&view=query&action=query&search_constraint=terms","GO:0048468_cell_development")	=HYPERLINK("http://www.ncbi.nih.gov/gquery/gquery.fcgi?term=KLF7","KLF7")	654	7	1.332135	-0.575167	237	309.7	1.306751
=HYPERLINK("http://www.godatabase.org/cgi-bin/go.cgi?query=GO:0048468&auto_wild_cards=yes&view=query&action=query&search_constraint=terms","GO:0048468_cell_development")	=HYPERLINK("http://www.ncbi.nih.gov/gquery/gquery.fcgi?term=YWHAH","YWHAH")	654	7	1.332135	-0.575167	237	309.7	1.306751
=HYPERLINK("http://www.godatabase.org/cgi-bin/go.cgi?query=GO:0048468&auto_wild_cards=yes&view=query&action=query&search_constraint=terms","GO:0048468_cell_development")	=HYPERLINK("http://www.ncbi.nih.gov/gquery/gquery.fcgi?term=TIAL1","TIAL1")	654	7	1.332135	-0.575167	237	309.7	1.306751
=HYPERLINK("http://www.godatabase.org/cgi-bin/go.cgi?query=GO:0048468&auto_wild_cards=yes&view=query&action=query&search_constraint=terms","GO:0048468_cell_development")	=HYPERLINK("http://www.ncbi.nih.gov/gquery/gquery.fcgi?term=MSI2","MSI2")	654	7	1.332135	-0.575167	237	309.7	1.306751
=HYPERLINK("http://www.godatabase.org/cgi-bin/go.cgi?query=GO:0048468&auto_wild_cards=yes&view=query&action=query&search_constraint=terms","GO:0048468_cell_development")	=HYPERLINK("http://www.ncbi.nih.gov/gquery/gquery.fcgi?term=VAX2","VAX2")	654	7	1.332135	-0.575167	237	309.7	1.306751
=HYPERLINK("http://www.godatabase.org/cgi-bin/go.cgi?query=GO:0048468&auto_wild_cards=yes&view=query&action=query&search_constraint=terms","GO:0048468_cell_development")	=HYPERLINK("http://www.ncbi.nih.gov/gquery/gquery.fcgi?term=MYH9","MYH9")	654	7	1.332135	-0.575167	237	309.7	1.306751
=HYPERLINK("http://www.godatabase.org/cgi-bin/go.cgi?query=GO:0048869&auto_wild_cards=yes&view=query&action=query&search_constraint=terms","GO:0048869_cellular_developmental_process")	=HYPERLINK("http://www.ncbi.nih.gov/gquery/gquery.fcgi?term=CYB5R4","CYB5R4")	1113	11	1.230058	-0.572917	238	309.94	1.302269
=HYPERLINK("http://www.godatabase.org/cgi-bin/go.cgi?query=GO:0048869&auto_wild_cards=yes&view=query&action=query&search_constraint=terms","GO:0048869_cellular_developmental_process")	=HYPERLINK("http://www.ncbi.nih.gov/gquery/gquery.fcgi?term=KLF7","KLF7")	1113	11	1.230058	-0.572917	238	309.94	1.302269
=HYPERLINK("http://www.godatabase.org/cgi-bin/go.cgi?query=GO:0048869&auto_wild_cards=yes&view=query&action=query&search_constraint=terms","GO:0048869_cellular_developmental_process")	=HYPERLINK("http://www.ncbi.nih.gov/gquery/gquery.fcgi?term=YWHAH","YWHAH")	1113	11	1.230058	-0.572917	238	309.94	1.302269
=HYPERLINK("http://www.godatabase.org/cgi-bin/go.cgi?query=GO:0048869&auto_wild_cards=yes&view=query&action=query&search_constraint=terms","GO:0048869_cellular_developmental_process")	=HYPERLINK("http://www.ncbi.nih.gov/gquery/gquery.fcgi?term=RXRB","RXRB")	1113	11	1.230058	-0.572917	238	309.94	1.302269
=HYPERLINK("http://www.godatabase.org/cgi-bin/go.cgi?query=GO:0048869&auto_wild_cards=yes&view=query&action=query&search_constraint=terms","GO:0048869_cellular_developmental_process")	=HYPERLINK("http://www.ncbi.nih.gov/gquery/gquery.fcgi?term=TIAL1","TIAL1")	1113	11	1.230058	-0.572917	238	309.94	1.302269
=HYPERLINK("http://www.godatabase.org/cgi-bin/go.cgi?query=GO:0048869&auto_wild_cards=yes&view=query&action=query&search_constraint=terms","GO:0048869_cellular_developmental_process")	=HYPERLINK("http://www.ncbi.nih.gov/gquery/gquery.fcgi?term=MSI2","MSI2")	1113	11	1.230058	-0.572917	238	309.94	1.302269
=HYPERLINK("http://www.godatabase.org/cgi-bin/go.cgi?query=GO:0048869&auto_wild_cards=yes&view=query&action=query&search_constraint=terms","GO:0048869_cellular_developmental_process")	=HYPERLINK("http://www.ncbi.nih.gov/gquery/gquery.fcgi?term=VAX2","VAX2")	1113	11	1.230058	-0.572917	238	309.94	1.302269
=HYPERLINK("http://www.godatabase.org/cgi-bin/go.cgi?query=GO:0048869&auto_wild_cards=yes&view=query&action=query&search_constraint=terms","GO:0048869_cellular_developmental_process")	=HYPERLINK("http://www.ncbi.nih.gov/gquery/gquery.fcgi?term=HEPH","HEPH")	1113	11	1.230058	-0.572917	238	309.94	1.302269
=HYPERLINK("http://www.godatabase.org/cgi-bin/go.cgi?query=GO:0048869&auto_wild_cards=yes&view=query&action=query&search_constraint=terms","GO:0048869_cellular_developmental_process")	=HYPERLINK("http://www.ncbi.nih.gov/gquery/gquery.fcgi?term=HES6","HES6")	1113	11	1.230058	-0.572917	238	309.94	1.302269
=HYPERLINK("http://www.godatabase.org/cgi-bin/go.cgi?query=GO:0048869&auto_wild_cards=yes&view=query&action=query&search_constraint=terms","GO:0048869_cellular_developmental_process")	=HYPERLINK("http://www.ncbi.nih.gov/gquery/gquery.fcgi?term=MYH9","MYH9")	1113	11	1.230058	-0.572917	238	309.94	1.302269
=HYPERLINK("http://www.godatabase.org/cgi-bin/go.cgi?query=GO:0048869&auto_wild_cards=yes&view=query&action=query&search_constraint=terms","GO:0048869_cellular_developmental_process")	=HYPERLINK("http://www.ncbi.nih.gov/gquery/gquery.fcgi?term=NCOR1","NCOR1")	1113	11	1.230058	-0.572917	238	309.94	1.302269
=HYPERLINK("http://www.godatabase.org/cgi-bin/go.cgi?query=GO:0006644&auto_wild_cards=yes&view=query&action=query&search_constraint=terms","GO:0006644_phospholipid_metabolic_process")	=HYPERLINK("http://www.ncbi.nih.gov/gquery/gquery.fcgi?term=SH3GLB1","SH3GLB1")	39	1	3.191268	-0.567206	239	313.67	1.312427
=HYPERLINK("http://www.godatabase.org/cgi-bin/go.cgi?query=GO:0009987&auto_wild_cards=yes&view=query&action=query&search_constraint=terms","GO:0009987_cellular_process")	=HYPERLINK("http://www.ncbi.nih.gov/gquery/gquery.fcgi?term=CYB5R4","CYB5R4")	3868	33	1.061831	-0.566038	240	314.03	1.308458
=HYPERLINK("http://www.godatabase.org/cgi-bin/go.cgi?query=GO:0009987&auto_wild_cards=yes&view=query&action=query&search_constraint=terms","GO:0009987_cellular_process")	=HYPERLINK("http://www.ncbi.nih.gov/gquery/gquery.fcgi?term=AHCY","AHCY")	3868	33	1.061831	-0.566038	240	314.03	1.308458
=HYPERLINK("http://www.godatabase.org/cgi-bin/go.cgi?query=GO:0009987&auto_wild_cards=yes&view=query&action=query&search_constraint=terms","GO:0009987_cellular_process")	=HYPERLINK("http://www.ncbi.nih.gov/gquery/gquery.fcgi?term=FKBP4","FKBP4")	3868	33	1.061831	-0.566038	240	314.03	1.308458
=HYPERLINK("http://www.godatabase.org/cgi-bin/go.cgi?query=GO:0009987&auto_wild_cards=yes&view=query&action=query&search_constraint=terms","GO:0009987_cellular_process")	=HYPERLINK("http://www.ncbi.nih.gov/gquery/gquery.fcgi?term=E2F7","E2F7")	3868	33	1.061831	-0.566038	240	314.03	1.308458
=HYPERLINK("http://www.godatabase.org/cgi-bin/go.cgi?query=GO:0009987&auto_wild_cards=yes&view=query&action=query&search_constraint=terms","GO:0009987_cellular_process")	=HYPERLINK("http://www.ncbi.nih.gov/gquery/gquery.fcgi?term=LRBA","LRBA")	3868	33	1.061831	-0.566038	240	314.03	1.308458
=HYPERLINK("http://www.godatabase.org/cgi-bin/go.cgi?query=GO:0009987&auto_wild_cards=yes&view=query&action=query&search_constraint=terms","GO:0009987_cellular_process")	=HYPERLINK("http://www.ncbi.nih.gov/gquery/gquery.fcgi?term=SH3GLB1","SH3GLB1")	3868	33	1.061831	-0.566038	240	314.03	1.308458
=HYPERLINK("http://www.godatabase.org/cgi-bin/go.cgi?query=GO:0009987&auto_wild_cards=yes&view=query&action=query&search_constraint=terms","GO:0009987_cellular_process")	=HYPERLINK("http://www.ncbi.nih.gov/gquery/gquery.fcgi?term=SLC30A1","SLC30A1")	3868	33	1.061831	-0.566038	240	314.03	1.308458
=HYPERLINK("http://www.godatabase.org/cgi-bin/go.cgi?query=GO:0009987&auto_wild_cards=yes&view=query&action=query&search_constraint=terms","GO:0009987_cellular_process")	=HYPERLINK("http://www.ncbi.nih.gov/gquery/gquery.fcgi?term=CRISPLD2","CRISPLD2")	3868	33	1.061831	-0.566038	240	314.03	1.308458
=HYPERLINK("http://www.godatabase.org/cgi-bin/go.cgi?query=GO:0009987&auto_wild_cards=yes&view=query&action=query&search_constraint=terms","GO:0009987_cellular_process")	=HYPERLINK("http://www.ncbi.nih.gov/gquery/gquery.fcgi?term=TIA1","TIA1")	3868	33	1.061831	-0.566038	240	314.03	1.308458
=HYPERLINK("http://www.godatabase.org/cgi-bin/go.cgi?query=GO:0009987&auto_wild_cards=yes&view=query&action=query&search_constraint=terms","GO:0009987_cellular_process")	=HYPERLINK("http://www.ncbi.nih.gov/gquery/gquery.fcgi?term=MSI2","MSI2")	3868	33	1.061831	-0.566038	240	314.03	1.308458
=HYPERLINK("http://www.godatabase.org/cgi-bin/go.cgi?query=GO:0009987&auto_wild_cards=yes&view=query&action=query&search_constraint=terms","GO:0009987_cellular_process")	=HYPERLINK("http://www.ncbi.nih.gov/gquery/gquery.fcgi?term=SEPP1","SEPP1")	3868	33	1.061831	-0.566038	240	314.03	1.308458
=HYPERLINK("http://www.godatabase.org/cgi-bin/go.cgi?query=GO:0009987&auto_wild_cards=yes&view=query&action=query&search_constraint=terms","GO:0009987_cellular_process")	=HYPERLINK("http://www.ncbi.nih.gov/gquery/gquery.fcgi?term=KLF7","KLF7")	3868	33	1.061831	-0.566038	240	314.03	1.308458
=HYPERLINK("http://www.godatabase.org/cgi-bin/go.cgi?query=GO:0009987&auto_wild_cards=yes&view=query&action=query&search_constraint=terms","GO:0009987_cellular_process")	=HYPERLINK("http://www.ncbi.nih.gov/gquery/gquery.fcgi?term=RXRB","RXRB")	3868	33	1.061831	-0.566038	240	314.03	1.308458
=HYPERLINK("http://www.godatabase.org/cgi-bin/go.cgi?query=GO:0009987&auto_wild_cards=yes&view=query&action=query&search_constraint=terms","GO:0009987_cellular_process")	=HYPERLINK("http://www.ncbi.nih.gov/gquery/gquery.fcgi?term=MPDZ","MPDZ")	3868	33	1.061831	-0.566038	240	314.03	1.308458
=HYPERLINK("http://www.godatabase.org/cgi-bin/go.cgi?query=GO:0009987&auto_wild_cards=yes&view=query&action=query&search_constraint=terms","GO:0009987_cellular_process")	=HYPERLINK("http://www.ncbi.nih.gov/gquery/gquery.fcgi?term=UBE2F","UBE2F")	3868	33	1.061831	-0.566038	240	314.03	1.308458
=HYPERLINK("http://www.godatabase.org/cgi-bin/go.cgi?query=GO:0009987&auto_wild_cards=yes&view=query&action=query&search_constraint=terms","GO:0009987_cellular_process")	=HYPERLINK("http://www.ncbi.nih.gov/gquery/gquery.fcgi?term=ELAVL1","ELAVL1")	3868	33	1.061831	-0.566038	240	314.03	1.308458
=HYPERLINK("http://www.godatabase.org/cgi-bin/go.cgi?query=GO:0009987&auto_wild_cards=yes&view=query&action=query&search_constraint=terms","GO:0009987_cellular_process")	=HYPERLINK("http://www.ncbi.nih.gov/gquery/gquery.fcgi?term=TLE4","TLE4")	3868	33	1.061831	-0.566038	240	314.03	1.308458
=HYPERLINK("http://www.godatabase.org/cgi-bin/go.cgi?query=GO:0009987&auto_wild_cards=yes&view=query&action=query&search_constraint=terms","GO:0009987_cellular_process")	=HYPERLINK("http://www.ncbi.nih.gov/gquery/gquery.fcgi?term=VAX2","VAX2")	3868	33	1.061831	-0.566038	240	314.03	1.308458
=HYPERLINK("http://www.godatabase.org/cgi-bin/go.cgi?query=GO:0009987&auto_wild_cards=yes&view=query&action=query&search_constraint=terms","GO:0009987_cellular_process")	=HYPERLINK("http://www.ncbi.nih.gov/gquery/gquery.fcgi?term=DACH1","DACH1")	3868	33	1.061831	-0.566038	240	314.03	1.308458
=HYPERLINK("http://www.godatabase.org/cgi-bin/go.cgi?query=GO:0009987&auto_wild_cards=yes&view=query&action=query&search_constraint=terms","GO:0009987_cellular_process")	=HYPERLINK("http://www.ncbi.nih.gov/gquery/gquery.fcgi?term=HES6","HES6")	3868	33	1.061831	-0.566038	240	314.03	1.308458
=HYPERLINK("http://www.godatabase.org/cgi-bin/go.cgi?query=GO:0009987&auto_wild_cards=yes&view=query&action=query&search_constraint=terms","GO:0009987_cellular_process")	=HYPERLINK("http://www.ncbi.nih.gov/gquery/gquery.fcgi?term=MYH9","MYH9")	3868	33	1.061831	-0.566038	240	314.03	1.308458
=HYPERLINK("http://www.godatabase.org/cgi-bin/go.cgi?query=GO:0009987&auto_wild_cards=yes&view=query&action=query&search_constraint=terms","GO:0009987_cellular_process")	=HYPERLINK("http://www.ncbi.nih.gov/gquery/gquery.fcgi?term=FOXP2","FOXP2")	3868	33	1.061831	-0.566038	240	314.03	1.308458
=HYPERLINK("http://www.godatabase.org/cgi-bin/go.cgi?query=GO:0009987&auto_wild_cards=yes&view=query&action=query&search_constraint=terms","GO:0009987_cellular_process")	=HYPERLINK("http://www.ncbi.nih.gov/gquery/gquery.fcgi?term=NRIP1","NRIP1")	3868	33	1.061831	-0.566038	240	314.03	1.308458
=HYPERLINK("http://www.godatabase.org/cgi-bin/go.cgi?query=GO:0009987&auto_wild_cards=yes&view=query&action=query&search_constraint=terms","GO:0009987_cellular_process")	=HYPERLINK("http://www.ncbi.nih.gov/gquery/gquery.fcgi?term=NCAM1","NCAM1")	3868	33	1.061831	-0.566038	240	314.03	1.308458
=HYPERLINK("http://www.godatabase.org/cgi-bin/go.cgi?query=GO:0009987&auto_wild_cards=yes&view=query&action=query&search_constraint=terms","GO:0009987_cellular_process")	=HYPERLINK("http://www.ncbi.nih.gov/gquery/gquery.fcgi?term=YWHAH","YWHAH")	3868	33	1.061831	-0.566038	240	314.03	1.308458
=HYPERLINK("http://www.godatabase.org/cgi-bin/go.cgi?query=GO:0009987&auto_wild_cards=yes&view=query&action=query&search_constraint=terms","GO:0009987_cellular_process")	=HYPERLINK("http://www.ncbi.nih.gov/gquery/gquery.fcgi?term=NCOA2","NCOA2")	3868	33	1.061831	-0.566038	240	314.03	1.308458
=HYPERLINK("http://www.godatabase.org/cgi-bin/go.cgi?query=GO:0009987&auto_wild_cards=yes&view=query&action=query&search_constraint=terms","GO:0009987_cellular_process")	=HYPERLINK("http://www.ncbi.nih.gov/gquery/gquery.fcgi?term=RAB1","RAB1")	3868	33	1.061831	-0.566038	240	314.03	1.308458
=HYPERLINK("http://www.godatabase.org/cgi-bin/go.cgi?query=GO:0009987&auto_wild_cards=yes&view=query&action=query&search_constraint=terms","GO:0009987_cellular_process")	=HYPERLINK("http://www.ncbi.nih.gov/gquery/gquery.fcgi?term=TIAL1","TIAL1")	3868	33	1.061831	-0.566038	240	314.03	1.308458
=HYPERLINK("http://www.godatabase.org/cgi-bin/go.cgi?query=GO:0009987&auto_wild_cards=yes&view=query&action=query&search_constraint=terms","GO:0009987_cellular_process")	=HYPERLINK("http://www.ncbi.nih.gov/gquery/gquery.fcgi?term=HEPH","HEPH")	3868	33	1.061831	-0.566038	240	314.03	1.308458
=HYPERLINK("http://www.godatabase.org/cgi-bin/go.cgi?query=GO:0009987&auto_wild_cards=yes&view=query&action=query&search_constraint=terms","GO:0009987_cellular_process")	=HYPERLINK("http://www.ncbi.nih.gov/gquery/gquery.fcgi?term=PPM1M","PPM1M")	3868	33	1.061831	-0.566038	240	314.03	1.308458
=HYPERLINK("http://www.godatabase.org/cgi-bin/go.cgi?query=GO:0009987&auto_wild_cards=yes&view=query&action=query&search_constraint=terms","GO:0009987_cellular_process")	=HYPERLINK("http://www.ncbi.nih.gov/gquery/gquery.fcgi?term=AKAP8","AKAP8")	3868	33	1.061831	-0.566038	240	314.03	1.308458
=HYPERLINK("http://www.godatabase.org/cgi-bin/go.cgi?query=GO:0009987&auto_wild_cards=yes&view=query&action=query&search_constraint=terms","GO:0009987_cellular_process")	=HYPERLINK("http://www.ncbi.nih.gov/gquery/gquery.fcgi?term=MAB21L1","MAB21L1")	3868	33	1.061831	-0.566038	240	314.03	1.308458
=HYPERLINK("http://www.godatabase.org/cgi-bin/go.cgi?query=GO:0009987&auto_wild_cards=yes&view=query&action=query&search_constraint=terms","GO:0009987_cellular_process")	=HYPERLINK("http://www.ncbi.nih.gov/gquery/gquery.fcgi?term=NCOR1","NCOR1")	3868	33	1.061831	-0.566038	240	314.03	1.308458
=HYPERLINK("http://www.godatabase.org/cgi-bin/go.cgi?query=GO:0016071&auto_wild_cards=yes&view=query&action=query&search_constraint=terms","GO:0016071_mRNA_metabolic_process")	=HYPERLINK("http://www.ncbi.nih.gov/gquery/gquery.fcgi?term=ELAVL1","ELAVL1")	40	1	3.111486	-0.557836	242	320.09	1.322686
=HYPERLINK("http://www.godatabase.org/cgi-bin/go.cgi?query=GO:0051129&auto_wild_cards=yes&view=query&action=query&search_constraint=terms","GO:0051129_negative_regulation_of_cellular_component_organization")	=HYPERLINK("http://www.ncbi.nih.gov/gquery/gquery.fcgi?term=YWHAH","YWHAH")	40	1	3.111486	-0.557836	242	320.09	1.322686
=HYPERLINK("http://www.godatabase.org/cgi-bin/go.cgi?query=GO:0051276&auto_wild_cards=yes&view=query&action=query&search_constraint=terms","GO:0051276_chromosome_organization")	=HYPERLINK("http://www.ncbi.nih.gov/gquery/gquery.fcgi?term=AKAP8","AKAP8")	129	2	1.929604	-0.556208	243	320.47	1.318807
=HYPERLINK("http://www.godatabase.org/cgi-bin/go.cgi?query=GO:0051276&auto_wild_cards=yes&view=query&action=query&search_constraint=terms","GO:0051276_chromosome_organization")	=HYPERLINK("http://www.ncbi.nih.gov/gquery/gquery.fcgi?term=NCOR1","NCOR1")	129	2	1.929604	-0.556208	243	320.47	1.318807
=HYPERLINK("http://www.godatabase.org/cgi-bin/go.cgi?query=GO:0008585&auto_wild_cards=yes&view=query&action=query&search_constraint=terms","GO:0008585_female_gonad_development")	=HYPERLINK("http://www.ncbi.nih.gov/gquery/gquery.fcgi?term=NRIP1","NRIP1")	41	1	3.035597	-0.548735	246	327.32	1.330569
=HYPERLINK("http://www.godatabase.org/cgi-bin/go.cgi?query=GO:0015833&auto_wild_cards=yes&view=query&action=query&search_constraint=terms","GO:0015833_peptide_transport")	=HYPERLINK("http://www.ncbi.nih.gov/gquery/gquery.fcgi?term=CYB5R4","CYB5R4")	41	1	3.035597	-0.548735	246	327.32	1.330569
=HYPERLINK("http://www.godatabase.org/cgi-bin/go.cgi?query=GO:0031344&auto_wild_cards=yes&view=query&action=query&search_constraint=terms","GO:0031344_regulation_of_cell_projection_organization")	=HYPERLINK("http://www.ncbi.nih.gov/gquery/gquery.fcgi?term=YWHAH","YWHAH")	41	1	3.035597	-0.548735	246	327.32	1.330569
=HYPERLINK("http://www.godatabase.org/cgi-bin/go.cgi?query=GO:0048522&auto_wild_cards=yes&view=query&action=query&search_constraint=terms","GO:0048522_positive_regulation_of_cellular_process")	=HYPERLINK("http://www.ncbi.nih.gov/gquery/gquery.fcgi?term=NCAM1","NCAM1")	895	9	1.251548	-0.548707	247	327.46	1.325749
=HYPERLINK("http://www.godatabase.org/cgi-bin/go.cgi?query=GO:0048522&auto_wild_cards=yes&view=query&action=query&search_constraint=terms","GO:0048522_positive_regulation_of_cellular_process")	=HYPERLINK("http://www.ncbi.nih.gov/gquery/gquery.fcgi?term=KLF7","KLF7")	895	9	1.251548	-0.548707	247	327.46	1.325749
=HYPERLINK("http://www.godatabase.org/cgi-bin/go.cgi?query=GO:0048522&auto_wild_cards=yes&view=query&action=query&search_constraint=terms","GO:0048522_positive_regulation_of_cellular_process")	=HYPERLINK("http://www.ncbi.nih.gov/gquery/gquery.fcgi?term=NCOA2","NCOA2")	895	9	1.251548	-0.548707	247	327.46	1.325749
=HYPERLINK("http://www.godatabase.org/cgi-bin/go.cgi?query=GO:0048522&auto_wild_cards=yes&view=query&action=query&search_constraint=terms","GO:0048522_positive_regulation_of_cellular_process")	=HYPERLINK("http://www.ncbi.nih.gov/gquery/gquery.fcgi?term=RXRB","RXRB")	895	9	1.251548	-0.548707	247	327.46	1.325749
=HYPERLINK("http://www.godatabase.org/cgi-bin/go.cgi?query=GO:0048522&auto_wild_cards=yes&view=query&action=query&search_constraint=terms","GO:0048522_positive_regulation_of_cellular_process")	=HYPERLINK("http://www.ncbi.nih.gov/gquery/gquery.fcgi?term=SH3GLB1","SH3GLB1")	895	9	1.251548	-0.548707	247	327.46	1.325749
=HYPERLINK("http://www.godatabase.org/cgi-bin/go.cgi?query=GO:0048522&auto_wild_cards=yes&view=query&action=query&search_constraint=terms","GO:0048522_positive_regulation_of_cellular_process")	=HYPERLINK("http://www.ncbi.nih.gov/gquery/gquery.fcgi?term=TIAL1","TIAL1")	895	9	1.251548	-0.548707	247	327.46	1.325749
=HYPERLINK("http://www.godatabase.org/cgi-bin/go.cgi?query=GO:0048522&auto_wild_cards=yes&view=query&action=query&search_constraint=terms","GO:0048522_positive_regulation_of_cellular_process")	=HYPERLINK("http://www.ncbi.nih.gov/gquery/gquery.fcgi?term=MAB21L1","MAB21L1")	895	9	1.251548	-0.548707	247	327.46	1.325749
=HYPERLINK("http://www.godatabase.org/cgi-bin/go.cgi?query=GO:0048522&auto_wild_cards=yes&view=query&action=query&search_constraint=terms","GO:0048522_positive_regulation_of_cellular_process")	=HYPERLINK("http://www.ncbi.nih.gov/gquery/gquery.fcgi?term=NCOR1","NCOR1")	895	9	1.251548	-0.548707	247	327.46	1.325749
=HYPERLINK("http://www.godatabase.org/cgi-bin/go.cgi?query=GO:0048522&auto_wild_cards=yes&view=query&action=query&search_constraint=terms","GO:0048522_positive_regulation_of_cellular_process")	=HYPERLINK("http://www.ncbi.nih.gov/gquery/gquery.fcgi?term=FOXP2","FOXP2")	895	9	1.251548	-0.548707	247	327.46	1.325749
=HYPERLINK("http://www.godatabase.org/cgi-bin/go.cgi?query=GO:0007420&auto_wild_cards=yes&view=query&action=query&search_constraint=terms","GO:0007420_brain_development")	=HYPERLINK("http://www.ncbi.nih.gov/gquery/gquery.fcgi?term=SEPP1","SEPP1")	231	3	1.616357	-0.548012	248	327.61	1.321008
=HYPERLINK("http://www.godatabase.org/cgi-bin/go.cgi?query=GO:0007420&auto_wild_cards=yes&view=query&action=query&search_constraint=terms","GO:0007420_brain_development")	=HYPERLINK("http://www.ncbi.nih.gov/gquery/gquery.fcgi?term=NCOR1","NCOR1")	231	3	1.616357	-0.548012	248	327.61	1.321008
=HYPERLINK("http://www.godatabase.org/cgi-bin/go.cgi?query=GO:0007420&auto_wild_cards=yes&view=query&action=query&search_constraint=terms","GO:0007420_brain_development")	=HYPERLINK("http://www.ncbi.nih.gov/gquery/gquery.fcgi?term=FOXP2","FOXP2")	231	3	1.616357	-0.548012	248	327.61	1.321008
=HYPERLINK("http://www.godatabase.org/cgi-bin/go.cgi?query=GO:0010769&auto_wild_cards=yes&view=query&action=query&search_constraint=terms","GO:0010769_regulation_of_cell_morphogenesis_involved_in_differentiation")	=HYPERLINK("http://www.ncbi.nih.gov/gquery/gquery.fcgi?term=YWHAH","YWHAH")	42	1	2.963320	-0.539891	249	333.32	1.338635
=HYPERLINK("http://www.godatabase.org/cgi-bin/go.cgi?query=GO:0044237&auto_wild_cards=yes&view=query&action=query&search_constraint=terms","GO:0044237_cellular_metabolic_process")	=HYPERLINK("http://www.ncbi.nih.gov/gquery/gquery.fcgi?term=KLF7","KLF7")	1974	18	1.134889	-0.536623	250	334.94	1.339760
=HYPERLINK("http://www.godatabase.org/cgi-bin/go.cgi?query=GO:0044237&auto_wild_cards=yes&view=query&action=query&search_constraint=terms","GO:0044237_cellular_metabolic_process")	=HYPERLINK("http://www.ncbi.nih.gov/gquery/gquery.fcgi?term=AHCY","AHCY")	1974	18	1.134889	-0.536623	250	334.94	1.339760
=HYPERLINK("http://www.godatabase.org/cgi-bin/go.cgi?query=GO:0044237&auto_wild_cards=yes&view=query&action=query&search_constraint=terms","GO:0044237_cellular_metabolic_process")	=HYPERLINK("http://www.ncbi.nih.gov/gquery/gquery.fcgi?term=RXRB","RXRB")	1974	18	1.134889	-0.536623	250	334.94	1.339760
=HYPERLINK("http://www.godatabase.org/cgi-bin/go.cgi?query=GO:0044237&auto_wild_cards=yes&view=query&action=query&search_constraint=terms","GO:0044237_cellular_metabolic_process")	=HYPERLINK("http://www.ncbi.nih.gov/gquery/gquery.fcgi?term=E2F7","E2F7")	1974	18	1.134889	-0.536623	250	334.94	1.339760
=HYPERLINK("http://www.godatabase.org/cgi-bin/go.cgi?query=GO:0044237&auto_wild_cards=yes&view=query&action=query&search_constraint=terms","GO:0044237_cellular_metabolic_process")	=HYPERLINK("http://www.ncbi.nih.gov/gquery/gquery.fcgi?term=UBE2F","UBE2F")	1974	18	1.134889	-0.536623	250	334.94	1.339760
=HYPERLINK("http://www.godatabase.org/cgi-bin/go.cgi?query=GO:0044237&auto_wild_cards=yes&view=query&action=query&search_constraint=terms","GO:0044237_cellular_metabolic_process")	=HYPERLINK("http://www.ncbi.nih.gov/gquery/gquery.fcgi?term=ELAVL1","ELAVL1")	1974	18	1.134889	-0.536623	250	334.94	1.339760
=HYPERLINK("http://www.godatabase.org/cgi-bin/go.cgi?query=GO:0044237&auto_wild_cards=yes&view=query&action=query&search_constraint=terms","GO:0044237_cellular_metabolic_process")	=HYPERLINK("http://www.ncbi.nih.gov/gquery/gquery.fcgi?term=TLE4","TLE4")	1974	18	1.134889	-0.536623	250	334.94	1.339760
=HYPERLINK("http://www.godatabase.org/cgi-bin/go.cgi?query=GO:0044237&auto_wild_cards=yes&view=query&action=query&search_constraint=terms","GO:0044237_cellular_metabolic_process")	=HYPERLINK("http://www.ncbi.nih.gov/gquery/gquery.fcgi?term=VAX2","VAX2")	1974	18	1.134889	-0.536623	250	334.94	1.339760
=HYPERLINK("http://www.godatabase.org/cgi-bin/go.cgi?query=GO:0044237&auto_wild_cards=yes&view=query&action=query&search_constraint=terms","GO:0044237_cellular_metabolic_process")	=HYPERLINK("http://www.ncbi.nih.gov/gquery/gquery.fcgi?term=HES6","HES6")	1974	18	1.134889	-0.536623	250	334.94	1.339760
=HYPERLINK("http://www.godatabase.org/cgi-bin/go.cgi?query=GO:0044237&auto_wild_cards=yes&view=query&action=query&search_constraint=terms","GO:0044237_cellular_metabolic_process")	=HYPERLINK("http://www.ncbi.nih.gov/gquery/gquery.fcgi?term=DACH1","DACH1")	1974	18	1.134889	-0.536623	250	334.94	1.339760
=HYPERLINK("http://www.godatabase.org/cgi-bin/go.cgi?query=GO:0044237&auto_wild_cards=yes&view=query&action=query&search_constraint=terms","GO:0044237_cellular_metabolic_process")	=HYPERLINK("http://www.ncbi.nih.gov/gquery/gquery.fcgi?term=FOXP2","FOXP2")	1974	18	1.134889	-0.536623	250	334.94	1.339760
=HYPERLINK("http://www.godatabase.org/cgi-bin/go.cgi?query=GO:0044237&auto_wild_cards=yes&view=query&action=query&search_constraint=terms","GO:0044237_cellular_metabolic_process")	=HYPERLINK("http://www.ncbi.nih.gov/gquery/gquery.fcgi?term=NRIP1","NRIP1")	1974	18	1.134889	-0.536623	250	334.94	1.339760
=HYPERLINK("http://www.godatabase.org/cgi-bin/go.cgi?query=GO:0044237&auto_wild_cards=yes&view=query&action=query&search_constraint=terms","GO:0044237_cellular_metabolic_process")	=HYPERLINK("http://www.ncbi.nih.gov/gquery/gquery.fcgi?term=NCOA2","NCOA2")	1974	18	1.134889	-0.536623	250	334.94	1.339760
=HYPERLINK("http://www.godatabase.org/cgi-bin/go.cgi?query=GO:0044237&auto_wild_cards=yes&view=query&action=query&search_constraint=terms","GO:0044237_cellular_metabolic_process")	=HYPERLINK("http://www.ncbi.nih.gov/gquery/gquery.fcgi?term=SH3GLB1","SH3GLB1")	1974	18	1.134889	-0.536623	250	334.94	1.339760
=HYPERLINK("http://www.godatabase.org/cgi-bin/go.cgi?query=GO:0044237&auto_wild_cards=yes&view=query&action=query&search_constraint=terms","GO:0044237_cellular_metabolic_process")	=HYPERLINK("http://www.ncbi.nih.gov/gquery/gquery.fcgi?term=TIA1","TIA1")	1974	18	1.134889	-0.536623	250	334.94	1.339760
=HYPERLINK("http://www.godatabase.org/cgi-bin/go.cgi?query=GO:0044237&auto_wild_cards=yes&view=query&action=query&search_constraint=terms","GO:0044237_cellular_metabolic_process")	=HYPERLINK("http://www.ncbi.nih.gov/gquery/gquery.fcgi?term=PPM1M","PPM1M")	1974	18	1.134889	-0.536623	250	334.94	1.339760
=HYPERLINK("http://www.godatabase.org/cgi-bin/go.cgi?query=GO:0044237&auto_wild_cards=yes&view=query&action=query&search_constraint=terms","GO:0044237_cellular_metabolic_process")	=HYPERLINK("http://www.ncbi.nih.gov/gquery/gquery.fcgi?term=SEPP1","SEPP1")	1974	18	1.134889	-0.536623	250	334.94	1.339760
=HYPERLINK("http://www.godatabase.org/cgi-bin/go.cgi?query=GO:0044237&auto_wild_cards=yes&view=query&action=query&search_constraint=terms","GO:0044237_cellular_metabolic_process")	=HYPERLINK("http://www.ncbi.nih.gov/gquery/gquery.fcgi?term=NCOR1","NCOR1")	1974	18	1.134889	-0.536623	250	334.94	1.339760
=HYPERLINK("http://www.godatabase.org/cgi-bin/go.cgi?query=GO:0009582&auto_wild_cards=yes&view=query&action=query&search_constraint=terms","GO:0009582_detection_of_abiotic_stimulus")	=HYPERLINK("http://www.ncbi.nih.gov/gquery/gquery.fcgi?term=SLC12A2","SLC12A2")	43	1	2.894406	-0.531290	254	340.57	1.340827
=HYPERLINK("http://www.godatabase.org/cgi-bin/go.cgi?query=GO:0019637&auto_wild_cards=yes&view=query&action=query&search_constraint=terms","GO:0019637_organophosphate_metabolic_process")	=HYPERLINK("http://www.ncbi.nih.gov/gquery/gquery.fcgi?term=SH3GLB1","SH3GLB1")	43	1	2.894406	-0.531290	254	340.57	1.340827
=HYPERLINK("http://www.godatabase.org/cgi-bin/go.cgi?query=GO:0032446&auto_wild_cards=yes&view=query&action=query&search_constraint=terms","GO:0032446_protein_modification_by_small_protein_conjugation")	=HYPERLINK("http://www.ncbi.nih.gov/gquery/gquery.fcgi?term=UBE2F","UBE2F")	43	1	2.894406	-0.531290	254	340.57	1.340827
=HYPERLINK("http://www.godatabase.org/cgi-bin/go.cgi?query=GO:0046879&auto_wild_cards=yes&view=query&action=query&search_constraint=terms","GO:0046879_hormone_secretion")	=HYPERLINK("http://www.ncbi.nih.gov/gquery/gquery.fcgi?term=CYB5R4","CYB5R4")	43	1	2.894406	-0.531290	254	340.57	1.340827
=HYPERLINK("http://www.godatabase.org/cgi-bin/go.cgi?query=GO:0009914&auto_wild_cards=yes&view=query&action=query&search_constraint=terms","GO:0009914_hormone_transport")	=HYPERLINK("http://www.ncbi.nih.gov/gquery/gquery.fcgi?term=CYB5R4","CYB5R4")	44	1	2.828624	-0.522923	256	347.41	1.357070
=HYPERLINK("http://www.godatabase.org/cgi-bin/go.cgi?query=GO:0046545&auto_wild_cards=yes&view=query&action=query&search_constraint=terms","GO:0046545_development_of_primary_female_sexual_characteristics")	=HYPERLINK("http://www.ncbi.nih.gov/gquery/gquery.fcgi?term=NRIP1","NRIP1")	44	1	2.828624	-0.522923	256	347.41	1.357070
=HYPERLINK("http://www.godatabase.org/cgi-bin/go.cgi?query=GO:0050789&auto_wild_cards=yes&view=query&action=query&search_constraint=terms","GO:0050789_regulation_of_biological_process")	=HYPERLINK("http://www.ncbi.nih.gov/gquery/gquery.fcgi?term=KLF7","KLF7")	2357	21	1.108888	-0.517659	257	348.07	1.354358
=HYPERLINK("http://www.godatabase.org/cgi-bin/go.cgi?query=GO:0050789&auto_wild_cards=yes&view=query&action=query&search_constraint=terms","GO:0050789_regulation_of_biological_process")	=HYPERLINK("http://www.ncbi.nih.gov/gquery/gquery.fcgi?term=RXRB","RXRB")	2357	21	1.108888	-0.517659	257	348.07	1.354358
=HYPERLINK("http://www.godatabase.org/cgi-bin/go.cgi?query=GO:0050789&auto_wild_cards=yes&view=query&action=query&search_constraint=terms","GO:0050789_regulation_of_biological_process")	=HYPERLINK("http://www.ncbi.nih.gov/gquery/gquery.fcgi?term=FKBP4","FKBP4")	2357	21	1.108888	-0.517659	257	348.07	1.354358
=HYPERLINK("http://www.godatabase.org/cgi-bin/go.cgi?query=GO:0050789&auto_wild_cards=yes&view=query&action=query&search_constraint=terms","GO:0050789_regulation_of_biological_process")	=HYPERLINK("http://www.ncbi.nih.gov/gquery/gquery.fcgi?term=E2F7","E2F7")	2357	21	1.108888	-0.517659	257	348.07	1.354358
=HYPERLINK("http://www.godatabase.org/cgi-bin/go.cgi?query=GO:0050789&auto_wild_cards=yes&view=query&action=query&search_constraint=terms","GO:0050789_regulation_of_biological_process")	=HYPERLINK("http://www.ncbi.nih.gov/gquery/gquery.fcgi?term=LRBA","LRBA")	2357	21	1.108888	-0.517659	257	348.07	1.354358
=HYPERLINK("http://www.godatabase.org/cgi-bin/go.cgi?query=GO:0050789&auto_wild_cards=yes&view=query&action=query&search_constraint=terms","GO:0050789_regulation_of_biological_process")	=HYPERLINK("http://www.ncbi.nih.gov/gquery/gquery.fcgi?term=TLE4","TLE4")	2357	21	1.108888	-0.517659	257	348.07	1.354358
=HYPERLINK("http://www.godatabase.org/cgi-bin/go.cgi?query=GO:0050789&auto_wild_cards=yes&view=query&action=query&search_constraint=terms","GO:0050789_regulation_of_biological_process")	=HYPERLINK("http://www.ncbi.nih.gov/gquery/gquery.fcgi?term=ELAVL1","ELAVL1")	2357	21	1.108888	-0.517659	257	348.07	1.354358
=HYPERLINK("http://www.godatabase.org/cgi-bin/go.cgi?query=GO:0050789&auto_wild_cards=yes&view=query&action=query&search_constraint=terms","GO:0050789_regulation_of_biological_process")	=HYPERLINK("http://www.ncbi.nih.gov/gquery/gquery.fcgi?term=VAX2","VAX2")	2357	21	1.108888	-0.517659	257	348.07	1.354358
=HYPERLINK("http://www.godatabase.org/cgi-bin/go.cgi?query=GO:0050789&auto_wild_cards=yes&view=query&action=query&search_constraint=terms","GO:0050789_regulation_of_biological_process")	=HYPERLINK("http://www.ncbi.nih.gov/gquery/gquery.fcgi?term=HES6","HES6")	2357	21	1.108888	-0.517659	257	348.07	1.354358
=HYPERLINK("http://www.godatabase.org/cgi-bin/go.cgi?query=GO:0050789&auto_wild_cards=yes&view=query&action=query&search_constraint=terms","GO:0050789_regulation_of_biological_process")	=HYPERLINK("http://www.ncbi.nih.gov/gquery/gquery.fcgi?term=DACH1","DACH1")	2357	21	1.108888	-0.517659	257	348.07	1.354358
=HYPERLINK("http://www.godatabase.org/cgi-bin/go.cgi?query=GO:0050789&auto_wild_cards=yes&view=query&action=query&search_constraint=terms","GO:0050789_regulation_of_biological_process")	=HYPERLINK("http://www.ncbi.nih.gov/gquery/gquery.fcgi?term=MYH9","MYH9")	2357	21	1.108888	-0.517659	257	348.07	1.354358
=HYPERLINK("http://www.godatabase.org/cgi-bin/go.cgi?query=GO:0050789&auto_wild_cards=yes&view=query&action=query&search_constraint=terms","GO:0050789_regulation_of_biological_process")	=HYPERLINK("http://www.ncbi.nih.gov/gquery/gquery.fcgi?term=FOXP2","FOXP2")	2357	21	1.108888	-0.517659	257	348.07	1.354358
=HYPERLINK("http://www.godatabase.org/cgi-bin/go.cgi?query=GO:0050789&auto_wild_cards=yes&view=query&action=query&search_constraint=terms","GO:0050789_regulation_of_biological_process")	=HYPERLINK("http://www.ncbi.nih.gov/gquery/gquery.fcgi?term=NRIP1","NRIP1")	2357	21	1.108888	-0.517659	257	348.07	1.354358
=HYPERLINK("http://www.godatabase.org/cgi-bin/go.cgi?query=GO:0050789&auto_wild_cards=yes&view=query&action=query&search_constraint=terms","GO:0050789_regulation_of_biological_process")	=HYPERLINK("http://www.ncbi.nih.gov/gquery/gquery.fcgi?term=NCAM1","NCAM1")	2357	21	1.108888	-0.517659	257	348.07	1.354358
=HYPERLINK("http://www.godatabase.org/cgi-bin/go.cgi?query=GO:0050789&auto_wild_cards=yes&view=query&action=query&search_constraint=terms","GO:0050789_regulation_of_biological_process")	=HYPERLINK("http://www.ncbi.nih.gov/gquery/gquery.fcgi?term=YWHAH","YWHAH")	2357	21	1.108888	-0.517659	257	348.07	1.354358
=HYPERLINK("http://www.godatabase.org/cgi-bin/go.cgi?query=GO:0050789&auto_wild_cards=yes&view=query&action=query&search_constraint=terms","GO:0050789_regulation_of_biological_process")	=HYPERLINK("http://www.ncbi.nih.gov/gquery/gquery.fcgi?term=NCOA2","NCOA2")	2357	21	1.108888	-0.517659	257	348.07	1.354358
=HYPERLINK("http://www.godatabase.org/cgi-bin/go.cgi?query=GO:0050789&auto_wild_cards=yes&view=query&action=query&search_constraint=terms","GO:0050789_regulation_of_biological_process")	=HYPERLINK("http://www.ncbi.nih.gov/gquery/gquery.fcgi?term=SH3GLB1","SH3GLB1")	2357	21	1.108888	-0.517659	257	348.07	1.354358
=HYPERLINK("http://www.godatabase.org/cgi-bin/go.cgi?query=GO:0050789&auto_wild_cards=yes&view=query&action=query&search_constraint=terms","GO:0050789_regulation_of_biological_process")	=HYPERLINK("http://www.ncbi.nih.gov/gquery/gquery.fcgi?term=TIAL1","TIAL1")	2357	21	1.108888	-0.517659	257	348.07	1.354358
=HYPERLINK("http://www.godatabase.org/cgi-bin/go.cgi?query=GO:0050789&auto_wild_cards=yes&view=query&action=query&search_constraint=terms","GO:0050789_regulation_of_biological_process")	=HYPERLINK("http://www.ncbi.nih.gov/gquery/gquery.fcgi?term=TIA1","TIA1")	2357	21	1.108888	-0.517659	257	348.07	1.354358
=HYPERLINK("http://www.godatabase.org/cgi-bin/go.cgi?query=GO:0050789&auto_wild_cards=yes&view=query&action=query&search_constraint=terms","GO:0050789_regulation_of_biological_process")	=HYPERLINK("http://www.ncbi.nih.gov/gquery/gquery.fcgi?term=MAB21L1","MAB21L1")	2357	21	1.108888	-0.517659	257	348.07	1.354358
=HYPERLINK("http://www.godatabase.org/cgi-bin/go.cgi?query=GO:0050789&auto_wild_cards=yes&view=query&action=query&search_constraint=terms","GO:0050789_regulation_of_biological_process")	=HYPERLINK("http://www.ncbi.nih.gov/gquery/gquery.fcgi?term=NCOR1","NCOR1")	2357	21	1.108888	-0.517659	257	348.07	1.354358
=HYPERLINK("http://www.godatabase.org/cgi-bin/go.cgi?query=GO:0043623&auto_wild_cards=yes&view=query&action=query&search_constraint=terms","GO:0043623_cellular_protein_complex_assembly")	=HYPERLINK("http://www.ncbi.nih.gov/gquery/gquery.fcgi?term=FKBP4","FKBP4")	45	1	2.765766	-0.514778	258	350.39	1.358101
=HYPERLINK("http://www.godatabase.org/cgi-bin/go.cgi?query=GO:0016044&auto_wild_cards=yes&view=query&action=query&search_constraint=terms","GO:0016044_membrane_organization")	=HYPERLINK("http://www.ncbi.nih.gov/gquery/gquery.fcgi?term=SH3GLB1","SH3GLB1")	140	2	1.777992	-0.507397	259	351.48	1.357066
=HYPERLINK("http://www.godatabase.org/cgi-bin/go.cgi?query=GO:0016044&auto_wild_cards=yes&view=query&action=query&search_constraint=terms","GO:0016044_membrane_organization")	=HYPERLINK("http://www.ncbi.nih.gov/gquery/gquery.fcgi?term=MYH9","MYH9")	140	2	1.777992	-0.507397	259	351.48	1.357066
=HYPERLINK("http://www.godatabase.org/cgi-bin/go.cgi?query=GO:0007612&auto_wild_cards=yes&view=query&action=query&search_constraint=terms","GO:0007612_learning")	=HYPERLINK("http://www.ncbi.nih.gov/gquery/gquery.fcgi?term=FOXP2","FOXP2")	46	1	2.705640	-0.506846	263	354.13	1.346502
=HYPERLINK("http://www.godatabase.org/cgi-bin/go.cgi?query=GO:0009581&auto_wild_cards=yes&view=query&action=query&search_constraint=terms","GO:0009581_detection_of_external_stimulus")	=HYPERLINK("http://www.ncbi.nih.gov/gquery/gquery.fcgi?term=SLC12A2","SLC12A2")	46	1	2.705640	-0.506846	263	354.13	1.346502
=HYPERLINK("http://www.godatabase.org/cgi-bin/go.cgi?query=GO:0030850&auto_wild_cards=yes&view=query&action=query&search_constraint=terms","GO:0030850_prostate_gland_development")	=HYPERLINK("http://www.ncbi.nih.gov/gquery/gquery.fcgi?term=FKBP4","FKBP4")	46	1	2.705640	-0.506846	263	354.13	1.346502
=HYPERLINK("http://www.godatabase.org/cgi-bin/go.cgi?query=GO:0046631&auto_wild_cards=yes&view=query&action=query&search_constraint=terms","GO:0046631_alpha-beta_T_cell_activation")	=HYPERLINK("http://www.ncbi.nih.gov/gquery/gquery.fcgi?term=NCOR1","NCOR1")	46	1	2.705640	-0.506846	263	354.13	1.346502
=HYPERLINK("http://www.godatabase.org/cgi-bin/go.cgi?query=GO:0003006&auto_wild_cards=yes&view=query&action=query&search_constraint=terms","GO:0003006_reproductive_developmental_process")	=HYPERLINK("http://www.ncbi.nih.gov/gquery/gquery.fcgi?term=FKBP4","FKBP4")	141	2	1.765382	-0.503233	264	355.0	1.344697
=HYPERLINK("http://www.godatabase.org/cgi-bin/go.cgi?query=GO:0003006&auto_wild_cards=yes&view=query&action=query&search_constraint=terms","GO:0003006_reproductive_developmental_process")	=HYPERLINK("http://www.ncbi.nih.gov/gquery/gquery.fcgi?term=NRIP1","NRIP1")	141	2	1.765382	-0.503233	264	355.0	1.344697
=HYPERLINK("http://www.godatabase.org/cgi-bin/go.cgi?query=GO:0016570&auto_wild_cards=yes&view=query&action=query&search_constraint=terms","GO:0016570_histone_modification")	=HYPERLINK("http://www.ncbi.nih.gov/gquery/gquery.fcgi?term=NCOR1","NCOR1")	47	1	2.648074	-0.499117	265	358.66	1.353434
=HYPERLINK("http://www.godatabase.org/cgi-bin/go.cgi?query=GO:0032269&auto_wild_cards=yes&view=query&action=query&search_constraint=terms","GO:0032269_negative_regulation_of_cellular_protein_metabolic_process")	=HYPERLINK("http://www.ncbi.nih.gov/gquery/gquery.fcgi?term=TIA1","TIA1")	48	1	2.592905	-0.491582	266	361.77	1.360038
=HYPERLINK("http://www.godatabase.org/cgi-bin/go.cgi?query=GO:0008104&auto_wild_cards=yes&view=query&action=query&search_constraint=terms","GO:0008104_protein_localization")	=HYPERLINK("http://www.ncbi.nih.gov/gquery/gquery.fcgi?term=YWHAH","YWHAH")	251	3	1.487563	-0.484306	267	362.97	1.359438
=HYPERLINK("http://www.godatabase.org/cgi-bin/go.cgi?query=GO:0008104&auto_wild_cards=yes&view=query&action=query&search_constraint=terms","GO:0008104_protein_localization")	=HYPERLINK("http://www.ncbi.nih.gov/gquery/gquery.fcgi?term=SH3GLB1","SH3GLB1")	251	3	1.487563	-0.484306	267	362.97	1.359438
=HYPERLINK("http://www.godatabase.org/cgi-bin/go.cgi?query=GO:0008104&auto_wild_cards=yes&view=query&action=query&search_constraint=terms","GO:0008104_protein_localization")	=HYPERLINK("http://www.ncbi.nih.gov/gquery/gquery.fcgi?term=RAB1","RAB1")	251	3	1.487563	-0.484306	267	362.97	1.359438
=HYPERLINK("http://www.godatabase.org/cgi-bin/go.cgi?query=GO:0042035&auto_wild_cards=yes&view=query&action=query&search_constraint=terms","GO:0042035_regulation_of_cytokine_biosynthetic_process")	=HYPERLINK("http://www.ncbi.nih.gov/gquery/gquery.fcgi?term=TIA1","TIA1")	49	1	2.539989	-0.484234	272	366.16	1.346176
=HYPERLINK("http://www.godatabase.org/cgi-bin/go.cgi?query=GO:0043473&auto_wild_cards=yes&view=query&action=query&search_constraint=terms","GO:0043473_pigmentation")	=HYPERLINK("http://www.ncbi.nih.gov/gquery/gquery.fcgi?term=DOCK7","DOCK7")	49	1	2.539989	-0.484234	272	366.16	1.346176
=HYPERLINK("http://www.godatabase.org/cgi-bin/go.cgi?query=GO:0046660&auto_wild_cards=yes&view=query&action=query&search_constraint=terms","GO:0046660_female_sex_differentiation")	=HYPERLINK("http://www.ncbi.nih.gov/gquery/gquery.fcgi?term=NRIP1","NRIP1")	49	1	2.539989	-0.484234	272	366.16	1.346176
=HYPERLINK("http://www.godatabase.org/cgi-bin/go.cgi?query=GO:0046661&auto_wild_cards=yes&view=query&action=query&search_constraint=terms","GO:0046661_male_sex_differentiation")	=HYPERLINK("http://www.ncbi.nih.gov/gquery/gquery.fcgi?term=FKBP4","FKBP4")	49	1	2.539989	-0.484234	272	366.16	1.346176
=HYPERLINK("http://www.godatabase.org/cgi-bin/go.cgi?query=GO:0048741&auto_wild_cards=yes&view=query&action=query&search_constraint=terms","GO:0048741_skeletal_muscle_fiber_development")	=HYPERLINK("http://www.ncbi.nih.gov/gquery/gquery.fcgi?term=MYH9","MYH9")	49	1	2.539989	-0.484234	272	366.16	1.346176
=HYPERLINK("http://www.godatabase.org/cgi-bin/go.cgi?query=GO:0006812&auto_wild_cards=yes&view=query&action=query&search_constraint=terms","GO:0006812_cation_transport")	=HYPERLINK("http://www.ncbi.nih.gov/gquery/gquery.fcgi?term=SLC8A3","SLC8A3")	146	2	1.704924	-0.483040	273	366.8	1.343590
=HYPERLINK("http://www.godatabase.org/cgi-bin/go.cgi?query=GO:0006812&auto_wild_cards=yes&view=query&action=query&search_constraint=terms","GO:0006812_cation_transport")	=HYPERLINK("http://www.ncbi.nih.gov/gquery/gquery.fcgi?term=HEPH","HEPH")	146	2	1.704924	-0.483040	273	366.8	1.343590
=HYPERLINK("http://www.godatabase.org/cgi-bin/go.cgi?query=GO:0022603&auto_wild_cards=yes&view=query&action=query&search_constraint=terms","GO:0022603_regulation_of_anatomical_structure_morphogenesis")	=HYPERLINK("http://www.ncbi.nih.gov/gquery/gquery.fcgi?term=YWHAH","YWHAH")	147	2	1.693326	-0.479122	274	367.77	1.342226
=HYPERLINK("http://www.godatabase.org/cgi-bin/go.cgi?query=GO:0022603&auto_wild_cards=yes&view=query&action=query&search_constraint=terms","GO:0022603_regulation_of_anatomical_structure_morphogenesis")	=HYPERLINK("http://www.ncbi.nih.gov/gquery/gquery.fcgi?term=MYH9","MYH9")	147	2	1.693326	-0.479122	274	367.77	1.342226
=HYPERLINK("http://www.godatabase.org/cgi-bin/go.cgi?query=GO:0051606&auto_wild_cards=yes&view=query&action=query&search_constraint=terms","GO:0051606_detection_of_stimulus")	=HYPERLINK("http://www.ncbi.nih.gov/gquery/gquery.fcgi?term=SLC12A2","SLC12A2")	50	1	2.489189	-0.477065	276	370.69	1.343080
=HYPERLINK("http://www.godatabase.org/cgi-bin/go.cgi?query=GO:0070647&auto_wild_cards=yes&view=query&action=query&search_constraint=terms","GO:0070647_protein_modification_by_small_protein_conjugation_or_removal")	=HYPERLINK("http://www.ncbi.nih.gov/gquery/gquery.fcgi?term=UBE2F","UBE2F")	50	1	2.489189	-0.477065	276	370.69	1.343080
=HYPERLINK("http://www.godatabase.org/cgi-bin/go.cgi?query=GO:0048878&auto_wild_cards=yes&view=query&action=query&search_constraint=terms","GO:0048878_chemical_homeostasis")	=HYPERLINK("http://www.ncbi.nih.gov/gquery/gquery.fcgi?term=CYB5R4","CYB5R4")	254	3	1.469994	-0.475472	277	370.89	1.338953
=HYPERLINK("http://www.godatabase.org/cgi-bin/go.cgi?query=GO:0048878&auto_wild_cards=yes&view=query&action=query&search_constraint=terms","GO:0048878_chemical_homeostasis")	=HYPERLINK("http://www.ncbi.nih.gov/gquery/gquery.fcgi?term=SLC30A1","SLC30A1")	254	3	1.469994	-0.475472	277	370.89	1.338953
=HYPERLINK("http://www.godatabase.org/cgi-bin/go.cgi?query=GO:0048878&auto_wild_cards=yes&view=query&action=query&search_constraint=terms","GO:0048878_chemical_homeostasis")	=HYPERLINK("http://www.ncbi.nih.gov/gquery/gquery.fcgi?term=NCOR1","NCOR1")	254	3	1.469994	-0.475472	277	370.89	1.338953
=HYPERLINK("http://www.godatabase.org/cgi-bin/go.cgi?query=GO:0006520&auto_wild_cards=yes&view=query&action=query&search_constraint=terms","GO:0006520_cellular_amino_acid_metabolic_process")	=HYPERLINK("http://www.ncbi.nih.gov/gquery/gquery.fcgi?term=AHCY","AHCY")	51	1	2.440382	-0.470067	281	375.61	1.336690
=HYPERLINK("http://www.godatabase.org/cgi-bin/go.cgi?query=GO:0016569&auto_wild_cards=yes&view=query&action=query&search_constraint=terms","GO:0016569_covalent_chromatin_modification")	=HYPERLINK("http://www.ncbi.nih.gov/gquery/gquery.fcgi?term=NCOR1","NCOR1")	51	1	2.440382	-0.470067	281	375.61	1.336690
=HYPERLINK("http://www.godatabase.org/cgi-bin/go.cgi?query=GO:0044106&auto_wild_cards=yes&view=query&action=query&search_constraint=terms","GO:0044106_cellular_amine_metabolic_process")	=HYPERLINK("http://www.ncbi.nih.gov/gquery/gquery.fcgi?term=AHCY","AHCY")	51	1	2.440382	-0.470067	281	375.61	1.336690
=HYPERLINK("http://www.godatabase.org/cgi-bin/go.cgi?query=GO:0048747&auto_wild_cards=yes&view=query&action=query&search_constraint=terms","GO:0048747_muscle_fiber_development")	=HYPERLINK("http://www.ncbi.nih.gov/gquery/gquery.fcgi?term=MYH9","MYH9")	51	1	2.440382	-0.470067	281	375.61	1.336690
=HYPERLINK("http://www.godatabase.org/cgi-bin/go.cgi?query=GO:0044238&auto_wild_cards=yes&view=query&action=query&search_constraint=terms","GO:0044238_primary_metabolic_process")	=HYPERLINK("http://www.ncbi.nih.gov/gquery/gquery.fcgi?term=KLF7","KLF7")	1905	17	1.110662	-0.466158	282	376.38	1.334681
=HYPERLINK("http://www.godatabase.org/cgi-bin/go.cgi?query=GO:0044238&auto_wild_cards=yes&view=query&action=query&search_constraint=terms","GO:0044238_primary_metabolic_process")	=HYPERLINK("http://www.ncbi.nih.gov/gquery/gquery.fcgi?term=AHCY","AHCY")	1905	17	1.110662	-0.466158	282	376.38	1.334681
=HYPERLINK("http://www.godatabase.org/cgi-bin/go.cgi?query=GO:0044238&auto_wild_cards=yes&view=query&action=query&search_constraint=terms","GO:0044238_primary_metabolic_process")	=HYPERLINK("http://www.ncbi.nih.gov/gquery/gquery.fcgi?term=RXRB","RXRB")	1905	17	1.110662	-0.466158	282	376.38	1.334681
=HYPERLINK("http://www.godatabase.org/cgi-bin/go.cgi?query=GO:0044238&auto_wild_cards=yes&view=query&action=query&search_constraint=terms","GO:0044238_primary_metabolic_process")	=HYPERLINK("http://www.ncbi.nih.gov/gquery/gquery.fcgi?term=E2F7","E2F7")	1905	17	1.110662	-0.466158	282	376.38	1.334681
=HYPERLINK("http://www.godatabase.org/cgi-bin/go.cgi?query=GO:0044238&auto_wild_cards=yes&view=query&action=query&search_constraint=terms","GO:0044238_primary_metabolic_process")	=HYPERLINK("http://www.ncbi.nih.gov/gquery/gquery.fcgi?term=UBE2F","UBE2F")	1905	17	1.110662	-0.466158	282	376.38	1.334681
=HYPERLINK("http://www.godatabase.org/cgi-bin/go.cgi?query=GO:0044238&auto_wild_cards=yes&view=query&action=query&search_constraint=terms","GO:0044238_primary_metabolic_process")	=HYPERLINK("http://www.ncbi.nih.gov/gquery/gquery.fcgi?term=TLE4","TLE4")	1905	17	1.110662	-0.466158	282	376.38	1.334681
=HYPERLINK("http://www.godatabase.org/cgi-bin/go.cgi?query=GO:0044238&auto_wild_cards=yes&view=query&action=query&search_constraint=terms","GO:0044238_primary_metabolic_process")	=HYPERLINK("http://www.ncbi.nih.gov/gquery/gquery.fcgi?term=ELAVL1","ELAVL1")	1905	17	1.110662	-0.466158	282	376.38	1.334681
=HYPERLINK("http://www.godatabase.org/cgi-bin/go.cgi?query=GO:0044238&auto_wild_cards=yes&view=query&action=query&search_constraint=terms","GO:0044238_primary_metabolic_process")	=HYPERLINK("http://www.ncbi.nih.gov/gquery/gquery.fcgi?term=VAX2","VAX2")	1905	17	1.110662	-0.466158	282	376.38	1.334681
=HYPERLINK("http://www.godatabase.org/cgi-bin/go.cgi?query=GO:0044238&auto_wild_cards=yes&view=query&action=query&search_constraint=terms","GO:0044238_primary_metabolic_process")	=HYPERLINK("http://www.ncbi.nih.gov/gquery/gquery.fcgi?term=HES6","HES6")	1905	17	1.110662	-0.466158	282	376.38	1.334681
=HYPERLINK("http://www.godatabase.org/cgi-bin/go.cgi?query=GO:0044238&auto_wild_cards=yes&view=query&action=query&search_constraint=terms","GO:0044238_primary_metabolic_process")	=HYPERLINK("http://www.ncbi.nih.gov/gquery/gquery.fcgi?term=DACH1","DACH1")	1905	17	1.110662	-0.466158	282	376.38	1.334681
=HYPERLINK("http://www.godatabase.org/cgi-bin/go.cgi?query=GO:0044238&auto_wild_cards=yes&view=query&action=query&search_constraint=terms","GO:0044238_primary_metabolic_process")	=HYPERLINK("http://www.ncbi.nih.gov/gquery/gquery.fcgi?term=FOXP2","FOXP2")	1905	17	1.110662	-0.466158	282	376.38	1.334681
=HYPERLINK("http://www.godatabase.org/cgi-bin/go.cgi?query=GO:0044238&auto_wild_cards=yes&view=query&action=query&search_constraint=terms","GO:0044238_primary_metabolic_process")	=HYPERLINK("http://www.ncbi.nih.gov/gquery/gquery.fcgi?term=NRIP1","NRIP1")	1905	17	1.110662	-0.466158	282	376.38	1.334681
=HYPERLINK("http://www.godatabase.org/cgi-bin/go.cgi?query=GO:0044238&auto_wild_cards=yes&view=query&action=query&search_constraint=terms","GO:0044238_primary_metabolic_process")	=HYPERLINK("http://www.ncbi.nih.gov/gquery/gquery.fcgi?term=NCOA2","NCOA2")	1905	17	1.110662	-0.466158	282	376.38	1.334681
=HYPERLINK("http://www.godatabase.org/cgi-bin/go.cgi?query=GO:0044238&auto_wild_cards=yes&view=query&action=query&search_constraint=terms","GO:0044238_primary_metabolic_process")	=HYPERLINK("http://www.ncbi.nih.gov/gquery/gquery.fcgi?term=SH3GLB1","SH3GLB1")	1905	17	1.110662	-0.466158	282	376.38	1.334681
=HYPERLINK("http://www.godatabase.org/cgi-bin/go.cgi?query=GO:0044238&auto_wild_cards=yes&view=query&action=query&search_constraint=terms","GO:0044238_primary_metabolic_process")	=HYPERLINK("http://www.ncbi.nih.gov/gquery/gquery.fcgi?term=TIA1","TIA1")	1905	17	1.110662	-0.466158	282	376.38	1.334681
=HYPERLINK("http://www.godatabase.org/cgi-bin/go.cgi?query=GO:0044238&auto_wild_cards=yes&view=query&action=query&search_constraint=terms","GO:0044238_primary_metabolic_process")	=HYPERLINK("http://www.ncbi.nih.gov/gquery/gquery.fcgi?term=PPM1M","PPM1M")	1905	17	1.110662	-0.466158	282	376.38	1.334681
=HYPERLINK("http://www.godatabase.org/cgi-bin/go.cgi?query=GO:0044238&auto_wild_cards=yes&view=query&action=query&search_constraint=terms","GO:0044238_primary_metabolic_process")	=HYPERLINK("http://www.ncbi.nih.gov/gquery/gquery.fcgi?term=NCOR1","NCOR1")	1905	17	1.110662	-0.466158	282	376.38	1.334681
=HYPERLINK("http://www.godatabase.org/cgi-bin/go.cgi?query=GO:0032268&auto_wild_cards=yes&view=query&action=query&search_constraint=terms","GO:0032268_regulation_of_cellular_protein_metabolic_process")	=HYPERLINK("http://www.ncbi.nih.gov/gquery/gquery.fcgi?term=TIA1","TIA1")	152	2	1.637624	-0.460111	283	378.74	1.338304
=HYPERLINK("http://www.godatabase.org/cgi-bin/go.cgi?query=GO:0032268&auto_wild_cards=yes&view=query&action=query&search_constraint=terms","GO:0032268_regulation_of_cellular_protein_metabolic_process")	=HYPERLINK("http://www.ncbi.nih.gov/gquery/gquery.fcgi?term=NCOR1","NCOR1")	152	2	1.637624	-0.460111	283	378.74	1.338304
=HYPERLINK("http://www.godatabase.org/cgi-bin/go.cgi?query=GO:0051248&auto_wild_cards=yes&view=query&action=query&search_constraint=terms","GO:0051248_negative_regulation_of_protein_metabolic_process")	=HYPERLINK("http://www.ncbi.nih.gov/gquery/gquery.fcgi?term=TIA1","TIA1")	53	1	2.348292	-0.456561	284	381.33	1.342711
=HYPERLINK("http://www.godatabase.org/cgi-bin/go.cgi?query=GO:0048666&auto_wild_cards=yes&view=query&action=query&search_constraint=terms","GO:0048666_neuron_development")	=HYPERLINK("http://www.ncbi.nih.gov/gquery/gquery.fcgi?term=KLF7","KLF7")	262	3	1.425108	-0.452756	285	382.43	1.341860
=HYPERLINK("http://www.godatabase.org/cgi-bin/go.cgi?query=GO:0048666&auto_wild_cards=yes&view=query&action=query&search_constraint=terms","GO:0048666_neuron_development")	=HYPERLINK("http://www.ncbi.nih.gov/gquery/gquery.fcgi?term=YWHAH","YWHAH")	262	3	1.425108	-0.452756	285	382.43	1.341860
=HYPERLINK("http://www.godatabase.org/cgi-bin/go.cgi?query=GO:0048666&auto_wild_cards=yes&view=query&action=query&search_constraint=terms","GO:0048666_neuron_development")	=HYPERLINK("http://www.ncbi.nih.gov/gquery/gquery.fcgi?term=VAX2","VAX2")	262	3	1.425108	-0.452756	285	382.43	1.341860
=HYPERLINK("http://www.godatabase.org/cgi-bin/go.cgi?query=GO:0006412&auto_wild_cards=yes&view=query&action=query&search_constraint=terms","GO:0006412_translation")	=HYPERLINK("http://www.ncbi.nih.gov/gquery/gquery.fcgi?term=TIA1","TIA1")	54	1	2.304805	-0.450040	287	385.32	1.342578
=HYPERLINK("http://www.godatabase.org/cgi-bin/go.cgi?query=GO:0009566&auto_wild_cards=yes&view=query&action=query&search_constraint=terms","GO:0009566_fertilization")	=HYPERLINK("http://www.ncbi.nih.gov/gquery/gquery.fcgi?term=NHP2L1","NHP2L1")	54	1	2.304805	-0.450040	287	385.32	1.342578
=HYPERLINK("http://www.godatabase.org/cgi-bin/go.cgi?query=GO:0022402&auto_wild_cards=yes&view=query&action=query&search_constraint=terms","GO:0022402_cell_cycle_process")	=HYPERLINK("http://www.ncbi.nih.gov/gquery/gquery.fcgi?term=AKAP8","AKAP8")	155	2	1.605929	-0.449146	288	385.92	1.340000
=HYPERLINK("http://www.godatabase.org/cgi-bin/go.cgi?query=GO:0022402&auto_wild_cards=yes&view=query&action=query&search_constraint=terms","GO:0022402_cell_cycle_process")	=HYPERLINK("http://www.ncbi.nih.gov/gquery/gquery.fcgi?term=MYH9","MYH9")	155	2	1.605929	-0.449146	288	385.92	1.340000
=HYPERLINK("http://www.godatabase.org/cgi-bin/go.cgi?query=GO:0022414&auto_wild_cards=yes&view=query&action=query&search_constraint=terms","GO:0022414_reproductive_process")	=HYPERLINK("http://www.ncbi.nih.gov/gquery/gquery.fcgi?term=NHP2L1","NHP2L1")	376	4	1.324037	-0.446724	289	386.29	1.336644
=HYPERLINK("http://www.godatabase.org/cgi-bin/go.cgi?query=GO:0022414&auto_wild_cards=yes&view=query&action=query&search_constraint=terms","GO:0022414_reproductive_process")	=HYPERLINK("http://www.ncbi.nih.gov/gquery/gquery.fcgi?term=TIAL1","TIAL1")	376	4	1.324037	-0.446724	289	386.29	1.336644
=HYPERLINK("http://www.godatabase.org/cgi-bin/go.cgi?query=GO:0022414&auto_wild_cards=yes&view=query&action=query&search_constraint=terms","GO:0022414_reproductive_process")	=HYPERLINK("http://www.ncbi.nih.gov/gquery/gquery.fcgi?term=FKBP4","FKBP4")	376	4	1.324037	-0.446724	289	386.29	1.336644
=HYPERLINK("http://www.godatabase.org/cgi-bin/go.cgi?query=GO:0022414&auto_wild_cards=yes&view=query&action=query&search_constraint=terms","GO:0022414_reproductive_process")	=HYPERLINK("http://www.ncbi.nih.gov/gquery/gquery.fcgi?term=NRIP1","NRIP1")	376	4	1.324037	-0.446724	289	386.29	1.336644
=HYPERLINK("http://www.godatabase.org/cgi-bin/go.cgi?query=GO:0007126&auto_wild_cards=yes&view=query&action=query&search_constraint=terms","GO:0007126_meiosis")	=HYPERLINK("http://www.ncbi.nih.gov/gquery/gquery.fcgi?term=MYH9","MYH9")	55	1	2.262899	-0.443665	293	388.56	1.326143
=HYPERLINK("http://www.godatabase.org/cgi-bin/go.cgi?query=GO:0007605&auto_wild_cards=yes&view=query&action=query&search_constraint=terms","GO:0007605_sensory_perception_of_sound")	=HYPERLINK("http://www.ncbi.nih.gov/gquery/gquery.fcgi?term=SLC12A2","SLC12A2")	55	1	2.262899	-0.443665	293	388.56	1.326143
=HYPERLINK("http://www.godatabase.org/cgi-bin/go.cgi?query=GO:0048568&auto_wild_cards=yes&view=query&action=query&search_constraint=terms","GO:0048568_embryonic_organ_development")	=HYPERLINK("http://www.ncbi.nih.gov/gquery/gquery.fcgi?term=VAX2","VAX2")	55	1	2.262899	-0.443665	293	388.56	1.326143
=HYPERLINK("http://www.godatabase.org/cgi-bin/go.cgi?query=GO:0051327&auto_wild_cards=yes&view=query&action=query&search_constraint=terms","GO:0051327_M_phase_of_meiotic_cell_cycle")	=HYPERLINK("http://www.ncbi.nih.gov/gquery/gquery.fcgi?term=MYH9","MYH9")	55	1	2.262899	-0.443665	293	388.56	1.326143
=HYPERLINK("http://www.godatabase.org/cgi-bin/go.cgi?query=GO:0007409&auto_wild_cards=yes&view=query&action=query&search_constraint=terms","GO:0007409_axonogenesis")	=HYPERLINK("http://www.ncbi.nih.gov/gquery/gquery.fcgi?term=KLF7","KLF7")	158	2	1.575436	-0.438497	294	389.82	1.325918
=HYPERLINK("http://www.godatabase.org/cgi-bin/go.cgi?query=GO:0007409&auto_wild_cards=yes&view=query&action=query&search_constraint=terms","GO:0007409_axonogenesis")	=HYPERLINK("http://www.ncbi.nih.gov/gquery/gquery.fcgi?term=VAX2","VAX2")	158	2	1.575436	-0.438497	294	389.82	1.325918
=HYPERLINK("http://www.godatabase.org/cgi-bin/go.cgi?query=GO:0042089&auto_wild_cards=yes&view=query&action=query&search_constraint=terms","GO:0042089_cytokine_biosynthetic_process")	=HYPERLINK("http://www.ncbi.nih.gov/gquery/gquery.fcgi?term=TIA1","TIA1")	56	1	2.222490	-0.437433	299	393.16	1.314916
=HYPERLINK("http://www.godatabase.org/cgi-bin/go.cgi?query=GO:0042107&auto_wild_cards=yes&view=query&action=query&search_constraint=terms","GO:0042107_cytokine_metabolic_process")	=HYPERLINK("http://www.ncbi.nih.gov/gquery/gquery.fcgi?term=TIA1","TIA1")	56	1	2.222490	-0.437433	299	393.16	1.314916
=HYPERLINK("http://www.godatabase.org/cgi-bin/go.cgi?query=GO:0046486&auto_wild_cards=yes&view=query&action=query&search_constraint=terms","GO:0046486_glycerolipid_metabolic_process")	=HYPERLINK("http://www.ncbi.nih.gov/gquery/gquery.fcgi?term=SH3GLB1","SH3GLB1")	56	1	2.222490	-0.437433	299	393.16	1.314916
=HYPERLINK("http://www.godatabase.org/cgi-bin/go.cgi?query=GO:0050678&auto_wild_cards=yes&view=query&action=query&search_constraint=terms","GO:0050678_regulation_of_epithelial_cell_proliferation")	=HYPERLINK("http://www.ncbi.nih.gov/gquery/gquery.fcgi?term=FOXP2","FOXP2")	56	1	2.222490	-0.437433	299	393.16	1.314916
=HYPERLINK("http://www.godatabase.org/cgi-bin/go.cgi?query=GO:0051321&auto_wild_cards=yes&view=query&action=query&search_constraint=terms","GO:0051321_meiotic_cell_cycle")	=HYPERLINK("http://www.ncbi.nih.gov/gquery/gquery.fcgi?term=MYH9","MYH9")	56	1	2.222490	-0.437433	299	393.16	1.314916
=HYPERLINK("http://www.godatabase.org/cgi-bin/go.cgi?query=GO:0016043&auto_wild_cards=yes&view=query&action=query&search_constraint=terms","GO:0016043_cellular_component_organization")	=HYPERLINK("http://www.ncbi.nih.gov/gquery/gquery.fcgi?term=KLF7","KLF7")	964	9	1.161966	-0.435794	300	393.29	1.310967
=HYPERLINK("http://www.godatabase.org/cgi-bin/go.cgi?query=GO:0016043&auto_wild_cards=yes&view=query&action=query&search_constraint=terms","GO:0016043_cellular_component_organization")	=HYPERLINK("http://www.ncbi.nih.gov/gquery/gquery.fcgi?term=YWHAH","YWHAH")	964	9	1.161966	-0.435794	300	393.29	1.310967
=HYPERLINK("http://www.godatabase.org/cgi-bin/go.cgi?query=GO:0016043&auto_wild_cards=yes&view=query&action=query&search_constraint=terms","GO:0016043_cellular_component_organization")	=HYPERLINK("http://www.ncbi.nih.gov/gquery/gquery.fcgi?term=CRISPLD2","CRISPLD2")	964	9	1.161966	-0.435794	300	393.29	1.310967
=HYPERLINK("http://www.godatabase.org/cgi-bin/go.cgi?query=GO:0016043&auto_wild_cards=yes&view=query&action=query&search_constraint=terms","GO:0016043_cellular_component_organization")	=HYPERLINK("http://www.ncbi.nih.gov/gquery/gquery.fcgi?term=SH3GLB1","SH3GLB1")	964	9	1.161966	-0.435794	300	393.29	1.310967
=HYPERLINK("http://www.godatabase.org/cgi-bin/go.cgi?query=GO:0016043&auto_wild_cards=yes&view=query&action=query&search_constraint=terms","GO:0016043_cellular_component_organization")	=HYPERLINK("http://www.ncbi.nih.gov/gquery/gquery.fcgi?term=FKBP4","FKBP4")	964	9	1.161966	-0.435794	300	393.29	1.310967
=HYPERLINK("http://www.godatabase.org/cgi-bin/go.cgi?query=GO:0016043&auto_wild_cards=yes&view=query&action=query&search_constraint=terms","GO:0016043_cellular_component_organization")	=HYPERLINK("http://www.ncbi.nih.gov/gquery/gquery.fcgi?term=VAX2","VAX2")	964	9	1.161966	-0.435794	300	393.29	1.310967
=HYPERLINK("http://www.godatabase.org/cgi-bin/go.cgi?query=GO:0016043&auto_wild_cards=yes&view=query&action=query&search_constraint=terms","GO:0016043_cellular_component_organization")	=HYPERLINK("http://www.ncbi.nih.gov/gquery/gquery.fcgi?term=AKAP8","AKAP8")	964	9	1.161966	-0.435794	300	393.29	1.310967
=HYPERLINK("http://www.godatabase.org/cgi-bin/go.cgi?query=GO:0016043&auto_wild_cards=yes&view=query&action=query&search_constraint=terms","GO:0016043_cellular_component_organization")	=HYPERLINK("http://www.ncbi.nih.gov/gquery/gquery.fcgi?term=MYH9","MYH9")	964	9	1.161966	-0.435794	300	393.29	1.310967
=HYPERLINK("http://www.godatabase.org/cgi-bin/go.cgi?query=GO:0016043&auto_wild_cards=yes&view=query&action=query&search_constraint=terms","GO:0016043_cellular_component_organization")	=HYPERLINK("http://www.ncbi.nih.gov/gquery/gquery.fcgi?term=NCOR1","NCOR1")	964	9	1.161966	-0.435794	300	393.29	1.310967
=HYPERLINK("http://www.godatabase.org/cgi-bin/go.cgi?query=GO:0051234&auto_wild_cards=yes&view=query&action=query&search_constraint=terms","GO:0051234_establishment_of_localization")	=HYPERLINK("http://www.ncbi.nih.gov/gquery/gquery.fcgi?term=SLC8A3","SLC8A3")	729	7	1.195084	-0.434017	301	393.41	1.307010
=HYPERLINK("http://www.godatabase.org/cgi-bin/go.cgi?query=GO:0051234&auto_wild_cards=yes&view=query&action=query&search_constraint=terms","GO:0051234_establishment_of_localization")	=HYPERLINK("http://www.ncbi.nih.gov/gquery/gquery.fcgi?term=CYB5R4","CYB5R4")	729	7	1.195084	-0.434017	301	393.41	1.307010
=HYPERLINK("http://www.godatabase.org/cgi-bin/go.cgi?query=GO:0051234&auto_wild_cards=yes&view=query&action=query&search_constraint=terms","GO:0051234_establishment_of_localization")	=HYPERLINK("http://www.ncbi.nih.gov/gquery/gquery.fcgi?term=YWHAH","YWHAH")	729	7	1.195084	-0.434017	301	393.41	1.307010
=HYPERLINK("http://www.godatabase.org/cgi-bin/go.cgi?query=GO:0051234&auto_wild_cards=yes&view=query&action=query&search_constraint=terms","GO:0051234_establishment_of_localization")	=HYPERLINK("http://www.ncbi.nih.gov/gquery/gquery.fcgi?term=RAB1","RAB1")	729	7	1.195084	-0.434017	301	393.41	1.307010
=HYPERLINK("http://www.godatabase.org/cgi-bin/go.cgi?query=GO:0051234&auto_wild_cards=yes&view=query&action=query&search_constraint=terms","GO:0051234_establishment_of_localization")	=HYPERLINK("http://www.ncbi.nih.gov/gquery/gquery.fcgi?term=LRBA","LRBA")	729	7	1.195084	-0.434017	301	393.41	1.307010
=HYPERLINK("http://www.godatabase.org/cgi-bin/go.cgi?query=GO:0051234&auto_wild_cards=yes&view=query&action=query&search_constraint=terms","GO:0051234_establishment_of_localization")	=HYPERLINK("http://www.ncbi.nih.gov/gquery/gquery.fcgi?term=HEPH","HEPH")	729	7	1.195084	-0.434017	301	393.41	1.307010
=HYPERLINK("http://www.godatabase.org/cgi-bin/go.cgi?query=GO:0051234&auto_wild_cards=yes&view=query&action=query&search_constraint=terms","GO:0051234_establishment_of_localization")	=HYPERLINK("http://www.ncbi.nih.gov/gquery/gquery.fcgi?term=MYH9","MYH9")	729	7	1.195084	-0.434017	301	393.41	1.307010
=HYPERLINK("http://www.godatabase.org/cgi-bin/go.cgi?query=GO:0000226&auto_wild_cards=yes&view=query&action=query&search_constraint=terms","GO:0000226_microtubule_cytoskeleton_organization")	=HYPERLINK("http://www.ncbi.nih.gov/gquery/gquery.fcgi?term=MYH9","MYH9")	57	1	2.183499	-0.431336	303	397.5	1.311881
=HYPERLINK("http://www.godatabase.org/cgi-bin/go.cgi?query=GO:0009953&auto_wild_cards=yes&view=query&action=query&search_constraint=terms","GO:0009953_dorsal_ventral_pattern_formation")	=HYPERLINK("http://www.ncbi.nih.gov/gquery/gquery.fcgi?term=VAX2","VAX2")	57	1	2.183499	-0.431336	303	397.5	1.311881
=HYPERLINK("http://www.godatabase.org/cgi-bin/go.cgi?query=GO:0032502&auto_wild_cards=yes&view=query&action=query&search_constraint=terms","GO:0032502_developmental_process")	=HYPERLINK("http://www.ncbi.nih.gov/gquery/gquery.fcgi?term=CYB5R4","CYB5R4")	2060	18	1.087510	-0.426314	304	398.67	1.311414
=HYPERLINK("http://www.godatabase.org/cgi-bin/go.cgi?query=GO:0032502&auto_wild_cards=yes&view=query&action=query&search_constraint=terms","GO:0032502_developmental_process")	=HYPERLINK("http://www.ncbi.nih.gov/gquery/gquery.fcgi?term=KLF7","KLF7")	2060	18	1.087510	-0.426314	304	398.67	1.311414
=HYPERLINK("http://www.godatabase.org/cgi-bin/go.cgi?query=GO:0032502&auto_wild_cards=yes&view=query&action=query&search_constraint=terms","GO:0032502_developmental_process")	=HYPERLINK("http://www.ncbi.nih.gov/gquery/gquery.fcgi?term=RXRB","RXRB")	2060	18	1.087510	-0.426314	304	398.67	1.311414
=HYPERLINK("http://www.godatabase.org/cgi-bin/go.cgi?query=GO:0032502&auto_wild_cards=yes&view=query&action=query&search_constraint=terms","GO:0032502_developmental_process")	=HYPERLINK("http://www.ncbi.nih.gov/gquery/gquery.fcgi?term=FKBP4","FKBP4")	2060	18	1.087510	-0.426314	304	398.67	1.311414
=HYPERLINK("http://www.godatabase.org/cgi-bin/go.cgi?query=GO:0032502&auto_wild_cards=yes&view=query&action=query&search_constraint=terms","GO:0032502_developmental_process")	=HYPERLINK("http://www.ncbi.nih.gov/gquery/gquery.fcgi?term=VAX2","VAX2")	2060	18	1.087510	-0.426314	304	398.67	1.311414
=HYPERLINK("http://www.godatabase.org/cgi-bin/go.cgi?query=GO:0032502&auto_wild_cards=yes&view=query&action=query&search_constraint=terms","GO:0032502_developmental_process")	=HYPERLINK("http://www.ncbi.nih.gov/gquery/gquery.fcgi?term=HES6","HES6")	2060	18	1.087510	-0.426314	304	398.67	1.311414
=HYPERLINK("http://www.godatabase.org/cgi-bin/go.cgi?query=GO:0032502&auto_wild_cards=yes&view=query&action=query&search_constraint=terms","GO:0032502_developmental_process")	=HYPERLINK("http://www.ncbi.nih.gov/gquery/gquery.fcgi?term=MYH9","MYH9")	2060	18	1.087510	-0.426314	304	398.67	1.311414
=HYPERLINK("http://www.godatabase.org/cgi-bin/go.cgi?query=GO:0032502&auto_wild_cards=yes&view=query&action=query&search_constraint=terms","GO:0032502_developmental_process")	=HYPERLINK("http://www.ncbi.nih.gov/gquery/gquery.fcgi?term=NRIP1","NRIP1")	2060	18	1.087510	-0.426314	304	398.67	1.311414
=HYPERLINK("http://www.godatabase.org/cgi-bin/go.cgi?query=GO:0032502&auto_wild_cards=yes&view=query&action=query&search_constraint=terms","GO:0032502_developmental_process")	=HYPERLINK("http://www.ncbi.nih.gov/gquery/gquery.fcgi?term=FOXP2","FOXP2")	2060	18	1.087510	-0.426314	304	398.67	1.311414
=HYPERLINK("http://www.godatabase.org/cgi-bin/go.cgi?query=GO:0032502&auto_wild_cards=yes&view=query&action=query&search_constraint=terms","GO:0032502_developmental_process")	=HYPERLINK("http://www.ncbi.nih.gov/gquery/gquery.fcgi?term=YWHAH","YWHAH")	2060	18	1.087510	-0.426314	304	398.67	1.311414
=HYPERLINK("http://www.godatabase.org/cgi-bin/go.cgi?query=GO:0032502&auto_wild_cards=yes&view=query&action=query&search_constraint=terms","GO:0032502_developmental_process")	=HYPERLINK("http://www.ncbi.nih.gov/gquery/gquery.fcgi?term=SH3GLB1","SH3GLB1")	2060	18	1.087510	-0.426314	304	398.67	1.311414
=HYPERLINK("http://www.godatabase.org/cgi-bin/go.cgi?query=GO:0032502&auto_wild_cards=yes&view=query&action=query&search_constraint=terms","GO:0032502_developmental_process")	=HYPERLINK("http://www.ncbi.nih.gov/gquery/gquery.fcgi?term=SLC30A1","SLC30A1")	2060	18	1.087510	-0.426314	304	398.67	1.311414
=HYPERLINK("http://www.godatabase.org/cgi-bin/go.cgi?query=GO:0032502&auto_wild_cards=yes&view=query&action=query&search_constraint=terms","GO:0032502_developmental_process")	=HYPERLINK("http://www.ncbi.nih.gov/gquery/gquery.fcgi?term=TIAL1","TIAL1")	2060	18	1.087510	-0.426314	304	398.67	1.311414
=HYPERLINK("http://www.godatabase.org/cgi-bin/go.cgi?query=GO:0032502&auto_wild_cards=yes&view=query&action=query&search_constraint=terms","GO:0032502_developmental_process")	=HYPERLINK("http://www.ncbi.nih.gov/gquery/gquery.fcgi?term=MSI2","MSI2")	2060	18	1.087510	-0.426314	304	398.67	1.311414
=HYPERLINK("http://www.godatabase.org/cgi-bin/go.cgi?query=GO:0032502&auto_wild_cards=yes&view=query&action=query&search_constraint=terms","GO:0032502_developmental_process")	=HYPERLINK("http://www.ncbi.nih.gov/gquery/gquery.fcgi?term=HEPH","HEPH")	2060	18	1.087510	-0.426314	304	398.67	1.311414
=HYPERLINK("http://www.godatabase.org/cgi-bin/go.cgi?query=GO:0032502&auto_wild_cards=yes&view=query&action=query&search_constraint=terms","GO:0032502_developmental_process")	=HYPERLINK("http://www.ncbi.nih.gov/gquery/gquery.fcgi?term=SEPP1","SEPP1")	2060	18	1.087510	-0.426314	304	398.67	1.311414
=HYPERLINK("http://www.godatabase.org/cgi-bin/go.cgi?query=GO:0032502&auto_wild_cards=yes&view=query&action=query&search_constraint=terms","GO:0032502_developmental_process")	=HYPERLINK("http://www.ncbi.nih.gov/gquery/gquery.fcgi?term=MAB21L1","MAB21L1")	2060	18	1.087510	-0.426314	304	398.67	1.311414
=HYPERLINK("http://www.godatabase.org/cgi-bin/go.cgi?query=GO:0032502&auto_wild_cards=yes&view=query&action=query&search_constraint=terms","GO:0032502_developmental_process")	=HYPERLINK("http://www.ncbi.nih.gov/gquery/gquery.fcgi?term=NCOR1","NCOR1")	2060	18	1.087510	-0.426314	304	398.67	1.311414
=HYPERLINK("http://www.godatabase.org/cgi-bin/go.cgi?query=GO:0030902&auto_wild_cards=yes&view=query&action=query&search_constraint=terms","GO:0030902_hindbrain_development")	=HYPERLINK("http://www.ncbi.nih.gov/gquery/gquery.fcgi?term=FOXP2","FOXP2")	58	1	2.145853	-0.425372	307	400.13	1.303355
=HYPERLINK("http://www.godatabase.org/cgi-bin/go.cgi?query=GO:0033043&auto_wild_cards=yes&view=query&action=query&search_constraint=terms","GO:0033043_regulation_of_organelle_organization")	=HYPERLINK("http://www.ncbi.nih.gov/gquery/gquery.fcgi?term=NCOR1","NCOR1")	58	1	2.145853	-0.425372	307	400.13	1.303355
=HYPERLINK("http://www.godatabase.org/cgi-bin/go.cgi?query=GO:0034622&auto_wild_cards=yes&view=query&action=query&search_constraint=terms","GO:0034622_cellular_macromolecular_complex_assembly")	=HYPERLINK("http://www.ncbi.nih.gov/gquery/gquery.fcgi?term=FKBP4","FKBP4")	58	1	2.145853	-0.425372	307	400.13	1.303355
=HYPERLINK("http://www.godatabase.org/cgi-bin/go.cgi?query=GO:0009628&auto_wild_cards=yes&view=query&action=query&search_constraint=terms","GO:0009628_response_to_abiotic_stimulus")	=HYPERLINK("http://www.ncbi.nih.gov/gquery/gquery.fcgi?term=SLC12A2","SLC12A2")	162	2	1.536537	-0.424766	308	400.3	1.299675
=HYPERLINK("http://www.godatabase.org/cgi-bin/go.cgi?query=GO:0009628&auto_wild_cards=yes&view=query&action=query&search_constraint=terms","GO:0009628_response_to_abiotic_stimulus")	=HYPERLINK("http://www.ncbi.nih.gov/gquery/gquery.fcgi?term=FOXP2","FOXP2")	162	2	1.536537	-0.424766	308	400.3	1.299675
=HYPERLINK("http://www.godatabase.org/cgi-bin/go.cgi?query=GO:0042110&auto_wild_cards=yes&view=query&action=query&search_constraint=terms","GO:0042110_T_cell_activation")	=HYPERLINK("http://www.ncbi.nih.gov/gquery/gquery.fcgi?term=MYH9","MYH9")	163	2	1.527110	-0.421414	309	401.14	1.298188
=HYPERLINK("http://www.godatabase.org/cgi-bin/go.cgi?query=GO:0042110&auto_wild_cards=yes&view=query&action=query&search_constraint=terms","GO:0042110_T_cell_activation")	=HYPERLINK("http://www.ncbi.nih.gov/gquery/gquery.fcgi?term=NCOR1","NCOR1")	163	2	1.527110	-0.421414	309	401.14	1.298188
=HYPERLINK("http://www.godatabase.org/cgi-bin/go.cgi?query=GO:0016055&auto_wild_cards=yes&view=query&action=query&search_constraint=terms","GO:0016055_Wnt_receptor_signaling_pathway")	=HYPERLINK("http://www.ncbi.nih.gov/gquery/gquery.fcgi?term=TLE4","TLE4")	59	1	2.109482	-0.419534	310	403.42	1.301355
=HYPERLINK("http://www.godatabase.org/cgi-bin/go.cgi?query=GO:0042127&auto_wild_cards=yes&view=query&action=query&search_constraint=terms","GO:0042127_regulation_of_cell_proliferation")	=HYPERLINK("http://www.ncbi.nih.gov/gquery/gquery.fcgi?term=E2F7","E2F7")	393	4	1.266763	-0.409412	311	406.63	1.307492
=HYPERLINK("http://www.godatabase.org/cgi-bin/go.cgi?query=GO:0042127&auto_wild_cards=yes&view=query&action=query&search_constraint=terms","GO:0042127_regulation_of_cell_proliferation")	=HYPERLINK("http://www.ncbi.nih.gov/gquery/gquery.fcgi?term=TIAL1","TIAL1")	393	4	1.266763	-0.409412	311	406.63	1.307492
=HYPERLINK("http://www.godatabase.org/cgi-bin/go.cgi?query=GO:0042127&auto_wild_cards=yes&view=query&action=query&search_constraint=terms","GO:0042127_regulation_of_cell_proliferation")	=HYPERLINK("http://www.ncbi.nih.gov/gquery/gquery.fcgi?term=MAB21L1","MAB21L1")	393	4	1.266763	-0.409412	311	406.63	1.307492
=HYPERLINK("http://www.godatabase.org/cgi-bin/go.cgi?query=GO:0042127&auto_wild_cards=yes&view=query&action=query&search_constraint=terms","GO:0042127_regulation_of_cell_proliferation")	=HYPERLINK("http://www.ncbi.nih.gov/gquery/gquery.fcgi?term=FOXP2","FOXP2")	393	4	1.266763	-0.409412	311	406.63	1.307492
=HYPERLINK("http://www.godatabase.org/cgi-bin/go.cgi?query=GO:0007005&auto_wild_cards=yes&view=query&action=query&search_constraint=terms","GO:0007005_mitochondrion_organization")	=HYPERLINK("http://www.ncbi.nih.gov/gquery/gquery.fcgi?term=SH3GLB1","SH3GLB1")	61	1	2.040319	-0.408223	313	409.7	1.308946
=HYPERLINK("http://www.godatabase.org/cgi-bin/go.cgi?query=GO:0032270&auto_wild_cards=yes&view=query&action=query&search_constraint=terms","GO:0032270_positive_regulation_of_cellular_protein_metabolic_process")	=HYPERLINK("http://www.ncbi.nih.gov/gquery/gquery.fcgi?term=NCOR1","NCOR1")	61	1	2.040319	-0.408223	313	409.7	1.308946
=HYPERLINK("http://www.godatabase.org/cgi-bin/go.cgi?query=GO:0040014&auto_wild_cards=yes&view=query&action=query&search_constraint=terms","GO:0040014_regulation_of_multicellular_organism_growth")	=HYPERLINK("http://www.ncbi.nih.gov/gquery/gquery.fcgi?term=NCOR1","NCOR1")	62	1	2.007411	-0.402742	315	413.12	1.311492
=HYPERLINK("http://www.godatabase.org/cgi-bin/go.cgi?query=GO:0050954&auto_wild_cards=yes&view=query&action=query&search_constraint=terms","GO:0050954_sensory_perception_of_mechanical_stimulus")	=HYPERLINK("http://www.ncbi.nih.gov/gquery/gquery.fcgi?term=SLC12A2","SLC12A2")	62	1	2.007411	-0.402742	315	413.12	1.311492
=HYPERLINK("http://www.godatabase.org/cgi-bin/go.cgi?query=GO:0051246&auto_wild_cards=yes&view=query&action=query&search_constraint=terms","GO:0051246_regulation_of_protein_metabolic_process")	=HYPERLINK("http://www.ncbi.nih.gov/gquery/gquery.fcgi?term=TIA1","TIA1")	170	2	1.464229	-0.398810	316	413.9	1.309810
=HYPERLINK("http://www.godatabase.org/cgi-bin/go.cgi?query=GO:0051246&auto_wild_cards=yes&view=query&action=query&search_constraint=terms","GO:0051246_regulation_of_protein_metabolic_process")	=HYPERLINK("http://www.ncbi.nih.gov/gquery/gquery.fcgi?term=NCOR1","NCOR1")	170	2	1.464229	-0.398810	316	413.9	1.309810
=HYPERLINK("http://www.godatabase.org/cgi-bin/go.cgi?query=GO:0048518&auto_wild_cards=yes&view=query&action=query&search_constraint=terms","GO:0048518_positive_regulation_of_biological_process")	=HYPERLINK("http://www.ncbi.nih.gov/gquery/gquery.fcgi?term=NCAM1","NCAM1")	995	9	1.125764	-0.391726	317	419.3	1.322713
=HYPERLINK("http://www.godatabase.org/cgi-bin/go.cgi?query=GO:0048518&auto_wild_cards=yes&view=query&action=query&search_constraint=terms","GO:0048518_positive_regulation_of_biological_process")	=HYPERLINK("http://www.ncbi.nih.gov/gquery/gquery.fcgi?term=KLF7","KLF7")	995	9	1.125764	-0.391726	317	419.3	1.322713
=HYPERLINK("http://www.godatabase.org/cgi-bin/go.cgi?query=GO:0048518&auto_wild_cards=yes&view=query&action=query&search_constraint=terms","GO:0048518_positive_regulation_of_biological_process")	=HYPERLINK("http://www.ncbi.nih.gov/gquery/gquery.fcgi?term=NCOA2","NCOA2")	995	9	1.125764	-0.391726	317	419.3	1.322713
=HYPERLINK("http://www.godatabase.org/cgi-bin/go.cgi?query=GO:0048518&auto_wild_cards=yes&view=query&action=query&search_constraint=terms","GO:0048518_positive_regulation_of_biological_process")	=HYPERLINK("http://www.ncbi.nih.gov/gquery/gquery.fcgi?term=SH3GLB1","SH3GLB1")	995	9	1.125764	-0.391726	317	419.3	1.322713
=HYPERLINK("http://www.godatabase.org/cgi-bin/go.cgi?query=GO:0048518&auto_wild_cards=yes&view=query&action=query&search_constraint=terms","GO:0048518_positive_regulation_of_biological_process")	=HYPERLINK("http://www.ncbi.nih.gov/gquery/gquery.fcgi?term=RXRB","RXRB")	995	9	1.125764	-0.391726	317	419.3	1.322713
=HYPERLINK("http://www.godatabase.org/cgi-bin/go.cgi?query=GO:0048518&auto_wild_cards=yes&view=query&action=query&search_constraint=terms","GO:0048518_positive_regulation_of_biological_process")	=HYPERLINK("http://www.ncbi.nih.gov/gquery/gquery.fcgi?term=TIAL1","TIAL1")	995	9	1.125764	-0.391726	317	419.3	1.322713
=HYPERLINK("http://www.godatabase.org/cgi-bin/go.cgi?query=GO:0048518&auto_wild_cards=yes&view=query&action=query&search_constraint=terms","GO:0048518_positive_regulation_of_biological_process")	=HYPERLINK("http://www.ncbi.nih.gov/gquery/gquery.fcgi?term=MAB21L1","MAB21L1")	995	9	1.125764	-0.391726	317	419.3	1.322713
=HYPERLINK("http://www.godatabase.org/cgi-bin/go.cgi?query=GO:0048518&auto_wild_cards=yes&view=query&action=query&search_constraint=terms","GO:0048518_positive_regulation_of_biological_process")	=HYPERLINK("http://www.ncbi.nih.gov/gquery/gquery.fcgi?term=NCOR1","NCOR1")	995	9	1.125764	-0.391726	317	419.3	1.322713
=HYPERLINK("http://www.godatabase.org/cgi-bin/go.cgi?query=GO:0048518&auto_wild_cards=yes&view=query&action=query&search_constraint=terms","GO:0048518_positive_regulation_of_biological_process")	=HYPERLINK("http://www.ncbi.nih.gov/gquery/gquery.fcgi?term=FOXP2","FOXP2")	995	9	1.125764	-0.391726	317	419.3	1.322713
=HYPERLINK("http://www.godatabase.org/cgi-bin/go.cgi?query=GO:0007417&auto_wild_cards=yes&view=query&action=query&search_constraint=terms","GO:0007417_central_nervous_system_development")	=HYPERLINK("http://www.ncbi.nih.gov/gquery/gquery.fcgi?term=SEPP1","SEPP1")	287	3	1.300970	-0.388934	318	420.56	1.322516
=HYPERLINK("http://www.godatabase.org/cgi-bin/go.cgi?query=GO:0007417&auto_wild_cards=yes&view=query&action=query&search_constraint=terms","GO:0007417_central_nervous_system_development")	=HYPERLINK("http://www.ncbi.nih.gov/gquery/gquery.fcgi?term=NCOR1","NCOR1")	287	3	1.300970	-0.388934	318	420.56	1.322516
=HYPERLINK("http://www.godatabase.org/cgi-bin/go.cgi?query=GO:0007417&auto_wild_cards=yes&view=query&action=query&search_constraint=terms","GO:0007417_central_nervous_system_development")	=HYPERLINK("http://www.ncbi.nih.gov/gquery/gquery.fcgi?term=FOXP2","FOXP2")	287	3	1.300970	-0.388934	318	420.56	1.322516
=HYPERLINK("http://www.godatabase.org/cgi-bin/go.cgi?query=GO:0015031&auto_wild_cards=yes&view=query&action=query&search_constraint=terms","GO:0015031_protein_transport")	=HYPERLINK("http://www.ncbi.nih.gov/gquery/gquery.fcgi?term=YWHAH","YWHAH")	175	2	1.422394	-0.383536	319	422.36	1.324013
=HYPERLINK("http://www.godatabase.org/cgi-bin/go.cgi?query=GO:0015031&auto_wild_cards=yes&view=query&action=query&search_constraint=terms","GO:0015031_protein_transport")	=HYPERLINK("http://www.ncbi.nih.gov/gquery/gquery.fcgi?term=RAB1","RAB1")	175	2	1.422394	-0.383536	319	422.36	1.324013
=HYPERLINK("http://www.godatabase.org/cgi-bin/go.cgi?query=GO:0051130&auto_wild_cards=yes&view=query&action=query&search_constraint=terms","GO:0051130_positive_regulation_of_cellular_component_organization")	=HYPERLINK("http://www.ncbi.nih.gov/gquery/gquery.fcgi?term=NCOR1","NCOR1")	66	1	1.885749	-0.381890	320	424.63	1.326969
=HYPERLINK("http://www.godatabase.org/cgi-bin/go.cgi?query=GO:0051247&auto_wild_cards=yes&view=query&action=query&search_constraint=terms","GO:0051247_positive_regulation_of_protein_metabolic_process")	=HYPERLINK("http://www.ncbi.nih.gov/gquery/gquery.fcgi?term=NCOR1","NCOR1")	67	1	1.857604	-0.376929	321	428.01	1.333364
=HYPERLINK("http://www.godatabase.org/cgi-bin/go.cgi?query=GO:0007242&auto_wild_cards=yes&view=query&action=query&search_constraint=terms","GO:0007242_intracellular_signaling_cascade")	=HYPERLINK("http://www.ncbi.nih.gov/gquery/gquery.fcgi?term=NCAM1","NCAM1")	411	4	1.211284	-0.373240	322	428.27	1.330031
=HYPERLINK("http://www.godatabase.org/cgi-bin/go.cgi?query=GO:0007242&auto_wild_cards=yes&view=query&action=query&search_constraint=terms","GO:0007242_intracellular_signaling_cascade")	=HYPERLINK("http://www.ncbi.nih.gov/gquery/gquery.fcgi?term=RXRB","RXRB")	411	4	1.211284	-0.373240	322	428.27	1.330031
=HYPERLINK("http://www.godatabase.org/cgi-bin/go.cgi?query=GO:0007242&auto_wild_cards=yes&view=query&action=query&search_constraint=terms","GO:0007242_intracellular_signaling_cascade")	=HYPERLINK("http://www.ncbi.nih.gov/gquery/gquery.fcgi?term=FKBP4","FKBP4")	411	4	1.211284	-0.373240	322	428.27	1.330031
=HYPERLINK("http://www.godatabase.org/cgi-bin/go.cgi?query=GO:0007242&auto_wild_cards=yes&view=query&action=query&search_constraint=terms","GO:0007242_intracellular_signaling_cascade")	=HYPERLINK("http://www.ncbi.nih.gov/gquery/gquery.fcgi?term=NCOR1","NCOR1")	411	4	1.211284	-0.373240	322	428.27	1.330031
=HYPERLINK("http://www.godatabase.org/cgi-bin/go.cgi?query=GO:0019932&auto_wild_cards=yes&view=query&action=query&search_constraint=terms","GO:0019932_second-messenger-mediated_signaling")	=HYPERLINK("http://www.ncbi.nih.gov/gquery/gquery.fcgi?term=NCAM1","NCAM1")	68	1	1.830286	-0.372063	323	429.74	1.330464
=HYPERLINK("http://www.godatabase.org/cgi-bin/go.cgi?query=GO:0045184&auto_wild_cards=yes&view=query&action=query&search_constraint=terms","GO:0045184_establishment_of_protein_localization")	=HYPERLINK("http://www.ncbi.nih.gov/gquery/gquery.fcgi?term=YWHAH","YWHAH")	180	2	1.382883	-0.368940	324	431.61	1.332130
=HYPERLINK("http://www.godatabase.org/cgi-bin/go.cgi?query=GO:0045184&auto_wild_cards=yes&view=query&action=query&search_constraint=terms","GO:0045184_establishment_of_protein_localization")	=HYPERLINK("http://www.ncbi.nih.gov/gquery/gquery.fcgi?term=RAB1","RAB1")	180	2	1.382883	-0.368940	324	431.61	1.332130
=HYPERLINK("http://www.godatabase.org/cgi-bin/go.cgi?query=GO:0019752&auto_wild_cards=yes&view=query&action=query&search_constraint=terms","GO:0019752_carboxylic_acid_metabolic_process")	=HYPERLINK("http://www.ncbi.nih.gov/gquery/gquery.fcgi?term=AHCY","AHCY")	181	2	1.375243	-0.366099	326	434.05	1.331442
=HYPERLINK("http://www.godatabase.org/cgi-bin/go.cgi?query=GO:0019752&auto_wild_cards=yes&view=query&action=query&search_constraint=terms","GO:0019752_carboxylic_acid_metabolic_process")	=HYPERLINK("http://www.ncbi.nih.gov/gquery/gquery.fcgi?term=SH3GLB1","SH3GLB1")	181	2	1.375243	-0.366099	326	434.05	1.331442
=HYPERLINK("http://www.godatabase.org/cgi-bin/go.cgi?query=GO:0043436&auto_wild_cards=yes&view=query&action=query&search_constraint=terms","GO:0043436_oxoacid_metabolic_process")	=HYPERLINK("http://www.ncbi.nih.gov/gquery/gquery.fcgi?term=AHCY","AHCY")	181	2	1.375243	-0.366099	326	434.05	1.331442
=HYPERLINK("http://www.godatabase.org/cgi-bin/go.cgi?query=GO:0043436&auto_wild_cards=yes&view=query&action=query&search_constraint=terms","GO:0043436_oxoacid_metabolic_process")	=HYPERLINK("http://www.ncbi.nih.gov/gquery/gquery.fcgi?term=SH3GLB1","SH3GLB1")	181	2	1.375243	-0.366099	326	434.05	1.331442
=HYPERLINK("http://www.godatabase.org/cgi-bin/go.cgi?query=GO:0006082&auto_wild_cards=yes&view=query&action=query&search_constraint=terms","GO:0006082_organic_acid_metabolic_process")	=HYPERLINK("http://www.ncbi.nih.gov/gquery/gquery.fcgi?term=AHCY","AHCY")	182	2	1.367686	-0.363283	327	434.94	1.330092
=HYPERLINK("http://www.godatabase.org/cgi-bin/go.cgi?query=GO:0006082&auto_wild_cards=yes&view=query&action=query&search_constraint=terms","GO:0006082_organic_acid_metabolic_process")	=HYPERLINK("http://www.ncbi.nih.gov/gquery/gquery.fcgi?term=SH3GLB1","SH3GLB1")	182	2	1.367686	-0.363283	327	434.94	1.330092
=HYPERLINK("http://www.godatabase.org/cgi-bin/go.cgi?query=GO:0007611&auto_wild_cards=yes&view=query&action=query&search_constraint=terms","GO:0007611_learning_or_memory")	=HYPERLINK("http://www.ncbi.nih.gov/gquery/gquery.fcgi?term=FOXP2","FOXP2")	70	1	1.777992	-0.362604	330	436.71	1.323364
=HYPERLINK("http://www.godatabase.org/cgi-bin/go.cgi?query=GO:0008406&auto_wild_cards=yes&view=query&action=query&search_constraint=terms","GO:0008406_gonad_development")	=HYPERLINK("http://www.ncbi.nih.gov/gquery/gquery.fcgi?term=NRIP1","NRIP1")	70	1	1.777992	-0.362604	330	436.71	1.323364
=HYPERLINK("http://www.godatabase.org/cgi-bin/go.cgi?query=GO:0048592&auto_wild_cards=yes&view=query&action=query&search_constraint=terms","GO:0048592_eye_morphogenesis")	=HYPERLINK("http://www.ncbi.nih.gov/gquery/gquery.fcgi?term=VAX2","VAX2")	70	1	1.777992	-0.362604	330	436.71	1.323364
=HYPERLINK("http://www.godatabase.org/cgi-bin/go.cgi?query=GO:0042180&auto_wild_cards=yes&view=query&action=query&search_constraint=terms","GO:0042180_cellular_ketone_metabolic_process")	=HYPERLINK("http://www.ncbi.nih.gov/gquery/gquery.fcgi?term=AHCY","AHCY")	183	2	1.360213	-0.360492	331	437.22	1.320906
=HYPERLINK("http://www.godatabase.org/cgi-bin/go.cgi?query=GO:0042180&auto_wild_cards=yes&view=query&action=query&search_constraint=terms","GO:0042180_cellular_ketone_metabolic_process")	=HYPERLINK("http://www.ncbi.nih.gov/gquery/gquery.fcgi?term=SH3GLB1","SH3GLB1")	183	2	1.360213	-0.360492	331	437.22	1.320906
=HYPERLINK("http://www.godatabase.org/cgi-bin/go.cgi?query=GO:0042592&auto_wild_cards=yes&view=query&action=query&search_constraint=terms","GO:0042592_homeostatic_process")	=HYPERLINK("http://www.ncbi.nih.gov/gquery/gquery.fcgi?term=CYB5R4","CYB5R4")	419	4	1.188157	-0.358180	332	437.81	1.318705
=HYPERLINK("http://www.godatabase.org/cgi-bin/go.cgi?query=GO:0042592&auto_wild_cards=yes&view=query&action=query&search_constraint=terms","GO:0042592_homeostatic_process")	=HYPERLINK("http://www.ncbi.nih.gov/gquery/gquery.fcgi?term=SLC30A1","SLC30A1")	419	4	1.188157	-0.358180	332	437.81	1.318705
=HYPERLINK("http://www.godatabase.org/cgi-bin/go.cgi?query=GO:0042592&auto_wild_cards=yes&view=query&action=query&search_constraint=terms","GO:0042592_homeostatic_process")	=HYPERLINK("http://www.ncbi.nih.gov/gquery/gquery.fcgi?term=HEPH","HEPH")	419	4	1.188157	-0.358180	332	437.81	1.318705
=HYPERLINK("http://www.godatabase.org/cgi-bin/go.cgi?query=GO:0042592&auto_wild_cards=yes&view=query&action=query&search_constraint=terms","GO:0042592_homeostatic_process")	=HYPERLINK("http://www.ncbi.nih.gov/gquery/gquery.fcgi?term=NCOR1","NCOR1")	419	4	1.188157	-0.358180	332	437.81	1.318705
=HYPERLINK("http://www.godatabase.org/cgi-bin/go.cgi?query=GO:0016568&auto_wild_cards=yes&view=query&action=query&search_constraint=terms","GO:0016568_chromatin_modification")	=HYPERLINK("http://www.ncbi.nih.gov/gquery/gquery.fcgi?term=NCOR1","NCOR1")	72	1	1.728604	-0.353492	334	443.72	1.328503
=HYPERLINK("http://www.godatabase.org/cgi-bin/go.cgi?query=GO:0050673&auto_wild_cards=yes&view=query&action=query&search_constraint=terms","GO:0050673_epithelial_cell_proliferation")	=HYPERLINK("http://www.ncbi.nih.gov/gquery/gquery.fcgi?term=FOXP2","FOXP2")	72	1	1.728604	-0.353492	334	443.72	1.328503
=HYPERLINK("http://www.godatabase.org/cgi-bin/go.cgi?query=GO:0006811&auto_wild_cards=yes&view=query&action=query&search_constraint=terms","GO:0006811_ion_transport")	=HYPERLINK("http://www.ncbi.nih.gov/gquery/gquery.fcgi?term=SLC8A3","SLC8A3")	186	2	1.338274	-0.352265	335	444.63	1.327254
=HYPERLINK("http://www.godatabase.org/cgi-bin/go.cgi?query=GO:0006811&auto_wild_cards=yes&view=query&action=query&search_constraint=terms","GO:0006811_ion_transport")	=HYPERLINK("http://www.ncbi.nih.gov/gquery/gquery.fcgi?term=HEPH","HEPH")	186	2	1.338274	-0.352265	335	444.63	1.327254
=HYPERLINK("http://www.godatabase.org/cgi-bin/go.cgi?query=GO:0008283&auto_wild_cards=yes&view=query&action=query&search_constraint=terms","GO:0008283_cell_proliferation")	=HYPERLINK("http://www.ncbi.nih.gov/gquery/gquery.fcgi?term=RXRB","RXRB")	544	5	1.143929	-0.348892	336	447.62	1.332202
=HYPERLINK("http://www.godatabase.org/cgi-bin/go.cgi?query=GO:0008283&auto_wild_cards=yes&view=query&action=query&search_constraint=terms","GO:0008283_cell_proliferation")	=HYPERLINK("http://www.ncbi.nih.gov/gquery/gquery.fcgi?term=E2F7","E2F7")	544	5	1.143929	-0.348892	336	447.62	1.332202
=HYPERLINK("http://www.godatabase.org/cgi-bin/go.cgi?query=GO:0008283&auto_wild_cards=yes&view=query&action=query&search_constraint=terms","GO:0008283_cell_proliferation")	=HYPERLINK("http://www.ncbi.nih.gov/gquery/gquery.fcgi?term=TIAL1","TIAL1")	544	5	1.143929	-0.348892	336	447.62	1.332202
=HYPERLINK("http://www.godatabase.org/cgi-bin/go.cgi?query=GO:0008283&auto_wild_cards=yes&view=query&action=query&search_constraint=terms","GO:0008283_cell_proliferation")	=HYPERLINK("http://www.ncbi.nih.gov/gquery/gquery.fcgi?term=MAB21L1","MAB21L1")	544	5	1.143929	-0.348892	336	447.62	1.332202
=HYPERLINK("http://www.godatabase.org/cgi-bin/go.cgi?query=GO:0008283&auto_wild_cards=yes&view=query&action=query&search_constraint=terms","GO:0008283_cell_proliferation")	=HYPERLINK("http://www.ncbi.nih.gov/gquery/gquery.fcgi?term=FOXP2","FOXP2")	544	5	1.143929	-0.348892	336	447.62	1.332202
=HYPERLINK("http://www.godatabase.org/cgi-bin/go.cgi?query=GO:0007276&auto_wild_cards=yes&view=query&action=query&search_constraint=terms","GO:0007276_gamete_generation")	=HYPERLINK("http://www.ncbi.nih.gov/gquery/gquery.fcgi?term=TIAL1","TIAL1")	188	2	1.324037	-0.346899	337	448.16	1.329852
=HYPERLINK("http://www.godatabase.org/cgi-bin/go.cgi?query=GO:0007276&auto_wild_cards=yes&view=query&action=query&search_constraint=terms","GO:0007276_gamete_generation")	=HYPERLINK("http://www.ncbi.nih.gov/gquery/gquery.fcgi?term=NRIP1","NRIP1")	188	2	1.324037	-0.346899	337	448.16	1.329852
=HYPERLINK("http://www.godatabase.org/cgi-bin/go.cgi?query=GO:0045893&auto_wild_cards=yes&view=query&action=query&search_constraint=terms","GO:0045893_positive_regulation_of_transcription__DNA-dependent")	=HYPERLINK("http://www.ncbi.nih.gov/gquery/gquery.fcgi?term=KLF7","KLF7")	306	3	1.220191	-0.346776	339	448.62	1.323363
=HYPERLINK("http://www.godatabase.org/cgi-bin/go.cgi?query=GO:0045893&auto_wild_cards=yes&view=query&action=query&search_constraint=terms","GO:0045893_positive_regulation_of_transcription__DNA-dependent")	=HYPERLINK("http://www.ncbi.nih.gov/gquery/gquery.fcgi?term=NCOA2","NCOA2")	306	3	1.220191	-0.346776	339	448.62	1.323363
=HYPERLINK("http://www.godatabase.org/cgi-bin/go.cgi?query=GO:0045893&auto_wild_cards=yes&view=query&action=query&search_constraint=terms","GO:0045893_positive_regulation_of_transcription__DNA-dependent")	=HYPERLINK("http://www.ncbi.nih.gov/gquery/gquery.fcgi?term=RXRB","RXRB")	306	3	1.220191	-0.346776	339	448.62	1.323363
=HYPERLINK("http://www.godatabase.org/cgi-bin/go.cgi?query=GO:0051254&auto_wild_cards=yes&view=query&action=query&search_constraint=terms","GO:0051254_positive_regulation_of_RNA_metabolic_process")	=HYPERLINK("http://www.ncbi.nih.gov/gquery/gquery.fcgi?term=KLF7","KLF7")	306	3	1.220191	-0.346776	339	448.62	1.323363
=HYPERLINK("http://www.godatabase.org/cgi-bin/go.cgi?query=GO:0051254&auto_wild_cards=yes&view=query&action=query&search_constraint=terms","GO:0051254_positive_regulation_of_RNA_metabolic_process")	=HYPERLINK("http://www.ncbi.nih.gov/gquery/gquery.fcgi?term=NCOA2","NCOA2")	306	3	1.220191	-0.346776	339	448.62	1.323363
=HYPERLINK("http://www.godatabase.org/cgi-bin/go.cgi?query=GO:0051254&auto_wild_cards=yes&view=query&action=query&search_constraint=terms","GO:0051254_positive_regulation_of_RNA_metabolic_process")	=HYPERLINK("http://www.ncbi.nih.gov/gquery/gquery.fcgi?term=RXRB","RXRB")	306	3	1.220191	-0.346776	339	448.62	1.323363
=HYPERLINK("http://www.godatabase.org/cgi-bin/go.cgi?query=GO:0008152&auto_wild_cards=yes&view=query&action=query&search_constraint=terms","GO:0008152_metabolic_process")	=HYPERLINK("http://www.ncbi.nih.gov/gquery/gquery.fcgi?term=KLF7","KLF7")	2133	18	1.050291	-0.345966	340	448.79	1.319971
=HYPERLINK("http://www.godatabase.org/cgi-bin/go.cgi?query=GO:0008152&auto_wild_cards=yes&view=query&action=query&search_constraint=terms","GO:0008152_metabolic_process")	=HYPERLINK("http://www.ncbi.nih.gov/gquery/gquery.fcgi?term=AHCY","AHCY")	2133	18	1.050291	-0.345966	340	448.79	1.319971
=HYPERLINK("http://www.godatabase.org/cgi-bin/go.cgi?query=GO:0008152&auto_wild_cards=yes&view=query&action=query&search_constraint=terms","GO:0008152_metabolic_process")	=HYPERLINK("http://www.ncbi.nih.gov/gquery/gquery.fcgi?term=RXRB","RXRB")	2133	18	1.050291	-0.345966	340	448.79	1.319971
=HYPERLINK("http://www.godatabase.org/cgi-bin/go.cgi?query=GO:0008152&auto_wild_cards=yes&view=query&action=query&search_constraint=terms","GO:0008152_metabolic_process")	=HYPERLINK("http://www.ncbi.nih.gov/gquery/gquery.fcgi?term=E2F7","E2F7")	2133	18	1.050291	-0.345966	340	448.79	1.319971
=HYPERLINK("http://www.godatabase.org/cgi-bin/go.cgi?query=GO:0008152&auto_wild_cards=yes&view=query&action=query&search_constraint=terms","GO:0008152_metabolic_process")	=HYPERLINK("http://www.ncbi.nih.gov/gquery/gquery.fcgi?term=UBE2F","UBE2F")	2133	18	1.050291	-0.345966	340	448.79	1.319971
=HYPERLINK("http://www.godatabase.org/cgi-bin/go.cgi?query=GO:0008152&auto_wild_cards=yes&view=query&action=query&search_constraint=terms","GO:0008152_metabolic_process")	=HYPERLINK("http://www.ncbi.nih.gov/gquery/gquery.fcgi?term=TLE4","TLE4")	2133	18	1.050291	-0.345966	340	448.79	1.319971
=HYPERLINK("http://www.godatabase.org/cgi-bin/go.cgi?query=GO:0008152&auto_wild_cards=yes&view=query&action=query&search_constraint=terms","GO:0008152_metabolic_process")	=HYPERLINK("http://www.ncbi.nih.gov/gquery/gquery.fcgi?term=ELAVL1","ELAVL1")	2133	18	1.050291	-0.345966	340	448.79	1.319971
=HYPERLINK("http://www.godatabase.org/cgi-bin/go.cgi?query=GO:0008152&auto_wild_cards=yes&view=query&action=query&search_constraint=terms","GO:0008152_metabolic_process")	=HYPERLINK("http://www.ncbi.nih.gov/gquery/gquery.fcgi?term=VAX2","VAX2")	2133	18	1.050291	-0.345966	340	448.79	1.319971
=HYPERLINK("http://www.godatabase.org/cgi-bin/go.cgi?query=GO:0008152&auto_wild_cards=yes&view=query&action=query&search_constraint=terms","GO:0008152_metabolic_process")	=HYPERLINK("http://www.ncbi.nih.gov/gquery/gquery.fcgi?term=HES6","HES6")	2133	18	1.050291	-0.345966	340	448.79	1.319971
=HYPERLINK("http://www.godatabase.org/cgi-bin/go.cgi?query=GO:0008152&auto_wild_cards=yes&view=query&action=query&search_constraint=terms","GO:0008152_metabolic_process")	=HYPERLINK("http://www.ncbi.nih.gov/gquery/gquery.fcgi?term=DACH1","DACH1")	2133	18	1.050291	-0.345966	340	448.79	1.319971
=HYPERLINK("http://www.godatabase.org/cgi-bin/go.cgi?query=GO:0008152&auto_wild_cards=yes&view=query&action=query&search_constraint=terms","GO:0008152_metabolic_process")	=HYPERLINK("http://www.ncbi.nih.gov/gquery/gquery.fcgi?term=FOXP2","FOXP2")	2133	18	1.050291	-0.345966	340	448.79	1.319971
=HYPERLINK("http://www.godatabase.org/cgi-bin/go.cgi?query=GO:0008152&auto_wild_cards=yes&view=query&action=query&search_constraint=terms","GO:0008152_metabolic_process")	=HYPERLINK("http://www.ncbi.nih.gov/gquery/gquery.fcgi?term=NRIP1","NRIP1")	2133	18	1.050291	-0.345966	340	448.79	1.319971
=HYPERLINK("http://www.godatabase.org/cgi-bin/go.cgi?query=GO:0008152&auto_wild_cards=yes&view=query&action=query&search_constraint=terms","GO:0008152_metabolic_process")	=HYPERLINK("http://www.ncbi.nih.gov/gquery/gquery.fcgi?term=NCOA2","NCOA2")	2133	18	1.050291	-0.345966	340	448.79	1.319971
=HYPERLINK("http://www.godatabase.org/cgi-bin/go.cgi?query=GO:0008152&auto_wild_cards=yes&view=query&action=query&search_constraint=terms","GO:0008152_metabolic_process")	=HYPERLINK("http://www.ncbi.nih.gov/gquery/gquery.fcgi?term=SH3GLB1","SH3GLB1")	2133	18	1.050291	-0.345966	340	448.79	1.319971
=HYPERLINK("http://www.godatabase.org/cgi-bin/go.cgi?query=GO:0008152&auto_wild_cards=yes&view=query&action=query&search_constraint=terms","GO:0008152_metabolic_process")	=HYPERLINK("http://www.ncbi.nih.gov/gquery/gquery.fcgi?term=TIA1","TIA1")	2133	18	1.050291	-0.345966	340	448.79	1.319971
=HYPERLINK("http://www.godatabase.org/cgi-bin/go.cgi?query=GO:0008152&auto_wild_cards=yes&view=query&action=query&search_constraint=terms","GO:0008152_metabolic_process")	=HYPERLINK("http://www.ncbi.nih.gov/gquery/gquery.fcgi?term=SEPP1","SEPP1")	2133	18	1.050291	-0.345966	340	448.79	1.319971
=HYPERLINK("http://www.godatabase.org/cgi-bin/go.cgi?query=GO:0008152&auto_wild_cards=yes&view=query&action=query&search_constraint=terms","GO:0008152_metabolic_process")	=HYPERLINK("http://www.ncbi.nih.gov/gquery/gquery.fcgi?term=PPM1M","PPM1M")	2133	18	1.050291	-0.345966	340	448.79	1.319971
=HYPERLINK("http://www.godatabase.org/cgi-bin/go.cgi?query=GO:0008152&auto_wild_cards=yes&view=query&action=query&search_constraint=terms","GO:0008152_metabolic_process")	=HYPERLINK("http://www.ncbi.nih.gov/gquery/gquery.fcgi?term=NCOR1","NCOR1")	2133	18	1.050291	-0.345966	340	448.79	1.319971
=HYPERLINK("http://www.godatabase.org/cgi-bin/go.cgi?query=GO:0007281&auto_wild_cards=yes&view=query&action=query&search_constraint=terms","GO:0007281_germ_cell_development")	=HYPERLINK("http://www.ncbi.nih.gov/gquery/gquery.fcgi?term=TIAL1","TIAL1")	75	1	1.659459	-0.340431	341	452.39	1.326657
=HYPERLINK("http://www.godatabase.org/cgi-bin/go.cgi?query=GO:0034621&auto_wild_cards=yes&view=query&action=query&search_constraint=terms","GO:0034621_cellular_macromolecular_complex_subunit_organization")	=HYPERLINK("http://www.ncbi.nih.gov/gquery/gquery.fcgi?term=FKBP4","FKBP4")	76	1	1.637624	-0.336230	342	453.94	1.327310
=HYPERLINK("http://www.godatabase.org/cgi-bin/go.cgi?query=GO:0010604&auto_wild_cards=yes&view=query&action=query&search_constraint=terms","GO:0010604_positive_regulation_of_macromolecule_metabolic_process")	=HYPERLINK("http://www.ncbi.nih.gov/gquery/gquery.fcgi?term=KLF7","KLF7")	433	4	1.149741	-0.333225	343	454.31	1.324519
=HYPERLINK("http://www.godatabase.org/cgi-bin/go.cgi?query=GO:0010604&auto_wild_cards=yes&view=query&action=query&search_constraint=terms","GO:0010604_positive_regulation_of_macromolecule_metabolic_process")	=HYPERLINK("http://www.ncbi.nih.gov/gquery/gquery.fcgi?term=NCOA2","NCOA2")	433	4	1.149741	-0.333225	343	454.31	1.324519
=HYPERLINK("http://www.godatabase.org/cgi-bin/go.cgi?query=GO:0010604&auto_wild_cards=yes&view=query&action=query&search_constraint=terms","GO:0010604_positive_regulation_of_macromolecule_metabolic_process")	=HYPERLINK("http://www.ncbi.nih.gov/gquery/gquery.fcgi?term=RXRB","RXRB")	433	4	1.149741	-0.333225	343	454.31	1.324519
=HYPERLINK("http://www.godatabase.org/cgi-bin/go.cgi?query=GO:0010604&auto_wild_cards=yes&view=query&action=query&search_constraint=terms","GO:0010604_positive_regulation_of_macromolecule_metabolic_process")	=HYPERLINK("http://www.ncbi.nih.gov/gquery/gquery.fcgi?term=NCOR1","NCOR1")	433	4	1.149741	-0.333225	343	454.31	1.324519
=HYPERLINK("http://www.godatabase.org/cgi-bin/go.cgi?query=GO:0006461&auto_wild_cards=yes&view=query&action=query&search_constraint=terms","GO:0006461_protein_complex_assembly")	=HYPERLINK("http://www.ncbi.nih.gov/gquery/gquery.fcgi?term=FKBP4","FKBP4")	78	1	1.595634	-0.328046	345	458.92	1.330203
=HYPERLINK("http://www.godatabase.org/cgi-bin/go.cgi?query=GO:0070271&auto_wild_cards=yes&view=query&action=query&search_constraint=terms","GO:0070271_protein_complex_biogenesis")	=HYPERLINK("http://www.ncbi.nih.gov/gquery/gquery.fcgi?term=FKBP4","FKBP4")	78	1	1.595634	-0.328046	345	458.92	1.330203
=HYPERLINK("http://www.godatabase.org/cgi-bin/go.cgi?query=GO:0044267&auto_wild_cards=yes&view=query&action=query&search_constraint=terms","GO:0044267_cellular_protein_metabolic_process")	=HYPERLINK("http://www.ncbi.nih.gov/gquery/gquery.fcgi?term=SH3GLB1","SH3GLB1")	559	5	1.113233	-0.325544	346	459.47	1.327948
=HYPERLINK("http://www.godatabase.org/cgi-bin/go.cgi?query=GO:0044267&auto_wild_cards=yes&view=query&action=query&search_constraint=terms","GO:0044267_cellular_protein_metabolic_process")	=HYPERLINK("http://www.ncbi.nih.gov/gquery/gquery.fcgi?term=TIA1","TIA1")	559	5	1.113233	-0.325544	346	459.47	1.327948
=HYPERLINK("http://www.godatabase.org/cgi-bin/go.cgi?query=GO:0044267&auto_wild_cards=yes&view=query&action=query&search_constraint=terms","GO:0044267_cellular_protein_metabolic_process")	=HYPERLINK("http://www.ncbi.nih.gov/gquery/gquery.fcgi?term=UBE2F","UBE2F")	559	5	1.113233	-0.325544	346	459.47	1.327948
=HYPERLINK("http://www.godatabase.org/cgi-bin/go.cgi?query=GO:0044267&auto_wild_cards=yes&view=query&action=query&search_constraint=terms","GO:0044267_cellular_protein_metabolic_process")	=HYPERLINK("http://www.ncbi.nih.gov/gquery/gquery.fcgi?term=PPM1M","PPM1M")	559	5	1.113233	-0.325544	346	459.47	1.327948
=HYPERLINK("http://www.godatabase.org/cgi-bin/go.cgi?query=GO:0044267&auto_wild_cards=yes&view=query&action=query&search_constraint=terms","GO:0044267_cellular_protein_metabolic_process")	=HYPERLINK("http://www.ncbi.nih.gov/gquery/gquery.fcgi?term=NCOR1","NCOR1")	559	5	1.113233	-0.325544	346	459.47	1.327948
=HYPERLINK("http://www.godatabase.org/cgi-bin/go.cgi?query=GO:0015674&auto_wild_cards=yes&view=query&action=query&search_constraint=terms","GO:0015674_di-__tri-valent_inorganic_cation_transport")	=HYPERLINK("http://www.ncbi.nih.gov/gquery/gquery.fcgi?term=HEPH","HEPH")	79	1	1.575436	-0.324060	347	460.25	1.326369
=HYPERLINK("http://www.godatabase.org/cgi-bin/go.cgi?query=GO:0000278&auto_wild_cards=yes&view=query&action=query&search_constraint=terms","GO:0000278_mitotic_cell_cycle")	=HYPERLINK("http://www.ncbi.nih.gov/gquery/gquery.fcgi?term=AKAP8","AKAP8")	80	1	1.555743	-0.320140	348	463.8	1.332759
=HYPERLINK("http://www.godatabase.org/cgi-bin/go.cgi?query=GO:0031325&auto_wild_cards=yes&view=query&action=query&search_constraint=terms","GO:0031325_positive_regulation_of_cellular_metabolic_process")	=HYPERLINK("http://www.ncbi.nih.gov/gquery/gquery.fcgi?term=KLF7","KLF7")	442	4	1.126330	-0.318073	349	464.56	1.331117
=HYPERLINK("http://www.godatabase.org/cgi-bin/go.cgi?query=GO:0031325&auto_wild_cards=yes&view=query&action=query&search_constraint=terms","GO:0031325_positive_regulation_of_cellular_metabolic_process")	=HYPERLINK("http://www.ncbi.nih.gov/gquery/gquery.fcgi?term=NCOA2","NCOA2")	442	4	1.126330	-0.318073	349	464.56	1.331117
=HYPERLINK("http://www.godatabase.org/cgi-bin/go.cgi?query=GO:0031325&auto_wild_cards=yes&view=query&action=query&search_constraint=terms","GO:0031325_positive_regulation_of_cellular_metabolic_process")	=HYPERLINK("http://www.ncbi.nih.gov/gquery/gquery.fcgi?term=RXRB","RXRB")	442	4	1.126330	-0.318073	349	464.56	1.331117
=HYPERLINK("http://www.godatabase.org/cgi-bin/go.cgi?query=GO:0031325&auto_wild_cards=yes&view=query&action=query&search_constraint=terms","GO:0031325_positive_regulation_of_cellular_metabolic_process")	=HYPERLINK("http://www.ncbi.nih.gov/gquery/gquery.fcgi?term=NCOR1","NCOR1")	442	4	1.126330	-0.318073	349	464.56	1.331117
=HYPERLINK("http://www.godatabase.org/cgi-bin/go.cgi?query=GO:0007411&auto_wild_cards=yes&view=query&action=query&search_constraint=terms","GO:0007411_axon_guidance")	=HYPERLINK("http://www.ncbi.nih.gov/gquery/gquery.fcgi?term=KLF7","KLF7")	82	1	1.517798	-0.312497	352	467.56	1.328295
=HYPERLINK("http://www.godatabase.org/cgi-bin/go.cgi?query=GO:0010627&auto_wild_cards=yes&view=query&action=query&search_constraint=terms","GO:0010627_regulation_of_protein_kinase_cascade")	=HYPERLINK("http://www.ncbi.nih.gov/gquery/gquery.fcgi?term=NCOR1","NCOR1")	82	1	1.517798	-0.312497	352	467.56	1.328295
=HYPERLINK("http://www.godatabase.org/cgi-bin/go.cgi?query=GO:0045664&auto_wild_cards=yes&view=query&action=query&search_constraint=terms","GO:0045664_regulation_of_neuron_differentiation")	=HYPERLINK("http://www.ncbi.nih.gov/gquery/gquery.fcgi?term=YWHAH","YWHAH")	82	1	1.517798	-0.312497	352	467.56	1.328295
=HYPERLINK("http://www.godatabase.org/cgi-bin/go.cgi?query=GO:0006325&auto_wild_cards=yes&view=query&action=query&search_constraint=terms","GO:0006325_chromatin_organization")	=HYPERLINK("http://www.ncbi.nih.gov/gquery/gquery.fcgi?term=NCOR1","NCOR1")	83	1	1.499512	-0.308771	356	470.74	1.322303
=HYPERLINK("http://www.godatabase.org/cgi-bin/go.cgi?query=GO:0006575&auto_wild_cards=yes&view=query&action=query&search_constraint=terms","GO:0006575_cellular_amino_acid_derivative_metabolic_process")	=HYPERLINK("http://www.ncbi.nih.gov/gquery/gquery.fcgi?term=AHCY","AHCY")	83	1	1.499512	-0.308771	356	470.74	1.322303
=HYPERLINK("http://www.godatabase.org/cgi-bin/go.cgi?query=GO:0007017&auto_wild_cards=yes&view=query&action=query&search_constraint=terms","GO:0007017_microtubule-based_process")	=HYPERLINK("http://www.ncbi.nih.gov/gquery/gquery.fcgi?term=MYH9","MYH9")	83	1	1.499512	-0.308771	356	470.74	1.322303
=HYPERLINK("http://www.godatabase.org/cgi-bin/go.cgi?query=GO:0030198&auto_wild_cards=yes&view=query&action=query&search_constraint=terms","GO:0030198_extracellular_matrix_organization")	=HYPERLINK("http://www.ncbi.nih.gov/gquery/gquery.fcgi?term=CRISPLD2","CRISPLD2")	83	1	1.499512	-0.308771	356	470.74	1.322303
=HYPERLINK("http://www.godatabase.org/cgi-bin/go.cgi?query=GO:0006996&auto_wild_cards=yes&view=query&action=query&search_constraint=terms","GO:0006996_organelle_organization")	=HYPERLINK("http://www.ncbi.nih.gov/gquery/gquery.fcgi?term=SH3GLB1","SH3GLB1")	449	4	1.108770	-0.306745	357	471.22	1.319944
=HYPERLINK("http://www.godatabase.org/cgi-bin/go.cgi?query=GO:0006996&auto_wild_cards=yes&view=query&action=query&search_constraint=terms","GO:0006996_organelle_organization")	=HYPERLINK("http://www.ncbi.nih.gov/gquery/gquery.fcgi?term=AKAP8","AKAP8")	449	4	1.108770	-0.306745	357	471.22	1.319944
=HYPERLINK("http://www.godatabase.org/cgi-bin/go.cgi?query=GO:0006996&auto_wild_cards=yes&view=query&action=query&search_constraint=terms","GO:0006996_organelle_organization")	=HYPERLINK("http://www.ncbi.nih.gov/gquery/gquery.fcgi?term=MYH9","MYH9")	449	4	1.108770	-0.306745	357	471.22	1.319944
=HYPERLINK("http://www.godatabase.org/cgi-bin/go.cgi?query=GO:0006996&auto_wild_cards=yes&view=query&action=query&search_constraint=terms","GO:0006996_organelle_organization")	=HYPERLINK("http://www.ncbi.nih.gov/gquery/gquery.fcgi?term=NCOR1","NCOR1")	449	4	1.108770	-0.306745	357	471.22	1.319944
=HYPERLINK("http://www.godatabase.org/cgi-bin/go.cgi?query=GO:0030005&auto_wild_cards=yes&view=query&action=query&search_constraint=terms","GO:0030005_cellular_di-__tri-valent_inorganic_cation_homeostasis")	=HYPERLINK("http://www.ncbi.nih.gov/gquery/gquery.fcgi?term=SLC30A1","SLC30A1")	84	1	1.481660	-0.305105	359	472.15	1.315181
=HYPERLINK("http://www.godatabase.org/cgi-bin/go.cgi?query=GO:0045137&auto_wild_cards=yes&view=query&action=query&search_constraint=terms","GO:0045137_development_of_primary_sexual_characteristics")	=HYPERLINK("http://www.ncbi.nih.gov/gquery/gquery.fcgi?term=NRIP1","NRIP1")	84	1	1.481660	-0.305105	359	472.15	1.315181
=HYPERLINK("http://www.godatabase.org/cgi-bin/go.cgi?query=GO:0032504&auto_wild_cards=yes&view=query&action=query&search_constraint=terms","GO:0032504_multicellular_organism_reproduction")	=HYPERLINK("http://www.ncbi.nih.gov/gquery/gquery.fcgi?term=NRIP1","NRIP1")	86	1	1.447203	-0.297950	362	477.97	1.320359
=HYPERLINK("http://www.godatabase.org/cgi-bin/go.cgi?query=GO:0034641&auto_wild_cards=yes&view=query&action=query&search_constraint=terms","GO:0034641_cellular_nitrogen_compound_metabolic_process")	=HYPERLINK("http://www.ncbi.nih.gov/gquery/gquery.fcgi?term=AHCY","AHCY")	86	1	1.447203	-0.297950	362	477.97	1.320359
=HYPERLINK("http://www.godatabase.org/cgi-bin/go.cgi?query=GO:0048609&auto_wild_cards=yes&view=query&action=query&search_constraint=terms","GO:0048609_reproductive_process_in_a_multicellular_organism")	=HYPERLINK("http://www.ncbi.nih.gov/gquery/gquery.fcgi?term=NRIP1","NRIP1")	86	1	1.447203	-0.297950	362	477.97	1.320359
=HYPERLINK("http://www.godatabase.org/cgi-bin/go.cgi?query=GO:0003001&auto_wild_cards=yes&view=query&action=query&search_constraint=terms","GO:0003001_generation_of_a_signal_involved_in_cell-cell_signaling")	=HYPERLINK("http://www.ncbi.nih.gov/gquery/gquery.fcgi?term=CYB5R4","CYB5R4")	87	1	1.430568	-0.294459	363	481.22	1.325675
=HYPERLINK("http://www.godatabase.org/cgi-bin/go.cgi?query=GO:0009893&auto_wild_cards=yes&view=query&action=query&search_constraint=terms","GO:0009893_positive_regulation_of_metabolic_process")	=HYPERLINK("http://www.ncbi.nih.gov/gquery/gquery.fcgi?term=KLF7","KLF7")	458	4	1.086982	-0.292743	364	481.83	1.323709
=HYPERLINK("http://www.godatabase.org/cgi-bin/go.cgi?query=GO:0009893&auto_wild_cards=yes&view=query&action=query&search_constraint=terms","GO:0009893_positive_regulation_of_metabolic_process")	=HYPERLINK("http://www.ncbi.nih.gov/gquery/gquery.fcgi?term=NCOA2","NCOA2")	458	4	1.086982	-0.292743	364	481.83	1.323709
=HYPERLINK("http://www.godatabase.org/cgi-bin/go.cgi?query=GO:0009893&auto_wild_cards=yes&view=query&action=query&search_constraint=terms","GO:0009893_positive_regulation_of_metabolic_process")	=HYPERLINK("http://www.ncbi.nih.gov/gquery/gquery.fcgi?term=RXRB","RXRB")	458	4	1.086982	-0.292743	364	481.83	1.323709
=HYPERLINK("http://www.godatabase.org/cgi-bin/go.cgi?query=GO:0009893&auto_wild_cards=yes&view=query&action=query&search_constraint=terms","GO:0009893_positive_regulation_of_metabolic_process")	=HYPERLINK("http://www.ncbi.nih.gov/gquery/gquery.fcgi?term=NCOR1","NCOR1")	458	4	1.086982	-0.292743	364	481.83	1.323709
=HYPERLINK("http://www.godatabase.org/cgi-bin/go.cgi?query=GO:0045941&auto_wild_cards=yes&view=query&action=query&search_constraint=terms","GO:0045941_positive_regulation_of_transcription")	=HYPERLINK("http://www.ncbi.nih.gov/gquery/gquery.fcgi?term=KLF7","KLF7")	338	3	1.104670	-0.286052	365	483.97	1.325945
=HYPERLINK("http://www.godatabase.org/cgi-bin/go.cgi?query=GO:0045941&auto_wild_cards=yes&view=query&action=query&search_constraint=terms","GO:0045941_positive_regulation_of_transcription")	=HYPERLINK("http://www.ncbi.nih.gov/gquery/gquery.fcgi?term=NCOA2","NCOA2")	338	3	1.104670	-0.286052	365	483.97	1.325945
=HYPERLINK("http://www.godatabase.org/cgi-bin/go.cgi?query=GO:0045941&auto_wild_cards=yes&view=query&action=query&search_constraint=terms","GO:0045941_positive_regulation_of_transcription")	=HYPERLINK("http://www.ncbi.nih.gov/gquery/gquery.fcgi?term=RXRB","RXRB")	338	3	1.104670	-0.286052	365	483.97	1.325945
=HYPERLINK("http://www.godatabase.org/cgi-bin/go.cgi?query=GO:0030003&auto_wild_cards=yes&view=query&action=query&search_constraint=terms","GO:0030003_cellular_cation_homeostasis")	=HYPERLINK("http://www.ncbi.nih.gov/gquery/gquery.fcgi?term=SLC30A1","SLC30A1")	90	1	1.382883	-0.284311	368	485.73	1.319918
=HYPERLINK("http://www.godatabase.org/cgi-bin/go.cgi?query=GO:0030324&auto_wild_cards=yes&view=query&action=query&search_constraint=terms","GO:0030324_lung_development")	=HYPERLINK("http://www.ncbi.nih.gov/gquery/gquery.fcgi?term=FOXP2","FOXP2")	90	1	1.382883	-0.284311	368	485.73	1.319918
=HYPERLINK("http://www.godatabase.org/cgi-bin/go.cgi?query=GO:0035264&auto_wild_cards=yes&view=query&action=query&search_constraint=terms","GO:0035264_multicellular_organism_growth")	=HYPERLINK("http://www.ncbi.nih.gov/gquery/gquery.fcgi?term=NCOR1","NCOR1")	90	1	1.382883	-0.284311	368	485.73	1.319918
=HYPERLINK("http://www.godatabase.org/cgi-bin/go.cgi?query=GO:0031399&auto_wild_cards=yes&view=query&action=query&search_constraint=terms","GO:0031399_regulation_of_protein_modification_process")	=HYPERLINK("http://www.ncbi.nih.gov/gquery/gquery.fcgi?term=NCOR1","NCOR1")	91	1	1.367686	-0.281033	369	487.48	1.321084
=HYPERLINK("http://www.godatabase.org/cgi-bin/go.cgi?query=GO:0030217&auto_wild_cards=yes&view=query&action=query&search_constraint=terms","GO:0030217_T_cell_differentiation")	=HYPERLINK("http://www.ncbi.nih.gov/gquery/gquery.fcgi?term=NCOR1","NCOR1")	92	1	1.352820	-0.277806	371	489.96	1.320647
=HYPERLINK("http://www.godatabase.org/cgi-bin/go.cgi?query=GO:0030323&auto_wild_cards=yes&view=query&action=query&search_constraint=terms","GO:0030323_respiratory_tube_development")	=HYPERLINK("http://www.ncbi.nih.gov/gquery/gquery.fcgi?term=FOXP2","FOXP2")	92	1	1.352820	-0.277806	371	489.96	1.320647
=HYPERLINK("http://www.godatabase.org/cgi-bin/go.cgi?query=GO:0006810&auto_wild_cards=yes&view=query&action=query&search_constraint=terms","GO:0006810_transport")	=HYPERLINK("http://www.ncbi.nih.gov/gquery/gquery.fcgi?term=SLC8A3","SLC8A3")	718	6	1.040051	-0.277467	372	490.18	1.317688
=HYPERLINK("http://www.godatabase.org/cgi-bin/go.cgi?query=GO:0006810&auto_wild_cards=yes&view=query&action=query&search_constraint=terms","GO:0006810_transport")	=HYPERLINK("http://www.ncbi.nih.gov/gquery/gquery.fcgi?term=CYB5R4","CYB5R4")	718	6	1.040051	-0.277467	372	490.18	1.317688
=HYPERLINK("http://www.godatabase.org/cgi-bin/go.cgi?query=GO:0006810&auto_wild_cards=yes&view=query&action=query&search_constraint=terms","GO:0006810_transport")	=HYPERLINK("http://www.ncbi.nih.gov/gquery/gquery.fcgi?term=YWHAH","YWHAH")	718	6	1.040051	-0.277467	372	490.18	1.317688
=HYPERLINK("http://www.godatabase.org/cgi-bin/go.cgi?query=GO:0006810&auto_wild_cards=yes&view=query&action=query&search_constraint=terms","GO:0006810_transport")	=HYPERLINK("http://www.ncbi.nih.gov/gquery/gquery.fcgi?term=RAB1","RAB1")	718	6	1.040051	-0.277467	372	490.18	1.317688
=HYPERLINK("http://www.godatabase.org/cgi-bin/go.cgi?query=GO:0006810&auto_wild_cards=yes&view=query&action=query&search_constraint=terms","GO:0006810_transport")	=HYPERLINK("http://www.ncbi.nih.gov/gquery/gquery.fcgi?term=LRBA","LRBA")	718	6	1.040051	-0.277467	372	490.18	1.317688
=HYPERLINK("http://www.godatabase.org/cgi-bin/go.cgi?query=GO:0006810&auto_wild_cards=yes&view=query&action=query&search_constraint=terms","GO:0006810_transport")	=HYPERLINK("http://www.ncbi.nih.gov/gquery/gquery.fcgi?term=HEPH","HEPH")	718	6	1.040051	-0.277467	372	490.18	1.317688
=HYPERLINK("http://www.godatabase.org/cgi-bin/go.cgi?query=GO:0055066&auto_wild_cards=yes&view=query&action=query&search_constraint=terms","GO:0055066_di-__tri-valent_inorganic_cation_homeostasis")	=HYPERLINK("http://www.ncbi.nih.gov/gquery/gquery.fcgi?term=SLC30A1","SLC30A1")	93	1	1.338274	-0.274628	374	492.5	1.316845
=HYPERLINK("http://www.godatabase.org/cgi-bin/go.cgi?query=GO:0065003&auto_wild_cards=yes&view=query&action=query&search_constraint=terms","GO:0065003_macromolecular_complex_assembly")	=HYPERLINK("http://www.ncbi.nih.gov/gquery/gquery.fcgi?term=FKBP4","FKBP4")	93	1	1.338274	-0.274628	374	492.5	1.316845
=HYPERLINK("http://www.godatabase.org/cgi-bin/go.cgi?query=GO:0010628&auto_wild_cards=yes&view=query&action=query&search_constraint=terms","GO:0010628_positive_regulation_of_gene_expression")	=HYPERLINK("http://www.ncbi.nih.gov/gquery/gquery.fcgi?term=KLF7","KLF7")	346	3	1.079128	-0.272625	375	492.96	1.314560
=HYPERLINK("http://www.godatabase.org/cgi-bin/go.cgi?query=GO:0010628&auto_wild_cards=yes&view=query&action=query&search_constraint=terms","GO:0010628_positive_regulation_of_gene_expression")	=HYPERLINK("http://www.ncbi.nih.gov/gquery/gquery.fcgi?term=NCOA2","NCOA2")	346	3	1.079128	-0.272625	375	492.96	1.314560
=HYPERLINK("http://www.godatabase.org/cgi-bin/go.cgi?query=GO:0010628&auto_wild_cards=yes&view=query&action=query&search_constraint=terms","GO:0010628_positive_regulation_of_gene_expression")	=HYPERLINK("http://www.ncbi.nih.gov/gquery/gquery.fcgi?term=RXRB","RXRB")	346	3	1.079128	-0.272625	375	492.96	1.314560
=HYPERLINK("http://www.godatabase.org/cgi-bin/go.cgi?query=GO:0008610&auto_wild_cards=yes&view=query&action=query&search_constraint=terms","GO:0008610_lipid_biosynthetic_process")	=HYPERLINK("http://www.ncbi.nih.gov/gquery/gquery.fcgi?term=SH3GLB1","SH3GLB1")	94	1	1.324037	-0.271498	376	495.9	1.318883
=HYPERLINK("http://www.godatabase.org/cgi-bin/go.cgi?query=GO:0001701&auto_wild_cards=yes&view=query&action=query&search_constraint=terms","GO:0001701_in_utero_embryonic_development")	=HYPERLINK("http://www.ncbi.nih.gov/gquery/gquery.fcgi?term=SLC30A1","SLC30A1")	221	2	1.126330	-0.270403	377	496.17	1.316101
=HYPERLINK("http://www.godatabase.org/cgi-bin/go.cgi?query=GO:0001701&auto_wild_cards=yes&view=query&action=query&search_constraint=terms","GO:0001701_in_utero_embryonic_development")	=HYPERLINK("http://www.ncbi.nih.gov/gquery/gquery.fcgi?term=MYH9","MYH9")	221	2	1.126330	-0.270403	377	496.17	1.316101
=HYPERLINK("http://www.godatabase.org/cgi-bin/go.cgi?query=GO:0045935&auto_wild_cards=yes&view=query&action=query&search_constraint=terms","GO:0045935_positive_regulation_of_nucleobase__nucleoside__nucleotide_and_nucleic_acid_metabolic_process")	=HYPERLINK("http://www.ncbi.nih.gov/gquery/gquery.fcgi?term=KLF7","KLF7")	352	3	1.060734	-0.262969	378	499.58	1.321640
=HYPERLINK("http://www.godatabase.org/cgi-bin/go.cgi?query=GO:0045935&auto_wild_cards=yes&view=query&action=query&search_constraint=terms","GO:0045935_positive_regulation_of_nucleobase__nucleoside__nucleotide_and_nucleic_acid_metabolic_process")	=HYPERLINK("http://www.ncbi.nih.gov/gquery/gquery.fcgi?term=NCOA2","NCOA2")	352	3	1.060734	-0.262969	378	499.58	1.321640
=HYPERLINK("http://www.godatabase.org/cgi-bin/go.cgi?query=GO:0045935&auto_wild_cards=yes&view=query&action=query&search_constraint=terms","GO:0045935_positive_regulation_of_nucleobase__nucleoside__nucleotide_and_nucleic_acid_metabolic_process")	=HYPERLINK("http://www.ncbi.nih.gov/gquery/gquery.fcgi?term=RXRB","RXRB")	352	3	1.060734	-0.262969	378	499.58	1.321640
=HYPERLINK("http://www.godatabase.org/cgi-bin/go.cgi?query=GO:0009967&auto_wild_cards=yes&view=query&action=query&search_constraint=terms","GO:0009967_positive_regulation_of_signal_transduction")	=HYPERLINK("http://www.ncbi.nih.gov/gquery/gquery.fcgi?term=NCAM1","NCAM1")	98	1	1.269994	-0.259439	380	502.22	1.321632
=HYPERLINK("http://www.godatabase.org/cgi-bin/go.cgi?query=GO:0060541&auto_wild_cards=yes&view=query&action=query&search_constraint=terms","GO:0060541_respiratory_system_development")	=HYPERLINK("http://www.ncbi.nih.gov/gquery/gquery.fcgi?term=FOXP2","FOXP2")	98	1	1.269994	-0.259439	380	502.22	1.321632
=HYPERLINK("http://www.godatabase.org/cgi-bin/go.cgi?query=GO:0048731&auto_wild_cards=yes&view=query&action=query&search_constraint=terms","GO:0048731_system_development")	=HYPERLINK("http://www.ncbi.nih.gov/gquery/gquery.fcgi?term=KLF7","KLF7")	1609	13	1.005577	-0.258033	381	502.51	1.318924
=HYPERLINK("http://www.godatabase.org/cgi-bin/go.cgi?query=GO:0048731&auto_wild_cards=yes&view=query&action=query&search_constraint=terms","GO:0048731_system_development")	=HYPERLINK("http://www.ncbi.nih.gov/gquery/gquery.fcgi?term=RXRB","RXRB")	1609	13	1.005577	-0.258033	381	502.51	1.318924
=HYPERLINK("http://www.godatabase.org/cgi-bin/go.cgi?query=GO:0048731&auto_wild_cards=yes&view=query&action=query&search_constraint=terms","GO:0048731_system_development")	=HYPERLINK("http://www.ncbi.nih.gov/gquery/gquery.fcgi?term=FKBP4","FKBP4")	1609	13	1.005577	-0.258033	381	502.51	1.318924
=HYPERLINK("http://www.godatabase.org/cgi-bin/go.cgi?query=GO:0048731&auto_wild_cards=yes&view=query&action=query&search_constraint=terms","GO:0048731_system_development")	=HYPERLINK("http://www.ncbi.nih.gov/gquery/gquery.fcgi?term=VAX2","VAX2")	1609	13	1.005577	-0.258033	381	502.51	1.318924
=HYPERLINK("http://www.godatabase.org/cgi-bin/go.cgi?query=GO:0048731&auto_wild_cards=yes&view=query&action=query&search_constraint=terms","GO:0048731_system_development")	=HYPERLINK("http://www.ncbi.nih.gov/gquery/gquery.fcgi?term=HES6","HES6")	1609	13	1.005577	-0.258033	381	502.51	1.318924
=HYPERLINK("http://www.godatabase.org/cgi-bin/go.cgi?query=GO:0048731&auto_wild_cards=yes&view=query&action=query&search_constraint=terms","GO:0048731_system_development")	=HYPERLINK("http://www.ncbi.nih.gov/gquery/gquery.fcgi?term=MYH9","MYH9")	1609	13	1.005577	-0.258033	381	502.51	1.318924
=HYPERLINK("http://www.godatabase.org/cgi-bin/go.cgi?query=GO:0048731&auto_wild_cards=yes&view=query&action=query&search_constraint=terms","GO:0048731_system_development")	=HYPERLINK("http://www.ncbi.nih.gov/gquery/gquery.fcgi?term=FOXP2","FOXP2")	1609	13	1.005577	-0.258033	381	502.51	1.318924
=HYPERLINK("http://www.godatabase.org/cgi-bin/go.cgi?query=GO:0048731&auto_wild_cards=yes&view=query&action=query&search_constraint=terms","GO:0048731_system_development")	=HYPERLINK("http://www.ncbi.nih.gov/gquery/gquery.fcgi?term=NRIP1","NRIP1")	1609	13	1.005577	-0.258033	381	502.51	1.318924
=HYPERLINK("http://www.godatabase.org/cgi-bin/go.cgi?query=GO:0048731&auto_wild_cards=yes&view=query&action=query&search_constraint=terms","GO:0048731_system_development")	=HYPERLINK("http://www.ncbi.nih.gov/gquery/gquery.fcgi?term=YWHAH","YWHAH")	1609	13	1.005577	-0.258033	381	502.51	1.318924
=HYPERLINK("http://www.godatabase.org/cgi-bin/go.cgi?query=GO:0048731&auto_wild_cards=yes&view=query&action=query&search_constraint=terms","GO:0048731_system_development")	=HYPERLINK("http://www.ncbi.nih.gov/gquery/gquery.fcgi?term=HEPH","HEPH")	1609	13	1.005577	-0.258033	381	502.51	1.318924
=HYPERLINK("http://www.godatabase.org/cgi-bin/go.cgi?query=GO:0048731&auto_wild_cards=yes&view=query&action=query&search_constraint=terms","GO:0048731_system_development")	=HYPERLINK("http://www.ncbi.nih.gov/gquery/gquery.fcgi?term=SEPP1","SEPP1")	1609	13	1.005577	-0.258033	381	502.51	1.318924
=HYPERLINK("http://www.godatabase.org/cgi-bin/go.cgi?query=GO:0048731&auto_wild_cards=yes&view=query&action=query&search_constraint=terms","GO:0048731_system_development")	=HYPERLINK("http://www.ncbi.nih.gov/gquery/gquery.fcgi?term=MAB21L1","MAB21L1")	1609	13	1.005577	-0.258033	381	502.51	1.318924
=HYPERLINK("http://www.godatabase.org/cgi-bin/go.cgi?query=GO:0048731&auto_wild_cards=yes&view=query&action=query&search_constraint=terms","GO:0048731_system_development")	=HYPERLINK("http://www.ncbi.nih.gov/gquery/gquery.fcgi?term=NCOR1","NCOR1")	1609	13	1.005577	-0.258033	381	502.51	1.318924
=HYPERLINK("http://www.godatabase.org/cgi-bin/go.cgi?query=GO:0030182&auto_wild_cards=yes&view=query&action=query&search_constraint=terms","GO:0030182_neuron_differentiation")	=HYPERLINK("http://www.ncbi.nih.gov/gquery/gquery.fcgi?term=KLF7","KLF7")	356	3	1.048816	-0.256721	382	502.77	1.316152
=HYPERLINK("http://www.godatabase.org/cgi-bin/go.cgi?query=GO:0030182&auto_wild_cards=yes&view=query&action=query&search_constraint=terms","GO:0030182_neuron_differentiation")	=HYPERLINK("http://www.ncbi.nih.gov/gquery/gquery.fcgi?term=YWHAH","YWHAH")	356	3	1.048816	-0.256721	382	502.77	1.316152
=HYPERLINK("http://www.godatabase.org/cgi-bin/go.cgi?query=GO:0030182&auto_wild_cards=yes&view=query&action=query&search_constraint=terms","GO:0030182_neuron_differentiation")	=HYPERLINK("http://www.ncbi.nih.gov/gquery/gquery.fcgi?term=VAX2","VAX2")	356	3	1.048816	-0.256721	382	502.77	1.316152
=HYPERLINK("http://www.godatabase.org/cgi-bin/go.cgi?query=GO:0046649&auto_wild_cards=yes&view=query&action=query&search_constraint=terms","GO:0046649_lymphocyte_activation")	=HYPERLINK("http://www.ncbi.nih.gov/gquery/gquery.fcgi?term=MYH9","MYH9")	228	2	1.091750	-0.256692	383	503.65	1.315013
=HYPERLINK("http://www.godatabase.org/cgi-bin/go.cgi?query=GO:0046649&auto_wild_cards=yes&view=query&action=query&search_constraint=terms","GO:0046649_lymphocyte_activation")	=HYPERLINK("http://www.ncbi.nih.gov/gquery/gquery.fcgi?term=NCOR1","NCOR1")	228	2	1.091750	-0.256692	383	503.65	1.315013
=HYPERLINK("http://www.godatabase.org/cgi-bin/go.cgi?query=GO:0001817&auto_wild_cards=yes&view=query&action=query&search_constraint=terms","GO:0001817_regulation_of_cytokine_production")	=HYPERLINK("http://www.ncbi.nih.gov/gquery/gquery.fcgi?term=TIA1","TIA1")	99	1	1.257166	-0.256535	384	505.28	1.315833
=HYPERLINK("http://www.godatabase.org/cgi-bin/go.cgi?query=GO:0051173&auto_wild_cards=yes&view=query&action=query&search_constraint=terms","GO:0051173_positive_regulation_of_nitrogen_compound_metabolic_process")	=HYPERLINK("http://www.ncbi.nih.gov/gquery/gquery.fcgi?term=KLF7","KLF7")	361	3	1.034289	-0.249117	385	507.68	1.318649
=HYPERLINK("http://www.godatabase.org/cgi-bin/go.cgi?query=GO:0051173&auto_wild_cards=yes&view=query&action=query&search_constraint=terms","GO:0051173_positive_regulation_of_nitrogen_compound_metabolic_process")	=HYPERLINK("http://www.ncbi.nih.gov/gquery/gquery.fcgi?term=NCOA2","NCOA2")	361	3	1.034289	-0.249117	385	507.68	1.318649
=HYPERLINK("http://www.godatabase.org/cgi-bin/go.cgi?query=GO:0051173&auto_wild_cards=yes&view=query&action=query&search_constraint=terms","GO:0051173_positive_regulation_of_nitrogen_compound_metabolic_process")	=HYPERLINK("http://www.ncbi.nih.gov/gquery/gquery.fcgi?term=RXRB","RXRB")	361	3	1.034289	-0.249117	385	507.68	1.318649
=HYPERLINK("http://www.godatabase.org/cgi-bin/go.cgi?query=GO:0050890&auto_wild_cards=yes&view=query&action=query&search_constraint=terms","GO:0050890_cognition")	=HYPERLINK("http://www.ncbi.nih.gov/gquery/gquery.fcgi?term=SLC12A2","SLC12A2")	233	2	1.068322	-0.247359	386	508.69	1.317850
=HYPERLINK("http://www.godatabase.org/cgi-bin/go.cgi?query=GO:0050890&auto_wild_cards=yes&view=query&action=query&search_constraint=terms","GO:0050890_cognition")	=HYPERLINK("http://www.ncbi.nih.gov/gquery/gquery.fcgi?term=FOXP2","FOXP2")	233	2	1.068322	-0.247359	386	508.69	1.317850
=HYPERLINK("http://www.godatabase.org/cgi-bin/go.cgi?query=GO:0009968&auto_wild_cards=yes&view=query&action=query&search_constraint=terms","GO:0009968_negative_regulation_of_signal_transduction")	=HYPERLINK("http://www.ncbi.nih.gov/gquery/gquery.fcgi?term=NCOR1","NCOR1")	103	1	1.208344	-0.245331	387	510.07	1.318010
=HYPERLINK("http://www.godatabase.org/cgi-bin/go.cgi?query=GO:0050767&auto_wild_cards=yes&view=query&action=query&search_constraint=terms","GO:0050767_regulation_of_neurogenesis")	=HYPERLINK("http://www.ncbi.nih.gov/gquery/gquery.fcgi?term=YWHAH","YWHAH")	104	1	1.196726	-0.242630	388	511.68	1.318763
=HYPERLINK("http://www.godatabase.org/cgi-bin/go.cgi?query=GO:0007049&auto_wild_cards=yes&view=query&action=query&search_constraint=terms","GO:0007049_cell_cycle")	=HYPERLINK("http://www.ncbi.nih.gov/gquery/gquery.fcgi?term=AKAP8","AKAP8")	238	2	1.045878	-0.238390	389	513.57	1.320231
=HYPERLINK("http://www.godatabase.org/cgi-bin/go.cgi?query=GO:0007049&auto_wild_cards=yes&view=query&action=query&search_constraint=terms","GO:0007049_cell_cycle")	=HYPERLINK("http://www.ncbi.nih.gov/gquery/gquery.fcgi?term=MYH9","MYH9")	238	2	1.045878	-0.238390	389	513.57	1.320231
=HYPERLINK("http://www.godatabase.org/cgi-bin/go.cgi?query=GO:0010817&auto_wild_cards=yes&view=query&action=query&search_constraint=terms","GO:0010817_regulation_of_hormone_levels")	=HYPERLINK("http://www.ncbi.nih.gov/gquery/gquery.fcgi?term=CYB5R4","CYB5R4")	106	1	1.174146	-0.237340	390	514.04	1.318051
=HYPERLINK("http://www.godatabase.org/cgi-bin/go.cgi?query=GO:0007275&auto_wild_cards=yes&view=query&action=query&search_constraint=terms","GO:0007275_multicellular_organismal_development")	=HYPERLINK("http://www.ncbi.nih.gov/gquery/gquery.fcgi?term=KLF7","KLF7")	1760	14	0.990018	-0.235781	391	514.49	1.315831
=HYPERLINK("http://www.godatabase.org/cgi-bin/go.cgi?query=GO:0007275&auto_wild_cards=yes&view=query&action=query&search_constraint=terms","GO:0007275_multicellular_organismal_development")	=HYPERLINK("http://www.ncbi.nih.gov/gquery/gquery.fcgi?term=RXRB","RXRB")	1760	14	0.990018	-0.235781	391	514.49	1.315831
=HYPERLINK("http://www.godatabase.org/cgi-bin/go.cgi?query=GO:0007275&auto_wild_cards=yes&view=query&action=query&search_constraint=terms","GO:0007275_multicellular_organismal_development")	=HYPERLINK("http://www.ncbi.nih.gov/gquery/gquery.fcgi?term=FKBP4","FKBP4")	1760	14	0.990018	-0.235781	391	514.49	1.315831
=HYPERLINK("http://www.godatabase.org/cgi-bin/go.cgi?query=GO:0007275&auto_wild_cards=yes&view=query&action=query&search_constraint=terms","GO:0007275_multicellular_organismal_development")	=HYPERLINK("http://www.ncbi.nih.gov/gquery/gquery.fcgi?term=VAX2","VAX2")	1760	14	0.990018	-0.235781	391	514.49	1.315831
=HYPERLINK("http://www.godatabase.org/cgi-bin/go.cgi?query=GO:0007275&auto_wild_cards=yes&view=query&action=query&search_constraint=terms","GO:0007275_multicellular_organismal_development")	=HYPERLINK("http://www.ncbi.nih.gov/gquery/gquery.fcgi?term=HES6","HES6")	1760	14	0.990018	-0.235781	391	514.49	1.315831
[truncated: 254 more rows]
