# Supplementary material for: RedundancyMiner: De-replication of redundant GO categories in microarray and proteomics analysis
Source: BMC Bioinformatics. 2011 Feb 10;12:52. doi: 10.1186/1471-2105-12-52 (PMC3223614; doi:10.1186/1471-2105-12-52)
Supplement: Additional file 8 — Retinal development HTGM download. compressed package of the results of running HTGM on the retinal development genes list. [file 1471-2105-12-52-S8.ZIP › SCENARIO_2_MODIFIED/total.txt.total.txt.dir/Exp1_BestClusterMap_LEIGS_KM_24.csv.join.18.txt.dir/Exp1_BestClusterMap_LEIGS_KM_24.csv.join.18.txt.change.xls]

=HYPERLINK("http://discover.nci.nih.gov/gominer/hi-thruput-defs.jsp#GO"	HYPERLINKED GO CATEGORY) =HYPERLINK("http://discover.nci.nih.gov/gominer/hi-thruput-defs.jsp#Total"	TOTAL GENES) =HYPERLINK("http://discover.nci.nih.gov/gominer/hi-thruput-defs.jsp#CHANGED"	CHANGED GENES) =HYPERLINK("http://discover.nci.nih.gov/gominer/hi-thruput-defs.jsp#ENRICH"	ENRICHMENT) =HYPERLINK("http://discover.nci.nih.gov/gominer/hi-thruput-defs.jsp#LOG10"	LOG10(p)) =HYPERLINK("http://discover.nci.nih.gov/gominer/hi-thruput-defs.jsp#NUMB"	CUMULATIVE NUMBER OF CATEGORIES) =HYPERLINK("http://discover.nci.nih.gov/gominer/hi-thruput-defs.jsp#RLB"	CUMULATIVE RANDOMS LOWER BOUND) =HYPERLINK("http://discover.nci.nih.gov/gominer/hi-thruput-defs.jsp#RM"	CUMULATIVE RANDOMS MEAN) =HYPERLINK("http://discover.nci.nih.gov/gominer/hi-thruput-defs.jsp#RUB"	CUMULATIVE RANDOMS UPPER BOUND) =HYPERLINK("http://discover.nci.nih.gov/gominer/hi-thruput-defs.jsp#FDR"	FALSE DISCOVERY RATE)
=HYPERLINK("http://www.godatabase.org/cgi-bin/go.cgi?query=GO:0000122&auto_wild_cards=yes&view=query&action=query&search_constraint=terms"	GO:0000122_negative_regulation_of_transcription_from_RNA_polymerase_II_promoter) 175 6 4.267181 -2.618333 1 -2.384876 2.59 7.564876 2.590000
=HYPERLINK("http://www.godatabase.org/cgi-bin/go.cgi?query=GO:0010558&auto_wild_cards=yes&view=query&action=query&search_constraint=terms"	GO:0010558_negative_regulation_of_macromolecule_biosynthetic_process) 274 7 3.179621 -2.269169 2 -3.165003 4.92 13.005003 2.460000
=HYPERLINK("http://www.godatabase.org/cgi-bin/go.cgi?query=GO:0010468&auto_wild_cards=yes&view=query&action=query&search_constraint=terms"	GO:0010468_regulation_of_gene_expression) 778 13 2.079657 -2.255588 3 -3.364185 5.0 13.364185 1.666667
=HYPERLINK("http://www.godatabase.org/cgi-bin/go.cgi?query=GO:0031327&auto_wild_cards=yes&view=query&action=query&search_constraint=terms"	GO:0031327_negative_regulation_of_cellular_biosynthetic_process) 282 7 3.089419 -2.201059 4 -3.369601 5.45 14.269601 1.362500
=HYPERLINK("http://www.godatabase.org/cgi-bin/go.cgi?query=GO:0009890&auto_wild_cards=yes&view=query&action=query&search_constraint=terms"	GO:0009890_negative_regulation_of_biosynthetic_process) 284 7 3.067663 -2.184430 5 -3.358026 5.48 14.318026 1.096000
=HYPERLINK("http://www.godatabase.org/cgi-bin/go.cgi?query=GO:0045892&auto_wild_cards=yes&view=query&action=query&search_constraint=terms"	GO:0045892_negative_regulation_of_transcription__DNA-dependent) 218 6 3.425490 -2.147557 6 -3.194573 6.05 15.294573 1.008333
=HYPERLINK("http://www.godatabase.org/cgi-bin/go.cgi?query=GO:0051253&auto_wild_cards=yes&view=query&action=query&search_constraint=terms"	GO:0051253_negative_regulation_of_RNA_metabolic_process) 220 6 3.394349 -2.128566 7 -3.205542 6.21 15.625542 0.887143
=HYPERLINK("http://www.godatabase.org/cgi-bin/go.cgi?query=GO:0001887&auto_wild_cards=yes&view=query&action=query&search_constraint=terms"	GO:0001887_selenium_metabolic_process) 1 1
=HYPERLINK("http://www.godatabase.org/cgi-bin/go.cgi?query=GO:0006463&auto_wild_cards=yes&view=query&action=query&search_constraint=terms"	GO:0006463_steroid_hormone_receptor_complex_assembly) 1 1
=HYPERLINK("http://www.godatabase.org/cgi-bin/go.cgi?query=GO:0006654&auto_wild_cards=yes&view=query&action=query&search_constraint=terms"	GO:0006654_phosphatidic_acid_biosynthetic_process) 1 1
=HYPERLINK("http://www.godatabase.org/cgi-bin/go.cgi?query=GO:0007076&auto_wild_cards=yes&view=query&action=query&search_constraint=terms"	GO:0007076_mitotic_chromosome_condensation) 1 1
=HYPERLINK("http://www.godatabase.org/cgi-bin/go.cgi?query=GO:0019510&auto_wild_cards=yes&view=query&action=query&search_constraint=terms"	GO:0019510_S-adenosylhomocysteine_catabolic_process) 1 1
=HYPERLINK("http://www.godatabase.org/cgi-bin/go.cgi?query=GO:0042297&auto_wild_cards=yes&view=query&action=query&search_constraint=terms"	GO:0042297_vocal_learning) 1 1
=HYPERLINK("http://www.godatabase.org/cgi-bin/go.cgi?query=GO:0046473&auto_wild_cards=yes&view=query&action=query&search_constraint=terms"	GO:0046473_phosphatidic_acid_metabolic_process) 1 1
=HYPERLINK("http://www.godatabase.org/cgi-bin/go.cgi?query=GO:0046498&auto_wild_cards=yes&view=query&action=query&search_constraint=terms"	GO:0046498_S-adenosylhomocysteine_metabolic_process) 1 1
=HYPERLINK("http://www.godatabase.org/cgi-bin/go.cgi?query=GO:0048813&auto_wild_cards=yes&view=query&action=query&search_constraint=terms"	GO:0048813_dendrite_morphogenesis) 18 2 13.828829 -2.052356 8 -2.735483 7.46 17.655483 0.932500
=HYPERLINK("http://www.godatabase.org/cgi-bin/go.cgi?query=GO:0010556&auto_wild_cards=yes&view=query&action=query&search_constraint=terms"	GO:0010556_regulation_of_macromolecule_biosynthetic_process) 745 12 2.004716 -1.964703 9 -2.566104 8.28 19.126104 0.920000
=HYPERLINK("http://www.godatabase.org/cgi-bin/go.cgi?query=GO:0019219&auto_wild_cards=yes&view=query&action=query&search_constraint=terms"	GO:0019219_regulation_of_nucleobase__nucleoside__nucleotide_and_nucleic_acid_metabolic_process) 757 12 1.972937 -1.910479 10 -2.087812 9.38 20.847812 0.938000
=HYPERLINK("http://www.godatabase.org/cgi-bin/go.cgi?query=GO:0051171&auto_wild_cards=yes&view=query&action=query&search_constraint=terms"	GO:0051171_regulation_of_nitrogen_compound_metabolic_process) 771 12 1.937112 -1.848961 11 -1.757634 10.51 22.777634 0.955455
=HYPERLINK("http://www.godatabase.org/cgi-bin/go.cgi?query=GO:0045449&auto_wild_cards=yes&view=query&action=query&search_constraint=terms"	GO:0045449_regulation_of_transcription) 676 11 2.025228 -1.848757 12 -1.731012 10.53 22.791012 0.877500
=HYPERLINK("http://www.godatabase.org/cgi-bin/go.cgi?query=GO:0016481&auto_wild_cards=yes&view=query&action=query&search_constraint=terms"	GO:0016481_negative_regulation_of_transcription) 253 6 2.951608 -1.844342 13 -1.640705 10.92 23.480705 0.840000
=HYPERLINK("http://www.godatabase.org/cgi-bin/go.cgi?query=GO:0010605&auto_wild_cards=yes&view=query&action=query&search_constraint=terms"	GO:0010605_negative_regulation_of_macromolecule_metabolic_process) 331 7 2.632073 -1.833918 14 -1.682606 11.0 23.682606 0.785714
=HYPERLINK("http://www.godatabase.org/cgi-bin/go.cgi?query=GO:0031324&auto_wild_cards=yes&view=query&action=query&search_constraint=terms"	GO:0031324_negative_regulation_of_cellular_metabolic_process) 332 7 2.624145 -1.827213 15 -1.622910 11.09 23.802910 0.739333
=HYPERLINK("http://www.godatabase.org/cgi-bin/go.cgi?query=GO:0051252&auto_wild_cards=yes&view=query&action=query&search_constraint=terms"	GO:0051252_regulation_of_RNA_metabolic_process) 590 10 2.109482 -1.818813 16 -1.599572 11.11 23.819572 0.694375
=HYPERLINK("http://www.godatabase.org/cgi-bin/go.cgi?query=GO:0009612&auto_wild_cards=yes&view=query&action=query&search_constraint=terms"	GO:0009612_response_to_mechanical_stimulus) 24 2 10.371622 -1.809262 17 -1.363863 11.61 24.583863 0.682941
=HYPERLINK("http://www.godatabase.org/cgi-bin/go.cgi?query=GO:0001543&auto_wild_cards=yes&view=query&action=query&search_constraint=terms"	GO:0001543_ovarian_follicle_rupture) 2 1
=HYPERLINK("http://www.godatabase.org/cgi-bin/go.cgi?query=GO:0001767&auto_wild_cards=yes&view=query&action=query&search_constraint=terms"	GO:0001767_establishment_of_lymphocyte_polarity) 2 1
=HYPERLINK("http://www.godatabase.org/cgi-bin/go.cgi?query=GO:0001768&auto_wild_cards=yes&view=query&action=query&search_constraint=terms"	GO:0001768_establishment_of_T_cell_polarity) 2 1
=HYPERLINK("http://www.godatabase.org/cgi-bin/go.cgi?query=GO:0007132&auto_wild_cards=yes&view=query&action=query&search_constraint=terms"	GO:0007132_meiotic_metaphase_I) 2 1
=HYPERLINK("http://www.godatabase.org/cgi-bin/go.cgi?query=GO:0014067&auto_wild_cards=yes&view=query&action=query&search_constraint=terms"	GO:0014067_negative_regulation_of_phosphoinositide_3-kinase_cascade) 2 1
=HYPERLINK("http://www.godatabase.org/cgi-bin/go.cgi?query=GO:0031223&auto_wild_cards=yes&view=query&action=query&search_constraint=terms"	GO:0031223_auditory_behavior) 2 1
=HYPERLINK("http://www.godatabase.org/cgi-bin/go.cgi?query=GO:0032796&auto_wild_cards=yes&view=query&action=query&search_constraint=terms"	GO:0032796_uropod_organization) 2 1
=HYPERLINK("http://www.godatabase.org/cgi-bin/go.cgi?query=GO:0045116&auto_wild_cards=yes&view=query&action=query&search_constraint=terms"	GO:0045116_protein_neddylation) 2 1
=HYPERLINK("http://www.godatabase.org/cgi-bin/go.cgi?query=GO:0051293&auto_wild_cards=yes&view=query&action=query&search_constraint=terms"	GO:0051293_establishment_of_spindle_localization) 2 1
=HYPERLINK("http://www.godatabase.org/cgi-bin/go.cgi?query=GO:0051295&auto_wild_cards=yes&view=query&action=query&search_constraint=terms"	GO:0051295_establishment_of_meiotic_spindle_localization) 2 1
=HYPERLINK("http://www.godatabase.org/cgi-bin/go.cgi?query=GO:0051653&auto_wild_cards=yes&view=query&action=query&search_constraint=terms"	GO:0051653_spindle_localization) 2 1
=HYPERLINK("http://www.godatabase.org/cgi-bin/go.cgi?query=GO:0060318&auto_wild_cards=yes&view=query&action=query&search_constraint=terms"	GO:0060318_definitive_erythrocyte_differentiation) 2 1
=HYPERLINK("http://www.godatabase.org/cgi-bin/go.cgi?query=GO:0010629&auto_wild_cards=yes&view=query&action=query&search_constraint=terms"	GO:0010629_negative_regulation_of_gene_expression) 262 6 2.850217 -1.775244 18 -1.425275 11.99 25.405275 0.666111
=HYPERLINK("http://www.godatabase.org/cgi-bin/go.cgi?query=GO:0006350&auto_wild_cards=yes&view=query&action=query&search_constraint=terms"	GO:0006350_transcription) 701 11 1.953002 -1.736646 19 -0.957631 13.19 27.337631 0.694211
=HYPERLINK("http://www.godatabase.org/cgi-bin/go.cgi?query=GO:0009892&auto_wild_cards=yes&view=query&action=query&search_constraint=terms"	GO:0009892_negative_regulation_of_metabolic_process) 348 7 2.503495 -1.723651 20 -0.744438 13.46 27.664438 0.673000
=HYPERLINK("http://www.godatabase.org/cgi-bin/go.cgi?query=GO:0045934&auto_wild_cards=yes&view=query&action=query&search_constraint=terms"	GO:0045934_negative_regulation_of_nucleobase__nucleoside__nucleotide_and_nucleic_acid_metabolic_process) 270 6 2.765766 -1.716464 21 -0.635119 13.56 27.755119 0.645714
=HYPERLINK("http://www.godatabase.org/cgi-bin/go.cgi?query=GO:0034961&auto_wild_cards=yes&view=query&action=query&search_constraint=terms"	GO:0034961_cellular_biopolymer_biosynthetic_process) 804 12 1.857604 -1.711024 22 -0.569220 13.93 28.429220 0.633182
=HYPERLINK("http://www.godatabase.org/cgi-bin/go.cgi?query=GO:0051172&auto_wild_cards=yes&view=query&action=query&search_constraint=terms"	GO:0051172_negative_regulation_of_nitrogen_compound_metabolic_process) 271 6 2.755560 -1.709283 23 -0.447914 14.21 28.867914 0.617826
=HYPERLINK("http://www.godatabase.org/cgi-bin/go.cgi?query=GO:0010467&auto_wild_cards=yes&view=query&action=query&search_constraint=terms"	GO:0010467_gene_expression) 905 13 1.787815 -1.706080 24 -0.434665 14.22 28.874665 0.592500
=HYPERLINK("http://www.godatabase.org/cgi-bin/go.cgi?query=GO:0006357&auto_wild_cards=yes&view=query&action=query&search_constraint=terms"	GO:0006357_regulation_of_transcription_from_RNA_polymerase_II_promoter) 435 8 2.288910 -1.704576 25 -0.422097 14.23 28.882097 0.569200
=HYPERLINK("http://www.godatabase.org/cgi-bin/go.cgi?query=GO:0043284&auto_wild_cards=yes&view=query&action=query&search_constraint=terms"	GO:0043284_biopolymer_biosynthetic_process) 807 12 1.850698 -1.698956 26 -0.415619 14.28 28.975619 0.549231
=HYPERLINK("http://www.godatabase.org/cgi-bin/go.cgi?query=GO:0031326&auto_wild_cards=yes&view=query&action=query&search_constraint=terms"	GO:0031326_regulation_of_cellular_biosynthetic_process) 812 12 1.839302 -1.679013 27 -0.258329 14.83 29.918329 0.549259
=HYPERLINK("http://www.godatabase.org/cgi-bin/go.cgi?query=GO:0009889&auto_wild_cards=yes&view=query&action=query&search_constraint=terms"	GO:0009889_regulation_of_biosynthetic_process) 815 12 1.832532 -1.667147 28 -0.250199 14.92 30.090199 0.532857
=HYPERLINK("http://www.godatabase.org/cgi-bin/go.cgi?query=GO:0006366&auto_wild_cards=yes&view=query&action=query&search_constraint=terms"	GO:0006366_transcription_from_RNA_polymerase_II_promoter) 444 8 2.242513 -1.655814 29 -0.209388 15.04 30.289388 0.518621
=HYPERLINK("http://www.godatabase.org/cgi-bin/go.cgi?query=GO:0080090&auto_wild_cards=yes&view=query&action=query&search_constraint=terms"	GO:0080090_regulation_of_primary_metabolic_process) 926 13 1.747271 -1.627644 30 0.106414 16.0 31.893586 0.533333
=HYPERLINK("http://www.godatabase.org/cgi-bin/go.cgi?query=GO:0030522&auto_wild_cards=yes&view=query&action=query&search_constraint=terms"	GO:0030522_intracellular_receptor-mediated_signaling_pathway) 30 2 8.297297 -1.624766 31 0.315978 16.43 32.544022 0.530000
=HYPERLINK("http://www.godatabase.org/cgi-bin/go.cgi?query=GO:0000098&auto_wild_cards=yes&view=query&action=query&search_constraint=terms"	GO:0000098_sulfur_amino_acid_catabolic_process) 3 1
=HYPERLINK("http://www.godatabase.org/cgi-bin/go.cgi?query=GO:0000212&auto_wild_cards=yes&view=query&action=query&search_constraint=terms"	GO:0000212_meiotic_spindle_organization) 3 1
=HYPERLINK("http://www.godatabase.org/cgi-bin/go.cgi?query=GO:0001844&auto_wild_cards=yes&view=query&action=query&search_constraint=terms"	GO:0001844_protein_insertion_into_mitochondrial_membrane_during_induction_of_apoptosis) 3 1
=HYPERLINK("http://www.godatabase.org/cgi-bin/go.cgi?query=GO:0002361&auto_wild_cards=yes&view=query&action=query&search_constraint=terms"	GO:0002361_CD4-positive__CD25-positive__alpha-beta_regulatory_T_cell_differentiation) 3 1
=HYPERLINK("http://www.godatabase.org/cgi-bin/go.cgi?query=GO:0021794&auto_wild_cards=yes&view=query&action=query&search_constraint=terms"	GO:0021794_thalamus_development) 3 1
=HYPERLINK("http://www.godatabase.org/cgi-bin/go.cgi?query=GO:0031063&auto_wild_cards=yes&view=query&action=query&search_constraint=terms"	GO:0031063_regulation_of_histone_deacetylation) 3 1
=HYPERLINK("http://www.godatabase.org/cgi-bin/go.cgi?query=GO:0031065&auto_wild_cards=yes&view=query&action=query&search_constraint=terms"	GO:0031065_positive_regulation_of_histone_deacetylation) 3 1
=HYPERLINK("http://www.godatabase.org/cgi-bin/go.cgi?query=GO:0031503&auto_wild_cards=yes&view=query&action=query&search_constraint=terms"	GO:0031503_protein_complex_localization) 3 1
=HYPERLINK("http://www.godatabase.org/cgi-bin/go.cgi?query=GO:0044273&auto_wild_cards=yes&view=query&action=query&search_constraint=terms"	GO:0044273_sulfur_compound_catabolic_process) 3 1
=HYPERLINK("http://www.godatabase.org/cgi-bin/go.cgi?query=GO:0050774&auto_wild_cards=yes&view=query&action=query&search_constraint=terms"	GO:0050774_negative_regulation_of_dendrite_morphogenesis) 3 1
=HYPERLINK("http://www.godatabase.org/cgi-bin/go.cgi?query=GO:0051204&auto_wild_cards=yes&view=query&action=query&search_constraint=terms"	GO:0051204_protein_insertion_into_mitochondrial_membrane) 3 1
=HYPERLINK("http://www.godatabase.org/cgi-bin/go.cgi?query=GO:0070846&auto_wild_cards=yes&view=query&action=query&search_constraint=terms"	GO:0070846_Hsp90_deacetylation) 3 1
=HYPERLINK("http://www.godatabase.org/cgi-bin/go.cgi?query=GO:0060255&auto_wild_cards=yes&view=query&action=query&search_constraint=terms"	GO:0060255_regulation_of_macromolecule_metabolic_process) 936 13 1.728604 -1.591396 32 0.766213 17.83 34.893787 0.557188
=HYPERLINK("http://www.godatabase.org/cgi-bin/go.cgi?query=GO:0016070&auto_wild_cards=yes&view=query&action=query&search_constraint=terms"	GO:0016070_RNA_metabolic_process) 658 10 1.891481 -1.513799 33 2.030150 20.54 39.049850 0.622424
=HYPERLINK("http://www.godatabase.org/cgi-bin/go.cgi?query=GO:0032922&auto_wild_cards=yes&view=query&action=query&search_constraint=terms"	GO:0032922_circadian_regulation_of_gene_expression) 4 1
=HYPERLINK("http://www.godatabase.org/cgi-bin/go.cgi?query=GO:0045066&auto_wild_cards=yes&view=query&action=query&search_constraint=terms"	GO:0045066_regulatory_T_cell_differentiation) 4 1
=HYPERLINK("http://www.godatabase.org/cgi-bin/go.cgi?query=GO:0051205&auto_wild_cards=yes&view=query&action=query&search_constraint=terms"	GO:0051205_protein_insertion_into_membrane) 4 1
=HYPERLINK("http://www.godatabase.org/cgi-bin/go.cgi?query=GO:0006355&auto_wild_cards=yes&view=query&action=query&search_constraint=terms"	GO:0006355_regulation_of_transcription__DNA-dependent) 575 9 1.948061 -1.462998 34 3.012225 22.49 41.967775 0.661471
=HYPERLINK("http://www.godatabase.org/cgi-bin/go.cgi?query=GO:0000070&auto_wild_cards=yes&view=query&action=query&search_constraint=terms"	GO:0000070_mitotic_sister_chromatid_segregation) 5 1 24.891892 -1.402851 46 14.073316 37.71 61.346684 0.819783
=HYPERLINK("http://www.godatabase.org/cgi-bin/go.cgi?query=GO:0000819&auto_wild_cards=yes&view=query&action=query&search_constraint=terms"	GO:0000819_sister_chromatid_segregation) 5 1 24.891892 -1.402851 46 14.073316 37.71 61.346684 0.819783
=HYPERLINK("http://www.godatabase.org/cgi-bin/go.cgi?query=GO:0007638&auto_wild_cards=yes&view=query&action=query&search_constraint=terms"	GO:0007638_mechanosensory_behavior) 5 1 24.891892 -1.402851 46 14.073316 37.71 61.346684 0.819783
=HYPERLINK("http://www.godatabase.org/cgi-bin/go.cgi?query=GO:0009950&auto_wild_cards=yes&view=query&action=query&search_constraint=terms"	GO:0009950_dorsal_ventral_axis_specification) 5 1 24.891892 -1.402851 46 14.073316 37.71 61.346684 0.819783
=HYPERLINK("http://www.godatabase.org/cgi-bin/go.cgi?query=GO:0017148&auto_wild_cards=yes&view=query&action=query&search_constraint=terms"	GO:0017148_negative_regulation_of_translation) 5 1 24.891892 -1.402851 46 14.073316 37.71 61.346684 0.819783
=HYPERLINK("http://www.godatabase.org/cgi-bin/go.cgi?query=GO:0030261&auto_wild_cards=yes&view=query&action=query&search_constraint=terms"	GO:0030261_chromosome_condensation) 5 1 24.891892 -1.402851 46 14.073316 37.71 61.346684 0.819783
=HYPERLINK("http://www.godatabase.org/cgi-bin/go.cgi?query=GO:0031058&auto_wild_cards=yes&view=query&action=query&search_constraint=terms"	GO:0031058_positive_regulation_of_histone_modification) 5 1 24.891892 -1.402851 46 14.073316 37.71 61.346684 0.819783
=HYPERLINK("http://www.godatabase.org/cgi-bin/go.cgi?query=GO:0034109&auto_wild_cards=yes&view=query&action=query&search_constraint=terms"	GO:0034109_homotypic_cell-cell_adhesion) 5 1 24.891892 -1.402851 46 14.073316 37.71 61.346684 0.819783
=HYPERLINK("http://www.godatabase.org/cgi-bin/go.cgi?query=GO:0043489&auto_wild_cards=yes&view=query&action=query&search_constraint=terms"	GO:0043489_RNA_stabilization) 5 1 24.891892 -1.402851 46 14.073316 37.71 61.346684 0.819783
=HYPERLINK("http://www.godatabase.org/cgi-bin/go.cgi?query=GO:0048255&auto_wild_cards=yes&view=query&action=query&search_constraint=terms"	GO:0048255_mRNA_stabilization) 5 1 24.891892 -1.402851 46 14.073316 37.71 61.346684 0.819783
=HYPERLINK("http://www.godatabase.org/cgi-bin/go.cgi?query=GO:0051323&auto_wild_cards=yes&view=query&action=query&search_constraint=terms"	GO:0051323_metaphase) 5 1 24.891892 -1.402851 46 14.073316 37.71 61.346684 0.819783
=HYPERLINK("http://www.godatabase.org/cgi-bin/go.cgi?query=GO:0051668&auto_wild_cards=yes&view=query&action=query&search_constraint=terms"	GO:0051668_localization_within_membrane) 5 1 24.891892 -1.402851 46 14.073316 37.71 61.346684 0.819783
=HYPERLINK("http://www.godatabase.org/cgi-bin/go.cgi?query=GO:0016358&auto_wild_cards=yes&view=query&action=query&search_constraint=terms"	GO:0016358_dendrite_development) 40 2 6.222973 -1.392878 47 14.525719 38.45 62.374281 0.818085
=HYPERLINK("http://www.godatabase.org/cgi-bin/go.cgi?query=GO:0006351&auto_wild_cards=yes&view=query&action=query&search_constraint=terms"	GO:0006351_transcription__DNA-dependent) 594 9 1.885749 -1.383616 48 14.674643 38.66 62.645357 0.805417
=HYPERLINK("http://www.godatabase.org/cgi-bin/go.cgi?query=GO:0032774&auto_wild_cards=yes&view=query&action=query&search_constraint=terms"	GO:0032774_RNA_biosynthetic_process) 595 9 1.882580 -1.379555 49 14.691417 38.68 62.668583 0.789388
=HYPERLINK("http://www.godatabase.org/cgi-bin/go.cgi?query=GO:0034645&auto_wild_cards=yes&view=query&action=query&search_constraint=terms"	GO:0034645_cellular_macromolecule_biosynthetic_process) 901 12 1.657618 -1.356855 50 15.439811 40.15 64.860189 0.803000
=HYPERLINK("http://www.godatabase.org/cgi-bin/go.cgi?query=GO:0031323&auto_wild_cards=yes&view=query&action=query&search_constraint=terms"	GO:0031323_regulation_of_cellular_metabolic_process) 1015 13 1.594062 -1.328259 51 16.483245 42.36 68.236755 0.830588
=HYPERLINK("http://www.godatabase.org/cgi-bin/go.cgi?query=GO:0009059&auto_wild_cards=yes&view=query&action=query&search_constraint=terms"	GO:0009059_macromolecule_biosynthetic_process) 910 12 1.641224 -1.327479 52 16.505485 42.38 68.254515 0.815000
=HYPERLINK("http://www.godatabase.org/cgi-bin/go.cgi?query=GO:0000768&auto_wild_cards=yes&view=query&action=query&search_constraint=terms"	GO:0000768_syncytium_formation_by_plasma_membrane_fusion) 6 1 20.743243 -1.325363 56 24.236224 52.11 79.983776 0.930536
=HYPERLINK("http://www.godatabase.org/cgi-bin/go.cgi?query=GO:0006882&auto_wild_cards=yes&view=query&action=query&search_constraint=terms"	GO:0006882_cellular_zinc_ion_homeostasis) 6 1 20.743243 -1.325363 56 24.236224 52.11 79.983776 0.930536
=HYPERLINK("http://www.godatabase.org/cgi-bin/go.cgi?query=GO:0007520&auto_wild_cards=yes&view=query&action=query&search_constraint=terms"	GO:0007520_myoblast_fusion) 6 1 20.743243 -1.325363 56 24.236224 52.11 79.983776 0.930536
=HYPERLINK("http://www.godatabase.org/cgi-bin/go.cgi?query=GO:0060013&auto_wild_cards=yes&view=query&action=query&search_constraint=terms"	GO:0060013_righting_reflex) 6 1 20.743243 -1.325363 56 24.236224 52.11 79.983776 0.930536
=HYPERLINK("http://www.godatabase.org/cgi-bin/go.cgi?query=GO:0030218&auto_wild_cards=yes&view=query&action=query&search_constraint=terms"	GO:0030218_erythrocyte_differentiation) 46 2 5.411281 -1.283008 57 25.941615 55.22 84.498385 0.968772
=HYPERLINK("http://www.godatabase.org/cgi-bin/go.cgi?query=GO:0006949&auto_wild_cards=yes&view=query&action=query&search_constraint=terms"	GO:0006949_syncytium_formation) 7 1 17.779923 -1.260108 65 34.408873 66.45 98.491127 1.022308
=HYPERLINK("http://www.godatabase.org/cgi-bin/go.cgi?query=GO:0014066&auto_wild_cards=yes&view=query&action=query&search_constraint=terms"	GO:0014066_regulation_of_phosphoinositide_3-kinase_cascade) 7 1 17.779923 -1.260108 65 34.408873 66.45 98.491127 1.022308
=HYPERLINK("http://www.godatabase.org/cgi-bin/go.cgi?query=GO:0016575&auto_wild_cards=yes&view=query&action=query&search_constraint=terms"	GO:0016575_histone_deacetylation) 7 1 17.779923 -1.260108 65 34.408873 66.45 98.491127 1.022308
=HYPERLINK("http://www.godatabase.org/cgi-bin/go.cgi?query=GO:0030521&auto_wild_cards=yes&view=query&action=query&search_constraint=terms"	GO:0030521_androgen_receptor_signaling_pathway) 7 1 17.779923 -1.260108 65 34.408873 66.45 98.491127 1.022308
=HYPERLINK("http://www.godatabase.org/cgi-bin/go.cgi?query=GO:0046677&auto_wild_cards=yes&view=query&action=query&search_constraint=terms"	GO:0046677_response_to_antibiotic) 7 1 17.779923 -1.260108 65 34.408873 66.45 98.491127 1.022308
=HYPERLINK("http://www.godatabase.org/cgi-bin/go.cgi?query=GO:0048814&auto_wild_cards=yes&view=query&action=query&search_constraint=terms"	GO:0048814_regulation_of_dendrite_morphogenesis) 7 1 17.779923 -1.260108 65 34.408873 66.45 98.491127 1.022308
=HYPERLINK("http://www.godatabase.org/cgi-bin/go.cgi?query=GO:0050773&auto_wild_cards=yes&view=query&action=query&search_constraint=terms"	GO:0050773_regulation_of_dendrite_development) 7 1 17.779923 -1.260108 65 34.408873 66.45 98.491127 1.022308
=HYPERLINK("http://www.godatabase.org/cgi-bin/go.cgi?query=GO:0055069&auto_wild_cards=yes&view=query&action=query&search_constraint=terms"	GO:0055069_zinc_ion_homeostasis) 7 1 17.779923 -1.260108 65 34.408873 66.45 98.491127 1.022308
=HYPERLINK("http://www.godatabase.org/cgi-bin/go.cgi?query=GO:0043010&auto_wild_cards=yes&view=query&action=query&search_constraint=terms"	GO:0043010_camera-type_eye_development) 110 3 3.394349 -1.241876 66 35.040651 67.64 100.239349 1.024848
=HYPERLINK("http://www.godatabase.org/cgi-bin/go.cgi?query=GO:0034101&auto_wild_cards=yes&view=query&action=query&search_constraint=terms"	GO:0034101_erythrocyte_homeostasis) 49 2 5.079978 -1.234014 67 35.518966 68.41 101.301034 1.021045
=HYPERLINK("http://www.godatabase.org/cgi-bin/go.cgi?query=GO:0006458&auto_wild_cards=yes&view=query&action=query&search_constraint=terms"	GO:0006458_'de_novo'_protein_folding) 8 1 15.557432 -1.203805 70 42.615296 78.32 114.024704 1.118857
=HYPERLINK("http://www.godatabase.org/cgi-bin/go.cgi?query=GO:0014065&auto_wild_cards=yes&view=query&action=query&search_constraint=terms"	GO:0014065_phosphoinositide_3-kinase_cascade) 8 1 15.557432 -1.203805 70 42.615296 78.32 114.024704 1.118857
=HYPERLINK("http://www.godatabase.org/cgi-bin/go.cgi?query=GO:0051084&auto_wild_cards=yes&view=query&action=query&search_constraint=terms"	GO:0051084_'de_novo'_posttranslational_protein_folding) 8 1 15.557432 -1.203805 70 42.615296 78.32 114.024704 1.118857
=HYPERLINK("http://www.godatabase.org/cgi-bin/go.cgi?query=GO:0034960&auto_wild_cards=yes&view=query&action=query&search_constraint=terms"	GO:0034960_cellular_biopolymer_metabolic_process) 1395 16 1.427492 -1.189567 71 43.233990 79.44 115.646010 1.118873
=HYPERLINK("http://www.godatabase.org/cgi-bin/go.cgi?query=GO:0010608&auto_wild_cards=yes&view=query&action=query&search_constraint=terms"	GO:0010608_posttranscriptional_regulation_of_gene_expression) 52 2 4.786902 -1.188340 72 43.414505 79.87 116.325495 1.109306
=HYPERLINK("http://www.godatabase.org/cgi-bin/go.cgi?query=GO:0001542&auto_wild_cards=yes&view=query&action=query&search_constraint=terms"	GO:0001542_ovulation_from_ovarian_follicle) 9 1 13.828829 -1.154340 78 51.434603 91.01 130.585397 1.166795
=HYPERLINK("http://www.godatabase.org/cgi-bin/go.cgi?query=GO:0006476&auto_wild_cards=yes&view=query&action=query&search_constraint=terms"	GO:0006476_protein_amino_acid_deacetylation) 9 1 13.828829 -1.154340 78 51.434603 91.01 130.585397 1.166795
=HYPERLINK("http://www.godatabase.org/cgi-bin/go.cgi?query=GO:0017145&auto_wild_cards=yes&view=query&action=query&search_constraint=terms"	GO:0017145_stem_cell_division) 9 1 13.828829 -1.154340 78 51.434603 91.01 130.585397 1.166795
=HYPERLINK("http://www.godatabase.org/cgi-bin/go.cgi?query=GO:0030728&auto_wild_cards=yes&view=query&action=query&search_constraint=terms"	GO:0030728_ovulation) 9 1 13.828829 -1.154340 78 51.434603 91.01 130.585397 1.166795
=HYPERLINK("http://www.godatabase.org/cgi-bin/go.cgi?query=GO:0050910&auto_wild_cards=yes&view=query&action=query&search_constraint=terms"	GO:0050910_detection_of_mechanical_stimulus_involved_in_sensory_perception_of_sound) 9 1 13.828829 -1.154340 78 51.434603 91.01 130.585397 1.166795
=HYPERLINK("http://www.godatabase.org/cgi-bin/go.cgi?query=GO:0055012&auto_wild_cards=yes&view=query&action=query&search_constraint=terms"	GO:0055012_ventricular_cardiac_muscle_cell_differentiation) 9 1 13.828829 -1.154340 78 51.434603 91.01 130.585397 1.166795
=HYPERLINK("http://www.godatabase.org/cgi-bin/go.cgi?query=GO:0014706&auto_wild_cards=yes&view=query&action=query&search_constraint=terms"	GO:0014706_striated_muscle_tissue_development) 120 3 3.111486 -1.150995 79 51.673435 91.35 131.026565 1.156329
=HYPERLINK("http://www.godatabase.org/cgi-bin/go.cgi?query=GO:0051641&auto_wild_cards=yes&view=query&action=query&search_constraint=terms"	GO:0051641_cellular_localization) 370 6 2.018262 -1.143017 80 52.148313 91.97 131.791687 1.149625
=HYPERLINK("http://www.godatabase.org/cgi-bin/go.cgi?query=GO:0000904&auto_wild_cards=yes&view=query&action=query&search_constraint=terms"	GO:0000904_cell_morphogenesis_involved_in_differentiation) 199 4 2.501698 -1.133262 81 52.679230 92.81 132.940770 1.145802
=HYPERLINK("http://www.godatabase.org/cgi-bin/go.cgi?query=GO:0006790&auto_wild_cards=yes&view=query&action=query&search_constraint=terms"	GO:0006790_sulfur_metabolic_process) 56 2 4.444981 -1.131962 82 53.115994 93.67 134.224006 1.142317
=HYPERLINK("http://www.godatabase.org/cgi-bin/go.cgi?query=GO:0019222&auto_wild_cards=yes&view=query&action=query&search_constraint=terms"	GO:0019222_regulation_of_metabolic_process) 1088 13 1.487108 -1.118138 83 53.911386 94.8 135.688614 1.142169
=HYPERLINK("http://www.godatabase.org/cgi-bin/go.cgi?query=GO:0006826&auto_wild_cards=yes&view=query&action=query&search_constraint=terms"	GO:0006826_iron_ion_transport) 10 1 12.445946 -1.110268 89 61.863882 104.94 148.016118 1.179101
=HYPERLINK("http://www.godatabase.org/cgi-bin/go.cgi?query=GO:0007006&auto_wild_cards=yes&view=query&action=query&search_constraint=terms"	GO:0007006_mitochondrial_membrane_organization) 10 1 12.445946 -1.110268 89 61.863882 104.94 148.016118 1.179101
=HYPERLINK("http://www.godatabase.org/cgi-bin/go.cgi?query=GO:0016197&auto_wild_cards=yes&view=query&action=query&search_constraint=terms"	GO:0016197_endosome_transport) 10 1 12.445946 -1.110268 89 61.863882 104.94 148.016118 1.179101
=HYPERLINK("http://www.godatabase.org/cgi-bin/go.cgi?query=GO:0043488&auto_wild_cards=yes&view=query&action=query&search_constraint=terms"	GO:0043488_regulation_of_mRNA_stability) 10 1 12.445946 -1.110268 89 61.863882 104.94 148.016118 1.179101
=HYPERLINK("http://www.godatabase.org/cgi-bin/go.cgi?query=GO:0048384&auto_wild_cards=yes&view=query&action=query&search_constraint=terms"	GO:0048384_retinoic_acid_receptor_signaling_pathway) 10 1 12.445946 -1.110268 89 61.863882 104.94 148.016118 1.179101
=HYPERLINK("http://www.godatabase.org/cgi-bin/go.cgi?query=GO:0060216&auto_wild_cards=yes&view=query&action=query&search_constraint=terms"	GO:0060216_definitive_hemopoiesis) 10 1 12.445946 -1.110268 89 61.863882 104.94 148.016118 1.179101
=HYPERLINK("http://www.godatabase.org/cgi-bin/go.cgi?query=GO:0060537&auto_wild_cards=yes&view=query&action=query&search_constraint=terms"	GO:0060537_muscle_tissue_development) 128 3 2.917019 -1.084959 90 63.033460 106.44 149.846540 1.182667
=HYPERLINK("http://www.godatabase.org/cgi-bin/go.cgi?query=GO:0000096&auto_wild_cards=yes&view=query&action=query&search_constraint=terms"	GO:0000096_sulfur_amino_acid_metabolic_process) 11 1 11.314496 -1.070558 97 69.192292 114.58 159.967708 1.181237
=HYPERLINK("http://www.godatabase.org/cgi-bin/go.cgi?query=GO:0007051&auto_wild_cards=yes&view=query&action=query&search_constraint=terms"	GO:0007051_spindle_organization) 11 1 11.314496 -1.070558 97 69.192292 114.58 159.967708 1.181237
=HYPERLINK("http://www.godatabase.org/cgi-bin/go.cgi?query=GO:0014902&auto_wild_cards=yes&view=query&action=query&search_constraint=terms"	GO:0014902_myotube_differentiation) 11 1 11.314496 -1.070558 97 69.192292 114.58 159.967708 1.181237
=HYPERLINK("http://www.godatabase.org/cgi-bin/go.cgi?query=GO:0042036&auto_wild_cards=yes&view=query&action=query&search_constraint=terms"	GO:0042036_negative_regulation_of_cytokine_biosynthetic_process) 11 1 11.314496 -1.070558 97 69.192292 114.58 159.967708 1.181237
=HYPERLINK("http://www.godatabase.org/cgi-bin/go.cgi?query=GO:0045026&auto_wild_cards=yes&view=query&action=query&search_constraint=terms"	GO:0045026_plasma_membrane_fusion) 11 1 11.314496 -1.070558 97 69.192292 114.58 159.967708 1.181237
=HYPERLINK("http://www.godatabase.org/cgi-bin/go.cgi?query=GO:0048745&auto_wild_cards=yes&view=query&action=query&search_constraint=terms"	GO:0048745_smooth_muscle_tissue_development) 11 1 11.314496 -1.070558 97 69.192292 114.58 159.967708 1.181237
=HYPERLINK("http://www.godatabase.org/cgi-bin/go.cgi?query=GO:0060004&auto_wild_cards=yes&view=query&action=query&search_constraint=terms"	GO:0060004_reflex) 11 1 11.314496 -1.070558 97 69.192292 114.58 159.967708 1.181237
=HYPERLINK("http://www.godatabase.org/cgi-bin/go.cgi?query=GO:0044260&auto_wild_cards=yes&view=query&action=query&search_constraint=terms"	GO:0044260_cellular_macromolecule_metabolic_process) 1447 16 1.376193 -1.062849 98 69.591119 115.31 161.028881 1.176633
=HYPERLINK("http://www.godatabase.org/cgi-bin/go.cgi?query=GO:0006139&auto_wild_cards=yes&view=query&action=query&search_constraint=terms"	GO:0006139_nucleobase__nucleoside__nucleotide_and_nucleic_acid_metabolic_process) 1002 12 1.490532 -1.056615 99 69.618819 115.35 161.081181 1.165152
=HYPERLINK("http://www.godatabase.org/cgi-bin/go.cgi?query=GO:0022604&auto_wild_cards=yes&view=query&action=query&search_constraint=terms"	GO:0022604_regulation_of_cell_morphogenesis) 62 2 4.014821 -1.055656 100 70.178992 116.17 162.161008 1.161700
=HYPERLINK("http://www.godatabase.org/cgi-bin/go.cgi?query=GO:0030010&auto_wild_cards=yes&view=query&action=query&search_constraint=terms"	GO:0030010_establishment_of_cell_polarity) 12 1 10.371622 -1.034451 105 76.782843 125.13 173.477157 1.191714
=HYPERLINK("http://www.godatabase.org/cgi-bin/go.cgi?query=GO:0031056&auto_wild_cards=yes&view=query&action=query&search_constraint=terms"	GO:0031056_regulation_of_histone_modification) 12 1 10.371622 -1.034451 105 76.782843 125.13 173.477157 1.191714
=HYPERLINK("http://www.godatabase.org/cgi-bin/go.cgi?query=GO:0043487&auto_wild_cards=yes&view=query&action=query&search_constraint=terms"	GO:0043487_regulation_of_RNA_stability) 12 1 10.371622 -1.034451 105 76.782843 125.13 173.477157 1.191714
=HYPERLINK("http://www.godatabase.org/cgi-bin/go.cgi?query=GO:0050848&auto_wild_cards=yes&view=query&action=query&search_constraint=terms"	GO:0050848_regulation_of_calcium-mediated_signaling) 12 1 10.371622 -1.034451 105 76.782843 125.13 173.477157 1.191714
=HYPERLINK("http://www.godatabase.org/cgi-bin/go.cgi?query=GO:0050850&auto_wild_cards=yes&view=query&action=query&search_constraint=terms"	GO:0050850_positive_regulation_of_calcium-mediated_signaling) 12 1 10.371622 -1.034451 105 76.782843 125.13 173.477157 1.191714
=HYPERLINK("http://www.godatabase.org/cgi-bin/go.cgi?query=GO:0001654&auto_wild_cards=yes&view=query&action=query&search_constraint=terms"	GO:0001654_eye_development) 136 3 2.745429 -1.024059 106 77.235721 125.99 174.744279 1.188585
=HYPERLINK("http://www.godatabase.org/cgi-bin/go.cgi?query=GO:0048511&auto_wild_cards=yes&view=query&action=query&search_constraint=terms"	GO:0048511_rhythmic_process) 65 2 3.829522 -1.020700 107 77.488217 126.43 175.371783 1.181589
=HYPERLINK("http://www.godatabase.org/cgi-bin/go.cgi?query=GO:0034613&auto_wild_cards=yes&view=query&action=query&search_constraint=terms"	GO:0034613_cellular_protein_localization) 139 3 2.686175 -1.002420 108 78.447571 128.41 178.372429 1.188981
=HYPERLINK("http://www.godatabase.org/cgi-bin/go.cgi?query=GO:0007566&auto_wild_cards=yes&view=query&action=query&search_constraint=terms"	GO:0007566_embryo_implantation) 13 1 9.573805 -1.001368 111 84.060407 135.9 187.739593 1.224324
=HYPERLINK("http://www.godatabase.org/cgi-bin/go.cgi?query=GO:0046474&auto_wild_cards=yes&view=query&action=query&search_constraint=terms"	GO:0046474_glycerophospholipid_biosynthetic_process) 13 1 9.573805 -1.001368 111 84.060407 135.9 187.739593 1.224324
=HYPERLINK("http://www.godatabase.org/cgi-bin/go.cgi?query=GO:0060038&auto_wild_cards=yes&view=query&action=query&search_constraint=terms"	GO:0060038_cardiac_muscle_cell_proliferation) 13 1 9.573805 -1.001368 111 84.060407 135.9 187.739593 1.224324
=HYPERLINK("http://www.godatabase.org/cgi-bin/go.cgi?query=GO:0009791&auto_wild_cards=yes&view=query&action=query&search_constraint=terms"	GO:0009791_post-embryonic_development) 67 2 3.715208 -0.998446 112 84.249130 136.47 188.690870 1.218482
=HYPERLINK("http://www.godatabase.org/cgi-bin/go.cgi?query=GO:0070727&auto_wild_cards=yes&view=query&action=query&search_constraint=terms"	GO:0070727_cellular_macromolecule_localization) 141 3 2.648074 -0.988334 113 84.409776 136.77 189.130224 1.210354
=HYPERLINK("http://www.godatabase.org/cgi-bin/go.cgi?query=GO:0042692&auto_wild_cards=yes&view=query&action=query&search_constraint=terms"	GO:0042692_muscle_cell_differentiation) 68 2 3.660572 -0.987615 114 84.571092 137.08 189.588908 1.202456
=HYPERLINK("http://www.godatabase.org/cgi-bin/go.cgi?query=GO:0014855&auto_wild_cards=yes&view=query&action=query&search_constraint=terms"	GO:0014855_striated_muscle_cell_proliferation) 14 1 8.889961 -0.970861 117 90.217321 144.61 199.002679 1.235983
=HYPERLINK("http://www.godatabase.org/cgi-bin/go.cgi?query=GO:0033044&auto_wild_cards=yes&view=query&action=query&search_constraint=terms"	GO:0033044_regulation_of_chromosome_organization) 14 1 8.889961 -0.970861 117 90.217321 144.61 199.002679 1.235983
=HYPERLINK("http://www.godatabase.org/cgi-bin/go.cgi?query=GO:0048048&auto_wild_cards=yes&view=query&action=query&search_constraint=terms"	GO:0048048_embryonic_eye_morphogenesis) 14 1 8.889961 -0.970861 117 90.217321 144.61 199.002679 1.235983
=HYPERLINK("http://www.godatabase.org/cgi-bin/go.cgi?query=GO:0006807&auto_wild_cards=yes&view=query&action=query&search_constraint=terms"	GO:0006807_nitrogen_compound_metabolic_process) 1147 13 1.410613 -0.968663 118 90.248604 144.72 199.191396 1.226441
=HYPERLINK("http://www.godatabase.org/cgi-bin/go.cgi?query=GO:0019953&auto_wild_cards=yes&view=query&action=query&search_constraint=terms"	GO:0019953_sexual_reproduction) 228 4 2.183499 -0.966007 119 90.969531 145.7 200.430469 1.224370
=HYPERLINK("http://www.godatabase.org/cgi-bin/go.cgi?query=GO:0043283&auto_wild_cards=yes&view=query&action=query&search_constraint=terms"	GO:0043283_biopolymer_metabolic_process) 1490 16 1.336477 -0.965871 120 90.974477 145.72 200.465523 1.214333
=HYPERLINK("http://www.godatabase.org/cgi-bin/go.cgi?query=GO:0044249&auto_wild_cards=yes&view=query&action=query&search_constraint=terms"	GO:0044249_cellular_biosynthetic_process) 1150 13 1.406933 -0.961511 121 90.999994 145.75 200.500006 1.204545
=HYPERLINK("http://www.godatabase.org/cgi-bin/go.cgi?query=GO:0008654&auto_wild_cards=yes&view=query&action=query&search_constraint=terms"	GO:0008654_phospholipid_biosynthetic_process) 16 1 7.778716 -0.916218 130 103.033747 161.89 220.746253 1.245308
=HYPERLINK("http://www.godatabase.org/cgi-bin/go.cgi?query=GO:0010876&auto_wild_cards=yes&view=query&action=query&search_constraint=terms"	GO:0010876_lipid_localization) 16 1 7.778716 -0.916218 130 103.033747 161.89 220.746253 1.245308
=HYPERLINK("http://www.godatabase.org/cgi-bin/go.cgi?query=GO:0019722&auto_wild_cards=yes&view=query&action=query&search_constraint=terms"	GO:0019722_calcium-mediated_signaling) 16 1 7.778716 -0.916218 130 103.033747 161.89 220.746253 1.245308
=HYPERLINK("http://www.godatabase.org/cgi-bin/go.cgi?query=GO:0019915&auto_wild_cards=yes&view=query&action=query&search_constraint=terms"	GO:0019915_lipid_storage) 16 1 7.778716 -0.916218 130 103.033747 161.89 220.746253 1.245308
=HYPERLINK("http://www.godatabase.org/cgi-bin/go.cgi?query=GO:0031345&auto_wild_cards=yes&view=query&action=query&search_constraint=terms"	GO:0031345_negative_regulation_of_cell_projection_organization) 16 1 7.778716 -0.916218 130 103.033747 161.89 220.746253 1.245308
=HYPERLINK("http://www.godatabase.org/cgi-bin/go.cgi?query=GO:0043367&auto_wild_cards=yes&view=query&action=query&search_constraint=terms"	GO:0043367_CD4-positive__alpha_beta_T_cell_differentiation) 16 1 7.778716 -0.916218 130 103.033747 161.89 220.746253 1.245308
=HYPERLINK("http://www.godatabase.org/cgi-bin/go.cgi?query=GO:0048286&auto_wild_cards=yes&view=query&action=query&search_constraint=terms"	GO:0048286_lung_alveolus_development) 16 1 7.778716 -0.916218 130 103.033747 161.89 220.746253 1.245308
=HYPERLINK("http://www.godatabase.org/cgi-bin/go.cgi?query=GO:0050974&auto_wild_cards=yes&view=query&action=query&search_constraint=terms"	GO:0050974_detection_of_mechanical_stimulus_involved_in_sensory_perception) 16 1 7.778716 -0.916218 130 103.033747 161.89 220.746253 1.245308
=HYPERLINK("http://www.godatabase.org/cgi-bin/go.cgi?query=GO:0055007&auto_wild_cards=yes&view=query&action=query&search_constraint=terms"	GO:0055007_cardiac_muscle_cell_differentiation) 16 1 7.778716 -0.916218 130 103.033747 161.89 220.746253 1.245308
=HYPERLINK("http://www.godatabase.org/cgi-bin/go.cgi?query=GO:0007517&auto_wild_cards=yes&view=query&action=query&search_constraint=terms"	GO:0007517_muscle_organ_development) 153 3 2.440382 -0.909092 131 103.669320 162.88 222.090680 1.243359
=HYPERLINK("http://www.godatabase.org/cgi-bin/go.cgi?query=GO:0009058&auto_wild_cards=yes&view=query&action=query&search_constraint=terms"	GO:0009058_biosynthetic_process) 1175 13 1.376998 -0.903518 132 104.168101 163.44 222.711899 1.238182
=HYPERLINK("http://www.godatabase.org/cgi-bin/go.cgi?query=GO:0006323&auto_wild_cards=yes&view=query&action=query&search_constraint=terms"	GO:0006323_DNA_packaging) 17 1 7.321145 -0.891560 134 109.201784 169.67 230.138216 1.266194
=HYPERLINK("http://www.godatabase.org/cgi-bin/go.cgi?query=GO:0010741&auto_wild_cards=yes&view=query&action=query&search_constraint=terms"	GO:0010741_negative_regulation_of_protein_kinase_cascade) 17 1 7.321145 -0.891560 134 109.201784 169.67 230.138216 1.266194
=HYPERLINK("http://www.godatabase.org/cgi-bin/go.cgi?query=GO:0007519&auto_wild_cards=yes&view=query&action=query&search_constraint=terms"	GO:0007519_skeletal_muscle_tissue_development) 78 2 3.191268 -0.888887 136 110.250255 170.7 231.149745 1.255147
=HYPERLINK("http://www.godatabase.org/cgi-bin/go.cgi?query=GO:0060538&auto_wild_cards=yes&view=query&action=query&search_constraint=terms"	GO:0060538_skeletal_muscle_organ_development) 78 2 3.191268 -0.888887 136 110.250255 170.7 231.149745 1.255147
=HYPERLINK("http://www.godatabase.org/cgi-bin/go.cgi?query=GO:0006457&auto_wild_cards=yes&view=query&action=query&search_constraint=terms"	GO:0006457_protein_folding) 18 1 6.914414 -0.868406 140 116.987542 179.44 241.892458 1.281714
=HYPERLINK("http://www.godatabase.org/cgi-bin/go.cgi?query=GO:0009063&auto_wild_cards=yes&view=query&action=query&search_constraint=terms"	GO:0009063_cellular_amino_acid_catabolic_process) 18 1 6.914414 -0.868406 140 116.987542 179.44 241.892458 1.281714
=HYPERLINK("http://www.godatabase.org/cgi-bin/go.cgi?query=GO:0035051&auto_wild_cards=yes&view=query&action=query&search_constraint=terms"	GO:0035051_cardiac_cell_differentiation) 18 1 6.914414 -0.868406 140 116.987542 179.44 241.892458 1.281714
=HYPERLINK("http://www.godatabase.org/cgi-bin/go.cgi?query=GO:0050982&auto_wild_cards=yes&view=query&action=query&search_constraint=terms"	GO:0050982_detection_of_mechanical_stimulus) 18 1 6.914414 -0.868406 140 116.987542 179.44 241.892458 1.281714
=HYPERLINK("http://www.godatabase.org/cgi-bin/go.cgi?query=GO:0051128&auto_wild_cards=yes&view=query&action=query&search_constraint=terms"	GO:0051128_regulation_of_cellular_component_organization) 160 3 2.333615 -0.866659 141 117.202116 179.78 242.357884 1.275035
=HYPERLINK("http://www.godatabase.org/cgi-bin/go.cgi?query=GO:0051649&auto_wild_cards=yes&view=query&action=query&search_constraint=terms"	GO:0051649_establishment_of_localization_in_cell) 342 5 1.819583 -0.866646 142 117.283928 179.88 242.476072 1.266761
=HYPERLINK("http://www.godatabase.org/cgi-bin/go.cgi?query=GO:0009798&auto_wild_cards=yes&view=query&action=query&search_constraint=terms"	GO:0009798_axis_specification) 19 1 6.550498 -0.846592 145 122.239072 186.26 250.280928 1.284552
=HYPERLINK("http://www.godatabase.org/cgi-bin/go.cgi?query=GO:0030518&auto_wild_cards=yes&view=query&action=query&search_constraint=terms"	GO:0030518_steroid_hormone_receptor_signaling_pathway) 19 1 6.550498 -0.846592 145 122.239072 186.26 250.280928 1.284552
=HYPERLINK("http://www.godatabase.org/cgi-bin/go.cgi?query=GO:0033002&auto_wild_cards=yes&view=query&action=query&search_constraint=terms"	GO:0033002_muscle_cell_proliferation) 19 1 6.550498 -0.846592 145 122.239072 186.26 250.280928 1.284552
=HYPERLINK("http://www.godatabase.org/cgi-bin/go.cgi?query=GO:0000279&auto_wild_cards=yes&view=query&action=query&search_constraint=terms"	GO:0000279_M_phase) 85 2 2.928458 -0.828592 146 124.270550 189.48 254.689450 1.297808
=HYPERLINK("http://www.godatabase.org/cgi-bin/go.cgi?query=GO:0008360&auto_wild_cards=yes&view=query&action=query&search_constraint=terms"	GO:0008360_regulation_of_cell_shape) 20 1 6.222973 -0.825981 148 128.014769 194.63 261.245231 1.315068
=HYPERLINK("http://www.godatabase.org/cgi-bin/go.cgi?query=GO:0045017&auto_wild_cards=yes&view=query&action=query&search_constraint=terms"	GO:0045017_glycerolipid_biosynthetic_process) 20 1 6.222973 -0.825981 148 128.014769 194.63 261.245231 1.315068
=HYPERLINK("http://www.godatabase.org/cgi-bin/go.cgi?query=GO:0016337&auto_wild_cards=yes&view=query&action=query&search_constraint=terms"	GO:0016337_cell-cell_adhesion) 87 2 2.861137 -0.812495 149 129.372747 196.48 263.587253 1.318658
=HYPERLINK("http://www.godatabase.org/cgi-bin/go.cgi?query=GO:0048812&auto_wild_cards=yes&view=query&action=query&search_constraint=terms"	GO:0048812_neuron_projection_morphogenesis) 170 3 2.196343 -0.810307 150 129.474762 196.81 264.145238 1.312067
=HYPERLINK("http://www.godatabase.org/cgi-bin/go.cgi?query=GO:0002053&auto_wild_cards=yes&view=query&action=query&search_constraint=terms"	GO:0002053_positive_regulation_of_mesenchymal_cell_proliferation) 21 1 5.926641 -0.806455 154 134.636325 203.85 273.063675 1.323701
=HYPERLINK("http://www.godatabase.org/cgi-bin/go.cgi?query=GO:0006944&auto_wild_cards=yes&view=query&action=query&search_constraint=terms"	GO:0006944_membrane_fusion) 21 1 5.926641 -0.806455 154 134.636325 203.85 273.063675 1.323701
=HYPERLINK("http://www.godatabase.org/cgi-bin/go.cgi?query=GO:0008637&auto_wild_cards=yes&view=query&action=query&search_constraint=terms"	GO:0008637_apoptotic_mitochondrial_changes) 21 1 5.926641 -0.806455 154 134.636325 203.85 273.063675 1.323701
=HYPERLINK("http://www.godatabase.org/cgi-bin/go.cgi?query=GO:0051656&auto_wild_cards=yes&view=query&action=query&search_constraint=terms"	GO:0051656_establishment_of_organelle_localization) 21 1 5.926641 -0.806455 154 134.636325 203.85 273.063675 1.323701
=HYPERLINK("http://www.godatabase.org/cgi-bin/go.cgi?query=GO:0048523&auto_wild_cards=yes&view=query&action=query&search_constraint=terms"	GO:0048523_negative_regulation_of_cellular_process) 774 9 1.447203 -0.805998 155 134.704831 203.91 273.115169 1.315548
=HYPERLINK("http://www.godatabase.org/cgi-bin/go.cgi?query=GO:0030030&auto_wild_cards=yes&view=query&action=query&search_constraint=terms"	GO:0030030_cell_projection_organization) 263 4 1.892920 -0.801268 156 135.169408 204.81 274.450592 1.312885
=HYPERLINK("http://www.godatabase.org/cgi-bin/go.cgi?query=GO:0048667&auto_wild_cards=yes&view=query&action=query&search_constraint=terms"	GO:0048667_cell_morphogenesis_involved_in_neuron_differentiation) 173 3 2.158257 -0.794302 157 135.728853 205.78 275.831147 1.310701
=HYPERLINK("http://www.godatabase.org/cgi-bin/go.cgi?query=GO:0043170&auto_wild_cards=yes&view=query&action=query&search_constraint=terms"	GO:0043170_macromolecule_metabolic_process) 1576 16 1.263548 -0.791588 158 135.767275 205.91 276.052725 1.303228
=HYPERLINK("http://www.godatabase.org/cgi-bin/go.cgi?query=GO:0000041&auto_wild_cards=yes&view=query&action=query&search_constraint=terms"	GO:0000041_transition_metal_ion_transport) 22 1 5.657248 -0.787913 163 142.110234 213.82 285.529766 1.311779
=HYPERLINK("http://www.godatabase.org/cgi-bin/go.cgi?query=GO:0007059&auto_wild_cards=yes&view=query&action=query&search_constraint=terms"	GO:0007059_chromosome_segregation) 22 1 5.657248 -0.787913 163 142.110234 213.82 285.529766 1.311779
=HYPERLINK("http://www.godatabase.org/cgi-bin/go.cgi?query=GO:0010463&auto_wild_cards=yes&view=query&action=query&search_constraint=terms"	GO:0010463_mesenchymal_cell_proliferation) 22 1 5.657248 -0.787913 163 142.110234 213.82 285.529766 1.311779
=HYPERLINK("http://www.godatabase.org/cgi-bin/go.cgi?query=GO:0010464&auto_wild_cards=yes&view=query&action=query&search_constraint=terms"	GO:0010464_regulation_of_mesenchymal_cell_proliferation) 22 1 5.657248 -0.787913 163 142.110234 213.82 285.529766 1.311779
=HYPERLINK("http://www.godatabase.org/cgi-bin/go.cgi?query=GO:0048864&auto_wild_cards=yes&view=query&action=query&search_constraint=terms"	GO:0048864_stem_cell_development) 22 1 5.657248 -0.787913 163 142.110234 213.82 285.529766 1.311779
=HYPERLINK("http://www.godatabase.org/cgi-bin/go.cgi?query=GO:0048858&auto_wild_cards=yes&view=query&action=query&search_constraint=terms"	GO:0048858_cell_projection_morphogenesis) 176 3 2.121468 -0.778685 164 143.216291 215.75 288.283709 1.315549
=HYPERLINK("http://www.godatabase.org/cgi-bin/go.cgi?query=GO:0050794&auto_wild_cards=yes&view=query&action=query&search_constraint=terms"	GO:0050794_regulation_of_cellular_process) 2190 21 1.193447 -0.773196 165 143.602909 216.32 289.037091 1.311030
=HYPERLINK("http://www.godatabase.org/cgi-bin/go.cgi?query=GO:0007163&auto_wild_cards=yes&view=query&action=query&search_constraint=terms"	GO:0007163_establishment_or_maintenance_of_cell_polarity) 23 1 5.411281 -0.770268 166 146.629214 220.24 293.850786 1.326747
=HYPERLINK("http://www.godatabase.org/cgi-bin/go.cgi?query=GO:0033036&auto_wild_cards=yes&view=query&action=query&search_constraint=terms"	GO:0033036_macromolecule_localization) 274 4 1.816926 -0.756238 167 148.787631 223.26 297.732369 1.336886
=HYPERLINK("http://www.godatabase.org/cgi-bin/go.cgi?query=GO:0000280&auto_wild_cards=yes&view=query&action=query&search_constraint=terms"	GO:0000280_nuclear_division) 24 1 5.185811 -0.753441 173 152.890912 228.49 304.089088 1.320751
=HYPERLINK("http://www.godatabase.org/cgi-bin/go.cgi?query=GO:0006650&auto_wild_cards=yes&view=query&action=query&search_constraint=terms"	GO:0006650_glycerophospholipid_metabolic_process) 24 1 5.185811 -0.753441 173 152.890912 228.49 304.089088 1.320751
=HYPERLINK("http://www.godatabase.org/cgi-bin/go.cgi?query=GO:0007067&auto_wild_cards=yes&view=query&action=query&search_constraint=terms"	GO:0007067_mitosis) 24 1 5.185811 -0.753441 173 152.890912 228.49 304.089088 1.320751
=HYPERLINK("http://www.godatabase.org/cgi-bin/go.cgi?query=GO:0042632&auto_wild_cards=yes&view=query&action=query&search_constraint=terms"	GO:0042632_cholesterol_homeostasis) 24 1 5.185811 -0.753441 173 152.890912 228.49 304.089088 1.320751
=HYPERLINK("http://www.godatabase.org/cgi-bin/go.cgi?query=GO:0050679&auto_wild_cards=yes&view=query&action=query&search_constraint=terms"	GO:0050679_positive_regulation_of_epithelial_cell_proliferation) 24 1 5.185811 -0.753441 173 152.890912 228.49 304.089088 1.320751
=HYPERLINK("http://www.godatabase.org/cgi-bin/go.cgi?query=GO:0055092&auto_wild_cards=yes&view=query&action=query&search_constraint=terms"	GO:0055092_sterol_homeostasis) 24 1 5.185811 -0.753441 173 152.890912 228.49 304.089088 1.320751
=HYPERLINK("http://www.godatabase.org/cgi-bin/go.cgi?query=GO:0032990&auto_wild_cards=yes&view=query&action=query&search_constraint=terms"	GO:0032990_cell_part_morphogenesis) 184 3 2.029230 -0.738844 174 154.408859 230.51 306.611141 1.324770
=HYPERLINK("http://www.godatabase.org/cgi-bin/go.cgi?query=GO:0000087&auto_wild_cards=yes&view=query&action=query&search_constraint=terms"	GO:0000087_M_phase_of_mitotic_cell_cycle) 25 1 4.978378 -0.737368 176 158.158619 235.46 312.761381 1.337841
=HYPERLINK("http://www.godatabase.org/cgi-bin/go.cgi?query=GO:0048285&auto_wild_cards=yes&view=query&action=query&search_constraint=terms"	GO:0048285_organelle_fission) 25 1 4.978378 -0.737368 176 158.158619 235.46 312.761381 1.337841
=HYPERLINK("http://www.godatabase.org/cgi-bin/go.cgi?query=GO:0000003&auto_wild_cards=yes&view=query&action=query&search_constraint=terms"	GO:0000003_reproduction) 379 5 1.641945 -0.734225 177 158.489181 235.89 313.290819 1.332712
=HYPERLINK("http://www.godatabase.org/cgi-bin/go.cgi?query=GO:0007548&auto_wild_cards=yes&view=query&action=query&search_constraint=terms"	GO:0007548_sex_differentiation) 98 2 2.539989 -0.731649 178 159.061251 236.8 314.538749 1.330337
=HYPERLINK("http://www.godatabase.org/cgi-bin/go.cgi?query=GO:0007155&auto_wild_cards=yes&view=query&action=query&search_constraint=terms"	GO:0007155_cell_adhesion) 186 3 2.007411 -0.729274 180 159.269563 237.04 314.810437 1.316889
=HYPERLINK("http://www.godatabase.org/cgi-bin/go.cgi?query=GO:0022610&auto_wild_cards=yes&view=query&action=query&search_constraint=terms"	GO:0022610_biological_adhesion) 186 3 2.007411 -0.729274 180 159.269563 237.04 314.810437 1.316889
=HYPERLINK("http://www.godatabase.org/cgi-bin/go.cgi?query=GO:0065007&auto_wild_cards=yes&view=query&action=query&search_constraint=terms"	GO:0065007_biological_regulation) 2593 24 1.151958 -0.725776 181 159.475028 237.34 315.204972 1.311271
=HYPERLINK("http://www.godatabase.org/cgi-bin/go.cgi?query=GO:0007623&auto_wild_cards=yes&view=query&action=query&search_constraint=terms"	GO:0007623_circadian_rhythm) 26 1 4.786902 -0.721988 183 163.543580 242.23 320.916420 1.323661
=HYPERLINK("http://www.godatabase.org/cgi-bin/go.cgi?query=GO:0009310&auto_wild_cards=yes&view=query&action=query&search_constraint=terms"	GO:0009310_amine_catabolic_process) 26 1 4.786902 -0.721988 183 163.543580 242.23 320.916420 1.323661
=HYPERLINK("http://www.godatabase.org/cgi-bin/go.cgi?query=GO:0000902&auto_wild_cards=yes&view=query&action=query&search_constraint=terms"	GO:0000902_cell_morphogenesis) 283 4 1.759144 -0.721464 184 163.605631 242.31 321.014369 1.316902
=HYPERLINK("http://www.godatabase.org/cgi-bin/go.cgi?query=GO:0010638&auto_wild_cards=yes&view=query&action=query&search_constraint=terms"	GO:0010638_positive_regulation_of_organelle_organization) 27 1 4.609610 -0.707249 185 167.681061 247.66 327.638939 1.338703
=HYPERLINK("http://www.godatabase.org/cgi-bin/go.cgi?query=GO:0006470&auto_wild_cards=yes&view=query&action=query&search_constraint=terms"	GO:0006470_protein_amino_acid_dephosphorylation) 28 1 4.444981 -0.693104 190 171.517630 252.38 333.242370 1.328316
=HYPERLINK("http://www.godatabase.org/cgi-bin/go.cgi?query=GO:0007127&auto_wild_cards=yes&view=query&action=query&search_constraint=terms"	GO:0007127_meiosis_I) 28 1 4.444981 -0.693104 190 171.517630 252.38 333.242370 1.328316
=HYPERLINK("http://www.godatabase.org/cgi-bin/go.cgi?query=GO:0021549&auto_wild_cards=yes&view=query&action=query&search_constraint=terms"	GO:0021549_cerebellum_development) 28 1 4.444981 -0.693104 190 171.517630 252.38 333.242370 1.328316
=HYPERLINK("http://www.godatabase.org/cgi-bin/go.cgi?query=GO:0030073&auto_wild_cards=yes&view=query&action=query&search_constraint=terms"	GO:0030073_insulin_secretion) 28 1 4.444981 -0.693104 190 171.517630 252.38 333.242370 1.328316
=HYPERLINK("http://www.godatabase.org/cgi-bin/go.cgi?query=GO:0048863&auto_wild_cards=yes&view=query&action=query&search_constraint=terms"	GO:0048863_stem_cell_differentiation) 28 1 4.444981 -0.693104 190 171.517630 252.38 333.242370 1.328316
=HYPERLINK("http://www.godatabase.org/cgi-bin/go.cgi?query=GO:0046907&auto_wild_cards=yes&view=query&action=query&search_constraint=terms"	GO:0046907_intracellular_transport) 194 3 1.924631 -0.692450 191 171.643456 252.54 333.436544 1.322199
=HYPERLINK("http://www.godatabase.org/cgi-bin/go.cgi?query=GO:0048872&auto_wild_cards=yes&view=query&action=query&search_constraint=terms"	GO:0048872_homeostasis_of_number_of_cells) 105 2 2.370656 -0.686067 192 172.390303 253.55 334.709697 1.320573
=HYPERLINK("http://www.godatabase.org/cgi-bin/go.cgi?query=GO:0006417&auto_wild_cards=yes&view=query&action=query&search_constraint=terms"	GO:0006417_regulation_of_translation) 29 1 4.291705 -0.679511 196 176.133648 257.94 339.746352 1.316020
=HYPERLINK("http://www.godatabase.org/cgi-bin/go.cgi?query=GO:0044270&auto_wild_cards=yes&view=query&action=query&search_constraint=terms"	GO:0044270_nitrogen_compound_catabolic_process) 29 1 4.291705 -0.679511 196 176.133648 257.94 339.746352 1.316020
=HYPERLINK("http://www.godatabase.org/cgi-bin/go.cgi?query=GO:0051301&auto_wild_cards=yes&view=query&action=query&search_constraint=terms"	GO:0051301_cell_division) 29 1 4.291705 -0.679511 196 176.133648 257.94 339.746352 1.316020
=HYPERLINK("http://www.godatabase.org/cgi-bin/go.cgi?query=GO:0060041&auto_wild_cards=yes&view=query&action=query&search_constraint=terms"	GO:0060041_retina_development_in_camera-type_eye) 29 1 4.291705 -0.679511 196 176.133648 257.94 339.746352 1.316020
=HYPERLINK("http://www.godatabase.org/cgi-bin/go.cgi?query=GO:0031175&auto_wild_cards=yes&view=query&action=query&search_constraint=terms"	GO:0031175_neuron_projection_development) 197 3 1.895322 -0.679214 197 176.373229 258.25 340.126771 1.310914
=HYPERLINK("http://www.godatabase.org/cgi-bin/go.cgi?query=GO:0051179&auto_wild_cards=yes&view=query&action=query&search_constraint=terms"	GO:0051179_localization) 1058 11 1.294002 -0.672779 198 176.934770 259.35 341.765230 1.309848
=HYPERLINK("http://www.godatabase.org/cgi-bin/go.cgi?query=GO:0030154&auto_wild_cards=yes&view=query&action=query&search_constraint=terms"	GO:0030154_cell_differentiation) 1060 11 1.291560 -0.668919 199 177.177211 259.8 342.422789 1.305528
=HYPERLINK("http://www.godatabase.org/cgi-bin/go.cgi?query=GO:0030099&auto_wild_cards=yes&view=query&action=query&search_constraint=terms"	GO:0030099_myeloid_cell_differentiation) 108 2 2.304805 -0.667738 200 177.394914 260.1 342.805086 1.300500
=HYPERLINK("http://www.godatabase.org/cgi-bin/go.cgi?query=GO:0033500&auto_wild_cards=yes&view=query&action=query&search_constraint=terms"	GO:0033500_carbohydrate_homeostasis) 30 1 4.148649 -0.666433 203 181.202720 264.74 348.277280 1.304138
=HYPERLINK("http://www.godatabase.org/cgi-bin/go.cgi?query=GO:0042593&auto_wild_cards=yes&view=query&action=query&search_constraint=terms"	GO:0042593_glucose_homeostasis) 30 1 4.148649 -0.666433 203 181.202720 264.74 348.277280 1.304138
=HYPERLINK("http://www.godatabase.org/cgi-bin/go.cgi?query=GO:0051146&auto_wild_cards=yes&view=query&action=query&search_constraint=terms"	GO:0051146_striated_muscle_cell_differentiation) 30 1 4.148649 -0.666433 203 181.202720 264.74 348.277280 1.304138
=HYPERLINK("http://www.godatabase.org/cgi-bin/go.cgi?query=GO:0016311&auto_wild_cards=yes&view=query&action=query&search_constraint=terms"	GO:0016311_dephosphorylation) 31 1 4.014821 -0.653836 208 187.646696 272.77 357.893304 1.311394
=HYPERLINK("http://www.godatabase.org/cgi-bin/go.cgi?query=GO:0046632&auto_wild_cards=yes&view=query&action=query&search_constraint=terms"	GO:0046632_alpha-beta_T_cell_differentiation) 31 1 4.014821 -0.653836 208 187.646696 272.77 357.893304 1.311394
=HYPERLINK("http://www.godatabase.org/cgi-bin/go.cgi?query=GO:0048562&auto_wild_cards=yes&view=query&action=query&search_constraint=terms"	GO:0048562_embryonic_organ_morphogenesis) 31 1 4.014821 -0.653836 208 187.646696 272.77 357.893304 1.311394
=HYPERLINK("http://www.godatabase.org/cgi-bin/go.cgi?query=GO:0051640&auto_wild_cards=yes&view=query&action=query&search_constraint=terms"	GO:0051640_organelle_localization) 31 1 4.014821 -0.653836 208 187.646696 272.77 357.893304 1.311394
=HYPERLINK("http://www.godatabase.org/cgi-bin/go.cgi?query=GO:0055088&auto_wild_cards=yes&view=query&action=query&search_constraint=terms"	GO:0055088_lipid_homeostasis) 31 1 4.014821 -0.653836 208 187.646696 272.77 357.893304 1.311394
=HYPERLINK("http://www.godatabase.org/cgi-bin/go.cgi?query=GO:0007399&auto_wild_cards=yes&view=query&action=query&search_constraint=terms"	GO:0007399_nervous_system_development) 621 7 1.402925 -0.649236 209 188.041465 273.24 358.438535 1.307368
=HYPERLINK("http://www.godatabase.org/cgi-bin/go.cgi?query=GO:0050768&auto_wild_cards=yes&view=query&action=query&search_constraint=terms"	GO:0050768_negative_regulation_of_neurogenesis) 32 1 3.889358 -0.641689 210 191.014315 277.25 363.485685 1.320238
=HYPERLINK("http://www.godatabase.org/cgi-bin/go.cgi?query=GO:0032989&auto_wild_cards=yes&view=query&action=query&search_constraint=terms"	GO:0032989_cellular_component_morphogenesis) 307 4 1.621622 -0.636912 211 191.824367 278.09 364.355633 1.317962
=HYPERLINK("http://www.godatabase.org/cgi-bin/go.cgi?query=GO:0008284&auto_wild_cards=yes&view=query&action=query&search_constraint=terms"	GO:0008284_positive_regulation_of_cell_proliferation) 208 3 1.795088 -0.633163 212 192.145212 278.65 365.154788 1.314387
=HYPERLINK("http://www.godatabase.org/cgi-bin/go.cgi?query=GO:0007565&auto_wild_cards=yes&view=query&action=query&search_constraint=terms"	GO:0007565_female_pregnancy) 33 1 3.771499 -0.629964 215 195.071947 282.39 369.708053 1.313442
=HYPERLINK("http://www.godatabase.org/cgi-bin/go.cgi?query=GO:0021536&auto_wild_cards=yes&view=query&action=query&search_constraint=terms"	GO:0021536_diencephalon_development) 33 1 3.771499 -0.629964 215 195.071947 282.39 369.708053 1.313442
=HYPERLINK("http://www.godatabase.org/cgi-bin/go.cgi?query=GO:0022037&auto_wild_cards=yes&view=query&action=query&search_constraint=terms"	GO:0022037_metencephalon_development) 33 1 3.771499 -0.629964 215 195.071947 282.39 369.708053 1.313442
=HYPERLINK("http://www.godatabase.org/cgi-bin/go.cgi?query=GO:0048608&auto_wild_cards=yes&view=query&action=query&search_constraint=terms"	GO:0048608_reproductive_structure_development) 116 2 2.145853 -0.622015 216 195.763578 283.35 370.936422 1.311806
=HYPERLINK("http://www.godatabase.org/cgi-bin/go.cgi?query=GO:0007338&auto_wild_cards=yes&view=query&action=query&search_constraint=terms"	GO:0007338_single_fertilization) 34 1 3.660572 -0.618636 220 198.935932 287.12 375.304068 1.305091
=HYPERLINK("http://www.godatabase.org/cgi-bin/go.cgi?query=GO:0010721&auto_wild_cards=yes&view=query&action=query&search_constraint=terms"	GO:0010721_negative_regulation_of_cell_development) 34 1 3.660572 -0.618636 220 198.935932 287.12 375.304068 1.305091
=HYPERLINK("http://www.godatabase.org/cgi-bin/go.cgi?query=GO:0016054&auto_wild_cards=yes&view=query&action=query&search_constraint=terms"	GO:0016054_organic_acid_catabolic_process) 34 1 3.660572 -0.618636 220 198.935932 287.12 375.304068 1.305091
=HYPERLINK("http://www.godatabase.org/cgi-bin/go.cgi?query=GO:0046395&auto_wild_cards=yes&view=query&action=query&search_constraint=terms"	GO:0046395_carboxylic_acid_catabolic_process) 34 1 3.660572 -0.618636 220 198.935932 287.12 375.304068 1.305091
=HYPERLINK("http://www.godatabase.org/cgi-bin/go.cgi?query=GO:0048519&auto_wild_cards=yes&view=query&action=query&search_constraint=terms"	GO:0048519_negative_regulation_of_biological_process) 859 9 1.303999 -0.616675 221 199.139778 287.57 376.000222 1.301222
=HYPERLINK("http://www.godatabase.org/cgi-bin/go.cgi?query=GO:0007292&auto_wild_cards=yes&view=query&action=query&search_constraint=terms"	GO:0007292_female_gamete_generation) 35 1 3.555985 -0.607682 222 202.355769 291.46 380.564231 1.312883
=HYPERLINK("http://www.godatabase.org/cgi-bin/go.cgi?query=GO:0022403&auto_wild_cards=yes&view=query&action=query&search_constraint=terms"	GO:0022403_cell_cycle_phase) 119 2 2.091756 -0.605955 223 202.511955 291.64 380.768045 1.307803
=HYPERLINK("http://www.godatabase.org/cgi-bin/go.cgi?query=GO:0040007&auto_wild_cards=yes&view=query&action=query&search_constraint=terms"	GO:0040007_growth) 217 3 1.720638 -0.598164 224 203.460672 292.85 382.239328 1.307366
=HYPERLINK("http://www.godatabase.org/cgi-bin/go.cgi?query=GO:0022602&auto_wild_cards=yes&view=query&action=query&search_constraint=terms"	GO:0022602_ovulation_cycle_process) 36 1 3.457207 -0.597081 226 206.921721 297.07 387.218279 1.314469
=HYPERLINK("http://www.godatabase.org/cgi-bin/go.cgi?query=GO:0030072&auto_wild_cards=yes&view=query&action=query&search_constraint=terms"	GO:0030072_peptide_hormone_secretion) 36 1 3.457207 -0.597081 226 206.921721 297.07 387.218279 1.314469
=HYPERLINK("http://www.godatabase.org/cgi-bin/go.cgi?query=GO:0007423&auto_wild_cards=yes&view=query&action=query&search_constraint=terms"	GO:0007423_sensory_organ_development) 219 3 1.704924 -0.590691 227 208.102973 298.46 388.817027 1.314802
=HYPERLINK("http://www.godatabase.org/cgi-bin/go.cgi?query=GO:0006886&auto_wild_cards=yes&view=query&action=query&search_constraint=terms"	GO:0006886_intracellular_protein_transport) 122 2 2.040319 -0.590440 229 208.974389 299.64 390.305611 1.308472
=HYPERLINK("http://www.godatabase.org/cgi-bin/go.cgi?query=GO:0030001&auto_wild_cards=yes&view=query&action=query&search_constraint=terms"	GO:0030001_metal_ion_transport) 122 2 2.040319 -0.590440 229 208.974389 299.64 390.305611 1.308472
=HYPERLINK("http://www.godatabase.org/cgi-bin/go.cgi?query=GO:0002790&auto_wild_cards=yes&view=query&action=query&search_constraint=terms"	GO:0002790_peptide_secretion) 37 1 3.363769 -0.586813 232 211.772776 302.78 393.787224 1.305086
=HYPERLINK("http://www.godatabase.org/cgi-bin/go.cgi?query=GO:0042698&auto_wild_cards=yes&view=query&action=query&search_constraint=terms"	GO:0042698_ovulation_cycle) 37 1 3.363769 -0.586813 232 211.772776 302.78 393.787224 1.305086
=HYPERLINK("http://www.godatabase.org/cgi-bin/go.cgi?query=GO:0050906&auto_wild_cards=yes&view=query&action=query&search_constraint=terms"	GO:0050906_detection_of_stimulus_involved_in_sensory_perception) 37 1 3.363769 -0.586813 232 211.772776 302.78 393.787224 1.305086
=HYPERLINK("http://www.godatabase.org/cgi-bin/go.cgi?query=GO:0010975&auto_wild_cards=yes&view=query&action=query&search_constraint=terms"	GO:0010975_regulation_of_neuron_projection_development) 38 1 3.275249 -0.576860 236 216.227199 308.66 401.092801 1.307881
=HYPERLINK("http://www.godatabase.org/cgi-bin/go.cgi?query=GO:0016053&auto_wild_cards=yes&view=query&action=query&search_constraint=terms"	GO:0016053_organic_acid_biosynthetic_process) 38 1 3.275249 -0.576860 236 216.227199 308.66 401.092801 1.307881
=HYPERLINK("http://www.godatabase.org/cgi-bin/go.cgi?query=GO:0031401&auto_wild_cards=yes&view=query&action=query&search_constraint=terms"	GO:0031401_positive_regulation_of_protein_modification_process) 38 1 3.275249 -0.576860 236 216.227199 308.66 401.092801 1.307881
=HYPERLINK("http://www.godatabase.org/cgi-bin/go.cgi?query=GO:0046394&auto_wild_cards=yes&view=query&action=query&search_constraint=terms"	GO:0046394_carboxylic_acid_biosynthetic_process) 38 1 3.275249 -0.576860 236 216.227199 308.66 401.092801 1.307881
=HYPERLINK("http://www.godatabase.org/cgi-bin/go.cgi?query=GO:0048468&auto_wild_cards=yes&view=query&action=query&search_constraint=terms"	GO:0048468_cell_development) 654 7 1.332135 -0.575167 237 216.996552 309.7 402.403448 1.306751
=HYPERLINK("http://www.godatabase.org/cgi-bin/go.cgi?query=GO:0048869&auto_wild_cards=yes&view=query&action=query&search_constraint=terms"	GO:0048869_cellular_developmental_process) 1113 11 1.230058 -0.572917 238 217.156792 309.94 402.723208 1.302269
=HYPERLINK("http://www.godatabase.org/cgi-bin/go.cgi?query=GO:0006644&auto_wild_cards=yes&view=query&action=query&search_constraint=terms"	GO:0006644_phospholipid_metabolic_process) 39 1 3.191268 -0.567206 239 220.613152 313.67 406.726848 1.312427
=HYPERLINK("http://www.godatabase.org/cgi-bin/go.cgi?query=GO:0009987&auto_wild_cards=yes&view=query&action=query&search_constraint=terms"	GO:0009987_cellular_process) 3868 33 1.061831 -0.566038 240 220.946953 314.03 407.113047 1.308458
=HYPERLINK("http://www.godatabase.org/cgi-bin/go.cgi?query=GO:0016071&auto_wild_cards=yes&view=query&action=query&search_constraint=terms"	GO:0016071_mRNA_metabolic_process) 40 1 3.111486 -0.557836 242 225.917571 320.09 414.262429 1.322686
=HYPERLINK("http://www.godatabase.org/cgi-bin/go.cgi?query=GO:0051129&auto_wild_cards=yes&view=query&action=query&search_constraint=terms"	GO:0051129_negative_regulation_of_cellular_component_organization) 40 1 3.111486 -0.557836 242 225.917571 320.09 414.262429 1.322686
=HYPERLINK("http://www.godatabase.org/cgi-bin/go.cgi?query=GO:0051276&auto_wild_cards=yes&view=query&action=query&search_constraint=terms"	GO:0051276_chromosome_organization) 129 2 1.929604 -0.556208 243 226.290025 320.47 414.649975 1.318807
=HYPERLINK("http://www.godatabase.org/cgi-bin/go.cgi?query=GO:0008585&auto_wild_cards=yes&view=query&action=query&search_constraint=terms"	GO:0008585_female_gonad_development) 41 1 3.035597 -0.548735 246 232.269362 327.32 422.370638 1.330569
=HYPERLINK("http://www.godatabase.org/cgi-bin/go.cgi?query=GO:0015833&auto_wild_cards=yes&view=query&action=query&search_constraint=terms"	GO:0015833_peptide_transport) 41 1 3.035597 -0.548735 246 232.269362 327.32 422.370638 1.330569
=HYPERLINK("http://www.godatabase.org/cgi-bin/go.cgi?query=GO:0031344&auto_wild_cards=yes&view=query&action=query&search_constraint=terms"	GO:0031344_regulation_of_cell_projection_organization) 41 1 3.035597 -0.548735 246 232.269362 327.32 422.370638 1.330569
=HYPERLINK("http://www.godatabase.org/cgi-bin/go.cgi?query=GO:0048522&auto_wild_cards=yes&view=query&action=query&search_constraint=terms"	GO:0048522_positive_regulation_of_cellular_process) 895 9 1.251548 -0.548707 247 232.348856 327.46 422.571144 1.325749
=HYPERLINK("http://www.godatabase.org/cgi-bin/go.cgi?query=GO:0007420&auto_wild_cards=yes&view=query&action=query&search_constraint=terms"	GO:0007420_brain_development) 231 3 1.616357 -0.548012 248 232.475338 327.61 422.744662 1.321008
=HYPERLINK("http://www.godatabase.org/cgi-bin/go.cgi?query=GO:0010769&auto_wild_cards=yes&view=query&action=query&search_constraint=terms"	GO:0010769_regulation_of_cell_morphogenesis_involved_in_differentiation) 42 1 2.963320 -0.539891 249 237.139416 333.32 429.500584 1.338635
=HYPERLINK("http://www.godatabase.org/cgi-bin/go.cgi?query=GO:0044237&auto_wild_cards=yes&view=query&action=query&search_constraint=terms"	GO:0044237_cellular_metabolic_process) 1974 18 1.134889 -0.536623 250 238.198355 334.94 431.681645 1.339760
=HYPERLINK("http://www.godatabase.org/cgi-bin/go.cgi?query=GO:0009582&auto_wild_cards=yes&view=query&action=query&search_constraint=terms"	GO:0009582_detection_of_abiotic_stimulus) 43 1 2.894406 -0.531290 254 243.067008 340.57 438.072992 1.340827
=HYPERLINK("http://www.godatabase.org/cgi-bin/go.cgi?query=GO:0019637&auto_wild_cards=yes&view=query&action=query&search_constraint=terms"	GO:0019637_organophosphate_metabolic_process) 43 1 2.894406 -0.531290 254 243.067008 340.57 438.072992 1.340827
=HYPERLINK("http://www.godatabase.org/cgi-bin/go.cgi?query=GO:0032446&auto_wild_cards=yes&view=query&action=query&search_constraint=terms"	GO:0032446_protein_modification_by_small_protein_conjugation) 43 1 2.894406 -0.531290 254 243.067008 340.57 438.072992 1.340827
=HYPERLINK("http://www.godatabase.org/cgi-bin/go.cgi?query=GO:0046879&auto_wild_cards=yes&view=query&action=query&search_constraint=terms"	GO:0046879_hormone_secretion) 43 1 2.894406 -0.531290 254 243.067008 340.57 438.072992 1.340827
=HYPERLINK("http://www.godatabase.org/cgi-bin/go.cgi?query=GO:0009914&auto_wild_cards=yes&view=query&action=query&search_constraint=terms"	GO:0009914_hormone_transport) 44 1 2.828624 -0.522923 256 248.579046 347.41 446.240954 1.357070
=HYPERLINK("http://www.godatabase.org/cgi-bin/go.cgi?query=GO:0046545&auto_wild_cards=yes&view=query&action=query&search_constraint=terms"	GO:0046545_development_of_primary_female_sexual_characteristics) 44 1 2.828624 -0.522923 256 248.579046 347.41 446.240954 1.357070
=HYPERLINK("http://www.godatabase.org/cgi-bin/go.cgi?query=GO:0050789&auto_wild_cards=yes&view=query&action=query&search_constraint=terms"	GO:0050789_regulation_of_biological_process) 2357 21 1.108888 -0.517659 257 249.061659 348.07 447.078341 1.354358
=HYPERLINK("http://www.godatabase.org/cgi-bin/go.cgi?query=GO:0043623&auto_wild_cards=yes&view=query&action=query&search_constraint=terms"	GO:0043623_cellular_protein_complex_assembly) 45 1 2.765766 -0.514778 258 251.007168 350.39 449.772832 1.358101
=HYPERLINK("http://www.godatabase.org/cgi-bin/go.cgi?query=GO:0016044&auto_wild_cards=yes&view=query&action=query&search_constraint=terms"	GO:0016044_membrane_organization) 140 2 1.777992 -0.507397 259 252.066622 351.48 450.893378 1.357066
=HYPERLINK("http://www.godatabase.org/cgi-bin/go.cgi?query=GO:0007612&auto_wild_cards=yes&view=query&action=query&search_constraint=terms"	GO:0007612_learning) 46 1 2.705640 -0.506846 263 254.228770 354.13 454.031230 1.346502
=HYPERLINK("http://www.godatabase.org/cgi-bin/go.cgi?query=GO:0009581&auto_wild_cards=yes&view=query&action=query&search_constraint=terms"	GO:0009581_detection_of_external_stimulus) 46 1 2.705640 -0.506846 263 254.228770 354.13 454.031230 1.346502
=HYPERLINK("http://www.godatabase.org/cgi-bin/go.cgi?query=GO:0030850&auto_wild_cards=yes&view=query&action=query&search_constraint=terms"	GO:0030850_prostate_gland_development) 46 1 2.705640 -0.506846 263 254.228770 354.13 454.031230 1.346502
=HYPERLINK("http://www.godatabase.org/cgi-bin/go.cgi?query=GO:0046631&auto_wild_cards=yes&view=query&action=query&search_constraint=terms"	GO:0046631_alpha-beta_T_cell_activation) 46 1 2.705640 -0.506846 263 254.228770 354.13 454.031230 1.346502
=HYPERLINK("http://www.godatabase.org/cgi-bin/go.cgi?query=GO:0003006&auto_wild_cards=yes&view=query&action=query&search_constraint=terms"	GO:0003006_reproductive_developmental_process) 141 2 1.765382 -0.503233 264 255.120072 355.0 454.879928 1.344697
=HYPERLINK("http://www.godatabase.org/cgi-bin/go.cgi?query=GO:0016570&auto_wild_cards=yes&view=query&action=query&search_constraint=terms"	GO:0016570_histone_modification) 47 1 2.648074 -0.499117 265 258.289050 358.66 459.030950 1.353434
=HYPERLINK("http://www.godatabase.org/cgi-bin/go.cgi?query=GO:0032269&auto_wild_cards=yes&view=query&action=query&search_constraint=terms"	GO:0032269_negative_regulation_of_cellular_protein_metabolic_process) 48 1 2.592905 -0.491582 266 261.029123 361.77 462.510877 1.360038
=HYPERLINK("http://www.godatabase.org/cgi-bin/go.cgi?query=GO:0008104&auto_wild_cards=yes&view=query&action=query&search_constraint=terms"	GO:0008104_protein_localization) 251 3 1.487563 -0.484306 267 262.037534 362.97 463.902466 1.359438
=HYPERLINK("http://www.godatabase.org/cgi-bin/go.cgi?query=GO:0042035&auto_wild_cards=yes&view=query&action=query&search_constraint=terms"	GO:0042035_regulation_of_cytokine_biosynthetic_process) 49 1 2.539989 -0.484234 272 264.529483 366.16 467.790517 1.346176
=HYPERLINK("http://www.godatabase.org/cgi-bin/go.cgi?query=GO:0043473&auto_wild_cards=yes&view=query&action=query&search_constraint=terms"	GO:0043473_pigmentation) 49 1 2.539989 -0.484234 272 264.529483 366.16 467.790517 1.346176
=HYPERLINK("http://www.godatabase.org/cgi-bin/go.cgi?query=GO:0046660&auto_wild_cards=yes&view=query&action=query&search_constraint=terms"	GO:0046660_female_sex_differentiation) 49 1 2.539989 -0.484234 272 264.529483 366.16 467.790517 1.346176
=HYPERLINK("http://www.godatabase.org/cgi-bin/go.cgi?query=GO:0046661&auto_wild_cards=yes&view=query&action=query&search_constraint=terms"	GO:0046661_male_sex_differentiation) 49 1 2.539989 -0.484234 272 264.529483 366.16 467.790517 1.346176
=HYPERLINK("http://www.godatabase.org/cgi-bin/go.cgi?query=GO:0048741&auto_wild_cards=yes&view=query&action=query&search_constraint=terms"	GO:0048741_skeletal_muscle_fiber_development) 49 1 2.539989 -0.484234 272 264.529483 366.16 467.790517 1.346176
=HYPERLINK("http://www.godatabase.org/cgi-bin/go.cgi?query=GO:0006812&auto_wild_cards=yes&view=query&action=query&search_constraint=terms"	GO:0006812_cation_transport) 146 2 1.704924 -0.483040 273 265.068724 366.8 468.531276 1.343590
=HYPERLINK("http://www.godatabase.org/cgi-bin/go.cgi?query=GO:0022603&auto_wild_cards=yes&view=query&action=query&search_constraint=terms"	GO:0022603_regulation_of_anatomical_structure_morphogenesis) 147 2 1.693326 -0.479122 274 265.815479 367.77 469.724521 1.342226
=HYPERLINK("http://www.godatabase.org/cgi-bin/go.cgi?query=GO:0051606&auto_wild_cards=yes&view=query&action=query&search_constraint=terms"	GO:0051606_detection_of_stimulus) 50 1 2.489189 -0.477065 276 268.253255 370.69 473.126745 1.343080
=HYPERLINK("http://www.godatabase.org/cgi-bin/go.cgi?query=GO:0070647&auto_wild_cards=yes&view=query&action=query&search_constraint=terms"	GO:0070647_protein_modification_by_small_protein_conjugation_or_removal) 50 1 2.489189 -0.477065 276 268.253255 370.69 473.126745 1.343080
=HYPERLINK("http://www.godatabase.org/cgi-bin/go.cgi?query=GO:0048878&auto_wild_cards=yes&view=query&action=query&search_constraint=terms"	GO:0048878_chemical_homeostasis) 254 3 1.469994 -0.475472 277 268.446136 370.89 473.333864 1.338953
=HYPERLINK("http://www.godatabase.org/cgi-bin/go.cgi?query=GO:0006520&auto_wild_cards=yes&view=query&action=query&search_constraint=terms"	GO:0006520_cellular_amino_acid_metabolic_process) 51 1 2.440382 -0.470067 281 272.325662 375.61 478.894338 1.336690
=HYPERLINK("http://www.godatabase.org/cgi-bin/go.cgi?query=GO:0016569&auto_wild_cards=yes&view=query&action=query&search_constraint=terms"	GO:0016569_covalent_chromatin_modification) 51 1 2.440382 -0.470067 281 272.325662 375.61 478.894338 1.336690
=HYPERLINK("http://www.godatabase.org/cgi-bin/go.cgi?query=GO:0044106&auto_wild_cards=yes&view=query&action=query&search_constraint=terms"	GO:0044106_cellular_amine_metabolic_process) 51 1 2.440382 -0.470067 281 272.325662 375.61 478.894338 1.336690
=HYPERLINK("http://www.godatabase.org/cgi-bin/go.cgi?query=GO:0048747&auto_wild_cards=yes&view=query&action=query&search_constraint=terms"	GO:0048747_muscle_fiber_development) 51 1 2.440382 -0.470067 281 272.325662 375.61 478.894338 1.336690
=HYPERLINK("http://www.godatabase.org/cgi-bin/go.cgi?query=GO:0044238&auto_wild_cards=yes&view=query&action=query&search_constraint=terms"	GO:0044238_primary_metabolic_process) 1905 17 1.110662 -0.466158 282 272.981801 376.38 479.778199 1.334681
=HYPERLINK("http://www.godatabase.org/cgi-bin/go.cgi?query=GO:0032268&auto_wild_cards=yes&view=query&action=query&search_constraint=terms"	GO:0032268_regulation_of_cellular_protein_metabolic_process) 152 2 1.637624 -0.460111 283 274.933690 378.74 482.546310 1.338304
=HYPERLINK("http://www.godatabase.org/cgi-bin/go.cgi?query=GO:0051248&auto_wild_cards=yes&view=query&action=query&search_constraint=terms"	GO:0051248_negative_regulation_of_protein_metabolic_process) 53 1 2.348292 -0.456561 284 277.224861 381.33 485.435139 1.342711
=HYPERLINK("http://www.godatabase.org/cgi-bin/go.cgi?query=GO:0048666&auto_wild_cards=yes&view=query&action=query&search_constraint=terms"	GO:0048666_neuron_development) 262 3 1.425108 -0.452756 285 278.223983 382.43 486.636017 1.341860
=HYPERLINK("http://www.godatabase.org/cgi-bin/go.cgi?query=GO:0006412&auto_wild_cards=yes&view=query&action=query&search_constraint=terms"	GO:0006412_translation) 54 1 2.304805 -0.450040 287 280.662127 385.32 489.977873 1.342578
=HYPERLINK("http://www.godatabase.org/cgi-bin/go.cgi?query=GO:0009566&auto_wild_cards=yes&view=query&action=query&search_constraint=terms"	GO:0009566_fertilization) 54 1 2.304805 -0.450040 287 280.662127 385.32 489.977873 1.342578
=HYPERLINK("http://www.godatabase.org/cgi-bin/go.cgi?query=GO:0022402&auto_wild_cards=yes&view=query&action=query&search_constraint=terms"	GO:0022402_cell_cycle_process) 155 2 1.605929 -0.449146 288 281.140320 385.92 490.699680 1.340000
=HYPERLINK("http://www.godatabase.org/cgi-bin/go.cgi?query=GO:0022414&auto_wild_cards=yes&view=query&action=query&search_constraint=terms"	GO:0022414_reproductive_process) 376 4 1.324037 -0.446724 289 281.503609 386.29 491.076391 1.336644
=HYPERLINK("http://www.godatabase.org/cgi-bin/go.cgi?query=GO:0007126&auto_wild_cards=yes&view=query&action=query&search_constraint=terms"	GO:0007126_meiosis) 55 1 2.262899 -0.443665 293 283.407363 388.56 493.712637 1.326143
=HYPERLINK("http://www.godatabase.org/cgi-bin/go.cgi?query=GO:0007605&auto_wild_cards=yes&view=query&action=query&search_constraint=terms"	GO:0007605_sensory_perception_of_sound) 55 1 2.262899 -0.443665 293 283.407363 388.56 493.712637 1.326143
=HYPERLINK("http://www.godatabase.org/cgi-bin/go.cgi?query=GO:0048568&auto_wild_cards=yes&view=query&action=query&search_constraint=terms"	GO:0048568_embryonic_organ_development) 55 1 2.262899 -0.443665 293 283.407363 388.56 493.712637 1.326143
=HYPERLINK("http://www.godatabase.org/cgi-bin/go.cgi?query=GO:0051327&auto_wild_cards=yes&view=query&action=query&search_constraint=terms"	GO:0051327_M_phase_of_meiotic_cell_cycle) 55 1 2.262899 -0.443665 293 283.407363 388.56 493.712637 1.326143
=HYPERLINK("http://www.godatabase.org/cgi-bin/go.cgi?query=GO:0007409&auto_wild_cards=yes&view=query&action=query&search_constraint=terms"	GO:0007409_axonogenesis) 158 2 1.575436 -0.438497 294 284.564814 389.82 495.075186 1.325918
=HYPERLINK("http://www.godatabase.org/cgi-bin/go.cgi?query=GO:0042089&auto_wild_cards=yes&view=query&action=query&search_constraint=terms"	GO:0042089_cytokine_biosynthetic_process) 56 1 2.222490 -0.437433 299 287.577563 393.16 498.742437 1.314916
=HYPERLINK("http://www.godatabase.org/cgi-bin/go.cgi?query=GO:0042107&auto_wild_cards=yes&view=query&action=query&search_constraint=terms"	GO:0042107_cytokine_metabolic_process) 56 1 2.222490 -0.437433 299 287.577563 393.16 498.742437 1.314916
=HYPERLINK("http://www.godatabase.org/cgi-bin/go.cgi?query=GO:0046486&auto_wild_cards=yes&view=query&action=query&search_constraint=terms"	GO:0046486_glycerolipid_metabolic_process) 56 1 2.222490 -0.437433 299 287.577563 393.16 498.742437 1.314916
=HYPERLINK("http://www.godatabase.org/cgi-bin/go.cgi?query=GO:0050678&auto_wild_cards=yes&view=query&action=query&search_constraint=terms"	GO:0050678_regulation_of_epithelial_cell_proliferation) 56 1 2.222490 -0.437433 299 287.577563 393.16 498.742437 1.314916
=HYPERLINK("http://www.godatabase.org/cgi-bin/go.cgi?query=GO:0051321&auto_wild_cards=yes&view=query&action=query&search_constraint=terms"	GO:0051321_meiotic_cell_cycle) 56 1 2.222490 -0.437433 299 287.577563 393.16 498.742437 1.314916
=HYPERLINK("http://www.godatabase.org/cgi-bin/go.cgi?query=GO:0016043&auto_wild_cards=yes&view=query&action=query&search_constraint=terms"	GO:0016043_cellular_component_organization) 964 9 1.161966 -0.435794 300 287.731524 393.29 498.848476 1.310967
=HYPERLINK("http://www.godatabase.org/cgi-bin/go.cgi?query=GO:0051234&auto_wild_cards=yes&view=query&action=query&search_constraint=terms"	GO:0051234_establishment_of_localization) 729 7 1.195084 -0.434017 301 287.883892 393.41 498.936108 1.307010
=HYPERLINK("http://www.godatabase.org/cgi-bin/go.cgi?query=GO:0000226&auto_wild_cards=yes&view=query&action=query&search_constraint=terms"	GO:0000226_microtubule_cytoskeleton_organization) 57 1 2.183499 -0.431336 303 291.275585 397.5 503.724415 1.311881
=HYPERLINK("http://www.godatabase.org/cgi-bin/go.cgi?query=GO:0009953&auto_wild_cards=yes&view=query&action=query&search_constraint=terms"	GO:0009953_dorsal_ventral_pattern_formation) 57 1 2.183499 -0.431336 303 291.275585 397.5 503.724415 1.311881
=HYPERLINK("http://www.godatabase.org/cgi-bin/go.cgi?query=GO:0032502&auto_wild_cards=yes&view=query&action=query&search_constraint=terms"	GO:0032502_developmental_process) 2060 18 1.087510 -0.426314 304 292.094655 398.67 505.245345 1.311414
=HYPERLINK("http://www.godatabase.org/cgi-bin/go.cgi?query=GO:0030902&auto_wild_cards=yes&view=query&action=query&search_constraint=terms"	GO:0030902_hindbrain_development) 58 1 2.145853 -0.425372 307 293.265065 400.13 506.994935 1.303355
=HYPERLINK("http://www.godatabase.org/cgi-bin/go.cgi?query=GO:0033043&auto_wild_cards=yes&view=query&action=query&search_constraint=terms"	GO:0033043_regulation_of_organelle_organization) 58 1 2.145853 -0.425372 307 293.265065 400.13 506.994935 1.303355
=HYPERLINK("http://www.godatabase.org/cgi-bin/go.cgi?query=GO:0034622&auto_wild_cards=yes&view=query&action=query&search_constraint=terms"	GO:0034622_cellular_macromolecular_complex_assembly) 58 1 2.145853 -0.425372 307 293.265065 400.13 506.994935 1.303355
=HYPERLINK("http://www.godatabase.org/cgi-bin/go.cgi?query=GO:0009628&auto_wild_cards=yes&view=query&action=query&search_constraint=terms"	GO:0009628_response_to_abiotic_stimulus) 162 2 1.536537 -0.424766 308 293.402003 400.3 507.197997 1.299675
=HYPERLINK("http://www.godatabase.org/cgi-bin/go.cgi?query=GO:0042110&auto_wild_cards=yes&view=query&action=query&search_constraint=terms"	GO:0042110_T_cell_activation) 163 2 1.527110 -0.421414 309 294.109369 401.14 508.170631 1.298188
=HYPERLINK("http://www.godatabase.org/cgi-bin/go.cgi?query=GO:0016055&auto_wild_cards=yes&view=query&action=query&search_constraint=terms"	GO:0016055_Wnt_receptor_signaling_pathway) 59 1 2.109482 -0.419534 310 296.018160 403.42 510.821840 1.301355
=HYPERLINK("http://www.godatabase.org/cgi-bin/go.cgi?query=GO:0042127&auto_wild_cards=yes&view=query&action=query&search_constraint=terms"	GO:0042127_regulation_of_cell_proliferation) 393 4 1.266763 -0.409412 311 298.993532 406.63 514.266468 1.307492
=HYPERLINK("http://www.godatabase.org/cgi-bin/go.cgi?query=GO:0007005&auto_wild_cards=yes&view=query&action=query&search_constraint=terms"	GO:0007005_mitochondrion_organization) 61 1 2.040319 -0.408223 313 301.541727 409.7 517.858273 1.308946
=HYPERLINK("http://www.godatabase.org/cgi-bin/go.cgi?query=GO:0032270&auto_wild_cards=yes&view=query&action=query&search_constraint=terms"	GO:0032270_positive_regulation_of_cellular_protein_metabolic_process) 61 1 2.040319 -0.408223 313 301.541727 409.7 517.858273 1.308946
=HYPERLINK("http://www.godatabase.org/cgi-bin/go.cgi?query=GO:0040014&auto_wild_cards=yes&view=query&action=query&search_constraint=terms"	GO:0040014_regulation_of_multicellular_organism_growth) 62 1 2.007411 -0.402742 315 304.470319 413.12 521.769681 1.311492
=HYPERLINK("http://www.godatabase.org/cgi-bin/go.cgi?query=GO:0050954&auto_wild_cards=yes&view=query&action=query&search_constraint=terms"	GO:0050954_sensory_perception_of_mechanical_stimulus) 62 1 2.007411 -0.402742 315 304.470319 413.12 521.769681 1.311492
=HYPERLINK("http://www.godatabase.org/cgi-bin/go.cgi?query=GO:0051246&auto_wild_cards=yes&view=query&action=query&search_constraint=terms"	GO:0051246_regulation_of_protein_metabolic_process) 170 2 1.464229 -0.398810 316 305.170189 413.9 522.629811 1.309810
=HYPERLINK("http://www.godatabase.org/cgi-bin/go.cgi?query=GO:0048518&auto_wild_cards=yes&view=query&action=query&search_constraint=terms"	GO:0048518_positive_regulation_of_biological_process) 995 9 1.125764 -0.391726 317 309.764848 419.3 528.835152 1.322713
=HYPERLINK("http://www.godatabase.org/cgi-bin/go.cgi?query=GO:0007417&auto_wild_cards=yes&view=query&action=query&search_constraint=terms"	GO:0007417_central_nervous_system_development) 287 3 1.300970 -0.388934 318 310.782326 420.56 530.337674 1.322516
=HYPERLINK("http://www.godatabase.org/cgi-bin/go.cgi?query=GO:0015031&auto_wild_cards=yes&view=query&action=query&search_constraint=terms"	GO:0015031_protein_transport) 175 2 1.422394 -0.383536 319 312.324237 422.36 532.395763 1.324013
=HYPERLINK("http://www.godatabase.org/cgi-bin/go.cgi?query=GO:0051130&auto_wild_cards=yes&view=query&action=query&search_constraint=terms"	GO:0051130_positive_regulation_of_cellular_component_organization) 66 1 1.885749 -0.381890 320 314.269374 424.63 534.990626 1.326969
=HYPERLINK("http://www.godatabase.org/cgi-bin/go.cgi?query=GO:0051247&auto_wild_cards=yes&view=query&action=query&search_constraint=terms"	GO:0051247_positive_regulation_of_protein_metabolic_process) 67 1 1.857604 -0.376929 321 317.333705 428.01 538.686295 1.333364
=HYPERLINK("http://www.godatabase.org/cgi-bin/go.cgi?query=GO:0007242&auto_wild_cards=yes&view=query&action=query&search_constraint=terms"	GO:0007242_intracellular_signaling_cascade) 411 4 1.211284 -0.373240 322 317.522963 428.27 539.017037 1.330031
=HYPERLINK("http://www.godatabase.org/cgi-bin/go.cgi?query=GO:0019932&auto_wild_cards=yes&view=query&action=query&search_constraint=terms"	GO:0019932_second-messenger-mediated_signaling) 68 1 1.830286 -0.372063 323 318.779945 429.74 540.700055 1.330464
=HYPERLINK("http://www.godatabase.org/cgi-bin/go.cgi?query=GO:0045184&auto_wild_cards=yes&view=query&action=query&search_constraint=terms"	GO:0045184_establishment_of_protein_localization) 180 2 1.382883 -0.368940 324 320.179912 431.61 543.040088 1.332130
=HYPERLINK("http://www.godatabase.org/cgi-bin/go.cgi?query=GO:0019752&auto_wild_cards=yes&view=query&action=query&search_constraint=terms"	GO:0019752_carboxylic_acid_metabolic_process) 181 2 1.375243 -0.366099 326 322.317602 434.05 545.782398 1.331442
=HYPERLINK("http://www.godatabase.org/cgi-bin/go.cgi?query=GO:0043436&auto_wild_cards=yes&view=query&action=query&search_constraint=terms"	GO:0043436_oxoacid_metabolic_process) 181 2 1.375243 -0.366099 326 322.317602 434.05 545.782398 1.331442
=HYPERLINK("http://www.godatabase.org/cgi-bin/go.cgi?query=GO:0006082&auto_wild_cards=yes&view=query&action=query&search_constraint=terms"	GO:0006082_organic_acid_metabolic_process) 182 2 1.367686 -0.363283 327 323.190296 434.94 546.689704 1.330092
=HYPERLINK("http://www.godatabase.org/cgi-bin/go.cgi?query=GO:0007611&auto_wild_cards=yes&view=query&action=query&search_constraint=terms"	GO:0007611_learning_or_memory) 70 1 1.777992 -0.362604 330 324.670749 436.71 548.749251 1.323364
=HYPERLINK("http://www.godatabase.org/cgi-bin/go.cgi?query=GO:0008406&auto_wild_cards=yes&view=query&action=query&search_constraint=terms"	GO:0008406_gonad_development) 70 1 1.777992 -0.362604 330 324.670749 436.71 548.749251 1.323364
=HYPERLINK("http://www.godatabase.org/cgi-bin/go.cgi?query=GO:0048592&auto_wild_cards=yes&view=query&action=query&search_constraint=terms"	GO:0048592_eye_morphogenesis) 70 1 1.777992 -0.362604 330 324.670749 436.71 548.749251 1.323364
=HYPERLINK("http://www.godatabase.org/cgi-bin/go.cgi?query=GO:0042180&auto_wild_cards=yes&view=query&action=query&search_constraint=terms"	GO:0042180_cellular_ketone_metabolic_process) 183 2 1.360213 -0.360492 331 325.145117 437.22 549.294883 1.320906
=HYPERLINK("http://www.godatabase.org/cgi-bin/go.cgi?query=GO:0042592&auto_wild_cards=yes&view=query&action=query&search_constraint=terms"	GO:0042592_homeostatic_process) 419 4 1.188157 -0.358180 332 325.602788 437.81 550.017212 1.318705
=HYPERLINK("http://www.godatabase.org/cgi-bin/go.cgi?query=GO:0016568&auto_wild_cards=yes&view=query&action=query&search_constraint=terms"	GO:0016568_chromatin_modification) 72 1 1.728604 -0.353492 334 330.900033 443.72 556.539967 1.328503
=HYPERLINK("http://www.godatabase.org/cgi-bin/go.cgi?query=GO:0050673&auto_wild_cards=yes&view=query&action=query&search_constraint=terms"	GO:0050673_epithelial_cell_proliferation) 72 1 1.728604 -0.353492 334 330.900033 443.72 556.539967 1.328503
=HYPERLINK("http://www.godatabase.org/cgi-bin/go.cgi?query=GO:0006811&auto_wild_cards=yes&view=query&action=query&search_constraint=terms"	GO:0006811_ion_transport) 186 2 1.338274 -0.352265 335 331.791091 444.63 557.468909 1.327254
=HYPERLINK("http://www.godatabase.org/cgi-bin/go.cgi?query=GO:0008283&auto_wild_cards=yes&view=query&action=query&search_constraint=terms"	GO:0008283_cell_proliferation) 544 5 1.143929 -0.348892 336 334.476149 447.62 560.763851 1.332202
=HYPERLINK("http://www.godatabase.org/cgi-bin/go.cgi?query=GO:0007276&auto_wild_cards=yes&view=query&action=query&search_constraint=terms"	GO:0007276_gamete_generation) 188 2 1.324037 -0.346899 337 335.010441 448.16 561.309559 1.329852
=HYPERLINK("http://www.godatabase.org/cgi-bin/go.cgi?query=GO:0045893&auto_wild_cards=yes&view=query&action=query&search_constraint=terms"	GO:0045893_positive_regulation_of_transcription__DNA-dependent) 306 3 1.220191 -0.346776 339 335.362469 448.62 561.877531 1.323363
=HYPERLINK("http://www.godatabase.org/cgi-bin/go.cgi?query=GO:0051254&auto_wild_cards=yes&view=query&action=query&search_constraint=terms"	GO:0051254_positive_regulation_of_RNA_metabolic_process) 306 3 1.220191 -0.346776 339 335.362469 448.62 561.877531 1.323363
=HYPERLINK("http://www.godatabase.org/cgi-bin/go.cgi?query=GO:0008152&auto_wild_cards=yes&view=query&action=query&search_constraint=terms"	GO:0008152_metabolic_process) 2133 18 1.050291 -0.345966 340 335.474021 448.79 562.105979 1.319971
=HYPERLINK("http://www.godatabase.org/cgi-bin/go.cgi?query=GO:0007281&auto_wild_cards=yes&view=query&action=query&search_constraint=terms"	GO:0007281_germ_cell_development) 75 1 1.659459 -0.340431 341 338.720277 452.39 566.059723 1.326657
=HYPERLINK("http://www.godatabase.org/cgi-bin/go.cgi?query=GO:0034621&auto_wild_cards=yes&view=query&action=query&search_constraint=terms"	GO:0034621_cellular_macromolecular_complex_subunit_organization) 76 1 1.637624 -0.336230 342 340.294546 453.94 567.585454 1.327310
=HYPERLINK("http://www.godatabase.org/cgi-bin/go.cgi?query=GO:0010604&auto_wild_cards=yes&view=query&action=query&search_constraint=terms"	GO:0010604_positive_regulation_of_macromolecule_metabolic_process) 433 4 1.149741 -0.333225 343 340.592319 454.31 568.027681 1.324519
=HYPERLINK("http://www.godatabase.org/cgi-bin/go.cgi?query=GO:0006461&auto_wild_cards=yes&view=query&action=query&search_constraint=terms"	GO:0006461_protein_complex_assembly) 78 1 1.595634 -0.328046 345 344.764189 458.92 573.075811 1.330203
=HYPERLINK("http://www.godatabase.org/cgi-bin/go.cgi?query=GO:0070271&auto_wild_cards=yes&view=query&action=query&search_constraint=terms"	GO:0070271_protein_complex_biogenesis) 78 1 1.595634 -0.328046 345 344.764189 458.92 573.075811 1.330203
=HYPERLINK("http://www.godatabase.org/cgi-bin/go.cgi?query=GO:0044267&auto_wild_cards=yes&view=query&action=query&search_constraint=terms"	GO:0044267_cellular_protein_metabolic_process) 559 5 1.113233 -0.325544 346 345.305804 459.47 573.634196 1.327948
=HYPERLINK("http://www.godatabase.org/cgi-bin/go.cgi?query=GO:0015674&auto_wild_cards=yes&view=query&action=query&search_constraint=terms"	GO:0015674_di-__tri-valent_inorganic_cation_transport) 79 1 1.575436 -0.324060 347 345.858648 460.25 574.641352 1.326369
=HYPERLINK("http://www.godatabase.org/cgi-bin/go.cgi?query=GO:0000278&auto_wild_cards=yes&view=query&action=query&search_constraint=terms"	GO:0000278_mitotic_cell_cycle) 80 1 1.555743 -0.320140 348 349.095637 463.8 578.504363 1.332759
=HYPERLINK("http://www.godatabase.org/cgi-bin/go.cgi?query=GO:0031325&auto_wild_cards=yes&view=query&action=query&search_constraint=terms"	GO:0031325_positive_regulation_of_cellular_metabolic_process) 442 4 1.126330 -0.318073 349 349.737315 464.56 579.382685 1.331117
=HYPERLINK("http://www.godatabase.org/cgi-bin/go.cgi?query=GO:0007411&auto_wild_cards=yes&view=query&action=query&search_constraint=terms"	GO:0007411_axon_guidance) 82 1 1.517798 -0.312497 352 352.554570 467.56 582.565430 1.328295
=HYPERLINK("http://www.godatabase.org/cgi-bin/go.cgi?query=GO:0010627&auto_wild_cards=yes&view=query&action=query&search_constraint=terms"	GO:0010627_regulation_of_protein_kinase_cascade) 82 1 1.517798 -0.312497 352 352.554570 467.56 582.565430 1.328295
=HYPERLINK("http://www.godatabase.org/cgi-bin/go.cgi?query=GO:0045664&auto_wild_cards=yes&view=query&action=query&search_constraint=terms"	GO:0045664_regulation_of_neuron_differentiation) 82 1 1.517798 -0.312497 352 352.554570 467.56 582.565430 1.328295
=HYPERLINK("http://www.godatabase.org/cgi-bin/go.cgi?query=GO:0006325&auto_wild_cards=yes&view=query&action=query&search_constraint=terms"	GO:0006325_chromatin_organization) 83 1 1.499512 -0.308771 356 355.665266 470.74 585.814734 1.322303
=HYPERLINK("http://www.godatabase.org/cgi-bin/go.cgi?query=GO:0006575&auto_wild_cards=yes&view=query&action=query&search_constraint=terms"	GO:0006575_cellular_amino_acid_derivative_metabolic_process) 83 1 1.499512 -0.308771 356 355.665266 470.74 585.814734 1.322303
=HYPERLINK("http://www.godatabase.org/cgi-bin/go.cgi?query=GO:0007017&auto_wild_cards=yes&view=query&action=query&search_constraint=terms"	GO:0007017_microtubule-based_process) 83 1 1.499512 -0.308771 356 355.665266 470.74 585.814734 1.322303
=HYPERLINK("http://www.godatabase.org/cgi-bin/go.cgi?query=GO:0030198&auto_wild_cards=yes&view=query&action=query&search_constraint=terms"	GO:0030198_extracellular_matrix_organization) 83 1 1.499512 -0.308771 356 355.665266 470.74 585.814734 1.322303
=HYPERLINK("http://www.godatabase.org/cgi-bin/go.cgi?query=GO:0006996&auto_wild_cards=yes&view=query&action=query&search_constraint=terms"	GO:0006996_organelle_organization) 449 4 1.108770 -0.306745 357 356.076736 471.22 586.363264 1.319944
=HYPERLINK("http://www.godatabase.org/cgi-bin/go.cgi?query=GO:0030005&auto_wild_cards=yes&view=query&action=query&search_constraint=terms"	GO:0030005_cellular_di-__tri-valent_inorganic_cation_homeostasis) 84 1 1.481660 -0.305105 359 356.860520 472.15 587.439480 1.315181
=HYPERLINK("http://www.godatabase.org/cgi-bin/go.cgi?query=GO:0045137&auto_wild_cards=yes&view=query&action=query&search_constraint=terms"	GO:0045137_development_of_primary_sexual_characteristics) 84 1 1.481660 -0.305105 359 356.860520 472.15 587.439480 1.315181
=HYPERLINK("http://www.godatabase.org/cgi-bin/go.cgi?query=GO:0032504&auto_wild_cards=yes&view=query&action=query&search_constraint=terms"	GO:0032504_multicellular_organism_reproduction) 86 1 1.447203 -0.297950 362 362.256888 477.97 593.683112 1.320359
=HYPERLINK("http://www.godatabase.org/cgi-bin/go.cgi?query=GO:0034641&auto_wild_cards=yes&view=query&action=query&search_constraint=terms"	GO:0034641_cellular_nitrogen_compound_metabolic_process) 86 1 1.447203 -0.297950 362 362.256888 477.97 593.683112 1.320359
=HYPERLINK("http://www.godatabase.org/cgi-bin/go.cgi?query=GO:0048609&auto_wild_cards=yes&view=query&action=query&search_constraint=terms"	GO:0048609_reproductive_process_in_a_multicellular_organism) 86 1 1.447203 -0.297950 362 362.256888 477.97 593.683112 1.320359
=HYPERLINK("http://www.godatabase.org/cgi-bin/go.cgi?query=GO:0003001&auto_wild_cards=yes&view=query&action=query&search_constraint=terms"	GO:0003001_generation_of_a_signal_involved_in_cell-cell_signaling) 87 1 1.430568 -0.294459 363 365.035665 481.22 597.404335 1.325675
=HYPERLINK("http://www.godatabase.org/cgi-bin/go.cgi?query=GO:0009893&auto_wild_cards=yes&view=query&action=query&search_constraint=terms"	GO:0009893_positive_regulation_of_metabolic_process) 458 4 1.086982 -0.292743 364 365.562453 481.83 598.097547 1.323709
=HYPERLINK("http://www.godatabase.org/cgi-bin/go.cgi?query=GO:0045941&auto_wild_cards=yes&view=query&action=query&search_constraint=terms"	GO:0045941_positive_regulation_of_transcription) 338 3 1.104670 -0.286052 365 367.301389 483.97 600.638611 1.325945
=HYPERLINK("http://www.godatabase.org/cgi-bin/go.cgi?query=GO:0030003&auto_wild_cards=yes&view=query&action=query&search_constraint=terms"	GO:0030003_cellular_cation_homeostasis) 90 1 1.382883 -0.284311 368 368.887115 485.73 602.572885 1.319918
=HYPERLINK("http://www.godatabase.org/cgi-bin/go.cgi?query=GO:0030324&auto_wild_cards=yes&view=query&action=query&search_constraint=terms"	GO:0030324_lung_development) 90 1 1.382883 -0.284311 368 368.887115 485.73 602.572885 1.319918
=HYPERLINK("http://www.godatabase.org/cgi-bin/go.cgi?query=GO:0035264&auto_wild_cards=yes&view=query&action=query&search_constraint=terms"	GO:0035264_multicellular_organism_growth) 90 1 1.382883 -0.284311 368 368.887115 485.73 602.572885 1.319918
=HYPERLINK("http://www.godatabase.org/cgi-bin/go.cgi?query=GO:0031399&auto_wild_cards=yes&view=query&action=query&search_constraint=terms"	GO:0031399_regulation_of_protein_modification_process) 91 1 1.367686 -0.281033 369 370.649770 487.48 604.310230 1.321084
=HYPERLINK("http://www.godatabase.org/cgi-bin/go.cgi?query=GO:0030217&auto_wild_cards=yes&view=query&action=query&search_constraint=terms"	GO:0030217_T_cell_differentiation) 92 1 1.352820 -0.277806 371 372.995279 489.96 606.924721 1.320647
=HYPERLINK("http://www.godatabase.org/cgi-bin/go.cgi?query=GO:0030323&auto_wild_cards=yes&view=query&action=query&search_constraint=terms"	GO:0030323_respiratory_tube_development) 92 1 1.352820 -0.277806 371 372.995279 489.96 606.924721 1.320647
=HYPERLINK("http://www.godatabase.org/cgi-bin/go.cgi?query=GO:0006810&auto_wild_cards=yes&view=query&action=query&search_constraint=terms"	GO:0006810_transport) 718 6 1.040051 -0.277467 372 373.256354 490.18 607.103646 1.317688
=HYPERLINK("http://www.godatabase.org/cgi-bin/go.cgi?query=GO:0055066&auto_wild_cards=yes&view=query&action=query&search_constraint=terms"	GO:0055066_di-__tri-valent_inorganic_cation_homeostasis) 93 1 1.338274 -0.274628 374 375.404295 492.5 609.595705 1.316845
=HYPERLINK("http://www.godatabase.org/cgi-bin/go.cgi?query=GO:0065003&auto_wild_cards=yes&view=query&action=query&search_constraint=terms"	GO:0065003_macromolecular_complex_assembly) 93 1 1.338274 -0.274628 374 375.404295 492.5 609.595705 1.316845
=HYPERLINK("http://www.godatabase.org/cgi-bin/go.cgi?query=GO:0010628&auto_wild_cards=yes&view=query&action=query&search_constraint=terms"	GO:0010628_positive_regulation_of_gene_expression) 346 3 1.079128 -0.272625 375 375.825447 492.96 610.094553 1.314560
=HYPERLINK("http://www.godatabase.org/cgi-bin/go.cgi?query=GO:0008610&auto_wild_cards=yes&view=query&action=query&search_constraint=terms"	GO:0008610_lipid_biosynthetic_process) 94 1 1.324037 -0.271498 376 378.809730 495.9 612.990270 1.318883
=HYPERLINK("http://www.godatabase.org/cgi-bin/go.cgi?query=GO:0001701&auto_wild_cards=yes&view=query&action=query&search_constraint=terms"	GO:0001701_in_utero_embryonic_development) 221 2 1.126330 -0.270403 377 379.035522 496.17 613.304478 1.316101
=HYPERLINK("http://www.godatabase.org/cgi-bin/go.cgi?query=GO:0045935&auto_wild_cards=yes&view=query&action=query&search_constraint=terms"	GO:0045935_positive_regulation_of_nucleobase__nucleoside__nucleotide_and_nucleic_acid_metabolic_process) 352 3 1.060734 -0.262969 378 382.204476 499.58 616.955524 1.321640
=HYPERLINK("http://www.godatabase.org/cgi-bin/go.cgi?query=GO:0009967&auto_wild_cards=yes&view=query&action=query&search_constraint=terms"	GO:0009967_positive_regulation_of_signal_transduction) 98 1 1.269994 -0.259439 380 384.589215 502.22 619.850785 1.321632
=HYPERLINK("http://www.godatabase.org/cgi-bin/go.cgi?query=GO:0060541&auto_wild_cards=yes&view=query&action=query&search_constraint=terms"	GO:0060541_respiratory_system_development) 98 1 1.269994 -0.259439 380 384.589215 502.22 619.850785 1.321632
=HYPERLINK("http://www.godatabase.org/cgi-bin/go.cgi?query=GO:0048731&auto_wild_cards=yes&view=query&action=query&search_constraint=terms"	GO:0048731_system_development) 1609 13 1.005577 -0.258033 381 384.833205 502.51 620.186795 1.318924
=HYPERLINK("http://www.godatabase.org/cgi-bin/go.cgi?query=GO:0030182&auto_wild_cards=yes&view=query&action=query&search_constraint=terms"	GO:0030182_neuron_differentiation) 356 3 1.048816 -0.256721 382 385.191240 502.77 620.348760 1.316152
=HYPERLINK("http://www.godatabase.org/cgi-bin/go.cgi?query=GO:0046649&auto_wild_cards=yes&view=query&action=query&search_constraint=terms"	GO:0046649_lymphocyte_activation) 228 2 1.091750 -0.256692 383 386.064753 503.65 621.235247 1.315013
=HYPERLINK("http://www.godatabase.org/cgi-bin/go.cgi?query=GO:0001817&auto_wild_cards=yes&view=query&action=query&search_constraint=terms"	GO:0001817_regulation_of_cytokine_production) 99 1 1.257166 -0.256535 384 387.441120 505.28 623.118880 1.315833
=HYPERLINK("http://www.godatabase.org/cgi-bin/go.cgi?query=GO:0051173&auto_wild_cards=yes&view=query&action=query&search_constraint=terms"	GO:0051173_positive_regulation_of_nitrogen_compound_metabolic_process) 361 3 1.034289 -0.249117 385 389.638757 507.68 625.721243 1.318649
=HYPERLINK("http://www.godatabase.org/cgi-bin/go.cgi?query=GO:0050890&auto_wild_cards=yes&view=query&action=query&search_constraint=terms"	GO:0050890_cognition) 233 2 1.068322 -0.247359 386 390.601290 508.69 626.778710 1.317850
=HYPERLINK("http://www.godatabase.org/cgi-bin/go.cgi?query=GO:0009968&auto_wild_cards=yes&view=query&action=query&search_constraint=terms"	GO:0009968_negative_regulation_of_signal_transduction) 103 1 1.208344 -0.245331 387 391.995870 510.07 628.144130 1.318010
=HYPERLINK("http://www.godatabase.org/cgi-bin/go.cgi?query=GO:0050767&auto_wild_cards=yes&view=query&action=query&search_constraint=terms"	GO:0050767_regulation_of_neurogenesis) 104 1 1.196726 -0.242630 388 393.449966 511.68 629.910034 1.318763
=HYPERLINK("http://www.godatabase.org/cgi-bin/go.cgi?query=GO:0007049&auto_wild_cards=yes&view=query&action=query&search_constraint=terms"	GO:0007049_cell_cycle) 238 2 1.045878 -0.238390 389 395.103173 513.57 632.036827 1.320231
=HYPERLINK("http://www.godatabase.org/cgi-bin/go.cgi?query=GO:0010817&auto_wild_cards=yes&view=query&action=query&search_constraint=terms"	GO:0010817_regulation_of_hormone_levels) 106 1 1.174146 -0.237340 390 395.548478 514.04 632.531522 1.318051
=HYPERLINK("http://www.godatabase.org/cgi-bin/go.cgi?query=GO:0007275&auto_wild_cards=yes&view=query&action=query&search_constraint=terms"	GO:0007275_multicellular_organismal_development) 1760 14 0.990018 -0.235781 391 395.942435 514.49 633.037565 1.315831
=HYPERLINK("http://www.godatabase.org/cgi-bin/go.cgi?query=GO:0010557&auto_wild_cards=yes&view=query&action=query&search_constraint=terms"	GO:0010557_positive_regulation_of_macromolecule_biosynthetic_process) 371 3 1.006411 -0.234570 392 396.577822 515.12 633.662178 1.314082
=HYPERLINK("http://www.godatabase.org/cgi-bin/go.cgi?query=GO:0010647&auto_wild_cards=yes&view=query&action=query&search_constraint=terms"	GO:0010647_positive_regulation_of_cell_communication) 110 1 1.131450 -0.227194 395 399.941353 518.68 637.418647 1.313114
=HYPERLINK("http://www.godatabase.org/cgi-bin/go.cgi?query=GO:0010648&auto_wild_cards=yes&view=query&action=query&search_constraint=terms"	GO:0010648_negative_regulation_of_cell_communication) 110 1 1.131450 -0.227194 395 399.941353 518.68 637.418647 1.313114
=HYPERLINK("http://www.godatabase.org/cgi-bin/go.cgi?query=GO:0055080&auto_wild_cards=yes&view=query&action=query&search_constraint=terms"	GO:0055080_cation_homeostasis) 110 1 1.131450 -0.227194 395 399.941353 518.68 637.418647 1.313114
=HYPERLINK("http://www.godatabase.org/cgi-bin/go.cgi?query=GO:0045321&auto_wild_cards=yes&view=query&action=query&search_constraint=terms"	GO:0045321_leukocyte_activation) 248 2 1.003705 -0.221477 396 402.251234 521.02 639.788766 1.315707
=HYPERLINK("http://www.godatabase.org/cgi-bin/go.cgi?query=GO:0040008&auto_wild_cards=yes&view=query&action=query&search_constraint=terms"	GO:0040008_regulation_of_growth) 113 1 1.101411 -0.219943 397 403.006257 521.92 640.833743 1.314660
=HYPERLINK("http://www.godatabase.org/cgi-bin/go.cgi?query=GO:0043687&auto_wild_cards=yes&view=query&action=query&search_constraint=terms"	GO:0043687_post-translational_protein_modification) 384 3 0.972340 -0.216899 398 404.680249 523.8 642.919751 1.316080
=HYPERLINK("http://www.godatabase.org/cgi-bin/go.cgi?query=GO:0030097&auto_wild_cards=yes&view=query&action=query&search_constraint=terms"	GO:0030097_hemopoiesis) 253 2 0.983869 -0.213501 399 406.917322 526.12 645.322678 1.318596
=HYPERLINK("http://www.godatabase.org/cgi-bin/go.cgi?query=GO:0031328&auto_wild_cards=yes&view=query&action=query&search_constraint=terms"	GO:0031328_positive_regulation_of_cellular_biosynthetic_process) 387 3 0.964802 -0.213009 400 407.040771 526.26 645.479229 1.315650
=HYPERLINK("http://www.godatabase.org/cgi-bin/go.cgi?query=GO:0009891&auto_wild_cards=yes&view=query&action=query&search_constraint=terms"	GO:0009891_positive_regulation_of_biosynthetic_process) 388 3 0.962315 -0.211728 401 408.509015 527.92 647.330985 1.316509
=HYPERLINK("http://www.godatabase.org/cgi-bin/go.cgi?query=GO:0043933&auto_wild_cards=yes&view=query&action=query&search_constraint=terms"	GO:0043933_macromolecular_complex_subunit_organization) 117 1 1.063756 -0.210720 402 408.893431 528.31 647.726569 1.314204
=HYPERLINK("http://www.godatabase.org/cgi-bin/go.cgi?query=GO:0009966&auto_wild_cards=yes&view=query&action=query&search_constraint=terms"	GO:0009966_regulation_of_signal_transduction) 256 2 0.972340 -0.208862 403 409.846380 529.36 648.873620 1.313548
=HYPERLINK("http://www.godatabase.org/cgi-bin/go.cgi?query=GO:0006519&auto_wild_cards=yes&view=query&action=query&search_constraint=terms"	GO:0006519_cellular_amino_acid_and_derivative_metabolic_process) 118 1 1.054741 -0.208489 405 410.700456 530.21 649.719544 1.309160
=HYPERLINK("http://www.godatabase.org/cgi-bin/go.cgi?query=GO:0051960&auto_wild_cards=yes&view=query&action=query&search_constraint=terms"	GO:0051960_regulation_of_nervous_system_development) 118 1 1.054741 -0.208489 405 410.700456 530.21 649.719544 1.309160
=HYPERLINK("http://www.godatabase.org/cgi-bin/go.cgi?query=GO:0019538&auto_wild_cards=yes&view=query&action=query&search_constraint=terms"	GO:0019538_protein_metabolic_process) 655 5 0.950072 -0.206682 406 411.581434 531.06 650.538566 1.308030
=HYPERLINK("http://www.godatabase.org/cgi-bin/go.cgi?query=GO:0006917&auto_wild_cards=yes&view=query&action=query&search_constraint=terms"	GO:0006917_induction_of_apoptosis) 121 1 1.028591 -0.201972 408 414.520471 534.44 654.359529 1.309902
=HYPERLINK("http://www.godatabase.org/cgi-bin/go.cgi?query=GO:0012502&auto_wild_cards=yes&view=query&action=query&search_constraint=terms"	GO:0012502_induction_of_programmed_cell_death) 121 1 1.028591 -0.201972 408 414.520471 534.44 654.359529 1.309902
=HYPERLINK("http://www.godatabase.org/cgi-bin/go.cgi?query=GO:0048699&auto_wild_cards=yes&view=query&action=query&search_constraint=terms"	GO:0048699_generation_of_neurons) 396 3 0.942875 -0.201743 409 414.832270 534.7 654.567730 1.307335
=HYPERLINK("http://www.godatabase.org/cgi-bin/go.cgi?query=GO:0001775&auto_wild_cards=yes&view=query&action=query&search_constraint=terms"	GO:0001775_cell_activation) 262 2 0.950072 -0.199898 410 415.835725 535.7 655.564275 1.306585
=HYPERLINK("http://www.godatabase.org/cgi-bin/go.cgi?query=GO:0001816&auto_wild_cards=yes&view=query&action=query&search_constraint=terms"	GO:0001816_cytokine_production) 122 1 1.020160 -0.199855 412 418.057184 537.96 657.862816 1.305728
=HYPERLINK("http://www.godatabase.org/cgi-bin/go.cgi?query=GO:0060284&auto_wild_cards=yes&view=query&action=query&search_constraint=terms"	GO:0060284_regulation_of_cell_development) 122 1 1.020160 -0.199855 412 418.057184 537.96 657.862816 1.305728
=HYPERLINK("http://www.godatabase.org/cgi-bin/go.cgi?query=GO:0048856&auto_wild_cards=yes&view=query&action=query&search_constraint=terms"	GO:0048856_anatomical_structure_development) 1688 13 0.958515 -0.195976 413 419.279283 539.09 658.900717 1.305303
=HYPERLINK("http://www.godatabase.org/cgi-bin/go.cgi?query=GO:0009308&auto_wild_cards=yes&view=query&action=query&search_constraint=terms"	GO:0009308_amine_metabolic_process) 124 1 1.003705 -0.195702 415 420.243020 540.02 659.796980 1.301253
=HYPERLINK("http://www.godatabase.org/cgi-bin/go.cgi?query=GO:0030098&auto_wild_cards=yes&view=query&action=query&search_constraint=terms"	GO:0030098_lymphocyte_differentiation) 124 1 1.003705 -0.195702 415 420.243020 540.02 659.796980 1.301253
=HYPERLINK("http://www.godatabase.org/cgi-bin/go.cgi?query=GO:0043062&auto_wild_cards=yes&view=query&action=query&search_constraint=terms"	GO:0043062_extracellular_structure_organization) 125 1 0.995676 -0.193666 416 420.931756 540.75 660.568244 1.299880
=HYPERLINK("http://www.godatabase.org/cgi-bin/go.cgi?query=GO:0045944&auto_wild_cards=yes&view=query&action=query&search_constraint=terms"	GO:0045944_positive_regulation_of_transcription_from_RNA_polymerase_II_promoter) 269 2 0.925349 -0.189945 417 421.820887 541.53 661.239113 1.298633
=HYPERLINK("http://www.godatabase.org/cgi-bin/go.cgi?query=GO:0001655&auto_wild_cards=yes&view=query&action=query&search_constraint=terms"	GO:0001655_urogenital_system_development) 128 1 0.972340 -0.187708 418 423.571781 543.5 663.428219 1.300239
=HYPERLINK("http://www.godatabase.org/cgi-bin/go.cgi?query=GO:0048534&auto_wild_cards=yes&view=query&action=query&search_constraint=terms"	GO:0048534_hemopoietic_or_lymphoid_organ_development) 277 2 0.898624 -0.179197 419 428.614931 548.97 669.325069 1.310191
=HYPERLINK("http://www.godatabase.org/cgi-bin/go.cgi?query=GO:0007610&auto_wild_cards=yes&view=query&action=query&search_constraint=terms"	GO:0007610_behavior) 279 2 0.892183 -0.176610 420 429.962943 550.42 670.877057 1.310524
=HYPERLINK("http://www.godatabase.org/cgi-bin/go.cgi?query=GO:0065008&auto_wild_cards=yes&view=query&action=query&search_constraint=terms"	GO:0065008_regulation_of_biological_quality) 693 5 0.897976 -0.171597 421 431.984716 552.3 672.615284 1.311876
=HYPERLINK("http://www.godatabase.org/cgi-bin/go.cgi?query=GO:0022008&auto_wild_cards=yes&view=query&action=query&search_constraint=terms"	GO:0022008_neurogenesis) 423 3 0.882691 -0.171293 422 432.797812 553.07 673.342188 1.310592
=HYPERLINK("http://www.godatabase.org/cgi-bin/go.cgi?query=GO:0009790&auto_wild_cards=yes&view=query&action=query&search_constraint=terms"	GO:0009790_embryonic_development) 567 4 0.878021 -0.164321 423 437.016109 557.09 677.163891 1.316998
=HYPERLINK("http://www.godatabase.org/cgi-bin/go.cgi?query=GO:0045596&auto_wild_cards=yes&view=query&action=query&search_constraint=terms"	GO:0045596_negative_regulation_of_cell_differentiation) 144 1 0.864302 -0.159408 424 439.565787 559.76 679.954213 1.320189
=HYPERLINK("http://www.godatabase.org/cgi-bin/go.cgi?query=GO:0048513&auto_wild_cards=yes&view=query&action=query&search_constraint=terms"	GO:0048513_organ_development) 1365 10 0.911791 -0.157675 425 439.827748 560.06 680.292252 1.317788
=HYPERLINK("http://www.godatabase.org/cgi-bin/go.cgi?query=GO:0002520&auto_wild_cards=yes&view=query&action=query&search_constraint=terms"	GO:0002520_immune_system_development) 295 2 0.843793 -0.157243 426 440.877554 561.09 681.302446 1.317113
=HYPERLINK("http://www.godatabase.org/cgi-bin/go.cgi?query=GO:0030900&auto_wild_cards=yes&view=query&action=query&search_constraint=terms"	GO:0030900_forebrain_development) 146 1 0.852462 -0.156238 427 442.053975 562.32 682.586025 1.316909
=HYPERLINK("http://www.godatabase.org/cgi-bin/go.cgi?query=GO:0006464&auto_wild_cards=yes&view=query&action=query&search_constraint=terms"	GO:0006464_protein_modification_process) 439 3 0.850520 -0.155384 428 442.281676 562.56 682.838324 1.314393
=HYPERLINK("http://www.godatabase.org/cgi-bin/go.cgi?query=GO:0032940&auto_wild_cards=yes&view=query&action=query&search_constraint=terms"	GO:0032940_secretion_by_cell) 149 1 0.835298 -0.151619 429 444.718519 564.78 684.841481 1.316503
=HYPERLINK("http://www.godatabase.org/cgi-bin/go.cgi?query=GO:0008285&auto_wild_cards=yes&view=query&action=query&search_constraint=terms"	GO:0008285_negative_regulation_of_cell_proliferation) 155 1 0.802964 -0.142849 430 450.203876 570.18 690.156124 1.326000
=HYPERLINK("http://www.godatabase.org/cgi-bin/go.cgi?query=GO:0051704&auto_wild_cards=yes&view=query&action=query&search_constraint=terms"	GO:0051704_multi-organism_process) 157 1 0.792735 -0.140057 431 451.055963 570.92 690.784037 1.324640
=HYPERLINK("http://www.godatabase.org/cgi-bin/go.cgi?query=GO:0043412&auto_wild_cards=yes&view=query&action=query&search_constraint=terms"	GO:0043412_biopolymer_modification) 458 3 0.815237 -0.138316 432 453.438904 573.1 692.761096 1.326620
=HYPERLINK("http://www.godatabase.org/cgi-bin/go.cgi?query=GO:0002521&auto_wild_cards=yes&view=query&action=query&search_constraint=terms"	GO:0002521_leukocyte_differentiation) 161 1 0.773040 -0.134657 433 454.276814 573.82 693.363186 1.325219
=HYPERLINK("http://www.godatabase.org/cgi-bin/go.cgi?query=GO:0007626&auto_wild_cards=yes&view=query&action=query&search_constraint=terms"	GO:0007626_locomotory_behavior) 163 1 0.763555 -0.132047 434 455.695139 575.23 694.764861 1.325415
=HYPERLINK("http://www.godatabase.org/cgi-bin/go.cgi?query=GO:0043065&auto_wild_cards=yes&view=query&action=query&search_constraint=terms"	GO:0043065_positive_regulation_of_apoptosis) 166 1 0.749756 -0.128239 435 457.866650 577.16 696.453350 1.326805
=HYPERLINK("http://www.godatabase.org/cgi-bin/go.cgi?query=GO:0010942&auto_wild_cards=yes&view=query&action=query&search_constraint=terms"	GO:0010942_positive_regulation_of_cell_death) 167 1 0.745266 -0.126997 437 458.808930 578.11 697.411070 1.322906
=HYPERLINK("http://www.godatabase.org/cgi-bin/go.cgi?query=GO:0043068&auto_wild_cards=yes&view=query&action=query&search_constraint=terms"	GO:0043068_positive_regulation_of_programmed_cell_death) 167 1 0.745266 -0.126997 437 458.808930 578.11 697.411070 1.322906
=HYPERLINK("http://www.godatabase.org/cgi-bin/go.cgi?query=GO:0032501&auto_wild_cards=yes&view=query&action=query&search_constraint=terms"	GO:0032501_multicellular_organismal_process) 2183 16 0.912209 -0.125421 438 458.925391 578.22 697.514609 1.320137
=HYPERLINK("http://www.godatabase.org/cgi-bin/go.cgi?query=GO:0006928&auto_wild_cards=yes&view=query&action=query&search_constraint=terms"	GO:0006928_cell_motion) 330 2 0.754300 -0.122045 441 461.464280 580.36 699.255720 1.316009
=HYPERLINK("http://www.godatabase.org/cgi-bin/go.cgi?query=GO:0010646&auto_wild_cards=yes&view=query&action=query&search_constraint=terms"	GO:0010646_regulation_of_cell_communication) 330 2 0.754300 -0.122045 441 461.464280 580.36 699.255720 1.316009
=HYPERLINK("http://www.godatabase.org/cgi-bin/go.cgi?query=GO:0051674&auto_wild_cards=yes&view=query&action=query&search_constraint=terms"	GO:0051674_localization_of_cell) 330 2 0.754300 -0.122045 441 461.464280 580.36 699.255720 1.316009
=HYPERLINK("http://www.godatabase.org/cgi-bin/go.cgi?query=GO:0007600&auto_wild_cards=yes&view=query&action=query&search_constraint=terms"	GO:0007600_sensory_perception) 172 1 0.723602 -0.120989 442 462.842576 581.62 700.397424 1.315882
=HYPERLINK("http://www.godatabase.org/cgi-bin/go.cgi?query=GO:0044248&auto_wild_cards=yes&view=query&action=query&search_constraint=terms"	GO:0044248_cellular_catabolic_process) 173 1 0.719419 -0.119826 443 464.482602 583.13 701.777398 1.316321
=HYPERLINK("http://www.godatabase.org/cgi-bin/go.cgi?query=GO:0046903&auto_wild_cards=yes&view=query&action=query&search_constraint=terms"	GO:0046903_secretion) 175 1 0.711197 -0.117537 444 465.780257 584.33 702.879743 1.316059
=HYPERLINK("http://www.godatabase.org/cgi-bin/go.cgi?query=GO:0006873&auto_wild_cards=yes&view=query&action=query&search_constraint=terms"	GO:0006873_cellular_ion_homeostasis) 176 1 0.707156 -0.116411 445 466.949724 585.39 703.830276 1.315483
=HYPERLINK("http://www.godatabase.org/cgi-bin/go.cgi?query=GO:0009605&auto_wild_cards=yes&view=query&action=query&search_constraint=terms"	GO:0009605_response_to_external_stimulus) 339 2 0.734274 -0.114349 446 467.770606 586.14 704.509394 1.314215
=HYPERLINK("http://www.godatabase.org/cgi-bin/go.cgi?query=GO:0048732&auto_wild_cards=yes&view=query&action=query&search_constraint=terms"	GO:0048732_gland_development) 179 1 0.695304 -0.113105 447 469.492988 587.77 706.047012 1.314922
=HYPERLINK("http://www.godatabase.org/cgi-bin/go.cgi?query=GO:0007165&auto_wild_cards=yes&view=query&action=query&search_constraint=terms"	GO:0007165_signal_transduction) 915 6 0.816128 -0.111951 448 470.401288 588.56 706.718712 1.313750
=HYPERLINK("http://www.godatabase.org/cgi-bin/go.cgi?query=GO:0055082&auto_wild_cards=yes&view=query&action=query&search_constraint=terms"	GO:0055082_cellular_chemical_homeostasis) 181 1 0.687621 -0.110959 449 471.809972 589.94 708.070028 1.313898
=HYPERLINK("http://www.godatabase.org/cgi-bin/go.cgi?query=GO:0016192&auto_wild_cards=yes&view=query&action=query&search_constraint=terms"	GO:0016192_vesicle-mediated_transport) 184 1 0.676410 -0.107824 450 473.750574 591.76 709.769426 1.315022
=HYPERLINK("http://www.godatabase.org/cgi-bin/go.cgi?query=GO:0007010&auto_wild_cards=yes&view=query&action=query&search_constraint=terms"	GO:0007010_cytoskeleton_organization) 185 1 0.672754 -0.106801 451 474.559771 592.61 710.660229 1.313991
=HYPERLINK("http://www.godatabase.org/cgi-bin/go.cgi?query=GO:0002376&auto_wild_cards=yes&view=query&action=query&search_constraint=terms"	GO:0002376_immune_system_process) 505 3 0.739363 -0.103380 452 476.880855 595.01 713.139145 1.316394
=HYPERLINK("http://www.godatabase.org/cgi-bin/go.cgi?query=GO:0003002&auto_wild_cards=yes&view=query&action=query&search_constraint=terms"	GO:0003002_regionalization) 195 1 0.638254 -0.097138 455 480.270990 598.26 716.249010 1.314857
=HYPERLINK("http://www.godatabase.org/cgi-bin/go.cgi?query=GO:0007507&auto_wild_cards=yes&view=query&action=query&search_constraint=terms"	GO:0007507_heart_development) 195 1 0.638254 -0.097138 455 480.270990 598.26 716.249010 1.314857
=HYPERLINK("http://www.godatabase.org/cgi-bin/go.cgi?query=GO:0019725&auto_wild_cards=yes&view=query&action=query&search_constraint=terms"	GO:0019725_cellular_homeostasis) 195 1 0.638254 -0.097138 455 480.270990 598.26 716.249010 1.314857
=HYPERLINK("http://www.godatabase.org/cgi-bin/go.cgi?query=GO:0050801&auto_wild_cards=yes&view=query&action=query&search_constraint=terms"	GO:0050801_ion_homeostasis) 197 1 0.631774 -0.095322 456 481.797795 599.66 717.522205 1.315044
=HYPERLINK("http://www.godatabase.org/cgi-bin/go.cgi?query=GO:0043009&auto_wild_cards=yes&view=query&action=query&search_constraint=terms"	GO:0043009_chordate_embryonic_development) 365 2 0.681970 -0.094714 457 482.753835 600.38 718.006165 1.313742
=HYPERLINK("http://www.godatabase.org/cgi-bin/go.cgi?query=GO:0009792&auto_wild_cards=yes&view=query&action=query&search_constraint=terms"	GO:0009792_embryonic_development_ending_in_birth_or_egg_hatching) 368 2 0.676410 -0.092675 458 484.882706 602.08 719.277294 1.314585
=HYPERLINK("http://www.godatabase.org/cgi-bin/go.cgi?query=GO:0009888&auto_wild_cards=yes&view=query&action=query&search_constraint=terms"	GO:0009888_tissue_development) 525 3 0.711197 -0.091186 459 485.551018 602.63 719.708982 1.312919
=HYPERLINK("http://www.godatabase.org/cgi-bin/go.cgi?query=GO:0007154&auto_wild_cards=yes&view=query&action=query&search_constraint=terms"	GO:0007154_cell_communication) 1096 7 0.794905 -0.090180 460 486.206421 603.25 720.293579 1.311413
=HYPERLINK("http://www.godatabase.org/cgi-bin/go.cgi?query=GO:0022607&auto_wild_cards=yes&view=query&action=query&search_constraint=terms"	GO:0022607_cellular_component_assembly) 204 1 0.610095 -0.089253 461 487.200024 604.13 721.059976 1.310477
=HYPERLINK("http://www.godatabase.org/cgi-bin/go.cgi?query=GO:0007243&auto_wild_cards=yes&view=query&action=query&search_constraint=terms"	GO:0007243_protein_kinase_cascade) 205 1 0.607119 -0.088421 462 488.107914 604.85 721.592086 1.309199
=HYPERLINK("http://www.godatabase.org/cgi-bin/go.cgi?query=GO:0035295&auto_wild_cards=yes&view=query&action=query&search_constraint=terms"	GO:0035295_tube_development) 212 1 0.587073 -0.082825 463 490.034117 606.76 723.485883 1.310497
=HYPERLINK("http://www.godatabase.org/cgi-bin/go.cgi?query=GO:0050877&auto_wild_cards=yes&view=query&action=query&search_constraint=terms"	GO:0050877_neurological_system_process) 390 2 0.638254 -0.078976 464 492.211306 608.79 725.368694 1.312047
=HYPERLINK("http://www.godatabase.org/cgi-bin/go.cgi?query=GO:0044085&auto_wild_cards=yes&view=query&action=query&search_constraint=terms"	GO:0044085_cellular_component_biogenesis) 237 1 0.525145 -0.065731 465 501.665754 616.61 731.554246 1.326043
=HYPERLINK("http://www.godatabase.org/cgi-bin/go.cgi?query=GO:0009056&auto_wild_cards=yes&view=query&action=query&search_constraint=terms"	GO:0009056_catabolic_process) 243 1 0.512179 -0.062212 466 503.032049 617.67 732.307951 1.325472
=HYPERLINK("http://www.godatabase.org/cgi-bin/go.cgi?query=GO:0051239&auto_wild_cards=yes&view=query&action=query&search_constraint=terms"	GO:0051239_regulation_of_multicellular_organismal_process) 587 3 0.636079 -0.061357 467 503.514989 618.04 732.565011 1.323426
=HYPERLINK("http://www.godatabase.org/cgi-bin/go.cgi?query=GO:0007389&auto_wild_cards=yes&view=query&action=query&search_constraint=terms"	GO:0007389_pattern_specification_process) 250 1 0.497838 -0.058355 468 505.859697 619.84 733.820303 1.324444
=HYPERLINK("http://www.godatabase.org/cgi-bin/go.cgi?query=GO:0007267&auto_wild_cards=yes&view=query&action=query&search_constraint=terms"	GO:0007267_cell-cell_signaling) 252 1 0.493887 -0.057299 469 507.555834 621.29 735.024166 1.324712
=HYPERLINK("http://www.godatabase.org/cgi-bin/go.cgi?query=GO:0010926&auto_wild_cards=yes&view=query&action=query&search_constraint=terms"	GO:0010926_anatomical_structure_formation) 447 2 0.556866 -0.052001 470 513.140000 625.74 738.340000 1.331362
=HYPERLINK("http://www.godatabase.org/cgi-bin/go.cgi?query=GO:0044255&auto_wild_cards=yes&view=query&action=query&search_constraint=terms"	GO:0044255_cellular_lipid_metabolic_process) 264 1 0.471437 -0.051369 471 513.642468 626.17 738.697532 1.329448
=HYPERLINK("http://www.godatabase.org/cgi-bin/go.cgi?query=GO:0048646&auto_wild_cards=yes&view=query&action=query&search_constraint=terms"	GO:0048646_anatomical_structure_formation_involved_in_morphogenesis) 277 1 0.449312 -0.045656 472 518.381743 629.81 741.238257 1.334343
=HYPERLINK("http://www.godatabase.org/cgi-bin/go.cgi?query=GO:0006629&auto_wild_cards=yes&view=query&action=query&search_constraint=terms"	GO:0006629_lipid_metabolic_process) 285 1 0.436700 -0.042470 473 520.572278 631.5 742.427722 1.335095
=HYPERLINK("http://www.godatabase.org/cgi-bin/go.cgi?query=GO:0045595&auto_wild_cards=yes&view=query&action=query&search_constraint=terms"	GO:0045595_regulation_of_cell_differentiation) 295 1 0.421896 -0.038804 474 523.756516 633.77 743.783484 1.337068
=HYPERLINK("http://www.godatabase.org/cgi-bin/go.cgi?query=GO:0048598&auto_wild_cards=yes&view=query&action=query&search_constraint=terms"	GO:0048598_embryonic_morphogenesis) 299 1 0.416252 -0.037430 475 524.134313 634.08 744.025687 1.334905
=HYPERLINK("http://www.godatabase.org/cgi-bin/go.cgi?query=GO:0051094&auto_wild_cards=yes&view=query&action=query&search_constraint=terms"	GO:0051094_positive_regulation_of_developmental_process) 308 1 0.404089 -0.034516 476 525.102252 634.8 744.497748 1.333613
=HYPERLINK("http://www.godatabase.org/cgi-bin/go.cgi?query=GO:0003008&auto_wild_cards=yes&view=query&action=query&search_constraint=terms"	GO:0003008_system_process) 516 2 0.482401 -0.031065 477 526.454165 635.86 745.265835 1.333040
=HYPERLINK("http://www.godatabase.org/cgi-bin/go.cgi?query=GO:0050793&auto_wild_cards=yes&view=query&action=query&search_constraint=terms"	GO:0050793_regulation_of_developmental_process) 703 3 0.531121 -0.028285 478 528.164067 637.08 745.995933 1.332803
=HYPERLINK("http://www.godatabase.org/cgi-bin/go.cgi?query=GO:0051093&auto_wild_cards=yes&view=query&action=query&search_constraint=terms"	GO:0051093_negative_regulation_of_developmental_process) 331 1 0.376010 -0.028069 479 528.612119 637.45 746.287881 1.330793
=HYPERLINK("http://www.godatabase.org/cgi-bin/go.cgi?query=GO:0006793&auto_wild_cards=yes&view=query&action=query&search_constraint=terms"	GO:0006793_phosphorus_metabolic_process) 340 1 0.366057 -0.025890 481 530.115587 638.62 747.124413 1.327692
=HYPERLINK("http://www.godatabase.org/cgi-bin/go.cgi?query=GO:0006796&auto_wild_cards=yes&view=query&action=query&search_constraint=terms"	GO:0006796_phosphate_metabolic_process) 340 1 0.366057 -0.025890 481 530.115587 638.62 747.124413 1.327692
=HYPERLINK("http://www.godatabase.org/cgi-bin/go.cgi?query=GO:0042981&auto_wild_cards=yes&view=query&action=query&search_constraint=terms"	GO:0042981_regulation_of_apoptosis) 360 1 0.345721 -0.021636 482 532.646459 640.45 748.253541 1.328734
=HYPERLINK("http://www.godatabase.org/cgi-bin/go.cgi?query=GO:0010941&auto_wild_cards=yes&view=query&action=query&search_constraint=terms"	GO:0010941_regulation_of_cell_death) 365 1 0.340985 -0.020687 484 533.993189 641.34 748.686811 1.325083
=HYPERLINK("http://www.godatabase.org/cgi-bin/go.cgi?query=GO:0043067&auto_wild_cards=yes&view=query&action=query&search_constraint=terms"	GO:0043067_regulation_of_programmed_cell_death) 365 1 0.340985 -0.020687 484 533.993189 641.34 748.686811 1.325083
=HYPERLINK("http://www.godatabase.org/cgi-bin/go.cgi?query=GO:0007166&auto_wild_cards=yes&view=query&action=query&search_constraint=terms"	GO:0007166_cell_surface_receptor_linked_signal_transduction) 597 2 0.416950 -0.016692 485 537.358972 643.87 750.381028 1.327567
=HYPERLINK("http://www.godatabase.org/cgi-bin/go.cgi?query=GO:0009653&auto_wild_cards=yes&view=query&action=query&search_constraint=terms"	GO:0009653_anatomical_structure_morphogenesis) 958 4 0.519664 -0.015369 486 538.135204 644.45 750.764796 1.326029
=HYPERLINK("http://www.godatabase.org/cgi-bin/go.cgi?query=GO:0042221&auto_wild_cards=yes&view=query&action=query&search_constraint=terms"	GO:0042221_response_to_chemical_stimulus) 409 1 0.304302 -0.013931 487 538.430646 644.73 751.029354 1.323881
=HYPERLINK("http://www.godatabase.org/cgi-bin/go.cgi?query=GO:0006915&auto_wild_cards=yes&view=query&action=query&search_constraint=terms"	GO:0006915_apoptosis) 427 1 0.291474 -0.011846 488 539.779542 645.67 751.560458 1.323094
=HYPERLINK("http://www.godatabase.org/cgi-bin/go.cgi?query=GO:0012501&auto_wild_cards=yes&view=query&action=query&search_constraint=terms"	GO:0012501_programmed_cell_death) 433 1 0.287435 -0.011222 489 540.369444 646.02 751.670556 1.321104
=HYPERLINK("http://www.godatabase.org/cgi-bin/go.cgi?query=GO:0008219&auto_wild_cards=yes&view=query&action=query&search_constraint=terms"	GO:0008219_cell_death) 444 1 0.280314 -0.010161 490 541.496892 646.82 752.143108 1.320041
=HYPERLINK("http://www.godatabase.org/cgi-bin/go.cgi?query=GO:0016265&auto_wild_cards=yes&view=query&action=query&search_constraint=terms"	GO:0016265_death) 450 1 0.276577 -0.009625 491 541.944560 647.1 752.255440 1.317923
=HYPERLINK("http://www.godatabase.org/cgi-bin/go.cgi?query=GO:0050896&auto_wild_cards=yes&view=query&action=query&search_constraint=terms"	GO:0050896_response_to_stimulus) 1107 4 0.449718 -0.005321 492 543.934653 648.32 752.705347 1.317724
=HYPERLINK("http://www.godatabase.org/cgi-bin/go.cgi?query=GO:0009887&auto_wild_cards=yes&view=query&action=query&search_constraint=terms"	GO:0009887_organ_morphogenesis) 642 1 0.193862 -0.001643 493 546.442155 649.77 753.097845 1.317992
=HYPERLINK("http://www.godatabase.org/cgi-bin/go.cgi?query=GO:0001708&auto_wild_cards=yes&view=query&action=query&search_constraint=terms"	GO:0001708_cell_fate_specification) 56 0 0.000000 -0.000000 497 553.726071 655.96 758.193929 1.319839
=HYPERLINK("http://www.godatabase.org/cgi-bin/go.cgi?query=GO:0002683&auto_wild_cards=yes&view=query&action=query&search_constraint=terms"	GO:0002683_negative_regulation_of_immune_system_process) 56 0 0.000000 -0.000000 497 553.726071 655.96 758.193929 1.319839
=HYPERLINK("http://www.godatabase.org/cgi-bin/go.cgi?query=GO:0002703&auto_wild_cards=yes&view=query&action=query&search_constraint=terms"	GO:0002703_regulation_of_leukocyte_mediated_immunity) 56 0 0.000000 -0.000000 497 553.726071 655.96 758.193929 1.319839
=HYPERLINK("http://www.godatabase.org/cgi-bin/go.cgi?query=GO:0009187&auto_wild_cards=yes&view=query&action=query&search_constraint=terms"	GO:0009187_cyclic_nucleotide_metabolic_process) 56 0 0.000000 -0.000000 497 553.726071 655.96 758.193929 1.319839
=HYPERLINK("http://www.godatabase.org/cgi-bin/go.cgi?query=GO:0002200&auto_wild_cards=yes&view=query&action=query&search_constraint=terms"	GO:0002200_somatic_diversification_of_immune_receptors) 34 0 0.000000 -0.000000 511 568.281907 669.57 770.858093 1.310313
=HYPERLINK("http://www.godatabase.org/cgi-bin/go.cgi?query=GO:0002237&auto_wild_cards=yes&view=query&action=query&search_constraint=terms"	GO:0002237_response_to_molecule_of_bacterial_origin) 34 0 0.000000 -0.000000 511 568.281907 669.57 770.858093 1.310313
=HYPERLINK("http://www.godatabase.org/cgi-bin/go.cgi?query=GO:0002699&auto_wild_cards=yes&view=query&action=query&search_constraint=terms"	GO:0002699_positive_regulation_of_immune_effector_process) 34 0 0.000000 -0.000000 511 568.281907 669.57 770.858093 1.310313
=HYPERLINK("http://www.godatabase.org/cgi-bin/go.cgi?query=GO:0007269&auto_wild_cards=yes&view=query&action=query&search_constraint=terms"	GO:0007269_neurotransmitter_secretion) 34 0 0.000000 -0.000000 511 568.281907 669.57 770.858093 1.310313
=HYPERLINK("http://www.godatabase.org/cgi-bin/go.cgi?query=GO:0007568&auto_wild_cards=yes&view=query&action=query&search_constraint=terms"	GO:0007568_aging) 34 0 0.000000 -0.000000 511 568.281907 669.57 770.858093 1.310313
=HYPERLINK("http://www.godatabase.org/cgi-bin/go.cgi?query=GO:0010720&auto_wild_cards=yes&view=query&action=query&search_constraint=terms"	GO:0010720_positive_regulation_of_cell_development) 34 0 0.000000 -0.000000 511 568.281907 669.57 770.858093 1.310313
=HYPERLINK("http://www.godatabase.org/cgi-bin/go.cgi?query=GO:0019882&auto_wild_cards=yes&view=query&action=query&search_constraint=terms"	GO:0019882_antigen_processing_and_presentation) 34 0 0.000000 -0.000000 511 568.281907 669.57 770.858093 1.310313
=HYPERLINK("http://www.godatabase.org/cgi-bin/go.cgi?query=GO:0030509&auto_wild_cards=yes&view=query&action=query&search_constraint=terms"	GO:0030509_BMP_signaling_pathway) 34 0 0.000000 -0.000000 511 568.281907 669.57 770.858093 1.310313
=HYPERLINK("http://www.godatabase.org/cgi-bin/go.cgi?query=GO:0045927&auto_wild_cards=yes&view=query&action=query&search_constraint=terms"	GO:0045927_positive_regulation_of_growth) 34 0 0.000000 -0.000000 511 568.281907 669.57 770.858093 1.310313
=HYPERLINK("http://www.godatabase.org/cgi-bin/go.cgi?query=GO:0050730&auto_wild_cards=yes&view=query&action=query&search_constraint=terms"	GO:0050730_regulation_of_peptidyl-tyrosine_phosphorylation) 34 0 0.000000 -0.000000 511 568.281907 669.57 770.858093 1.310313
=HYPERLINK("http://www.godatabase.org/cgi-bin/go.cgi?query=GO:0051047&auto_wild_cards=yes&view=query&action=query&search_constraint=terms"	GO:0051047_positive_regulation_of_secretion) 34 0 0.000000 -0.000000 511 568.281907 669.57 770.858093 1.310313
=HYPERLINK("http://www.godatabase.org/cgi-bin/go.cgi?query=GO:0051052&auto_wild_cards=yes&view=query&action=query&search_constraint=terms"	GO:0051052_regulation_of_DNA_metabolic_process) 34 0 0.000000 -0.000000 511 568.281907 669.57 770.858093 1.310313
=HYPERLINK("http://www.godatabase.org/cgi-bin/go.cgi?query=GO:0060443&auto_wild_cards=yes&view=query&action=query&search_constraint=terms"	GO:0060443_mammary_gland_morphogenesis) 34 0 0.000000 -0.000000 511 568.281907 669.57 770.858093 1.310313
=HYPERLINK("http://www.godatabase.org/cgi-bin/go.cgi?query=GO:0060711&auto_wild_cards=yes&view=query&action=query&search_constraint=terms"	GO:0060711_labyrinthine_layer_development) 34 0 0.000000 -0.000000 511 568.281907 669.57 770.858093 1.310313
=HYPERLINK("http://www.godatabase.org/cgi-bin/go.cgi?query=GO:0000910&auto_wild_cards=yes&view=query&action=query&search_constraint=terms"	GO:0000910_cytokinesis) 8 0 0.000000 -0.000000 640 694.317306 793.24 892.162694 1.239438
=HYPERLINK("http://www.godatabase.org/cgi-bin/go.cgi?query=GO:0001783&auto_wild_cards=yes&view=query&action=query&search_constraint=terms"	GO:0001783_B_cell_apoptosis) 8 0 0.000000 -0.000000 640 694.317306 793.24 892.162694 1.239438
=HYPERLINK("http://www.godatabase.org/cgi-bin/go.cgi?query=GO:0001833&auto_wild_cards=yes&view=query&action=query&search_constraint=terms"	GO:0001833_inner_cell_mass_cell_proliferation) 8 0 0.000000 -0.000000 640 694.317306 793.24 892.162694 1.239438
=HYPERLINK("http://www.godatabase.org/cgi-bin/go.cgi?query=GO:0001840&auto_wild_cards=yes&view=query&action=query&search_constraint=terms"	GO:0001840_neural_plate_development) 8 0 0.000000 -0.000000 640 694.317306 793.24 892.162694 1.239438
=HYPERLINK("http://www.godatabase.org/cgi-bin/go.cgi?query=GO:0001893&auto_wild_cards=yes&view=query&action=query&search_constraint=terms"	GO:0001893_maternal_placenta_development) 8 0 0.000000 -0.000000 640 694.317306 793.24 892.162694 1.239438
=HYPERLINK("http://www.godatabase.org/cgi-bin/go.cgi?query=GO:0001911&auto_wild_cards=yes&view=query&action=query&search_constraint=terms"	GO:0001911_negative_regulation_of_leukocyte_mediated_cytotoxicity) 8 0 0.000000 -0.000000 640 694.317306 793.24 892.162694 1.239438
=HYPERLINK("http://www.godatabase.org/cgi-bin/go.cgi?query=GO:0001916&auto_wild_cards=yes&view=query&action=query&search_constraint=terms"	GO:0001916_positive_regulation_of_T_cell_mediated_cytotoxicity) 8 0 0.000000 -0.000000 640 694.317306 793.24 892.162694 1.239438
=HYPERLINK("http://www.godatabase.org/cgi-bin/go.cgi?query=GO:0002065&auto_wild_cards=yes&view=query&action=query&search_constraint=terms"	GO:0002065_columnar_cuboidal_epithelial_cell_differentiation) 8 0 0.000000 -0.000000 640 694.317306 793.24 892.162694 1.239438
=HYPERLINK("http://www.godatabase.org/cgi-bin/go.cgi?query=GO:0002320&auto_wild_cards=yes&view=query&action=query&search_constraint=terms"	GO:0002320_lymphoid_progenitor_cell_differentiation) 8 0 0.000000 -0.000000 640 694.317306 793.24 892.162694 1.239438
=HYPERLINK("http://www.godatabase.org/cgi-bin/go.cgi?query=GO:0002438&auto_wild_cards=yes&view=query&action=query&search_constraint=terms"	GO:0002438_acute_inflammatory_response_to_antigenic_stimulus) 8 0 0.000000 -0.000000 640 694.317306 793.24 892.162694 1.239438
=HYPERLINK("http://www.godatabase.org/cgi-bin/go.cgi?query=GO:0002524&auto_wild_cards=yes&view=query&action=query&search_constraint=terms"	GO:0002524_hypersensitivity) 8 0 0.000000 -0.000000 640 694.317306 793.24 892.162694 1.239438
=HYPERLINK("http://www.godatabase.org/cgi-bin/go.cgi?query=GO:0002566&auto_wild_cards=yes&view=query&action=query&search_constraint=terms"	GO:0002566_somatic_diversification_of_immune_receptors_via_somatic_mutation) 8 0 0.000000 -0.000000 640 694.317306 793.24 892.162694 1.239438
=HYPERLINK("http://www.godatabase.org/cgi-bin/go.cgi?query=GO:0002864&auto_wild_cards=yes&view=query&action=query&search_constraint=terms"	GO:0002864_regulation_of_acute_inflammatory_response_to_antigenic_stimulus) 8 0 0.000000 -0.000000 640 694.317306 793.24 892.162694 1.239438
=HYPERLINK("http://www.godatabase.org/cgi-bin/go.cgi?query=GO:0002883&auto_wild_cards=yes&view=query&action=query&search_constraint=terms"	GO:0002883_regulation_of_hypersensitivity) 8 0 0.000000 -0.000000 640 694.317306 793.24 892.162694 1.239438
=HYPERLINK("http://www.godatabase.org/cgi-bin/go.cgi?query=GO:0003081&auto_wild_cards=yes&view=query&action=query&search_constraint=terms"	GO:0003081_regulation_of_systemic_arterial_blood_pressure_by_renin-angiotensin) 8 0 0.000000 -0.000000 640 694.317306 793.24 892.162694 1.239438
=HYPERLINK("http://www.godatabase.org/cgi-bin/go.cgi?query=GO:0006020&auto_wild_cards=yes&view=query&action=query&search_constraint=terms"	GO:0006020_inositol_metabolic_process) 8 0 0.000000 -0.000000 640 694.317306 793.24 892.162694 1.239438
=HYPERLINK("http://www.godatabase.org/cgi-bin/go.cgi?query=GO:0006195&auto_wild_cards=yes&view=query&action=query&search_constraint=terms"	GO:0006195_purine_nucleotide_catabolic_process) 8 0 0.000000 -0.000000 640 694.317306 793.24 892.162694 1.239438
=HYPERLINK("http://www.godatabase.org/cgi-bin/go.cgi?query=GO:0006284&auto_wild_cards=yes&view=query&action=query&search_constraint=terms"	GO:0006284_base-excision_repair) 8 0 0.000000 -0.000000 640 694.317306 793.24 892.162694 1.239438
=HYPERLINK("http://www.godatabase.org/cgi-bin/go.cgi?query=GO:0006349&auto_wild_cards=yes&view=query&action=query&search_constraint=terms"	GO:0006349_genetic_imprinting) 8 0 0.000000 -0.000000 640 694.317306 793.24 892.162694 1.239438
=HYPERLINK("http://www.godatabase.org/cgi-bin/go.cgi?query=GO:0006360&auto_wild_cards=yes&view=query&action=query&search_constraint=terms"	GO:0006360_transcription_from_RNA_polymerase_I_promoter) 8 0 0.000000 -0.000000 640 694.317306 793.24 892.162694 1.239438
=HYPERLINK("http://www.godatabase.org/cgi-bin/go.cgi?query=GO:0006399&auto_wild_cards=yes&view=query&action=query&search_constraint=terms"	GO:0006399_tRNA_metabolic_process) 8 0 0.000000 -0.000000 640 694.317306 793.24 892.162694 1.239438
=HYPERLINK("http://www.godatabase.org/cgi-bin/go.cgi?query=GO:0006493&auto_wild_cards=yes&view=query&action=query&search_constraint=terms"	GO:0006493_protein_amino_acid_O-linked_glycosylation) 8 0 0.000000 -0.000000 640 694.317306 793.24 892.162694 1.239438
=HYPERLINK("http://www.godatabase.org/cgi-bin/go.cgi?query=GO:0006582&auto_wild_cards=yes&view=query&action=query&search_constraint=terms"	GO:0006582_melanin_metabolic_process) 8 0 0.000000 -0.000000 640 694.317306 793.24 892.162694 1.239438
=HYPERLINK("http://www.godatabase.org/cgi-bin/go.cgi?query=GO:0006733&auto_wild_cards=yes&view=query&action=query&search_constraint=terms"	GO:0006733_oxidoreduction_coenzyme_metabolic_process) 8 0 0.000000 -0.000000 640 694.317306 793.24 892.162694 1.239438
=HYPERLINK("http://www.godatabase.org/cgi-bin/go.cgi?query=GO:0006829&auto_wild_cards=yes&view=query&action=query&search_constraint=terms"	GO:0006829_zinc_ion_transport) 8 0 0.000000 -0.000000 640 694.317306 793.24 892.162694 1.239438
=HYPERLINK("http://www.godatabase.org/cgi-bin/go.cgi?query=GO:0007009&auto_wild_cards=yes&view=query&action=query&search_constraint=terms"	GO:0007009_plasma_membrane_organization) 8 0 0.000000 -0.000000 640 694.317306 793.24 892.162694 1.239438
=HYPERLINK("http://www.godatabase.org/cgi-bin/go.cgi?query=GO:0007098&auto_wild_cards=yes&view=query&action=query&search_constraint=terms"	GO:0007098_centrosome_cycle) 8 0 0.000000 -0.000000 640 694.317306 793.24 892.162694 1.239438
=HYPERLINK("http://www.godatabase.org/cgi-bin/go.cgi?query=GO:0007131&auto_wild_cards=yes&view=query&action=query&search_constraint=terms"	GO:0007131_reciprocal_meiotic_recombination) 8 0 0.000000 -0.000000 640 694.317306 793.24 892.162694 1.239438
=HYPERLINK("http://www.godatabase.org/cgi-bin/go.cgi?query=GO:0007141&auto_wild_cards=yes&view=query&action=query&search_constraint=terms"	GO:0007141_male_meiosis_I) 8 0 0.000000 -0.000000 640 694.317306 793.24 892.162694 1.239438
=HYPERLINK("http://www.godatabase.org/cgi-bin/go.cgi?query=GO:0007625&auto_wild_cards=yes&view=query&action=query&search_constraint=terms"	GO:0007625_grooming_behavior) 8 0 0.000000 -0.000000 640 694.317306 793.24 892.162694 1.239438
=HYPERLINK("http://www.godatabase.org/cgi-bin/go.cgi?query=GO:0008105&auto_wild_cards=yes&view=query&action=query&search_constraint=terms"	GO:0008105_asymmetric_protein_localization) 8 0 0.000000 -0.000000 640 694.317306 793.24 892.162694 1.239438
=HYPERLINK("http://www.godatabase.org/cgi-bin/go.cgi?query=GO:0008593&auto_wild_cards=yes&view=query&action=query&search_constraint=terms"	GO:0008593_regulation_of_Notch_signaling_pathway) 8 0 0.000000 -0.000000 640 694.317306 793.24 892.162694 1.239438
=HYPERLINK("http://www.godatabase.org/cgi-bin/go.cgi?query=GO:0009072&auto_wild_cards=yes&view=query&action=query&search_constraint=terms"	GO:0009072_aromatic_amino_acid_family_metabolic_process) 8 0 0.000000 -0.000000 640 694.317306 793.24 892.162694 1.239438
=HYPERLINK("http://www.godatabase.org/cgi-bin/go.cgi?query=GO:0009144&auto_wild_cards=yes&view=query&action=query&search_constraint=terms"	GO:0009144_purine_nucleoside_triphosphate_metabolic_process) 8 0 0.000000 -0.000000 640 694.317306 793.24 892.162694 1.239438
=HYPERLINK("http://www.godatabase.org/cgi-bin/go.cgi?query=GO:0009746&auto_wild_cards=yes&view=query&action=query&search_constraint=terms"	GO:0009746_response_to_hexose_stimulus) 8 0 0.000000 -0.000000 640 694.317306 793.24 892.162694 1.239438
=HYPERLINK("http://www.godatabase.org/cgi-bin/go.cgi?query=GO:0009749&auto_wild_cards=yes&view=query&action=query&search_constraint=terms"	GO:0009749_response_to_glucose_stimulus) 8 0 0.000000 -0.000000 640 694.317306 793.24 892.162694 1.239438
=HYPERLINK("http://www.godatabase.org/cgi-bin/go.cgi?query=GO:0014014&auto_wild_cards=yes&view=query&action=query&search_constraint=terms"	GO:0014014_negative_regulation_of_gliogenesis) 8 0 0.000000 -0.000000 640 694.317306 793.24 892.162694 1.239438
=HYPERLINK("http://www.godatabase.org/cgi-bin/go.cgi?query=GO:0014046&auto_wild_cards=yes&view=query&action=query&search_constraint=terms"	GO:0014046_dopamine_secretion) 8 0 0.000000 -0.000000 640 694.317306 793.24 892.162694 1.239438
=HYPERLINK("http://www.godatabase.org/cgi-bin/go.cgi?query=GO:0014059&auto_wild_cards=yes&view=query&action=query&search_constraint=terms"	GO:0014059_regulation_of_dopamine_secretion) 8 0 0.000000 -0.000000 640 694.317306 793.24 892.162694 1.239438
=HYPERLINK("http://www.godatabase.org/cgi-bin/go.cgi?query=GO:0015800&auto_wild_cards=yes&view=query&action=query&search_constraint=terms"	GO:0015800_acidic_amino_acid_transport) 8 0 0.000000 -0.000000 640 694.317306 793.24 892.162694 1.239438
=HYPERLINK("http://www.godatabase.org/cgi-bin/go.cgi?query=GO:0015804&auto_wild_cards=yes&view=query&action=query&search_constraint=terms"	GO:0015804_neutral_amino_acid_transport) 8 0 0.000000 -0.000000 640 694.317306 793.24 892.162694 1.239438
=HYPERLINK("http://www.godatabase.org/cgi-bin/go.cgi?query=GO:0016236&auto_wild_cards=yes&view=query&action=query&search_constraint=terms"	GO:0016236_macroautophagy) 8 0 0.000000 -0.000000 640 694.317306 793.24 892.162694 1.239438
=HYPERLINK("http://www.godatabase.org/cgi-bin/go.cgi?query=GO:0016446&auto_wild_cards=yes&view=query&action=query&search_constraint=terms"	GO:0016446_somatic_hypermutation_of_immunoglobulin_genes) 8 0 0.000000 -0.000000 640 694.317306 793.24 892.162694 1.239438
=HYPERLINK("http://www.godatabase.org/cgi-bin/go.cgi?query=GO:0018107&auto_wild_cards=yes&view=query&action=query&search_constraint=terms"	GO:0018107_peptidyl-threonine_phosphorylation) 8 0 0.000000 -0.000000 640 694.317306 793.24 892.162694 1.239438
=HYPERLINK("http://www.godatabase.org/cgi-bin/go.cgi?query=GO:0018210&auto_wild_cards=yes&view=query&action=query&search_constraint=terms"	GO:0018210_peptidyl-threonine_modification) 8 0 0.000000 -0.000000 640 694.317306 793.24 892.162694 1.239438
=HYPERLINK("http://www.godatabase.org/cgi-bin/go.cgi?query=GO:0018345&auto_wild_cards=yes&view=query&action=query&search_constraint=terms"	GO:0018345_protein_palmitoylation) 8 0 0.000000 -0.000000 640 694.317306 793.24 892.162694 1.239438
=HYPERLINK("http://www.godatabase.org/cgi-bin/go.cgi?query=GO:0019229&auto_wild_cards=yes&view=query&action=query&search_constraint=terms"	GO:0019229_regulation_of_vasoconstriction) 8 0 0.000000 -0.000000 640 694.317306 793.24 892.162694 1.239438
=HYPERLINK("http://www.godatabase.org/cgi-bin/go.cgi?query=GO:0019400&auto_wild_cards=yes&view=query&action=query&search_constraint=terms"	GO:0019400_alditol_metabolic_process) 8 0 0.000000 -0.000000 640 694.317306 793.24 892.162694 1.239438
=HYPERLINK("http://www.godatabase.org/cgi-bin/go.cgi?query=GO:0021692&auto_wild_cards=yes&view=query&action=query&search_constraint=terms"	GO:0021692_cerebellar_Purkinje_cell_layer_morphogenesis) 8 0 0.000000 -0.000000 640 694.317306 793.24 892.162694 1.239438
=HYPERLINK("http://www.godatabase.org/cgi-bin/go.cgi?query=GO:0021694&auto_wild_cards=yes&view=query&action=query&search_constraint=terms"	GO:0021694_cerebellar_Purkinje_cell_layer_formation) 8 0 0.000000 -0.000000 640 694.317306 793.24 892.162694 1.239438
=HYPERLINK("http://www.godatabase.org/cgi-bin/go.cgi?query=GO:0021702&auto_wild_cards=yes&view=query&action=query&search_constraint=terms"	GO:0021702_cerebellar_Purkinje_cell_differentiation) 8 0 0.000000 -0.000000 640 694.317306 793.24 892.162694 1.239438
=HYPERLINK("http://www.godatabase.org/cgi-bin/go.cgi?query=GO:0021781&auto_wild_cards=yes&view=query&action=query&search_constraint=terms"	GO:0021781_glial_cell_fate_commitment) 8 0 0.000000 -0.000000 640 694.317306 793.24 892.162694 1.239438
=HYPERLINK("http://www.godatabase.org/cgi-bin/go.cgi?query=GO:0021799&auto_wild_cards=yes&view=query&action=query&search_constraint=terms"	GO:0021799_cerebral_cortex_radially_oriented_cell_migration) 8 0 0.000000 -0.000000 640 694.317306 793.24 892.162694 1.239438
=HYPERLINK("http://www.godatabase.org/cgi-bin/go.cgi?query=GO:0022898&auto_wild_cards=yes&view=query&action=query&search_constraint=terms"	GO:0022898_regulation_of_transmembrane_transporter_activity) 8 0 0.000000 -0.000000 640 694.317306 793.24 892.162694 1.239438
=HYPERLINK("http://www.godatabase.org/cgi-bin/go.cgi?query=GO:0030035&auto_wild_cards=yes&view=query&action=query&search_constraint=terms"	GO:0030035_microspike_assembly) 8 0 0.000000 -0.000000 640 694.317306 793.24 892.162694 1.239438
=HYPERLINK("http://www.godatabase.org/cgi-bin/go.cgi?query=GO:0030193&auto_wild_cards=yes&view=query&action=query&search_constraint=terms"	GO:0030193_regulation_of_blood_coagulation) 8 0 0.000000 -0.000000 640 694.317306 793.24 892.162694 1.239438
=HYPERLINK("http://www.godatabase.org/cgi-bin/go.cgi?query=GO:0030204&auto_wild_cards=yes&view=query&action=query&search_constraint=terms"	GO:0030204_chondroitin_sulfate_metabolic_process) 8 0 0.000000 -0.000000 640 694.317306 793.24 892.162694 1.239438
=HYPERLINK("http://www.godatabase.org/cgi-bin/go.cgi?query=GO:0030500&auto_wild_cards=yes&view=query&action=query&search_constraint=terms"	GO:0030500_regulation_of_bone_mineralization) 8 0 0.000000 -0.000000 640 694.317306 793.24 892.162694 1.239438
=HYPERLINK("http://www.godatabase.org/cgi-bin/go.cgi?query=GO:0030511&auto_wild_cards=yes&view=query&action=query&search_constraint=terms"	GO:0030511_positive_regulation_of_transforming_growth_factor_beta_receptor_signaling_pathway) 8 0 0.000000 -0.000000 640 694.317306 793.24 892.162694 1.239438
=HYPERLINK("http://www.godatabase.org/cgi-bin/go.cgi?query=GO:0031102&auto_wild_cards=yes&view=query&action=query&search_constraint=terms"	GO:0031102_neuron_projection_regeneration) 8 0 0.000000 -0.000000 640 694.317306 793.24 892.162694 1.239438
=HYPERLINK("http://www.godatabase.org/cgi-bin/go.cgi?query=GO:0031103&auto_wild_cards=yes&view=query&action=query&search_constraint=terms"	GO:0031103_axon_regeneration) 8 0 0.000000 -0.000000 640 694.317306 793.24 892.162694 1.239438
=HYPERLINK("http://www.godatabase.org/cgi-bin/go.cgi?query=GO:0031111&auto_wild_cards=yes&view=query&action=query&search_constraint=terms"	GO:0031111_negative_regulation_of_microtubule_polymerization_or_depolymerization) 8 0 0.000000 -0.000000 640 694.317306 793.24 892.162694 1.239438
=HYPERLINK("http://www.godatabase.org/cgi-bin/go.cgi?query=GO:0031123&auto_wild_cards=yes&view=query&action=query&search_constraint=terms"	GO:0031123_RNA_3'-end_processing) 8 0 0.000000 -0.000000 640 694.317306 793.24 892.162694 1.239438
=HYPERLINK("http://www.godatabase.org/cgi-bin/go.cgi?query=GO:0031294&auto_wild_cards=yes&view=query&action=query&search_constraint=terms"	GO:0031294_lymphocyte_costimulation) 8 0 0.000000 -0.000000 640 694.317306 793.24 892.162694 1.239438
=HYPERLINK("http://www.godatabase.org/cgi-bin/go.cgi?query=GO:0031295&auto_wild_cards=yes&view=query&action=query&search_constraint=terms"	GO:0031295_T_cell_costimulation) 8 0 0.000000 -0.000000 640 694.317306 793.24 892.162694 1.239438
=HYPERLINK("http://www.godatabase.org/cgi-bin/go.cgi?query=GO:0031334&auto_wild_cards=yes&view=query&action=query&search_constraint=terms"	GO:0031334_positive_regulation_of_protein_complex_assembly) 8 0 0.000000 -0.000000 640 694.317306 793.24 892.162694 1.239438
=HYPERLINK("http://www.godatabase.org/cgi-bin/go.cgi?query=GO:0031342&auto_wild_cards=yes&view=query&action=query&search_constraint=terms"	GO:0031342_negative_regulation_of_cell_killing) 8 0 0.000000 -0.000000 640 694.317306 793.24 892.162694 1.239438
=HYPERLINK("http://www.godatabase.org/cgi-bin/go.cgi?query=GO:0031396&auto_wild_cards=yes&view=query&action=query&search_constraint=terms"	GO:0031396_regulation_of_protein_ubiquitination) 8 0 0.000000 -0.000000 640 694.317306 793.24 892.162694 1.239438
=HYPERLINK("http://www.godatabase.org/cgi-bin/go.cgi?query=GO:0032094&auto_wild_cards=yes&view=query&action=query&search_constraint=terms"	GO:0032094_response_to_food) 8 0 0.000000 -0.000000 640 694.317306 793.24 892.162694 1.239438
=HYPERLINK("http://www.godatabase.org/cgi-bin/go.cgi?query=GO:0032273&auto_wild_cards=yes&view=query&action=query&search_constraint=terms"	GO:0032273_positive_regulation_of_protein_polymerization) 8 0 0.000000 -0.000000 640 694.317306 793.24 892.162694 1.239438
=HYPERLINK("http://www.godatabase.org/cgi-bin/go.cgi?query=GO:0032409&auto_wild_cards=yes&view=query&action=query&search_constraint=terms"	GO:0032409_regulation_of_transporter_activity) 8 0 0.000000 -0.000000 640 694.317306 793.24 892.162694 1.239438
=HYPERLINK("http://www.godatabase.org/cgi-bin/go.cgi?query=GO:0032412&auto_wild_cards=yes&view=query&action=query&search_constraint=terms"	GO:0032412_regulation_of_ion_transmembrane_transporter_activity) 8 0 0.000000 -0.000000 640 694.317306 793.24 892.162694 1.239438
=HYPERLINK("http://www.godatabase.org/cgi-bin/go.cgi?query=GO:0032613&auto_wild_cards=yes&view=query&action=query&search_constraint=terms"	GO:0032613_interleukin-10_production) 8 0 0.000000 -0.000000 640 694.317306 793.24 892.162694 1.239438
=HYPERLINK("http://www.godatabase.org/cgi-bin/go.cgi?query=GO:0033198&auto_wild_cards=yes&view=query&action=query&search_constraint=terms"	GO:0033198_response_to_ATP) 8 0 0.000000 -0.000000 640 694.317306 793.24 892.162694 1.239438
=HYPERLINK("http://www.godatabase.org/cgi-bin/go.cgi?query=GO:0034284&auto_wild_cards=yes&view=query&action=query&search_constraint=terms"	GO:0034284_response_to_monosaccharide_stimulus) 8 0 0.000000 -0.000000 640 694.317306 793.24 892.162694 1.239438
=HYPERLINK("http://www.godatabase.org/cgi-bin/go.cgi?query=GO:0034728&auto_wild_cards=yes&view=query&action=query&search_constraint=terms"	GO:0034728_nucleosome_organization) 8 0 0.000000 -0.000000 640 694.317306 793.24 892.162694 1.239438
=HYPERLINK("http://www.godatabase.org/cgi-bin/go.cgi?query=GO:0035023&auto_wild_cards=yes&view=query&action=query&search_constraint=terms"	GO:0035023_regulation_of_Rho_protein_signal_transduction) 8 0 0.000000 -0.000000 640 694.317306 793.24 892.162694 1.239438
=HYPERLINK("http://www.godatabase.org/cgi-bin/go.cgi?query=GO:0035112&auto_wild_cards=yes&view=query&action=query&search_constraint=terms"	GO:0035112_genitalia_morphogenesis) 8 0 0.000000 -0.000000 640 694.317306 793.24 892.162694 1.239438
=HYPERLINK("http://www.godatabase.org/cgi-bin/go.cgi?query=GO:0040017&auto_wild_cards=yes&view=query&action=query&search_constraint=terms"	GO:0040017_positive_regulation_of_locomotion) 8 0 0.000000 -0.000000 640 694.317306 793.24 892.162694 1.239438
=HYPERLINK("http://www.godatabase.org/cgi-bin/go.cgi?query=GO:0040034&auto_wild_cards=yes&view=query&action=query&search_constraint=terms"	GO:0040034_regulation_of_development__heterochronic) 8 0 0.000000 -0.000000 640 694.317306 793.24 892.162694 1.239438
=HYPERLINK("http://www.godatabase.org/cgi-bin/go.cgi?query=GO:0042074&auto_wild_cards=yes&view=query&action=query&search_constraint=terms"	GO:0042074_cell_migration_involved_in_gastrulation) 8 0 0.000000 -0.000000 640 694.317306 793.24 892.162694 1.239438
=HYPERLINK("http://www.godatabase.org/cgi-bin/go.cgi?query=GO:0042090&auto_wild_cards=yes&view=query&action=query&search_constraint=terms"	GO:0042090_interleukin-12_biosynthetic_process) 8 0 0.000000 -0.000000 640 694.317306 793.24 892.162694 1.239438
=HYPERLINK("http://www.godatabase.org/cgi-bin/go.cgi?query=GO:0042092&auto_wild_cards=yes&view=query&action=query&search_constraint=terms"	GO:0042092_T-helper_2_type_immune_response) 8 0 0.000000 -0.000000 640 694.317306 793.24 892.162694 1.239438
=HYPERLINK("http://www.godatabase.org/cgi-bin/go.cgi?query=GO:0042095&auto_wild_cards=yes&view=query&action=query&search_constraint=terms"	GO:0042095_interferon-gamma_biosynthetic_process) 8 0 0.000000 -0.000000 640 694.317306 793.24 892.162694 1.239438
=HYPERLINK("http://www.godatabase.org/cgi-bin/go.cgi?query=GO:0042104&auto_wild_cards=yes&view=query&action=query&search_constraint=terms"	GO:0042104_positive_regulation_of_activated_T_cell_proliferation) 8 0 0.000000 -0.000000 640 694.317306 793.24 892.162694 1.239438
=HYPERLINK("http://www.godatabase.org/cgi-bin/go.cgi?query=GO:0042226&auto_wild_cards=yes&view=query&action=query&search_constraint=terms"	GO:0042226_interleukin-6_biosynthetic_process) 8 0 0.000000 -0.000000 640 694.317306 793.24 892.162694 1.239438
=HYPERLINK("http://www.godatabase.org/cgi-bin/go.cgi?query=GO:0042304&auto_wild_cards=yes&view=query&action=query&search_constraint=terms"	GO:0042304_regulation_of_fatty_acid_biosynthetic_process) 8 0 0.000000 -0.000000 640 694.317306 793.24 892.162694 1.239438
=HYPERLINK("http://www.godatabase.org/cgi-bin/go.cgi?query=GO:0042423&auto_wild_cards=yes&view=query&action=query&search_constraint=terms"	GO:0042423_catecholamine_biosynthetic_process) 8 0 0.000000 -0.000000 640 694.317306 793.24 892.162694 1.239438
=HYPERLINK("http://www.godatabase.org/cgi-bin/go.cgi?query=GO:0042771&auto_wild_cards=yes&view=query&action=query&search_constraint=terms"	GO:0042771_DNA_damage_response__signal_transduction_by_p53_class_mediator_resulting_in_induction_of_apoptosis) 8 0 0.000000 -0.000000 640 694.317306 793.24 892.162694 1.239438
=HYPERLINK("http://www.godatabase.org/cgi-bin/go.cgi?query=GO:0042990&auto_wild_cards=yes&view=query&action=query&search_constraint=terms"	GO:0042990_regulation_of_transcription_factor_import_into_nucleus) 8 0 0.000000 -0.000000 640 694.317306 793.24 892.162694 1.239438
=HYPERLINK("http://www.godatabase.org/cgi-bin/go.cgi?query=GO:0042991&auto_wild_cards=yes&view=query&action=query&search_constraint=terms"	GO:0042991_transcription_factor_import_into_nucleus) 8 0 0.000000 -0.000000 640 694.317306 793.24 892.162694 1.239438
=HYPERLINK("http://www.godatabase.org/cgi-bin/go.cgi?query=GO:0043011&auto_wild_cards=yes&view=query&action=query&search_constraint=terms"	GO:0043011_myeloid_dendritic_cell_differentiation) 8 0 0.000000 -0.000000 640 694.317306 793.24 892.162694 1.239438
=HYPERLINK("http://www.godatabase.org/cgi-bin/go.cgi?query=GO:0043368&auto_wild_cards=yes&view=query&action=query&search_constraint=terms"	GO:0043368_positive_T_cell_selection) 8 0 0.000000 -0.000000 640 694.317306 793.24 892.162694 1.239438
=HYPERLINK("http://www.godatabase.org/cgi-bin/go.cgi?query=GO:0043370&auto_wild_cards=yes&view=query&action=query&search_constraint=terms"	GO:0043370_regulation_of_CD4-positive__alpha_beta_T_cell_differentiation) 8 0 0.000000 -0.000000 640 694.317306 793.24 892.162694 1.239438
=HYPERLINK("http://www.godatabase.org/cgi-bin/go.cgi?query=GO:0043542&auto_wild_cards=yes&view=query&action=query&search_constraint=terms"	GO:0043542_endothelial_cell_migration) 8 0 0.000000 -0.000000 640 694.317306 793.24 892.162694 1.239438
=HYPERLINK("http://www.godatabase.org/cgi-bin/go.cgi?query=GO:0043616&auto_wild_cards=yes&view=query&action=query&search_constraint=terms"	GO:0043616_keratinocyte_proliferation) 8 0 0.000000 -0.000000 640 694.317306 793.24 892.162694 1.239438
=HYPERLINK("http://www.godatabase.org/cgi-bin/go.cgi?query=GO:0045075&auto_wild_cards=yes&view=query&action=query&search_constraint=terms"	GO:0045075_regulation_of_interleukin-12_biosynthetic_process) 8 0 0.000000 -0.000000 640 694.317306 793.24 892.162694 1.239438
=HYPERLINK("http://www.godatabase.org/cgi-bin/go.cgi?query=GO:0045086&auto_wild_cards=yes&view=query&action=query&search_constraint=terms"	GO:0045086_positive_regulation_of_interleukin-2_biosynthetic_process) 8 0 0.000000 -0.000000 640 694.317306 793.24 892.162694 1.239438
=HYPERLINK("http://www.godatabase.org/cgi-bin/go.cgi?query=GO:0045351&auto_wild_cards=yes&view=query&action=query&search_constraint=terms"	GO:0045351_type_I_interferon_biosynthetic_process) 8 0 0.000000 -0.000000 640 694.317306 793.24 892.162694 1.239438
=HYPERLINK("http://www.godatabase.org/cgi-bin/go.cgi?query=GO:0045408&auto_wild_cards=yes&view=query&action=query&search_constraint=terms"	GO:0045408_regulation_of_interleukin-6_biosynthetic_process) 8 0 0.000000 -0.000000 640 694.317306 793.24 892.162694 1.239438
=HYPERLINK("http://www.godatabase.org/cgi-bin/go.cgi?query=GO:0045429&auto_wild_cards=yes&view=query&action=query&search_constraint=terms"	GO:0045429_positive_regulation_of_nitric_oxide_biosynthetic_process) 8 0 0.000000 -0.000000 640 694.317306 793.24 892.162694 1.239438
=HYPERLINK("http://www.godatabase.org/cgi-bin/go.cgi?query=GO:0045494&auto_wild_cards=yes&view=query&action=query&search_constraint=terms"	GO:0045494_photoreceptor_cell_maintenance) 8 0 0.000000 -0.000000 640 694.317306 793.24 892.162694 1.239438
=HYPERLINK("http://www.godatabase.org/cgi-bin/go.cgi?query=GO:0045686&auto_wild_cards=yes&view=query&action=query&search_constraint=terms"	GO:0045686_negative_regulation_of_glial_cell_differentiation) 8 0 0.000000 -0.000000 640 694.317306 793.24 892.162694 1.239438
=HYPERLINK("http://www.godatabase.org/cgi-bin/go.cgi?query=GO:0045910&auto_wild_cards=yes&view=query&action=query&search_constraint=terms"	GO:0045910_negative_regulation_of_DNA_recombination) 8 0 0.000000 -0.000000 640 694.317306 793.24 892.162694 1.239438
=HYPERLINK("http://www.godatabase.org/cgi-bin/go.cgi?query=GO:0045921&auto_wild_cards=yes&view=query&action=query&search_constraint=terms"	GO:0045921_positive_regulation_of_exocytosis) 8 0 0.000000 -0.000000 640 694.317306 793.24 892.162694 1.239438
=HYPERLINK("http://www.godatabase.org/cgi-bin/go.cgi?query=GO:0045932&auto_wild_cards=yes&view=query&action=query&search_constraint=terms"	GO:0045932_negative_regulation_of_muscle_contraction) 8 0 0.000000 -0.000000 640 694.317306 793.24 892.162694 1.239438
=HYPERLINK("http://www.godatabase.org/cgi-bin/go.cgi?query=GO:0046470&auto_wild_cards=yes&view=query&action=query&search_constraint=terms"	GO:0046470_phosphatidylcholine_metabolic_process) 8 0 0.000000 -0.000000 640 694.317306 793.24 892.162694 1.239438
=HYPERLINK("http://www.godatabase.org/cgi-bin/go.cgi?query=GO:0048266&auto_wild_cards=yes&view=query&action=query&search_constraint=terms"	GO:0048266_behavioral_response_to_pain) 8 0 0.000000 -0.000000 640 694.317306 793.24 892.162694 1.239438
=HYPERLINK("http://www.godatabase.org/cgi-bin/go.cgi?query=GO:0048505&auto_wild_cards=yes&view=query&action=query&search_constraint=terms"	GO:0048505_regulation_of_timing_of_cell_differentiation) 8 0 0.000000 -0.000000 640 694.317306 793.24 892.162694 1.239438
=HYPERLINK("http://www.godatabase.org/cgi-bin/go.cgi?query=GO:0048520&auto_wild_cards=yes&view=query&action=query&search_constraint=terms"	GO:0048520_positive_regulation_of_behavior) 8 0 0.000000 -0.000000 640 694.317306 793.24 892.162694 1.239438
=HYPERLINK("http://www.godatabase.org/cgi-bin/go.cgi?query=GO:0048557&auto_wild_cards=yes&view=query&action=query&search_constraint=terms"	GO:0048557_embryonic_digestive_tract_morphogenesis) 8 0 0.000000 -0.000000 640 694.317306 793.24 892.162694 1.239438
=HYPERLINK("http://www.godatabase.org/cgi-bin/go.cgi?query=GO:0048638&auto_wild_cards=yes&view=query&action=query&search_constraint=terms"	GO:0048638_regulation_of_developmental_growth) 8 0 0.000000 -0.000000 640 694.317306 793.24 892.162694 1.239438
=HYPERLINK("http://www.godatabase.org/cgi-bin/go.cgi?query=GO:0048742&auto_wild_cards=yes&view=query&action=query&search_constraint=terms"	GO:0048742_regulation_of_skeletal_muscle_fiber_development) 8 0 0.000000 -0.000000 640 694.317306 793.24 892.162694 1.239438
=HYPERLINK("http://www.godatabase.org/cgi-bin/go.cgi?query=GO:0050707&auto_wild_cards=yes&view=query&action=query&search_constraint=terms"	GO:0050707_regulation_of_cytokine_secretion) 8 0 0.000000 -0.000000 640 694.317306 793.24 892.162694 1.239438
=HYPERLINK("http://www.godatabase.org/cgi-bin/go.cgi?query=GO:0050909&auto_wild_cards=yes&view=query&action=query&search_constraint=terms"	GO:0050909_sensory_perception_of_taste) 8 0 0.000000 -0.000000 640 694.317306 793.24 892.162694 1.239438
=HYPERLINK("http://www.godatabase.org/cgi-bin/go.cgi?query=GO:0050920&auto_wild_cards=yes&view=query&action=query&search_constraint=terms"	GO:0050920_regulation_of_chemotaxis) 8 0 0.000000 -0.000000 640 694.317306 793.24 892.162694 1.239438
=HYPERLINK("http://www.godatabase.org/cgi-bin/go.cgi?query=GO:0050921&auto_wild_cards=yes&view=query&action=query&search_constraint=terms"	GO:0050921_positive_regulation_of_chemotaxis) 8 0 0.000000 -0.000000 640 694.317306 793.24 892.162694 1.239438
=HYPERLINK("http://www.godatabase.org/cgi-bin/go.cgi?query=GO:0050926&auto_wild_cards=yes&view=query&action=query&search_constraint=terms"	GO:0050926_regulation_of_positive_chemotaxis) 8 0 0.000000 -0.000000 640 694.317306 793.24 892.162694 1.239438
=HYPERLINK("http://www.godatabase.org/cgi-bin/go.cgi?query=GO:0050927&auto_wild_cards=yes&view=query&action=query&search_constraint=terms"	GO:0050927_positive_regulation_of_positive_chemotaxis) 8 0 0.000000 -0.000000 640 694.317306 793.24 892.162694 1.239438
=HYPERLINK("http://www.godatabase.org/cgi-bin/go.cgi?query=GO:0050930&auto_wild_cards=yes&view=query&action=query&search_constraint=terms"	GO:0050930_induction_of_positive_chemotaxis) 8 0 0.000000 -0.000000 640 694.317306 793.24 892.162694 1.239438
=HYPERLINK("http://www.godatabase.org/cgi-bin/go.cgi?query=GO:0051181&auto_wild_cards=yes&view=query&action=query&search_constraint=terms"	GO:0051181_cofactor_transport) 8 0 0.000000 -0.000000 640 694.317306 793.24 892.162694 1.239438
=HYPERLINK("http://www.godatabase.org/cgi-bin/go.cgi?query=GO:0060043&auto_wild_cards=yes&view=query&action=query&search_constraint=terms"	GO:0060043_regulation_of_cardiac_muscle_cell_proliferation) 8 0 0.000000 -0.000000 640 694.317306 793.24 892.162694 1.239438
=HYPERLINK("http://www.godatabase.org/cgi-bin/go.cgi?query=GO:0060347&auto_wild_cards=yes&view=query&action=query&search_constraint=terms"	GO:0060347_heart_trabecula_formation) 8 0 0.000000 -0.000000 640 694.317306 793.24 892.162694 1.239438
=HYPERLINK("http://www.godatabase.org/cgi-bin/go.cgi?query=GO:0060670&auto_wild_cards=yes&view=query&action=query&search_constraint=terms"	GO:0060670_branching_involved_in_embryonic_placenta_morphogenesis) 8 0 0.000000 -0.000000 640 694.317306 793.24 892.162694 1.239438
=HYPERLINK("http://www.godatabase.org/cgi-bin/go.cgi?query=GO:0060712&auto_wild_cards=yes&view=query&action=query&search_constraint=terms"	GO:0060712_spongiotrophoblast_layer_development) 8 0 0.000000 -0.000000 640 694.317306 793.24 892.162694 1.239438
=HYPERLINK("http://www.godatabase.org/cgi-bin/go.cgi?query=GO:0070167&auto_wild_cards=yes&view=query&action=query&search_constraint=terms"	GO:0070167_regulation_of_biomineral_formation) 8 0 0.000000 -0.000000 640 694.317306 793.24 892.162694 1.239438
=HYPERLINK("http://www.godatabase.org/cgi-bin/go.cgi?query=GO:0070193&auto_wild_cards=yes&view=query&action=query&search_constraint=terms"	GO:0070193_synaptonemal_complex_organization) 8 0 0.000000 -0.000000 640 694.317306 793.24 892.162694 1.239438
=HYPERLINK("http://www.godatabase.org/cgi-bin/go.cgi?query=GO:0070231&auto_wild_cards=yes&view=query&action=query&search_constraint=terms"	GO:0070231_T_cell_apoptosis) 8 0 0.000000 -0.000000 640 694.317306 793.24 892.162694 1.239438
=HYPERLINK("http://www.godatabase.org/cgi-bin/go.cgi?query=GO:0070584&auto_wild_cards=yes&view=query&action=query&search_constraint=terms"	GO:0070584_mitochondrion_morphogenesis) 8 0 0.000000 -0.000000 640 694.317306 793.24 892.162694 1.239438
=HYPERLINK("http://www.godatabase.org/cgi-bin/go.cgi?query=GO:0048584&auto_wild_cards=yes&view=query&action=query&search_constraint=terms"	GO:0048584_positive_regulation_of_response_to_stimulus) 115 0 0.000000 -0.000000 642 695.296790 793.93 892.563210 1.236651
=HYPERLINK("http://www.godatabase.org/cgi-bin/go.cgi?query=GO:0051338&auto_wild_cards=yes&view=query&action=query&search_constraint=terms"	GO:0051338_regulation_of_transferase_activity) 115 0 0.000000 -0.000000 642 695.296790 793.93 892.563210 1.236651
=HYPERLINK("http://www.godatabase.org/cgi-bin/go.cgi?query=GO:0001818&auto_wild_cards=yes&view=query&action=query&search_constraint=terms"	GO:0001818_negative_regulation_of_cytokine_production) 18 0 0.000000 -0.000000 690 742.812914 839.66 936.507086 1.216899
=HYPERLINK("http://www.godatabase.org/cgi-bin/go.cgi?query=GO:0001825&auto_wild_cards=yes&view=query&action=query&search_constraint=terms"	GO:0001825_blastocyst_formation) 18 0 0.000000 -0.000000 690 742.812914 839.66 936.507086 1.216899
=HYPERLINK("http://www.godatabase.org/cgi-bin/go.cgi?query=GO:0001974&auto_wild_cards=yes&view=query&action=query&search_constraint=terms"	GO:0001974_blood_vessel_remodeling) 18 0 0.000000 -0.000000 690 742.812914 839.66 936.507086 1.216899
=HYPERLINK("http://www.godatabase.org/cgi-bin/go.cgi?query=GO:0002064&auto_wild_cards=yes&view=query&action=query&search_constraint=terms"	GO:0002064_epithelial_cell_development) 18 0 0.000000 -0.000000 690 742.812914 839.66 936.507086 1.216899
=HYPERLINK("http://www.godatabase.org/cgi-bin/go.cgi?query=GO:0002285&auto_wild_cards=yes&view=query&action=query&search_constraint=terms"	GO:0002285_lymphocyte_activation_during_immune_response) 18 0 0.000000 -0.000000 690 742.812914 839.66 936.507086 1.216899
=HYPERLINK("http://www.godatabase.org/cgi-bin/go.cgi?query=GO:0002715&auto_wild_cards=yes&view=query&action=query&search_constraint=terms"	GO:0002715_regulation_of_natural_killer_cell_mediated_immunity) 18 0 0.000000 -0.000000 690 742.812914 839.66 936.507086 1.216899
=HYPERLINK("http://www.godatabase.org/cgi-bin/go.cgi?query=GO:0003014&auto_wild_cards=yes&view=query&action=query&search_constraint=terms"	GO:0003014_renal_system_process) 18 0 0.000000 -0.000000 690 742.812914 839.66 936.507086 1.216899
=HYPERLINK("http://www.godatabase.org/cgi-bin/go.cgi?query=GO:0006022&auto_wild_cards=yes&view=query&action=query&search_constraint=terms"	GO:0006022_aminoglycan_metabolic_process) 18 0 0.000000 -0.000000 690 742.812914 839.66 936.507086 1.216899
=HYPERLINK("http://www.godatabase.org/cgi-bin/go.cgi?query=GO:0006940&auto_wild_cards=yes&view=query&action=query&search_constraint=terms"	GO:0006940_regulation_of_smooth_muscle_contraction) 18 0 0.000000 -0.000000 690 742.812914 839.66 936.507086 1.216899
=HYPERLINK("http://www.godatabase.org/cgi-bin/go.cgi?query=GO:0007140&auto_wild_cards=yes&view=query&action=query&search_constraint=terms"	GO:0007140_male_meiosis) 18 0 0.000000 -0.000000 690 742.812914 839.66 936.507086 1.216899
=HYPERLINK("http://www.godatabase.org/cgi-bin/go.cgi?query=GO:0007608&auto_wild_cards=yes&view=query&action=query&search_constraint=terms"	GO:0007608_sensory_perception_of_smell) 18 0 0.000000 -0.000000 690 742.812914 839.66 936.507086 1.216899
=HYPERLINK("http://www.godatabase.org/cgi-bin/go.cgi?query=GO:0008589&auto_wild_cards=yes&view=query&action=query&search_constraint=terms"	GO:0008589_regulation_of_smoothened_signaling_pathway) 18 0 0.000000 -0.000000 690 742.812914 839.66 936.507086 1.216899
=HYPERLINK("http://www.godatabase.org/cgi-bin/go.cgi?query=GO:0010498&auto_wild_cards=yes&view=query&action=query&search_constraint=terms"	GO:0010498_proteasomal_protein_catabolic_process) 18 0 0.000000 -0.000000 690 742.812914 839.66 936.507086 1.216899
=HYPERLINK("http://www.godatabase.org/cgi-bin/go.cgi?query=GO:0010553&auto_wild_cards=yes&view=query&action=query&search_constraint=terms"	GO:0010553_negative_regulation_of_specific_transcription_from_RNA_polymerase_II_promoter) 18 0 0.000000 -0.000000 690 742.812914 839.66 936.507086 1.216899
=HYPERLINK("http://www.godatabase.org/cgi-bin/go.cgi?query=GO:0015711&auto_wild_cards=yes&view=query&action=query&search_constraint=terms"	GO:0015711_organic_anion_transport) 18 0 0.000000 -0.000000 690 742.812914 839.66 936.507086 1.216899
=HYPERLINK("http://www.godatabase.org/cgi-bin/go.cgi?query=GO:0016458&auto_wild_cards=yes&view=query&action=query&search_constraint=terms"	GO:0016458_gene_silencing) 18 0 0.000000 -0.000000 690 742.812914 839.66 936.507086 1.216899
=HYPERLINK("http://www.godatabase.org/cgi-bin/go.cgi?query=GO:0021517&auto_wild_cards=yes&view=query&action=query&search_constraint=terms"	GO:0021517_ventral_spinal_cord_development) 18 0 0.000000 -0.000000 690 742.812914 839.66 936.507086 1.216899
=HYPERLINK("http://www.godatabase.org/cgi-bin/go.cgi?query=GO:0021885&auto_wild_cards=yes&view=query&action=query&search_constraint=terms"	GO:0021885_forebrain_cell_migration) 18 0 0.000000 -0.000000 690 742.812914 839.66 936.507086 1.216899
=HYPERLINK("http://www.godatabase.org/cgi-bin/go.cgi?query=GO:0030178&auto_wild_cards=yes&view=query&action=query&search_constraint=terms"	GO:0030178_negative_regulation_of_Wnt_receptor_signaling_pathway) 18 0 0.000000 -0.000000 690 742.812914 839.66 936.507086 1.216899
=HYPERLINK("http://www.godatabase.org/cgi-bin/go.cgi?query=GO:0030203&auto_wild_cards=yes&view=query&action=query&search_constraint=terms"	GO:0030203_glycosaminoglycan_metabolic_process) 18 0 0.000000 -0.000000 690 742.812914 839.66 936.507086 1.216899
=HYPERLINK("http://www.godatabase.org/cgi-bin/go.cgi?query=GO:0030282&auto_wild_cards=yes&view=query&action=query&search_constraint=terms"	GO:0030282_bone_mineralization) 18 0 0.000000 -0.000000 690 742.812914 839.66 936.507086 1.216899
=HYPERLINK("http://www.godatabase.org/cgi-bin/go.cgi?query=GO:0030318&auto_wild_cards=yes&view=query&action=query&search_constraint=terms"	GO:0030318_melanocyte_differentiation) 18 0 0.000000 -0.000000 690 742.812914 839.66 936.507086 1.216899
=HYPERLINK("http://www.godatabase.org/cgi-bin/go.cgi?query=GO:0030336&auto_wild_cards=yes&view=query&action=query&search_constraint=terms"	GO:0030336_negative_regulation_of_cell_migration) 18 0 0.000000 -0.000000 690 742.812914 839.66 936.507086 1.216899
=HYPERLINK("http://www.godatabase.org/cgi-bin/go.cgi?query=GO:0030510&auto_wild_cards=yes&view=query&action=query&search_constraint=terms"	GO:0030510_regulation_of_BMP_signaling_pathway) 18 0 0.000000 -0.000000 690 742.812914 839.66 936.507086 1.216899
=HYPERLINK("http://www.godatabase.org/cgi-bin/go.cgi?query=GO:0030901&auto_wild_cards=yes&view=query&action=query&search_constraint=terms"	GO:0030901_midbrain_development) 18 0 0.000000 -0.000000 690 742.812914 839.66 936.507086 1.216899
=HYPERLINK("http://www.godatabase.org/cgi-bin/go.cgi?query=GO:0032623&auto_wild_cards=yes&view=query&action=query&search_constraint=terms"	GO:0032623_interleukin-2_production) 18 0 0.000000 -0.000000 690 742.812914 839.66 936.507086 1.216899
=HYPERLINK("http://www.godatabase.org/cgi-bin/go.cgi?query=GO:0032984&auto_wild_cards=yes&view=query&action=query&search_constraint=terms"	GO:0032984_macromolecular_complex_disassembly) 18 0 0.000000 -0.000000 690 742.812914 839.66 936.507086 1.216899
=HYPERLINK("http://www.godatabase.org/cgi-bin/go.cgi?query=GO:0033157&auto_wild_cards=yes&view=query&action=query&search_constraint=terms"	GO:0033157_regulation_of_intracellular_protein_transport) 18 0 0.000000 -0.000000 690 742.812914 839.66 936.507086 1.216899
=HYPERLINK("http://www.godatabase.org/cgi-bin/go.cgi?query=GO:0042269&auto_wild_cards=yes&view=query&action=query&search_constraint=terms"	GO:0042269_regulation_of_natural_killer_cell_mediated_cytotoxicity) 18 0 0.000000 -0.000000 690 742.812914 839.66 936.507086 1.216899
=HYPERLINK("http://www.godatabase.org/cgi-bin/go.cgi?query=GO:0043029&auto_wild_cards=yes&view=query&action=query&search_constraint=terms"	GO:0043029_T_cell_homeostasis) 18 0 0.000000 -0.000000 690 742.812914 839.66 936.507086 1.216899
=HYPERLINK("http://www.godatabase.org/cgi-bin/go.cgi?query=GO:0043161&auto_wild_cards=yes&view=query&action=query&search_constraint=terms"	GO:0043161_proteasomal_ubiquitin-dependent_protein_catabolic_process) 18 0 0.000000 -0.000000 690 742.812914 839.66 936.507086 1.216899
=HYPERLINK("http://www.godatabase.org/cgi-bin/go.cgi?query=GO:0044272&auto_wild_cards=yes&view=query&action=query&search_constraint=terms"	GO:0044272_sulfur_compound_biosynthetic_process) 18 0 0.000000 -0.000000 690 742.812914 839.66 936.507086 1.216899
=HYPERLINK("http://www.godatabase.org/cgi-bin/go.cgi?query=GO:0045058&auto_wild_cards=yes&view=query&action=query&search_constraint=terms"	GO:0045058_T_cell_selection) 18 0 0.000000 -0.000000 690 742.812914 839.66 936.507086 1.216899
=HYPERLINK("http://www.godatabase.org/cgi-bin/go.cgi?query=GO:0045103&auto_wild_cards=yes&view=query&action=query&search_constraint=terms"	GO:0045103_intermediate_filament-based_process) 18 0 0.000000 -0.000000 690 742.812914 839.66 936.507086 1.216899
=HYPERLINK("http://www.godatabase.org/cgi-bin/go.cgi?query=GO:0045638&auto_wild_cards=yes&view=query&action=query&search_constraint=terms"	GO:0045638_negative_regulation_of_myeloid_cell_differentiation) 18 0 0.000000 -0.000000 690 742.812914 839.66 936.507086 1.216899
=HYPERLINK("http://www.godatabase.org/cgi-bin/go.cgi?query=GO:0045807&auto_wild_cards=yes&view=query&action=query&search_constraint=terms"	GO:0045807_positive_regulation_of_endocytosis) 18 0 0.000000 -0.000000 690 742.812914 839.66 936.507086 1.216899
=HYPERLINK("http://www.godatabase.org/cgi-bin/go.cgi?query=GO:0046578&auto_wild_cards=yes&view=query&action=query&search_constraint=terms"	GO:0046578_regulation_of_Ras_protein_signal_transduction) 18 0 0.000000 -0.000000 690 742.812914 839.66 936.507086 1.216899
=HYPERLINK("http://www.godatabase.org/cgi-bin/go.cgi?query=GO:0046620&auto_wild_cards=yes&view=query&action=query&search_constraint=terms"	GO:0046620_regulation_of_organ_growth) 18 0 0.000000 -0.000000 690 742.812914 839.66 936.507086 1.216899
=HYPERLINK("http://www.godatabase.org/cgi-bin/go.cgi?query=GO:0048535&auto_wild_cards=yes&view=query&action=query&search_constraint=terms"	GO:0048535_lymph_node_development) 18 0 0.000000 -0.000000 690 742.812914 839.66 936.507086 1.216899
=HYPERLINK("http://www.godatabase.org/cgi-bin/go.cgi?query=GO:0048730&auto_wild_cards=yes&view=query&action=query&search_constraint=terms"	GO:0048730_epidermis_morphogenesis) 18 0 0.000000 -0.000000 690 742.812914 839.66 936.507086 1.216899
=HYPERLINK("http://www.godatabase.org/cgi-bin/go.cgi?query=GO:0050731&auto_wild_cards=yes&view=query&action=query&search_constraint=terms"	GO:0050731_positive_regulation_of_peptidyl-tyrosine_phosphorylation) 18 0 0.000000 -0.000000 690 742.812914 839.66 936.507086 1.216899
=HYPERLINK("http://www.godatabase.org/cgi-bin/go.cgi?query=GO:0051168&auto_wild_cards=yes&view=query&action=query&search_constraint=terms"	GO:0051168_nuclear_export) 18 0 0.000000 -0.000000 690 742.812914 839.66 936.507086 1.216899
=HYPERLINK("http://www.godatabase.org/cgi-bin/go.cgi?query=GO:0051222&auto_wild_cards=yes&view=query&action=query&search_constraint=terms"	GO:0051222_positive_regulation_of_protein_transport) 18 0 0.000000 -0.000000 690 742.812914 839.66 936.507086 1.216899
=HYPERLINK("http://www.godatabase.org/cgi-bin/go.cgi?query=GO:0051924&auto_wild_cards=yes&view=query&action=query&search_constraint=terms"	GO:0051924_regulation_of_calcium_ion_transport) 18 0 0.000000 -0.000000 690 742.812914 839.66 936.507086 1.216899
=HYPERLINK("http://www.godatabase.org/cgi-bin/go.cgi?query=GO:0055008&auto_wild_cards=yes&view=query&action=query&search_constraint=terms"	GO:0055008_cardiac_muscle_tissue_morphogenesis) 18 0 0.000000 -0.000000 690 742.812914 839.66 936.507086 1.216899
=HYPERLINK("http://www.godatabase.org/cgi-bin/go.cgi?query=GO:0060415&auto_wild_cards=yes&view=query&action=query&search_constraint=terms"	GO:0060415_muscle_tissue_morphogenesis) 18 0 0.000000 -0.000000 690 742.812914 839.66 936.507086 1.216899
=HYPERLINK("http://www.godatabase.org/cgi-bin/go.cgi?query=GO:0060571&auto_wild_cards=yes&view=query&action=query&search_constraint=terms"	GO:0060571_morphogenesis_of_an_epithelial_fold) 18 0 0.000000 -0.000000 690 742.812914 839.66 936.507086 1.216899
=HYPERLINK("http://www.godatabase.org/cgi-bin/go.cgi?query=GO:0060674&auto_wild_cards=yes&view=query&action=query&search_constraint=terms"	GO:0060674_placenta_blood_vessel_development) 18 0 0.000000 -0.000000 690 742.812914 839.66 936.507086 1.216899
=HYPERLINK("http://www.godatabase.org/cgi-bin/go.cgi?query=GO:0000079&auto_wild_cards=yes&view=query&action=query&search_constraint=terms"	GO:0000079_regulation_of_cyclin-dependent_protein_kinase_activity) 7 0 0.000000 -0.000000 864 917.538854 1011.5 1105.461146 1.170718
=HYPERLINK("http://www.godatabase.org/cgi-bin/go.cgi?query=GO:0000188&auto_wild_cards=yes&view=query&action=query&search_constraint=terms"	GO:0000188_inactivation_of_MAPK_activity) 7 0 0.000000 -0.000000 864 917.538854 1011.5 1105.461146 1.170718
=HYPERLINK("http://www.godatabase.org/cgi-bin/go.cgi?query=GO:0001504&auto_wild_cards=yes&view=query&action=query&search_constraint=terms"	GO:0001504_neurotransmitter_uptake) 7 0 0.000000 -0.000000 864 917.538854 1011.5 1105.461146 1.170718
=HYPERLINK("http://www.godatabase.org/cgi-bin/go.cgi?query=GO:0001556&auto_wild_cards=yes&view=query&action=query&search_constraint=terms"	GO:0001556_oocyte_maturation) 7 0 0.000000 -0.000000 864 917.538854 1011.5 1105.461146 1.170718
=HYPERLINK("http://www.godatabase.org/cgi-bin/go.cgi?query=GO:0001573&auto_wild_cards=yes&view=query&action=query&search_constraint=terms"	GO:0001573_ganglioside_metabolic_process) 7 0 0.000000 -0.000000 864 917.538854 1011.5 1105.461146 1.170718
=HYPERLINK("http://www.godatabase.org/cgi-bin/go.cgi?query=GO:0001736&auto_wild_cards=yes&view=query&action=query&search_constraint=terms"	GO:0001736_establishment_of_planar_polarity) 7 0 0.000000 -0.000000 864 917.538854 1011.5 1105.461146 1.170718
=HYPERLINK("http://www.godatabase.org/cgi-bin/go.cgi?query=GO:0001839&auto_wild_cards=yes&view=query&action=query&search_constraint=terms"	GO:0001839_neural_plate_morphogenesis) 7 0 0.000000 -0.000000 864 917.538854 1011.5 1105.461146 1.170718
=HYPERLINK("http://www.godatabase.org/cgi-bin/go.cgi?query=GO:0001936&auto_wild_cards=yes&view=query&action=query&search_constraint=terms"	GO:0001936_regulation_of_endothelial_cell_proliferation) 7 0 0.000000 -0.000000 864 917.538854 1011.5 1105.461146 1.170718
=HYPERLINK("http://www.godatabase.org/cgi-bin/go.cgi?query=GO:0001967&auto_wild_cards=yes&view=query&action=query&search_constraint=terms"	GO:0001967_suckling_behavior) 7 0 0.000000 -0.000000 864 917.538854 1011.5 1105.461146 1.170718
=HYPERLINK("http://www.godatabase.org/cgi-bin/go.cgi?query=GO:0002011&auto_wild_cards=yes&view=query&action=query&search_constraint=terms"	GO:0002011_morphogenesis_of_an_epithelial_sheet) 7 0 0.000000 -0.000000 864 917.538854 1011.5 1105.461146 1.170718
=HYPERLINK("http://www.godatabase.org/cgi-bin/go.cgi?query=GO:0002052&auto_wild_cards=yes&view=query&action=query&search_constraint=terms"	GO:0002052_positive_regulation_of_neuroblast_proliferation) 7 0 0.000000 -0.000000 864 917.538854 1011.5 1105.461146 1.170718
=HYPERLINK("http://www.godatabase.org/cgi-bin/go.cgi?query=GO:0002063&auto_wild_cards=yes&view=query&action=query&search_constraint=terms"	GO:0002063_chondrocyte_development) 7 0 0.000000 -0.000000 864 917.538854 1011.5 1105.461146 1.170718
=HYPERLINK("http://www.godatabase.org/cgi-bin/go.cgi?query=GO:0002067&auto_wild_cards=yes&view=query&action=query&search_constraint=terms"	GO:0002067_glandular_epithelial_cell_differentiation) 7 0 0.000000 -0.000000 864 917.538854 1011.5 1105.461146 1.170718
=HYPERLINK("http://www.godatabase.org/cgi-bin/go.cgi?query=GO:0002076&auto_wild_cards=yes&view=query&action=query&search_constraint=terms"	GO:0002076_osteoblast_development) 7 0 0.000000 -0.000000 864 917.538854 1011.5 1105.461146 1.170718
=HYPERLINK("http://www.godatabase.org/cgi-bin/go.cgi?query=GO:0002087&auto_wild_cards=yes&view=query&action=query&search_constraint=terms"	GO:0002087_regulation_of_respiratory_gaseous_exchange_by_neurological_system_process) 7 0 0.000000 -0.000000 864 917.538854 1011.5 1105.461146 1.170718
=HYPERLINK("http://www.godatabase.org/cgi-bin/go.cgi?query=GO:0002093&auto_wild_cards=yes&view=query&action=query&search_constraint=terms"	GO:0002093_auditory_receptor_cell_morphogenesis) 7 0 0.000000 -0.000000 864 917.538854 1011.5 1105.461146 1.170718
=HYPERLINK("http://www.godatabase.org/cgi-bin/go.cgi?query=GO:0002224&auto_wild_cards=yes&view=query&action=query&search_constraint=terms"	GO:0002224_toll-like_receptor_signaling_pathway) 7 0 0.000000 -0.000000 864 917.538854 1011.5 1105.461146 1.170718
=HYPERLINK("http://www.godatabase.org/cgi-bin/go.cgi?query=GO:0002455&auto_wild_cards=yes&view=query&action=query&search_constraint=terms"	GO:0002455_humoral_immune_response_mediated_by_circulating_immunoglobulin) 7 0 0.000000 -0.000000 864 917.538854 1011.5 1105.461146 1.170718
=HYPERLINK("http://www.godatabase.org/cgi-bin/go.cgi?query=GO:0002643&auto_wild_cards=yes&view=query&action=query&search_constraint=terms"	GO:0002643_regulation_of_tolerance_induction) 7 0 0.000000 -0.000000 864 917.538854 1011.5 1105.461146 1.170718
=HYPERLINK("http://www.godatabase.org/cgi-bin/go.cgi?query=GO:0002645&auto_wild_cards=yes&view=query&action=query&search_constraint=terms"	GO:0002645_positive_regulation_of_tolerance_induction) 7 0 0.000000 -0.000000 864 917.538854 1011.5 1105.461146 1.170718
=HYPERLINK("http://www.godatabase.org/cgi-bin/go.cgi?query=GO:0002714&auto_wild_cards=yes&view=query&action=query&search_constraint=terms"	GO:0002714_positive_regulation_of_B_cell_mediated_immunity) 7 0 0.000000 -0.000000 864 917.538854 1011.5 1105.461146 1.170718
=HYPERLINK("http://www.godatabase.org/cgi-bin/go.cgi?query=GO:0002792&auto_wild_cards=yes&view=query&action=query&search_constraint=terms"	GO:0002792_negative_regulation_of_peptide_secretion) 7 0 0.000000 -0.000000 864 917.538854 1011.5 1105.461146 1.170718
=HYPERLINK("http://www.godatabase.org/cgi-bin/go.cgi?query=GO:0002793&auto_wild_cards=yes&view=query&action=query&search_constraint=terms"	GO:0002793_positive_regulation_of_peptide_secretion) 7 0 0.000000 -0.000000 864 917.538854 1011.5 1105.461146 1.170718
=HYPERLINK("http://www.godatabase.org/cgi-bin/go.cgi?query=GO:0002828&auto_wild_cards=yes&view=query&action=query&search_constraint=terms"	GO:0002828_regulation_of_T-helper_2_type_immune_response) 7 0 0.000000 -0.000000 864 917.538854 1011.5 1105.461146 1.170718
=HYPERLINK("http://www.godatabase.org/cgi-bin/go.cgi?query=GO:0002863&auto_wild_cards=yes&view=query&action=query&search_constraint=terms"	GO:0002863_positive_regulation_of_inflammatory_response_to_antigenic_stimulus) 7 0 0.000000 -0.000000 864 917.538854 1011.5 1105.461146 1.170718
=HYPERLINK("http://www.godatabase.org/cgi-bin/go.cgi?query=GO:0002891&auto_wild_cards=yes&view=query&action=query&search_constraint=terms"	GO:0002891_positive_regulation_of_immunoglobulin_mediated_immune_response) 7 0 0.000000 -0.000000 864 917.538854 1011.5 1105.461146 1.170718
=HYPERLINK("http://www.godatabase.org/cgi-bin/go.cgi?query=GO:0003084&auto_wild_cards=yes&view=query&action=query&search_constraint=terms"	GO:0003084_positive_regulation_of_systemic_arterial_blood_pressure) 7 0 0.000000 -0.000000 864 917.538854 1011.5 1105.461146 1.170718
=HYPERLINK("http://www.godatabase.org/cgi-bin/go.cgi?query=GO:0003085&auto_wild_cards=yes&view=query&action=query&search_constraint=terms"	GO:0003085_negative_regulation_of_systemic_arterial_blood_pressure) 7 0 0.000000 -0.000000 864 917.538854 1011.5 1105.461146 1.170718
=HYPERLINK("http://www.godatabase.org/cgi-bin/go.cgi?query=GO:0006014&auto_wild_cards=yes&view=query&action=query&search_constraint=terms"	GO:0006014_D-ribose_metabolic_process) 7 0 0.000000 -0.000000 864 917.538854 1011.5 1105.461146 1.170718
=HYPERLINK("http://www.godatabase.org/cgi-bin/go.cgi?query=GO:0006041&auto_wild_cards=yes&view=query&action=query&search_constraint=terms"	GO:0006041_glucosamine_metabolic_process) 7 0 0.000000 -0.000000 864 917.538854 1011.5 1105.461146 1.170718
=HYPERLINK("http://www.godatabase.org/cgi-bin/go.cgi?query=GO:0006044&auto_wild_cards=yes&view=query&action=query&search_constraint=terms"	GO:0006044_N-acetylglucosamine_metabolic_process) 7 0 0.000000 -0.000000 864 917.538854 1011.5 1105.461146 1.170718
=HYPERLINK("http://www.godatabase.org/cgi-bin/go.cgi?query=GO:0006096&auto_wild_cards=yes&view=query&action=query&search_constraint=terms"	GO:0006096_glycolysis) 7 0 0.000000 -0.000000 864 917.538854 1011.5 1105.461146 1.170718
=HYPERLINK("http://www.godatabase.org/cgi-bin/go.cgi?query=GO:0006119&auto_wild_cards=yes&view=query&action=query&search_constraint=terms"	GO:0006119_oxidative_phosphorylation) 7 0 0.000000 -0.000000 864 917.538854 1011.5 1105.461146 1.170718
=HYPERLINK("http://www.godatabase.org/cgi-bin/go.cgi?query=GO:0006275&auto_wild_cards=yes&view=query&action=query&search_constraint=terms"	GO:0006275_regulation_of_DNA_replication) 7 0 0.000000 -0.000000 864 917.538854 1011.5 1105.461146 1.170718
=HYPERLINK("http://www.godatabase.org/cgi-bin/go.cgi?query=GO:0006298&auto_wild_cards=yes&view=query&action=query&search_constraint=terms"	GO:0006298_mismatch_repair) 7 0 0.000000 -0.000000 864 917.538854 1011.5 1105.461146 1.170718
=HYPERLINK("http://www.godatabase.org/cgi-bin/go.cgi?query=GO:0006352&auto_wild_cards=yes&view=query&action=query&search_constraint=terms"	GO:0006352_transcription_initiation) 7 0 0.000000 -0.000000 864 917.538854 1011.5 1105.461146 1.170718
=HYPERLINK("http://www.godatabase.org/cgi-bin/go.cgi?query=GO:0006401&auto_wild_cards=yes&view=query&action=query&search_constraint=terms"	GO:0006401_RNA_catabolic_process) 7 0 0.000000 -0.000000 864 917.538854 1011.5 1105.461146 1.170718
=HYPERLINK("http://www.godatabase.org/cgi-bin/go.cgi?query=GO:0006406&auto_wild_cards=yes&view=query&action=query&search_constraint=terms"	GO:0006406_mRNA_export_from_nucleus) 7 0 0.000000 -0.000000 864 917.538854 1011.5 1105.461146 1.170718
=HYPERLINK("http://www.godatabase.org/cgi-bin/go.cgi?query=GO:0006505&auto_wild_cards=yes&view=query&action=query&search_constraint=terms"	GO:0006505_GPI_anchor_metabolic_process) 7 0 0.000000 -0.000000 864 917.538854 1011.5 1105.461146 1.170718
=HYPERLINK("http://www.godatabase.org/cgi-bin/go.cgi?query=GO:0006516&auto_wild_cards=yes&view=query&action=query&search_constraint=terms"	GO:0006516_glycoprotein_catabolic_process) 7 0 0.000000 -0.000000 864 917.538854 1011.5 1105.461146 1.170718
=HYPERLINK("http://www.godatabase.org/cgi-bin/go.cgi?query=GO:0006612&auto_wild_cards=yes&view=query&action=query&search_constraint=terms"	GO:0006612_protein_targeting_to_membrane) 7 0 0.000000 -0.000000 864 917.538854 1011.5 1105.461146 1.170718
=HYPERLINK("http://www.godatabase.org/cgi-bin/go.cgi?query=GO:0006769&auto_wild_cards=yes&view=query&action=query&search_constraint=terms"	GO:0006769_nicotinamide_metabolic_process) 7 0 0.000000 -0.000000 864 917.538854 1011.5 1105.461146 1.170718
=HYPERLINK("http://www.godatabase.org/cgi-bin/go.cgi?query=GO:0006783&auto_wild_cards=yes&view=query&action=query&search_constraint=terms"	GO:0006783_heme_biosynthetic_process) 7 0 0.000000 -0.000000 864 917.538854 1011.5 1105.461146 1.170718
=HYPERLINK("http://www.godatabase.org/cgi-bin/go.cgi?query=GO:0006818&auto_wild_cards=yes&view=query&action=query&search_constraint=terms"	GO:0006818_hydrogen_transport) 7 0 0.000000 -0.000000 864 917.538854 1011.5 1105.461146 1.170718
=HYPERLINK("http://www.godatabase.org/cgi-bin/go.cgi?query=GO:0006878&auto_wild_cards=yes&view=query&action=query&search_constraint=terms"	GO:0006878_cellular_copper_ion_homeostasis) 7 0 0.000000 -0.000000 864 917.538854 1011.5 1105.461146 1.170718
=HYPERLINK("http://www.godatabase.org/cgi-bin/go.cgi?query=GO:0006884&auto_wild_cards=yes&view=query&action=query&search_constraint=terms"	GO:0006884_cell_volume_homeostasis) 7 0 0.000000 -0.000000 864 917.538854 1011.5 1105.461146 1.170718
=HYPERLINK("http://www.godatabase.org/cgi-bin/go.cgi?query=GO:0007019&auto_wild_cards=yes&view=query&action=query&search_constraint=terms"	GO:0007019_microtubule_depolymerization) 7 0 0.000000 -0.000000 864 917.538854 1011.5 1105.461146 1.170718
=HYPERLINK("http://www.godatabase.org/cgi-bin/go.cgi?query=GO:0007026&auto_wild_cards=yes&view=query&action=query&search_constraint=terms"	GO:0007026_negative_regulation_of_microtubule_depolymerization) 7 0 0.000000 -0.000000 864 917.538854 1011.5 1105.461146 1.170718
=HYPERLINK("http://www.godatabase.org/cgi-bin/go.cgi?query=GO:0007034&auto_wild_cards=yes&view=query&action=query&search_constraint=terms"	GO:0007034_vacuolar_transport) 7 0 0.000000 -0.000000 864 917.538854 1011.5 1105.461146 1.170718
=HYPERLINK("http://www.godatabase.org/cgi-bin/go.cgi?query=GO:0007062&auto_wild_cards=yes&view=query&action=query&search_constraint=terms"	GO:0007062_sister_chromatid_cohesion) 7 0 0.000000 -0.000000 864 917.538854 1011.5 1105.461146 1.170718
=HYPERLINK("http://www.godatabase.org/cgi-bin/go.cgi?query=GO:0007130&auto_wild_cards=yes&view=query&action=query&search_constraint=terms"	GO:0007130_synaptonemal_complex_assembly) 7 0 0.000000 -0.000000 864 917.538854 1011.5 1105.461146 1.170718
=HYPERLINK("http://www.godatabase.org/cgi-bin/go.cgi?query=GO:0007164&auto_wild_cards=yes&view=query&action=query&search_constraint=terms"	GO:0007164_establishment_of_tissue_polarity) 7 0 0.000000 -0.000000 864 917.538854 1011.5 1105.461146 1.170718
=HYPERLINK("http://www.godatabase.org/cgi-bin/go.cgi?query=GO:0007191&auto_wild_cards=yes&view=query&action=query&search_constraint=terms"	GO:0007191_activation_of_adenylate_cyclase_activity_by_dopamine_receptor_signaling_pathway) 7 0 0.000000 -0.000000 864 917.538854 1011.5 1105.461146 1.170718
=HYPERLINK("http://www.godatabase.org/cgi-bin/go.cgi?query=GO:0007271&auto_wild_cards=yes&view=query&action=query&search_constraint=terms"	GO:0007271_synaptic_transmission__cholinergic) 7 0 0.000000 -0.000000 864 917.538854 1011.5 1105.461146 1.170718
=HYPERLINK("http://www.godatabase.org/cgi-bin/go.cgi?query=GO:0007413&auto_wild_cards=yes&view=query&action=query&search_constraint=terms"	GO:0007413_axonal_fasciculation) 7 0 0.000000 -0.000000 864 917.538854 1011.5 1105.461146 1.170718
=HYPERLINK("http://www.godatabase.org/cgi-bin/go.cgi?query=GO:0007440&auto_wild_cards=yes&view=query&action=query&search_constraint=terms"	GO:0007440_foregut_morphogenesis) 7 0 0.000000 -0.000000 864 917.538854 1011.5 1105.461146 1.170718
=HYPERLINK("http://www.godatabase.org/cgi-bin/go.cgi?query=GO:0007616&auto_wild_cards=yes&view=query&action=query&search_constraint=terms"	GO:0007616_long-term_memory) 7 0 0.000000 -0.000000 864 917.538854 1011.5 1105.461146 1.170718
=HYPERLINK("http://www.godatabase.org/cgi-bin/go.cgi?query=GO:0008033&auto_wild_cards=yes&view=query&action=query&search_constraint=terms"	GO:0008033_tRNA_processing) 7 0 0.000000 -0.000000 864 917.538854 1011.5 1105.461146 1.170718
=HYPERLINK("http://www.godatabase.org/cgi-bin/go.cgi?query=GO:0008299&auto_wild_cards=yes&view=query&action=query&search_constraint=terms"	GO:0008299_isoprenoid_biosynthetic_process) 7 0 0.000000 -0.000000 864 917.538854 1011.5 1105.461146 1.170718
=HYPERLINK("http://www.godatabase.org/cgi-bin/go.cgi?query=GO:0008340&auto_wild_cards=yes&view=query&action=query&search_constraint=terms"	GO:0008340_determination_of_adult_lifespan) 7 0 0.000000 -0.000000 864 917.538854 1011.5 1105.461146 1.170718
=HYPERLINK("http://www.godatabase.org/cgi-bin/go.cgi?query=GO:0009150&auto_wild_cards=yes&view=query&action=query&search_constraint=terms"	GO:0009150_purine_ribonucleotide_metabolic_process) 7 0 0.000000 -0.000000 864 917.538854 1011.5 1105.461146 1.170718
=HYPERLINK("http://www.godatabase.org/cgi-bin/go.cgi?query=GO:0009200&auto_wild_cards=yes&view=query&action=query&search_constraint=terms"	GO:0009200_deoxyribonucleoside_triphosphate_metabolic_process) 7 0 0.000000 -0.000000 864 917.538854 1011.5 1105.461146 1.170718
=HYPERLINK("http://www.godatabase.org/cgi-bin/go.cgi?query=GO:0009259&auto_wild_cards=yes&view=query&action=query&search_constraint=terms"	GO:0009259_ribonucleotide_metabolic_process) 7 0 0.000000 -0.000000 864 917.538854 1011.5 1105.461146 1.170718
=HYPERLINK("http://www.godatabase.org/cgi-bin/go.cgi?query=GO:0009311&auto_wild_cards=yes&view=query&action=query&search_constraint=terms"	GO:0009311_oligosaccharide_metabolic_process) 7 0 0.000000 -0.000000 864 917.538854 1011.5 1105.461146 1.170718
=HYPERLINK("http://www.godatabase.org/cgi-bin/go.cgi?query=GO:0009394&auto_wild_cards=yes&view=query&action=query&search_constraint=terms"	GO:0009394_2'-deoxyribonucleotide_metabolic_process) 7 0 0.000000 -0.000000 864 917.538854 1011.5 1105.461146 1.170718
=HYPERLINK("http://www.godatabase.org/cgi-bin/go.cgi?query=GO:0009820&auto_wild_cards=yes&view=query&action=query&search_constraint=terms"	GO:0009820_alkaloid_metabolic_process) 7 0 0.000000 -0.000000 864 917.538854 1011.5 1105.461146 1.170718
=HYPERLINK("http://www.godatabase.org/cgi-bin/go.cgi?query=GO:0010469&auto_wild_cards=yes&view=query&action=query&search_constraint=terms"	GO:0010469_regulation_of_receptor_activity) 7 0 0.000000 -0.000000 864 917.538854 1011.5 1105.461146 1.170718
=HYPERLINK("http://www.godatabase.org/cgi-bin/go.cgi?query=GO:0010948&auto_wild_cards=yes&view=query&action=query&search_constraint=terms"	GO:0010948_negative_regulation_of_cell_cycle_process) 7 0 0.000000 -0.000000 864 917.538854 1011.5 1105.461146 1.170718
=HYPERLINK("http://www.godatabase.org/cgi-bin/go.cgi?query=GO:0014047&auto_wild_cards=yes&view=query&action=query&search_constraint=terms"	GO:0014047_glutamate_secretion) 7 0 0.000000 -0.000000 864 917.538854 1011.5 1105.461146 1.170718
=HYPERLINK("http://www.godatabase.org/cgi-bin/go.cgi?query=GO:0014821&auto_wild_cards=yes&view=query&action=query&search_constraint=terms"	GO:0014821_phasic_smooth_muscle_contraction) 7 0 0.000000 -0.000000 864 917.538854 1011.5 1105.461146 1.170718
=HYPERLINK("http://www.godatabase.org/cgi-bin/go.cgi?query=GO:0015697&auto_wild_cards=yes&view=query&action=query&search_constraint=terms"	GO:0015697_quaternary_ammonium_group_transport) 7 0 0.000000 -0.000000 864 917.538854 1011.5 1105.461146 1.170718
=HYPERLINK("http://www.godatabase.org/cgi-bin/go.cgi?query=GO:0015813&auto_wild_cards=yes&view=query&action=query&search_constraint=terms"	GO:0015813_L-glutamate_transport) 7 0 0.000000 -0.000000 864 917.538854 1011.5 1105.461146 1.170718
=HYPERLINK("http://www.godatabase.org/cgi-bin/go.cgi?query=GO:0015908&auto_wild_cards=yes&view=query&action=query&search_constraint=terms"	GO:0015908_fatty_acid_transport) 7 0 0.000000 -0.000000 864 917.538854 1011.5 1105.461146 1.170718
=HYPERLINK("http://www.godatabase.org/cgi-bin/go.cgi?query=GO:0015914&auto_wild_cards=yes&view=query&action=query&search_constraint=terms"	GO:0015914_phospholipid_transport) 7 0 0.000000 -0.000000 864 917.538854 1011.5 1105.461146 1.170718
=HYPERLINK("http://www.godatabase.org/cgi-bin/go.cgi?query=GO:0015992&auto_wild_cards=yes&view=query&action=query&search_constraint=terms"	GO:0015992_proton_transport) 7 0 0.000000 -0.000000 864 917.538854 1011.5 1105.461146 1.170718
=HYPERLINK("http://www.godatabase.org/cgi-bin/go.cgi?query=GO:0016339&auto_wild_cards=yes&view=query&action=query&search_constraint=terms"	GO:0016339_calcium-dependent_cell-cell_adhesion) 7 0 0.000000 -0.000000 864 917.538854 1011.5 1105.461146 1.170718
=HYPERLINK("http://www.godatabase.org/cgi-bin/go.cgi?query=GO:0019362&auto_wild_cards=yes&view=query&action=query&search_constraint=terms"	GO:0019362_pyridine_nucleotide_metabolic_process) 7 0 0.000000 -0.000000 864 917.538854 1011.5 1105.461146 1.170718
=HYPERLINK("http://www.godatabase.org/cgi-bin/go.cgi?query=GO:0019692&auto_wild_cards=yes&view=query&action=query&search_constraint=terms"	GO:0019692_deoxyribose_phosphate_metabolic_process) 7 0 0.000000 -0.000000 864 917.538854 1011.5 1105.461146 1.170718
=HYPERLINK("http://www.godatabase.org/cgi-bin/go.cgi?query=GO:0019800&auto_wild_cards=yes&view=query&action=query&search_constraint=terms"	GO:0019800_peptide_cross-linking_via_chondroitin_4-sulfate_glycosaminoglycan) 7 0 0.000000 -0.000000 864 917.538854 1011.5 1105.461146 1.170718
=HYPERLINK("http://www.godatabase.org/cgi-bin/go.cgi?query=GO:0020027&auto_wild_cards=yes&view=query&action=query&search_constraint=terms"	GO:0020027_hemoglobin_metabolic_process) 7 0 0.000000 -0.000000 864 917.538854 1011.5 1105.461146 1.170718
=HYPERLINK("http://www.godatabase.org/cgi-bin/go.cgi?query=GO:0021514&auto_wild_cards=yes&view=query&action=query&search_constraint=terms"	GO:0021514_ventral_spinal_cord_interneuron_differentiation) 7 0 0.000000 -0.000000 864 917.538854 1011.5 1105.461146 1.170718
=HYPERLINK("http://www.godatabase.org/cgi-bin/go.cgi?query=GO:0021516&auto_wild_cards=yes&view=query&action=query&search_constraint=terms"	GO:0021516_dorsal_spinal_cord_development) 7 0 0.000000 -0.000000 864 917.538854 1011.5 1105.461146 1.170718
=HYPERLINK("http://www.godatabase.org/cgi-bin/go.cgi?query=GO:0021520&auto_wild_cards=yes&view=query&action=query&search_constraint=terms"	GO:0021520_spinal_cord_motor_neuron_cell_fate_specification) 7 0 0.000000 -0.000000 864 917.538854 1011.5 1105.461146 1.170718
=HYPERLINK("http://www.godatabase.org/cgi-bin/go.cgi?query=GO:0021521&auto_wild_cards=yes&view=query&action=query&search_constraint=terms"	GO:0021521_ventral_spinal_cord_interneuron_specification) 7 0 0.000000 -0.000000 864 917.538854 1011.5 1105.461146 1.170718
=HYPERLINK("http://www.godatabase.org/cgi-bin/go.cgi?query=GO:0021546&auto_wild_cards=yes&view=query&action=query&search_constraint=terms"	GO:0021546_rhombomere_development) 7 0 0.000000 -0.000000 864 917.538854 1011.5 1105.461146 1.170718
=HYPERLINK("http://www.godatabase.org/cgi-bin/go.cgi?query=GO:0021756&auto_wild_cards=yes&view=query&action=query&search_constraint=terms"	GO:0021756_striatum_development) 7 0 0.000000 -0.000000 864 917.538854 1011.5 1105.461146 1.170718
=HYPERLINK("http://www.godatabase.org/cgi-bin/go.cgi?query=GO:0021884&auto_wild_cards=yes&view=query&action=query&search_constraint=terms"	GO:0021884_forebrain_neuron_development) 7 0 0.000000 -0.000000 864 917.538854 1011.5 1105.461146 1.170718
=HYPERLINK("http://www.godatabase.org/cgi-bin/go.cgi?query=GO:0021903&auto_wild_cards=yes&view=query&action=query&search_constraint=terms"	GO:0021903_rostrocaudal_neural_tube_patterning) 7 0 0.000000 -0.000000 864 917.538854 1011.5 1105.461146 1.170718
=HYPERLINK("http://www.godatabase.org/cgi-bin/go.cgi?query=GO:0021984&auto_wild_cards=yes&view=query&action=query&search_constraint=terms"	GO:0021984_adenohypophysis_development) 7 0 0.000000 -0.000000 864 917.538854 1011.5 1105.461146 1.170718
=HYPERLINK("http://www.godatabase.org/cgi-bin/go.cgi?query=GO:0022407&auto_wild_cards=yes&view=query&action=query&search_constraint=terms"	GO:0022407_regulation_of_cell-cell_adhesion) 7 0 0.000000 -0.000000 864 917.538854 1011.5 1105.461146 1.170718
=HYPERLINK("http://www.godatabase.org/cgi-bin/go.cgi?query=GO:0022618&auto_wild_cards=yes&view=query&action=query&search_constraint=terms"	GO:0022618_ribonucleoprotein_complex_assembly) 7 0 0.000000 -0.000000 864 917.538854 1011.5 1105.461146 1.170718
=HYPERLINK("http://www.godatabase.org/cgi-bin/go.cgi?query=GO:0030104&auto_wild_cards=yes&view=query&action=query&search_constraint=terms"	GO:0030104_water_homeostasis) 7 0 0.000000 -0.000000 864 917.538854 1011.5 1105.461146 1.170718
=HYPERLINK("http://www.godatabase.org/cgi-bin/go.cgi?query=GO:0030201&auto_wild_cards=yes&view=query&action=query&search_constraint=terms"	GO:0030201_heparan_sulfate_proteoglycan_metabolic_process) 7 0 0.000000 -0.000000 864 917.538854 1011.5 1105.461146 1.170718
=HYPERLINK("http://www.godatabase.org/cgi-bin/go.cgi?query=GO:0030432&auto_wild_cards=yes&view=query&action=query&search_constraint=terms"	GO:0030432_peristalsis) 7 0 0.000000 -0.000000 864 917.538854 1011.5 1105.461146 1.170718
=HYPERLINK("http://www.godatabase.org/cgi-bin/go.cgi?query=GO:0030517&auto_wild_cards=yes&view=query&action=query&search_constraint=terms"	GO:0030517_negative_regulation_of_axon_extension) 7 0 0.000000 -0.000000 864 917.538854 1011.5 1105.461146 1.170718
=HYPERLINK("http://www.godatabase.org/cgi-bin/go.cgi?query=GO:0030520&auto_wild_cards=yes&view=query&action=query&search_constraint=terms"	GO:0030520_estrogen_receptor_signaling_pathway) 7 0 0.000000 -0.000000 864 917.538854 1011.5 1105.461146 1.170718
=HYPERLINK("http://www.godatabase.org/cgi-bin/go.cgi?query=GO:0030903&auto_wild_cards=yes&view=query&action=query&search_constraint=terms"	GO:0030903_notochord_development) 7 0 0.000000 -0.000000 864 917.538854 1011.5 1105.461146 1.170718
=HYPERLINK("http://www.godatabase.org/cgi-bin/go.cgi?query=GO:0031017&auto_wild_cards=yes&view=query&action=query&search_constraint=terms"	GO:0031017_exocrine_pancreas_development) 7 0 0.000000 -0.000000 864 917.538854 1011.5 1105.461146 1.170718
=HYPERLINK("http://www.godatabase.org/cgi-bin/go.cgi?query=GO:0031114&auto_wild_cards=yes&view=query&action=query&search_constraint=terms"	GO:0031114_regulation_of_microtubule_depolymerization) 7 0 0.000000 -0.000000 864 917.538854 1011.5 1105.461146 1.170718
=HYPERLINK("http://www.godatabase.org/cgi-bin/go.cgi?query=GO:0031124&auto_wild_cards=yes&view=query&action=query&search_constraint=terms"	GO:0031124_mRNA_3'-end_processing) 7 0 0.000000 -0.000000 864 917.538854 1011.5 1105.461146 1.170718
=HYPERLINK("http://www.godatabase.org/cgi-bin/go.cgi?query=GO:0031497&auto_wild_cards=yes&view=query&action=query&search_constraint=terms"	GO:0031497_chromatin_assembly) 7 0 0.000000 -0.000000 864 917.538854 1011.5 1105.461146 1.170718
=HYPERLINK("http://www.godatabase.org/cgi-bin/go.cgi?query=GO:0032104&auto_wild_cards=yes&view=query&action=query&search_constraint=terms"	GO:0032104_regulation_of_response_to_extracellular_stimulus) 7 0 0.000000 -0.000000 864 917.538854 1011.5 1105.461146 1.170718
=HYPERLINK("http://www.godatabase.org/cgi-bin/go.cgi?query=GO:0032107&auto_wild_cards=yes&view=query&action=query&search_constraint=terms"	GO:0032107_regulation_of_response_to_nutrient_levels) 7 0 0.000000 -0.000000 864 917.538854 1011.5 1105.461146 1.170718
=HYPERLINK("http://www.godatabase.org/cgi-bin/go.cgi?query=GO:0032228&auto_wild_cards=yes&view=query&action=query&search_constraint=terms"	GO:0032228_regulation_of_synaptic_transmission__GABAergic) 7 0 0.000000 -0.000000 864 917.538854 1011.5 1105.461146 1.170718
=HYPERLINK("http://www.godatabase.org/cgi-bin/go.cgi?query=GO:0032319&auto_wild_cards=yes&view=query&action=query&search_constraint=terms"	GO:0032319_regulation_of_Rho_GTPase_activity) 7 0 0.000000 -0.000000 864 917.538854 1011.5 1105.461146 1.170718
=HYPERLINK("http://www.godatabase.org/cgi-bin/go.cgi?query=GO:0032387&auto_wild_cards=yes&view=query&action=query&search_constraint=terms"	GO:0032387_negative_regulation_of_intracellular_transport) 7 0 0.000000 -0.000000 864 917.538854 1011.5 1105.461146 1.170718
=HYPERLINK("http://www.godatabase.org/cgi-bin/go.cgi?query=GO:0032507&auto_wild_cards=yes&view=query&action=query&search_constraint=terms"	GO:0032507_maintenance_of_protein_location_in_cell) 7 0 0.000000 -0.000000 864 917.538854 1011.5 1105.461146 1.170718
=HYPERLINK("http://www.godatabase.org/cgi-bin/go.cgi?query=GO:0033032&auto_wild_cards=yes&view=query&action=query&search_constraint=terms"	GO:0033032_regulation_of_myeloid_cell_apoptosis) 7 0 0.000000 -0.000000 864 917.538854 1011.5 1105.461146 1.170718
=HYPERLINK("http://www.godatabase.org/cgi-bin/go.cgi?query=GO:0033057&auto_wild_cards=yes&view=query&action=query&search_constraint=terms"	GO:0033057_reproductive_behavior_in_a_multicellular_organism) 7 0 0.000000 -0.000000 864 917.538854 1011.5 1105.461146 1.170718
=HYPERLINK("http://www.godatabase.org/cgi-bin/go.cgi?query=GO:0034599&auto_wild_cards=yes&view=query&action=query&search_constraint=terms"	GO:0034599_cellular_response_to_oxidative_stress) 7 0 0.000000 -0.000000 864 917.538854 1011.5 1105.461146 1.170718
=HYPERLINK("http://www.godatabase.org/cgi-bin/go.cgi?query=GO:0042033&auto_wild_cards=yes&view=query&action=query&search_constraint=terms"	GO:0042033_chemokine_biosynthetic_process) 7 0 0.000000 -0.000000 864 917.538854 1011.5 1105.461146 1.170718
=HYPERLINK("http://www.godatabase.org/cgi-bin/go.cgi?query=GO:0042133&auto_wild_cards=yes&view=query&action=query&search_constraint=terms"	GO:0042133_neurotransmitter_metabolic_process) 7 0 0.000000 -0.000000 864 917.538854 1011.5 1105.461146 1.170718
=HYPERLINK("http://www.godatabase.org/cgi-bin/go.cgi?query=GO:0042168&auto_wild_cards=yes&view=query&action=query&search_constraint=terms"	GO:0042168_heme_metabolic_process) 7 0 0.000000 -0.000000 864 917.538854 1011.5 1105.461146 1.170718
=HYPERLINK("http://www.godatabase.org/cgi-bin/go.cgi?query=GO:0042415&auto_wild_cards=yes&view=query&action=query&search_constraint=terms"	GO:0042415_norepinephrine_metabolic_process) 7 0 0.000000 -0.000000 864 917.538854 1011.5 1105.461146 1.170718
=HYPERLINK("http://www.godatabase.org/cgi-bin/go.cgi?query=GO:0042438&auto_wild_cards=yes&view=query&action=query&search_constraint=terms"	GO:0042438_melanin_biosynthetic_process) 7 0 0.000000 -0.000000 864 917.538854 1011.5 1105.461146 1.170718
=HYPERLINK("http://www.godatabase.org/cgi-bin/go.cgi?query=GO:0042503&auto_wild_cards=yes&view=query&action=query&search_constraint=terms"	GO:0042503_tyrosine_phosphorylation_of_Stat3_protein) 7 0 0.000000 -0.000000 864 917.538854 1011.5 1105.461146 1.170718
=HYPERLINK("http://www.godatabase.org/cgi-bin/go.cgi?query=GO:0042572&auto_wild_cards=yes&view=query&action=query&search_constraint=terms"	GO:0042572_retinol_metabolic_process) 7 0 0.000000 -0.000000 864 917.538854 1011.5 1105.461146 1.170718
=HYPERLINK("http://www.godatabase.org/cgi-bin/go.cgi?query=GO:0043353&auto_wild_cards=yes&view=query&action=query&search_constraint=terms"	GO:0043353_enucleate_erythrocyte_differentiation) 7 0 0.000000 -0.000000 864 917.538854 1011.5 1105.461146 1.170718
=HYPERLINK("http://www.godatabase.org/cgi-bin/go.cgi?query=GO:0043372&auto_wild_cards=yes&view=query&action=query&search_constraint=terms"	GO:0043372_positive_regulation_of_CD4-positive__alpha_beta_T_cell_differentiation) 7 0 0.000000 -0.000000 864 917.538854 1011.5 1105.461146 1.170718
=HYPERLINK("http://www.godatabase.org/cgi-bin/go.cgi?query=GO:0043449&auto_wild_cards=yes&view=query&action=query&search_constraint=terms"	GO:0043449_cellular_alkene_metabolic_process) 7 0 0.000000 -0.000000 864 917.538854 1011.5 1105.461146 1.170718
=HYPERLINK("http://www.godatabase.org/cgi-bin/go.cgi?query=GO:0043507&auto_wild_cards=yes&view=query&action=query&search_constraint=terms"	GO:0043507_positive_regulation_of_JUN_kinase_activity) 7 0 0.000000 -0.000000 864 917.538854 1011.5 1105.461146 1.170718
=HYPERLINK("http://www.godatabase.org/cgi-bin/go.cgi?query=GO:0043567&auto_wild_cards=yes&view=query&action=query&search_constraint=terms"	GO:0043567_regulation_of_insulin-like_growth_factor_receptor_signaling_pathway) 7 0 0.000000 -0.000000 864 917.538854 1011.5 1105.461146 1.170718
=HYPERLINK("http://www.godatabase.org/cgi-bin/go.cgi?query=GO:0043584&auto_wild_cards=yes&view=query&action=query&search_constraint=terms"	GO:0043584_nose_development) 7 0 0.000000 -0.000000 864 917.538854 1011.5 1105.461146 1.170718
=HYPERLINK("http://www.godatabase.org/cgi-bin/go.cgi?query=GO:0044065&auto_wild_cards=yes&view=query&action=query&search_constraint=terms"	GO:0044065_regulation_of_respiratory_system_process) 7 0 0.000000 -0.000000 864 917.538854 1011.5 1105.461146 1.170718
=HYPERLINK("http://www.godatabase.org/cgi-bin/go.cgi?query=GO:0044275&auto_wild_cards=yes&view=query&action=query&search_constraint=terms"	GO:0044275_cellular_carbohydrate_catabolic_process) 7 0 0.000000 -0.000000 864 917.538854 1011.5 1105.461146 1.170718
=HYPERLINK("http://www.godatabase.org/cgi-bin/go.cgi?query=GO:0045059&auto_wild_cards=yes&view=query&action=query&search_constraint=terms"	GO:0045059_positive_thymic_T_cell_selection) 7 0 0.000000 -0.000000 864 917.538854 1011.5 1105.461146 1.170718
=HYPERLINK("http://www.godatabase.org/cgi-bin/go.cgi?query=GO:0045073&auto_wild_cards=yes&view=query&action=query&search_constraint=terms"	GO:0045073_regulation_of_chemokine_biosynthetic_process) 7 0 0.000000 -0.000000 864 917.538854 1011.5 1105.461146 1.170718
=HYPERLINK("http://www.godatabase.org/cgi-bin/go.cgi?query=GO:0045581&auto_wild_cards=yes&view=query&action=query&search_constraint=terms"	GO:0045581_negative_regulation_of_T_cell_differentiation) 7 0 0.000000 -0.000000 864 917.538854 1011.5 1105.461146 1.170718
=HYPERLINK("http://www.godatabase.org/cgi-bin/go.cgi?query=GO:0045599&auto_wild_cards=yes&view=query&action=query&search_constraint=terms"	GO:0045599_negative_regulation_of_fat_cell_differentiation) 7 0 0.000000 -0.000000 864 917.538854 1011.5 1105.461146 1.170718
=HYPERLINK("http://www.godatabase.org/cgi-bin/go.cgi?query=GO:0045604&auto_wild_cards=yes&view=query&action=query&search_constraint=terms"	GO:0045604_regulation_of_epidermal_cell_differentiation) 7 0 0.000000 -0.000000 864 917.538854 1011.5 1105.461146 1.170718
=HYPERLINK("http://www.godatabase.org/cgi-bin/go.cgi?query=GO:0045668&auto_wild_cards=yes&view=query&action=query&search_constraint=terms"	GO:0045668_negative_regulation_of_osteoblast_differentiation) 7 0 0.000000 -0.000000 864 917.538854 1011.5 1105.461146 1.170718
=HYPERLINK("http://www.godatabase.org/cgi-bin/go.cgi?query=GO:0045823&auto_wild_cards=yes&view=query&action=query&search_constraint=terms"	GO:0045823_positive_regulation_of_heart_contraction) 7 0 0.000000 -0.000000 864 917.538854 1011.5 1105.461146 1.170718
=HYPERLINK("http://www.godatabase.org/cgi-bin/go.cgi?query=GO:0045840&auto_wild_cards=yes&view=query&action=query&search_constraint=terms"	GO:0045840_positive_regulation_of_mitosis) 7 0 0.000000 -0.000000 864 917.538854 1011.5 1105.461146 1.170718
=HYPERLINK("http://www.godatabase.org/cgi-bin/go.cgi?query=GO:0045862&auto_wild_cards=yes&view=query&action=query&search_constraint=terms"	GO:0045862_positive_regulation_of_proteolysis) 7 0 0.000000 -0.000000 864 917.538854 1011.5 1105.461146 1.170718
=HYPERLINK("http://www.godatabase.org/cgi-bin/go.cgi?query=GO:0045879&auto_wild_cards=yes&view=query&action=query&search_constraint=terms"	GO:0045879_negative_regulation_of_smoothened_signaling_pathway) 7 0 0.000000 -0.000000 864 917.538854 1011.5 1105.461146 1.170718
=HYPERLINK("http://www.godatabase.org/cgi-bin/go.cgi?query=GO:0045880&auto_wild_cards=yes&view=query&action=query&search_constraint=terms"	GO:0045880_positive_regulation_of_smoothened_signaling_pathway) 7 0 0.000000 -0.000000 864 917.538854 1011.5 1105.461146 1.170718
=HYPERLINK("http://www.godatabase.org/cgi-bin/go.cgi?query=GO:0045986&auto_wild_cards=yes&view=query&action=query&search_constraint=terms"	GO:0045986_negative_regulation_of_smooth_muscle_contraction) 7 0 0.000000 -0.000000 864 917.538854 1011.5 1105.461146 1.170718
=HYPERLINK("http://www.godatabase.org/cgi-bin/go.cgi?query=GO:0046496&auto_wild_cards=yes&view=query&action=query&search_constraint=terms"	GO:0046496_nicotinamide_nucleotide_metabolic_process) 7 0 0.000000 -0.000000 864 917.538854 1011.5 1105.461146 1.170718
=HYPERLINK("http://www.godatabase.org/cgi-bin/go.cgi?query=GO:0046504&auto_wild_cards=yes&view=query&action=query&search_constraint=terms"	GO:0046504_glycerol_ether_biosynthetic_process) 7 0 0.000000 -0.000000 864 917.538854 1011.5 1105.461146 1.170718
=HYPERLINK("http://www.godatabase.org/cgi-bin/go.cgi?query=GO:0046513&auto_wild_cards=yes&view=query&action=query&search_constraint=terms"	GO:0046513_ceramide_biosynthetic_process) 7 0 0.000000 -0.000000 864 917.538854 1011.5 1105.461146 1.170718
=HYPERLINK("http://www.godatabase.org/cgi-bin/go.cgi?query=GO:0046520&auto_wild_cards=yes&view=query&action=query&search_constraint=terms"	GO:0046520_sphingoid_biosynthetic_process) 7 0 0.000000 -0.000000 864 917.538854 1011.5 1105.461146 1.170718
=HYPERLINK("http://www.godatabase.org/cgi-bin/go.cgi?query=GO:0046543&auto_wild_cards=yes&view=query&action=query&search_constraint=terms"	GO:0046543_development_of_secondary_female_sexual_characteristics) 7 0 0.000000 -0.000000 864 917.538854 1011.5 1105.461146 1.170718
=HYPERLINK("http://www.godatabase.org/cgi-bin/go.cgi?query=GO:0046622&auto_wild_cards=yes&view=query&action=query&search_constraint=terms"	GO:0046622_positive_regulation_of_organ_growth) 7 0 0.000000 -0.000000 864 917.538854 1011.5 1105.461146 1.170718
=HYPERLINK("http://www.godatabase.org/cgi-bin/go.cgi?query=GO:0046626&auto_wild_cards=yes&view=query&action=query&search_constraint=terms"	GO:0046626_regulation_of_insulin_receptor_signaling_pathway) 7 0 0.000000 -0.000000 864 917.538854 1011.5 1105.461146 1.170718
=HYPERLINK("http://www.godatabase.org/cgi-bin/go.cgi?query=GO:0046676&auto_wild_cards=yes&view=query&action=query&search_constraint=terms"	GO:0046676_negative_regulation_of_insulin_secretion) 7 0 0.000000 -0.000000 864 917.538854 1011.5 1105.461146 1.170718
=HYPERLINK("http://www.godatabase.org/cgi-bin/go.cgi?query=GO:0046823&auto_wild_cards=yes&view=query&action=query&search_constraint=terms"	GO:0046823_negative_regulation_of_nucleocytoplasmic_transport) 7 0 0.000000 -0.000000 864 917.538854 1011.5 1105.461146 1.170718
=HYPERLINK("http://www.godatabase.org/cgi-bin/go.cgi?query=GO:0046824&auto_wild_cards=yes&view=query&action=query&search_constraint=terms"	GO:0046824_positive_regulation_of_nucleocytoplasmic_transport) 7 0 0.000000 -0.000000 864 917.538854 1011.5 1105.461146 1.170718
=HYPERLINK("http://www.godatabase.org/cgi-bin/go.cgi?query=GO:0046847&auto_wild_cards=yes&view=query&action=query&search_constraint=terms"	GO:0046847_filopodium_assembly) 7 0 0.000000 -0.000000 864 917.538854 1011.5 1105.461146 1.170718
=HYPERLINK("http://www.godatabase.org/cgi-bin/go.cgi?query=GO:0048148&auto_wild_cards=yes&view=query&action=query&search_constraint=terms"	GO:0048148_behavioral_response_to_cocaine) 7 0 0.000000 -0.000000 864 917.538854 1011.5 1105.461146 1.170718
=HYPERLINK("http://www.godatabase.org/cgi-bin/go.cgi?query=GO:0048304&auto_wild_cards=yes&view=query&action=query&search_constraint=terms"	GO:0048304_positive_regulation_of_isotype_switching_to_IgG_isotypes) 7 0 0.000000 -0.000000 864 917.538854 1011.5 1105.461146 1.170718
=HYPERLINK("http://www.godatabase.org/cgi-bin/go.cgi?query=GO:0048486&auto_wild_cards=yes&view=query&action=query&search_constraint=terms"	GO:0048486_parasympathetic_nervous_system_development) 7 0 0.000000 -0.000000 864 917.538854 1011.5 1105.461146 1.170718
=HYPERLINK("http://www.godatabase.org/cgi-bin/go.cgi?query=GO:0048537&auto_wild_cards=yes&view=query&action=query&search_constraint=terms"	GO:0048537_mucosal-associated_lymphoid_tissue_development) 7 0 0.000000 -0.000000 864 917.538854 1011.5 1105.461146 1.170718
=HYPERLINK("http://www.godatabase.org/cgi-bin/go.cgi?query=GO:0048753&auto_wild_cards=yes&view=query&action=query&search_constraint=terms"	GO:0048753_pigment_granule_organization) 7 0 0.000000 -0.000000 864 917.538854 1011.5 1105.461146 1.170718
=HYPERLINK("http://www.godatabase.org/cgi-bin/go.cgi?query=GO:0048857&auto_wild_cards=yes&view=query&action=query&search_constraint=terms"	GO:0048857_neural_nucleus_development) 7 0 0.000000 -0.000000 864 917.538854 1011.5 1105.461146 1.170718
=HYPERLINK("http://www.godatabase.org/cgi-bin/go.cgi?query=GO:0050755&auto_wild_cards=yes&view=query&action=query&search_constraint=terms"	GO:0050755_chemokine_metabolic_process) 7 0 0.000000 -0.000000 864 917.538854 1011.5 1105.461146 1.170718
=HYPERLINK("http://www.godatabase.org/cgi-bin/go.cgi?query=GO:0051028&auto_wild_cards=yes&view=query&action=query&search_constraint=terms"	GO:0051028_mRNA_transport) 7 0 0.000000 -0.000000 864 917.538854 1011.5 1105.461146 1.170718
=HYPERLINK("http://www.godatabase.org/cgi-bin/go.cgi?query=GO:0051785&auto_wild_cards=yes&view=query&action=query&search_constraint=terms"	GO:0051785_positive_regulation_of_nuclear_division) 7 0 0.000000 -0.000000 864 917.538854 1011.5 1105.461146 1.170718
=HYPERLINK("http://www.godatabase.org/cgi-bin/go.cgi?query=GO:0051928&auto_wild_cards=yes&view=query&action=query&search_constraint=terms"	GO:0051928_positive_regulation_of_calcium_ion_transport) 7 0 0.000000 -0.000000 864 917.538854 1011.5 1105.461146 1.170718
=HYPERLINK("http://www.godatabase.org/cgi-bin/go.cgi?query=GO:0055070&auto_wild_cards=yes&view=query&action=query&search_constraint=terms"	GO:0055070_copper_ion_homeostasis) 7 0 0.000000 -0.000000 864 917.538854 1011.5 1105.461146 1.170718
=HYPERLINK("http://www.godatabase.org/cgi-bin/go.cgi?query=GO:0060037&auto_wild_cards=yes&view=query&action=query&search_constraint=terms"	GO:0060037_pharyngeal_system_development) 7 0 0.000000 -0.000000 864 917.538854 1011.5 1105.461146 1.170718
=HYPERLINK("http://www.godatabase.org/cgi-bin/go.cgi?query=GO:0060080&auto_wild_cards=yes&view=query&action=query&search_constraint=terms"	GO:0060080_regulation_of_inhibitory_postsynaptic_membrane_potential) 7 0 0.000000 -0.000000 864 917.538854 1011.5 1105.461146 1.170718
=HYPERLINK("http://www.godatabase.org/cgi-bin/go.cgi?query=GO:0060088&auto_wild_cards=yes&view=query&action=query&search_constraint=terms"	GO:0060088_auditory_receptor_cell_stereocilium_organization) 7 0 0.000000 -0.000000 864 917.538854 1011.5 1105.461146 1.170718
=HYPERLINK("http://www.godatabase.org/cgi-bin/go.cgi?query=GO:0060117&auto_wild_cards=yes&view=query&action=query&search_constraint=terms"	GO:0060117_auditory_receptor_cell_development) 7 0 0.000000 -0.000000 864 917.538854 1011.5 1105.461146 1.170718
=HYPERLINK("http://www.godatabase.org/cgi-bin/go.cgi?query=GO:0060441&auto_wild_cards=yes&view=query&action=query&search_constraint=terms"	GO:0060441_branching_involved_in_lung_morphogenesis) 7 0 0.000000 -0.000000 864 917.538854 1011.5 1105.461146 1.170718
=HYPERLINK("http://www.godatabase.org/cgi-bin/go.cgi?query=GO:0060526&auto_wild_cards=yes&view=query&action=query&search_constraint=terms"	GO:0060526_prostate_glandular_acinus_morphogenesis) 7 0 0.000000 -0.000000 864 917.538854 1011.5 1105.461146 1.170718
=HYPERLINK("http://www.godatabase.org/cgi-bin/go.cgi?query=GO:0060527&auto_wild_cards=yes&view=query&action=query&search_constraint=terms"	GO:0060527_prostate_epithelial_cord_arborization_involved_in_prostate_glandular_acinus_morphogenesis) 7 0 0.000000 -0.000000 864 917.538854 1011.5 1105.461146 1.170718
=HYPERLINK("http://www.godatabase.org/cgi-bin/go.cgi?query=GO:0060579&auto_wild_cards=yes&view=query&action=query&search_constraint=terms"	GO:0060579_ventral_spinal_cord_interneuron_fate_commitment) 7 0 0.000000 -0.000000 864 917.538854 1011.5 1105.461146 1.170718
=HYPERLINK("http://www.godatabase.org/cgi-bin/go.cgi?query=GO:0060664&auto_wild_cards=yes&view=query&action=query&search_constraint=terms"	GO:0060664_epithelial_cell_proliferation_involved_in_salivary_gland_morphogenesis) 7 0 0.000000 -0.000000 864 917.538854 1011.5 1105.461146 1.170718
=HYPERLINK("http://www.godatabase.org/cgi-bin/go.cgi?query=GO:0060687&auto_wild_cards=yes&view=query&action=query&search_constraint=terms"	GO:0060687_regulation_of_branching_involved_in_prostate_gland_morphogenesis) 7 0 0.000000 -0.000000 864 917.538854 1011.5 1105.461146 1.170718
=HYPERLINK("http://www.godatabase.org/cgi-bin/go.cgi?query=GO:0060770&auto_wild_cards=yes&view=query&action=query&search_constraint=terms"	GO:0060770_negative_regulation_of_epithelial_cell_proliferation_involved_in_prostate_gland_development) 7 0 0.000000 -0.000000 864 917.538854 1011.5 1105.461146 1.170718
=HYPERLINK("http://www.godatabase.org/cgi-bin/go.cgi?query=GO:0060788&auto_wild_cards=yes&view=query&action=query&search_constraint=terms"	GO:0060788_ectodermal_placode_formation) 7 0 0.000000 -0.000000 864 917.538854 1011.5 1105.461146 1.170718
=HYPERLINK("http://www.godatabase.org/cgi-bin/go.cgi?query=GO:0060795&auto_wild_cards=yes&view=query&action=query&search_constraint=terms"	GO:0060795_cell_fate_commitment_involved_in_the_formation_of_primary_germ_layers) 7 0 0.000000 -0.000000 864 917.538854 1011.5 1105.461146 1.170718
=HYPERLINK("http://www.godatabase.org/cgi-bin/go.cgi?query=GO:0070228&auto_wild_cards=yes&view=query&action=query&search_constraint=terms"	GO:0070228_regulation_of_lymphocyte_apoptosis) 7 0 0.000000 -0.000000 864 917.538854 1011.5 1105.461146 1.170718
=HYPERLINK("http://www.godatabase.org/cgi-bin/go.cgi?query=GO:0070646&auto_wild_cards=yes&view=query&action=query&search_constraint=terms"	GO:0070646_protein_modification_by_small_protein_removal) 7 0 0.000000 -0.000000 864 917.538854 1011.5 1105.461146 1.170718
=HYPERLINK("http://www.godatabase.org/cgi-bin/go.cgi?query=GO:0006954&auto_wild_cards=yes&view=query&action=query&search_constraint=terms"	GO:0006954_inflammatory_response) 96 0 0.000000 -0.000000 869 920.155833 1013.69 1107.224167 1.166502
=HYPERLINK("http://www.godatabase.org/cgi-bin/go.cgi?query=GO:0048736&auto_wild_cards=yes&view=query&action=query&search_constraint=terms"	GO:0048736_appendage_development) 96 0 0.000000 -0.000000 869 920.155833 1013.69 1107.224167 1.166502
=HYPERLINK("http://www.godatabase.org/cgi-bin/go.cgi?query=GO:0060173&auto_wild_cards=yes&view=query&action=query&search_constraint=terms"	GO:0060173_limb_development) 96 0 0.000000 -0.000000 869 920.155833 1013.69 1107.224167 1.166502
=HYPERLINK("http://www.godatabase.org/cgi-bin/go.cgi?query=GO:0060249&auto_wild_cards=yes&view=query&action=query&search_constraint=terms"	GO:0060249_anatomical_structure_homeostasis) 96 0 0.000000 -0.000000 869 920.155833 1013.69 1107.224167 1.166502
=HYPERLINK("http://www.godatabase.org/cgi-bin/go.cgi?query=GO:0070661&auto_wild_cards=yes&view=query&action=query&search_constraint=terms"	GO:0070661_leukocyte_proliferation) 96 0 0.000000 -0.000000 869 920.155833 1013.69 1107.224167 1.166502
=HYPERLINK("http://www.godatabase.org/cgi-bin/go.cgi?query=GO:0030036&auto_wild_cards=yes&view=query&action=query&search_constraint=terms"	GO:0030036_actin_cytoskeleton_organization) 102 0 0.000000 -0.000000 870 920.617290 1014.11 1107.602710 1.165644
=HYPERLINK("http://www.godatabase.org/cgi-bin/go.cgi?query=GO:0030029&auto_wild_cards=yes&view=query&action=query&search_constraint=terms"	GO:0030029_actin_filament-based_process) 109 0 0.000000 -0.000000 871 921.076132 1014.53 1107.983868 1.164788
=HYPERLINK("http://www.godatabase.org/cgi-bin/go.cgi?query=GO:0044265&auto_wild_cards=yes&view=query&action=query&search_constraint=terms"	GO:0044265_cellular_macromolecule_catabolic_process) 75 0 0.000000 -0.000000 874 923.685839 1016.72 1109.754161 1.163295
=HYPERLINK("http://www.godatabase.org/cgi-bin/go.cgi?query=GO:0048589&auto_wild_cards=yes&view=query&action=query&search_constraint=terms"	GO:0048589_developmental_growth) 75 0 0.000000 -0.000000 874 923.685839 1016.72 1109.754161 1.163295
=HYPERLINK("http://www.godatabase.org/cgi-bin/go.cgi?query=GO:0051050&auto_wild_cards=yes&view=query&action=query&search_constraint=terms"	GO:0051050_positive_regulation_of_transport) 75 0 0.000000 -0.000000 874 923.685839 1016.72 1109.754161 1.163295
=HYPERLINK("http://www.godatabase.org/cgi-bin/go.cgi?query=GO:0021700&auto_wild_cards=yes&view=query&action=query&search_constraint=terms"	GO:0021700_developmental_maturation) 81 0 0.000000 -0.000000 875 924.320078 1017.22 1110.119922 1.162537
=HYPERLINK("http://www.godatabase.org/cgi-bin/go.cgi?query=GO:0009416&auto_wild_cards=yes&view=query&action=query&search_constraint=terms"	GO:0009416_response_to_light_stimulus) 74 0 0.000000 -0.000000 877 925.728141 1018.39 1111.051859 1.161220
=HYPERLINK("http://www.godatabase.org/cgi-bin/go.cgi?query=GO:0048771&auto_wild_cards=yes&view=query&action=query&search_constraint=terms"	GO:0048771_tissue_remodeling) 74 0 0.000000 -0.000000 877 925.728141 1018.39 1111.051859 1.161220
=HYPERLINK("http://www.godatabase.org/cgi-bin/go.cgi?query=GO:0051046&auto_wild_cards=yes&view=query&action=query&search_constraint=terms"	GO:0051046_regulation_of_secretion) 79 0 0.000000 -0.000000 878 927.119370 1019.49 1111.860630 1.161150
=HYPERLINK("http://www.godatabase.org/cgi-bin/go.cgi?query=GO:0001843&auto_wild_cards=yes&view=query&action=query&search_constraint=terms"	GO:0001843_neural_tube_closure) 33 0 0.000000 -0.000000 890 939.660918 1030.89 1122.119082 1.158303
=HYPERLINK("http://www.godatabase.org/cgi-bin/go.cgi?query=GO:0002562&auto_wild_cards=yes&view=query&action=query&search_constraint=terms"	GO:0002562_somatic_diversification_of_immune_receptors_via_germline_recombination_within_a_single_locus) 33 0 0.000000 -0.000000 890 939.660918 1030.89 1122.119082 1.158303
=HYPERLINK("http://www.godatabase.org/cgi-bin/go.cgi?query=GO:0006643&auto_wild_cards=yes&view=query&action=query&search_constraint=terms"	GO:0006643_membrane_lipid_metabolic_process) 33 0 0.000000 -0.000000 890 939.660918 1030.89 1122.119082 1.158303
=HYPERLINK("http://www.godatabase.org/cgi-bin/go.cgi?query=GO:0007188&auto_wild_cards=yes&view=query&action=query&search_constraint=terms"	GO:0007188_G-protein_signaling__coupled_to_cAMP_nucleotide_second_messenger) 33 0 0.000000 -0.000000 890 939.660918 1030.89 1122.119082 1.158303
=HYPERLINK("http://www.godatabase.org/cgi-bin/go.cgi?query=GO:0007270&auto_wild_cards=yes&view=query&action=query&search_constraint=terms"	GO:0007270_nerve-nerve_synaptic_transmission) 33 0 0.000000 -0.000000 890 939.660918 1030.89 1122.119082 1.158303
=HYPERLINK("http://www.godatabase.org/cgi-bin/go.cgi?query=GO:0007431&auto_wild_cards=yes&view=query&action=query&search_constraint=terms"	GO:0007431_salivary_gland_development) 33 0 0.000000 -0.000000 890 939.660918 1030.89 1122.119082 1.158303
=HYPERLINK("http://www.godatabase.org/cgi-bin/go.cgi?query=GO:0008584&auto_wild_cards=yes&view=query&action=query&search_constraint=terms"	GO:0008584_male_gonad_development) 33 0 0.000000 -0.000000 890 939.660918 1030.89 1122.119082 1.158303
=HYPERLINK("http://www.godatabase.org/cgi-bin/go.cgi?query=GO:0008643&auto_wild_cards=yes&view=query&action=query&search_constraint=terms"	GO:0008643_carbohydrate_transport) 33 0 0.000000 -0.000000 890 939.660918 1030.89 1122.119082 1.158303
=HYPERLINK("http://www.godatabase.org/cgi-bin/go.cgi?query=GO:0016444&auto_wild_cards=yes&view=query&action=query&search_constraint=terms"	GO:0016444_somatic_cell_DNA_recombination) 33 0 0.000000 -0.000000 890 939.660918 1030.89 1122.119082 1.158303
=HYPERLINK("http://www.godatabase.org/cgi-bin/go.cgi?query=GO:0021987&auto_wild_cards=yes&view=query&action=query&search_constraint=terms"	GO:0021987_cerebral_cortex_development) 33 0 0.000000 -0.000000 890 939.660918 1030.89 1122.119082 1.158303
=HYPERLINK("http://www.godatabase.org/cgi-bin/go.cgi?query=GO:0042108&auto_wild_cards=yes&view=query&action=query&search_constraint=terms"	GO:0042108_positive_regulation_of_cytokine_biosynthetic_process) 33 0 0.000000 -0.000000 890 939.660918 1030.89 1122.119082 1.158303
=HYPERLINK("http://www.godatabase.org/cgi-bin/go.cgi?query=GO:0060606&auto_wild_cards=yes&view=query&action=query&search_constraint=terms"	GO:0060606_tube_closure) 33 0 0.000000 -0.000000 890 939.660918 1030.89 1122.119082 1.158303
=HYPERLINK("http://www.godatabase.org/cgi-bin/go.cgi?query=GO:0000002&auto_wild_cards=yes&view=query&action=query&search_constraint=terms"	GO:0000002_mitochondrial_genome_maintenance) 9 0 0.000000 -0.000000 1004 1053.399141 1141.97 1230.540859 1.137420
=HYPERLINK("http://www.godatabase.org/cgi-bin/go.cgi?query=GO:0000186&auto_wild_cards=yes&view=query&action=query&search_constraint=terms"	GO:0000186_activation_of_MAPKK_activity) 9 0 0.000000 -0.000000 1004 1053.399141 1141.97 1230.540859 1.137420
=HYPERLINK("http://www.godatabase.org/cgi-bin/go.cgi?query=GO:0001539&auto_wild_cards=yes&view=query&action=query&search_constraint=terms"	GO:0001539_ciliary_or_flagellar_motility) 9 0 0.000000 -0.000000 1004 1053.399141 1141.97 1230.540859 1.137420
=HYPERLINK("http://www.godatabase.org/cgi-bin/go.cgi?query=GO:0001667&auto_wild_cards=yes&view=query&action=query&search_constraint=terms"	GO:0001667_ameboidal_cell_migration) 9 0 0.000000 -0.000000 1004 1053.399141 1141.97 1230.540859 1.137420
=HYPERLINK("http://www.godatabase.org/cgi-bin/go.cgi?query=GO:0001676&auto_wild_cards=yes&view=query&action=query&search_constraint=terms"	GO:0001676_long-chain_fatty_acid_metabolic_process) 9 0 0.000000 -0.000000 1004 1053.399141 1141.97 1230.540859 1.137420
=HYPERLINK("http://www.godatabase.org/cgi-bin/go.cgi?query=GO:0001935&auto_wild_cards=yes&view=query&action=query&search_constraint=terms"	GO:0001935_endothelial_cell_proliferation) 9 0 0.000000 -0.000000 1004 1053.399141 1141.97 1230.540859 1.137420
=HYPERLINK("http://www.godatabase.org/cgi-bin/go.cgi?query=GO:0002021&auto_wild_cards=yes&view=query&action=query&search_constraint=terms"	GO:0002021_response_to_dietary_excess) 9 0 0.000000 -0.000000 1004 1053.399141 1141.97 1230.540859 1.137420
=HYPERLINK("http://www.godatabase.org/cgi-bin/go.cgi?query=GO:0002028&auto_wild_cards=yes&view=query&action=query&search_constraint=terms"	GO:0002028_regulation_of_sodium_ion_transport) 9 0 0.000000 -0.000000 1004 1053.399141 1141.97 1230.540859 1.137420
=HYPERLINK("http://www.godatabase.org/cgi-bin/go.cgi?query=GO:0002221&auto_wild_cards=yes&view=query&action=query&search_constraint=terms"	GO:0002221_pattern_recognition_receptor_signaling_pathway) 9 0 0.000000 -0.000000 1004 1053.399141 1141.97 1230.540859 1.137420
=HYPERLINK("http://www.godatabase.org/cgi-bin/go.cgi?query=GO:0002292&auto_wild_cards=yes&view=query&action=query&search_constraint=terms"	GO:0002292_T_cell_differentiation_during_immune_response) 9 0 0.000000 -0.000000 1004 1053.399141 1141.97 1230.540859 1.137420
=HYPERLINK("http://www.godatabase.org/cgi-bin/go.cgi?query=GO:0002293&auto_wild_cards=yes&view=query&action=query&search_constraint=terms"	GO:0002293_alpha-beta_T_cell_differentiation_during_immune_response) 9 0 0.000000 -0.000000 1004 1053.399141 1141.97 1230.540859 1.137420
=HYPERLINK("http://www.godatabase.org/cgi-bin/go.cgi?query=GO:0002294&auto_wild_cards=yes&view=query&action=query&search_constraint=terms"	GO:0002294_CD4-positive__alpha-beta_T_cell_differentiation_during_immune_response) 9 0 0.000000 -0.000000 1004 1053.399141 1141.97 1230.540859 1.137420
=HYPERLINK("http://www.godatabase.org/cgi-bin/go.cgi?query=GO:0002507&auto_wild_cards=yes&view=query&action=query&search_constraint=terms"	GO:0002507_tolerance_induction) 9 0 0.000000 -0.000000 1004 1053.399141 1141.97 1230.540859 1.137420
=HYPERLINK("http://www.godatabase.org/cgi-bin/go.cgi?query=GO:0002886&auto_wild_cards=yes&view=query&action=query&search_constraint=terms"	GO:0002886_regulation_of_myeloid_leukocyte_mediated_immunity) 9 0 0.000000 -0.000000 1004 1053.399141 1141.97 1230.540859 1.137420
=HYPERLINK("http://www.godatabase.org/cgi-bin/go.cgi?query=GO:0006007&auto_wild_cards=yes&view=query&action=query&search_constraint=terms"	GO:0006007_glucose_catabolic_process) 9 0 0.000000 -0.000000 1004 1053.399141 1141.97 1230.540859 1.137420
=HYPERLINK("http://www.godatabase.org/cgi-bin/go.cgi?query=GO:0006182&auto_wild_cards=yes&view=query&action=query&search_constraint=terms"	GO:0006182_cGMP_biosynthetic_process) 9 0 0.000000 -0.000000 1004 1053.399141 1141.97 1230.540859 1.137420
=HYPERLINK("http://www.godatabase.org/cgi-bin/go.cgi?query=GO:0006309&auto_wild_cards=yes&view=query&action=query&search_constraint=terms"	GO:0006309_DNA_fragmentation_involved_in_apoptosis) 9 0 0.000000 -0.000000 1004 1053.399141 1141.97 1230.540859 1.137420
=HYPERLINK("http://www.godatabase.org/cgi-bin/go.cgi?query=GO:0006364&auto_wild_cards=yes&view=query&action=query&search_constraint=terms"	GO:0006364_rRNA_processing) 9 0 0.000000 -0.000000 1004 1053.399141 1141.97 1230.540859 1.137420
=HYPERLINK("http://www.godatabase.org/cgi-bin/go.cgi?query=GO:0006595&auto_wild_cards=yes&view=query&action=query&search_constraint=terms"	GO:0006595_polyamine_metabolic_process) 9 0 0.000000 -0.000000 1004 1053.399141 1141.97 1230.540859 1.137420
=HYPERLINK("http://www.godatabase.org/cgi-bin/go.cgi?query=GO:0006611&auto_wild_cards=yes&view=query&action=query&search_constraint=terms"	GO:0006611_protein_export_from_nucleus) 9 0 0.000000 -0.000000 1004 1053.399141 1141.97 1230.540859 1.137420
=HYPERLINK("http://www.godatabase.org/cgi-bin/go.cgi?query=GO:0006910&auto_wild_cards=yes&view=query&action=query&search_constraint=terms"	GO:0006910_phagocytosis__recognition) 9 0 0.000000 -0.000000 1004 1053.399141 1141.97 1230.540859 1.137420
=HYPERLINK("http://www.godatabase.org/cgi-bin/go.cgi?query=GO:0006911&auto_wild_cards=yes&view=query&action=query&search_constraint=terms"	GO:0006911_phagocytosis__engulfment) 9 0 0.000000 -0.000000 1004 1053.399141 1141.97 1230.540859 1.137420
=HYPERLINK("http://www.godatabase.org/cgi-bin/go.cgi?query=GO:0007128&auto_wild_cards=yes&view=query&action=query&search_constraint=terms"	GO:0007128_meiotic_prophase_I) 9 0 0.000000 -0.000000 1004 1053.399141 1141.97 1230.540859 1.137420
=HYPERLINK("http://www.godatabase.org/cgi-bin/go.cgi?query=GO:0007193&auto_wild_cards=yes&view=query&action=query&search_constraint=terms"	GO:0007193_inhibition_of_adenylate_cyclase_activity_by_G-protein_signaling) 9 0 0.000000 -0.000000 1004 1053.399141 1141.97 1230.540859 1.137420
=HYPERLINK("http://www.godatabase.org/cgi-bin/go.cgi?query=GO:0007379&auto_wild_cards=yes&view=query&action=query&search_constraint=terms"	GO:0007379_segment_specification) 9 0 0.000000 -0.000000 1004 1053.399141 1141.97 1230.540859 1.137420
=HYPERLINK("http://www.godatabase.org/cgi-bin/go.cgi?query=GO:0007617&auto_wild_cards=yes&view=query&action=query&search_constraint=terms"	GO:0007617_mating_behavior) 9 0 0.000000 -0.000000 1004 1053.399141 1141.97 1230.540859 1.137420
=HYPERLINK("http://www.godatabase.org/cgi-bin/go.cgi?query=GO:0009451&auto_wild_cards=yes&view=query&action=query&search_constraint=terms"	GO:0009451_RNA_modification) 9 0 0.000000 -0.000000 1004 1053.399141 1141.97 1230.540859 1.137420
=HYPERLINK("http://www.godatabase.org/cgi-bin/go.cgi?query=GO:0010165&auto_wild_cards=yes&view=query&action=query&search_constraint=terms"	GO:0010165_response_to_X-ray) 9 0 0.000000 -0.000000 1004 1053.399141 1141.97 1230.540859 1.137420
=HYPERLINK("http://www.godatabase.org/cgi-bin/go.cgi?query=GO:0010675&auto_wild_cards=yes&view=query&action=query&search_constraint=terms"	GO:0010675_regulation_of_cellular_carbohydrate_metabolic_process) 9 0 0.000000 -0.000000 1004 1053.399141 1141.97 1230.540859 1.137420
=HYPERLINK("http://www.godatabase.org/cgi-bin/go.cgi?query=GO:0014037&auto_wild_cards=yes&view=query&action=query&search_constraint=terms"	GO:0014037_Schwann_cell_differentiation) 9 0 0.000000 -0.000000 1004 1053.399141 1141.97 1230.540859 1.137420
=HYPERLINK("http://www.godatabase.org/cgi-bin/go.cgi?query=GO:0014073&auto_wild_cards=yes&view=query&action=query&search_constraint=terms"	GO:0014073_response_to_tropane) 9 0 0.000000 -0.000000 1004 1053.399141 1141.97 1230.540859 1.137420
=HYPERLINK("http://www.godatabase.org/cgi-bin/go.cgi?query=GO:0015695&auto_wild_cards=yes&view=query&action=query&search_constraint=terms"	GO:0015695_organic_cation_transport) 9 0 0.000000 -0.000000 1004 1053.399141 1141.97 1230.540859 1.137420
=HYPERLINK("http://www.godatabase.org/cgi-bin/go.cgi?query=GO:0016072&auto_wild_cards=yes&view=query&action=query&search_constraint=terms"	GO:0016072_rRNA_metabolic_process) 9 0 0.000000 -0.000000 1004 1053.399141 1141.97 1230.540859 1.137420
=HYPERLINK("http://www.godatabase.org/cgi-bin/go.cgi?query=GO:0016601&auto_wild_cards=yes&view=query&action=query&search_constraint=terms"	GO:0016601_Rac_protein_signal_transduction) 9 0 0.000000 -0.000000 1004 1053.399141 1141.97 1230.540859 1.137420
=HYPERLINK("http://www.godatabase.org/cgi-bin/go.cgi?query=GO:0019320&auto_wild_cards=yes&view=query&action=query&search_constraint=terms"	GO:0019320_hexose_catabolic_process) 9 0 0.000000 -0.000000 1004 1053.399141 1141.97 1230.540859 1.137420
=HYPERLINK("http://www.godatabase.org/cgi-bin/go.cgi?query=GO:0021544&auto_wild_cards=yes&view=query&action=query&search_constraint=terms"	GO:0021544_subpallium_development) 9 0 0.000000 -0.000000 1004 1053.399141 1141.97 1230.540859 1.137420
=HYPERLINK("http://www.godatabase.org/cgi-bin/go.cgi?query=GO:0021936&auto_wild_cards=yes&view=query&action=query&search_constraint=terms"	GO:0021936_regulation_of_granule_cell_precursor_proliferation) 9 0 0.000000 -0.000000 1004 1053.399141 1141.97 1230.540859 1.137420
=HYPERLINK("http://www.godatabase.org/cgi-bin/go.cgi?query=GO:0021940&auto_wild_cards=yes&view=query&action=query&search_constraint=terms"	GO:0021940_positive_regulation_of_granule_cell_precursor_proliferation) 9 0 0.000000 -0.000000 1004 1053.399141 1141.97 1230.540859 1.137420
=HYPERLINK("http://www.godatabase.org/cgi-bin/go.cgi?query=GO:0030048&auto_wild_cards=yes&view=query&action=query&search_constraint=terms"	GO:0030048_actin_filament-based_movement) 9 0 0.000000 -0.000000 1004 1053.399141 1141.97 1230.540859 1.137420
=HYPERLINK("http://www.godatabase.org/cgi-bin/go.cgi?query=GO:0030279&auto_wild_cards=yes&view=query&action=query&search_constraint=terms"	GO:0030279_negative_regulation_of_ossification) 9 0 0.000000 -0.000000 1004 1053.399141 1141.97 1230.540859 1.137420
=HYPERLINK("http://www.godatabase.org/cgi-bin/go.cgi?query=GO:0030325&auto_wild_cards=yes&view=query&action=query&search_constraint=terms"	GO:0030325_adrenal_gland_development) 9 0 0.000000 -0.000000 1004 1053.399141 1141.97 1230.540859 1.137420
=HYPERLINK("http://www.godatabase.org/cgi-bin/go.cgi?query=GO:0031023&auto_wild_cards=yes&view=query&action=query&search_constraint=terms"	GO:0031023_microtubule_organizing_center_organization) 9 0 0.000000 -0.000000 1004 1053.399141 1141.97 1230.540859 1.137420
=HYPERLINK("http://www.godatabase.org/cgi-bin/go.cgi?query=GO:0032388&auto_wild_cards=yes&view=query&action=query&search_constraint=terms"	GO:0032388_positive_regulation_of_intracellular_transport) 9 0 0.000000 -0.000000 1004 1053.399141 1141.97 1230.540859 1.137420
=HYPERLINK("http://www.godatabase.org/cgi-bin/go.cgi?query=GO:0032606&auto_wild_cards=yes&view=query&action=query&search_constraint=terms"	GO:0032606_type_I_interferon_production) 9 0 0.000000 -0.000000 1004 1053.399141 1141.97 1230.540859 1.137420
=HYPERLINK("http://www.godatabase.org/cgi-bin/go.cgi?query=GO:0032814&auto_wild_cards=yes&view=query&action=query&search_constraint=terms"	GO:0032814_regulation_of_natural_killer_cell_activation) 9 0 0.000000 -0.000000 1004 1053.399141 1141.97 1230.540859 1.137420
=HYPERLINK("http://www.godatabase.org/cgi-bin/go.cgi?query=GO:0032816&auto_wild_cards=yes&view=query&action=query&search_constraint=terms"	GO:0032816_positive_regulation_of_natural_killer_cell_activation) 9 0 0.000000 -0.000000 1004 1053.399141 1141.97 1230.540859 1.137420
=HYPERLINK("http://www.godatabase.org/cgi-bin/go.cgi?query=GO:0032963&auto_wild_cards=yes&view=query&action=query&search_constraint=terms"	GO:0032963_collagen_metabolic_process) 9 0 0.000000 -0.000000 1004 1053.399141 1141.97 1230.540859 1.137420
=HYPERLINK("http://www.godatabase.org/cgi-bin/go.cgi?query=GO:0033028&auto_wild_cards=yes&view=query&action=query&search_constraint=terms"	GO:0033028_myeloid_cell_apoptosis) 9 0 0.000000 -0.000000 1004 1053.399141 1141.97 1230.540859 1.137420
=HYPERLINK("http://www.godatabase.org/cgi-bin/go.cgi?query=GO:0033143&auto_wild_cards=yes&view=query&action=query&search_constraint=terms"	GO:0033143_regulation_of_steroid_hormone_receptor_signaling_pathway) 9 0 0.000000 -0.000000 1004 1053.399141 1141.97 1230.540859 1.137420
=HYPERLINK("http://www.godatabase.org/cgi-bin/go.cgi?query=GO:0033151&auto_wild_cards=yes&view=query&action=query&search_constraint=terms"	GO:0033151_V(D)J_recombination) 9 0 0.000000 -0.000000 1004 1053.399141 1141.97 1230.540859 1.137420
=HYPERLINK("http://www.godatabase.org/cgi-bin/go.cgi?query=GO:0033344&auto_wild_cards=yes&view=query&action=query&search_constraint=terms"	GO:0033344_cholesterol_efflux) 9 0 0.000000 -0.000000 1004 1053.399141 1141.97 1230.540859 1.137420
=HYPERLINK("http://www.godatabase.org/cgi-bin/go.cgi?query=GO:0034605&auto_wild_cards=yes&view=query&action=query&search_constraint=terms"	GO:0034605_cellular_response_to_heat) 9 0 0.000000 -0.000000 1004 1053.399141 1141.97 1230.540859 1.137420
=HYPERLINK("http://www.godatabase.org/cgi-bin/go.cgi?query=GO:0035088&auto_wild_cards=yes&view=query&action=query&search_constraint=terms"	GO:0035088_establishment_or_maintenance_of_apical_basal_cell_polarity) 9 0 0.000000 -0.000000 1004 1053.399141 1141.97 1230.540859 1.137420
=HYPERLINK("http://www.godatabase.org/cgi-bin/go.cgi?query=GO:0035162&auto_wild_cards=yes&view=query&action=query&search_constraint=terms"	GO:0035162_embryonic_hemopoiesis) 9 0 0.000000 -0.000000 1004 1053.399141 1141.97 1230.540859 1.137420
=HYPERLINK("http://www.godatabase.org/cgi-bin/go.cgi?query=GO:0040020&auto_wild_cards=yes&view=query&action=query&search_constraint=terms"	GO:0040020_regulation_of_meiosis) 9 0 0.000000 -0.000000 1004 1053.399141 1141.97 1230.540859 1.137420
=HYPERLINK("http://www.godatabase.org/cgi-bin/go.cgi?query=GO:0042058&auto_wild_cards=yes&view=query&action=query&search_constraint=terms"	GO:0042058_regulation_of_epidermal_growth_factor_receptor_signaling_pathway) 9 0 0.000000 -0.000000 1004 1053.399141 1141.97 1230.540859 1.137420
=HYPERLINK("http://www.godatabase.org/cgi-bin/go.cgi?query=GO:0042093&auto_wild_cards=yes&view=query&action=query&search_constraint=terms"	GO:0042093_T-helper_cell_differentiation) 9 0 0.000000 -0.000000 1004 1053.399141 1141.97 1230.540859 1.137420
=HYPERLINK("http://www.godatabase.org/cgi-bin/go.cgi?query=GO:0042220&auto_wild_cards=yes&view=query&action=query&search_constraint=terms"	GO:0042220_response_to_cocaine) 9 0 0.000000 -0.000000 1004 1053.399141 1141.97 1230.540859 1.137420
=HYPERLINK("http://www.godatabase.org/cgi-bin/go.cgi?query=GO:0042402&auto_wild_cards=yes&view=query&action=query&search_constraint=terms"	GO:0042402_biogenic_amine_catabolic_process) 9 0 0.000000 -0.000000 1004 1053.399141 1141.97 1230.540859 1.137420
=HYPERLINK("http://www.godatabase.org/cgi-bin/go.cgi?query=GO:0042509&auto_wild_cards=yes&view=query&action=query&search_constraint=terms"	GO:0042509_regulation_of_tyrosine_phosphorylation_of_STAT_protein) 9 0 0.000000 -0.000000 1004 1053.399141 1141.97 1230.540859 1.137420
=HYPERLINK("http://www.godatabase.org/cgi-bin/go.cgi?query=GO:0042640&auto_wild_cards=yes&view=query&action=query&search_constraint=terms"	GO:0042640_anagen) 9 0 0.000000 -0.000000 1004 1053.399141 1141.97 1230.540859 1.137420
=HYPERLINK("http://www.godatabase.org/cgi-bin/go.cgi?query=GO:0043242&auto_wild_cards=yes&view=query&action=query&search_constraint=terms"	GO:0043242_negative_regulation_of_protein_complex_disassembly) 9 0 0.000000 -0.000000 1004 1053.399141 1141.97 1230.540859 1.137420
=HYPERLINK("http://www.godatabase.org/cgi-bin/go.cgi?query=GO:0043299&auto_wild_cards=yes&view=query&action=query&search_constraint=terms"	GO:0043299_leukocyte_degranulation) 9 0 0.000000 -0.000000 1004 1053.399141 1141.97 1230.540859 1.137420
=HYPERLINK("http://www.godatabase.org/cgi-bin/go.cgi?query=GO:0043383&auto_wild_cards=yes&view=query&action=query&search_constraint=terms"	GO:0043383_negative_T_cell_selection) 9 0 0.000000 -0.000000 1004 1053.399141 1141.97 1230.540859 1.137420
=HYPERLINK("http://www.godatabase.org/cgi-bin/go.cgi?query=GO:0043409&auto_wild_cards=yes&view=query&action=query&search_constraint=terms"	GO:0043409_negative_regulation_of_MAPKKK_cascade) 9 0 0.000000 -0.000000 1004 1053.399141 1141.97 1230.540859 1.137420
=HYPERLINK("http://www.godatabase.org/cgi-bin/go.cgi?query=GO:0043433&auto_wild_cards=yes&view=query&action=query&search_constraint=terms"	GO:0043433_negative_regulation_of_transcription_factor_activity) 9 0 0.000000 -0.000000 1004 1053.399141 1141.97 1230.540859 1.137420
=HYPERLINK("http://www.godatabase.org/cgi-bin/go.cgi?query=GO:0043603&auto_wild_cards=yes&view=query&action=query&search_constraint=terms"	GO:0043603_cellular_amide_metabolic_process) 9 0 0.000000 -0.000000 1004 1053.399141 1141.97 1230.540859 1.137420
=HYPERLINK("http://www.godatabase.org/cgi-bin/go.cgi?query=GO:0045060&auto_wild_cards=yes&view=query&action=query&search_constraint=terms"	GO:0045060_negative_thymic_T_cell_selection) 9 0 0.000000 -0.000000 1004 1053.399141 1141.97 1230.540859 1.137420
=HYPERLINK("http://www.godatabase.org/cgi-bin/go.cgi?query=GO:0045109&auto_wild_cards=yes&view=query&action=query&search_constraint=terms"	GO:0045109_intermediate_filament_organization) 9 0 0.000000 -0.000000 1004 1053.399141 1141.97 1230.540859 1.137420
=HYPERLINK("http://www.godatabase.org/cgi-bin/go.cgi?query=GO:0045136&auto_wild_cards=yes&view=query&action=query&search_constraint=terms"	GO:0045136_development_of_secondary_sexual_characteristics) 9 0 0.000000 -0.000000 1004 1053.399141 1141.97 1230.540859 1.137420
=HYPERLINK("http://www.godatabase.org/cgi-bin/go.cgi?query=GO:0045185&auto_wild_cards=yes&view=query&action=query&search_constraint=terms"	GO:0045185_maintenance_of_protein_location) 9 0 0.000000 -0.000000 1004 1053.399141 1141.97 1230.540859 1.137420
=HYPERLINK("http://www.godatabase.org/cgi-bin/go.cgi?query=GO:0045214&auto_wild_cards=yes&view=query&action=query&search_constraint=terms"	GO:0045214_sarcomere_organization) 9 0 0.000000 -0.000000 1004 1053.399141 1141.97 1230.540859 1.137420
=HYPERLINK("http://www.godatabase.org/cgi-bin/go.cgi?query=GO:0045428&auto_wild_cards=yes&view=query&action=query&search_constraint=terms"	GO:0045428_regulation_of_nitric_oxide_biosynthetic_process) 9 0 0.000000 -0.000000 1004 1053.399141 1141.97 1230.540859 1.137420
=HYPERLINK("http://www.godatabase.org/cgi-bin/go.cgi?query=GO:0045620&auto_wild_cards=yes&view=query&action=query&search_constraint=terms"	GO:0045620_negative_regulation_of_lymphocyte_differentiation) 9 0 0.000000 -0.000000 1004 1053.399141 1141.97 1230.540859 1.137420
=HYPERLINK("http://www.godatabase.org/cgi-bin/go.cgi?query=GO:0045646&auto_wild_cards=yes&view=query&action=query&search_constraint=terms"	GO:0045646_regulation_of_erythrocyte_differentiation) 9 0 0.000000 -0.000000 1004 1053.399141 1141.97 1230.540859 1.137420
=HYPERLINK("http://www.godatabase.org/cgi-bin/go.cgi?query=GO:0045671&auto_wild_cards=yes&view=query&action=query&search_constraint=terms"	GO:0045671_negative_regulation_of_osteoclast_differentiation) 9 0 0.000000 -0.000000 1004 1053.399141 1141.97 1230.540859 1.137420
=HYPERLINK("http://www.godatabase.org/cgi-bin/go.cgi?query=GO:0045766&auto_wild_cards=yes&view=query&action=query&search_constraint=terms"	GO:0045766_positive_regulation_of_angiogenesis) 9 0 0.000000 -0.000000 1004 1053.399141 1141.97 1230.540859 1.137420
=HYPERLINK("http://www.godatabase.org/cgi-bin/go.cgi?query=GO:0045830&auto_wild_cards=yes&view=query&action=query&search_constraint=terms"	GO:0045830_positive_regulation_of_isotype_switching) 9 0 0.000000 -0.000000 1004 1053.399141 1141.97 1230.540859 1.137420
=HYPERLINK("http://www.godatabase.org/cgi-bin/go.cgi?query=GO:0045884&auto_wild_cards=yes&view=query&action=query&search_constraint=terms"	GO:0045884_regulation_of_survival_gene_product_expression) 9 0 0.000000 -0.000000 1004 1053.399141 1141.97 1230.540859 1.137420
=HYPERLINK("http://www.godatabase.org/cgi-bin/go.cgi?query=GO:0046006&auto_wild_cards=yes&view=query&action=query&search_constraint=terms"	GO:0046006_regulation_of_activated_T_cell_proliferation) 9 0 0.000000 -0.000000 1004 1053.399141 1141.97 1230.540859 1.137420
=HYPERLINK("http://www.godatabase.org/cgi-bin/go.cgi?query=GO:0046324&auto_wild_cards=yes&view=query&action=query&search_constraint=terms"	GO:0046324_regulation_of_glucose_import) 9 0 0.000000 -0.000000 1004 1053.399141 1141.97 1230.540859 1.137420
=HYPERLINK("http://www.godatabase.org/cgi-bin/go.cgi?query=GO:0046365&auto_wild_cards=yes&view=query&action=query&search_constraint=terms"	GO:0046365_monosaccharide_catabolic_process) 9 0 0.000000 -0.000000 1004 1053.399141 1141.97 1230.540859 1.137420
=HYPERLINK("http://www.godatabase.org/cgi-bin/go.cgi?query=GO:0046636&auto_wild_cards=yes&view=query&action=query&search_constraint=terms"	GO:0046636_negative_regulation_of_alpha-beta_T_cell_activation) 9 0 0.000000 -0.000000 1004 1053.399141 1141.97 1230.540859 1.137420
=HYPERLINK("http://www.godatabase.org/cgi-bin/go.cgi?query=GO:0046641&auto_wild_cards=yes&view=query&action=query&search_constraint=terms"	GO:0046641_positive_regulation_of_alpha-beta_T_cell_proliferation) 9 0 0.000000 -0.000000 1004 1053.399141 1141.97 1230.540859 1.137420
=HYPERLINK("http://www.godatabase.org/cgi-bin/go.cgi?query=GO:0046888&auto_wild_cards=yes&view=query&action=query&search_constraint=terms"	GO:0046888_negative_regulation_of_hormone_secretion) 9 0 0.000000 -0.000000 1004 1053.399141 1141.97 1230.540859 1.137420
=HYPERLINK("http://www.godatabase.org/cgi-bin/go.cgi?query=GO:0048070&auto_wild_cards=yes&view=query&action=query&search_constraint=terms"	GO:0048070_regulation_of_pigmentation_during_development) 9 0 0.000000 -0.000000 1004 1053.399141 1141.97 1230.540859 1.137420
=HYPERLINK("http://www.godatabase.org/cgi-bin/go.cgi?query=GO:0048146&auto_wild_cards=yes&view=query&action=query&search_constraint=terms"	GO:0048146_positive_regulation_of_fibroblast_proliferation) 9 0 0.000000 -0.000000 1004 1053.399141 1141.97 1230.540859 1.137420
=HYPERLINK("http://www.godatabase.org/cgi-bin/go.cgi?query=GO:0048284&auto_wild_cards=yes&view=query&action=query&search_constraint=terms"	GO:0048284_organelle_fusion) 9 0 0.000000 -0.000000 1004 1053.399141 1141.97 1230.540859 1.137420
=HYPERLINK("http://www.godatabase.org/cgi-bin/go.cgi?query=GO:0048488&auto_wild_cards=yes&view=query&action=query&search_constraint=terms"	GO:0048488_synaptic_vesicle_endocytosis) 9 0 0.000000 -0.000000 1004 1053.399141 1141.97 1230.540859 1.137420
=HYPERLINK("http://www.godatabase.org/cgi-bin/go.cgi?query=GO:0048569&auto_wild_cards=yes&view=query&action=query&search_constraint=terms"	GO:0048569_post-embryonic_organ_development) 9 0 0.000000 -0.000000 1004 1053.399141 1141.97 1230.540859 1.137420
=HYPERLINK("http://www.godatabase.org/cgi-bin/go.cgi?query=GO:0048708&auto_wild_cards=yes&view=query&action=query&search_constraint=terms"	GO:0048708_astrocyte_differentiation) 9 0 0.000000 -0.000000 1004 1053.399141 1141.97 1230.540859 1.137420
=HYPERLINK("http://www.godatabase.org/cgi-bin/go.cgi?query=GO:0050433&auto_wild_cards=yes&view=query&action=query&search_constraint=terms"	GO:0050433_regulation_of_catecholamine_secretion) 9 0 0.000000 -0.000000 1004 1053.399141 1141.97 1230.540859 1.137420
=HYPERLINK("http://www.godatabase.org/cgi-bin/go.cgi?query=GO:0050856&auto_wild_cards=yes&view=query&action=query&search_constraint=terms"	GO:0050856_regulation_of_T_cell_receptor_signaling_pathway) 9 0 0.000000 -0.000000 1004 1053.399141 1141.97 1230.540859 1.137420
=HYPERLINK("http://www.godatabase.org/cgi-bin/go.cgi?query=GO:0050884&auto_wild_cards=yes&view=query&action=query&search_constraint=terms"	GO:0050884_neuromuscular_process_controlling_posture) 9 0 0.000000 -0.000000 1004 1053.399141 1141.97 1230.540859 1.137420
=HYPERLINK("http://www.godatabase.org/cgi-bin/go.cgi?query=GO:0050918&auto_wild_cards=yes&view=query&action=query&search_constraint=terms"	GO:0050918_positive_chemotaxis) 9 0 0.000000 -0.000000 1004 1053.399141 1141.97 1230.540859 1.137420
=HYPERLINK("http://www.godatabase.org/cgi-bin/go.cgi?query=GO:0051023&auto_wild_cards=yes&view=query&action=query&search_constraint=terms"	GO:0051023_regulation_of_immunoglobulin_secretion) 9 0 0.000000 -0.000000 1004 1053.399141 1141.97 1230.540859 1.137420
=HYPERLINK("http://www.godatabase.org/cgi-bin/go.cgi?query=GO:0051297&auto_wild_cards=yes&view=query&action=query&search_constraint=terms"	GO:0051297_centrosome_organization) 9 0 0.000000 -0.000000 1004 1053.399141 1141.97 1230.540859 1.137420
=HYPERLINK("http://www.godatabase.org/cgi-bin/go.cgi?query=GO:0051324&auto_wild_cards=yes&view=query&action=query&search_constraint=terms"	GO:0051324_prophase) 9 0 0.000000 -0.000000 1004 1053.399141 1141.97 1230.540859 1.137420
=HYPERLINK("http://www.godatabase.org/cgi-bin/go.cgi?query=GO:0051607&auto_wild_cards=yes&view=query&action=query&search_constraint=terms"	GO:0051607_defense_response_to_virus) 9 0 0.000000 -0.000000 1004 1053.399141 1141.97 1230.540859 1.137420
=HYPERLINK("http://www.godatabase.org/cgi-bin/go.cgi?query=GO:0051647&auto_wild_cards=yes&view=query&action=query&search_constraint=terms"	GO:0051647_nucleus_localization) 9 0 0.000000 -0.000000 1004 1053.399141 1141.97 1230.540859 1.137420
=HYPERLINK("http://www.godatabase.org/cgi-bin/go.cgi?query=GO:0051896&auto_wild_cards=yes&view=query&action=query&search_constraint=terms"	GO:0051896_regulation_of_protein_kinase_B_signaling_cascade) 9 0 0.000000 -0.000000 1004 1053.399141 1141.97 1230.540859 1.137420
=HYPERLINK("http://www.godatabase.org/cgi-bin/go.cgi?query=GO:0051932&auto_wild_cards=yes&view=query&action=query&search_constraint=terms"	GO:0051932_synaptic_transmission__GABAergic) 9 0 0.000000 -0.000000 1004 1053.399141 1141.97 1230.540859 1.137420
=HYPERLINK("http://www.godatabase.org/cgi-bin/go.cgi?query=GO:0051963&auto_wild_cards=yes&view=query&action=query&search_constraint=terms"	GO:0051963_regulation_of_synaptogenesis) 9 0 0.000000 -0.000000 1004 1053.399141 1141.97 1230.540859 1.137420
=HYPERLINK("http://www.godatabase.org/cgi-bin/go.cgi?query=GO:0055013&auto_wild_cards=yes&view=query&action=query&search_constraint=terms"	GO:0055013_cardiac_muscle_cell_development) 9 0 0.000000 -0.000000 1004 1053.399141 1141.97 1230.540859 1.137420
=HYPERLINK("http://www.godatabase.org/cgi-bin/go.cgi?query=GO:0060052&auto_wild_cards=yes&view=query&action=query&search_constraint=terms"	GO:0060052_neurofilament_cytoskeleton_organization) 9 0 0.000000 -0.000000 1004 1053.399141 1141.97 1230.540859 1.137420
=HYPERLINK("http://www.godatabase.org/cgi-bin/go.cgi?query=GO:0060081&auto_wild_cards=yes&view=query&action=query&search_constraint=terms"	GO:0060081_membrane_hyperpolarization) 9 0 0.000000 -0.000000 1004 1053.399141 1141.97 1230.540859 1.137420
=HYPERLINK("http://www.godatabase.org/cgi-bin/go.cgi?query=GO:0060119&auto_wild_cards=yes&view=query&action=query&search_constraint=terms"	GO:0060119_inner_ear_receptor_cell_development) 9 0 0.000000 -0.000000 1004 1053.399141 1141.97 1230.540859 1.137420
=HYPERLINK("http://www.godatabase.org/cgi-bin/go.cgi?query=GO:0060122&auto_wild_cards=yes&view=query&action=query&search_constraint=terms"	GO:0060122_inner_ear_receptor_stereocilium_organization) 9 0 0.000000 -0.000000 1004 1053.399141 1141.97 1230.540859 1.137420
=HYPERLINK("http://www.godatabase.org/cgi-bin/go.cgi?query=GO:0060325&auto_wild_cards=yes&view=query&action=query&search_constraint=terms"	GO:0060325_face_morphogenesis) 9 0 0.000000 -0.000000 1004 1053.399141 1141.97 1230.540859 1.137420
=HYPERLINK("http://www.godatabase.org/cgi-bin/go.cgi?query=GO:0060513&auto_wild_cards=yes&view=query&action=query&search_constraint=terms"	GO:0060513_prostatic_bud_formation) 9 0 0.000000 -0.000000 1004 1053.399141 1141.97 1230.540859 1.137420
=HYPERLINK("http://www.godatabase.org/cgi-bin/go.cgi?query=GO:0060602&auto_wild_cards=yes&view=query&action=query&search_constraint=terms"	GO:0060602_branch_elongation_of_an_epithelium) 9 0 0.000000 -0.000000 1004 1053.399141 1141.97 1230.540859 1.137420
=HYPERLINK("http://www.godatabase.org/cgi-bin/go.cgi?query=GO:0060693&auto_wild_cards=yes&view=query&action=query&search_constraint=terms"	GO:0060693_regulation_of_branching_involved_in_salivary_gland_morphogenesis) 9 0 0.000000 -0.000000 1004 1053.399141 1141.97 1230.540859 1.137420
=HYPERLINK("http://www.godatabase.org/cgi-bin/go.cgi?query=GO:0070306&auto_wild_cards=yes&view=query&action=query&search_constraint=terms"	GO:0070306_lens_fiber_cell_differentiation) 9 0 0.000000 -0.000000 1004 1053.399141 1141.97 1230.540859 1.137420
=HYPERLINK("http://www.godatabase.org/cgi-bin/go.cgi?query=GO:0090048&auto_wild_cards=yes&view=query&action=query&search_constraint=terms"	GO:0090048_negative_regulation_of_transcription_regulator_activity) 9 0 0.000000 -0.000000 1004 1053.399141 1141.97 1230.540859 1.137420
=HYPERLINK("http://www.godatabase.org/cgi-bin/go.cgi?query=GO:0002764&auto_wild_cards=yes&view=query&action=query&search_constraint=terms"	GO:0002764_immune_response-regulating_signal_transduction) 51 0 0.000000 -0.000000 1010 1060.508875 1148.48 1236.451125 1.137109
=HYPERLINK("http://www.godatabase.org/cgi-bin/go.cgi?query=GO:0006887&auto_wild_cards=yes&view=query&action=query&search_constraint=terms"	GO:0006887_exocytosis) 51 0 0.000000 -0.000000 1010 1060.508875 1148.48 1236.451125 1.137109
=HYPERLINK("http://www.godatabase.org/cgi-bin/go.cgi?query=GO:0007601&auto_wild_cards=yes&view=query&action=query&search_constraint=terms"	GO:0007601_visual_perception) 51 0 0.000000 -0.000000 1010 1060.508875 1148.48 1236.451125 1.137109
=HYPERLINK("http://www.godatabase.org/cgi-bin/go.cgi?query=GO:0032583&auto_wild_cards=yes&view=query&action=query&search_constraint=terms"	GO:0032583_regulation_of_gene-specific_transcription) 51 0 0.000000 -0.000000 1010 1060.508875 1148.48 1236.451125 1.137109
=HYPERLINK("http://www.godatabase.org/cgi-bin/go.cgi?query=GO:0032880&auto_wild_cards=yes&view=query&action=query&search_constraint=terms"	GO:0032880_regulation_of_protein_localization) 51 0 0.000000 -0.000000 1010 1060.508875 1148.48 1236.451125 1.137109
=HYPERLINK("http://www.godatabase.org/cgi-bin/go.cgi?query=GO:0043408&auto_wild_cards=yes&view=query&action=query&search_constraint=terms"	GO:0043408_regulation_of_MAPKKK_cascade) 51 0 0.000000 -0.000000 1010 1060.508875 1148.48 1236.451125 1.137109
=HYPERLINK("http://www.godatabase.org/cgi-bin/go.cgi?query=GO:0001541&auto_wild_cards=yes&view=query&action=query&search_constraint=terms"	GO:0001541_ovarian_follicle_development) 24 0 0.000000 -0.000000 1032 1085.810942 1172.27 1258.729058 1.135921
=HYPERLINK("http://www.godatabase.org/cgi-bin/go.cgi?query=GO:0002381&auto_wild_cards=yes&view=query&action=query&search_constraint=terms"	GO:0002381_immunoglobulin_production_during_immune_response) 24 0 0.000000 -0.000000 1032 1085.810942 1172.27 1258.729058 1.135921
=HYPERLINK("http://www.godatabase.org/cgi-bin/go.cgi?query=GO:0006941&auto_wild_cards=yes&view=query&action=query&search_constraint=terms"	GO:0006941_striated_muscle_contraction) 24 0 0.000000 -0.000000 1032 1085.810942 1172.27 1258.729058 1.135921
=HYPERLINK("http://www.godatabase.org/cgi-bin/go.cgi?query=GO:0006959&auto_wild_cards=yes&view=query&action=query&search_constraint=terms"	GO:0006959_humoral_immune_response) 24 0 0.000000 -0.000000 1032 1085.810942 1172.27 1258.729058 1.135921
=HYPERLINK("http://www.godatabase.org/cgi-bin/go.cgi?query=GO:0007050&auto_wild_cards=yes&view=query&action=query&search_constraint=terms"	GO:0007050_cell_cycle_arrest) 24 0 0.000000 -0.000000 1032 1085.810942 1172.27 1258.729058 1.135921
=HYPERLINK("http://www.godatabase.org/cgi-bin/go.cgi?query=GO:0007204&auto_wild_cards=yes&view=query&action=query&search_constraint=terms"	GO:0007204_elevation_of_cytosolic_calcium_ion_concentration) 24 0 0.000000 -0.000000 1032 1085.810942 1172.27 1258.729058 1.135921
=HYPERLINK("http://www.godatabase.org/cgi-bin/go.cgi?query=GO:0007259&auto_wild_cards=yes&view=query&action=query&search_constraint=terms"	GO:0007259_JAK-STAT_cascade) 24 0 0.000000 -0.000000 1032 1085.810942 1172.27 1258.729058 1.135921
=HYPERLINK("http://www.godatabase.org/cgi-bin/go.cgi?query=GO:0007266&auto_wild_cards=yes&view=query&action=query&search_constraint=terms"	GO:0007266_Rho_protein_signal_transduction) 24 0 0.000000 -0.000000 1032 1085.810942 1172.27 1258.729058 1.135921
=HYPERLINK("http://www.godatabase.org/cgi-bin/go.cgi?query=GO:0007632&auto_wild_cards=yes&view=query&action=query&search_constraint=terms"	GO:0007632_visual_behavior) 24 0 0.000000 -0.000000 1032 1085.810942 1172.27 1258.729058 1.135921
=HYPERLINK("http://www.godatabase.org/cgi-bin/go.cgi?query=GO:0008629&auto_wild_cards=yes&view=query&action=query&search_constraint=terms"	GO:0008629_induction_of_apoptosis_by_intracellular_signals) 24 0 0.000000 -0.000000 1032 1085.810942 1172.27 1258.729058 1.135921
=HYPERLINK("http://www.godatabase.org/cgi-bin/go.cgi?query=GO:0014070&auto_wild_cards=yes&view=query&action=query&search_constraint=terms"	GO:0014070_response_to_organic_cyclic_substance) 24 0 0.000000 -0.000000 1032 1085.810942 1172.27 1258.729058 1.135921
=HYPERLINK("http://www.godatabase.org/cgi-bin/go.cgi?query=GO:0021515&auto_wild_cards=yes&view=query&action=query&search_constraint=terms"	GO:0021515_cell_differentiation_in_spinal_cord) 24 0 0.000000 -0.000000 1032 1085.810942 1172.27 1258.729058 1.135921
=HYPERLINK("http://www.godatabase.org/cgi-bin/go.cgi?query=GO:0032386&auto_wild_cards=yes&view=query&action=query&search_constraint=terms"	GO:0032386_regulation_of_intracellular_transport) 24 0 0.000000 -0.000000 1032 1085.810942 1172.27 1258.729058 1.135921
=HYPERLINK("http://www.godatabase.org/cgi-bin/go.cgi?query=GO:0042158&auto_wild_cards=yes&view=query&action=query&search_constraint=terms"	GO:0042158_lipoprotein_biosynthetic_process) 24 0 0.000000 -0.000000 1032 1085.810942 1172.27 1258.729058 1.135921
=HYPERLINK("http://www.godatabase.org/cgi-bin/go.cgi?query=GO:0043410&auto_wild_cards=yes&view=query&action=query&search_constraint=terms"	GO:0043410_positive_regulation_of_MAPKKK_cascade) 24 0 0.000000 -0.000000 1032 1085.810942 1172.27 1258.729058 1.135921
=HYPERLINK("http://www.godatabase.org/cgi-bin/go.cgi?query=GO:0043588&auto_wild_cards=yes&view=query&action=query&search_constraint=terms"	GO:0043588_skin_development) 24 0 0.000000 -0.000000 1032 1085.810942 1172.27 1258.729058 1.135921
=HYPERLINK("http://www.godatabase.org/cgi-bin/go.cgi?query=GO:0048002&auto_wild_cards=yes&view=query&action=query&search_constraint=terms"	GO:0048002_antigen_processing_and_presentation_of_peptide_antigen) 24 0 0.000000 -0.000000 1032 1085.810942 1172.27 1258.729058 1.135921
=HYPERLINK("http://www.godatabase.org/cgi-bin/go.cgi?query=GO:0048546&auto_wild_cards=yes&view=query&action=query&search_constraint=terms"	GO:0048546_digestive_tract_morphogenesis) 24 0 0.000000 -0.000000 1032 1085.810942 1172.27 1258.729058 1.135921
=HYPERLINK("http://www.godatabase.org/cgi-bin/go.cgi?query=GO:0051099&auto_wild_cards=yes&view=query&action=query&search_constraint=terms"	GO:0051099_positive_regulation_of_binding) 24 0 0.000000 -0.000000 1032 1085.810942 1172.27 1258.729058 1.135921
=HYPERLINK("http://www.godatabase.org/cgi-bin/go.cgi?query=GO:0060078&auto_wild_cards=yes&view=query&action=query&search_constraint=terms"	GO:0060078_regulation_of_postsynaptic_membrane_potential) 24 0 0.000000 -0.000000 1032 1085.810942 1172.27 1258.729058 1.135921
=HYPERLINK("http://www.godatabase.org/cgi-bin/go.cgi?query=GO:0060113&auto_wild_cards=yes&view=query&action=query&search_constraint=terms"	GO:0060113_inner_ear_receptor_cell_differentiation) 24 0 0.000000 -0.000000 1032 1085.810942 1172.27 1258.729058 1.135921
=HYPERLINK("http://www.godatabase.org/cgi-bin/go.cgi?query=GO:0070667&auto_wild_cards=yes&view=query&action=query&search_constraint=terms"	GO:0070667_negative_regulation_of_mast_cell_proliferation) 24 0 0.000000 -0.000000 1032 1085.810942 1172.27 1258.729058 1.135921
=HYPERLINK("http://www.godatabase.org/cgi-bin/go.cgi?query=GO:0001759&auto_wild_cards=yes&view=query&action=query&search_constraint=terms"	GO:0001759_induction_of_an_organ) 15 0 0.000000 -0.000000 1088 1139.112920 1223.52 1307.927080 1.124559
=HYPERLINK("http://www.godatabase.org/cgi-bin/go.cgi?query=GO:0001782&auto_wild_cards=yes&view=query&action=query&search_constraint=terms"	GO:0001782_B_cell_homeostasis) 15 0 0.000000 -0.000000 1088 1139.112920 1223.52 1307.927080 1.124559
=HYPERLINK("http://www.godatabase.org/cgi-bin/go.cgi?query=GO:0001964&auto_wild_cards=yes&view=query&action=query&search_constraint=terms"	GO:0001964_startle_response) 15 0 0.000000 -0.000000 1088 1139.112920 1223.52 1307.927080 1.124559
=HYPERLINK("http://www.godatabase.org/cgi-bin/go.cgi?query=GO:0002286&auto_wild_cards=yes&view=query&action=query&search_constraint=terms"	GO:0002286_T_cell_activation_during_immune_response) 15 0 0.000000 -0.000000 1088 1139.112920 1223.52 1307.927080 1.124559
=HYPERLINK("http://www.godatabase.org/cgi-bin/go.cgi?query=GO:0002495&auto_wild_cards=yes&view=query&action=query&search_constraint=terms"	GO:0002495_antigen_processing_and_presentation_of_peptide_antigen_via_MHC_class_II) 15 0 0.000000 -0.000000 1088 1139.112920 1223.52 1307.927080 1.124559
=HYPERLINK("http://www.godatabase.org/cgi-bin/go.cgi?query=GO:0002504&auto_wild_cards=yes&view=query&action=query&search_constraint=terms"	GO:0002504_antigen_processing_and_presentation_of_peptide_or_polysaccharide_antigen_via_MHC_class_II) 15 0 0.000000 -0.000000 1088 1139.112920 1223.52 1307.927080 1.124559
=HYPERLINK("http://www.godatabase.org/cgi-bin/go.cgi?query=GO:0002709&auto_wild_cards=yes&view=query&action=query&search_constraint=terms"	GO:0002709_regulation_of_T_cell_mediated_immunity) 15 0 0.000000 -0.000000 1088 1139.112920 1223.52 1307.927080 1.124559
=HYPERLINK("http://www.godatabase.org/cgi-bin/go.cgi?query=GO:0006473&auto_wild_cards=yes&view=query&action=query&search_constraint=terms"	GO:0006473_protein_amino_acid_acetylation) 15 0 0.000000 -0.000000 1088 1139.112920 1223.52 1307.927080 1.124559
=HYPERLINK("http://www.godatabase.org/cgi-bin/go.cgi?query=GO:0006487&auto_wild_cards=yes&view=query&action=query&search_constraint=terms"	GO:0006487_protein_amino_acid_N-linked_glycosylation) 15 0 0.000000 -0.000000 1088 1139.112920 1223.52 1307.927080 1.124559
=HYPERLINK("http://www.godatabase.org/cgi-bin/go.cgi?query=GO:0006749&auto_wild_cards=yes&view=query&action=query&search_constraint=terms"	GO:0006749_glutathione_metabolic_process) 15 0 0.000000 -0.000000 1088 1139.112920 1223.52 1307.927080 1.124559
=HYPERLINK("http://www.godatabase.org/cgi-bin/go.cgi?query=GO:0006885&auto_wild_cards=yes&view=query&action=query&search_constraint=terms"	GO:0006885_regulation_of_pH) 15 0 0.000000 -0.000000 1088 1139.112920 1223.52 1307.927080 1.124559
=HYPERLINK("http://www.godatabase.org/cgi-bin/go.cgi?query=GO:0007040&auto_wild_cards=yes&view=query&action=query&search_constraint=terms"	GO:0007040_lysosome_organization) 15 0 0.000000 -0.000000 1088 1139.112920 1223.52 1307.927080 1.124559
=HYPERLINK("http://www.godatabase.org/cgi-bin/go.cgi?query=GO:0007173&auto_wild_cards=yes&view=query&action=query&search_constraint=terms"	GO:0007173_epidermal_growth_factor_receptor_signaling_pathway) 15 0 0.000000 -0.000000 1088 1139.112920 1223.52 1307.927080 1.124559
=HYPERLINK("http://www.godatabase.org/cgi-bin/go.cgi?query=GO:0007200&auto_wild_cards=yes&view=query&action=query&search_constraint=terms"	GO:0007200_activation_of_phospholipase_C_activity_by_G-protein_coupled_receptor_protein_signaling_pathway_coupled_to_IP3_second_messenger) 15 0 0.000000 -0.000000 1088 1139.112920 1223.52 1307.927080 1.124559
=HYPERLINK("http://www.godatabase.org/cgi-bin/go.cgi?query=GO:0007202&auto_wild_cards=yes&view=query&action=query&search_constraint=terms"	GO:0007202_activation_of_phospholipase_C_activity) 15 0 0.000000 -0.000000 1088 1139.112920 1223.52 1307.927080 1.124559
=HYPERLINK("http://www.godatabase.org/cgi-bin/go.cgi?query=GO:0007218&auto_wild_cards=yes&view=query&action=query&search_constraint=terms"	GO:0007218_neuropeptide_signaling_pathway) 15 0 0.000000 -0.000000 1088 1139.112920 1223.52 1307.927080 1.124559
=HYPERLINK("http://www.godatabase.org/cgi-bin/go.cgi?query=GO:0007588&auto_wild_cards=yes&view=query&action=query&search_constraint=terms"	GO:0007588_excretion) 15 0 0.000000 -0.000000 1088 1139.112920 1223.52 1307.927080 1.124559
=HYPERLINK("http://www.godatabase.org/cgi-bin/go.cgi?query=GO:0007618&auto_wild_cards=yes&view=query&action=query&search_constraint=terms"	GO:0007618_mating) 15 0 0.000000 -0.000000 1088 1139.112920 1223.52 1307.927080 1.124559
=HYPERLINK("http://www.godatabase.org/cgi-bin/go.cgi?query=GO:0008543&auto_wild_cards=yes&view=query&action=query&search_constraint=terms"	GO:0008543_fibroblast_growth_factor_receptor_signaling_pathway) 15 0 0.000000 -0.000000 1088 1139.112920 1223.52 1307.927080 1.124559
=HYPERLINK("http://www.godatabase.org/cgi-bin/go.cgi?query=GO:0009062&auto_wild_cards=yes&view=query&action=query&search_constraint=terms"	GO:0009062_fatty_acid_catabolic_process) 15 0 0.000000 -0.000000 1088 1139.112920 1223.52 1307.927080 1.124559
=HYPERLINK("http://www.godatabase.org/cgi-bin/go.cgi?query=GO:0009116&auto_wild_cards=yes&view=query&action=query&search_constraint=terms"	GO:0009116_nucleoside_metabolic_process) 15 0 0.000000 -0.000000 1088 1139.112920 1223.52 1307.927080 1.124559
=HYPERLINK("http://www.godatabase.org/cgi-bin/go.cgi?query=GO:0010092&auto_wild_cards=yes&view=query&action=query&search_constraint=terms"	GO:0010092_specification_of_organ_identity) 15 0 0.000000 -0.000000 1088 1139.112920 1223.52 1307.927080 1.124559
=HYPERLINK("http://www.godatabase.org/cgi-bin/go.cgi?query=GO:0010171&auto_wild_cards=yes&view=query&action=query&search_constraint=terms"	GO:0010171_body_morphogenesis) 15 0 0.000000 -0.000000 1088 1139.112920 1223.52 1307.927080 1.124559
=HYPERLINK("http://www.godatabase.org/cgi-bin/go.cgi?query=GO:0010518&auto_wild_cards=yes&view=query&action=query&search_constraint=terms"	GO:0010518_positive_regulation_of_phospholipase_activity) 15 0 0.000000 -0.000000 1088 1139.112920 1223.52 1307.927080 1.124559
=HYPERLINK("http://www.godatabase.org/cgi-bin/go.cgi?query=GO:0010863&auto_wild_cards=yes&view=query&action=query&search_constraint=terms"	GO:0010863_positive_regulation_of_phospholipase_C_activity) 15 0 0.000000 -0.000000 1088 1139.112920 1223.52 1307.927080 1.124559
=HYPERLINK("http://www.godatabase.org/cgi-bin/go.cgi?query=GO:0015931&auto_wild_cards=yes&view=query&action=query&search_constraint=terms"	GO:0015931_nucleobase__nucleoside__nucleotide_and_nucleic_acid_transport) 15 0 0.000000 -0.000000 1088 1139.112920 1223.52 1307.927080 1.124559
=HYPERLINK("http://www.godatabase.org/cgi-bin/go.cgi?query=GO:0019886&auto_wild_cards=yes&view=query&action=query&search_constraint=terms"	GO:0019886_antigen_processing_and_presentation_of_exogenous_peptide_antigen_via_MHC_class_II) 15 0 0.000000 -0.000000 1088 1139.112920 1223.52 1307.927080 1.124559
=HYPERLINK("http://www.godatabase.org/cgi-bin/go.cgi?query=GO:0021795&auto_wild_cards=yes&view=query&action=query&search_constraint=terms"	GO:0021795_cerebral_cortex_cell_migration) 15 0 0.000000 -0.000000 1088 1139.112920 1223.52 1307.927080 1.124559
=HYPERLINK("http://www.godatabase.org/cgi-bin/go.cgi?query=GO:0021872&auto_wild_cards=yes&view=query&action=query&search_constraint=terms"	GO:0021872_generation_of_neurons_in_the_forebrain) 15 0 0.000000 -0.000000 1088 1139.112920 1223.52 1307.927080 1.124559
=HYPERLINK("http://www.godatabase.org/cgi-bin/go.cgi?query=GO:0022600&auto_wild_cards=yes&view=query&action=query&search_constraint=terms"	GO:0022600_digestive_system_process) 15 0 0.000000 -0.000000 1088 1139.112920 1223.52 1307.927080 1.124559
=HYPERLINK("http://www.godatabase.org/cgi-bin/go.cgi?query=GO:0030041&auto_wild_cards=yes&view=query&action=query&search_constraint=terms"	GO:0030041_actin_filament_polymerization) 15 0 0.000000 -0.000000 1088 1139.112920 1223.52 1307.927080 1.124559
=HYPERLINK("http://www.godatabase.org/cgi-bin/go.cgi?query=GO:0031069&auto_wild_cards=yes&view=query&action=query&search_constraint=terms"	GO:0031069_hair_follicle_morphogenesis) 15 0 0.000000 -0.000000 1088 1139.112920 1223.52 1307.927080 1.124559
=HYPERLINK("http://www.godatabase.org/cgi-bin/go.cgi?query=GO:0031076&auto_wild_cards=yes&view=query&action=query&search_constraint=terms"	GO:0031076_embryonic_camera-type_eye_development) 15 0 0.000000 -0.000000 1088 1139.112920 1223.52 1307.927080 1.124559
=HYPERLINK("http://www.godatabase.org/cgi-bin/go.cgi?query=GO:0031329&auto_wild_cards=yes&view=query&action=query&search_constraint=terms"	GO:0031329_regulation_of_cellular_catabolic_process) 15 0 0.000000 -0.000000 1088 1139.112920 1223.52 1307.927080 1.124559
=HYPERLINK("http://www.godatabase.org/cgi-bin/go.cgi?query=GO:0035116&auto_wild_cards=yes&view=query&action=query&search_constraint=terms"	GO:0035116_embryonic_hindlimb_morphogenesis) 15 0 0.000000 -0.000000 1088 1139.112920 1223.52 1307.927080 1.124559
=HYPERLINK("http://www.godatabase.org/cgi-bin/go.cgi?query=GO:0035249&auto_wild_cards=yes&view=query&action=query&search_constraint=terms"	GO:0035249_synaptic_transmission__glutamatergic) 15 0 0.000000 -0.000000 1088 1139.112920 1223.52 1307.927080 1.124559
=HYPERLINK("http://www.godatabase.org/cgi-bin/go.cgi?query=GO:0042306&auto_wild_cards=yes&view=query&action=query&search_constraint=terms"	GO:0042306_regulation_of_protein_import_into_nucleus) 15 0 0.000000 -0.000000 1088 1139.112920 1223.52 1307.927080 1.124559
=HYPERLINK("http://www.godatabase.org/cgi-bin/go.cgi?query=GO:0045666&auto_wild_cards=yes&view=query&action=query&search_constraint=terms"	GO:0045666_positive_regulation_of_neuron_differentiation) 15 0 0.000000 -0.000000 1088 1139.112920 1223.52 1307.927080 1.124559
=HYPERLINK("http://www.godatabase.org/cgi-bin/go.cgi?query=GO:0046164&auto_wild_cards=yes&view=query&action=query&search_constraint=terms"	GO:0046164_alcohol_catabolic_process) 15 0 0.000000 -0.000000 1088 1139.112920 1223.52 1307.927080 1.124559
=HYPERLINK("http://www.godatabase.org/cgi-bin/go.cgi?query=GO:0046638&auto_wild_cards=yes&view=query&action=query&search_constraint=terms"	GO:0046638_positive_regulation_of_alpha-beta_T_cell_differentiation) 15 0 0.000000 -0.000000 1088 1139.112920 1223.52 1307.927080 1.124559
=HYPERLINK("http://www.godatabase.org/cgi-bin/go.cgi?query=GO:0048008&auto_wild_cards=yes&view=query&action=query&search_constraint=terms"	GO:0048008_platelet-derived_growth_factor_receptor_signaling_pathway) 15 0 0.000000 -0.000000 1088 1139.112920 1223.52 1307.927080 1.124559
=HYPERLINK("http://www.godatabase.org/cgi-bin/go.cgi?query=GO:0048010&auto_wild_cards=yes&view=query&action=query&search_constraint=terms"	GO:0048010_vascular_endothelial_growth_factor_receptor_signaling_pathway) 15 0 0.000000 -0.000000 1088 1139.112920 1223.52 1307.927080 1.124559
=HYPERLINK("http://www.godatabase.org/cgi-bin/go.cgi?query=GO:0048144&auto_wild_cards=yes&view=query&action=query&search_constraint=terms"	GO:0048144_fibroblast_proliferation) 15 0 0.000000 -0.000000 1088 1139.112920 1223.52 1307.927080 1.124559
=HYPERLINK("http://www.godatabase.org/cgi-bin/go.cgi?query=GO:0048145&auto_wild_cards=yes&view=query&action=query&search_constraint=terms"	GO:0048145_regulation_of_fibroblast_proliferation) 15 0 0.000000 -0.000000 1088 1139.112920 1223.52 1307.927080 1.124559
=HYPERLINK("http://www.godatabase.org/cgi-bin/go.cgi?query=GO:0048610&auto_wild_cards=yes&view=query&action=query&search_constraint=terms"	GO:0048610_reproductive_cellular_process) 15 0 0.000000 -0.000000 1088 1139.112920 1223.52 1307.927080 1.124559
=HYPERLINK("http://www.godatabase.org/cgi-bin/go.cgi?query=GO:0048709&auto_wild_cards=yes&view=query&action=query&search_constraint=terms"	GO:0048709_oligodendrocyte_differentiation) 15 0 0.000000 -0.000000 1088 1139.112920 1223.52 1307.927080 1.124559
=HYPERLINK("http://www.godatabase.org/cgi-bin/go.cgi?query=GO:0050729&auto_wild_cards=yes&view=query&action=query&search_constraint=terms"	GO:0050729_positive_regulation_of_inflammatory_response) 15 0 0.000000 -0.000000 1088 1139.112920 1223.52 1307.927080 1.124559
=HYPERLINK("http://www.godatabase.org/cgi-bin/go.cgi?query=GO:0050796&auto_wild_cards=yes&view=query&action=query&search_constraint=terms"	GO:0050796_regulation_of_insulin_secretion) 15 0 0.000000 -0.000000 1088 1139.112920 1223.52 1307.927080 1.124559
=HYPERLINK("http://www.godatabase.org/cgi-bin/go.cgi?query=GO:0050798&auto_wild_cards=yes&view=query&action=query&search_constraint=terms"	GO:0050798_activated_T_cell_proliferation) 15 0 0.000000 -0.000000 1088 1139.112920 1223.52 1307.927080 1.124559
=HYPERLINK("http://www.godatabase.org/cgi-bin/go.cgi?query=GO:0055010&auto_wild_cards=yes&view=query&action=query&search_constraint=terms"	GO:0055010_ventricular_cardiac_muscle_morphogenesis) 15 0 0.000000 -0.000000 1088 1139.112920 1223.52 1307.927080 1.124559
=HYPERLINK("http://www.godatabase.org/cgi-bin/go.cgi?query=GO:0060322&auto_wild_cards=yes&view=query&action=query&search_constraint=terms"	GO:0060322_head_development) 15 0 0.000000 -0.000000 1088 1139.112920 1223.52 1307.927080 1.124559
=HYPERLINK("http://www.godatabase.org/cgi-bin/go.cgi?query=GO:0060425&auto_wild_cards=yes&view=query&action=query&search_constraint=terms"	GO:0060425_lung_morphogenesis) 15 0 0.000000 -0.000000 1088 1139.112920 1223.52 1307.927080 1.124559
=HYPERLINK("http://www.godatabase.org/cgi-bin/go.cgi?query=GO:0060442&auto_wild_cards=yes&view=query&action=query&search_constraint=terms"	GO:0060442_branching_involved_in_prostate_gland_morphogenesis) 15 0 0.000000 -0.000000 1088 1139.112920 1223.52 1307.927080 1.124559
=HYPERLINK("http://www.godatabase.org/cgi-bin/go.cgi?query=GO:0060749&auto_wild_cards=yes&view=query&action=query&search_constraint=terms"	GO:0060749_mammary_gland_alveolus_development) 15 0 0.000000 -0.000000 1088 1139.112920 1223.52 1307.927080 1.124559
=HYPERLINK("http://www.godatabase.org/cgi-bin/go.cgi?query=GO:0070227&auto_wild_cards=yes&view=query&action=query&search_constraint=terms"	GO:0070227_lymphocyte_apoptosis) 15 0 0.000000 -0.000000 1088 1139.112920 1223.52 1307.927080 1.124559
=HYPERLINK("http://www.godatabase.org/cgi-bin/go.cgi?query=GO:0070507&auto_wild_cards=yes&view=query&action=query&search_constraint=terms"	GO:0070507_regulation_of_microtubule_cytoskeleton_organization) 15 0 0.000000 -0.000000 1088 1139.112920 1223.52 1307.927080 1.124559
=HYPERLINK("http://www.godatabase.org/cgi-bin/go.cgi?query=GO:0006576&auto_wild_cards=yes&view=query&action=query&search_constraint=terms"	GO:0006576_biogenic_amine_metabolic_process) 53 0 0.000000 -0.000000 1095 1144.556809 1228.43 1312.303191 1.121854
=HYPERLINK("http://www.godatabase.org/cgi-bin/go.cgi?query=GO:0006935&auto_wild_cards=yes&view=query&action=query&search_constraint=terms"	GO:0006935_chemotaxis) 53 0 0.000000 -0.000000 1095 1144.556809 1228.43 1312.303191 1.121854
=HYPERLINK("http://www.godatabase.org/cgi-bin/go.cgi?query=GO:0030031&auto_wild_cards=yes&view=query&action=query&search_constraint=terms"	GO:0030031_cell_projection_assembly) 53 0 0.000000 -0.000000 1095 1144.556809 1228.43 1312.303191 1.121854
=HYPERLINK("http://www.godatabase.org/cgi-bin/go.cgi?query=GO:0042330&auto_wild_cards=yes&view=query&action=query&search_constraint=terms"	GO:0042330_taxis) 53 0 0.000000 -0.000000 1095 1144.556809 1228.43 1312.303191 1.121854
=HYPERLINK("http://www.godatabase.org/cgi-bin/go.cgi?query=GO:0046942&auto_wild_cards=yes&view=query&action=query&search_constraint=terms"	GO:0046942_carboxylic_acid_transport) 53 0 0.000000 -0.000000 1095 1144.556809 1228.43 1312.303191 1.121854
=HYPERLINK("http://www.godatabase.org/cgi-bin/go.cgi?query=GO:0050905&auto_wild_cards=yes&view=query&action=query&search_constraint=terms"	GO:0050905_neuromuscular_process) 53 0 0.000000 -0.000000 1095 1144.556809 1228.43 1312.303191 1.121854
=HYPERLINK("http://www.godatabase.org/cgi-bin/go.cgi?query=GO:0055085&auto_wild_cards=yes&view=query&action=query&search_constraint=terms"	GO:0055085_transmembrane_transport) 53 0 0.000000 -0.000000 1095 1144.556809 1228.43 1312.303191 1.121854
=HYPERLINK("http://www.godatabase.org/cgi-bin/go.cgi?query=GO:0000027&auto_wild_cards=yes&view=query&action=query&search_constraint=terms"	GO:0000027_ribosomal_large_subunit_assembly) 1 0
=HYPERLINK("http://www.godatabase.org/cgi-bin/go.cgi?query=GO:0000042&auto_wild_cards=yes&view=query&action=query&search_constraint=terms"	GO:0000042_protein_targeting_to_Golgi) 1 0
=HYPERLINK("http://www.godatabase.org/cgi-bin/go.cgi?query=GO:0000046&auto_wild_cards=yes&view=query&action=query&search_constraint=terms"	GO:0000046_autophagic_vacuole_fusion) 1 0
=HYPERLINK("http://www.godatabase.org/cgi-bin/go.cgi?query=GO:0000050&auto_wild_cards=yes&view=query&action=query&search_constraint=terms"	GO:0000050_urea_cycle) 1 0
=HYPERLINK("http://www.godatabase.org/cgi-bin/go.cgi?query=GO:0000054&auto_wild_cards=yes&view=query&action=query&search_constraint=terms"	GO:0000054_ribosome_export_from_nucleus) 1 0
=HYPERLINK("http://www.godatabase.org/cgi-bin/go.cgi?query=GO:0000055&auto_wild_cards=yes&view=query&action=query&search_constraint=terms"	GO:0000055_ribosomal_large_subunit_export_from_nucleus) 1 0
=HYPERLINK("http://www.godatabase.org/cgi-bin/go.cgi?query=GO:0000056&auto_wild_cards=yes&view=query&action=query&search_constraint=terms"	GO:0000056_ribosomal_small_subunit_export_from_nucleus) 1 0
=HYPERLINK("http://www.godatabase.org/cgi-bin/go.cgi?query=GO:0000072&auto_wild_cards=yes&view=query&action=query&search_constraint=terms"	GO:0000072_M_phase_specific_microtubule_process) 1 0
=HYPERLINK("http://www.godatabase.org/cgi-bin/go.cgi?query=GO:0000101&auto_wild_cards=yes&view=query&action=query&search_constraint=terms"	GO:0000101_sulfur_amino_acid_transport) 1 0
=HYPERLINK("http://www.godatabase.org/cgi-bin/go.cgi?query=GO:0000147&auto_wild_cards=yes&view=query&action=query&search_constraint=terms"	GO:0000147_actin_cortical_patch_assembly) 1 0
=HYPERLINK("http://www.godatabase.org/cgi-bin/go.cgi?query=GO:0000154&auto_wild_cards=yes&view=query&action=query&search_constraint=terms"	GO:0000154_rRNA_modification) 1 0
=HYPERLINK("http://www.godatabase.org/cgi-bin/go.cgi?query=GO:0000183&auto_wild_cards=yes&view=query&action=query&search_constraint=terms"	GO:0000183_chromatin_silencing_at_rDNA) 1 0
=HYPERLINK("http://www.godatabase.org/cgi-bin/go.cgi?query=GO:0000185&auto_wild_cards=yes&view=query&action=query&search_constraint=terms"	GO:0000185_activation_of_MAPKKK_activity) 1 0
=HYPERLINK("http://www.godatabase.org/cgi-bin/go.cgi?query=GO:0000238&auto_wild_cards=yes&view=query&action=query&search_constraint=terms"	GO:0000238_zygotene) 1 0
=HYPERLINK("http://www.godatabase.org/cgi-bin/go.cgi?query=GO:0000255&auto_wild_cards=yes&view=query&action=query&search_constraint=terms"	GO:0000255_allantoin_metabolic_process) 1 0
=HYPERLINK("http://www.godatabase.org/cgi-bin/go.cgi?query=GO:0000266&auto_wild_cards=yes&view=query&action=query&search_constraint=terms"	GO:0000266_mitochondrial_fission) 1 0
=HYPERLINK("http://www.godatabase.org/cgi-bin/go.cgi?query=GO:0000273&auto_wild_cards=yes&view=query&action=query&search_constraint=terms"	GO:0000273_lipoic_acid_metabolic_process) 1 0
=HYPERLINK("http://www.godatabase.org/cgi-bin/go.cgi?query=GO:0000301&auto_wild_cards=yes&view=query&action=query&search_constraint=terms"	GO:0000301_retrograde_transport__vesicle_recycling_within_Golgi) 1 0
=HYPERLINK("http://www.godatabase.org/cgi-bin/go.cgi?query=GO:0000394&auto_wild_cards=yes&view=query&action=query&search_constraint=terms"	GO:0000394_RNA_splicing__via_endonucleolytic_cleavage_and_ligation) 1 0
=HYPERLINK("http://www.godatabase.org/cgi-bin/go.cgi?query=GO:0000429&auto_wild_cards=yes&view=query&action=query&search_constraint=terms"	GO:0000429_regulation_of_transcription_from_RNA_polymerase_II_promoter_by_carbon_catabolites) 1 0
=HYPERLINK("http://www.godatabase.org/cgi-bin/go.cgi?query=GO:0000430&auto_wild_cards=yes&view=query&action=query&search_constraint=terms"	GO:0000430_regulation_of_transcription_from_RNA_polymerase_II_promoter_by_glucose) 1 0
=HYPERLINK("http://www.godatabase.org/cgi-bin/go.cgi?query=GO:0000432&auto_wild_cards=yes&view=query&action=query&search_constraint=terms"	GO:0000432_positive_regulation_of_transcription_from_RNA_polymerase_II_promoter_by_glucose) 1 0
=HYPERLINK("http://www.godatabase.org/cgi-bin/go.cgi?query=GO:0000436&auto_wild_cards=yes&view=query&action=query&search_constraint=terms"	GO:0000436_positive_regulation_of_transcription_from_RNA_polymerase_II_promoter_by_carbon_catabolites) 1 0
=HYPERLINK("http://www.godatabase.org/cgi-bin/go.cgi?query=GO:0000448&auto_wild_cards=yes&view=query&action=query&search_constraint=terms"	GO:0000448_cleavage_in_ITS2_between_5.8S_rRNA_and_LSU-rRNA_of_tricistronic_rRNA_transcript_(SSU-rRNA__5.8S_rRNA__LSU-rRNA)) 1 0
=HYPERLINK("http://www.godatabase.org/cgi-bin/go.cgi?query=GO:0000460&auto_wild_cards=yes&view=query&action=query&search_constraint=terms"	GO:0000460_maturation_of_5.8S_rRNA) 1 0
=HYPERLINK("http://www.godatabase.org/cgi-bin/go.cgi?query=GO:0000463&auto_wild_cards=yes&view=query&action=query&search_constraint=terms"	GO:0000463_maturation_of_LSU-rRNA_from_tricistronic_rRNA_transcript_(SSU-rRNA__5.8S_rRNA__LSU-rRNA)) 1 0
=HYPERLINK("http://www.godatabase.org/cgi-bin/go.cgi?query=GO:0000466&auto_wild_cards=yes&view=query&action=query&search_constraint=terms"	GO:0000466_maturation_of_5.8S_rRNA_from_tricistronic_rRNA_transcript_(SSU-rRNA__5.8S_rRNA__LSU-rRNA)) 1 0
=HYPERLINK("http://www.godatabase.org/cgi-bin/go.cgi?query=GO:0000469&auto_wild_cards=yes&view=query&action=query&search_constraint=terms"	GO:0000469_cleavages_during_rRNA_processing) 1 0
=HYPERLINK("http://www.godatabase.org/cgi-bin/go.cgi?query=GO:0000470&auto_wild_cards=yes&view=query&action=query&search_constraint=terms"	GO:0000470_maturation_of_LSU-rRNA) 1 0
=HYPERLINK("http://www.godatabase.org/cgi-bin/go.cgi?query=GO:0000478&auto_wild_cards=yes&view=query&action=query&search_constraint=terms"	GO:0000478_endonucleolytic_cleavages_during_rRNA_processing) 1 0
=HYPERLINK("http://www.godatabase.org/cgi-bin/go.cgi?query=GO:0000479&auto_wild_cards=yes&view=query&action=query&search_constraint=terms"	GO:0000479_endonucleolytic_cleavage_of_tricistronic_rRNA_transcript_(SSU-rRNA__5.8S_rRNA__LSU-rRNA)) 1 0
=HYPERLINK("http://www.godatabase.org/cgi-bin/go.cgi?query=GO:0000705&auto_wild_cards=yes&view=query&action=query&search_constraint=terms"	GO:0000705_achiasmate_meiosis_I) 1 0
=HYPERLINK("http://www.godatabase.org/cgi-bin/go.cgi?query=GO:0000966&auto_wild_cards=yes&view=query&action=query&search_constraint=terms"	GO:0000966_RNA_5'-end_processing) 1 0
=HYPERLINK("http://www.godatabase.org/cgi-bin/go.cgi?query=GO:0001300&auto_wild_cards=yes&view=query&action=query&search_constraint=terms"	GO:0001300_chronological_cell_aging) 1 0
=HYPERLINK("http://www.godatabase.org/cgi-bin/go.cgi?query=GO:0001547&auto_wild_cards=yes&view=query&action=query&search_constraint=terms"	GO:0001547_antral_ovarian_follicle_growth) 1 0
=HYPERLINK("http://www.godatabase.org/cgi-bin/go.cgi?query=GO:0001555&auto_wild_cards=yes&view=query&action=query&search_constraint=terms"	GO:0001555_oocyte_growth) 1 0
=HYPERLINK("http://www.godatabase.org/cgi-bin/go.cgi?query=GO:0001560&auto_wild_cards=yes&view=query&action=query&search_constraint=terms"	GO:0001560_regulation_of_cell_growth_by_extracellular_stimulus) 1 0
=HYPERLINK("http://www.godatabase.org/cgi-bin/go.cgi?query=GO:0001660&auto_wild_cards=yes&view=query&action=query&search_constraint=terms"	GO:0001660_fever) 1 0
=HYPERLINK("http://www.godatabase.org/cgi-bin/go.cgi?query=GO:0001696&auto_wild_cards=yes&view=query&action=query&search_constraint=terms"	GO:0001696_gastric_acid_secretion) 1 0
=HYPERLINK("http://www.godatabase.org/cgi-bin/go.cgi?query=GO:0001712&auto_wild_cards=yes&view=query&action=query&search_constraint=terms"	GO:0001712_ectodermal_cell_fate_commitment) 1 0
=HYPERLINK("http://www.godatabase.org/cgi-bin/go.cgi?query=GO:0001714&auto_wild_cards=yes&view=query&action=query&search_constraint=terms"	GO:0001714_endodermal_cell_fate_specification) 1 0
=HYPERLINK("http://www.godatabase.org/cgi-bin/go.cgi?query=GO:0001762&auto_wild_cards=yes&view=query&action=query&search_constraint=terms"	GO:0001762_beta-alanine_transport) 1 0
=HYPERLINK("http://www.godatabase.org/cgi-bin/go.cgi?query=GO:0001766&auto_wild_cards=yes&view=query&action=query&search_constraint=terms"	GO:0001766_membrane_raft_polarization) 1 0
=HYPERLINK("http://www.godatabase.org/cgi-bin/go.cgi?query=GO:0001811&auto_wild_cards=yes&view=query&action=query&search_constraint=terms"	GO:0001811_negative_regulation_of_type_I_hypersensitivity) 1 0
=HYPERLINK("http://www.godatabase.org/cgi-bin/go.cgi?query=GO:0001821&auto_wild_cards=yes&view=query&action=query&search_constraint=terms"	GO:0001821_histamine_secretion) 1 0
=HYPERLINK("http://www.godatabase.org/cgi-bin/go.cgi?query=GO:0001826&auto_wild_cards=yes&view=query&action=query&search_constraint=terms"	GO:0001826_inner_cell_mass_cell_differentiation) 1 0
=HYPERLINK("http://www.godatabase.org/cgi-bin/go.cgi?query=GO:0001830&auto_wild_cards=yes&view=query&action=query&search_constraint=terms"	GO:0001830_trophectodermal_cell_fate_commitment) 1 0
=HYPERLINK("http://www.godatabase.org/cgi-bin/go.cgi?query=GO:0001834&auto_wild_cards=yes&view=query&action=query&search_constraint=terms"	GO:0001834_trophectodermal_cell_proliferation) 1 0
=HYPERLINK("http://www.godatabase.org/cgi-bin/go.cgi?query=GO:0001867&auto_wild_cards=yes&view=query&action=query&search_constraint=terms"	GO:0001867_complement_activation__lectin_pathway) 1 0
=HYPERLINK("http://www.godatabase.org/cgi-bin/go.cgi?query=GO:0001880&auto_wild_cards=yes&view=query&action=query&search_constraint=terms"	GO:0001880_Mullerian_duct_regression) 1 0
=HYPERLINK("http://www.godatabase.org/cgi-bin/go.cgi?query=GO:0001922&auto_wild_cards=yes&view=query&action=query&search_constraint=terms"	GO:0001922_B-1_B_cell_homeostasis) 1 0
=HYPERLINK("http://www.godatabase.org/cgi-bin/go.cgi?query=GO:0001923&auto_wild_cards=yes&view=query&action=query&search_constraint=terms"	GO:0001923_B-1_B_cell_differentiation) 1 0
=HYPERLINK("http://www.godatabase.org/cgi-bin/go.cgi?query=GO:0001941&auto_wild_cards=yes&view=query&action=query&search_constraint=terms"	GO:0001941_postsynaptic_membrane_organization) 1 0
=HYPERLINK("http://www.godatabase.org/cgi-bin/go.cgi?query=GO:0001946&auto_wild_cards=yes&view=query&action=query&search_constraint=terms"	GO:0001946_lymphangiogenesis) 1 0
=HYPERLINK("http://www.godatabase.org/cgi-bin/go.cgi?query=GO:0001956&auto_wild_cards=yes&view=query&action=query&search_constraint=terms"	GO:0001956_positive_regulation_of_neurotransmitter_secretion) 1 0
=HYPERLINK("http://www.godatabase.org/cgi-bin/go.cgi?query=GO:0001961&auto_wild_cards=yes&view=query&action=query&search_constraint=terms"	GO:0001961_positive_regulation_of_cytokine-mediated_signaling_pathway) 1 0
=HYPERLINK("http://www.godatabase.org/cgi-bin/go.cgi?query=GO:0001979&auto_wild_cards=yes&view=query&action=query&search_constraint=terms"	GO:0001979_regulation_of_systemic_arterial_blood_pressure_by_chemoreceptor_signaling) 1 0
=HYPERLINK("http://www.godatabase.org/cgi-bin/go.cgi?query=GO:0001980&auto_wild_cards=yes&view=query&action=query&search_constraint=terms"	GO:0001980_regulation_of_systemic_arterial_blood_pressure_by_ischemic_conditions) 1 0
=HYPERLINK("http://www.godatabase.org/cgi-bin/go.cgi?query=GO:0001984&auto_wild_cards=yes&view=query&action=query&search_constraint=terms"	GO:0001984_vasodilation_of_artery_during_baroreceptor_response_to_increased_systemic_arterial_blood_pressure) 1 0
=HYPERLINK("http://www.godatabase.org/cgi-bin/go.cgi?query=GO:0001985&auto_wild_cards=yes&view=query&action=query&search_constraint=terms"	GO:0001985_negative_regulation_of_heart_rate_in_baroreceptor_response_to_increased_systemic_arterial_blood_pressure) 1 0
=HYPERLINK("http://www.godatabase.org/cgi-bin/go.cgi?query=GO:0001987&auto_wild_cards=yes&view=query&action=query&search_constraint=terms"	GO:0001987_vasoconstriction_of_artery_involved_in_baroreceptor_response_to_lowering_of_systemic_arterial_blood_pressure) 1 0
=HYPERLINK("http://www.godatabase.org/cgi-bin/go.cgi?query=GO:0001988&auto_wild_cards=yes&view=query&action=query&search_constraint=terms"	GO:0001988_positive_regulation_of_heart_rate_in_baroreceptor_response_to_decreased_systemic_arterial_blood_pressure) 1 0
=HYPERLINK("http://www.godatabase.org/cgi-bin/go.cgi?query=GO:0001994&auto_wild_cards=yes&view=query&action=query&search_constraint=terms"	GO:0001994_norepinephrine-epinephrine_vasoconstriction_involved_in_regulation_of_systemic_arterial_blood_pressure) 1 0
=HYPERLINK("http://www.godatabase.org/cgi-bin/go.cgi?query=GO:0002001&auto_wild_cards=yes&view=query&action=query&search_constraint=terms"	GO:0002001_renin_secretion_into_blood_stream) 1 0
=HYPERLINK("http://www.godatabase.org/cgi-bin/go.cgi?query=GO:0002002&auto_wild_cards=yes&view=query&action=query&search_constraint=terms"	GO:0002002_regulation_of_angiotensin_levels_in_blood) 1 0
=HYPERLINK("http://www.godatabase.org/cgi-bin/go.cgi?query=GO:0002003&auto_wild_cards=yes&view=query&action=query&search_constraint=terms"	GO:0002003_angiotensin_maturation) 1 0
=HYPERLINK("http://www.godatabase.org/cgi-bin/go.cgi?query=GO:0002007&auto_wild_cards=yes&view=query&action=query&search_constraint=terms"	GO:0002007_detection_of_hypoxic_conditions_in_blood_by_chemoreceptor_signaling) 1 0
=HYPERLINK("http://www.godatabase.org/cgi-bin/go.cgi?query=GO:0002017&auto_wild_cards=yes&view=query&action=query&search_constraint=terms"	GO:0002017_regulation_of_blood_volume_by_renal_aldosterone) 1 0
=HYPERLINK("http://www.godatabase.org/cgi-bin/go.cgi?query=GO:0002023&auto_wild_cards=yes&view=query&action=query&search_constraint=terms"	GO:0002023_reduction_of_food_intake_in_response_to_dietary_excess) 1 0
=HYPERLINK("http://www.godatabase.org/cgi-bin/go.cgi?query=GO:0002031&auto_wild_cards=yes&view=query&action=query&search_constraint=terms"	GO:0002031_G-protein_coupled_receptor_internalization) 1 0
=HYPERLINK("http://www.godatabase.org/cgi-bin/go.cgi?query=GO:0002036&auto_wild_cards=yes&view=query&action=query&search_constraint=terms"	GO:0002036_regulation_of_L-glutamate_transport) 1 0
=HYPERLINK("http://www.godatabase.org/cgi-bin/go.cgi?query=GO:0002040&auto_wild_cards=yes&view=query&action=query&search_constraint=terms"	GO:0002040_sprouting_angiogenesis) 1 0
=HYPERLINK("http://www.godatabase.org/cgi-bin/go.cgi?query=GO:0002041&auto_wild_cards=yes&view=query&action=query&search_constraint=terms"	GO:0002041_intussusceptive_angiogenesis) 1 0
=HYPERLINK("http://www.godatabase.org/cgi-bin/go.cgi?query=GO:0002068&auto_wild_cards=yes&view=query&action=query&search_constraint=terms"	GO:0002068_glandular_epithelial_cell_development) 1 0
=HYPERLINK("http://www.godatabase.org/cgi-bin/go.cgi?query=GO:0002069&auto_wild_cards=yes&view=query&action=query&search_constraint=terms"	GO:0002069_columnar_cuboidal_epithelial_cell_maturation) 1 0
=HYPERLINK("http://www.godatabase.org/cgi-bin/go.cgi?query=GO:0002071&auto_wild_cards=yes&view=query&action=query&search_constraint=terms"	GO:0002071_glandular_epithelial_cell_maturation) 1 0
=HYPERLINK("http://www.godatabase.org/cgi-bin/go.cgi?query=GO:0002082&auto_wild_cards=yes&view=query&action=query&search_constraint=terms"	GO:0002082_regulation_of_oxidative_phosphorylation) 1 0
=HYPERLINK("http://www.godatabase.org/cgi-bin/go.cgi?query=GO:0002084&auto_wild_cards=yes&view=query&action=query&search_constraint=terms"	GO:0002084_protein_depalmitoylation) 1 0
=HYPERLINK("http://www.godatabase.org/cgi-bin/go.cgi?query=GO:0002085&auto_wild_cards=yes&view=query&action=query&search_constraint=terms"	GO:0002085_inhibition_of_neuroepithelial_cell_differentiation) 1 0
=HYPERLINK("http://www.godatabase.org/cgi-bin/go.cgi?query=GO:0002086&auto_wild_cards=yes&view=query&action=query&search_constraint=terms"	GO:0002086_diaphragm_contraction) 1 0
=HYPERLINK("http://www.godatabase.org/cgi-bin/go.cgi?query=GO:0002118&auto_wild_cards=yes&view=query&action=query&search_constraint=terms"	GO:0002118_aggressive_behavior) 1 0
=HYPERLINK("http://www.godatabase.org/cgi-bin/go.cgi?query=GO:0002121&auto_wild_cards=yes&view=query&action=query&search_constraint=terms"	GO:0002121_inter-male_aggressive_behavior) 1 0
=HYPERLINK("http://www.godatabase.org/cgi-bin/go.cgi?query=GO:0002124&auto_wild_cards=yes&view=query&action=query&search_constraint=terms"	GO:0002124_territorial_aggressive_behavior) 1 0
=HYPERLINK("http://www.godatabase.org/cgi-bin/go.cgi?query=GO:0002227&auto_wild_cards=yes&view=query&action=query&search_constraint=terms"	GO:0002227_innate_immune_response_in_mucosa) 1 0
=HYPERLINK("http://www.godatabase.org/cgi-bin/go.cgi?query=GO:0002232&auto_wild_cards=yes&view=query&action=query&search_constraint=terms"	GO:0002232_leukocyte_chemotaxis_during_inflammatory_response) 1 0
=HYPERLINK("http://www.godatabase.org/cgi-bin/go.cgi?query=GO:0002248&auto_wild_cards=yes&view=query&action=query&search_constraint=terms"	GO:0002248_connective_tissue_replacement_during_inflammatory_response) 1 0
=HYPERLINK("http://www.godatabase.org/cgi-bin/go.cgi?query=GO:0002282&auto_wild_cards=yes&view=query&action=query&search_constraint=terms"	GO:0002282_microglial_cell_activation_during_immune_response) 1 0
=HYPERLINK("http://www.godatabase.org/cgi-bin/go.cgi?query=GO:0002287&auto_wild_cards=yes&view=query&action=query&search_constraint=terms"	GO:0002287_alpha-beta_T_cell_activation_during_immune_response) 1 0
=HYPERLINK("http://www.godatabase.org/cgi-bin/go.cgi?query=GO:0002314&auto_wild_cards=yes&view=query&action=query&search_constraint=terms"	GO:0002314_germinal_center_B_cell_differentiation) 1 0
=HYPERLINK("http://www.godatabase.org/cgi-bin/go.cgi?query=GO:0002315&auto_wild_cards=yes&view=query&action=query&search_constraint=terms"	GO:0002315_marginal_zone_B_cell_differentiation) 1 0
=HYPERLINK("http://www.godatabase.org/cgi-bin/go.cgi?query=GO:0002316&auto_wild_cards=yes&view=query&action=query&search_constraint=terms"	GO:0002316_follicular_B_cell_differentiation) 1 0
=HYPERLINK("http://www.godatabase.org/cgi-bin/go.cgi?query=GO:0002317&auto_wild_cards=yes&view=query&action=query&search_constraint=terms"	GO:0002317_plasma_cell_differentiation) 1 0
=HYPERLINK("http://www.godatabase.org/cgi-bin/go.cgi?query=GO:0002349&auto_wild_cards=yes&view=query&action=query&search_constraint=terms"	GO:0002349_histamine_production_during_acute_inflammatory_response) 1 0
=HYPERLINK("http://www.godatabase.org/cgi-bin/go.cgi?query=GO:0002351&auto_wild_cards=yes&view=query&action=query&search_constraint=terms"	GO:0002351_serotonin_production_during_acute_inflammatory_response) 1 0
=HYPERLINK("http://www.godatabase.org/cgi-bin/go.cgi?query=GO:0002355&auto_wild_cards=yes&view=query&action=query&search_constraint=terms"	GO:0002355_detection_of_tumor_cell) 1 0
=HYPERLINK("http://www.godatabase.org/cgi-bin/go.cgi?query=GO:0002370&auto_wild_cards=yes&view=query&action=query&search_constraint=terms"	GO:0002370_natural_killer_cell_cytokine_production) 1 0
=HYPERLINK("http://www.godatabase.org/cgi-bin/go.cgi?query=GO:0002371&auto_wild_cards=yes&view=query&action=query&search_constraint=terms"	GO:0002371_dendritic_cell_cytokine_production) 1 0
=HYPERLINK("http://www.godatabase.org/cgi-bin/go.cgi?query=GO:0002380&auto_wild_cards=yes&view=query&action=query&search_constraint=terms"	GO:0002380_immunoglobulin_secretion_during_immune_response) 1 0
=HYPERLINK("http://www.godatabase.org/cgi-bin/go.cgi?query=GO:0002396&auto_wild_cards=yes&view=query&action=query&search_constraint=terms"	GO:0002396_MHC_protein_complex_assembly) 1 0
=HYPERLINK("http://www.godatabase.org/cgi-bin/go.cgi?query=GO:0002397&auto_wild_cards=yes&view=query&action=query&search_constraint=terms"	GO:0002397_MHC_class_I_protein_complex_assembly) 1 0
=HYPERLINK("http://www.godatabase.org/cgi-bin/go.cgi?query=GO:0002420&auto_wild_cards=yes&view=query&action=query&search_constraint=terms"	GO:0002420_natural_killer_cell_mediated_cytotoxicity_directed_against_tumor_cell_target) 1 0
=HYPERLINK("http://www.godatabase.org/cgi-bin/go.cgi?query=GO:0002423&auto_wild_cards=yes&view=query&action=query&search_constraint=terms"	GO:0002423_natural_killer_cell_mediated_immune_response_to_tumor_cell) 1 0
=HYPERLINK("http://www.godatabase.org/cgi-bin/go.cgi?query=GO:0002424&auto_wild_cards=yes&view=query&action=query&search_constraint=terms"	GO:0002424_T_cell_mediated_immune_response_to_tumor_cell) 1 0
=HYPERLINK("http://www.godatabase.org/cgi-bin/go.cgi?query=GO:0002426&auto_wild_cards=yes&view=query&action=query&search_constraint=terms"	GO:0002426_immunoglobulin_production_in_mucosal_tissue) 1 0
=HYPERLINK("http://www.godatabase.org/cgi-bin/go.cgi?query=GO:0002431&auto_wild_cards=yes&view=query&action=query&search_constraint=terms"	GO:0002431_Fc_receptor_mediated_stimulatory_signaling_pathway) 1 0
=HYPERLINK("http://www.godatabase.org/cgi-bin/go.cgi?query=GO:0002432&auto_wild_cards=yes&view=query&action=query&search_constraint=terms"	GO:0002432_granuloma_formation) 1 0
=HYPERLINK("http://www.godatabase.org/cgi-bin/go.cgi?query=GO:0002441&auto_wild_cards=yes&view=query&action=query&search_constraint=terms"	GO:0002441_histamine_secretion_during_acute_inflammatory_response) 1 0
=HYPERLINK("http://www.godatabase.org/cgi-bin/go.cgi?query=GO:0002442&auto_wild_cards=yes&view=query&action=query&search_constraint=terms"	GO:0002442_serotonin_secretion_during_acute_inflammatory_response) 1 0
=HYPERLINK("http://www.godatabase.org/cgi-bin/go.cgi?query=GO:0002457&auto_wild_cards=yes&view=query&action=query&search_constraint=terms"	GO:0002457_T_cell_antigen_processing_and_presentation) 1 0
=HYPERLINK("http://www.godatabase.org/cgi-bin/go.cgi?query=GO:0002458&auto_wild_cards=yes&view=query&action=query&search_constraint=terms"	GO:0002458_peripheral_T_cell_tolerance_induction) 1 0
=HYPERLINK("http://www.godatabase.org/cgi-bin/go.cgi?query=GO:0002461&auto_wild_cards=yes&view=query&action=query&search_constraint=terms"	GO:0002461_tolerance_induction_dependent_upon_immune_response) 1 0
=HYPERLINK("http://www.godatabase.org/cgi-bin/go.cgi?query=GO:0002465&auto_wild_cards=yes&view=query&action=query&search_constraint=terms"	GO:0002465_peripheral_tolerance_induction) 1 0
=HYPERLINK("http://www.godatabase.org/cgi-bin/go.cgi?query=GO:0002468&auto_wild_cards=yes&view=query&action=query&search_constraint=terms"	GO:0002468_dendritic_cell_antigen_processing_and_presentation) 1 0
=HYPERLINK("http://www.godatabase.org/cgi-bin/go.cgi?query=GO:0002476&auto_wild_cards=yes&view=query&action=query&search_constraint=terms"	GO:0002476_antigen_processing_and_presentation_of_endogenous_peptide_antigen_via_MHC_class_Ib) 1 0
=HYPERLINK("http://www.godatabase.org/cgi-bin/go.cgi?query=GO:0002479&auto_wild_cards=yes&view=query&action=query&search_constraint=terms"	GO:0002479_antigen_processing_and_presentation_of_exogenous_peptide_antigen_via_MHC_class_I__TAP-dependent) 1 0
=HYPERLINK("http://www.godatabase.org/cgi-bin/go.cgi?query=GO:0002483&auto_wild_cards=yes&view=query&action=query&search_constraint=terms"	GO:0002483_antigen_processing_and_presentation_of_endogenous_peptide_antigen) 1 0
=HYPERLINK("http://www.godatabase.org/cgi-bin/go.cgi?query=GO:0002501&auto_wild_cards=yes&view=query&action=query&search_constraint=terms"	GO:0002501_peptide_antigen_assembly_with_MHC_protein_complex) 1 0
=HYPERLINK("http://www.godatabase.org/cgi-bin/go.cgi?query=GO:0002502&auto_wild_cards=yes&view=query&action=query&search_constraint=terms"	GO:0002502_peptide_antigen_assembly_with_MHC_class_I_protein_complex) 1 0
=HYPERLINK("http://www.godatabase.org/cgi-bin/go.cgi?query=GO:0002508&auto_wild_cards=yes&view=query&action=query&search_constraint=terms"	GO:0002508_central_tolerance_induction) 1 0
=HYPERLINK("http://www.godatabase.org/cgi-bin/go.cgi?query=GO:0002510&auto_wild_cards=yes&view=query&action=query&search_constraint=terms"	GO:0002510_central_B_cell_tolerance_induction) 1 0
=HYPERLINK("http://www.godatabase.org/cgi-bin/go.cgi?query=GO:0002545&auto_wild_cards=yes&view=query&action=query&search_constraint=terms"	GO:0002545_chronic_inflammatory_response_to_non-antigenic_stimulus) 1 0
=HYPERLINK("http://www.godatabase.org/cgi-bin/go.cgi?query=GO:0002553&auto_wild_cards=yes&view=query&action=query&search_constraint=terms"	GO:0002553_histamine_secretion_by_mast_cell) 1 0
=HYPERLINK("http://www.godatabase.org/cgi-bin/go.cgi?query=GO:0002554&auto_wild_cards=yes&view=query&action=query&search_constraint=terms"	GO:0002554_serotonin_secretion_by_platelet) 1 0
=HYPERLINK("http://www.godatabase.org/cgi-bin/go.cgi?query=GO:0002572&auto_wild_cards=yes&view=query&action=query&search_constraint=terms"	GO:0002572_pro-T_cell_differentiation) 1 0
=HYPERLINK("http://www.godatabase.org/cgi-bin/go.cgi?query=GO:0002577&auto_wild_cards=yes&view=query&action=query&search_constraint=terms"	GO:0002577_regulation_of_antigen_processing_and_presentation) 1 0
=HYPERLINK("http://www.godatabase.org/cgi-bin/go.cgi?query=GO:0002579&auto_wild_cards=yes&view=query&action=query&search_constraint=terms"	GO:0002579_positive_regulation_of_antigen_processing_and_presentation) 1 0
=HYPERLINK("http://www.godatabase.org/cgi-bin/go.cgi?query=GO:0002604&auto_wild_cards=yes&view=query&action=query&search_constraint=terms"	GO:0002604_regulation_of_dendritic_cell_antigen_processing_and_presentation) 1 0
=HYPERLINK("http://www.godatabase.org/cgi-bin/go.cgi?query=GO:0002606&auto_wild_cards=yes&view=query&action=query&search_constraint=terms"	GO:0002606_positive_regulation_of_dendritic_cell_antigen_processing_and_presentation) 1 0
=HYPERLINK("http://www.godatabase.org/cgi-bin/go.cgi?query=GO:0002635&auto_wild_cards=yes&view=query&action=query&search_constraint=terms"	GO:0002635_negative_regulation_of_germinal_center_formation) 1 0
=HYPERLINK("http://www.godatabase.org/cgi-bin/go.cgi?query=GO:0002646&auto_wild_cards=yes&view=query&action=query&search_constraint=terms"	GO:0002646_regulation_of_central_tolerance_induction) 1 0
=HYPERLINK("http://www.godatabase.org/cgi-bin/go.cgi?query=GO:0002648&auto_wild_cards=yes&view=query&action=query&search_constraint=terms"	GO:0002648_positive_regulation_of_central_tolerance_induction) 1 0
=HYPERLINK("http://www.godatabase.org/cgi-bin/go.cgi?query=GO:0002649&auto_wild_cards=yes&view=query&action=query&search_constraint=terms"	GO:0002649_regulation_of_tolerance_induction_to_self_antigen) 1 0
=HYPERLINK("http://www.godatabase.org/cgi-bin/go.cgi?query=GO:0002651&auto_wild_cards=yes&view=query&action=query&search_constraint=terms"	GO:0002651_positive_regulation_of_tolerance_induction_to_self_antigen) 1 0
=HYPERLINK("http://www.godatabase.org/cgi-bin/go.cgi?query=GO:0002652&auto_wild_cards=yes&view=query&action=query&search_constraint=terms"	GO:0002652_regulation_of_tolerance_induction_dependent_upon_immune_response) 1 0
=HYPERLINK("http://www.godatabase.org/cgi-bin/go.cgi?query=GO:0002654&auto_wild_cards=yes&view=query&action=query&search_constraint=terms"	GO:0002654_positive_regulation_of_tolerance_induction_dependent_upon_immune_response) 1 0
=HYPERLINK("http://www.godatabase.org/cgi-bin/go.cgi?query=GO:0002658&auto_wild_cards=yes&view=query&action=query&search_constraint=terms"	GO:0002658_regulation_of_peripheral_tolerance_induction) 1 0
=HYPERLINK("http://www.godatabase.org/cgi-bin/go.cgi?query=GO:0002660&auto_wild_cards=yes&view=query&action=query&search_constraint=terms"	GO:0002660_positive_regulation_of_peripheral_tolerance_induction) 1 0
=HYPERLINK("http://www.godatabase.org/cgi-bin/go.cgi?query=GO:0002677&auto_wild_cards=yes&view=query&action=query&search_constraint=terms"	GO:0002677_negative_regulation_of_chronic_inflammatory_response) 1 0
=HYPERLINK("http://www.godatabase.org/cgi-bin/go.cgi?query=GO:0002678&auto_wild_cards=yes&view=query&action=query&search_constraint=terms"	GO:0002678_positive_regulation_of_chronic_inflammatory_response) 1 0
=HYPERLINK("http://www.godatabase.org/cgi-bin/go.cgi?query=GO:0002701&auto_wild_cards=yes&view=query&action=query&search_constraint=terms"	GO:0002701_negative_regulation_of_production_of_molecular_mediator_of_immune_response) 1 0
=HYPERLINK("http://www.godatabase.org/cgi-bin/go.cgi?query=GO:0002719&auto_wild_cards=yes&view=query&action=query&search_constraint=terms"	GO:0002719_negative_regulation_of_cytokine_production_during_immune_response) 1 0
=HYPERLINK("http://www.godatabase.org/cgi-bin/go.cgi?query=GO:0002724&auto_wild_cards=yes&view=query&action=query&search_constraint=terms"	GO:0002724_regulation_of_T_cell_cytokine_production) 1 0
=HYPERLINK("http://www.godatabase.org/cgi-bin/go.cgi?query=GO:0002727&auto_wild_cards=yes&view=query&action=query&search_constraint=terms"	GO:0002727_regulation_of_natural_killer_cell_cytokine_production) 1 0
=HYPERLINK("http://www.godatabase.org/cgi-bin/go.cgi?query=GO:0002729&auto_wild_cards=yes&view=query&action=query&search_constraint=terms"	GO:0002729_positive_regulation_of_natural_killer_cell_cytokine_production) 1 0
=HYPERLINK("http://www.godatabase.org/cgi-bin/go.cgi?query=GO:0002730&auto_wild_cards=yes&view=query&action=query&search_constraint=terms"	GO:0002730_regulation_of_dendritic_cell_cytokine_production) 1 0
=HYPERLINK("http://www.godatabase.org/cgi-bin/go.cgi?query=GO:0002756&auto_wild_cards=yes&view=query&action=query&search_constraint=terms"	GO:0002756_MyD88-independent_toll-like_receptor_signaling_pathway) 1 0
=HYPERLINK("http://www.godatabase.org/cgi-bin/go.cgi?query=GO:0002767&auto_wild_cards=yes&view=query&action=query&search_constraint=terms"	GO:0002767_immune_response-inhibiting_cell_surface_receptor_signaling_pathway) 1 0
=HYPERLINK("http://www.godatabase.org/cgi-bin/go.cgi?query=GO:0002769&auto_wild_cards=yes&view=query&action=query&search_constraint=terms"	GO:0002769_natural_killer_cell_inhibitory_signaling_pathway) 1 0
=HYPERLINK("http://www.godatabase.org/cgi-bin/go.cgi?query=GO:0002840&auto_wild_cards=yes&view=query&action=query&search_constraint=terms"	GO:0002840_regulation_of_T_cell_mediated_immune_response_to_tumor_cell) 1 0
=HYPERLINK("http://www.godatabase.org/cgi-bin/go.cgi?query=GO:0002842&auto_wild_cards=yes&view=query&action=query&search_constraint=terms"	GO:0002842_positive_regulation_of_T_cell_mediated_immune_response_to_tumor_cell) 1 0
=HYPERLINK("http://www.godatabase.org/cgi-bin/go.cgi?query=GO:0002849&auto_wild_cards=yes&view=query&action=query&search_constraint=terms"	GO:0002849_regulation_of_peripheral_T_cell_tolerance_induction) 1 0
=HYPERLINK("http://www.godatabase.org/cgi-bin/go.cgi?query=GO:0002851&auto_wild_cards=yes&view=query&action=query&search_constraint=terms"	GO:0002851_positive_regulation_of_peripheral_T_cell_tolerance_induction) 1 0
=HYPERLINK("http://www.godatabase.org/cgi-bin/go.cgi?query=GO:0002855&auto_wild_cards=yes&view=query&action=query&search_constraint=terms"	GO:0002855_regulation_of_natural_killer_cell_mediated_immune_response_to_tumor_cell) 1 0
=HYPERLINK("http://www.godatabase.org/cgi-bin/go.cgi?query=GO:0002857&auto_wild_cards=yes&view=query&action=query&search_constraint=terms"	GO:0002857_positive_regulation_of_natural_killer_cell_mediated_immune_response_to_tumor_cell) 1 0
=HYPERLINK("http://www.godatabase.org/cgi-bin/go.cgi?query=GO:0002858&auto_wild_cards=yes&view=query&action=query&search_constraint=terms"	GO:0002858_regulation_of_natural_killer_cell_mediated_cytotoxicity_directed_against_tumor_cell_target) 1 0
=HYPERLINK("http://www.godatabase.org/cgi-bin/go.cgi?query=GO:0002860&auto_wild_cards=yes&view=query&action=query&search_constraint=terms"	GO:0002860_positive_regulation_of_natural_killer_cell_mediated_cytotoxicity_directed_against_tumor_cell_target) 1 0
=HYPERLINK("http://www.godatabase.org/cgi-bin/go.cgi?query=GO:0002880&auto_wild_cards=yes&view=query&action=query&search_constraint=terms"	GO:0002880_regulation_of_chronic_inflammatory_response_to_non-antigenic_stimulus) 1 0
=HYPERLINK("http://www.godatabase.org/cgi-bin/go.cgi?query=GO:0002882&auto_wild_cards=yes&view=query&action=query&search_constraint=terms"	GO:0002882_positive_regulation_of_chronic_inflammatory_response_to_non-antigenic_stimulus) 1 0
=HYPERLINK("http://www.godatabase.org/cgi-bin/go.cgi?query=GO:0002895&auto_wild_cards=yes&view=query&action=query&search_constraint=terms"	GO:0002895_regulation_of_central_B_cell_tolerance_induction) 1 0
=HYPERLINK("http://www.godatabase.org/cgi-bin/go.cgi?query=GO:0002897&auto_wild_cards=yes&view=query&action=query&search_constraint=terms"	GO:0002897_positive_regulation_of_central_B_cell_tolerance_induction) 1 0
=HYPERLINK("http://www.godatabase.org/cgi-bin/go.cgi?query=GO:0002901&auto_wild_cards=yes&view=query&action=query&search_constraint=terms"	GO:0002901_mature_B_cell_apoptosis) 1 0
=HYPERLINK("http://www.godatabase.org/cgi-bin/go.cgi?query=GO:0002903&auto_wild_cards=yes&view=query&action=query&search_constraint=terms"	GO:0002903_negative_regulation_of_B_cell_apoptosis) 1 0
=HYPERLINK("http://www.godatabase.org/cgi-bin/go.cgi?query=GO:0002905&auto_wild_cards=yes&view=query&action=query&search_constraint=terms"	GO:0002905_regulation_of_mature_B_cell_apoptosis) 1 0
=HYPERLINK("http://www.godatabase.org/cgi-bin/go.cgi?query=GO:0002906&auto_wild_cards=yes&view=query&action=query&search_constraint=terms"	GO:0002906_negative_regulation_of_mature_B_cell_apoptosis) 1 0
=HYPERLINK("http://www.godatabase.org/cgi-bin/go.cgi?query=GO:0003011&auto_wild_cards=yes&view=query&action=query&search_constraint=terms"	GO:0003011_involuntary_skeletal_muscle_contraction) 1 0
=HYPERLINK("http://www.godatabase.org/cgi-bin/go.cgi?query=GO:0003027&auto_wild_cards=yes&view=query&action=query&search_constraint=terms"	GO:0003027_regulation_of_systemic_arterial_blood_pressure_by_carotid_body_chemoreceptor_signaling) 1 0
=HYPERLINK("http://www.godatabase.org/cgi-bin/go.cgi?query=GO:0003029&auto_wild_cards=yes&view=query&action=query&search_constraint=terms"	GO:0003029_detection_of_hypoxic_conditions_in_blood_by_carotid_body_chemoreceptor_signaling) 1 0
=HYPERLINK("http://www.godatabase.org/cgi-bin/go.cgi?query=GO:0003032&auto_wild_cards=yes&view=query&action=query&search_constraint=terms"	GO:0003032_detection_of_oxygen) 1 0
=HYPERLINK("http://www.godatabase.org/cgi-bin/go.cgi?query=GO:0003056&auto_wild_cards=yes&view=query&action=query&search_constraint=terms"	GO:0003056_regulation_of_vascular_smooth_muscle_contraction) 1 0
=HYPERLINK("http://www.godatabase.org/cgi-bin/go.cgi?query=GO:0003062&auto_wild_cards=yes&view=query&action=query&search_constraint=terms"	GO:0003062_regulation_of_heart_rate_by_chemical_signal) 1 0
=HYPERLINK("http://www.godatabase.org/cgi-bin/go.cgi?query=GO:0003065&auto_wild_cards=yes&view=query&action=query&search_constraint=terms"	GO:0003065_positive_regulation_of_heart_rate_by_epinephrine) 1 0
=HYPERLINK("http://www.godatabase.org/cgi-bin/go.cgi?query=GO:0003068&auto_wild_cards=yes&view=query&action=query&search_constraint=terms"	GO:0003068_regulation_of_systemic_arterial_blood_pressure_by_acetylcholine) 1 0
=HYPERLINK("http://www.godatabase.org/cgi-bin/go.cgi?query=GO:0003069&auto_wild_cards=yes&view=query&action=query&search_constraint=terms"	GO:0003069_vasodilation_by_acetylcholine_involved_in_regulation_of_systemic_arterial_blood_pressure) 1 0
=HYPERLINK("http://www.godatabase.org/cgi-bin/go.cgi?query=GO:0003070&auto_wild_cards=yes&view=query&action=query&search_constraint=terms"	GO:0003070_regulation_of_systemic_arterial_blood_pressure_by_neurotransmitter) 1 0
=HYPERLINK("http://www.godatabase.org/cgi-bin/go.cgi?query=GO:0003097&auto_wild_cards=yes&view=query&action=query&search_constraint=terms"	GO:0003097_renal_water_transport) 1 0
=HYPERLINK("http://www.godatabase.org/cgi-bin/go.cgi?query=GO:0005979&auto_wild_cards=yes&view=query&action=query&search_constraint=terms"	GO:0005979_regulation_of_glycogen_biosynthetic_process) 1 0
=HYPERLINK("http://www.godatabase.org/cgi-bin/go.cgi?query=GO:0005984&auto_wild_cards=yes&view=query&action=query&search_constraint=terms"	GO:0005984_disaccharide_metabolic_process) 1 0
=HYPERLINK("http://www.godatabase.org/cgi-bin/go.cgi?query=GO:0005988&auto_wild_cards=yes&view=query&action=query&search_constraint=terms"	GO:0005988_lactose_metabolic_process) 1 0
=HYPERLINK("http://www.godatabase.org/cgi-bin/go.cgi?query=GO:0005989&auto_wild_cards=yes&view=query&action=query&search_constraint=terms"	GO:0005989_lactose_biosynthetic_process) 1 0
=HYPERLINK("http://www.godatabase.org/cgi-bin/go.cgi?query=GO:0005997&auto_wild_cards=yes&view=query&action=query&search_constraint=terms"	GO:0005997_xylulose_metabolic_process) 1 0
=HYPERLINK("http://www.godatabase.org/cgi-bin/go.cgi?query=GO:0006000&auto_wild_cards=yes&view=query&action=query&search_constraint=terms"	GO:0006000_fructose_metabolic_process) 1 0
=HYPERLINK("http://www.godatabase.org/cgi-bin/go.cgi?query=GO:0006002&auto_wild_cards=yes&view=query&action=query&search_constraint=terms"	GO:0006002_fructose_6-phosphate_metabolic_process) 1 0
=HYPERLINK("http://www.godatabase.org/cgi-bin/go.cgi?query=GO:0006004&auto_wild_cards=yes&view=query&action=query&search_constraint=terms"	GO:0006004_fucose_metabolic_process) 1 0
=HYPERLINK("http://www.godatabase.org/cgi-bin/go.cgi?query=GO:0006013&auto_wild_cards=yes&view=query&action=query&search_constraint=terms"	GO:0006013_mannose_metabolic_process) 1 0
=HYPERLINK("http://www.godatabase.org/cgi-bin/go.cgi?query=GO:0006060&auto_wild_cards=yes&view=query&action=query&search_constraint=terms"	GO:0006060_sorbitol_metabolic_process) 1 0
=HYPERLINK("http://www.godatabase.org/cgi-bin/go.cgi?query=GO:0006064&auto_wild_cards=yes&view=query&action=query&search_constraint=terms"	GO:0006064_glucuronate_catabolic_process) 1 0
=HYPERLINK("http://www.godatabase.org/cgi-bin/go.cgi?query=GO:0006086&auto_wild_cards=yes&view=query&action=query&search_constraint=terms"	GO:0006086_acetyl-CoA_biosynthetic_process_from_pyruvate) 1 0
=HYPERLINK("http://www.godatabase.org/cgi-bin/go.cgi?query=GO:0006098&auto_wild_cards=yes&view=query&action=query&search_constraint=terms"	GO:0006098_pentose-phosphate_shunt) 1 0
=HYPERLINK("http://www.godatabase.org/cgi-bin/go.cgi?query=GO:0006101&auto_wild_cards=yes&view=query&action=query&search_constraint=terms"	GO:0006101_citrate_metabolic_process) 1 0
=HYPERLINK("http://www.godatabase.org/cgi-bin/go.cgi?query=GO:0006104&auto_wild_cards=yes&view=query&action=query&search_constraint=terms"	GO:0006104_succinyl-CoA_metabolic_process) 1 0
=HYPERLINK("http://www.godatabase.org/cgi-bin/go.cgi?query=GO:0006116&auto_wild_cards=yes&view=query&action=query&search_constraint=terms"	GO:0006116_NADH_oxidation) 1 0
=HYPERLINK("http://www.godatabase.org/cgi-bin/go.cgi?query=GO:0006120&auto_wild_cards=yes&view=query&action=query&search_constraint=terms"	GO:0006120_mitochondrial_electron_transport__NADH_to_ubiquinone) 1 0
=HYPERLINK("http://www.godatabase.org/cgi-bin/go.cgi?query=GO:0006154&auto_wild_cards=yes&view=query&action=query&search_constraint=terms"	GO:0006154_adenosine_catabolic_process) 1 0
=HYPERLINK("http://www.godatabase.org/cgi-bin/go.cgi?query=GO:0006157&auto_wild_cards=yes&view=query&action=query&search_constraint=terms"	GO:0006157_deoxyadenosine_catabolic_process) 1 0
=HYPERLINK("http://www.godatabase.org/cgi-bin/go.cgi?query=GO:0006167&auto_wild_cards=yes&view=query&action=query&search_constraint=terms"	GO:0006167_AMP_biosynthetic_process) 1 0
=HYPERLINK("http://www.godatabase.org/cgi-bin/go.cgi?query=GO:0006175&auto_wild_cards=yes&view=query&action=query&search_constraint=terms"	GO:0006175_dATP_biosynthetic_process) 1 0
=HYPERLINK("http://www.godatabase.org/cgi-bin/go.cgi?query=GO:0006178&auto_wild_cards=yes&view=query&action=query&search_constraint=terms"	GO:0006178_guanine_salvage) 1 0
=HYPERLINK("http://www.godatabase.org/cgi-bin/go.cgi?query=GO:0006196&auto_wild_cards=yes&view=query&action=query&search_constraint=terms"	GO:0006196_AMP_catabolic_process) 1 0
=HYPERLINK("http://www.godatabase.org/cgi-bin/go.cgi?query=GO:0006203&auto_wild_cards=yes&view=query&action=query&search_constraint=terms"	GO:0006203_dGTP_catabolic_process) 1 0
=HYPERLINK("http://www.godatabase.org/cgi-bin/go.cgi?query=GO:0006208&auto_wild_cards=yes&view=query&action=query&search_constraint=terms"	GO:0006208_pyrimidine_base_catabolic_process) 1 0
=HYPERLINK("http://www.godatabase.org/cgi-bin/go.cgi?query=GO:0006221&auto_wild_cards=yes&view=query&action=query&search_constraint=terms"	GO:0006221_pyrimidine_nucleotide_biosynthetic_process) 1 0
=HYPERLINK("http://www.godatabase.org/cgi-bin/go.cgi?query=GO:0006235&auto_wild_cards=yes&view=query&action=query&search_constraint=terms"	GO:0006235_dTTP_biosynthetic_process) 1 0
=HYPERLINK("http://www.godatabase.org/cgi-bin/go.cgi?query=GO:0006244&auto_wild_cards=yes&view=query&action=query&search_constraint=terms"	GO:0006244_pyrimidine_nucleotide_catabolic_process) 1 0
=HYPERLINK("http://www.godatabase.org/cgi-bin/go.cgi?query=GO:0006269&auto_wild_cards=yes&view=query&action=query&search_constraint=terms"	GO:0006269_DNA_replication__synthesis_of_RNA_primer) 1 0
=HYPERLINK("http://www.godatabase.org/cgi-bin/go.cgi?query=GO:0006283&auto_wild_cards=yes&view=query&action=query&search_constraint=terms"	GO:0006283_transcription-coupled_nucleotide-excision_repair) 1 0
=HYPERLINK("http://www.godatabase.org/cgi-bin/go.cgi?query=GO:0006296&auto_wild_cards=yes&view=query&action=query&search_constraint=terms"	GO:0006296_nucleotide-excision_repair__DNA_incision__5'-to_lesion) 1 0
=HYPERLINK("http://www.godatabase.org/cgi-bin/go.cgi?query=GO:0006307&auto_wild_cards=yes&view=query&action=query&search_constraint=terms"	GO:0006307_DNA_dealkylation) 1 0
=HYPERLINK("http://www.godatabase.org/cgi-bin/go.cgi?query=GO:0006337&auto_wild_cards=yes&view=query&action=query&search_constraint=terms"	GO:0006337_nucleosome_disassembly) 1 0
=HYPERLINK("http://www.godatabase.org/cgi-bin/go.cgi?query=GO:0006344&auto_wild_cards=yes&view=query&action=query&search_constraint=terms"	GO:0006344_maintenance_of_chromatin_silencing) 1 0
=HYPERLINK("http://www.godatabase.org/cgi-bin/go.cgi?query=GO:0006356&auto_wild_cards=yes&view=query&action=query&search_constraint=terms"	GO:0006356_regulation_of_transcription_from_RNA_polymerase_I_promoter) 1 0
=HYPERLINK("http://www.godatabase.org/cgi-bin/go.cgi?query=GO:0006388&auto_wild_cards=yes&view=query&action=query&search_constraint=terms"	GO:0006388_tRNA_splicing__via_endonucleolytic_cleavage_and_ligation) 1 0
=HYPERLINK("http://www.godatabase.org/cgi-bin/go.cgi?query=GO:0006407&auto_wild_cards=yes&view=query&action=query&search_constraint=terms"	GO:0006407_rRNA_export_from_nucleus) 1 0
=HYPERLINK("http://www.godatabase.org/cgi-bin/go.cgi?query=GO:0006419&auto_wild_cards=yes&view=query&action=query&search_constraint=terms"	GO:0006419_alanyl-tRNA_aminoacylation) 1 0
=HYPERLINK("http://www.godatabase.org/cgi-bin/go.cgi?query=GO:0006434&auto_wild_cards=yes&view=query&action=query&search_constraint=terms"	GO:0006434_seryl-tRNA_aminoacylation) 1 0
=HYPERLINK("http://www.godatabase.org/cgi-bin/go.cgi?query=GO:0006447&auto_wild_cards=yes&view=query&action=query&search_constraint=terms"	GO:0006447_regulation_of_translational_initiation_by_iron) 1 0
=HYPERLINK("http://www.godatabase.org/cgi-bin/go.cgi?query=GO:0006467&auto_wild_cards=yes&view=query&action=query&search_constraint=terms"	GO:0006467_protein_thiol-disulfide_exchange) 1 0
=HYPERLINK("http://www.godatabase.org/cgi-bin/go.cgi?query=GO:0006474&auto_wild_cards=yes&view=query&action=query&search_constraint=terms"	GO:0006474_N-terminal_protein_amino_acid_acetylation) 1 0
=HYPERLINK("http://www.godatabase.org/cgi-bin/go.cgi?query=GO:0006481&auto_wild_cards=yes&view=query&action=query&search_constraint=terms"	GO:0006481_C-terminal_protein_amino_acid_methylation) 1 0
=HYPERLINK("http://www.godatabase.org/cgi-bin/go.cgi?query=GO:0006488&auto_wild_cards=yes&view=query&action=query&search_constraint=terms"	GO:0006488_dolichol-linked_oligosaccharide_biosynthetic_process) 1 0
=HYPERLINK("http://www.godatabase.org/cgi-bin/go.cgi?query=GO:0006494&auto_wild_cards=yes&view=query&action=query&search_constraint=terms"	GO:0006494_protein_amino_acid_terminal_glycosylation) 1 0
=HYPERLINK("http://www.godatabase.org/cgi-bin/go.cgi?query=GO:0006496&auto_wild_cards=yes&view=query&action=query&search_constraint=terms"	GO:0006496_protein_amino_acid_terminal_N-glycosylation) 1 0
=HYPERLINK("http://www.godatabase.org/cgi-bin/go.cgi?query=GO:0006500&auto_wild_cards=yes&view=query&action=query&search_constraint=terms"	GO:0006500_N-terminal_protein_palmitoylation) 1 0
=HYPERLINK("http://www.godatabase.org/cgi-bin/go.cgi?query=GO:0006507&auto_wild_cards=yes&view=query&action=query&search_constraint=terms"	GO:0006507_GPI_anchor_release) 1 0
=HYPERLINK("http://www.godatabase.org/cgi-bin/go.cgi?query=GO:0006537&auto_wild_cards=yes&view=query&action=query&search_constraint=terms"	GO:0006537_glutamate_biosynthetic_process) 1 0
=HYPERLINK("http://www.godatabase.org/cgi-bin/go.cgi?query=GO:0006544&auto_wild_cards=yes&view=query&action=query&search_constraint=terms"	GO:0006544_glycine_metabolic_process) 1 0
=HYPERLINK("http://www.godatabase.org/cgi-bin/go.cgi?query=GO:0006549&auto_wild_cards=yes&view=query&action=query&search_constraint=terms"	GO:0006549_isoleucine_metabolic_process) 1 0
=HYPERLINK("http://www.godatabase.org/cgi-bin/go.cgi?query=GO:0006553&auto_wild_cards=yes&view=query&action=query&search_constraint=terms"	GO:0006553_lysine_metabolic_process) 1 0
=HYPERLINK("http://www.godatabase.org/cgi-bin/go.cgi?query=GO:0006554&auto_wild_cards=yes&view=query&action=query&search_constraint=terms"	GO:0006554_lysine_catabolic_process) 1 0
=HYPERLINK("http://www.godatabase.org/cgi-bin/go.cgi?query=GO:0006556&auto_wild_cards=yes&view=query&action=query&search_constraint=terms"	GO:0006556_S-adenosylmethionine_biosynthetic_process) 1 0
=HYPERLINK("http://www.godatabase.org/cgi-bin/go.cgi?query=GO:0006559&auto_wild_cards=yes&view=query&action=query&search_constraint=terms"	GO:0006559_L-phenylalanine_catabolic_process) 1 0
=HYPERLINK("http://www.godatabase.org/cgi-bin/go.cgi?query=GO:0006569&auto_wild_cards=yes&view=query&action=query&search_constraint=terms"	GO:0006569_tryptophan_catabolic_process) 1 0
=HYPERLINK("http://www.godatabase.org/cgi-bin/go.cgi?query=GO:0006572&auto_wild_cards=yes&view=query&action=query&search_constraint=terms"	GO:0006572_tyrosine_catabolic_process) 1 0
=HYPERLINK("http://www.godatabase.org/cgi-bin/go.cgi?query=GO:0006573&auto_wild_cards=yes&view=query&action=query&search_constraint=terms"	GO:0006573_valine_metabolic_process) 1 0
=HYPERLINK("http://www.godatabase.org/cgi-bin/go.cgi?query=GO:0006581&auto_wild_cards=yes&view=query&action=query&search_constraint=terms"	GO:0006581_acetylcholine_catabolic_process) 1 0
=HYPERLINK("http://www.godatabase.org/cgi-bin/go.cgi?query=GO:0006585&auto_wild_cards=yes&view=query&action=query&search_constraint=terms"	GO:0006585_dopamine_biosynthetic_process_from_tyrosine) 1 0
=HYPERLINK("http://www.godatabase.org/cgi-bin/go.cgi?query=GO:0006590&auto_wild_cards=yes&view=query&action=query&search_constraint=terms"	GO:0006590_thyroid_hormone_generation) 1 0
=HYPERLINK("http://www.godatabase.org/cgi-bin/go.cgi?query=GO:0006591&auto_wild_cards=yes&view=query&action=query&search_constraint=terms"	GO:0006591_ornithine_metabolic_process) 1 0
=HYPERLINK("http://www.godatabase.org/cgi-bin/go.cgi?query=GO:0006596&auto_wild_cards=yes&view=query&action=query&search_constraint=terms"	GO:0006596_polyamine_biosynthetic_process) 1 0
=HYPERLINK("http://www.godatabase.org/cgi-bin/go.cgi?query=GO:0006597&auto_wild_cards=yes&view=query&action=query&search_constraint=terms"	GO:0006597_spermine_biosynthetic_process) 1 0
=HYPERLINK("http://www.godatabase.org/cgi-bin/go.cgi?query=GO:0006601&auto_wild_cards=yes&view=query&action=query&search_constraint=terms"	GO:0006601_creatine_biosynthetic_process) 1 0
=HYPERLINK("http://www.godatabase.org/cgi-bin/go.cgi?query=GO:0006613&auto_wild_cards=yes&view=query&action=query&search_constraint=terms"	GO:0006613_cotranslational_protein_targeting_to_membrane) 1 0
=HYPERLINK("http://www.godatabase.org/cgi-bin/go.cgi?query=GO:0006622&auto_wild_cards=yes&view=query&action=query&search_constraint=terms"	GO:0006622_protein_targeting_to_lysosome) 1 0
=HYPERLINK("http://www.godatabase.org/cgi-bin/go.cgi?query=GO:0006627&auto_wild_cards=yes&view=query&action=query&search_constraint=terms"	GO:0006627_mitochondrial_protein_processing_during_import) 1 0
=HYPERLINK("http://www.godatabase.org/cgi-bin/go.cgi?query=GO:0006653&auto_wild_cards=yes&view=query&action=query&search_constraint=terms"	GO:0006653_lecithin_metabolic_process) 1 0
=HYPERLINK("http://www.godatabase.org/cgi-bin/go.cgi?query=GO:0006658&auto_wild_cards=yes&view=query&action=query&search_constraint=terms"	GO:0006658_phosphatidylserine_metabolic_process) 1 0
=HYPERLINK("http://www.godatabase.org/cgi-bin/go.cgi?query=GO:0006659&auto_wild_cards=yes&view=query&action=query&search_constraint=terms"	GO:0006659_phosphatidylserine_biosynthetic_process) 1 0
=HYPERLINK("http://www.godatabase.org/cgi-bin/go.cgi?query=GO:0006667&auto_wild_cards=yes&view=query&action=query&search_constraint=terms"	GO:0006667_sphinganine_metabolic_process) 1 0
=HYPERLINK("http://www.godatabase.org/cgi-bin/go.cgi?query=GO:0006668&auto_wild_cards=yes&view=query&action=query&search_constraint=terms"	GO:0006668_sphinganine-1-phosphate_metabolic_process) 1 0
=HYPERLINK("http://www.godatabase.org/cgi-bin/go.cgi?query=GO:0006678&auto_wild_cards=yes&view=query&action=query&search_constraint=terms"	GO:0006678_glucosylceramide_metabolic_process) 1 0
=HYPERLINK("http://www.godatabase.org/cgi-bin/go.cgi?query=GO:0006682&auto_wild_cards=yes&view=query&action=query&search_constraint=terms"	GO:0006682_galactosylceramide_biosynthetic_process) 1 0
=HYPERLINK("http://www.godatabase.org/cgi-bin/go.cgi?query=GO:0006685&auto_wild_cards=yes&view=query&action=query&search_constraint=terms"	GO:0006685_sphingomyelin_catabolic_process) 1 0
=HYPERLINK("http://www.godatabase.org/cgi-bin/go.cgi?query=GO:0006700&auto_wild_cards=yes&view=query&action=query&search_constraint=terms"	GO:0006700_C21-steroid_hormone_biosynthetic_process) 1 0
=HYPERLINK("http://www.godatabase.org/cgi-bin/go.cgi?query=GO:0006705&auto_wild_cards=yes&view=query&action=query&search_constraint=terms"	GO:0006705_mineralocorticoid_biosynthetic_process) 1 0
=HYPERLINK("http://www.godatabase.org/cgi-bin/go.cgi?query=GO:0006709&auto_wild_cards=yes&view=query&action=query&search_constraint=terms"	GO:0006709_progesterone_catabolic_process) 1 0
=HYPERLINK("http://www.godatabase.org/cgi-bin/go.cgi?query=GO:0006729&auto_wild_cards=yes&view=query&action=query&search_constraint=terms"	GO:0006729_tetrahydrobiopterin_biosynthetic_process) 1 0
=HYPERLINK("http://www.godatabase.org/cgi-bin/go.cgi?query=GO:0006734&auto_wild_cards=yes&view=query&action=query&search_constraint=terms"	GO:0006734_NADH_metabolic_process) 1 0
=HYPERLINK("http://www.godatabase.org/cgi-bin/go.cgi?query=GO:0006740&auto_wild_cards=yes&view=query&action=query&search_constraint=terms"	GO:0006740_NADPH_regeneration) 1 0
=HYPERLINK("http://www.godatabase.org/cgi-bin/go.cgi?query=GO:0006741&auto_wild_cards=yes&view=query&action=query&search_constraint=terms"	GO:0006741_NADP_biosynthetic_process) 1 0
=HYPERLINK("http://www.godatabase.org/cgi-bin/go.cgi?query=GO:0006743&auto_wild_cards=yes&view=query&action=query&search_constraint=terms"	GO:0006743_ubiquinone_metabolic_process) 1 0
=HYPERLINK("http://www.godatabase.org/cgi-bin/go.cgi?query=GO:0006744&auto_wild_cards=yes&view=query&action=query&search_constraint=terms"	GO:0006744_ubiquinone_biosynthetic_process) 1 0
=HYPERLINK("http://www.godatabase.org/cgi-bin/go.cgi?query=GO:0006772&auto_wild_cards=yes&view=query&action=query&search_constraint=terms"	GO:0006772_thiamin_metabolic_process) 1 0
=HYPERLINK("http://www.godatabase.org/cgi-bin/go.cgi?query=GO:0006784&auto_wild_cards=yes&view=query&action=query&search_constraint=terms"	GO:0006784_heme_a_biosynthetic_process) 1 0
=HYPERLINK("http://www.godatabase.org/cgi-bin/go.cgi?query=GO:0006797&auto_wild_cards=yes&view=query&action=query&search_constraint=terms"	GO:0006797_polyphosphate_metabolic_process) 1 0
=HYPERLINK("http://www.godatabase.org/cgi-bin/go.cgi?query=GO:0006798&auto_wild_cards=yes&view=query&action=query&search_constraint=terms"	GO:0006798_polyphosphate_catabolic_process) 1 0
=HYPERLINK("http://www.godatabase.org/cgi-bin/go.cgi?query=GO:0006824&auto_wild_cards=yes&view=query&action=query&search_constraint=terms"	GO:0006824_cobalt_ion_transport) 1 0
=HYPERLINK("http://www.godatabase.org/cgi-bin/go.cgi?query=GO:0006842&auto_wild_cards=yes&view=query&action=query&search_constraint=terms"	GO:0006842_tricarboxylic_acid_transport) 1 0
=HYPERLINK("http://www.godatabase.org/cgi-bin/go.cgi?query=GO:0006844&auto_wild_cards=yes&view=query&action=query&search_constraint=terms"	GO:0006844_acyl_carnitine_transport) 1 0
=HYPERLINK("http://www.godatabase.org/cgi-bin/go.cgi?query=GO:0006855&auto_wild_cards=yes&view=query&action=query&search_constraint=terms"	GO:0006855_multidrug_transport) 1 0
=HYPERLINK("http://www.godatabase.org/cgi-bin/go.cgi?query=GO:0006863&auto_wild_cards=yes&view=query&action=query&search_constraint=terms"	GO:0006863_purine_transport) 1 0
=HYPERLINK("http://www.godatabase.org/cgi-bin/go.cgi?query=GO:0006890&auto_wild_cards=yes&view=query&action=query&search_constraint=terms"	GO:0006890_retrograde_vesicle-mediated_transport__Golgi_to_ER) 1 0
=HYPERLINK("http://www.godatabase.org/cgi-bin/go.cgi?query=GO:0006891&auto_wild_cards=yes&view=query&action=query&search_constraint=terms"	GO:0006891_intra-Golgi_vesicle-mediated_transport) 1 0
=HYPERLINK("http://www.godatabase.org/cgi-bin/go.cgi?query=GO:0006893&auto_wild_cards=yes&view=query&action=query&search_constraint=terms"	GO:0006893_Golgi_to_plasma_membrane_transport) 1 0
=HYPERLINK("http://www.godatabase.org/cgi-bin/go.cgi?query=GO:0006895&auto_wild_cards=yes&view=query&action=query&search_constraint=terms"	GO:0006895_Golgi_to_endosome_transport) 1 0
=HYPERLINK("http://www.godatabase.org/cgi-bin/go.cgi?query=GO:0006896&auto_wild_cards=yes&view=query&action=query&search_constraint=terms"	GO:0006896_Golgi_to_vacuole_transport) 1 0
=HYPERLINK("http://www.godatabase.org/cgi-bin/go.cgi?query=GO:0006900&auto_wild_cards=yes&view=query&action=query&search_constraint=terms"	GO:0006900_membrane_budding) 1 0
=HYPERLINK("http://www.godatabase.org/cgi-bin/go.cgi?query=GO:0006930&auto_wild_cards=yes&view=query&action=query&search_constraint=terms"	GO:0006930_substrate-bound_cell_migration__cell_extension) 1 0
=HYPERLINK("http://www.godatabase.org/cgi-bin/go.cgi?query=GO:0006931&auto_wild_cards=yes&view=query&action=query&search_constraint=terms"	GO:0006931_substrate-bound_cell_migration__cell_attachment_to_substrate) 1 0
=HYPERLINK("http://www.godatabase.org/cgi-bin/go.cgi?query=GO:0006933&auto_wild_cards=yes&view=query&action=query&search_constraint=terms"	GO:0006933_negative_regulation_of_cell_adhesion_involved_in_substrate-bound_cell_migration) 1 0
=HYPERLINK("http://www.godatabase.org/cgi-bin/go.cgi?query=GO:0006957&auto_wild_cards=yes&view=query&action=query&search_constraint=terms"	GO:0006957_complement_activation__alternative_pathway) 1 0
=HYPERLINK("http://www.godatabase.org/cgi-bin/go.cgi?query=GO:0006958&auto_wild_cards=yes&view=query&action=query&search_constraint=terms"	GO:0006958_complement_activation__classical_pathway) 1 0
=HYPERLINK("http://www.godatabase.org/cgi-bin/go.cgi?query=GO:0006978&auto_wild_cards=yes&view=query&action=query&search_constraint=terms"	GO:0006978_DNA_damage_response__signal_transduction_by_p53_class_mediator_resulting_in_transcription_of_p21_class_mediator) 1 0
=HYPERLINK("http://www.godatabase.org/cgi-bin/go.cgi?query=GO:0007016&auto_wild_cards=yes&view=query&action=query&search_constraint=terms"	GO:0007016_cytoskeletal_anchoring_at_plasma_membrane) 1 0
=HYPERLINK("http://www.godatabase.org/cgi-bin/go.cgi?query=GO:0007021&auto_wild_cards=yes&view=query&action=query&search_constraint=terms"	GO:0007021_tubulin_complex_assembly) 1 0
=HYPERLINK("http://www.godatabase.org/cgi-bin/go.cgi?query=GO:0007052&auto_wild_cards=yes&view=query&action=query&search_constraint=terms"	GO:0007052_mitotic_spindle_organization) 1 0
=HYPERLINK("http://www.godatabase.org/cgi-bin/go.cgi?query=GO:0007056&auto_wild_cards=yes&view=query&action=query&search_constraint=terms"	GO:0007056_spindle_assembly_involved_in_female_meiosis) 1 0
=HYPERLINK("http://www.godatabase.org/cgi-bin/go.cgi?query=GO:0007057&auto_wild_cards=yes&view=query&action=query&search_constraint=terms"	GO:0007057_spindle_assembly_involved_in_female_meiosis_I) 1 0
=HYPERLINK("http://www.godatabase.org/cgi-bin/go.cgi?query=GO:0007063&auto_wild_cards=yes&view=query&action=query&search_constraint=terms"	GO:0007063_regulation_of_sister_chromatid_cohesion) 1 0
=HYPERLINK("http://www.godatabase.org/cgi-bin/go.cgi?query=GO:0007065&auto_wild_cards=yes&view=query&action=query&search_constraint=terms"	GO:0007065_male_meiosis_sister_chromatid_cohesion) 1 0
=HYPERLINK("http://www.godatabase.org/cgi-bin/go.cgi?query=GO:0007095&auto_wild_cards=yes&view=query&action=query&search_constraint=terms"	GO:0007095_mitotic_cell_cycle_G2_M_transition_DNA_damage_checkpoint) 1 0
=HYPERLINK("http://www.godatabase.org/cgi-bin/go.cgi?query=GO:0007096&auto_wild_cards=yes&view=query&action=query&search_constraint=terms"	GO:0007096_regulation_of_exit_from_mitosis) 1 0
=HYPERLINK("http://www.godatabase.org/cgi-bin/go.cgi?query=GO:0007158&auto_wild_cards=yes&view=query&action=query&search_constraint=terms"	GO:0007158_neuron_adhesion) 1 0
=HYPERLINK("http://www.godatabase.org/cgi-bin/go.cgi?query=GO:0007168&auto_wild_cards=yes&view=query&action=query&search_constraint=terms"	GO:0007168_receptor_guanylyl_cyclase_signaling_pathway) 1 0
=HYPERLINK("http://www.godatabase.org/cgi-bin/go.cgi?query=GO:0007197&auto_wild_cards=yes&view=query&action=query&search_constraint=terms"	GO:0007197_inhibition_of_adenylate_cyclase_activity_by_muscarinic_acetylcholine_receptor_signaling_pathway) 1 0
=HYPERLINK("http://www.godatabase.org/cgi-bin/go.cgi?query=GO:0007207&auto_wild_cards=yes&view=query&action=query&search_constraint=terms"	GO:0007207_activation_of_phospholipase_C_activity_by_muscarinic_acetylcholine_receptor_signaling_pathway) 1 0
=HYPERLINK("http://www.godatabase.org/cgi-bin/go.cgi?query=GO:0007208&auto_wild_cards=yes&view=query&action=query&search_constraint=terms"	GO:0007208_activation_of_phospholipase_C_activity_by_serotonin_receptor_signaling_pathway) 1 0
=HYPERLINK("http://www.godatabase.org/cgi-bin/go.cgi?query=GO:0007217&auto_wild_cards=yes&view=query&action=query&search_constraint=terms"	GO:0007217_tachykinin_receptor_signaling_pathway) 1 0
=HYPERLINK("http://www.godatabase.org/cgi-bin/go.cgi?query=GO:0007221&auto_wild_cards=yes&view=query&action=query&search_constraint=terms"	GO:0007221_positive_regulation_of_transcription_of_Notch_receptor_target) 1 0
=HYPERLINK("http://www.godatabase.org/cgi-bin/go.cgi?query=GO:0007223&auto_wild_cards=yes&view=query&action=query&search_constraint=terms"	GO:0007223_Wnt_receptor_signaling_pathway__calcium_modulating_pathway) 1 0
=HYPERLINK("http://www.godatabase.org/cgi-bin/go.cgi?query=GO:0007225&auto_wild_cards=yes&view=query&action=query&search_constraint=terms"	GO:0007225_patched_ligand_processing) 1 0
=HYPERLINK("http://www.godatabase.org/cgi-bin/go.cgi?query=GO:0007227&auto_wild_cards=yes&view=query&action=query&search_constraint=terms"	GO:0007227_signal_transduction_downstream_of_smoothened) 1 0
=HYPERLINK("http://www.godatabase.org/cgi-bin/go.cgi?query=GO:0007228&auto_wild_cards=yes&view=query&action=query&search_constraint=terms"	GO:0007228_positive_regulation_of_hh_target_transcription_factor_activity) 1 0
=HYPERLINK("http://www.godatabase.org/cgi-bin/go.cgi?query=GO:0007231&auto_wild_cards=yes&view=query&action=query&search_constraint=terms"	GO:0007231_osmosensory_signaling_pathway) 1 0
=HYPERLINK("http://www.godatabase.org/cgi-bin/go.cgi?query=GO:0007284&auto_wild_cards=yes&view=query&action=query&search_constraint=terms"	GO:0007284_spermatogonial_cell_division) 1 0
=HYPERLINK("http://www.godatabase.org/cgi-bin/go.cgi?query=GO:0007290&auto_wild_cards=yes&view=query&action=query&search_constraint=terms"	GO:0007290_spermatid_nucleus_elongation) 1 0
=HYPERLINK("http://www.godatabase.org/cgi-bin/go.cgi?query=GO:0007296&auto_wild_cards=yes&view=query&action=query&search_constraint=terms"	GO:0007296_vitellogenesis) 1 0
=HYPERLINK("http://www.godatabase.org/cgi-bin/go.cgi?query=GO:0007321&auto_wild_cards=yes&view=query&action=query&search_constraint=terms"	GO:0007321_sperm_displacement) 1 0
=HYPERLINK("http://www.godatabase.org/cgi-bin/go.cgi?query=GO:0007380&auto_wild_cards=yes&view=query&action=query&search_constraint=terms"	GO:0007380_specification_of_segmental_identity__head) 1 0
=HYPERLINK("http://www.godatabase.org/cgi-bin/go.cgi?query=GO:0007382&auto_wild_cards=yes&view=query&action=query&search_constraint=terms"	GO:0007382_specification_of_segmental_identity__maxillary_segment) 1 0
=HYPERLINK("http://www.godatabase.org/cgi-bin/go.cgi?query=GO:0007400&auto_wild_cards=yes&view=query&action=query&search_constraint=terms"	GO:0007400_neuroblast_fate_determination) 1 0
=HYPERLINK("http://www.godatabase.org/cgi-bin/go.cgi?query=GO:0007402&auto_wild_cards=yes&view=query&action=query&search_constraint=terms"	GO:0007402_ganglion_mother_cell_fate_determination) 1 0
=HYPERLINK("http://www.godatabase.org/cgi-bin/go.cgi?query=GO:0007495&auto_wild_cards=yes&view=query&action=query&search_constraint=terms"	GO:0007495_visceral_mesoderm-endoderm_interaction_involved_in_midgut_development) 1 0
=HYPERLINK("http://www.godatabase.org/cgi-bin/go.cgi?query=GO:0007497&auto_wild_cards=yes&view=query&action=query&search_constraint=terms"	GO:0007497_posterior_midgut_development) 1 0
=HYPERLINK("http://www.godatabase.org/cgi-bin/go.cgi?query=GO:0007499&auto_wild_cards=yes&view=query&action=query&search_constraint=terms"	GO:0007499_ectoderm_and_mesoderm_interaction) 1 0
=HYPERLINK("http://www.godatabase.org/cgi-bin/go.cgi?query=GO:0007500&auto_wild_cards=yes&view=query&action=query&search_constraint=terms"	GO:0007500_mesodermal_cell_fate_determination) 1 0
=HYPERLINK("http://www.godatabase.org/cgi-bin/go.cgi?query=GO:0007509&auto_wild_cards=yes&view=query&action=query&search_constraint=terms"	GO:0007509_mesoderm_migration) 1 0
=HYPERLINK("http://www.godatabase.org/cgi-bin/go.cgi?query=GO:0007518&auto_wild_cards=yes&view=query&action=query&search_constraint=terms"	GO:0007518_myoblast_cell_fate_determination) 1 0
=HYPERLINK("http://www.godatabase.org/cgi-bin/go.cgi?query=GO:0007521&auto_wild_cards=yes&view=query&action=query&search_constraint=terms"	GO:0007521_muscle_cell_fate_determination) 1 0
=HYPERLINK("http://www.godatabase.org/cgi-bin/go.cgi?query=GO:0007522&auto_wild_cards=yes&view=query&action=query&search_constraint=terms"	GO:0007522_visceral_muscle_development) 1 0
=HYPERLINK("http://www.godatabase.org/cgi-bin/go.cgi?query=GO:0007529&auto_wild_cards=yes&view=query&action=query&search_constraint=terms"	GO:0007529_establishment_of_synaptic_specificity_at_neuromuscular_junction) 1 0
=HYPERLINK("http://www.godatabase.org/cgi-bin/go.cgi?query=GO:0007538&auto_wild_cards=yes&view=query&action=query&search_constraint=terms"	GO:0007538_primary_sex_determination) 1 0
=HYPERLINK("http://www.godatabase.org/cgi-bin/go.cgi?query=GO:0007542&auto_wild_cards=yes&view=query&action=query&search_constraint=terms"	GO:0007542_primary_sex_determination__germ-line) 1 0
=HYPERLINK("http://www.godatabase.org/cgi-bin/go.cgi?query=GO:0007567&auto_wild_cards=yes&view=query&action=query&search_constraint=terms"	GO:0007567_parturition) 1 0
=HYPERLINK("http://www.godatabase.org/cgi-bin/go.cgi?query=GO:0007614&auto_wild_cards=yes&view=query&action=query&search_constraint=terms"	GO:0007614_short-term_memory) 1 0
=HYPERLINK("http://www.godatabase.org/cgi-bin/go.cgi?query=GO:0007621&auto_wild_cards=yes&view=query&action=query&search_constraint=terms"	GO:0007621_negative_regulation_of_female_receptivity) 1 0
=HYPERLINK("http://www.godatabase.org/cgi-bin/go.cgi?query=GO:0008049&auto_wild_cards=yes&view=query&action=query&search_constraint=terms"	GO:0008049_male_courtship_behavior) 1 0
=HYPERLINK("http://www.godatabase.org/cgi-bin/go.cgi?query=GO:0008050&auto_wild_cards=yes&view=query&action=query&search_constraint=terms"	GO:0008050_female_courtship_behavior) 1 0
=HYPERLINK("http://www.godatabase.org/cgi-bin/go.cgi?query=GO:0008052&auto_wild_cards=yes&view=query&action=query&search_constraint=terms"	GO:0008052_sensory_organ_boundary_specification) 1 0
=HYPERLINK("http://www.godatabase.org/cgi-bin/go.cgi?query=GO:0008054&auto_wild_cards=yes&view=query&action=query&search_constraint=terms"	GO:0008054_cyclin_catabolic_process) 1 0
=HYPERLINK("http://www.godatabase.org/cgi-bin/go.cgi?query=GO:0008057&auto_wild_cards=yes&view=query&action=query&search_constraint=terms"	GO:0008057_eye_pigment_granule_organization) 1 0
=HYPERLINK("http://www.godatabase.org/cgi-bin/go.cgi?query=GO:0008078&auto_wild_cards=yes&view=query&action=query&search_constraint=terms"	GO:0008078_mesodermal_cell_migration) 1 0
=HYPERLINK("http://www.godatabase.org/cgi-bin/go.cgi?query=GO:0008208&auto_wild_cards=yes&view=query&action=query&search_constraint=terms"	GO:0008208_C21-steroid_hormone_catabolic_process) 1 0
=HYPERLINK("http://www.godatabase.org/cgi-bin/go.cgi?query=GO:0008216&auto_wild_cards=yes&view=query&action=query&search_constraint=terms"	GO:0008216_spermidine_metabolic_process) 1 0
=HYPERLINK("http://www.godatabase.org/cgi-bin/go.cgi?query=GO:0008292&auto_wild_cards=yes&view=query&action=query&search_constraint=terms"	GO:0008292_acetylcholine_biosynthetic_process) 1 0
=HYPERLINK("http://www.godatabase.org/cgi-bin/go.cgi?query=GO:0008295&auto_wild_cards=yes&view=query&action=query&search_constraint=terms"	GO:0008295_spermidine_biosynthetic_process) 1 0
=HYPERLINK("http://www.godatabase.org/cgi-bin/go.cgi?query=GO:0008300&auto_wild_cards=yes&view=query&action=query&search_constraint=terms"	GO:0008300_isoprenoid_catabolic_process) 1 0
=HYPERLINK("http://www.godatabase.org/cgi-bin/go.cgi?query=GO:0008333&auto_wild_cards=yes&view=query&action=query&search_constraint=terms"	GO:0008333_endosome_to_lysosome_transport) 1 0
=HYPERLINK("http://www.godatabase.org/cgi-bin/go.cgi?query=GO:0008355&auto_wild_cards=yes&view=query&action=query&search_constraint=terms"	GO:0008355_olfactory_learning) 1 0
=HYPERLINK("http://www.godatabase.org/cgi-bin/go.cgi?query=GO:0008611&auto_wild_cards=yes&view=query&action=query&search_constraint=terms"	GO:0008611_ether_lipid_biosynthetic_process) 1 0
=HYPERLINK("http://www.godatabase.org/cgi-bin/go.cgi?query=GO:0008626&auto_wild_cards=yes&view=query&action=query&search_constraint=terms"	GO:0008626_induction_of_apoptosis_by_granzyme) 1 0
=HYPERLINK("http://www.godatabase.org/cgi-bin/go.cgi?query=GO:0008633&auto_wild_cards=yes&view=query&action=query&search_constraint=terms"	GO:0008633_activation_of_pro-apoptotic_gene_products) 1 0
=HYPERLINK("http://www.godatabase.org/cgi-bin/go.cgi?query=GO:0008653&auto_wild_cards=yes&view=query&action=query&search_constraint=terms"	GO:0008653_lipopolysaccharide_metabolic_process) 1 0
=HYPERLINK("http://www.godatabase.org/cgi-bin/go.cgi?query=GO:0009068&auto_wild_cards=yes&view=query&action=query&search_constraint=terms"	GO:0009068_aspartate_family_amino_acid_catabolic_process) 1 0
=HYPERLINK("http://www.godatabase.org/cgi-bin/go.cgi?query=GO:0009084&auto_wild_cards=yes&view=query&action=query&search_constraint=terms"	GO:0009084_glutamine_family_amino_acid_biosynthetic_process) 1 0
=HYPERLINK("http://www.godatabase.org/cgi-bin/go.cgi?query=GO:0009088&auto_wild_cards=yes&view=query&action=query&search_constraint=terms"	GO:0009088_threonine_biosynthetic_process) 1 0
=HYPERLINK("http://www.godatabase.org/cgi-bin/go.cgi?query=GO:0009105&auto_wild_cards=yes&view=query&action=query&search_constraint=terms"	GO:0009105_lipoic_acid_biosynthetic_process) 1 0
=HYPERLINK("http://www.godatabase.org/cgi-bin/go.cgi?query=GO:0009109&auto_wild_cards=yes&view=query&action=query&search_constraint=terms"	GO:0009109_coenzyme_catabolic_process) 1 0
=HYPERLINK("http://www.godatabase.org/cgi-bin/go.cgi?query=GO:0009111&auto_wild_cards=yes&view=query&action=query&search_constraint=terms"	GO:0009111_vitamin_catabolic_process) 1 0
=HYPERLINK("http://www.godatabase.org/cgi-bin/go.cgi?query=GO:0009113&auto_wild_cards=yes&view=query&action=query&search_constraint=terms"	GO:0009113_purine_base_biosynthetic_process) 1 0
=HYPERLINK("http://www.godatabase.org/cgi-bin/go.cgi?query=GO:0009127&auto_wild_cards=yes&view=query&action=query&search_constraint=terms"	GO:0009127_purine_nucleoside_monophosphate_biosynthetic_process) 1 0
=HYPERLINK("http://www.godatabase.org/cgi-bin/go.cgi?query=GO:0009128&auto_wild_cards=yes&view=query&action=query&search_constraint=terms"	GO:0009128_purine_nucleoside_monophosphate_catabolic_process) 1 0
=HYPERLINK("http://www.godatabase.org/cgi-bin/go.cgi?query=GO:0009129&auto_wild_cards=yes&view=query&action=query&search_constraint=terms"	GO:0009129_pyrimidine_nucleoside_monophosphate_metabolic_process) 1 0
=HYPERLINK("http://www.godatabase.org/cgi-bin/go.cgi?query=GO:0009131&auto_wild_cards=yes&view=query&action=query&search_constraint=terms"	GO:0009131_pyrimidine_nucleoside_monophosphate_catabolic_process) 1 0
=HYPERLINK("http://www.godatabase.org/cgi-bin/go.cgi?query=GO:0009133&auto_wild_cards=yes&view=query&action=query&search_constraint=terms"	GO:0009133_nucleoside_diphosphate_biosynthetic_process) 1 0
=HYPERLINK("http://www.godatabase.org/cgi-bin/go.cgi?query=GO:0009145&auto_wild_cards=yes&view=query&action=query&search_constraint=terms"	GO:0009145_purine_nucleoside_triphosphate_biosynthetic_process) 1 0
=HYPERLINK("http://www.godatabase.org/cgi-bin/go.cgi?query=GO:0009147&auto_wild_cards=yes&view=query&action=query&search_constraint=terms"	GO:0009147_pyrimidine_nucleoside_triphosphate_metabolic_process) 1 0
=HYPERLINK("http://www.godatabase.org/cgi-bin/go.cgi?query=GO:0009148&auto_wild_cards=yes&view=query&action=query&search_constraint=terms"	GO:0009148_pyrimidine_nucleoside_triphosphate_biosynthetic_process) 1 0
=HYPERLINK("http://www.godatabase.org/cgi-bin/go.cgi?query=GO:0009152&auto_wild_cards=yes&view=query&action=query&search_constraint=terms"	GO:0009152_purine_ribonucleotide_biosynthetic_process) 1 0
=HYPERLINK("http://www.godatabase.org/cgi-bin/go.cgi?query=GO:0009153&auto_wild_cards=yes&view=query&action=query&search_constraint=terms"	GO:0009153_purine_deoxyribonucleotide_biosynthetic_process) 1 0
=HYPERLINK("http://www.godatabase.org/cgi-bin/go.cgi?query=GO:0009156&auto_wild_cards=yes&view=query&action=query&search_constraint=terms"	GO:0009156_ribonucleoside_monophosphate_biosynthetic_process) 1 0
=HYPERLINK("http://www.godatabase.org/cgi-bin/go.cgi?query=GO:0009158&auto_wild_cards=yes&view=query&action=query&search_constraint=terms"	GO:0009158_ribonucleoside_monophosphate_catabolic_process) 1 0
=HYPERLINK("http://www.godatabase.org/cgi-bin/go.cgi?query=GO:0009159&auto_wild_cards=yes&view=query&action=query&search_constraint=terms"	GO:0009159_deoxyribonucleoside_monophosphate_catabolic_process) 1 0
=HYPERLINK("http://www.godatabase.org/cgi-bin/go.cgi?query=GO:0009162&auto_wild_cards=yes&view=query&action=query&search_constraint=terms"	GO:0009162_deoxyribonucleoside_monophosphate_metabolic_process) 1 0
=HYPERLINK("http://www.godatabase.org/cgi-bin/go.cgi?query=GO:0009168&auto_wild_cards=yes&view=query&action=query&search_constraint=terms"	GO:0009168_purine_ribonucleoside_monophosphate_biosynthetic_process) 1 0
=HYPERLINK("http://www.godatabase.org/cgi-bin/go.cgi?query=GO:0009169&auto_wild_cards=yes&view=query&action=query&search_constraint=terms"	GO:0009169_purine_ribonucleoside_monophosphate_catabolic_process) 1 0
=HYPERLINK("http://www.godatabase.org/cgi-bin/go.cgi?query=GO:0009176&auto_wild_cards=yes&view=query&action=query&search_constraint=terms"	GO:0009176_pyrimidine_deoxyribonucleoside_monophosphate_metabolic_process) 1 0
=HYPERLINK("http://www.godatabase.org/cgi-bin/go.cgi?query=GO:0009178&auto_wild_cards=yes&view=query&action=query&search_constraint=terms"	GO:0009178_pyrimidine_deoxyribonucleoside_monophosphate_catabolic_process) 1 0
=HYPERLINK("http://www.godatabase.org/cgi-bin/go.cgi?query=GO:0009211&auto_wild_cards=yes&view=query&action=query&search_constraint=terms"	GO:0009211_pyrimidine_deoxyribonucleoside_triphosphate_metabolic_process) 1 0
=HYPERLINK("http://www.godatabase.org/cgi-bin/go.cgi?query=GO:0009212&auto_wild_cards=yes&view=query&action=query&search_constraint=terms"	GO:0009212_pyrimidine_deoxyribonucleoside_triphosphate_biosynthetic_process) 1 0
=HYPERLINK("http://www.godatabase.org/cgi-bin/go.cgi?query=GO:0009216&auto_wild_cards=yes&view=query&action=query&search_constraint=terms"	GO:0009216_purine_deoxyribonucleoside_triphosphate_biosynthetic_process) 1 0
=HYPERLINK("http://www.godatabase.org/cgi-bin/go.cgi?query=GO:0009221&auto_wild_cards=yes&view=query&action=query&search_constraint=terms"	GO:0009221_pyrimidine_deoxyribonucleotide_biosynthetic_process) 1 0
=HYPERLINK("http://www.godatabase.org/cgi-bin/go.cgi?query=GO:0009223&auto_wild_cards=yes&view=query&action=query&search_constraint=terms"	GO:0009223_pyrimidine_deoxyribonucleotide_catabolic_process) 1 0
=HYPERLINK("http://www.godatabase.org/cgi-bin/go.cgi?query=GO:0009260&auto_wild_cards=yes&view=query&action=query&search_constraint=terms"	GO:0009260_ribonucleotide_biosynthetic_process) 1 0
=HYPERLINK("http://www.godatabase.org/cgi-bin/go.cgi?query=GO:0009405&auto_wild_cards=yes&view=query&action=query&search_constraint=terms"	GO:0009405_pathogenesis) 1 0
=HYPERLINK("http://www.godatabase.org/cgi-bin/go.cgi?query=GO:0009414&auto_wild_cards=yes&view=query&action=query&search_constraint=terms"	GO:0009414_response_to_water_deprivation) 1 0
=HYPERLINK("http://www.godatabase.org/cgi-bin/go.cgi?query=GO:0009415&auto_wild_cards=yes&view=query&action=query&search_constraint=terms"	GO:0009415_response_to_water) 1 0
=HYPERLINK("http://www.godatabase.org/cgi-bin/go.cgi?query=GO:0009449&auto_wild_cards=yes&view=query&action=query&search_constraint=terms"	GO:0009449_gamma-aminobutyric_acid_biosynthetic_process) 1 0
=HYPERLINK("http://www.godatabase.org/cgi-bin/go.cgi?query=GO:0009450&auto_wild_cards=yes&view=query&action=query&search_constraint=terms"	GO:0009450_gamma-aminobutyric_acid_catabolic_process) 1 0
=HYPERLINK("http://www.godatabase.org/cgi-bin/go.cgi?query=GO:0009589&auto_wild_cards=yes&view=query&action=query&search_constraint=terms"	GO:0009589_detection_of_UV) 1 0
=HYPERLINK("http://www.godatabase.org/cgi-bin/go.cgi?query=GO:0009590&auto_wild_cards=yes&view=query&action=query&search_constraint=terms"	GO:0009590_detection_of_gravity) 1 0
=HYPERLINK("http://www.godatabase.org/cgi-bin/go.cgi?query=GO:0009624&auto_wild_cards=yes&view=query&action=query&search_constraint=terms"	GO:0009624_response_to_nematode) 1 0
=HYPERLINK("http://www.godatabase.org/cgi-bin/go.cgi?query=GO:0009629&auto_wild_cards=yes&view=query&action=query&search_constraint=terms"	GO:0009629_response_to_gravity) 1 0
=HYPERLINK("http://www.godatabase.org/cgi-bin/go.cgi?query=GO:0009648&auto_wild_cards=yes&view=query&action=query&search_constraint=terms"	GO:0009648_photoperiodism) 1 0
=HYPERLINK("http://www.godatabase.org/cgi-bin/go.cgi?query=GO:0009690&auto_wild_cards=yes&view=query&action=query&search_constraint=terms"	GO:0009690_cytokinin_metabolic_process) 1 0
=HYPERLINK("http://www.godatabase.org/cgi-bin/go.cgi?query=GO:0009691&auto_wild_cards=yes&view=query&action=query&search_constraint=terms"	GO:0009691_cytokinin_biosynthetic_process) 1 0
=HYPERLINK("http://www.godatabase.org/cgi-bin/go.cgi?query=GO:0009786&auto_wild_cards=yes&view=query&action=query&search_constraint=terms"	GO:0009786_regulation_of_asymmetric_cell_division) 1 0
=HYPERLINK("http://www.godatabase.org/cgi-bin/go.cgi?query=GO:0009794&auto_wild_cards=yes&view=query&action=query&search_constraint=terms"	GO:0009794_regulation_of_mitotic_cell_cycle__embryonic) 1 0
=HYPERLINK("http://www.godatabase.org/cgi-bin/go.cgi?query=GO:0009956&auto_wild_cards=yes&view=query&action=query&search_constraint=terms"	GO:0009956_radial_pattern_formation) 1 0
=HYPERLINK("http://www.godatabase.org/cgi-bin/go.cgi?query=GO:0009957&auto_wild_cards=yes&view=query&action=query&search_constraint=terms"	GO:0009957_epidermal_cell_fate_specification) 1 0
=HYPERLINK("http://www.godatabase.org/cgi-bin/go.cgi?query=GO:0009992&auto_wild_cards=yes&view=query&action=query&search_constraint=terms"	GO:0009992_cellular_water_homeostasis) 1 0
=HYPERLINK("http://www.godatabase.org/cgi-bin/go.cgi?query=GO:0010032&auto_wild_cards=yes&view=query&action=query&search_constraint=terms"	GO:0010032_meiotic_chromosome_condensation) 1 0
=HYPERLINK("http://www.godatabase.org/cgi-bin/go.cgi?query=GO:0010039&auto_wild_cards=yes&view=query&action=query&search_constraint=terms"	GO:0010039_response_to_iron_ion) 1 0
=HYPERLINK("http://www.godatabase.org/cgi-bin/go.cgi?query=GO:0010042&auto_wild_cards=yes&view=query&action=query&search_constraint=terms"	GO:0010042_response_to_manganese_ion) 1 0
=HYPERLINK("http://www.godatabase.org/cgi-bin/go.cgi?query=GO:0010045&auto_wild_cards=yes&view=query&action=query&search_constraint=terms"	GO:0010045_response_to_nickel_ion) 1 0
=HYPERLINK("http://www.godatabase.org/cgi-bin/go.cgi?query=GO:0010046&auto_wild_cards=yes&view=query&action=query&search_constraint=terms"	GO:0010046_response_to_mycotoxin) 1 0
=HYPERLINK("http://www.godatabase.org/cgi-bin/go.cgi?query=GO:0010107&auto_wild_cards=yes&view=query&action=query&search_constraint=terms"	GO:0010107_potassium_ion_import) 1 0
=HYPERLINK("http://www.godatabase.org/cgi-bin/go.cgi?query=GO:0010155&auto_wild_cards=yes&view=query&action=query&search_constraint=terms"	GO:0010155_regulation_of_proton_transport) 1 0
=HYPERLINK("http://www.godatabase.org/cgi-bin/go.cgi?query=GO:0010160&auto_wild_cards=yes&view=query&action=query&search_constraint=terms"	GO:0010160_formation_of_organ_boundary) 1 0
=HYPERLINK("http://www.godatabase.org/cgi-bin/go.cgi?query=GO:0010260&auto_wild_cards=yes&view=query&action=query&search_constraint=terms"	GO:0010260_organ_senescence) 1 0
=HYPERLINK("http://www.godatabase.org/cgi-bin/go.cgi?query=GO:0010310&auto_wild_cards=yes&view=query&action=query&search_constraint=terms"	GO:0010310_regulation_of_hydrogen_peroxide_metabolic_process) 1 0
=HYPERLINK("http://www.godatabase.org/cgi-bin/go.cgi?query=GO:0010447&auto_wild_cards=yes&view=query&action=query&search_constraint=terms"	GO:0010447_response_to_acidity) 1 0
=HYPERLINK("http://www.godatabase.org/cgi-bin/go.cgi?query=GO:0010452&auto_wild_cards=yes&view=query&action=query&search_constraint=terms"	GO:0010452_histone_H3-K36_methylation) 1 0
=HYPERLINK("http://www.godatabase.org/cgi-bin/go.cgi?query=GO:0010455&auto_wild_cards=yes&view=query&action=query&search_constraint=terms"	GO:0010455_positive_regulation_of_cell_fate_commitment) 1 0
=HYPERLINK("http://www.godatabase.org/cgi-bin/go.cgi?query=GO:0010470&auto_wild_cards=yes&view=query&action=query&search_constraint=terms"	GO:0010470_regulation_of_gastrulation) 1 0
=HYPERLINK("http://www.godatabase.org/cgi-bin/go.cgi?query=GO:0010508&auto_wild_cards=yes&view=query&action=query&search_constraint=terms"	GO:0010508_positive_regulation_of_autophagy) 1 0
=HYPERLINK("http://www.godatabase.org/cgi-bin/go.cgi?query=GO:0010519&auto_wild_cards=yes&view=query&action=query&search_constraint=terms"	GO:0010519_negative_regulation_of_phospholipase_activity) 1 0
=HYPERLINK("http://www.godatabase.org/cgi-bin/go.cgi?query=GO:0010520&auto_wild_cards=yes&view=query&action=query&search_constraint=terms"	GO:0010520_regulation_of_reciprocal_meiotic_recombination) 1 0
=HYPERLINK("http://www.godatabase.org/cgi-bin/go.cgi?query=GO:0010523&auto_wild_cards=yes&view=query&action=query&search_constraint=terms"	GO:0010523_negative_regulation_of_calcium_ion_transport_into_cytosol) 1 0
=HYPERLINK("http://www.godatabase.org/cgi-bin/go.cgi?query=GO:0010543&auto_wild_cards=yes&view=query&action=query&search_constraint=terms"	GO:0010543_regulation_of_platelet_activation) 1 0
=HYPERLINK("http://www.godatabase.org/cgi-bin/go.cgi?query=GO:0010561&auto_wild_cards=yes&view=query&action=query&search_constraint=terms"	GO:0010561_negative_regulation_of_glycoprotein_biosynthetic_process) 1 0
=HYPERLINK("http://www.godatabase.org/cgi-bin/go.cgi?query=GO:0010569&auto_wild_cards=yes&view=query&action=query&search_constraint=terms"	GO:0010569_regulation_of_double-strand_break_repair_via_homologous_recombination) 1 0
=HYPERLINK("http://www.godatabase.org/cgi-bin/go.cgi?query=GO:0010572&auto_wild_cards=yes&view=query&action=query&search_constraint=terms"	GO:0010572_positive_regulation_of_platelet_activation) 1 0
=HYPERLINK("http://www.godatabase.org/cgi-bin/go.cgi?query=GO:0010594&auto_wild_cards=yes&view=query&action=query&search_constraint=terms"	GO:0010594_regulation_of_endothelial_cell_migration) 1 0
=HYPERLINK("http://www.godatabase.org/cgi-bin/go.cgi?query=GO:0010596&auto_wild_cards=yes&view=query&action=query&search_constraint=terms"	GO:0010596_negative_regulation_of_endothelial_cell_migration) 1 0
=HYPERLINK("http://www.godatabase.org/cgi-bin/go.cgi?query=GO:0010611&auto_wild_cards=yes&view=query&action=query&search_constraint=terms"	GO:0010611_regulation_of_cardiac_muscle_hypertrophy) 1 0
=HYPERLINK("http://www.godatabase.org/cgi-bin/go.cgi?query=GO:0010612&auto_wild_cards=yes&view=query&action=query&search_constraint=terms"	GO:0010612_regulation_of_cardiac_muscle_adaptation) 1 0
=HYPERLINK("http://www.godatabase.org/cgi-bin/go.cgi?query=GO:0010614&auto_wild_cards=yes&view=query&action=query&search_constraint=terms"	GO:0010614_negative_regulation_of_cardiac_muscle_hypertrophy) 1 0
=HYPERLINK("http://www.godatabase.org/cgi-bin/go.cgi?query=GO:0010616&auto_wild_cards=yes&view=query&action=query&search_constraint=terms"	GO:0010616_negative_regulation_of_cardiac_muscle_adaptation) 1 0
=HYPERLINK("http://www.godatabase.org/cgi-bin/go.cgi?query=GO:0010634&auto_wild_cards=yes&view=query&action=query&search_constraint=terms"	GO:0010634_positive_regulation_of_epithelial_cell_migration) 1 0
=HYPERLINK("http://www.godatabase.org/cgi-bin/go.cgi?query=GO:0010656&auto_wild_cards=yes&view=query&action=query&search_constraint=terms"	GO:0010656_negative_regulation_of_muscle_cell_apoptosis) 1 0
=HYPERLINK("http://www.godatabase.org/cgi-bin/go.cgi?query=GO:0010657&auto_wild_cards=yes&view=query&action=query&search_constraint=terms"	GO:0010657_muscle_cell_apoptosis) 1 0
=HYPERLINK("http://www.godatabase.org/cgi-bin/go.cgi?query=GO:0010658&auto_wild_cards=yes&view=query&action=query&search_constraint=terms"	GO:0010658_striated_muscle_cell_apoptosis) 1 0
=HYPERLINK("http://www.godatabase.org/cgi-bin/go.cgi?query=GO:0010659&auto_wild_cards=yes&view=query&action=query&search_constraint=terms"	GO:0010659_cardiac_muscle_cell_apoptosis) 1 0
=HYPERLINK("http://www.godatabase.org/cgi-bin/go.cgi?query=GO:0010660&auto_wild_cards=yes&view=query&action=query&search_constraint=terms"	GO:0010660_regulation_of_muscle_cell_apoptosis) 1 0
=HYPERLINK("http://www.godatabase.org/cgi-bin/go.cgi?query=GO:0010662&auto_wild_cards=yes&view=query&action=query&search_constraint=terms"	GO:0010662_regulation_of_striated_muscle_cell_apoptosis) 1 0
=HYPERLINK("http://www.godatabase.org/cgi-bin/go.cgi?query=GO:0010664&auto_wild_cards=yes&view=query&action=query&search_constraint=terms"	GO:0010664_negative_regulation_of_striated_muscle_cell_apoptosis) 1 0
=HYPERLINK("http://www.godatabase.org/cgi-bin/go.cgi?query=GO:0010665&auto_wild_cards=yes&view=query&action=query&search_constraint=terms"	GO:0010665_regulation_of_cardiac_muscle_cell_apoptosis) 1 0
=HYPERLINK("http://www.godatabase.org/cgi-bin/go.cgi?query=GO:0010667&auto_wild_cards=yes&view=query&action=query&search_constraint=terms"	GO:0010667_negative_regulation_of_cardiac_muscle_cell_apoptosis) 1 0
=HYPERLINK("http://www.godatabase.org/cgi-bin/go.cgi?query=GO:0010668&auto_wild_cards=yes&view=query&action=query&search_constraint=terms"	GO:0010668_ectodermal_cell_differentiation) 1 0
=HYPERLINK("http://www.godatabase.org/cgi-bin/go.cgi?query=GO:0010671&auto_wild_cards=yes&view=query&action=query&search_constraint=terms"	GO:0010671_negative_regulation_of_oxygen_and_reactive_oxygen_species_metabolic_process) 1 0
=HYPERLINK("http://www.godatabase.org/cgi-bin/go.cgi?query=GO:0010719&auto_wild_cards=yes&view=query&action=query&search_constraint=terms"	GO:0010719_negative_regulation_of_epithelial_to_mesenchymal_transition) 1 0
=HYPERLINK("http://www.godatabase.org/cgi-bin/go.cgi?query=GO:0010735&auto_wild_cards=yes&view=query&action=query&search_constraint=terms"	GO:0010735_positive_regulation_of_transcription_via_serum_response_element_binding) 1 0
=HYPERLINK("http://www.godatabase.org/cgi-bin/go.cgi?query=GO:0010825&auto_wild_cards=yes&view=query&action=query&search_constraint=terms"	GO:0010825_positive_regulation_of_centrosome_duplication) 1 0
=HYPERLINK("http://www.godatabase.org/cgi-bin/go.cgi?query=GO:0010845&auto_wild_cards=yes&view=query&action=query&search_constraint=terms"	GO:0010845_positive_regulation_of_reciprocal_meiotic_recombination) 1 0
=HYPERLINK("http://www.godatabase.org/cgi-bin/go.cgi?query=GO:0010850&auto_wild_cards=yes&view=query&action=query&search_constraint=terms"	GO:0010850_chemoreceptor_signaling_pathway_involved_in_regulation_of_blood_pressure) 1 0
=HYPERLINK("http://www.godatabase.org/cgi-bin/go.cgi?query=GO:0010873&auto_wild_cards=yes&view=query&action=query&search_constraint=terms"	GO:0010873_positive_regulation_of_cholesterol_esterification) 1 0
=HYPERLINK("http://www.godatabase.org/cgi-bin/go.cgi?query=GO:0010880&auto_wild_cards=yes&view=query&action=query&search_constraint=terms"	GO:0010880_regulation_of_release_of_sequestered_calcium_ion_into_cytosol_by_sarcoplasmic_reticulum) 1 0
=HYPERLINK("http://www.godatabase.org/cgi-bin/go.cgi?query=GO:0010881&auto_wild_cards=yes&view=query&action=query&search_constraint=terms"	GO:0010881_regulation_of_cardiac_muscle_contraction_by_regulation_of_the_release_of_sequestered_calcium_ion) 1 0
=HYPERLINK("http://www.godatabase.org/cgi-bin/go.cgi?query=GO:0010882&auto_wild_cards=yes&view=query&action=query&search_constraint=terms"	GO:0010882_regulation_of_cardiac_muscle_contraction_by_calcium_ion_signaling) 1 0
=HYPERLINK("http://www.godatabase.org/cgi-bin/go.cgi?query=GO:0010890&auto_wild_cards=yes&view=query&action=query&search_constraint=terms"	GO:0010890_positive_regulation_of_sequestering_of_triglyceride) 1 0
=HYPERLINK("http://www.godatabase.org/cgi-bin/go.cgi?query=GO:0010919&auto_wild_cards=yes&view=query&action=query&search_constraint=terms"	GO:0010919_regulation_of_inositol_phosphate_biosynthetic_process) 1 0
=HYPERLINK("http://www.godatabase.org/cgi-bin/go.cgi?query=GO:0010931&auto_wild_cards=yes&view=query&action=query&search_constraint=terms"	GO:0010931_macrophage_tolerance_induction) 1 0
=HYPERLINK("http://www.godatabase.org/cgi-bin/go.cgi?query=GO:0010932&auto_wild_cards=yes&view=query&action=query&search_constraint=terms"	GO:0010932_regulation_of_macrophage_tolerance_induction) 1 0
=HYPERLINK("http://www.godatabase.org/cgi-bin/go.cgi?query=GO:0010933&auto_wild_cards=yes&view=query&action=query&search_constraint=terms"	GO:0010933_positive_regulation_of_macrophage_tolerance_induction) 1 0
=HYPERLINK("http://www.godatabase.org/cgi-bin/go.cgi?query=GO:0010934&auto_wild_cards=yes&view=query&action=query&search_constraint=terms"	GO:0010934_macrophage_cytokine_production) 1 0
=HYPERLINK("http://www.godatabase.org/cgi-bin/go.cgi?query=GO:0010935&auto_wild_cards=yes&view=query&action=query&search_constraint=terms"	GO:0010935_regulation_of_macrophage_cytokine_production) 1 0
=HYPERLINK("http://www.godatabase.org/cgi-bin/go.cgi?query=GO:0010936&auto_wild_cards=yes&view=query&action=query&search_constraint=terms"	GO:0010936_negative_regulation_of_macrophage_cytokine_production) 1 0
=HYPERLINK("http://www.godatabase.org/cgi-bin/go.cgi?query=GO:0010953&auto_wild_cards=yes&view=query&action=query&search_constraint=terms"	GO:0010953_regulation_of_protein_maturation_by_peptide_bond_cleavage) 1 0
=HYPERLINK("http://www.godatabase.org/cgi-bin/go.cgi?query=GO:0010962&auto_wild_cards=yes&view=query&action=query&search_constraint=terms"	GO:0010962_regulation_of_glucan_biosynthetic_process) 1 0
=HYPERLINK("http://www.godatabase.org/cgi-bin/go.cgi?query=GO:0010966&auto_wild_cards=yes&view=query&action=query&search_constraint=terms"	GO:0010966_regulation_of_phosphate_transport) 1 0
=HYPERLINK("http://www.godatabase.org/cgi-bin/go.cgi?query=GO:0014012&auto_wild_cards=yes&view=query&action=query&search_constraint=terms"	GO:0014012_axon_regeneration_in_the_peripheral_nervous_system) 1 0
=HYPERLINK("http://www.godatabase.org/cgi-bin/go.cgi?query=GO:0014016&auto_wild_cards=yes&view=query&action=query&search_constraint=terms"	GO:0014016_neuroblast_differentiation) 1 0
=HYPERLINK("http://www.godatabase.org/cgi-bin/go.cgi?query=GO:0014017&auto_wild_cards=yes&view=query&action=query&search_constraint=terms"	GO:0014017_neuroblast_fate_commitment) 1 0
=HYPERLINK("http://www.godatabase.org/cgi-bin/go.cgi?query=GO:0014041&auto_wild_cards=yes&view=query&action=query&search_constraint=terms"	GO:0014041_regulation_of_neuron_maturation) 1 0
=HYPERLINK("http://www.godatabase.org/cgi-bin/go.cgi?query=GO:0014042&auto_wild_cards=yes&view=query&action=query&search_constraint=terms"	GO:0014042_positive_regulation_of_neuron_maturation) 1 0
=HYPERLINK("http://www.godatabase.org/cgi-bin/go.cgi?query=GO:0014049&auto_wild_cards=yes&view=query&action=query&search_constraint=terms"	GO:0014049_positive_regulation_of_glutamate_secretion) 1 0
=HYPERLINK("http://www.godatabase.org/cgi-bin/go.cgi?query=GO:0014061&auto_wild_cards=yes&view=query&action=query&search_constraint=terms"	GO:0014061_regulation_of_norepinephrine_secretion) 1 0
=HYPERLINK("http://www.godatabase.org/cgi-bin/go.cgi?query=GO:0014071&auto_wild_cards=yes&view=query&action=query&search_constraint=terms"	GO:0014071_response_to_cycloalkane) 1 0
=HYPERLINK("http://www.godatabase.org/cgi-bin/go.cgi?query=GO:0014707&auto_wild_cards=yes&view=query&action=query&search_constraint=terms"	GO:0014707_branchiomeric_skeletal_muscle_development) 1 0
=HYPERLINK("http://www.godatabase.org/cgi-bin/go.cgi?query=GO:0014738&auto_wild_cards=yes&view=query&action=query&search_constraint=terms"	GO:0014738_regulation_of_muscle_hyperplasia) 1 0
=HYPERLINK("http://www.godatabase.org/cgi-bin/go.cgi?query=GO:0014740&auto_wild_cards=yes&view=query&action=query&search_constraint=terms"	GO:0014740_negative_regulation_of_muscle_hyperplasia) 1 0
=HYPERLINK("http://www.godatabase.org/cgi-bin/go.cgi?query=GO:0014741&auto_wild_cards=yes&view=query&action=query&search_constraint=terms"	GO:0014741_negative_regulation_of_muscle_hypertrophy) 1 0
=HYPERLINK("http://www.godatabase.org/cgi-bin/go.cgi?query=GO:0014743&auto_wild_cards=yes&view=query&action=query&search_constraint=terms"	GO:0014743_regulation_of_muscle_hypertrophy) 1 0
=HYPERLINK("http://www.godatabase.org/cgi-bin/go.cgi?query=GO:0014805&auto_wild_cards=yes&view=query&action=query&search_constraint=terms"	GO:0014805_smooth_muscle_adaptation) 1 0
=HYPERLINK("http://www.godatabase.org/cgi-bin/go.cgi?query=GO:0014806&auto_wild_cards=yes&view=query&action=query&search_constraint=terms"	GO:0014806_smooth_muscle_hyperplasia) 1 0
=HYPERLINK("http://www.godatabase.org/cgi-bin/go.cgi?query=GO:0014807&auto_wild_cards=yes&view=query&action=query&search_constraint=terms"	GO:0014807_regulation_of_somitogenesis) 1 0
=HYPERLINK("http://www.godatabase.org/cgi-bin/go.cgi?query=GO:0014808&auto_wild_cards=yes&view=query&action=query&search_constraint=terms"	GO:0014808_release_of_sequestered_calcium_ion_into_cytosol_by_sarcoplasmic_reticulum) 1 0
=HYPERLINK("http://www.godatabase.org/cgi-bin/go.cgi?query=GO:0014813&auto_wild_cards=yes&view=query&action=query&search_constraint=terms"	GO:0014813_satellite_cell_commitment) 1 0
=HYPERLINK("http://www.godatabase.org/cgi-bin/go.cgi?query=GO:0014816&auto_wild_cards=yes&view=query&action=query&search_constraint=terms"	GO:0014816_satellite_cell_differentiation) 1 0
=HYPERLINK("http://www.godatabase.org/cgi-bin/go.cgi?query=GO:0014819&auto_wild_cards=yes&view=query&action=query&search_constraint=terms"	GO:0014819_regulation_of_skeletal_muscle_contraction) 1 0
=HYPERLINK("http://www.godatabase.org/cgi-bin/go.cgi?query=GO:0014852&auto_wild_cards=yes&view=query&action=query&search_constraint=terms"	GO:0014852_regulation_of_skeletal_muscle_contraction_by_neural_stimulation_via_neuromuscular_junction) 1 0
=HYPERLINK("http://www.godatabase.org/cgi-bin/go.cgi?query=GO:0014853&auto_wild_cards=yes&view=query&action=query&search_constraint=terms"	GO:0014853_regulation_of_excitatory_postsynaptic_membrane_potential_involved_in_skeletal_muscle_contraction) 1 0
=HYPERLINK("http://www.godatabase.org/cgi-bin/go.cgi?query=GO:0014856&auto_wild_cards=yes&view=query&action=query&search_constraint=terms"	GO:0014856_skeletal_muscle_cell_proliferation) 1 0
=HYPERLINK("http://www.godatabase.org/cgi-bin/go.cgi?query=GO:0014857&auto_wild_cards=yes&view=query&action=query&search_constraint=terms"	GO:0014857_regulation_of_skeletal_muscle_cell_proliferation) 1 0
=HYPERLINK("http://www.godatabase.org/cgi-bin/go.cgi?query=GO:0014858&auto_wild_cards=yes&view=query&action=query&search_constraint=terms"	GO:0014858_positive_regulation_of_skeletal_muscle_cell_proliferation) 1 0
=HYPERLINK("http://www.godatabase.org/cgi-bin/go.cgi?query=GO:0014887&auto_wild_cards=yes&view=query&action=query&search_constraint=terms"	GO:0014887_cardiac_muscle_adaptation) 1 0
=HYPERLINK("http://www.godatabase.org/cgi-bin/go.cgi?query=GO:0014889&auto_wild_cards=yes&view=query&action=query&search_constraint=terms"	GO:0014889_muscle_atrophy) 1 0
=HYPERLINK("http://www.godatabase.org/cgi-bin/go.cgi?query=GO:0014896&auto_wild_cards=yes&view=query&action=query&search_constraint=terms"	GO:0014896_muscle_hypertrophy) 1 0
=HYPERLINK("http://www.godatabase.org/cgi-bin/go.cgi?query=GO:0014897&auto_wild_cards=yes&view=query&action=query&search_constraint=terms"	GO:0014897_striated_muscle_hypertrophy) 1 0
=HYPERLINK("http://www.godatabase.org/cgi-bin/go.cgi?query=GO:0014898&auto_wild_cards=yes&view=query&action=query&search_constraint=terms"	GO:0014898_cardiac_muscle_hypertrophy) 1 0
=HYPERLINK("http://www.godatabase.org/cgi-bin/go.cgi?query=GO:0014900&auto_wild_cards=yes&view=query&action=query&search_constraint=terms"	GO:0014900_muscle_hyperplasia) 1 0
=HYPERLINK("http://www.godatabase.org/cgi-bin/go.cgi?query=GO:0014910&auto_wild_cards=yes&view=query&action=query&search_constraint=terms"	GO:0014910_regulation_of_smooth_muscle_cell_migration) 1 0
=HYPERLINK("http://www.godatabase.org/cgi-bin/go.cgi?query=GO:0014911&auto_wild_cards=yes&view=query&action=query&search_constraint=terms"	GO:0014911_positive_regulation_of_smooth_muscle_cell_migration) 1 0
=HYPERLINK("http://www.godatabase.org/cgi-bin/go.cgi?query=GO:0015014&auto_wild_cards=yes&view=query&action=query&search_constraint=terms"	GO:0015014_heparan_sulfate_proteoglycan_biosynthetic_process__polysaccharide_chain_biosynthetic_process) 1 0
=HYPERLINK("http://www.godatabase.org/cgi-bin/go.cgi?query=GO:0015074&auto_wild_cards=yes&view=query&action=query&search_constraint=terms"	GO:0015074_DNA_integration) 1 0
=HYPERLINK("http://www.godatabase.org/cgi-bin/go.cgi?query=GO:0015670&auto_wild_cards=yes&view=query&action=query&search_constraint=terms"	GO:0015670_carbon_dioxide_transport) 1 0
=HYPERLINK("http://www.godatabase.org/cgi-bin/go.cgi?query=GO:0015677&auto_wild_cards=yes&view=query&action=query&search_constraint=terms"	GO:0015677_copper_ion_import) 1 0
=HYPERLINK("http://www.godatabase.org/cgi-bin/go.cgi?query=GO:0015680&auto_wild_cards=yes&view=query&action=query&search_constraint=terms"	GO:0015680_intracellular_copper_ion_transport) 1 0
=HYPERLINK("http://www.godatabase.org/cgi-bin/go.cgi?query=GO:0015684&auto_wild_cards=yes&view=query&action=query&search_constraint=terms"	GO:0015684_ferrous_iron_transport) 1 0
=HYPERLINK("http://www.godatabase.org/cgi-bin/go.cgi?query=GO:0015707&auto_wild_cards=yes&view=query&action=query&search_constraint=terms"	GO:0015707_nitrite_transport) 1 0
=HYPERLINK("http://www.godatabase.org/cgi-bin/go.cgi?query=GO:0015724&auto_wild_cards=yes&view=query&action=query&search_constraint=terms"	GO:0015724_formate_transport) 1 0
=HYPERLINK("http://www.godatabase.org/cgi-bin/go.cgi?query=GO:0015734&auto_wild_cards=yes&view=query&action=query&search_constraint=terms"	GO:0015734_taurine_transport) 1 0
=HYPERLINK("http://www.godatabase.org/cgi-bin/go.cgi?query=GO:0015740&auto_wild_cards=yes&view=query&action=query&search_constraint=terms"	GO:0015740_C4-dicarboxylate_transport) 1 0
=HYPERLINK("http://www.godatabase.org/cgi-bin/go.cgi?query=GO:0015744&auto_wild_cards=yes&view=query&action=query&search_constraint=terms"	GO:0015744_succinate_transport) 1 0
=HYPERLINK("http://www.godatabase.org/cgi-bin/go.cgi?query=GO:0015746&auto_wild_cards=yes&view=query&action=query&search_constraint=terms"	GO:0015746_citrate_transport) 1 0
=HYPERLINK("http://www.godatabase.org/cgi-bin/go.cgi?query=GO:0015747&auto_wild_cards=yes&view=query&action=query&search_constraint=terms"	GO:0015747_urate_transport) 1 0
=HYPERLINK("http://www.godatabase.org/cgi-bin/go.cgi?query=GO:0015791&auto_wild_cards=yes&view=query&action=query&search_constraint=terms"	GO:0015791_polyol_transport) 1 0
=HYPERLINK("http://www.godatabase.org/cgi-bin/go.cgi?query=GO:0015798&auto_wild_cards=yes&view=query&action=query&search_constraint=terms"	GO:0015798_myo-inositol_transport) 1 0
=HYPERLINK("http://www.godatabase.org/cgi-bin/go.cgi?query=GO:0015808&auto_wild_cards=yes&view=query&action=query&search_constraint=terms"	GO:0015808_L-alanine_transport) 1 0
=HYPERLINK("http://www.godatabase.org/cgi-bin/go.cgi?query=GO:0015810&auto_wild_cards=yes&view=query&action=query&search_constraint=terms"	GO:0015810_aspartate_transport) 1 0
=HYPERLINK("http://www.godatabase.org/cgi-bin/go.cgi?query=GO:0015811&auto_wild_cards=yes&view=query&action=query&search_constraint=terms"	GO:0015811_L-cystine_transport) 1 0
=HYPERLINK("http://www.godatabase.org/cgi-bin/go.cgi?query=GO:0015817&auto_wild_cards=yes&view=query&action=query&search_constraint=terms"	GO:0015817_histidine_transport) 1 0
=HYPERLINK("http://www.godatabase.org/cgi-bin/go.cgi?query=GO:0015822&auto_wild_cards=yes&view=query&action=query&search_constraint=terms"	GO:0015822_ornithine_transport) 1 0
=HYPERLINK("http://www.godatabase.org/cgi-bin/go.cgi?query=GO:0015824&auto_wild_cards=yes&view=query&action=query&search_constraint=terms"	GO:0015824_proline_transport) 1 0
=HYPERLINK("http://www.godatabase.org/cgi-bin/go.cgi?query=GO:0015851&auto_wild_cards=yes&view=query&action=query&search_constraint=terms"	GO:0015851_nucleobase_transport) 1 0
=HYPERLINK("http://www.godatabase.org/cgi-bin/go.cgi?query=GO:0015864&auto_wild_cards=yes&view=query&action=query&search_constraint=terms"	GO:0015864_pyrimidine_nucleoside_transport) 1 0
=HYPERLINK("http://www.godatabase.org/cgi-bin/go.cgi?query=GO:0015874&auto_wild_cards=yes&view=query&action=query&search_constraint=terms"	GO:0015874_norepinephrine_transport) 1 0
=HYPERLINK("http://www.godatabase.org/cgi-bin/go.cgi?query=GO:0015881&auto_wild_cards=yes&view=query&action=query&search_constraint=terms"	GO:0015881_creatine_transport) 1 0
=HYPERLINK("http://www.godatabase.org/cgi-bin/go.cgi?query=GO:0015884&auto_wild_cards=yes&view=query&action=query&search_constraint=terms"	GO:0015884_folic_acid_transport) 1 0
=HYPERLINK("http://www.godatabase.org/cgi-bin/go.cgi?query=GO:0015886&auto_wild_cards=yes&view=query&action=query&search_constraint=terms"	GO:0015886_heme_transport) 1 0
=HYPERLINK("http://www.godatabase.org/cgi-bin/go.cgi?query=GO:0015888&auto_wild_cards=yes&view=query&action=query&search_constraint=terms"	GO:0015888_thiamin_transport) 1 0
=HYPERLINK("http://www.godatabase.org/cgi-bin/go.cgi?query=GO:0015938&auto_wild_cards=yes&view=query&action=query&search_constraint=terms"	GO:0015938_coenzyme_A_catabolic_process) 1 0
=HYPERLINK("http://www.godatabase.org/cgi-bin/go.cgi?query=GO:0015939&auto_wild_cards=yes&view=query&action=query&search_constraint=terms"	GO:0015939_pantothenate_metabolic_process) 1 0
=HYPERLINK("http://www.godatabase.org/cgi-bin/go.cgi?query=GO:0016073&auto_wild_cards=yes&view=query&action=query&search_constraint=terms"	GO:0016073_snRNA_metabolic_process) 1 0
=HYPERLINK("http://www.godatabase.org/cgi-bin/go.cgi?query=GO:0016074&auto_wild_cards=yes&view=query&action=query&search_constraint=terms"	GO:0016074_snoRNA_metabolic_process) 1 0
=HYPERLINK("http://www.godatabase.org/cgi-bin/go.cgi?query=GO:0016082&auto_wild_cards=yes&view=query&action=query&search_constraint=terms"	GO:0016082_synaptic_vesicle_priming) 1 0
=HYPERLINK("http://www.godatabase.org/cgi-bin/go.cgi?query=GO:0016090&auto_wild_cards=yes&view=query&action=query&search_constraint=terms"	GO:0016090_prenol_metabolic_process) 1 0
=HYPERLINK("http://www.godatabase.org/cgi-bin/go.cgi?query=GO:0016093&auto_wild_cards=yes&view=query&action=query&search_constraint=terms"	GO:0016093_polyprenol_metabolic_process) 1 0
=HYPERLINK("http://www.godatabase.org/cgi-bin/go.cgi?query=GO:0016180&auto_wild_cards=yes&view=query&action=query&search_constraint=terms"	GO:0016180_snRNA_processing) 1 0
=HYPERLINK("http://www.godatabase.org/cgi-bin/go.cgi?query=GO:0016239&auto_wild_cards=yes&view=query&action=query&search_constraint=terms"	GO:0016239_positive_regulation_of_macroautophagy) 1 0
=HYPERLINK("http://www.godatabase.org/cgi-bin/go.cgi?query=GO:0016246&auto_wild_cards=yes&view=query&action=query&search_constraint=terms"	GO:0016246_RNA_interference) 1 0
=HYPERLINK("http://www.godatabase.org/cgi-bin/go.cgi?query=GO:0016255&auto_wild_cards=yes&view=query&action=query&search_constraint=terms"	GO:0016255_attachment_of_GPI_anchor_to_protein) 1 0
=HYPERLINK("http://www.godatabase.org/cgi-bin/go.cgi?query=GO:0016333&auto_wild_cards=yes&view=query&action=query&search_constraint=terms"	GO:0016333_morphogenesis_of_follicular_epithelium) 1 0
=HYPERLINK("http://www.godatabase.org/cgi-bin/go.cgi?query=GO:0016340&auto_wild_cards=yes&view=query&action=query&search_constraint=terms"	GO:0016340_calcium-dependent_cell-matrix_adhesion) 1 0
=HYPERLINK("http://www.godatabase.org/cgi-bin/go.cgi?query=GO:0016344&auto_wild_cards=yes&view=query&action=query&search_constraint=terms"	GO:0016344_meiotic_chromosome_movement_towards_spindle_pole) 1 0
=HYPERLINK("http://www.godatabase.org/cgi-bin/go.cgi?query=GO:0016482&auto_wild_cards=yes&view=query&action=query&search_constraint=terms"	GO:0016482_cytoplasmic_transport) 1 0
=HYPERLINK("http://www.godatabase.org/cgi-bin/go.cgi?query=GO:0016553&auto_wild_cards=yes&view=query&action=query&search_constraint=terms"	GO:0016553_base_conversion_or_substitution_editing) 1 0
=HYPERLINK("http://www.godatabase.org/cgi-bin/go.cgi?query=GO:0016554&auto_wild_cards=yes&view=query&action=query&search_constraint=terms"	GO:0016554_cytidine_to_uridine_editing) 1 0
=HYPERLINK("http://www.godatabase.org/cgi-bin/go.cgi?query=GO:0016560&auto_wild_cards=yes&view=query&action=query&search_constraint=terms"	GO:0016560_protein_import_into_peroxisome_matrix__docking) 1 0
=HYPERLINK("http://www.godatabase.org/cgi-bin/go.cgi?query=GO:0016578&auto_wild_cards=yes&view=query&action=query&search_constraint=terms"	GO:0016578_histone_deubiquitination) 1 0
=HYPERLINK("http://www.godatabase.org/cgi-bin/go.cgi?query=GO:0016598&auto_wild_cards=yes&view=query&action=query&search_constraint=terms"	GO:0016598_protein_arginylation) 1 0
=HYPERLINK("http://www.godatabase.org/cgi-bin/go.cgi?query=GO:0017004&auto_wild_cards=yes&view=query&action=query&search_constraint=terms"	GO:0017004_cytochrome_complex_assembly) 1 0
=HYPERLINK("http://www.godatabase.org/cgi-bin/go.cgi?query=GO:0018022&auto_wild_cards=yes&view=query&action=query&search_constraint=terms"	GO:0018022_peptidyl-lysine_methylation) 1 0
=HYPERLINK("http://www.godatabase.org/cgi-bin/go.cgi?query=GO:0018023&auto_wild_cards=yes&view=query&action=query&search_constraint=terms"	GO:0018023_peptidyl-lysine_trimethylation) 1 0
=HYPERLINK("http://www.godatabase.org/cgi-bin/go.cgi?query=GO:0018120&auto_wild_cards=yes&view=query&action=query&search_constraint=terms"	GO:0018120_peptidyl-arginine_ADP-ribosylation) 1 0
=HYPERLINK("http://www.godatabase.org/cgi-bin/go.cgi?query=GO:0018126&auto_wild_cards=yes&view=query&action=query&search_constraint=terms"	GO:0018126_protein_amino_acid_hydroxylation) 1 0
=HYPERLINK("http://www.godatabase.org/cgi-bin/go.cgi?query=GO:0018146&auto_wild_cards=yes&view=query&action=query&search_constraint=terms"	GO:0018146_keratan_sulfate_biosynthetic_process) 1 0
=HYPERLINK("http://www.godatabase.org/cgi-bin/go.cgi?query=GO:0018158&auto_wild_cards=yes&view=query&action=query&search_constraint=terms"	GO:0018158_protein_amino_acid_oxidation) 1 0
=HYPERLINK("http://www.godatabase.org/cgi-bin/go.cgi?query=GO:0018195&auto_wild_cards=yes&view=query&action=query&search_constraint=terms"	GO:0018195_peptidyl-arginine_modification) 1 0
=HYPERLINK("http://www.godatabase.org/cgi-bin/go.cgi?query=GO:0018197&auto_wild_cards=yes&view=query&action=query&search_constraint=terms"	GO:0018197_peptidyl-aspartic_acid_modification) 1 0
=HYPERLINK("http://www.godatabase.org/cgi-bin/go.cgi?query=GO:0018282&auto_wild_cards=yes&view=query&action=query&search_constraint=terms"	GO:0018282_metal_incorporation_into_metallo-sulfur_cluster) 1 0
=HYPERLINK("http://www.godatabase.org/cgi-bin/go.cgi?query=GO:0018283&auto_wild_cards=yes&view=query&action=query&search_constraint=terms"	GO:0018283_iron_incorporation_into_metallo-sulfur_cluster) 1 0
=HYPERLINK("http://www.godatabase.org/cgi-bin/go.cgi?query=GO:0018318&auto_wild_cards=yes&view=query&action=query&search_constraint=terms"	GO:0018318_protein_amino_acid_palmitoylation) 1 0
=HYPERLINK("http://www.godatabase.org/cgi-bin/go.cgi?query=GO:0018342&auto_wild_cards=yes&view=query&action=query&search_constraint=terms"	GO:0018342_protein_prenylation) 1 0
=HYPERLINK("http://www.godatabase.org/cgi-bin/go.cgi?query=GO:0018344&auto_wild_cards=yes&view=query&action=query&search_constraint=terms"	GO:0018344_protein_geranylgeranylation) 1 0
=HYPERLINK("http://www.godatabase.org/cgi-bin/go.cgi?query=GO:0018410&auto_wild_cards=yes&view=query&action=query&search_constraint=terms"	GO:0018410_peptide_or_protein_carboxyl-terminal_blocking) 1 0
=HYPERLINK("http://www.godatabase.org/cgi-bin/go.cgi?query=GO:0018916&auto_wild_cards=yes&view=query&action=query&search_constraint=terms"	GO:0018916_nitrobenzene_metabolic_process) 1 0
=HYPERLINK("http://www.godatabase.org/cgi-bin/go.cgi?query=GO:0018931&auto_wild_cards=yes&view=query&action=query&search_constraint=terms"	GO:0018931_naphthalene_metabolic_process) 1 0
=HYPERLINK("http://www.godatabase.org/cgi-bin/go.cgi?query=GO:0018992&auto_wild_cards=yes&view=query&action=query&search_constraint=terms"	GO:0018992_germ-line_sex_determination) 1 0
=HYPERLINK("http://www.godatabase.org/cgi-bin/go.cgi?query=GO:0019042&auto_wild_cards=yes&view=query&action=query&search_constraint=terms"	GO:0019042_latent_virus_infection) 1 0
=HYPERLINK("http://www.godatabase.org/cgi-bin/go.cgi?query=GO:0019046&auto_wild_cards=yes&view=query&action=query&search_constraint=terms"	GO:0019046_reactivation_of_latent_virus) 1 0
=HYPERLINK("http://www.godatabase.org/cgi-bin/go.cgi?query=GO:0019047&auto_wild_cards=yes&view=query&action=query&search_constraint=terms"	GO:0019047_provirus_integration) 1 0
=HYPERLINK("http://www.godatabase.org/cgi-bin/go.cgi?query=GO:0019076&auto_wild_cards=yes&view=query&action=query&search_constraint=terms"	GO:0019076_release_of_virus_from_host) 1 0
=HYPERLINK("http://www.godatabase.org/cgi-bin/go.cgi?query=GO:0019079&auto_wild_cards=yes&view=query&action=query&search_constraint=terms"	GO:0019079_viral_genome_replication) 1 0
=HYPERLINK("http://www.godatabase.org/cgi-bin/go.cgi?query=GO:0019100&auto_wild_cards=yes&view=query&action=query&search_constraint=terms"	GO:0019100_male_germ-line_sex_determination) 1 0
=HYPERLINK("http://www.godatabase.org/cgi-bin/go.cgi?query=GO:0019101&auto_wild_cards=yes&view=query&action=query&search_constraint=terms"	GO:0019101_female_somatic_sex_determination) 1 0
=HYPERLINK("http://www.godatabase.org/cgi-bin/go.cgi?query=GO:0019102&auto_wild_cards=yes&view=query&action=query&search_constraint=terms"	GO:0019102_male_somatic_sex_determination) 1 0
=HYPERLINK("http://www.godatabase.org/cgi-bin/go.cgi?query=GO:0019255&auto_wild_cards=yes&view=query&action=query&search_constraint=terms"	GO:0019255_glucose_1-phosphate_metabolic_process) 1 0
=HYPERLINK("http://www.godatabase.org/cgi-bin/go.cgi?query=GO:0019276&auto_wild_cards=yes&view=query&action=query&search_constraint=terms"	GO:0019276_UDP-N-acetylgalactosamine_metabolic_process) 1 0
=HYPERLINK("http://www.godatabase.org/cgi-bin/go.cgi?query=GO:0019344&auto_wild_cards=yes&view=query&action=query&search_constraint=terms"	GO:0019344_cysteine_biosynthetic_process) 1 0
=HYPERLINK("http://www.godatabase.org/cgi-bin/go.cgi?query=GO:0019348&auto_wild_cards=yes&view=query&action=query&search_constraint=terms"	GO:0019348_dolichol_metabolic_process) 1 0
=HYPERLINK("http://www.godatabase.org/cgi-bin/go.cgi?query=GO:0019375&auto_wild_cards=yes&view=query&action=query&search_constraint=terms"	GO:0019375_galactolipid_biosynthetic_process) 1 0
=HYPERLINK("http://www.godatabase.org/cgi-bin/go.cgi?query=GO:0019402&auto_wild_cards=yes&view=query&action=query&search_constraint=terms"	GO:0019402_galactitol_metabolic_process) 1 0
=HYPERLINK("http://www.godatabase.org/cgi-bin/go.cgi?query=GO:0019441&auto_wild_cards=yes&view=query&action=query&search_constraint=terms"	GO:0019441_tryptophan_catabolic_process_to_kynurenine) 1 0
=HYPERLINK("http://www.godatabase.org/cgi-bin/go.cgi?query=GO:0019477&auto_wild_cards=yes&view=query&action=query&search_constraint=terms"	GO:0019477_L-lysine_catabolic_process) 1 0
=HYPERLINK("http://www.godatabase.org/cgi-bin/go.cgi?query=GO:0019532&auto_wild_cards=yes&view=query&action=query&search_constraint=terms"	GO:0019532_oxalate_transport) 1 0
=HYPERLINK("http://www.godatabase.org/cgi-bin/go.cgi?query=GO:0019626&auto_wild_cards=yes&view=query&action=query&search_constraint=terms"	GO:0019626_short-chain_fatty_acid_catabolic_process) 1 0
=HYPERLINK("http://www.godatabase.org/cgi-bin/go.cgi?query=GO:0019627&auto_wild_cards=yes&view=query&action=query&search_constraint=terms"	GO:0019627_urea_metabolic_process) 1 0
=HYPERLINK("http://www.godatabase.org/cgi-bin/go.cgi?query=GO:0019676&auto_wild_cards=yes&view=query&action=query&search_constraint=terms"	GO:0019676_ammonia_assimilation_cycle) 1 0
=HYPERLINK("http://www.godatabase.org/cgi-bin/go.cgi?query=GO:0019682&auto_wild_cards=yes&view=query&action=query&search_constraint=terms"	GO:0019682_glyceraldehyde-3-phosphate_metabolic_process) 1 0
=HYPERLINK("http://www.godatabase.org/cgi-bin/go.cgi?query=GO:0019695&auto_wild_cards=yes&view=query&action=query&search_constraint=terms"	GO:0019695_choline_metabolic_process) 1 0
=HYPERLINK("http://www.godatabase.org/cgi-bin/go.cgi?query=GO:0019731&auto_wild_cards=yes&view=query&action=query&search_constraint=terms"	GO:0019731_antibacterial_humoral_response) 1 0
=HYPERLINK("http://www.godatabase.org/cgi-bin/go.cgi?query=GO:0019794&auto_wild_cards=yes&view=query&action=query&search_constraint=terms"	GO:0019794_nonprotein_amino_acid_metabolic_process) 1 0
=HYPERLINK("http://www.godatabase.org/cgi-bin/go.cgi?query=GO:0019858&auto_wild_cards=yes&view=query&action=query&search_constraint=terms"	GO:0019858_cytosine_metabolic_process) 1 0
=HYPERLINK("http://www.godatabase.org/cgi-bin/go.cgi?query=GO:0019883&auto_wild_cards=yes&view=query&action=query&search_constraint=terms"	GO:0019883_antigen_processing_and_presentation_of_endogenous_antigen) 1 0
=HYPERLINK("http://www.godatabase.org/cgi-bin/go.cgi?query=GO:0019889&auto_wild_cards=yes&view=query&action=query&search_constraint=terms"	GO:0019889_pteridine_metabolic_process) 1 0
=HYPERLINK("http://www.godatabase.org/cgi-bin/go.cgi?query=GO:0019896&auto_wild_cards=yes&view=query&action=query&search_constraint=terms"	GO:0019896_axon_transport_of_mitochondrion) 1 0
=HYPERLINK("http://www.godatabase.org/cgi-bin/go.cgi?query=GO:0021508&auto_wild_cards=yes&view=query&action=query&search_constraint=terms"	GO:0021508_floor_plate_formation) 1 0
=HYPERLINK("http://www.godatabase.org/cgi-bin/go.cgi?query=GO:0021528&auto_wild_cards=yes&view=query&action=query&search_constraint=terms"	GO:0021528_commissural_neuron_differentiation_in_the_spinal_cord) 1 0
=HYPERLINK("http://www.godatabase.org/cgi-bin/go.cgi?query=GO:0021572&auto_wild_cards=yes&view=query&action=query&search_constraint=terms"	GO:0021572_rhombomere_6_development) 1 0
[truncated: 4,021 more rows]
