# Supplementary material for: RedundancyMiner: De-replication of redundant GO categories in microarray and proteomics analysis
Source: BMC Bioinformatics. 2011 Feb 10;12:52. doi: 10.1186/1471-2105-12-52 (PMC3223614; doi:10.1186/1471-2105-12-52)
Supplement: Additional file 8 — Retinal development HTGM download. compressed package of the results of running HTGM on the retinal development genes list. [file 1471-2105-12-52-S8.ZIP › SCENARIO_2_MODIFIED/total.txt.total.txt.dir/Exp1_BestClusterMap_LEIGS_KM_24.csv.join.19.txt.dir/Exp1_BestClusterMap_LEIGS_KM_24.csv.join.19.txt.change]

GO:0032507_maintenance_of_protein_location_in_cell	7	2	54.821429	-3.269133	1	-0.558180	0.44	1.438180	0.440000
GO:0045185_maintenance_of_protein_location	9	2	42.638889	-3.037819	2	-0.832193	0.69	2.212193	0.345000
GO:0051651_maintenance_of_location_in_cell	10	2	38.375000	-2.942292	3	-0.778314	0.91	2.598314	0.303333
GO:0034754_cellular_hormone_metabolic_process	47	3	12.247340	-2.760554	4	-1.152449	1.29	3.732449	0.322500
GO:0016055_Wnt_receptor_signaling_pathway	59	3	9.756356	-2.476278	5	-1.044622	2.14	5.324622	0.428000
GO:0030178_negative_regulation_of_Wnt_receptor_signaling_pathway	18	2	21.319444	-2.421871	6	-0.962945	2.52	6.002945	0.420000
GO:0042445_hormone_metabolic_process	67	3	8.591418	-2.319766	7	-0.939544	3.04	7.019544	0.434286
GO:0031944_negative_regulation_of_glucocorticoid_metabolic_process	1	1									
GO:0031947_negative_regulation_of_glucocorticoid_biosynthetic_process	1	1									
GO:0043437_butanoic_acid_metabolic_process	1	1									
GO:0043438_acetoacetic_acid_metabolic_process	1	1									
GO:0045989_positive_regulation_of_striated_muscle_contraction	1	1									
GO:0060431_primary_lung_bud_formation	1	1									
GO:0060449_bud_elongation_involved_in_lung_branching	1	1									
GO:0090032_negative_regulation_of_steroid_hormone_biosynthetic_process	1	1									
GO:0007059_chromosome_segregation	22	2	17.443182	-2.248471	9	-0.734300	3.5	7.734300	0.388889
GO:0032886_regulation_of_microtubule-based_process	22	2	17.443182	-2.248471	9	-0.734300	3.5	7.734300	0.388889
GO:0051235_maintenance_of_location	26	2	14.759615	-2.105715	10	-0.625242	4.58	9.785242	0.458000
GO:0007017_microtubule-based_process	83	3	6.935241	-2.060630	11	-0.509823	4.84	10.189823	0.440000
GO:0030111_regulation_of_Wnt_receptor_signaling_pathway	28	2	13.705357	-2.042862	12	-0.443705	4.99	10.423705	0.415833
GO:0002138_retinoic_acid_biosynthetic_process	2	1									
GO:0006583_melanin_biosynthetic_process_from_tyrosine	2	1									
GO:0008608_attachment_of_spindle_microtubules_to_kinetochore	2	1									
GO:0030953_spindle_astral_microtubule_organization	2	1									
GO:0031946_regulation_of_glucocorticoid_biosynthetic_process	2	1									
GO:0032351_negative_regulation_of_hormone_metabolic_process	2	1									
GO:0032353_negative_regulation_of_hormone_biosynthetic_process	2	1									
GO:0034453_microtubule_anchoring	2	1									
GO:0042483_negative_regulation_of_odontogenesis	2	1									
GO:0042994_cytoplasmic_sequestering_of_transcription_factor	2	1									
GO:0045743_positive_regulation_of_fibroblast_growth_factor_receptor_signaling_pathway	2	1									
GO:0051220_cytoplasmic_sequestering_of_protein	2	1									
GO:0051313_attachment_of_spindle_microtubules_to_chromosome	2	1									
GO:0051781_positive_regulation_of_cell_division	2	1									
GO:0051988_regulation_of_attachment_of_spindle_microtubules_to_kinetochore	2	1									
GO:0090030_regulation_of_steroid_hormone_biosynthetic_process	2	1									
GO:0021987_cerebral_cortex_development	33	2	11.628788	-1.904602	13	-0.055031	6.79	13.635031	0.522308
GO:0007269_neurotransmitter_secretion	34	2	11.286765	-1.879649	14	0.094120	7.18	14.265880	0.512857
GO:0000281_cytokinesis_after_mitosis	3	1									
GO:0010894_negative_regulation_of_steroid_biosynthetic_process	3	1									
GO:0021800_cerebral_cortex_tangential_migration	3	1									
GO:0022027_interkinetic_nuclear_migration	3	1									
GO:0031112_positive_regulation_of_microtubule_polymerization_or_depolymerization	3	1									
GO:0031116_positive_regulation_of_microtubule_polymerization	3	1									
GO:0031943_regulation_of_glucocorticoid_metabolic_process	3	1									
GO:0045939_negative_regulation_of_steroid_metabolic_process	3	1									
GO:0046885_regulation_of_hormone_biosynthetic_process	3	1									
GO:0051302_regulation_of_cell_division	3	1									
GO:0051983_regulation_of_chromosome_segregation	3	1									
GO:0001649_osteoblast_differentiation	38	2	10.098684	-1.787155	15	0.517499	8.71	16.902501	0.580667
GO:0010817_regulation_of_hormone_levels	106	3	5.430425	-1.772505	16	0.515949	8.78	17.044051	0.548750
GO:0006836_neurotransmitter_transport	41	2	9.359756	-1.724416	18	0.754301	9.88	19.005699	0.548889
GO:0019748_secondary_metabolic_process	41	2	9.359756	-1.724416	18	0.754301	9.88	19.005699	0.548889
GO:0030858_positive_regulation_of_epithelial_cell_differentiation	4	1									
GO:0030949_positive_regulation_of_vascular_endothelial_growth_factor_receptor_signaling_pathway	4	1									
GO:0031113_regulation_of_microtubule_polymerization	4	1									
GO:0042992_negative_regulation_of_transcription_factor_import_into_nucleus	4	1									
GO:0051055_negative_regulation_of_lipid_biosynthetic_process	4	1									
GO:0048608_reproductive_structure_development	116	3	4.962284	-1.668745	19	0.988161	10.72	20.451839	0.564211
GO:0006606_protein_import_into_nucleus	44	2	8.721591	-1.666456	21	1.179884	11.02	20.860116	0.524762
GO:0051170_nuclear_import	44	2	8.721591	-1.666456	21	1.179884	11.02	20.860116	0.524762
GO:0001505_regulation_of_neurotransmitter_levels	48	2	7.994792	-1.595522	23	1.544224	12.25	22.955776	0.532609
GO:0034504_protein_localization_in_nucleus	48	2	7.994792	-1.595522	23	1.544224	12.25	22.955776	0.532609
GO:0006570_tyrosine_metabolic_process	5	1	38.375000	-1.588388	34	5.896594	18.95	32.003406	0.557353
GO:0006704_glucocorticoid_biosynthetic_process	5	1	38.375000	-1.588388	34	5.896594	18.95	32.003406	0.557353
GO:0007091_mitotic_metaphase_anaphase_transition	5	1	38.375000	-1.588388	34	5.896594	18.95	32.003406	0.557353
GO:0009263_deoxyribonucleotide_biosynthetic_process	5	1	38.375000	-1.588388	34	5.896594	18.95	32.003406	0.557353
GO:0031122_cytoplasmic_microtubule_organization	5	1	38.375000	-1.588388	34	5.896594	18.95	32.003406	0.557353
GO:0032350_regulation_of_hormone_metabolic_process	5	1	38.375000	-1.588388	34	5.896594	18.95	32.003406	0.557353
GO:0033205_cytokinesis_during_cell_cycle	5	1	38.375000	-1.588388	34	5.896594	18.95	32.003406	0.557353
GO:0046459_short-chain_fatty_acid_metabolic_process	5	1	38.375000	-1.588388	34	5.896594	18.95	32.003406	0.557353
GO:0046785_microtubule_polymerization	5	1	38.375000	-1.588388	34	5.896594	18.95	32.003406	0.557353
GO:0051057_positive_regulation_of_small_GTPase_mediated_signal_transduction	5	1	38.375000	-1.588388	34	5.896594	18.95	32.003406	0.557353
GO:0060045_positive_regulation_of_cardiac_muscle_cell_proliferation	5	1	38.375000	-1.588388	34	5.896594	18.95	32.003406	0.557353
GO:0021543_pallium_development	49	2	7.831633	-1.578794	35	6.122152	19.34	32.557848	0.552571
GO:0017038_protein_import	50	2	7.675000	-1.562435	36	6.255624	19.58	32.904376	0.543889
GO:0032880_regulation_of_protein_localization	51	2	7.524510	-1.546431	38	6.515800	20.19	33.864200	0.531316
GO:0043408_regulation_of_MAPKKK_cascade	51	2	7.524510	-1.546431	38	6.515800	20.19	33.864200	0.531316
GO:0006942_regulation_of_striated_muscle_contraction	6	1	31.979167	-1.510290	50	10.701918	26.52	42.338082	0.530400
GO:0030947_regulation_of_vascular_endothelial_growth_factor_receptor_signaling_pathway	6	1	31.979167	-1.510290	50	10.701918	26.52	42.338082	0.530400
GO:0032438_melanosome_organization	6	1	31.979167	-1.510290	50	10.701918	26.52	42.338082	0.530400
GO:0035019_somatic_stem_cell_maintenance	6	1	31.979167	-1.510290	50	10.701918	26.52	42.338082	0.530400
GO:0040036_regulation_of_fibroblast_growth_factor_receptor_signaling_pathway	6	1	31.979167	-1.510290	50	10.701918	26.52	42.338082	0.530400
GO:0042308_negative_regulation_of_protein_import_into_nucleus	6	1	31.979167	-1.510290	50	10.701918	26.52	42.338082	0.530400
GO:0042403_thyroid_hormone_metabolic_process	6	1	31.979167	-1.510290	50	10.701918	26.52	42.338082	0.530400
GO:0042481_regulation_of_odontogenesis	6	1	31.979167	-1.510290	50	10.701918	26.52	42.338082	0.530400
GO:0045822_negative_regulation_of_heart_contraction	6	1	31.979167	-1.510290	50	10.701918	26.52	42.338082	0.530400
GO:0045833_negative_regulation_of_lipid_metabolic_process	6	1	31.979167	-1.510290	50	10.701918	26.52	42.338082	0.530400
GO:0045933_positive_regulation_of_muscle_contraction	6	1	31.979167	-1.510290	50	10.701918	26.52	42.338082	0.530400
GO:0048703_embryonic_viscerocranium_morphogenesis	6	1	31.979167	-1.510290	50	10.701918	26.52	42.338082	0.530400
GO:0048568_embryonic_organ_development	55	2	6.977273	-1.485688	51	10.997085	27.15	43.302915	0.532353
GO:0050678_regulation_of_epithelial_cell_proliferation	56	2	6.852679	-1.471262	52	11.075517	27.54	44.004483	0.529615
GO:0000226_microtubule_cytoskeleton_organization	57	2	6.732456	-1.457117	54	11.234113	27.93	44.625887	0.517222
GO:0033365_protein_localization_in_organelle	57	2	6.732456	-1.457117	54	11.234113	27.93	44.625887	0.517222
GO:0003006_reproductive_developmental_process	141	3	4.082447	-1.449314	55	11.282297	28.06	44.837703	0.510182
GO:0002455_humoral_immune_response_mediated_by_circulating_immunoglobulin	7	1	27.410714	-1.444426	68	15.107362	34.62	54.132638	0.509118
GO:0007019_microtubule_depolymerization	7	1	27.410714	-1.444426	68	15.107362	34.62	54.132638	0.509118
GO:0007026_negative_regulation_of_microtubule_depolymerization	7	1	27.410714	-1.444426	68	15.107362	34.62	54.132638	0.509118
GO:0031114_regulation_of_microtubule_depolymerization	7	1	27.410714	-1.444426	68	15.107362	34.62	54.132638	0.509118
GO:0032387_negative_regulation_of_intracellular_transport	7	1	27.410714	-1.444426	68	15.107362	34.62	54.132638	0.509118
GO:0042438_melanin_biosynthetic_process	7	1	27.410714	-1.444426	68	15.107362	34.62	54.132638	0.509118
GO:0043584_nose_development	7	1	27.410714	-1.444426	68	15.107362	34.62	54.132638	0.509118
GO:0045823_positive_regulation_of_heart_contraction	7	1	27.410714	-1.444426	68	15.107362	34.62	54.132638	0.509118
GO:0045880_positive_regulation_of_smoothened_signaling_pathway	7	1	27.410714	-1.444426	68	15.107362	34.62	54.132638	0.509118
GO:0046823_negative_regulation_of_nucleocytoplasmic_transport	7	1	27.410714	-1.444426	68	15.107362	34.62	54.132638	0.509118
GO:0048753_pigment_granule_organization	7	1	27.410714	-1.444426	68	15.107362	34.62	54.132638	0.509118
GO:0060441_branching_involved_in_lung_morphogenesis	7	1	27.410714	-1.444426	68	15.107362	34.62	54.132638	0.509118
GO:0060770_negative_regulation_of_epithelial_cell_proliferation_involved_in_prostate_gland_development	7	1	27.410714	-1.444426	68	15.107362	34.62	54.132638	0.509118
GO:0051641_cellular_localization	370	5	2.592905	-1.411451	69	15.296212	35.3	55.303788	0.511594
GO:0007267_cell-cell_signaling	252	4	3.045635	-1.406870	70	15.399873	35.56	55.720127	0.508000
GO:0021537_telencephalon_development	62	2	6.189516	-1.390289	72	15.624380	36.43	57.235620	0.505972
GO:0030855_epithelial_cell_differentiation	62	2	6.189516	-1.390289	72	15.624380	36.43	57.235620	0.505972
GO:0000910_cytokinesis	8	1	23.984375	-1.387516	85	19.774691	42.05	64.325309	0.494706
GO:0002566_somatic_diversification_of_immune_receptors_via_somatic_mutation	8	1	23.984375	-1.387516	85	19.774691	42.05	64.325309	0.494706
GO:0006582_melanin_metabolic_process	8	1	23.984375	-1.387516	85	19.774691	42.05	64.325309	0.494706
GO:0009072_aromatic_amino_acid_family_metabolic_process	8	1	23.984375	-1.387516	85	19.774691	42.05	64.325309	0.494706
GO:0016446_somatic_hypermutation_of_immunoglobulin_genes	8	1	23.984375	-1.387516	85	19.774691	42.05	64.325309	0.494706
GO:0031111_negative_regulation_of_microtubule_polymerization_or_depolymerization	8	1	23.984375	-1.387516	85	19.774691	42.05	64.325309	0.494706
GO:0031334_positive_regulation_of_protein_complex_assembly	8	1	23.984375	-1.387516	85	19.774691	42.05	64.325309	0.494706
GO:0032273_positive_regulation_of_protein_polymerization	8	1	23.984375	-1.387516	85	19.774691	42.05	64.325309	0.494706
GO:0040034_regulation_of_development__heterochronic	8	1	23.984375	-1.387516	85	19.774691	42.05	64.325309	0.494706
GO:0042990_regulation_of_transcription_factor_import_into_nucleus	8	1	23.984375	-1.387516	85	19.774691	42.05	64.325309	0.494706
GO:0042991_transcription_factor_import_into_nucleus	8	1	23.984375	-1.387516	85	19.774691	42.05	64.325309	0.494706
GO:0048505_regulation_of_timing_of_cell_differentiation	8	1	23.984375	-1.387516	85	19.774691	42.05	64.325309	0.494706
GO:0060043_regulation_of_cardiac_muscle_cell_proliferation	8	1	23.984375	-1.387516	85	19.774691	42.05	64.325309	0.494706
GO:0009966_regulation_of_signal_transduction	256	4	2.998047	-1.385416	86	19.803054	42.12	64.436946	0.489767
GO:0044255_cellular_lipid_metabolic_process	264	4	2.907197	-1.343782	87	20.117597	43.64	67.162403	0.501609
GO:0006364_rRNA_processing	9	1	21.319444	-1.337444	93	23.114745	48.71	74.305255	0.523763
GO:0016072_rRNA_metabolic_process	9	1	21.319444	-1.337444	93	23.114745	48.71	74.305255	0.523763
GO:0043242_negative_regulation_of_protein_complex_disassembly	9	1	21.319444	-1.337444	93	23.114745	48.71	74.305255	0.523763
GO:0043409_negative_regulation_of_MAPKKK_cascade	9	1	21.319444	-1.337444	93	23.114745	48.71	74.305255	0.523763
GO:0051647_nucleus_localization	9	1	21.319444	-1.337444	93	23.114745	48.71	74.305255	0.523763
GO:0060602_branch_elongation_of_an_epithelium	9	1	21.319444	-1.337444	93	23.114745	48.71	74.305255	0.523763
GO:0008406_gonad_development	70	2	5.482143	-1.294973	94	23.449528	50.22	76.990472	0.534255
GO:0008211_glucocorticoid_metabolic_process	10	1	19.187500	-1.292767	97	27.390292	56.54	85.689708	0.582887
GO:0051224_negative_regulation_of_protein_transport	10	1	19.187500	-1.292767	97	27.390292	56.54	85.689708	0.582887
GO:0060768_regulation_of_epithelial_cell_proliferation_involved_in_prostate_gland_development	10	1	19.187500	-1.292767	97	27.390292	56.54	85.689708	0.582887
GO:0006913_nucleocytoplasmic_transport	71	2	5.404930	-1.283926	98	27.540994	56.82	86.099006	0.579796
GO:0050673_epithelial_cell_proliferation	72	2	5.329861	-1.273053	100	27.848031	57.53	87.211969	0.575300
GO:0051169_nuclear_transport	72	2	5.329861	-1.273053	100	27.848031	57.53	87.211969	0.575300
GO:0048706_embryonic_skeletal_system_development	73	2	5.256849	-1.262350	101	27.878928	57.99	88.101072	0.574158
GO:0007051_spindle_organization	11	1	17.443182	-1.252453	111	30.734265	62.52	94.305735	0.563243
GO:0016079_synaptic_vesicle_exocytosis	11	1	17.443182	-1.252453	111	30.734265	62.52	94.305735	0.563243
GO:0021846_cell_proliferation_in_forebrain	11	1	17.443182	-1.252453	111	30.734265	62.52	94.305735	0.563243
GO:0030238_male_sex_determination	11	1	17.443182	-1.252453	111	30.734265	62.52	94.305735	0.563243
GO:0030856_regulation_of_epithelial_cell_differentiation	11	1	17.443182	-1.252453	111	30.734265	62.52	94.305735	0.563243
GO:0031110_regulation_of_microtubule_polymerization_or_depolymerization	11	1	17.443182	-1.252453	111	30.734265	62.52	94.305735	0.563243
GO:0033059_cellular_pigmentation	11	1	17.443182	-1.252453	111	30.734265	62.52	94.305735	0.563243
GO:0046716_muscle_maintenance	11	1	17.443182	-1.252453	111	30.734265	62.52	94.305735	0.563243
GO:0051494_negative_regulation_of_cytoskeleton_organization	11	1	17.443182	-1.252453	111	30.734265	62.52	94.305735	0.563243
GO:0060767_epithelial_cell_proliferation_involved_in_prostate_gland_development	11	1	17.443182	-1.252453	111	30.734265	62.52	94.305735	0.563243
GO:0006629_lipid_metabolic_process	285	4	2.692982	-1.241922	112	30.824987	62.78	94.735013	0.560536
GO:0065008_regulation_of_biological_quality	693	7	1.938131	-1.239872	113	30.853436	62.95	95.046564	0.557080
GO:0002026_regulation_of_the_force_of_heart_contraction	12	1	15.989583	-1.215743	120	34.031846	68.39	102.748154	0.569917
GO:0009262_deoxyribonucleotide_metabolic_process	12	1	15.989583	-1.215743	120	34.031846	68.39	102.748154	0.569917
GO:0031109_microtubule_polymerization_or_depolymerization	12	1	15.989583	-1.215743	120	34.031846	68.39	102.748154	0.569917
GO:0042446_hormone_biosynthetic_process	12	1	15.989583	-1.215743	120	34.031846	68.39	102.748154	0.569917
GO:0043624_cellular_protein_complex_disassembly	12	1	15.989583	-1.215743	120	34.031846	68.39	102.748154	0.569917
GO:0051261_protein_depolymerization	12	1	15.989583	-1.215743	120	34.031846	68.39	102.748154	0.569917
GO:0060572_morphogenesis_of_an_epithelial_bud	12	1	15.989583	-1.215743	120	34.031846	68.39	102.748154	0.569917
GO:0006461_protein_complex_assembly	78	2	4.919872	-1.211220	124	34.284706	68.91	103.535294	0.555726
GO:0030326_embryonic_limb_morphogenesis	78	2	4.919872	-1.211220	124	34.284706	68.91	103.535294	0.555726
GO:0035113_embryonic_appendage_morphogenesis	78	2	4.919872	-1.211220	124	34.284706	68.91	103.535294	0.555726
GO:0070271_protein_complex_biogenesis	78	2	4.919872	-1.211220	124	34.284706	68.91	103.535294	0.555726
GO:0021511_spinal_cord_patterning	13	1	14.759615	-1.182059	132	37.400212	74.44	111.479788	0.563939
GO:0043241_protein_complex_disassembly	13	1	14.759615	-1.182059	132	37.400212	74.44	111.479788	0.563939
GO:0043244_regulation_of_protein_complex_disassembly	13	1	14.759615	-1.182059	132	37.400212	74.44	111.479788	0.563939
GO:0048566_embryonic_gut_development	13	1	14.759615	-1.182059	132	37.400212	74.44	111.479788	0.563939
GO:0051495_positive_regulation_of_cytoskeleton_organization	13	1	14.759615	-1.182059	132	37.400212	74.44	111.479788	0.563939
GO:0060038_cardiac_muscle_cell_proliferation	13	1	14.759615	-1.182059	132	37.400212	74.44	111.479788	0.563939
GO:0060070_Wnt_receptor_signaling_pathway_through_beta-catenin	13	1	14.759615	-1.182059	132	37.400212	74.44	111.479788	0.563939
GO:0060560_developmental_growth_involved_in_morphogenesis	13	1	14.759615	-1.182059	132	37.400212	74.44	111.479788	0.563939
GO:0010627_regulation_of_protein_kinase_cascade	82	2	4.679878	-1.172941	133	37.501001	74.89	112.278999	0.563083
GO:0044238_primary_metabolic_process	1905	14	1.410105	-1.155323	134	37.879816	75.69	113.500184	0.564851
GO:0045137_development_of_primary_sexual_characteristics	84	2	4.568452	-1.154597	135	37.908452	75.78	113.651548	0.561333
GO:0007530_sex_determination	14	1	13.705357	-1.150952	144	40.878908	80.28	119.681092	0.557500
GO:0014855_striated_muscle_cell_proliferation	14	1	13.705357	-1.150952	144	40.878908	80.28	119.681092	0.557500
GO:0030148_sphingolipid_biosynthetic_process	14	1	13.705357	-1.150952	144	40.878908	80.28	119.681092	0.557500
GO:0032271_regulation_of_protein_polymerization	14	1	13.705357	-1.150952	144	40.878908	80.28	119.681092	0.557500
GO:0034623_cellular_macromolecular_complex_disassembly	14	1	13.705357	-1.150952	144	40.878908	80.28	119.681092	0.557500
GO:0042573_retinoic_acid_metabolic_process	14	1	13.705357	-1.150952	144	40.878908	80.28	119.681092	0.557500
GO:0043254_regulation_of_protein_complex_assembly	14	1	13.705357	-1.150952	144	40.878908	80.28	119.681092	0.557500
GO:0045732_positive_regulation_of_protein_catabolic_process	14	1	13.705357	-1.150952	144	40.878908	80.28	119.681092	0.557500
GO:0050810_regulation_of_steroid_biosynthetic_process	14	1	13.705357	-1.150952	144	40.878908	80.28	119.681092	0.557500
GO:0000279_M_phase	85	2	4.514706	-1.145612	145	40.919982	80.54	120.160018	0.555448
GO:0006605_protein_targeting	86	2	4.462209	-1.136750	146	41.348900	81.23	121.111100	0.556370
GO:0001822_kidney_development	87	2	4.410920	-1.128005	149	41.689300	81.78	121.870700	0.548859
GO:0003001_generation_of_a_signal_involved_in_cell-cell_signaling	87	2	4.410920	-1.128005	149	41.689300	81.78	121.870700	0.548859
GO:0043583_ear_development	87	2	4.410920	-1.128005	149	41.689300	81.78	121.870700	0.548859
GO:0008543_fibroblast_growth_factor_receptor_signaling_pathway	15	1	12.791667	-1.122065	156	44.453037	85.94	127.426963	0.550897
GO:0021795_cerebral_cortex_cell_migration	15	1	12.791667	-1.122065	156	44.453037	85.94	127.426963	0.550897
GO:0031076_embryonic_camera-type_eye_development	15	1	12.791667	-1.122065	156	44.453037	85.94	127.426963	0.550897
GO:0042306_regulation_of_protein_import_into_nucleus	15	1	12.791667	-1.122065	156	44.453037	85.94	127.426963	0.550897
GO:0048010_vascular_endothelial_growth_factor_receptor_signaling_pathway	15	1	12.791667	-1.122065	156	44.453037	85.94	127.426963	0.550897
GO:0060425_lung_morphogenesis	15	1	12.791667	-1.122065	156	44.453037	85.94	127.426963	0.550897
GO:0070507_regulation_of_microtubule_cytoskeleton_organization	15	1	12.791667	-1.122065	156	44.453037	85.94	127.426963	0.550897
GO:0001503_ossification	88	2	4.360795	-1.119376	157	44.475051	86.1	127.724949	0.548408
GO:0030324_lung_development	90	2	4.263889	-1.102456	158	44.968482	86.99	129.011518	0.550570
GO:0046148_pigment_biosynthetic_process	16	1	11.992188	-1.095112	160	47.628202	91.19	134.751798	0.569938
GO:0046467_membrane_lipid_biosynthetic_process	16	1	11.992188	-1.095112	160	47.628202	91.19	134.751798	0.569938
GO:0002009_morphogenesis_of_an_epithelium	198	3	2.907197	-1.087984	162	47.774984	91.8	135.825016	0.566667
GO:0060429_epithelium_development	198	3	2.907197	-1.087984	162	47.774984	91.8	135.825016	0.566667
GO:0030323_respiratory_tube_development	92	2	4.171196	-1.085967	163	47.756500	91.93	136.103500	0.563988
GO:0035107_appendage_morphogenesis	93	2	4.126344	-1.077879	166	48.015681	92.63	137.244319	0.558012
GO:0035108_limb_morphogenesis	93	2	4.126344	-1.077879	166	48.015681	92.63	137.244319	0.558012
GO:0065003_macromolecular_complex_assembly	93	2	4.126344	-1.077879	166	48.015681	92.63	137.244319	0.558012
GO:0006753_nucleoside_phosphate_metabolic_process	94	2	4.082447	-1.069892	169	48.305397	93.11	137.914603	0.550947
GO:0008610_lipid_biosynthetic_process	94	2	4.082447	-1.069892	169	48.305397	93.11	137.914603	0.550947
GO:0009117_nucleotide_metabolic_process	94	2	4.082447	-1.069892	169	48.305397	93.11	137.914603	0.550947
GO:0010741_negative_regulation_of_protein_kinase_cascade	17	1	11.286765	-1.069858	178	51.184996	96.89	142.595004	0.544326
GO:0022029_telencephalon_cell_migration	17	1	11.286765	-1.069858	178	51.184996	96.89	142.595004	0.544326
GO:0034470_ncRNA_processing	17	1	11.286765	-1.069858	178	51.184996	96.89	142.595004	0.544326
GO:0035115_embryonic_forelimb_morphogenesis	17	1	11.286765	-1.069858	178	51.184996	96.89	142.595004	0.544326
GO:0042254_ribosome_biogenesis	17	1	11.286765	-1.069858	178	51.184996	96.89	142.595004	0.544326
GO:0042440_pigment_metabolic_process	17	1	11.286765	-1.069858	178	51.184996	96.89	142.595004	0.544326
GO:0045667_regulation_of_osteoblast_differentiation	17	1	11.286765	-1.069858	178	51.184996	96.89	142.595004	0.544326
GO:0045670_regulation_of_osteoclast_differentiation	17	1	11.286765	-1.069858	178	51.184996	96.89	142.595004	0.544326
GO:0048265_response_to_pain	17	1	11.286765	-1.069858	178	51.184996	96.89	142.595004	0.544326
GO:0048736_appendage_development	96	2	3.997396	-1.054214	180	51.476620	97.63	143.783380	0.542389
GO:0060173_limb_development	96	2	3.997396	-1.054214	180	51.476620	97.63	143.783380	0.542389
GO:0010646_regulation_of_cell_communication	330	4	2.325758	-1.054148	181	51.495998	97.8	144.104002	0.540331
GO:0031324_negative_regulation_of_cellular_metabolic_process	332	4	2.311747	-1.046630	182	51.537317	98.06	144.582683	0.538791
GO:0060341_regulation_of_cellular_localization	97	2	3.956186	-1.046517	183	51.604856	98.19	144.775144	0.536557
GO:0008589_regulation_of_smoothened_signaling_pathway	18	1	10.659722	-1.046108	189	54.977372	102.31	149.642628	0.541323
GO:0021885_forebrain_cell_migration	18	1	10.659722	-1.046108	189	54.977372	102.31	149.642628	0.541323
GO:0030318_melanocyte_differentiation	18	1	10.659722	-1.046108	189	54.977372	102.31	149.642628	0.541323
GO:0032984_macromolecular_complex_disassembly	18	1	10.659722	-1.046108	189	54.977372	102.31	149.642628	0.541323
GO:0033157_regulation_of_intracellular_protein_transport	18	1	10.659722	-1.046108	189	54.977372	102.31	149.642628	0.541323
GO:0060571_morphogenesis_of_an_epithelial_fold	18	1	10.659722	-1.046108	189	54.977372	102.31	149.642628	0.541323
GO:0007548_sex_differentiation	98	2	3.915816	-1.038914	192	55.136220	102.7	150.263780	0.534896
GO:0009967_positive_regulation_of_signal_transduction	98	2	3.915816	-1.038914	192	55.136220	102.7	150.263780	0.534896
GO:0060541_respiratory_system_development	98	2	3.915816	-1.038914	192	55.136220	102.7	150.263780	0.534896
GO:0044237_cellular_metabolic_process	1974	14	1.360816	-1.032989	193	55.216153	102.93	150.643847	0.533316
GO:0060348_bone_development	99	2	3.876263	-1.031402	194	55.330675	103.27	151.209325	0.532320
GO:0006776_vitamin_A_metabolic_process	19	1	10.098684	-1.023700	203	57.644975	106.61	155.575025	0.525172
GO:0009798_axis_specification	19	1	10.098684	-1.023700	203	57.644975	106.61	155.575025	0.525172
GO:0010639_negative_regulation_of_organelle_organization	19	1	10.098684	-1.023700	203	57.644975	106.61	155.575025	0.525172
GO:0019218_regulation_of_steroid_metabolic_process	19	1	10.098684	-1.023700	203	57.644975	106.61	155.575025	0.525172
GO:0033002_muscle_cell_proliferation	19	1	10.098684	-1.023700	203	57.644975	106.61	155.575025	0.525172
GO:0046890_regulation_of_lipid_biosynthetic_process	19	1	10.098684	-1.023700	203	57.644975	106.61	155.575025	0.525172
GO:0048701_embryonic_cranial_skeleton_morphogenesis	19	1	10.098684	-1.023700	203	57.644975	106.61	155.575025	0.525172
GO:0050931_pigment_cell_differentiation	19	1	10.098684	-1.023700	203	57.644975	106.61	155.575025	0.525172
GO:0051056_regulation_of_small_GTPase_mediated_signal_transduction	19	1	10.098684	-1.023700	203	57.644975	106.61	155.575025	0.525172
GO:0051649_establishment_of_localization_in_cell	342	4	2.244152	-1.009977	204	57.730355	107.08	156.429645	0.524902
GO:0009615_response_to_virus	20	1	9.593750	-1.002496	206	59.726553	110.19	160.653447	0.534903
GO:0046822_regulation_of_nucleocytoplasmic_transport	20	1	9.593750	-1.002496	206	59.726553	110.19	160.653447	0.534903
GO:0009968_negative_regulation_of_signal_transduction	103	2	3.725728	-1.002227	207	59.965004	110.45	160.934996	0.533575
GO:0055086_nucleobase__nucleoside_and_nucleotide_metabolic_process	104	2	3.689904	-0.995143	208	60.117429	110.86	161.602571	0.532981
GO:0009892_negative_regulation_of_metabolic_process	348	4	2.205460	-0.988707	209	60.171646	111.02	161.868354	0.531196
GO:0007423_sensory_organ_development	219	3	2.628425	-0.986702	210	60.172114	111.26	162.347886	0.529810
GO:0002053_positive_regulation_of_mesenchymal_cell_proliferation	21	1	9.136905	-0.982379	215	63.111329	115.49	167.868671	0.537163
GO:0019827_stem_cell_maintenance	21	1	9.136905	-0.982379	215	63.111329	115.49	167.868671	0.537163
GO:0035136_forelimb_morphogenesis	21	1	9.136905	-0.982379	215	63.111329	115.49	167.868671	0.537163
GO:0048538_thymus_development	21	1	9.136905	-0.982379	215	63.111329	115.49	167.868671	0.537163
GO:0051258_protein_polymerization	21	1	9.136905	-0.982379	215	63.111329	115.49	167.868671	0.537163
GO:0051240_positive_regulation_of_multicellular_organismal_process	108	2	3.553241	-0.967598	216	63.437696	116.23	169.022304	0.538102
GO:0001523_retinoid_metabolic_process	22	1	8.721591	-0.963247	227	66.002114	120.65	175.297886	0.531498
GO:0006721_terpenoid_metabolic_process	22	1	8.721591	-0.963247	227	66.002114	120.65	175.297886	0.531498
GO:0009896_positive_regulation_of_catabolic_process	22	1	8.721591	-0.963247	227	66.002114	120.65	175.297886	0.531498
GO:0010463_mesenchymal_cell_proliferation	22	1	8.721591	-0.963247	227	66.002114	120.65	175.297886	0.531498
GO:0010464_regulation_of_mesenchymal_cell_proliferation	22	1	8.721591	-0.963247	227	66.002114	120.65	175.297886	0.531498
GO:0016101_diterpenoid_metabolic_process	22	1	8.721591	-0.963247	227	66.002114	120.65	175.297886	0.531498
GO:0030316_osteoclast_differentiation	22	1	8.721591	-0.963247	227	66.002114	120.65	175.297886	0.531498
GO:0030335_positive_regulation_of_cell_migration	22	1	8.721591	-0.963247	227	66.002114	120.65	175.297886	0.531498
GO:0034660_ncRNA_metabolic_process	22	1	8.721591	-0.963247	227	66.002114	120.65	175.297886	0.531498
GO:0048489_synaptic_vesicle_transport	22	1	8.721591	-0.963247	227	66.002114	120.65	175.297886	0.531498
GO:0048864_stem_cell_development	22	1	8.721591	-0.963247	227	66.002114	120.65	175.297886	0.531498
GO:0010647_positive_regulation_of_cell_communication	110	2	3.488636	-0.954281	230	66.367354	121.44	176.512646	0.528000
GO:0010648_negative_regulation_of_cell_communication	110	2	3.488636	-0.954281	230	66.367354	121.44	176.512646	0.528000
GO:0043010_camera-type_eye_development	110	2	3.488636	-0.954281	230	66.367354	121.44	176.512646	0.528000
GO:0002204_somatic_recombination_of_immunoglobulin_genes_during_immune_response	23	1	8.342391	-0.945012	236	68.169718	124.31	180.450282	0.526737
GO:0002208_somatic_diversification_of_immunoglobulins_during_immune_response	23	1	8.342391	-0.945012	236	68.169718	124.31	180.450282	0.526737
GO:0007018_microtubule-based_movement	23	1	8.342391	-0.945012	236	68.169718	124.31	180.450282	0.526737
GO:0009954_proximal_distal_pattern_formation	23	1	8.342391	-0.945012	236	68.169718	124.31	180.450282	0.526737
GO:0022613_ribonucleoprotein_complex_biogenesis	23	1	8.342391	-0.945012	236	68.169718	124.31	180.450282	0.526737
GO:0045190_isotype_switching	23	1	8.342391	-0.945012	236	68.169718	124.31	180.450282	0.526737
GO:0000165_MAPKKK_cascade	114	2	3.366228	-0.928500	237	68.625849	125.54	182.454151	0.529705
GO:0000280_nuclear_division	24	1	7.994792	-0.927598	245	70.552249	128.51	186.467751	0.524531
GO:0002381_immunoglobulin_production_during_immune_response	24	1	7.994792	-0.927598	245	70.552249	128.51	186.467751	0.524531
GO:0006941_striated_muscle_contraction	24	1	7.994792	-0.927598	245	70.552249	128.51	186.467751	0.524531
GO:0006959_humoral_immune_response	24	1	7.994792	-0.927598	245	70.552249	128.51	186.467751	0.524531
GO:0007067_mitosis	24	1	7.994792	-0.927598	245	70.552249	128.51	186.467751	0.524531
GO:0032386_regulation_of_intracellular_transport	24	1	7.994792	-0.927598	245	70.552249	128.51	186.467751	0.524531
GO:0043588_skin_development	24	1	7.994792	-0.927598	245	70.552249	128.51	186.467751	0.524531
GO:0050679_positive_regulation_of_epithelial_cell_proliferation	24	1	7.994792	-0.927598	245	70.552249	128.51	186.467751	0.524531
GO:0006807_nitrogen_compound_metabolic_process	1147	9	1.505558	-0.926174	246	70.584154	128.6	186.615846	0.522764
GO:0001501_skeletal_system_development	236	3	2.439089	-0.913649	247	70.921160	129.55	188.178840	0.524494
GO:0000087_M_phase_of_mitotic_cell_cycle	25	1	7.675000	-0.910938	250	72.636894	132.18	191.723106	0.528720
GO:0006775_fat-soluble_vitamin_metabolic_process	25	1	7.675000	-0.910938	250	72.636894	132.18	191.723106	0.528720
GO:0048285_organelle_fission	25	1	7.675000	-0.910938	250	72.636894	132.18	191.723106	0.528720
GO:0043933_macromolecular_complex_subunit_organization	117	2	3.279915	-0.909872	251	72.763390	132.4	192.036610	0.527490
GO:0044085_cellular_component_biogenesis	237	3	2.428797	-0.909572	252	72.859297	132.54	192.220703	0.525952
GO:0006519_cellular_amino_acid_and_derivative_metabolic_process	118	2	3.252119	-0.903792	253	72.994276	132.76	192.525724	0.524743
GO:0022403_cell_cycle_phase	119	2	3.224790	-0.897774	254	73.125446	132.95	192.774554	0.523425
GO:0022414_reproductive_process	376	4	2.041223	-0.896027	255	73.195633	133.09	192.984367	0.521922
GO:0006720_isoprenoid_metabolic_process	26	1	7.379808	-0.894972	258	75.209390	135.95	196.690610	0.526938
GO:0048645_organ_formation	26	1	7.379808	-0.894972	258	75.209390	135.95	196.690610	0.526938
GO:0050680_negative_regulation_of_epithelial_cell_proliferation	26	1	7.379808	-0.894972	258	75.209390	135.95	196.690610	0.526938
GO:0000003_reproduction	379	4	2.025066	-0.886696	259	75.520133	136.32	197.119867	0.526332
GO:0051726_regulation_of_cell_cycle	121	2	3.171488	-0.885921	260	75.772756	136.77	197.767244	0.526038
GO:0006886_intracellular_protein_transport	122	2	3.145492	-0.880084	261	76.041059	137.45	198.858941	0.526628
GO:0002761_regulation_of_myeloid_leukocyte_differentiation	27	1	7.106481	-0.879649	265	77.703377	139.6	201.496623	0.526792
GO:0010638_positive_regulation_of_organelle_organization	27	1	7.106481	-0.879649	265	77.703377	139.6	201.496623	0.526792
GO:0016050_vesicle_organization	27	1	7.106481	-0.879649	265	77.703377	139.6	201.496623	0.526792
GO:0051272_positive_regulation_of_cell_motion	27	1	7.106481	-0.879649	265	77.703377	139.6	201.496623	0.526792
GO:0009308_amine_metabolic_process	124	2	3.094758	-0.868585	266	78.047565	140.01	201.972435	0.526353
GO:0002062_chondrocyte_differentiation	28	1	6.852679	-0.864921	268	79.720357	142.35	204.979643	0.531157
GO:0048863_stem_cell_differentiation	28	1	6.852679	-0.864921	268	79.720357	142.35	204.979643	0.531157
GO:0008104_protein_localization	251	3	2.293327	-0.854849	269	79.926503	142.89	205.853497	0.531190
GO:0016447_somatic_recombination_of_immunoglobulin_gene_segments	29	1	6.616379	-0.850747	275	81.869881	145.92	209.970119	0.530618
GO:0042176_regulation_of_protein_catabolic_process	29	1	6.616379	-0.850747	275	81.869881	145.92	209.970119	0.530618
GO:0044087_regulation_of_cellular_component_biogenesis	29	1	6.616379	-0.850747	275	81.869881	145.92	209.970119	0.530618
GO:0048066_pigmentation_during_development	29	1	6.616379	-0.850747	275	81.869881	145.92	209.970119	0.530618
GO:0051301_cell_division	29	1	6.616379	-0.850747	275	81.869881	145.92	209.970119	0.530618
GO:0060041_retina_development_in_camera-type_eye	29	1	6.616379	-0.850747	275	81.869881	145.92	209.970119	0.530618
GO:0001655_urogenital_system_development	128	2	2.998047	-0.846258	276	82.332378	146.46	210.587622	0.530652
GO:0048519_negative_regulation_of_biological_process	859	7	1.563591	-0.840883	277	82.455386	146.88	211.304614	0.530253
GO:0048729_tissue_morphogenesis	255	3	2.257353	-0.839978	278	82.577828	147.13	211.682172	0.529245
GO:0008283_cell_proliferation	544	5	1.763557	-0.838005	279	82.594281	147.2	211.805719	0.527599
GO:0014032_neural_crest_cell_development	30	1	6.395833	-0.837089	284	84.541602	150.28	216.018398	0.529155
GO:0014033_neural_crest_cell_differentiation	30	1	6.395833	-0.837089	284	84.541602	150.28	216.018398	0.529155
GO:0016445_somatic_diversification_of_immunoglobulins	30	1	6.395833	-0.837089	284	84.541602	150.28	216.018398	0.529155
GO:0022411_cellular_component_disassembly	30	1	6.395833	-0.837089	284	84.541602	150.28	216.018398	0.529155
GO:0048565_gut_development	30	1	6.395833	-0.837089	284	84.541602	150.28	216.018398	0.529155
GO:0032787_monocarboxylic_acid_metabolic_process	130	2	2.951923	-0.835416	285	84.672848	150.83	216.987152	0.529228
GO:0006665_sphingolipid_metabolic_process	31	1	6.189516	-0.823913	292	87.690350	155.51	223.329650	0.532568
GO:0006694_steroid_biosynthetic_process	31	1	6.189516	-0.823913	292	87.690350	155.51	223.329650	0.532568
GO:0008645_hexose_transport	31	1	6.189516	-0.823913	292	87.690350	155.51	223.329650	0.532568
GO:0015749_monosaccharide_transport	31	1	6.189516	-0.823913	292	87.690350	155.51	223.329650	0.532568
GO:0015758_glucose_transport	31	1	6.189516	-0.823913	292	87.690350	155.51	223.329650	0.532568
GO:0033555_multicellular_organismal_response_to_stress	31	1	6.189516	-0.823913	292	87.690350	155.51	223.329650	0.532568
GO:0051640_organelle_localization	31	1	6.189516	-0.823913	292	87.690350	155.51	223.329650	0.532568
GO:0006937_regulation_of_muscle_contraction	32	1	5.996094	-0.811188	295	89.570965	158.78	227.989035	0.538237
GO:0051259_protein_oligomerization	32	1	5.996094	-0.811188	295	89.570965	158.78	227.989035	0.538237
GO:0051493_regulation_of_cytoskeleton_organization	32	1	5.996094	-0.811188	295	89.570965	158.78	227.989035	0.538237
GO:0001654_eye_development	136	2	2.821691	-0.804099	296	89.871933	159.13	228.388067	0.537601
GO:0002562_somatic_diversification_of_immune_receptors_via_germline_recombination_within_a_single_locus	33	1	5.814394	-0.798886	301	91.818847	161.81	231.801153	0.537575
GO:0006643_membrane_lipid_metabolic_process	33	1	5.814394	-0.798886	301	91.818847	161.81	231.801153	0.537575
GO:0008584_male_gonad_development	33	1	5.814394	-0.798886	301	91.818847	161.81	231.801153	0.537575
GO:0008643_carbohydrate_transport	33	1	5.814394	-0.798886	301	91.818847	161.81	231.801153	0.537575
GO:0016444_somatic_cell_DNA_recombination	33	1	5.814394	-0.798886	301	91.818847	161.81	231.801153	0.537575
GO:0034613_cellular_protein_localization	139	2	2.760791	-0.789083	302	92.125446	162.45	232.774554	0.537914
GO:0002200_somatic_diversification_of_immune_receptors	34	1	5.643382	-0.786983	303	94.210262	165.13	236.049738	0.544983
GO:0008152_metabolic_process	2133	14	1.259376	-0.785176	304	94.367111	165.36	236.352889	0.543947
GO:0070727_cellular_macromolecule_localization	141	2	2.721631	-0.779298	305	94.981616	166.14	237.298384	0.544721
GO:0030154_cell_differentiation	1060	8	1.448113	-0.777227	306	94.986417	166.24	237.493583	0.543268
GO:0051051_negative_regulation_of_transport	35	1	5.482143	-0.775455	307	96.840534	168.57	240.299466	0.549088
GO:0033036_macromolecule_localization	274	3	2.100821	-0.773539	308	97.091348	168.87	240.648652	0.548279
GO:0021510_spinal_cord_development	36	1	5.329861	-0.764281	311	99.468258	172.44	245.411742	0.554469
GO:0030278_regulation_of_ossification	36	1	5.329861	-0.764281	311	99.468258	172.44	245.411742	0.554469
GO:0051223_regulation_of_protein_transport	36	1	5.329861	-0.764281	311	99.468258	172.44	245.411742	0.554469
GO:0022008_neurogenesis	423	4	1.814421	-0.761523	312	99.633550	172.71	245.786450	0.553558
GO:0030900_forebrain_development	146	2	2.628425	-0.755588	313	100.023996	173.42	246.816004	0.554058
GO:0045785_positive_regulation_of_cell_adhesion	37	1	5.185811	-0.753441	314	101.303849	175.36	249.416151	0.558471
GO:0031327_negative_regulation_of_cellular_biosynthetic_process	282	3	2.041223	-0.747484	315	101.719198	175.84	249.960802	0.558222
GO:0008016_regulation_of_heart_contraction	38	1	5.049342	-0.742918	318	104.313977	179.93	255.546023	0.565818
GO:0042493_response_to_drug	38	1	5.049342	-0.742918	318	104.313977	179.93	255.546023	0.565818
GO:0046777_protein_amino_acid_autophosphorylation	38	1	5.049342	-0.742918	318	104.313977	179.93	255.546023	0.565818
GO:0032940_secretion_by_cell	149	2	2.575503	-0.741853	319	104.441387	180.19	255.938613	0.564859
GO:0009890_negative_regulation_of_biosynthetic_process	284	3	2.026849	-0.741135	320	104.602096	180.35	256.097904	0.563594
GO:0070201_regulation_of_establishment_of_protein_localization	39	1	4.919872	-0.732695	321	106.787906	183.72	260.652094	0.572336
GO:0014031_mesenchymal_cell_development	40	1	4.796875	-0.722757	324	108.929578	186.93	264.930422	0.576944
GO:0046850_regulation_of_bone_remodeling	40	1	4.796875	-0.722757	324	108.929578	186.93	264.930422	0.576944
GO:0051129_negative_regulation_of_cellular_component_organization	40	1	4.796875	-0.722757	324	108.929578	186.93	264.930422	0.576944
GO:0007268_synaptic_transmission	154	2	2.491883	-0.719735	325	109.292052	187.49	265.687948	0.576892
GO:0008285_negative_regulation_of_cell_proliferation	155	2	2.475806	-0.715422	327	109.801914	188.3	266.798086	0.575841
GO:0022402_cell_cycle_process	155	2	2.475806	-0.715422	327	109.801914	188.3	266.798086	0.575841
GO:0009894_regulation_of_catabolic_process	41	1	4.679878	-0.713090	330	111.708416	191.51	271.311584	0.580333
GO:0019216_regulation_of_lipid_metabolic_process	41	1	4.679878	-0.713090	330	111.708416	191.51	271.311584	0.580333
GO:0033077_T_cell_differentiation_in_the_thymus	41	1	4.679878	-0.713090	330	111.708416	191.51	271.311584	0.580333
GO:0002520_immune_system_development	295	3	1.951271	-0.707338	332	112.035787	192.02	272.004213	0.578373
GO:0045595_regulation_of_cell_differentiation	295	3	1.951271	-0.707338	332	112.035787	192.02	272.004213	0.578373
GO:0042476_odontogenesis	42	1	4.568452	-0.703680	334	114.944097	195.64	276.335903	0.585749
GO:0045637_regulation_of_myeloid_cell_differentiation	42	1	4.568452	-0.703680	334	114.944097	195.64	276.335903	0.585749
GO:0007409_axonogenesis	158	2	2.428797	-0.702699	335	115.206401	196.08	276.953599	0.585313
GO:0010926_anatomical_structure_formation	447	4	1.717002	-0.701432	336	115.344828	196.26	277.175172	0.584107
GO:0006766_vitamin_metabolic_process	43	1	4.462209	-0.694516	341	117.889618	200.04	282.190382	0.586628
GO:0007224_smoothened_signaling_pathway	43	1	4.462209	-0.694516	341	117.889618	200.04	282.190382	0.586628
GO:0010001_glial_cell_differentiation	43	1	4.462209	-0.694516	341	117.889618	200.04	282.190382	0.586628
GO:0030814_regulation_of_cAMP_metabolic_process	43	1	4.462209	-0.694516	341	117.889618	200.04	282.190382	0.586628
GO:0048762_mesenchymal_cell_differentiation	43	1	4.462209	-0.694516	341	117.889618	200.04	282.190382	0.586628
GO:0048869_cellular_developmental_process	1113	8	1.379155	-0.689887	342	118.108383	200.56	283.011617	0.586433
GO:0048523_negative_regulation_of_cellular_process	774	6	1.487403	-0.689137	343	118.095142	200.67	283.244858	0.585044
GO:0001942_hair_follicle_development	44	1	4.360795	-0.685586	351	120.965177	204.72	288.474823	0.583248
GO:0002377_immunoglobulin_production	44	1	4.360795	-0.685586	351	120.965177	204.72	288.474823	0.583248
GO:0016064_immunoglobulin_mediated_immune_response	44	1	4.360795	-0.685586	351	120.965177	204.72	288.474823	0.583248
GO:0022404_molting_cycle_process	44	1	4.360795	-0.685586	351	120.965177	204.72	288.474823	0.583248
GO:0022405_hair_cycle_process	44	1	4.360795	-0.685586	351	120.965177	204.72	288.474823	0.583248
GO:0042303_molting_cycle	44	1	4.360795	-0.685586	351	120.965177	204.72	288.474823	0.583248
GO:0042633_hair_cycle	44	1	4.360795	-0.685586	351	120.965177	204.72	288.474823	0.583248
GO:0060485_mesenchyme_development	44	1	4.360795	-0.685586	351	120.965177	204.72	288.474823	0.583248
GO:0034103_regulation_of_tissue_remodeling	45	1	4.263889	-0.676880	355	122.179602	206.67	291.160398	0.582169
GO:0043623_cellular_protein_complex_assembly	45	1	4.263889	-0.676880	355	122.179602	206.67	291.160398	0.582169
GO:0046058_cAMP_metabolic_process	45	1	4.263889	-0.676880	355	122.179602	206.67	291.160398	0.582169
GO:0046546_development_of_primary_male_sexual_characteristics	45	1	4.263889	-0.676880	355	122.179602	206.67	291.160398	0.582169
GO:0008217_regulation_of_blood_pressure	46	1	4.171196	-0.668387	359	124.182590	209.62	295.057410	0.583900
GO:0019724_B_cell_mediated_immunity	46	1	4.171196	-0.668387	359	124.182590	209.62	295.057410	0.583900
GO:0030850_prostate_gland_development	46	1	4.171196	-0.668387	359	124.182590	209.62	295.057410	0.583900
GO:0042063_gliogenesis	46	1	4.171196	-0.668387	359	124.182590	209.62	295.057410	0.583900
GO:0006140_regulation_of_nucleotide_metabolic_process	47	1	4.082447	-0.660099	362	126.202552	212.62	299.037448	0.587348
GO:0006396_RNA_processing	47	1	4.082447	-0.660099	362	126.202552	212.62	299.037448	0.587348
GO:0030799_regulation_of_cyclic_nucleotide_metabolic_process	47	1	4.082447	-0.660099	362	126.202552	212.62	299.037448	0.587348
GO:0048812_neuron_projection_morphogenesis	170	2	2.257353	-0.654803	363	126.425457	213.0	299.574543	0.586777
GO:0032269_negative_regulation_of_cellular_protein_metabolic_process	48	1	3.997396	-0.652007	365	127.401136	214.5	301.598864	0.587671
GO:0046849_bone_remodeling	48	1	3.997396	-0.652007	365	127.401136	214.5	301.598864	0.587671
GO:0002440_production_of_molecular_mediator_of_immune_response	49	1	3.915816	-0.644102	371	129.678580	217.17	304.661420	0.585364
GO:0003015_heart_process	49	1	3.915816	-0.644102	371	129.678580	217.17	304.661420	0.585364
GO:0006725_cellular_aromatic_compound_metabolic_process	49	1	3.915816	-0.644102	371	129.678580	217.17	304.661420	0.585364
GO:0043473_pigmentation	49	1	3.915816	-0.644102	371	129.678580	217.17	304.661420	0.585364
GO:0046661_male_sex_differentiation	49	1	3.915816	-0.644102	371	129.678580	217.17	304.661420	0.585364
GO:0060047_heart_contraction	49	1	3.915816	-0.644102	371	129.678580	217.17	304.661420	0.585364
GO:0048667_cell_morphogenesis_involved_in_neuron_differentiation	173	2	2.218208	-0.643525	372	129.904255	217.59	305.275745	0.584919
GO:0001656_metanephros_development	50	1	3.837500	-0.636378	374	131.438320	219.65	307.861680	0.587299
GO:0002573_myeloid_leukocyte_differentiation	50	1	3.837500	-0.636378	374	131.438320	219.65	307.861680	0.587299
GO:0015031_protein_transport	175	2	2.192857	-0.636151	376	131.858148	220.2	308.541852	0.585638
GO:0046903_secretion	175	2	2.192857	-0.636151	376	131.858148	220.2	308.541852	0.585638
GO:0048858_cell_projection_morphogenesis	176	2	2.180398	-0.632506	377	132.318459	220.93	309.541541	0.586021
GO:0006520_cellular_amino_acid_metabolic_process	51	1	3.762255	-0.628826	380	134.397028	223.45	312.502972	0.588026
GO:0006887_exocytosis	51	1	3.762255	-0.628826	380	134.397028	223.45	312.502972	0.588026
GO:0044106_cellular_amine_metabolic_process	51	1	3.762255	-0.628826	380	134.397028	223.45	312.502972	0.588026
GO:0045184_establishment_of_protein_localization	180	2	2.131944	-0.618201	381	135.815268	225.52	315.224732	0.591916
GO:0019752_carboxylic_acid_metabolic_process	181	2	2.120166	-0.614691	383	136.196244	226.14	316.083756	0.590444
GO:0043436_oxoacid_metabolic_process	181	2	2.120166	-0.614691	383	136.196244	226.14	316.083756	0.590444
GO:0006576_biogenic_amine_metabolic_process	53	1	3.620283	-0.614216	385	137.643207	227.83	318.016793	0.591766
GO:0051248_negative_regulation_of_protein_metabolic_process	53	1	3.620283	-0.614216	385	137.643207	227.83	318.016793	0.591766
GO:0006082_organic_acid_metabolic_process	182	2	2.108516	-0.611208	386	137.774786	228.01	318.245214	0.590699
GO:0010605_negative_regulation_of_macromolecule_metabolic_process	331	3	1.739048	-0.608623	387	138.381795	228.9	319.418205	0.591473
GO:0042180_cellular_ketone_metabolic_process	183	2	2.096995	-0.607751	388	138.531676	229.09	319.648324	0.590438
GO:0006412_translation	54	1	3.553241	-0.607144	389	140.101557	231.07	322.038443	0.594010
GO:0048468_cell_development	654	5	1.466934	-0.605829	390	140.387347	231.47	322.552653	0.593513
GO:0032990_cell_part_morphogenesis	184	2	2.085598	-0.604320	391	140.546491	231.85	323.153509	0.592967
GO:0007010_cytoskeleton_organization	185	2	2.074324	-0.600913	392	140.824523	232.19	323.555477	0.592321
GO:0006310_DNA_recombination	55	1	3.488636	-0.600221	394	142.145951	233.8	325.454049	0.593401
GO:0048704_embryonic_skeletal_system_morphogenesis	55	1	3.488636	-0.600221	394	142.145951	233.8	325.454049	0.593401
GO:0009187_cyclic_nucleotide_metabolic_process	56	1	3.426339	-0.593441	395	144.387978	236.89	329.392022	0.599722
GO:0019226_transmission_of_nerve_impulse	189	2	2.030423	-0.587536	396	145.053483	237.67	330.286517	0.600177
GO:0001764_neuron_migration	57	1	3.366228	-0.586798	401	147.021970	240.49	333.958030	0.599726
GO:0009953_dorsal_ventral_pattern_formation	57	1	3.366228	-0.586798	401	147.021970	240.49	333.958030	0.599726
GO:0018108_peptidyl-tyrosine_phosphorylation	57	1	3.366228	-0.586798	401	147.021970	240.49	333.958030	0.599726
GO:0018212_peptidyl-tyrosine_modification	57	1	3.366228	-0.586798	401	147.021970	240.49	333.958030	0.599726
GO:0042472_inner_ear_morphogenesis	57	1	3.366228	-0.586798	401	147.021970	240.49	333.958030	0.599726
GO:0033043_regulation_of_organelle_organization	58	1	3.308190	-0.580288	403	148.239972	242.01	335.780028	0.600521
GO:0034622_cellular_macromolecular_complex_assembly	58	1	3.308190	-0.580288	403	148.239972	242.01	335.780028	0.600521
GO:0030334_regulation_of_cell_migration	59	1	3.252119	-0.573907	404	149.316078	243.51	337.703922	0.602748
GO:0046907_intracellular_transport	194	2	1.978093	-0.571353	405	149.561342	243.85	338.138658	0.602099
GO:0003002_regionalization	195	2	1.967949	-0.568185	406	149.993458	244.48	338.966542	0.602167
GO:0009123_nucleoside_monophosphate_metabolic_process	60	1	3.197917	-0.567649	407	150.094866	244.7	339.305134	0.601229
GO:0031175_neuron_projection_development	197	2	1.947970	-0.561917	408	150.766930	245.64	340.513070	0.602059
GO:0032270_positive_regulation_of_cellular_protein_metabolic_process	61	1	3.145492	-0.561512	409	151.698561	246.84	341.981439	0.603521
GO:0000904_cell_morphogenesis_involved_in_differentiation	199	2	1.928392	-0.555738	410	152.064430	247.48	342.895570	0.603610
GO:0030155_regulation_of_cell_adhesion	62	1	3.094758	-0.555490	411	153.351197	249.43	345.508803	0.606886
GO:0009165_nucleotide_biosynthetic_process	63	1	3.045635	-0.549581	413	154.399678	251.04	347.680322	0.607845
GO:0051216_cartilage_development	63	1	3.045635	-0.549581	413	154.399678	251.04	347.680322	0.607845
GO:0030182_neuron_differentiation	356	3	1.616924	-0.549243	414	154.578833	251.18	347.781167	0.606715
GO:0022607_cellular_component_assembly	204	2	1.881127	-0.540662	415	156.205851	253.5	350.794149	0.610843
GO:0042471_ear_morphogenesis	65	1	2.951923	-0.538085	416	157.136480	254.71	352.283520	0.612284
GO:0009888_tissue_development	525	4	1.461905	-0.538018	417	157.295097	254.87	352.444903	0.611199
GO:0007243_protein_kinase_cascade	205	2	1.871951	-0.537710	418	157.419956	255.12	352.820044	0.610335
GO:0045860_positive_regulation_of_protein_kinase_activity	66	1	2.907197	-0.532491	420	158.389930	256.37	354.350070	0.610405
GO:0051130_positive_regulation_of_cellular_component_organization	66	1	2.907197	-0.532491	420	158.389930	256.37	354.350070	0.610405
GO:0051247_positive_regulation_of_protein_metabolic_process	67	1	2.863806	-0.526997	421	160.034705	258.61	357.185295	0.614276
GO:0035295_tube_development	212	2	1.810142	-0.517598	422	161.721817	260.77	359.818183	0.617938
GO:0051179_localization	1058	7	1.269494	-0.516831	423	161.833247	260.89	359.946753	0.616761
GO:0016331_morphogenesis_of_embryonic_epithelium	71	1	2.702465	-0.505951	425	165.696402	265.82	365.943598	0.625459
GO:0033674_positive_regulation_of_kinase_activity	71	1	2.702465	-0.505951	425	165.696402	265.82	365.943598	0.625459
GO:0007264_small_GTPase_mediated_signal_transduction	72	1	2.664931	-0.500909	429	168.686295	269.6	370.513705	0.628438
GO:0040012_regulation_of_locomotion	72	1	2.664931	-0.500909	429	168.686295	269.6	370.513705	0.628438
GO:0048839_inner_ear_development	72	1	2.664931	-0.500909	429	168.686295	269.6	370.513705	0.628438
GO:0051347_positive_regulation_of_transferase_activity	72	1	2.664931	-0.500909	429	168.686295	269.6	370.513705	0.628438
GO:0006810_transport	718	5	1.336177	-0.500642	430	168.810856	269.76	370.709144	0.627349
GO:0006163_purine_nucleotide_metabolic_process	73	1	2.628425	-0.495950	433	170.360735	271.68	372.999265	0.627436
GO:0006936_muscle_contraction	73	1	2.628425	-0.495950	433	170.360735	271.68	372.999265	0.627436
GO:0051270_regulation_of_cell_motion	73	1	2.628425	-0.495950	433	170.360735	271.68	372.999265	0.627436
GO:0048771_tissue_remodeling	74	1	2.592905	-0.491072	434	171.448323	272.87	374.291677	0.628733
GO:0048589_developmental_growth	75	1	2.558333	-0.486273	435	172.658753	274.27	375.881247	0.630506
GO:0051234_establishment_of_localization	729	5	1.316015	-0.484375	436	172.901278	274.7	376.498722	0.630046
GO:0003012_muscle_system_process	76	1	2.524671	-0.481550	438	174.000326	276.23	378.459674	0.630662
GO:0034621_cellular_macromolecular_complex_subunit_organization	76	1	2.524671	-0.481550	438	174.000326	276.23	378.459674	0.630662
GO:0044267_cellular_protein_metabolic_process	559	4	1.372987	-0.479365	439	174.164285	276.4	378.635715	0.629613
GO:0051241_negative_regulation_of_multicellular_organismal_process	77	1	2.491883	-0.476901	440	175.054321	277.48	379.905679	0.630636
GO:0046649_lymphocyte_activation	228	2	1.683114	-0.475019	441	175.620723	278.23	380.839277	0.630907
GO:0042127_regulation_of_cell_proliferation	393	3	1.464695	-0.472678	442	175.768567	278.42	381.071433	0.629910
GO:0007154_cell_communication	1096	7	1.225479	-0.469057	443	177.899800	281.12	384.340200	0.634582
GO:0007420_brain_development	231	2	1.661255	-0.467519	444	178.535165	282.03	385.524835	0.635203
GO:0048699_generation_of_neurons	396	3	1.453598	-0.466992	445	178.737401	282.18	385.622599	0.634112
GO:0000278_mitotic_cell_cycle	80	1	2.398438	-0.463383	449	179.880079	283.71	387.539921	0.631871
GO:0002250_adaptive_immune_response	80	1	2.398438	-0.463383	449	179.880079	283.71	387.539921	0.631871
GO:0002460_adaptive_immune_response_based_on_somatic_recombination_of_immune_receptors_built_from_immunoglobulin_superfamily_domains	80	1	2.398438	-0.463383	449	179.880079	283.71	387.539921	0.631871
GO:0006631_fatty_acid_metabolic_process	80	1	2.398438	-0.463383	449	179.880079	283.71	387.539921	0.631871
GO:0016477_cell_migration	234	2	1.639957	-0.460162	450	180.333318	284.69	389.046682	0.632644
GO:0007411_axon_guidance	82	1	2.339939	-0.454709	453	181.906514	286.81	391.713486	0.633135
GO:0008202_steroid_metabolic_process	82	1	2.339939	-0.454709	453	181.906514	286.81	391.713486	0.633135
GO:0045664_regulation_of_neuron_differentiation	82	1	2.339939	-0.454709	453	181.906514	286.81	391.713486	0.633135
GO:0006468_protein_amino_acid_phosphorylation	237	2	1.619198	-0.452944	454	182.311189	287.42	392.528811	0.633084
GO:0007049_cell_cycle	238	2	1.612395	-0.450568	455	182.560935	287.68	392.799065	0.632264
GO:0006575_cellular_amino_acid_derivative_metabolic_process	83	1	2.311747	-0.450468	456	184.119246	289.55	394.980754	0.634978
GO:0002449_lymphocyte_mediated_immunity	85	1	2.257353	-0.442173	457	185.772586	291.81	397.847414	0.638534
GO:0007242_intracellular_signaling_cascade	411	3	1.400547	-0.439631	458	185.852820	291.99	398.127180	0.637533
GO:0051239_regulation_of_multicellular_organismal_process	587	4	1.307496	-0.435807	459	187.740862	294.23	400.719138	0.641024
GO:0048754_branching_morphogenesis_of_a_tube	88	1	2.180398	-0.430171	460	190.130940	297.35	404.569060	0.646413
GO:0032879_regulation_of_localization	248	2	1.547379	-0.427609	462	190.549752	297.83	405.110248	0.644654
GO:0045321_leukocyte_activation	248	2	1.547379	-0.427609	462	190.549752	297.83	405.110248	0.644654
GO:0007389_pattern_specification_process	250	2	1.535000	-0.423185	463	191.548700	299.02	406.491300	0.645832
GO:0042113_B_cell_activation	90	1	2.131944	-0.422449	464	192.614915	300.44	408.265085	0.647500
GO:0002443_leukocyte_mediated_immunity	91	1	2.108516	-0.418667	466	194.131529	302.13	410.128471	0.648348
GO:0008544_epidermis_development	91	1	2.108516	-0.418667	466	194.131529	302.13	410.128471	0.648348
GO:0016481_negative_regulation_of_transcription	253	2	1.516798	-0.416650	468	194.790138	303.03	411.269862	0.647500
GO:0030097_hemopoiesis	253	2	1.516798	-0.416650	468	194.790138	303.03	411.269862	0.647500
GO:0030217_T_cell_differentiation	92	1	2.085598	-0.414938	469	195.484766	303.89	412.295234	0.647953
GO:0048870_cell_motility	257	2	1.493191	-0.408119	470	197.331843	306.57	415.808157	0.652277
GO:0044249_cellular_biosynthetic_process	1150	7	1.167935	-0.407538	471	198.956983	308.66	418.363017	0.655329
GO:0051707_response_to_other_organism	95	1	2.019737	-0.404047	472	199.565380	309.3	419.034620	0.655297
GO:0060249_anatomical_structure_homeostasis	96	1	1.998698	-0.400513	473	200.992032	311.28	421.567968	0.658097
GO:0001775_cell_activation	262	2	1.464695	-0.397741	476	201.916813	312.33	422.743187	0.656155
GO:0010629_negative_regulation_of_gene_expression	262	2	1.464695	-0.397741	476	201.916813	312.33	422.743187	0.656155
GO:0048666_neuron_development	262	2	1.464695	-0.397741	476	201.916813	312.33	422.743187	0.656155
GO:0018193_peptidyl-amino_acid_modification	97	1	1.978093	-0.397026	477	202.484757	313.02	423.555243	0.656226
GO:0030030_cell_projection_organization	263	2	1.459125	-0.395703	478	202.803693	313.39	423.976307	0.655628
GO:0007398_ectoderm_development	99	1	1.938131	-0.390185	480	205.240453	316.16	427.079547	0.658667
GO:0060562_epithelial_tube_morphogenesis	99	1	1.938131	-0.390185	480	205.240453	316.16	427.079547	0.658667
GO:0007399_nervous_system_development	621	4	1.235910	-0.388026	481	205.506727	316.61	427.713273	0.658233
GO:0001525_angiogenesis	100	1	1.918750	-0.386831	482	205.754123	316.92	428.085877	0.657510
GO:0030163_protein_catabolic_process	101	1	1.899752	-0.383519	483	206.722978	318.11	429.497022	0.658613
GO:0045934_negative_regulation_of_nucleobase__nucleoside__nucleotide_and_nucleic_acid_metabolic_process	270	2	1.421296	-0.381765	484	207.063451	318.51	429.956549	0.658079
GO:0009058_biosynthetic_process	1175	7	1.143085	-0.381408	485	207.165681	318.61	430.054319	0.656928
GO:0051172_negative_regulation_of_nitrogen_compound_metabolic_process	271	2	1.416052	-0.379821	486	207.814131	319.35	430.885869	0.657099
GO:0006996_organelle_organization	449	3	1.282016	-0.377531	487	208.031671	319.62	431.208329	0.656304
GO:0003013_circulatory_system_process	103	1	1.862864	-0.377020	489	208.648728	320.52	432.391272	0.655460
GO:0008015_blood_circulation	103	1	1.862864	-0.377020	489	208.648728	320.52	432.391272	0.655460
GO:0010558_negative_regulation_of_macromolecule_biosynthetic_process	274	2	1.400547	-0.374055	490	209.827571	321.93	434.032429	0.657000
GO:0050767_regulation_of_neurogenesis	104	1	1.844952	-0.373831	491	210.254045	322.57	434.885955	0.656965
GO:0006139_nucleobase__nucleoside__nucleotide_and_nucleic_acid_metabolic_process	1002	6	1.148952	-0.369389	492	210.793473	323.26	435.726527	0.657033
GO:0048534_hemopoietic_or_lymphoid_organ_development	277	2	1.385379	-0.368389	494	211.177631	323.8	436.422369	0.655466
GO:0048646_anatomical_structure_formation_involved_in_morphogenesis	277	2	1.385379	-0.368389	494	211.177631	323.8	436.422369	0.655466
GO:0045859_regulation_of_protein_kinase_activity	107	1	1.793224	-0.364498	495	211.905299	324.91	437.914701	0.656384
GO:0030099_myeloid_cell_differentiation	108	1	1.776620	-0.361462	496	212.686135	325.86	439.033865	0.656976
GO:0009887_organ_morphogenesis	642	4	1.195483	-0.361050	497	212.884212	326.08	439.275788	0.656097
GO:0000902_cell_morphogenesis	283	2	1.356007	-0.357348	498	213.969311	327.26	440.550689	0.657149
GO:0031323_regulation_of_cellular_metabolic_process	1015	6	1.134236	-0.355920	499	214.005945	327.36	440.714055	0.656032
GO:0048705_skeletal_system_morphogenesis	111	1	1.728604	-0.352570	500	215.834969	329.42	443.005031	0.658840
GO:0007417_central_nervous_system_development	287	2	1.337108	-0.350195	501	216.057471	329.76	443.462529	0.658204
GO:0043549_regulation_of_kinase_activity	112	1	1.713170	-0.349676	502	216.546494	330.42	444.293506	0.658207
GO:0034960_cellular_biopolymer_metabolic_process	1395	8	1.100358	-0.348864	503	216.646321	330.55	444.453679	0.657157
GO:0009987_cellular_process	3868	21	1.041721	-0.347016	504	216.798262	330.74	444.681738	0.656230
GO:0006974_response_to_DNA_damage_stimulus	113	1	1.698009	-0.346816	505	217.410878	331.41	445.409122	0.656257
GO:0019538_protein_metabolic_process	655	4	1.171756	-0.345246	506	217.654119	331.74	445.825881	0.655613
GO:0009607_response_to_biotic_stimulus	114	1	1.683114	-0.343988	507	218.165886	332.3	446.434114	0.655424
GO:0051338_regulation_of_transferase_activity	115	1	1.668478	-0.341194	508	218.733350	333.11	447.486650	0.655728
GO:0046483_heterocycle_metabolic_process	116	1	1.654095	-0.338432	509	219.676475	334.19	448.703525	0.656562
GO:0040011_locomotion	295	2	1.300847	-0.336368	510	220.248204	335.02	449.791796	0.656902
GO:0051960_regulation_of_nervous_system_development	118	1	1.626059	-0.333001	511	221.108758	336.04	450.971242	0.657613
GO:0048598_embryonic_morphogenesis	299	2	1.283445	-0.329684	512	221.893193	336.81	451.726807	0.657832
GO:0002252_immune_effector_process	122	1	1.572746	-0.322499	514	225.733724	341.15	456.566276	0.663716
GO:0060284_regulation_of_cell_development	122	1	1.572746	-0.322499	514	225.733724	341.15	456.566276	0.663716
GO:0030098_lymphocyte_differentiation	124	1	1.547379	-0.317421	515	226.836376	342.65	458.463624	0.665340
GO:0032989_cellular_component_morphogenesis	307	2	1.250000	-0.316755	516	227.022080	342.87	458.717920	0.664477
GO:0051094_positive_regulation_of_developmental_process	308	2	1.245942	-0.315179	517	227.272549	343.12	458.967451	0.663675
GO:0001763_morphogenesis_of_a_branching_structure	125	1	1.535000	-0.314923	518	228.020733	343.92	459.819267	0.663938
GO:0016310_phosphorylation	309	2	1.241909	-0.313611	519	228.454636	344.47	460.485364	0.663719
GO:0045597_positive_regulation_of_cell_differentiation	128	1	1.499023	-0.307590	520	229.487389	345.78	462.072611	0.664962
GO:0043285_biopolymer_catabolic_process	129	1	1.487403	-0.305197	522	230.265285	346.62	462.974715	0.664023
GO:0051276_chromosome_organization	129	1	1.487403	-0.305197	522	230.265285	346.62	462.974715	0.664023
GO:0044260_cellular_macromolecule_metabolic_process	1447	8	1.060815	-0.304309	523	230.389630	346.76	463.130370	0.663021
GO:0002376_immune_system_process	505	3	1.139851	-0.301850	524	231.789563	348.28	464.770437	0.664656
GO:0009952_anterior_posterior_pattern_formation	133	1	1.442669	-0.295877	526	232.629369	349.13	465.630631	0.663745
GO:0044057_regulation_of_system_process	133	1	1.442669	-0.295877	526	232.629369	349.13	465.630631	0.663745
GO:0007283_spermatogenesis	134	1	1.431903	-0.293607	528	233.359744	350.03	466.700256	0.662936
GO:0048232_male_gamete_generation	134	1	1.431903	-0.293607	528	233.359744	350.03	466.700256	0.662936
GO:0050793_regulation_of_developmental_process	703	4	1.091750	-0.292305	529	233.447046	350.16	466.872954	0.661928
GO:0003008_system_process	516	3	1.115552	-0.288864	530	234.246165	350.97	467.693835	0.662208
GO:0019222_regulation_of_metabolic_process	1088	6	1.058134	-0.287759	531	234.307695	351.08	467.852305	0.661168
GO:0009057_macromolecule_catabolic_process	137	1	1.400547	-0.286937	532	234.732748	351.52	468.307252	0.660752
GO:0007169_transmembrane_receptor_protein_tyrosine_kinase_signaling_pathway	139	1	1.380396	-0.282602	533	235.614520	352.38	469.145480	0.661126
GO:0006928_cell_motion	330	2	1.162879	-0.282586	535	236.163359	353.06	469.956641	0.659925
GO:0051674_localization_of_cell	330	2	1.162879	-0.282586	535	236.163359	353.06	469.956641	0.659925
GO:0035239_tube_morphogenesis	143	1	1.341783	-0.274190	536	239.008373	356.36	473.711627	0.664851
GO:0007165_signal_transduction	915	5	1.048497	-0.272436	537	239.119354	356.49	473.860646	0.663855
GO:0045596_negative_regulation_of_cell_differentiation	144	1	1.332465	-0.272139	538	239.745538	357.26	474.774462	0.664052
GO:0050896_response_to_stimulus	1107	6	1.039973	-0.271946	539	239.913100	357.44	474.966900	0.663154
GO:0043283_biopolymer_metabolic_process	1490	8	1.030201	-0.270961	540	240.503403	358.1	475.696597	0.663148
GO:0006793_phosphorus_metabolic_process	340	2	1.128676	-0.268997	542	241.255447	358.98	476.704553	0.662325
GO:0006796_phosphate_metabolic_process	340	2	1.128676	-0.268997	542	241.255447	358.98	476.704553	0.662325
GO:0022603_regulation_of_anatomical_structure_morphogenesis	147	1	1.305272	-0.266105	543	243.126947	360.94	478.753053	0.664715
GO:0043085_positive_regulation_of_catalytic_activity	148	1	1.296453	-0.264133	544	243.874053	361.87	479.865947	0.665202
GO:0080090_regulation_of_primary_metabolic_process	926	5	1.036042	-0.262995	545	244.043976	362.05	480.056024	0.664312
GO:0032268_regulation_of_cellular_protein_metabolic_process	152	1	1.262336	-0.256431	546	245.297957	363.74	482.182043	0.666190
GO:0006950_response_to_stress	549	3	1.048497	-0.253098	547	246.423919	364.91	483.396081	0.667112
GO:0051704_multi-organism_process	157	1	1.222134	-0.247208	548	248.489442	367.16	485.830558	0.670000
GO:0048514_blood_vessel_morphogenesis	158	1	1.214399	-0.245415	549	249.554885	368.21	486.865115	0.670692
GO:0042981_regulation_of_apoptosis	360	2	1.065972	-0.243869	550	249.813800	368.5	487.186200	0.670000
GO:0051128_regulation_of_cellular_component_organization	160	1	1.199219	-0.241877	551	250.477828	369.26	488.042172	0.670163
GO:0002521_leukocyte_differentiation	161	1	1.191770	-0.240133	552	251.131418	370.04	488.948582	0.670362
GO:0010941_regulation_of_cell_death	365	2	1.051370	-0.237984	555	252.377783	371.41	490.442217	0.669207
GO:0043009_chordate_embryonic_development	365	2	1.051370	-0.237984	555	252.377783	371.41	490.442217	0.669207
GO:0043067_regulation_of_programmed_cell_death	365	2	1.051370	-0.237984	555	252.377783	371.41	490.442217	0.669207
GO:0009653_anatomical_structure_morphogenesis	958	5	1.001435	-0.237126	556	252.593422	371.6	490.606578	0.668345
GO:0007626_locomotory_behavior	163	1	1.177147	-0.236692	558	253.190827	372.33	491.469173	0.667258
GO:0042110_T_cell_activation	163	1	1.177147	-0.236692	558	253.190827	372.33	491.469173	0.667258
GO:0042325_regulation_of_phosphorylation	164	1	1.169970	-0.234995	559	253.687237	372.88	492.072763	0.667048
GO:0009792_embryonic_development_ending_in_birth_or_egg_hatching	368	2	1.042799	-0.234525	560	254.015263	373.22	492.424737	0.666464
GO:0006259_DNA_metabolic_process	165	1	1.162879	-0.233314	563	255.029614	374.42	493.810386	0.665044
GO:0019220_regulation_of_phosphate_metabolic_process	165	1	1.162879	-0.233314	563	255.029614	374.42	493.810386	0.665044
GO:0051174_regulation_of_phosphorus_metabolic_process	165	1	1.162879	-0.233314	563	255.029614	374.42	493.810386	0.665044
GO:0016043_cellular_component_organization	964	5	0.995202	-0.232529	564	255.206029	374.58	493.953971	0.664149
GO:0043065_positive_regulation_of_apoptosis	166	1	1.155873	-0.231647	565	255.932389	375.19	494.447611	0.664053
GO:0010942_positive_regulation_of_cell_death	167	1	1.148952	-0.229996	568	257.334841	376.61	495.885159	0.663046
GO:0043068_positive_regulation_of_programmed_cell_death	167	1	1.148952	-0.229996	568	257.334841	376.61	495.885159	0.663046
GO:0051049_regulation_of_transport	167	1	1.148952	-0.229996	568	257.334841	376.61	495.885159	0.663046
GO:0051171_regulation_of_nitrogen_compound_metabolic_process	771	4	0.995460	-0.229994	569	257.482189	376.85	496.217811	0.662302
GO:0051246_regulation_of_protein_metabolic_process	170	1	1.128676	-0.225129	570	259.087405	378.49	497.892595	0.664018
GO:0044093_positive_regulation_of_molecular_function	173	1	1.109104	-0.220390	571	262.030699	381.54	501.049301	0.668196
GO:0000122_negative_regulation_of_transcription_from_RNA_polymerase_II_promoter	175	1	1.096429	-0.217300	572	263.235456	382.89	502.544544	0.669388
GO:0043687_post-translational_protein_modification	384	2	0.999349	-0.216944	573	263.569269	383.26	502.950731	0.668866
GO:0043066_negative_regulation_of_apoptosis	176	1	1.090199	-0.215775	574	264.552960	384.25	503.947040	0.669425
GO:0043170_macromolecule_metabolic_process	1576	8	0.973985	-0.212887	575	265.242008	384.92	504.597992	0.669426
GO:0043069_negative_regulation_of_programmed_cell_death	179	1	1.071927	-0.211279	578	266.140117	386.07	505.999883	0.667941
GO:0048732_gland_development	179	1	1.071927	-0.211279	578	266.140117	386.07	505.999883	0.667941
GO:0060548_negative_regulation_of_cell_death	179	1	1.071927	-0.211279	578	266.140117	386.07	505.999883	0.667941
GO:0050877_neurological_system_process	390	2	0.983974	-0.210709	579	266.687366	386.63	506.572634	0.667755
GO:0007166_cell_surface_receptor_linked_signal_transduction	597	3	0.964196	-0.208602	580	267.681862	387.7	507.718138	0.668448
GO:0016192_vesicle-mediated_transport	184	1	1.042799	-0.204038	581	271.492411	391.71	511.927589	0.674200
GO:0007155_cell_adhesion	186	1	1.031586	-0.201226	583	273.439594	393.68	513.920406	0.675266
GO:0022610_biological_adhesion	186	1	1.031586	-0.201226	583	273.439594	393.68	513.920406	0.675266
GO:0007276_gamete_generation	188	1	1.020612	-0.198462	584	274.439623	394.73	515.020377	0.675908
GO:0032501_multicellular_organismal_process	2183	11	0.966846	-0.194634	585	275.230895	395.57	515.909105	0.676188
GO:0048731_system_development	1609	8	0.954009	-0.193399	586	275.335230	395.65	515.964770	0.675171
GO:0007507_heart_development	195	1	0.983974	-0.189142	588	278.067294	397.96	517.852706	0.676803
GO:0019725_cellular_homeostasis	195	1	0.983974	-0.189142	588	278.067294	397.96	517.852706	0.676803
GO:0001568_blood_vessel_development	203	1	0.945197	-0.179126	589	281.377711	401.09	520.802289	0.680968
GO:0006955_immune_response	205	1	0.935976	-0.176721	590	282.839822	402.38	521.920178	0.682000
GO:0006915_apoptosis	427	2	0.898712	-0.176124	591	283.140039	402.71	522.279961	0.681404
GO:0001944_vasculature_development	208	1	0.922476	-0.173186	593	284.189016	403.84	523.490984	0.681012
GO:0008284_positive_regulation_of_cell_proliferation	208	1	0.922476	-0.173186	593	284.189016	403.84	523.490984	0.681012
GO:0012501_programmed_cell_death	433	2	0.886259	-0.171086	594	284.771763	404.42	524.068237	0.680842
GO:0006464_protein_modification_process	439	2	0.874146	-0.166194	595	286.291607	405.89	525.488393	0.682168
GO:0040007_growth	217	1	0.884217	-0.163067	596	288.305517	407.67	527.034483	0.684010
GO:0008219_cell_death	444	2	0.864302	-0.162224	597	289.115565	408.53	527.944435	0.684305
GO:0045892_negative_regulation_of_transcription__DNA-dependent	218	1	0.880161	-0.161986	598	289.520375	408.94	528.359625	0.683846
GO:0051253_negative_regulation_of_RNA_metabolic_process	220	1	0.872159	-0.159848	599	290.554798	410.01	529.465202	0.684491
GO:0032502_developmental_process	2060	10	0.931432	-0.159802	600	290.727198	410.15	529.572802	0.683583
GO:0001701_in_utero_embryonic_development	221	1	0.868213	-0.158792	601	291.102603	410.52	529.937397	0.683062
GO:0016265_death	450	2	0.852778	-0.157587	602	291.696191	411.12	530.543809	0.682924
GO:0048856_anatomical_structure_development	1688	8	0.909360	-0.152398	603	292.211068	411.6	530.988932	0.682587
GO:0002682_regulation_of_immune_system_process	228	1	0.841557	-0.151620	605	293.367840	412.68	531.992160	0.682116
GO:0019953_sexual_reproduction	228	1	0.841557	-0.151620	605	293.367840	412.68	531.992160	0.682116
GO:0043412_biopolymer_modification	458	2	0.837882	-0.151609	606	293.935061	413.21	532.484939	0.681865
GO:0007167_enzyme_linked_receptor_protein_signaling_pathway	229	1	0.837882	-0.150626	607	294.632203	413.89	533.147797	0.681862
GO:0050790_regulation_of_catalytic_activity	233	1	0.823498	-0.146725	608	296.192194	415.17	534.147806	0.682845
GO:0010467_gene_expression	905	4	0.848066	-0.140891	609	298.937726	417.92	536.902274	0.686240
GO:0009056_catabolic_process	243	1	0.789609	-0.137466	610	299.903304	418.8	537.696696	0.686557
GO:0007275_multicellular_organismal_development	1760	8	0.872159	-0.121293	611	306.881555	425.36	543.838445	0.696170
GO:0048513_organ_development	1365	6	0.843407	-0.119067	612	308.230765	426.7	545.169235	0.697222
GO:0007610_behavior	279	1	0.687724	-0.109171	614	314.202852	431.96	549.717148	0.703518
GO:0065009_regulation_of_molecular_function	279	1	0.687724	-0.109171	614	314.202852	431.96	549.717148	0.703518
GO:0019219_regulation_of_nucleobase__nucleoside__nucleotide_and_nucleic_acid_metabolic_process	757	3	0.760403	-0.107675	615	314.606050	432.27	549.933950	0.702878
GO:0048518_positive_regulation_of_biological_process	995	4	0.771357	-0.099747	616	317.854424	435.22	552.585576	0.706526
GO:0065007_biological_regulation	2593	12	0.887968	-0.098259	617	319.332547	436.5	553.667453	0.707455
GO:0009790_embryonic_development	567	2	0.676808	-0.089306	618	322.923827	439.55	556.176173	0.711246
GO:0034961_cellular_biopolymer_biosynthetic_process	804	3	0.715951	-0.088069	619	323.478402	440.06	556.641598	0.710921
GO:0043284_biopolymer_biosynthetic_process	807	3	0.713290	-0.086936	620	323.796387	440.37	556.943613	0.710274
GO:0031326_regulation_of_cellular_biosynthetic_process	812	3	0.708898	-0.085076	621	324.488778	440.91	557.331222	0.710000
GO:0009889_regulation_of_biosynthetic_process	815	3	0.706288	-0.083978	622	324.787521	441.14	557.492479	0.709228
GO:0051093_negative_regulation_of_developmental_process	331	1	0.579683	-0.078911	623	327.243678	443.21	559.176322	0.711413
GO:0048522_positive_regulation_of_cellular_process	895	3	0.643156	-0.059035	624	338.207000	452.2	566.193000	0.724679
GO:0034645_cellular_macromolecule_biosynthetic_process	901	3	0.638873	-0.057467	625	339.376929	453.18	566.983071	0.725088
GO:0016070_RNA_metabolic_process	658	2	0.583207	-0.056962	626	340.170263	453.8	567.429737	0.724920
GO:0009059_macromolecule_biosynthetic_process	910	3	0.632555	-0.055186	627	341.638390	454.88	568.121610	0.725486
GO:0050794_regulation_of_cellular_process	2190	9	0.788527	-0.053371	628	343.321635	456.05	568.778365	0.726194
GO:0045449_regulation_of_transcription	676	2	0.567678	-0.052050	629	344.066888	456.65	569.233112	0.725994
GO:0060255_regulation_of_macromolecule_metabolic_process	936	3	0.614984	-0.049048	630	345.085641	457.27	569.454359	0.725825
GO:0042221_response_to_chemical_stimulus	409	1	0.469132	-0.048982	631	345.386395	457.55	569.713605	0.725119
GO:0042592_homeostatic_process	419	1	0.457936	-0.046098	632	346.973757	458.65	570.326243	0.725712
GO:0006350_transcription	701	2	0.547432	-0.045887	633	347.270597	458.84	570.409403	0.724866
GO:0010604_positive_regulation_of_macromolecule_metabolic_process	433	1	0.443129	-0.042347	634	349.366522	460.43	571.493478	0.726230
GO:0006357_regulation_of_transcription_from_RNA_polymerase_II_promoter	435	1	0.441092	-0.041837	635	349.958018	460.87	571.781982	0.725780
GO:0031325_positive_regulation_of_cellular_metabolic_process	442	1	0.434106	-0.040100	636	350.778279	461.45	572.121721	0.725550
GO:0006366_transcription_from_RNA_polymerase_II_promoter	444	1	0.432151	-0.039618	637	351.733418	462.12	572.506582	0.725463
GO:0010556_regulation_of_macromolecule_biosynthetic_process	745	2	0.515101	-0.036673	638	353.346744	463.24	573.133256	0.726082
GO:0009893_positive_regulation_of_metabolic_process	458	1	0.418941	-0.036398	639	354.031409	463.75	573.468591	0.725743
GO:0010468_regulation_of_gene_expression	778	2	0.493252	-0.030933	640	356.381402	465.23	574.078598	0.726922
GO:0050789_regulation_of_biological_process	2357	9	0.732658	-0.026892	641	357.580594	466.0	574.419406	0.726989
GO:0006355_regulation_of_transcription__DNA-dependent	575	1	0.333696	-0.017897	642	362.315629	468.88	575.444371	0.730343
GO:0051252_regulation_of_RNA_metabolic_process	590	1	0.325212	-0.016332	643	363.679882	469.72	575.760118	0.730513
GO:0006351_transcription__DNA-dependent	594	1	0.323022	-0.015937	644	364.154768	470.03	575.905232	0.729860
GO:0032774_RNA_biosynthetic_process	595	1	0.322479	-0.015840	645	364.473999	470.24	576.006001	0.729054
GO:0001843_neural_tube_closure	33	0	0.000000	-0.000000	654	386.219617	487.85	589.480383	0.745948
GO:0007188_G-protein_signaling__coupled_to_cAMP_nucleotide_second_messenger	33	0	0.000000	-0.000000	654	386.219617	487.85	589.480383	0.745948
GO:0007270_nerve-nerve_synaptic_transmission	33	0	0.000000	-0.000000	654	386.219617	487.85	589.480383	0.745948
GO:0007431_salivary_gland_development	33	0	0.000000	-0.000000	654	386.219617	487.85	589.480383	0.745948
GO:0007565_female_pregnancy	33	0	0.000000	-0.000000	654	386.219617	487.85	589.480383	0.745948
GO:0021536_diencephalon_development	33	0	0.000000	-0.000000	654	386.219617	487.85	589.480383	0.745948
GO:0022037_metencephalon_development	33	0	0.000000	-0.000000	654	386.219617	487.85	589.480383	0.745948
GO:0042108_positive_regulation_of_cytokine_biosynthetic_process	33	0	0.000000	-0.000000	654	386.219617	487.85	589.480383	0.745948
GO:0060606_tube_closure	33	0	0.000000	-0.000000	654	386.219617	487.85	589.480383	0.745948
GO:0001783_B_cell_apoptosis	8	0	0.000000	-0.000000	773	514.069852	614.22	714.370148	0.794592
GO:0001833_inner_cell_mass_cell_proliferation	8	0	0.000000	-0.000000	773	514.069852	614.22	714.370148	0.794592
GO:0001840_neural_plate_development	8	0	0.000000	-0.000000	773	514.069852	614.22	714.370148	0.794592
GO:0001893_maternal_placenta_development	8	0	0.000000	-0.000000	773	514.069852	614.22	714.370148	0.794592
GO:0001911_negative_regulation_of_leukocyte_mediated_cytotoxicity	8	0	0.000000	-0.000000	773	514.069852	614.22	714.370148	0.794592
GO:0001916_positive_regulation_of_T_cell_mediated_cytotoxicity	8	0	0.000000	-0.000000	773	514.069852	614.22	714.370148	0.794592
GO:0002065_columnar_cuboidal_epithelial_cell_differentiation	8	0	0.000000	-0.000000	773	514.069852	614.22	714.370148	0.794592
GO:0002320_lymphoid_progenitor_cell_differentiation	8	0	0.000000	-0.000000	773	514.069852	614.22	714.370148	0.794592
GO:0002438_acute_inflammatory_response_to_antigenic_stimulus	8	0	0.000000	-0.000000	773	514.069852	614.22	714.370148	0.794592
GO:0002524_hypersensitivity	8	0	0.000000	-0.000000	773	514.069852	614.22	714.370148	0.794592
GO:0002864_regulation_of_acute_inflammatory_response_to_antigenic_stimulus	8	0	0.000000	-0.000000	773	514.069852	614.22	714.370148	0.794592
GO:0002883_regulation_of_hypersensitivity	8	0	0.000000	-0.000000	773	514.069852	614.22	714.370148	0.794592
GO:0003081_regulation_of_systemic_arterial_blood_pressure_by_renin-angiotensin	8	0	0.000000	-0.000000	773	514.069852	614.22	714.370148	0.794592
GO:0006020_inositol_metabolic_process	8	0	0.000000	-0.000000	773	514.069852	614.22	714.370148	0.794592
GO:0006195_purine_nucleotide_catabolic_process	8	0	0.000000	-0.000000	773	514.069852	614.22	714.370148	0.794592
GO:0006284_base-excision_repair	8	0	0.000000	-0.000000	773	514.069852	614.22	714.370148	0.794592
GO:0006349_genetic_imprinting	8	0	0.000000	-0.000000	773	514.069852	614.22	714.370148	0.794592
GO:0006360_transcription_from_RNA_polymerase_I_promoter	8	0	0.000000	-0.000000	773	514.069852	614.22	714.370148	0.794592
GO:0006399_tRNA_metabolic_process	8	0	0.000000	-0.000000	773	514.069852	614.22	714.370148	0.794592
GO:0006458_'de_novo'_protein_folding	8	0	0.000000	-0.000000	773	514.069852	614.22	714.370148	0.794592
GO:0006493_protein_amino_acid_O-linked_glycosylation	8	0	0.000000	-0.000000	773	514.069852	614.22	714.370148	0.794592
GO:0006733_oxidoreduction_coenzyme_metabolic_process	8	0	0.000000	-0.000000	773	514.069852	614.22	714.370148	0.794592
GO:0006829_zinc_ion_transport	8	0	0.000000	-0.000000	773	514.069852	614.22	714.370148	0.794592
GO:0007009_plasma_membrane_organization	8	0	0.000000	-0.000000	773	514.069852	614.22	714.370148	0.794592
GO:0007098_centrosome_cycle	8	0	0.000000	-0.000000	773	514.069852	614.22	714.370148	0.794592
GO:0007131_reciprocal_meiotic_recombination	8	0	0.000000	-0.000000	773	514.069852	614.22	714.370148	0.794592
GO:0007141_male_meiosis_I	8	0	0.000000	-0.000000	773	514.069852	614.22	714.370148	0.794592
GO:0007625_grooming_behavior	8	0	0.000000	-0.000000	773	514.069852	614.22	714.370148	0.794592
GO:0008105_asymmetric_protein_localization	8	0	0.000000	-0.000000	773	514.069852	614.22	714.370148	0.794592
GO:0008593_regulation_of_Notch_signaling_pathway	8	0	0.000000	-0.000000	773	514.069852	614.22	714.370148	0.794592
GO:0009144_purine_nucleoside_triphosphate_metabolic_process	8	0	0.000000	-0.000000	773	514.069852	614.22	714.370148	0.794592
GO:0009746_response_to_hexose_stimulus	8	0	0.000000	-0.000000	773	514.069852	614.22	714.370148	0.794592
GO:0009749_response_to_glucose_stimulus	8	0	0.000000	-0.000000	773	514.069852	614.22	714.370148	0.794592
GO:0014014_negative_regulation_of_gliogenesis	8	0	0.000000	-0.000000	773	514.069852	614.22	714.370148	0.794592
GO:0014046_dopamine_secretion	8	0	0.000000	-0.000000	773	514.069852	614.22	714.370148	0.794592
GO:0014059_regulation_of_dopamine_secretion	8	0	0.000000	-0.000000	773	514.069852	614.22	714.370148	0.794592
GO:0014065_phosphoinositide_3-kinase_cascade	8	0	0.000000	-0.000000	773	514.069852	614.22	714.370148	0.794592
GO:0015800_acidic_amino_acid_transport	8	0	0.000000	-0.000000	773	514.069852	614.22	714.370148	0.794592
GO:0015804_neutral_amino_acid_transport	8	0	0.000000	-0.000000	773	514.069852	614.22	714.370148	0.794592
GO:0016236_macroautophagy	8	0	0.000000	-0.000000	773	514.069852	614.22	714.370148	0.794592
GO:0018107_peptidyl-threonine_phosphorylation	8	0	0.000000	-0.000000	773	514.069852	614.22	714.370148	0.794592
GO:0018210_peptidyl-threonine_modification	8	0	0.000000	-0.000000	773	514.069852	614.22	714.370148	0.794592
GO:0018345_protein_palmitoylation	8	0	0.000000	-0.000000	773	514.069852	614.22	714.370148	0.794592
GO:0019229_regulation_of_vasoconstriction	8	0	0.000000	-0.000000	773	514.069852	614.22	714.370148	0.794592
GO:0019400_alditol_metabolic_process	8	0	0.000000	-0.000000	773	514.069852	614.22	714.370148	0.794592
GO:0021692_cerebellar_Purkinje_cell_layer_morphogenesis	8	0	0.000000	-0.000000	773	514.069852	614.22	714.370148	0.794592
GO:0021694_cerebellar_Purkinje_cell_layer_formation	8	0	0.000000	-0.000000	773	514.069852	614.22	714.370148	0.794592
GO:0021702_cerebellar_Purkinje_cell_differentiation	8	0	0.000000	-0.000000	773	514.069852	614.22	714.370148	0.794592
GO:0021781_glial_cell_fate_commitment	8	0	0.000000	-0.000000	773	514.069852	614.22	714.370148	0.794592
GO:0021799_cerebral_cortex_radially_oriented_cell_migration	8	0	0.000000	-0.000000	773	514.069852	614.22	714.370148	0.794592
GO:0022898_regulation_of_transmembrane_transporter_activity	8	0	0.000000	-0.000000	773	514.069852	614.22	714.370148	0.794592
GO:0030035_microspike_assembly	8	0	0.000000	-0.000000	773	514.069852	614.22	714.370148	0.794592
GO:0030193_regulation_of_blood_coagulation	8	0	0.000000	-0.000000	773	514.069852	614.22	714.370148	0.794592
GO:0030204_chondroitin_sulfate_metabolic_process	8	0	0.000000	-0.000000	773	514.069852	614.22	714.370148	0.794592
GO:0030500_regulation_of_bone_mineralization	8	0	0.000000	-0.000000	773	514.069852	614.22	714.370148	0.794592
GO:0030511_positive_regulation_of_transforming_growth_factor_beta_receptor_signaling_pathway	8	0	0.000000	-0.000000	773	514.069852	614.22	714.370148	0.794592
GO:0031102_neuron_projection_regeneration	8	0	0.000000	-0.000000	773	514.069852	614.22	714.370148	0.794592
GO:0031103_axon_regeneration	8	0	0.000000	-0.000000	773	514.069852	614.22	714.370148	0.794592
GO:0031123_RNA_3'-end_processing	8	0	0.000000	-0.000000	773	514.069852	614.22	714.370148	0.794592
GO:0031294_lymphocyte_costimulation	8	0	0.000000	-0.000000	773	514.069852	614.22	714.370148	0.794592
GO:0031295_T_cell_costimulation	8	0	0.000000	-0.000000	773	514.069852	614.22	714.370148	0.794592
GO:0031342_negative_regulation_of_cell_killing	8	0	0.000000	-0.000000	773	514.069852	614.22	714.370148	0.794592
GO:0031396_regulation_of_protein_ubiquitination	8	0	0.000000	-0.000000	773	514.069852	614.22	714.370148	0.794592
GO:0032094_response_to_food	8	0	0.000000	-0.000000	773	514.069852	614.22	714.370148	0.794592
GO:0032409_regulation_of_transporter_activity	8	0	0.000000	-0.000000	773	514.069852	614.22	714.370148	0.794592
GO:0032412_regulation_of_ion_transmembrane_transporter_activity	8	0	0.000000	-0.000000	773	514.069852	614.22	714.370148	0.794592
GO:0032613_interleukin-10_production	8	0	0.000000	-0.000000	773	514.069852	614.22	714.370148	0.794592
GO:0033198_response_to_ATP	8	0	0.000000	-0.000000	773	514.069852	614.22	714.370148	0.794592
GO:0034284_response_to_monosaccharide_stimulus	8	0	0.000000	-0.000000	773	514.069852	614.22	714.370148	0.794592
GO:0034728_nucleosome_organization	8	0	0.000000	-0.000000	773	514.069852	614.22	714.370148	0.794592
GO:0035023_regulation_of_Rho_protein_signal_transduction	8	0	0.000000	-0.000000	773	514.069852	614.22	714.370148	0.794592
GO:0035112_genitalia_morphogenesis	8	0	0.000000	-0.000000	773	514.069852	614.22	714.370148	0.794592
GO:0040017_positive_regulation_of_locomotion	8	0	0.000000	-0.000000	773	514.069852	614.22	714.370148	0.794592
GO:0042074_cell_migration_involved_in_gastrulation	8	0	0.000000	-0.000000	773	514.069852	614.22	714.370148	0.794592
GO:0042090_interleukin-12_biosynthetic_process	8	0	0.000000	-0.000000	773	514.069852	614.22	714.370148	0.794592
GO:0042092_T-helper_2_type_immune_response	8	0	0.000000	-0.000000	773	514.069852	614.22	714.370148	0.794592
GO:0042095_interferon-gamma_biosynthetic_process	8	0	0.000000	-0.000000	773	514.069852	614.22	714.370148	0.794592
GO:0042104_positive_regulation_of_activated_T_cell_proliferation	8	0	0.000000	-0.000000	773	514.069852	614.22	714.370148	0.794592
GO:0042226_interleukin-6_biosynthetic_process	8	0	0.000000	-0.000000	773	514.069852	614.22	714.370148	0.794592
GO:0042304_regulation_of_fatty_acid_biosynthetic_process	8	0	0.000000	-0.000000	773	514.069852	614.22	714.370148	0.794592
GO:0042423_catecholamine_biosynthetic_process	8	0	0.000000	-0.000000	773	514.069852	614.22	714.370148	0.794592
GO:0042771_DNA_damage_response__signal_transduction_by_p53_class_mediator_resulting_in_induction_of_apoptosis	8	0	0.000000	-0.000000	773	514.069852	614.22	714.370148	0.794592
GO:0043011_myeloid_dendritic_cell_differentiation	8	0	0.000000	-0.000000	773	514.069852	614.22	714.370148	0.794592
GO:0043368_positive_T_cell_selection	8	0	0.000000	-0.000000	773	514.069852	614.22	714.370148	0.794592
GO:0043370_regulation_of_CD4-positive__alpha_beta_T_cell_differentiation	8	0	0.000000	-0.000000	773	514.069852	614.22	714.370148	0.794592
GO:0043542_endothelial_cell_migration	8	0	0.000000	-0.000000	773	514.069852	614.22	714.370148	0.794592
GO:0043616_keratinocyte_proliferation	8	0	0.000000	-0.000000	773	514.069852	614.22	714.370148	0.794592
GO:0045075_regulation_of_interleukin-12_biosynthetic_process	8	0	0.000000	-0.000000	773	514.069852	614.22	714.370148	0.794592
GO:0045086_positive_regulation_of_interleukin-2_biosynthetic_process	8	0	0.000000	-0.000000	773	514.069852	614.22	714.370148	0.794592
GO:0045351_type_I_interferon_biosynthetic_process	8	0	0.000000	-0.000000	773	514.069852	614.22	714.370148	0.794592
GO:0045408_regulation_of_interleukin-6_biosynthetic_process	8	0	0.000000	-0.000000	773	514.069852	614.22	714.370148	0.794592
GO:0045429_positive_regulation_of_nitric_oxide_biosynthetic_process	8	0	0.000000	-0.000000	773	514.069852	614.22	714.370148	0.794592
GO:0045494_photoreceptor_cell_maintenance	8	0	0.000000	-0.000000	773	514.069852	614.22	714.370148	0.794592
GO:0045686_negative_regulation_of_glial_cell_differentiation	8	0	0.000000	-0.000000	773	514.069852	614.22	714.370148	0.794592
GO:0045910_negative_regulation_of_DNA_recombination	8	0	0.000000	-0.000000	773	514.069852	614.22	714.370148	0.794592
GO:0045921_positive_regulation_of_exocytosis	8	0	0.000000	-0.000000	773	514.069852	614.22	714.370148	0.794592
GO:0045932_negative_regulation_of_muscle_contraction	8	0	0.000000	-0.000000	773	514.069852	614.22	714.370148	0.794592
GO:0046470_phosphatidylcholine_metabolic_process	8	0	0.000000	-0.000000	773	514.069852	614.22	714.370148	0.794592
GO:0048266_behavioral_response_to_pain	8	0	0.000000	-0.000000	773	514.069852	614.22	714.370148	0.794592
GO:0048520_positive_regulation_of_behavior	8	0	0.000000	-0.000000	773	514.069852	614.22	714.370148	0.794592
GO:0048557_embryonic_digestive_tract_morphogenesis	8	0	0.000000	-0.000000	773	514.069852	614.22	714.370148	0.794592
GO:0048638_regulation_of_developmental_growth	8	0	0.000000	-0.000000	773	514.069852	614.22	714.370148	0.794592
GO:0048742_regulation_of_skeletal_muscle_fiber_development	8	0	0.000000	-0.000000	773	514.069852	614.22	714.370148	0.794592
GO:0050707_regulation_of_cytokine_secretion	8	0	0.000000	-0.000000	773	514.069852	614.22	714.370148	0.794592
GO:0050909_sensory_perception_of_taste	8	0	0.000000	-0.000000	773	514.069852	614.22	714.370148	0.794592
GO:0050920_regulation_of_chemotaxis	8	0	0.000000	-0.000000	773	514.069852	614.22	714.370148	0.794592
GO:0050921_positive_regulation_of_chemotaxis	8	0	0.000000	-0.000000	773	514.069852	614.22	714.370148	0.794592
GO:0050926_regulation_of_positive_chemotaxis	8	0	0.000000	-0.000000	773	514.069852	614.22	714.370148	0.794592
GO:0050927_positive_regulation_of_positive_chemotaxis	8	0	0.000000	-0.000000	773	514.069852	614.22	714.370148	0.794592
GO:0050930_induction_of_positive_chemotaxis	8	0	0.000000	-0.000000	773	514.069852	614.22	714.370148	0.794592
GO:0051084_'de_novo'_posttranslational_protein_folding	8	0	0.000000	-0.000000	773	514.069852	614.22	714.370148	0.794592
GO:0051181_cofactor_transport	8	0	0.000000	-0.000000	773	514.069852	614.22	714.370148	0.794592
GO:0060347_heart_trabecula_formation	8	0	0.000000	-0.000000	773	514.069852	614.22	714.370148	0.794592
GO:0060670_branching_involved_in_embryonic_placenta_morphogenesis	8	0	0.000000	-0.000000	773	514.069852	614.22	714.370148	0.794592
GO:0060712_spongiotrophoblast_layer_development	8	0	0.000000	-0.000000	773	514.069852	614.22	714.370148	0.794592
GO:0070167_regulation_of_biomineral_formation	8	0	0.000000	-0.000000	773	514.069852	614.22	714.370148	0.794592
GO:0070193_synaptonemal_complex_organization	8	0	0.000000	-0.000000	773	514.069852	614.22	714.370148	0.794592
GO:0070231_T_cell_apoptosis	8	0	0.000000	-0.000000	773	514.069852	614.22	714.370148	0.794592
GO:0070584_mitochondrion_morphogenesis	8	0	0.000000	-0.000000	773	514.069852	614.22	714.370148	0.794592
GO:0048584_positive_regulation_of_response_to_stimulus	115	0	0.000000	-0.000000	774	515.520961	615.41	715.299039	0.795103
GO:0002757_immune_response-activating_signal_transduction	47	0	0.000000	-0.000000	782	525.894327	624.97	724.045673	0.799194
GO:0016570_histone_modification	47	0	0.000000	-0.000000	782	525.894327	624.97	724.045673	0.799194
GO:0030183_B_cell_differentiation	47	0	0.000000	-0.000000	782	525.894327	624.97	724.045673	0.799194
GO:0031667_response_to_nutrient_levels	47	0	0.000000	-0.000000	782	525.894327	624.97	724.045673	0.799194
GO:0045087_innate_immune_response	47	0	0.000000	-0.000000	782	525.894327	624.97	724.045673	0.799194
GO:0045619_regulation_of_lymphocyte_differentiation	47	0	0.000000	-0.000000	782	525.894327	624.97	724.045673	0.799194
GO:0048871_multicellular_organismal_homeostasis	47	0	0.000000	-0.000000	782	525.894327	624.97	724.045673	0.799194
GO:0060627_regulation_of_vesicle-mediated_transport	47	0	0.000000	-0.000000	782	525.894327	624.97	724.045673	0.799194
GO:0003018_vascular_process_in_circulatory_system	31	0	0.000000	-0.000000	807	555.111507	652.33	749.548493	0.808340
GO:0006486_protein_amino_acid_glycosylation	31	0	0.000000	-0.000000	807	555.111507	652.33	749.548493	0.808340
GO:0006639_acylglycerol_metabolic_process	31	0	0.000000	-0.000000	807	555.111507	652.33	749.548493	0.808340
GO:0006939_smooth_muscle_contraction	31	0	0.000000	-0.000000	807	555.111507	652.33	749.548493	0.808340
GO:0009306_protein_secretion	31	0	0.000000	-0.000000	807	555.111507	652.33	749.548493	0.808340
GO:0010562_positive_regulation_of_phosphorus_metabolic_process	31	0	0.000000	-0.000000	807	555.111507	652.33	749.548493	0.808340
GO:0016049_cell_growth	31	0	0.000000	-0.000000	807	555.111507	652.33	749.548493	0.808340
GO:0016311_dephosphorylation	31	0	0.000000	-0.000000	807	555.111507	652.33	749.548493	0.808340
GO:0021954_central_nervous_system_neuron_development	31	0	0.000000	-0.000000	807	555.111507	652.33	749.548493	0.808340
GO:0035150_regulation_of_tube_size	31	0	0.000000	-0.000000	807	555.111507	652.33	749.548493	0.808340
GO:0042157_lipoprotein_metabolic_process	31	0	0.000000	-0.000000	807	555.111507	652.33	749.548493	0.808340
GO:0042327_positive_regulation_of_phosphorylation	31	0	0.000000	-0.000000	807	555.111507	652.33	749.548493	0.808340
GO:0043269_regulation_of_ion_transport	31	0	0.000000	-0.000000	807	555.111507	652.33	749.548493	0.808340
GO:0043413_biopolymer_glycosylation	31	0	0.000000	-0.000000	807	555.111507	652.33	749.548493	0.808340
GO:0045088_regulation_of_innate_immune_response	31	0	0.000000	-0.000000	807	555.111507	652.33	749.548493	0.808340
GO:0045937_positive_regulation_of_phosphate_metabolic_process	31	0	0.000000	-0.000000	807	555.111507	652.33	749.548493	0.808340
GO:0046632_alpha-beta_T_cell_differentiation	31	0	0.000000	-0.000000	807	555.111507	652.33	749.548493	0.808340
GO:0048167_regulation_of_synaptic_plasticity	31	0	0.000000	-0.000000	807	555.111507	652.33	749.548493	0.808340
GO:0048562_embryonic_organ_morphogenesis	31	0	0.000000	-0.000000	807	555.111507	652.33	749.548493	0.808340
GO:0050868_negative_regulation_of_T_cell_activation	31	0	0.000000	-0.000000	807	555.111507	652.33	749.548493	0.808340
GO:0050880_regulation_of_blood_vessel_size	31	0	0.000000	-0.000000	807	555.111507	652.33	749.548493	0.808340
GO:0051899_membrane_depolarization	31	0	0.000000	-0.000000	807	555.111507	652.33	749.548493	0.808340
GO:0055088_lipid_homeostasis	31	0	0.000000	-0.000000	807	555.111507	652.33	749.548493	0.808340
GO:0060512_prostate_gland_morphogenesis	31	0	0.000000	-0.000000	807	555.111507	652.33	749.548493	0.808340
GO:0070085_glycosylation	31	0	0.000000	-0.000000	807	555.111507	652.33	749.548493	0.808340
GO:0001776_leukocyte_homeostasis	41	0	0.000000	-0.000000	822	573.108024	668.95	764.791976	0.813808
GO:0002429_immune_response-activating_cell_surface_receptor_signaling_pathway	41	0	0.000000	-0.000000	822	573.108024	668.95	764.791976	0.813808
GO:0006260_DNA_replication	41	0	0.000000	-0.000000	822	573.108024	668.95	764.791976	0.813808
GO:0006865_amino_acid_transport	41	0	0.000000	-0.000000	822	573.108024	668.95	764.791976	0.813808
GO:0006979_response_to_oxidative_stress	41	0	0.000000	-0.000000	822	573.108024	668.95	764.791976	0.813808
GO:0007254_JNK_cascade	41	0	0.000000	-0.000000	822	573.108024	668.95	764.791976	0.813808
GO:0008585_female_gonad_development	41	0	0.000000	-0.000000	822	573.108024	668.95	764.791976	0.813808
GO:0010551_regulation_of_specific_transcription_from_RNA_polymerase_II_promoter	41	0	0.000000	-0.000000	822	573.108024	668.95	764.791976	0.813808
GO:0015833_peptide_transport	41	0	0.000000	-0.000000	822	573.108024	668.95	764.791976	0.813808
GO:0015980_energy_derivation_by_oxidation_of_organic_compounds	41	0	0.000000	-0.000000	822	573.108024	668.95	764.791976	0.813808
GO:0030817_regulation_of_cAMP_biosynthetic_process	41	0	0.000000	-0.000000	822	573.108024	668.95	764.791976	0.813808
GO:0031344_regulation_of_cell_projection_organization	41	0	0.000000	-0.000000	822	573.108024	668.95	764.791976	0.813808
GO:0032569_specific_transcription_from_RNA_polymerase_II_promoter	41	0	0.000000	-0.000000	822	573.108024	668.95	764.791976	0.813808
GO:0032844_regulation_of_homeostatic_process	41	0	0.000000	-0.000000	822	573.108024	668.95	764.791976	0.813808
GO:0050864_regulation_of_B_cell_activation	41	0	0.000000	-0.000000	822	573.108024	668.95	764.791976	0.813808
GO:0001541_ovarian_follicle_development	24	0	0.000000	-0.000000	843	600.212859	694.8	789.387141	0.824199
GO:0006650_glycerophospholipid_metabolic_process	24	0	0.000000	-0.000000	843	600.212859	694.8	789.387141	0.824199
GO:0007050_cell_cycle_arrest	24	0	0.000000	-0.000000	843	600.212859	694.8	789.387141	0.824199
GO:0007204_elevation_of_cytosolic_calcium_ion_concentration	24	0	0.000000	-0.000000	843	600.212859	694.8	789.387141	0.824199
GO:0007259_JAK-STAT_cascade	24	0	0.000000	-0.000000	843	600.212859	694.8	789.387141	0.824199
GO:0007266_Rho_protein_signal_transduction	24	0	0.000000	-0.000000	843	600.212859	694.8	789.387141	0.824199
GO:0007632_visual_behavior	24	0	0.000000	-0.000000	843	600.212859	694.8	789.387141	0.824199
GO:0008629_induction_of_apoptosis_by_intracellular_signals	24	0	0.000000	-0.000000	843	600.212859	694.8	789.387141	0.824199
GO:0009612_response_to_mechanical_stimulus	24	0	0.000000	-0.000000	843	600.212859	694.8	789.387141	0.824199
GO:0014070_response_to_organic_cyclic_substance	24	0	0.000000	-0.000000	843	600.212859	694.8	789.387141	0.824199
GO:0021515_cell_differentiation_in_spinal_cord	24	0	0.000000	-0.000000	843	600.212859	694.8	789.387141	0.824199
GO:0042158_lipoprotein_biosynthetic_process	24	0	0.000000	-0.000000	843	600.212859	694.8	789.387141	0.824199
GO:0042632_cholesterol_homeostasis	24	0	0.000000	-0.000000	843	600.212859	694.8	789.387141	0.824199
GO:0043410_positive_regulation_of_MAPKKK_cascade	24	0	0.000000	-0.000000	843	600.212859	694.8	789.387141	0.824199
GO:0048002_antigen_processing_and_presentation_of_peptide_antigen	24	0	0.000000	-0.000000	843	600.212859	694.8	789.387141	0.824199
GO:0048546_digestive_tract_morphogenesis	24	0	0.000000	-0.000000	843	600.212859	694.8	789.387141	0.824199
GO:0051099_positive_regulation_of_binding	24	0	0.000000	-0.000000	843	600.212859	694.8	789.387141	0.824199
GO:0055092_sterol_homeostasis	24	0	0.000000	-0.000000	843	600.212859	694.8	789.387141	0.824199
GO:0060078_regulation_of_postsynaptic_membrane_potential	24	0	0.000000	-0.000000	843	600.212859	694.8	789.387141	0.824199
GO:0060113_inner_ear_receptor_cell_differentiation	24	0	0.000000	-0.000000	843	600.212859	694.8	789.387141	0.824199
GO:0070667_negative_regulation_of_mast_cell_proliferation	24	0	0.000000	-0.000000	843	600.212859	694.8	789.387141	0.824199
GO:0001708_cell_fate_specification	56	0	0.000000	-0.000000	851	608.723485	702.37	796.016515	0.825347
GO:0002683_negative_regulation_of_immune_system_process	56	0	0.000000	-0.000000	851	608.723485	702.37	796.016515	0.825347
GO:0002703_regulation_of_leukocyte_mediated_immunity	56	0	0.000000	-0.000000	851	608.723485	702.37	796.016515	0.825347
GO:0006790_sulfur_metabolic_process	56	0	0.000000	-0.000000	851	608.723485	702.37	796.016515	0.825347
GO:0042089_cytokine_biosynthetic_process	56	0	0.000000	-0.000000	851	608.723485	702.37	796.016515	0.825347
GO:0042107_cytokine_metabolic_process	56	0	0.000000	-0.000000	851	608.723485	702.37	796.016515	0.825347
GO:0046486_glycerolipid_metabolic_process	56	0	0.000000	-0.000000	851	608.723485	702.37	796.016515	0.825347
GO:0051321_meiotic_cell_cycle	56	0	0.000000	-0.000000	851	608.723485	702.37	796.016515	0.825347
GO:0000027_ribosomal_large_subunit_assembly	1	0									
GO:0000042_protein_targeting_to_Golgi	1	0									
GO:0000046_autophagic_vacuole_fusion	1	0									
GO:0000050_urea_cycle	1	0									
GO:0000054_ribosome_export_from_nucleus	1	0									
GO:0000055_ribosomal_large_subunit_export_from_nucleus	1	0									
GO:0000056_ribosomal_small_subunit_export_from_nucleus	1	0									
GO:0000072_M_phase_specific_microtubule_process	1	0									
GO:0000101_sulfur_amino_acid_transport	1	0									
GO:0000147_actin_cortical_patch_assembly	1	0									
GO:0000154_rRNA_modification	1	0									
GO:0000183_chromatin_silencing_at_rDNA	1	0									
GO:0000185_activation_of_MAPKKK_activity	1	0									
GO:0000238_zygotene	1	0									
GO:0000255_allantoin_metabolic_process	1	0									
GO:0000266_mitochondrial_fission	1	0									
GO:0000273_lipoic_acid_metabolic_process	1	0									
GO:0000301_retrograde_transport__vesicle_recycling_within_Golgi	1	0									
GO:0000394_RNA_splicing__via_endonucleolytic_cleavage_and_ligation	1	0									
GO:0000429_regulation_of_transcription_from_RNA_polymerase_II_promoter_by_carbon_catabolites	1	0									
GO:0000430_regulation_of_transcription_from_RNA_polymerase_II_promoter_by_glucose	1	0									
GO:0000432_positive_regulation_of_transcription_from_RNA_polymerase_II_promoter_by_glucose	1	0									
GO:0000436_positive_regulation_of_transcription_from_RNA_polymerase_II_promoter_by_carbon_catabolites	1	0									
GO:0000448_cleavage_in_ITS2_between_5.8S_rRNA_and_LSU-rRNA_of_tricistronic_rRNA_transcript_(SSU-rRNA__5.8S_rRNA__LSU-rRNA)	1	0									
GO:0000460_maturation_of_5.8S_rRNA	1	0									
GO:0000463_maturation_of_LSU-rRNA_from_tricistronic_rRNA_transcript_(SSU-rRNA__5.8S_rRNA__LSU-rRNA)	1	0									
GO:0000466_maturation_of_5.8S_rRNA_from_tricistronic_rRNA_transcript_(SSU-rRNA__5.8S_rRNA__LSU-rRNA)	1	0									
GO:0000469_cleavages_during_rRNA_processing	1	0									
GO:0000470_maturation_of_LSU-rRNA	1	0									
GO:0000478_endonucleolytic_cleavages_during_rRNA_processing	1	0									
GO:0000479_endonucleolytic_cleavage_of_tricistronic_rRNA_transcript_(SSU-rRNA__5.8S_rRNA__LSU-rRNA)	1	0									
GO:0000705_achiasmate_meiosis_I	1	0									
GO:0000966_RNA_5'-end_processing	1	0									
GO:0001300_chronological_cell_aging	1	0									
GO:0001547_antral_ovarian_follicle_growth	1	0									
GO:0001555_oocyte_growth	1	0									
GO:0001560_regulation_of_cell_growth_by_extracellular_stimulus	1	0									
GO:0001660_fever	1	0									
GO:0001696_gastric_acid_secretion	1	0									
GO:0001712_ectodermal_cell_fate_commitment	1	0									
GO:0001714_endodermal_cell_fate_specification	1	0									
GO:0001762_beta-alanine_transport	1	0									
GO:0001766_membrane_raft_polarization	1	0									
GO:0001811_negative_regulation_of_type_I_hypersensitivity	1	0									
GO:0001821_histamine_secretion	1	0									
GO:0001826_inner_cell_mass_cell_differentiation	1	0									
GO:0001830_trophectodermal_cell_fate_commitment	1	0									
GO:0001834_trophectodermal_cell_proliferation	1	0									
GO:0001867_complement_activation__lectin_pathway	1	0									
GO:0001880_Mullerian_duct_regression	1	0									
GO:0001887_selenium_metabolic_process	1	0									
GO:0001922_B-1_B_cell_homeostasis	1	0									
GO:0001923_B-1_B_cell_differentiation	1	0									
GO:0001941_postsynaptic_membrane_organization	1	0									
GO:0001946_lymphangiogenesis	1	0									
GO:0001956_positive_regulation_of_neurotransmitter_secretion	1	0									
GO:0001961_positive_regulation_of_cytokine-mediated_signaling_pathway	1	0									
GO:0001979_regulation_of_systemic_arterial_blood_pressure_by_chemoreceptor_signaling	1	0									
GO:0001980_regulation_of_systemic_arterial_blood_pressure_by_ischemic_conditions	1	0									
GO:0001984_vasodilation_of_artery_during_baroreceptor_response_to_increased_systemic_arterial_blood_pressure	1	0									
GO:0001985_negative_regulation_of_heart_rate_in_baroreceptor_response_to_increased_systemic_arterial_blood_pressure	1	0									
GO:0001987_vasoconstriction_of_artery_involved_in_baroreceptor_response_to_lowering_of_systemic_arterial_blood_pressure	1	0									
GO:0001988_positive_regulation_of_heart_rate_in_baroreceptor_response_to_decreased_systemic_arterial_blood_pressure	1	0									
GO:0001994_norepinephrine-epinephrine_vasoconstriction_involved_in_regulation_of_systemic_arterial_blood_pressure	1	0									
GO:0002001_renin_secretion_into_blood_stream	1	0									
GO:0002002_regulation_of_angiotensin_levels_in_blood	1	0									
GO:0002003_angiotensin_maturation	1	0									
GO:0002007_detection_of_hypoxic_conditions_in_blood_by_chemoreceptor_signaling	1	0									
GO:0002017_regulation_of_blood_volume_by_renal_aldosterone	1	0									
GO:0002023_reduction_of_food_intake_in_response_to_dietary_excess	1	0									
GO:0002031_G-protein_coupled_receptor_internalization	1	0									
GO:0002036_regulation_of_L-glutamate_transport	1	0									
GO:0002040_sprouting_angiogenesis	1	0									
GO:0002041_intussusceptive_angiogenesis	1	0									
GO:0002068_glandular_epithelial_cell_development	1	0									
GO:0002069_columnar_cuboidal_epithelial_cell_maturation	1	0									
GO:0002071_glandular_epithelial_cell_maturation	1	0									
GO:0002082_regulation_of_oxidative_phosphorylation	1	0									
GO:0002084_protein_depalmitoylation	1	0									
GO:0002085_inhibition_of_neuroepithelial_cell_differentiation	1	0									
GO:0002086_diaphragm_contraction	1	0									
GO:0002118_aggressive_behavior	1	0									
GO:0002121_inter-male_aggressive_behavior	1	0									
GO:0002124_territorial_aggressive_behavior	1	0									
GO:0002227_innate_immune_response_in_mucosa	1	0									
GO:0002232_leukocyte_chemotaxis_during_inflammatory_response	1	0									
GO:0002248_connective_tissue_replacement_during_inflammatory_response	1	0									
GO:0002282_microglial_cell_activation_during_immune_response	1	0									
GO:0002287_alpha-beta_T_cell_activation_during_immune_response	1	0									
GO:0002314_germinal_center_B_cell_differentiation	1	0									
GO:0002315_marginal_zone_B_cell_differentiation	1	0									
GO:0002316_follicular_B_cell_differentiation	1	0									
GO:0002317_plasma_cell_differentiation	1	0									
GO:0002349_histamine_production_during_acute_inflammatory_response	1	0									
GO:0002351_serotonin_production_during_acute_inflammatory_response	1	0									
GO:0002355_detection_of_tumor_cell	1	0									
GO:0002370_natural_killer_cell_cytokine_production	1	0									
GO:0002371_dendritic_cell_cytokine_production	1	0									
GO:0002380_immunoglobulin_secretion_during_immune_response	1	0									
GO:0002396_MHC_protein_complex_assembly	1	0									
GO:0002397_MHC_class_I_protein_complex_assembly	1	0									
GO:0002420_natural_killer_cell_mediated_cytotoxicity_directed_against_tumor_cell_target	1	0									
GO:0002423_natural_killer_cell_mediated_immune_response_to_tumor_cell	1	0									
GO:0002424_T_cell_mediated_immune_response_to_tumor_cell	1	0									
GO:0002426_immunoglobulin_production_in_mucosal_tissue	1	0									
GO:0002431_Fc_receptor_mediated_stimulatory_signaling_pathway	1	0									
GO:0002432_granuloma_formation	1	0									
GO:0002441_histamine_secretion_during_acute_inflammatory_response	1	0									
GO:0002442_serotonin_secretion_during_acute_inflammatory_response	1	0									
GO:0002457_T_cell_antigen_processing_and_presentation	1	0									
GO:0002458_peripheral_T_cell_tolerance_induction	1	0									
GO:0002461_tolerance_induction_dependent_upon_immune_response	1	0									
GO:0002465_peripheral_tolerance_induction	1	0									
GO:0002468_dendritic_cell_antigen_processing_and_presentation	1	0									
GO:0002476_antigen_processing_and_presentation_of_endogenous_peptide_antigen_via_MHC_class_Ib	1	0									
GO:0002479_antigen_processing_and_presentation_of_exogenous_peptide_antigen_via_MHC_class_I__TAP-dependent	1	0									
GO:0002483_antigen_processing_and_presentation_of_endogenous_peptide_antigen	1	0									
GO:0002501_peptide_antigen_assembly_with_MHC_protein_complex	1	0									
GO:0002502_peptide_antigen_assembly_with_MHC_class_I_protein_complex	1	0									
GO:0002508_central_tolerance_induction	1	0									
GO:0002510_central_B_cell_tolerance_induction	1	0									
GO:0002545_chronic_inflammatory_response_to_non-antigenic_stimulus	1	0									
GO:0002553_histamine_secretion_by_mast_cell	1	0									
GO:0002554_serotonin_secretion_by_platelet	1	0									
GO:0002572_pro-T_cell_differentiation	1	0									
GO:0002577_regulation_of_antigen_processing_and_presentation	1	0									
GO:0002579_positive_regulation_of_antigen_processing_and_presentation	1	0									
GO:0002604_regulation_of_dendritic_cell_antigen_processing_and_presentation	1	0									
GO:0002606_positive_regulation_of_dendritic_cell_antigen_processing_and_presentation	1	0									
GO:0002635_negative_regulation_of_germinal_center_formation	1	0									
GO:0002646_regulation_of_central_tolerance_induction	1	0									
GO:0002648_positive_regulation_of_central_tolerance_induction	1	0									
GO:0002649_regulation_of_tolerance_induction_to_self_antigen	1	0									
GO:0002651_positive_regulation_of_tolerance_induction_to_self_antigen	1	0									
GO:0002652_regulation_of_tolerance_induction_dependent_upon_immune_response	1	0									
GO:0002654_positive_regulation_of_tolerance_induction_dependent_upon_immune_response	1	0									
GO:0002658_regulation_of_peripheral_tolerance_induction	1	0									
GO:0002660_positive_regulation_of_peripheral_tolerance_induction	1	0									
GO:0002677_negative_regulation_of_chronic_inflammatory_response	1	0									
GO:0002678_positive_regulation_of_chronic_inflammatory_response	1	0									
GO:0002701_negative_regulation_of_production_of_molecular_mediator_of_immune_response	1	0									
GO:0002719_negative_regulation_of_cytokine_production_during_immune_response	1	0									
GO:0002724_regulation_of_T_cell_cytokine_production	1	0									
GO:0002727_regulation_of_natural_killer_cell_cytokine_production	1	0									
GO:0002729_positive_regulation_of_natural_killer_cell_cytokine_production	1	0									
GO:0002730_regulation_of_dendritic_cell_cytokine_production	1	0									
GO:0002756_MyD88-independent_toll-like_receptor_signaling_pathway	1	0									
GO:0002767_immune_response-inhibiting_cell_surface_receptor_signaling_pathway	1	0									
GO:0002769_natural_killer_cell_inhibitory_signaling_pathway	1	0									
GO:0002840_regulation_of_T_cell_mediated_immune_response_to_tumor_cell	1	0									
GO:0002842_positive_regulation_of_T_cell_mediated_immune_response_to_tumor_cell	1	0									
GO:0002849_regulation_of_peripheral_T_cell_tolerance_induction	1	0									
GO:0002851_positive_regulation_of_peripheral_T_cell_tolerance_induction	1	0									
GO:0002855_regulation_of_natural_killer_cell_mediated_immune_response_to_tumor_cell	1	0									
GO:0002857_positive_regulation_of_natural_killer_cell_mediated_immune_response_to_tumor_cell	1	0									
GO:0002858_regulation_of_natural_killer_cell_mediated_cytotoxicity_directed_against_tumor_cell_target	1	0									
GO:0002860_positive_regulation_of_natural_killer_cell_mediated_cytotoxicity_directed_against_tumor_cell_target	1	0									
GO:0002880_regulation_of_chronic_inflammatory_response_to_non-antigenic_stimulus	1	0									
GO:0002882_positive_regulation_of_chronic_inflammatory_response_to_non-antigenic_stimulus	1	0									
GO:0002895_regulation_of_central_B_cell_tolerance_induction	1	0									
GO:0002897_positive_regulation_of_central_B_cell_tolerance_induction	1	0									
GO:0002901_mature_B_cell_apoptosis	1	0									
GO:0002903_negative_regulation_of_B_cell_apoptosis	1	0									
GO:0002905_regulation_of_mature_B_cell_apoptosis	1	0									
GO:0002906_negative_regulation_of_mature_B_cell_apoptosis	1	0									
GO:0003011_involuntary_skeletal_muscle_contraction	1	0									
GO:0003027_regulation_of_systemic_arterial_blood_pressure_by_carotid_body_chemoreceptor_signaling	1	0									
GO:0003029_detection_of_hypoxic_conditions_in_blood_by_carotid_body_chemoreceptor_signaling	1	0									
GO:0003032_detection_of_oxygen	1	0									
GO:0003056_regulation_of_vascular_smooth_muscle_contraction	1	0									
GO:0003062_regulation_of_heart_rate_by_chemical_signal	1	0									
GO:0003065_positive_regulation_of_heart_rate_by_epinephrine	1	0									
GO:0003068_regulation_of_systemic_arterial_blood_pressure_by_acetylcholine	1	0									
GO:0003069_vasodilation_by_acetylcholine_involved_in_regulation_of_systemic_arterial_blood_pressure	1	0									
GO:0003070_regulation_of_systemic_arterial_blood_pressure_by_neurotransmitter	1	0									
GO:0003097_renal_water_transport	1	0									
GO:0005979_regulation_of_glycogen_biosynthetic_process	1	0									
GO:0005984_disaccharide_metabolic_process	1	0									
GO:0005988_lactose_metabolic_process	1	0									
GO:0005989_lactose_biosynthetic_process	1	0									
GO:0005997_xylulose_metabolic_process	1	0									
GO:0006000_fructose_metabolic_process	1	0									
GO:0006002_fructose_6-phosphate_metabolic_process	1	0									
GO:0006004_fucose_metabolic_process	1	0									
GO:0006013_mannose_metabolic_process	1	0									
GO:0006060_sorbitol_metabolic_process	1	0									
GO:0006064_glucuronate_catabolic_process	1	0									
GO:0006086_acetyl-CoA_biosynthetic_process_from_pyruvate	1	0									
GO:0006098_pentose-phosphate_shunt	1	0									
GO:0006101_citrate_metabolic_process	1	0									
GO:0006104_succinyl-CoA_metabolic_process	1	0									
GO:0006116_NADH_oxidation	1	0									
GO:0006120_mitochondrial_electron_transport__NADH_to_ubiquinone	1	0									
GO:0006154_adenosine_catabolic_process	1	0									
GO:0006157_deoxyadenosine_catabolic_process	1	0									
GO:0006167_AMP_biosynthetic_process	1	0									
GO:0006175_dATP_biosynthetic_process	1	0									
GO:0006178_guanine_salvage	1	0									
GO:0006196_AMP_catabolic_process	1	0									
GO:0006203_dGTP_catabolic_process	1	0									
GO:0006208_pyrimidine_base_catabolic_process	1	0									
GO:0006221_pyrimidine_nucleotide_biosynthetic_process	1	0									
GO:0006235_dTTP_biosynthetic_process	1	0									
GO:0006244_pyrimidine_nucleotide_catabolic_process	1	0									
GO:0006269_DNA_replication__synthesis_of_RNA_primer	1	0									
GO:0006283_transcription-coupled_nucleotide-excision_repair	1	0									
GO:0006296_nucleotide-excision_repair__DNA_incision__5'-to_lesion	1	0									
GO:0006307_DNA_dealkylation	1	0									
GO:0006337_nucleosome_disassembly	1	0									
GO:0006344_maintenance_of_chromatin_silencing	1	0									
GO:0006356_regulation_of_transcription_from_RNA_polymerase_I_promoter	1	0									
GO:0006388_tRNA_splicing__via_endonucleolytic_cleavage_and_ligation	1	0									
GO:0006407_rRNA_export_from_nucleus	1	0									
GO:0006419_alanyl-tRNA_aminoacylation	1	0									
GO:0006434_seryl-tRNA_aminoacylation	1	0									
GO:0006447_regulation_of_translational_initiation_by_iron	1	0									
GO:0006463_steroid_hormone_receptor_complex_assembly	1	0									
GO:0006467_protein_thiol-disulfide_exchange	1	0									
GO:0006474_N-terminal_protein_amino_acid_acetylation	1	0									
GO:0006481_C-terminal_protein_amino_acid_methylation	1	0									
GO:0006488_dolichol-linked_oligosaccharide_biosynthetic_process	1	0									
GO:0006494_protein_amino_acid_terminal_glycosylation	1	0									
GO:0006496_protein_amino_acid_terminal_N-glycosylation	1	0									
GO:0006500_N-terminal_protein_palmitoylation	1	0									
GO:0006507_GPI_anchor_release	1	0									
GO:0006537_glutamate_biosynthetic_process	1	0									
GO:0006544_glycine_metabolic_process	1	0									
GO:0006549_isoleucine_metabolic_process	1	0									
GO:0006553_lysine_metabolic_process	1	0									
GO:0006554_lysine_catabolic_process	1	0									
GO:0006556_S-adenosylmethionine_biosynthetic_process	1	0									
GO:0006559_L-phenylalanine_catabolic_process	1	0									
GO:0006569_tryptophan_catabolic_process	1	0									
GO:0006572_tyrosine_catabolic_process	1	0									
GO:0006573_valine_metabolic_process	1	0									
GO:0006581_acetylcholine_catabolic_process	1	0									
GO:0006585_dopamine_biosynthetic_process_from_tyrosine	1	0									
GO:0006590_thyroid_hormone_generation	1	0									
GO:0006591_ornithine_metabolic_process	1	0									
GO:0006596_polyamine_biosynthetic_process	1	0									
GO:0006597_spermine_biosynthetic_process	1	0									
GO:0006601_creatine_biosynthetic_process	1	0									
GO:0006613_cotranslational_protein_targeting_to_membrane	1	0									
GO:0006622_protein_targeting_to_lysosome	1	0									
GO:0006627_mitochondrial_protein_processing_during_import	1	0									
GO:0006653_lecithin_metabolic_process	1	0									
GO:0006654_phosphatidic_acid_biosynthetic_process	1	0									
GO:0006658_phosphatidylserine_metabolic_process	1	0									
GO:0006659_phosphatidylserine_biosynthetic_process	1	0									
GO:0006667_sphinganine_metabolic_process	1	0									
GO:0006668_sphinganine-1-phosphate_metabolic_process	1	0									
GO:0006678_glucosylceramide_metabolic_process	1	0									
GO:0006682_galactosylceramide_biosynthetic_process	1	0									
GO:0006685_sphingomyelin_catabolic_process	1	0									
GO:0006700_C21-steroid_hormone_biosynthetic_process	1	0									
GO:0006705_mineralocorticoid_biosynthetic_process	1	0									
GO:0006709_progesterone_catabolic_process	1	0									
GO:0006729_tetrahydrobiopterin_biosynthetic_process	1	0									
GO:0006734_NADH_metabolic_process	1	0									
GO:0006740_NADPH_regeneration	1	0									
GO:0006741_NADP_biosynthetic_process	1	0									
GO:0006743_ubiquinone_metabolic_process	1	0									
GO:0006744_ubiquinone_biosynthetic_process	1	0									
GO:0006772_thiamin_metabolic_process	1	0									
GO:0006784_heme_a_biosynthetic_process	1	0									
GO:0006797_polyphosphate_metabolic_process	1	0									
GO:0006798_polyphosphate_catabolic_process	1	0									
GO:0006824_cobalt_ion_transport	1	0									
GO:0006842_tricarboxylic_acid_transport	1	0									
GO:0006844_acyl_carnitine_transport	1	0									
GO:0006855_multidrug_transport	1	0									
GO:0006863_purine_transport	1	0									
GO:0006890_retrograde_vesicle-mediated_transport__Golgi_to_ER	1	0									
GO:0006891_intra-Golgi_vesicle-mediated_transport	1	0									
GO:0006893_Golgi_to_plasma_membrane_transport	1	0									
GO:0006895_Golgi_to_endosome_transport	1	0									
GO:0006896_Golgi_to_vacuole_transport	1	0									
GO:0006900_membrane_budding	1	0									
GO:0006930_substrate-bound_cell_migration__cell_extension	1	0									
GO:0006931_substrate-bound_cell_migration__cell_attachment_to_substrate	1	0									
GO:0006933_negative_regulation_of_cell_adhesion_involved_in_substrate-bound_cell_migration	1	0									
GO:0006957_complement_activation__alternative_pathway	1	0									
GO:0006958_complement_activation__classical_pathway	1	0									
GO:0006978_DNA_damage_response__signal_transduction_by_p53_class_mediator_resulting_in_transcription_of_p21_class_mediator	1	0									
GO:0007016_cytoskeletal_anchoring_at_plasma_membrane	1	0									
GO:0007021_tubulin_complex_assembly	1	0									
GO:0007052_mitotic_spindle_organization	1	0									
GO:0007056_spindle_assembly_involved_in_female_meiosis	1	0									
GO:0007057_spindle_assembly_involved_in_female_meiosis_I	1	0									
GO:0007063_regulation_of_sister_chromatid_cohesion	1	0									
GO:0007065_male_meiosis_sister_chromatid_cohesion	1	0									
GO:0007076_mitotic_chromosome_condensation	1	0									
GO:0007095_mitotic_cell_cycle_G2_M_transition_DNA_damage_checkpoint	1	0									
GO:0007096_regulation_of_exit_from_mitosis	1	0									
GO:0007158_neuron_adhesion	1	0									
GO:0007168_receptor_guanylyl_cyclase_signaling_pathway	1	0									
GO:0007197_inhibition_of_adenylate_cyclase_activity_by_muscarinic_acetylcholine_receptor_signaling_pathway	1	0									
GO:0007207_activation_of_phospholipase_C_activity_by_muscarinic_acetylcholine_receptor_signaling_pathway	1	0									
GO:0007208_activation_of_phospholipase_C_activity_by_serotonin_receptor_signaling_pathway	1	0									
GO:0007217_tachykinin_receptor_signaling_pathway	1	0									
GO:0007221_positive_regulation_of_transcription_of_Notch_receptor_target	1	0									
GO:0007223_Wnt_receptor_signaling_pathway__calcium_modulating_pathway	1	0									
GO:0007225_patched_ligand_processing	1	0									
GO:0007227_signal_transduction_downstream_of_smoothened	1	0									
GO:0007228_positive_regulation_of_hh_target_transcription_factor_activity	1	0									
GO:0007231_osmosensory_signaling_pathway	1	0									
GO:0007284_spermatogonial_cell_division	1	0									
GO:0007290_spermatid_nucleus_elongation	1	0									
GO:0007296_vitellogenesis	1	0									
GO:0007321_sperm_displacement	1	0									
GO:0007380_specification_of_segmental_identity__head	1	0									
GO:0007382_specification_of_segmental_identity__maxillary_segment	1	0									
GO:0007400_neuroblast_fate_determination	1	0									
GO:0007402_ganglion_mother_cell_fate_determination	1	0									
GO:0007495_visceral_mesoderm-endoderm_interaction_involved_in_midgut_development	1	0									
GO:0007497_posterior_midgut_development	1	0									
GO:0007499_ectoderm_and_mesoderm_interaction	1	0									
GO:0007500_mesodermal_cell_fate_determination	1	0									
GO:0007509_mesoderm_migration	1	0									
GO:0007518_myoblast_cell_fate_determination	1	0									
GO:0007521_muscle_cell_fate_determination	1	0									
GO:0007522_visceral_muscle_development	1	0									
GO:0007529_establishment_of_synaptic_specificity_at_neuromuscular_junction	1	0									
GO:0007538_primary_sex_determination	1	0									
GO:0007542_primary_sex_determination__germ-line	1	0									
GO:0007567_parturition	1	0									
GO:0007614_short-term_memory	1	0									
GO:0007621_negative_regulation_of_female_receptivity	1	0									
GO:0008049_male_courtship_behavior	1	0									
GO:0008050_female_courtship_behavior	1	0									
GO:0008052_sensory_organ_boundary_specification	1	0									
GO:0008054_cyclin_catabolic_process	1	0									
GO:0008057_eye_pigment_granule_organization	1	0									
GO:0008078_mesodermal_cell_migration	1	0									
GO:0008208_C21-steroid_hormone_catabolic_process	1	0									
GO:0008216_spermidine_metabolic_process	1	0									
GO:0008292_acetylcholine_biosynthetic_process	1	0									
GO:0008295_spermidine_biosynthetic_process	1	0									
GO:0008300_isoprenoid_catabolic_process	1	0									
GO:0008333_endosome_to_lysosome_transport	1	0									
GO:0008355_olfactory_learning	1	0									
GO:0008611_ether_lipid_biosynthetic_process	1	0									
GO:0008626_induction_of_apoptosis_by_granzyme	1	0									
GO:0008633_activation_of_pro-apoptotic_gene_products	1	0									
GO:0008653_lipopolysaccharide_metabolic_process	1	0									
GO:0009068_aspartate_family_amino_acid_catabolic_process	1	0									
GO:0009084_glutamine_family_amino_acid_biosynthetic_process	1	0									
GO:0009088_threonine_biosynthetic_process	1	0									
GO:0009105_lipoic_acid_biosynthetic_process	1	0									
GO:0009109_coenzyme_catabolic_process	1	0									
GO:0009111_vitamin_catabolic_process	1	0									
GO:0009113_purine_base_biosynthetic_process	1	0									
GO:0009127_purine_nucleoside_monophosphate_biosynthetic_process	1	0									
GO:0009128_purine_nucleoside_monophosphate_catabolic_process	1	0									
GO:0009129_pyrimidine_nucleoside_monophosphate_metabolic_process	1	0									
GO:0009131_pyrimidine_nucleoside_monophosphate_catabolic_process	1	0									
GO:0009133_nucleoside_diphosphate_biosynthetic_process	1	0									
GO:0009145_purine_nucleoside_triphosphate_biosynthetic_process	1	0									
GO:0009147_pyrimidine_nucleoside_triphosphate_metabolic_process	1	0									
GO:0009148_pyrimidine_nucleoside_triphosphate_biosynthetic_process	1	0									
GO:0009152_purine_ribonucleotide_biosynthetic_process	1	0									
GO:0009153_purine_deoxyribonucleotide_biosynthetic_process	1	0									
GO:0009156_ribonucleoside_monophosphate_biosynthetic_process	1	0									
GO:0009158_ribonucleoside_monophosphate_catabolic_process	1	0									
GO:0009159_deoxyribonucleoside_monophosphate_catabolic_process	1	0									
GO:0009162_deoxyribonucleoside_monophosphate_metabolic_process	1	0									
GO:0009168_purine_ribonucleoside_monophosphate_biosynthetic_process	1	0									
GO:0009169_purine_ribonucleoside_monophosphate_catabolic_process	1	0									
GO:0009176_pyrimidine_deoxyribonucleoside_monophosphate_metabolic_process	1	0									
GO:0009178_pyrimidine_deoxyribonucleoside_monophosphate_catabolic_process	1	0									
GO:0009211_pyrimidine_deoxyribonucleoside_triphosphate_metabolic_process	1	0									
GO:0009212_pyrimidine_deoxyribonucleoside_triphosphate_biosynthetic_process	1	0									
GO:0009216_purine_deoxyribonucleoside_triphosphate_biosynthetic_process	1	0									
GO:0009221_pyrimidine_deoxyribonucleotide_biosynthetic_process	1	0									
GO:0009223_pyrimidine_deoxyribonucleotide_catabolic_process	1	0									
GO:0009260_ribonucleotide_biosynthetic_process	1	0									
GO:0009405_pathogenesis	1	0									
GO:0009414_response_to_water_deprivation	1	0									
GO:0009415_response_to_water	1	0									
GO:0009449_gamma-aminobutyric_acid_biosynthetic_process	1	0									
GO:0009450_gamma-aminobutyric_acid_catabolic_process	1	0									
GO:0009589_detection_of_UV	1	0									
GO:0009590_detection_of_gravity	1	0									
GO:0009624_response_to_nematode	1	0									
GO:0009629_response_to_gravity	1	0									
GO:0009648_photoperiodism	1	0									
GO:0009690_cytokinin_metabolic_process	1	0									
GO:0009691_cytokinin_biosynthetic_process	1	0									
GO:0009786_regulation_of_asymmetric_cell_division	1	0									
GO:0009794_regulation_of_mitotic_cell_cycle__embryonic	1	0									
GO:0009956_radial_pattern_formation	1	0									
GO:0009957_epidermal_cell_fate_specification	1	0									
GO:0009992_cellular_water_homeostasis	1	0									
GO:0010032_meiotic_chromosome_condensation	1	0									
GO:0010039_response_to_iron_ion	1	0									
GO:0010042_response_to_manganese_ion	1	0									
GO:0010045_response_to_nickel_ion	1	0									
GO:0010046_response_to_mycotoxin	1	0									
GO:0010107_potassium_ion_import	1	0									
GO:0010155_regulation_of_proton_transport	1	0									
GO:0010160_formation_of_organ_boundary	1	0									
GO:0010260_organ_senescence	1	0									
GO:0010310_regulation_of_hydrogen_peroxide_metabolic_process	1	0									
GO:0010447_response_to_acidity	1	0									
GO:0010452_histone_H3-K36_methylation	1	0									
GO:0010455_positive_regulation_of_cell_fate_commitment	1	0									
GO:0010470_regulation_of_gastrulation	1	0									
GO:0010508_positive_regulation_of_autophagy	1	0									
GO:0010519_negative_regulation_of_phospholipase_activity	1	0									
GO:0010520_regulation_of_reciprocal_meiotic_recombination	1	0									
GO:0010523_negative_regulation_of_calcium_ion_transport_into_cytosol	1	0									
GO:0010543_regulation_of_platelet_activation	1	0									
GO:0010561_negative_regulation_of_glycoprotein_biosynthetic_process	1	0									
GO:0010569_regulation_of_double-strand_break_repair_via_homologous_recombination	1	0									
GO:0010572_positive_regulation_of_platelet_activation	1	0									
GO:0010594_regulation_of_endothelial_cell_migration	1	0									
GO:0010596_negative_regulation_of_endothelial_cell_migration	1	0									
GO:0010611_regulation_of_cardiac_muscle_hypertrophy	1	0									
GO:0010612_regulation_of_cardiac_muscle_adaptation	1	0									
GO:0010614_negative_regulation_of_cardiac_muscle_hypertrophy	1	0									
GO:0010616_negative_regulation_of_cardiac_muscle_adaptation	1	0									
GO:0010634_positive_regulation_of_epithelial_cell_migration	1	0									
GO:0010656_negative_regulation_of_muscle_cell_apoptosis	1	0									
GO:0010657_muscle_cell_apoptosis	1	0									
GO:0010658_striated_muscle_cell_apoptosis	1	0									
GO:0010659_cardiac_muscle_cell_apoptosis	1	0									
GO:0010660_regulation_of_muscle_cell_apoptosis	1	0									
GO:0010662_regulation_of_striated_muscle_cell_apoptosis	1	0									
GO:0010664_negative_regulation_of_striated_muscle_cell_apoptosis	1	0									
GO:0010665_regulation_of_cardiac_muscle_cell_apoptosis	1	0									
GO:0010667_negative_regulation_of_cardiac_muscle_cell_apoptosis	1	0									
GO:0010668_ectodermal_cell_differentiation	1	0									
GO:0010671_negative_regulation_of_oxygen_and_reactive_oxygen_species_metabolic_process	1	0									
GO:0010719_negative_regulation_of_epithelial_to_mesenchymal_transition	1	0									
GO:0010735_positive_regulation_of_transcription_via_serum_response_element_binding	1	0									
GO:0010825_positive_regulation_of_centrosome_duplication	1	0									
GO:0010845_positive_regulation_of_reciprocal_meiotic_recombination	1	0									
GO:0010850_chemoreceptor_signaling_pathway_involved_in_regulation_of_blood_pressure	1	0									
GO:0010873_positive_regulation_of_cholesterol_esterification	1	0									
GO:0010880_regulation_of_release_of_sequestered_calcium_ion_into_cytosol_by_sarcoplasmic_reticulum	1	0									
GO:0010881_regulation_of_cardiac_muscle_contraction_by_regulation_of_the_release_of_sequestered_calcium_ion	1	0									
GO:0010882_regulation_of_cardiac_muscle_contraction_by_calcium_ion_signaling	1	0									
GO:0010890_positive_regulation_of_sequestering_of_triglyceride	1	0									
GO:0010919_regulation_of_inositol_phosphate_biosynthetic_process	1	0									
GO:0010931_macrophage_tolerance_induction	1	0									
GO:0010932_regulation_of_macrophage_tolerance_induction	1	0									
GO:0010933_positive_regulation_of_macrophage_tolerance_induction	1	0									
GO:0010934_macrophage_cytokine_production	1	0									
GO:0010935_regulation_of_macrophage_cytokine_production	1	0									
GO:0010936_negative_regulation_of_macrophage_cytokine_production	1	0									
GO:0010953_regulation_of_protein_maturation_by_peptide_bond_cleavage	1	0									
GO:0010962_regulation_of_glucan_biosynthetic_process	1	0									
GO:0010966_regulation_of_phosphate_transport	1	0									
GO:0014012_axon_regeneration_in_the_peripheral_nervous_system	1	0									
GO:0014016_neuroblast_differentiation	1	0									
GO:0014017_neuroblast_fate_commitment	1	0									
GO:0014041_regulation_of_neuron_maturation	1	0									
GO:0014042_positive_regulation_of_neuron_maturation	1	0									
GO:0014049_positive_regulation_of_glutamate_secretion	1	0									
GO:0014061_regulation_of_norepinephrine_secretion	1	0									
GO:0014071_response_to_cycloalkane	1	0									
GO:0014707_branchiomeric_skeletal_muscle_development	1	0									
GO:0014738_regulation_of_muscle_hyperplasia	1	0									
GO:0014740_negative_regulation_of_muscle_hyperplasia	1	0									
GO:0014741_negative_regulation_of_muscle_hypertrophy	1	0									
GO:0014743_regulation_of_muscle_hypertrophy	1	0									
GO:0014805_smooth_muscle_adaptation	1	0									
GO:0014806_smooth_muscle_hyperplasia	1	0									
GO:0014807_regulation_of_somitogenesis	1	0									
GO:0014808_release_of_sequestered_calcium_ion_into_cytosol_by_sarcoplasmic_reticulum	1	0									
GO:0014813_satellite_cell_commitment	1	0									
GO:0014816_satellite_cell_differentiation	1	0									
GO:0014819_regulation_of_skeletal_muscle_contraction	1	0									
GO:0014852_regulation_of_skeletal_muscle_contraction_by_neural_stimulation_via_neuromuscular_junction	1	0									
GO:0014853_regulation_of_excitatory_postsynaptic_membrane_potential_involved_in_skeletal_muscle_contraction	1	0									
GO:0014856_skeletal_muscle_cell_proliferation	1	0									
GO:0014857_regulation_of_skeletal_muscle_cell_proliferation	1	0									
GO:0014858_positive_regulation_of_skeletal_muscle_cell_proliferation	1	0									
GO:0014887_cardiac_muscle_adaptation	1	0									
GO:0014889_muscle_atrophy	1	0									
GO:0014896_muscle_hypertrophy	1	0									
GO:0014897_striated_muscle_hypertrophy	1	0									
GO:0014898_cardiac_muscle_hypertrophy	1	0									
GO:0014900_muscle_hyperplasia	1	0									
GO:0014910_regulation_of_smooth_muscle_cell_migration	1	0									
GO:0014911_positive_regulation_of_smooth_muscle_cell_migration	1	0									
GO:0015014_heparan_sulfate_proteoglycan_biosynthetic_process__polysaccharide_chain_biosynthetic_process	1	0									
GO:0015074_DNA_integration	1	0									
GO:0015670_carbon_dioxide_transport	1	0									
GO:0015677_copper_ion_import	1	0									
GO:0015680_intracellular_copper_ion_transport	1	0									
GO:0015684_ferrous_iron_transport	1	0									
GO:0015707_nitrite_transport	1	0									
GO:0015724_formate_transport	1	0									
GO:0015734_taurine_transport	1	0									
GO:0015740_C4-dicarboxylate_transport	1	0									
GO:0015744_succinate_transport	1	0									
GO:0015746_citrate_transport	1	0									
GO:0015747_urate_transport	1	0									
GO:0015791_polyol_transport	1	0									
GO:0015798_myo-inositol_transport	1	0									
GO:0015808_L-alanine_transport	1	0									
GO:0015810_aspartate_transport	1	0									
GO:0015811_L-cystine_transport	1	0									
GO:0015817_histidine_transport	1	0									
GO:0015822_ornithine_transport	1	0									
GO:0015824_proline_transport	1	0									
GO:0015851_nucleobase_transport	1	0									
GO:0015864_pyrimidine_nucleoside_transport	1	0									
GO:0015874_norepinephrine_transport	1	0									
GO:0015881_creatine_transport	1	0									
GO:0015884_folic_acid_transport	1	0									
GO:0015886_heme_transport	1	0									
GO:0015888_thiamin_transport	1	0									
GO:0015938_coenzyme_A_catabolic_process	1	0									
GO:0015939_pantothenate_metabolic_process	1	0									
GO:0016073_snRNA_metabolic_process	1	0									
GO:0016074_snoRNA_metabolic_process	1	0									
GO:0016082_synaptic_vesicle_priming	1	0									
GO:0016090_prenol_metabolic_process	1	0									
GO:0016093_polyprenol_metabolic_process	1	0									
GO:0016180_snRNA_processing	1	0									
GO:0016239_positive_regulation_of_macroautophagy	1	0									
GO:0016246_RNA_interference	1	0									
GO:0016255_attachment_of_GPI_anchor_to_protein	1	0									
GO:0016333_morphogenesis_of_follicular_epithelium	1	0									
GO:0016340_calcium-dependent_cell-matrix_adhesion	1	0									
GO:0016344_meiotic_chromosome_movement_towards_spindle_pole	1	0									
GO:0016482_cytoplasmic_transport	1	0									
GO:0016553_base_conversion_or_substitution_editing	1	0									
GO:0016554_cytidine_to_uridine_editing	1	0									
GO:0016560_protein_import_into_peroxisome_matrix__docking	1	0									
GO:0016578_histone_deubiquitination	1	0									
GO:0016598_protein_arginylation	1	0									
GO:0017004_cytochrome_complex_assembly	1	0									
GO:0018022_peptidyl-lysine_methylation	1	0									
GO:0018023_peptidyl-lysine_trimethylation	1	0									
GO:0018120_peptidyl-arginine_ADP-ribosylation	1	0									
GO:0018126_protein_amino_acid_hydroxylation	1	0									
GO:0018146_keratan_sulfate_biosynthetic_process	1	0									
GO:0018158_protein_amino_acid_oxidation	1	0									
GO:0018195_peptidyl-arginine_modification	1	0									
GO:0018197_peptidyl-aspartic_acid_modification	1	0									
GO:0018282_metal_incorporation_into_metallo-sulfur_cluster	1	0									
GO:0018283_iron_incorporation_into_metallo-sulfur_cluster	1	0									
GO:0018318_protein_amino_acid_palmitoylation	1	0									
GO:0018342_protein_prenylation	1	0									
GO:0018344_protein_geranylgeranylation	1	0									
GO:0018410_peptide_or_protein_carboxyl-terminal_blocking	1	0									
GO:0018916_nitrobenzene_metabolic_process	1	0									
GO:0018931_naphthalene_metabolic_process	1	0									
GO:0018992_germ-line_sex_determination	1	0									
GO:0019042_latent_virus_infection	1	0									
GO:0019046_reactivation_of_latent_virus	1	0									
GO:0019047_provirus_integration	1	0									
GO:0019076_release_of_virus_from_host	1	0									
GO:0019079_viral_genome_replication	1	0									
GO:0019100_male_germ-line_sex_determination	1	0									
GO:0019101_female_somatic_sex_determination	1	0									
GO:0019102_male_somatic_sex_determination	1	0									
GO:0019255_glucose_1-phosphate_metabolic_process	1	0									
GO:0019276_UDP-N-acetylgalactosamine_metabolic_process	1	0									
GO:0019344_cysteine_biosynthetic_process	1	0									
GO:0019348_dolichol_metabolic_process	1	0									
GO:0019375_galactolipid_biosynthetic_process	1	0									
GO:0019402_galactitol_metabolic_process	1	0									
GO:0019441_tryptophan_catabolic_process_to_kynurenine	1	0									
GO:0019477_L-lysine_catabolic_process	1	0									
GO:0019510_S-adenosylhomocysteine_catabolic_process	1	0									
GO:0019532_oxalate_transport	1	0									
GO:0019626_short-chain_fatty_acid_catabolic_process	1	0									
GO:0019627_urea_metabolic_process	1	0									
GO:0019676_ammonia_assimilation_cycle	1	0									
GO:0019682_glyceraldehyde-3-phosphate_metabolic_process	1	0									
GO:0019695_choline_metabolic_process	1	0									
GO:0019731_antibacterial_humoral_response	1	0									
GO:0019794_nonprotein_amino_acid_metabolic_process	1	0									
GO:0019858_cytosine_metabolic_process	1	0									
GO:0019883_antigen_processing_and_presentation_of_endogenous_antigen	1	0									
GO:0019889_pteridine_metabolic_process	1	0									
GO:0019896_axon_transport_of_mitochondrion	1	0									
GO:0021508_floor_plate_formation	1	0									
GO:0021528_commissural_neuron_differentiation_in_the_spinal_cord	1	0									
GO:0021572_rhombomere_6_development	1	0									
GO:0021577_hindbrain_structural_organization	1	0									
GO:0021586_pons_maturation	1	0									
GO:0021589_cerebellum_structural_organization	1	0									
GO:0021590_cerebellum_maturation	1	0									
GO:0021592_fourth_ventricle_development	1	0									
GO:0021594_rhombomere_formation	1	0									
GO:0021660_rhombomere_3_formation	1	0									
GO:0021664_rhombomere_5_morphogenesis	1	0									
GO:0021666_rhombomere_5_formation	1	0									
GO:0021670_lateral_ventricle_development	1	0									
GO:0021678_third_ventricle_development	1	0									
GO:0021679_cerebellar_molecular_layer_development	1	0									
GO:0021703_locus_ceruleus_development	1	0									
GO:0021732_midbrain-hindbrain_boundary_maturation	1	0									
GO:0021747_cochlear_nucleus_development	1	0									
GO:0021750_vestibular_nucleus_development	1	0									
GO:0021759_globus_pallidus_development	1	0									
GO:0021768_nucleus_accumbens_development	1	0									
GO:0021771_lateral_geniculate_nucleus_development	1	0									
GO:0021812_neuronal-glial_interaction_involved_in_cerebral_cortex_radial_glia_guided_migration	1	0									
GO:0021813_cell-cell_adhesion_involved_in_neuronal-glial_interactions_involved_in_cerebral_cortex_radial_glia_guided_migration	1	0									
GO:0021870_Cajal-Retzius_cell_differentiation	1	0									
GO:0021874_Wnt_receptor_signaling_pathway_in_forebrain_neuroblast_division	1	0									
GO:0021896_forebrain_astrocyte_differentiation	1	0									
GO:0021897_forebrain_astrocyte_development	1	0									
GO:0021902_commitment_of_a_neuronal_cell_to_a_specific_type_of_neuron_in_the_forebrain	1	0									
GO:0021905_forebrain-midbrain_boundary_formation	1	0									
GO:0021914_negative_regulation_of_smoothened_signaling_pathway_involved_in_ventral_spinal_cord_patterning	1	0									
GO:0021917_somatic_motor_neuron_fate_commitment	1	0									
GO:0021918_regulation_of_transcription_from_RNA_polymerase_II_promoter_involved_in_somatic_motor_neuron_fate_commitment	1	0									
GO:0021933_radial_glia_guided_migration_of_granule_cell	1	0									
GO:0021934_hindbrain_tangential_cell_migration	1	0									
GO:0021935_granule_cell_precursor_tangential_migration	1	0									
GO:0021942_radial_glia_guided_migration_of_Purkinje_cell	1	0									
GO:0021960_anterior_commissure_morphogenesis	1	0									
GO:0021997_neural_plate_axis_specification	1	0									
GO:0021999_neural_plate_anterior_posterior_pattern_formation	1	0									
GO:0022004_midbrain-hindbrain_boundary_maturation_during_brain_development	1	0									
GO:0022038_corpus_callosum_development	1	0									
GO:0022605_oogenesis_stage	1	0									
GO:0030011_maintenance_of_cell_polarity	1	0									
GO:0030069_lysogeny	1	0									
GO:0030070_insulin_processing	1	0									
GO:0030092_regulation_of_flagellum_assembly	1	0									
GO:0030103_vasopressin_secretion	1	0									
GO:0030194_positive_regulation_of_blood_coagulation	1	0									
GO:0030206_chondroitin_sulfate_biosynthetic_process	1	0									
GO:0030210_heparin_biosynthetic_process	1	0									
GO:0030220_platelet_formation	1	0									
GO:0030222_eosinophil_differentiation	1	0									
GO:0030237_female_sex_determination	1	0									
GO:0030264_nuclear_fragmentation_during_apoptosis	1	0									
GO:0030322_stabilization_of_membrane_potential	1	0									
GO:0030327_prenylated_protein_catabolic_process	1	0									
GO:0030328_prenylcysteine_catabolic_process	1	0									
GO:0030329_prenylcysteine_metabolic_process	1	0									
GO:0030382_sperm_mitochondrion_organization	1	0									
GO:0030389_fructosamine_metabolic_process	1	0									
GO:0030422_RNA_interference__production_of_siRNA	1	0									
GO:0030449_regulation_of_complement_activation	1	0									
GO:0030497_fatty_acid_elongation	1	0									
GO:0030575_nuclear_body_organization	1	0									
GO:0030578_PML_body_organization	1	0									
GO:0030853_negative_regulation_of_granulocyte_differentiation	1	0									
GO:0030854_positive_regulation_of_granulocyte_differentiation	1	0									
GO:0030886_negative_regulation_of_myeloid_dendritic_cell_activation	1	0									
GO:0030913_paranodal_junction_assembly	1	0									
GO:0031033_myosin_filament_assembly_or_disassembly	1	0									
GO:0031034_myosin_filament_assembly	1	0									
GO:0031055_chromatin_remodeling_at_centromere	1	0									
GO:0031062_positive_regulation_of_histone_methylation	1	0									
GO:0031115_negative_regulation_of_microtubule_polymerization	1	0									
GO:0031129_inductive_cell-cell_signaling	1	0									
GO:0031284_positive_regulation_of_guanylate_cyclase_activity	1	0									
GO:0031498_chromatin_disassembly	1	0									
GO:0031507_heterochromatin_formation	1	0									
GO:0031508_centromeric_heterochromatin_formation	1	0									
GO:0031529_ruffle_organization	1	0									
GO:0031536_positive_regulation_of_exit_from_mitosis	1	0									
GO:0031572_G2_M_transition_DNA_damage_checkpoint	1	0									
GO:0031576_G2_M_transition_checkpoint	1	0									
GO:0031580_membrane_raft_distribution	1	0									
GO:0031583_activation_of_phospholipase_D_activity_by_G-protein_coupled_receptor_protein_signaling_pathway	1	0									
GO:0031584_activation_of_phospholipase_D_activity	1	0									
GO:0031585_regulation_of_inositol-1_4_5-triphosphate_receptor_activity	1	0									
GO:0031639_plasminogen_activation	1	0									
GO:0031648_protein_destabilization	1	0									
GO:0031665_negative_regulation_of_lipopolysaccharide-mediated_signaling_pathway	1	0									
GO:0031914_negative_regulation_of_synaptic_plasticity	1	0									
GO:0032025_response_to_cobalt_ion	1	0									
GO:0032026_response_to_magnesium_ion	1	0									
GO:0032048_cardiolipin_metabolic_process	1	0									
GO:0032066_nucleolus_to_nucleoplasm_transport	1	0									
GO:0032091_negative_regulation_of_protein_binding	1	0									
GO:0032092_positive_regulation_of_protein_binding	1	0									
GO:0032097_positive_regulation_of_response_to_food	1	0									
GO:0032100_positive_regulation_of_appetite	1	0									
GO:0032204_regulation_of_telomere_maintenance	1	0									
GO:0032206_positive_regulation_of_telomere_maintenance	1	0									
GO:0032222_regulation_of_synaptic_transmission__cholinergic	1	0									
GO:0032224_positive_regulation_of_synaptic_transmission__cholinergic	1	0									
GO:0032229_negative_regulation_of_synaptic_transmission__GABAergic	1	0									
GO:0032237_activation_of_store-operated_calcium_channel_activity	1	0									
GO:0032239_regulation_of_nucleobase__nucleoside__nucleotide_and_nucleic_acid_transport	1	0									
GO:0032252_secretory_granule_localization	1	0									
GO:0032274_gonadotropin_secretion	1	0									
GO:0032275_luteinizing_hormone_secretion	1	0									
GO:0032287_myelin_maintenance_in_the_peripheral_nervous_system	1	0									
GO:0032289_myelin_formation_in_the_central_nervous_system	1	0									
GO:0032303_regulation_of_icosanoid_secretion	1	0									
GO:0032305_positive_regulation_of_icosanoid_secretion	1	0									
GO:0032306_regulation_of_prostaglandin_secretion	1	0									
GO:0032308_positive_regulation_of_prostaglandin_secretion	1	0									
GO:0032310_prostaglandin_secretion	1	0									
GO:0032313_regulation_of_Rab_GTPase_activity	1	0									
GO:0032314_regulation_of_Rac_GTPase_activity	1	0									
GO:0032317_regulation_of_Rap_GTPase_activity	1	0									
GO:0032324_molybdopterin_cofactor_biosynthetic_process	1	0									
GO:0032329_serine_transport	1	0									
GO:0032342_aldosterone_biosynthetic_process	1	0									
GO:0032344_regulation_of_aldosterone_metabolic_process	1	0									
GO:0032365_intracellular_lipid_transport	1	0									
GO:0032366_intracellular_sterol_transport	1	0									
GO:0032367_intracellular_cholesterol_transport	1	0									
GO:0032370_positive_regulation_of_lipid_transport	1	0									
GO:0032410_negative_regulation_of_transporter_activity	1	0									
GO:0032413_negative_regulation_of_ion_transmembrane_transporter_activity	1	0									
GO:0032429_regulation_of_phospholipase_A2_activity	1	0									
GO:0032474_otolith_morphogenesis	1	0									
GO:0032482_Rab_protein_signal_transduction	1	0									
GO:0032483_regulation_of_Rab_protein_signal_transduction	1	0									
GO:0032486_Rap_protein_signal_transduction	1	0									
GO:0032487_regulation_of_Rap_protein_signal_transduction	1	0									
GO:0032594_protein_transport_within_lipid_bilayer	1	0									
GO:0032599_protein_transport_out_of_membrane_raft	1	0									
GO:0032600_chemokine_receptor_transport_out_of_membrane_raft	1	0									
GO:0032607_interferon-alpha_production	1	0									
GO:0032621_interleukin-18_production	1	0									
GO:0032647_regulation_of_interferon-alpha_production	1	0									
GO:0032656_regulation_of_interleukin-13_production	1	0									
GO:0032682_negative_regulation_of_chemokine_production	1	0									
GO:0032691_negative_regulation_of_interleukin-1_beta_production	1	0									
GO:0032692_negative_regulation_of_interleukin-1_production	1	0									
GO:0032693_negative_regulation_of_interleukin-10_production	1	0									
GO:0032696_negative_regulation_of_interleukin-13_production	1	0									
GO:0032727_positive_regulation_of_interferon-alpha_production	1	0									
GO:0032731_positive_regulation_of_interleukin-1_beta_production	1	0									
GO:0032732_positive_regulation_of_interleukin-1_production	1	0									
GO:0032735_positive_regulation_of_interleukin-12_production	1	0									
GO:0032764_negative_regulation_of_mast_cell_cytokine_production	1	0									
GO:0032765_positive_regulation_of_mast_cell_cytokine_production	1	0									
GO:0032769_negative_regulation_of_monooxygenase_activity	1	0									
GO:0032781_positive_regulation_of_ATPase_activity	1	0									
GO:0032790_ribosome_disassembly	1	0									
GO:0032799_low-density_lipoprotein_receptor_metabolic_process	1	0									
GO:0032802_low-density_lipoprotein_receptor_catabolic_process	1	0									
GO:0032803_regulation_of_low-density_lipoprotein_receptor_catabolic_process	1	0									
GO:0032817_regulation_of_natural_killer_cell_proliferation	1	0									
GO:0032819_positive_regulation_of_natural_killer_cell_proliferation	1	0									
GO:0032836_glomerular_basement_membrane_development	1	0									
GO:0032855_positive_regulation_of_Rac_GTPase_activity	1	0									
GO:0032863_activation_of_Rac_GTPase_activity	1	0									
GO:0032864_activation_of_Cdc42_GTPase_activity	1	0									
GO:0032885_regulation_of_polysaccharide_biosynthetic_process	1	0									
GO:0032907_transforming_growth_factor-beta3_production	1	0									
GO:0032910_regulation_of_transforming_growth_factor-beta3_production	1	0									
GO:0032913_negative_regulation_of_transforming_growth_factor-beta3_production	1	0									
GO:0032924_activin_receptor_signaling_pathway	1	0									
GO:0032925_regulation_of_activin_receptor_signaling_pathway	1	0									
GO:0032960_regulation_of_inositol_trisphosphate_biosynthetic_process	1	0									
GO:0032962_positive_regulation_of_inositol_trisphosphate_biosynthetic_process	1	0									
GO:0032964_collagen_biosynthetic_process	1	0									
GO:0032971_regulation_of_muscle_filament_sliding	1	0									
GO:0032972_regulation_of_muscle_filament_sliding_speed	1	0									
GO:0032986_protein-DNA_complex_disassembly	1	0									
GO:0032988_ribonucleoprotein_complex_disassembly	1	0									
GO:0033037_polysaccharide_localization	1	0									
GO:0033078_extrathymic_T_cell_differentiation	1	0									
GO:0033085_negative_regulation_of_T_cell_differentiation_in_the_thymus	1	0									
GO:0033087_negative_regulation_of_immature_T_cell_proliferation	1	0									
GO:0033088_negative_regulation_of_immature_T_cell_proliferation_in_the_thymus	1	0									
GO:0033108_mitochondrial_respiratory_chain_complex_assembly	1	0									
GO:0033127_regulation_of_histone_phosphorylation	1	0									
GO:0033128_negative_regulation_of_histone_phosphorylation	1	0									
GO:0033138_positive_regulation_of_peptidyl-serine_phosphorylation	1	0									
GO:0033158_regulation_of_protein_import_into_nucleus__translocation	1	0									
GO:0033160_positive_regulation_of_protein_import_into_nucleus__translocation	1	0									
GO:0033169_histone_H3-K9_demethylation	1	0									
GO:0033206_cytokinesis_after_meiosis	1	0									
GO:0033240_positive_regulation_of_cellular_amine_metabolic_process	1	0									
GO:0033313_meiotic_cell_cycle_checkpoint	1	0									
GO:0033315_meiotic_cell_cycle_DNA_replication_checkpoint	1	0									
GO:0033326_cerebrospinal_fluid_secretion	1	0									
GO:0033366_protein_localization_in_secretory_granule	1	0									
GO:0033367_protein_localization_in_mast_cell_secretory_granule	1	0									
GO:0033368_protease_localization_in_mast_cell_secretory_granule	1	0									
GO:0033370_maintenance_of_protein_location_in_mast_cell_secretory_granule	1	0									
GO:0033371_T_cell_secretory_granule_organization	1	0									
GO:0033373_maintenance_of_protease_location_in_mast_cell_secretory_granule	1	0									
GO:0033374_protein_localization_in_T_cell_secretory_granule	1	0									
GO:0033375_protease_localization_in_T_cell_secretory_granule	1	0									
GO:0033377_maintenance_of_protein_location_in_T_cell_secretory_granule	1	0									
GO:0033379_maintenance_of_protease_location_in_T_cell_secretory_granule	1	0									
GO:0033380_granzyme_B_localization_in_T_cell_secretory_granule	1	0									
GO:0033382_maintenance_of_granzyme_B_location_in_T_cell_secretory_granule	1	0									
GO:0033483_gas_homeostasis	1	0									
GO:0033484_nitric_oxide_homeostasis	1	0									
GO:0033505_floor_plate_morphogenesis	1	0									
GO:0033522_histone_H2A_ubiquitination	1	0									
GO:0033523_histone_H2B_ubiquitination	1	0									
GO:0033574_response_to_testosterone_stimulus	1	0									
GO:0033606_chemokine_receptor_transport_within_lipid_bilayer	1	0									
GO:0033628_regulation_of_cell_adhesion_mediated_by_integrin	1	0									
GO:0033630_positive_regulation_of_cell_adhesion_mediated_by_integrin	1	0									
GO:0033632_regulation_of_cell-cell_adhesion_mediated_by_integrin	1	0									
GO:0033634_positive_regulation_of_cell-cell_adhesion_mediated_by_integrin	1	0									
GO:0033683_nucleotide-excision_repair__DNA_incision	1	0									
GO:0033687_osteoblast_proliferation	1	0									
GO:0033688_regulation_of_osteoblast_proliferation	1	0									
GO:0033689_negative_regulation_of_osteoblast_proliferation	1	0									
GO:0033750_ribosome_localization	1	0									
GO:0033753_establishment_of_ribosome_localization	1	0									
GO:0033866_nucleoside_bisphosphate_biosynthetic_process	1	0									
GO:0033875_ribonucleoside_bisphosphate_metabolic_process	1	0									
GO:0034030_ribonucleoside_bisphosphate_biosynthetic_process	1	0									
GO:0034032_purine_nucleoside_bisphosphate_metabolic_process	1	0									
GO:0034033_purine_nucleoside_bisphosphate_biosynthetic_process	1	0									
GO:0034035_purine_ribonucleoside_bisphosphate_metabolic_process	1	0									
GO:0034036_purine_ribonucleoside_bisphosphate_biosynthetic_process	1	0									
GO:0034067_protein_localization_in_Golgi_apparatus	1	0									
GO:0034102_erythrocyte_clearance	1	0									
GO:0034106_regulation_of_erythrocyte_clearance	1	0									
GO:0034107_negative_regulation_of_erythrocyte_clearance	1	0									
GO:0034110_regulation_of_homotypic_cell-cell_adhesion	1	0									
GO:0034111_negative_regulation_of_homotypic_cell-cell_adhesion	1	0									
GO:0034113_heterotypic_cell-cell_adhesion	1	0									
GO:0034117_erythrocyte_aggregation	1	0									
GO:0034118_regulation_of_erythrocyte_aggregation	1	0									
GO:0034119_negative_regulation_of_erythrocyte_aggregation	1	0									
GO:0034121_regulation_of_toll-like_receptor_signaling_pathway	1	0									
GO:0034122_negative_regulation_of_toll-like_receptor_signaling_pathway	1	0									
GO:0034230_enkephalin_processing	1	0									
GO:0034372_very-low-density_lipoprotein_particle_remodeling	1	0									
GO:0034379_very-low-density_lipoprotein_particle_assembly	1	0									
GO:0034380_high-density_lipoprotein_particle_assembly	1	0									
GO:0034394_protein_localization_at_cell_surface	1	0									
GO:0034405_response_to_fluid_shear_stress	1	0									
GO:0034472_snRNA_3'-end_processing	1	0									
GO:0034474_U2_snRNA_3'-end_processing	1	0									
GO:0034502_protein_localization_to_chromosome	1	0									
GO:0034505_tooth_mineralization	1	0									
GO:0034508_centromere_complex_assembly	1	0									
GO:0034633_retinol_transport	1	0									
GO:0034643_mitochondrion_localization__microtubule-mediated	1	0									
GO:0034969_histone_arginine_methylation	1	0									
GO:0034982_mitochondrial_protein_processing	1	0									
GO:0035022_positive_regulation_of_Rac_protein_signal_transduction	1	0									
GO:0035024_negative_regulation_of_Rho_protein_signal_transduction	1	0									
GO:0035026_leading_edge_cell_differentiation	1	0									
GO:0035037_sperm_entry	1	0									
GO:0035039_male_pronucleus_formation	1	0									
GO:0035066_positive_regulation_of_histone_acetylation	1	0									
GO:0035083_cilium_axoneme_assembly	1	0									
GO:0035090_maintenance_of_apical_basal_cell_polarity	1	0									
GO:0035106_operant_conditioning	1	0									
GO:0035172_hemocyte_proliferation	1	0									
GO:0035227_regulation_of_glutamate-cysteine_ligase_activity	1	0									
GO:0035229_positive_regulation_of_glutamate-cysteine_ligase_activity	1	0									
GO:0035260_internal_genitalia_morphogenesis	1	0									
GO:0035262_gonad_morphogenesis	1	0									
GO:0035287_head_segmentation	1	0									
GO:0035289_posterior_head_segmentation	1	0									
GO:0035303_regulation_of_dephosphorylation	1	0									
GO:0035304_regulation_of_protein_amino_acid_dephosphorylation	1	0									
GO:0035305_negative_regulation_of_dephosphorylation	1	0									
GO:0035308_negative_regulation_of_protein_amino_acid_dephosphorylation	1	0									
GO:0035313_wound_healing__spreading_of_epidermal_cells	1	0									
GO:0040013_negative_regulation_of_locomotion	1	0									
GO:0040019_positive_regulation_of_embryonic_development	1	0									
GO:0040032_post-embryonic_body_morphogenesis	1	0									
GO:0040038_polar_body_extrusion_after_meiotic_divisions	1	0									
GO:0042026_protein_refolding	1	0									
GO:0042048_olfactory_behavior	1	0									
GO:0042059_negative_regulation_of_epidermal_growth_factor_receptor_signaling_pathway	1	0									
GO:0042073_intraflagellar_transport	1	0									
GO:0042078_germ-line_stem_cell_division	1	0									
GO:0042091_interleukin-10_biosynthetic_process	1	0									
GO:0042103_positive_regulation_of_T_cell_homeostatic_proliferation	1	0									
GO:0042136_neurotransmitter_biosynthetic_process	1	0									
GO:0042137_sequestering_of_neurotransmitter	1	0									
GO:0042138_meiotic_DNA_double-strand_break_formation	1	0									
GO:0042178_xenobiotic_catabolic_process	1	0									
GO:0042225_interleukin-5_biosynthetic_process	1	0									
GO:0042231_interleukin-13_biosynthetic_process	1	0									
GO:0042255_ribosome_assembly	1	0									
GO:0042257_ribosomal_subunit_assembly	1	0									
GO:0042264_peptidyl-aspartic_acid_hydroxylation	1	0									
GO:0042276_error-prone_postreplication_DNA_repair	1	0									
GO:0042297_vocal_learning	1	0									
GO:0042309_homoiothermy	1	0									
GO:0042320_regulation_of_circadian_sleep_wake_cycle__REM_sleep	1	0									
GO:0042339_keratan_sulfate_metabolic_process	1	0									
GO:0042347_negative_regulation_of_NF-kappaB_import_into_nucleus	1	0									
GO:0042360_vitamin_E_metabolic_process	1	0									
GO:0042363_fat-soluble_vitamin_catabolic_process	1	0									
GO:0042369_vitamin_D_catabolic_process	1	0									
GO:0042373_vitamin_K_metabolic_process	1	0									
GO:0042404_thyroid_hormone_catabolic_process	1	0									
GO:0042414_epinephrine_metabolic_process	1	0									
GO:0042436_indole_derivative_catabolic_process	1	0									
GO:0042489_negative_regulation_of_odontogenesis_of_dentine-containing_tooth	1	0									
GO:0042508_tyrosine_phosphorylation_of_Stat1_protein	1	0									
GO:0042518_negative_regulation_of_tyrosine_phosphorylation_of_Stat3_protein	1	0									
GO:0042524_negative_regulation_of_tyrosine_phosphorylation_of_Stat5_protein	1	0									
GO:0042536_negative_regulation_of_tumor_necrosis_factor_biosynthetic_process	1	0									
GO:0042538_hyperosmotic_salinity_response	1	0									
GO:0042628_mating_plug_formation	1	0									
GO:0042631_cellular_response_to_water_deprivation	1	0									
GO:0042637_catagen	1	0									
GO:0042660_positive_regulation_of_cell_fate_specification	1	0									
GO:0042663_regulation_of_endodermal_cell_fate_specification	1	0									
GO:0042664_negative_regulation_of_endodermal_cell_fate_specification	1	0									
GO:0042667_auditory_receptor_cell_fate_specification	1	0									
GO:0042694_muscle_cell_fate_specification	1	0									
GO:0042706_eye_photoreceptor_cell_fate_commitment	1	0									
GO:0042713_sperm_ejaculation	1	0									
GO:0042723_thiamin_and_derivative_metabolic_process	1	0									
GO:0042737_drug_catabolic_process	1	0									
GO:0042738_exogenous_drug_catabolic_process	1	0									
GO:0042747_circadian_sleep_wake_cycle__REM_sleep	1	0									
GO:0042748_circadian_sleep_wake_cycle__non-REM_sleep	1	0									
GO:0042772_DNA_damage_response__signal_transduction_resulting_in_transcription	1	0									
GO:0042790_transcription_of_nuclear_rRNA_large_RNA_polymerase_I_transcript	1	0									
GO:0042839_D-glucuronate_metabolic_process	1	0									
GO:0042840_D-glucuronate_catabolic_process	1	0									
GO:0042891_antibiotic_transport	1	0									
GO:0042892_chloramphenicol_transport	1	0									
GO:0042940_D-amino_acid_transport	1	0									
GO:0042941_D-alanine_transport	1	0									
GO:0042942_D-serine_transport	1	0									
GO:0042983_amyloid_precursor_protein_biosynthetic_process	1	0									
GO:0042984_regulation_of_amyloid_precursor_protein_biosynthetic_process	1	0									
GO:0042985_negative_regulation_of_amyloid_precursor_protein_biosynthetic_process	1	0									
GO:0042989_sequestering_of_actin_monomers	1	0									
GO:0043044_ATP-dependent_chromatin_remodeling	1	0									
GO:0043056_forward_locomotion	1	0									
GO:0043060_meiotic_metaphase_I_plate_congression	1	0									
GO:0043091_L-arginine_import	1	0									
GO:0043124_negative_regulation_of_I-kappaB_kinase_NF-kappaB_cascade	1	0									
GO:0043132_NAD_transport	1	0									
GO:0043153_entrainment_of_circadian_clock_by_photoperiod	1	0									
GO:0043171_peptide_catabolic_process	1	0									
GO:0043179_rhythmic_excitation	1	0									
GO:0043206_fibril_organization	1	0									
GO:0043217_myelin_maintenance	1	0									
GO:0043313_regulation_of_neutrophil_degranulation	1	0									
GO:0043316_cytotoxic_T_cell_degranulation	1	0									
GO:0043369_CD4-positive_or_CD8-positive__alpha-beta_T_cell_lineage_commitment	1	0									
GO:0043375_CD8-positive__alpha-beta_T_cell_lineage_commitment	1	0									
GO:0043379_memory_T_cell_differentiation	1	0									
GO:0043380_regulation_of_memory_T_cell_differentiation	1	0									
GO:0043400_cortisol_secretion	1	0									
GO:0043415_positive_regulation_of_skeletal_muscle_regeneration	1	0									
GO:0043416_regulation_of_skeletal_muscle_regeneration	1	0									
GO:0043480_pigment_accumulation_in_tissues	1	0									
GO:0043482_cellular_pigment_accumulation	1	0									
GO:0043486_histone_exchange	1	0									
GO:0043496_regulation_of_protein_homodimerization_activity	1	0									
GO:0043501_skeletal_muscle_adaptation	1	0									
GO:0043508_negative_regulation_of_JUN_kinase_activity	1	0									
GO:0043517_positive_regulation_of_DNA_damage_response__signal_transduction_by_p53_class_mediator	1	0									
GO:0043535_regulation_of_blood_vessel_endothelial_cell_migration	1	0									
GO:0043537_negative_regulation_of_blood_vessel_endothelial_cell_migration	1	0									
GO:0043545_molybdopterin_cofactor_metabolic_process	1	0									
GO:0043587_tongue_morphogenesis	1	0									
GO:0043604_amide_biosynthetic_process	1	0									
GO:0043628_ncRNA_3'-end_processing	1	0									
GO:0044254_multicellular_organismal_protein_catabolic_process	1	0									
GO:0044256_protein_digestion	1	0									
GO:0044266_multicellular_organismal_macromolecule_catabolic_process	1	0									
GO:0045004_DNA_replication_proofreading	1	0									
GO:0045019_negative_regulation_of_nitric_oxide_biosynthetic_process	1	0									
GO:0045020_error-prone_DNA_repair	1	0									
GO:0045022_early_endosome_to_late_endosome_transport	1	0									
GO:0045062_extrathymic_T_cell_selection	1	0									
GO:0045069_regulation_of_viral_genome_replication	1	0									
GO:0045074_regulation_of_interleukin-10_biosynthetic_process	1	0									
GO:0045082_positive_regulation_of_interleukin-10_biosynthetic_process	1	0									
GO:0045083_negative_regulation_of_interleukin-12_biosynthetic_process	1	0									
GO:0045112_integrin_biosynthetic_process	1	0									
GO:0045113_regulation_of_integrin_biosynthetic_process	1	0									
GO:0045188_regulation_of_circadian_sleep_wake_cycle__non-REM_sleep	1	0									
GO:0045210_FasL_biosynthetic_process	1	0									
GO:0045297_post-mating_behavior	1	0									
GO:0045299_otolith_mineralization	1	0									
GO:0045329_carnitine_biosynthetic_process	1	0									
GO:0045341_MHC_class_I_biosynthetic_process	1	0									
GO:0045343_regulation_of_MHC_class_I_biosynthetic_process	1	0									
GO:0045347_negative_regulation_of_MHC_class_II_biosynthetic_process	1	0									
GO:0045405_regulation_of_interleukin-5_biosynthetic_process	1	0									
GO:0045407_positive_regulation_of_interleukin-5_biosynthetic_process	1	0									
GO:0045426_quinone_cofactor_biosynthetic_process	1	0									
GO:0045448_mitotic_cell_cycle__embryonic	1	0									
GO:0045454_cell_redox_homeostasis	1	0									
GO:0045583_regulation_of_cytotoxic_T_cell_differentiation	1	0									
GO:0045585_positive_regulation_of_cytotoxic_T_cell_differentiation	1	0									
GO:0045601_regulation_of_endothelial_cell_differentiation	1	0									
GO:0045602_negative_regulation_of_endothelial_cell_differentiation	1	0									
GO:0045605_negative_regulation_of_epidermal_cell_differentiation	1	0									
GO:0045606_positive_regulation_of_epidermal_cell_differentiation	1	0									
GO:0045609_positive_regulation_of_auditory_receptor_cell_differentiation	1	0									
GO:0045617_negative_regulation_of_keratinocyte_differentiation	1	0									
GO:0045618_positive_regulation_of_keratinocyte_differentiation	1	0									
GO:0045626_negative_regulation_of_T-helper_1_cell_differentiation	1	0									
GO:0045633_positive_regulation_of_mechanoreceptor_differentiation	1	0									
GO:0045650_negative_regulation_of_macrophage_differentiation	1	0									
GO:0045656_negative_regulation_of_monocyte_differentiation	1	0									
GO:0045657_positive_regulation_of_monocyte_differentiation	1	0									
GO:0045659_negative_regulation_of_neutrophil_differentiation	1	0									
GO:0045660_positive_regulation_of_neutrophil_differentiation	1	0									
GO:0045721_negative_regulation_of_gluconeogenesis	1	0									
GO:0045724_positive_regulation_of_flagellum_assembly	1	0									
GO:0045725_positive_regulation_of_glycogen_biosynthetic_process	1	0									
GO:0045740_positive_regulation_of_DNA_replication	1	0									
GO:0045759_negative_regulation_of_action_potential	1	0									
GO:0045768_positive_regulation_of_anti-apoptosis	1	0									
GO:0045769_negative_regulation_of_asymmetric_cell_division	1	0									
GO:0045794_negative_regulation_of_cell_volume	1	0									
GO:0045815_positive_regulation_of_gene_expression__epigenetic	1	0									
GO:0045818_negative_regulation_of_glycogen_catabolic_process	1	0									
GO:0045842_positive_regulation_of_mitotic_metaphase_anaphase_transition	1	0									
GO:0045875_negative_regulation_of_sister_chromatid_cohesion	1	0									
GO:0045898_regulation_of_transcriptional_preinitiation_complex_assembly	1	0									
GO:0045899_positive_regulation_of_transcriptional_preinitiation_complex_assembly	1	0									
GO:0045906_negative_regulation_of_vasoconstriction	1	0									
GO:0045908_negative_regulation_of_vasodilation	1	0									
GO:0045909_positive_regulation_of_vasodilation	1	0									
GO:0045915_positive_regulation_of_catecholamine_metabolic_process	1	0									
GO:0045920_negative_regulation_of_exocytosis	1	0									
GO:0045924_regulation_of_female_receptivity	1	0									
GO:0045947_negative_regulation_of_translational_initiation	1	0									
GO:0045955_negative_regulation_of_calcium_ion-dependent_exocytosis	1	0									
GO:0045956_positive_regulation_of_calcium_ion-dependent_exocytosis	1	0									
GO:0045964_positive_regulation_of_dopamine_metabolic_process	1	0									
GO:0045988_negative_regulation_of_striated_muscle_contraction	1	0									
GO:0045990_regulation_of_transcription_by_carbon_catabolites	1	0									
GO:0045991_positive_regulation_of_transcription_by_carbon_catabolites	1	0									
GO:0045994_positive_regulation_of_translational_initiation_by_iron	1	0									
GO:0046007_negative_regulation_of_activated_T_cell_proliferation	1	0									
GO:0046014_negative_regulation_of_T_cell_homeostatic_proliferation	1	0									
GO:0046015_regulation_of_transcription_by_glucose	1	0									
GO:0046016_positive_regulation_of_transcription_by_glucose	1	0									
GO:0046031_ADP_metabolic_process	1	0									
GO:0046032_ADP_catabolic_process	1	0									
GO:0046061_dATP_catabolic_process	1	0									
GO:0046075_dTTP_metabolic_process	1	0									
GO:0046078_dUMP_metabolic_process	1	0									
GO:0046079_dUMP_catabolic_process	1	0									
GO:0046086_adenosine_biosynthetic_process	1	0									
GO:0046090_deoxyadenosine_metabolic_process	1	0									
GO:0046098_guanine_metabolic_process	1	0									
GO:0046101_hypoxanthine_biosynthetic_process	1	0									
GO:0046102_inosine_metabolic_process	1	0									
GO:0046103_inosine_biosynthetic_process	1	0									
GO:0046108_uridine_metabolic_process	1	0									
GO:0046110_xanthine_metabolic_process	1	0									
GO:0046111_xanthine_biosynthetic_process	1	0									
GO:0046112_nucleobase_biosynthetic_process	1	0									
GO:0046113_nucleobase_catabolic_process	1	0									
GO:0046121_deoxyribonucleoside_catabolic_process	1	0									
GO:0046122_purine_deoxyribonucleoside_metabolic_process	1	0									
GO:0046124_purine_deoxyribonucleoside_catabolic_process	1	0									
GO:0046125_pyrimidine_deoxyribonucleoside_metabolic_process	1	0									
GO:0046131_pyrimidine_ribonucleoside_metabolic_process	1	0									
GO:0046160_heme_a_metabolic_process	1	0									
GO:0046218_indolalkylamine_catabolic_process	1	0									
GO:0046292_formaldehyde_metabolic_process	1	0									
GO:0046294_formaldehyde_catabolic_process	1	0									
GO:0046314_phosphocreatine_biosynthetic_process	1	0									
GO:0046327_glycerol_biosynthetic_process_from_pyruvate	1	0									
GO:0046329_negative_regulation_of_JNK_cascade	1	0									
GO:0046340_diacylglycerol_catabolic_process	1	0									
GO:0046351_disaccharide_biosynthetic_process	1	0									
GO:0046356_acetyl-CoA_catabolic_process	1	0									
GO:0046358_butyrate_biosynthetic_process	1	0									
GO:0046359_butyrate_catabolic_process	1	0									
GO:0046381_CMP-N-acetylneuraminate_metabolic_process	1	0									
GO:0046415_urate_metabolic_process	1	0									
GO:0046416_D-amino_acid_metabolic_process	1	0									
GO:0046434_organophosphate_catabolic_process	1	0									
GO:0046437_D-amino_acid_biosynthetic_process	1	0									
GO:0046440_L-lysine_metabolic_process	1	0									
GO:0046449_creatinine_metabolic_process	1	0									
GO:0046471_phosphatidylglycerol_metabolic_process	1	0									
GO:0046473_phosphatidic_acid_metabolic_process	1	0									
GO:0046476_glycosylceramide_biosynthetic_process	1	0									
GO:0046477_glycosylceramide_catabolic_process	1	0									
GO:0046485_ether_lipid_metabolic_process	1	0									
GO:0046487_glyoxylate_metabolic_process	1	0									
GO:0046498_S-adenosylhomocysteine_metabolic_process	1	0									
GO:0046552_photoreceptor_cell_fate_commitment	1	0									
GO:0046586_regulation_of_calcium-dependent_cell-cell_adhesion	1	0									
GO:0046587_positive_regulation_of_calcium-dependent_cell-cell_adhesion	1	0									
GO:0046602_regulation_of_mitotic_centrosome_separation	1	0									
GO:0046604_positive_regulation_of_mitotic_centrosome_separation	1	0									
GO:0046607_positive_regulation_of_centrosome_cycle	1	0									
GO:0046655_folic_acid_metabolic_process	1	0									
GO:0046671_negative_regulation_of_retinal_cell_programmed_cell_death	1	0									
GO:0046685_response_to_arsenic	1	0									
GO:0046692_sperm_competition	1	0									
GO:0046707_IDP_metabolic_process	1	0									
GO:0046709_IDP_catabolic_process	1	0									
GO:0046724_oxalic_acid_secretion	1	0									
GO:0046753_non-lytic_viral_release	1	0									
GO:0046755_non-lytic_virus_budding	1	0									
GO:0046826_negative_regulation_of_protein_export_from_nucleus	1	0									
GO:0046827_positive_regulation_of_protein_export_from_nucleus	1	0									
GO:0046831_regulation_of_RNA_export_from_nucleus	1	0									
GO:0046834_lipid_phosphorylation	1	0									
GO:0046853_inositol_and_derivative_phosphorylation	1	0									
GO:0046864_isoprenoid_transport	1	0									
GO:0046865_terpenoid_transport	1	0									
GO:0046877_regulation_of_saliva_secretion	1	0									
GO:0046878_positive_regulation_of_saliva_secretion	1	0									
GO:0046884_follicle-stimulating_hormone_secretion	1	0									
GO:0046898_response_to_cycloheximide	1	0									
GO:0046929_negative_regulation_of_neurotransmitter_secretion	1	0									
GO:0046931_pore_complex_biogenesis	1	0									
GO:0046949_acyl-CoA_biosynthetic_process	1	0									
GO:0046958_nonassociative_learning	1	0									
GO:0046960_sensitization	1	0									
GO:0046986_negative_regulation_of_hemoglobin_biosynthetic_process	1	0									
GO:0047497_mitochondrion_transport_along_microtubule	1	0									
GO:0048047_mating_behavior__sex_discrimination	1	0									
GO:0048133_male_germ-line_stem_cell_division	1	0									
GO:0048137_spermatocyte_division	1	0									
GO:0048143_astrocyte_activation	1	0									
GO:0048170_positive_regulation_of_long-term_neuronal_synaptic_plasticity	1	0									
GO:0048199_vesicle_targeting__to__from_or_within_Golgi	1	0									
GO:0048241_epinephrine_transport	1	0									
GO:0048242_epinephrine_secretion	1	0									
GO:0048243_norepinephrine_secretion	1	0									
GO:0048247_lymphocyte_chemotaxis	1	0									
GO:0048250_mitochondrial_iron_ion_transport	1	0									
GO:0048259_regulation_of_receptor-mediated_endocytosis	1	0									
GO:0048260_positive_regulation_of_receptor-mediated_endocytosis	1	0									
GO:0048290_isotype_switching_to_IgA_isotypes	1	0									
GO:0048296_regulation_of_isotype_switching_to_IgA_isotypes	1	0									
GO:0048298_positive_regulation_of_isotype_switching_to_IgA_isotypes	1	0									
GO:0048319_axial_mesoderm_morphogenesis	1	0									
GO:0048320_axial_mesoderm_formation	1	0									
GO:0048385_regulation_of_retinoic_acid_receptor_signaling_pathway	1	0									
GO:0048387_negative_regulation_of_retinoic_acid_receptor_signaling_pathway	1	0									
GO:0048388_endosomal_lumen_acidification	1	0									
GO:0048389_intermediate_mesoderm_development	1	0									
GO:0048478_replication_fork_protection	1	0									
GO:0048496_maintenance_of_organ_identity	1	0									
GO:0048525_negative_regulation_of_viral_reproduction	1	0									
GO:0048539_bone_marrow_development	1	0									
GO:0048548_regulation_of_pinocytosis	1	0									
GO:0048549_positive_regulation_of_pinocytosis	1	0									
GO:0048553_negative_regulation_of_metalloenzyme_activity	1	0									
GO:0048588_developmental_cell_growth	1	0									
GO:0048601_oocyte_morphogenesis	1	0									
GO:0048621_post-embryonic_gut_morphogenesis	1	0									
GO:0048640_negative_regulation_of_developmental_growth	1	0									
GO:0048642_negative_regulation_of_skeletal_muscle_tissue_development	1	0									
GO:0048669_collateral_sprouting_in_the_absence_of_injury	1	0									
GO:0048680_positive_regulation_of_axon_regeneration	1	0									
GO:0048681_negative_regulation_of_axon_regeneration	1	0									
GO:0048686_regulation_of_sprouting_of_injured_axon	1	0									
GO:0048687_positive_regulation_of_sprouting_of_injured_axon	1	0									
GO:0048690_regulation_of_axon_extension_involved_in_regeneration	1	0									
GO:0048691_positive_regulation_of_axon_extension_involved_in_regeneration	1	0									
GO:0048714_positive_regulation_of_oligodendrocyte_differentiation	1	0									
GO:0048733_sebaceous_gland_development	1	0									
GO:0048743_positive_regulation_of_skeletal_muscle_fiber_development	1	0									
GO:0048752_semicircular_canal_morphogenesis	1	0									
GO:0048773_erythrophore_differentiation	1	0									
GO:0048790_maintenance_of_presynaptic_active_zone_structure	1	0									
GO:0048791_calcium_ion-dependent_exocytosis_of_neurotransmitter	1	0									
GO:0048822_enucleate_erythrocyte_development	1	0									
GO:0048866_stem_cell_fate_specification	1	0									
GO:0048936_peripheral_nervous_system_neuron_axonogenesis	1	0									
GO:0050427_3'-phosphoadenosine_5'-phosphosulfate_metabolic_process	1	0									
GO:0050428_3'-phosphoadenosine_5'-phosphosulfate_biosynthetic_process	1	0									
GO:0050482_arachidonic_acid_secretion	1	0									
GO:0050667_homocysteine_metabolic_process	1	0									
GO:0050674_urothelial_cell_proliferation	1	0									
GO:0050675_regulation_of_urothelial_cell_proliferation	1	0									
GO:0050677_positive_regulation_of_urothelial_cell_proliferation	1	0									
GO:0050691_regulation_of_defense_response_to_virus_by_host	1	0									
GO:0050748_negative_regulation_of_lipoprotein_metabolic_process	1	0									
GO:0050757_thymidylate_synthase_biosynthetic_process	1	0									
GO:0050758_regulation_of_thymidylate_synthase_biosynthetic_process	1	0									
GO:0050760_negative_regulation_of_thymidylate_synthase_biosynthetic_process	1	0									
GO:0050812_regulation_of_acyl-CoA_biosynthetic_process	1	0									
GO:0050832_defense_response_to_fungus	1	0									
GO:0050861_positive_regulation_of_B_cell_receptor_signaling_pathway	1	0									
GO:0050862_positive_regulation_of_T_cell_receptor_signaling_pathway	1	0									
GO:0050916_sensory_perception_of_sweet_taste	1	0									
GO:0050975_sensory_perception_of_touch	1	0									
GO:0050995_negative_regulation_of_lipid_catabolic_process	1	0									
GO:0051001_negative_regulation_of_nitric-oxide_synthase_activity	1	0									
GO:0051005_negative_regulation_of_lipoprotein_lipase_activity	1	0									
GO:0051006_positive_regulation_of_lipoprotein_lipase_activity	1	0									
GO:0051016_barbed-end_actin_filament_capping	1	0									
GO:0051029_rRNA_transport	1	0									
GO:0051043_regulation_of_membrane_protein_ectodomain_proteolysis	1	0									
GO:0051044_positive_regulation_of_membrane_protein_ectodomain_proteolysis	1	0									
GO:0051088_PMA-inducible_membrane_protein_ectodomain_proteolysis	1	0									
GO:0051102_DNA_ligation_during_DNA_recombination	1	0									
GO:0051103_DNA_ligation_during_DNA_repair	1	0									
GO:0051123_transcriptional_preinitiation_complex_assembly	1	0									
GO:0051125_regulation_of_actin_nucleation	1	0									
GO:0051127_positive_regulation_of_actin_nucleation	1	0									
GO:0051151_negative_regulation_of_smooth_muscle_cell_differentiation	1	0									
GO:0051154_negative_regulation_of_striated_muscle_cell_differentiation	1	0									
GO:0051155_positive_regulation_of_striated_muscle_cell_differentiation	1	0									
GO:0051156_glucose_6-phosphate_metabolic_process	1	0									
GO:0051187_cofactor_catabolic_process	1	0									
GO:0051189_prosthetic_group_metabolic_process	1	0									
GO:0051193_regulation_of_cofactor_metabolic_process	1	0									
GO:0051196_regulation_of_coenzyme_metabolic_process	1	0									
GO:0051255_spindle_midzone_assembly	1	0									
GO:0051257_spindle_midzone_assembly_involved_in_meiosis	1	0									
GO:0051281_positive_regulation_of_release_of_sequestered_calcium_ion_into_cytosol	1	0									
GO:0051290_protein_heterotetramerization	1	0									
GO:0051305_chromosome_movement_towards_spindle_pole	1	0									
GO:0051310_metaphase_plate_congression	1	0									
GO:0051311_meiotic_metaphase_plate_congression	1	0									
GO:0051340_regulation_of_ligase_activity	1	0									
GO:0051351_positive_regulation_of_ligase_activity	1	0									
GO:0051354_negative_regulation_of_oxidoreductase_activity	1	0									
GO:0051355_proprioception_during_equilibrioception	1	0									
GO:0051383_kinetochore_organization	1	0									
GO:0051386_regulation_of_nerve_growth_factor_receptor_signaling_pathway	1	0									
GO:0051409_response_to_nitrosative_stress	1	0									
GO:0051457_maintenance_of_protein_location_in_nucleus	1	0									
GO:0051462_regulation_of_cortisol_secretion	1	0									
GO:0051463_negative_regulation_of_cortisol_secretion	1	0									
GO:0051481_reduction_of_cytosolic_calcium_ion_concentration	1	0									
GO:0051482_elevation_of_cytosolic_calcium_ion_concentration_during_G-protein_signaling__coupled_to_IP3_second_messenger_(phospholipase_C_activating)	1	0									
GO:0051542_elastin_biosynthetic_process	1	0									
GO:0051568_histone_H3-K4_methylation	1	0									
GO:0051569_regulation_of_histone_H3-K4_methylation	1	0									
GO:0051570_regulation_of_histone_H3-K9_methylation	1	0									
GO:0051573_negative_regulation_of_histone_H3-K9_methylation	1	0									
GO:0051580_regulation_of_neurotransmitter_uptake	1	0									
GO:0051582_positive_regulation_of_neurotransmitter_uptake	1	0									
GO:0051584_regulation_of_dopamine_uptake	1	0									
GO:0051586_positive_regulation_of_dopamine_uptake	1	0									
GO:0051589_negative_regulation_of_neurotransmitter_transport	1	0									
GO:0051593_response_to_folic_acid	1	0									
GO:0051615_histamine_uptake	1	0									
GO:0051646_mitochondrion_localization	1	0									
GO:0051654_establishment_of_mitochondrion_localization	1	0									
GO:0051661_maintenance_of_centrosome_location	1	0									
GO:0051665_membrane_raft_localization	1	0									
GO:0051685_maintenance_of_ER_location	1	0									
GO:0051693_actin_filament_capping	1	0									
GO:0051701_interaction_with_host	1	0									
GO:0051754_meiotic_sister_chromatid_cohesion__centromeric	1	0									
GO:0051782_negative_regulation_of_cell_division	1	0									
GO:0051790_short-chain_fatty_acid_biosynthetic_process	1	0									
GO:0051799_negative_regulation_of_hair_follicle_development	1	0									
GO:0051823_regulation_of_synapse_structural_plasticity	1	0									
GO:0051865_protein_autoubiquitination	1	0									
GO:0051901_positive_regulation_of_mitochondrial_depolarization	1	0									
GO:0051917_regulation_of_fibrinolysis	1	0									
GO:0051918_negative_regulation_of_fibrinolysis	1	0									
GO:0051929_positive_regulation_of_calcium_ion_transport_via_voltage-gated_calcium_channel_activity	1	0									
GO:0051933_amino_acid_uptake_during_transmission_of_nerve_impulse	1	0									
GO:0051935_glutamate_uptake_during_transmission_of_nerve_impulse	1	0									
GO:0051940_regulation_of_catecholamine_uptake_during_transmission_of_nerve_impulse	1	0									
GO:0051944_positive_regulation_of_catecholamine_uptake_during_transmission_of_nerve_impulse	1	0									
GO:0051961_negative_regulation_of_nervous_system_development	1	0									
GO:0051964_negative_regulation_of_synaptogenesis	1	0									
GO:0051968_positive_regulation_of_synaptic_transmission__glutamatergic	1	0									
GO:0051984_positive_regulation_of_chromosome_segregation	1	0									
GO:0051987_positive_regulation_of_attachment_of_spindle_microtubules_to_kinetochore	1	0									
GO:0052173_response_to_defenses_of_other_organism_during_symbiotic_interaction	1	0									
GO:0052200_response_to_host_defenses	1	0									
GO:0052551_response_to_defense-related_nitric_oxide_production_by_other_organism_during_symbiotic_interaction	1	0									
GO:0052564_response_to_immune_response_of_other_organism_during_symbiotic_interaction	1	0									
GO:0052565_response_to_defense-related_host_nitric_oxide_production	1	0									
GO:0052572_response_to_host_immune_response	1	0									
GO:0055005_ventricular_cardiac_myofibril_development	1	0									
GO:0055011_atrial_cardiac_muscle_cell_differentiation	1	0									
GO:0055014_atrial_cardiac_muscle_cell_development	1	0									
GO:0055078_sodium_ion_homeostasis	1	0									
GO:0055089_fatty_acid_homeostasis	1	0									
GO:0055093_response_to_hyperoxia	1	0									
GO:0060003_copper_ion_export	1	0									
GO:0060005_vestibular_reflex	1	0									
GO:0060014_granulosa_cell_differentiation	1	0									
GO:0060018_astrocyte_fate_commitment	1	0									
GO:0060020_Bergmann_glial_cell_differentiation	1	0									
GO:0060022_hard_palate_development	1	0									
GO:0060034_notochord_cell_differentiation	1	0									
GO:0060035_notochord_cell_development	1	0									
GO:0060046_regulation_of_acrosome_reaction	1	0									
GO:0060054_positive_regulation_of_epithelial_cell_proliferation_involved_in_wound_healing	1	0									
GO:0060059_embryonic_retina_morphogenesis_in_camera-type_eye	1	0									
GO:0060061_Spemann_organizer_formation	1	0									
GO:0060064_Spemann_organizer_formation_at_the_anterior_end_of_the_primitive_streak	1	0									
GO:0060071_Wnt_receptor_signaling_pathway__planar_cell_polarity_pathway	1	0									
GO:0060075_regulation_of_resting_membrane_potential	1	0									
GO:0060082_eye_blink_reflex	1	0									
GO:0060112_generation_of_ovulation_cycle_rhythm	1	0									
GO:0060125_negative_regulation_of_growth_hormone_secretion	1	0									
GO:0060151_peroxisome_localization	1	0									
GO:0060152_microtubule-based_peroxisome_localization	1	0									
GO:0060161_positive_regulation_of_dopamine_receptor_signaling_pathway	1	0									
GO:0060163_subpallium_neuron_fate_commitment	1	0									
GO:0060165_regulation_of_timing_of_subpallium_neuron_differentiation	1	0									
GO:0060174_limb_bud_formation	1	0									
GO:0060177_regulation_of_angiotensin_metabolic_process	1	0									
GO:0060197_cloacal_septation	1	0									
GO:0060215_primitive_hemopoiesis	1	0									
GO:0060231_mesenchymal_to_epithelial_transition	1	0									
GO:0060254_regulation_of_N-terminal_protein_palmitoylation	1	0									
GO:0060261_positive_regulation_of_transcription_initiation_from_RNA_polymerase_II_promoter	1	0									
GO:0060262_negative_regulation_of_N-terminal_protein_palmitoylation	1	0									
GO:0060263_regulation_of_respiratory_burst	1	0									
GO:0060264_regulation_of_respiratory_burst_during_acute_inflammatory_response	1	0									
GO:0060265_positive_regulation_of_respiratory_burst_during_acute_inflammatory_response	1	0									
GO:0060267_positive_regulation_of_respiratory_burst	1	0									
GO:0060272_embryonic_skeletal_joint_morphogenesis	1	0									
GO:0060297_regulation_of_sarcomere_organization	1	0									
GO:0060298_positive_regulation_of_sarcomere_organization	1	0									
GO:0060315_negative_regulation_of_ryanodine-sensitive_calcium-release_channel_activity	1	0									
GO:0060319_primitive_erythrocyte_differentiation	1	0									
GO:0060371_regulation_of_atrial_cardiomyocyte_membrane_depolarization	1	0									
GO:0060374_mast_cell_differentiation	1	0									
GO:0060375_regulation_of_mast_cell_differentiation	1	0									
GO:0060376_positive_regulation_of_mast_cell_differentiation	1	0									
GO:0060390_regulation_of_SMAD_protein_nuclear_translocation	1	0									
GO:0060391_positive_regulation_of_SMAD_protein_nuclear_translocation	1	0									
GO:0060398_regulation_of_growth_hormone_receptor_signaling_pathway	1	0									
GO:0060399_positive_regulation_of_growth_hormone_receptor_signaling_pathway	1	0									
GO:0060405_regulation_of_penile_erection	1	0									
GO:0060407_negative_regulation_of_penile_erection	1	0									
GO:0060413_atrial_septum_morphogenesis	1	0									
GO:0060414_aorta_smooth_muscle_tissue_morphogenesis	1	0									
GO:0060419_heart_growth	1	0									
GO:0060420_regulation_of_heart_growth	1	0									
GO:0060421_positive_regulation_of_heart_growth	1	0									
GO:0060436_bronchiole_morphogenesis	1	0									
GO:0060440_trachea_formation	1	0									
GO:0060456_positive_regulation_of_digestive_system_process	1	0									
GO:0060461_right_lung_morphogenesis	1	0									
GO:0060481_lobar_bronchus_epithelium_development	1	0									
GO:0060482_lobar_bronchus_development	1	0									
GO:0060484_lung-associated_mesenchyme_development	1	0									
GO:0060486_Clara_cell_differentiation	1	0									
GO:0060510_Type_II_pneumocyte_differentiation	1	0									
GO:0060514_prostate_induction	1	0									
GO:0060515_prostate_field_specification	1	0									
GO:0060517_epithelial_cell_proliferation_involved_in_prostatic_bud_elongation	1	0									
GO:0060520_activation_of_prostate_induction_by_androgen_receptor_signaling_pathway	1	0									
GO:0060535_trachea_cartilage_morphogenesis	1	0									
GO:0060536_cartilage_morphogenesis	1	0									
GO:0060563_neuroepithelial_cell_differentiation	1	0									
GO:0060577_pulmonary_vein_morphogenesis	1	0									
GO:0060578_superior_vena_cava_morphogenesis	1	0									
GO:0060584_regulation_of_prostaglandin-endoperoxide_synthase_activity	1	0									
GO:0060585_positive_regulation_of_prostaglandin-endoperoxidase_synthase_activity	1	0									
GO:0060598_dichotomous_subdivision_of_terminal_units_involved_in_mammary_gland_duct_morphogenesis	1	0									
GO:0060611_mammary_gland_fat_development	1	0									
GO:0060618_nipple_development	1	0									
GO:0060631_regulation_of_meiosis_I	1	0									
GO:0060649_mammary_gland_bud_elongation	1	0									
GO:0060658_nipple_morphogenesis	1	0									
GO:0060659_nipple_sheath_formation	1	0									
GO:0060668_regulation_of_branching_involved_in_salivary_gland_morphogenesis_by_extracellular_matrix-epithelial_cell_signaling	1	0									
GO:0060683_regulation_of_branching_involved_in_salivary_gland_morphogenesis_by_epithelial-mesenchymal_signaling	1	0									
GO:0060691_epithelial_cell_maturation_involved_in_salivary_gland_development	1	0									
GO:0060709_glycogen_cell_development_involved_in_embryonic_placenta_development	1	0									
GO:0060732_positive_regulation_of_inositol_phosphate_biosynthetic_process	1	0									
GO:0060739_mesenchymal-epithelial_cell_signaling_involved_in_prostate_gland_development	1	0									
GO:0060781_mesenchymal_cell_proliferation_involved_in_prostate_gland_development	1	0									
GO:0060782_regulation_of_mesenchymal_cell_proliferation_involved_in_prostate_gland_development	1	0									
GO:0060783_mesenchymal_smoothened_signaling_pathway_involved_in_prostate_gland_development	1	0									
GO:0060872_semicircular_canal_development	1	0									
GO:0060896_neural_plate_pattern_specification	1	0									
GO:0070091_glucagon_secretion	1	0									
GO:0070162_adiponectin_secretion	1	0									
GO:0070163_regulation_of_adiponectin_secretion	1	0									
GO:0070164_negative_regulation_of_adiponectin_secretion	1	0									
GO:0070178_D-serine_metabolic_process	1	0									
GO:0070179_D-serine_biosynthetic_process	1	0									
GO:0070296_sarcoplasmic_reticulum_calcium_ion_transport	1	0									
GO:0070303_negative_regulation_of_stress-activated_protein_kinase_signaling_pathway	1	0									
GO:0070328_triglyceride_homeostasis	1	0									
GO:0070365_hepatocyte_differentiation	1	0									
GO:0070384_Harderian_gland_development	1	0									
GO:0070391_response_to_lipoteichoic_acid	1	0									
GO:0070424_regulation_of_nucleotide-binding_oligomerization_domain_containing_signaling_pathway	1	0									
GO:0070426_positive_regulation_of_nucleotide-binding_oligomerization_domain_containing_signaling_pathway	1	0									
GO:0070428_regulation_of_nucleotide-binding_oligomerization_domain_containing_1_signaling_pathway	1	0									
GO:0070430_positive_regulation_of_nucleotide-binding_oligomerization_domain_containing_1_signaling_pathway	1	0									
GO:0070432_regulation_of_nucleotide-binding_oligomerization_domain_containing_2_signaling_pathway	1	0									
GO:0070434_positive_regulation_of_nucleotide-binding_oligomerization_domain_containing_2_signaling_pathway	1	0									
GO:0070493_thrombin_receptor_signaling_pathway	1	0									
GO:0070508_cholesterol_import	1	0									
GO:0070527_platelet_aggregation	1	0									
GO:0070528_protein_kinase_C_signaling_cascade	1	0									
GO:0070555_response_to_interleukin-1	1	0									
GO:0070560_protein_secretion_by_platelet	1	0									
GO:0070561_vitamin_D_receptor_signaling_pathway	1	0									
GO:0070562_regulation_of_vitamin_D_receptor_signaling_pathway	1	0									
GO:0070571_negative_regulation_of_neuron_projection_regeneration	1	0									
GO:0070572_positive_regulation_of_neuron_projection_regeneration	1	0									
GO:0070613_regulation_of_protein_processing	1	0									
GO:0070627_ferrous_iron_import	1	0									
GO:0070669_response_to_interleukin-2	1	0									
GO:0070670_response_to_interleukin-4	1	0									
GO:0070671_response_to_interleukin-12	1	0									
GO:0070672_response_to_interleukin-15	1	0									
GO:0070673_response_to_interleukin-18	1	0									
GO:0070828_heterochromatin_organization	1	0									
GO:0070874_negative_regulation_of_glycogen_metabolic_process	1	0									
GO:0075136_response_to_host	1	0									
GO:0080010_regulation_of_oxygen_and_reactive_oxygen_species_metabolic_process	1	0									
GO:0009416_response_to_light_stimulus	74	0	0.000000	-0.000000	852	611.332392	704.85	798.367608	0.827289
GO:0030029_actin_filament-based_process	109	0	0.000000	-0.000000	853	612.512000	705.84	799.168000	0.827479
GO:0002237_response_to_molecule_of_bacterial_origin	34	0	0.000000	-0.000000	869	628.426090	721.07	813.713910	0.829770
GO:0002699_positive_regulation_of_immune_effector_process	34	0	0.000000	-0.000000	869	628.426090	721.07	813.713910	0.829770
GO:0007338_single_fertilization	34	0	0.000000	-0.000000	869	628.426090	721.07	813.713910	0.829770
GO:0007568_aging	34	0	0.000000	-0.000000	869	628.426090	721.07	813.713910	0.829770
GO:0010720_positive_regulation_of_cell_development	34	0	0.000000	-0.000000	869	628.426090	721.07	813.713910	0.829770
GO:0010721_negative_regulation_of_cell_development	34	0	0.000000	-0.000000	869	628.426090	721.07	813.713910	0.829770
GO:0016054_organic_acid_catabolic_process	34	0	0.000000	-0.000000	869	628.426090	721.07	813.713910	0.829770
GO:0019882_antigen_processing_and_presentation	34	0	0.000000	-0.000000	869	628.426090	721.07	813.713910	0.829770
GO:0030509_BMP_signaling_pathway	34	0	0.000000	-0.000000	869	628.426090	721.07	813.713910	0.829770
GO:0045927_positive_regulation_of_growth	34	0	0.000000	-0.000000	869	628.426090	721.07	813.713910	0.829770
GO:0046395_carboxylic_acid_catabolic_process	34	0	0.000000	-0.000000	869	628.426090	721.07	813.713910	0.829770
GO:0050730_regulation_of_peptidyl-tyrosine_phosphorylation	34	0	0.000000	-0.000000	869	628.426090	721.07	813.713910	0.829770
GO:0051047_positive_regulation_of_secretion	34	0	0.000000	-0.000000	869	628.426090	721.07	813.713910	0.829770
GO:0051052_regulation_of_DNA_metabolic_process	34	0	0.000000	-0.000000	869	628.426090	721.07	813.713910	0.829770
GO:0060443_mammary_gland_morphogenesis	34	0	0.000000	-0.000000	869	628.426090	721.07	813.713910	0.829770
GO:0060711_labyrinthine_layer_development	34	0	0.000000	-0.000000	869	628.426090	721.07	813.713910	0.829770
GO:0001932_regulation_of_protein_amino_acid_phosphorylation	69	0	0.000000	-0.000000	874	632.480534	724.57	816.659466	0.829027
GO:0005996_monosaccharide_metabolic_process	69	0	0.000000	-0.000000	874	632.480534	724.57	816.659466	0.829027
GO:0006816_calcium_ion_transport	69	0	0.000000	-0.000000	874	632.480534	724.57	816.659466	0.829027
GO:0032101_regulation_of_response_to_external_stimulus	69	0	0.000000	-0.000000	874	632.480534	724.57	816.659466	0.829027
GO:0055065_metal_ion_homeostasis	69	0	0.000000	-0.000000	874	632.480534	724.57	816.659466	0.829027
GO:0000060_protein_import_into_nucleus__translocation	14	0	0.000000	-0.000000	930	694.190732	785.0	875.809268	0.844086
GO:0000077_DNA_damage_checkpoint	14	0	0.000000	-0.000000	930	694.190732	785.0	875.809268	0.844086
GO:0001502_cartilage_condensation	14	0	0.000000	-0.000000	930	694.190732	785.0	875.809268	0.844086
GO:0001829_trophectodermal_cell_differentiation	14	0	0.000000	-0.000000	930	694.190732	785.0	875.809268	0.844086
GO:0002027_regulation_of_heart_rate	14	0	0.000000	-0.000000	930	694.190732	785.0	875.809268	0.844086
GO:0002262_myeloid_cell_homeostasis	14	0	0.000000	-0.000000	930	694.190732	785.0	875.809268	0.844086
GO:0002698_negative_regulation_of_immune_effector_process	14	0	0.000000	-0.000000	930	694.190732	785.0	875.809268	0.844086
GO:0006304_DNA_modification	14	0	0.000000	-0.000000	930	694.190732	785.0	875.809268	0.844086
GO:0006305_DNA_alkylation	14	0	0.000000	-0.000000	930	694.190732	785.0	875.809268	0.844086
GO:0006306_DNA_methylation	14	0	0.000000	-0.000000	930	694.190732	785.0	875.809268	0.844086
GO:0006695_cholesterol_biosynthetic_process	14	0	0.000000	-0.000000	930	694.190732	785.0	875.809268	0.844086
GO:0006809_nitric_oxide_biosynthetic_process	14	0	0.000000	-0.000000	930	694.190732	785.0	875.809268	0.844086
GO:0006914_autophagy	14	0	0.000000	-0.000000	930	694.190732	785.0	875.809268	0.844086
GO:0006970_response_to_osmotic_stress	14	0	0.000000	-0.000000	930	694.190732	785.0	875.809268	0.844086
GO:0007157_heterophilic_cell_adhesion	14	0	0.000000	-0.000000	930	694.190732	785.0	875.809268	0.844086
GO:0007589_body_fluid_secretion	14	0	0.000000	-0.000000	930	694.190732	785.0	875.809268	0.844086
GO:0008064_regulation_of_actin_polymerization_or_depolymerization	14	0	0.000000	-0.000000	930	694.190732	785.0	875.809268	0.844086
GO:0008306_associative_learning	14	0	0.000000	-0.000000	930	694.190732	785.0	875.809268	0.844086
GO:0008630_DNA_damage_response__signal_transduction_resulting_in_induction_of_apoptosis	14	0	0.000000	-0.000000	930	694.190732	785.0	875.809268	0.844086
GO:0009108_coenzyme_biosynthetic_process	14	0	0.000000	-0.000000	930	694.190732	785.0	875.809268	0.844086
GO:0009267_cellular_response_to_starvation	14	0	0.000000	-0.000000	930	694.190732	785.0	875.809268	0.844086
GO:0009895_negative_regulation_of_catabolic_process	14	0	0.000000	-0.000000	930	694.190732	785.0	875.809268	0.844086
GO:0010332_response_to_gamma_radiation	14	0	0.000000	-0.000000	930	694.190732	785.0	875.809268	0.844086
GO:0016573_histone_acetylation	14	0	0.000000	-0.000000	930	694.190732	785.0	875.809268	0.844086
GO:0018130_heterocycle_biosynthetic_process	14	0	0.000000	-0.000000	930	694.190732	785.0	875.809268	0.844086
GO:0019217_regulation_of_fatty_acid_metabolic_process	14	0	0.000000	-0.000000	930	694.190732	785.0	875.809268	0.844086
GO:0021782_glial_cell_development	14	0	0.000000	-0.000000	930	694.190732	785.0	875.809268	0.844086
GO:0021904_dorsal_ventral_neural_tube_patterning	14	0	0.000000	-0.000000	930	694.190732	785.0	875.809268	0.844086
GO:0030032_lamellipodium_assembly	14	0	0.000000	-0.000000	930	694.190732	785.0	875.809268	0.844086
GO:0030162_regulation_of_proteolysis	14	0	0.000000	-0.000000	930	694.190732	785.0	875.809268	0.844086
GO:0030832_regulation_of_actin_filament_length	14	0	0.000000	-0.000000	930	694.190732	785.0	875.809268	0.844086
GO:0031099_regeneration	14	0	0.000000	-0.000000	930	694.190732	785.0	875.809268	0.844086
GO:0031346_positive_regulation_of_cell_projection_organization	14	0	0.000000	-0.000000	930	694.190732	785.0	875.809268	0.844086
GO:0031663_lipopolysaccharide-mediated_signaling_pathway	14	0	0.000000	-0.000000	930	694.190732	785.0	875.809268	0.844086
GO:0033044_regulation_of_chromosome_organization	14	0	0.000000	-0.000000	930	694.190732	785.0	875.809268	0.844086
GO:0034104_negative_regulation_of_tissue_remodeling	14	0	0.000000	-0.000000	930	694.190732	785.0	875.809268	0.844086
GO:0035036_sperm-egg_recognition	14	0	0.000000	-0.000000	930	694.190732	785.0	875.809268	0.844086
GO:0042310_vasoconstriction	14	0	0.000000	-0.000000	930	694.190732	785.0	875.809268	0.844086
GO:0043123_positive_regulation_of_I-kappaB_kinase_NF-kappaB_cascade	14	0	0.000000	-0.000000	930	694.190732	785.0	875.809268	0.844086
GO:0043491_protein_kinase_B_signaling_cascade	14	0	0.000000	-0.000000	930	694.190732	785.0	875.809268	0.844086
GO:0044236_multicellular_organismal_metabolic_process	14	0	0.000000	-0.000000	930	694.190732	785.0	875.809268	0.844086
GO:0045061_thymic_T_cell_selection	14	0	0.000000	-0.000000	930	694.190732	785.0	875.809268	0.844086
GO:0045453_bone_resorption	14	0	0.000000	-0.000000	930	694.190732	785.0	875.809268	0.844086
GO:0045598_regulation_of_fat_cell_differentiation	14	0	0.000000	-0.000000	930	694.190732	785.0	875.809268	0.844086
GO:0046209_nitric_oxide_metabolic_process	14	0	0.000000	-0.000000	930	694.190732	785.0	875.809268	0.844086
GO:0048048_embryonic_eye_morphogenesis	14	0	0.000000	-0.000000	930	694.190732	785.0	875.809268	0.844086
GO:0048545_response_to_steroid_hormone_stimulus	14	0	0.000000	-0.000000	930	694.190732	785.0	875.809268	0.844086
GO:0048665_neuron_fate_specification	14	0	0.000000	-0.000000	930	694.190732	785.0	875.809268	0.844086
GO:0048844_artery_morphogenesis	14	0	0.000000	-0.000000	930	694.190732	785.0	875.809268	0.844086
GO:0051017_actin_filament_bundle_formation	14	0	0.000000	-0.000000	930	694.190732	785.0	875.809268	0.844086
GO:0051053_negative_regulation_of_DNA_metabolic_process	14	0	0.000000	-0.000000	930	694.190732	785.0	875.809268	0.844086
GO:0051054_positive_regulation_of_DNA_metabolic_process	14	0	0.000000	-0.000000	930	694.190732	785.0	875.809268	0.844086
GO:0051100_negative_regulation_of_binding	14	0	0.000000	-0.000000	930	694.190732	785.0	875.809268	0.844086
GO:0051952_regulation_of_amine_transport	14	0	0.000000	-0.000000	930	694.190732	785.0	875.809268	0.844086
GO:0060716_labyrinthine_layer_blood_vessel_development	14	0	0.000000	-0.000000	930	694.190732	785.0	875.809268	0.844086
GO:0060840_artery_development	14	0	0.000000	-0.000000	930	694.190732	785.0	875.809268	0.844086
GO:0000723_telomere_maintenance	13	0	0.000000	-0.000000	997	766.590045	855.69	944.789955	0.858265
GO:0001836_release_of_cytochrome_c_from_mitochondria	13	0	0.000000	-0.000000	997	766.590045	855.69	944.789955	0.858265
GO:0001958_endochondral_ossification	13	0	0.000000	-0.000000	997	766.590045	855.69	944.789955	0.858265
GO:0001975_response_to_amphetamine	13	0	0.000000	-0.000000	997	766.590045	855.69	944.789955	0.858265
GO:0001976_neurological_system_process_involved_in_regulation_of_systemic_arterial_blood_pressure	13	0	0.000000	-0.000000	997	766.590045	855.69	944.789955	0.858265
GO:0002704_negative_regulation_of_leukocyte_mediated_immunity	13	0	0.000000	-0.000000	997	766.590045	855.69	944.789955	0.858265
GO:0002707_negative_regulation_of_lymphocyte_mediated_immunity	13	0	0.000000	-0.000000	997	766.590045	855.69	944.789955	0.858265
GO:0002717_positive_regulation_of_natural_killer_cell_mediated_immunity	13	0	0.000000	-0.000000	997	766.590045	855.69	944.789955	0.858265
GO:0003016_respiratory_system_process	13	0	0.000000	-0.000000	997	766.590045	855.69	944.789955	0.858265
GO:0006090_pyruvate_metabolic_process	13	0	0.000000	-0.000000	997	766.590045	855.69	944.789955	0.858265
GO:0006687_glycosphingolipid_metabolic_process	13	0	0.000000	-0.000000	997	766.590045	855.69	944.789955	0.858265
GO:0006778_porphyrin_metabolic_process	13	0	0.000000	-0.000000	997	766.590045	855.69	944.789955	0.858265
GO:0006833_water_transport	13	0	0.000000	-0.000000	997	766.590045	855.69	944.789955	0.858265
GO:0006898_receptor-mediated_endocytosis	13	0	0.000000	-0.000000	997	766.590045	855.69	944.789955	0.858265
GO:0006986_response_to_unfolded_protein	13	0	0.000000	-0.000000	997	766.590045	855.69	944.789955	0.858265
GO:0007129_synapsis	13	0	0.000000	-0.000000	997	766.590045	855.69	944.789955	0.858265
GO:0007212_dopamine_receptor_signaling_pathway	13	0	0.000000	-0.000000	997	766.590045	855.69	944.789955	0.858265
GO:0007274_neuromuscular_synaptic_transmission	13	0	0.000000	-0.000000	997	766.590045	855.69	944.789955	0.858265
GO:0007339_binding_of_sperm_to_zona_pellucida	13	0	0.000000	-0.000000	997	766.590045	855.69	944.789955	0.858265
GO:0007439_ectodermal_gut_development	13	0	0.000000	-0.000000	997	766.590045	855.69	944.789955	0.858265
GO:0007512_adult_heart_development	13	0	0.000000	-0.000000	997	766.590045	855.69	944.789955	0.858265
GO:0007566_embryo_implantation	13	0	0.000000	-0.000000	997	766.590045	855.69	944.789955	0.858265
GO:0009119_ribonucleoside_metabolic_process	13	0	0.000000	-0.000000	997	766.590045	855.69	944.789955	0.858265
GO:0009410_response_to_xenobiotic_stimulus	13	0	0.000000	-0.000000	997	766.590045	855.69	944.789955	0.858265
GO:0009994_oocyte_differentiation	13	0	0.000000	-0.000000	997	766.590045	855.69	944.789955	0.858265
GO:0010623_developmental_programmed_cell_death	13	0	0.000000	-0.000000	997	766.590045	855.69	944.789955	0.858265
GO:0010970_microtubule-based_transport	13	0	0.000000	-0.000000	997	766.590045	855.69	944.789955	0.858265
GO:0016525_negative_regulation_of_angiogenesis	13	0	0.000000	-0.000000	997	766.590045	855.69	944.789955	0.858265
GO:0018105_peptidyl-serine_phosphorylation	13	0	0.000000	-0.000000	997	766.590045	855.69	944.789955	0.858265
GO:0019098_reproductive_behavior	13	0	0.000000	-0.000000	997	766.590045	855.69	944.789955	0.858265
GO:0021533_cell_differentiation_in_hindbrain	13	0	0.000000	-0.000000	997	766.590045	855.69	944.789955	0.858265
GO:0021879_forebrain_neuron_differentiation	13	0	0.000000	-0.000000	997	766.590045	855.69	944.789955	0.858265
GO:0021955_central_nervous_system_neuron_axonogenesis	13	0	0.000000	-0.000000	997	766.590045	855.69	944.789955	0.858265
GO:0030384_phosphoinositide_metabolic_process	13	0	0.000000	-0.000000	997	766.590045	855.69	944.789955	0.858265
GO:0030516_regulation_of_axon_extension	13	0	0.000000	-0.000000	997	766.590045	855.69	944.789955	0.858265
GO:0030539_male_genitalia_development	13	0	0.000000	-0.000000	997	766.590045	855.69	944.789955	0.858265
GO:0031032_actomyosin_structure_organization	13	0	0.000000	-0.000000	997	766.590045	855.69	944.789955	0.858265
GO:0031290_retinal_ganglion_cell_axon_guidance	13	0	0.000000	-0.000000	997	766.590045	855.69	944.789955	0.858265
GO:0032200_telomere_organization	13	0	0.000000	-0.000000	997	766.590045	855.69	944.789955	0.858265
GO:0032330_regulation_of_chondrocyte_differentiation	13	0	0.000000	-0.000000	997	766.590045	855.69	944.789955	0.858265
GO:0032615_interleukin-12_production	13	0	0.000000	-0.000000	997	766.590045	855.69	944.789955	0.858265
GO:0032729_positive_regulation_of_interferon-gamma_production	13	0	0.000000	-0.000000	997	766.590045	855.69	944.789955	0.858265
GO:0033013_tetrapyrrole_metabolic_process	13	0	0.000000	-0.000000	997	766.590045	855.69	944.789955	0.858265
GO:0034329_cell_junction_assembly	13	0	0.000000	-0.000000	997	766.590045	855.69	944.789955	0.858265
GO:0042044_fluid_transport	13	0	0.000000	-0.000000	997	766.590045	855.69	944.789955	0.858265
GO:0042094_interleukin-2_biosynthetic_process	13	0	0.000000	-0.000000	997	766.590045	855.69	944.789955	0.858265
GO:0042474_middle_ear_morphogenesis	13	0	0.000000	-0.000000	997	766.590045	855.69	944.789955	0.858265
GO:0045191_regulation_of_isotype_switching	13	0	0.000000	-0.000000	997	766.590045	855.69	944.789955	0.858265
GO:0045577_regulation_of_B_cell_differentiation	13	0	0.000000	-0.000000	997	766.590045	855.69	944.789955	0.858265
GO:0045682_regulation_of_epidermis_development	13	0	0.000000	-0.000000	997	766.590045	855.69	944.789955	0.858265
GO:0045954_positive_regulation_of_natural_killer_cell_mediated_cytotoxicity	13	0	0.000000	-0.000000	997	766.590045	855.69	944.789955	0.858265
GO:0046474_glycerophospholipid_biosynthetic_process	13	0	0.000000	-0.000000	997	766.590045	855.69	944.789955	0.858265
GO:0046640_regulation_of_alpha-beta_T_cell_proliferation	13	0	0.000000	-0.000000	997	766.590045	855.69	944.789955	0.858265
GO:0046851_negative_regulation_of_bone_remodeling	13	0	0.000000	-0.000000	997	766.590045	855.69	944.789955	0.858265
GO:0048305_immunoglobulin_secretion	13	0	0.000000	-0.000000	997	766.590045	855.69	944.789955	0.858265
GO:0048567_ectodermal_gut_morphogenesis	13	0	0.000000	-0.000000	997	766.590045	855.69	944.789955	0.858265
GO:0048599_oocyte_development	13	0	0.000000	-0.000000	997	766.590045	855.69	944.789955	0.858265
GO:0050764_regulation_of_phagocytosis	13	0	0.000000	-0.000000	997	766.590045	855.69	944.789955	0.858265
GO:0050766_positive_regulation_of_phagocytosis	13	0	0.000000	-0.000000	997	766.590045	855.69	944.789955	0.858265
GO:0050771_negative_regulation_of_axonogenesis	13	0	0.000000	-0.000000	997	766.590045	855.69	944.789955	0.858265
GO:0050818_regulation_of_coagulation	13	0	0.000000	-0.000000	997	766.590045	855.69	944.789955	0.858265
GO:0051346_negative_regulation_of_hydrolase_activity	13	0	0.000000	-0.000000	997	766.590045	855.69	944.789955	0.858265
GO:0060324_face_development	13	0	0.000000	-0.000000	997	766.590045	855.69	944.789955	0.858265
GO:0060401_cytosolic_calcium_ion_transport	13	0	0.000000	-0.000000	997	766.590045	855.69	944.789955	0.858265
GO:0060402_calcium_ion_transport_into_cytosol	13	0	0.000000	-0.000000	997	766.590045	855.69	944.789955	0.858265
GO:0060742_epithelial_cell_differentiation_involved_in_prostate_gland_development	13	0	0.000000	-0.000000	997	766.590045	855.69	944.789955	0.858265
GO:0070192_chromosome_organization_involved_in_meiosis	13	0	0.000000	-0.000000	997	766.590045	855.69	944.789955	0.858265
GO:0001824_blastocyst_development	40	0	0.000000	-0.000000	1007	777.736812	866.04	954.343188	0.860020
GO:0007346_regulation_of_mitotic_cell_cycle	40	0	0.000000	-0.000000	1007	777.736812	866.04	954.343188	0.860020
GO:0007599_hemostasis	40	0	0.000000	-0.000000	1007	777.736812	866.04	954.343188	0.860020
GO:0008203_cholesterol_metabolic_process	40	0	0.000000	-0.000000	1007	777.736812	866.04	954.343188	0.860020
GO:0016071_mRNA_metabolic_process	40	0	0.000000	-0.000000	1007	777.736812	866.04	954.343188	0.860020
GO:0016358_dendrite_development	40	0	0.000000	-0.000000	1007	777.736812	866.04	954.343188	0.860020
GO:0016485_protein_processing	40	0	0.000000	-0.000000	1007	777.736812	866.04	954.343188	0.860020
GO:0017015_regulation_of_transforming_growth_factor_beta_receptor_signaling_pathway	40	0	0.000000	-0.000000	1007	777.736812	866.04	954.343188	0.860020
GO:0019935_cyclic-nucleotide-mediated_signaling	40	0	0.000000	-0.000000	1007	777.736812	866.04	954.343188	0.860020
GO:0035272_exocrine_system_development	40	0	0.000000	-0.000000	1007	777.736812	866.04	954.343188	0.860020
GO:0032943_mononuclear_cell_proliferation	94	0	0.000000	-0.000000	1010	781.960419	869.66	957.359581	0.861050
GO:0034984_cellular_response_to_DNA_damage_stimulus	94	0	0.000000	-0.000000	1010	781.960419	869.66	957.359581	0.861050
GO:0046651_lymphocyte_proliferation	94	0	0.000000	-0.000000	1010	781.960419	869.66	957.359581	0.861050
GO:0048872_homeostasis_of_number_of_cells	105	0	0.000000	-0.000000	1011	782.563878	870.25	957.936122	0.860781
GO:0002697_regulation_of_immune_effector_process	68	0	0.000000	-0.000000	1015	785.580776	872.95	960.319224	0.860049
GO:0019932_second-messenger-mediated_signaling	68	0	0.000000	-0.000000	1015	785.580776	872.95	960.319224	0.860049
GO:0034962_cellular_biopolymer_catabolic_process	68	0	0.000000	-0.000000	1015	785.580776	872.95	960.319224	0.860049
GO:0042692_muscle_cell_differentiation	68	0	0.000000	-0.000000	1015	785.580776	872.95	960.319224	0.860049
GO:0040008_regulation_of_growth	113	0	0.000000	-0.000000	1016	786.781087	874.03	961.278913	0.860266
GO:0007281_germ_cell_development	75	0	0.000000	-0.000000	1019	793.331805	879.74	966.148195	0.863337
GO:0044265_cellular_macromolecule_catabolic_process	75	0	0.000000	-0.000000	1019	793.331805	879.74	966.148195	0.863337
GO:0051050_positive_regulation_of_transport	75	0	0.000000	-0.000000	1019	793.331805	879.74	966.148195	0.863337
GO:0001759_induction_of_an_organ	15	0	0.000000	-0.000000	1068	848.263334	932.94	1017.616666	0.873539
GO:0001782_B_cell_homeostasis	15	0	0.000000	-0.000000	1068	848.263334	932.94	1017.616666	0.873539
GO:0001964_startle_response	15	0	0.000000	-0.000000	1068	848.263334	932.94	1017.616666	0.873539
GO:0002286_T_cell_activation_during_immune_response	15	0	0.000000	-0.000000	1068	848.263334	932.94	1017.616666	0.873539
GO:0002495_antigen_processing_and_presentation_of_peptide_antigen_via_MHC_class_II	15	0	0.000000	-0.000000	1068	848.263334	932.94	1017.616666	0.873539
GO:0002504_antigen_processing_and_presentation_of_peptide_or_polysaccharide_antigen_via_MHC_class_II	15	0	0.000000	-0.000000	1068	848.263334	932.94	1017.616666	0.873539
GO:0002709_regulation_of_T_cell_mediated_immunity	15	0	0.000000	-0.000000	1068	848.263334	932.94	1017.616666	0.873539
GO:0006473_protein_amino_acid_acetylation	15	0	0.000000	-0.000000	1068	848.263334	932.94	1017.616666	0.873539
GO:0006487_protein_amino_acid_N-linked_glycosylation	15	0	0.000000	-0.000000	1068	848.263334	932.94	1017.616666	0.873539
GO:0006749_glutathione_metabolic_process	15	0	0.000000	-0.000000	1068	848.263334	932.94	1017.616666	0.873539
GO:0006885_regulation_of_pH	15	0	0.000000	-0.000000	1068	848.263334	932.94	1017.616666	0.873539
GO:0007040_lysosome_organization	15	0	0.000000	-0.000000	1068	848.263334	932.94	1017.616666	0.873539
GO:0007173_epidermal_growth_factor_receptor_signaling_pathway	15	0	0.000000	-0.000000	1068	848.263334	932.94	1017.616666	0.873539
GO:0007200_activation_of_phospholipase_C_activity_by_G-protein_coupled_receptor_protein_signaling_pathway_coupled_to_IP3_second_messenger	15	0	0.000000	-0.000000	1068	848.263334	932.94	1017.616666	0.873539
GO:0007202_activation_of_phospholipase_C_activity	15	0	0.000000	-0.000000	1068	848.263334	932.94	1017.616666	0.873539
GO:0007218_neuropeptide_signaling_pathway	15	0	0.000000	-0.000000	1068	848.263334	932.94	1017.616666	0.873539
GO:0007588_excretion	15	0	0.000000	-0.000000	1068	848.263334	932.94	1017.616666	0.873539
GO:0007618_mating	15	0	0.000000	-0.000000	1068	848.263334	932.94	1017.616666	0.873539
GO:0009062_fatty_acid_catabolic_process	15	0	0.000000	-0.000000	1068	848.263334	932.94	1017.616666	0.873539
GO:0009116_nucleoside_metabolic_process	15	0	0.000000	-0.000000	1068	848.263334	932.94	1017.616666	0.873539
GO:0010092_specification_of_organ_identity	15	0	0.000000	-0.000000	1068	848.263334	932.94	1017.616666	0.873539
GO:0010171_body_morphogenesis	15	0	0.000000	-0.000000	1068	848.263334	932.94	1017.616666	0.873539
GO:0010518_positive_regulation_of_phospholipase_activity	15	0	0.000000	-0.000000	1068	848.263334	932.94	1017.616666	0.873539
GO:0010863_positive_regulation_of_phospholipase_C_activity	15	0	0.000000	-0.000000	1068	848.263334	932.94	1017.616666	0.873539
GO:0015931_nucleobase__nucleoside__nucleotide_and_nucleic_acid_transport	15	0	0.000000	-0.000000	1068	848.263334	932.94	1017.616666	0.873539
GO:0019886_antigen_processing_and_presentation_of_exogenous_peptide_antigen_via_MHC_class_II	15	0	0.000000	-0.000000	1068	848.263334	932.94	1017.616666	0.873539
GO:0021872_generation_of_neurons_in_the_forebrain	15	0	0.000000	-0.000000	1068	848.263334	932.94	1017.616666	0.873539
GO:0022600_digestive_system_process	15	0	0.000000	-0.000000	1068	848.263334	932.94	1017.616666	0.873539
GO:0030041_actin_filament_polymerization	15	0	0.000000	-0.000000	1068	848.263334	932.94	1017.616666	0.873539
GO:0031069_hair_follicle_morphogenesis	15	0	0.000000	-0.000000	1068	848.263334	932.94	1017.616666	0.873539
GO:0031329_regulation_of_cellular_catabolic_process	15	0	0.000000	-0.000000	1068	848.263334	932.94	1017.616666	0.873539
GO:0035116_embryonic_hindlimb_morphogenesis	15	0	0.000000	-0.000000	1068	848.263334	932.94	1017.616666	0.873539
GO:0035249_synaptic_transmission__glutamatergic	15	0	0.000000	-0.000000	1068	848.263334	932.94	1017.616666	0.873539
GO:0045666_positive_regulation_of_neuron_differentiation	15	0	0.000000	-0.000000	1068	848.263334	932.94	1017.616666	0.873539
GO:0046164_alcohol_catabolic_process	15	0	0.000000	-0.000000	1068	848.263334	932.94	1017.616666	0.873539
GO:0046638_positive_regulation_of_alpha-beta_T_cell_differentiation	15	0	0.000000	-0.000000	1068	848.263334	932.94	1017.616666	0.873539
GO:0048008_platelet-derived_growth_factor_receptor_signaling_pathway	15	0	0.000000	-0.000000	1068	848.263334	932.94	1017.616666	0.873539
GO:0048144_fibroblast_proliferation	15	0	0.000000	-0.000000	1068	848.263334	932.94	1017.616666	0.873539
GO:0048145_regulation_of_fibroblast_proliferation	15	0	0.000000	-0.000000	1068	848.263334	932.94	1017.616666	0.873539
GO:0048610_reproductive_cellular_process	15	0	0.000000	-0.000000	1068	848.263334	932.94	1017.616666	0.873539
GO:0048709_oligodendrocyte_differentiation	15	0	0.000000	-0.000000	1068	848.263334	932.94	1017.616666	0.873539
GO:0050729_positive_regulation_of_inflammatory_response	15	0	0.000000	-0.000000	1068	848.263334	932.94	1017.616666	0.873539
GO:0050796_regulation_of_insulin_secretion	15	0	0.000000	-0.000000	1068	848.263334	932.94	1017.616666	0.873539
GO:0050798_activated_T_cell_proliferation	15	0	0.000000	-0.000000	1068	848.263334	932.94	1017.616666	0.873539
GO:0055010_ventricular_cardiac_muscle_morphogenesis	15	0	0.000000	-0.000000	1068	848.263334	932.94	1017.616666	0.873539
GO:0060322_head_development	15	0	0.000000	-0.000000	1068	848.263334	932.94	1017.616666	0.873539
GO:0060442_branching_involved_in_prostate_gland_morphogenesis	15	0	0.000000	-0.000000	1068	848.263334	932.94	1017.616666	0.873539
GO:0060749_mammary_gland_alveolus_development	15	0	0.000000	-0.000000	1068	848.263334	932.94	1017.616666	0.873539
GO:0070227_lymphocyte_apoptosis	15	0	0.000000	-0.000000	1068	848.263334	932.94	1017.616666	0.873539
GO:0000079_regulation_of_cyclin-dependent_protein_kinase_activity	7	0	0.000000	-0.000000	1236	1026.698334	1108.38	1190.061666	0.896748
GO:0000188_inactivation_of_MAPK_activity	7	0	0.000000	-0.000000	1236	1026.698334	1108.38	1190.061666	0.896748
GO:0001504_neurotransmitter_uptake	7	0	0.000000	-0.000000	1236	1026.698334	1108.38	1190.061666	0.896748
GO:0001556_oocyte_maturation	7	0	0.000000	-0.000000	1236	1026.698334	1108.38	1190.061666	0.896748
GO:0001573_ganglioside_metabolic_process	7	0	0.000000	-0.000000	1236	1026.698334	1108.38	1190.061666	0.896748
GO:0001736_establishment_of_planar_polarity	7	0	0.000000	-0.000000	1236	1026.698334	1108.38	1190.061666	0.896748
GO:0001839_neural_plate_morphogenesis	7	0	0.000000	-0.000000	1236	1026.698334	1108.38	1190.061666	0.896748
GO:0001936_regulation_of_endothelial_cell_proliferation	7	0	0.000000	-0.000000	1236	1026.698334	1108.38	1190.061666	0.896748
GO:0001967_suckling_behavior	7	0	0.000000	-0.000000	1236	1026.698334	1108.38	1190.061666	0.896748
GO:0002011_morphogenesis_of_an_epithelial_sheet	7	0	0.000000	-0.000000	1236	1026.698334	1108.38	1190.061666	0.896748
GO:0002052_positive_regulation_of_neuroblast_proliferation	7	0	0.000000	-0.000000	1236	1026.698334	1108.38	1190.061666	0.896748
GO:0002063_chondrocyte_development	7	0	0.000000	-0.000000	1236	1026.698334	1108.38	1190.061666	0.896748
GO:0002067_glandular_epithelial_cell_differentiation	7	0	0.000000	-0.000000	1236	1026.698334	1108.38	1190.061666	0.896748
GO:0002076_osteoblast_development	7	0	0.000000	-0.000000	1236	1026.698334	1108.38	1190.061666	0.896748
GO:0002087_regulation_of_respiratory_gaseous_exchange_by_neurological_system_process	7	0	0.000000	-0.000000	1236	1026.698334	1108.38	1190.061666	0.896748
GO:0002093_auditory_receptor_cell_morphogenesis	7	0	0.000000	-0.000000	1236	1026.698334	1108.38	1190.061666	0.896748
GO:0002224_toll-like_receptor_signaling_pathway	7	0	0.000000	-0.000000	1236	1026.698334	1108.38	1190.061666	0.896748
GO:0002643_regulation_of_tolerance_induction	7	0	0.000000	-0.000000	1236	1026.698334	1108.38	1190.061666	0.896748
GO:0002645_positive_regulation_of_tolerance_induction	7	0	0.000000	-0.000000	1236	1026.698334	1108.38	1190.061666	0.896748
GO:0002714_positive_regulation_of_B_cell_mediated_immunity	7	0	0.000000	-0.000000	1236	1026.698334	1108.38	1190.061666	0.896748
GO:0002792_negative_regulation_of_peptide_secretion	7	0	0.000000	-0.000000	1236	1026.698334	1108.38	1190.061666	0.896748
GO:0002793_positive_regulation_of_peptide_secretion	7	0	0.000000	-0.000000	1236	1026.698334	1108.38	1190.061666	0.896748
GO:0002828_regulation_of_T-helper_2_type_immune_response	7	0	0.000000	-0.000000	1236	1026.698334	1108.38	1190.061666	0.896748
GO:0002863_positive_regulation_of_inflammatory_response_to_antigenic_stimulus	7	0	0.000000	-0.000000	1236	1026.698334	1108.38	1190.061666	0.896748
GO:0002891_positive_regulation_of_immunoglobulin_mediated_immune_response	7	0	0.000000	-0.000000	1236	1026.698334	1108.38	1190.061666	0.896748
GO:0003084_positive_regulation_of_systemic_arterial_blood_pressure	7	0	0.000000	-0.000000	1236	1026.698334	1108.38	1190.061666	0.896748
GO:0003085_negative_regulation_of_systemic_arterial_blood_pressure	7	0	0.000000	-0.000000	1236	1026.698334	1108.38	1190.061666	0.896748
GO:0006014_D-ribose_metabolic_process	7	0	0.000000	-0.000000	1236	1026.698334	1108.38	1190.061666	0.896748
GO:0006041_glucosamine_metabolic_process	7	0	0.000000	-0.000000	1236	1026.698334	1108.38	1190.061666	0.896748
GO:0006044_N-acetylglucosamine_metabolic_process	7	0	0.000000	-0.000000	1236	1026.698334	1108.38	1190.061666	0.896748
GO:0006096_glycolysis	7	0	0.000000	-0.000000	1236	1026.698334	1108.38	1190.061666	0.896748
GO:0006119_oxidative_phosphorylation	7	0	0.000000	-0.000000	1236	1026.698334	1108.38	1190.061666	0.896748
GO:0006275_regulation_of_DNA_replication	7	0	0.000000	-0.000000	1236	1026.698334	1108.38	1190.061666	0.896748
GO:0006298_mismatch_repair	7	0	0.000000	-0.000000	1236	1026.698334	1108.38	1190.061666	0.896748
GO:0006352_transcription_initiation	7	0	0.000000	-0.000000	1236	1026.698334	1108.38	1190.061666	0.896748
GO:0006401_RNA_catabolic_process	7	0	0.000000	-0.000000	1236	1026.698334	1108.38	1190.061666	0.896748
GO:0006406_mRNA_export_from_nucleus	7	0	0.000000	-0.000000	1236	1026.698334	1108.38	1190.061666	0.896748
GO:0006505_GPI_anchor_metabolic_process	7	0	0.000000	-0.000000	1236	1026.698334	1108.38	1190.061666	0.896748
GO:0006516_glycoprotein_catabolic_process	7	0	0.000000	-0.000000	1236	1026.698334	1108.38	1190.061666	0.896748
GO:0006612_protein_targeting_to_membrane	7	0	0.000000	-0.000000	1236	1026.698334	1108.38	1190.061666	0.896748
GO:0006769_nicotinamide_metabolic_process	7	0	0.000000	-0.000000	1236	1026.698334	1108.38	1190.061666	0.896748
GO:0006783_heme_biosynthetic_process	7	0	0.000000	-0.000000	1236	1026.698334	1108.38	1190.061666	0.896748
GO:0006818_hydrogen_transport	7	0	0.000000	-0.000000	1236	1026.698334	1108.38	1190.061666	0.896748
GO:0006878_cellular_copper_ion_homeostasis	7	0	0.000000	-0.000000	1236	1026.698334	1108.38	1190.061666	0.896748
GO:0006884_cell_volume_homeostasis	7	0	0.000000	-0.000000	1236	1026.698334	1108.38	1190.061666	0.896748
GO:0006949_syncytium_formation	7	0	0.000000	-0.000000	1236	1026.698334	1108.38	1190.061666	0.896748
GO:0007034_vacuolar_transport	7	0	0.000000	-0.000000	1236	1026.698334	1108.38	1190.061666	0.896748
GO:0007062_sister_chromatid_cohesion	7	0	0.000000	-0.000000	1236	1026.698334	1108.38	1190.061666	0.896748
GO:0007130_synaptonemal_complex_assembly	7	0	0.000000	-0.000000	1236	1026.698334	1108.38	1190.061666	0.896748
GO:0007164_establishment_of_tissue_polarity	7	0	0.000000	-0.000000	1236	1026.698334	1108.38	1190.061666	0.896748
GO:0007191_activation_of_adenylate_cyclase_activity_by_dopamine_receptor_signaling_pathway	7	0	0.000000	-0.000000	1236	1026.698334	1108.38	1190.061666	0.896748
GO:0007271_synaptic_transmission__cholinergic	7	0	0.000000	-0.000000	1236	1026.698334	1108.38	1190.061666	0.896748
GO:0007413_axonal_fasciculation	7	0	0.000000	-0.000000	1236	1026.698334	1108.38	1190.061666	0.896748
GO:0007440_foregut_morphogenesis	7	0	0.000000	-0.000000	1236	1026.698334	1108.38	1190.061666	0.896748
GO:0007616_long-term_memory	7	0	0.000000	-0.000000	1236	1026.698334	1108.38	1190.061666	0.896748
GO:0008033_tRNA_processing	7	0	0.000000	-0.000000	1236	1026.698334	1108.38	1190.061666	0.896748
GO:0008299_isoprenoid_biosynthetic_process	7	0	0.000000	-0.000000	1236	1026.698334	1108.38	1190.061666	0.896748
GO:0008340_determination_of_adult_lifespan	7	0	0.000000	-0.000000	1236	1026.698334	1108.38	1190.061666	0.896748
GO:0009150_purine_ribonucleotide_metabolic_process	7	0	0.000000	-0.000000	1236	1026.698334	1108.38	1190.061666	0.896748
GO:0009200_deoxyribonucleoside_triphosphate_metabolic_process	7	0	0.000000	-0.000000	1236	1026.698334	1108.38	1190.061666	0.896748
GO:0009259_ribonucleotide_metabolic_process	7	0	0.000000	-0.000000	1236	1026.698334	1108.38	1190.061666	0.896748
GO:0009311_oligosaccharide_metabolic_process	7	0	0.000000	-0.000000	1236	1026.698334	1108.38	1190.061666	0.896748
GO:0009394_2'-deoxyribonucleotide_metabolic_process	7	0	0.000000	-0.000000	1236	1026.698334	1108.38	1190.061666	0.896748
GO:0009820_alkaloid_metabolic_process	7	0	0.000000	-0.000000	1236	1026.698334	1108.38	1190.061666	0.896748
GO:0010469_regulation_of_receptor_activity	7	0	0.000000	-0.000000	1236	1026.698334	1108.38	1190.061666	0.896748
GO:0010948_negative_regulation_of_cell_cycle_process	7	0	0.000000	-0.000000	1236	1026.698334	1108.38	1190.061666	0.896748
GO:0014047_glutamate_secretion	7	0	0.000000	-0.000000	1236	1026.698334	1108.38	1190.061666	0.896748
GO:0014066_regulation_of_phosphoinositide_3-kinase_cascade	7	0	0.000000	-0.000000	1236	1026.698334	1108.38	1190.061666	0.896748
GO:0014821_phasic_smooth_muscle_contraction	7	0	0.000000	-0.000000	1236	1026.698334	1108.38	1190.061666	0.896748
GO:0015697_quaternary_ammonium_group_transport	7	0	0.000000	-0.000000	1236	1026.698334	1108.38	1190.061666	0.896748
GO:0015813_L-glutamate_transport	7	0	0.000000	-0.000000	1236	1026.698334	1108.38	1190.061666	0.896748
GO:0015908_fatty_acid_transport	7	0	0.000000	-0.000000	1236	1026.698334	1108.38	1190.061666	0.896748
GO:0015914_phospholipid_transport	7	0	0.000000	-0.000000	1236	1026.698334	1108.38	1190.061666	0.896748
GO:0015992_proton_transport	7	0	0.000000	-0.000000	1236	1026.698334	1108.38	1190.061666	0.896748
GO:0016339_calcium-dependent_cell-cell_adhesion	7	0	0.000000	-0.000000	1236	1026.698334	1108.38	1190.061666	0.896748
GO:0016575_histone_deacetylation	7	0	0.000000	-0.000000	1236	1026.698334	1108.38	1190.061666	0.896748
GO:0019362_pyridine_nucleotide_metabolic_process	7	0	0.000000	-0.000000	1236	1026.698334	1108.38	1190.061666	0.896748
GO:0019692_deoxyribose_phosphate_metabolic_process	7	0	0.000000	-0.000000	1236	1026.698334	1108.38	1190.061666	0.896748
GO:0019800_peptide_cross-linking_via_chondroitin_4-sulfate_glycosaminoglycan	7	0	0.000000	-0.000000	1236	1026.698334	1108.38	1190.061666	0.896748
GO:0020027_hemoglobin_metabolic_process	7	0	0.000000	-0.000000	1236	1026.698334	1108.38	1190.061666	0.896748
GO:0021514_ventral_spinal_cord_interneuron_differentiation	7	0	0.000000	-0.000000	1236	1026.698334	1108.38	1190.061666	0.896748
GO:0021516_dorsal_spinal_cord_development	7	0	0.000000	-0.000000	1236	1026.698334	1108.38	1190.061666	0.896748
GO:0021520_spinal_cord_motor_neuron_cell_fate_specification	7	0	0.000000	-0.000000	1236	1026.698334	1108.38	1190.061666	0.896748
GO:0021521_ventral_spinal_cord_interneuron_specification	7	0	0.000000	-0.000000	1236	1026.698334	1108.38	1190.061666	0.896748
GO:0021546_rhombomere_development	7	0	0.000000	-0.000000	1236	1026.698334	1108.38	1190.061666	0.896748
GO:0021756_striatum_development	7	0	0.000000	-0.000000	1236	1026.698334	1108.38	1190.061666	0.896748
GO:0021884_forebrain_neuron_development	7	0	0.000000	-0.000000	1236	1026.698334	1108.38	1190.061666	0.896748
GO:0021903_rostrocaudal_neural_tube_patterning	7	0	0.000000	-0.000000	1236	1026.698334	1108.38	1190.061666	0.896748
GO:0021984_adenohypophysis_development	7	0	0.000000	-0.000000	1236	1026.698334	1108.38	1190.061666	0.896748
GO:0022407_regulation_of_cell-cell_adhesion	7	0	0.000000	-0.000000	1236	1026.698334	1108.38	1190.061666	0.896748
GO:0022618_ribonucleoprotein_complex_assembly	7	0	0.000000	-0.000000	1236	1026.698334	1108.38	1190.061666	0.896748
GO:0030104_water_homeostasis	7	0	0.000000	-0.000000	1236	1026.698334	1108.38	1190.061666	0.896748
GO:0030201_heparan_sulfate_proteoglycan_metabolic_process	7	0	0.000000	-0.000000	1236	1026.698334	1108.38	1190.061666	0.896748
GO:0030432_peristalsis	7	0	0.000000	-0.000000	1236	1026.698334	1108.38	1190.061666	0.896748
GO:0030517_negative_regulation_of_axon_extension	7	0	0.000000	-0.000000	1236	1026.698334	1108.38	1190.061666	0.896748
GO:0030520_estrogen_receptor_signaling_pathway	7	0	0.000000	-0.000000	1236	1026.698334	1108.38	1190.061666	0.896748
GO:0030521_androgen_receptor_signaling_pathway	7	0	0.000000	-0.000000	1236	1026.698334	1108.38	1190.061666	0.896748
GO:0030903_notochord_development	7	0	0.000000	-0.000000	1236	1026.698334	1108.38	1190.061666	0.896748
GO:0031017_exocrine_pancreas_development	7	0	0.000000	-0.000000	1236	1026.698334	1108.38	1190.061666	0.896748
GO:0031124_mRNA_3'-end_processing	7	0	0.000000	-0.000000	1236	1026.698334	1108.38	1190.061666	0.896748
GO:0031497_chromatin_assembly	7	0	0.000000	-0.000000	1236	1026.698334	1108.38	1190.061666	0.896748
GO:0032104_regulation_of_response_to_extracellular_stimulus	7	0	0.000000	-0.000000	1236	1026.698334	1108.38	1190.061666	0.896748
GO:0032107_regulation_of_response_to_nutrient_levels	7	0	0.000000	-0.000000	1236	1026.698334	1108.38	1190.061666	0.896748
GO:0032228_regulation_of_synaptic_transmission__GABAergic	7	0	0.000000	-0.000000	1236	1026.698334	1108.38	1190.061666	0.896748
GO:0032319_regulation_of_Rho_GTPase_activity	7	0	0.000000	-0.000000	1236	1026.698334	1108.38	1190.061666	0.896748
GO:0033032_regulation_of_myeloid_cell_apoptosis	7	0	0.000000	-0.000000	1236	1026.698334	1108.38	1190.061666	0.896748
GO:0033057_reproductive_behavior_in_a_multicellular_organism	7	0	0.000000	-0.000000	1236	1026.698334	1108.38	1190.061666	0.896748
GO:0034599_cellular_response_to_oxidative_stress	7	0	0.000000	-0.000000	1236	1026.698334	1108.38	1190.061666	0.896748
GO:0042033_chemokine_biosynthetic_process	7	0	0.000000	-0.000000	1236	1026.698334	1108.38	1190.061666	0.896748
GO:0042133_neurotransmitter_metabolic_process	7	0	0.000000	-0.000000	1236	1026.698334	1108.38	1190.061666	0.896748
GO:0042168_heme_metabolic_process	7	0	0.000000	-0.000000	1236	1026.698334	1108.38	1190.061666	0.896748
GO:0042415_norepinephrine_metabolic_process	7	0	0.000000	-0.000000	1236	1026.698334	1108.38	1190.061666	0.896748
GO:0042503_tyrosine_phosphorylation_of_Stat3_protein	7	0	0.000000	-0.000000	1236	1026.698334	1108.38	1190.061666	0.896748
GO:0042572_retinol_metabolic_process	7	0	0.000000	-0.000000	1236	1026.698334	1108.38	1190.061666	0.896748
GO:0043353_enucleate_erythrocyte_differentiation	7	0	0.000000	-0.000000	1236	1026.698334	1108.38	1190.061666	0.896748
GO:0043372_positive_regulation_of_CD4-positive__alpha_beta_T_cell_differentiation	7	0	0.000000	-0.000000	1236	1026.698334	1108.38	1190.061666	0.896748
GO:0043449_cellular_alkene_metabolic_process	7	0	0.000000	-0.000000	1236	1026.698334	1108.38	1190.061666	0.896748
GO:0043507_positive_regulation_of_JUN_kinase_activity	7	0	0.000000	-0.000000	1236	1026.698334	1108.38	1190.061666	0.896748
GO:0043567_regulation_of_insulin-like_growth_factor_receptor_signaling_pathway	7	0	0.000000	-0.000000	1236	1026.698334	1108.38	1190.061666	0.896748
GO:0044065_regulation_of_respiratory_system_process	7	0	0.000000	-0.000000	1236	1026.698334	1108.38	1190.061666	0.896748
GO:0044275_cellular_carbohydrate_catabolic_process	7	0	0.000000	-0.000000	1236	1026.698334	1108.38	1190.061666	0.896748
GO:0045059_positive_thymic_T_cell_selection	7	0	0.000000	-0.000000	1236	1026.698334	1108.38	1190.061666	0.896748
GO:0045073_regulation_of_chemokine_biosynthetic_process	7	0	0.000000	-0.000000	1236	1026.698334	1108.38	1190.061666	0.896748
GO:0045581_negative_regulation_of_T_cell_differentiation	7	0	0.000000	-0.000000	1236	1026.698334	1108.38	1190.061666	0.896748
GO:0045599_negative_regulation_of_fat_cell_differentiation	7	0	0.000000	-0.000000	1236	1026.698334	1108.38	1190.061666	0.896748
GO:0045604_regulation_of_epidermal_cell_differentiation	7	0	0.000000	-0.000000	1236	1026.698334	1108.38	1190.061666	0.896748
GO:0045668_negative_regulation_of_osteoblast_differentiation	7	0	0.000000	-0.000000	1236	1026.698334	1108.38	1190.061666	0.896748
GO:0045840_positive_regulation_of_mitosis	7	0	0.000000	-0.000000	1236	1026.698334	1108.38	1190.061666	0.896748
GO:0045862_positive_regulation_of_proteolysis	7	0	0.000000	-0.000000	1236	1026.698334	1108.38	1190.061666	0.896748
GO:0045879_negative_regulation_of_smoothened_signaling_pathway	7	0	0.000000	-0.000000	1236	1026.698334	1108.38	1190.061666	0.896748
GO:0045986_negative_regulation_of_smooth_muscle_contraction	7	0	0.000000	-0.000000	1236	1026.698334	1108.38	1190.061666	0.896748
GO:0046496_nicotinamide_nucleotide_metabolic_process	7	0	0.000000	-0.000000	1236	1026.698334	1108.38	1190.061666	0.896748
GO:0046504_glycerol_ether_biosynthetic_process	7	0	0.000000	-0.000000	1236	1026.698334	1108.38	1190.061666	0.896748
GO:0046513_ceramide_biosynthetic_process	7	0	0.000000	-0.000000	1236	1026.698334	1108.38	1190.061666	0.896748
GO:0046520_sphingoid_biosynthetic_process	7	0	0.000000	-0.000000	1236	1026.698334	1108.38	1190.061666	0.896748
GO:0046543_development_of_secondary_female_sexual_characteristics	7	0	0.000000	-0.000000	1236	1026.698334	1108.38	1190.061666	0.896748
GO:0046622_positive_regulation_of_organ_growth	7	0	0.000000	-0.000000	1236	1026.698334	1108.38	1190.061666	0.896748
GO:0046626_regulation_of_insulin_receptor_signaling_pathway	7	0	0.000000	-0.000000	1236	1026.698334	1108.38	1190.061666	0.896748
GO:0046676_negative_regulation_of_insulin_secretion	7	0	0.000000	-0.000000	1236	1026.698334	1108.38	1190.061666	0.896748
GO:0046677_response_to_antibiotic	7	0	0.000000	-0.000000	1236	1026.698334	1108.38	1190.061666	0.896748
GO:0046824_positive_regulation_of_nucleocytoplasmic_transport	7	0	0.000000	-0.000000	1236	1026.698334	1108.38	1190.061666	0.896748
GO:0046847_filopodium_assembly	7	0	0.000000	-0.000000	1236	1026.698334	1108.38	1190.061666	0.896748
GO:0048148_behavioral_response_to_cocaine	7	0	0.000000	-0.000000	1236	1026.698334	1108.38	1190.061666	0.896748
GO:0048304_positive_regulation_of_isotype_switching_to_IgG_isotypes	7	0	0.000000	-0.000000	1236	1026.698334	1108.38	1190.061666	0.896748
GO:0048486_parasympathetic_nervous_system_development	7	0	0.000000	-0.000000	1236	1026.698334	1108.38	1190.061666	0.896748
GO:0048537_mucosal-associated_lymphoid_tissue_development	7	0	0.000000	-0.000000	1236	1026.698334	1108.38	1190.061666	0.896748
GO:0048814_regulation_of_dendrite_morphogenesis	7	0	0.000000	-0.000000	1236	1026.698334	1108.38	1190.061666	0.896748
GO:0048857_neural_nucleus_development	7	0	0.000000	-0.000000	1236	1026.698334	1108.38	1190.061666	0.896748
GO:0050755_chemokine_metabolic_process	7	0	0.000000	-0.000000	1236	1026.698334	1108.38	1190.061666	0.896748
GO:0050773_regulation_of_dendrite_development	7	0	0.000000	-0.000000	1236	1026.698334	1108.38	1190.061666	0.896748
GO:0051028_mRNA_transport	7	0	0.000000	-0.000000	1236	1026.698334	1108.38	1190.061666	0.896748
GO:0051785_positive_regulation_of_nuclear_division	7	0	0.000000	-0.000000	1236	1026.698334	1108.38	1190.061666	0.896748
GO:0051928_positive_regulation_of_calcium_ion_transport	7	0	0.000000	-0.000000	1236	1026.698334	1108.38	1190.061666	0.896748
GO:0055069_zinc_ion_homeostasis	7	0	0.000000	-0.000000	1236	1026.698334	1108.38	1190.061666	0.896748
GO:0055070_copper_ion_homeostasis	7	0	0.000000	-0.000000	1236	1026.698334	1108.38	1190.061666	0.896748
GO:0060037_pharyngeal_system_development	7	0	0.000000	-0.000000	1236	1026.698334	1108.38	1190.061666	0.896748
GO:0060080_regulation_of_inhibitory_postsynaptic_membrane_potential	7	0	0.000000	-0.000000	1236	1026.698334	1108.38	1190.061666	0.896748
GO:0060088_auditory_receptor_cell_stereocilium_organization	7	0	0.000000	-0.000000	1236	1026.698334	1108.38	1190.061666	0.896748
GO:0060117_auditory_receptor_cell_development	7	0	0.000000	-0.000000	1236	1026.698334	1108.38	1190.061666	0.896748
GO:0060526_prostate_glandular_acinus_morphogenesis	7	0	0.000000	-0.000000	1236	1026.698334	1108.38	1190.061666	0.896748
GO:0060527_prostate_epithelial_cord_arborization_involved_in_prostate_glandular_acinus_morphogenesis	7	0	0.000000	-0.000000	1236	1026.698334	1108.38	1190.061666	0.896748
GO:0060579_ventral_spinal_cord_interneuron_fate_commitment	7	0	0.000000	-0.000000	1236	1026.698334	1108.38	1190.061666	0.896748
GO:0060664_epithelial_cell_proliferation_involved_in_salivary_gland_morphogenesis	7	0	0.000000	-0.000000	1236	1026.698334	1108.38	1190.061666	0.896748
GO:0060687_regulation_of_branching_involved_in_prostate_gland_morphogenesis	7	0	0.000000	-0.000000	1236	1026.698334	1108.38	1190.061666	0.896748
GO:0060788_ectodermal_placode_formation	7	0	0.000000	-0.000000	1236	1026.698334	1108.38	1190.061666	0.896748
GO:0060795_cell_fate_commitment_involved_in_the_formation_of_primary_germ_layers	7	0	0.000000	-0.000000	1236	1026.698334	1108.38	1190.061666	0.896748
GO:0070228_regulation_of_lymphocyte_apoptosis	7	0	0.000000	-0.000000	1236	1026.698334	1108.38	1190.061666	0.896748
GO:0070646_protein_modification_by_small_protein_removal	7	0	0.000000	-0.000000	1236	1026.698334	1108.38	1190.061666	0.896748
GO:0055082_cellular_chemical_homeostasis	181	0	0.000000	-0.000000	1237	1027.954726	1109.36	1190.765274	0.896815
GO:0000084_S_phase_of_mitotic_cell_cycle	3	0									
GO:0000089_mitotic_metaphase	3	0									
GO:0000098_sulfur_amino_acid_catabolic_process	3	0									
GO:0000103_sulfate_assimilation	3	0									
GO:0000212_meiotic_spindle_organization	3	0									
GO:0000303_response_to_superoxide	3	0									
GO:0000320_re-entry_into_mitotic_cell_cycle	3	0									
GO:0000380_alternative_nuclear_mRNA_splicing__via_spliceosome	3	0									
GO:0001516_prostaglandin_biosynthetic_process	3	0									
GO:0001553_luteinization	3	0									
GO:0001574_ganglioside_biosynthetic_process	3	0									
GO:0001705_ectoderm_formation	3	0									
GO:0001711_endodermal_cell_fate_commitment	3	0									
GO:0001757_somite_specification	3	0									
GO:0001778_plasma_membrane_repair	3	0									
GO:0001780_neutrophil_homeostasis	3	0									
GO:0001802_type_III_hypersensitivity	3	0									
GO:0001803_regulation_of_type_III_hypersensitivity	3	0									
GO:0001805_positive_regulation_of_type_III_hypersensitivity	3	0									
GO:0001812_positive_regulation_of_type_I_hypersensitivity	3	0									
GO:0001831_trophectodermal_cellular_morphogenesis	3	0									
GO:0001844_protein_insertion_into_mitochondrial_membrane_during_induction_of_apoptosis	3	0									
GO:0001878_response_to_yeast	3	0									
GO:0001895_retina_homeostasis	3	0									
GO:0001915_negative_regulation_of_T_cell_mediated_cytotoxicity	3	0									
GO:0001937_negative_regulation_of_endothelial_cell_proliferation	3	0									
GO:0001953_negative_regulation_of_cell-matrix_adhesion	3	0									
GO:0001955_blood_vessel_maturation	3	0									
GO:0001960_negative_regulation_of_cytokine-mediated_signaling_pathway	3	0									
GO:0001973_adenosine_receptor_signaling_pathway	3	0									
GO:0001996_positive_regulation_of_heart_rate_by_epinephrine-norepinephrine	3	0									
GO:0002034_regulation_of_blood_vessel_size_by_renin-angiotensin	3	0									
GO:0002238_response_to_molecule_of_fungal_origin	3	0									
GO:0002275_myeloid_cell_activation_during_immune_response	3	0									
GO:0002281_macrophage_activation_during_immune_response	3	0									
GO:0002309_T_cell_proliferation_during_immune_response	3	0									
GO:0002361_CD4-positive__CD25-positive__alpha-beta_regulatory_T_cell_differentiation	3	0									
GO:0002369_T_cell_cytokine_production	3	0									
GO:0002428_antigen_processing_and_presentation_of_peptide_antigen_via_MHC_class_Ib	3	0									
GO:0002446_neutrophil_mediated_immunity	3	0									
GO:0002477_antigen_processing_and_presentation_of_exogenous_peptide_antigen_via_MHC_class_Ib	3	0									
GO:0002481_antigen_processing_and_presentation_of_exogenous_protein_antigen_via_MHC_class_Ib__TAP-dependent	3	0									
GO:0002513_tolerance_induction_to_self_antigen	3	0									
GO:0002568_somatic_diversification_of_T_cell_receptor_genes	3	0									
GO:0002674_negative_regulation_of_acute_inflammatory_response	3	0									
GO:0002681_somatic_recombination_of_T_cell_receptor_gene_segments	3	0									
GO:0002713_negative_regulation_of_B_cell_mediated_immunity	3	0									
GO:0002827_positive_regulation_of_T-helper_1_type_immune_response	3	0									
GO:0002865_negative_regulation_of_acute_inflammatory_response_to_antigenic_stimulus	3	0									
GO:0002884_negative_regulation_of_hypersensitivity	3	0									
GO:0002890_negative_regulation_of_immunoglobulin_mediated_immune_response	3	0									
GO:0002904_positive_regulation_of_B_cell_apoptosis	3	0									
GO:0003009_skeletal_muscle_contraction	3	0									
GO:0003072_renal_control_of_peripheral_vascular_resistance_involved_in_regulation_of_systemic_arterial_blood_pressure	3	0									
GO:0006047_UDP-N-acetylglucosamine_metabolic_process	3	0									
GO:0006067_ethanol_metabolic_process	3	0									
GO:0006072_glycerol-3-phosphate_metabolic_process	3	0									
GO:0006103_2-oxoglutarate_metabolic_process	3	0									
GO:0006107_oxaloacetate_metabolic_process	3	0									
GO:0006166_purine_ribonucleoside_salvage	3	0									
GO:0006220_pyrimidine_nucleotide_metabolic_process	3	0									
GO:0006266_DNA_ligation	3	0									
GO:0006282_regulation_of_DNA_repair	3	0									
GO:0006287_base-excision_repair__gap-filling	3	0									
GO:0006301_postreplication_repair	3	0									
GO:0006361_transcription_initiation_from_RNA_polymerase_I_promoter	3	0									
GO:0006367_transcription_initiation_from_RNA_polymerase_II_promoter	3	0									
GO:0006414_translational_elongation	3	0									
GO:0006491_N-glycan_processing	3	0									
GO:0006498_N-terminal_protein_lipidation	3	0									
GO:0006531_aspartate_metabolic_process	3	0									
GO:0006598_polyamine_catabolic_process	3	0									
GO:0006620_posttranslational_protein_targeting_to_membrane	3	0									
GO:0006625_protein_targeting_to_peroxisome	3	0									
GO:0006651_diacylglycerol_biosynthetic_process	3	0									
GO:0006670_sphingosine_metabolic_process	3	0									
GO:0006677_glycosylceramide_metabolic_process	3	0									
GO:0006689_ganglioside_catabolic_process	3	0									
GO:0006699_bile_acid_biosynthetic_process	3	0									
GO:0006791_sulfur_utilization	3	0									
GO:0006817_phosphate_transport	3	0									
GO:0006825_copper_ion_transport	3	0									
GO:0006828_manganese_ion_transport	3	0									
GO:0006857_oligopeptide_transport	3	0									
GO:0006892_post-Golgi_vesicle-mediated_transport	3	0									
GO:0006904_vesicle_docking_during_exocytosis	3	0									
GO:0006926_virus-infected_cell_apoptosis	3	0									
GO:0006953_acute-phase_response	3	0									
GO:0007000_nucleolus_organization	3	0									
GO:0007041_lysosomal_transport	3	0									
GO:0007043_cell-cell_junction_assembly	3	0									
GO:0007090_regulation_of_S_phase_of_mitotic_cell_cycle	3	0									
GO:0007195_inhibition_of_adenylate_cyclase_activity_by_dopamine_receptor_signaling_pathway	3	0									
GO:0007199_G-protein_signaling__coupled_to_cGMP_nucleotide_second_messenger	3	0									
GO:0007213_muscarinic_acetylcholine_receptor_signaling_pathway	3	0									
GO:0007250_activation_of_NF-kappaB-inducing_kinase_activity	3	0									
GO:0007252_I-kappaB_phosphorylation	3	0									
GO:0007262_STAT_protein_nuclear_translocation	3	0									
GO:0007288_sperm_axoneme_assembly	3	0									
GO:0007350_blastoderm_segmentation	3	0									
GO:0007403_glial_cell_fate_determination	3	0									
GO:0007412_axon_target_recognition	3	0									
GO:0007468_regulation_of_rhodopsin_gene_expression	3	0									
GO:0007525_somatic_muscle_development	3	0									
GO:0007635_chemosensory_behavior	3	0									
GO:0008090_retrograde_axon_cargo_transport	3	0									
GO:0008347_glial_cell_migration	3	0									
GO:0008635_activation_of_caspase_activity_by_cytochrome_c	3	0									
GO:0009060_aerobic_respiration	3	0									
GO:0009081_branched_chain_family_amino_acid_metabolic_process	3	0									
GO:0009086_methionine_biosynthetic_process	3	0									
GO:0009135_purine_nucleoside_diphosphate_metabolic_process	3	0									
GO:0009137_purine_nucleoside_diphosphate_catabolic_process	3	0									
GO:0009155_purine_deoxyribonucleotide_catabolic_process	3	0									
GO:0009179_purine_ribonucleoside_diphosphate_metabolic_process	3	0									
GO:0009181_purine_ribonucleoside_diphosphate_catabolic_process	3	0									
GO:0009185_ribonucleoside_diphosphate_metabolic_process	3	0									
GO:0009191_ribonucleoside_diphosphate_catabolic_process	3	0									
GO:0009199_ribonucleoside_triphosphate_metabolic_process	3	0									
GO:0009204_deoxyribonucleoside_triphosphate_catabolic_process	3	0									
GO:0009205_purine_ribonucleoside_triphosphate_metabolic_process	3	0									
GO:0009217_purine_deoxyribonucleoside_triphosphate_catabolic_process	3	0									
GO:0009448_gamma-aminobutyric_acid_metabolic_process	3	0									
GO:0010043_response_to_zinc_ion	3	0									
GO:0010159_specification_of_organ_position	3	0									
GO:0010172_embryonic_body_morphogenesis	3	0									
GO:0010216_maintenance_of_DNA_methylation	3	0									
GO:0010273_detoxification_of_copper_ion	3	0									
GO:0010454_negative_regulation_of_cell_fate_commitment	3	0									
GO:0010507_negative_regulation_of_autophagy	3	0									
GO:0010524_positive_regulation_of_calcium_ion_transport_into_cytosol	3	0									
GO:0010573_vascular_endothelial_growth_factor_production	3	0									
GO:0010574_regulation_of_vascular_endothelial_growth_factor_production	3	0									
GO:0010575_positive_regulation_vascular_endothelial_growth_factor_production	3	0									
GO:0010632_regulation_of_epithelial_cell_migration	3	0									
GO:0010717_regulation_of_epithelial_to_mesenchymal_transition	3	0									
GO:0010884_positive_regulation_of_lipid_storage	3	0									
GO:0010888_negative_regulation_of_lipid_storage	3	0									
GO:0010889_regulation_of_sequestering_of_triglyceride	3	0									
GO:0010893_positive_regulation_of_steroid_biosynthetic_process	3	0									
GO:0010998_regulation_of_translational_initiation_by_eIF2_alpha_phosphorylation	3	0									
GO:0010999_regulation_of_eIF2_alpha_phosphorylation_by_heme	3	0									
GO:0014074_response_to_purine	3	0									
GO:0014909_smooth_muscle_cell_migration	3	0									
GO:0015669_gas_transport	3	0									
GO:0015760_glucose-6-phosphate_transport	3	0									
GO:0015816_glycine_transport	3	0									
GO:0015838_betaine_transport	3	0									
GO:0015871_choline_transport	3	0									
GO:0015879_carnitine_transport	3	0									
GO:0015893_drug_transport	3	0									
GO:0015909_long-chain_fatty_acid_transport	3	0									
GO:0015936_coenzyme_A_metabolic_process	3	0									
GO:0015988_energy_coupled_proton_transport__against_electrochemical_gradient	3	0									
GO:0015991_ATP_hydrolysis_coupled_proton_transport	3	0									
GO:0016241_regulation_of_macroautophagy	3	0									
GO:0016322_neuron_remodeling	3	0									
GO:0016556_mRNA_modification	3	0									
GO:0016973_poly(A)+_mRNA_export_from_nucleus	3	0									
GO:0018196_peptidyl-asparagine_modification	3	0									
GO:0018208_peptidyl-proline_modification	3	0									
GO:0018279_protein_amino_acid_N-linked_glycosylation_via_asparagine	3	0									
GO:0018894_dibenzo-p-dioxin_metabolic_process	3	0									
GO:0019058_viral_infectious_cycle	3	0									
GO:0019230_proprioception	3	0									
GO:0019236_response_to_pheromone	3	0									
GO:0019359_nicotinamide_nucleotide_biosynthetic_process	3	0									
GO:0019363_pyridine_nucleotide_biosynthetic_process	3	0									
GO:0019438_aromatic_compound_biosynthetic_process	3	0									
GO:0019439_aromatic_compound_catabolic_process	3	0									
GO:0019605_butyrate_metabolic_process	3	0									
GO:0019614_catechol_catabolic_process	3	0									
GO:0019674_NAD_metabolic_process	3	0									
GO:0019852_L-ascorbic_acid_metabolic_process	3	0									
GO:0019934_cGMP-mediated_signaling	3	0									
GO:0019987_negative_regulation_of_anti-apoptosis	3	0									
GO:0021527_spinal_cord_association_neuron_differentiation	3	0									
GO:0021529_spinal_cord_oligodendrocyte_cell_differentiation	3	0									
GO:0021530_spinal_cord_oligodendrocyte_cell_fate_specification	3	0									
GO:0021555_midbrain-hindbrain_boundary_morphogenesis	3	0									
GO:0021563_glossopharyngeal_nerve_development	3	0									
GO:0021570_rhombomere_4_development	3	0									
GO:0021591_ventricular_system_development	3	0									
GO:0021615_glossopharyngeal_nerve_morphogenesis	3	0									
GO:0021794_thalamus_development	3	0									
GO:0021797_forebrain_anterior_posterior_pattern_formation	3	0									
GO:0021798_forebrain_dorsal_ventral_pattern_formation	3	0									
GO:0021819_layer_formation_in_the_cerebral_cortex	3	0									
GO:0021859_pyramidal_neuron_differentiation	3	0									
GO:0021860_pyramidal_neuron_development	3	0									
GO:0021889_olfactory_bulb_interneuron_differentiation	3	0									
GO:0021891_olfactory_bulb_interneuron_development	3	0									
GO:0021912_regulation_of_transcription_from_RNA_polymerase_II_promoter_involved_in_spinal_cord_motor_neuron_fate_specification	3	0									
GO:0021979_hypothalamus_cell_differentiation	3	0									
GO:0022010_myelination_in_the_central_nervous_system	3	0									
GO:0022406_membrane_docking	3	0									
GO:0030033_microvillus_assembly	3	0									
GO:0030091_protein_repair	3	0									
GO:0030195_negative_regulation_of_blood_coagulation	3	0									
GO:0030224_monocyte_differentiation	3	0									
GO:0030307_positive_regulation_of_cell_growth	3	0									
GO:0030319_cellular_di-__tri-valent_inorganic_anion_homeostasis	3	0									
GO:0030320_cellular_monovalent_inorganic_anion_homeostasis	3	0									
GO:0030321_transepithelial_chloride_transport	3	0									
GO:0030501_positive_regulation_of_bone_mineralization	3	0									
GO:0030513_positive_regulation_of_BMP_signaling_pathway	3	0									
GO:0030538_embryonic_genitalia_morphogenesis	3	0									
GO:0030540_female_genitalia_development	3	0									
GO:0030574_collagen_catabolic_process	3	0									
GO:0030643_cellular_phosphate_ion_homeostasis	3	0									
GO:0030718_germ-line_stem_cell_maintenance	3	0									
GO:0030730_sequestering_of_triglyceride	3	0									
GO:0030836_positive_regulation_of_actin_filament_depolymerization	3	0									
GO:0030857_negative_regulation_of_epithelial_cell_differentiation	3	0									
GO:0030916_otic_vesicle_formation	3	0									
GO:0031000_response_to_caffeine	3	0									
GO:0031063_regulation_of_histone_deacetylation	3	0									
GO:0031065_positive_regulation_of_histone_deacetylation	3	0									
GO:0031133_regulation_of_axon_diameter	3	0									
GO:0031282_regulation_of_guanylate_cyclase_activity	3	0									
GO:0031333_negative_regulation_of_protein_complex_assembly	3	0									
GO:0031397_negative_regulation_of_protein_ubiquitination	3	0									
GO:0031398_positive_regulation_of_protein_ubiquitination	3	0									
GO:0031503_protein_complex_localization	3	0									
GO:0031571_G1_DNA_damage_checkpoint	3	0									
GO:0031579_membrane_raft_organization	3	0									
GO:0031638_zymogen_activation	3	0									
GO:0031641_regulation_of_myelination	3	0									
GO:0031642_negative_regulation_of_myelination	3	0									
GO:0031649_heat_generation	3	0									
GO:0032020_ISG15-protein_conjugation	3	0									
GO:0032060_bleb_formation	3	0									
GO:0032095_regulation_of_response_to_food	3	0									
GO:0032272_negative_regulation_of_protein_polymerization	3	0									
GO:0032288_myelin_assembly	3	0									
GO:0032291_ensheathment_of_axons_in_the_central_nervous_system	3	0									
GO:0032355_response_to_estradiol_stimulus	3	0									
GO:0032402_melanosome_transport	3	0									
GO:0032411_positive_regulation_of_transporter_activity	3	0									
GO:0032414_positive_regulation_of_ion_transmembrane_transporter_activity	3	0									
GO:0032436_positive_regulation_of_proteasomal_ubiquitin-dependent_protein_catabolic_process	3	0									
GO:0032528_microvillus_organization	3	0									
GO:0032536_regulation_of_cell_projection_size	3	0									
GO:0032632_interleukin-3_production	3	0									
GO:0032634_interleukin-5_production	3	0									
GO:0032674_regulation_of_interleukin-5_production	3	0									
GO:0032703_negative_regulation_of_interleukin-2_production	3	0									
GO:0032753_positive_regulation_of_interleukin-4_production	3	0									
GO:0032823_regulation_of_natural_killer_cell_differentiation	3	0									
GO:0032825_positive_regulation_of_natural_killer_cell_differentiation	3	0									
GO:0032856_activation_of_Ras_GTPase_activity	3	0									
GO:0032862_activation_of_Rho_GTPase_activity	3	0									
GO:0032874_positive_regulation_of_stress-activated_MAPK_cascade	3	0									
GO:0032881_regulation_of_polysaccharide_metabolic_process	3	0									
GO:0032890_regulation_of_organic_acid_transport	3	0									
GO:0033058_directional_locomotion	3	0									
GO:0033080_immature_T_cell_proliferation_in_the_thymus	3	0									
GO:0033084_regulation_of_immature_T_cell_proliferation_in_the_thymus	3	0									
GO:0033091_positive_regulation_of_immature_T_cell_proliferation	3	0									
GO:0033137_negative_regulation_of_peptidyl-serine_phosphorylation	3	0									
GO:0033153_T_cell_receptor_V(D)J_recombination	3	0									
GO:0033209_tumor_necrosis_factor-mediated_signaling_pathway	3	0									
GO:0033261_regulation_of_S_phase	3	0									
GO:0033600_negative_regulation_of_mammary_gland_epithelial_cell_proliferation	3	0									
GO:0033631_cell-cell_adhesion_mediated_by_integrin	3	0									
GO:0033993_response_to_lipid	3	0									
GO:0034220_ion_transmembrane_transport	3	0									
GO:0034308_monohydric_alcohol_metabolic_process	3	0									
GO:0034313_diol_catabolic_process	3	0									
GO:0034331_cell_junction_maintenance	3	0									
GO:0034332_adherens_junction_organization	3	0									
GO:0034375_high-density_lipoprotein_particle_remodeling	3	0									
GO:0034381_lipoprotein_particle_clearance	3	0									
GO:0034612_response_to_tumor_necrosis_factor	3	0									
GO:0034655_nucleobase__nucleoside__nucleotide_and_nucleic_acid_catabolic_process	3	0									
GO:0034656_nucleobase__nucleoside_and_nucleotide_catabolic_process	3	0									
GO:0035067_negative_regulation_of_histone_acetylation	3	0									
GO:0035084_flagellar_axoneme_assembly	3	0									
GO:0035166_post-embryonic_hemopoiesis	3	0									
GO:0035283_central_nervous_system_segmentation	3	0									
GO:0035284_brain_segmentation	3	0									
GO:0042097_interleukin-4_biosynthetic_process	3	0									
GO:0042135_neurotransmitter_catabolic_process	3	0									
GO:0042271_susceptibility_to_natural_killer_cell_mediated_cytotoxicity	3	0									
GO:0042273_ribosomal_large_subunit_biogenesis	3	0									
GO:0042375_quinone_cofactor_metabolic_process	3	0									
GO:0042420_dopamine_catabolic_process	3	0									
GO:0042421_norepinephrine_biosynthetic_process	3	0									
GO:0042424_catecholamine_catabolic_process	3	0									
GO:0042447_hormone_catabolic_process	3	0									
GO:0042448_progesterone_metabolic_process	3	0									
GO:0042523_positive_regulation_of_tyrosine_phosphorylation_of_Stat5_protein	3	0									
GO:0042659_regulation_of_cell_fate_specification	3	0									
GO:0042668_auditory_receptor_cell_fate_determination	3	0									
GO:0042670_retinal_cone_cell_differentiation	3	0									
GO:0042693_muscle_cell_fate_commitment	3	0									
GO:0042711_maternal_behavior	3	0									
GO:0042745_circadian_sleep_wake_cycle	3	0									
GO:0042759_long-chain_fatty_acid_biosynthetic_process	3	0									
GO:0042787_protein_ubiquitination_during_ubiquitin-dependent_protein_catabolic_process	3	0									
GO:0043045_DNA_methylation_during_embryonic_development	3	0									
GO:0043090_amino_acid_import	3	0									
GO:0043092_L-amino_acid_import	3	0									
GO:0043094_cellular_metabolic_compound_salvage	3	0									
GO:0043101_purine_salvage	3	0									
GO:0043149_stress_fiber_formation	3	0									
GO:0043174_nucleoside_salvage	3	0									
GO:0043200_response_to_amino_acid_stimulus	3	0									
GO:0043243_positive_regulation_of_protein_complex_disassembly	3	0									
GO:0043249_erythrocyte_maturation	3	0									
GO:0043267_negative_regulation_of_potassium_ion_transport	3	0									
GO:0043371_negative_regulation_of_CD4-positive__alpha_beta_T_cell_differentiation	3	0									
GO:0043462_regulation_of_ATPase_activity	3	0									
GO:0043569_negative_regulation_of_insulin-like_growth_factor_receptor_signaling_pathway	3	0									
GO:0043574_peroxisomal_transport	3	0									
GO:0043586_tongue_development	3	0									
GO:0043900_regulation_of_multi-organism_process	3	0									
GO:0043954_cellular_component_maintenance	3	0									
GO:0044030_regulation_of_DNA_methylation	3	0									
GO:0044089_positive_regulation_of_cellular_component_biogenesis	3	0									
GO:0044273_sulfur_compound_catabolic_process	3	0									
GO:0045047_protein_targeting_to_ER	3	0									
GO:0045085_negative_regulation_of_interleukin-2_biosynthetic_process	3	0									
GO:0045110_intermediate_filament_bundle_assembly	3	0									
GO:0045143_homologous_chromosome_segregation	3	0									
GO:0045198_establishment_of_epithelial_cell_apical_basal_polarity	3	0									
GO:0045217_cell-cell_junction_maintenance	3	0									
GO:0045348_positive_regulation_of_MHC_class_II_biosynthetic_process	3	0									
GO:0045402_regulation_of_interleukin-4_biosynthetic_process	3	0									
GO:0045404_positive_regulation_of_interleukin-4_biosynthetic_process	3	0									
GO:0045542_positive_regulation_of_cholesterol_biosynthetic_process	3	0									
GO:0045607_regulation_of_auditory_receptor_cell_differentiation	3	0									
GO:0045623_negative_regulation_of_T-helper_cell_differentiation	3	0									
GO:0045625_regulation_of_T-helper_1_cell_differentiation	3	0									
GO:0045631_regulation_of_mechanoreceptor_differentiation	3	0									
GO:0045717_negative_regulation_of_fatty_acid_biosynthetic_process	3	0									
GO:0045723_positive_regulation_of_fatty_acid_biosynthetic_process	3	0									
GO:0045746_negative_regulation_of_Notch_signaling_pathway	3	0									
GO:0045806_negative_regulation_of_endocytosis	3	0									
GO:0045829_negative_regulation_of_isotype_switching	3	0									
GO:0045844_positive_regulation_of_striated_muscle_development	3	0									
GO:0045907_positive_regulation_of_vasoconstriction	3	0									
GO:0045922_negative_regulation_of_fatty_acid_metabolic_process	3	0									
GO:0046013_regulation_of_T_cell_homeostatic_proliferation	3	0									
GO:0046034_ATP_metabolic_process	3	0									
GO:0046325_negative_regulation_of_glucose_import	3	0									
GO:0046426_negative_regulation_of_JAK-STAT_cascade	3	0									
GO:0046457_prostanoid_biosynthetic_process	3	0									
GO:0046479_glycosphingolipid_catabolic_process	3	0									
GO:0046488_phosphatidylinositol_metabolic_process	3	0									
GO:0046549_retinal_cone_cell_development	3	0									
GO:0046605_regulation_of_centrosome_cycle	3	0									
GO:0046688_response_to_copper_ion	3	0									
GO:0046717_acid_secretion	3	0									
GO:0046825_regulation_of_protein_export_from_nucleus	3	0									
GO:0048003_antigen_processing_and_presentation_of_lipid_antigen_via_MHC_class_Ib	3	0									
GO:0048007_antigen_processing_and_presentation__exogenous_lipid_antigen_via_MHC_class_Ib	3	0									
GO:0048012_hepatocyte_growth_factor_receptor_signaling_pathway	3	0									
GO:0048050_post-embryonic_eye_morphogenesis	3	0									
GO:0048087_positive_regulation_of_pigmentation_during_development	3	0									
GO:0048246_macrophage_chemotaxis	3	0									
GO:0048251_elastic_fiber_assembly	3	0									
GO:0048278_vesicle_docking	3	0									
GO:0048294_negative_regulation_of_isotype_switching_to_IgE_isotypes	3	0									
GO:0048318_axial_mesoderm_development	3	0									
GO:0048597_post-embryonic_camera-type_eye_morphogenesis	3	0									
GO:0048636_positive_regulation_of_muscle_development	3	0									
GO:0048660_regulation_of_smooth_muscle_cell_proliferation	3	0									
GO:0048668_collateral_sprouting	3	0									
GO:0048676_axon_extension_involved_in_development	3	0									
GO:0048755_branching_morphogenesis_of_a_nerve	3	0									
GO:0048845_venous_blood_vessel_morphogenesis	3	0									
GO:0048852_diencephalon_morphogenesis	3	0									
GO:0048859_formation_of_anatomical_boundary	3	0									
GO:0048865_stem_cell_fate_commitment	3	0									
GO:0050435_beta-amyloid_metabolic_process	3	0									
GO:0050650_chondroitin_sulfate_proteoglycan_biosynthetic_process	3	0									
GO:0050703_interleukin-1_alpha_secretion	3	0									
GO:0050705_regulation_of_interleukin-1_alpha_secretion	3	0									
GO:0050709_negative_regulation_of_protein_secretion	3	0									
GO:0050710_negative_regulation_of_cytokine_secretion	3	0									
GO:0050717_positive_regulation_of_interleukin-1_alpha_secretion	3	0									
GO:0050774_negative_regulation_of_dendrite_morphogenesis	3	0									
GO:0050857_positive_regulation_of_antigen_receptor-mediated_signaling_pathway	3	0									
GO:0050882_voluntary_musculoskeletal_movement	3	0									
GO:0050913_sensory_perception_of_bitter_taste	3	0									
GO:0050957_equilibrioception	3	0									
GO:0050996_positive_regulation_of_lipid_catabolic_process	3	0									
GO:0051149_positive_regulation_of_muscle_cell_differentiation	3	0									
GO:0051153_regulation_of_striated_muscle_cell_differentiation	3	0									
GO:0051204_protein_insertion_into_mitochondrial_membrane	3	0									
GO:0051291_protein_heterooligomerization	3	0									
GO:0051320_S_phase	3	0									
GO:0051450_myoblast_proliferation	3	0									
GO:0051583_dopamine_uptake	3	0									
GO:0051798_positive_regulation_of_hair_follicle_development	3	0									
GO:0051882_mitochondrial_depolarization	3	0									
GO:0051900_regulation_of_mitochondrial_depolarization	3	0									
GO:0051925_regulation_of_calcium_ion_transport_via_voltage-gated_calcium_channel_activity	3	0									
GO:0051926_negative_regulation_of_calcium_ion_transport	3	0									
GO:0051930_regulation_of_sensory_perception_of_pain	3	0									
GO:0051931_regulation_of_sensory_perception	3	0									
GO:0051934_catecholamine_uptake_during_transmission_of_nerve_impulse	3	0									
GO:0051955_regulation_of_amino_acid_transport	3	0									
GO:0051962_positive_regulation_of_nervous_system_development	3	0									
GO:0051965_positive_regulation_of_synaptogenesis	3	0									
GO:0051967_negative_regulation_of_synaptic_transmission__glutamatergic	3	0									
GO:0055061_di-__tri-valent_inorganic_anion_homeostasis	3	0									
GO:0055062_phosphate_ion_homeostasis	3	0									
GO:0055083_monovalent_inorganic_anion_homeostasis	3	0									
GO:0055117_regulation_of_cardiac_muscle_contraction	3	0									
GO:0060009_Sertoli_cell_development	3	0									
GO:0060024_rhythmic_synaptic_transmission	3	0									
GO:0060033_anatomical_structure_regression	3	0									
GO:0060040_retinal_bipolar_neuron_differentiation	3	0									
GO:0060055_angiogenesis_involved_in_wound_healing	3	0									
GO:0060084_synaptic_transmission_involved_in_micturition	3	0									
GO:0060123_regulation_of_growth_hormone_secretion	3	0									
GO:0060126_somatotropin_secreting_cell_differentiation	3	0									
GO:0060192_negative_regulation_of_lipase_activity	3	0									
GO:0060219_camera-type_eye_photoreceptor_cell_differentiation	3	0									
GO:0060285_ciliary_cell_motility	3	0									
GO:0060294_cilium_movement_involved_in_ciliary_motility	3	0									
GO:0060295_regulation_of_cilium_movement_involved_in_ciliary_motility	3	0									
GO:0060296_regulation_of_cilium_beat_frequency_involved_in_ciliary_motility	3	0									
GO:0060314_regulation_of_ryanodine-sensitive_calcium-release_channel_activity	3	0									
GO:0060396_growth_hormone_receptor_signaling_pathway	3	0									
GO:0060416_response_to_growth_hormone_stimulus	3	0									
GO:0060428_lung_epithelium_development	3	0									
GO:0060433_bronchus_development	3	0									
GO:0060435_bronchiole_development	3	0									
GO:0060460_left_lung_morphogenesis	3	0									
GO:0060491_regulation_of_cell_projection_assembly	3	0									
GO:0060523_prostate_epithelial_cord_elongation	3	0									
GO:0060586_multicellular_organismal_iron_ion_homeostasis	3	0									
GO:0060596_mammary_placode_formation	3	0									
GO:0060632_regulation_of_microtubule-based_movement	3	0									
GO:0060648_mammary_gland_bud_morphogenesis	3	0									
GO:0060684_epithelial-mesenchymal_cell_signaling	3	0									
GO:0060686_negative_regulation_of_prostatic_bud_formation	3	0									
GO:0060689_cell_differentiation_involved_in_salivary_gland_development	3	0									
GO:0060708_spongiotrophoblast_differentiation	3	0									
GO:0060746_parental_behavior	3	0									
GO:0060748_tertiary_branching_involved_in_mammary_gland_duct_morphogenesis	3	0									
GO:0060750_epithelial_cell_proliferation_involved_in_mammary_gland_duct_elongation	3	0									
GO:0060841_venous_blood_vessel_development	3	0									
GO:0070102_interleukin-6-mediated_signaling_pathway	3	0									
GO:0070169_positive_regulation_of_biomineral_formation	3	0									
GO:0070206_protein_trimerization	3	0									
GO:0070207_protein_homotrimerization	3	0									
GO:0070229_negative_regulation_of_lymphocyte_apoptosis	3	0									
GO:0070230_positive_regulation_of_lymphocyte_apoptosis	3	0									
GO:0070232_regulation_of_T_cell_apoptosis	3	0									
GO:0070233_negative_regulation_of_T_cell_apoptosis	3	0									
GO:0070242_thymocyte_apoptosis	3	0									
GO:0070243_regulation_of_thymocyte_apoptosis	3	0									
GO:0070244_negative_regulation_of_thymocyte_apoptosis	3	0									
GO:0070307_lens_fiber_cell_development	3	0									
GO:0070309_lens_fiber_cell_morphogenesis	3	0									
GO:0070423_nucleotide-binding_oligomerization_domain_containing_signaling_pathway	3	0									
GO:0070427_nucleotide-binding_oligomerization_domain_containing_1_signaling_pathway	3	0									
GO:0070431_nucleotide-binding_oligomerization_domain_containing_2_signaling_pathway	3	0									
GO:0070633_transepithelial_transport	3	0									
GO:0070846_Hsp90_deacetylation	3	0									
GO:0070873_regulation_of_glycogen_metabolic_process	3	0									
GO:0070875_positive_regulation_of_glycogen_metabolic_process	3	0									
GO:0001890_placenta_development	77	0	0.000000	-0.000000	1238	1029.402805	1110.66	1191.917195	0.897141
GO:0006935_chemotaxis	53	0	0.000000	-0.000000	1244	1036.403790	1117.09	1197.776210	0.897982
GO:0030031_cell_projection_assembly	53	0	0.000000	-0.000000	1244	1036.403790	1117.09	1197.776210	0.897982
GO:0042330_taxis	53	0	0.000000	-0.000000	1244	1036.403790	1117.09	1197.776210	0.897982
GO:0046942_carboxylic_acid_transport	53	0	0.000000	-0.000000	1244	1036.403790	1117.09	1197.776210	0.897982
GO:0050905_neuromuscular_process	53	0	0.000000	-0.000000	1244	1036.403790	1117.09	1197.776210	0.897982
GO:0055085_transmembrane_transport	53	0	0.000000	-0.000000	1244	1036.403790	1117.09	1197.776210	0.897982
GO:0014706_striated_muscle_tissue_development	120	0	0.000000	-0.000000	1245	1036.836385	1117.51	1198.183615	0.897598
GO:0021700_developmental_maturation	81	0	0.000000	-0.000000	1246	1037.629304	1118.22	1198.810696	0.897448
GO:0000086_G2_M_transition_of_mitotic_cell_cycle	4	0									
GO:0000305_response_to_oxygen_radical	4	0									
GO:0001661_conditioned_taste_aversion	4	0									
GO:0001678_cellular_glucose_homeostasis	4	0									
GO:0001777_T_cell_homeostatic_proliferation	4	0									
GO:0001794_type_IIa_hypersensitivity	4	0									
GO:0001796_regulation_of_type_IIa_hypersensitivity	4	0									
GO:0001798_positive_regulation_of_type_IIa_hypersensitivity	4	0									
GO:0001810_regulation_of_type_I_hypersensitivity	4	0									
GO:0001820_serotonin_secretion	4	0									
GO:0001835_blastocyst_hatching	4	0									
GO:0001842_neural_fold_formation	4	0									
GO:0001881_receptor_recycling	4	0									
GO:0001938_positive_regulation_of_endothelial_cell_proliferation	4	0									
GO:0001978_regulation_of_systemic_arterial_blood_pressure_by_carotid_sinus_baroreceptor_feedback	4	0									
GO:0002035_brain_renin-angiotensin_system	4	0									
GO:0002051_osteoblast_fate_commitment	4	0									
GO:0002220_innate_immune_response_activating_cell_surface_receptor_signaling_pathway	4	0									
GO:0002249_lymphocyte_anergy	4	0									
GO:0002312_B_cell_activation_during_immune_response	4	0									
GO:0002313_mature_B_cell_differentiation_during_immune_response	4	0									
GO:0002318_myeloid_progenitor_cell_differentiation	4	0									
GO:0002326_B_cell_lineage_commitment	4	0									
GO:0002347_response_to_tumor_cell	4	0									
GO:0002418_immune_response_to_tumor_cell	4	0									
GO:0002445_type_II_hypersensitivity	4	0									
GO:0002544_chronic_inflammatory_response	4	0									
GO:0002636_positive_regulation_of_germinal_center_formation	4	0									
GO:0002667_regulation_of_T_cell_anergy	4	0									
GO:0002669_positive_regulation_of_T_cell_anergy	4	0									
GO:0002687_positive_regulation_of_leukocyte_migration	4	0									
GO:0002702_positive_regulation_of_production_of_molecular_mediator_of_immune_response	4	0									
GO:0002718_regulation_of_cytokine_production_during_immune_response	4	0									
GO:0002829_negative_regulation_of_T-helper_2_type_immune_response	4	0									
GO:0002833_positive_regulation_of_response_to_biotic_stimulus	4	0									
GO:0002834_regulation_of_response_to_tumor_cell	4	0									
GO:0002836_positive_regulation_of_response_to_tumor_cell	4	0									
GO:0002837_regulation_of_immune_response_to_tumor_cell	4	0									
GO:0002839_positive_regulation_of_immune_response_to_tumor_cell	4	0									
GO:0002870_T_cell_anergy	4	0									
GO:0002888_positive_regulation_of_myeloid_leukocyte_mediated_immunity	4	0									
GO:0002892_regulation_of_type_II_hypersensitivity	4	0									
GO:0002894_positive_regulation_of_type_II_hypersensitivity	4	0									
GO:0002911_regulation_of_lymphocyte_anergy	4	0									
GO:0002913_positive_regulation_of_lymphocyte_anergy	4	0									
GO:0002923_regulation_of_humoral_immune_response_mediated_by_circulating_immunoglobulin	4	0									
GO:0003025_regulation_of_systemic_arterial_blood_pressure_by_baroreceptor_feedback	4	0									
GO:0003091_renal_water_homeostasis	4	0									
GO:0005978_glycogen_biosynthetic_process	4	0									
GO:0006012_galactose_metabolic_process	4	0									
GO:0006085_acetyl-CoA_biosynthetic_process	4	0									
GO:0006111_regulation_of_gluconeogenesis	4	0									
GO:0006144_purine_base_metabolic_process	4	0									
GO:0006290_pyrimidine_dimer_repair	4	0									
GO:0006334_nucleosome_assembly	4	0									
GO:0006534_cysteine_metabolic_process	4	0									
GO:0006547_histidine_metabolic_process	4	0									
GO:0006548_histidine_catabolic_process	4	0									
GO:0006555_methionine_metabolic_process	4	0									
GO:0006599_phosphagen_metabolic_process	4	0									
GO:0006623_protein_targeting_to_vacuole	4	0									
GO:0006626_protein_targeting_to_mitochondrion	4	0									
GO:0006684_sphingomyelin_metabolic_process	4	0									
GO:0006688_glycosphingolipid_biosynthetic_process	4	0									
GO:0006707_cholesterol_catabolic_process	4	0									
GO:0006739_NADP_metabolic_process	4	0									
GO:0006835_dicarboxylic_acid_transport	4	0									
GO:0006837_serotonin_transport	4	0									
GO:0006888_ER_to_Golgi_vesicle-mediated_transport	4	0									
GO:0006906_vesicle_fusion	4	0									
GO:0006927_transformed_cell_apoptosis	4	0									
GO:0006972_hyperosmotic_response	4	0									
GO:0007028_cytoplasm_organization	4	0									
GO:0007031_peroxisome_organization	4	0									
GO:0007066_female_meiosis_sister_chromatid_cohesion	4	0									
GO:0007144_female_meiosis_I	4	0									
GO:0007184_SMAD_protein_nuclear_translocation	4	0									
GO:0007216_metabotropic_glutamate_receptor_signaling_pathway	4	0									
GO:0007342_fusion_of_sperm_to_egg_plasma_membrane	4	0									
GO:0007386_compartment_specification	4	0									
GO:0008053_mitochondrial_fusion	4	0									
GO:0008207_C21-steroid_hormone_metabolic_process	4	0									
GO:0008215_spermine_metabolic_process	4	0									
GO:0009065_glutamine_family_amino_acid_catabolic_process	4	0									
GO:0009075_histidine_family_amino_acid_metabolic_process	4	0									
GO:0009077_histidine_family_amino_acid_catabolic_process	4	0									
GO:0009134_nucleoside_diphosphate_catabolic_process	4	0									
GO:0009163_nucleoside_biosynthetic_process	4	0									
GO:0009225_nucleotide-sugar_metabolic_process	4	0									
GO:0009250_glucan_biosynthetic_process	4	0									
GO:0009404_toxin_metabolic_process	4	0									
GO:0009593_detection_of_chemical_stimulus	4	0									
GO:0009595_detection_of_biotic_stimulus	4	0									
GO:0009755_hormone-mediated_signaling	4	0									
GO:0009912_auditory_receptor_cell_fate_commitment	4	0									
GO:0010224_response_to_UV-B	4	0									
GO:0010453_regulation_of_cell_fate_commitment	4	0									
GO:0010506_regulation_of_autophagy	4	0									
GO:0010631_epithelial_cell_migration	4	0									
GO:0010812_negative_regulation_of_cell-substrate_adhesion	4	0									
GO:0010829_negative_regulation_of_glucose_transport	4	0									
GO:0014002_astrocyte_development	4	0									
GO:0014832_urinary_bladder_smooth_muscle_contraction	4	0									
GO:0014848_urinary_tract_smooth_muscle_contraction	4	0									
GO:0015701_bicarbonate_transport	4	0									
GO:0015809_arginine_transport	4	0									
GO:0015850_organic_alcohol_transport	4	0									
GO:0015858_nucleoside_transport	4	0									
GO:0016068_type_I_hypersensitivity	4	0									
GO:0016127_sterol_catabolic_process	4	0									
GO:0016198_axon_choice_point_recognition	4	0									
GO:0016338_calcium-independent_cell-cell_adhesion	4	0									
GO:0018198_peptidyl-cysteine_modification	4	0									
GO:0018409_peptide_or_protein_amino-terminal_blocking	4	0									
GO:0019377_glycolipid_catabolic_process	4	0									
GO:0019432_triglyceride_biosynthetic_process	4	0									
GO:0019530_taurine_metabolic_process	4	0									
GO:0021523_somatic_motor_neuron_differentiation	4	0									
GO:0021535_cell_migration_in_hindbrain	4	0									
GO:0021542_dentate_gyrus_development	4	0									
GO:0021561_facial_nerve_development	4	0									
GO:0021569_rhombomere_3_development	4	0									
GO:0021571_rhombomere_5_development	4	0									
GO:0021604_cranial_nerve_structural_organization	4	0									
GO:0021610_facial_nerve_morphogenesis	4	0									
GO:0021612_facial_nerve_structural_organization	4	0									
GO:0021631_optic_nerve_morphogenesis	4	0									
GO:0021681_cerebellar_granular_layer_development	4	0									
GO:0021683_cerebellar_granular_layer_morphogenesis	4	0									
GO:0021684_cerebellar_granular_layer_formation	4	0									
GO:0021707_cerebellar_granule_cell_differentiation	4	0									
GO:0021778_oligodendrocyte_cell_fate_specification	4	0									
GO:0021779_oligodendrocyte_cell_fate_commitment	4	0									
GO:0021780_glial_cell_fate_specification	4	0									
GO:0021801_cerebral_cortex_radial_glia_guided_migration	4	0									
GO:0021830_interneuron_migration_from_the_subpallium_to_the_cortex	4	0									
GO:0021853_cerebral_cortex_GABAergic_interneuron_migration	4	0									
GO:0021877_forebrain_neuron_fate_commitment	4	0									
GO:0021894_cerebral_cortex_GABAergic_interneuron_development	4	0									
GO:0021910_smoothened_signaling_pathway_involved_in_ventral_spinal_cord_patterning	4	0									
GO:0021913_regulation_of_transcription_from_RNA_polymerase_II_promoter_involved_in_ventral_spinal_cord_interneuron_specification	4	0									
GO:0021938_smoothened_signaling_pathway_involved_in_regulation_of_granule_cell_precursor_cell_proliferation	4	0									
GO:0021978_telencephalon_regionalization	4	0									
GO:0022011_myelination_in_the_peripheral_nervous_system	4	0									
GO:0030146_diuresis	4	0									
GO:0030300_regulation_of_intestinal_cholesterol_absorption	4	0									
GO:0030800_negative_regulation_of_cyclic_nucleotide_metabolic_process	4	0									
GO:0030803_negative_regulation_of_cyclic_nucleotide_biosynthetic_process	4	0									
GO:0030809_negative_regulation_of_nucleotide_biosynthetic_process	4	0									
GO:0030815_negative_regulation_of_cAMP_metabolic_process	4	0									
GO:0030816_positive_regulation_of_cAMP_metabolic_process	4	0									
GO:0030818_negative_regulation_of_cAMP_biosynthetic_process	4	0									
GO:0030819_positive_regulation_of_cAMP_biosynthetic_process	4	0									
GO:0030826_regulation_of_cGMP_biosynthetic_process	4	0									
GO:0030859_polarized_epithelial_cell_differentiation	4	0									
GO:0031365_N-terminal_protein_amino_acid_modification	4	0									
GO:0031424_keratinization	4	0									
GO:0031557_induction_of_programmed_cell_death_in_response_to_chemical_stimulus	4	0									
GO:0031558_induction_of_apoptosis_in_response_to_chemical_stimulus	4	0									
GO:0031623_receptor_internalization	4	0									
GO:0032088_negative_regulation_of_NF-kappaB_transcription_factor_activity	4	0									
GO:0032098_regulation_of_appetite	4	0									
GO:0032105_negative_regulation_of_response_to_extracellular_stimulus	4	0									
GO:0032108_negative_regulation_of_response_to_nutrient_levels	4	0									
GO:0032225_regulation_of_synaptic_transmission__dopaminergic	4	0									
GO:0032292_ensheathment_of_axons_in_the_peripheral_nervous_system	4	0									
GO:0032321_positive_regulation_of_Rho_GTPase_activity	4	0									
GO:0032371_regulation_of_sterol_transport	4	0									
GO:0032374_regulation_of_cholesterol_transport	4	0									
GO:0032401_establishment_of_melanosome_localization	4	0									
GO:0032608_interferon-beta_production	4	0									
GO:0032611_interleukin-1_beta_production	4	0									
GO:0032612_interleukin-1_production	4	0									
GO:0032648_regulation_of_interferon-beta_production	4	0									
GO:0032651_regulation_of_interleukin-1_beta_production	4	0									
GO:0032652_regulation_of_interleukin-1_production	4	0									
GO:0032689_negative_regulation_of_interferon-gamma_production	4	0									
GO:0032713_negative_regulation_of_interleukin-4_production	4	0									
GO:0032715_negative_regulation_of_interleukin-6_production	4	0									
GO:0032733_positive_regulation_of_interleukin-10_production	4	0									
GO:0032808_lacrimal_gland_development	4	0									
GO:0032835_glomerulus_development	4	0									
GO:0032872_regulation_of_stress-activated_MAPK_cascade	4	0									
GO:0032922_circadian_regulation_of_gene_expression	4	0									
GO:0033026_negative_regulation_of_mast_cell_apoptosis	4	0									
GO:0033079_immature_T_cell_proliferation	4	0									
GO:0033083_regulation_of_immature_T_cell_proliferation	4	0									
GO:0033089_positive_regulation_of_T_cell_differentiation_in_the_thymus	4	0									
GO:0033135_regulation_of_peptidyl-serine_phosphorylation	4	0									
GO:0033299_secretion_of_lysosomal_enzymes	4	0									
GO:0033327_Leydig_cell_differentiation	4	0									
GO:0033363_secretory_granule_organization	4	0									
GO:0033599_regulation_of_mammary_gland_epithelial_cell_proliferation	4	0									
GO:0033865_nucleoside_bisphosphate_metabolic_process	4	0									
GO:0034204_lipid_translocation	4	0									
GO:0034404_nucleobase__nucleoside_and_nucleotide_biosynthetic_process	4	0									
GO:0034587_piRNA_metabolic_process	4	0									
GO:0034614_cellular_response_to_reactive_oxygen_species	4	0									
GO:0034654_nucleobase__nucleoside__nucleotide_and_nucleic_acid_biosynthetic_process	4	0									
GO:0035020_regulation_of_Rac_protein_signal_transduction	4	0									
GO:0035082_axoneme_assembly	4	0									
GO:0035188_hatching	4	0									
GO:0035235_ionotropic_glutamate_receptor_signaling_pathway	4	0									
GO:0042345_regulation_of_NF-kappaB_import_into_nucleus	4	0									
GO:0042348_NF-kappaB_import_into_nucleus	4	0									
GO:0042359_vitamin_D_metabolic_process	4	0									
GO:0042428_serotonin_metabolic_process	4	0									
GO:0042451_purine_nucleoside_biosynthetic_process	4	0									
GO:0042455_ribonucleoside_biosynthetic_process	4	0									
GO:0042473_outer_ear_morphogenesis	4	0									
GO:0042522_regulation_of_tyrosine_phosphorylation_of_Stat5_protein	4	0									
GO:0042535_positive_regulation_of_tumor_necrosis_factor_biosynthetic_process	4	0									
GO:0042541_hemoglobin_biosynthetic_process	4	0									
GO:0042558_pteridine_and_derivative_metabolic_process	4	0									
GO:0042634_regulation_of_hair_cycle	4	0									
GO:0042744_hydrogen_peroxide_catabolic_process	4	0									
GO:0042773_ATP_synthesis_coupled_electron_transport	4	0									
GO:0042775_mitochondrial_ATP_synthesis_coupled_electron_transport	4	0									
GO:0042832_defense_response_to_protozoan	4	0									
GO:0042982_amyloid_precursor_protein_metabolic_process	4	0									
GO:0043043_peptide_biosynthetic_process	4	0									
GO:0043129_surfactant_homeostasis	4	0									
GO:0043374_CD8-positive__alpha-beta_T_cell_differentiation	4	0									
GO:0043470_regulation_of_carbohydrate_catabolic_process	4	0									
GO:0043471_regulation_of_cellular_carbohydrate_catabolic_process	4	0									
GO:0043484_regulation_of_RNA_splicing	4	0									
GO:0043500_muscle_adaptation	4	0									
GO:0043534_blood_vessel_endothelial_cell_migration	4	0									
GO:0043691_reverse_cholesterol_transport	4	0									
GO:0044243_multicellular_organismal_catabolic_process	4	0									
GO:0044403_symbiosis__encompassing_mutualism_through_parasitism	4	0									
GO:0044419_interspecies_interaction_between_organisms	4	0									
GO:0045066_regulatory_T_cell_differentiation	4	0									
GO:0045078_positive_regulation_of_interferon-gamma_biosynthetic_process	4	0									
GO:0045332_phospholipid_translocation	4	0									
GO:0045346_regulation_of_MHC_class_II_biosynthetic_process	4	0									
GO:0045350_interferon-beta_biosynthetic_process	4	0									
GO:0045357_regulation_of_interferon-beta_biosynthetic_process	4	0									
GO:0045359_positive_regulation_of_interferon-beta_biosynthetic_process	4	0									
GO:0045600_positive_regulation_of_fat_cell_differentiation	4	0									
GO:0045616_regulation_of_keratinocyte_differentiation	4	0									
GO:0045624_positive_regulation_of_T-helper_cell_differentiation	4	0									
GO:0045628_regulation_of_T-helper_2_cell_differentiation	4	0									
GO:0045634_regulation_of_melanocyte_differentiation	4	0									
GO:0045647_negative_regulation_of_erythrocyte_differentiation	4	0									
GO:0045672_positive_regulation_of_osteoclast_differentiation	4	0									
GO:0045684_positive_regulation_of_epidermis_development	4	0									
GO:0045736_negative_regulation_of_cyclin-dependent_protein_kinase_activity	4	0									
GO:0045742_positive_regulation_of_epidermal_growth_factor_receptor_signaling_pathway	4	0									
GO:0045747_positive_regulation_of_Notch_signaling_pathway	4	0									
GO:0045767_regulation_of_anti-apoptosis	4	0									
GO:0045779_negative_regulation_of_bone_resorption	4	0									
GO:0045923_positive_regulation_of_fatty_acid_metabolic_process	4	0									
GO:0045930_negative_regulation_of_mitotic_cell_cycle	4	0									
GO:0045940_positive_regulation_of_steroid_metabolic_process	4	0									
GO:0045980_negative_regulation_of_nucleotide_metabolic_process	4	0									
GO:0046129_purine_ribonucleoside_biosynthetic_process	4	0									
GO:0046173_polyol_biosynthetic_process	4	0									
GO:0046541_saliva_secretion	4	0									
GO:0046548_retinal_rod_cell_development	4	0									
GO:0046579_positive_regulation_of_Ras_protein_signal_transduction	4	0									
GO:0046639_negative_regulation_of_alpha-beta_T_cell_differentiation	4	0									
GO:0046642_negative_regulation_of_alpha-beta_T_cell_proliferation	4	0									
GO:0046668_regulation_of_retinal_cell_programmed_cell_death	4	0									
GO:0046686_response_to_cadmium_ion	4	0									
GO:0046835_carbohydrate_phosphorylation	4	0									
GO:0046902_regulation_of_mitochondrial_membrane_permeability	4	0									
GO:0047496_vesicle_transport_along_microtubule	4	0									
GO:0048011_nerve_growth_factor_receptor_signaling_pathway	4	0									
GO:0048024_regulation_of_nuclear_mRNA_splicing__via_spliceosome	4	0									
GO:0048240_sperm_capacitation	4	0									
GO:0048341_paraxial_mesoderm_formation	4	0									
GO:0048484_enteric_nervous_system_development	4	0									
GO:0048512_circadian_behavior	4	0									
GO:0048558_embryonic_gut_morphogenesis	4	0									
GO:0048639_positive_regulation_of_developmental_growth	4	0									
GO:0048710_regulation_of_astrocyte_differentiation	4	0									
GO:0048841_regulation_of_axon_extension_involved_in_axon_guidance	4	0									
GO:0048843_negative_regulation_of_axon_extension_involved_in_axon_guidance	4	0									
GO:0048846_axon_extension_involved_in_axon_guidance	4	0									
GO:0048875_chemical_homeostasis_within_a_tissue	4	0									
GO:0048935_peripheral_nervous_system_neuron_development	4	0									
GO:0050702_interleukin-1_beta_secretion	4	0									
GO:0050704_regulation_of_interleukin-1_secretion	4	0									
GO:0050706_regulation_of_interleukin-1_beta_secretion	4	0									
GO:0050716_positive_regulation_of_interleukin-1_secretion	4	0									
GO:0050718_positive_regulation_of_interleukin-1_beta_secretion	4	0									
GO:0050820_positive_regulation_of_coagulation	4	0									
GO:0050891_multicellular_organismal_water_homeostasis	4	0									
GO:0050919_negative_chemotaxis	4	0									
GO:0050932_regulation_of_pigment_cell_differentiation	4	0									
GO:0050961_detection_of_temperature_stimulus_involved_in_sensory_perception	4	0									
GO:0050965_detection_of_temperature_stimulus_involved_in_sensory_perception_of_pain	4	0									
GO:0050994_regulation_of_lipid_catabolic_process	4	0									
GO:0051024_positive_regulation_of_immunoglobulin_secretion	4	0									
GO:0051124_synaptic_growth_at_neuromuscular_junction	4	0									
GO:0051148_negative_regulation_of_muscle_cell_differentiation	4	0									
GO:0051205_protein_insertion_into_membrane	4	0									
GO:0051225_spindle_assembly	4	0									
GO:0051341_regulation_of_oxidoreductase_activity	4	0									
GO:0051452_intracellular_pH_reduction	4	0									
GO:0051567_histone_H3-K9_methylation	4	0									
GO:0051642_centrosome_localization	4	0									
GO:0051797_regulation_of_hair_follicle_development	4	0									
GO:0051897_positive_regulation_of_protein_kinase_B_signaling_cascade	4	0									
GO:0051904_pigment_granule_transport	4	0									
GO:0055009_atrial_cardiac_muscle_morphogenesis	4	0									
GO:0060008_Sertoli_cell_differentiation	4	0									
GO:0060011_Sertoli_cell_proliferation	4	0									
GO:0060057_apoptosis_involved_in_mammary_gland_involution	4	0									
GO:0060058_positive_regulation_of_apoptosis_involved_in_mammary_gland_involution	4	0									
GO:0060065_uterus_development	4	0									
GO:0060087_relaxation_of_vascular_smooth_muscle	4	0									
GO:0060120_inner_ear_receptor_cell_fate_commitment	4	0									
GO:0060157_urinary_bladder_development	4	0									
GO:0060158_activation_of_phospholipase_C_activity_by_dopamine_receptor_signaling_pathway	4	0									
GO:0060164_regulation_of_timing_of_neuron_differentiation	4	0									
GO:0060235_lens_induction_in_camera-type_eye	4	0									
GO:0060291_long-term_synaptic_potentiation	4	0									
GO:0060412_ventricular_septum_morphogenesis	4	0									
GO:0060459_left_lung_development	4	0									
GO:0060528_secretory_columnal_luminar_epithelial_cell_differentiation_involved_in_prostate_glandular_acinus_development	4	0									
GO:0060561_apoptosis_involved_in_morphogenesis	4	0									
GO:0060592_mammary_gland_formation	4	0									
GO:0060644_mammary_gland_epithelial_cell_differentiation	4	0									
GO:0060666_dichotomous_subdivision_of_terminal_units_involved_in_salivary_gland_branching	4	0									
GO:0060737_prostate_gland_morphogenetic_growth	4	0									
GO:0060743_epithelial_cell_maturation_involved_in_prostate_gland_development	4	0									
GO:0060751_mammary_gland_duct_branch_elongation	4	0									
GO:0060900_embryonic_camera-type_eye_formation	4	0									
GO:0070059_apoptosis_in_response_to_endoplasmic_reticulum_stress	4	0									
GO:0070254_mucus_secretion	4	0									
GO:0070255_regulation_of_mucus_secretion	4	0									
GO:0070301_cellular_response_to_hydrogen_peroxide	4	0									
GO:0070585_protein_localization_in_mitochondrion	4	0									
GO:0002706_regulation_of_lymphocyte_mediated_immunity	52	0	0.000000	-0.000000	1251	1044.657962	1124.14	1203.622038	0.898593
GO:0009124_nucleoside_monophosphate_biosynthetic_process	52	0	0.000000	-0.000000	1251	1044.657962	1124.14	1203.622038	0.898593
GO:0010608_posttranscriptional_regulation_of_gene_expression	52	0	0.000000	-0.000000	1251	1044.657962	1124.14	1203.622038	0.898593
GO:0048585_negative_regulation_of_response_to_stimulus	52	0	0.000000	-0.000000	1251	1044.657962	1124.14	1203.622038	0.898593
GO:0050953_sensory_perception_of_light_stimulus	52	0	0.000000	-0.000000	1251	1044.657962	1124.14	1203.622038	0.898593
GO:0000012_single_strand_break_repair	2	0									
GO:0000019_regulation_of_mitotic_recombination	2	0									
GO:0000076_DNA_replication_checkpoint	2	0									
GO:0000080_G1_phase_of_mitotic_cell_cycle	2	0									
GO:0000083_regulation_of_transcription_of_G1_S-phase_of_mitotic_cell_cycle	2	0									
GO:0000085_G2_phase_of_mitotic_cell_cycle	2	0									
GO:0000289_nuclear-transcribed_mRNA_poly(A)_tail_shortening	2	0									
GO:0000381_regulation_of_alternative_nuclear_mRNA_splicing__via_spliceosome	2	0									
GO:0000712_resolution_of_meiotic_joint_molecules_as_recombinants	2	0									
GO:0000720_pyrimidine_dimer_repair_by_nucleotide-excision_repair	2	0									
GO:0001302_replicative_cell_aging	2	0									
GO:0001306_age-dependent_response_to_oxidative_stress	2	0									
GO:0001514_selenocysteine_incorporation	2	0									
GO:0001522_pseudouridine_synthesis	2	0									
GO:0001543_ovarian_follicle_rupture	2	0									
GO:0001561_fatty_acid_alpha-oxidation	2	0									
GO:0001675_acrosome_assembly	2	0									
GO:0001743_optic_placode_formation	2	0									
GO:0001767_establishment_of_lymphocyte_polarity	2	0									
GO:0001768_establishment_of_T_cell_polarity	2	0									
GO:0001771_formation_of_immunological_synapse	2	0									
GO:0001774_microglial_cell_activation	2	0									
GO:0001781_neutrophil_apoptosis	2	0									
GO:0001787_natural_killer_cell_proliferation	2	0									
GO:0001788_antibody-dependent_cellular_cytotoxicity	2	0									
GO:0001806_type_IV_hypersensitivity	2	0									
GO:0001807_regulation_of_type_IV_hypersensitivity	2	0									
GO:0001808_negative_regulation_of_type_IV_hypersensitivity	2	0									
GO:0001823_mesonephros_development	2	0									
GO:0001845_phagolysosome_formation	2	0									
GO:0001866_NK_T_cell_proliferation	2	0									
GO:0001879_detection_of_yeast	2	0									
GO:0001886_endothelial_cell_morphogenesis	2	0									
GO:0001919_regulation_of_receptor_recycling	2	0									
GO:0001954_positive_regulation_of_cell-matrix_adhesion	2	0									
GO:0001977_renal_system_process_involved_in_regulation_of_blood_volume	2	0									
GO:0001982_baroreceptor_response_to_decreased_systemic_arterial_blood_pressure	2	0									
GO:0001983_baroreceptor_response_to_increased_systemic_arterial_blood_pressure	2	0									
GO:0001992_regulation_of_systemic_arterial_blood_pressure_by_vasopressin	2	0									
GO:0001997_positive_regulation_of_the_force_of_heart_contraction_by_epinephrine-norepinephrine	2	0									
GO:0001998_angiotensin_mediated_vasoconstriction_involved_in_regulation_of_systemic_arterial_blood_pressure	2	0									
GO:0001999_renal_response_to_blood_flow_during_renin-angiotensin_regulation_of_systemic_arterial_blood_pressure	2	0									
GO:0002018_renin-angiotensin_regulation_of_aldosterone_production	2	0									
GO:0002019_regulation_of_renal_output_by_angiotensin	2	0									
GO:0002024_diet_induced_thermogenesis	2	0									
GO:0002025_vasodilation_by_norepinephrine-epinephrine_involved_in_regulation_of_systemic_arterial_blood_pressure	2	0									
GO:0002029_desensitization_of_G-protein_coupled_receptor_protein_signaling_pathway	2	0									
GO:0002033_vasodilation_by_angiotensin_involved_in_regulation_of_systemic_arterial_blood_pressure	2	0									
GO:0002066_columnar_cuboidal_epithelial_cell_development	2	0									
GO:0002072_optic_cup_morphogenesis_involved_in_camera-type_eye_development	2	0									
GO:0002074_extraocular_skeletal_muscle_development	2	0									
GO:0002223_stimulatory_C-type_lectin_receptor_signaling_pathway	2	0									
GO:0002246_healing_during_inflammatory_response	2	0									
GO:0002251_organ_or_tissue_specific_immune_response	2	0									
GO:0002266_follicular_dendritic_cell_activation	2	0									
GO:0002268_follicular_dendritic_cell_differentiation	2	0									
GO:0002327_immature_B_cell_differentiation	2	0									
GO:0002329_pre-B_cell_differentiation	2	0									
GO:0002339_B_cell_selection	2	0									
GO:0002352_B_cell_negative_selection	2	0									
GO:0002358_B_cell_homeostatic_proliferation	2	0									
GO:0002385_mucosal_immune_response	2	0									
GO:0002514_B_cell_tolerance_induction	2	0									
GO:0002523_leukocyte_migration_during_inflammatory_response	2	0									
GO:0002536_respiratory_burst_during_acute_inflammatory_response	2	0									
GO:0002537_production_of_nitric_oxide_during_acute_inflammatory_response	2	0									
GO:0002576_platelet_degranulation	2	0									
GO:0002639_positive_regulation_of_immunoglobulin_production	2	0									
GO:0002661_regulation_of_B_cell_tolerance_induction	2	0									
GO:0002663_positive_regulation_of_B_cell_tolerance_induction	2	0									
GO:0002676_regulation_of_chronic_inflammatory_response	2	0									
GO:0002679_respiratory_burst_during_defense_response	2	0									
GO:0002686_negative_regulation_of_leukocyte_migration	2	0									
GO:0002720_positive_regulation_of_cytokine_production_during_immune_response	2	0									
GO:0002752_cell_surface_pattern_recognition_receptor_signaling_pathway	2	0									
GO:0002755_MyD88-dependent_toll-like_receptor_signaling_pathway	2	0									
GO:0002765_immune_response-inhibiting_signal_transduction	2	0									
GO:0002921_negative_regulation_of_humoral_immune_response	2	0									
GO:0002922_positive_regulation_of_humoral_immune_response	2	0									
GO:0002924_negative_regulation_of_humoral_immune_response_mediated_by_circulating_immunoglobulin	2	0									
GO:0002925_positive_regulation_of_humoral_immune_response_mediated_by_circulating_immunoglobulin	2	0									
GO:0003057_regulation_of_the_force_of_heart_contraction_by_chemical_signal	2	0									
GO:0003099_positive_regulation_of_the_force_of_heart_contraction_by_chemical_signal	2	0									
GO:0005981_regulation_of_glycogen_catabolic_process	2	0									
GO:0006021_inositol_biosynthetic_process	2	0									
GO:0006042_glucosamine_biosynthetic_process	2	0									
GO:0006045_N-acetylglucosamine_biosynthetic_process	2	0									
GO:0006048_UDP-N-acetylglucosamine_biosynthetic_process	2	0									
GO:0006054_N-acetylneuraminate_metabolic_process	2	0									
GO:0006059_hexitol_metabolic_process	2	0									
GO:0006063_uronic_acid_metabolic_process	2	0									
GO:0006068_ethanol_catabolic_process	2	0									
GO:0006083_acetate_metabolic_process	2	0									
GO:0006089_lactate_metabolic_process	2	0									
GO:0006105_succinate_metabolic_process	2	0									
GO:0006106_fumarate_metabolic_process	2	0									
GO:0006110_regulation_of_glycolysis	2	0									
GO:0006113_fermentation	2	0									
GO:0006114_glycerol_biosynthetic_process	2	0									
GO:0006122_mitochondrial_electron_transport__ubiquinol_to_cytochrome_c	2	0									
GO:0006152_purine_nucleoside_catabolic_process	2	0									
GO:0006168_adenine_salvage	2	0									
GO:0006200_ATP_catabolic_process	2	0									
GO:0006206_pyrimidine_base_metabolic_process	2	0									
GO:0006213_pyrimidine_nucleoside_metabolic_process	2	0									
GO:0006265_DNA_topological_change	2	0									
GO:0006278_RNA-dependent_DNA_replication	2	0									
GO:0006312_mitotic_recombination	2	0									
GO:0006398_histone_mRNA_3'-end_processing	2	0									
GO:0006418_tRNA_aminoacylation_for_protein_translation	2	0									
GO:0006451_translational_readthrough	2	0									
GO:0006477_protein_amino_acid_sulfation	2	0									
GO:0006482_protein_amino_acid_demethylation	2	0									
GO:0006499_N-terminal_protein_myristoylation	2	0									
GO:0006525_arginine_metabolic_process	2	0									
GO:0006527_arginine_catabolic_process	2	0									
GO:0006532_aspartate_biosynthetic_process	2	0									
GO:0006538_glutamate_catabolic_process	2	0									
GO:0006558_L-phenylalanine_metabolic_process	2	0									
GO:0006563_L-serine_metabolic_process	2	0									
GO:0006566_threonine_metabolic_process	2	0									
GO:0006568_tryptophan_metabolic_process	2	0									
GO:0006600_creatine_metabolic_process	2	0									
GO:0006603_phosphocreatine_metabolic_process	2	0									
GO:0006610_ribosomal_protein_import_into_nucleus	2	0									
GO:0006642_triglyceride_mobilization	2	0									
GO:0006649_phospholipid_transfer_to_membrane	2	0									
GO:0006681_galactosylceramide_metabolic_process	2	0									
GO:0006686_sphingomyelin_biosynthetic_process	2	0									
GO:0006702_androgen_biosynthetic_process	2	0									
GO:0006750_glutathione_biosynthetic_process	2	0									
GO:0006760_folic_acid_and_derivative_metabolic_process	2	0									
GO:0006808_regulation_of_nitrogen_utilization	2	0									
GO:0006868_glutamine_transport	2	0									
GO:0006907_pinocytosis	2	0									
GO:0006925_inflammatory_cell_apoptosis	2	0									
GO:0006977_DNA_damage_response__signal_transduction_by_p53_class_mediator_resulting_in_cell_cycle_arrest	2	0									
GO:0006991_response_to_sterol_depletion	2	0									
GO:0007004_telomere_maintenance_via_telomerase	2	0									
GO:0007020_microtubule_nucleation	2	0									
GO:0007030_Golgi_organization	2	0									
GO:0007035_vacuolar_acidification	2	0									
GO:0007042_lysosomal_lumen_acidification	2	0									
GO:0007060_male_meiosis_chromosome_segregation	2	0									
GO:0007089_traversing_start_control_point_of_mitotic_cell_cycle	2	0									
GO:0007094_mitotic_cell_cycle_spindle_assembly_checkpoint	2	0									
GO:0007097_nuclear_migration	2	0									
GO:0007100_mitotic_centrosome_separation	2	0									
GO:0007132_meiotic_metaphase_I	2	0									
GO:0007171_activation_of_transmembrane_receptor_protein_tyrosine_kinase_activity	2	0									
GO:0007182_common-partner_SMAD_protein_phosphorylation	2	0									
GO:0007185_transmembrane_receptor_protein_tyrosine_phosphatase_signaling_pathway	2	0									
GO:0007205_activation_of_protein_kinase_C_activity_by_G-protein_coupled_receptor_protein_signaling_pathway	2	0									
GO:0007210_serotonin_receptor_signaling_pathway	2	0									
GO:0007220_Notch_receptor_processing	2	0									
GO:0007256_activation_of_JNKK_activity	2	0									
GO:0007258_JUN_phosphorylation	2	0									
GO:0007263_nitric_oxide_mediated_signal_transduction	2	0									
GO:0007289_spermatid_nucleus_differentiation	2	0									
GO:0007343_egg_activation	2	0									
GO:0007351_tripartite_regional_subdivision	2	0									
GO:0007418_ventral_midline_development	2	0									
GO:0007494_midgut_development	2	0									
GO:0007527_adult_somatic_muscle_development	2	0									
GO:0007549_dosage_compensation	2	0									
GO:0007571_age-dependent_general_metabolic_decline	2	0									
GO:0007603_phototransduction__visible_light	2	0									
GO:0007619_courtship_behavior	2	0									
GO:0008065_establishment_of_blood-nerve_barrier	2	0									
GO:0008089_anterograde_axon_cargo_transport	2	0									
GO:0008210_estrogen_metabolic_process	2	0									
GO:0008212_mineralocorticoid_metabolic_process	2	0									
GO:0008214_protein_amino_acid_dealkylation	2	0									
GO:0008228_opsonization	2	0									
GO:0008272_sulfate_transport	2	0									
GO:0008291_acetylcholine_metabolic_process	2	0									
GO:0008298_intracellular_mRNA_localization	2	0									
GO:0008334_histone_mRNA_metabolic_process	2	0									
GO:0008356_asymmetric_cell_division	2	0									
GO:0008582_regulation_of_synaptic_growth_at_neuromuscular_junction	2	0									
GO:0008594_photoreceptor_cell_morphogenesis	2	0									
GO:0008595_determination_of_anterior_posterior_axis__embryo	2	0									
GO:0008616_queuosine_biosynthetic_process	2	0									
GO:0008617_guanosine_metabolic_process	2	0									
GO:0008618_7-methylguanosine_metabolic_process	2	0									
GO:0008634_negative_regulation_of_survival_gene_product_expression	2	0									
GO:0009048_dosage_compensation__by_inactivation_of_X_chromosome	2	0									
GO:0009070_serine_family_amino_acid_biosynthetic_process	2	0									
GO:0009071_serine_family_amino_acid_catabolic_process	2	0									
GO:0009074_aromatic_amino_acid_family_catabolic_process	2	0									
GO:0009083_branched_chain_family_amino_acid_catabolic_process	2	0									
GO:0009093_cysteine_catabolic_process	2	0									
GO:0009120_deoxyribonucleoside_metabolic_process	2	0									
GO:0009125_nucleoside_monophosphate_catabolic_process	2	0									
GO:0009126_purine_nucleoside_monophosphate_metabolic_process	2	0									
GO:0009142_nucleoside_triphosphate_biosynthetic_process	2	0									
GO:0009161_ribonucleoside_monophosphate_metabolic_process	2	0									
GO:0009164_nucleoside_catabolic_process	2	0									
GO:0009167_purine_ribonucleoside_monophosphate_metabolic_process	2	0									
GO:0009202_deoxyribonucleoside_triphosphate_biosynthetic_process	2	0									
GO:0009203_ribonucleoside_triphosphate_catabolic_process	2	0									
GO:0009207_purine_ribonucleoside_triphosphate_catabolic_process	2	0									
GO:0009219_pyrimidine_deoxyribonucleotide_metabolic_process	2	0									
GO:0009265_2'-deoxyribonucleotide_biosynthetic_process	2	0									
GO:0009268_response_to_pH	2	0									
GO:0009313_oligosaccharide_catabolic_process	2	0									
GO:0009395_phospholipid_catabolic_process	2	0									
GO:0009435_NAD_biosynthetic_process	2	0									
GO:0009608_response_to_symbiont	2	0									
GO:0009609_response_to_symbiotic_bacterium	2	0									
GO:0009649_entrainment_of_circadian_clock	2	0									
GO:0009996_negative_regulation_of_cell_fate_specification	2	0									
GO:0010002_cardioblast_differentiation	2	0									
GO:0010149_senescence	2	0									
GO:0010225_response_to_UV-C	2	0									
GO:0010389_regulation_of_G2_M_transition_of_mitotic_cell_cycle	2	0									
GO:0010458_exit_from_mitosis	2	0									
GO:0010459_negative_regulation_of_heart_rate	2	0									
GO:0010559_regulation_of_glycoprotein_biosynthetic_process	2	0									
GO:0010633_negative_regulation_of_epithelial_cell_migration	2	0									
GO:0010677_negative_regulation_of_cellular_carbohydrate_metabolic_process	2	0									
GO:0010718_positive_regulation_of_epithelial_to_mesenchymal_transition	2	0									
GO:0010742_foam_cell_differentiation	2	0									
GO:0010743_regulation_of_foam_cell_differentiation	2	0									
GO:0010744_positive_regulation_of_foam_cell_differentiation	2	0									
GO:0010765_positive_regulation_of_sodium_ion_transport	2	0									
GO:0010766_negative_regulation_of_sodium_ion_transport	2	0									
GO:0010770_positive_regulation_of_cell_morphogenesis_involved_in_differentiation	2	0									
GO:0010771_negative_regulation_of_cell_morphogenesis_involved_in_differentiation	2	0									
GO:0010824_regulation_of_centrosome_duplication	2	0									
GO:0010833_telomere_maintenance_via_telomere_lengthening	2	0									
GO:0010862_positive_regulation_of_pathway-restricted_SMAD_protein_phosphorylation	2	0									
GO:0010872_regulation_of_cholesterol_esterification	2	0									
GO:0010878_cholesterol_storage	2	0									
GO:0010885_regulation_of_cholesterol_storage	2	0									
GO:0010886_positive_regulation_of_cholesterol_storage	2	0									
GO:0010891_negative_regulation_of_sequestering_of_triglyceride	2	0									
GO:0010896_regulation_of_triglyceride_catabolic_process	2	0									
GO:0010898_positive_regulation_of_triglyceride_catabolic_process	2	0									
GO:0010907_positive_regulation_of_glucose_metabolic_process	2	0									
GO:0014028_notochord_formation	2	0									
GO:0014048_regulation_of_glutamate_secretion	2	0									
GO:0014052_regulation_of_gamma-aminobutyric_acid_secretion	2	0									
GO:0014054_positive_regulation_of_gamma-aminobutyric_acid_secretion	2	0									
GO:0014055_acetylcholine_secretion	2	0									
GO:0014056_regulation_of_acetylcholine_secretion	2	0									
GO:0014067_negative_regulation_of_phosphoinositide_3-kinase_cascade	2	0									
GO:0014745_negative_regulation_of_muscle_adaptation	2	0									
GO:0014829_vascular_smooth_muscle_contraction	2	0									
GO:0014850_response_to_muscle_activity	2	0									
GO:0014866_skeletal_myofibril_assembly	2	0									
GO:0014888_striated_muscle_adaptation	2	0									
GO:0014916_regulation_of_lung_blood_pressure	2	0									
GO:0015671_oxygen_transport	2	0									
GO:0015696_ammonium_transport	2	0									
GO:0015732_prostaglandin_transport	2	0									
GO:0015819_lysine_transport	2	0									
GO:0015840_urea_transport	2	0									
GO:0015860_purine_nucleoside_transport	2	0									
GO:0015870_acetylcholine_transport	2	0									
GO:0015937_coenzyme_A_biosynthetic_process	2	0									
GO:0016045_detection_of_bacterium	2	0									
GO:0016046_detection_of_fungus	2	0									
GO:0016080_synaptic_vesicle_targeting	2	0									
GO:0016199_axon_midline_choice_point_recognition	2	0									
GO:0016226_iron-sulfur_cluster_assembly	2	0									
GO:0016233_telomere_capping	2	0									
GO:0016242_negative_regulation_of_macroautophagy	2	0									
GO:0016441_posttranscriptional_gene_silencing	2	0									
GO:0016540_protein_autoprocessing	2	0									
GO:0016558_protein_import_into_peroxisome_matrix	2	0									
GO:0016572_histone_phosphorylation	2	0									
GO:0016577_histone_demethylation	2	0									
GO:0016584_nucleosome_positioning	2	0									
GO:0016926_protein_desumoylation	2	0									
GO:0017014_protein_amino_acid_nitrosylation	2	0									
GO:0017144_drug_metabolic_process	2	0									
GO:0018094_protein_polyglycylation	2	0									
GO:0018119_peptidyl-cysteine_S-nitrosylation	2	0									
GO:0018125_peptidyl-cysteine_methylation	2	0									
GO:0018205_peptidyl-lysine_modification	2	0									
GO:0018319_protein_amino_acid_myristoylation	2	0									
GO:0018377_protein_myristoylation	2	0									
GO:0018401_peptidyl-proline_hydroxylation_to_4-hydroxy-L-proline	2	0									
GO:0018993_somatic_sex_determination	2	0									
GO:0019067_viral_assembly__maturation__egress__and_release	2	0									
GO:0019322_pentose_biosynthetic_process	2	0									
GO:0019370_leukotriene_biosynthetic_process	2	0									
GO:0019374_galactolipid_metabolic_process	2	0									
GO:0019401_alditol_biosynthetic_process	2	0									
GO:0019448_L-cysteine_catabolic_process	2	0									
GO:0019452_L-cysteine_catabolic_process_to_taurine	2	0									
GO:0019471_4-hydroxyproline_metabolic_process	2	0									
GO:0019511_peptidyl-proline_hydroxylation	2	0									
GO:0019550_glutamate_catabolic_process_to_aspartate	2	0									
GO:0019551_glutamate_catabolic_process_to_2-oxoglutarate	2	0									
GO:0019585_glucuronate_metabolic_process	2	0									
GO:0019730_antimicrobial_humoral_response	2	0									
GO:0019740_nitrogen_utilization	2	0									
GO:0019853_L-ascorbic_acid_biosynthetic_process	2	0									
GO:0021506_anterior_neuropore_closure	2	0									
GO:0021524_visceral_motor_neuron_differentiation	2	0									
GO:0021526_medial_motor_column_neuron_differentiation	2	0									
GO:0021557_oculomotor_nerve_development	2	0									
GO:0021558_trochlear_nerve_development	2	0									
GO:0021562_vestibulocochlear_nerve_development	2	0									
GO:0021568_rhombomere_2_development	2	0									
GO:0021578_hindbrain_maturation	2	0									
GO:0021593_rhombomere_morphogenesis	2	0									
GO:0021626_central_nervous_system_maturation	2	0									
GO:0021658_rhombomere_3_morphogenesis	2	0									
GO:0021754_facial_nucleus_development	2	0									
GO:0021775_smoothened_signaling_pathway_involved_in_ventral_spinal_cord_interneuron_specification	2	0									
GO:0021776_smoothened_signaling_pathway_involved_in_spinal_cord_motor_neuron_cell_fate_specification	2	0									
GO:0021796_cerebral_cortex_regionalization	2	0									
GO:0021831_embryonic_olfactory_bulb_interneuron_precursor_migration	2	0									
GO:0021869_forebrain_ventricular_zone_progenitor_cell_division	2	0									
GO:0021873_forebrain_neuroblast_division	2	0									
GO:0021882_regulation_of_transcription_from_RNA_polymerase_II_promoter_involved_in_forebrain_neuron_fate_commitment	2	0									
GO:0021893_cerebral_cortex_GABAergic_interneuron_fate_commitment	2	0									
GO:0021898_commitment_of_multipotent_stem_cells_to_the_neuronal_lineage_in_the_forebrain	2	0									
GO:0021932_hindbrain_radial_glia_guided_cell_migration	2	0									
GO:0021965_spinal_cord_ventral_commissure_morphogenesis	2	0									
GO:0021985_neurohypophysis_development	2	0									
GO:0021990_neural_plate_formation	2	0									
GO:0021995_neuropore_closure	2	0									
GO:0022028_tangential_migration_from_the_subventricular_zone_to_the_olfactory_bulb	2	0									
GO:0022401_adaptation_of_signaling_pathway	2	0									
GO:0022408_negative_regulation_of_cell-cell_adhesion	2	0									
GO:0022410_circadian_sleep_wake_cycle_process	2	0									
GO:0030046_parallel_actin_filament_bundle_formation	2	0									
GO:0030049_muscle_filament_sliding	2	0									
GO:0030050_vesicle_transport_along_actin_filament	2	0									
GO:0030071_regulation_of_mitotic_metaphase_anaphase_transition	2	0									
GO:0030147_natriuresis	2	0									
GO:0030174_regulation_of_DNA_replication_initiation	2	0									
GO:0030202_heparin_metabolic_process	2	0									
GO:0030219_megakaryocyte_differentiation	2	0									
GO:0030223_neutrophil_differentiation	2	0									
GO:0030240_muscle_thin_filament_assembly	2	0									
GO:0030259_lipid_glycosylation	2	0									
GO:0030397_membrane_disassembly	2	0									
GO:0030502_negative_regulation_of_bone_mineralization	2	0									
GO:0030644_cellular_chloride_ion_homeostasis	2	0									
GO:0030825_positive_regulation_of_cGMP_metabolic_process	2	0									
GO:0030828_positive_regulation_of_cGMP_biosynthetic_process	2	0									
GO:0030835_negative_regulation_of_actin_filament_depolymerization	2	0									
GO:0030837_negative_regulation_of_actin_filament_polymerization	2	0									
GO:0030852_regulation_of_granulocyte_differentiation	2	0									
GO:0030885_regulation_of_myeloid_dendritic_cell_activation	2	0									
GO:0030910_olfactory_placode_formation	2	0									
GO:0030948_negative_regulation_of_vascular_endothelial_growth_factor_receptor_signaling_pathway	2	0									
GO:0031050_dsRNA_fragmentation	2	0									
GO:0031061_negative_regulation_of_histone_methylation	2	0									
GO:0031119_tRNA_pseudouridine_synthesis	2	0									
GO:0031163_metallo-sulfur_cluster_assembly	2	0									
GO:0031223_auditory_behavior	2	0									
GO:0031296_B_cell_costimulation	2	0									
GO:0031338_regulation_of_vesicle_fusion	2	0									
GO:0031573_intra-S_DNA_damage_checkpoint	2	0									
GO:0031577_spindle_checkpoint	2	0									
GO:0031629_synaptic_vesicle_fusion_to_presynaptic_membrane	2	0									
GO:0031630_regulation_of_synaptic_vesicle_fusion_to_presynaptic_membrane	2	0									
GO:0031664_regulation_of_lipopolysaccharide-mediated_signaling_pathway	2	0									
GO:0031670_cellular_response_to_nutrient	2	0									
GO:0031848_protection_from_non-homologous_end_joining_at_telomere	2	0									
GO:0031952_regulation_of_protein_amino_acid_autophosphorylation	2	0									
GO:0031953_negative_regulation_of_protein_amino_acid_autophosphorylation	2	0									
GO:0031958_corticosteroid_receptor_signaling_pathway	2	0									
GO:0031987_locomotion_involved_in_locomotory_behavior	2	0									
GO:0032096_negative_regulation_of_response_to_food	2	0									
GO:0032099_negative_regulation_of_appetite	2	0									
GO:0032106_positive_regulation_of_response_to_extracellular_stimulus	2	0									
GO:0032109_positive_regulation_of_response_to_nutrient_levels	2	0									
GO:0032226_positive_regulation_of_synaptic_transmission__dopaminergic	2	0									
GO:0032230_positive_regulation_of_synaptic_transmission__GABAergic	2	0									
GO:0032234_regulation_of_calcium_ion_transport_via_store-operated_calcium_channel_activity	2	0									
GO:0032236_positive_regulation_of_calcium_ion_transport_via_store-operated_calcium_channel_activity	2	0									
GO:0032297_negative_regulation_of_DNA_replication_initiation	2	0									
GO:0032309_icosanoid_secretion	2	0									
GO:0032328_alanine_transport	2	0									
GO:0032341_aldosterone_metabolic_process	2	0									
GO:0032435_negative_regulation_of_proteasomal_ubiquitin-dependent_protein_catabolic_process	2	0									
GO:0032471_reduction_of_endoplasmic_reticulum_calcium_ion_concentration	2	0									
GO:0032481_positive_regulation_of_type_I_interferon_production	2	0									
GO:0032488_Cdc42_protein_signal_transduction	2	0									
GO:0032489_regulation_of_Cdc42_protein_signal_transduction	2	0									
GO:0032495_response_to_muramyl_dipeptide	2	0									
GO:0032604_granulocyte_macrophage_colony-stimulating_factor_production	2	0									
GO:0032616_interleukin-13_production	2	0									
GO:0032645_regulation_of_granulocyte_macrophage_colony-stimulating_factor_production	2	0									
GO:0032672_regulation_of_interleukin-3_production	2	0									
GO:0032695_negative_regulation_of_interleukin-12_production	2	0									
GO:0032714_negative_regulation_of_interleukin-5_production	2	0									
GO:0032722_positive_regulation_of_chemokine_production	2	0									
GO:0032743_positive_regulation_of_interleukin-2_production	2	0									
GO:0032762_mast_cell_cytokine_production	2	0									
GO:0032763_regulation_of_mast_cell_cytokine_production	2	0									
GO:0032768_regulation_of_monooxygenase_activity	2	0									
GO:0032788_saturated_monocarboxylic_acid_metabolic_process	2	0									
GO:0032789_unsaturated_monocarboxylic_acid_metabolic_process	2	0									
GO:0032796_uropod_organization	2	0									
GO:0032800_receptor_biosynthetic_process	2	0									
GO:0032801_receptor_catabolic_process	2	0									
GO:0032829_regulation_of_CD4-positive__CD25-positive__alpha-beta_regulatory_T_cell_differentiation	2	0									
GO:0032831_positive_regulation_of_CD4-positive__CD25-positive__alpha-beta_regulatory_T_cell_differentiation	2	0									
GO:0032892_positive_regulation_of_organic_acid_transport	2	0									
GO:0032905_transforming_growth_factor-beta1_production	2	0									
GO:0032908_regulation_of_transforming_growth_factor-beta1_production	2	0									
GO:0032914_positive_regulation_of_transforming_growth_factor-beta1_production	2	0									
GO:0032933_SREBP-mediated_signaling_pathway	2	0									
GO:0032957_inositol_trisphosphate_metabolic_process	2	0									
GO:0032958_inositol_phosphate_biosynthetic_process	2	0									
GO:0032959_inositol_trisphosphate_biosynthetic_process	2	0									
GO:0033092_positive_regulation_of_immature_T_cell_proliferation_in_the_thymus	2	0									
GO:0033119_negative_regulation_of_RNA_splicing	2	0									
GO:0033136_serine_phosphorylation_of_STAT3_protein	2	0									
GO:0033145_positive_regulation_of_steroid_hormone_receptor_signaling_pathway	2	0									
GO:0033147_negative_regulation_of_estrogen_receptor_signaling_pathway	2	0									
GO:0033148_positive_regulation_of_estrogen_receptor_signaling_pathway	2	0									
GO:0033194_response_to_hydroperoxide	2	0									
GO:0033275_actin-myosin_filament_sliding	2	0									
GO:0033280_response_to_vitamin_D	2	0									
GO:0033364_mast_cell_secretory_granule_organization	2	0									
GO:0033504_floor_plate_development	2	0									
GO:0033603_positive_regulation_of_dopamine_secretion	2	0									
GO:0033605_positive_regulation_of_catecholamine_secretion	2	0									
GO:0033622_integrin_activation	2	0									
GO:0033623_regulation_of_integrin_activation	2	0									
GO:0033625_positive_regulation_of_integrin_activation	2	0									
GO:0033700_phospholipid_efflux	2	0									
GO:0034142_toll-like_receptor_4_signaling_pathway	2	0									
GO:0034310_monohydric_alcohol_catabolic_process	2	0									
GO:0034341_response_to_interferon-gamma	2	0									
GO:0034370_triglyceride-rich_lipoprotein_particle_remodeling	2	0									
GO:0034374_low-density_lipoprotein_particle_remodeling	2	0									
GO:0034377_plasma_lipoprotein_particle_assembly	2	0									
GO:0034384_high-density_lipoprotein_particle_clearance	2	0									
GO:0034433_steroid_esterification	2	0									
GO:0034434_sterol_esterification	2	0									
GO:0034435_cholesterol_esterification	2	0									
GO:0034644_cellular_response_to_UV	2	0									
GO:0034755_iron_ion_transmembrane_transport	2	0									
GO:0034764_positive_regulation_of_transmembrane_transport	2	0									
GO:0035021_negative_regulation_of_Rac_protein_signal_transduction	2	0									
GO:0035054_embryonic_heart_tube_anterior_posterior_pattern_formation	2	0									
GO:0035092_sperm_chromatin_condensation	2	0									
GO:0035110_leg_morphogenesis	2	0									
GO:0035117_embryonic_arm_morphogenesis	2	0									
GO:0035120_post-embryonic_appendage_morphogenesis	2	0									
GO:0035127_post-embryonic_limb_morphogenesis	2	0									
GO:0035129_post-embryonic_hindlimb_morphogenesis	2	0									
GO:0035140_arm_morphogenesis	2	0									
GO:0035194_posttranscriptional_gene_silencing_by_RNA	2	0									
GO:0035195_gene_silencing_by_miRNA	2	0									
GO:0035196_gene_silencing_by_miRNA__production_of_miRNAs	2	0									
GO:0035315_hair_cell_differentiation	2	0									
GO:0040009_regulation_of_growth_rate	2	0									
GO:0040037_negative_regulation_of_fibroblast_growth_factor_receptor_signaling_pathway	2	0									
GO:0042119_neutrophil_activation	2	0									
GO:0042147_retrograde_transport__endosome_to_Golgi	2	0									
GO:0042223_interleukin-3_biosynthetic_process	2	0									
GO:0042249_establishment_of_polarity_of_embryonic_epithelium	2	0									
GO:0042253_granulocyte_macrophage_colony-stimulating_factor_biosynthetic_process	2	0									
GO:0042270_protection_from_natural_killer_cell_mediated_cytotoxicity	2	0									
GO:0042274_ribosomal_small_subunit_biogenesis	2	0									
GO:0042312_regulation_of_vasodilation	2	0									
GO:0042346_positive_regulation_of_NF-kappaB_import_into_nucleus	2	0									
GO:0042396_phosphagen_biosynthetic_process	2	0									
GO:0042454_ribonucleoside_catabolic_process	2	0									
GO:0042482_positive_regulation_of_odontogenesis	2	0									
GO:0042488_positive_regulation_of_odontogenesis_of_dentine-containing_tooth	2	0									
GO:0042501_serine_phosphorylation_of_STAT_protein	2	0									
GO:0042517_positive_regulation_of_tyrosine_phosphorylation_of_Stat3_protein	2	0									
GO:0042532_negative_regulation_of_tyrosine_phosphorylation_of_STAT_protein	2	0									
GO:0042559_pteridine_and_derivative_biosynthetic_process	2	0									
GO:0042730_fibrinolysis	2	0									
GO:0042749_regulation_of_circadian_sleep_wake_cycle	2	0									
GO:0042886_amide_transport	2	0									
GO:0042921_glucocorticoid_receptor_signaling_pathway	2	0									
GO:0042987_amyloid_precursor_protein_catabolic_process	2	0									
GO:0042993_positive_regulation_of_transcription_factor_import_into_nucleus	2	0									
GO:0043032_positive_regulation_of_macrophage_activation	2	0									
GO:0043038_amino_acid_activation	2	0									
GO:0043039_tRNA_aminoacylation	2	0									
GO:0043084_penile_erection	2	0									
GO:0043088_regulation_of_Cdc42_GTPase_activity	2	0									
GO:0043089_positive_regulation_of_Cdc42_GTPase_activity	2	0									
GO:0043096_purine_base_salvage	2	0									
GO:0043247_telomere_maintenance_in_response_to_DNA_damage	2	0									
GO:0043297_apical_junction_assembly	2	0									
GO:0043312_neutrophil_degranulation	2	0									
GO:0043320_natural_killer_cell_degranulation	2	0									
GO:0043366_beta_selection	2	0									
GO:0043450_alkene_biosynthetic_process	2	0									
GO:0043476_pigment_accumulation	2	0									
GO:0043490_malate-aspartate_shuttle	2	0									
GO:0043502_regulation_of_muscle_adaptation	2	0									
GO:0043516_regulation_of_DNA_damage_response__signal_transduction_by_p53_class_mediator	2	0									
GO:0043568_positive_regulation_of_insulin-like_growth_factor_receptor_signaling_pathway	2	0									
GO:0043589_skin_morphogenesis	2	0									
GO:0043618_regulation_of_transcription_from_RNA_polymerase_II_promoter_in_response_to_stress	2	0									
GO:0043619_regulation_of_transcription_from_RNA_polymerase_II_promoter_in_response_to_oxidative_stress	2	0									
GO:0043620_regulation_of_transcription_in_response_to_stress	2	0									
GO:0043647_inositol_phosphate_metabolic_process	2	0									
GO:0043654_recognition_of_apoptotic_cell	2	0									
GO:0043966_histone_H3_acetylation	2	0									
GO:0043967_histone_H4_acetylation	2	0									
GO:0044070_regulation_of_anion_transport	2	0									
GO:0044246_regulation_of_multicellular_organismal_metabolic_process	2	0									
GO:0044253_positive_regulation_of_multicellular_organismal_metabolic_process	2	0									
GO:0044268_multicellular_organismal_protein_metabolic_process	2	0									
GO:0045005_maintenance_of_fidelity_during_DNA-dependent_DNA_replication	2	0									
GO:0045010_actin_nucleation	2	0									
GO:0045065_cytotoxic_T_cell_differentiation	2	0									
GO:0045077_negative_regulation_of_interferon-gamma_biosynthetic_process	2	0									
GO:0045079_negative_regulation_of_chemokine_biosynthetic_process	2	0									
GO:0045116_protein_neddylation	2	0									
GO:0045187_regulation_of_circadian_sleep_wake_cycle__sleep	2	0									
GO:0045212_neurotransmitter_receptor_biosynthetic_process	2	0									
GO:0045399_regulation_of_interleukin-3_biosynthetic_process	2	0									
GO:0045401_positive_regulation_of_interleukin-3_biosynthetic_process	2	0									
GO:0045409_negative_regulation_of_interleukin-6_biosynthetic_process	2	0									
GO:0045423_regulation_of_granulocyte_macrophage_colony-stimulating_factor_biosynthetic_process	2	0									
GO:0045425_positive_regulation_of_granulocyte_macrophage_colony-stimulating_factor_biosynthetic_process	2	0									
GO:0045475_locomotor_rhythm	2	0									
GO:0045578_negative_regulation_of_B_cell_differentiation	2	0									
GO:0045589_regulation_of_regulatory_T_cell_differentiation	2	0									
GO:0045591_positive_regulation_of_regulatory_T_cell_differentiation	2	0									
GO:0045608_negative_regulation_of_auditory_receptor_cell_differentiation	2	0									
GO:0045627_positive_regulation_of_T-helper_1_cell_differentiation	2	0									
GO:0045629_negative_regulation_of_T-helper_2_cell_differentiation	2	0									
GO:0045630_positive_regulation_of_T-helper_2_cell_differentiation	2	0									
GO:0045632_negative_regulation_of_mechanoreceptor_differentiation	2	0									
GO:0045636_positive_regulation_of_melanocyte_differentiation	2	0									
GO:0045655_regulation_of_monocyte_differentiation	2	0									
GO:0045658_regulation_of_neutrophil_differentiation	2	0									
GO:0045662_negative_regulation_of_myoblast_differentiation	2	0									
GO:0045663_positive_regulation_of_myoblast_differentiation	2	0									
GO:0045683_negative_regulation_of_epidermis_development	2	0									
GO:0045737_positive_regulation_of_cyclin-dependent_protein_kinase_activity	2	0									
GO:0045739_positive_regulation_of_DNA_repair	2	0									
GO:0045741_positive_regulation_of_epidermal_growth_factor_receptor_activity	2	0									
GO:0045749_negative_regulation_of_S_phase_of_mitotic_cell_cycle	2	0									
GO:0045819_positive_regulation_of_glycogen_catabolic_process	2	0									
GO:0045821_positive_regulation_of_glycolysis	2	0									
GO:0045835_negative_regulation_of_meiosis	2	0									
GO:0045836_positive_regulation_of_meiosis	2	0									
GO:0045839_negative_regulation_of_mitosis	2	0									
GO:0045841_negative_regulation_of_mitotic_metaphase_anaphase_transition	2	0									
GO:0045872_positive_regulation_of_rhodopsin_gene_expression	2	0									
GO:0045912_negative_regulation_of_carbohydrate_metabolic_process	2	0									
GO:0045948_positive_regulation_of_translational_initiation	2	0									
GO:0045950_negative_regulation_of_mitotic_recombination	2	0									
GO:0046033_AMP_metabolic_process	2	0									
GO:0046060_dATP_metabolic_process	2	0									
GO:0046070_dGTP_metabolic_process	2	0									
GO:0046083_adenine_metabolic_process	2	0									
GO:0046085_adenosine_metabolic_process	2	0									
GO:0046100_hypoxanthine_metabolic_process	2	0									
GO:0046114_guanosine_biosynthetic_process	2	0									
GO:0046116_queuosine_metabolic_process	2	0									
GO:0046118_7-methylguanosine_biosynthetic_process	2	0									
GO:0046130_purine_ribonucleoside_catabolic_process	2	0									
GO:0046146_tetrahydrobiopterin_metabolic_process	2	0									
GO:0046185_aldehyde_catabolic_process	2	0									
GO:0046208_spermine_catabolic_process	2	0									
GO:0046349_amino_sugar_biosynthetic_process	2	0									
GO:0046439_L-cysteine_metabolic_process	2	0									
GO:0046500_S-adenosylmethionine_metabolic_process	2	0									
GO:0046501_protoporphyrinogen_IX_metabolic_process	2	0									
GO:0046514_ceramide_catabolic_process	2	0									
GO:0046521_sphingoid_catabolic_process	2	0									
GO:0046532_regulation_of_photoreceptor_cell_differentiation	2	0									
GO:0046533_negative_regulation_of_photoreceptor_cell_differentiation	2	0									
GO:0046544_development_of_secondary_male_sexual_characteristics	2	0									
GO:0046619_optic_placode_formation_involved_in_camera-type_eye	2	0									
GO:0046950_cellular_ketone_body_metabolic_process	2	0									
GO:0046984_regulation_of_hemoglobin_biosynthetic_process	2	0									
GO:0047484_regulation_of_response_to_osmotic_stress	2	0									
GO:0048025_negative_regulation_of_nuclear_mRNA_splicing__via_spliceosome	2	0									
GO:0048134_germ-line_cyst_formation	2	0									
GO:0048136_male_germ-line_cyst_formation	2	0									
GO:0048172_regulation_of_short-term_neuronal_synaptic_plasticity	2	0									
GO:0048295_positive_regulation_of_isotype_switching_to_IgE_isotypes	2	0									
GO:0048342_paraxial_mesodermal_cell_differentiation	2	0									
GO:0048343_paraxial_mesodermal_cell_fate_commitment	2	0									
GO:0048382_mesendoderm_development	2	0									
GO:0048552_regulation_of_metalloenzyme_activity	2	0									
GO:0048554_positive_regulation_of_metalloenzyme_activity	2	0									
GO:0048619_embryonic_hindgut_morphogenesis	2	0									
GO:0048625_myoblast_cell_fate_commitment	2	0									
GO:0048627_myoblast_development	2	0									
GO:0048643_positive_regulation_of_skeletal_muscle_tissue_development	2	0									
GO:0048661_positive_regulation_of_smooth_muscle_cell_proliferation	2	0									
GO:0048670_regulation_of_collateral_sprouting	2	0									
GO:0048671_negative_regulation_of_collateral_sprouting	2	0									
GO:0048677_axon_extension_involved_in_regeneration	2	0									
GO:0048679_regulation_of_axon_regeneration	2	0									
GO:0048682_sprouting_of_injured_axon	2	0									
GO:0048702_embryonic_neurocranium_morphogenesis	2	0									
GO:0048711_positive_regulation_of_astrocyte_differentiation	2	0									
GO:0048712_negative_regulation_of_astrocyte_differentiation	2	0									
GO:0048739_cardiac_muscle_fiber_development	2	0									
GO:0048807_female_genitalia_morphogenesis	2	0									
GO:0048808_male_genitalia_morphogenesis	2	0									
GO:0048840_otolith_development	2	0									
GO:0048850_hypophysis_morphogenesis	2	0									
GO:0048867_stem_cell_fate_determination	2	0									
GO:0050000_chromosome_localization	2	0									
GO:0050686_negative_regulation_of_mRNA_processing	2	0									
GO:0050688_regulation_of_defense_response_to_virus	2	0									
GO:0050746_regulation_of_lipoprotein_metabolic_process	2	0									
GO:0050779_RNA_destabilization	2	0									
GO:0050792_regulation_of_viral_reproduction	2	0									
GO:0050802_circadian_sleep_wake_cycle__sleep	2	0									
GO:0050847_progesterone_receptor_signaling_pathway	2	0									
GO:0050855_regulation_of_B_cell_receptor_signaling_pathway	2	0									
GO:0050883_musculoskeletal_movement__spinal_reflex_action	2	0									
GO:0050901_leukocyte_tethering_or_rolling	2	0									
GO:0050907_detection_of_chemical_stimulus_involved_in_sensory_perception	2	0									
GO:0050917_sensory_perception_of_umami_taste	2	0									
GO:0050942_positive_regulation_of_pigment_cell_differentiation	2	0									
GO:0050955_thermoception	2	0									
GO:0050968_detection_of_chemical_stimulus_involved_in_sensory_perception_of_pain	2	0									
GO:0050973_detection_of_mechanical_stimulus_involved_in_equilibrioception	2	0									
GO:0050999_regulation_of_nitric-oxide_synthase_activity	2	0									
GO:0051004_regulation_of_lipoprotein_lipase_activity	2	0									
GO:0051014_actin_filament_severing	2	0									
GO:0051026_chiasma_formation	2	0									
GO:0051081_nuclear_envelope_disassembly	2	0									
GO:0051132_NK_T_cell_activation	2	0									
GO:0051133_regulation_of_NK_T_cell_activation	2	0									
GO:0051135_positive_regulation_of_NK_T_cell_activation	2	0									
GO:0051150_regulation_of_smooth_muscle_cell_differentiation	2	0									
GO:0051279_regulation_of_release_of_sequestered_calcium_ion_into_cytosol	2	0									
GO:0051293_establishment_of_spindle_localization	2	0									
GO:0051295_establishment_of_meiotic_spindle_localization	2	0									
GO:0051299_centrosome_separation	2	0									
GO:0051303_establishment_of_chromosome_localization	2	0									
GO:0051304_chromosome_separation	2	0									
GO:0051307_meiotic_chromosome_separation	2	0									
GO:0051318_G1_phase	2	0									
GO:0051319_G2_phase	2	0									
GO:0051353_positive_regulation_of_oxidoreductase_activity	2	0									
GO:0051451_myoblast_migration	2	0									
GO:0051489_regulation_of_filopodium_assembly	2	0									
GO:0051491_positive_regulation_of_filopodium_assembly	2	0									
GO:0051541_elastin_metabolic_process	2	0									
GO:0051546_keratinocyte_migration	2	0									
GO:0051563_smooth_endoplasmic_reticulum_calcium_ion_homeostasis	2	0									
GO:0051590_positive_regulation_of_neurotransmitter_transport	2	0									
GO:0051602_response_to_electrical_stimulus	2	0									
GO:0051608_histamine_transport	2	0									
GO:0051643_ER_localization	2	0									
GO:0051653_spindle_localization	2	0									
GO:0051657_maintenance_of_organelle_location	2	0									
GO:0051702_interaction_with_symbiont	2	0									
GO:0051784_negative_regulation_of_nuclear_division	2	0									
GO:0051890_regulation_of_cardioblast_differentiation	2	0									
GO:0051891_positive_regulation_of_cardioblast_differentiation	2	0									
GO:0051923_sulfation	2	0									
GO:0051938_L-glutamate_import	2	0									
GO:0051957_positive_regulation_of_amino_acid_transport	2	0									
GO:0055057_neuroblast_division	2	0									
GO:0055064_chloride_ion_homeostasis	2	0									
GO:0055075_potassium_ion_homeostasis	2	0									
GO:0055090_acylglycerol_homeostasis	2	0									
GO:0055091_phospholipid_homeostasis	2	0									
GO:0060012_synaptic_transmission__glycinergic	2	0									
GO:0060023_soft_palate_development	2	0									
GO:0060032_notochord_regression	2	0									
GO:0060039_pericardium_development	2	0									
GO:0060044_negative_regulation_of_cardiac_muscle_cell_proliferation	2	0									
GO:0060060_post-embryonic_retina_morphogenesis_in_camera-type_eye	2	0									
GO:0060083_smooth_muscle_contraction_involved_in_micturition	2	0									
GO:0060124_positive_regulation_of_growth_hormone_secretion	2	0									
GO:0060133_somatotropin_secreting_cell_development	2	0									
GO:0060155_platelet_dense_granule_organization	2	0									
GO:0060159_regulation_of_dopamine_receptor_signaling_pathway	2	0									
GO:0060160_negative_regulation_of_dopamine_receptor_signaling_pathway	2	0									
GO:0060166_olfactory_pit_development	2	0									
GO:0060179_male_mating_behavior	2	0									
GO:0060180_female_mating_behavior	2	0									
GO:0060214_endocardium_formation	2	0									
GO:0060218_hemopoietic_stem_cell_differentiation	2	0									
GO:0060259_regulation_of_feeding_behavior	2	0									
GO:0060260_regulation_of_transcription_initiation_from_RNA_polymerase_II_promoter	2	0									
GO:0060292_long_term_synaptic_depression	2	0									
GO:0060318_definitive_erythrocyte_differentiation	2	0									
GO:0060346_bone_trabecula_formation	2	0									
GO:0060363_cranial_suture_morphogenesis	2	0									
GO:0060393_regulation_of_pathway-restricted_SMAD_protein_phosphorylation	2	0									
GO:0060397_JAK-STAT_cascade_involved_in_growth_hormone_signaling_pathway	2	0									
GO:0060426_lung_vasculature_development	2	0									
GO:0060430_lung_saccule_development	2	0									
GO:0060434_bronchus_morphogenesis	2	0									
GO:0060439_trachea_morphogenesis	2	0									
GO:0060458_right_lung_development	2	0									
GO:0060462_lung_lobe_development	2	0									
GO:0060463_lung_lobe_morphogenesis	2	0									
GO:0060479_lung_cell_differentiation	2	0									
GO:0060487_lung_epithelial_cell_differentiation	2	0									
GO:0060516_primary_prostatic_bud_elongation	2	0									
GO:0060529_squamous_basal_epithelial_stem_cell_differentiation_involved_in_prostate_gland_acinus_development	2	0									
GO:0060534_trachea_cartilage_development	2	0									
GO:0060599_lateral_sprouting_involved_in_mammary_gland_duct_morphogenesis	2	0									
GO:0060612_adipose_tissue_development	2	0									
GO:0060615_mammary_gland_bud_formation	2	0									
GO:0060667_branch_elongation_involved_in_salivary_gland_morphogenesis	2	0									
GO:0060690_epithelial_cell_differentiation_involved_in_salivary_gland_development	2	0									
GO:0060738_epithelial-mesenchymal_signaling_involved_in_prostate_gland_development	2	0									
GO:0060741_prostate_gland_stromal_morphogenesis	2	0									
GO:0060763_mammary_duct_terminal_end_bud_growth	2	0									
GO:0060765_regulation_of_androgen_receptor_signaling_pathway	2	0									
GO:0060766_negative_regulation_of_androgen_receptor_signaling_pathway	2	0									
GO:0060769_positive_regulation_of_epithelial_cell_proliferation_involved_in_prostate_gland_development	2	0									
GO:0065005_protein-lipid_complex_assembly	2	0									
GO:0070076_histone_lysine_demethylation	2	0									
GO:0070168_negative_regulation_of_biomineral_formation	2	0									
GO:0070252_actin-mediated_cell_contraction	2	0									
GO:0070256_negative_regulation_of_mucus_secretion	2	0									
GO:0070257_positive_regulation_of_mucus_secretion	2	0									
GO:0070570_regulation_of_neuron_projection_regeneration	2	0									
GO:0070723_response_to_cholesterol	2	0									
GO:0002764_immune_response-regulating_signal_transduction	51	0	0.000000	-0.000000	1256	1054.501009	1133.02	1211.538991	0.902086
GO:0007601_visual_perception	51	0	0.000000	-0.000000	1256	1054.501009	1133.02	1211.538991	0.902086
GO:0016569_covalent_chromatin_modification	51	0	0.000000	-0.000000	1256	1054.501009	1133.02	1211.538991	0.902086
GO:0032583_regulation_of_gene-specific_transcription	51	0	0.000000	-0.000000	1256	1054.501009	1133.02	1211.538991	0.902086
GO:0048747_muscle_fiber_development	51	0	0.000000	-0.000000	1256	1054.501009	1133.02	1211.538991	0.902086
GO:0006873_cellular_ion_homeostasis	176	0	0.000000	-0.000000	1257	1056.130527	1134.26	1212.389473	0.902355
GO:0003007_heart_morphogenesis	67	0	0.000000	-0.000000	1260	1060.128613	1137.81	1215.491387	0.903024
GO:0009791_post-embryonic_development	67	0	0.000000	-0.000000	1260	1060.128613	1137.81	1215.491387	0.903024
GO:0031347_regulation_of_defense_response	67	0	0.000000	-0.000000	1260	1060.128613	1137.81	1215.491387	0.903024
GO:0005975_carbohydrate_metabolic_process	146	0	0.000000	-0.000000	1262	1062.522093	1139.86	1217.197907	0.903217
GO:0006812_cation_transport	146	0	0.000000	-0.000000	1262	1062.522093	1139.86	1217.197907	0.903217
GO:0002694_regulation_of_leukocyte_activation	121	0	0.000000	-0.000000	1265	1065.172348	1142.09	1219.007652	0.902838
GO:0006917_induction_of_apoptosis	121	0	0.000000	-0.000000	1265	1065.172348	1142.09	1219.007652	0.902838
GO:0012502_induction_of_programmed_cell_death	121	0	0.000000	-0.000000	1265	1065.172348	1142.09	1219.007652	0.902838
GO:0001508_regulation_of_action_potential	43	0	0.000000	-0.000000	1278	1080.955578	1156.64	1232.324422	0.905039
GO:0001841_neural_tube_formation	43	0	0.000000	-0.000000	1278	1080.955578	1156.64	1232.324422	0.905039
GO:0001894_tissue_homeostasis	43	0	0.000000	-0.000000	1278	1080.955578	1156.64	1232.324422	0.905039
GO:0002819_regulation_of_adaptive_immune_response	43	0	0.000000	-0.000000	1278	1080.955578	1156.64	1232.324422	0.905039
GO:0002822_regulation_of_adaptive_immune_response_based_on_somatic_recombination_of_immune_receptors_built_from_immunoglobulin_superfamily_domains	43	0	0.000000	-0.000000	1278	1080.955578	1156.64	1232.324422	0.905039
GO:0009582_detection_of_abiotic_stimulus	43	0	0.000000	-0.000000	1278	1080.955578	1156.64	1232.324422	0.905039
GO:0019637_organophosphate_metabolic_process	43	0	0.000000	-0.000000	1278	1080.955578	1156.64	1232.324422	0.905039
GO:0031098_stress-activated_protein_kinase_signaling_pathway	43	0	0.000000	-0.000000	1278	1080.955578	1156.64	1232.324422	0.905039
GO:0032446_protein_modification_by_small_protein_conjugation	43	0	0.000000	-0.000000	1278	1080.955578	1156.64	1232.324422	0.905039
GO:0032868_response_to_insulin_stimulus	43	0	0.000000	-0.000000	1278	1080.955578	1156.64	1232.324422	0.905039
GO:0046879_hormone_secretion	43	0	0.000000	-0.000000	1278	1080.955578	1156.64	1232.324422	0.905039
GO:0051604_protein_maturation	43	0	0.000000	-0.000000	1278	1080.955578	1156.64	1232.324422	0.905039
GO:0051789_response_to_protein_stimulus	43	0	0.000000	-0.000000	1278	1080.955578	1156.64	1232.324422	0.905039
GO:0006954_inflammatory_response	96	0	0.000000	-0.000000	1280	1084.554263	1159.68	1234.805737	0.906000
GO:0070661_leukocyte_proliferation	96	0	0.000000	-0.000000	1280	1084.554263	1159.68	1234.805737	0.906000
GO:0016044_membrane_organization	140	0	0.000000	-0.000000	1281	1085.075708	1160.17	1235.264292	0.905675
GO:0000038_very-long-chain_fatty_acid_metabolic_process	6	0	0.000000	-0.000000	1456	1269.372590	1342.51	1415.647410	0.922054
GO:0000245_spliceosome_assembly	6	0	0.000000	-0.000000	1456	1269.372590	1342.51	1415.647410	0.922054
GO:0000768_syncytium_formation_by_plasma_membrane_fusion	6	0	0.000000	-0.000000	1456	1269.372590	1342.51	1415.647410	0.922054
GO:0001710_mesodermal_cell_fate_commitment	6	0	0.000000	-0.000000	1456	1269.372590	1342.51	1415.647410	0.922054
GO:0001779_natural_killer_cell_differentiation	6	0	0.000000	-0.000000	1456	1269.372590	1342.51	1415.647410	0.922054
GO:0001885_endothelial_cell_development	6	0	0.000000	-0.000000	1456	1269.372590	1342.51	1415.647410	0.922054
GO:0002016_regulation_of_blood_volume_by_renin-angiotensin	6	0	0.000000	-0.000000	1456	1269.372590	1342.51	1415.647410	0.922054
GO:0002335_mature_B_cell_differentiation	6	0	0.000000	-0.000000	1456	1269.372590	1342.51	1415.647410	0.922054
GO:0002360_T_cell_lineage_commitment	6	0	0.000000	-0.000000	1456	1269.372590	1342.51	1415.647410	0.922054
GO:0002367_cytokine_production_during_immune_response	6	0	0.000000	-0.000000	1456	1269.372590	1342.51	1415.647410	0.922054
GO:0002474_antigen_processing_and_presentation_of_peptide_antigen_via_MHC_class_I	6	0	0.000000	-0.000000	1456	1269.372590	1342.51	1415.647410	0.922054
GO:0002475_antigen_processing_and_presentation_via_MHC_class_Ib	6	0	0.000000	-0.000000	1456	1269.372590	1342.51	1415.647410	0.922054
GO:0002532_production_of_molecular_mediator_of_acute_inflammatory_response	6	0	0.000000	-0.000000	1456	1269.372590	1342.51	1415.647410	0.922054
GO:0002541_activation_of_plasma_proteins_involved_in_acute_inflammatory_response	6	0	0.000000	-0.000000	1456	1269.372590	1342.51	1415.647410	0.922054
GO:0002675_positive_regulation_of_acute_inflammatory_response	6	0	0.000000	-0.000000	1456	1269.372590	1342.51	1415.647410	0.922054
GO:0002685_regulation_of_leukocyte_migration	6	0	0.000000	-0.000000	1456	1269.372590	1342.51	1415.647410	0.922054
GO:0002831_regulation_of_response_to_biotic_stimulus	6	0	0.000000	-0.000000	1456	1269.372590	1342.51	1415.647410	0.922054
GO:0002920_regulation_of_humoral_immune_response	6	0	0.000000	-0.000000	1456	1269.372590	1342.51	1415.647410	0.922054
GO:0006071_glycerol_metabolic_process	6	0	0.000000	-0.000000	1456	1269.372590	1342.51	1415.647410	0.922054
GO:0006084_acetyl-CoA_metabolic_process	6	0	0.000000	-0.000000	1456	1269.372590	1342.51	1415.647410	0.922054
GO:0006264_mitochondrial_DNA_replication	6	0	0.000000	-0.000000	1456	1269.372590	1342.51	1415.647410	0.922054
GO:0006402_mRNA_catabolic_process	6	0	0.000000	-0.000000	1456	1269.372590	1342.51	1415.647410	0.922054
GO:0006471_protein_amino_acid_ADP-ribosylation	6	0	0.000000	-0.000000	1456	1269.372590	1342.51	1415.647410	0.922054
GO:0006536_glutamate_metabolic_process	6	0	0.000000	-0.000000	1456	1269.372590	1342.51	1415.647410	0.922054
GO:0006656_phosphatidylcholine_biosynthetic_process	6	0	0.000000	-0.000000	1456	1269.372590	1342.51	1415.647410	0.922054
GO:0006692_prostanoid_metabolic_process	6	0	0.000000	-0.000000	1456	1269.372590	1342.51	1415.647410	0.922054
GO:0006693_prostaglandin_metabolic_process	6	0	0.000000	-0.000000	1456	1269.372590	1342.51	1415.647410	0.922054
GO:0006706_steroid_catabolic_process	6	0	0.000000	-0.000000	1456	1269.372590	1342.51	1415.647410	0.922054
GO:0006752_group_transfer_coenzyme_metabolic_process	6	0	0.000000	-0.000000	1456	1269.372590	1342.51	1415.647410	0.922054
GO:0006882_cellular_zinc_ion_homeostasis	6	0	0.000000	-0.000000	1456	1269.372590	1342.51	1415.647410	0.922054
GO:0006956_complement_activation	6	0	0.000000	-0.000000	1456	1269.372590	1342.51	1415.647410	0.922054
GO:0006998_nuclear_envelope_organization	6	0	0.000000	-0.000000	1456	1269.372590	1342.51	1415.647410	0.922054
GO:0007032_endosome_organization	6	0	0.000000	-0.000000	1456	1269.372590	1342.51	1415.647410	0.922054
GO:0007176_regulation_of_epidermal_growth_factor_receptor_activity	6	0	0.000000	-0.000000	1456	1269.372590	1342.51	1415.647410	0.922054
GO:0007214_gamma-aminobutyric_acid_signaling_pathway	6	0	0.000000	-0.000000	1456	1269.372590	1342.51	1415.647410	0.922054
GO:0007257_activation_of_JUN_kinase_activity	6	0	0.000000	-0.000000	1456	1269.372590	1342.51	1415.647410	0.922054
GO:0007341_penetration_of_zona_pellucida	6	0	0.000000	-0.000000	1456	1269.372590	1342.51	1415.647410	0.922054
GO:0007406_negative_regulation_of_neuroblast_proliferation	6	0	0.000000	-0.000000	1456	1269.372590	1342.51	1415.647410	0.922054
GO:0007442_hindgut_morphogenesis	6	0	0.000000	-0.000000	1456	1269.372590	1342.51	1415.647410	0.922054
GO:0007520_myoblast_fusion	6	0	0.000000	-0.000000	1456	1269.372590	1342.51	1415.647410	0.922054
GO:0007620_copulation	6	0	0.000000	-0.000000	1456	1269.372590	1342.51	1415.647410	0.922054
GO:0008156_negative_regulation_of_DNA_replication	6	0	0.000000	-0.000000	1456	1269.372590	1342.51	1415.647410	0.922054
GO:0008209_androgen_metabolic_process	6	0	0.000000	-0.000000	1456	1269.372590	1342.51	1415.647410	0.922054
GO:0008625_induction_of_apoptosis_via_death_domain_receptors	6	0	0.000000	-0.000000	1456	1269.372590	1342.51	1415.647410	0.922054
GO:0009067_aspartate_family_amino_acid_biosynthetic_process	6	0	0.000000	-0.000000	1456	1269.372590	1342.51	1415.647410	0.922054
GO:0009069_serine_family_amino_acid_metabolic_process	6	0	0.000000	-0.000000	1456	1269.372590	1342.51	1415.647410	0.922054
GO:0009112_nucleobase_metabolic_process	6	0	0.000000	-0.000000	1456	1269.372590	1342.51	1415.647410	0.922054
GO:0009143_nucleoside_triphosphate_catabolic_process	6	0	0.000000	-0.000000	1456	1269.372590	1342.51	1415.647410	0.922054
GO:0009247_glycolipid_biosynthetic_process	6	0	0.000000	-0.000000	1456	1269.372590	1342.51	1415.647410	0.922054
GO:0009650_UV_protection	6	0	0.000000	-0.000000	1456	1269.372590	1342.51	1415.647410	0.922054
GO:0009651_response_to_salt_stress	6	0	0.000000	-0.000000	1456	1269.372590	1342.51	1415.647410	0.922054
GO:0010466_negative_regulation_of_peptidase_activity	6	0	0.000000	-0.000000	1456	1269.372590	1342.51	1415.647410	0.922054
GO:0010883_regulation_of_lipid_storage	6	0	0.000000	-0.000000	1456	1269.372590	1342.51	1415.647410	0.922054
GO:0010906_regulation_of_glucose_metabolic_process	6	0	0.000000	-0.000000	1456	1269.372590	1342.51	1415.647410	0.922054
GO:0014003_oligodendrocyte_development	6	0	0.000000	-0.000000	1456	1269.372590	1342.51	1415.647410	0.922054
GO:0014051_gamma-aminobutyric_acid_secretion	6	0	0.000000	-0.000000	1456	1269.372590	1342.51	1415.647410	0.922054
GO:0014072_response_to_isoquinoline_alkaloid	6	0	0.000000	-0.000000	1456	1269.372590	1342.51	1415.647410	0.922054
GO:0014812_muscle_cell_migration	6	0	0.000000	-0.000000	1456	1269.372590	1342.51	1415.647410	0.922054
GO:0014823_response_to_activity	6	0	0.000000	-0.000000	1456	1269.372590	1342.51	1415.647410	0.922054
GO:0015012_heparan_sulfate_proteoglycan_biosynthetic_process	6	0	0.000000	-0.000000	1456	1269.372590	1342.51	1415.647410	0.922054
GO:0015812_gamma-aminobutyric_acid_transport	6	0	0.000000	-0.000000	1456	1269.372590	1342.51	1415.647410	0.922054
GO:0016032_viral_reproduction	6	0	0.000000	-0.000000	1456	1269.372590	1342.51	1415.647410	0.922054
GO:0016574_histone_ubiquitination	6	0	0.000000	-0.000000	1456	1269.372590	1342.51	1415.647410	0.922054
GO:0016925_protein_sumoylation	6	0	0.000000	-0.000000	1456	1269.372590	1342.51	1415.647410	0.922054
GO:0019433_triglyceride_catabolic_process	6	0	0.000000	-0.000000	1456	1269.372590	1342.51	1415.647410	0.922054
GO:0019835_cytolysis	6	0	0.000000	-0.000000	1456	1269.372590	1342.51	1415.647410	0.922054
GO:0021548_pons_development	6	0	0.000000	-0.000000	1456	1269.372590	1342.51	1415.647410	0.922054
GO:0021783_preganglionic_parasympathetic_nervous_system_development	6	0	0.000000	-0.000000	1456	1269.372590	1342.51	1415.647410	0.922054
GO:0021892_cerebral_cortex_GABAergic_interneuron_differentiation	6	0	0.000000	-0.000000	1456	1269.372590	1342.51	1415.647410	0.922054
GO:0021937_Purkinje_cell-granule_cell_precursor_cell_signaling_involved_in_regulation_of_granule_cell_precursor_cell_proliferation	6	0	0.000000	-0.000000	1456	1269.372590	1342.51	1415.647410	0.922054
GO:0022409_positive_regulation_of_cell-cell_adhesion	6	0	0.000000	-0.000000	1456	1269.372590	1342.51	1415.647410	0.922054
GO:0030002_cellular_anion_homeostasis	6	0	0.000000	-0.000000	1456	1269.372590	1342.51	1415.647410	0.922054
GO:0030149_sphingolipid_catabolic_process	6	0	0.000000	-0.000000	1456	1269.372590	1342.51	1415.647410	0.922054
GO:0030252_growth_hormone_secretion	6	0	0.000000	-0.000000	1456	1269.372590	1342.51	1415.647410	0.922054
GO:0030865_cortical_cytoskeleton_organization	6	0	0.000000	-0.000000	1456	1269.372590	1342.51	1415.647410	0.922054
GO:0031077_post-embryonic_camera-type_eye_development	6	0	0.000000	-0.000000	1456	1269.372590	1342.51	1415.647410	0.922054
GO:0031330_negative_regulation_of_cellular_catabolic_process	6	0	0.000000	-0.000000	1456	1269.372590	1342.51	1415.647410	0.922054
GO:0031575_G1_S_transition_checkpoint	6	0	0.000000	-0.000000	1456	1269.372590	1342.51	1415.647410	0.922054
GO:0031960_response_to_corticosteroid_stimulus	6	0	0.000000	-0.000000	1456	1269.372590	1342.51	1415.647410	0.922054
GO:0032042_mitochondrial_DNA_metabolic_process	6	0	0.000000	-0.000000	1456	1269.372590	1342.51	1415.647410	0.922054
GO:0032331_negative_regulation_of_chondrocyte_differentiation	6	0	0.000000	-0.000000	1456	1269.372590	1342.51	1415.647410	0.922054
GO:0032392_DNA_geometric_change	6	0	0.000000	-0.000000	1456	1269.372590	1342.51	1415.647410	0.922054
GO:0032469_endoplasmic_reticulum_calcium_ion_homeostasis	6	0	0.000000	-0.000000	1456	1269.372590	1342.51	1415.647410	0.922054
GO:0032653_regulation_of_interleukin-10_production	6	0	0.000000	-0.000000	1456	1269.372590	1342.51	1415.647410	0.922054
GO:0033238_regulation_of_cellular_amine_metabolic_process	6	0	0.000000	-0.000000	1456	1269.372590	1342.51	1415.647410	0.922054
GO:0034968_histone_lysine_methylation	6	0	0.000000	-0.000000	1456	1269.372590	1342.51	1415.647410	0.922054
GO:0035094_response_to_nicotine	6	0	0.000000	-0.000000	1456	1269.372590	1342.51	1415.647410	0.922054
GO:0035121_tail_morphogenesis	6	0	0.000000	-0.000000	1456	1269.372590	1342.51	1415.647410	0.922054
GO:0040016_embryonic_cleavage	6	0	0.000000	-0.000000	1456	1269.372590	1342.51	1415.647410	0.922054
GO:0040023_establishment_of_nucleus_localization	6	0	0.000000	-0.000000	1456	1269.372590	1342.51	1415.647410	0.922054
GO:0042053_regulation_of_dopamine_metabolic_process	6	0	0.000000	-0.000000	1456	1269.372590	1342.51	1415.647410	0.922054
GO:0042069_regulation_of_catecholamine_metabolic_process	6	0	0.000000	-0.000000	1456	1269.372590	1342.51	1415.647410	0.922054
GO:0042246_tissue_regeneration	6	0	0.000000	-0.000000	1456	1269.372590	1342.51	1415.647410	0.922054
GO:0042307_positive_regulation_of_protein_import_into_nucleus	6	0	0.000000	-0.000000	1456	1269.372590	1342.51	1415.647410	0.922054
GO:0042492_gamma-delta_T_cell_differentiation	6	0	0.000000	-0.000000	1456	1269.372590	1342.51	1415.647410	0.922054
GO:0042953_lipoprotein_transport	6	0	0.000000	-0.000000	1456	1269.372590	1342.51	1415.647410	0.922054
GO:0043064_flagellum_organization	6	0	0.000000	-0.000000	1456	1269.372590	1342.51	1415.647410	0.922054
GO:0043154_negative_regulation_of_caspase_activity	6	0	0.000000	-0.000000	1456	1269.372590	1342.51	1415.647410	0.922054
GO:0043255_regulation_of_carbohydrate_biosynthetic_process	6	0	0.000000	-0.000000	1456	1269.372590	1342.51	1415.647410	0.922054
GO:0043271_negative_regulation_of_ion_transport	6	0	0.000000	-0.000000	1456	1269.372590	1342.51	1415.647410	0.922054
GO:0043278_response_to_morphine	6	0	0.000000	-0.000000	1456	1269.372590	1342.51	1415.647410	0.922054
GO:0043300_regulation_of_leukocyte_degranulation	6	0	0.000000	-0.000000	1456	1269.372590	1342.51	1415.647410	0.922054
GO:0043467_regulation_of_generation_of_precursor_metabolites_and_energy	6	0	0.000000	-0.000000	1456	1269.372590	1342.51	1415.647410	0.922054
GO:0043547_positive_regulation_of_GTPase_activity	6	0	0.000000	-0.000000	1456	1269.372590	1342.51	1415.647410	0.922054
GO:0043627_response_to_estrogen_stimulus	6	0	0.000000	-0.000000	1456	1269.372590	1342.51	1415.647410	0.922054
GO:0044269_glycerol_ether_catabolic_process	6	0	0.000000	-0.000000	1456	1269.372590	1342.51	1415.647410	0.922054
GO:0045072_regulation_of_interferon-gamma_biosynthetic_process	6	0	0.000000	-0.000000	1456	1269.372590	1342.51	1415.647410	0.922054
GO:0045084_positive_regulation_of_interleukin-12_biosynthetic_process	6	0	0.000000	-0.000000	1456	1269.372590	1342.51	1415.647410	0.922054
GO:0045124_regulation_of_bone_resorption	6	0	0.000000	-0.000000	1456	1269.372590	1342.51	1415.647410	0.922054
GO:0045176_apical_protein_localization	6	0	0.000000	-0.000000	1456	1269.372590	1342.51	1415.647410	0.922054
GO:0045540_regulation_of_cholesterol_biosynthetic_process	6	0	0.000000	-0.000000	1456	1269.372590	1342.51	1415.647410	0.922054
GO:0045579_positive_regulation_of_B_cell_differentiation	6	0	0.000000	-0.000000	1456	1269.372590	1342.51	1415.647410	0.922054
GO:0045649_regulation_of_macrophage_differentiation	6	0	0.000000	-0.000000	1456	1269.372590	1342.51	1415.647410	0.922054
GO:0045727_positive_regulation_of_translation	6	0	0.000000	-0.000000	1456	1269.372590	1342.51	1415.647410	0.922054
GO:0045778_positive_regulation_of_ossification	6	0	0.000000	-0.000000	1456	1269.372590	1342.51	1415.647410	0.922054
GO:0045824_negative_regulation_of_innate_immune_response	6	0	0.000000	-0.000000	1456	1269.372590	1342.51	1415.647410	0.922054
GO:0045843_negative_regulation_of_striated_muscle_development	6	0	0.000000	-0.000000	1456	1269.372590	1342.51	1415.647410	0.922054
GO:0045861_negative_regulation_of_proteolysis	6	0	0.000000	-0.000000	1456	1269.372590	1342.51	1415.647410	0.922054
GO:0045913_positive_regulation_of_carbohydrate_metabolic_process	6	0	0.000000	-0.000000	1456	1269.372590	1342.51	1415.647410	0.922054
GO:0045931_positive_regulation_of_mitotic_cell_cycle	6	0	0.000000	-0.000000	1456	1269.372590	1342.51	1415.647410	0.922054
GO:0046427_positive_regulation_of_JAK-STAT_cascade	6	0	0.000000	-0.000000	1456	1269.372590	1342.51	1415.647410	0.922054
GO:0046460_neutral_lipid_biosynthetic_process	6	0	0.000000	-0.000000	1456	1269.372590	1342.51	1415.647410	0.922054
GO:0046461_neutral_lipid_catabolic_process	6	0	0.000000	-0.000000	1456	1269.372590	1342.51	1415.647410	0.922054
GO:0046463_acylglycerol_biosynthetic_process	6	0	0.000000	-0.000000	1456	1269.372590	1342.51	1415.647410	0.922054
GO:0046464_acylglycerol_catabolic_process	6	0	0.000000	-0.000000	1456	1269.372590	1342.51	1415.647410	0.922054
GO:0046466_membrane_lipid_catabolic_process	6	0	0.000000	-0.000000	1456	1269.372590	1342.51	1415.647410	0.922054
GO:0046503_glycerolipid_catabolic_process	6	0	0.000000	-0.000000	1456	1269.372590	1342.51	1415.647410	0.922054
GO:0046580_negative_regulation_of_Ras_protein_signal_transduction	6	0	0.000000	-0.000000	1456	1269.372590	1342.51	1415.647410	0.922054
GO:0046627_negative_regulation_of_insulin_receptor_signaling_pathway	6	0	0.000000	-0.000000	1456	1269.372590	1342.51	1415.647410	0.922054
GO:0046629_gamma-delta_T_cell_activation	6	0	0.000000	-0.000000	1456	1269.372590	1342.51	1415.647410	0.922054
GO:0046666_retinal_cell_programmed_cell_death	6	0	0.000000	-0.000000	1456	1269.372590	1342.51	1415.647410	0.922054
GO:0046852_positive_regulation_of_bone_remodeling	6	0	0.000000	-0.000000	1456	1269.372590	1342.51	1415.647410	0.922054
GO:0046889_positive_regulation_of_lipid_biosynthetic_process	6	0	0.000000	-0.000000	1456	1269.372590	1342.51	1415.647410	0.922054
GO:0048041_focal_adhesion_formation	6	0	0.000000	-0.000000	1456	1269.372590	1342.51	1415.647410	0.922054
GO:0048103_somatic_stem_cell_division	6	0	0.000000	-0.000000	1456	1269.372590	1342.51	1415.647410	0.922054
GO:0048147_negative_regulation_of_fibroblast_proliferation	6	0	0.000000	-0.000000	1456	1269.372590	1342.51	1415.647410	0.922054
GO:0048333_mesodermal_cell_differentiation	6	0	0.000000	-0.000000	1456	1269.372590	1342.51	1415.647410	0.922054
GO:0048340_paraxial_mesoderm_morphogenesis	6	0	0.000000	-0.000000	1456	1269.372590	1342.51	1415.647410	0.922054
GO:0048541_Peyer's_patch_development	6	0	0.000000	-0.000000	1456	1269.372590	1342.51	1415.647410	0.922054
GO:0048563_post-embryonic_organ_morphogenesis	6	0	0.000000	-0.000000	1456	1269.372590	1342.51	1415.647410	0.922054
GO:0048617_embryonic_foregut_morphogenesis	6	0	0.000000	-0.000000	1456	1269.372590	1342.51	1415.647410	0.922054
GO:0048635_negative_regulation_of_muscle_development	6	0	0.000000	-0.000000	1456	1269.372590	1342.51	1415.647410	0.922054
GO:0048644_muscle_organ_morphogenesis	6	0	0.000000	-0.000000	1456	1269.372590	1342.51	1415.647410	0.922054
GO:0048713_regulation_of_oligodendrocyte_differentiation	6	0	0.000000	-0.000000	1456	1269.372590	1342.51	1415.647410	0.922054
GO:0048853_forebrain_morphogenesis	6	0	0.000000	-0.000000	1456	1269.372590	1342.51	1415.647410	0.922054
GO:0050684_regulation_of_mRNA_processing	6	0	0.000000	-0.000000	1456	1269.372590	1342.51	1415.647410	0.922054
GO:0050732_negative_regulation_of_peptidyl-tyrosine_phosphorylation	6	0	0.000000	-0.000000	1456	1269.372590	1342.51	1415.647410	0.922054
GO:0050805_negative_regulation_of_synaptic_transmission	6	0	0.000000	-0.000000	1456	1269.372590	1342.51	1415.647410	0.922054
GO:0050821_protein_stabilization	6	0	0.000000	-0.000000	1456	1269.372590	1342.51	1415.647410	0.922054
GO:0050829_defense_response_to_Gram-negative_bacterium	6	0	0.000000	-0.000000	1456	1269.372590	1342.51	1415.647410	0.922054
GO:0050872_white_fat_cell_differentiation	6	0	0.000000	-0.000000	1456	1269.372590	1342.51	1415.647410	0.922054
GO:0050951_sensory_perception_of_temperature_stimulus	6	0	0.000000	-0.000000	1456	1269.372590	1342.51	1415.647410	0.922054
GO:0050966_detection_of_mechanical_stimulus_involved_in_sensory_perception_of_pain	6	0	0.000000	-0.000000	1456	1269.372590	1342.51	1415.647410	0.922054
GO:0051058_negative_regulation_of_small_GTPase_mediated_signal_transduction	6	0	0.000000	-0.000000	1456	1269.372590	1342.51	1415.647410	0.922054
GO:0051085_chaperone_mediated_protein_folding_requiring_cofactor	6	0	0.000000	-0.000000	1456	1269.372590	1342.51	1415.647410	0.922054
GO:0051180_vitamin_transport	6	0	0.000000	-0.000000	1456	1269.372590	1342.51	1415.647410	0.922054
GO:0051384_response_to_glucocorticoid_stimulus	6	0	0.000000	-0.000000	1456	1269.372590	1342.51	1415.647410	0.922054
GO:0051592_response_to_calcium_ion	6	0	0.000000	-0.000000	1456	1269.372590	1342.51	1415.647410	0.922054
GO:0051875_pigment_granule_localization	6	0	0.000000	-0.000000	1456	1269.372590	1342.51	1415.647410	0.922054
GO:0051881_regulation_of_mitochondrial_membrane_potential	6	0	0.000000	-0.000000	1456	1269.372590	1342.51	1415.647410	0.922054
GO:0051970_negative_regulation_of_transmission_of_nerve_impulse	6	0	0.000000	-0.000000	1456	1269.372590	1342.51	1415.647410	0.922054
GO:0055081_anion_homeostasis	6	0	0.000000	-0.000000	1456	1269.372590	1342.51	1415.647410	0.922054
GO:0060013_righting_reflex	6	0	0.000000	-0.000000	1456	1269.372590	1342.51	1415.647410	0.922054
GO:0060017_parathyroid_gland_development	6	0	0.000000	-0.000000	1456	1269.372590	1342.51	1415.647410	0.922054
GO:0060056_mammary_gland_involution	6	0	0.000000	-0.000000	1456	1269.372590	1342.51	1415.647410	0.922054
GO:0060068_vagina_development	6	0	0.000000	-0.000000	1456	1269.372590	1342.51	1415.647410	0.922054
GO:0060134_prepulse_inhibition	6	0	0.000000	-0.000000	1456	1269.372590	1342.51	1415.647410	0.922054
GO:0060136_embryonic_process_involved_in_female_pregnancy	6	0	0.000000	-0.000000	1456	1269.372590	1342.51	1415.647410	0.922054
GO:0060271_cilium_morphogenesis	6	0	0.000000	-0.000000	1456	1269.372590	1342.51	1415.647410	0.922054
GO:0060389_pathway-restricted_SMAD_protein_phosphorylation	6	0	0.000000	-0.000000	1456	1269.372590	1342.51	1415.647410	0.922054
GO:0060411_heart_septum_morphogenesis	6	0	0.000000	-0.000000	1456	1269.372590	1342.51	1415.647410	0.922054
GO:0060638_mesenchymal-epithelial_cell_signaling	6	0	0.000000	-0.000000	1456	1269.372590	1342.51	1415.647410	0.922054
GO:0060685_regulation_of_prostatic_bud_formation	6	0	0.000000	-0.000000	1456	1269.372590	1342.51	1415.647410	0.922054
GO:0060710_chorio-allantoic_fusion	6	0	0.000000	-0.000000	1456	1269.372590	1342.51	1415.647410	0.922054
GO:0065004_protein-DNA_complex_assembly	6	0	0.000000	-0.000000	1456	1269.372590	1342.51	1415.647410	0.922054
GO:0015674_di-__tri-valent_inorganic_cation_transport	79	0	0.000000	-0.000000	1458	1270.863193	1343.8	1416.736807	0.921674
GO:0051046_regulation_of_secretion	79	0	0.000000	-0.000000	1458	1270.863193	1343.8	1416.736807	0.921674
GO:0007519_skeletal_muscle_tissue_development	78	0	0.000000	-0.000000	1461	1275.873961	1348.15	1420.426039	0.922758
GO:0051251_positive_regulation_of_lymphocyte_activation	78	0	0.000000	-0.000000	1461	1275.873961	1348.15	1420.426039	0.922758
GO:0060538_skeletal_muscle_organ_development	78	0	0.000000	-0.000000	1461	1275.873961	1348.15	1420.426039	0.922758
GO:0030005_cellular_di-__tri-valent_inorganic_cation_homeostasis	84	0	0.000000	-0.000000	1462	1277.284241	1349.37	1421.455759	0.922962
GO:0007015_actin_filament_organization	50	0	0.000000	-0.000000	1467	1283.784502	1355.29	1426.795498	0.923851
GO:0009190_cyclic_nucleotide_biosynthetic_process	50	0	0.000000	-0.000000	1467	1283.784502	1355.29	1426.795498	0.923851
GO:0042129_regulation_of_T_cell_proliferation	50	0	0.000000	-0.000000	1467	1283.784502	1355.29	1426.795498	0.923851
GO:0051606_detection_of_stimulus	50	0	0.000000	-0.000000	1467	1283.784502	1355.29	1426.795498	0.923851
GO:0070647_protein_modification_by_small_protein_conjugation_or_removal	50	0	0.000000	-0.000000	1467	1283.784502	1355.29	1426.795498	0.923851
GO:0055080_cation_homeostasis	110	0	0.000000	-0.000000	1468	1286.595838	1357.67	1428.744162	0.924843
GO:0050863_regulation_of_T_cell_activation	88	0	0.000000	-0.000000	1469	1288.952341	1359.58	1430.207659	0.925514
GO:0001912_positive_regulation_of_leukocyte_mediated_cytotoxicity	20	0	0.000000	-0.000000	1498	1318.004685	1387.54	1457.075315	0.926262
GO:0005977_glycogen_metabolic_process	20	0	0.000000	-0.000000	1498	1318.004685	1387.54	1457.075315	0.926262
GO:0006073_cellular_glucan_metabolic_process	20	0	0.000000	-0.000000	1498	1318.004685	1387.54	1457.075315	0.926262
GO:0006518_peptide_metabolic_process	20	0	0.000000	-0.000000	1498	1318.004685	1387.54	1457.075315	0.926262
GO:0006584_catecholamine_metabolic_process	20	0	0.000000	-0.000000	1498	1318.004685	1387.54	1457.075315	0.926262
GO:0007416_synaptogenesis	20	0	0.000000	-0.000000	1498	1318.004685	1387.54	1457.075315	0.926262
GO:0007528_neuromuscular_junction_development	20	0	0.000000	-0.000000	1498	1318.004685	1387.54	1457.075315	0.926262
GO:0007586_digestion	20	0	0.000000	-0.000000	1498	1318.004685	1387.54	1457.075315	0.926262
GO:0008360_regulation_of_cell_shape	20	0	0.000000	-0.000000	1498	1318.004685	1387.54	1457.075315	0.926262
GO:0009712_catechol_metabolic_process	20	0	0.000000	-0.000000	1498	1318.004685	1387.54	1457.075315	0.926262
GO:0010927_cellular_component_assembly_involved_in_morphogenesis	20	0	0.000000	-0.000000	1498	1318.004685	1387.54	1457.075315	0.926262
GO:0016571_histone_methylation	20	0	0.000000	-0.000000	1498	1318.004685	1387.54	1457.075315	0.926262
GO:0018209_peptidyl-serine_modification	20	0	0.000000	-0.000000	1498	1318.004685	1387.54	1457.075315	0.926262
GO:0018958_phenol_metabolic_process	20	0	0.000000	-0.000000	1498	1318.004685	1387.54	1457.075315	0.926262
GO:0021695_cerebellar_cortex_development	20	0	0.000000	-0.000000	1498	1318.004685	1387.54	1457.075315	0.926262
GO:0031128_developmental_induction	20	0	0.000000	-0.000000	1498	1318.004685	1387.54	1457.075315	0.926262
GO:0031214_biomineral_formation	20	0	0.000000	-0.000000	1498	1318.004685	1387.54	1457.075315	0.926262
GO:0031343_positive_regulation_of_cell_killing	20	0	0.000000	-0.000000	1498	1318.004685	1387.54	1457.075315	0.926262
GO:0032582_negative_regulation_of_gene-specific_transcription	20	0	0.000000	-0.000000	1498	1318.004685	1387.54	1457.075315	0.926262
GO:0032640_tumor_necrosis_factor_production	20	0	0.000000	-0.000000	1498	1318.004685	1387.54	1457.075315	0.926262
GO:0032680_regulation_of_tumor_necrosis_factor_production	20	0	0.000000	-0.000000	1498	1318.004685	1387.54	1457.075315	0.926262
GO:0034311_diol_metabolic_process	20	0	0.000000	-0.000000	1498	1318.004685	1387.54	1457.075315	0.926262
GO:0042326_negative_regulation_of_phosphorylation	20	0	0.000000	-0.000000	1498	1318.004685	1387.54	1457.075315	0.926262
GO:0044042_glucan_metabolic_process	20	0	0.000000	-0.000000	1498	1318.004685	1387.54	1457.075315	0.926262
GO:0045017_glycerolipid_biosynthetic_process	20	0	0.000000	-0.000000	1498	1318.004685	1387.54	1457.075315	0.926262
GO:0045168_cell-cell_signaling_involved_in_cell_fate_specification	20	0	0.000000	-0.000000	1498	1318.004685	1387.54	1457.075315	0.926262
GO:0045639_positive_regulation_of_myeloid_cell_differentiation	20	0	0.000000	-0.000000	1498	1318.004685	1387.54	1457.075315	0.926262
GO:0048806_genitalia_development	20	0	0.000000	-0.000000	1498	1318.004685	1387.54	1457.075315	0.926262
GO:0060191_regulation_of_lipase_activity	20	0	0.000000	-0.000000	1498	1318.004685	1387.54	1457.075315	0.926262
GO:0000082_G1_S_transition_of_mitotic_cell_cycle	23	0	0.000000	-0.000000	1516	1340.540218	1409.01	1477.479782	0.929426
GO:0002228_natural_killer_cell_mediated_immunity	23	0	0.000000	-0.000000	1516	1340.540218	1409.01	1477.479782	0.929426
GO:0002821_positive_regulation_of_adaptive_immune_response	23	0	0.000000	-0.000000	1516	1340.540218	1409.01	1477.479782	0.929426
GO:0002824_positive_regulation_of_adaptive_immune_response_based_on_somatic_recombination_of_immune_receptors_built_from_immunoglobulin_superfamily_domains	23	0	0.000000	-0.000000	1516	1340.540218	1409.01	1477.479782	0.929426
GO:0003073_regulation_of_systemic_arterial_blood_pressure	23	0	0.000000	-0.000000	1516	1340.540218	1409.01	1477.479782	0.929426
GO:0006397_mRNA_processing	23	0	0.000000	-0.000000	1516	1340.540218	1409.01	1477.479782	0.929426
GO:0007163_establishment_or_maintenance_of_cell_polarity	23	0	0.000000	-0.000000	1516	1340.540218	1409.01	1477.479782	0.929426
GO:0007584_response_to_nutrient	23	0	0.000000	-0.000000	1516	1340.540218	1409.01	1477.479782	0.929426
GO:0008542_visual_learning	23	0	0.000000	-0.000000	1516	1340.540218	1409.01	1477.479782	0.929426
GO:0015698_inorganic_anion_transport	23	0	0.000000	-0.000000	1516	1340.540218	1409.01	1477.479782	0.929426
GO:0030512_negative_regulation_of_transforming_growth_factor_beta_receptor_signaling_pathway	23	0	0.000000	-0.000000	1516	1340.540218	1409.01	1477.479782	0.929426
GO:0032635_interleukin-6_production	23	0	0.000000	-0.000000	1516	1340.540218	1409.01	1477.479782	0.929426
GO:0032675_regulation_of_interleukin-6_production	23	0	0.000000	-0.000000	1516	1340.540218	1409.01	1477.479782	0.929426
GO:0042267_natural_killer_cell_mediated_cytotoxicity	23	0	0.000000	-0.000000	1516	1340.540218	1409.01	1477.479782	0.929426
GO:0043388_positive_regulation_of_DNA_binding	23	0	0.000000	-0.000000	1516	1340.540218	1409.01	1477.479782	0.929426
GO:0051705_behavioral_interaction_between_organisms	23	0	0.000000	-0.000000	1516	1340.540218	1409.01	1477.479782	0.929426
GO:0060349_bone_morphogenesis	23	0	0.000000	-0.000000	1516	1340.540218	1409.01	1477.479782	0.929426
GO:0060445_branching_involved_in_salivary_gland_morphogenesis	23	0	0.000000	-0.000000	1516	1340.540218	1409.01	1477.479782	0.929426
GO:0001704_formation_of_primary_germ_layer	36	0	0.000000	-0.000000	1531	1356.325037	1423.71	1491.094963	0.929922
GO:0001819_positive_regulation_of_cytokine_production	36	0	0.000000	-0.000000	1531	1356.325037	1423.71	1491.094963	0.929922
GO:0001889_liver_development	36	0	0.000000	-0.000000	1531	1356.325037	1423.71	1491.094963	0.929922
GO:0006469_negative_regulation_of_protein_kinase_activity	36	0	0.000000	-0.000000	1531	1356.325037	1423.71	1491.094963	0.929922
GO:0007187_G-protein_signaling__coupled_to_cyclic_nucleotide_second_messenger	36	0	0.000000	-0.000000	1531	1356.325037	1423.71	1491.094963	0.929922
GO:0007368_determination_of_left_right_symmetry	36	0	0.000000	-0.000000	1531	1356.325037	1423.71	1491.094963	0.929922
GO:0007631_feeding_behavior	36	0	0.000000	-0.000000	1531	1356.325037	1423.71	1491.094963	0.929922
GO:0014020_primary_neural_tube_formation	36	0	0.000000	-0.000000	1531	1356.325037	1423.71	1491.094963	0.929922
GO:0019228_regulation_of_action_potential_in_neuron	36	0	0.000000	-0.000000	1531	1356.325037	1423.71	1491.094963	0.929922
GO:0022602_ovulation_cycle_process	36	0	0.000000	-0.000000	1531	1356.325037	1423.71	1491.094963	0.929922
GO:0030072_peptide_hormone_secretion	36	0	0.000000	-0.000000	1531	1356.325037	1423.71	1491.094963	0.929922
GO:0033673_negative_regulation_of_kinase_activity	36	0	0.000000	-0.000000	1531	1356.325037	1423.71	1491.094963	0.929922
GO:0042742_defense_response_to_bacterium	36	0	0.000000	-0.000000	1531	1356.325037	1423.71	1491.094963	0.929922
GO:0050851_antigen_receptor-mediated_signaling_pathway	36	0	0.000000	-0.000000	1531	1356.325037	1423.71	1491.094963	0.929922
GO:0050900_leukocyte_migration	36	0	0.000000	-0.000000	1531	1356.325037	1423.71	1491.094963	0.929922
GO:0030902_hindbrain_development	58	0	0.000000	-0.000000	1533	1363.368084	1429.6	1495.831916	0.932551
GO:0050804_regulation_of_synaptic_transmission	58	0	0.000000	-0.000000	1533	1363.368084	1429.6	1495.831916	0.932551
GO:0051336_regulation_of_hydrolase_activity	73	0	0.000000	-0.000000	1534	1367.155630	1432.93	1498.704370	0.934113
GO:0001818_negative_regulation_of_cytokine_production	18	0	0.000000	-0.000000	1580	1416.871663	1481.6	1546.328337	0.937722
GO:0001825_blastocyst_formation	18	0	0.000000	-0.000000	1580	1416.871663	1481.6	1546.328337	0.937722
GO:0001974_blood_vessel_remodeling	18	0	0.000000	-0.000000	1580	1416.871663	1481.6	1546.328337	0.937722
GO:0002064_epithelial_cell_development	18	0	0.000000	-0.000000	1580	1416.871663	1481.6	1546.328337	0.937722
GO:0002285_lymphocyte_activation_during_immune_response	18	0	0.000000	-0.000000	1580	1416.871663	1481.6	1546.328337	0.937722
GO:0002715_regulation_of_natural_killer_cell_mediated_immunity	18	0	0.000000	-0.000000	1580	1416.871663	1481.6	1546.328337	0.937722
GO:0003014_renal_system_process	18	0	0.000000	-0.000000	1580	1416.871663	1481.6	1546.328337	0.937722
GO:0006022_aminoglycan_metabolic_process	18	0	0.000000	-0.000000	1580	1416.871663	1481.6	1546.328337	0.937722
GO:0006457_protein_folding	18	0	0.000000	-0.000000	1580	1416.871663	1481.6	1546.328337	0.937722
GO:0006940_regulation_of_smooth_muscle_contraction	18	0	0.000000	-0.000000	1580	1416.871663	1481.6	1546.328337	0.937722
GO:0007140_male_meiosis	18	0	0.000000	-0.000000	1580	1416.871663	1481.6	1546.328337	0.937722
GO:0007608_sensory_perception_of_smell	18	0	0.000000	-0.000000	1580	1416.871663	1481.6	1546.328337	0.937722
GO:0009063_cellular_amino_acid_catabolic_process	18	0	0.000000	-0.000000	1580	1416.871663	1481.6	1546.328337	0.937722
GO:0010498_proteasomal_protein_catabolic_process	18	0	0.000000	-0.000000	1580	1416.871663	1481.6	1546.328337	0.937722
GO:0010553_negative_regulation_of_specific_transcription_from_RNA_polymerase_II_promoter	18	0	0.000000	-0.000000	1580	1416.871663	1481.6	1546.328337	0.937722
GO:0015711_organic_anion_transport	18	0	0.000000	-0.000000	1580	1416.871663	1481.6	1546.328337	0.937722
GO:0016458_gene_silencing	18	0	0.000000	-0.000000	1580	1416.871663	1481.6	1546.328337	0.937722
GO:0021517_ventral_spinal_cord_development	18	0	0.000000	-0.000000	1580	1416.871663	1481.6	1546.328337	0.937722
GO:0030203_glycosaminoglycan_metabolic_process	18	0	0.000000	-0.000000	1580	1416.871663	1481.6	1546.328337	0.937722
GO:0030282_bone_mineralization	18	0	0.000000	-0.000000	1580	1416.871663	1481.6	1546.328337	0.937722
GO:0030336_negative_regulation_of_cell_migration	18	0	0.000000	-0.000000	1580	1416.871663	1481.6	1546.328337	0.937722
GO:0030510_regulation_of_BMP_signaling_pathway	18	0	0.000000	-0.000000	1580	1416.871663	1481.6	1546.328337	0.937722
GO:0030901_midbrain_development	18	0	0.000000	-0.000000	1580	1416.871663	1481.6	1546.328337	0.937722
GO:0032623_interleukin-2_production	18	0	0.000000	-0.000000	1580	1416.871663	1481.6	1546.328337	0.937722
GO:0035051_cardiac_cell_differentiation	18	0	0.000000	-0.000000	1580	1416.871663	1481.6	1546.328337	0.937722
GO:0042269_regulation_of_natural_killer_cell_mediated_cytotoxicity	18	0	0.000000	-0.000000	1580	1416.871663	1481.6	1546.328337	0.937722
GO:0043029_T_cell_homeostasis	18	0	0.000000	-0.000000	1580	1416.871663	1481.6	1546.328337	0.937722
GO:0043161_proteasomal_ubiquitin-dependent_protein_catabolic_process	18	0	0.000000	-0.000000	1580	1416.871663	1481.6	1546.328337	0.937722
GO:0044272_sulfur_compound_biosynthetic_process	18	0	0.000000	-0.000000	1580	1416.871663	1481.6	1546.328337	0.937722
GO:0045058_T_cell_selection	18	0	0.000000	-0.000000	1580	1416.871663	1481.6	1546.328337	0.937722
GO:0045103_intermediate_filament-based_process	18	0	0.000000	-0.000000	1580	1416.871663	1481.6	1546.328337	0.937722
GO:0045638_negative_regulation_of_myeloid_cell_differentiation	18	0	0.000000	-0.000000	1580	1416.871663	1481.6	1546.328337	0.937722
GO:0045807_positive_regulation_of_endocytosis	18	0	0.000000	-0.000000	1580	1416.871663	1481.6	1546.328337	0.937722
GO:0046578_regulation_of_Ras_protein_signal_transduction	18	0	0.000000	-0.000000	1580	1416.871663	1481.6	1546.328337	0.937722
GO:0046620_regulation_of_organ_growth	18	0	0.000000	-0.000000	1580	1416.871663	1481.6	1546.328337	0.937722
GO:0048535_lymph_node_development	18	0	0.000000	-0.000000	1580	1416.871663	1481.6	1546.328337	0.937722
GO:0048730_epidermis_morphogenesis	18	0	0.000000	-0.000000	1580	1416.871663	1481.6	1546.328337	0.937722
GO:0048813_dendrite_morphogenesis	18	0	0.000000	-0.000000	1580	1416.871663	1481.6	1546.328337	0.937722
GO:0050731_positive_regulation_of_peptidyl-tyrosine_phosphorylation	18	0	0.000000	-0.000000	1580	1416.871663	1481.6	1546.328337	0.937722
GO:0050982_detection_of_mechanical_stimulus	18	0	0.000000	-0.000000	1580	1416.871663	1481.6	1546.328337	0.937722
GO:0051168_nuclear_export	18	0	0.000000	-0.000000	1580	1416.871663	1481.6	1546.328337	0.937722
GO:0051222_positive_regulation_of_protein_transport	18	0	0.000000	-0.000000	1580	1416.871663	1481.6	1546.328337	0.937722
GO:0051924_regulation_of_calcium_ion_transport	18	0	0.000000	-0.000000	1580	1416.871663	1481.6	1546.328337	0.937722
GO:0055008_cardiac_muscle_tissue_morphogenesis	18	0	0.000000	-0.000000	1580	1416.871663	1481.6	1546.328337	0.937722
GO:0060415_muscle_tissue_morphogenesis	18	0	0.000000	-0.000000	1580	1416.871663	1481.6	1546.328337	0.937722
GO:0060674_placenta_blood_vessel_development	18	0	0.000000	-0.000000	1580	1416.871663	1481.6	1546.328337	0.937722
GO:0001817_regulation_of_cytokine_production	99	0	0.000000	-0.000000	1581	1419.691983	1483.98	1548.268017	0.938634
GO:0044092_negative_regulation_of_molecular_function	80	0	0.000000	-0.000000	1582	1423.594100	1487.34	1551.085900	0.940164
GO:0000018_regulation_of_DNA_recombination	21	0	0.000000	-0.000000	1618	1461.608072	1523.99	1586.371928	0.941897
GO:0000075_cell_cycle_checkpoint	21	0	0.000000	-0.000000	1618	1461.608072	1523.99	1586.371928	0.941897
GO:0001702_gastrulation_with_mouth_forming_second	21	0	0.000000	-0.000000	1618	1461.608072	1523.99	1586.371928	0.941897
GO:0001709_cell_fate_determination	21	0	0.000000	-0.000000	1618	1461.608072	1523.99	1586.371928	0.941897
GO:0001754_eye_photoreceptor_cell_differentiation	21	0	0.000000	-0.000000	1618	1461.608072	1523.99	1586.371928	0.941897
GO:0001755_neural_crest_cell_migration	21	0	0.000000	-0.000000	1618	1461.608072	1523.99	1586.371928	0.941897
GO:0002263_cell_activation_during_immune_response	21	0	0.000000	-0.000000	1618	1461.608072	1523.99	1586.371928	0.941897
GO:0002366_leukocyte_activation_during_immune_response	21	0	0.000000	-0.000000	1618	1461.608072	1523.99	1586.371928	0.941897
GO:0002456_T_cell_mediated_immunity	21	0	0.000000	-0.000000	1618	1461.608072	1523.99	1586.371928	0.941897
GO:0006633_fatty_acid_biosynthetic_process	21	0	0.000000	-0.000000	1618	1461.608072	1523.99	1586.371928	0.941897
GO:0006814_sodium_ion_transport	21	0	0.000000	-0.000000	1618	1461.608072	1523.99	1586.371928	0.941897
GO:0006944_membrane_fusion	21	0	0.000000	-0.000000	1618	1461.608072	1523.99	1586.371928	0.941897
GO:0007189_activation_of_adenylate_cyclase_activity_by_G-protein_signaling_pathway	21	0	0.000000	-0.000000	1618	1461.608072	1523.99	1586.371928	0.941897
GO:0008154_actin_polymerization_or_depolymerization	21	0	0.000000	-0.000000	1618	1461.608072	1523.99	1586.371928	0.941897
GO:0008637_apoptotic_mitochondrial_changes	21	0	0.000000	-0.000000	1618	1461.608072	1523.99	1586.371928	0.941897
GO:0009583_detection_of_light_stimulus	21	0	0.000000	-0.000000	1618	1461.608072	1523.99	1586.371928	0.941897
GO:0010552_positive_regulation_of_specific_transcription_from_RNA_polymerase_II_promoter	21	0	0.000000	-0.000000	1618	1461.608072	1523.99	1586.371928	0.941897
GO:0010563_negative_regulation_of_phosphorus_metabolic_process	21	0	0.000000	-0.000000	1618	1461.608072	1523.99	1586.371928	0.941897
GO:0010578_regulation_of_adenylate_cyclase_activity_involved_in_G-protein_signaling	21	0	0.000000	-0.000000	1618	1461.608072	1523.99	1586.371928	0.941897
GO:0010579_positive_regulation_of_adenylate_cyclase_activity_by_G-protein_signaling_pathway	21	0	0.000000	-0.000000	1618	1461.608072	1523.99	1586.371928	0.941897
GO:0015844_monoamine_transport	21	0	0.000000	-0.000000	1618	1461.608072	1523.99	1586.371928	0.941897
GO:0016202_regulation_of_striated_muscle_tissue_development	21	0	0.000000	-0.000000	1618	1461.608072	1523.99	1586.371928	0.941897
GO:0017157_regulation_of_exocytosis	21	0	0.000000	-0.000000	1618	1461.608072	1523.99	1586.371928	0.941897
GO:0021532_neural_tube_patterning	21	0	0.000000	-0.000000	1618	1461.608072	1523.99	1586.371928	0.941897
GO:0030216_keratinocyte_differentiation	21	0	0.000000	-0.000000	1618	1461.608072	1523.99	1586.371928	0.941897
GO:0030888_regulation_of_B_cell_proliferation	21	0	0.000000	-0.000000	1618	1461.608072	1523.99	1586.371928	0.941897
GO:0032147_activation_of_protein_kinase_activity	21	0	0.000000	-0.000000	1618	1461.608072	1523.99	1586.371928	0.941897
GO:0034330_cell_junction_organization	21	0	0.000000	-0.000000	1618	1461.608072	1523.99	1586.371928	0.941897
GO:0043279_response_to_alkaloid	21	0	0.000000	-0.000000	1618	1461.608072	1523.99	1586.371928	0.941897
GO:0045936_negative_regulation_of_phosphate_metabolic_process	21	0	0.000000	-0.000000	1618	1461.608072	1523.99	1586.371928	0.941897
GO:0046519_sphingoid_metabolic_process	21	0	0.000000	-0.000000	1618	1461.608072	1523.99	1586.371928	0.941897
GO:0048634_regulation_of_muscle_development	21	0	0.000000	-0.000000	1618	1461.608072	1523.99	1586.371928	0.941897
GO:0048675_axon_extension	21	0	0.000000	-0.000000	1618	1461.608072	1523.99	1586.371928	0.941897
GO:0050777_negative_regulation_of_immune_response	21	0	0.000000	-0.000000	1618	1461.608072	1523.99	1586.371928	0.941897
GO:0051271_negative_regulation_of_cell_motion	21	0	0.000000	-0.000000	1618	1461.608072	1523.99	1586.371928	0.941897
GO:0051656_establishment_of_organelle_localization	21	0	0.000000	-0.000000	1618	1461.608072	1523.99	1586.371928	0.941897
GO:0007178_transmembrane_receptor_protein_serine_threonine_kinase_signaling_pathway	87	0	0.000000	-0.000000	1622	1466.651684	1528.47	1590.288316	0.942337
GO:0016337_cell-cell_adhesion	87	0	0.000000	-0.000000	1622	1466.651684	1528.47	1590.288316	0.942337
GO:0022612_gland_morphogenesis	87	0	0.000000	-0.000000	1622	1466.651684	1528.47	1590.288316	0.942337
GO:0050778_positive_regulation_of_immune_response	87	0	0.000000	-0.000000	1622	1466.651684	1528.47	1590.288316	0.942337
GO:0030036_actin_cytoskeleton_organization	102	0	0.000000	-0.000000	1623	1469.220067	1530.73	1592.239933	0.943148
GO:0007186_G-protein_coupled_receptor_protein_signaling_pathway	144	0	0.000000	-0.000000	1624	1470.398448	1531.67	1592.941552	0.943147
GO:0002684_positive_regulation_of_immune_system_process	148	0	0.000000	-0.000000	1625	1471.728746	1532.63	1593.531254	0.943157
GO:0044248_cellular_catabolic_process	173	0	0.000000	-0.000000	1626	1473.305454	1533.91	1594.514546	0.943364
GO:0007517_muscle_organ_development	153	0	0.000000	-0.000000	1627	1473.638545	1534.22	1594.801455	0.942975
GO:0007606_sensory_perception_of_chemical_stimulus	49	0	0.000000	-0.000000	1632	1483.438579	1543.53	1603.621421	0.945790
GO:0034101_erythrocyte_homeostasis	49	0	0.000000	-0.000000	1632	1483.438579	1543.53	1603.621421	0.945790
GO:0042035_regulation_of_cytokine_biosynthetic_process	49	0	0.000000	-0.000000	1632	1483.438579	1543.53	1603.621421	0.945790
GO:0046660_female_sex_differentiation	49	0	0.000000	-0.000000	1632	1483.438579	1543.53	1603.621421	0.945790
GO:0048741_skeletal_muscle_fiber_development	49	0	0.000000	-0.000000	1632	1483.438579	1543.53	1603.621421	0.945790
GO:0006325_chromatin_organization	83	0	0.000000	-0.000000	1636	1489.382043	1548.64	1607.897957	0.946601
GO:0030198_extracellular_matrix_organization	83	0	0.000000	-0.000000	1636	1489.382043	1548.64	1607.897957	0.946601
GO:0030534_adult_behavior	83	0	0.000000	-0.000000	1636	1489.382043	1548.64	1607.897957	0.946601
GO:0050867_positive_regulation_of_cell_activation	83	0	0.000000	-0.000000	1636	1489.382043	1548.64	1607.897957	0.946601
GO:0000096_sulfur_amino_acid_metabolic_process	11	0	0.000000	-0.000000	1710	1570.225743	1628.16	1686.094257	0.952140
GO:0000271_polysaccharide_biosynthetic_process	11	0	0.000000	-0.000000	1710	1570.225743	1628.16	1686.094257	0.952140
GO:0000737_DNA_catabolic_process__endonucleolytic	11	0	0.000000	-0.000000	1710	1570.225743	1628.16	1686.094257	0.952140
GO:0001101_response_to_acid	11	0	0.000000	-0.000000	1710	1570.225743	1628.16	1686.094257	0.952140
GO:0001837_epithelial_to_mesenchymal_transition	11	0	0.000000	-0.000000	1710	1570.225743	1628.16	1686.094257	0.952140
GO:0001913_T_cell_mediated_cytotoxicity	11	0	0.000000	-0.000000	1710	1570.225743	1628.16	1686.094257	0.952140
GO:0001952_regulation_of_cell-matrix_adhesion	11	0	0.000000	-0.000000	1710	1570.225743	1628.16	1686.094257	0.952140
GO:0001963_synaptic_transmission__dopaminergic	11	0	0.000000	-0.000000	1710	1570.225743	1628.16	1686.094257	0.952140
GO:0002444_myeloid_leukocyte_mediated_immunity	11	0	0.000000	-0.000000	1710	1570.225743	1628.16	1686.094257	0.952140
GO:0002467_germinal_center_formation	11	0	0.000000	-0.000000	1710	1570.225743	1628.16	1686.094257	0.952140
GO:0002758_innate_immune_response-activating_signal_transduction	11	0	0.000000	-0.000000	1710	1570.225743	1628.16	1686.094257	0.952140
GO:0006333_chromatin_assembly_or_disassembly	11	0	0.000000	-0.000000	1710	1570.225743	1628.16	1686.094257	0.952140
GO:0006635_fatty_acid_beta-oxidation	11	0	0.000000	-0.000000	1710	1570.225743	1628.16	1686.094257	0.952140
GO:0006637_acyl-CoA_metabolic_process	11	0	0.000000	-0.000000	1710	1570.225743	1628.16	1686.094257	0.952140
GO:0006690_icosanoid_metabolic_process	11	0	0.000000	-0.000000	1710	1570.225743	1628.16	1686.094257	0.952140
GO:0006779_porphyrin_biosynthetic_process	11	0	0.000000	-0.000000	1710	1570.225743	1628.16	1686.094257	0.952140
GO:0007088_regulation_of_mitosis	11	0	0.000000	-0.000000	1710	1570.225743	1628.16	1686.094257	0.952140
GO:0007159_leukocyte_adhesion	11	0	0.000000	-0.000000	1710	1570.225743	1628.16	1686.094257	0.952140
GO:0007162_negative_regulation_of_cell_adhesion	11	0	0.000000	-0.000000	1710	1570.225743	1628.16	1686.094257	0.952140
GO:0007215_glutamate_signaling_pathway	11	0	0.000000	-0.000000	1710	1570.225743	1628.16	1686.094257	0.952140
GO:0007229_integrin-mediated_signaling_pathway	11	0	0.000000	-0.000000	1710	1570.225743	1628.16	1686.094257	0.952140
GO:0007260_tyrosine_phosphorylation_of_STAT_protein	11	0	0.000000	-0.000000	1710	1570.225743	1628.16	1686.094257	0.952140
GO:0008354_germ_cell_migration	11	0	0.000000	-0.000000	1710	1570.225743	1628.16	1686.094257	0.952140
GO:0008652_cellular_amino_acid_biosynthetic_process	11	0	0.000000	-0.000000	1710	1570.225743	1628.16	1686.094257	0.952140
GO:0009064_glutamine_family_amino_acid_metabolic_process	11	0	0.000000	-0.000000	1710	1570.225743	1628.16	1686.094257	0.952140
GO:0009141_nucleoside_triphosphate_metabolic_process	11	0	0.000000	-0.000000	1710	1570.225743	1628.16	1686.094257	0.952140
GO:0009166_nucleotide_catabolic_process	11	0	0.000000	-0.000000	1710	1570.225743	1628.16	1686.094257	0.952140
GO:0009409_response_to_cold	11	0	0.000000	-0.000000	1710	1570.225743	1628.16	1686.094257	0.952140
GO:0010259_multicellular_organismal_aging	11	0	0.000000	-0.000000	1710	1570.225743	1628.16	1686.094257	0.952140
GO:0014013_regulation_of_gliogenesis	11	0	0.000000	-0.000000	1710	1570.225743	1628.16	1686.094257	0.952140
GO:0014902_myotube_differentiation	11	0	0.000000	-0.000000	1710	1570.225743	1628.16	1686.094257	0.952140
GO:0021602_cranial_nerve_morphogenesis	11	0	0.000000	-0.000000	1710	1570.225743	1628.16	1686.094257	0.952140
GO:0030308_negative_regulation_of_cell_growth	11	0	0.000000	-0.000000	1710	1570.225743	1628.16	1686.094257	0.952140
GO:0030593_neutrophil_chemotaxis	11	0	0.000000	-0.000000	1710	1570.225743	1628.16	1686.094257	0.952140
GO:0030878_thyroid_gland_development	11	0	0.000000	-0.000000	1710	1570.225743	1628.16	1686.094257	0.952140
GO:0030968_endoplasmic_reticulum_unfolded_protein_response	11	0	0.000000	-0.000000	1710	1570.225743	1628.16	1686.094257	0.952140
GO:0031646_positive_regulation_of_neurological_system_process	11	0	0.000000	-0.000000	1710	1570.225743	1628.16	1686.094257	0.952140
GO:0031647_regulation_of_protein_stability	11	0	0.000000	-0.000000	1710	1570.225743	1628.16	1686.094257	0.952140
GO:0032655_regulation_of_interleukin-12_production	11	0	0.000000	-0.000000	1710	1570.225743	1628.16	1686.094257	0.952140
GO:0033014_tetrapyrrole_biosynthetic_process	11	0	0.000000	-0.000000	1710	1570.225743	1628.16	1686.094257	0.952140
GO:0033559_unsaturated_fatty_acid_metabolic_process	11	0	0.000000	-0.000000	1710	1570.225743	1628.16	1686.094257	0.952140
GO:0034620_cellular_response_to_unfolded_protein	11	0	0.000000	-0.000000	1710	1570.225743	1628.16	1686.094257	0.952140
GO:0034762_regulation_of_transmembrane_transport	11	0	0.000000	-0.000000	1710	1570.225743	1628.16	1686.094257	0.952140
GO:0035176_social_behavior	11	0	0.000000	-0.000000	1710	1570.225743	1628.16	1686.094257	0.952140
GO:0042036_negative_regulation_of_cytokine_biosynthetic_process	11	0	0.000000	-0.000000	1710	1570.225743	1628.16	1686.094257	0.952140
GO:0042219_cellular_amino_acid_derivative_catabolic_process	11	0	0.000000	-0.000000	1710	1570.225743	1628.16	1686.094257	0.952140
GO:0042401_biogenic_amine_biosynthetic_process	11	0	0.000000	-0.000000	1710	1570.225743	1628.16	1686.094257	0.952140
GO:0042439_ethanolamine_and_derivative_metabolic_process	11	0	0.000000	-0.000000	1710	1570.225743	1628.16	1686.094257	0.952140
GO:0042542_response_to_hydrogen_peroxide	11	0	0.000000	-0.000000	1710	1570.225743	1628.16	1686.094257	0.952140
GO:0042551_neuron_maturation	11	0	0.000000	-0.000000	1710	1570.225743	1628.16	1686.094257	0.952140
GO:0043270_positive_regulation_of_ion_transport	11	0	0.000000	-0.000000	1710	1570.225743	1628.16	1686.094257	0.952140
GO:0043576_regulation_of_respiratory_gaseous_exchange	11	0	0.000000	-0.000000	1710	1570.225743	1628.16	1686.094257	0.952140
GO:0045026_plasma_membrane_fusion	11	0	0.000000	-0.000000	1710	1570.225743	1628.16	1686.094257	0.952140
GO:0045055_regulated_secretory_pathway	11	0	0.000000	-0.000000	1710	1570.225743	1628.16	1686.094257	0.952140
GO:0045216_cell-cell_junction_organization	11	0	0.000000	-0.000000	1710	1570.225743	1628.16	1686.094257	0.952140
GO:0045685_regulation_of_glial_cell_differentiation	11	0	0.000000	-0.000000	1710	1570.225743	1628.16	1686.094257	0.952140
GO:0045834_positive_regulation_of_lipid_metabolic_process	11	0	0.000000	-0.000000	1710	1570.225743	1628.16	1686.094257	0.952140
GO:0046323_glucose_import	11	0	0.000000	-0.000000	1710	1570.225743	1628.16	1686.094257	0.952140
GO:0046425_regulation_of_JAK-STAT_cascade	11	0	0.000000	-0.000000	1710	1570.225743	1628.16	1686.094257	0.952140
GO:0046928_regulation_of_neurotransmitter_secretion	11	0	0.000000	-0.000000	1710	1570.225743	1628.16	1686.094257	0.952140
GO:0048009_insulin-like_growth_factor_receptor_signaling_pathway	11	0	0.000000	-0.000000	1710	1570.225743	1628.16	1686.094257	0.952140
GO:0048193_Golgi_vesicle_transport	11	0	0.000000	-0.000000	1710	1570.225743	1628.16	1686.094257	0.952140
GO:0048678_response_to_axon_injury	11	0	0.000000	-0.000000	1710	1570.225743	1628.16	1686.094257	0.952140
GO:0048745_smooth_muscle_tissue_development	11	0	0.000000	-0.000000	1710	1570.225743	1628.16	1686.094257	0.952140
GO:0050772_positive_regulation_of_axonogenesis	11	0	0.000000	-0.000000	1710	1570.225743	1628.16	1686.094257	0.952140
GO:0050806_positive_regulation_of_synaptic_transmission	11	0	0.000000	-0.000000	1710	1570.225743	1628.16	1686.094257	0.952140
GO:0050807_regulation_of_synapse_organization	11	0	0.000000	-0.000000	1710	1570.225743	1628.16	1686.094257	0.952140
GO:0050830_defense_response_to_Gram-positive_bacterium	11	0	0.000000	-0.000000	1710	1570.225743	1628.16	1686.094257	0.952140
GO:0050854_regulation_of_antigen_receptor-mediated_signaling_pathway	11	0	0.000000	-0.000000	1710	1570.225743	1628.16	1686.094257	0.952140
GO:0051092_positive_regulation_of_NF-kappaB_transcription_factor_activity	11	0	0.000000	-0.000000	1710	1570.225743	1628.16	1686.094257	0.952140
GO:0051648_vesicle_localization	11	0	0.000000	-0.000000	1710	1570.225743	1628.16	1686.094257	0.952140
GO:0051783_regulation_of_nuclear_division	11	0	0.000000	-0.000000	1710	1570.225743	1628.16	1686.094257	0.952140
GO:0051971_positive_regulation_of_transmission_of_nerve_impulse	11	0	0.000000	-0.000000	1710	1570.225743	1628.16	1686.094257	0.952140
GO:0060004_reflex	11	0	0.000000	-0.000000	1710	1570.225743	1628.16	1686.094257	0.952140
GO:0006916_anti-apoptosis	62	0	0.000000	-0.000000	1716	1577.816448	1634.76	1691.703552	0.952657
GO:0022604_regulation_of_cell_morphogenesis	62	0	0.000000	-0.000000	1716	1577.816448	1634.76	1691.703552	0.952657
GO:0032944_regulation_of_mononuclear_cell_proliferation	62	0	0.000000	-0.000000	1716	1577.816448	1634.76	1691.703552	0.952657
GO:0040014_regulation_of_multicellular_organism_growth	62	0	0.000000	-0.000000	1716	1577.816448	1634.76	1691.703552	0.952657
GO:0050670_regulation_of_lymphocyte_proliferation	62	0	0.000000	-0.000000	1716	1577.816448	1634.76	1691.703552	0.952657
GO:0050954_sensory_perception_of_mechanical_stimulus	62	0	0.000000	-0.000000	1716	1577.816448	1634.76	1691.703552	0.952657
GO:0001570_vasculogenesis	38	0	0.000000	-0.000000	1732	1595.324648	1651.04	1706.755352	0.953256
GO:0001657_ureteric_bud_development	38	0	0.000000	-0.000000	1732	1595.324648	1651.04	1706.755352	0.953256
GO:0002695_negative_regulation_of_leukocyte_activation	38	0	0.000000	-0.000000	1732	1595.324648	1651.04	1706.755352	0.953256
GO:0006820_anion_transport	38	0	0.000000	-0.000000	1732	1595.324648	1651.04	1706.755352	0.953256
GO:0007596_blood_coagulation	38	0	0.000000	-0.000000	1732	1595.324648	1651.04	1706.755352	0.953256
GO:0010975_regulation_of_neuron_projection_development	38	0	0.000000	-0.000000	1732	1595.324648	1651.04	1706.755352	0.953256
GO:0016042_lipid_catabolic_process	38	0	0.000000	-0.000000	1732	1595.324648	1651.04	1706.755352	0.953256
GO:0016053_organic_acid_biosynthetic_process	38	0	0.000000	-0.000000	1732	1595.324648	1651.04	1706.755352	0.953256
GO:0031401_positive_regulation_of_protein_modification_process	38	0	0.000000	-0.000000	1732	1595.324648	1651.04	1706.755352	0.953256
GO:0032259_methylation	38	0	0.000000	-0.000000	1732	1595.324648	1651.04	1706.755352	0.953256
GO:0043414_biopolymer_methylation	38	0	0.000000	-0.000000	1732	1595.324648	1651.04	1706.755352	0.953256
GO:0045580_regulation_of_T_cell_differentiation	38	0	0.000000	-0.000000	1732	1595.324648	1651.04	1706.755352	0.953256
GO:0046394_carboxylic_acid_biosynthetic_process	38	0	0.000000	-0.000000	1732	1595.324648	1651.04	1706.755352	0.953256
GO:0050727_regulation_of_inflammatory_response	38	0	0.000000	-0.000000	1732	1595.324648	1651.04	1706.755352	0.953256
GO:0050866_negative_regulation_of_cell_activation	38	0	0.000000	-0.000000	1732	1595.324648	1651.04	1706.755352	0.953256
GO:0051348_negative_regulation_of_transferase_activity	38	0	0.000000	-0.000000	1732	1595.324648	1651.04	1706.755352	0.953256
GO:0006006_glucose_metabolic_process	42	0	0.000000	-0.000000	1749	1611.588926	1666.35	1721.111074	0.952744
GO:0006171_cAMP_biosynthetic_process	42	0	0.000000	-0.000000	1749	1611.588926	1666.35	1721.111074	0.952744
GO:0008361_regulation_of_cell_size	42	0	0.000000	-0.000000	1749	1611.588926	1666.35	1721.111074	0.952744
GO:0010740_positive_regulation_of_protein_kinase_cascade	42	0	0.000000	-0.000000	1749	1611.588926	1666.35	1721.111074	0.952744
GO:0010769_regulation_of_cell_morphogenesis_involved_in_differentiation	42	0	0.000000	-0.000000	1749	1611.588926	1666.35	1721.111074	0.952744
GO:0015672_monovalent_inorganic_cation_transport	42	0	0.000000	-0.000000	1749	1611.588926	1666.35	1721.111074	0.952744
GO:0016125_sterol_metabolic_process	42	0	0.000000	-0.000000	1749	1611.588926	1666.35	1721.111074	0.952744
GO:0019221_cytokine-mediated_signaling_pathway	42	0	0.000000	-0.000000	1749	1611.588926	1666.35	1721.111074	0.952744
GO:0019941_modification-dependent_protein_catabolic_process	42	0	0.000000	-0.000000	1749	1611.588926	1666.35	1721.111074	0.952744
GO:0032946_positive_regulation_of_mononuclear_cell_proliferation	42	0	0.000000	-0.000000	1749	1611.588926	1666.35	1721.111074	0.952744
GO:0043632_modification-dependent_macromolecule_catabolic_process	42	0	0.000000	-0.000000	1749	1611.588926	1666.35	1721.111074	0.952744
GO:0048515_spermatid_differentiation	42	0	0.000000	-0.000000	1749	1611.588926	1666.35	1721.111074	0.952744
GO:0050671_positive_regulation_of_lymphocyte_proliferation	42	0	0.000000	-0.000000	1749	1611.588926	1666.35	1721.111074	0.952744
GO:0050817_coagulation	42	0	0.000000	-0.000000	1749	1611.588926	1666.35	1721.111074	0.952744
GO:0051345_positive_regulation_of_hydrolase_activity	42	0	0.000000	-0.000000	1749	1611.588926	1666.35	1721.111074	0.952744
GO:0051603_proteolysis_involved_in_cellular_protein_catabolic_process	42	0	0.000000	-0.000000	1749	1611.588926	1666.35	1721.111074	0.952744
GO:0080135_regulation_of_cellular_response_to_stress	42	0	0.000000	-0.000000	1749	1611.588926	1666.35	1721.111074	0.952744
GO:0002088_lens_development_in_camera-type_eye	28	0	0.000000	-0.000000	1764	1629.446597	1683.4	1737.353403	0.954308
GO:0002705_positive_regulation_of_leukocyte_mediated_immunity	28	0	0.000000	-0.000000	1764	1629.446597	1683.4	1737.353403	0.954308
GO:0002708_positive_regulation_of_lymphocyte_mediated_immunity	28	0	0.000000	-0.000000	1764	1629.446597	1683.4	1737.353403	0.954308
GO:0006470_protein_amino_acid_dephosphorylation	28	0	0.000000	-0.000000	1764	1629.446597	1683.4	1737.353403	0.954308
GO:0006997_nucleus_organization	28	0	0.000000	-0.000000	1764	1629.446597	1683.4	1737.353403	0.954308
GO:0007127_meiosis_I	28	0	0.000000	-0.000000	1764	1629.446597	1683.4	1737.353403	0.954308
GO:0007585_respiratory_gaseous_exchange	28	0	0.000000	-0.000000	1764	1629.446597	1683.4	1737.353403	0.954308
GO:0021549_cerebellum_development	28	0	0.000000	-0.000000	1764	1629.446597	1683.4	1737.353403	0.954308
GO:0030073_insulin_secretion	28	0	0.000000	-0.000000	1764	1629.446597	1683.4	1737.353403	0.954308
GO:0042100_B_cell_proliferation	28	0	0.000000	-0.000000	1764	1629.446597	1683.4	1737.353403	0.954308
GO:0043193_positive_regulation_of_gene-specific_transcription	28	0	0.000000	-0.000000	1764	1629.446597	1683.4	1737.353403	0.954308
GO:0045926_negative_regulation_of_growth	28	0	0.000000	-0.000000	1764	1629.446597	1683.4	1737.353403	0.954308
GO:0046328_regulation_of_JNK_cascade	28	0	0.000000	-0.000000	1764	1629.446597	1683.4	1737.353403	0.954308
GO:0050871_positive_regulation_of_B_cell_activation	28	0	0.000000	-0.000000	1764	1629.446597	1683.4	1737.353403	0.954308
GO:0051188_cofactor_biosynthetic_process	28	0	0.000000	-0.000000	1764	1629.446597	1683.4	1737.353403	0.954308
GO:0007369_gastrulation	63	0	0.000000	-0.000000	1768	1635.195761	1688.46	1741.724239	0.955011
GO:0051186_cofactor_metabolic_process	63	0	0.000000	-0.000000	1768	1635.195761	1688.46	1741.724239	0.955011
GO:0070662_mast_cell_proliferation	63	0	0.000000	-0.000000	1768	1635.195761	1688.46	1741.724239	0.955011
GO:0070666_regulation_of_mast_cell_proliferation	63	0	0.000000	-0.000000	1768	1635.195761	1688.46	1741.724239	0.955011
GO:0045165_cell_fate_commitment	130	0	0.000000	-0.000000	1770	1637.027716	1689.93	1742.832284	0.954763
GO:0050776_regulation_of_immune_response	130	0	0.000000	-0.000000	1770	1637.027716	1689.93	1742.832284	0.954763
GO:0007498_mesoderm_development	48	0	0.000000	-0.000000	1773	1643.408177	1695.72	1748.031823	0.956413
GO:0009101_glycoprotein_biosynthetic_process	48	0	0.000000	-0.000000	1773	1643.408177	1695.72	1748.031823	0.956413
GO:0019318_hexose_metabolic_process	48	0	0.000000	-0.000000	1773	1643.408177	1695.72	1748.031823	0.956413
GO:0001934_positive_regulation_of_protein_amino_acid_phosphorylation	29	0	0.000000	-0.000000	1789	1663.326943	1714.75	1766.173057	0.958496
GO:0006417_regulation_of_translation	29	0	0.000000	-0.000000	1789	1663.326943	1714.75	1766.173057	0.958496
GO:0006641_triglyceride_metabolic_process	29	0	0.000000	-0.000000	1789	1663.326943	1714.75	1766.173057	0.958496
GO:0006909_phagocytosis	29	0	0.000000	-0.000000	1789	1663.326943	1714.75	1766.173057	0.958496
GO:0007190_activation_of_adenylate_cyclase_activity	29	0	0.000000	-0.000000	1789	1663.326943	1714.75	1766.173057	0.958496
GO:0010564_regulation_of_cell_cycle_process	29	0	0.000000	-0.000000	1789	1663.326943	1714.75	1766.173057	0.958496
GO:0021761_limbic_system_development	29	0	0.000000	-0.000000	1789	1663.326943	1714.75	1766.173057	0.958496
GO:0042490_mechanoreceptor_differentiation	29	0	0.000000	-0.000000	1789	1663.326943	1714.75	1766.173057	0.958496
GO:0042770_DNA_damage_response__signal_transduction	29	0	0.000000	-0.000000	1789	1663.326943	1714.75	1766.173057	0.958496
GO:0043281_regulation_of_caspase_activity	29	0	0.000000	-0.000000	1789	1663.326943	1714.75	1766.173057	0.958496
GO:0044270_nitrogen_compound_catabolic_process	29	0	0.000000	-0.000000	1789	1663.326943	1714.75	1766.173057	0.958496
GO:0045621_positive_regulation_of_lymphocyte_differentiation	29	0	0.000000	-0.000000	1789	1663.326943	1714.75	1766.173057	0.958496
GO:0046634_regulation_of_alpha-beta_T_cell_activation	29	0	0.000000	-0.000000	1789	1663.326943	1714.75	1766.173057	0.958496
GO:0050769_positive_regulation_of_neurogenesis	29	0	0.000000	-0.000000	1789	1663.326943	1714.75	1766.173057	0.958496
GO:0052548_regulation_of_endopeptidase_activity	29	0	0.000000	-0.000000	1789	1663.326943	1714.75	1766.173057	0.958496
GO:0070302_regulation_of_stress-activated_protein_kinase_signaling_pathway	29	0	0.000000	-0.000000	1789	1663.326943	1714.75	1766.173057	0.958496
GO:0005976_polysaccharide_metabolic_process	39	0	0.000000	-0.000000	1803	1676.299736	1726.81	1777.320264	0.957743
GO:0006511_ubiquitin-dependent_protein_catabolic_process	39	0	0.000000	-0.000000	1803	1676.299736	1726.81	1777.320264	0.957743
GO:0006644_phospholipid_metabolic_process	39	0	0.000000	-0.000000	1803	1676.299736	1726.81	1777.320264	0.957743
GO:0006730_one-carbon_metabolic_process	39	0	0.000000	-0.000000	1803	1676.299736	1726.81	1777.320264	0.957743
GO:0007160_cell-matrix_adhesion	39	0	0.000000	-0.000000	1803	1676.299736	1726.81	1777.320264	0.957743
GO:0007286_spermatid_development	39	0	0.000000	-0.000000	1803	1676.299736	1726.81	1777.320264	0.957743
GO:0008037_cell_recognition	39	0	0.000000	-0.000000	1803	1676.299736	1726.81	1777.320264	0.957743
GO:0021953_central_nervous_system_neuron_differentiation	39	0	0.000000	-0.000000	1803	1676.299736	1726.81	1777.320264	0.957743
GO:0031279_regulation_of_cyclase_activity	39	0	0.000000	-0.000000	1803	1676.299736	1726.81	1777.320264	0.957743
GO:0035148_tube_lumen_formation	39	0	0.000000	-0.000000	1803	1676.299736	1726.81	1777.320264	0.957743
GO:0042475_odontogenesis_of_dentine-containing_tooth	39	0	0.000000	-0.000000	1803	1676.299736	1726.81	1777.320264	0.957743
GO:0043524_negative_regulation_of_neuron_apoptosis	39	0	0.000000	-0.000000	1803	1676.299736	1726.81	1777.320264	0.957743
GO:0048663_neuron_fate_commitment	39	0	0.000000	-0.000000	1803	1676.299736	1726.81	1777.320264	0.957743
GO:0051339_regulation_of_lyase_activity	39	0	0.000000	-0.000000	1803	1676.299736	1726.81	1777.320264	0.957743
GO:0002253_activation_of_immune_response	54	0	0.000000	-0.000000	1811	1683.515157	1733.65	1783.784843	0.957289
GO:0006091_generation_of_precursor_metabolites_and_energy	54	0	0.000000	-0.000000	1811	1683.515157	1733.65	1783.784843	0.957289
GO:0006164_purine_nucleotide_biosynthetic_process	54	0	0.000000	-0.000000	1811	1683.515157	1733.65	1783.784843	0.957289
GO:0007265_Ras_protein_signal_transduction	54	0	0.000000	-0.000000	1811	1683.515157	1733.65	1783.784843	0.957289
GO:0009566_fertilization	54	0	0.000000	-0.000000	1811	1683.515157	1733.65	1783.784843	0.957289
GO:0015849_organic_acid_transport	54	0	0.000000	-0.000000	1811	1683.515157	1733.65	1783.784843	0.957289
GO:0043405_regulation_of_MAP_kinase_activity	54	0	0.000000	-0.000000	1811	1683.515157	1733.65	1783.784843	0.957289
GO:0044271_nitrogen_compound_biosynthetic_process	54	0	0.000000	-0.000000	1811	1683.515157	1733.65	1783.784843	0.957289
GO:0001756_somitogenesis	35	0	0.000000	-0.000000	1824	1696.417020	1745.76	1795.102980	0.957105
GO:0001906_cell_killing	35	0	0.000000	-0.000000	1824	1696.417020	1745.76	1795.102980	0.957105
GO:0001909_leukocyte_mediated_cytotoxicity	35	0	0.000000	-0.000000	1824	1696.417020	1745.76	1795.102980	0.957105
GO:0006869_lipid_transport	35	0	0.000000	-0.000000	1824	1696.417020	1745.76	1795.102980	0.957105
GO:0007292_female_gamete_generation	35	0	0.000000	-0.000000	1824	1696.417020	1745.76	1795.102980	0.957105
GO:0010810_regulation_of_cell-substrate_adhesion	35	0	0.000000	-0.000000	1824	1696.417020	1745.76	1795.102980	0.957105
GO:0016051_carbohydrate_biosynthetic_process	35	0	0.000000	-0.000000	1824	1696.417020	1745.76	1795.102980	0.957105
GO:0016567_protein_ubiquitination	35	0	0.000000	-0.000000	1824	1696.417020	1745.76	1795.102980	0.957105
GO:0018904_organic_ether_metabolic_process	35	0	0.000000	-0.000000	1824	1696.417020	1745.76	1795.102980	0.957105
GO:0043406_positive_regulation_of_MAP_kinase_activity	35	0	0.000000	-0.000000	1824	1696.417020	1745.76	1795.102980	0.957105
GO:0044242_cellular_lipid_catabolic_process	35	0	0.000000	-0.000000	1824	1696.417020	1745.76	1795.102980	0.957105
GO:0051325_interphase	35	0	0.000000	-0.000000	1824	1696.417020	1745.76	1795.102980	0.957105
GO:0051329_interphase_of_mitotic_cell_cycle	35	0	0.000000	-0.000000	1824	1696.417020	1745.76	1795.102980	0.957105
GO:0001816_cytokine_production	122	0	0.000000	-0.000000	1827	1700.284433	1748.99	1797.695567	0.957302
GO:0030001_metal_ion_transport	122	0	0.000000	-0.000000	1827	1700.284433	1748.99	1797.695567	0.957302
GO:0050865_regulation_of_cell_activation	122	0	0.000000	-0.000000	1827	1700.284433	1748.99	1797.695567	0.957302
GO:0055066_di-__tri-valent_inorganic_cation_homeostasis	93	0	0.000000	-0.000000	1828	1703.280608	1751.48	1799.679392	0.958140
GO:0030003_cellular_cation_homeostasis	90	0	0.000000	-0.000000	1830	1706.097904	1753.9	1801.702096	0.958415
GO:0035264_multicellular_organism_growth	90	0	0.000000	-0.000000	1830	1706.097904	1753.9	1801.702096	0.958415
GO:0002696_positive_regulation_of_leukocyte_activation	82	0	0.000000	-0.000000	1831	1710.042774	1757.24	1804.437226	0.959716
GO:0051249_regulation_of_lymphocyte_activation	112	0	0.000000	-0.000000	1832	1711.501442	1758.4	1805.298558	0.959825
GO:0009719_response_to_endogenous_stimulus	92	0	0.000000	-0.000000	1833	1714.454025	1760.94	1807.425975	0.960687
GO:0006874_cellular_calcium_ion_homeostasis	61	0	0.000000	-0.000000	1837	1718.469066	1764.51	1810.550934	0.960539
GO:0007005_mitochondrion_organization	61	0	0.000000	-0.000000	1837	1718.469066	1764.51	1810.550934	0.960539
GO:0009991_response_to_extracellular_stimulus	61	0	0.000000	-0.000000	1837	1718.469066	1764.51	1810.550934	0.960539
GO:0051969_regulation_of_transmission_of_nerve_impulse	61	0	0.000000	-0.000000	1837	1718.469066	1764.51	1810.550934	0.960539
GO:0006066_alcohol_metabolic_process	158	0	0.000000	-0.000000	1838	1720.192652	1765.9	1811.607348	0.960773
GO:0042391_regulation_of_membrane_potential	95	0	0.000000	-0.000000	1839	1722.613052	1767.88	1813.146948	0.961327
GO:0080134_regulation_of_response_to_stress	116	0	0.000000	-0.000000	1840	1724.573379	1769.55	1814.526621	0.961712
GO:0000041_transition_metal_ion_transport	22	0	0.000000	-0.000000	1873	1767.841791	1810.91	1853.978209	0.966850
GO:0001558_regulation_of_cell_growth	22	0	0.000000	-0.000000	1873	1767.841791	1810.91	1853.978209	0.966850
GO:0001569_patterning_of_blood_vessels	22	0	0.000000	-0.000000	1873	1767.841791	1810.91	1853.978209	0.966850
GO:0001947_heart_looping	22	0	0.000000	-0.000000	1873	1767.841791	1810.91	1853.978209	0.966850
GO:0002478_antigen_processing_and_presentation_of_exogenous_peptide_antigen	22	0	0.000000	-0.000000	1873	1767.841791	1810.91	1853.978209	0.966850
GO:0002637_regulation_of_immunoglobulin_production	22	0	0.000000	-0.000000	1873	1767.841791	1810.91	1853.978209	0.966850
GO:0002712_regulation_of_B_cell_mediated_immunity	22	0	0.000000	-0.000000	1873	1767.841791	1810.91	1853.978209	0.966850
GO:0002889_regulation_of_immunoglobulin_mediated_immune_response	22	0	0.000000	-0.000000	1873	1767.841791	1810.91	1853.978209	0.966850
GO:0006029_proteoglycan_metabolic_process	22	0	0.000000	-0.000000	1873	1767.841791	1810.91	1853.978209	0.966850
GO:0006112_energy_reserve_metabolic_process	22	0	0.000000	-0.000000	1873	1767.841791	1810.91	1853.978209	0.966850
GO:0008624_induction_of_apoptosis_by_extracellular_signals	22	0	0.000000	-0.000000	1873	1767.841791	1810.91	1853.978209	0.966850
GO:0009309_amine_biosynthetic_process	22	0	0.000000	-0.000000	1873	1767.841791	1810.91	1853.978209	0.966850
GO:0015918_sterol_transport	22	0	0.000000	-0.000000	1873	1767.841791	1810.91	1853.978209	0.966850
GO:0021575_hindbrain_morphogenesis	22	0	0.000000	-0.000000	1873	1767.841791	1810.91	1853.978209	0.966850
GO:0021675_nerve_development	22	0	0.000000	-0.000000	1873	1767.841791	1810.91	1853.978209	0.966850
GO:0021766_hippocampus_development	22	0	0.000000	-0.000000	1873	1767.841791	1810.91	1853.978209	0.966850
GO:0030258_lipid_modification	22	0	0.000000	-0.000000	1873	1767.841791	1810.91	1853.978209	0.966850
GO:0030301_cholesterol_transport	22	0	0.000000	-0.000000	1873	1767.841791	1810.91	1853.978209	0.966850
GO:0030705_cytoskeleton-dependent_intracellular_transport	22	0	0.000000	-0.000000	1873	1767.841791	1810.91	1853.978209	0.966850
GO:0032649_regulation_of_interferon-gamma_production	22	0	0.000000	-0.000000	1873	1767.841791	1810.91	1853.978209	0.966850
GO:0033273_response_to_vitamin	22	0	0.000000	-0.000000	1873	1767.841791	1810.91	1853.978209	0.966850
GO:0034097_response_to_cytokine_stimulus	22	0	0.000000	-0.000000	1873	1767.841791	1810.91	1853.978209	0.966850
GO:0040018_positive_regulation_of_multicellular_organism_growth	22	0	0.000000	-0.000000	1873	1767.841791	1810.91	1853.978209	0.966850
GO:0042130_negative_regulation_of_T_cell_proliferation	22	0	0.000000	-0.000000	1873	1767.841791	1810.91	1853.978209	0.966850
GO:0042461_photoreceptor_cell_development	22	0	0.000000	-0.000000	1873	1767.841791	1810.91	1853.978209	0.966850
GO:0042733_embryonic_digit_morphogenesis	22	0	0.000000	-0.000000	1873	1767.841791	1810.91	1853.978209	0.966850
GO:0043112_receptor_metabolic_process	22	0	0.000000	-0.000000	1873	1767.841791	1810.91	1853.978209	0.966850
GO:0044264_cellular_polysaccharide_metabolic_process	22	0	0.000000	-0.000000	1873	1767.841791	1810.91	1853.978209	0.966850
GO:0045787_positive_regulation_of_cell_cycle	22	0	0.000000	-0.000000	1873	1767.841791	1810.91	1853.978209	0.966850
GO:0046635_positive_regulation_of_alpha-beta_T_cell_activation	22	0	0.000000	-0.000000	1873	1767.841791	1810.91	1853.978209	0.966850
GO:0046883_regulation_of_hormone_secretion	22	0	0.000000	-0.000000	1873	1767.841791	1810.91	1853.978209	0.966850
GO:0048477_oogenesis	22	0	0.000000	-0.000000	1873	1767.841791	1810.91	1853.978209	0.966850
GO:0051260_protein_homooligomerization	22	0	0.000000	-0.000000	1873	1767.841791	1810.91	1853.978209	0.966850
GO:0000302_response_to_reactive_oxygen_species	16	0	0.000000	-0.000000	1919	1813.073818	1854.78	1896.486182	0.966535
GO:0001933_negative_regulation_of_protein_amino_acid_phosphorylation	16	0	0.000000	-0.000000	1919	1813.073818	1854.78	1896.486182	0.966535
[truncated: 101,994 more chars]
