# Supplementary material for: RedundancyMiner: De-replication of redundant GO categories in microarray and proteomics analysis
Source: BMC Bioinformatics. 2011 Feb 10;12:52. doi: 10.1186/1471-2105-12-52 (PMC3223614; doi:10.1186/1471-2105-12-52)
Supplement: Additional file 8 — Retinal development HTGM download. compressed package of the results of running HTGM on the retinal development genes list. [file 1471-2105-12-52-S8.ZIP › SCENARIO_2_MODIFIED/total.txt.total.txt.dir/Exp1_BestClusterMap_LEIGS_KM_24.csv.join.19.txt.dir/Exp1_BestClusterMap_LEIGS_KM_24.csv.join.19.txt.change.gce]

GO:0032507_maintenance_of_protein_location_in_cell	TACC3	7	2	54.821429	-3.269133	1	0.44	0.440000
GO:0032507_maintenance_of_protein_location_in_cell	APC	7	2	54.821429	-3.269133	1	0.44	0.440000
GO:0045185_maintenance_of_protein_location	TACC3	9	2	42.638889	-3.037819	2	0.69	0.345000
GO:0045185_maintenance_of_protein_location	APC	9	2	42.638889	-3.037819	2	0.69	0.345000
GO:0051651_maintenance_of_location_in_cell	TACC3	10	2	38.375000	-2.942292	3	0.91	0.303333
GO:0051651_maintenance_of_location_in_cell	APC	10	2	38.375000	-2.942292	3	0.91	0.303333
GO:0034754_cellular_hormone_metabolic_process	RDH10	47	3	12.247340	-2.760554	4	1.29	0.322500
GO:0034754_cellular_hormone_metabolic_process	RELN	47	3	12.247340	-2.760554	4	1.29	0.322500
GO:0034754_cellular_hormone_metabolic_process	ATP1A1	47	3	12.247340	-2.760554	4	1.29	0.322500
GO:0016055_Wnt_receptor_signaling_pathway	FGF9	59	3	9.756356	-2.476278	5	2.14	0.428000
GO:0016055_Wnt_receptor_signaling_pathway	FZD1	59	3	9.756356	-2.476278	5	2.14	0.428000
GO:0016055_Wnt_receptor_signaling_pathway	APC	59	3	9.756356	-2.476278	5	2.14	0.428000
GO:0030178_negative_regulation_of_Wnt_receptor_signaling_pathway	FGF9	18	2	21.319444	-2.421871	6	2.52	0.420000
GO:0030178_negative_regulation_of_Wnt_receptor_signaling_pathway	APC	18	2	21.319444	-2.421871	6	2.52	0.420000
GO:0042445_hormone_metabolic_process	RDH10	67	3	8.591418	-2.319766	7	3.04	0.434286
GO:0042445_hormone_metabolic_process	RELN	67	3	8.591418	-2.319766	7	3.04	0.434286
GO:0042445_hormone_metabolic_process	ATP1A1	67	3	8.591418	-2.319766	7	3.04	0.434286
GO:0031944_negative_regulation_of_glucocorticoid_metabolic_process	ATP1A1	1	1							
GO:0031947_negative_regulation_of_glucocorticoid_biosynthetic_process	ATP1A1	1	1							
GO:0043437_butanoic_acid_metabolic_process	TYRP1	1	1							
GO:0043438_acetoacetic_acid_metabolic_process	TYRP1	1	1							
GO:0045989_positive_regulation_of_striated_muscle_contraction	ATP1A1	1	1							
GO:0060431_primary_lung_bud_formation	RDH10	1	1							
GO:0060449_bud_elongation_involved_in_lung_branching	RDH10	1	1							
GO:0090032_negative_regulation_of_steroid_hormone_biosynthetic_process	ATP1A1	1	1							
GO:0007059_chromosome_segregation	EBNA1BP2	22	2	17.443182	-2.248471	9	3.5	0.388889
GO:0007059_chromosome_segregation	APC	22	2	17.443182	-2.248471	9	3.5	0.388889
GO:0032886_regulation_of_microtubule-based_process	TACC3	22	2	17.443182	-2.248471	9	3.5	0.388889
GO:0032886_regulation_of_microtubule-based_process	APC	22	2	17.443182	-2.248471	9	3.5	0.388889
GO:0051235_maintenance_of_location	TACC3	26	2	14.759615	-2.105715	10	4.58	0.458000
GO:0051235_maintenance_of_location	APC	26	2	14.759615	-2.105715	10	4.58	0.458000
GO:0007017_microtubule-based_process	TACC3	83	3	6.935241	-2.060630	11	4.84	0.440000
GO:0007017_microtubule-based_process	BICD2	83	3	6.935241	-2.060630	11	4.84	0.440000
GO:0007017_microtubule-based_process	APC	83	3	6.935241	-2.060630	11	4.84	0.440000
GO:0030111_regulation_of_Wnt_receptor_signaling_pathway	FGF9	28	2	13.705357	-2.042862	12	4.99	0.415833
GO:0030111_regulation_of_Wnt_receptor_signaling_pathway	APC	28	2	13.705357	-2.042862	12	4.99	0.415833
GO:0002138_retinoic_acid_biosynthetic_process	RDH10	2	1							
GO:0006583_melanin_biosynthetic_process_from_tyrosine	TYRP1	2	1							
GO:0008608_attachment_of_spindle_microtubules_to_kinetochore	APC	2	1							
GO:0030953_spindle_astral_microtubule_organization	TACC3	2	1							
GO:0031946_regulation_of_glucocorticoid_biosynthetic_process	ATP1A1	2	1							
GO:0032351_negative_regulation_of_hormone_metabolic_process	ATP1A1	2	1							
GO:0032353_negative_regulation_of_hormone_biosynthetic_process	ATP1A1	2	1							
GO:0034453_microtubule_anchoring	APC	2	1							
GO:0042483_negative_regulation_of_odontogenesis	APC	2	1							
GO:0042994_cytoplasmic_sequestering_of_transcription_factor	TACC3	2	1							
GO:0045743_positive_regulation_of_fibroblast_growth_factor_receptor_signaling_pathway	FGF9	2	1							
GO:0051220_cytoplasmic_sequestering_of_protein	TACC3	2	1							
GO:0051313_attachment_of_spindle_microtubules_to_chromosome	APC	2	1							
GO:0051781_positive_regulation_of_cell_division	APC	2	1							
GO:0051988_regulation_of_attachment_of_spindle_microtubules_to_kinetochore	APC	2	1							
GO:0090030_regulation_of_steroid_hormone_biosynthetic_process	ATP1A1	2	1							
GO:0021987_cerebral_cortex_development	RELN	33	2	11.628788	-1.904602	13	6.79	0.522308
GO:0021987_cerebral_cortex_development	TACC3	33	2	11.628788	-1.904602	13	6.79	0.522308
GO:0007269_neurotransmitter_secretion	STX4A	34	2	11.286765	-1.879649	14	7.18	0.512857
GO:0007269_neurotransmitter_secretion	LIN7C	34	2	11.286765	-1.879649	14	7.18	0.512857
GO:0000281_cytokinesis_after_mitosis	APC	3	1							
GO:0010894_negative_regulation_of_steroid_biosynthetic_process	ATP1A1	3	1							
GO:0021800_cerebral_cortex_tangential_migration	RELN	3	1							
GO:0022027_interkinetic_nuclear_migration	TACC3	3	1							
GO:0031112_positive_regulation_of_microtubule_polymerization_or_depolymerization	APC	3	1							
GO:0031116_positive_regulation_of_microtubule_polymerization	APC	3	1							
GO:0031943_regulation_of_glucocorticoid_metabolic_process	ATP1A1	3	1							
GO:0045939_negative_regulation_of_steroid_metabolic_process	ATP1A1	3	1							
GO:0046885_regulation_of_hormone_biosynthetic_process	ATP1A1	3	1							
GO:0051302_regulation_of_cell_division	APC	3	1							
GO:0051983_regulation_of_chromosome_segregation	APC	3	1							
GO:0001649_osteoblast_differentiation	FGF9	38	2	10.098684	-1.787155	15	8.71	0.580667
GO:0001649_osteoblast_differentiation	APC	38	2	10.098684	-1.787155	15	8.71	0.580667
GO:0010817_regulation_of_hormone_levels	RDH10	106	3	5.430425	-1.772505	16	8.78	0.548750
GO:0010817_regulation_of_hormone_levels	RELN	106	3	5.430425	-1.772505	16	8.78	0.548750
GO:0010817_regulation_of_hormone_levels	ATP1A1	106	3	5.430425	-1.772505	16	8.78	0.548750
GO:0006836_neurotransmitter_transport	STX4A	41	2	9.359756	-1.724416	18	9.88	0.548889
GO:0006836_neurotransmitter_transport	LIN7C	41	2	9.359756	-1.724416	18	9.88	0.548889
GO:0019748_secondary_metabolic_process	RDH10	41	2	9.359756	-1.724416	18	9.88	0.548889
GO:0019748_secondary_metabolic_process	TYRP1	41	2	9.359756	-1.724416	18	9.88	0.548889
GO:0030858_positive_regulation_of_epithelial_cell_differentiation	APC	4	1							
GO:0030949_positive_regulation_of_vascular_endothelial_growth_factor_receptor_signaling_pathway	FGF9	4	1							
GO:0031113_regulation_of_microtubule_polymerization	APC	4	1							
GO:0042992_negative_regulation_of_transcription_factor_import_into_nucleus	TACC3	4	1							
GO:0051055_negative_regulation_of_lipid_biosynthetic_process	ATP1A1	4	1							
GO:0048608_reproductive_structure_development	RDH10	116	3	4.962284	-1.668745	19	10.72	0.564211
GO:0048608_reproductive_structure_development	FGF9	116	3	4.962284	-1.668745	19	10.72	0.564211
GO:0048608_reproductive_structure_development	APC	116	3	4.962284	-1.668745	19	10.72	0.564211
GO:0006606_protein_import_into_nucleus	FGF9	44	2	8.721591	-1.666456	21	11.02	0.524762
GO:0006606_protein_import_into_nucleus	TACC3	44	2	8.721591	-1.666456	21	11.02	0.524762
GO:0051170_nuclear_import	FGF9	44	2	8.721591	-1.666456	21	11.02	0.524762
GO:0051170_nuclear_import	TACC3	44	2	8.721591	-1.666456	21	11.02	0.524762
GO:0001505_regulation_of_neurotransmitter_levels	STX4A	48	2	7.994792	-1.595522	23	12.25	0.532609
GO:0001505_regulation_of_neurotransmitter_levels	LIN7C	48	2	7.994792	-1.595522	23	12.25	0.532609
GO:0034504_protein_localization_in_nucleus	FGF9	48	2	7.994792	-1.595522	23	12.25	0.532609
GO:0034504_protein_localization_in_nucleus	TACC3	48	2	7.994792	-1.595522	23	12.25	0.532609
GO:0006570_tyrosine_metabolic_process	TYRP1	5	1	38.375000	-1.588388	34	18.95	0.557353
GO:0006704_glucocorticoid_biosynthetic_process	ATP1A1	5	1	38.375000	-1.588388	34	18.95	0.557353
GO:0007091_mitotic_metaphase_anaphase_transition	APC	5	1	38.375000	-1.588388	34	18.95	0.557353
GO:0009263_deoxyribonucleotide_biosynthetic_process	RRM2	5	1	38.375000	-1.588388	34	18.95	0.557353
GO:0031122_cytoplasmic_microtubule_organization	TACC3	5	1	38.375000	-1.588388	34	18.95	0.557353
GO:0032350_regulation_of_hormone_metabolic_process	ATP1A1	5	1	38.375000	-1.588388	34	18.95	0.557353
GO:0033205_cytokinesis_during_cell_cycle	APC	5	1	38.375000	-1.588388	34	18.95	0.557353
GO:0046459_short-chain_fatty_acid_metabolic_process	TYRP1	5	1	38.375000	-1.588388	34	18.95	0.557353
GO:0046785_microtubule_polymerization	APC	5	1	38.375000	-1.588388	34	18.95	0.557353
GO:0051057_positive_regulation_of_small_GTPase_mediated_signal_transduction	RELN	5	1	38.375000	-1.588388	34	18.95	0.557353
GO:0060045_positive_regulation_of_cardiac_muscle_cell_proliferation	FGF9	5	1	38.375000	-1.588388	34	18.95	0.557353
GO:0021543_pallium_development	RELN	49	2	7.831633	-1.578794	35	19.34	0.552571
GO:0021543_pallium_development	TACC3	49	2	7.831633	-1.578794	35	19.34	0.552571
GO:0017038_protein_import	FGF9	50	2	7.675000	-1.562435	36	19.58	0.543889
GO:0017038_protein_import	TACC3	50	2	7.675000	-1.562435	36	19.58	0.543889
GO:0032880_regulation_of_protein_localization	TACC3	51	2	7.524510	-1.546431	38	20.19	0.531316
GO:0032880_regulation_of_protein_localization	APC	51	2	7.524510	-1.546431	38	20.19	0.531316
GO:0043408_regulation_of_MAPKKK_cascade	TIMP2	51	2	7.524510	-1.546431	38	20.19	0.531316
GO:0043408_regulation_of_MAPKKK_cascade	APC	51	2	7.524510	-1.546431	38	20.19	0.531316
GO:0006942_regulation_of_striated_muscle_contraction	ATP1A1	6	1	31.979167	-1.510290	50	26.52	0.530400
GO:0030947_regulation_of_vascular_endothelial_growth_factor_receptor_signaling_pathway	FGF9	6	1	31.979167	-1.510290	50	26.52	0.530400
GO:0032438_melanosome_organization	TYRP1	6	1	31.979167	-1.510290	50	26.52	0.530400
GO:0035019_somatic_stem_cell_maintenance	APC	6	1	31.979167	-1.510290	50	26.52	0.530400
GO:0040036_regulation_of_fibroblast_growth_factor_receptor_signaling_pathway	FGF9	6	1	31.979167	-1.510290	50	26.52	0.530400
GO:0042308_negative_regulation_of_protein_import_into_nucleus	TACC3	6	1	31.979167	-1.510290	50	26.52	0.530400
GO:0042403_thyroid_hormone_metabolic_process	RELN	6	1	31.979167	-1.510290	50	26.52	0.530400
GO:0042481_regulation_of_odontogenesis	APC	6	1	31.979167	-1.510290	50	26.52	0.530400
GO:0045822_negative_regulation_of_heart_contraction	ATP1A1	6	1	31.979167	-1.510290	50	26.52	0.530400
GO:0045833_negative_regulation_of_lipid_metabolic_process	ATP1A1	6	1	31.979167	-1.510290	50	26.52	0.530400
GO:0045933_positive_regulation_of_muscle_contraction	ATP1A1	6	1	31.979167	-1.510290	50	26.52	0.530400
GO:0048703_embryonic_viscerocranium_morphogenesis	RDH10	6	1	31.979167	-1.510290	50	26.52	0.530400
GO:0048568_embryonic_organ_development	RDH10	55	2	6.977273	-1.485688	51	27.15	0.532353
GO:0048568_embryonic_organ_development	FGF9	55	2	6.977273	-1.485688	51	27.15	0.532353
GO:0050678_regulation_of_epithelial_cell_proliferation	FGF9	56	2	6.852679	-1.471262	52	27.54	0.529615
GO:0050678_regulation_of_epithelial_cell_proliferation	APC	56	2	6.852679	-1.471262	52	27.54	0.529615
GO:0000226_microtubule_cytoskeleton_organization	TACC3	57	2	6.732456	-1.457117	54	27.93	0.517222
GO:0000226_microtubule_cytoskeleton_organization	APC	57	2	6.732456	-1.457117	54	27.93	0.517222
GO:0033365_protein_localization_in_organelle	FGF9	57	2	6.732456	-1.457117	54	27.93	0.517222
GO:0033365_protein_localization_in_organelle	TACC3	57	2	6.732456	-1.457117	54	27.93	0.517222
GO:0003006_reproductive_developmental_process	RDH10	141	3	4.082447	-1.449314	55	28.06	0.510182
GO:0003006_reproductive_developmental_process	FGF9	141	3	4.082447	-1.449314	55	28.06	0.510182
GO:0003006_reproductive_developmental_process	APC	141	3	4.082447	-1.449314	55	28.06	0.510182
GO:0002455_humoral_immune_response_mediated_by_circulating_immunoglobulin	EXO1	7	1	27.410714	-1.444426	68	34.62	0.509118
GO:0007019_microtubule_depolymerization	APC	7	1	27.410714	-1.444426	68	34.62	0.509118
GO:0007026_negative_regulation_of_microtubule_depolymerization	APC	7	1	27.410714	-1.444426	68	34.62	0.509118
GO:0031114_regulation_of_microtubule_depolymerization	APC	7	1	27.410714	-1.444426	68	34.62	0.509118
GO:0032387_negative_regulation_of_intracellular_transport	TACC3	7	1	27.410714	-1.444426	68	34.62	0.509118
GO:0042438_melanin_biosynthetic_process	TYRP1	7	1	27.410714	-1.444426	68	34.62	0.509118
GO:0043584_nose_development	RDH10	7	1	27.410714	-1.444426	68	34.62	0.509118
GO:0045823_positive_regulation_of_heart_contraction	ATP1A1	7	1	27.410714	-1.444426	68	34.62	0.509118
GO:0045880_positive_regulation_of_smoothened_signaling_pathway	FGF9	7	1	27.410714	-1.444426	68	34.62	0.509118
GO:0046823_negative_regulation_of_nucleocytoplasmic_transport	TACC3	7	1	27.410714	-1.444426	68	34.62	0.509118
GO:0048753_pigment_granule_organization	TYRP1	7	1	27.410714	-1.444426	68	34.62	0.509118
GO:0060441_branching_involved_in_lung_morphogenesis	RDH10	7	1	27.410714	-1.444426	68	34.62	0.509118
GO:0060770_negative_regulation_of_epithelial_cell_proliferation_involved_in_prostate_gland_development	APC	7	1	27.410714	-1.444426	68	34.62	0.509118
GO:0051641_cellular_localization	FGF9	370	5	2.592905	-1.411451	69	35.3	0.511594
GO:0051641_cellular_localization	STX4A	370	5	2.592905	-1.411451	69	35.3	0.511594
GO:0051641_cellular_localization	LIN7C	370	5	2.592905	-1.411451	69	35.3	0.511594
GO:0051641_cellular_localization	TACC3	370	5	2.592905	-1.411451	69	35.3	0.511594
GO:0051641_cellular_localization	APC	370	5	2.592905	-1.411451	69	35.3	0.511594
GO:0007267_cell-cell_signaling	FGF9	252	4	3.045635	-1.406870	70	35.56	0.508000
GO:0007267_cell-cell_signaling	STX4A	252	4	3.045635	-1.406870	70	35.56	0.508000
GO:0007267_cell-cell_signaling	FZD1	252	4	3.045635	-1.406870	70	35.56	0.508000
GO:0007267_cell-cell_signaling	LIN7C	252	4	3.045635	-1.406870	70	35.56	0.508000
GO:0021537_telencephalon_development	RELN	62	2	6.189516	-1.390289	72	36.43	0.505972
GO:0021537_telencephalon_development	TACC3	62	2	6.189516	-1.390289	72	36.43	0.505972
GO:0030855_epithelial_cell_differentiation	FZD1	62	2	6.189516	-1.390289	72	36.43	0.505972
GO:0030855_epithelial_cell_differentiation	APC	62	2	6.189516	-1.390289	72	36.43	0.505972
GO:0000910_cytokinesis	APC	8	1	23.984375	-1.387516	85	42.05	0.494706
GO:0002566_somatic_diversification_of_immune_receptors_via_somatic_mutation	EXO1	8	1	23.984375	-1.387516	85	42.05	0.494706
GO:0006582_melanin_metabolic_process	TYRP1	8	1	23.984375	-1.387516	85	42.05	0.494706
GO:0009072_aromatic_amino_acid_family_metabolic_process	TYRP1	8	1	23.984375	-1.387516	85	42.05	0.494706
GO:0016446_somatic_hypermutation_of_immunoglobulin_genes	EXO1	8	1	23.984375	-1.387516	85	42.05	0.494706
GO:0031111_negative_regulation_of_microtubule_polymerization_or_depolymerization	APC	8	1	23.984375	-1.387516	85	42.05	0.494706
GO:0031334_positive_regulation_of_protein_complex_assembly	APC	8	1	23.984375	-1.387516	85	42.05	0.494706
GO:0032273_positive_regulation_of_protein_polymerization	APC	8	1	23.984375	-1.387516	85	42.05	0.494706
GO:0040034_regulation_of_development__heterochronic	FGF9	8	1	23.984375	-1.387516	85	42.05	0.494706
GO:0042990_regulation_of_transcription_factor_import_into_nucleus	TACC3	8	1	23.984375	-1.387516	85	42.05	0.494706
GO:0042991_transcription_factor_import_into_nucleus	TACC3	8	1	23.984375	-1.387516	85	42.05	0.494706
GO:0048505_regulation_of_timing_of_cell_differentiation	FGF9	8	1	23.984375	-1.387516	85	42.05	0.494706
GO:0060043_regulation_of_cardiac_muscle_cell_proliferation	FGF9	8	1	23.984375	-1.387516	85	42.05	0.494706
GO:0009966_regulation_of_signal_transduction	FGF9	256	4	2.998047	-1.385416	86	42.12	0.489767
GO:0009966_regulation_of_signal_transduction	RELN	256	4	2.998047	-1.385416	86	42.12	0.489767
GO:0009966_regulation_of_signal_transduction	TIMP2	256	4	2.998047	-1.385416	86	42.12	0.489767
GO:0009966_regulation_of_signal_transduction	APC	256	4	2.998047	-1.385416	86	42.12	0.489767
GO:0044255_cellular_lipid_metabolic_process	RDH10	264	4	2.907197	-1.343782	87	43.64	0.501609
GO:0044255_cellular_lipid_metabolic_process	TYRP1	264	4	2.907197	-1.343782	87	43.64	0.501609
GO:0044255_cellular_lipid_metabolic_process	B3GNT5	264	4	2.907197	-1.343782	87	43.64	0.501609
GO:0044255_cellular_lipid_metabolic_process	ATP1A1	264	4	2.907197	-1.343782	87	43.64	0.501609
GO:0006364_rRNA_processing	EBNA1BP2	9	1	21.319444	-1.337444	93	48.71	0.523763
GO:0016072_rRNA_metabolic_process	EBNA1BP2	9	1	21.319444	-1.337444	93	48.71	0.523763
GO:0043242_negative_regulation_of_protein_complex_disassembly	APC	9	1	21.319444	-1.337444	93	48.71	0.523763
GO:0043409_negative_regulation_of_MAPKKK_cascade	APC	9	1	21.319444	-1.337444	93	48.71	0.523763
GO:0051647_nucleus_localization	TACC3	9	1	21.319444	-1.337444	93	48.71	0.523763
GO:0060602_branch_elongation_of_an_epithelium	RDH10	9	1	21.319444	-1.337444	93	48.71	0.523763
GO:0008406_gonad_development	RDH10	70	2	5.482143	-1.294973	94	50.22	0.534255
GO:0008406_gonad_development	FGF9	70	2	5.482143	-1.294973	94	50.22	0.534255
GO:0008211_glucocorticoid_metabolic_process	ATP1A1	10	1	19.187500	-1.292767	97	56.54	0.582887
GO:0051224_negative_regulation_of_protein_transport	TACC3	10	1	19.187500	-1.292767	97	56.54	0.582887
GO:0060768_regulation_of_epithelial_cell_proliferation_involved_in_prostate_gland_development	APC	10	1	19.187500	-1.292767	97	56.54	0.582887
GO:0006913_nucleocytoplasmic_transport	FGF9	71	2	5.404930	-1.283926	98	56.82	0.579796
GO:0006913_nucleocytoplasmic_transport	TACC3	71	2	5.404930	-1.283926	98	56.82	0.579796
GO:0050673_epithelial_cell_proliferation	FGF9	72	2	5.329861	-1.273053	100	57.53	0.575300
GO:0050673_epithelial_cell_proliferation	APC	72	2	5.329861	-1.273053	100	57.53	0.575300
GO:0051169_nuclear_transport	FGF9	72	2	5.329861	-1.273053	100	57.53	0.575300
GO:0051169_nuclear_transport	TACC3	72	2	5.329861	-1.273053	100	57.53	0.575300
GO:0048706_embryonic_skeletal_system_development	RDH10	73	2	5.256849	-1.262350	101	57.99	0.574158
GO:0048706_embryonic_skeletal_system_development	FGF9	73	2	5.256849	-1.262350	101	57.99	0.574158
GO:0007051_spindle_organization	TACC3	11	1	17.443182	-1.252453	111	62.52	0.563243
GO:0016079_synaptic_vesicle_exocytosis	STX4A	11	1	17.443182	-1.252453	111	62.52	0.563243
GO:0021846_cell_proliferation_in_forebrain	TACC3	11	1	17.443182	-1.252453	111	62.52	0.563243
GO:0030238_male_sex_determination	FGF9	11	1	17.443182	-1.252453	111	62.52	0.563243
GO:0030856_regulation_of_epithelial_cell_differentiation	APC	11	1	17.443182	-1.252453	111	62.52	0.563243
GO:0031110_regulation_of_microtubule_polymerization_or_depolymerization	APC	11	1	17.443182	-1.252453	111	62.52	0.563243
GO:0033059_cellular_pigmentation	TYRP1	11	1	17.443182	-1.252453	111	62.52	0.563243
GO:0046716_muscle_maintenance	APC	11	1	17.443182	-1.252453	111	62.52	0.563243
GO:0051494_negative_regulation_of_cytoskeleton_organization	APC	11	1	17.443182	-1.252453	111	62.52	0.563243
GO:0060767_epithelial_cell_proliferation_involved_in_prostate_gland_development	APC	11	1	17.443182	-1.252453	111	62.52	0.563243
GO:0006629_lipid_metabolic_process	RDH10	285	4	2.692982	-1.241922	112	62.78	0.560536
GO:0006629_lipid_metabolic_process	TYRP1	285	4	2.692982	-1.241922	112	62.78	0.560536
GO:0006629_lipid_metabolic_process	B3GNT5	285	4	2.692982	-1.241922	112	62.78	0.560536
GO:0006629_lipid_metabolic_process	ATP1A1	285	4	2.692982	-1.241922	112	62.78	0.560536
GO:0065008_regulation_of_biological_quality	RDH10	693	7	1.938131	-1.239872	113	62.95	0.557080
GO:0065008_regulation_of_biological_quality	STX4A	693	7	1.938131	-1.239872	113	62.95	0.557080
GO:0065008_regulation_of_biological_quality	LIN7C	693	7	1.938131	-1.239872	113	62.95	0.557080
GO:0065008_regulation_of_biological_quality	RELN	693	7	1.938131	-1.239872	113	62.95	0.557080
GO:0065008_regulation_of_biological_quality	ATP1A1	693	7	1.938131	-1.239872	113	62.95	0.557080
GO:0065008_regulation_of_biological_quality	TACC3	693	7	1.938131	-1.239872	113	62.95	0.557080
GO:0065008_regulation_of_biological_quality	APC	693	7	1.938131	-1.239872	113	62.95	0.557080
GO:0002026_regulation_of_the_force_of_heart_contraction	ATP1A1	12	1	15.989583	-1.215743	120	68.39	0.569917
GO:0009262_deoxyribonucleotide_metabolic_process	RRM2	12	1	15.989583	-1.215743	120	68.39	0.569917
GO:0031109_microtubule_polymerization_or_depolymerization	APC	12	1	15.989583	-1.215743	120	68.39	0.569917
GO:0042446_hormone_biosynthetic_process	ATP1A1	12	1	15.989583	-1.215743	120	68.39	0.569917
GO:0043624_cellular_protein_complex_disassembly	APC	12	1	15.989583	-1.215743	120	68.39	0.569917
GO:0051261_protein_depolymerization	APC	12	1	15.989583	-1.215743	120	68.39	0.569917
GO:0060572_morphogenesis_of_an_epithelial_bud	RDH10	12	1	15.989583	-1.215743	120	68.39	0.569917
GO:0006461_protein_complex_assembly	RRM2	78	2	4.919872	-1.211220	124	68.91	0.555726
GO:0006461_protein_complex_assembly	APC	78	2	4.919872	-1.211220	124	68.91	0.555726
GO:0030326_embryonic_limb_morphogenesis	RDH10	78	2	4.919872	-1.211220	124	68.91	0.555726
GO:0030326_embryonic_limb_morphogenesis	FGF9	78	2	4.919872	-1.211220	124	68.91	0.555726
GO:0035113_embryonic_appendage_morphogenesis	RDH10	78	2	4.919872	-1.211220	124	68.91	0.555726
GO:0035113_embryonic_appendage_morphogenesis	FGF9	78	2	4.919872	-1.211220	124	68.91	0.555726
GO:0070271_protein_complex_biogenesis	RRM2	78	2	4.919872	-1.211220	124	68.91	0.555726
GO:0070271_protein_complex_biogenesis	APC	78	2	4.919872	-1.211220	124	68.91	0.555726
GO:0021511_spinal_cord_patterning	RELN	13	1	14.759615	-1.182059	132	74.44	0.563939
GO:0043241_protein_complex_disassembly	APC	13	1	14.759615	-1.182059	132	74.44	0.563939
GO:0043244_regulation_of_protein_complex_disassembly	APC	13	1	14.759615	-1.182059	132	74.44	0.563939
GO:0048566_embryonic_gut_development	FGF9	13	1	14.759615	-1.182059	132	74.44	0.563939
GO:0051495_positive_regulation_of_cytoskeleton_organization	APC	13	1	14.759615	-1.182059	132	74.44	0.563939
GO:0060038_cardiac_muscle_cell_proliferation	FGF9	13	1	14.759615	-1.182059	132	74.44	0.563939
GO:0060070_Wnt_receptor_signaling_pathway_through_beta-catenin	APC	13	1	14.759615	-1.182059	132	74.44	0.563939
GO:0060560_developmental_growth_involved_in_morphogenesis	RDH10	13	1	14.759615	-1.182059	132	74.44	0.563939
GO:0010627_regulation_of_protein_kinase_cascade	TIMP2	82	2	4.679878	-1.172941	133	74.89	0.563083
GO:0010627_regulation_of_protein_kinase_cascade	APC	82	2	4.679878	-1.172941	133	74.89	0.563083
GO:0044238_primary_metabolic_process	EXO1	1905	14	1.410105	-1.155323	134	75.69	0.564851
GO:0044238_primary_metabolic_process	TYRP1	1905	14	1.410105	-1.155323	134	75.69	0.564851
GO:0044238_primary_metabolic_process	FZD1	1905	14	1.410105	-1.155323	134	75.69	0.564851
GO:0044238_primary_metabolic_process	TLE1	1905	14	1.410105	-1.155323	134	75.69	0.564851
GO:0044238_primary_metabolic_process	ATP1A1	1905	14	1.410105	-1.155323	134	75.69	0.564851
GO:0044238_primary_metabolic_process	TIMP2	1905	14	1.410105	-1.155323	134	75.69	0.564851
GO:0044238_primary_metabolic_process	EBNA1BP2	1905	14	1.410105	-1.155323	134	75.69	0.564851
GO:0044238_primary_metabolic_process	RDH10	1905	14	1.410105	-1.155323	134	75.69	0.564851
GO:0044238_primary_metabolic_process	CSNK2A1	1905	14	1.410105	-1.155323	134	75.69	0.564851
GO:0044238_primary_metabolic_process	B3GNT5	1905	14	1.410105	-1.155323	134	75.69	0.564851
GO:0044238_primary_metabolic_process	RRM2	1905	14	1.410105	-1.155323	134	75.69	0.564851
GO:0044238_primary_metabolic_process	MRPL19	1905	14	1.410105	-1.155323	134	75.69	0.564851
GO:0044238_primary_metabolic_process	RELN	1905	14	1.410105	-1.155323	134	75.69	0.564851
GO:0044238_primary_metabolic_process	APC	1905	14	1.410105	-1.155323	134	75.69	0.564851
GO:0045137_development_of_primary_sexual_characteristics	RDH10	84	2	4.568452	-1.154597	135	75.78	0.561333
GO:0045137_development_of_primary_sexual_characteristics	FGF9	84	2	4.568452	-1.154597	135	75.78	0.561333
GO:0007530_sex_determination	FGF9	14	1	13.705357	-1.150952	144	80.28	0.557500
GO:0014855_striated_muscle_cell_proliferation	FGF9	14	1	13.705357	-1.150952	144	80.28	0.557500
GO:0030148_sphingolipid_biosynthetic_process	B3GNT5	14	1	13.705357	-1.150952	144	80.28	0.557500
GO:0032271_regulation_of_protein_polymerization	APC	14	1	13.705357	-1.150952	144	80.28	0.557500
GO:0034623_cellular_macromolecular_complex_disassembly	APC	14	1	13.705357	-1.150952	144	80.28	0.557500
GO:0042573_retinoic_acid_metabolic_process	RDH10	14	1	13.705357	-1.150952	144	80.28	0.557500
GO:0043254_regulation_of_protein_complex_assembly	APC	14	1	13.705357	-1.150952	144	80.28	0.557500
GO:0045732_positive_regulation_of_protein_catabolic_process	APC	14	1	13.705357	-1.150952	144	80.28	0.557500
GO:0050810_regulation_of_steroid_biosynthetic_process	ATP1A1	14	1	13.705357	-1.150952	144	80.28	0.557500
GO:0000279_M_phase	TACC3	85	2	4.514706	-1.145612	145	80.54	0.555448
GO:0000279_M_phase	APC	85	2	4.514706	-1.145612	145	80.54	0.555448
GO:0006605_protein_targeting	FGF9	86	2	4.462209	-1.136750	146	81.23	0.556370
GO:0006605_protein_targeting	TACC3	86	2	4.462209	-1.136750	146	81.23	0.556370
GO:0001822_kidney_development	RDH10	87	2	4.410920	-1.128005	149	81.78	0.548859
GO:0001822_kidney_development	APC	87	2	4.410920	-1.128005	149	81.78	0.548859
GO:0003001_generation_of_a_signal_involved_in_cell-cell_signaling	STX4A	87	2	4.410920	-1.128005	149	81.78	0.548859
GO:0003001_generation_of_a_signal_involved_in_cell-cell_signaling	LIN7C	87	2	4.410920	-1.128005	149	81.78	0.548859
GO:0043583_ear_development	RDH10	87	2	4.410920	-1.128005	149	81.78	0.548859
GO:0043583_ear_development	FGF9	87	2	4.410920	-1.128005	149	81.78	0.548859
GO:0008543_fibroblast_growth_factor_receptor_signaling_pathway	FGF9	15	1	12.791667	-1.122065	156	85.94	0.550897
GO:0021795_cerebral_cortex_cell_migration	RELN	15	1	12.791667	-1.122065	156	85.94	0.550897
GO:0031076_embryonic_camera-type_eye_development	RDH10	15	1	12.791667	-1.122065	156	85.94	0.550897
GO:0042306_regulation_of_protein_import_into_nucleus	TACC3	15	1	12.791667	-1.122065	156	85.94	0.550897
GO:0048010_vascular_endothelial_growth_factor_receptor_signaling_pathway	FGF9	15	1	12.791667	-1.122065	156	85.94	0.550897
GO:0060425_lung_morphogenesis	RDH10	15	1	12.791667	-1.122065	156	85.94	0.550897
GO:0070507_regulation_of_microtubule_cytoskeleton_organization	APC	15	1	12.791667	-1.122065	156	85.94	0.550897
GO:0001503_ossification	FGF9	88	2	4.360795	-1.119376	157	86.1	0.548408
GO:0001503_ossification	APC	88	2	4.360795	-1.119376	157	86.1	0.548408
GO:0030324_lung_development	RDH10	90	2	4.263889	-1.102456	158	86.99	0.550570
GO:0030324_lung_development	FGF9	90	2	4.263889	-1.102456	158	86.99	0.550570
GO:0046148_pigment_biosynthetic_process	TYRP1	16	1	11.992188	-1.095112	160	91.19	0.569938
GO:0046467_membrane_lipid_biosynthetic_process	B3GNT5	16	1	11.992188	-1.095112	160	91.19	0.569938
GO:0002009_morphogenesis_of_an_epithelium	RDH10	198	3	2.907197	-1.087984	162	91.8	0.566667
GO:0002009_morphogenesis_of_an_epithelium	FZD1	198	3	2.907197	-1.087984	162	91.8	0.566667
GO:0002009_morphogenesis_of_an_epithelium	APC	198	3	2.907197	-1.087984	162	91.8	0.566667
GO:0060429_epithelium_development	RDH10	198	3	2.907197	-1.087984	162	91.8	0.566667
GO:0060429_epithelium_development	FZD1	198	3	2.907197	-1.087984	162	91.8	0.566667
GO:0060429_epithelium_development	APC	198	3	2.907197	-1.087984	162	91.8	0.566667
GO:0030323_respiratory_tube_development	RDH10	92	2	4.171196	-1.085967	163	91.93	0.563988
GO:0030323_respiratory_tube_development	FGF9	92	2	4.171196	-1.085967	163	91.93	0.563988
GO:0035107_appendage_morphogenesis	RDH10	93	2	4.126344	-1.077879	166	92.63	0.558012
GO:0035107_appendage_morphogenesis	FGF9	93	2	4.126344	-1.077879	166	92.63	0.558012
GO:0035108_limb_morphogenesis	RDH10	93	2	4.126344	-1.077879	166	92.63	0.558012
GO:0035108_limb_morphogenesis	FGF9	93	2	4.126344	-1.077879	166	92.63	0.558012
GO:0065003_macromolecular_complex_assembly	RRM2	93	2	4.126344	-1.077879	166	92.63	0.558012
GO:0065003_macromolecular_complex_assembly	APC	93	2	4.126344	-1.077879	166	92.63	0.558012
GO:0006753_nucleoside_phosphate_metabolic_process	RRM2	94	2	4.082447	-1.069892	169	93.11	0.550947
GO:0006753_nucleoside_phosphate_metabolic_process	TIMP2	94	2	4.082447	-1.069892	169	93.11	0.550947
GO:0008610_lipid_biosynthetic_process	B3GNT5	94	2	4.082447	-1.069892	169	93.11	0.550947
GO:0008610_lipid_biosynthetic_process	ATP1A1	94	2	4.082447	-1.069892	169	93.11	0.550947
GO:0009117_nucleotide_metabolic_process	RRM2	94	2	4.082447	-1.069892	169	93.11	0.550947
GO:0009117_nucleotide_metabolic_process	TIMP2	94	2	4.082447	-1.069892	169	93.11	0.550947
GO:0010741_negative_regulation_of_protein_kinase_cascade	APC	17	1	11.286765	-1.069858	178	96.89	0.544326
GO:0022029_telencephalon_cell_migration	RELN	17	1	11.286765	-1.069858	178	96.89	0.544326
GO:0034470_ncRNA_processing	EBNA1BP2	17	1	11.286765	-1.069858	178	96.89	0.544326
GO:0035115_embryonic_forelimb_morphogenesis	RDH10	17	1	11.286765	-1.069858	178	96.89	0.544326
GO:0042254_ribosome_biogenesis	EBNA1BP2	17	1	11.286765	-1.069858	178	96.89	0.544326
GO:0042440_pigment_metabolic_process	TYRP1	17	1	11.286765	-1.069858	178	96.89	0.544326
GO:0045667_regulation_of_osteoblast_differentiation	APC	17	1	11.286765	-1.069858	178	96.89	0.544326
GO:0045670_regulation_of_osteoclast_differentiation	APC	17	1	11.286765	-1.069858	178	96.89	0.544326
GO:0048265_response_to_pain	RELN	17	1	11.286765	-1.069858	178	96.89	0.544326
GO:0048736_appendage_development	RDH10	96	2	3.997396	-1.054214	180	97.63	0.542389
GO:0048736_appendage_development	FGF9	96	2	3.997396	-1.054214	180	97.63	0.542389
GO:0060173_limb_development	RDH10	96	2	3.997396	-1.054214	180	97.63	0.542389
GO:0060173_limb_development	FGF9	96	2	3.997396	-1.054214	180	97.63	0.542389
GO:0010646_regulation_of_cell_communication	FGF9	330	4	2.325758	-1.054148	181	97.8	0.540331
GO:0010646_regulation_of_cell_communication	RELN	330	4	2.325758	-1.054148	181	97.8	0.540331
GO:0010646_regulation_of_cell_communication	TIMP2	330	4	2.325758	-1.054148	181	97.8	0.540331
GO:0010646_regulation_of_cell_communication	APC	330	4	2.325758	-1.054148	181	97.8	0.540331
GO:0031324_negative_regulation_of_cellular_metabolic_process	FZD1	332	4	2.311747	-1.046630	182	98.06	0.538791
GO:0031324_negative_regulation_of_cellular_metabolic_process	ATP1A1	332	4	2.311747	-1.046630	182	98.06	0.538791
GO:0031324_negative_regulation_of_cellular_metabolic_process	TLE1	332	4	2.311747	-1.046630	182	98.06	0.538791
GO:0031324_negative_regulation_of_cellular_metabolic_process	APC	332	4	2.311747	-1.046630	182	98.06	0.538791
GO:0060341_regulation_of_cellular_localization	TACC3	97	2	3.956186	-1.046517	183	98.19	0.536557
GO:0060341_regulation_of_cellular_localization	APC	97	2	3.956186	-1.046517	183	98.19	0.536557
GO:0008589_regulation_of_smoothened_signaling_pathway	FGF9	18	1	10.659722	-1.046108	189	102.31	0.541323
GO:0021885_forebrain_cell_migration	RELN	18	1	10.659722	-1.046108	189	102.31	0.541323
GO:0030318_melanocyte_differentiation	TYRP1	18	1	10.659722	-1.046108	189	102.31	0.541323
GO:0032984_macromolecular_complex_disassembly	APC	18	1	10.659722	-1.046108	189	102.31	0.541323
GO:0033157_regulation_of_intracellular_protein_transport	TACC3	18	1	10.659722	-1.046108	189	102.31	0.541323
GO:0060571_morphogenesis_of_an_epithelial_fold	RDH10	18	1	10.659722	-1.046108	189	102.31	0.541323
GO:0007548_sex_differentiation	RDH10	98	2	3.915816	-1.038914	192	102.7	0.534896
GO:0007548_sex_differentiation	FGF9	98	2	3.915816	-1.038914	192	102.7	0.534896
GO:0009967_positive_regulation_of_signal_transduction	FGF9	98	2	3.915816	-1.038914	192	102.7	0.534896
GO:0009967_positive_regulation_of_signal_transduction	RELN	98	2	3.915816	-1.038914	192	102.7	0.534896
GO:0060541_respiratory_system_development	RDH10	98	2	3.915816	-1.038914	192	102.7	0.534896
GO:0060541_respiratory_system_development	FGF9	98	2	3.915816	-1.038914	192	102.7	0.534896
GO:0044237_cellular_metabolic_process	EXO1	1974	14	1.360816	-1.032989	193	102.93	0.533316
GO:0044237_cellular_metabolic_process	TYRP1	1974	14	1.360816	-1.032989	193	102.93	0.533316
GO:0044237_cellular_metabolic_process	FZD1	1974	14	1.360816	-1.032989	193	102.93	0.533316
GO:0044237_cellular_metabolic_process	TLE1	1974	14	1.360816	-1.032989	193	102.93	0.533316
GO:0044237_cellular_metabolic_process	ATP1A1	1974	14	1.360816	-1.032989	193	102.93	0.533316
GO:0044237_cellular_metabolic_process	TIMP2	1974	14	1.360816	-1.032989	193	102.93	0.533316
GO:0044237_cellular_metabolic_process	EBNA1BP2	1974	14	1.360816	-1.032989	193	102.93	0.533316
GO:0044237_cellular_metabolic_process	RDH10	1974	14	1.360816	-1.032989	193	102.93	0.533316
GO:0044237_cellular_metabolic_process	CSNK2A1	1974	14	1.360816	-1.032989	193	102.93	0.533316
GO:0044237_cellular_metabolic_process	B3GNT5	1974	14	1.360816	-1.032989	193	102.93	0.533316
GO:0044237_cellular_metabolic_process	RRM2	1974	14	1.360816	-1.032989	193	102.93	0.533316
GO:0044237_cellular_metabolic_process	MRPL19	1974	14	1.360816	-1.032989	193	102.93	0.533316
GO:0044237_cellular_metabolic_process	RELN	1974	14	1.360816	-1.032989	193	102.93	0.533316
GO:0044237_cellular_metabolic_process	APC	1974	14	1.360816	-1.032989	193	102.93	0.533316
GO:0060348_bone_development	FGF9	99	2	3.876263	-1.031402	194	103.27	0.532320
GO:0060348_bone_development	APC	99	2	3.876263	-1.031402	194	103.27	0.532320
GO:0006776_vitamin_A_metabolic_process	RDH10	19	1	10.098684	-1.023700	203	106.61	0.525172
GO:0009798_axis_specification	APC	19	1	10.098684	-1.023700	203	106.61	0.525172
GO:0010639_negative_regulation_of_organelle_organization	APC	19	1	10.098684	-1.023700	203	106.61	0.525172
GO:0019218_regulation_of_steroid_metabolic_process	ATP1A1	19	1	10.098684	-1.023700	203	106.61	0.525172
GO:0033002_muscle_cell_proliferation	FGF9	19	1	10.098684	-1.023700	203	106.61	0.525172
GO:0046890_regulation_of_lipid_biosynthetic_process	ATP1A1	19	1	10.098684	-1.023700	203	106.61	0.525172
GO:0048701_embryonic_cranial_skeleton_morphogenesis	RDH10	19	1	10.098684	-1.023700	203	106.61	0.525172
GO:0050931_pigment_cell_differentiation	TYRP1	19	1	10.098684	-1.023700	203	106.61	0.525172
GO:0051056_regulation_of_small_GTPase_mediated_signal_transduction	RELN	19	1	10.098684	-1.023700	203	106.61	0.525172
GO:0051649_establishment_of_localization_in_cell	FGF9	342	4	2.244152	-1.009977	204	107.08	0.524902
GO:0051649_establishment_of_localization_in_cell	STX4A	342	4	2.244152	-1.009977	204	107.08	0.524902
GO:0051649_establishment_of_localization_in_cell	LIN7C	342	4	2.244152	-1.009977	204	107.08	0.524902
GO:0051649_establishment_of_localization_in_cell	TACC3	342	4	2.244152	-1.009977	204	107.08	0.524902
GO:0009615_response_to_virus	XPR1	20	1	9.593750	-1.002496	206	110.19	0.534903
GO:0046822_regulation_of_nucleocytoplasmic_transport	TACC3	20	1	9.593750	-1.002496	206	110.19	0.534903
GO:0009968_negative_regulation_of_signal_transduction	FGF9	103	2	3.725728	-1.002227	207	110.45	0.533575
GO:0009968_negative_regulation_of_signal_transduction	APC	103	2	3.725728	-1.002227	207	110.45	0.533575
GO:0055086_nucleobase__nucleoside_and_nucleotide_metabolic_process	RRM2	104	2	3.689904	-0.995143	208	110.86	0.532981
GO:0055086_nucleobase__nucleoside_and_nucleotide_metabolic_process	TIMP2	104	2	3.689904	-0.995143	208	110.86	0.532981
GO:0009892_negative_regulation_of_metabolic_process	FZD1	348	4	2.205460	-0.988707	209	111.02	0.531196
GO:0009892_negative_regulation_of_metabolic_process	ATP1A1	348	4	2.205460	-0.988707	209	111.02	0.531196
GO:0009892_negative_regulation_of_metabolic_process	TLE1	348	4	2.205460	-0.988707	209	111.02	0.531196
GO:0009892_negative_regulation_of_metabolic_process	APC	348	4	2.205460	-0.988707	209	111.02	0.531196
GO:0007423_sensory_organ_development	RDH10	219	3	2.628425	-0.986702	210	111.26	0.529810
GO:0007423_sensory_organ_development	FGF9	219	3	2.628425	-0.986702	210	111.26	0.529810
GO:0007423_sensory_organ_development	APC	219	3	2.628425	-0.986702	210	111.26	0.529810
GO:0002053_positive_regulation_of_mesenchymal_cell_proliferation	FGF9	21	1	9.136905	-0.982379	215	115.49	0.537163
GO:0019827_stem_cell_maintenance	APC	21	1	9.136905	-0.982379	215	115.49	0.537163
GO:0035136_forelimb_morphogenesis	RDH10	21	1	9.136905	-0.982379	215	115.49	0.537163
GO:0048538_thymus_development	APC	21	1	9.136905	-0.982379	215	115.49	0.537163
GO:0051258_protein_polymerization	APC	21	1	9.136905	-0.982379	215	115.49	0.537163
GO:0051240_positive_regulation_of_multicellular_organismal_process	FGF9	108	2	3.553241	-0.967598	216	116.23	0.538102
GO:0051240_positive_regulation_of_multicellular_organismal_process	ATP1A1	108	2	3.553241	-0.967598	216	116.23	0.538102
GO:0001523_retinoid_metabolic_process	RDH10	22	1	8.721591	-0.963247	227	120.65	0.531498
GO:0006721_terpenoid_metabolic_process	RDH10	22	1	8.721591	-0.963247	227	120.65	0.531498
GO:0009896_positive_regulation_of_catabolic_process	APC	22	1	8.721591	-0.963247	227	120.65	0.531498
GO:0010463_mesenchymal_cell_proliferation	FGF9	22	1	8.721591	-0.963247	227	120.65	0.531498
GO:0010464_regulation_of_mesenchymal_cell_proliferation	FGF9	22	1	8.721591	-0.963247	227	120.65	0.531498
GO:0016101_diterpenoid_metabolic_process	RDH10	22	1	8.721591	-0.963247	227	120.65	0.531498
GO:0030316_osteoclast_differentiation	APC	22	1	8.721591	-0.963247	227	120.65	0.531498
GO:0030335_positive_regulation_of_cell_migration	APC	22	1	8.721591	-0.963247	227	120.65	0.531498
GO:0034660_ncRNA_metabolic_process	EBNA1BP2	22	1	8.721591	-0.963247	227	120.65	0.531498
GO:0048489_synaptic_vesicle_transport	STX4A	22	1	8.721591	-0.963247	227	120.65	0.531498
GO:0048864_stem_cell_development	APC	22	1	8.721591	-0.963247	227	120.65	0.531498
GO:0010647_positive_regulation_of_cell_communication	FGF9	110	2	3.488636	-0.954281	230	121.44	0.528000
GO:0010647_positive_regulation_of_cell_communication	RELN	110	2	3.488636	-0.954281	230	121.44	0.528000
GO:0010648_negative_regulation_of_cell_communication	FGF9	110	2	3.488636	-0.954281	230	121.44	0.528000
GO:0010648_negative_regulation_of_cell_communication	APC	110	2	3.488636	-0.954281	230	121.44	0.528000
GO:0043010_camera-type_eye_development	RDH10	110	2	3.488636	-0.954281	230	121.44	0.528000
GO:0043010_camera-type_eye_development	APC	110	2	3.488636	-0.954281	230	121.44	0.528000
GO:0002204_somatic_recombination_of_immunoglobulin_genes_during_immune_response	EXO1	23	1	8.342391	-0.945012	236	124.31	0.526737
GO:0002208_somatic_diversification_of_immunoglobulins_during_immune_response	EXO1	23	1	8.342391	-0.945012	236	124.31	0.526737
GO:0007018_microtubule-based_movement	BICD2	23	1	8.342391	-0.945012	236	124.31	0.526737
GO:0009954_proximal_distal_pattern_formation	APC	23	1	8.342391	-0.945012	236	124.31	0.526737
GO:0022613_ribonucleoprotein_complex_biogenesis	EBNA1BP2	23	1	8.342391	-0.945012	236	124.31	0.526737
GO:0045190_isotype_switching	EXO1	23	1	8.342391	-0.945012	236	124.31	0.526737
GO:0000165_MAPKKK_cascade	TIMP2	114	2	3.366228	-0.928500	237	125.54	0.529705
GO:0000165_MAPKKK_cascade	APC	114	2	3.366228	-0.928500	237	125.54	0.529705
GO:0000280_nuclear_division	APC	24	1	7.994792	-0.927598	245	128.51	0.524531
GO:0002381_immunoglobulin_production_during_immune_response	EXO1	24	1	7.994792	-0.927598	245	128.51	0.524531
GO:0006941_striated_muscle_contraction	ATP1A1	24	1	7.994792	-0.927598	245	128.51	0.524531
GO:0006959_humoral_immune_response	EXO1	24	1	7.994792	-0.927598	245	128.51	0.524531
GO:0007067_mitosis	APC	24	1	7.994792	-0.927598	245	128.51	0.524531
GO:0032386_regulation_of_intracellular_transport	TACC3	24	1	7.994792	-0.927598	245	128.51	0.524531
GO:0043588_skin_development	APC	24	1	7.994792	-0.927598	245	128.51	0.524531
GO:0050679_positive_regulation_of_epithelial_cell_proliferation	FGF9	24	1	7.994792	-0.927598	245	128.51	0.524531
GO:0006807_nitrogen_compound_metabolic_process	EXO1	1147	9	1.505558	-0.926174	246	128.6	0.522764
GO:0006807_nitrogen_compound_metabolic_process	EBNA1BP2	1147	9	1.505558	-0.926174	246	128.6	0.522764
GO:0006807_nitrogen_compound_metabolic_process	TYRP1	1147	9	1.505558	-0.926174	246	128.6	0.522764
GO:0006807_nitrogen_compound_metabolic_process	RRM2	1147	9	1.505558	-0.926174	246	128.6	0.522764
GO:0006807_nitrogen_compound_metabolic_process	FZD1	1147	9	1.505558	-0.926174	246	128.6	0.522764
GO:0006807_nitrogen_compound_metabolic_process	RELN	1147	9	1.505558	-0.926174	246	128.6	0.522764
GO:0006807_nitrogen_compound_metabolic_process	TLE1	1147	9	1.505558	-0.926174	246	128.6	0.522764
GO:0006807_nitrogen_compound_metabolic_process	TIMP2	1147	9	1.505558	-0.926174	246	128.6	0.522764
GO:0006807_nitrogen_compound_metabolic_process	APC	1147	9	1.505558	-0.926174	246	128.6	0.522764
GO:0001501_skeletal_system_development	RDH10	236	3	2.439089	-0.913649	247	129.55	0.524494
GO:0001501_skeletal_system_development	FGF9	236	3	2.439089	-0.913649	247	129.55	0.524494
GO:0001501_skeletal_system_development	APC	236	3	2.439089	-0.913649	247	129.55	0.524494
GO:0000087_M_phase_of_mitotic_cell_cycle	APC	25	1	7.675000	-0.910938	250	132.18	0.528720
GO:0006775_fat-soluble_vitamin_metabolic_process	RDH10	25	1	7.675000	-0.910938	250	132.18	0.528720
GO:0048285_organelle_fission	APC	25	1	7.675000	-0.910938	250	132.18	0.528720
GO:0043933_macromolecular_complex_subunit_organization	RRM2	117	2	3.279915	-0.909872	251	132.4	0.527490
GO:0043933_macromolecular_complex_subunit_organization	APC	117	2	3.279915	-0.909872	251	132.4	0.527490
GO:0044085_cellular_component_biogenesis	EBNA1BP2	237	3	2.428797	-0.909572	252	132.54	0.525952
GO:0044085_cellular_component_biogenesis	RRM2	237	3	2.428797	-0.909572	252	132.54	0.525952
GO:0044085_cellular_component_biogenesis	APC	237	3	2.428797	-0.909572	252	132.54	0.525952
GO:0006519_cellular_amino_acid_and_derivative_metabolic_process	TYRP1	118	2	3.252119	-0.903792	253	132.76	0.524743
GO:0006519_cellular_amino_acid_and_derivative_metabolic_process	RELN	118	2	3.252119	-0.903792	253	132.76	0.524743
GO:0022403_cell_cycle_phase	TACC3	119	2	3.224790	-0.897774	254	132.95	0.523425
GO:0022403_cell_cycle_phase	APC	119	2	3.224790	-0.897774	254	132.95	0.523425
GO:0022414_reproductive_process	RAD23B	376	4	2.041223	-0.896027	255	133.09	0.521922
GO:0022414_reproductive_process	RDH10	376	4	2.041223	-0.896027	255	133.09	0.521922
GO:0022414_reproductive_process	FGF9	376	4	2.041223	-0.896027	255	133.09	0.521922
GO:0022414_reproductive_process	APC	376	4	2.041223	-0.896027	255	133.09	0.521922
GO:0006720_isoprenoid_metabolic_process	RDH10	26	1	7.379808	-0.894972	258	135.95	0.526938
GO:0048645_organ_formation	RDH10	26	1	7.379808	-0.894972	258	135.95	0.526938
GO:0050680_negative_regulation_of_epithelial_cell_proliferation	APC	26	1	7.379808	-0.894972	258	135.95	0.526938
GO:0000003_reproduction	RAD23B	379	4	2.025066	-0.886696	259	136.32	0.526332
GO:0000003_reproduction	RDH10	379	4	2.025066	-0.886696	259	136.32	0.526332
GO:0000003_reproduction	FGF9	379	4	2.025066	-0.886696	259	136.32	0.526332
GO:0000003_reproduction	APC	379	4	2.025066	-0.886696	259	136.32	0.526332
GO:0051726_regulation_of_cell_cycle	TACC3	121	2	3.171488	-0.885921	260	136.77	0.526038
GO:0051726_regulation_of_cell_cycle	APC	121	2	3.171488	-0.885921	260	136.77	0.526038
GO:0006886_intracellular_protein_transport	FGF9	122	2	3.145492	-0.880084	261	137.45	0.526628
GO:0006886_intracellular_protein_transport	TACC3	122	2	3.145492	-0.880084	261	137.45	0.526628
GO:0002761_regulation_of_myeloid_leukocyte_differentiation	APC	27	1	7.106481	-0.879649	265	139.6	0.526792
GO:0010638_positive_regulation_of_organelle_organization	APC	27	1	7.106481	-0.879649	265	139.6	0.526792
GO:0016050_vesicle_organization	TYRP1	27	1	7.106481	-0.879649	265	139.6	0.526792
GO:0051272_positive_regulation_of_cell_motion	APC	27	1	7.106481	-0.879649	265	139.6	0.526792
GO:0009308_amine_metabolic_process	TYRP1	124	2	3.094758	-0.868585	266	140.01	0.526353
GO:0009308_amine_metabolic_process	RELN	124	2	3.094758	-0.868585	266	140.01	0.526353
GO:0002062_chondrocyte_differentiation	FGF9	28	1	6.852679	-0.864921	268	142.35	0.531157
GO:0048863_stem_cell_differentiation	APC	28	1	6.852679	-0.864921	268	142.35	0.531157
GO:0008104_protein_localization	FGF9	251	3	2.293327	-0.854849	269	142.89	0.531190
GO:0008104_protein_localization	TACC3	251	3	2.293327	-0.854849	269	142.89	0.531190
GO:0008104_protein_localization	APC	251	3	2.293327	-0.854849	269	142.89	0.531190
GO:0016447_somatic_recombination_of_immunoglobulin_gene_segments	EXO1	29	1	6.616379	-0.850747	275	145.92	0.530618
GO:0042176_regulation_of_protein_catabolic_process	APC	29	1	6.616379	-0.850747	275	145.92	0.530618
GO:0044087_regulation_of_cellular_component_biogenesis	APC	29	1	6.616379	-0.850747	275	145.92	0.530618
GO:0048066_pigmentation_during_development	TYRP1	29	1	6.616379	-0.850747	275	145.92	0.530618
GO:0051301_cell_division	APC	29	1	6.616379	-0.850747	275	145.92	0.530618
GO:0060041_retina_development_in_camera-type_eye	APC	29	1	6.616379	-0.850747	275	145.92	0.530618
GO:0001655_urogenital_system_development	RDH10	128	2	2.998047	-0.846258	276	146.46	0.530652
GO:0001655_urogenital_system_development	APC	128	2	2.998047	-0.846258	276	146.46	0.530652
GO:0048519_negative_regulation_of_biological_process	FGF9	859	7	1.563591	-0.840883	277	146.88	0.530253
GO:0048519_negative_regulation_of_biological_process	FZD1	859	7	1.563591	-0.840883	277	146.88	0.530253
GO:0048519_negative_regulation_of_biological_process	ATP1A1	859	7	1.563591	-0.840883	277	146.88	0.530253
GO:0048519_negative_regulation_of_biological_process	TLE1	859	7	1.563591	-0.840883	277	146.88	0.530253
GO:0048519_negative_regulation_of_biological_process	TACC3	859	7	1.563591	-0.840883	277	146.88	0.530253
GO:0048519_negative_regulation_of_biological_process	TIMP2	859	7	1.563591	-0.840883	277	146.88	0.530253
GO:0048519_negative_regulation_of_biological_process	APC	859	7	1.563591	-0.840883	277	146.88	0.530253
GO:0048729_tissue_morphogenesis	RDH10	255	3	2.257353	-0.839978	278	147.13	0.529245
GO:0048729_tissue_morphogenesis	FZD1	255	3	2.257353	-0.839978	278	147.13	0.529245
GO:0048729_tissue_morphogenesis	APC	255	3	2.257353	-0.839978	278	147.13	0.529245
GO:0008283_cell_proliferation	FGF9	544	5	1.763557	-0.838005	279	147.2	0.527599
GO:0008283_cell_proliferation	TACC3	544	5	1.763557	-0.838005	279	147.2	0.527599
GO:0008283_cell_proliferation	TIMP2	544	5	1.763557	-0.838005	279	147.2	0.527599
GO:0008283_cell_proliferation	HDGFRP3	544	5	1.763557	-0.838005	279	147.2	0.527599
GO:0008283_cell_proliferation	APC	544	5	1.763557	-0.838005	279	147.2	0.527599
GO:0014032_neural_crest_cell_development	RDH10	30	1	6.395833	-0.837089	284	150.28	0.529155
GO:0014033_neural_crest_cell_differentiation	RDH10	30	1	6.395833	-0.837089	284	150.28	0.529155
GO:0016445_somatic_diversification_of_immunoglobulins	EXO1	30	1	6.395833	-0.837089	284	150.28	0.529155
GO:0022411_cellular_component_disassembly	APC	30	1	6.395833	-0.837089	284	150.28	0.529155
GO:0048565_gut_development	FGF9	30	1	6.395833	-0.837089	284	150.28	0.529155
GO:0032787_monocarboxylic_acid_metabolic_process	RDH10	130	2	2.951923	-0.835416	285	150.83	0.529228
GO:0032787_monocarboxylic_acid_metabolic_process	TYRP1	130	2	2.951923	-0.835416	285	150.83	0.529228
GO:0006665_sphingolipid_metabolic_process	B3GNT5	31	1	6.189516	-0.823913	292	155.51	0.532568
GO:0006694_steroid_biosynthetic_process	ATP1A1	31	1	6.189516	-0.823913	292	155.51	0.532568
GO:0008645_hexose_transport	SLC2A3	31	1	6.189516	-0.823913	292	155.51	0.532568
GO:0015749_monosaccharide_transport	SLC2A3	31	1	6.189516	-0.823913	292	155.51	0.532568
GO:0015758_glucose_transport	SLC2A3	31	1	6.189516	-0.823913	292	155.51	0.532568
GO:0033555_multicellular_organismal_response_to_stress	RELN	31	1	6.189516	-0.823913	292	155.51	0.532568
GO:0051640_organelle_localization	TACC3	31	1	6.189516	-0.823913	292	155.51	0.532568
GO:0006937_regulation_of_muscle_contraction	ATP1A1	32	1	5.996094	-0.811188	295	158.78	0.538237
GO:0051259_protein_oligomerization	RRM2	32	1	5.996094	-0.811188	295	158.78	0.538237
GO:0051493_regulation_of_cytoskeleton_organization	APC	32	1	5.996094	-0.811188	295	158.78	0.538237
GO:0001654_eye_development	RDH10	136	2	2.821691	-0.804099	296	159.13	0.537601
GO:0001654_eye_development	APC	136	2	2.821691	-0.804099	296	159.13	0.537601
GO:0002562_somatic_diversification_of_immune_receptors_via_germline_recombination_within_a_single_locus	EXO1	33	1	5.814394	-0.798886	301	161.81	0.537575
GO:0006643_membrane_lipid_metabolic_process	B3GNT5	33	1	5.814394	-0.798886	301	161.81	0.537575
GO:0008584_male_gonad_development	FGF9	33	1	5.814394	-0.798886	301	161.81	0.537575
GO:0008643_carbohydrate_transport	SLC2A3	33	1	5.814394	-0.798886	301	161.81	0.537575
GO:0016444_somatic_cell_DNA_recombination	EXO1	33	1	5.814394	-0.798886	301	161.81	0.537575
GO:0034613_cellular_protein_localization	FGF9	139	2	2.760791	-0.789083	302	162.45	0.537914
GO:0034613_cellular_protein_localization	TACC3	139	2	2.760791	-0.789083	302	162.45	0.537914
GO:0002200_somatic_diversification_of_immune_receptors	EXO1	34	1	5.643382	-0.786983	303	165.13	0.544983
GO:0008152_metabolic_process	EXO1	2133	14	1.259376	-0.785176	304	165.36	0.543947
GO:0008152_metabolic_process	TYRP1	2133	14	1.259376	-0.785176	304	165.36	0.543947
GO:0008152_metabolic_process	FZD1	2133	14	1.259376	-0.785176	304	165.36	0.543947
GO:0008152_metabolic_process	TLE1	2133	14	1.259376	-0.785176	304	165.36	0.543947
GO:0008152_metabolic_process	ATP1A1	2133	14	1.259376	-0.785176	304	165.36	0.543947
GO:0008152_metabolic_process	TIMP2	2133	14	1.259376	-0.785176	304	165.36	0.543947
GO:0008152_metabolic_process	EBNA1BP2	2133	14	1.259376	-0.785176	304	165.36	0.543947
GO:0008152_metabolic_process	RDH10	2133	14	1.259376	-0.785176	304	165.36	0.543947
GO:0008152_metabolic_process	CSNK2A1	2133	14	1.259376	-0.785176	304	165.36	0.543947
GO:0008152_metabolic_process	B3GNT5	2133	14	1.259376	-0.785176	304	165.36	0.543947
GO:0008152_metabolic_process	RRM2	2133	14	1.259376	-0.785176	304	165.36	0.543947
GO:0008152_metabolic_process	MRPL19	2133	14	1.259376	-0.785176	304	165.36	0.543947
GO:0008152_metabolic_process	RELN	2133	14	1.259376	-0.785176	304	165.36	0.543947
GO:0008152_metabolic_process	APC	2133	14	1.259376	-0.785176	304	165.36	0.543947
GO:0070727_cellular_macromolecule_localization	FGF9	141	2	2.721631	-0.779298	305	166.14	0.544721
GO:0070727_cellular_macromolecule_localization	TACC3	141	2	2.721631	-0.779298	305	166.14	0.544721
GO:0030154_cell_differentiation	TYRP1	1060	8	1.448113	-0.777227	306	166.24	0.543268
GO:0030154_cell_differentiation	RDH10	1060	8	1.448113	-0.777227	306	166.24	0.543268
GO:0030154_cell_differentiation	FGF9	1060	8	1.448113	-0.777227	306	166.24	0.543268
GO:0030154_cell_differentiation	FZD1	1060	8	1.448113	-0.777227	306	166.24	0.543268
GO:0030154_cell_differentiation	RELN	1060	8	1.448113	-0.777227	306	166.24	0.543268
GO:0030154_cell_differentiation	TACC3	1060	8	1.448113	-0.777227	306	166.24	0.543268
GO:0030154_cell_differentiation	TIMP2	1060	8	1.448113	-0.777227	306	166.24	0.543268
GO:0030154_cell_differentiation	APC	1060	8	1.448113	-0.777227	306	166.24	0.543268
GO:0051051_negative_regulation_of_transport	TACC3	35	1	5.482143	-0.775455	307	168.57	0.549088
GO:0033036_macromolecule_localization	FGF9	274	3	2.100821	-0.773539	308	168.87	0.548279
GO:0033036_macromolecule_localization	TACC3	274	3	2.100821	-0.773539	308	168.87	0.548279
GO:0033036_macromolecule_localization	APC	274	3	2.100821	-0.773539	308	168.87	0.548279
GO:0021510_spinal_cord_development	RELN	36	1	5.329861	-0.764281	311	172.44	0.554469
GO:0030278_regulation_of_ossification	APC	36	1	5.329861	-0.764281	311	172.44	0.554469
GO:0051223_regulation_of_protein_transport	TACC3	36	1	5.329861	-0.764281	311	172.44	0.554469
GO:0022008_neurogenesis	RELN	423	4	1.814421	-0.761523	312	172.71	0.553558
GO:0022008_neurogenesis	TACC3	423	4	1.814421	-0.761523	312	172.71	0.553558
GO:0022008_neurogenesis	TIMP2	423	4	1.814421	-0.761523	312	172.71	0.553558
GO:0022008_neurogenesis	APC	423	4	1.814421	-0.761523	312	172.71	0.553558
GO:0030900_forebrain_development	RELN	146	2	2.628425	-0.755588	313	173.42	0.554058
GO:0030900_forebrain_development	TACC3	146	2	2.628425	-0.755588	313	173.42	0.554058
GO:0045785_positive_regulation_of_cell_adhesion	APC	37	1	5.185811	-0.753441	314	175.36	0.558471
GO:0031327_negative_regulation_of_cellular_biosynthetic_process	FZD1	282	3	2.041223	-0.747484	315	175.84	0.558222
GO:0031327_negative_regulation_of_cellular_biosynthetic_process	ATP1A1	282	3	2.041223	-0.747484	315	175.84	0.558222
GO:0031327_negative_regulation_of_cellular_biosynthetic_process	TLE1	282	3	2.041223	-0.747484	315	175.84	0.558222
GO:0008016_regulation_of_heart_contraction	ATP1A1	38	1	5.049342	-0.742918	318	179.93	0.565818
GO:0042493_response_to_drug	ATP1A1	38	1	5.049342	-0.742918	318	179.93	0.565818
GO:0046777_protein_amino_acid_autophosphorylation	CSNK2A1	38	1	5.049342	-0.742918	318	179.93	0.565818
GO:0032940_secretion_by_cell	STX4A	149	2	2.575503	-0.741853	319	180.19	0.564859
GO:0032940_secretion_by_cell	LIN7C	149	2	2.575503	-0.741853	319	180.19	0.564859
GO:0009890_negative_regulation_of_biosynthetic_process	FZD1	284	3	2.026849	-0.741135	320	180.35	0.563594
GO:0009890_negative_regulation_of_biosynthetic_process	ATP1A1	284	3	2.026849	-0.741135	320	180.35	0.563594
GO:0009890_negative_regulation_of_biosynthetic_process	TLE1	284	3	2.026849	-0.741135	320	180.35	0.563594
GO:0070201_regulation_of_establishment_of_protein_localization	TACC3	39	1	4.919872	-0.732695	321	183.72	0.572336
GO:0014031_mesenchymal_cell_development	RDH10	40	1	4.796875	-0.722757	324	186.93	0.576944
GO:0046850_regulation_of_bone_remodeling	APC	40	1	4.796875	-0.722757	324	186.93	0.576944
GO:0051129_negative_regulation_of_cellular_component_organization	APC	40	1	4.796875	-0.722757	324	186.93	0.576944
GO:0007268_synaptic_transmission	STX4A	154	2	2.491883	-0.719735	325	187.49	0.576892
GO:0007268_synaptic_transmission	LIN7C	154	2	2.491883	-0.719735	325	187.49	0.576892
GO:0008285_negative_regulation_of_cell_proliferation	TIMP2	155	2	2.475806	-0.715422	327	188.3	0.575841
GO:0008285_negative_regulation_of_cell_proliferation	APC	155	2	2.475806	-0.715422	327	188.3	0.575841
GO:0022402_cell_cycle_process	TACC3	155	2	2.475806	-0.715422	327	188.3	0.575841
GO:0022402_cell_cycle_process	APC	155	2	2.475806	-0.715422	327	188.3	0.575841
GO:0009894_regulation_of_catabolic_process	APC	41	1	4.679878	-0.713090	330	191.51	0.580333
GO:0019216_regulation_of_lipid_metabolic_process	ATP1A1	41	1	4.679878	-0.713090	330	191.51	0.580333
GO:0033077_T_cell_differentiation_in_the_thymus	APC	41	1	4.679878	-0.713090	330	191.51	0.580333
GO:0002520_immune_system_development	EXO1	295	3	1.951271	-0.707338	332	192.02	0.578373
GO:0002520_immune_system_development	TACC3	295	3	1.951271	-0.707338	332	192.02	0.578373
GO:0002520_immune_system_development	APC	295	3	1.951271	-0.707338	332	192.02	0.578373
GO:0045595_regulation_of_cell_differentiation	FGF9	295	3	1.951271	-0.707338	332	192.02	0.578373
GO:0045595_regulation_of_cell_differentiation	TIMP2	295	3	1.951271	-0.707338	332	192.02	0.578373
GO:0045595_regulation_of_cell_differentiation	APC	295	3	1.951271	-0.707338	332	192.02	0.578373
GO:0042476_odontogenesis	APC	42	1	4.568452	-0.703680	334	195.64	0.585749
GO:0045637_regulation_of_myeloid_cell_differentiation	APC	42	1	4.568452	-0.703680	334	195.64	0.585749
GO:0007409_axonogenesis	RELN	158	2	2.428797	-0.702699	335	196.08	0.585313
GO:0007409_axonogenesis	APC	158	2	2.428797	-0.702699	335	196.08	0.585313
GO:0010926_anatomical_structure_formation	RDH10	447	4	1.717002	-0.701432	336	196.26	0.584107
GO:0010926_anatomical_structure_formation	FGF9	447	4	1.717002	-0.701432	336	196.26	0.584107
GO:0010926_anatomical_structure_formation	RRM2	447	4	1.717002	-0.701432	336	196.26	0.584107
GO:0010926_anatomical_structure_formation	APC	447	4	1.717002	-0.701432	336	196.26	0.584107
GO:0006766_vitamin_metabolic_process	RDH10	43	1	4.462209	-0.694516	341	200.04	0.586628
GO:0007224_smoothened_signaling_pathway	FGF9	43	1	4.462209	-0.694516	341	200.04	0.586628
GO:0010001_glial_cell_differentiation	RELN	43	1	4.462209	-0.694516	341	200.04	0.586628
GO:0030814_regulation_of_cAMP_metabolic_process	TIMP2	43	1	4.462209	-0.694516	341	200.04	0.586628
GO:0048762_mesenchymal_cell_differentiation	RDH10	43	1	4.462209	-0.694516	341	200.04	0.586628
GO:0048869_cellular_developmental_process	TYRP1	1113	8	1.379155	-0.689887	342	200.56	0.586433
GO:0048869_cellular_developmental_process	RDH10	1113	8	1.379155	-0.689887	342	200.56	0.586433
GO:0048869_cellular_developmental_process	FGF9	1113	8	1.379155	-0.689887	342	200.56	0.586433
GO:0048869_cellular_developmental_process	FZD1	1113	8	1.379155	-0.689887	342	200.56	0.586433
GO:0048869_cellular_developmental_process	RELN	1113	8	1.379155	-0.689887	342	200.56	0.586433
GO:0048869_cellular_developmental_process	TACC3	1113	8	1.379155	-0.689887	342	200.56	0.586433
GO:0048869_cellular_developmental_process	TIMP2	1113	8	1.379155	-0.689887	342	200.56	0.586433
GO:0048869_cellular_developmental_process	APC	1113	8	1.379155	-0.689887	342	200.56	0.586433
GO:0048523_negative_regulation_of_cellular_process	FGF9	774	6	1.487403	-0.689137	343	200.67	0.585044
GO:0048523_negative_regulation_of_cellular_process	FZD1	774	6	1.487403	-0.689137	343	200.67	0.585044
GO:0048523_negative_regulation_of_cellular_process	ATP1A1	774	6	1.487403	-0.689137	343	200.67	0.585044
GO:0048523_negative_regulation_of_cellular_process	TLE1	774	6	1.487403	-0.689137	343	200.67	0.585044
GO:0048523_negative_regulation_of_cellular_process	TIMP2	774	6	1.487403	-0.689137	343	200.67	0.585044
GO:0048523_negative_regulation_of_cellular_process	APC	774	6	1.487403	-0.689137	343	200.67	0.585044
GO:0001942_hair_follicle_development	APC	44	1	4.360795	-0.685586	351	204.72	0.583248
GO:0002377_immunoglobulin_production	EXO1	44	1	4.360795	-0.685586	351	204.72	0.583248
GO:0016064_immunoglobulin_mediated_immune_response	EXO1	44	1	4.360795	-0.685586	351	204.72	0.583248
GO:0022404_molting_cycle_process	APC	44	1	4.360795	-0.685586	351	204.72	0.583248
GO:0022405_hair_cycle_process	APC	44	1	4.360795	-0.685586	351	204.72	0.583248
GO:0042303_molting_cycle	APC	44	1	4.360795	-0.685586	351	204.72	0.583248
GO:0042633_hair_cycle	APC	44	1	4.360795	-0.685586	351	204.72	0.583248
GO:0060485_mesenchyme_development	RDH10	44	1	4.360795	-0.685586	351	204.72	0.583248
GO:0034103_regulation_of_tissue_remodeling	APC	45	1	4.263889	-0.676880	355	206.67	0.582169
GO:0043623_cellular_protein_complex_assembly	APC	45	1	4.263889	-0.676880	355	206.67	0.582169
GO:0046058_cAMP_metabolic_process	TIMP2	45	1	4.263889	-0.676880	355	206.67	0.582169
GO:0046546_development_of_primary_male_sexual_characteristics	FGF9	45	1	4.263889	-0.676880	355	206.67	0.582169
GO:0008217_regulation_of_blood_pressure	ATP1A1	46	1	4.171196	-0.668387	359	209.62	0.583900
GO:0019724_B_cell_mediated_immunity	EXO1	46	1	4.171196	-0.668387	359	209.62	0.583900
GO:0030850_prostate_gland_development	APC	46	1	4.171196	-0.668387	359	209.62	0.583900
GO:0042063_gliogenesis	RELN	46	1	4.171196	-0.668387	359	209.62	0.583900
GO:0006140_regulation_of_nucleotide_metabolic_process	TIMP2	47	1	4.082447	-0.660099	362	212.62	0.587348
GO:0006396_RNA_processing	EBNA1BP2	47	1	4.082447	-0.660099	362	212.62	0.587348
GO:0030799_regulation_of_cyclic_nucleotide_metabolic_process	TIMP2	47	1	4.082447	-0.660099	362	212.62	0.587348
GO:0048812_neuron_projection_morphogenesis	RELN	170	2	2.257353	-0.654803	363	213.0	0.586777
GO:0048812_neuron_projection_morphogenesis	APC	170	2	2.257353	-0.654803	363	213.0	0.586777
GO:0032269_negative_regulation_of_cellular_protein_metabolic_process	APC	48	1	3.997396	-0.652007	365	214.5	0.587671
GO:0046849_bone_remodeling	APC	48	1	3.997396	-0.652007	365	214.5	0.587671
GO:0002440_production_of_molecular_mediator_of_immune_response	EXO1	49	1	3.915816	-0.644102	371	217.17	0.585364
GO:0003015_heart_process	ATP1A1	49	1	3.915816	-0.644102	371	217.17	0.585364
GO:0006725_cellular_aromatic_compound_metabolic_process	TYRP1	49	1	3.915816	-0.644102	371	217.17	0.585364
GO:0043473_pigmentation	TYRP1	49	1	3.915816	-0.644102	371	217.17	0.585364
GO:0046661_male_sex_differentiation	FGF9	49	1	3.915816	-0.644102	371	217.17	0.585364
GO:0060047_heart_contraction	ATP1A1	49	1	3.915816	-0.644102	371	217.17	0.585364
GO:0048667_cell_morphogenesis_involved_in_neuron_differentiation	RELN	173	2	2.218208	-0.643525	372	217.59	0.584919
GO:0048667_cell_morphogenesis_involved_in_neuron_differentiation	APC	173	2	2.218208	-0.643525	372	217.59	0.584919
GO:0001656_metanephros_development	RDH10	50	1	3.837500	-0.636378	374	219.65	0.587299
GO:0002573_myeloid_leukocyte_differentiation	APC	50	1	3.837500	-0.636378	374	219.65	0.587299
GO:0015031_protein_transport	FGF9	175	2	2.192857	-0.636151	376	220.2	0.585638
GO:0015031_protein_transport	TACC3	175	2	2.192857	-0.636151	376	220.2	0.585638
GO:0046903_secretion	STX4A	175	2	2.192857	-0.636151	376	220.2	0.585638
GO:0046903_secretion	LIN7C	175	2	2.192857	-0.636151	376	220.2	0.585638
GO:0048858_cell_projection_morphogenesis	RELN	176	2	2.180398	-0.632506	377	220.93	0.586021
GO:0048858_cell_projection_morphogenesis	APC	176	2	2.180398	-0.632506	377	220.93	0.586021
GO:0006520_cellular_amino_acid_metabolic_process	TYRP1	51	1	3.762255	-0.628826	380	223.45	0.588026
GO:0006887_exocytosis	STX4A	51	1	3.762255	-0.628826	380	223.45	0.588026
GO:0044106_cellular_amine_metabolic_process	TYRP1	51	1	3.762255	-0.628826	380	223.45	0.588026
GO:0045184_establishment_of_protein_localization	FGF9	180	2	2.131944	-0.618201	381	225.52	0.591916
GO:0045184_establishment_of_protein_localization	TACC3	180	2	2.131944	-0.618201	381	225.52	0.591916
GO:0019752_carboxylic_acid_metabolic_process	RDH10	181	2	2.120166	-0.614691	383	226.14	0.590444
GO:0019752_carboxylic_acid_metabolic_process	TYRP1	181	2	2.120166	-0.614691	383	226.14	0.590444
GO:0043436_oxoacid_metabolic_process	RDH10	181	2	2.120166	-0.614691	383	226.14	0.590444
GO:0043436_oxoacid_metabolic_process	TYRP1	181	2	2.120166	-0.614691	383	226.14	0.590444
GO:0006576_biogenic_amine_metabolic_process	RELN	53	1	3.620283	-0.614216	385	227.83	0.591766
GO:0051248_negative_regulation_of_protein_metabolic_process	APC	53	1	3.620283	-0.614216	385	227.83	0.591766
GO:0006082_organic_acid_metabolic_process	RDH10	182	2	2.108516	-0.611208	386	228.01	0.590699
GO:0006082_organic_acid_metabolic_process	TYRP1	182	2	2.108516	-0.611208	386	228.01	0.590699
GO:0010605_negative_regulation_of_macromolecule_metabolic_process	FZD1	331	3	1.739048	-0.608623	387	228.9	0.591473
GO:0010605_negative_regulation_of_macromolecule_metabolic_process	TLE1	331	3	1.739048	-0.608623	387	228.9	0.591473
GO:0010605_negative_regulation_of_macromolecule_metabolic_process	APC	331	3	1.739048	-0.608623	387	228.9	0.591473
GO:0042180_cellular_ketone_metabolic_process	RDH10	183	2	2.096995	-0.607751	388	229.09	0.590438
GO:0042180_cellular_ketone_metabolic_process	TYRP1	183	2	2.096995	-0.607751	388	229.09	0.590438
GO:0006412_translation	MRPL19	54	1	3.553241	-0.607144	389	231.07	0.594010
GO:0048468_cell_development	RDH10	654	5	1.466934	-0.605829	390	231.47	0.593513
GO:0048468_cell_development	RELN	654	5	1.466934	-0.605829	390	231.47	0.593513
GO:0048468_cell_development	TACC3	654	5	1.466934	-0.605829	390	231.47	0.593513
GO:0048468_cell_development	TIMP2	654	5	1.466934	-0.605829	390	231.47	0.593513
GO:0048468_cell_development	APC	654	5	1.466934	-0.605829	390	231.47	0.593513
GO:0032990_cell_part_morphogenesis	RELN	184	2	2.085598	-0.604320	391	231.85	0.592967
GO:0032990_cell_part_morphogenesis	APC	184	2	2.085598	-0.604320	391	231.85	0.592967
GO:0007010_cytoskeleton_organization	TACC3	185	2	2.074324	-0.600913	392	232.19	0.592321
GO:0007010_cytoskeleton_organization	APC	185	2	2.074324	-0.600913	392	232.19	0.592321
GO:0006310_DNA_recombination	EXO1	55	1	3.488636	-0.600221	394	233.8	0.593401
GO:0048704_embryonic_skeletal_system_morphogenesis	RDH10	55	1	3.488636	-0.600221	394	233.8	0.593401
GO:0009187_cyclic_nucleotide_metabolic_process	TIMP2	56	1	3.426339	-0.593441	395	236.89	0.599722
GO:0019226_transmission_of_nerve_impulse	STX4A	189	2	2.030423	-0.587536	396	237.67	0.600177
GO:0019226_transmission_of_nerve_impulse	LIN7C	189	2	2.030423	-0.587536	396	237.67	0.600177
GO:0001764_neuron_migration	RELN	57	1	3.366228	-0.586798	401	240.49	0.599726
GO:0009953_dorsal_ventral_pattern_formation	APC	57	1	3.366228	-0.586798	401	240.49	0.599726
GO:0018108_peptidyl-tyrosine_phosphorylation	RELN	57	1	3.366228	-0.586798	401	240.49	0.599726
GO:0018212_peptidyl-tyrosine_modification	RELN	57	1	3.366228	-0.586798	401	240.49	0.599726
GO:0042472_inner_ear_morphogenesis	FGF9	57	1	3.366228	-0.586798	401	240.49	0.599726
GO:0033043_regulation_of_organelle_organization	APC	58	1	3.308190	-0.580288	403	242.01	0.600521
GO:0034622_cellular_macromolecular_complex_assembly	APC	58	1	3.308190	-0.580288	403	242.01	0.600521
GO:0030334_regulation_of_cell_migration	APC	59	1	3.252119	-0.573907	404	243.51	0.602748
GO:0046907_intracellular_transport	FGF9	194	2	1.978093	-0.571353	405	243.85	0.602099
GO:0046907_intracellular_transport	TACC3	194	2	1.978093	-0.571353	405	243.85	0.602099
GO:0003002_regionalization	RELN	195	2	1.967949	-0.568185	406	244.48	0.602167
GO:0003002_regionalization	APC	195	2	1.967949	-0.568185	406	244.48	0.602167
GO:0009123_nucleoside_monophosphate_metabolic_process	TIMP2	60	1	3.197917	-0.567649	407	244.7	0.601229
GO:0031175_neuron_projection_development	RELN	197	2	1.947970	-0.561917	408	245.64	0.602059
GO:0031175_neuron_projection_development	APC	197	2	1.947970	-0.561917	408	245.64	0.602059
GO:0032270_positive_regulation_of_cellular_protein_metabolic_process	APC	61	1	3.145492	-0.561512	409	246.84	0.603521
GO:0000904_cell_morphogenesis_involved_in_differentiation	RELN	199	2	1.928392	-0.555738	410	247.48	0.603610
GO:0000904_cell_morphogenesis_involved_in_differentiation	APC	199	2	1.928392	-0.555738	410	247.48	0.603610
GO:0030155_regulation_of_cell_adhesion	APC	62	1	3.094758	-0.555490	411	249.43	0.606886
GO:0009165_nucleotide_biosynthetic_process	RRM2	63	1	3.045635	-0.549581	413	251.04	0.607845
GO:0051216_cartilage_development	FGF9	63	1	3.045635	-0.549581	413	251.04	0.607845
GO:0030182_neuron_differentiation	RELN	356	3	1.616924	-0.549243	414	251.18	0.606715
GO:0030182_neuron_differentiation	TIMP2	356	3	1.616924	-0.549243	414	251.18	0.606715
GO:0030182_neuron_differentiation	APC	356	3	1.616924	-0.549243	414	251.18	0.606715
GO:0022607_cellular_component_assembly	RRM2	204	2	1.881127	-0.540662	415	253.5	0.610843
GO:0022607_cellular_component_assembly	APC	204	2	1.881127	-0.540662	415	253.5	0.610843
GO:0042471_ear_morphogenesis	FGF9	65	1	2.951923	-0.538085	416	254.71	0.612284
GO:0009888_tissue_development	RDH10	525	4	1.461905	-0.538018	417	254.87	0.611199
GO:0009888_tissue_development	FGF9	525	4	1.461905	-0.538018	417	254.87	0.611199
GO:0009888_tissue_development	FZD1	525	4	1.461905	-0.538018	417	254.87	0.611199
GO:0009888_tissue_development	APC	525	4	1.461905	-0.538018	417	254.87	0.611199
GO:0007243_protein_kinase_cascade	TIMP2	205	2	1.871951	-0.537710	418	255.12	0.610335
GO:0007243_protein_kinase_cascade	APC	205	2	1.871951	-0.537710	418	255.12	0.610335
GO:0045860_positive_regulation_of_protein_kinase_activity	RELN	66	1	2.907197	-0.532491	420	256.37	0.610405
GO:0051130_positive_regulation_of_cellular_component_organization	APC	66	1	2.907197	-0.532491	420	256.37	0.610405
GO:0051247_positive_regulation_of_protein_metabolic_process	APC	67	1	2.863806	-0.526997	421	258.61	0.614276
GO:0035295_tube_development	RDH10	212	2	1.810142	-0.517598	422	260.77	0.617938
GO:0035295_tube_development	FGF9	212	2	1.810142	-0.517598	422	260.77	0.617938
GO:0051179_localization	SLC2A3	1058	7	1.269494	-0.516831	423	260.89	0.616761
GO:0051179_localization	FGF9	1058	7	1.269494	-0.516831	423	260.89	0.616761
GO:0051179_localization	STX4A	1058	7	1.269494	-0.516831	423	260.89	0.616761
GO:0051179_localization	LIN7C	1058	7	1.269494	-0.516831	423	260.89	0.616761
GO:0051179_localization	RELN	1058	7	1.269494	-0.516831	423	260.89	0.616761
GO:0051179_localization	TACC3	1058	7	1.269494	-0.516831	423	260.89	0.616761
GO:0051179_localization	APC	1058	7	1.269494	-0.516831	423	260.89	0.616761
GO:0016331_morphogenesis_of_embryonic_epithelium	RDH10	71	1	2.702465	-0.505951	425	265.82	0.625459
GO:0033674_positive_regulation_of_kinase_activity	RELN	71	1	2.702465	-0.505951	425	265.82	0.625459
GO:0007264_small_GTPase_mediated_signal_transduction	RELN	72	1	2.664931	-0.500909	429	269.6	0.628438
GO:0040012_regulation_of_locomotion	APC	72	1	2.664931	-0.500909	429	269.6	0.628438
GO:0048839_inner_ear_development	FGF9	72	1	2.664931	-0.500909	429	269.6	0.628438
GO:0051347_positive_regulation_of_transferase_activity	RELN	72	1	2.664931	-0.500909	429	269.6	0.628438
GO:0006810_transport	FGF9	718	5	1.336177	-0.500642	430	269.76	0.627349
GO:0006810_transport	SLC2A3	718	5	1.336177	-0.500642	430	269.76	0.627349
GO:0006810_transport	STX4A	718	5	1.336177	-0.500642	430	269.76	0.627349
GO:0006810_transport	LIN7C	718	5	1.336177	-0.500642	430	269.76	0.627349
GO:0006810_transport	TACC3	718	5	1.336177	-0.500642	430	269.76	0.627349
GO:0006163_purine_nucleotide_metabolic_process	TIMP2	73	1	2.628425	-0.495950	433	271.68	0.627436
GO:0006936_muscle_contraction	ATP1A1	73	1	2.628425	-0.495950	433	271.68	0.627436
GO:0051270_regulation_of_cell_motion	APC	73	1	2.628425	-0.495950	433	271.68	0.627436
GO:0048771_tissue_remodeling	APC	74	1	2.592905	-0.491072	434	272.87	0.628733
GO:0048589_developmental_growth	RDH10	75	1	2.558333	-0.486273	435	274.27	0.630506
GO:0051234_establishment_of_localization	FGF9	729	5	1.316015	-0.484375	436	274.7	0.630046
GO:0051234_establishment_of_localization	SLC2A3	729	5	1.316015	-0.484375	436	274.7	0.630046
GO:0051234_establishment_of_localization	STX4A	729	5	1.316015	-0.484375	436	274.7	0.630046
GO:0051234_establishment_of_localization	LIN7C	729	5	1.316015	-0.484375	436	274.7	0.630046
GO:0051234_establishment_of_localization	TACC3	729	5	1.316015	-0.484375	436	274.7	0.630046
GO:0003012_muscle_system_process	ATP1A1	76	1	2.524671	-0.481550	438	276.23	0.630662
GO:0034621_cellular_macromolecular_complex_subunit_organization	APC	76	1	2.524671	-0.481550	438	276.23	0.630662
GO:0044267_cellular_protein_metabolic_process	CSNK2A1	559	4	1.372987	-0.479365	439	276.4	0.629613
GO:0044267_cellular_protein_metabolic_process	MRPL19	559	4	1.372987	-0.479365	439	276.4	0.629613
GO:0044267_cellular_protein_metabolic_process	RELN	559	4	1.372987	-0.479365	439	276.4	0.629613
GO:0044267_cellular_protein_metabolic_process	APC	559	4	1.372987	-0.479365	439	276.4	0.629613
GO:0051241_negative_regulation_of_multicellular_organismal_process	ATP1A1	77	1	2.491883	-0.476901	440	277.48	0.630636
GO:0046649_lymphocyte_activation	EXO1	228	2	1.683114	-0.475019	441	278.23	0.630907
GO:0046649_lymphocyte_activation	APC	228	2	1.683114	-0.475019	441	278.23	0.630907
GO:0042127_regulation_of_cell_proliferation	FGF9	393	3	1.464695	-0.472678	442	278.42	0.629910
GO:0042127_regulation_of_cell_proliferation	TIMP2	393	3	1.464695	-0.472678	442	278.42	0.629910
GO:0042127_regulation_of_cell_proliferation	APC	393	3	1.464695	-0.472678	442	278.42	0.629910
GO:0007154_cell_communication	FGF9	1096	7	1.225479	-0.469057	443	281.12	0.634582
GO:0007154_cell_communication	STX4A	1096	7	1.225479	-0.469057	443	281.12	0.634582
GO:0007154_cell_communication	FZD1	1096	7	1.225479	-0.469057	443	281.12	0.634582
GO:0007154_cell_communication	LIN7C	1096	7	1.225479	-0.469057	443	281.12	0.634582
GO:0007154_cell_communication	RELN	1096	7	1.225479	-0.469057	443	281.12	0.634582
GO:0007154_cell_communication	TIMP2	1096	7	1.225479	-0.469057	443	281.12	0.634582
GO:0007154_cell_communication	APC	1096	7	1.225479	-0.469057	443	281.12	0.634582
GO:0007420_brain_development	RELN	231	2	1.661255	-0.467519	444	282.03	0.635203
GO:0007420_brain_development	TACC3	231	2	1.661255	-0.467519	444	282.03	0.635203
GO:0048699_generation_of_neurons	RELN	396	3	1.453598	-0.466992	445	282.18	0.634112
GO:0048699_generation_of_neurons	TIMP2	396	3	1.453598	-0.466992	445	282.18	0.634112
GO:0048699_generation_of_neurons	APC	396	3	1.453598	-0.466992	445	282.18	0.634112
GO:0000278_mitotic_cell_cycle	APC	80	1	2.398438	-0.463383	449	283.71	0.631871
GO:0002250_adaptive_immune_response	EXO1	80	1	2.398438	-0.463383	449	283.71	0.631871
GO:0002460_adaptive_immune_response_based_on_somatic_recombination_of_immune_receptors_built_from_immunoglobulin_superfamily_domains	EXO1	80	1	2.398438	-0.463383	449	283.71	0.631871
GO:0006631_fatty_acid_metabolic_process	TYRP1	80	1	2.398438	-0.463383	449	283.71	0.631871
GO:0016477_cell_migration	RELN	234	2	1.639957	-0.460162	450	284.69	0.632644
GO:0016477_cell_migration	APC	234	2	1.639957	-0.460162	450	284.69	0.632644
GO:0007411_axon_guidance	RELN	82	1	2.339939	-0.454709	453	286.81	0.633135
GO:0008202_steroid_metabolic_process	ATP1A1	82	1	2.339939	-0.454709	453	286.81	0.633135
GO:0045664_regulation_of_neuron_differentiation	TIMP2	82	1	2.339939	-0.454709	453	286.81	0.633135
GO:0006468_protein_amino_acid_phosphorylation	CSNK2A1	237	2	1.619198	-0.452944	454	287.42	0.633084
GO:0006468_protein_amino_acid_phosphorylation	RELN	237	2	1.619198	-0.452944	454	287.42	0.633084
GO:0007049_cell_cycle	TACC3	238	2	1.612395	-0.450568	455	287.68	0.632264
GO:0007049_cell_cycle	APC	238	2	1.612395	-0.450568	455	287.68	0.632264
GO:0006575_cellular_amino_acid_derivative_metabolic_process	RELN	83	1	2.311747	-0.450468	456	289.55	0.634978
GO:0002449_lymphocyte_mediated_immunity	EXO1	85	1	2.257353	-0.442173	457	291.81	0.638534
GO:0007242_intracellular_signaling_cascade	RELN	411	3	1.400547	-0.439631	458	291.99	0.637533
GO:0007242_intracellular_signaling_cascade	TIMP2	411	3	1.400547	-0.439631	458	291.99	0.637533
GO:0007242_intracellular_signaling_cascade	APC	411	3	1.400547	-0.439631	458	291.99	0.637533
GO:0051239_regulation_of_multicellular_organismal_process	FGF9	587	4	1.307496	-0.435807	459	294.23	0.641024
GO:0051239_regulation_of_multicellular_organismal_process	ATP1A1	587	4	1.307496	-0.435807	459	294.23	0.641024
GO:0051239_regulation_of_multicellular_organismal_process	TIMP2	587	4	1.307496	-0.435807	459	294.23	0.641024
GO:0051239_regulation_of_multicellular_organismal_process	APC	587	4	1.307496	-0.435807	459	294.23	0.641024
GO:0048754_branching_morphogenesis_of_a_tube	RDH10	88	1	2.180398	-0.430171	460	297.35	0.646413
GO:0032879_regulation_of_localization	TACC3	248	2	1.547379	-0.427609	462	297.83	0.644654
GO:0032879_regulation_of_localization	APC	248	2	1.547379	-0.427609	462	297.83	0.644654
GO:0045321_leukocyte_activation	EXO1	248	2	1.547379	-0.427609	462	297.83	0.644654
GO:0045321_leukocyte_activation	APC	248	2	1.547379	-0.427609	462	297.83	0.644654
GO:0007389_pattern_specification_process	RELN	250	2	1.535000	-0.423185	463	299.02	0.645832
GO:0007389_pattern_specification_process	APC	250	2	1.535000	-0.423185	463	299.02	0.645832
GO:0042113_B_cell_activation	EXO1	90	1	2.131944	-0.422449	464	300.44	0.647500
GO:0002443_leukocyte_mediated_immunity	EXO1	91	1	2.108516	-0.418667	466	302.13	0.648348
GO:0008544_epidermis_development	APC	91	1	2.108516	-0.418667	466	302.13	0.648348
GO:0016481_negative_regulation_of_transcription	FZD1	253	2	1.516798	-0.416650	468	303.03	0.647500
GO:0016481_negative_regulation_of_transcription	TLE1	253	2	1.516798	-0.416650	468	303.03	0.647500
GO:0030097_hemopoiesis	TACC3	253	2	1.516798	-0.416650	468	303.03	0.647500
GO:0030097_hemopoiesis	APC	253	2	1.516798	-0.416650	468	303.03	0.647500
GO:0030217_T_cell_differentiation	APC	92	1	2.085598	-0.414938	469	303.89	0.647953
GO:0048870_cell_motility	RELN	257	2	1.493191	-0.408119	470	306.57	0.652277
GO:0048870_cell_motility	APC	257	2	1.493191	-0.408119	470	306.57	0.652277
GO:0044249_cellular_biosynthetic_process	TYRP1	1150	7	1.167935	-0.407538	471	308.66	0.655329
GO:0044249_cellular_biosynthetic_process	B3GNT5	1150	7	1.167935	-0.407538	471	308.66	0.655329
GO:0044249_cellular_biosynthetic_process	RRM2	1150	7	1.167935	-0.407538	471	308.66	0.655329
GO:0044249_cellular_biosynthetic_process	MRPL19	1150	7	1.167935	-0.407538	471	308.66	0.655329
GO:0044249_cellular_biosynthetic_process	FZD1	1150	7	1.167935	-0.407538	471	308.66	0.655329
GO:0044249_cellular_biosynthetic_process	TLE1	1150	7	1.167935	-0.407538	471	308.66	0.655329
GO:0044249_cellular_biosynthetic_process	ATP1A1	1150	7	1.167935	-0.407538	471	308.66	0.655329
GO:0051707_response_to_other_organism	XPR1	95	1	2.019737	-0.404047	472	309.3	0.655297
GO:0060249_anatomical_structure_homeostasis	APC	96	1	1.998698	-0.400513	473	311.28	0.658097
GO:0001775_cell_activation	EXO1	262	2	1.464695	-0.397741	476	312.33	0.656155
GO:0001775_cell_activation	APC	262	2	1.464695	-0.397741	476	312.33	0.656155
GO:0010629_negative_regulation_of_gene_expression	FZD1	262	2	1.464695	-0.397741	476	312.33	0.656155
GO:0010629_negative_regulation_of_gene_expression	TLE1	262	2	1.464695	-0.397741	476	312.33	0.656155
GO:0048666_neuron_development	RELN	262	2	1.464695	-0.397741	476	312.33	0.656155
GO:0048666_neuron_development	APC	262	2	1.464695	-0.397741	476	312.33	0.656155
GO:0018193_peptidyl-amino_acid_modification	RELN	97	1	1.978093	-0.397026	477	313.02	0.656226
GO:0030030_cell_projection_organization	RELN	263	2	1.459125	-0.395703	478	313.39	0.655628
GO:0030030_cell_projection_organization	APC	263	2	1.459125	-0.395703	478	313.39	0.655628
GO:0007398_ectoderm_development	APC	99	1	1.938131	-0.390185	480	316.16	0.658667
GO:0060562_epithelial_tube_morphogenesis	RDH10	99	1	1.938131	-0.390185	480	316.16	0.658667
GO:0007399_nervous_system_development	RELN	621	4	1.235910	-0.388026	481	316.61	0.658233
GO:0007399_nervous_system_development	TIMP2	621	4	1.235910	-0.388026	481	316.61	0.658233
GO:0007399_nervous_system_development	TACC3	621	4	1.235910	-0.388026	481	316.61	0.658233
GO:0007399_nervous_system_development	APC	621	4	1.235910	-0.388026	481	316.61	0.658233
GO:0001525_angiogenesis	FGF9	100	1	1.918750	-0.386831	482	316.92	0.657510
GO:0030163_protein_catabolic_process	APC	101	1	1.899752	-0.383519	483	318.11	0.658613
GO:0045934_negative_regulation_of_nucleobase__nucleoside__nucleotide_and_nucleic_acid_metabolic_process	FZD1	270	2	1.421296	-0.381765	484	318.51	0.658079
GO:0045934_negative_regulation_of_nucleobase__nucleoside__nucleotide_and_nucleic_acid_metabolic_process	TLE1	270	2	1.421296	-0.381765	484	318.51	0.658079
GO:0009058_biosynthetic_process	TYRP1	1175	7	1.143085	-0.381408	485	318.61	0.656928
GO:0009058_biosynthetic_process	B3GNT5	1175	7	1.143085	-0.381408	485	318.61	0.656928
GO:0009058_biosynthetic_process	RRM2	1175	7	1.143085	-0.381408	485	318.61	0.656928
GO:0009058_biosynthetic_process	MRPL19	1175	7	1.143085	-0.381408	485	318.61	0.656928
GO:0009058_biosynthetic_process	FZD1	1175	7	1.143085	-0.381408	485	318.61	0.656928
GO:0009058_biosynthetic_process	TLE1	1175	7	1.143085	-0.381408	485	318.61	0.656928
GO:0009058_biosynthetic_process	ATP1A1	1175	7	1.143085	-0.381408	485	318.61	0.656928
GO:0051172_negative_regulation_of_nitrogen_compound_metabolic_process	FZD1	271	2	1.416052	-0.379821	486	319.35	0.657099
GO:0051172_negative_regulation_of_nitrogen_compound_metabolic_process	TLE1	271	2	1.416052	-0.379821	486	319.35	0.657099
GO:0006996_organelle_organization	TYRP1	449	3	1.282016	-0.377531	487	319.62	0.656304
GO:0006996_organelle_organization	TACC3	449	3	1.282016	-0.377531	487	319.62	0.656304
GO:0006996_organelle_organization	APC	449	3	1.282016	-0.377531	487	319.62	0.656304
GO:0003013_circulatory_system_process	ATP1A1	103	1	1.862864	-0.377020	489	320.52	0.655460
GO:0008015_blood_circulation	ATP1A1	103	1	1.862864	-0.377020	489	320.52	0.655460
GO:0010558_negative_regulation_of_macromolecule_biosynthetic_process	FZD1	274	2	1.400547	-0.374055	490	321.93	0.657000
GO:0010558_negative_regulation_of_macromolecule_biosynthetic_process	TLE1	274	2	1.400547	-0.374055	490	321.93	0.657000
GO:0050767_regulation_of_neurogenesis	TIMP2	104	1	1.844952	-0.373831	491	322.57	0.656965
GO:0006139_nucleobase__nucleoside__nucleotide_and_nucleic_acid_metabolic_process	EXO1	1002	6	1.148952	-0.369389	492	323.26	0.657033
GO:0006139_nucleobase__nucleoside__nucleotide_and_nucleic_acid_metabolic_process	EBNA1BP2	1002	6	1.148952	-0.369389	492	323.26	0.657033
GO:0006139_nucleobase__nucleoside__nucleotide_and_nucleic_acid_metabolic_process	RRM2	1002	6	1.148952	-0.369389	492	323.26	0.657033
GO:0006139_nucleobase__nucleoside__nucleotide_and_nucleic_acid_metabolic_process	FZD1	1002	6	1.148952	-0.369389	492	323.26	0.657033
GO:0006139_nucleobase__nucleoside__nucleotide_and_nucleic_acid_metabolic_process	TLE1	1002	6	1.148952	-0.369389	492	323.26	0.657033
GO:0006139_nucleobase__nucleoside__nucleotide_and_nucleic_acid_metabolic_process	TIMP2	1002	6	1.148952	-0.369389	492	323.26	0.657033
GO:0048534_hemopoietic_or_lymphoid_organ_development	TACC3	277	2	1.385379	-0.368389	494	323.8	0.655466
GO:0048534_hemopoietic_or_lymphoid_organ_development	APC	277	2	1.385379	-0.368389	494	323.8	0.655466
GO:0048646_anatomical_structure_formation_involved_in_morphogenesis	RDH10	277	2	1.385379	-0.368389	494	323.8	0.655466
GO:0048646_anatomical_structure_formation_involved_in_morphogenesis	FGF9	277	2	1.385379	-0.368389	494	323.8	0.655466
GO:0045859_regulation_of_protein_kinase_activity	RELN	107	1	1.793224	-0.364498	495	324.91	0.656384
GO:0030099_myeloid_cell_differentiation	APC	108	1	1.776620	-0.361462	496	325.86	0.656976
GO:0009887_organ_morphogenesis	RDH10	642	4	1.195483	-0.361050	497	326.08	0.656097
GO:0009887_organ_morphogenesis	FGF9	642	4	1.195483	-0.361050	497	326.08	0.656097
GO:0009887_organ_morphogenesis	FZD1	642	4	1.195483	-0.361050	497	326.08	0.656097
GO:0009887_organ_morphogenesis	APC	642	4	1.195483	-0.361050	497	326.08	0.656097
GO:0000902_cell_morphogenesis	RELN	283	2	1.356007	-0.357348	498	327.26	0.657149
GO:0000902_cell_morphogenesis	APC	283	2	1.356007	-0.357348	498	327.26	0.657149
GO:0031323_regulation_of_cellular_metabolic_process	FZD1	1015	6	1.134236	-0.355920	499	327.36	0.656032
GO:0031323_regulation_of_cellular_metabolic_process	RELN	1015	6	1.134236	-0.355920	499	327.36	0.656032
GO:0031323_regulation_of_cellular_metabolic_process	ATP1A1	1015	6	1.134236	-0.355920	499	327.36	0.656032
GO:0031323_regulation_of_cellular_metabolic_process	TLE1	1015	6	1.134236	-0.355920	499	327.36	0.656032
GO:0031323_regulation_of_cellular_metabolic_process	TIMP2	1015	6	1.134236	-0.355920	499	327.36	0.656032
GO:0031323_regulation_of_cellular_metabolic_process	APC	1015	6	1.134236	-0.355920	499	327.36	0.656032
GO:0048705_skeletal_system_morphogenesis	RDH10	111	1	1.728604	-0.352570	500	329.42	0.658840
GO:0007417_central_nervous_system_development	RELN	287	2	1.337108	-0.350195	501	329.76	0.658204
GO:0007417_central_nervous_system_development	TACC3	287	2	1.337108	-0.350195	501	329.76	0.658204
GO:0043549_regulation_of_kinase_activity	RELN	112	1	1.713170	-0.349676	502	330.42	0.658207
GO:0034960_cellular_biopolymer_metabolic_process	EXO1	1395	8	1.100358	-0.348864	503	330.55	0.657157
GO:0034960_cellular_biopolymer_metabolic_process	EBNA1BP2	1395	8	1.100358	-0.348864	503	330.55	0.657157
GO:0034960_cellular_biopolymer_metabolic_process	CSNK2A1	1395	8	1.100358	-0.348864	503	330.55	0.657157
GO:0034960_cellular_biopolymer_metabolic_process	MRPL19	1395	8	1.100358	-0.348864	503	330.55	0.657157
GO:0034960_cellular_biopolymer_metabolic_process	FZD1	1395	8	1.100358	-0.348864	503	330.55	0.657157
GO:0034960_cellular_biopolymer_metabolic_process	RELN	1395	8	1.100358	-0.348864	503	330.55	0.657157
GO:0034960_cellular_biopolymer_metabolic_process	TLE1	1395	8	1.100358	-0.348864	503	330.55	0.657157
GO:0034960_cellular_biopolymer_metabolic_process	APC	1395	8	1.100358	-0.348864	503	330.55	0.657157
GO:0009987_cellular_process	EXO1	3868	21	1.041721	-0.347016	504	330.74	0.656230
GO:0009987_cellular_process	TYRP1	3868	21	1.041721	-0.347016	504	330.74	0.656230
GO:0009987_cellular_process	FGF9	3868	21	1.041721	-0.347016	504	330.74	0.656230
GO:0009987_cellular_process	STX4A	3868	21	1.041721	-0.347016	504	330.74	0.656230
GO:0009987_cellular_process	FZD1	3868	21	1.041721	-0.347016	504	330.74	0.656230
GO:0009987_cellular_process	LIN7C	3868	21	1.041721	-0.347016	504	330.74	0.656230
GO:0009987_cellular_process	ATP1A1	3868	21	1.041721	-0.347016	504	330.74	0.656230
GO:0009987_cellular_process	TLE1	3868	21	1.041721	-0.347016	504	330.74	0.656230
GO:0009987_cellular_process	TACC3	3868	21	1.041721	-0.347016	504	330.74	0.656230
GO:0009987_cellular_process	TIMP2	3868	21	1.041721	-0.347016	504	330.74	0.656230
GO:0009987_cellular_process	BICD2	3868	21	1.041721	-0.347016	504	330.74	0.656230
GO:0009987_cellular_process	HDGFRP3	3868	21	1.041721	-0.347016	504	330.74	0.656230
GO:0009987_cellular_process	EBNA1BP2	3868	21	1.041721	-0.347016	504	330.74	0.656230
GO:0009987_cellular_process	RDH10	3868	21	1.041721	-0.347016	504	330.74	0.656230
GO:0009987_cellular_process	CSNK2A1	3868	21	1.041721	-0.347016	504	330.74	0.656230
GO:0009987_cellular_process	B3GNT5	3868	21	1.041721	-0.347016	504	330.74	0.656230
GO:0009987_cellular_process	RRM2	3868	21	1.041721	-0.347016	504	330.74	0.656230
GO:0009987_cellular_process	MRPL19	3868	21	1.041721	-0.347016	504	330.74	0.656230
GO:0009987_cellular_process	RELN	3868	21	1.041721	-0.347016	504	330.74	0.656230
GO:0009987_cellular_process	BMF	3868	21	1.041721	-0.347016	504	330.74	0.656230
GO:0009987_cellular_process	APC	3868	21	1.041721	-0.347016	504	330.74	0.656230
GO:0006974_response_to_DNA_damage_stimulus	RAD23B	113	1	1.698009	-0.346816	505	331.41	0.656257
GO:0019538_protein_metabolic_process	CSNK2A1	655	4	1.171756	-0.345246	506	331.74	0.655613
GO:0019538_protein_metabolic_process	MRPL19	655	4	1.171756	-0.345246	506	331.74	0.655613
GO:0019538_protein_metabolic_process	RELN	655	4	1.171756	-0.345246	506	331.74	0.655613
GO:0019538_protein_metabolic_process	APC	655	4	1.171756	-0.345246	506	331.74	0.655613
GO:0009607_response_to_biotic_stimulus	XPR1	114	1	1.683114	-0.343988	507	332.3	0.655424
GO:0051338_regulation_of_transferase_activity	RELN	115	1	1.668478	-0.341194	508	333.11	0.655728
GO:0046483_heterocycle_metabolic_process	TIMP2	116	1	1.654095	-0.338432	509	334.19	0.656562
GO:0040011_locomotion	RELN	295	2	1.300847	-0.336368	510	335.02	0.656902
GO:0040011_locomotion	APC	295	2	1.300847	-0.336368	510	335.02	0.656902
GO:0051960_regulation_of_nervous_system_development	TIMP2	118	1	1.626059	-0.333001	511	336.04	0.657613
GO:0048598_embryonic_morphogenesis	RDH10	299	2	1.283445	-0.329684	512	336.81	0.657832
GO:0048598_embryonic_morphogenesis	FGF9	299	2	1.283445	-0.329684	512	336.81	0.657832
GO:0002252_immune_effector_process	EXO1	122	1	1.572746	-0.322499	514	341.15	0.663716
GO:0060284_regulation_of_cell_development	TIMP2	122	1	1.572746	-0.322499	514	341.15	0.663716
GO:0030098_lymphocyte_differentiation	APC	124	1	1.547379	-0.317421	515	342.65	0.665340
GO:0032989_cellular_component_morphogenesis	RELN	307	2	1.250000	-0.316755	516	342.87	0.664477
GO:0032989_cellular_component_morphogenesis	APC	307	2	1.250000	-0.316755	516	342.87	0.664477
GO:0051094_positive_regulation_of_developmental_process	FGF9	308	2	1.245942	-0.315179	517	343.12	0.663675
GO:0051094_positive_regulation_of_developmental_process	APC	308	2	1.245942	-0.315179	517	343.12	0.663675
GO:0001763_morphogenesis_of_a_branching_structure	RDH10	125	1	1.535000	-0.314923	518	343.92	0.663938
GO:0016310_phosphorylation	CSNK2A1	309	2	1.241909	-0.313611	519	344.47	0.663719
GO:0016310_phosphorylation	RELN	309	2	1.241909	-0.313611	519	344.47	0.663719
GO:0045597_positive_regulation_of_cell_differentiation	APC	128	1	1.499023	-0.307590	520	345.78	0.664962
GO:0043285_biopolymer_catabolic_process	APC	129	1	1.487403	-0.305197	522	346.62	0.664023
GO:0051276_chromosome_organization	APC	129	1	1.487403	-0.305197	522	346.62	0.664023
GO:0044260_cellular_macromolecule_metabolic_process	EXO1	1447	8	1.060815	-0.304309	523	346.76	0.663021
GO:0044260_cellular_macromolecule_metabolic_process	EBNA1BP2	1447	8	1.060815	-0.304309	523	346.76	0.663021
GO:0044260_cellular_macromolecule_metabolic_process	CSNK2A1	1447	8	1.060815	-0.304309	523	346.76	0.663021
GO:0044260_cellular_macromolecule_metabolic_process	MRPL19	1447	8	1.060815	-0.304309	523	346.76	0.663021
GO:0044260_cellular_macromolecule_metabolic_process	FZD1	1447	8	1.060815	-0.304309	523	346.76	0.663021
GO:0044260_cellular_macromolecule_metabolic_process	RELN	1447	8	1.060815	-0.304309	523	346.76	0.663021
GO:0044260_cellular_macromolecule_metabolic_process	TLE1	1447	8	1.060815	-0.304309	523	346.76	0.663021
GO:0044260_cellular_macromolecule_metabolic_process	APC	1447	8	1.060815	-0.304309	523	346.76	0.663021
GO:0002376_immune_system_process	EXO1	505	3	1.139851	-0.301850	524	348.28	0.664656
GO:0002376_immune_system_process	TACC3	505	3	1.139851	-0.301850	524	348.28	0.664656
GO:0002376_immune_system_process	APC	505	3	1.139851	-0.301850	524	348.28	0.664656
GO:0009952_anterior_posterior_pattern_formation	APC	133	1	1.442669	-0.295877	526	349.13	0.663745
GO:0044057_regulation_of_system_process	ATP1A1	133	1	1.442669	-0.295877	526	349.13	0.663745
GO:0007283_spermatogenesis	RAD23B	134	1	1.431903	-0.293607	528	350.03	0.662936
GO:0048232_male_gamete_generation	RAD23B	134	1	1.431903	-0.293607	528	350.03	0.662936
GO:0050793_regulation_of_developmental_process	FGF9	703	4	1.091750	-0.292305	529	350.16	0.661928
GO:0050793_regulation_of_developmental_process	TIMP2	703	4	1.091750	-0.292305	529	350.16	0.661928
GO:0050793_regulation_of_developmental_process	BMF	703	4	1.091750	-0.292305	529	350.16	0.661928
GO:0050793_regulation_of_developmental_process	APC	703	4	1.091750	-0.292305	529	350.16	0.661928
GO:0003008_system_process	STX4A	516	3	1.115552	-0.288864	530	350.97	0.662208
GO:0003008_system_process	LIN7C	516	3	1.115552	-0.288864	530	350.97	0.662208
GO:0003008_system_process	ATP1A1	516	3	1.115552	-0.288864	530	350.97	0.662208
GO:0019222_regulation_of_metabolic_process	FZD1	1088	6	1.058134	-0.287759	531	351.08	0.661168
GO:0019222_regulation_of_metabolic_process	RELN	1088	6	1.058134	-0.287759	531	351.08	0.661168
GO:0019222_regulation_of_metabolic_process	ATP1A1	1088	6	1.058134	-0.287759	531	351.08	0.661168
GO:0019222_regulation_of_metabolic_process	TLE1	1088	6	1.058134	-0.287759	531	351.08	0.661168
GO:0019222_regulation_of_metabolic_process	TIMP2	1088	6	1.058134	-0.287759	531	351.08	0.661168
GO:0019222_regulation_of_metabolic_process	APC	1088	6	1.058134	-0.287759	531	351.08	0.661168
GO:0009057_macromolecule_catabolic_process	APC	137	1	1.400547	-0.286937	532	351.52	0.660752
GO:0007169_transmembrane_receptor_protein_tyrosine_kinase_signaling_pathway	FGF9	139	1	1.380396	-0.282602	533	352.38	0.661126
GO:0006928_cell_motion	RELN	330	2	1.162879	-0.282586	535	353.06	0.659925
GO:0006928_cell_motion	APC	330	2	1.162879	-0.282586	535	353.06	0.659925
GO:0051674_localization_of_cell	RELN	330	2	1.162879	-0.282586	535	353.06	0.659925
GO:0051674_localization_of_cell	APC	330	2	1.162879	-0.282586	535	353.06	0.659925
GO:0035239_tube_morphogenesis	RDH10	143	1	1.341783	-0.274190	536	356.36	0.664851
GO:0007165_signal_transduction	FGF9	915	5	1.048497	-0.272436	537	356.49	0.663855
GO:0007165_signal_transduction	FZD1	915	5	1.048497	-0.272436	537	356.49	0.663855
GO:0007165_signal_transduction	RELN	915	5	1.048497	-0.272436	537	356.49	0.663855
GO:0007165_signal_transduction	TIMP2	915	5	1.048497	-0.272436	537	356.49	0.663855
GO:0007165_signal_transduction	APC	915	5	1.048497	-0.272436	537	356.49	0.663855
GO:0045596_negative_regulation_of_cell_differentiation	APC	144	1	1.332465	-0.272139	538	357.26	0.664052
GO:0050896_response_to_stimulus	EXO1	1107	6	1.039973	-0.271946	539	357.44	0.663154
GO:0050896_response_to_stimulus	RAD23B	1107	6	1.039973	-0.271946	539	357.44	0.663154
GO:0050896_response_to_stimulus	XPR1	1107	6	1.039973	-0.271946	539	357.44	0.663154
GO:0050896_response_to_stimulus	ATP1A1	1107	6	1.039973	-0.271946	539	357.44	0.663154
GO:0050896_response_to_stimulus	RELN	1107	6	1.039973	-0.271946	539	357.44	0.663154
GO:0050896_response_to_stimulus	TACC3	1107	6	1.039973	-0.271946	539	357.44	0.663154
GO:0043283_biopolymer_metabolic_process	EXO1	1490	8	1.030201	-0.270961	540	358.1	0.663148
GO:0043283_biopolymer_metabolic_process	EBNA1BP2	1490	8	1.030201	-0.270961	540	358.1	0.663148
GO:0043283_biopolymer_metabolic_process	CSNK2A1	1490	8	1.030201	-0.270961	540	358.1	0.663148
GO:0043283_biopolymer_metabolic_process	FZD1	1490	8	1.030201	-0.270961	540	358.1	0.663148
GO:0043283_biopolymer_metabolic_process	MRPL19	1490	8	1.030201	-0.270961	540	358.1	0.663148
GO:0043283_biopolymer_metabolic_process	TLE1	1490	8	1.030201	-0.270961	540	358.1	0.663148
GO:0043283_biopolymer_metabolic_process	RELN	1490	8	1.030201	-0.270961	540	358.1	0.663148
GO:0043283_biopolymer_metabolic_process	APC	1490	8	1.030201	-0.270961	540	358.1	0.663148
GO:0006793_phosphorus_metabolic_process	CSNK2A1	340	2	1.128676	-0.268997	542	358.98	0.662325
GO:0006793_phosphorus_metabolic_process	RELN	340	2	1.128676	-0.268997	542	358.98	0.662325
GO:0006796_phosphate_metabolic_process	CSNK2A1	340	2	1.128676	-0.268997	542	358.98	0.662325
GO:0006796_phosphate_metabolic_process	RELN	340	2	1.128676	-0.268997	542	358.98	0.662325
GO:0022603_regulation_of_anatomical_structure_morphogenesis	APC	147	1	1.305272	-0.266105	543	360.94	0.664715
GO:0043085_positive_regulation_of_catalytic_activity	RELN	148	1	1.296453	-0.264133	544	361.87	0.665202
GO:0080090_regulation_of_primary_metabolic_process	FZD1	926	5	1.036042	-0.262995	545	362.05	0.664312
GO:0080090_regulation_of_primary_metabolic_process	TLE1	926	5	1.036042	-0.262995	545	362.05	0.664312
GO:0080090_regulation_of_primary_metabolic_process	ATP1A1	926	5	1.036042	-0.262995	545	362.05	0.664312
GO:0080090_regulation_of_primary_metabolic_process	TIMP2	926	5	1.036042	-0.262995	545	362.05	0.664312
GO:0080090_regulation_of_primary_metabolic_process	APC	926	5	1.036042	-0.262995	545	362.05	0.664312
GO:0032268_regulation_of_cellular_protein_metabolic_process	APC	152	1	1.262336	-0.256431	546	363.74	0.666190
GO:0006950_response_to_stress	RAD23B	549	3	1.048497	-0.253098	547	364.91	0.667112
GO:0006950_response_to_stress	RELN	549	3	1.048497	-0.253098	547	364.91	0.667112
GO:0006950_response_to_stress	TACC3	549	3	1.048497	-0.253098	547	364.91	0.667112
GO:0051704_multi-organism_process	XPR1	157	1	1.222134	-0.247208	548	367.16	0.670000
GO:0048514_blood_vessel_morphogenesis	FGF9	158	1	1.214399	-0.245415	549	368.21	0.670692
GO:0042981_regulation_of_apoptosis	BMF	360	2	1.065972	-0.243869	550	368.5	0.670000
GO:0042981_regulation_of_apoptosis	APC	360	2	1.065972	-0.243869	550	368.5	0.670000
GO:0051128_regulation_of_cellular_component_organization	APC	160	1	1.199219	-0.241877	551	369.26	0.670163
GO:0002521_leukocyte_differentiation	APC	161	1	1.191770	-0.240133	552	370.04	0.670362
GO:0010941_regulation_of_cell_death	BMF	365	2	1.051370	-0.237984	555	371.41	0.669207
GO:0010941_regulation_of_cell_death	APC	365	2	1.051370	-0.237984	555	371.41	0.669207
GO:0043009_chordate_embryonic_development	RDH10	365	2	1.051370	-0.237984	555	371.41	0.669207
GO:0043009_chordate_embryonic_development	FGF9	365	2	1.051370	-0.237984	555	371.41	0.669207
GO:0043067_regulation_of_programmed_cell_death	BMF	365	2	1.051370	-0.237984	555	371.41	0.669207
GO:0043067_regulation_of_programmed_cell_death	APC	365	2	1.051370	-0.237984	555	371.41	0.669207
GO:0009653_anatomical_structure_morphogenesis	RDH10	958	5	1.001435	-0.237126	556	371.6	0.668345
GO:0009653_anatomical_structure_morphogenesis	FGF9	958	5	1.001435	-0.237126	556	371.6	0.668345
GO:0009653_anatomical_structure_morphogenesis	FZD1	958	5	1.001435	-0.237126	556	371.6	0.668345
GO:0009653_anatomical_structure_morphogenesis	RELN	958	5	1.001435	-0.237126	556	371.6	0.668345
GO:0009653_anatomical_structure_morphogenesis	APC	958	5	1.001435	-0.237126	556	371.6	0.668345
GO:0007626_locomotory_behavior	RELN	163	1	1.177147	-0.236692	558	372.33	0.667258
GO:0042110_T_cell_activation	APC	163	1	1.177147	-0.236692	558	372.33	0.667258
GO:0042325_regulation_of_phosphorylation	RELN	164	1	1.169970	-0.234995	559	372.88	0.667048
GO:0009792_embryonic_development_ending_in_birth_or_egg_hatching	RDH10	368	2	1.042799	-0.234525	560	373.22	0.666464
GO:0009792_embryonic_development_ending_in_birth_or_egg_hatching	FGF9	368	2	1.042799	-0.234525	560	373.22	0.666464
GO:0006259_DNA_metabolic_process	EXO1	165	1	1.162879	-0.233314	563	374.42	0.665044
GO:0019220_regulation_of_phosphate_metabolic_process	RELN	165	1	1.162879	-0.233314	563	374.42	0.665044
GO:0051174_regulation_of_phosphorus_metabolic_process	RELN	165	1	1.162879	-0.233314	563	374.42	0.665044
GO:0016043_cellular_component_organization	TYRP1	964	5	0.995202	-0.232529	564	374.58	0.664149
GO:0016043_cellular_component_organization	RRM2	964	5	0.995202	-0.232529	564	374.58	0.664149
GO:0016043_cellular_component_organization	RELN	964	5	0.995202	-0.232529	564	374.58	0.664149
GO:0016043_cellular_component_organization	TACC3	964	5	0.995202	-0.232529	564	374.58	0.664149
GO:0016043_cellular_component_organization	APC	964	5	0.995202	-0.232529	564	374.58	0.664149
GO:0043065_positive_regulation_of_apoptosis	APC	166	1	1.155873	-0.231647	565	375.19	0.664053
GO:0010942_positive_regulation_of_cell_death	APC	167	1	1.148952	-0.229996	568	376.61	0.663046
GO:0043068_positive_regulation_of_programmed_cell_death	APC	167	1	1.148952	-0.229996	568	376.61	0.663046
GO:0051049_regulation_of_transport	TACC3	167	1	1.148952	-0.229996	568	376.61	0.663046
GO:0051171_regulation_of_nitrogen_compound_metabolic_process	FZD1	771	4	0.995460	-0.229994	569	376.85	0.662302
GO:0051171_regulation_of_nitrogen_compound_metabolic_process	TLE1	771	4	0.995460	-0.229994	569	376.85	0.662302
GO:0051171_regulation_of_nitrogen_compound_metabolic_process	TIMP2	771	4	0.995460	-0.229994	569	376.85	0.662302
GO:0051171_regulation_of_nitrogen_compound_metabolic_process	APC	771	4	0.995460	-0.229994	569	376.85	0.662302
GO:0051246_regulation_of_protein_metabolic_process	APC	170	1	1.128676	-0.225129	570	378.49	0.664018
GO:0044093_positive_regulation_of_molecular_function	RELN	173	1	1.109104	-0.220390	571	381.54	0.668196
GO:0000122_negative_regulation_of_transcription_from_RNA_polymerase_II_promoter	TLE1	175	1	1.096429	-0.217300	572	382.89	0.669388
GO:0043687_post-translational_protein_modification	CSNK2A1	384	2	0.999349	-0.216944	573	383.26	0.668866
GO:0043687_post-translational_protein_modification	RELN	384	2	0.999349	-0.216944	573	383.26	0.668866
GO:0043066_negative_regulation_of_apoptosis	APC	176	1	1.090199	-0.215775	574	384.25	0.669425
GO:0043170_macromolecule_metabolic_process	EXO1	1576	8	0.973985	-0.212887	575	384.92	0.669426
GO:0043170_macromolecule_metabolic_process	EBNA1BP2	1576	8	0.973985	-0.212887	575	384.92	0.669426
GO:0043170_macromolecule_metabolic_process	CSNK2A1	1576	8	0.973985	-0.212887	575	384.92	0.669426
GO:0043170_macromolecule_metabolic_process	MRPL19	1576	8	0.973985	-0.212887	575	384.92	0.669426
GO:0043170_macromolecule_metabolic_process	FZD1	1576	8	0.973985	-0.212887	575	384.92	0.669426
GO:0043170_macromolecule_metabolic_process	RELN	1576	8	0.973985	-0.212887	575	384.92	0.669426
GO:0043170_macromolecule_metabolic_process	TLE1	1576	8	0.973985	-0.212887	575	384.92	0.669426
GO:0043170_macromolecule_metabolic_process	APC	1576	8	0.973985	-0.212887	575	384.92	0.669426
GO:0043069_negative_regulation_of_programmed_cell_death	APC	179	1	1.071927	-0.211279	578	386.07	0.667941
GO:0048732_gland_development	APC	179	1	1.071927	-0.211279	578	386.07	0.667941
GO:0060548_negative_regulation_of_cell_death	APC	179	1	1.071927	-0.211279	578	386.07	0.667941
GO:0050877_neurological_system_process	STX4A	390	2	0.983974	-0.210709	579	386.63	0.667755
GO:0050877_neurological_system_process	LIN7C	390	2	0.983974	-0.210709	579	386.63	0.667755
GO:0007166_cell_surface_receptor_linked_signal_transduction	FGF9	597	3	0.964196	-0.208602	580	387.7	0.668448
GO:0007166_cell_surface_receptor_linked_signal_transduction	FZD1	597	3	0.964196	-0.208602	580	387.7	0.668448
GO:0007166_cell_surface_receptor_linked_signal_transduction	APC	597	3	0.964196	-0.208602	580	387.7	0.668448
GO:0016192_vesicle-mediated_transport	STX4A	184	1	1.042799	-0.204038	581	391.71	0.674200
GO:0007155_cell_adhesion	APC	186	1	1.031586	-0.201226	583	393.68	0.675266
GO:0022610_biological_adhesion	APC	186	1	1.031586	-0.201226	583	393.68	0.675266
GO:0007276_gamete_generation	RAD23B	188	1	1.020612	-0.198462	584	394.73	0.675908
GO:0032501_multicellular_organismal_process	EXO1	2183	11	0.966846	-0.194634	585	395.57	0.676188
GO:0032501_multicellular_organismal_process	RDH10	2183	11	0.966846	-0.194634	585	395.57	0.676188
GO:0032501_multicellular_organismal_process	FGF9	2183	11	0.966846	-0.194634	585	395.57	0.676188
GO:0032501_multicellular_organismal_process	STX4A	2183	11	0.966846	-0.194634	585	395.57	0.676188
GO:0032501_multicellular_organismal_process	FZD1	2183	11	0.966846	-0.194634	585	395.57	0.676188
GO:0032501_multicellular_organismal_process	LIN7C	2183	11	0.966846	-0.194634	585	395.57	0.676188
GO:0032501_multicellular_organismal_process	RELN	2183	11	0.966846	-0.194634	585	395.57	0.676188
GO:0032501_multicellular_organismal_process	ATP1A1	2183	11	0.966846	-0.194634	585	395.57	0.676188
GO:0032501_multicellular_organismal_process	TIMP2	2183	11	0.966846	-0.194634	585	395.57	0.676188
GO:0032501_multicellular_organismal_process	TACC3	2183	11	0.966846	-0.194634	585	395.57	0.676188
GO:0032501_multicellular_organismal_process	APC	2183	11	0.966846	-0.194634	585	395.57	0.676188
GO:0048731_system_development	EXO1	1609	8	0.954009	-0.193399	586	395.65	0.675171
GO:0048731_system_development	RDH10	1609	8	0.954009	-0.193399	586	395.65	0.675171
GO:0048731_system_development	FGF9	1609	8	0.954009	-0.193399	586	395.65	0.675171
GO:0048731_system_development	FZD1	1609	8	0.954009	-0.193399	586	395.65	0.675171
GO:0048731_system_development	RELN	1609	8	0.954009	-0.193399	586	395.65	0.675171
GO:0048731_system_development	TIMP2	1609	8	0.954009	-0.193399	586	395.65	0.675171
GO:0048731_system_development	TACC3	1609	8	0.954009	-0.193399	586	395.65	0.675171
GO:0048731_system_development	APC	1609	8	0.954009	-0.193399	586	395.65	0.675171
GO:0007507_heart_development	FGF9	195	1	0.983974	-0.189142	588	397.96	0.676803
GO:0019725_cellular_homeostasis	APC	195	1	0.983974	-0.189142	588	397.96	0.676803
GO:0001568_blood_vessel_development	FGF9	203	1	0.945197	-0.179126	589	401.09	0.680968
GO:0006955_immune_response	EXO1	205	1	0.935976	-0.176721	590	402.38	0.682000
GO:0006915_apoptosis	BMF	427	2	0.898712	-0.176124	591	402.71	0.681404
GO:0006915_apoptosis	APC	427	2	0.898712	-0.176124	591	402.71	0.681404
GO:0001944_vasculature_development	FGF9	208	1	0.922476	-0.173186	593	403.84	0.681012
GO:0008284_positive_regulation_of_cell_proliferation	FGF9	208	1	0.922476	-0.173186	593	403.84	0.681012
GO:0012501_programmed_cell_death	BMF	433	2	0.886259	-0.171086	594	404.42	0.680842
GO:0012501_programmed_cell_death	APC	433	2	0.886259	-0.171086	594	404.42	0.680842
GO:0006464_protein_modification_process	CSNK2A1	439	2	0.874146	-0.166194	595	405.89	0.682168
GO:0006464_protein_modification_process	RELN	439	2	0.874146	-0.166194	595	405.89	0.682168
GO:0040007_growth	RDH10	217	1	0.884217	-0.163067	596	407.67	0.684010
GO:0008219_cell_death	BMF	444	2	0.864302	-0.162224	597	408.53	0.684305
GO:0008219_cell_death	APC	444	2	0.864302	-0.162224	597	408.53	0.684305
GO:0045892_negative_regulation_of_transcription__DNA-dependent	TLE1	218	1	0.880161	-0.161986	598	408.94	0.683846
GO:0051253_negative_regulation_of_RNA_metabolic_process	TLE1	220	1	0.872159	-0.159848	599	410.01	0.684491
GO:0032502_developmental_process	EXO1	2060	10	0.931432	-0.159802	600	410.15	0.683583
GO:0032502_developmental_process	TYRP1	2060	10	0.931432	-0.159802	600	410.15	0.683583
GO:0032502_developmental_process	RDH10	2060	10	0.931432	-0.159802	600	410.15	0.683583
GO:0032502_developmental_process	FGF9	2060	10	0.931432	-0.159802	600	410.15	0.683583
GO:0032502_developmental_process	FZD1	2060	10	0.931432	-0.159802	600	410.15	0.683583
GO:0032502_developmental_process	RELN	2060	10	0.931432	-0.159802	600	410.15	0.683583
GO:0032502_developmental_process	TIMP2	2060	10	0.931432	-0.159802	600	410.15	0.683583
GO:0032502_developmental_process	TACC3	2060	10	0.931432	-0.159802	600	410.15	0.683583
GO:0032502_developmental_process	BMF	2060	10	0.931432	-0.159802	600	410.15	0.683583
GO:0032502_developmental_process	APC	2060	10	0.931432	-0.159802	600	410.15	0.683583
GO:0001701_in_utero_embryonic_development	RDH10	221	1	0.868213	-0.158792	601	410.52	0.683062
GO:0016265_death	BMF	450	2	0.852778	-0.157587	602	411.12	0.682924
GO:0016265_death	APC	450	2	0.852778	-0.157587	602	411.12	0.682924
GO:0048856_anatomical_structure_development	EXO1	1688	8	0.909360	-0.152398	603	411.6	0.682587
GO:0048856_anatomical_structure_development	RDH10	1688	8	0.909360	-0.152398	603	411.6	0.682587
GO:0048856_anatomical_structure_development	FGF9	1688	8	0.909360	-0.152398	603	411.6	0.682587
GO:0048856_anatomical_structure_development	FZD1	1688	8	0.909360	-0.152398	603	411.6	0.682587
GO:0048856_anatomical_structure_development	RELN	1688	8	0.909360	-0.152398	603	411.6	0.682587
GO:0048856_anatomical_structure_development	TIMP2	1688	8	0.909360	-0.152398	603	411.6	0.682587
GO:0048856_anatomical_structure_development	TACC3	1688	8	0.909360	-0.152398	603	411.6	0.682587
GO:0048856_anatomical_structure_development	APC	1688	8	0.909360	-0.152398	603	411.6	0.682587
GO:0002682_regulation_of_immune_system_process	APC	228	1	0.841557	-0.151620	605	412.68	0.682116
GO:0019953_sexual_reproduction	RAD23B	228	1	0.841557	-0.151620	605	412.68	0.682116
GO:0043412_biopolymer_modification	CSNK2A1	458	2	0.837882	-0.151609	606	413.21	0.681865
GO:0043412_biopolymer_modification	RELN	458	2	0.837882	-0.151609	606	413.21	0.681865
GO:0007167_enzyme_linked_receptor_protein_signaling_pathway	FGF9	229	1	0.837882	-0.150626	607	413.89	0.681862
GO:0050790_regulation_of_catalytic_activity	RELN	233	1	0.823498	-0.146725	608	415.17	0.682845
GO:0010467_gene_expression	EBNA1BP2	905	4	0.848066	-0.140891	609	417.92	0.686240
GO:0010467_gene_expression	MRPL19	905	4	0.848066	-0.140891	609	417.92	0.686240
GO:0010467_gene_expression	FZD1	905	4	0.848066	-0.140891	609	417.92	0.686240
GO:0010467_gene_expression	TLE1	905	4	0.848066	-0.140891	609	417.92	0.686240
GO:0009056_catabolic_process	APC	243	1	0.789609	-0.137466	610	418.8	0.686557
GO:0007275_multicellular_organismal_development	EXO1	1760	8	0.872159	-0.121293	611	425.36	0.696170
GO:0007275_multicellular_organismal_development	RDH10	1760	8	0.872159	-0.121293	611	425.36	0.696170
GO:0007275_multicellular_organismal_development	FGF9	1760	8	0.872159	-0.121293	611	425.36	0.696170
GO:0007275_multicellular_organismal_development	FZD1	1760	8	0.872159	-0.121293	611	425.36	0.696170
GO:0007275_multicellular_organismal_development	RELN	1760	8	0.872159	-0.121293	611	425.36	0.696170
GO:0007275_multicellular_organismal_development	TIMP2	1760	8	0.872159	-0.121293	611	425.36	0.696170
GO:0007275_multicellular_organismal_development	TACC3	1760	8	0.872159	-0.121293	611	425.36	0.696170
GO:0007275_multicellular_organismal_development	APC	1760	8	0.872159	-0.121293	611	425.36	0.696170
GO:0048513_organ_development	RDH10	1365	6	0.843407	-0.119067	612	426.7	0.697222
GO:0048513_organ_development	FGF9	1365	6	0.843407	-0.119067	612	426.7	0.697222
GO:0048513_organ_development	FZD1	1365	6	0.843407	-0.119067	612	426.7	0.697222
GO:0048513_organ_development	RELN	1365	6	0.843407	-0.119067	612	426.7	0.697222
GO:0048513_organ_development	TACC3	1365	6	0.843407	-0.119067	612	426.7	0.697222
GO:0048513_organ_development	APC	1365	6	0.843407	-0.119067	612	426.7	0.697222
GO:0007610_behavior	RELN	279	1	0.687724	-0.109171	614	431.96	0.703518
GO:0065009_regulation_of_molecular_function	RELN	279	1	0.687724	-0.109171	614	431.96	0.703518
GO:0019219_regulation_of_nucleobase__nucleoside__nucleotide_and_nucleic_acid_metabolic_process	FZD1	757	3	0.760403	-0.107675	615	432.27	0.702878
GO:0019219_regulation_of_nucleobase__nucleoside__nucleotide_and_nucleic_acid_metabolic_process	TLE1	757	3	0.760403	-0.107675	615	432.27	0.702878
GO:0019219_regulation_of_nucleobase__nucleoside__nucleotide_and_nucleic_acid_metabolic_process	TIMP2	757	3	0.760403	-0.107675	615	432.27	0.702878
GO:0048518_positive_regulation_of_biological_process	FGF9	995	4	0.771357	-0.099747	616	435.22	0.706526
GO:0048518_positive_regulation_of_biological_process	ATP1A1	995	4	0.771357	-0.099747	616	435.22	0.706526
GO:0048518_positive_regulation_of_biological_process	RELN	995	4	0.771357	-0.099747	616	435.22	0.706526
GO:0048518_positive_regulation_of_biological_process	APC	995	4	0.771357	-0.099747	616	435.22	0.706526
GO:0065007_biological_regulation	RDH10	2593	12	0.887968	-0.098259	617	436.5	0.707455
GO:0065007_biological_regulation	FGF9	2593	12	0.887968	-0.098259	617	436.5	0.707455
GO:0065007_biological_regulation	STX4A	2593	12	0.887968	-0.098259	617	436.5	0.707455
GO:0065007_biological_regulation	FZD1	2593	12	0.887968	-0.098259	617	436.5	0.707455
GO:0065007_biological_regulation	LIN7C	2593	12	0.887968	-0.098259	617	436.5	0.707455
GO:0065007_biological_regulation	RELN	2593	12	0.887968	-0.098259	617	436.5	0.707455
GO:0065007_biological_regulation	ATP1A1	2593	12	0.887968	-0.098259	617	436.5	0.707455
GO:0065007_biological_regulation	TLE1	2593	12	0.887968	-0.098259	617	436.5	0.707455
GO:0065007_biological_regulation	TACC3	2593	12	0.887968	-0.098259	617	436.5	0.707455
GO:0065007_biological_regulation	TIMP2	2593	12	0.887968	-0.098259	617	436.5	0.707455
GO:0065007_biological_regulation	BMF	2593	12	0.887968	-0.098259	617	436.5	0.707455
GO:0065007_biological_regulation	APC	2593	12	0.887968	-0.098259	617	436.5	0.707455
GO:0009790_embryonic_development	RDH10	567	2	0.676808	-0.089306	618	439.55	0.711246
GO:0009790_embryonic_development	FGF9	567	2	0.676808	-0.089306	618	439.55	0.711246
GO:0034961_cellular_biopolymer_biosynthetic_process	MRPL19	804	3	0.715951	-0.088069	619	440.06	0.710921
GO:0034961_cellular_biopolymer_biosynthetic_process	FZD1	804	3	0.715951	-0.088069	619	440.06	0.710921
GO:0034961_cellular_biopolymer_biosynthetic_process	TLE1	804	3	0.715951	-0.088069	619	440.06	0.710921
GO:0043284_biopolymer_biosynthetic_process	MRPL19	807	3	0.713290	-0.086936	620	440.37	0.710274
GO:0043284_biopolymer_biosynthetic_process	FZD1	807	3	0.713290	-0.086936	620	440.37	0.710274
GO:0043284_biopolymer_biosynthetic_process	TLE1	807	3	0.713290	-0.086936	620	440.37	0.710274
GO:0031326_regulation_of_cellular_biosynthetic_process	FZD1	812	3	0.708898	-0.085076	621	440.91	0.710000
GO:0031326_regulation_of_cellular_biosynthetic_process	TLE1	812	3	0.708898	-0.085076	621	440.91	0.710000
GO:0031326_regulation_of_cellular_biosynthetic_process	ATP1A1	812	3	0.708898	-0.085076	621	440.91	0.710000
GO:0009889_regulation_of_biosynthetic_process	FZD1	815	3	0.706288	-0.083978	622	441.14	0.709228
GO:0009889_regulation_of_biosynthetic_process	ATP1A1	815	3	0.706288	-0.083978	622	441.14	0.709228
GO:0009889_regulation_of_biosynthetic_process	TLE1	815	3	0.706288	-0.083978	622	441.14	0.709228
GO:0051093_negative_regulation_of_developmental_process	APC	331	1	0.579683	-0.078911	623	443.21	0.711413
GO:0048522_positive_regulation_of_cellular_process	FGF9	895	3	0.643156	-0.059035	624	452.2	0.724679
GO:0048522_positive_regulation_of_cellular_process	RELN	895	3	0.643156	-0.059035	624	452.2	0.724679
GO:0048522_positive_regulation_of_cellular_process	APC	895	3	0.643156	-0.059035	624	452.2	0.724679
GO:0034645_cellular_macromolecule_biosynthetic_process	MRPL19	901	3	0.638873	-0.057467	625	453.18	0.725088
GO:0034645_cellular_macromolecule_biosynthetic_process	FZD1	901	3	0.638873	-0.057467	625	453.18	0.725088
GO:0034645_cellular_macromolecule_biosynthetic_process	TLE1	901	3	0.638873	-0.057467	625	453.18	0.725088
GO:0016070_RNA_metabolic_process	EBNA1BP2	658	2	0.583207	-0.056962	626	453.8	0.724920
GO:0016070_RNA_metabolic_process	TLE1	658	2	0.583207	-0.056962	626	453.8	0.724920
GO:0009059_macromolecule_biosynthetic_process	MRPL19	910	3	0.632555	-0.055186	627	454.88	0.725486
GO:0009059_macromolecule_biosynthetic_process	FZD1	910	3	0.632555	-0.055186	627	454.88	0.725486
GO:0009059_macromolecule_biosynthetic_process	TLE1	910	3	0.632555	-0.055186	627	454.88	0.725486
GO:0050794_regulation_of_cellular_process	FGF9	2190	9	0.788527	-0.053371	628	456.05	0.726194
GO:0050794_regulation_of_cellular_process	FZD1	2190	9	0.788527	-0.053371	628	456.05	0.726194
GO:0050794_regulation_of_cellular_process	ATP1A1	2190	9	0.788527	-0.053371	628	456.05	0.726194
GO:0050794_regulation_of_cellular_process	TLE1	2190	9	0.788527	-0.053371	628	456.05	0.726194
GO:0050794_regulation_of_cellular_process	RELN	2190	9	0.788527	-0.053371	628	456.05	0.726194
GO:0050794_regulation_of_cellular_process	TIMP2	2190	9	0.788527	-0.053371	628	456.05	0.726194
GO:0050794_regulation_of_cellular_process	TACC3	2190	9	0.788527	-0.053371	628	456.05	0.726194
GO:0050794_regulation_of_cellular_process	BMF	2190	9	0.788527	-0.053371	628	456.05	0.726194
GO:0050794_regulation_of_cellular_process	APC	2190	9	0.788527	-0.053371	628	456.05	0.726194
GO:0045449_regulation_of_transcription	FZD1	676	2	0.567678	-0.052050	629	456.65	0.725994
GO:0045449_regulation_of_transcription	TLE1	676	2	0.567678	-0.052050	629	456.65	0.725994
GO:0060255_regulation_of_macromolecule_metabolic_process	FZD1	936	3	0.614984	-0.049048	630	457.27	0.725825
GO:0060255_regulation_of_macromolecule_metabolic_process	TLE1	936	3	0.614984	-0.049048	630	457.27	0.725825
GO:0060255_regulation_of_macromolecule_metabolic_process	APC	936	3	0.614984	-0.049048	630	457.27	0.725825
GO:0042221_response_to_chemical_stimulus	ATP1A1	409	1	0.469132	-0.048982	631	457.55	0.725119
GO:0042592_homeostatic_process	APC	419	1	0.457936	-0.046098	632	458.65	0.725712
GO:0006350_transcription	FZD1	701	2	0.547432	-0.045887	633	458.84	0.724866
GO:0006350_transcription	TLE1	701	2	0.547432	-0.045887	633	458.84	0.724866
GO:0010604_positive_regulation_of_macromolecule_metabolic_process	APC	433	1	0.443129	-0.042347	634	460.43	0.726230
GO:0006357_regulation_of_transcription_from_RNA_polymerase_II_promoter	TLE1	435	1	0.441092	-0.041837	635	460.87	0.725780
GO:0031325_positive_regulation_of_cellular_metabolic_process	APC	442	1	0.434106	-0.040100	636	461.45	0.725550
GO:0006366_transcription_from_RNA_polymerase_II_promoter	TLE1	444	1	0.432151	-0.039618	637	462.12	0.725463
GO:0010556_regulation_of_macromolecule_biosynthetic_process	FZD1	745	2	0.515101	-0.036673	638	463.24	0.726082
GO:0010556_regulation_of_macromolecule_biosynthetic_process	TLE1	745	2	0.515101	-0.036673	638	463.24	0.726082
GO:0009893_positive_regulation_of_metabolic_process	APC	458	1	0.418941	-0.036398	639	463.75	0.725743
GO:0010468_regulation_of_gene_expression	FZD1	778	2	0.493252	-0.030933	640	465.23	0.726922
GO:0010468_regulation_of_gene_expression	TLE1	778	2	0.493252	-0.030933	640	465.23	0.726922
GO:0050789_regulation_of_biological_process	FGF9	2357	9	0.732658	-0.026892	641	466.0	0.726989
GO:0050789_regulation_of_biological_process	FZD1	2357	9	0.732658	-0.026892	641	466.0	0.726989
GO:0050789_regulation_of_biological_process	RELN	2357	9	0.732658	-0.026892	641	466.0	0.726989
GO:0050789_regulation_of_biological_process	ATP1A1	2357	9	0.732658	-0.026892	641	466.0	0.726989
GO:0050789_regulation_of_biological_process	TLE1	2357	9	0.732658	-0.026892	641	466.0	0.726989
GO:0050789_regulation_of_biological_process	TACC3	2357	9	0.732658	-0.026892	641	466.0	0.726989
GO:0050789_regulation_of_biological_process	TIMP2	2357	9	0.732658	-0.026892	641	466.0	0.726989
GO:0050789_regulation_of_biological_process	BMF	2357	9	0.732658	-0.026892	641	466.0	0.726989
GO:0050789_regulation_of_biological_process	APC	2357	9	0.732658	-0.026892	641	466.0	0.726989
GO:0006355_regulation_of_transcription__DNA-dependent	TLE1	575	1	0.333696	-0.017897	642	468.88	0.730343
GO:0051252_regulation_of_RNA_metabolic_process	TLE1	590	1	0.325212	-0.016332	643	469.72	0.730513
GO:0006351_transcription__DNA-dependent	TLE1	594	1	0.323022	-0.015937	644	470.03	0.729860
GO:0032774_RNA_biosynthetic_process	TLE1	595	1	0.322479	-0.015840	645	470.24	0.729054
GO:0008150_biological_process	EXO1	4605	24	1.000000	0.000000	2725	2718.63	0.997662
GO:0008150_biological_process	RAD23B	4605	24	1.000000	0.000000	2725	2718.63	0.997662
GO:0008150_biological_process	TYRP1	4605	24	1.000000	0.000000	2725	2718.63	0.997662
GO:0008150_biological_process	FGF9	4605	24	1.000000	0.000000	2725	2718.63	0.997662
GO:0008150_biological_process	STX4A	4605	24	1.000000	0.000000	2725	2718.63	0.997662
GO:0008150_biological_process	FZD1	4605	24	1.000000	0.000000	2725	2718.63	0.997662
GO:0008150_biological_process	LIN7C	4605	24	1.000000	0.000000	2725	2718.63	0.997662
GO:0008150_biological_process	TLE1	4605	24	1.000000	0.000000	2725	2718.63	0.997662
GO:0008150_biological_process	ATP1A1	4605	24	1.000000	0.000000	2725	2718.63	0.997662
GO:0008150_biological_process	TACC3	4605	24	1.000000	0.000000	2725	2718.63	0.997662
GO:0008150_biological_process	TIMP2	4605	24	1.000000	0.000000	2725	2718.63	0.997662
GO:0008150_biological_process	BICD2	4605	24	1.000000	0.000000	2725	2718.63	0.997662
GO:0008150_biological_process	HDGFRP3	4605	24	1.000000	0.000000	2725	2718.63	0.997662
GO:0008150_biological_process	EBNA1BP2	4605	24	1.000000	0.000000	2725	2718.63	0.997662
GO:0008150_biological_process	RDH10	4605	24	1.000000	0.000000	2725	2718.63	0.997662
GO:0008150_biological_process	CSNK2A1	4605	24	1.000000	0.000000	2725	2718.63	0.997662
GO:0008150_biological_process	B3GNT5	4605	24	1.000000	0.000000	2725	2718.63	0.997662
GO:0008150_biological_process	SLC2A3	4605	24	1.000000	0.000000	2725	2718.63	0.997662
GO:0008150_biological_process	XPR1	4605	24	1.000000	0.000000	2725	2718.63	0.997662
GO:0008150_biological_process	RRM2	4605	24	1.000000	0.000000	2725	2718.63	0.997662
GO:0008150_biological_process	MRPL19	4605	24	1.000000	0.000000	2725	2718.63	0.997662
GO:0008150_biological_process	RELN	4605	24	1.000000	0.000000	2725	2718.63	0.997662
GO:0008150_biological_process	BMF	4605	24	1.000000	0.000000	2725	2718.63	0.997662
GO:0008150_biological_process	APC	4605	24	1.000000	0.000000	2725	2718.63	0.997662
