# Supplementary material for: RedundancyMiner: De-replication of redundant GO categories in microarray and proteomics analysis
Source: BMC Bioinformatics. 2011 Feb 10;12:52. doi: 10.1186/1471-2105-12-52 (PMC3223614; doi:10.1186/1471-2105-12-52)
Supplement: Additional file 8 — Retinal development HTGM download. compressed package of the results of running HTGM on the retinal development genes list. [file 1471-2105-12-52-S8.ZIP › SCENARIO_2_MODIFIED/total.txt.total.txt.dir/Exp1_BestClusterMap_LEIGS_KM_24.csv.join.19.txt.dir/Exp1_BestClusterMap_LEIGS_KM_24.csv.join.19.txt.change.gce.xls]

=HYPERLINK("http://discover.nci.nih.gov/gominer/hi-thruput-defs.jsp#GO"	HYPERLINKED GO CATEGORY) =HYPERLINK("http://discover.nci.nih.gov/gominer/hi-thruput-defs.jsp#GENE"	HYPERLINKED GENE NAME) =HYPERLINK("http://discover.nci.nih.gov/gominer/hi-thruput-defs.jsp#Total"	TOTAL GENES) =HYPERLINK("http://discover.nci.nih.gov/gominer/hi-thruput-defs.jsp#CHANGED"	CHANGED GENES) =HYPERLINK("http://discover.nci.nih.gov/gominer/hi-thruput-defs.jsp#ENRICH"	ENRICHMENT) =HYPERLINK("http://discover.nci.nih.gov/gominer/hi-thruput-defs.jsp#LOG10"	LOG10(p)) =HYPERLINK("http://discover.nci.nih.gov/gominer/hi-thruput-defs.jsp#NUMB"	CUMULATIVE NUMBER OF CATEGORIES) =HYPERLINK("http://discover.nci.nih.gov/gominer/hi-thruput-defs.jsp#RM"	CUMULATIVE RANDOMS MEAN) =HYPERLINK("http://discover.nci.nih.gov/gominer/hi-thruput-defs.jsp#FDR"	FALSE DISCOVERY RATE)
=HYPERLINK("http://www.godatabase.org/cgi-bin/go.cgi?query=GO:0032507&auto_wild_cards=yes&view=query&action=query&search_constraint=terms"	GO:0032507_maintenance_of_protein_location_in_cell) =HYPERLINK("http://www.ncbi.nih.gov/gquery/gquery.fcgi?term=TACC3"	TACC3) 7 2 54.821429 -3.269133 1 0.44 0.440000
=HYPERLINK("http://www.godatabase.org/cgi-bin/go.cgi?query=GO:0032507&auto_wild_cards=yes&view=query&action=query&search_constraint=terms"	GO:0032507_maintenance_of_protein_location_in_cell) =HYPERLINK("http://www.ncbi.nih.gov/gquery/gquery.fcgi?term=APC"	APC) 7 2 54.821429 -3.269133 1 0.44 0.440000
=HYPERLINK("http://www.godatabase.org/cgi-bin/go.cgi?query=GO:0045185&auto_wild_cards=yes&view=query&action=query&search_constraint=terms"	GO:0045185_maintenance_of_protein_location) =HYPERLINK("http://www.ncbi.nih.gov/gquery/gquery.fcgi?term=TACC3"	TACC3) 9 2 42.638889 -3.037819 2 0.69 0.345000
=HYPERLINK("http://www.godatabase.org/cgi-bin/go.cgi?query=GO:0045185&auto_wild_cards=yes&view=query&action=query&search_constraint=terms"	GO:0045185_maintenance_of_protein_location) =HYPERLINK("http://www.ncbi.nih.gov/gquery/gquery.fcgi?term=APC"	APC) 9 2 42.638889 -3.037819 2 0.69 0.345000
=HYPERLINK("http://www.godatabase.org/cgi-bin/go.cgi?query=GO:0051651&auto_wild_cards=yes&view=query&action=query&search_constraint=terms"	GO:0051651_maintenance_of_location_in_cell) =HYPERLINK("http://www.ncbi.nih.gov/gquery/gquery.fcgi?term=TACC3"	TACC3) 10 2 38.375000 -2.942292 3 0.91 0.303333
=HYPERLINK("http://www.godatabase.org/cgi-bin/go.cgi?query=GO:0051651&auto_wild_cards=yes&view=query&action=query&search_constraint=terms"	GO:0051651_maintenance_of_location_in_cell) =HYPERLINK("http://www.ncbi.nih.gov/gquery/gquery.fcgi?term=APC"	APC) 10 2 38.375000 -2.942292 3 0.91 0.303333
=HYPERLINK("http://www.godatabase.org/cgi-bin/go.cgi?query=GO:0034754&auto_wild_cards=yes&view=query&action=query&search_constraint=terms"	GO:0034754_cellular_hormone_metabolic_process) =HYPERLINK("http://www.ncbi.nih.gov/gquery/gquery.fcgi?term=RDH10"	RDH10) 47 3 12.247340 -2.760554 4 1.29 0.322500
=HYPERLINK("http://www.godatabase.org/cgi-bin/go.cgi?query=GO:0034754&auto_wild_cards=yes&view=query&action=query&search_constraint=terms"	GO:0034754_cellular_hormone_metabolic_process) =HYPERLINK("http://www.ncbi.nih.gov/gquery/gquery.fcgi?term=RELN"	RELN) 47 3 12.247340 -2.760554 4 1.29 0.322500
=HYPERLINK("http://www.godatabase.org/cgi-bin/go.cgi?query=GO:0034754&auto_wild_cards=yes&view=query&action=query&search_constraint=terms"	GO:0034754_cellular_hormone_metabolic_process) =HYPERLINK("http://www.ncbi.nih.gov/gquery/gquery.fcgi?term=ATP1A1"	ATP1A1) 47 3 12.247340 -2.760554 4 1.29 0.322500
=HYPERLINK("http://www.godatabase.org/cgi-bin/go.cgi?query=GO:0016055&auto_wild_cards=yes&view=query&action=query&search_constraint=terms"	GO:0016055_Wnt_receptor_signaling_pathway) =HYPERLINK("http://www.ncbi.nih.gov/gquery/gquery.fcgi?term=FGF9"	FGF9) 59 3 9.756356 -2.476278 5 2.14 0.428000
=HYPERLINK("http://www.godatabase.org/cgi-bin/go.cgi?query=GO:0016055&auto_wild_cards=yes&view=query&action=query&search_constraint=terms"	GO:0016055_Wnt_receptor_signaling_pathway) =HYPERLINK("http://www.ncbi.nih.gov/gquery/gquery.fcgi?term=FZD1"	FZD1) 59 3 9.756356 -2.476278 5 2.14 0.428000
=HYPERLINK("http://www.godatabase.org/cgi-bin/go.cgi?query=GO:0016055&auto_wild_cards=yes&view=query&action=query&search_constraint=terms"	GO:0016055_Wnt_receptor_signaling_pathway) =HYPERLINK("http://www.ncbi.nih.gov/gquery/gquery.fcgi?term=APC"	APC) 59 3 9.756356 -2.476278 5 2.14 0.428000
=HYPERLINK("http://www.godatabase.org/cgi-bin/go.cgi?query=GO:0030178&auto_wild_cards=yes&view=query&action=query&search_constraint=terms"	GO:0030178_negative_regulation_of_Wnt_receptor_signaling_pathway) =HYPERLINK("http://www.ncbi.nih.gov/gquery/gquery.fcgi?term=FGF9"	FGF9) 18 2 21.319444 -2.421871 6 2.52 0.420000
=HYPERLINK("http://www.godatabase.org/cgi-bin/go.cgi?query=GO:0030178&auto_wild_cards=yes&view=query&action=query&search_constraint=terms"	GO:0030178_negative_regulation_of_Wnt_receptor_signaling_pathway) =HYPERLINK("http://www.ncbi.nih.gov/gquery/gquery.fcgi?term=APC"	APC) 18 2 21.319444 -2.421871 6 2.52 0.420000
=HYPERLINK("http://www.godatabase.org/cgi-bin/go.cgi?query=GO:0042445&auto_wild_cards=yes&view=query&action=query&search_constraint=terms"	GO:0042445_hormone_metabolic_process) =HYPERLINK("http://www.ncbi.nih.gov/gquery/gquery.fcgi?term=RDH10"	RDH10) 67 3 8.591418 -2.319766 7 3.04 0.434286
=HYPERLINK("http://www.godatabase.org/cgi-bin/go.cgi?query=GO:0042445&auto_wild_cards=yes&view=query&action=query&search_constraint=terms"	GO:0042445_hormone_metabolic_process) =HYPERLINK("http://www.ncbi.nih.gov/gquery/gquery.fcgi?term=RELN"	RELN) 67 3 8.591418 -2.319766 7 3.04 0.434286
=HYPERLINK("http://www.godatabase.org/cgi-bin/go.cgi?query=GO:0042445&auto_wild_cards=yes&view=query&action=query&search_constraint=terms"	GO:0042445_hormone_metabolic_process) =HYPERLINK("http://www.ncbi.nih.gov/gquery/gquery.fcgi?term=ATP1A1"	ATP1A1) 67 3 8.591418 -2.319766 7 3.04 0.434286
=HYPERLINK("http://www.godatabase.org/cgi-bin/go.cgi?query=GO:0031944&auto_wild_cards=yes&view=query&action=query&search_constraint=terms"	GO:0031944_negative_regulation_of_glucocorticoid_metabolic_process) =HYPERLINK("http://www.ncbi.nih.gov/gquery/gquery.fcgi?term=ATP1A1"	ATP1A1) 1 1
=HYPERLINK("http://www.godatabase.org/cgi-bin/go.cgi?query=GO:0031947&auto_wild_cards=yes&view=query&action=query&search_constraint=terms"	GO:0031947_negative_regulation_of_glucocorticoid_biosynthetic_process) =HYPERLINK("http://www.ncbi.nih.gov/gquery/gquery.fcgi?term=ATP1A1"	ATP1A1) 1 1
=HYPERLINK("http://www.godatabase.org/cgi-bin/go.cgi?query=GO:0043437&auto_wild_cards=yes&view=query&action=query&search_constraint=terms"	GO:0043437_butanoic_acid_metabolic_process) =HYPERLINK("http://www.ncbi.nih.gov/gquery/gquery.fcgi?term=TYRP1"	TYRP1) 1 1
=HYPERLINK("http://www.godatabase.org/cgi-bin/go.cgi?query=GO:0043438&auto_wild_cards=yes&view=query&action=query&search_constraint=terms"	GO:0043438_acetoacetic_acid_metabolic_process) =HYPERLINK("http://www.ncbi.nih.gov/gquery/gquery.fcgi?term=TYRP1"	TYRP1) 1 1
=HYPERLINK("http://www.godatabase.org/cgi-bin/go.cgi?query=GO:0045989&auto_wild_cards=yes&view=query&action=query&search_constraint=terms"	GO:0045989_positive_regulation_of_striated_muscle_contraction) =HYPERLINK("http://www.ncbi.nih.gov/gquery/gquery.fcgi?term=ATP1A1"	ATP1A1) 1 1
=HYPERLINK("http://www.godatabase.org/cgi-bin/go.cgi?query=GO:0060431&auto_wild_cards=yes&view=query&action=query&search_constraint=terms"	GO:0060431_primary_lung_bud_formation) =HYPERLINK("http://www.ncbi.nih.gov/gquery/gquery.fcgi?term=RDH10"	RDH10) 1 1
=HYPERLINK("http://www.godatabase.org/cgi-bin/go.cgi?query=GO:0060449&auto_wild_cards=yes&view=query&action=query&search_constraint=terms"	GO:0060449_bud_elongation_involved_in_lung_branching) =HYPERLINK("http://www.ncbi.nih.gov/gquery/gquery.fcgi?term=RDH10"	RDH10) 1 1
=HYPERLINK("http://www.godatabase.org/cgi-bin/go.cgi?query=GO:0090032&auto_wild_cards=yes&view=query&action=query&search_constraint=terms"	GO:0090032_negative_regulation_of_steroid_hormone_biosynthetic_process) =HYPERLINK("http://www.ncbi.nih.gov/gquery/gquery.fcgi?term=ATP1A1"	ATP1A1) 1 1
=HYPERLINK("http://www.godatabase.org/cgi-bin/go.cgi?query=GO:0007059&auto_wild_cards=yes&view=query&action=query&search_constraint=terms"	GO:0007059_chromosome_segregation) =HYPERLINK("http://www.ncbi.nih.gov/gquery/gquery.fcgi?term=EBNA1BP2"	EBNA1BP2) 22 2 17.443182 -2.248471 9 3.5 0.388889
=HYPERLINK("http://www.godatabase.org/cgi-bin/go.cgi?query=GO:0007059&auto_wild_cards=yes&view=query&action=query&search_constraint=terms"	GO:0007059_chromosome_segregation) =HYPERLINK("http://www.ncbi.nih.gov/gquery/gquery.fcgi?term=APC"	APC) 22 2 17.443182 -2.248471 9 3.5 0.388889
=HYPERLINK("http://www.godatabase.org/cgi-bin/go.cgi?query=GO:0032886&auto_wild_cards=yes&view=query&action=query&search_constraint=terms"	GO:0032886_regulation_of_microtubule-based_process) =HYPERLINK("http://www.ncbi.nih.gov/gquery/gquery.fcgi?term=TACC3"	TACC3) 22 2 17.443182 -2.248471 9 3.5 0.388889
=HYPERLINK("http://www.godatabase.org/cgi-bin/go.cgi?query=GO:0032886&auto_wild_cards=yes&view=query&action=query&search_constraint=terms"	GO:0032886_regulation_of_microtubule-based_process) =HYPERLINK("http://www.ncbi.nih.gov/gquery/gquery.fcgi?term=APC"	APC) 22 2 17.443182 -2.248471 9 3.5 0.388889
=HYPERLINK("http://www.godatabase.org/cgi-bin/go.cgi?query=GO:0051235&auto_wild_cards=yes&view=query&action=query&search_constraint=terms"	GO:0051235_maintenance_of_location) =HYPERLINK("http://www.ncbi.nih.gov/gquery/gquery.fcgi?term=TACC3"	TACC3) 26 2 14.759615 -2.105715 10 4.58 0.458000
=HYPERLINK("http://www.godatabase.org/cgi-bin/go.cgi?query=GO:0051235&auto_wild_cards=yes&view=query&action=query&search_constraint=terms"	GO:0051235_maintenance_of_location) =HYPERLINK("http://www.ncbi.nih.gov/gquery/gquery.fcgi?term=APC"	APC) 26 2 14.759615 -2.105715 10 4.58 0.458000
=HYPERLINK("http://www.godatabase.org/cgi-bin/go.cgi?query=GO:0007017&auto_wild_cards=yes&view=query&action=query&search_constraint=terms"	GO:0007017_microtubule-based_process) =HYPERLINK("http://www.ncbi.nih.gov/gquery/gquery.fcgi?term=TACC3"	TACC3) 83 3 6.935241 -2.060630 11 4.84 0.440000
=HYPERLINK("http://www.godatabase.org/cgi-bin/go.cgi?query=GO:0007017&auto_wild_cards=yes&view=query&action=query&search_constraint=terms"	GO:0007017_microtubule-based_process) =HYPERLINK("http://www.ncbi.nih.gov/gquery/gquery.fcgi?term=BICD2"	BICD2) 83 3 6.935241 -2.060630 11 4.84 0.440000
=HYPERLINK("http://www.godatabase.org/cgi-bin/go.cgi?query=GO:0007017&auto_wild_cards=yes&view=query&action=query&search_constraint=terms"	GO:0007017_microtubule-based_process) =HYPERLINK("http://www.ncbi.nih.gov/gquery/gquery.fcgi?term=APC"	APC) 83 3 6.935241 -2.060630 11 4.84 0.440000
=HYPERLINK("http://www.godatabase.org/cgi-bin/go.cgi?query=GO:0030111&auto_wild_cards=yes&view=query&action=query&search_constraint=terms"	GO:0030111_regulation_of_Wnt_receptor_signaling_pathway) =HYPERLINK("http://www.ncbi.nih.gov/gquery/gquery.fcgi?term=FGF9"	FGF9) 28 2 13.705357 -2.042862 12 4.99 0.415833
=HYPERLINK("http://www.godatabase.org/cgi-bin/go.cgi?query=GO:0030111&auto_wild_cards=yes&view=query&action=query&search_constraint=terms"	GO:0030111_regulation_of_Wnt_receptor_signaling_pathway) =HYPERLINK("http://www.ncbi.nih.gov/gquery/gquery.fcgi?term=APC"	APC) 28 2 13.705357 -2.042862 12 4.99 0.415833
=HYPERLINK("http://www.godatabase.org/cgi-bin/go.cgi?query=GO:0002138&auto_wild_cards=yes&view=query&action=query&search_constraint=terms"	GO:0002138_retinoic_acid_biosynthetic_process) =HYPERLINK("http://www.ncbi.nih.gov/gquery/gquery.fcgi?term=RDH10"	RDH10) 2 1
=HYPERLINK("http://www.godatabase.org/cgi-bin/go.cgi?query=GO:0006583&auto_wild_cards=yes&view=query&action=query&search_constraint=terms"	GO:0006583_melanin_biosynthetic_process_from_tyrosine) =HYPERLINK("http://www.ncbi.nih.gov/gquery/gquery.fcgi?term=TYRP1"	TYRP1) 2 1
=HYPERLINK("http://www.godatabase.org/cgi-bin/go.cgi?query=GO:0008608&auto_wild_cards=yes&view=query&action=query&search_constraint=terms"	GO:0008608_attachment_of_spindle_microtubules_to_kinetochore) =HYPERLINK("http://www.ncbi.nih.gov/gquery/gquery.fcgi?term=APC"	APC) 2 1
=HYPERLINK("http://www.godatabase.org/cgi-bin/go.cgi?query=GO:0030953&auto_wild_cards=yes&view=query&action=query&search_constraint=terms"	GO:0030953_spindle_astral_microtubule_organization) =HYPERLINK("http://www.ncbi.nih.gov/gquery/gquery.fcgi?term=TACC3"	TACC3) 2 1
=HYPERLINK("http://www.godatabase.org/cgi-bin/go.cgi?query=GO:0031946&auto_wild_cards=yes&view=query&action=query&search_constraint=terms"	GO:0031946_regulation_of_glucocorticoid_biosynthetic_process) =HYPERLINK("http://www.ncbi.nih.gov/gquery/gquery.fcgi?term=ATP1A1"	ATP1A1) 2 1
=HYPERLINK("http://www.godatabase.org/cgi-bin/go.cgi?query=GO:0032351&auto_wild_cards=yes&view=query&action=query&search_constraint=terms"	GO:0032351_negative_regulation_of_hormone_metabolic_process) =HYPERLINK("http://www.ncbi.nih.gov/gquery/gquery.fcgi?term=ATP1A1"	ATP1A1) 2 1
=HYPERLINK("http://www.godatabase.org/cgi-bin/go.cgi?query=GO:0032353&auto_wild_cards=yes&view=query&action=query&search_constraint=terms"	GO:0032353_negative_regulation_of_hormone_biosynthetic_process) =HYPERLINK("http://www.ncbi.nih.gov/gquery/gquery.fcgi?term=ATP1A1"	ATP1A1) 2 1
=HYPERLINK("http://www.godatabase.org/cgi-bin/go.cgi?query=GO:0034453&auto_wild_cards=yes&view=query&action=query&search_constraint=terms"	GO:0034453_microtubule_anchoring) =HYPERLINK("http://www.ncbi.nih.gov/gquery/gquery.fcgi?term=APC"	APC) 2 1
=HYPERLINK("http://www.godatabase.org/cgi-bin/go.cgi?query=GO:0042483&auto_wild_cards=yes&view=query&action=query&search_constraint=terms"	GO:0042483_negative_regulation_of_odontogenesis) =HYPERLINK("http://www.ncbi.nih.gov/gquery/gquery.fcgi?term=APC"	APC) 2 1
=HYPERLINK("http://www.godatabase.org/cgi-bin/go.cgi?query=GO:0042994&auto_wild_cards=yes&view=query&action=query&search_constraint=terms"	GO:0042994_cytoplasmic_sequestering_of_transcription_factor) =HYPERLINK("http://www.ncbi.nih.gov/gquery/gquery.fcgi?term=TACC3"	TACC3) 2 1
=HYPERLINK("http://www.godatabase.org/cgi-bin/go.cgi?query=GO:0045743&auto_wild_cards=yes&view=query&action=query&search_constraint=terms"	GO:0045743_positive_regulation_of_fibroblast_growth_factor_receptor_signaling_pathway) =HYPERLINK("http://www.ncbi.nih.gov/gquery/gquery.fcgi?term=FGF9"	FGF9) 2 1
=HYPERLINK("http://www.godatabase.org/cgi-bin/go.cgi?query=GO:0051220&auto_wild_cards=yes&view=query&action=query&search_constraint=terms"	GO:0051220_cytoplasmic_sequestering_of_protein) =HYPERLINK("http://www.ncbi.nih.gov/gquery/gquery.fcgi?term=TACC3"	TACC3) 2 1
=HYPERLINK("http://www.godatabase.org/cgi-bin/go.cgi?query=GO:0051313&auto_wild_cards=yes&view=query&action=query&search_constraint=terms"	GO:0051313_attachment_of_spindle_microtubules_to_chromosome) =HYPERLINK("http://www.ncbi.nih.gov/gquery/gquery.fcgi?term=APC"	APC) 2 1
=HYPERLINK("http://www.godatabase.org/cgi-bin/go.cgi?query=GO:0051781&auto_wild_cards=yes&view=query&action=query&search_constraint=terms"	GO:0051781_positive_regulation_of_cell_division) =HYPERLINK("http://www.ncbi.nih.gov/gquery/gquery.fcgi?term=APC"	APC) 2 1
=HYPERLINK("http://www.godatabase.org/cgi-bin/go.cgi?query=GO:0051988&auto_wild_cards=yes&view=query&action=query&search_constraint=terms"	GO:0051988_regulation_of_attachment_of_spindle_microtubules_to_kinetochore) =HYPERLINK("http://www.ncbi.nih.gov/gquery/gquery.fcgi?term=APC"	APC) 2 1
=HYPERLINK("http://www.godatabase.org/cgi-bin/go.cgi?query=GO:0090030&auto_wild_cards=yes&view=query&action=query&search_constraint=terms"	GO:0090030_regulation_of_steroid_hormone_biosynthetic_process) =HYPERLINK("http://www.ncbi.nih.gov/gquery/gquery.fcgi?term=ATP1A1"	ATP1A1) 2 1
=HYPERLINK("http://www.godatabase.org/cgi-bin/go.cgi?query=GO:0021987&auto_wild_cards=yes&view=query&action=query&search_constraint=terms"	GO:0021987_cerebral_cortex_development) =HYPERLINK("http://www.ncbi.nih.gov/gquery/gquery.fcgi?term=RELN"	RELN) 33 2 11.628788 -1.904602 13 6.79 0.522308
=HYPERLINK("http://www.godatabase.org/cgi-bin/go.cgi?query=GO:0021987&auto_wild_cards=yes&view=query&action=query&search_constraint=terms"	GO:0021987_cerebral_cortex_development) =HYPERLINK("http://www.ncbi.nih.gov/gquery/gquery.fcgi?term=TACC3"	TACC3) 33 2 11.628788 -1.904602 13 6.79 0.522308
=HYPERLINK("http://www.godatabase.org/cgi-bin/go.cgi?query=GO:0007269&auto_wild_cards=yes&view=query&action=query&search_constraint=terms"	GO:0007269_neurotransmitter_secretion) =HYPERLINK("http://www.ncbi.nih.gov/gquery/gquery.fcgi?term=STX4A"	STX4A) 34 2 11.286765 -1.879649 14 7.18 0.512857
=HYPERLINK("http://www.godatabase.org/cgi-bin/go.cgi?query=GO:0007269&auto_wild_cards=yes&view=query&action=query&search_constraint=terms"	GO:0007269_neurotransmitter_secretion) =HYPERLINK("http://www.ncbi.nih.gov/gquery/gquery.fcgi?term=LIN7C"	LIN7C) 34 2 11.286765 -1.879649 14 7.18 0.512857
=HYPERLINK("http://www.godatabase.org/cgi-bin/go.cgi?query=GO:0000281&auto_wild_cards=yes&view=query&action=query&search_constraint=terms"	GO:0000281_cytokinesis_after_mitosis) =HYPERLINK("http://www.ncbi.nih.gov/gquery/gquery.fcgi?term=APC"	APC) 3 1
=HYPERLINK("http://www.godatabase.org/cgi-bin/go.cgi?query=GO:0010894&auto_wild_cards=yes&view=query&action=query&search_constraint=terms"	GO:0010894_negative_regulation_of_steroid_biosynthetic_process) =HYPERLINK("http://www.ncbi.nih.gov/gquery/gquery.fcgi?term=ATP1A1"	ATP1A1) 3 1
=HYPERLINK("http://www.godatabase.org/cgi-bin/go.cgi?query=GO:0021800&auto_wild_cards=yes&view=query&action=query&search_constraint=terms"	GO:0021800_cerebral_cortex_tangential_migration) =HYPERLINK("http://www.ncbi.nih.gov/gquery/gquery.fcgi?term=RELN"	RELN) 3 1
=HYPERLINK("http://www.godatabase.org/cgi-bin/go.cgi?query=GO:0022027&auto_wild_cards=yes&view=query&action=query&search_constraint=terms"	GO:0022027_interkinetic_nuclear_migration) =HYPERLINK("http://www.ncbi.nih.gov/gquery/gquery.fcgi?term=TACC3"	TACC3) 3 1
=HYPERLINK("http://www.godatabase.org/cgi-bin/go.cgi?query=GO:0031112&auto_wild_cards=yes&view=query&action=query&search_constraint=terms"	GO:0031112_positive_regulation_of_microtubule_polymerization_or_depolymerization) =HYPERLINK("http://www.ncbi.nih.gov/gquery/gquery.fcgi?term=APC"	APC) 3 1
=HYPERLINK("http://www.godatabase.org/cgi-bin/go.cgi?query=GO:0031116&auto_wild_cards=yes&view=query&action=query&search_constraint=terms"	GO:0031116_positive_regulation_of_microtubule_polymerization) =HYPERLINK("http://www.ncbi.nih.gov/gquery/gquery.fcgi?term=APC"	APC) 3 1
=HYPERLINK("http://www.godatabase.org/cgi-bin/go.cgi?query=GO:0031943&auto_wild_cards=yes&view=query&action=query&search_constraint=terms"	GO:0031943_regulation_of_glucocorticoid_metabolic_process) =HYPERLINK("http://www.ncbi.nih.gov/gquery/gquery.fcgi?term=ATP1A1"	ATP1A1) 3 1
=HYPERLINK("http://www.godatabase.org/cgi-bin/go.cgi?query=GO:0045939&auto_wild_cards=yes&view=query&action=query&search_constraint=terms"	GO:0045939_negative_regulation_of_steroid_metabolic_process) =HYPERLINK("http://www.ncbi.nih.gov/gquery/gquery.fcgi?term=ATP1A1"	ATP1A1) 3 1
=HYPERLINK("http://www.godatabase.org/cgi-bin/go.cgi?query=GO:0046885&auto_wild_cards=yes&view=query&action=query&search_constraint=terms"	GO:0046885_regulation_of_hormone_biosynthetic_process) =HYPERLINK("http://www.ncbi.nih.gov/gquery/gquery.fcgi?term=ATP1A1"	ATP1A1) 3 1
=HYPERLINK("http://www.godatabase.org/cgi-bin/go.cgi?query=GO:0051302&auto_wild_cards=yes&view=query&action=query&search_constraint=terms"	GO:0051302_regulation_of_cell_division) =HYPERLINK("http://www.ncbi.nih.gov/gquery/gquery.fcgi?term=APC"	APC) 3 1
=HYPERLINK("http://www.godatabase.org/cgi-bin/go.cgi?query=GO:0051983&auto_wild_cards=yes&view=query&action=query&search_constraint=terms"	GO:0051983_regulation_of_chromosome_segregation) =HYPERLINK("http://www.ncbi.nih.gov/gquery/gquery.fcgi?term=APC"	APC) 3 1
=HYPERLINK("http://www.godatabase.org/cgi-bin/go.cgi?query=GO:0001649&auto_wild_cards=yes&view=query&action=query&search_constraint=terms"	GO:0001649_osteoblast_differentiation) =HYPERLINK("http://www.ncbi.nih.gov/gquery/gquery.fcgi?term=FGF9"	FGF9) 38 2 10.098684 -1.787155 15 8.71 0.580667
=HYPERLINK("http://www.godatabase.org/cgi-bin/go.cgi?query=GO:0001649&auto_wild_cards=yes&view=query&action=query&search_constraint=terms"	GO:0001649_osteoblast_differentiation) =HYPERLINK("http://www.ncbi.nih.gov/gquery/gquery.fcgi?term=APC"	APC) 38 2 10.098684 -1.787155 15 8.71 0.580667
=HYPERLINK("http://www.godatabase.org/cgi-bin/go.cgi?query=GO:0010817&auto_wild_cards=yes&view=query&action=query&search_constraint=terms"	GO:0010817_regulation_of_hormone_levels) =HYPERLINK("http://www.ncbi.nih.gov/gquery/gquery.fcgi?term=RDH10"	RDH10) 106 3 5.430425 -1.772505 16 8.78 0.548750
=HYPERLINK("http://www.godatabase.org/cgi-bin/go.cgi?query=GO:0010817&auto_wild_cards=yes&view=query&action=query&search_constraint=terms"	GO:0010817_regulation_of_hormone_levels) =HYPERLINK("http://www.ncbi.nih.gov/gquery/gquery.fcgi?term=RELN"	RELN) 106 3 5.430425 -1.772505 16 8.78 0.548750
=HYPERLINK("http://www.godatabase.org/cgi-bin/go.cgi?query=GO:0010817&auto_wild_cards=yes&view=query&action=query&search_constraint=terms"	GO:0010817_regulation_of_hormone_levels) =HYPERLINK("http://www.ncbi.nih.gov/gquery/gquery.fcgi?term=ATP1A1"	ATP1A1) 106 3 5.430425 -1.772505 16 8.78 0.548750
=HYPERLINK("http://www.godatabase.org/cgi-bin/go.cgi?query=GO:0006836&auto_wild_cards=yes&view=query&action=query&search_constraint=terms"	GO:0006836_neurotransmitter_transport) =HYPERLINK("http://www.ncbi.nih.gov/gquery/gquery.fcgi?term=STX4A"	STX4A) 41 2 9.359756 -1.724416 18 9.88 0.548889
=HYPERLINK("http://www.godatabase.org/cgi-bin/go.cgi?query=GO:0006836&auto_wild_cards=yes&view=query&action=query&search_constraint=terms"	GO:0006836_neurotransmitter_transport) =HYPERLINK("http://www.ncbi.nih.gov/gquery/gquery.fcgi?term=LIN7C"	LIN7C) 41 2 9.359756 -1.724416 18 9.88 0.548889
=HYPERLINK("http://www.godatabase.org/cgi-bin/go.cgi?query=GO:0019748&auto_wild_cards=yes&view=query&action=query&search_constraint=terms"	GO:0019748_secondary_metabolic_process) =HYPERLINK("http://www.ncbi.nih.gov/gquery/gquery.fcgi?term=RDH10"	RDH10) 41 2 9.359756 -1.724416 18 9.88 0.548889
=HYPERLINK("http://www.godatabase.org/cgi-bin/go.cgi?query=GO:0019748&auto_wild_cards=yes&view=query&action=query&search_constraint=terms"	GO:0019748_secondary_metabolic_process) =HYPERLINK("http://www.ncbi.nih.gov/gquery/gquery.fcgi?term=TYRP1"	TYRP1) 41 2 9.359756 -1.724416 18 9.88 0.548889
=HYPERLINK("http://www.godatabase.org/cgi-bin/go.cgi?query=GO:0030858&auto_wild_cards=yes&view=query&action=query&search_constraint=terms"	GO:0030858_positive_regulation_of_epithelial_cell_differentiation) =HYPERLINK("http://www.ncbi.nih.gov/gquery/gquery.fcgi?term=APC"	APC) 4 1
=HYPERLINK("http://www.godatabase.org/cgi-bin/go.cgi?query=GO:0030949&auto_wild_cards=yes&view=query&action=query&search_constraint=terms"	GO:0030949_positive_regulation_of_vascular_endothelial_growth_factor_receptor_signaling_pathway) =HYPERLINK("http://www.ncbi.nih.gov/gquery/gquery.fcgi?term=FGF9"	FGF9) 4 1
=HYPERLINK("http://www.godatabase.org/cgi-bin/go.cgi?query=GO:0031113&auto_wild_cards=yes&view=query&action=query&search_constraint=terms"	GO:0031113_regulation_of_microtubule_polymerization) =HYPERLINK("http://www.ncbi.nih.gov/gquery/gquery.fcgi?term=APC"	APC) 4 1
=HYPERLINK("http://www.godatabase.org/cgi-bin/go.cgi?query=GO:0042992&auto_wild_cards=yes&view=query&action=query&search_constraint=terms"	GO:0042992_negative_regulation_of_transcription_factor_import_into_nucleus) =HYPERLINK("http://www.ncbi.nih.gov/gquery/gquery.fcgi?term=TACC3"	TACC3) 4 1
=HYPERLINK("http://www.godatabase.org/cgi-bin/go.cgi?query=GO:0051055&auto_wild_cards=yes&view=query&action=query&search_constraint=terms"	GO:0051055_negative_regulation_of_lipid_biosynthetic_process) =HYPERLINK("http://www.ncbi.nih.gov/gquery/gquery.fcgi?term=ATP1A1"	ATP1A1) 4 1
=HYPERLINK("http://www.godatabase.org/cgi-bin/go.cgi?query=GO:0048608&auto_wild_cards=yes&view=query&action=query&search_constraint=terms"	GO:0048608_reproductive_structure_development) =HYPERLINK("http://www.ncbi.nih.gov/gquery/gquery.fcgi?term=RDH10"	RDH10) 116 3 4.962284 -1.668745 19 10.72 0.564211
=HYPERLINK("http://www.godatabase.org/cgi-bin/go.cgi?query=GO:0048608&auto_wild_cards=yes&view=query&action=query&search_constraint=terms"	GO:0048608_reproductive_structure_development) =HYPERLINK("http://www.ncbi.nih.gov/gquery/gquery.fcgi?term=FGF9"	FGF9) 116 3 4.962284 -1.668745 19 10.72 0.564211
=HYPERLINK("http://www.godatabase.org/cgi-bin/go.cgi?query=GO:0048608&auto_wild_cards=yes&view=query&action=query&search_constraint=terms"	GO:0048608_reproductive_structure_development) =HYPERLINK("http://www.ncbi.nih.gov/gquery/gquery.fcgi?term=APC"	APC) 116 3 4.962284 -1.668745 19 10.72 0.564211
=HYPERLINK("http://www.godatabase.org/cgi-bin/go.cgi?query=GO:0006606&auto_wild_cards=yes&view=query&action=query&search_constraint=terms"	GO:0006606_protein_import_into_nucleus) =HYPERLINK("http://www.ncbi.nih.gov/gquery/gquery.fcgi?term=FGF9"	FGF9) 44 2 8.721591 -1.666456 21 11.02 0.524762
=HYPERLINK("http://www.godatabase.org/cgi-bin/go.cgi?query=GO:0006606&auto_wild_cards=yes&view=query&action=query&search_constraint=terms"	GO:0006606_protein_import_into_nucleus) =HYPERLINK("http://www.ncbi.nih.gov/gquery/gquery.fcgi?term=TACC3"	TACC3) 44 2 8.721591 -1.666456 21 11.02 0.524762
=HYPERLINK("http://www.godatabase.org/cgi-bin/go.cgi?query=GO:0051170&auto_wild_cards=yes&view=query&action=query&search_constraint=terms"	GO:0051170_nuclear_import) =HYPERLINK("http://www.ncbi.nih.gov/gquery/gquery.fcgi?term=FGF9"	FGF9) 44 2 8.721591 -1.666456 21 11.02 0.524762
=HYPERLINK("http://www.godatabase.org/cgi-bin/go.cgi?query=GO:0051170&auto_wild_cards=yes&view=query&action=query&search_constraint=terms"	GO:0051170_nuclear_import) =HYPERLINK("http://www.ncbi.nih.gov/gquery/gquery.fcgi?term=TACC3"	TACC3) 44 2 8.721591 -1.666456 21 11.02 0.524762
=HYPERLINK("http://www.godatabase.org/cgi-bin/go.cgi?query=GO:0001505&auto_wild_cards=yes&view=query&action=query&search_constraint=terms"	GO:0001505_regulation_of_neurotransmitter_levels) =HYPERLINK("http://www.ncbi.nih.gov/gquery/gquery.fcgi?term=STX4A"	STX4A) 48 2 7.994792 -1.595522 23 12.25 0.532609
=HYPERLINK("http://www.godatabase.org/cgi-bin/go.cgi?query=GO:0001505&auto_wild_cards=yes&view=query&action=query&search_constraint=terms"	GO:0001505_regulation_of_neurotransmitter_levels) =HYPERLINK("http://www.ncbi.nih.gov/gquery/gquery.fcgi?term=LIN7C"	LIN7C) 48 2 7.994792 -1.595522 23 12.25 0.532609
=HYPERLINK("http://www.godatabase.org/cgi-bin/go.cgi?query=GO:0034504&auto_wild_cards=yes&view=query&action=query&search_constraint=terms"	GO:0034504_protein_localization_in_nucleus) =HYPERLINK("http://www.ncbi.nih.gov/gquery/gquery.fcgi?term=FGF9"	FGF9) 48 2 7.994792 -1.595522 23 12.25 0.532609
=HYPERLINK("http://www.godatabase.org/cgi-bin/go.cgi?query=GO:0034504&auto_wild_cards=yes&view=query&action=query&search_constraint=terms"	GO:0034504_protein_localization_in_nucleus) =HYPERLINK("http://www.ncbi.nih.gov/gquery/gquery.fcgi?term=TACC3"	TACC3) 48 2 7.994792 -1.595522 23 12.25 0.532609
=HYPERLINK("http://www.godatabase.org/cgi-bin/go.cgi?query=GO:0006570&auto_wild_cards=yes&view=query&action=query&search_constraint=terms"	GO:0006570_tyrosine_metabolic_process) =HYPERLINK("http://www.ncbi.nih.gov/gquery/gquery.fcgi?term=TYRP1"	TYRP1) 5 1 38.375000 -1.588388 34 18.95 0.557353
=HYPERLINK("http://www.godatabase.org/cgi-bin/go.cgi?query=GO:0006704&auto_wild_cards=yes&view=query&action=query&search_constraint=terms"	GO:0006704_glucocorticoid_biosynthetic_process) =HYPERLINK("http://www.ncbi.nih.gov/gquery/gquery.fcgi?term=ATP1A1"	ATP1A1) 5 1 38.375000 -1.588388 34 18.95 0.557353
=HYPERLINK("http://www.godatabase.org/cgi-bin/go.cgi?query=GO:0007091&auto_wild_cards=yes&view=query&action=query&search_constraint=terms"	GO:0007091_mitotic_metaphase_anaphase_transition) =HYPERLINK("http://www.ncbi.nih.gov/gquery/gquery.fcgi?term=APC"	APC) 5 1 38.375000 -1.588388 34 18.95 0.557353
=HYPERLINK("http://www.godatabase.org/cgi-bin/go.cgi?query=GO:0009263&auto_wild_cards=yes&view=query&action=query&search_constraint=terms"	GO:0009263_deoxyribonucleotide_biosynthetic_process) =HYPERLINK("http://www.ncbi.nih.gov/gquery/gquery.fcgi?term=RRM2"	RRM2) 5 1 38.375000 -1.588388 34 18.95 0.557353
=HYPERLINK("http://www.godatabase.org/cgi-bin/go.cgi?query=GO:0031122&auto_wild_cards=yes&view=query&action=query&search_constraint=terms"	GO:0031122_cytoplasmic_microtubule_organization) =HYPERLINK("http://www.ncbi.nih.gov/gquery/gquery.fcgi?term=TACC3"	TACC3) 5 1 38.375000 -1.588388 34 18.95 0.557353
=HYPERLINK("http://www.godatabase.org/cgi-bin/go.cgi?query=GO:0032350&auto_wild_cards=yes&view=query&action=query&search_constraint=terms"	GO:0032350_regulation_of_hormone_metabolic_process) =HYPERLINK("http://www.ncbi.nih.gov/gquery/gquery.fcgi?term=ATP1A1"	ATP1A1) 5 1 38.375000 -1.588388 34 18.95 0.557353
=HYPERLINK("http://www.godatabase.org/cgi-bin/go.cgi?query=GO:0033205&auto_wild_cards=yes&view=query&action=query&search_constraint=terms"	GO:0033205_cytokinesis_during_cell_cycle) =HYPERLINK("http://www.ncbi.nih.gov/gquery/gquery.fcgi?term=APC"	APC) 5 1 38.375000 -1.588388 34 18.95 0.557353
=HYPERLINK("http://www.godatabase.org/cgi-bin/go.cgi?query=GO:0046459&auto_wild_cards=yes&view=query&action=query&search_constraint=terms"	GO:0046459_short-chain_fatty_acid_metabolic_process) =HYPERLINK("http://www.ncbi.nih.gov/gquery/gquery.fcgi?term=TYRP1"	TYRP1) 5 1 38.375000 -1.588388 34 18.95 0.557353
=HYPERLINK("http://www.godatabase.org/cgi-bin/go.cgi?query=GO:0046785&auto_wild_cards=yes&view=query&action=query&search_constraint=terms"	GO:0046785_microtubule_polymerization) =HYPERLINK("http://www.ncbi.nih.gov/gquery/gquery.fcgi?term=APC"	APC) 5 1 38.375000 -1.588388 34 18.95 0.557353
=HYPERLINK("http://www.godatabase.org/cgi-bin/go.cgi?query=GO:0051057&auto_wild_cards=yes&view=query&action=query&search_constraint=terms"	GO:0051057_positive_regulation_of_small_GTPase_mediated_signal_transduction) =HYPERLINK("http://www.ncbi.nih.gov/gquery/gquery.fcgi?term=RELN"	RELN) 5 1 38.375000 -1.588388 34 18.95 0.557353
=HYPERLINK("http://www.godatabase.org/cgi-bin/go.cgi?query=GO:0060045&auto_wild_cards=yes&view=query&action=query&search_constraint=terms"	GO:0060045_positive_regulation_of_cardiac_muscle_cell_proliferation) =HYPERLINK("http://www.ncbi.nih.gov/gquery/gquery.fcgi?term=FGF9"	FGF9) 5 1 38.375000 -1.588388 34 18.95 0.557353
=HYPERLINK("http://www.godatabase.org/cgi-bin/go.cgi?query=GO:0021543&auto_wild_cards=yes&view=query&action=query&search_constraint=terms"	GO:0021543_pallium_development) =HYPERLINK("http://www.ncbi.nih.gov/gquery/gquery.fcgi?term=RELN"	RELN) 49 2 7.831633 -1.578794 35 19.34 0.552571
=HYPERLINK("http://www.godatabase.org/cgi-bin/go.cgi?query=GO:0021543&auto_wild_cards=yes&view=query&action=query&search_constraint=terms"	GO:0021543_pallium_development) =HYPERLINK("http://www.ncbi.nih.gov/gquery/gquery.fcgi?term=TACC3"	TACC3) 49 2 7.831633 -1.578794 35 19.34 0.552571
=HYPERLINK("http://www.godatabase.org/cgi-bin/go.cgi?query=GO:0017038&auto_wild_cards=yes&view=query&action=query&search_constraint=terms"	GO:0017038_protein_import) =HYPERLINK("http://www.ncbi.nih.gov/gquery/gquery.fcgi?term=FGF9"	FGF9) 50 2 7.675000 -1.562435 36 19.58 0.543889
=HYPERLINK("http://www.godatabase.org/cgi-bin/go.cgi?query=GO:0017038&auto_wild_cards=yes&view=query&action=query&search_constraint=terms"	GO:0017038_protein_import) =HYPERLINK("http://www.ncbi.nih.gov/gquery/gquery.fcgi?term=TACC3"	TACC3) 50 2 7.675000 -1.562435 36 19.58 0.543889
=HYPERLINK("http://www.godatabase.org/cgi-bin/go.cgi?query=GO:0032880&auto_wild_cards=yes&view=query&action=query&search_constraint=terms"	GO:0032880_regulation_of_protein_localization) =HYPERLINK("http://www.ncbi.nih.gov/gquery/gquery.fcgi?term=TACC3"	TACC3) 51 2 7.524510 -1.546431 38 20.19 0.531316
=HYPERLINK("http://www.godatabase.org/cgi-bin/go.cgi?query=GO:0032880&auto_wild_cards=yes&view=query&action=query&search_constraint=terms"	GO:0032880_regulation_of_protein_localization) =HYPERLINK("http://www.ncbi.nih.gov/gquery/gquery.fcgi?term=APC"	APC) 51 2 7.524510 -1.546431 38 20.19 0.531316
=HYPERLINK("http://www.godatabase.org/cgi-bin/go.cgi?query=GO:0043408&auto_wild_cards=yes&view=query&action=query&search_constraint=terms"	GO:0043408_regulation_of_MAPKKK_cascade) =HYPERLINK("http://www.ncbi.nih.gov/gquery/gquery.fcgi?term=TIMP2"	TIMP2) 51 2 7.524510 -1.546431 38 20.19 0.531316
=HYPERLINK("http://www.godatabase.org/cgi-bin/go.cgi?query=GO:0043408&auto_wild_cards=yes&view=query&action=query&search_constraint=terms"	GO:0043408_regulation_of_MAPKKK_cascade) =HYPERLINK("http://www.ncbi.nih.gov/gquery/gquery.fcgi?term=APC"	APC) 51 2 7.524510 -1.546431 38 20.19 0.531316
=HYPERLINK("http://www.godatabase.org/cgi-bin/go.cgi?query=GO:0006942&auto_wild_cards=yes&view=query&action=query&search_constraint=terms"	GO:0006942_regulation_of_striated_muscle_contraction) =HYPERLINK("http://www.ncbi.nih.gov/gquery/gquery.fcgi?term=ATP1A1"	ATP1A1) 6 1 31.979167 -1.510290 50 26.52 0.530400
=HYPERLINK("http://www.godatabase.org/cgi-bin/go.cgi?query=GO:0030947&auto_wild_cards=yes&view=query&action=query&search_constraint=terms"	GO:0030947_regulation_of_vascular_endothelial_growth_factor_receptor_signaling_pathway) =HYPERLINK("http://www.ncbi.nih.gov/gquery/gquery.fcgi?term=FGF9"	FGF9) 6 1 31.979167 -1.510290 50 26.52 0.530400
=HYPERLINK("http://www.godatabase.org/cgi-bin/go.cgi?query=GO:0032438&auto_wild_cards=yes&view=query&action=query&search_constraint=terms"	GO:0032438_melanosome_organization) =HYPERLINK("http://www.ncbi.nih.gov/gquery/gquery.fcgi?term=TYRP1"	TYRP1) 6 1 31.979167 -1.510290 50 26.52 0.530400
=HYPERLINK("http://www.godatabase.org/cgi-bin/go.cgi?query=GO:0035019&auto_wild_cards=yes&view=query&action=query&search_constraint=terms"	GO:0035019_somatic_stem_cell_maintenance) =HYPERLINK("http://www.ncbi.nih.gov/gquery/gquery.fcgi?term=APC"	APC) 6 1 31.979167 -1.510290 50 26.52 0.530400
=HYPERLINK("http://www.godatabase.org/cgi-bin/go.cgi?query=GO:0040036&auto_wild_cards=yes&view=query&action=query&search_constraint=terms"	GO:0040036_regulation_of_fibroblast_growth_factor_receptor_signaling_pathway) =HYPERLINK("http://www.ncbi.nih.gov/gquery/gquery.fcgi?term=FGF9"	FGF9) 6 1 31.979167 -1.510290 50 26.52 0.530400
=HYPERLINK("http://www.godatabase.org/cgi-bin/go.cgi?query=GO:0042308&auto_wild_cards=yes&view=query&action=query&search_constraint=terms"	GO:0042308_negative_regulation_of_protein_import_into_nucleus) =HYPERLINK("http://www.ncbi.nih.gov/gquery/gquery.fcgi?term=TACC3"	TACC3) 6 1 31.979167 -1.510290 50 26.52 0.530400
=HYPERLINK("http://www.godatabase.org/cgi-bin/go.cgi?query=GO:0042403&auto_wild_cards=yes&view=query&action=query&search_constraint=terms"	GO:0042403_thyroid_hormone_metabolic_process) =HYPERLINK("http://www.ncbi.nih.gov/gquery/gquery.fcgi?term=RELN"	RELN) 6 1 31.979167 -1.510290 50 26.52 0.530400
=HYPERLINK("http://www.godatabase.org/cgi-bin/go.cgi?query=GO:0042481&auto_wild_cards=yes&view=query&action=query&search_constraint=terms"	GO:0042481_regulation_of_odontogenesis) =HYPERLINK("http://www.ncbi.nih.gov/gquery/gquery.fcgi?term=APC"	APC) 6 1 31.979167 -1.510290 50 26.52 0.530400
=HYPERLINK("http://www.godatabase.org/cgi-bin/go.cgi?query=GO:0045822&auto_wild_cards=yes&view=query&action=query&search_constraint=terms"	GO:0045822_negative_regulation_of_heart_contraction) =HYPERLINK("http://www.ncbi.nih.gov/gquery/gquery.fcgi?term=ATP1A1"	ATP1A1) 6 1 31.979167 -1.510290 50 26.52 0.530400
=HYPERLINK("http://www.godatabase.org/cgi-bin/go.cgi?query=GO:0045833&auto_wild_cards=yes&view=query&action=query&search_constraint=terms"	GO:0045833_negative_regulation_of_lipid_metabolic_process) =HYPERLINK("http://www.ncbi.nih.gov/gquery/gquery.fcgi?term=ATP1A1"	ATP1A1) 6 1 31.979167 -1.510290 50 26.52 0.530400
=HYPERLINK("http://www.godatabase.org/cgi-bin/go.cgi?query=GO:0045933&auto_wild_cards=yes&view=query&action=query&search_constraint=terms"	GO:0045933_positive_regulation_of_muscle_contraction) =HYPERLINK("http://www.ncbi.nih.gov/gquery/gquery.fcgi?term=ATP1A1"	ATP1A1) 6 1 31.979167 -1.510290 50 26.52 0.530400
=HYPERLINK("http://www.godatabase.org/cgi-bin/go.cgi?query=GO:0048703&auto_wild_cards=yes&view=query&action=query&search_constraint=terms"	GO:0048703_embryonic_viscerocranium_morphogenesis) =HYPERLINK("http://www.ncbi.nih.gov/gquery/gquery.fcgi?term=RDH10"	RDH10) 6 1 31.979167 -1.510290 50 26.52 0.530400
=HYPERLINK("http://www.godatabase.org/cgi-bin/go.cgi?query=GO:0048568&auto_wild_cards=yes&view=query&action=query&search_constraint=terms"	GO:0048568_embryonic_organ_development) =HYPERLINK("http://www.ncbi.nih.gov/gquery/gquery.fcgi?term=RDH10"	RDH10) 55 2 6.977273 -1.485688 51 27.15 0.532353
=HYPERLINK("http://www.godatabase.org/cgi-bin/go.cgi?query=GO:0048568&auto_wild_cards=yes&view=query&action=query&search_constraint=terms"	GO:0048568_embryonic_organ_development) =HYPERLINK("http://www.ncbi.nih.gov/gquery/gquery.fcgi?term=FGF9"	FGF9) 55 2 6.977273 -1.485688 51 27.15 0.532353
=HYPERLINK("http://www.godatabase.org/cgi-bin/go.cgi?query=GO:0050678&auto_wild_cards=yes&view=query&action=query&search_constraint=terms"	GO:0050678_regulation_of_epithelial_cell_proliferation) =HYPERLINK("http://www.ncbi.nih.gov/gquery/gquery.fcgi?term=FGF9"	FGF9) 56 2 6.852679 -1.471262 52 27.54 0.529615
=HYPERLINK("http://www.godatabase.org/cgi-bin/go.cgi?query=GO:0050678&auto_wild_cards=yes&view=query&action=query&search_constraint=terms"	GO:0050678_regulation_of_epithelial_cell_proliferation) =HYPERLINK("http://www.ncbi.nih.gov/gquery/gquery.fcgi?term=APC"	APC) 56 2 6.852679 -1.471262 52 27.54 0.529615
=HYPERLINK("http://www.godatabase.org/cgi-bin/go.cgi?query=GO:0000226&auto_wild_cards=yes&view=query&action=query&search_constraint=terms"	GO:0000226_microtubule_cytoskeleton_organization) =HYPERLINK("http://www.ncbi.nih.gov/gquery/gquery.fcgi?term=TACC3"	TACC3) 57 2 6.732456 -1.457117 54 27.93 0.517222
=HYPERLINK("http://www.godatabase.org/cgi-bin/go.cgi?query=GO:0000226&auto_wild_cards=yes&view=query&action=query&search_constraint=terms"	GO:0000226_microtubule_cytoskeleton_organization) =HYPERLINK("http://www.ncbi.nih.gov/gquery/gquery.fcgi?term=APC"	APC) 57 2 6.732456 -1.457117 54 27.93 0.517222
=HYPERLINK("http://www.godatabase.org/cgi-bin/go.cgi?query=GO:0033365&auto_wild_cards=yes&view=query&action=query&search_constraint=terms"	GO:0033365_protein_localization_in_organelle) =HYPERLINK("http://www.ncbi.nih.gov/gquery/gquery.fcgi?term=FGF9"	FGF9) 57 2 6.732456 -1.457117 54 27.93 0.517222
=HYPERLINK("http://www.godatabase.org/cgi-bin/go.cgi?query=GO:0033365&auto_wild_cards=yes&view=query&action=query&search_constraint=terms"	GO:0033365_protein_localization_in_organelle) =HYPERLINK("http://www.ncbi.nih.gov/gquery/gquery.fcgi?term=TACC3"	TACC3) 57 2 6.732456 -1.457117 54 27.93 0.517222
=HYPERLINK("http://www.godatabase.org/cgi-bin/go.cgi?query=GO:0003006&auto_wild_cards=yes&view=query&action=query&search_constraint=terms"	GO:0003006_reproductive_developmental_process) =HYPERLINK("http://www.ncbi.nih.gov/gquery/gquery.fcgi?term=RDH10"	RDH10) 141 3 4.082447 -1.449314 55 28.06 0.510182
=HYPERLINK("http://www.godatabase.org/cgi-bin/go.cgi?query=GO:0003006&auto_wild_cards=yes&view=query&action=query&search_constraint=terms"	GO:0003006_reproductive_developmental_process) =HYPERLINK("http://www.ncbi.nih.gov/gquery/gquery.fcgi?term=FGF9"	FGF9) 141 3 4.082447 -1.449314 55 28.06 0.510182
=HYPERLINK("http://www.godatabase.org/cgi-bin/go.cgi?query=GO:0003006&auto_wild_cards=yes&view=query&action=query&search_constraint=terms"	GO:0003006_reproductive_developmental_process) =HYPERLINK("http://www.ncbi.nih.gov/gquery/gquery.fcgi?term=APC"	APC) 141 3 4.082447 -1.449314 55 28.06 0.510182
=HYPERLINK("http://www.godatabase.org/cgi-bin/go.cgi?query=GO:0002455&auto_wild_cards=yes&view=query&action=query&search_constraint=terms"	GO:0002455_humoral_immune_response_mediated_by_circulating_immunoglobulin) =HYPERLINK("http://www.ncbi.nih.gov/gquery/gquery.fcgi?term=EXO1"	EXO1) 7 1 27.410714 -1.444426 68 34.62 0.509118
=HYPERLINK("http://www.godatabase.org/cgi-bin/go.cgi?query=GO:0007019&auto_wild_cards=yes&view=query&action=query&search_constraint=terms"	GO:0007019_microtubule_depolymerization) =HYPERLINK("http://www.ncbi.nih.gov/gquery/gquery.fcgi?term=APC"	APC) 7 1 27.410714 -1.444426 68 34.62 0.509118
=HYPERLINK("http://www.godatabase.org/cgi-bin/go.cgi?query=GO:0007026&auto_wild_cards=yes&view=query&action=query&search_constraint=terms"	GO:0007026_negative_regulation_of_microtubule_depolymerization) =HYPERLINK("http://www.ncbi.nih.gov/gquery/gquery.fcgi?term=APC"	APC) 7 1 27.410714 -1.444426 68 34.62 0.509118
=HYPERLINK("http://www.godatabase.org/cgi-bin/go.cgi?query=GO:0031114&auto_wild_cards=yes&view=query&action=query&search_constraint=terms"	GO:0031114_regulation_of_microtubule_depolymerization) =HYPERLINK("http://www.ncbi.nih.gov/gquery/gquery.fcgi?term=APC"	APC) 7 1 27.410714 -1.444426 68 34.62 0.509118
=HYPERLINK("http://www.godatabase.org/cgi-bin/go.cgi?query=GO:0032387&auto_wild_cards=yes&view=query&action=query&search_constraint=terms"	GO:0032387_negative_regulation_of_intracellular_transport) =HYPERLINK("http://www.ncbi.nih.gov/gquery/gquery.fcgi?term=TACC3"	TACC3) 7 1 27.410714 -1.444426 68 34.62 0.509118
=HYPERLINK("http://www.godatabase.org/cgi-bin/go.cgi?query=GO:0042438&auto_wild_cards=yes&view=query&action=query&search_constraint=terms"	GO:0042438_melanin_biosynthetic_process) =HYPERLINK("http://www.ncbi.nih.gov/gquery/gquery.fcgi?term=TYRP1"	TYRP1) 7 1 27.410714 -1.444426 68 34.62 0.509118
=HYPERLINK("http://www.godatabase.org/cgi-bin/go.cgi?query=GO:0043584&auto_wild_cards=yes&view=query&action=query&search_constraint=terms"	GO:0043584_nose_development) =HYPERLINK("http://www.ncbi.nih.gov/gquery/gquery.fcgi?term=RDH10"	RDH10) 7 1 27.410714 -1.444426 68 34.62 0.509118
=HYPERLINK("http://www.godatabase.org/cgi-bin/go.cgi?query=GO:0045823&auto_wild_cards=yes&view=query&action=query&search_constraint=terms"	GO:0045823_positive_regulation_of_heart_contraction) =HYPERLINK("http://www.ncbi.nih.gov/gquery/gquery.fcgi?term=ATP1A1"	ATP1A1) 7 1 27.410714 -1.444426 68 34.62 0.509118
=HYPERLINK("http://www.godatabase.org/cgi-bin/go.cgi?query=GO:0045880&auto_wild_cards=yes&view=query&action=query&search_constraint=terms"	GO:0045880_positive_regulation_of_smoothened_signaling_pathway) =HYPERLINK("http://www.ncbi.nih.gov/gquery/gquery.fcgi?term=FGF9"	FGF9) 7 1 27.410714 -1.444426 68 34.62 0.509118
=HYPERLINK("http://www.godatabase.org/cgi-bin/go.cgi?query=GO:0046823&auto_wild_cards=yes&view=query&action=query&search_constraint=terms"	GO:0046823_negative_regulation_of_nucleocytoplasmic_transport) =HYPERLINK("http://www.ncbi.nih.gov/gquery/gquery.fcgi?term=TACC3"	TACC3) 7 1 27.410714 -1.444426 68 34.62 0.509118
=HYPERLINK("http://www.godatabase.org/cgi-bin/go.cgi?query=GO:0048753&auto_wild_cards=yes&view=query&action=query&search_constraint=terms"	GO:0048753_pigment_granule_organization) =HYPERLINK("http://www.ncbi.nih.gov/gquery/gquery.fcgi?term=TYRP1"	TYRP1) 7 1 27.410714 -1.444426 68 34.62 0.509118
=HYPERLINK("http://www.godatabase.org/cgi-bin/go.cgi?query=GO:0060441&auto_wild_cards=yes&view=query&action=query&search_constraint=terms"	GO:0060441_branching_involved_in_lung_morphogenesis) =HYPERLINK("http://www.ncbi.nih.gov/gquery/gquery.fcgi?term=RDH10"	RDH10) 7 1 27.410714 -1.444426 68 34.62 0.509118
=HYPERLINK("http://www.godatabase.org/cgi-bin/go.cgi?query=GO:0060770&auto_wild_cards=yes&view=query&action=query&search_constraint=terms"	GO:0060770_negative_regulation_of_epithelial_cell_proliferation_involved_in_prostate_gland_development) =HYPERLINK("http://www.ncbi.nih.gov/gquery/gquery.fcgi?term=APC"	APC) 7 1 27.410714 -1.444426 68 34.62 0.509118
=HYPERLINK("http://www.godatabase.org/cgi-bin/go.cgi?query=GO:0051641&auto_wild_cards=yes&view=query&action=query&search_constraint=terms"	GO:0051641_cellular_localization) =HYPERLINK("http://www.ncbi.nih.gov/gquery/gquery.fcgi?term=FGF9"	FGF9) 370 5 2.592905 -1.411451 69 35.3 0.511594
=HYPERLINK("http://www.godatabase.org/cgi-bin/go.cgi?query=GO:0051641&auto_wild_cards=yes&view=query&action=query&search_constraint=terms"	GO:0051641_cellular_localization) =HYPERLINK("http://www.ncbi.nih.gov/gquery/gquery.fcgi?term=STX4A"	STX4A) 370 5 2.592905 -1.411451 69 35.3 0.511594
=HYPERLINK("http://www.godatabase.org/cgi-bin/go.cgi?query=GO:0051641&auto_wild_cards=yes&view=query&action=query&search_constraint=terms"	GO:0051641_cellular_localization) =HYPERLINK("http://www.ncbi.nih.gov/gquery/gquery.fcgi?term=LIN7C"	LIN7C) 370 5 2.592905 -1.411451 69 35.3 0.511594
=HYPERLINK("http://www.godatabase.org/cgi-bin/go.cgi?query=GO:0051641&auto_wild_cards=yes&view=query&action=query&search_constraint=terms"	GO:0051641_cellular_localization) =HYPERLINK("http://www.ncbi.nih.gov/gquery/gquery.fcgi?term=TACC3"	TACC3) 370 5 2.592905 -1.411451 69 35.3 0.511594
=HYPERLINK("http://www.godatabase.org/cgi-bin/go.cgi?query=GO:0051641&auto_wild_cards=yes&view=query&action=query&search_constraint=terms"	GO:0051641_cellular_localization) =HYPERLINK("http://www.ncbi.nih.gov/gquery/gquery.fcgi?term=APC"	APC) 370 5 2.592905 -1.411451 69 35.3 0.511594
=HYPERLINK("http://www.godatabase.org/cgi-bin/go.cgi?query=GO:0007267&auto_wild_cards=yes&view=query&action=query&search_constraint=terms"	GO:0007267_cell-cell_signaling) =HYPERLINK("http://www.ncbi.nih.gov/gquery/gquery.fcgi?term=FGF9"	FGF9) 252 4 3.045635 -1.406870 70 35.56 0.508000
=HYPERLINK("http://www.godatabase.org/cgi-bin/go.cgi?query=GO:0007267&auto_wild_cards=yes&view=query&action=query&search_constraint=terms"	GO:0007267_cell-cell_signaling) =HYPERLINK("http://www.ncbi.nih.gov/gquery/gquery.fcgi?term=STX4A"	STX4A) 252 4 3.045635 -1.406870 70 35.56 0.508000
=HYPERLINK("http://www.godatabase.org/cgi-bin/go.cgi?query=GO:0007267&auto_wild_cards=yes&view=query&action=query&search_constraint=terms"	GO:0007267_cell-cell_signaling) =HYPERLINK("http://www.ncbi.nih.gov/gquery/gquery.fcgi?term=FZD1"	FZD1) 252 4 3.045635 -1.406870 70 35.56 0.508000
=HYPERLINK("http://www.godatabase.org/cgi-bin/go.cgi?query=GO:0007267&auto_wild_cards=yes&view=query&action=query&search_constraint=terms"	GO:0007267_cell-cell_signaling) =HYPERLINK("http://www.ncbi.nih.gov/gquery/gquery.fcgi?term=LIN7C"	LIN7C) 252 4 3.045635 -1.406870 70 35.56 0.508000
=HYPERLINK("http://www.godatabase.org/cgi-bin/go.cgi?query=GO:0021537&auto_wild_cards=yes&view=query&action=query&search_constraint=terms"	GO:0021537_telencephalon_development) =HYPERLINK("http://www.ncbi.nih.gov/gquery/gquery.fcgi?term=RELN"	RELN) 62 2 6.189516 -1.390289 72 36.43 0.505972
=HYPERLINK("http://www.godatabase.org/cgi-bin/go.cgi?query=GO:0021537&auto_wild_cards=yes&view=query&action=query&search_constraint=terms"	GO:0021537_telencephalon_development) =HYPERLINK("http://www.ncbi.nih.gov/gquery/gquery.fcgi?term=TACC3"	TACC3) 62 2 6.189516 -1.390289 72 36.43 0.505972
=HYPERLINK("http://www.godatabase.org/cgi-bin/go.cgi?query=GO:0030855&auto_wild_cards=yes&view=query&action=query&search_constraint=terms"	GO:0030855_epithelial_cell_differentiation) =HYPERLINK("http://www.ncbi.nih.gov/gquery/gquery.fcgi?term=FZD1"	FZD1) 62 2 6.189516 -1.390289 72 36.43 0.505972
=HYPERLINK("http://www.godatabase.org/cgi-bin/go.cgi?query=GO:0030855&auto_wild_cards=yes&view=query&action=query&search_constraint=terms"	GO:0030855_epithelial_cell_differentiation) =HYPERLINK("http://www.ncbi.nih.gov/gquery/gquery.fcgi?term=APC"	APC) 62 2 6.189516 -1.390289 72 36.43 0.505972
=HYPERLINK("http://www.godatabase.org/cgi-bin/go.cgi?query=GO:0000910&auto_wild_cards=yes&view=query&action=query&search_constraint=terms"	GO:0000910_cytokinesis) =HYPERLINK("http://www.ncbi.nih.gov/gquery/gquery.fcgi?term=APC"	APC) 8 1 23.984375 -1.387516 85 42.05 0.494706
=HYPERLINK("http://www.godatabase.org/cgi-bin/go.cgi?query=GO:0002566&auto_wild_cards=yes&view=query&action=query&search_constraint=terms"	GO:0002566_somatic_diversification_of_immune_receptors_via_somatic_mutation) =HYPERLINK("http://www.ncbi.nih.gov/gquery/gquery.fcgi?term=EXO1"	EXO1) 8 1 23.984375 -1.387516 85 42.05 0.494706
=HYPERLINK("http://www.godatabase.org/cgi-bin/go.cgi?query=GO:0006582&auto_wild_cards=yes&view=query&action=query&search_constraint=terms"	GO:0006582_melanin_metabolic_process) =HYPERLINK("http://www.ncbi.nih.gov/gquery/gquery.fcgi?term=TYRP1"	TYRP1) 8 1 23.984375 -1.387516 85 42.05 0.494706
=HYPERLINK("http://www.godatabase.org/cgi-bin/go.cgi?query=GO:0009072&auto_wild_cards=yes&view=query&action=query&search_constraint=terms"	GO:0009072_aromatic_amino_acid_family_metabolic_process) =HYPERLINK("http://www.ncbi.nih.gov/gquery/gquery.fcgi?term=TYRP1"	TYRP1) 8 1 23.984375 -1.387516 85 42.05 0.494706
=HYPERLINK("http://www.godatabase.org/cgi-bin/go.cgi?query=GO:0016446&auto_wild_cards=yes&view=query&action=query&search_constraint=terms"	GO:0016446_somatic_hypermutation_of_immunoglobulin_genes) =HYPERLINK("http://www.ncbi.nih.gov/gquery/gquery.fcgi?term=EXO1"	EXO1) 8 1 23.984375 -1.387516 85 42.05 0.494706
=HYPERLINK("http://www.godatabase.org/cgi-bin/go.cgi?query=GO:0031111&auto_wild_cards=yes&view=query&action=query&search_constraint=terms"	GO:0031111_negative_regulation_of_microtubule_polymerization_or_depolymerization) =HYPERLINK("http://www.ncbi.nih.gov/gquery/gquery.fcgi?term=APC"	APC) 8 1 23.984375 -1.387516 85 42.05 0.494706
=HYPERLINK("http://www.godatabase.org/cgi-bin/go.cgi?query=GO:0031334&auto_wild_cards=yes&view=query&action=query&search_constraint=terms"	GO:0031334_positive_regulation_of_protein_complex_assembly) =HYPERLINK("http://www.ncbi.nih.gov/gquery/gquery.fcgi?term=APC"	APC) 8 1 23.984375 -1.387516 85 42.05 0.494706
=HYPERLINK("http://www.godatabase.org/cgi-bin/go.cgi?query=GO:0032273&auto_wild_cards=yes&view=query&action=query&search_constraint=terms"	GO:0032273_positive_regulation_of_protein_polymerization) =HYPERLINK("http://www.ncbi.nih.gov/gquery/gquery.fcgi?term=APC"	APC) 8 1 23.984375 -1.387516 85 42.05 0.494706
=HYPERLINK("http://www.godatabase.org/cgi-bin/go.cgi?query=GO:0040034&auto_wild_cards=yes&view=query&action=query&search_constraint=terms"	GO:0040034_regulation_of_development__heterochronic) =HYPERLINK("http://www.ncbi.nih.gov/gquery/gquery.fcgi?term=FGF9"	FGF9) 8 1 23.984375 -1.387516 85 42.05 0.494706
=HYPERLINK("http://www.godatabase.org/cgi-bin/go.cgi?query=GO:0042990&auto_wild_cards=yes&view=query&action=query&search_constraint=terms"	GO:0042990_regulation_of_transcription_factor_import_into_nucleus) =HYPERLINK("http://www.ncbi.nih.gov/gquery/gquery.fcgi?term=TACC3"	TACC3) 8 1 23.984375 -1.387516 85 42.05 0.494706
=HYPERLINK("http://www.godatabase.org/cgi-bin/go.cgi?query=GO:0042991&auto_wild_cards=yes&view=query&action=query&search_constraint=terms"	GO:0042991_transcription_factor_import_into_nucleus) =HYPERLINK("http://www.ncbi.nih.gov/gquery/gquery.fcgi?term=TACC3"	TACC3) 8 1 23.984375 -1.387516 85 42.05 0.494706
=HYPERLINK("http://www.godatabase.org/cgi-bin/go.cgi?query=GO:0048505&auto_wild_cards=yes&view=query&action=query&search_constraint=terms"	GO:0048505_regulation_of_timing_of_cell_differentiation) =HYPERLINK("http://www.ncbi.nih.gov/gquery/gquery.fcgi?term=FGF9"	FGF9) 8 1 23.984375 -1.387516 85 42.05 0.494706
=HYPERLINK("http://www.godatabase.org/cgi-bin/go.cgi?query=GO:0060043&auto_wild_cards=yes&view=query&action=query&search_constraint=terms"	GO:0060043_regulation_of_cardiac_muscle_cell_proliferation) =HYPERLINK("http://www.ncbi.nih.gov/gquery/gquery.fcgi?term=FGF9"	FGF9) 8 1 23.984375 -1.387516 85 42.05 0.494706
=HYPERLINK("http://www.godatabase.org/cgi-bin/go.cgi?query=GO:0009966&auto_wild_cards=yes&view=query&action=query&search_constraint=terms"	GO:0009966_regulation_of_signal_transduction) =HYPERLINK("http://www.ncbi.nih.gov/gquery/gquery.fcgi?term=FGF9"	FGF9) 256 4 2.998047 -1.385416 86 42.12 0.489767
=HYPERLINK("http://www.godatabase.org/cgi-bin/go.cgi?query=GO:0009966&auto_wild_cards=yes&view=query&action=query&search_constraint=terms"	GO:0009966_regulation_of_signal_transduction) =HYPERLINK("http://www.ncbi.nih.gov/gquery/gquery.fcgi?term=RELN"	RELN) 256 4 2.998047 -1.385416 86 42.12 0.489767
=HYPERLINK("http://www.godatabase.org/cgi-bin/go.cgi?query=GO:0009966&auto_wild_cards=yes&view=query&action=query&search_constraint=terms"	GO:0009966_regulation_of_signal_transduction) =HYPERLINK("http://www.ncbi.nih.gov/gquery/gquery.fcgi?term=TIMP2"	TIMP2) 256 4 2.998047 -1.385416 86 42.12 0.489767
=HYPERLINK("http://www.godatabase.org/cgi-bin/go.cgi?query=GO:0009966&auto_wild_cards=yes&view=query&action=query&search_constraint=terms"	GO:0009966_regulation_of_signal_transduction) =HYPERLINK("http://www.ncbi.nih.gov/gquery/gquery.fcgi?term=APC"	APC) 256 4 2.998047 -1.385416 86 42.12 0.489767
=HYPERLINK("http://www.godatabase.org/cgi-bin/go.cgi?query=GO:0044255&auto_wild_cards=yes&view=query&action=query&search_constraint=terms"	GO:0044255_cellular_lipid_metabolic_process) =HYPERLINK("http://www.ncbi.nih.gov/gquery/gquery.fcgi?term=RDH10"	RDH10) 264 4 2.907197 -1.343782 87 43.64 0.501609
=HYPERLINK("http://www.godatabase.org/cgi-bin/go.cgi?query=GO:0044255&auto_wild_cards=yes&view=query&action=query&search_constraint=terms"	GO:0044255_cellular_lipid_metabolic_process) =HYPERLINK("http://www.ncbi.nih.gov/gquery/gquery.fcgi?term=TYRP1"	TYRP1) 264 4 2.907197 -1.343782 87 43.64 0.501609
=HYPERLINK("http://www.godatabase.org/cgi-bin/go.cgi?query=GO:0044255&auto_wild_cards=yes&view=query&action=query&search_constraint=terms"	GO:0044255_cellular_lipid_metabolic_process) =HYPERLINK("http://www.ncbi.nih.gov/gquery/gquery.fcgi?term=B3GNT5"	B3GNT5) 264 4 2.907197 -1.343782 87 43.64 0.501609
=HYPERLINK("http://www.godatabase.org/cgi-bin/go.cgi?query=GO:0044255&auto_wild_cards=yes&view=query&action=query&search_constraint=terms"	GO:0044255_cellular_lipid_metabolic_process) =HYPERLINK("http://www.ncbi.nih.gov/gquery/gquery.fcgi?term=ATP1A1"	ATP1A1) 264 4 2.907197 -1.343782 87 43.64 0.501609
=HYPERLINK("http://www.godatabase.org/cgi-bin/go.cgi?query=GO:0006364&auto_wild_cards=yes&view=query&action=query&search_constraint=terms"	GO:0006364_rRNA_processing) =HYPERLINK("http://www.ncbi.nih.gov/gquery/gquery.fcgi?term=EBNA1BP2"	EBNA1BP2) 9 1 21.319444 -1.337444 93 48.71 0.523763
=HYPERLINK("http://www.godatabase.org/cgi-bin/go.cgi?query=GO:0016072&auto_wild_cards=yes&view=query&action=query&search_constraint=terms"	GO:0016072_rRNA_metabolic_process) =HYPERLINK("http://www.ncbi.nih.gov/gquery/gquery.fcgi?term=EBNA1BP2"	EBNA1BP2) 9 1 21.319444 -1.337444 93 48.71 0.523763
=HYPERLINK("http://www.godatabase.org/cgi-bin/go.cgi?query=GO:0043242&auto_wild_cards=yes&view=query&action=query&search_constraint=terms"	GO:0043242_negative_regulation_of_protein_complex_disassembly) =HYPERLINK("http://www.ncbi.nih.gov/gquery/gquery.fcgi?term=APC"	APC) 9 1 21.319444 -1.337444 93 48.71 0.523763
=HYPERLINK("http://www.godatabase.org/cgi-bin/go.cgi?query=GO:0043409&auto_wild_cards=yes&view=query&action=query&search_constraint=terms"	GO:0043409_negative_regulation_of_MAPKKK_cascade) =HYPERLINK("http://www.ncbi.nih.gov/gquery/gquery.fcgi?term=APC"	APC) 9 1 21.319444 -1.337444 93 48.71 0.523763
=HYPERLINK("http://www.godatabase.org/cgi-bin/go.cgi?query=GO:0051647&auto_wild_cards=yes&view=query&action=query&search_constraint=terms"	GO:0051647_nucleus_localization) =HYPERLINK("http://www.ncbi.nih.gov/gquery/gquery.fcgi?term=TACC3"	TACC3) 9 1 21.319444 -1.337444 93 48.71 0.523763
=HYPERLINK("http://www.godatabase.org/cgi-bin/go.cgi?query=GO:0060602&auto_wild_cards=yes&view=query&action=query&search_constraint=terms"	GO:0060602_branch_elongation_of_an_epithelium) =HYPERLINK("http://www.ncbi.nih.gov/gquery/gquery.fcgi?term=RDH10"	RDH10) 9 1 21.319444 -1.337444 93 48.71 0.523763
=HYPERLINK("http://www.godatabase.org/cgi-bin/go.cgi?query=GO:0008406&auto_wild_cards=yes&view=query&action=query&search_constraint=terms"	GO:0008406_gonad_development) =HYPERLINK("http://www.ncbi.nih.gov/gquery/gquery.fcgi?term=RDH10"	RDH10) 70 2 5.482143 -1.294973 94 50.22 0.534255
=HYPERLINK("http://www.godatabase.org/cgi-bin/go.cgi?query=GO:0008406&auto_wild_cards=yes&view=query&action=query&search_constraint=terms"	GO:0008406_gonad_development) =HYPERLINK("http://www.ncbi.nih.gov/gquery/gquery.fcgi?term=FGF9"	FGF9) 70 2 5.482143 -1.294973 94 50.22 0.534255
=HYPERLINK("http://www.godatabase.org/cgi-bin/go.cgi?query=GO:0008211&auto_wild_cards=yes&view=query&action=query&search_constraint=terms"	GO:0008211_glucocorticoid_metabolic_process) =HYPERLINK("http://www.ncbi.nih.gov/gquery/gquery.fcgi?term=ATP1A1"	ATP1A1) 10 1 19.187500 -1.292767 97 56.54 0.582887
=HYPERLINK("http://www.godatabase.org/cgi-bin/go.cgi?query=GO:0051224&auto_wild_cards=yes&view=query&action=query&search_constraint=terms"	GO:0051224_negative_regulation_of_protein_transport) =HYPERLINK("http://www.ncbi.nih.gov/gquery/gquery.fcgi?term=TACC3"	TACC3) 10 1 19.187500 -1.292767 97 56.54 0.582887
=HYPERLINK("http://www.godatabase.org/cgi-bin/go.cgi?query=GO:0060768&auto_wild_cards=yes&view=query&action=query&search_constraint=terms"	GO:0060768_regulation_of_epithelial_cell_proliferation_involved_in_prostate_gland_development) =HYPERLINK("http://www.ncbi.nih.gov/gquery/gquery.fcgi?term=APC"	APC) 10 1 19.187500 -1.292767 97 56.54 0.582887
=HYPERLINK("http://www.godatabase.org/cgi-bin/go.cgi?query=GO:0006913&auto_wild_cards=yes&view=query&action=query&search_constraint=terms"	GO:0006913_nucleocytoplasmic_transport) =HYPERLINK("http://www.ncbi.nih.gov/gquery/gquery.fcgi?term=FGF9"	FGF9) 71 2 5.404930 -1.283926 98 56.82 0.579796
=HYPERLINK("http://www.godatabase.org/cgi-bin/go.cgi?query=GO:0006913&auto_wild_cards=yes&view=query&action=query&search_constraint=terms"	GO:0006913_nucleocytoplasmic_transport) =HYPERLINK("http://www.ncbi.nih.gov/gquery/gquery.fcgi?term=TACC3"	TACC3) 71 2 5.404930 -1.283926 98 56.82 0.579796
=HYPERLINK("http://www.godatabase.org/cgi-bin/go.cgi?query=GO:0050673&auto_wild_cards=yes&view=query&action=query&search_constraint=terms"	GO:0050673_epithelial_cell_proliferation) =HYPERLINK("http://www.ncbi.nih.gov/gquery/gquery.fcgi?term=FGF9"	FGF9) 72 2 5.329861 -1.273053 100 57.53 0.575300
=HYPERLINK("http://www.godatabase.org/cgi-bin/go.cgi?query=GO:0050673&auto_wild_cards=yes&view=query&action=query&search_constraint=terms"	GO:0050673_epithelial_cell_proliferation) =HYPERLINK("http://www.ncbi.nih.gov/gquery/gquery.fcgi?term=APC"	APC) 72 2 5.329861 -1.273053 100 57.53 0.575300
=HYPERLINK("http://www.godatabase.org/cgi-bin/go.cgi?query=GO:0051169&auto_wild_cards=yes&view=query&action=query&search_constraint=terms"	GO:0051169_nuclear_transport) =HYPERLINK("http://www.ncbi.nih.gov/gquery/gquery.fcgi?term=FGF9"	FGF9) 72 2 5.329861 -1.273053 100 57.53 0.575300
=HYPERLINK("http://www.godatabase.org/cgi-bin/go.cgi?query=GO:0051169&auto_wild_cards=yes&view=query&action=query&search_constraint=terms"	GO:0051169_nuclear_transport) =HYPERLINK("http://www.ncbi.nih.gov/gquery/gquery.fcgi?term=TACC3"	TACC3) 72 2 5.329861 -1.273053 100 57.53 0.575300
=HYPERLINK("http://www.godatabase.org/cgi-bin/go.cgi?query=GO:0048706&auto_wild_cards=yes&view=query&action=query&search_constraint=terms"	GO:0048706_embryonic_skeletal_system_development) =HYPERLINK("http://www.ncbi.nih.gov/gquery/gquery.fcgi?term=RDH10"	RDH10) 73 2 5.256849 -1.262350 101 57.99 0.574158
=HYPERLINK("http://www.godatabase.org/cgi-bin/go.cgi?query=GO:0048706&auto_wild_cards=yes&view=query&action=query&search_constraint=terms"	GO:0048706_embryonic_skeletal_system_development) =HYPERLINK("http://www.ncbi.nih.gov/gquery/gquery.fcgi?term=FGF9"	FGF9) 73 2 5.256849 -1.262350 101 57.99 0.574158
=HYPERLINK("http://www.godatabase.org/cgi-bin/go.cgi?query=GO:0007051&auto_wild_cards=yes&view=query&action=query&search_constraint=terms"	GO:0007051_spindle_organization) =HYPERLINK("http://www.ncbi.nih.gov/gquery/gquery.fcgi?term=TACC3"	TACC3) 11 1 17.443182 -1.252453 111 62.52 0.563243
=HYPERLINK("http://www.godatabase.org/cgi-bin/go.cgi?query=GO:0016079&auto_wild_cards=yes&view=query&action=query&search_constraint=terms"	GO:0016079_synaptic_vesicle_exocytosis) =HYPERLINK("http://www.ncbi.nih.gov/gquery/gquery.fcgi?term=STX4A"	STX4A) 11 1 17.443182 -1.252453 111 62.52 0.563243
=HYPERLINK("http://www.godatabase.org/cgi-bin/go.cgi?query=GO:0021846&auto_wild_cards=yes&view=query&action=query&search_constraint=terms"	GO:0021846_cell_proliferation_in_forebrain) =HYPERLINK("http://www.ncbi.nih.gov/gquery/gquery.fcgi?term=TACC3"	TACC3) 11 1 17.443182 -1.252453 111 62.52 0.563243
=HYPERLINK("http://www.godatabase.org/cgi-bin/go.cgi?query=GO:0030238&auto_wild_cards=yes&view=query&action=query&search_constraint=terms"	GO:0030238_male_sex_determination) =HYPERLINK("http://www.ncbi.nih.gov/gquery/gquery.fcgi?term=FGF9"	FGF9) 11 1 17.443182 -1.252453 111 62.52 0.563243
=HYPERLINK("http://www.godatabase.org/cgi-bin/go.cgi?query=GO:0030856&auto_wild_cards=yes&view=query&action=query&search_constraint=terms"	GO:0030856_regulation_of_epithelial_cell_differentiation) =HYPERLINK("http://www.ncbi.nih.gov/gquery/gquery.fcgi?term=APC"	APC) 11 1 17.443182 -1.252453 111 62.52 0.563243
=HYPERLINK("http://www.godatabase.org/cgi-bin/go.cgi?query=GO:0031110&auto_wild_cards=yes&view=query&action=query&search_constraint=terms"	GO:0031110_regulation_of_microtubule_polymerization_or_depolymerization) =HYPERLINK("http://www.ncbi.nih.gov/gquery/gquery.fcgi?term=APC"	APC) 11 1 17.443182 -1.252453 111 62.52 0.563243
=HYPERLINK("http://www.godatabase.org/cgi-bin/go.cgi?query=GO:0033059&auto_wild_cards=yes&view=query&action=query&search_constraint=terms"	GO:0033059_cellular_pigmentation) =HYPERLINK("http://www.ncbi.nih.gov/gquery/gquery.fcgi?term=TYRP1"	TYRP1) 11 1 17.443182 -1.252453 111 62.52 0.563243
=HYPERLINK("http://www.godatabase.org/cgi-bin/go.cgi?query=GO:0046716&auto_wild_cards=yes&view=query&action=query&search_constraint=terms"	GO:0046716_muscle_maintenance) =HYPERLINK("http://www.ncbi.nih.gov/gquery/gquery.fcgi?term=APC"	APC) 11 1 17.443182 -1.252453 111 62.52 0.563243
=HYPERLINK("http://www.godatabase.org/cgi-bin/go.cgi?query=GO:0051494&auto_wild_cards=yes&view=query&action=query&search_constraint=terms"	GO:0051494_negative_regulation_of_cytoskeleton_organization) =HYPERLINK("http://www.ncbi.nih.gov/gquery/gquery.fcgi?term=APC"	APC) 11 1 17.443182 -1.252453 111 62.52 0.563243
=HYPERLINK("http://www.godatabase.org/cgi-bin/go.cgi?query=GO:0060767&auto_wild_cards=yes&view=query&action=query&search_constraint=terms"	GO:0060767_epithelial_cell_proliferation_involved_in_prostate_gland_development) =HYPERLINK("http://www.ncbi.nih.gov/gquery/gquery.fcgi?term=APC"	APC) 11 1 17.443182 -1.252453 111 62.52 0.563243
=HYPERLINK("http://www.godatabase.org/cgi-bin/go.cgi?query=GO:0006629&auto_wild_cards=yes&view=query&action=query&search_constraint=terms"	GO:0006629_lipid_metabolic_process) =HYPERLINK("http://www.ncbi.nih.gov/gquery/gquery.fcgi?term=RDH10"	RDH10) 285 4 2.692982 -1.241922 112 62.78 0.560536
=HYPERLINK("http://www.godatabase.org/cgi-bin/go.cgi?query=GO:0006629&auto_wild_cards=yes&view=query&action=query&search_constraint=terms"	GO:0006629_lipid_metabolic_process) =HYPERLINK("http://www.ncbi.nih.gov/gquery/gquery.fcgi?term=TYRP1"	TYRP1) 285 4 2.692982 -1.241922 112 62.78 0.560536
=HYPERLINK("http://www.godatabase.org/cgi-bin/go.cgi?query=GO:0006629&auto_wild_cards=yes&view=query&action=query&search_constraint=terms"	GO:0006629_lipid_metabolic_process) =HYPERLINK("http://www.ncbi.nih.gov/gquery/gquery.fcgi?term=B3GNT5"	B3GNT5) 285 4 2.692982 -1.241922 112 62.78 0.560536
=HYPERLINK("http://www.godatabase.org/cgi-bin/go.cgi?query=GO:0006629&auto_wild_cards=yes&view=query&action=query&search_constraint=terms"	GO:0006629_lipid_metabolic_process) =HYPERLINK("http://www.ncbi.nih.gov/gquery/gquery.fcgi?term=ATP1A1"	ATP1A1) 285 4 2.692982 -1.241922 112 62.78 0.560536
=HYPERLINK("http://www.godatabase.org/cgi-bin/go.cgi?query=GO:0065008&auto_wild_cards=yes&view=query&action=query&search_constraint=terms"	GO:0065008_regulation_of_biological_quality) =HYPERLINK("http://www.ncbi.nih.gov/gquery/gquery.fcgi?term=RDH10"	RDH10) 693 7 1.938131 -1.239872 113 62.95 0.557080
=HYPERLINK("http://www.godatabase.org/cgi-bin/go.cgi?query=GO:0065008&auto_wild_cards=yes&view=query&action=query&search_constraint=terms"	GO:0065008_regulation_of_biological_quality) =HYPERLINK("http://www.ncbi.nih.gov/gquery/gquery.fcgi?term=STX4A"	STX4A) 693 7 1.938131 -1.239872 113 62.95 0.557080
=HYPERLINK("http://www.godatabase.org/cgi-bin/go.cgi?query=GO:0065008&auto_wild_cards=yes&view=query&action=query&search_constraint=terms"	GO:0065008_regulation_of_biological_quality) =HYPERLINK("http://www.ncbi.nih.gov/gquery/gquery.fcgi?term=LIN7C"	LIN7C) 693 7 1.938131 -1.239872 113 62.95 0.557080
=HYPERLINK("http://www.godatabase.org/cgi-bin/go.cgi?query=GO:0065008&auto_wild_cards=yes&view=query&action=query&search_constraint=terms"	GO:0065008_regulation_of_biological_quality) =HYPERLINK("http://www.ncbi.nih.gov/gquery/gquery.fcgi?term=RELN"	RELN) 693 7 1.938131 -1.239872 113 62.95 0.557080
=HYPERLINK("http://www.godatabase.org/cgi-bin/go.cgi?query=GO:0065008&auto_wild_cards=yes&view=query&action=query&search_constraint=terms"	GO:0065008_regulation_of_biological_quality) =HYPERLINK("http://www.ncbi.nih.gov/gquery/gquery.fcgi?term=ATP1A1"	ATP1A1) 693 7 1.938131 -1.239872 113 62.95 0.557080
=HYPERLINK("http://www.godatabase.org/cgi-bin/go.cgi?query=GO:0065008&auto_wild_cards=yes&view=query&action=query&search_constraint=terms"	GO:0065008_regulation_of_biological_quality) =HYPERLINK("http://www.ncbi.nih.gov/gquery/gquery.fcgi?term=TACC3"	TACC3) 693 7 1.938131 -1.239872 113 62.95 0.557080
=HYPERLINK("http://www.godatabase.org/cgi-bin/go.cgi?query=GO:0065008&auto_wild_cards=yes&view=query&action=query&search_constraint=terms"	GO:0065008_regulation_of_biological_quality) =HYPERLINK("http://www.ncbi.nih.gov/gquery/gquery.fcgi?term=APC"	APC) 693 7 1.938131 -1.239872 113 62.95 0.557080
=HYPERLINK("http://www.godatabase.org/cgi-bin/go.cgi?query=GO:0002026&auto_wild_cards=yes&view=query&action=query&search_constraint=terms"	GO:0002026_regulation_of_the_force_of_heart_contraction) =HYPERLINK("http://www.ncbi.nih.gov/gquery/gquery.fcgi?term=ATP1A1"	ATP1A1) 12 1 15.989583 -1.215743 120 68.39 0.569917
=HYPERLINK("http://www.godatabase.org/cgi-bin/go.cgi?query=GO:0009262&auto_wild_cards=yes&view=query&action=query&search_constraint=terms"	GO:0009262_deoxyribonucleotide_metabolic_process) =HYPERLINK("http://www.ncbi.nih.gov/gquery/gquery.fcgi?term=RRM2"	RRM2) 12 1 15.989583 -1.215743 120 68.39 0.569917
=HYPERLINK("http://www.godatabase.org/cgi-bin/go.cgi?query=GO:0031109&auto_wild_cards=yes&view=query&action=query&search_constraint=terms"	GO:0031109_microtubule_polymerization_or_depolymerization) =HYPERLINK("http://www.ncbi.nih.gov/gquery/gquery.fcgi?term=APC"	APC) 12 1 15.989583 -1.215743 120 68.39 0.569917
=HYPERLINK("http://www.godatabase.org/cgi-bin/go.cgi?query=GO:0042446&auto_wild_cards=yes&view=query&action=query&search_constraint=terms"	GO:0042446_hormone_biosynthetic_process) =HYPERLINK("http://www.ncbi.nih.gov/gquery/gquery.fcgi?term=ATP1A1"	ATP1A1) 12 1 15.989583 -1.215743 120 68.39 0.569917
=HYPERLINK("http://www.godatabase.org/cgi-bin/go.cgi?query=GO:0043624&auto_wild_cards=yes&view=query&action=query&search_constraint=terms"	GO:0043624_cellular_protein_complex_disassembly) =HYPERLINK("http://www.ncbi.nih.gov/gquery/gquery.fcgi?term=APC"	APC) 12 1 15.989583 -1.215743 120 68.39 0.569917
=HYPERLINK("http://www.godatabase.org/cgi-bin/go.cgi?query=GO:0051261&auto_wild_cards=yes&view=query&action=query&search_constraint=terms"	GO:0051261_protein_depolymerization) =HYPERLINK("http://www.ncbi.nih.gov/gquery/gquery.fcgi?term=APC"	APC) 12 1 15.989583 -1.215743 120 68.39 0.569917
=HYPERLINK("http://www.godatabase.org/cgi-bin/go.cgi?query=GO:0060572&auto_wild_cards=yes&view=query&action=query&search_constraint=terms"	GO:0060572_morphogenesis_of_an_epithelial_bud) =HYPERLINK("http://www.ncbi.nih.gov/gquery/gquery.fcgi?term=RDH10"	RDH10) 12 1 15.989583 -1.215743 120 68.39 0.569917
=HYPERLINK("http://www.godatabase.org/cgi-bin/go.cgi?query=GO:0006461&auto_wild_cards=yes&view=query&action=query&search_constraint=terms"	GO:0006461_protein_complex_assembly) =HYPERLINK("http://www.ncbi.nih.gov/gquery/gquery.fcgi?term=RRM2"	RRM2) 78 2 4.919872 -1.211220 124 68.91 0.555726
=HYPERLINK("http://www.godatabase.org/cgi-bin/go.cgi?query=GO:0006461&auto_wild_cards=yes&view=query&action=query&search_constraint=terms"	GO:0006461_protein_complex_assembly) =HYPERLINK("http://www.ncbi.nih.gov/gquery/gquery.fcgi?term=APC"	APC) 78 2 4.919872 -1.211220 124 68.91 0.555726
=HYPERLINK("http://www.godatabase.org/cgi-bin/go.cgi?query=GO:0030326&auto_wild_cards=yes&view=query&action=query&search_constraint=terms"	GO:0030326_embryonic_limb_morphogenesis) =HYPERLINK("http://www.ncbi.nih.gov/gquery/gquery.fcgi?term=RDH10"	RDH10) 78 2 4.919872 -1.211220 124 68.91 0.555726
=HYPERLINK("http://www.godatabase.org/cgi-bin/go.cgi?query=GO:0030326&auto_wild_cards=yes&view=query&action=query&search_constraint=terms"	GO:0030326_embryonic_limb_morphogenesis) =HYPERLINK("http://www.ncbi.nih.gov/gquery/gquery.fcgi?term=FGF9"	FGF9) 78 2 4.919872 -1.211220 124 68.91 0.555726
=HYPERLINK("http://www.godatabase.org/cgi-bin/go.cgi?query=GO:0035113&auto_wild_cards=yes&view=query&action=query&search_constraint=terms"	GO:0035113_embryonic_appendage_morphogenesis) =HYPERLINK("http://www.ncbi.nih.gov/gquery/gquery.fcgi?term=RDH10"	RDH10) 78 2 4.919872 -1.211220 124 68.91 0.555726
=HYPERLINK("http://www.godatabase.org/cgi-bin/go.cgi?query=GO:0035113&auto_wild_cards=yes&view=query&action=query&search_constraint=terms"	GO:0035113_embryonic_appendage_morphogenesis) =HYPERLINK("http://www.ncbi.nih.gov/gquery/gquery.fcgi?term=FGF9"	FGF9) 78 2 4.919872 -1.211220 124 68.91 0.555726
=HYPERLINK("http://www.godatabase.org/cgi-bin/go.cgi?query=GO:0070271&auto_wild_cards=yes&view=query&action=query&search_constraint=terms"	GO:0070271_protein_complex_biogenesis) =HYPERLINK("http://www.ncbi.nih.gov/gquery/gquery.fcgi?term=RRM2"	RRM2) 78 2 4.919872 -1.211220 124 68.91 0.555726
=HYPERLINK("http://www.godatabase.org/cgi-bin/go.cgi?query=GO:0070271&auto_wild_cards=yes&view=query&action=query&search_constraint=terms"	GO:0070271_protein_complex_biogenesis) =HYPERLINK("http://www.ncbi.nih.gov/gquery/gquery.fcgi?term=APC"	APC) 78 2 4.919872 -1.211220 124 68.91 0.555726
=HYPERLINK("http://www.godatabase.org/cgi-bin/go.cgi?query=GO:0021511&auto_wild_cards=yes&view=query&action=query&search_constraint=terms"	GO:0021511_spinal_cord_patterning) =HYPERLINK("http://www.ncbi.nih.gov/gquery/gquery.fcgi?term=RELN"	RELN) 13 1 14.759615 -1.182059 132 74.44 0.563939
=HYPERLINK("http://www.godatabase.org/cgi-bin/go.cgi?query=GO:0043241&auto_wild_cards=yes&view=query&action=query&search_constraint=terms"	GO:0043241_protein_complex_disassembly) =HYPERLINK("http://www.ncbi.nih.gov/gquery/gquery.fcgi?term=APC"	APC) 13 1 14.759615 -1.182059 132 74.44 0.563939
=HYPERLINK("http://www.godatabase.org/cgi-bin/go.cgi?query=GO:0043244&auto_wild_cards=yes&view=query&action=query&search_constraint=terms"	GO:0043244_regulation_of_protein_complex_disassembly) =HYPERLINK("http://www.ncbi.nih.gov/gquery/gquery.fcgi?term=APC"	APC) 13 1 14.759615 -1.182059 132 74.44 0.563939
=HYPERLINK("http://www.godatabase.org/cgi-bin/go.cgi?query=GO:0048566&auto_wild_cards=yes&view=query&action=query&search_constraint=terms"	GO:0048566_embryonic_gut_development) =HYPERLINK("http://www.ncbi.nih.gov/gquery/gquery.fcgi?term=FGF9"	FGF9) 13 1 14.759615 -1.182059 132 74.44 0.563939
=HYPERLINK("http://www.godatabase.org/cgi-bin/go.cgi?query=GO:0051495&auto_wild_cards=yes&view=query&action=query&search_constraint=terms"	GO:0051495_positive_regulation_of_cytoskeleton_organization) =HYPERLINK("http://www.ncbi.nih.gov/gquery/gquery.fcgi?term=APC"	APC) 13 1 14.759615 -1.182059 132 74.44 0.563939
=HYPERLINK("http://www.godatabase.org/cgi-bin/go.cgi?query=GO:0060038&auto_wild_cards=yes&view=query&action=query&search_constraint=terms"	GO:0060038_cardiac_muscle_cell_proliferation) =HYPERLINK("http://www.ncbi.nih.gov/gquery/gquery.fcgi?term=FGF9"	FGF9) 13 1 14.759615 -1.182059 132 74.44 0.563939
=HYPERLINK("http://www.godatabase.org/cgi-bin/go.cgi?query=GO:0060070&auto_wild_cards=yes&view=query&action=query&search_constraint=terms"	GO:0060070_Wnt_receptor_signaling_pathway_through_beta-catenin) =HYPERLINK("http://www.ncbi.nih.gov/gquery/gquery.fcgi?term=APC"	APC) 13 1 14.759615 -1.182059 132 74.44 0.563939
=HYPERLINK("http://www.godatabase.org/cgi-bin/go.cgi?query=GO:0060560&auto_wild_cards=yes&view=query&action=query&search_constraint=terms"	GO:0060560_developmental_growth_involved_in_morphogenesis) =HYPERLINK("http://www.ncbi.nih.gov/gquery/gquery.fcgi?term=RDH10"	RDH10) 13 1 14.759615 -1.182059 132 74.44 0.563939
=HYPERLINK("http://www.godatabase.org/cgi-bin/go.cgi?query=GO:0010627&auto_wild_cards=yes&view=query&action=query&search_constraint=terms"	GO:0010627_regulation_of_protein_kinase_cascade) =HYPERLINK("http://www.ncbi.nih.gov/gquery/gquery.fcgi?term=TIMP2"	TIMP2) 82 2 4.679878 -1.172941 133 74.89 0.563083
=HYPERLINK("http://www.godatabase.org/cgi-bin/go.cgi?query=GO:0010627&auto_wild_cards=yes&view=query&action=query&search_constraint=terms"	GO:0010627_regulation_of_protein_kinase_cascade) =HYPERLINK("http://www.ncbi.nih.gov/gquery/gquery.fcgi?term=APC"	APC) 82 2 4.679878 -1.172941 133 74.89 0.563083
=HYPERLINK("http://www.godatabase.org/cgi-bin/go.cgi?query=GO:0044238&auto_wild_cards=yes&view=query&action=query&search_constraint=terms"	GO:0044238_primary_metabolic_process) =HYPERLINK("http://www.ncbi.nih.gov/gquery/gquery.fcgi?term=EXO1"	EXO1) 1905 14 1.410105 -1.155323 134 75.69 0.564851
=HYPERLINK("http://www.godatabase.org/cgi-bin/go.cgi?query=GO:0044238&auto_wild_cards=yes&view=query&action=query&search_constraint=terms"	GO:0044238_primary_metabolic_process) =HYPERLINK("http://www.ncbi.nih.gov/gquery/gquery.fcgi?term=TYRP1"	TYRP1) 1905 14 1.410105 -1.155323 134 75.69 0.564851
=HYPERLINK("http://www.godatabase.org/cgi-bin/go.cgi?query=GO:0044238&auto_wild_cards=yes&view=query&action=query&search_constraint=terms"	GO:0044238_primary_metabolic_process) =HYPERLINK("http://www.ncbi.nih.gov/gquery/gquery.fcgi?term=FZD1"	FZD1) 1905 14 1.410105 -1.155323 134 75.69 0.564851
=HYPERLINK("http://www.godatabase.org/cgi-bin/go.cgi?query=GO:0044238&auto_wild_cards=yes&view=query&action=query&search_constraint=terms"	GO:0044238_primary_metabolic_process) =HYPERLINK("http://www.ncbi.nih.gov/gquery/gquery.fcgi?term=TLE1"	TLE1) 1905 14 1.410105 -1.155323 134 75.69 0.564851
=HYPERLINK("http://www.godatabase.org/cgi-bin/go.cgi?query=GO:0044238&auto_wild_cards=yes&view=query&action=query&search_constraint=terms"	GO:0044238_primary_metabolic_process) =HYPERLINK("http://www.ncbi.nih.gov/gquery/gquery.fcgi?term=ATP1A1"	ATP1A1) 1905 14 1.410105 -1.155323 134 75.69 0.564851
=HYPERLINK("http://www.godatabase.org/cgi-bin/go.cgi?query=GO:0044238&auto_wild_cards=yes&view=query&action=query&search_constraint=terms"	GO:0044238_primary_metabolic_process) =HYPERLINK("http://www.ncbi.nih.gov/gquery/gquery.fcgi?term=TIMP2"	TIMP2) 1905 14 1.410105 -1.155323 134 75.69 0.564851
=HYPERLINK("http://www.godatabase.org/cgi-bin/go.cgi?query=GO:0044238&auto_wild_cards=yes&view=query&action=query&search_constraint=terms"	GO:0044238_primary_metabolic_process) =HYPERLINK("http://www.ncbi.nih.gov/gquery/gquery.fcgi?term=EBNA1BP2"	EBNA1BP2) 1905 14 1.410105 -1.155323 134 75.69 0.564851
=HYPERLINK("http://www.godatabase.org/cgi-bin/go.cgi?query=GO:0044238&auto_wild_cards=yes&view=query&action=query&search_constraint=terms"	GO:0044238_primary_metabolic_process) =HYPERLINK("http://www.ncbi.nih.gov/gquery/gquery.fcgi?term=RDH10"	RDH10) 1905 14 1.410105 -1.155323 134 75.69 0.564851
=HYPERLINK("http://www.godatabase.org/cgi-bin/go.cgi?query=GO:0044238&auto_wild_cards=yes&view=query&action=query&search_constraint=terms"	GO:0044238_primary_metabolic_process) =HYPERLINK("http://www.ncbi.nih.gov/gquery/gquery.fcgi?term=CSNK2A1"	CSNK2A1) 1905 14 1.410105 -1.155323 134 75.69 0.564851
=HYPERLINK("http://www.godatabase.org/cgi-bin/go.cgi?query=GO:0044238&auto_wild_cards=yes&view=query&action=query&search_constraint=terms"	GO:0044238_primary_metabolic_process) =HYPERLINK("http://www.ncbi.nih.gov/gquery/gquery.fcgi?term=B3GNT5"	B3GNT5) 1905 14 1.410105 -1.155323 134 75.69 0.564851
=HYPERLINK("http://www.godatabase.org/cgi-bin/go.cgi?query=GO:0044238&auto_wild_cards=yes&view=query&action=query&search_constraint=terms"	GO:0044238_primary_metabolic_process) =HYPERLINK("http://www.ncbi.nih.gov/gquery/gquery.fcgi?term=RRM2"	RRM2) 1905 14 1.410105 -1.155323 134 75.69 0.564851
=HYPERLINK("http://www.godatabase.org/cgi-bin/go.cgi?query=GO:0044238&auto_wild_cards=yes&view=query&action=query&search_constraint=terms"	GO:0044238_primary_metabolic_process) =HYPERLINK("http://www.ncbi.nih.gov/gquery/gquery.fcgi?term=MRPL19"	MRPL19) 1905 14 1.410105 -1.155323 134 75.69 0.564851
=HYPERLINK("http://www.godatabase.org/cgi-bin/go.cgi?query=GO:0044238&auto_wild_cards=yes&view=query&action=query&search_constraint=terms"	GO:0044238_primary_metabolic_process) =HYPERLINK("http://www.ncbi.nih.gov/gquery/gquery.fcgi?term=RELN"	RELN) 1905 14 1.410105 -1.155323 134 75.69 0.564851
=HYPERLINK("http://www.godatabase.org/cgi-bin/go.cgi?query=GO:0044238&auto_wild_cards=yes&view=query&action=query&search_constraint=terms"	GO:0044238_primary_metabolic_process) =HYPERLINK("http://www.ncbi.nih.gov/gquery/gquery.fcgi?term=APC"	APC) 1905 14 1.410105 -1.155323 134 75.69 0.564851
=HYPERLINK("http://www.godatabase.org/cgi-bin/go.cgi?query=GO:0045137&auto_wild_cards=yes&view=query&action=query&search_constraint=terms"	GO:0045137_development_of_primary_sexual_characteristics) =HYPERLINK("http://www.ncbi.nih.gov/gquery/gquery.fcgi?term=RDH10"	RDH10) 84 2 4.568452 -1.154597 135 75.78 0.561333
=HYPERLINK("http://www.godatabase.org/cgi-bin/go.cgi?query=GO:0045137&auto_wild_cards=yes&view=query&action=query&search_constraint=terms"	GO:0045137_development_of_primary_sexual_characteristics) =HYPERLINK("http://www.ncbi.nih.gov/gquery/gquery.fcgi?term=FGF9"	FGF9) 84 2 4.568452 -1.154597 135 75.78 0.561333
=HYPERLINK("http://www.godatabase.org/cgi-bin/go.cgi?query=GO:0007530&auto_wild_cards=yes&view=query&action=query&search_constraint=terms"	GO:0007530_sex_determination) =HYPERLINK("http://www.ncbi.nih.gov/gquery/gquery.fcgi?term=FGF9"	FGF9) 14 1 13.705357 -1.150952 144 80.28 0.557500
=HYPERLINK("http://www.godatabase.org/cgi-bin/go.cgi?query=GO:0014855&auto_wild_cards=yes&view=query&action=query&search_constraint=terms"	GO:0014855_striated_muscle_cell_proliferation) =HYPERLINK("http://www.ncbi.nih.gov/gquery/gquery.fcgi?term=FGF9"	FGF9) 14 1 13.705357 -1.150952 144 80.28 0.557500
=HYPERLINK("http://www.godatabase.org/cgi-bin/go.cgi?query=GO:0030148&auto_wild_cards=yes&view=query&action=query&search_constraint=terms"	GO:0030148_sphingolipid_biosynthetic_process) =HYPERLINK("http://www.ncbi.nih.gov/gquery/gquery.fcgi?term=B3GNT5"	B3GNT5) 14 1 13.705357 -1.150952 144 80.28 0.557500
=HYPERLINK("http://www.godatabase.org/cgi-bin/go.cgi?query=GO:0032271&auto_wild_cards=yes&view=query&action=query&search_constraint=terms"	GO:0032271_regulation_of_protein_polymerization) =HYPERLINK("http://www.ncbi.nih.gov/gquery/gquery.fcgi?term=APC"	APC) 14 1 13.705357 -1.150952 144 80.28 0.557500
=HYPERLINK("http://www.godatabase.org/cgi-bin/go.cgi?query=GO:0034623&auto_wild_cards=yes&view=query&action=query&search_constraint=terms"	GO:0034623_cellular_macromolecular_complex_disassembly) =HYPERLINK("http://www.ncbi.nih.gov/gquery/gquery.fcgi?term=APC"	APC) 14 1 13.705357 -1.150952 144 80.28 0.557500
=HYPERLINK("http://www.godatabase.org/cgi-bin/go.cgi?query=GO:0042573&auto_wild_cards=yes&view=query&action=query&search_constraint=terms"	GO:0042573_retinoic_acid_metabolic_process) =HYPERLINK("http://www.ncbi.nih.gov/gquery/gquery.fcgi?term=RDH10"	RDH10) 14 1 13.705357 -1.150952 144 80.28 0.557500
=HYPERLINK("http://www.godatabase.org/cgi-bin/go.cgi?query=GO:0043254&auto_wild_cards=yes&view=query&action=query&search_constraint=terms"	GO:0043254_regulation_of_protein_complex_assembly) =HYPERLINK("http://www.ncbi.nih.gov/gquery/gquery.fcgi?term=APC"	APC) 14 1 13.705357 -1.150952 144 80.28 0.557500
=HYPERLINK("http://www.godatabase.org/cgi-bin/go.cgi?query=GO:0045732&auto_wild_cards=yes&view=query&action=query&search_constraint=terms"	GO:0045732_positive_regulation_of_protein_catabolic_process) =HYPERLINK("http://www.ncbi.nih.gov/gquery/gquery.fcgi?term=APC"	APC) 14 1 13.705357 -1.150952 144 80.28 0.557500
=HYPERLINK("http://www.godatabase.org/cgi-bin/go.cgi?query=GO:0050810&auto_wild_cards=yes&view=query&action=query&search_constraint=terms"	GO:0050810_regulation_of_steroid_biosynthetic_process) =HYPERLINK("http://www.ncbi.nih.gov/gquery/gquery.fcgi?term=ATP1A1"	ATP1A1) 14 1 13.705357 -1.150952 144 80.28 0.557500
=HYPERLINK("http://www.godatabase.org/cgi-bin/go.cgi?query=GO:0000279&auto_wild_cards=yes&view=query&action=query&search_constraint=terms"	GO:0000279_M_phase) =HYPERLINK("http://www.ncbi.nih.gov/gquery/gquery.fcgi?term=TACC3"	TACC3) 85 2 4.514706 -1.145612 145 80.54 0.555448
=HYPERLINK("http://www.godatabase.org/cgi-bin/go.cgi?query=GO:0000279&auto_wild_cards=yes&view=query&action=query&search_constraint=terms"	GO:0000279_M_phase) =HYPERLINK("http://www.ncbi.nih.gov/gquery/gquery.fcgi?term=APC"	APC) 85 2 4.514706 -1.145612 145 80.54 0.555448
=HYPERLINK("http://www.godatabase.org/cgi-bin/go.cgi?query=GO:0006605&auto_wild_cards=yes&view=query&action=query&search_constraint=terms"	GO:0006605_protein_targeting) =HYPERLINK("http://www.ncbi.nih.gov/gquery/gquery.fcgi?term=FGF9"	FGF9) 86 2 4.462209 -1.136750 146 81.23 0.556370
=HYPERLINK("http://www.godatabase.org/cgi-bin/go.cgi?query=GO:0006605&auto_wild_cards=yes&view=query&action=query&search_constraint=terms"	GO:0006605_protein_targeting) =HYPERLINK("http://www.ncbi.nih.gov/gquery/gquery.fcgi?term=TACC3"	TACC3) 86 2 4.462209 -1.136750 146 81.23 0.556370
=HYPERLINK("http://www.godatabase.org/cgi-bin/go.cgi?query=GO:0001822&auto_wild_cards=yes&view=query&action=query&search_constraint=terms"	GO:0001822_kidney_development) =HYPERLINK("http://www.ncbi.nih.gov/gquery/gquery.fcgi?term=RDH10"	RDH10) 87 2 4.410920 -1.128005 149 81.78 0.548859
=HYPERLINK("http://www.godatabase.org/cgi-bin/go.cgi?query=GO:0001822&auto_wild_cards=yes&view=query&action=query&search_constraint=terms"	GO:0001822_kidney_development) =HYPERLINK("http://www.ncbi.nih.gov/gquery/gquery.fcgi?term=APC"	APC) 87 2 4.410920 -1.128005 149 81.78 0.548859
=HYPERLINK("http://www.godatabase.org/cgi-bin/go.cgi?query=GO:0003001&auto_wild_cards=yes&view=query&action=query&search_constraint=terms"	GO:0003001_generation_of_a_signal_involved_in_cell-cell_signaling) =HYPERLINK("http://www.ncbi.nih.gov/gquery/gquery.fcgi?term=STX4A"	STX4A) 87 2 4.410920 -1.128005 149 81.78 0.548859
=HYPERLINK("http://www.godatabase.org/cgi-bin/go.cgi?query=GO:0003001&auto_wild_cards=yes&view=query&action=query&search_constraint=terms"	GO:0003001_generation_of_a_signal_involved_in_cell-cell_signaling) =HYPERLINK("http://www.ncbi.nih.gov/gquery/gquery.fcgi?term=LIN7C"	LIN7C) 87 2 4.410920 -1.128005 149 81.78 0.548859
=HYPERLINK("http://www.godatabase.org/cgi-bin/go.cgi?query=GO:0043583&auto_wild_cards=yes&view=query&action=query&search_constraint=terms"	GO:0043583_ear_development) =HYPERLINK("http://www.ncbi.nih.gov/gquery/gquery.fcgi?term=RDH10"	RDH10) 87 2 4.410920 -1.128005 149 81.78 0.548859
=HYPERLINK("http://www.godatabase.org/cgi-bin/go.cgi?query=GO:0043583&auto_wild_cards=yes&view=query&action=query&search_constraint=terms"	GO:0043583_ear_development) =HYPERLINK("http://www.ncbi.nih.gov/gquery/gquery.fcgi?term=FGF9"	FGF9) 87 2 4.410920 -1.128005 149 81.78 0.548859
=HYPERLINK("http://www.godatabase.org/cgi-bin/go.cgi?query=GO:0008543&auto_wild_cards=yes&view=query&action=query&search_constraint=terms"	GO:0008543_fibroblast_growth_factor_receptor_signaling_pathway) =HYPERLINK("http://www.ncbi.nih.gov/gquery/gquery.fcgi?term=FGF9"	FGF9) 15 1 12.791667 -1.122065 156 85.94 0.550897
=HYPERLINK("http://www.godatabase.org/cgi-bin/go.cgi?query=GO:0021795&auto_wild_cards=yes&view=query&action=query&search_constraint=terms"	GO:0021795_cerebral_cortex_cell_migration) =HYPERLINK("http://www.ncbi.nih.gov/gquery/gquery.fcgi?term=RELN"	RELN) 15 1 12.791667 -1.122065 156 85.94 0.550897
=HYPERLINK("http://www.godatabase.org/cgi-bin/go.cgi?query=GO:0031076&auto_wild_cards=yes&view=query&action=query&search_constraint=terms"	GO:0031076_embryonic_camera-type_eye_development) =HYPERLINK("http://www.ncbi.nih.gov/gquery/gquery.fcgi?term=RDH10"	RDH10) 15 1 12.791667 -1.122065 156 85.94 0.550897
=HYPERLINK("http://www.godatabase.org/cgi-bin/go.cgi?query=GO:0042306&auto_wild_cards=yes&view=query&action=query&search_constraint=terms"	GO:0042306_regulation_of_protein_import_into_nucleus) =HYPERLINK("http://www.ncbi.nih.gov/gquery/gquery.fcgi?term=TACC3"	TACC3) 15 1 12.791667 -1.122065 156 85.94 0.550897
=HYPERLINK("http://www.godatabase.org/cgi-bin/go.cgi?query=GO:0048010&auto_wild_cards=yes&view=query&action=query&search_constraint=terms"	GO:0048010_vascular_endothelial_growth_factor_receptor_signaling_pathway) =HYPERLINK("http://www.ncbi.nih.gov/gquery/gquery.fcgi?term=FGF9"	FGF9) 15 1 12.791667 -1.122065 156 85.94 0.550897
=HYPERLINK("http://www.godatabase.org/cgi-bin/go.cgi?query=GO:0060425&auto_wild_cards=yes&view=query&action=query&search_constraint=terms"	GO:0060425_lung_morphogenesis) =HYPERLINK("http://www.ncbi.nih.gov/gquery/gquery.fcgi?term=RDH10"	RDH10) 15 1 12.791667 -1.122065 156 85.94 0.550897
=HYPERLINK("http://www.godatabase.org/cgi-bin/go.cgi?query=GO:0070507&auto_wild_cards=yes&view=query&action=query&search_constraint=terms"	GO:0070507_regulation_of_microtubule_cytoskeleton_organization) =HYPERLINK("http://www.ncbi.nih.gov/gquery/gquery.fcgi?term=APC"	APC) 15 1 12.791667 -1.122065 156 85.94 0.550897
=HYPERLINK("http://www.godatabase.org/cgi-bin/go.cgi?query=GO:0001503&auto_wild_cards=yes&view=query&action=query&search_constraint=terms"	GO:0001503_ossification) =HYPERLINK("http://www.ncbi.nih.gov/gquery/gquery.fcgi?term=FGF9"	FGF9) 88 2 4.360795 -1.119376 157 86.1 0.548408
=HYPERLINK("http://www.godatabase.org/cgi-bin/go.cgi?query=GO:0001503&auto_wild_cards=yes&view=query&action=query&search_constraint=terms"	GO:0001503_ossification) =HYPERLINK("http://www.ncbi.nih.gov/gquery/gquery.fcgi?term=APC"	APC) 88 2 4.360795 -1.119376 157 86.1 0.548408
=HYPERLINK("http://www.godatabase.org/cgi-bin/go.cgi?query=GO:0030324&auto_wild_cards=yes&view=query&action=query&search_constraint=terms"	GO:0030324_lung_development) =HYPERLINK("http://www.ncbi.nih.gov/gquery/gquery.fcgi?term=RDH10"	RDH10) 90 2 4.263889 -1.102456 158 86.99 0.550570
=HYPERLINK("http://www.godatabase.org/cgi-bin/go.cgi?query=GO:0030324&auto_wild_cards=yes&view=query&action=query&search_constraint=terms"	GO:0030324_lung_development) =HYPERLINK("http://www.ncbi.nih.gov/gquery/gquery.fcgi?term=FGF9"	FGF9) 90 2 4.263889 -1.102456 158 86.99 0.550570
=HYPERLINK("http://www.godatabase.org/cgi-bin/go.cgi?query=GO:0046148&auto_wild_cards=yes&view=query&action=query&search_constraint=terms"	GO:0046148_pigment_biosynthetic_process) =HYPERLINK("http://www.ncbi.nih.gov/gquery/gquery.fcgi?term=TYRP1"	TYRP1) 16 1 11.992188 -1.095112 160 91.19 0.569938
=HYPERLINK("http://www.godatabase.org/cgi-bin/go.cgi?query=GO:0046467&auto_wild_cards=yes&view=query&action=query&search_constraint=terms"	GO:0046467_membrane_lipid_biosynthetic_process) =HYPERLINK("http://www.ncbi.nih.gov/gquery/gquery.fcgi?term=B3GNT5"	B3GNT5) 16 1 11.992188 -1.095112 160 91.19 0.569938
=HYPERLINK("http://www.godatabase.org/cgi-bin/go.cgi?query=GO:0002009&auto_wild_cards=yes&view=query&action=query&search_constraint=terms"	GO:0002009_morphogenesis_of_an_epithelium) =HYPERLINK("http://www.ncbi.nih.gov/gquery/gquery.fcgi?term=RDH10"	RDH10) 198 3 2.907197 -1.087984 162 91.8 0.566667
=HYPERLINK("http://www.godatabase.org/cgi-bin/go.cgi?query=GO:0002009&auto_wild_cards=yes&view=query&action=query&search_constraint=terms"	GO:0002009_morphogenesis_of_an_epithelium) =HYPERLINK("http://www.ncbi.nih.gov/gquery/gquery.fcgi?term=FZD1"	FZD1) 198 3 2.907197 -1.087984 162 91.8 0.566667
=HYPERLINK("http://www.godatabase.org/cgi-bin/go.cgi?query=GO:0002009&auto_wild_cards=yes&view=query&action=query&search_constraint=terms"	GO:0002009_morphogenesis_of_an_epithelium) =HYPERLINK("http://www.ncbi.nih.gov/gquery/gquery.fcgi?term=APC"	APC) 198 3 2.907197 -1.087984 162 91.8 0.566667
=HYPERLINK("http://www.godatabase.org/cgi-bin/go.cgi?query=GO:0060429&auto_wild_cards=yes&view=query&action=query&search_constraint=terms"	GO:0060429_epithelium_development) =HYPERLINK("http://www.ncbi.nih.gov/gquery/gquery.fcgi?term=RDH10"	RDH10) 198 3 2.907197 -1.087984 162 91.8 0.566667
=HYPERLINK("http://www.godatabase.org/cgi-bin/go.cgi?query=GO:0060429&auto_wild_cards=yes&view=query&action=query&search_constraint=terms"	GO:0060429_epithelium_development) =HYPERLINK("http://www.ncbi.nih.gov/gquery/gquery.fcgi?term=FZD1"	FZD1) 198 3 2.907197 -1.087984 162 91.8 0.566667
=HYPERLINK("http://www.godatabase.org/cgi-bin/go.cgi?query=GO:0060429&auto_wild_cards=yes&view=query&action=query&search_constraint=terms"	GO:0060429_epithelium_development) =HYPERLINK("http://www.ncbi.nih.gov/gquery/gquery.fcgi?term=APC"	APC) 198 3 2.907197 -1.087984 162 91.8 0.566667
=HYPERLINK("http://www.godatabase.org/cgi-bin/go.cgi?query=GO:0030323&auto_wild_cards=yes&view=query&action=query&search_constraint=terms"	GO:0030323_respiratory_tube_development) =HYPERLINK("http://www.ncbi.nih.gov/gquery/gquery.fcgi?term=RDH10"	RDH10) 92 2 4.171196 -1.085967 163 91.93 0.563988
=HYPERLINK("http://www.godatabase.org/cgi-bin/go.cgi?query=GO:0030323&auto_wild_cards=yes&view=query&action=query&search_constraint=terms"	GO:0030323_respiratory_tube_development) =HYPERLINK("http://www.ncbi.nih.gov/gquery/gquery.fcgi?term=FGF9"	FGF9) 92 2 4.171196 -1.085967 163 91.93 0.563988
=HYPERLINK("http://www.godatabase.org/cgi-bin/go.cgi?query=GO:0035107&auto_wild_cards=yes&view=query&action=query&search_constraint=terms"	GO:0035107_appendage_morphogenesis) =HYPERLINK("http://www.ncbi.nih.gov/gquery/gquery.fcgi?term=RDH10"	RDH10) 93 2 4.126344 -1.077879 166 92.63 0.558012
=HYPERLINK("http://www.godatabase.org/cgi-bin/go.cgi?query=GO:0035107&auto_wild_cards=yes&view=query&action=query&search_constraint=terms"	GO:0035107_appendage_morphogenesis) =HYPERLINK("http://www.ncbi.nih.gov/gquery/gquery.fcgi?term=FGF9"	FGF9) 93 2 4.126344 -1.077879 166 92.63 0.558012
=HYPERLINK("http://www.godatabase.org/cgi-bin/go.cgi?query=GO:0035108&auto_wild_cards=yes&view=query&action=query&search_constraint=terms"	GO:0035108_limb_morphogenesis) =HYPERLINK("http://www.ncbi.nih.gov/gquery/gquery.fcgi?term=RDH10"	RDH10) 93 2 4.126344 -1.077879 166 92.63 0.558012
=HYPERLINK("http://www.godatabase.org/cgi-bin/go.cgi?query=GO:0035108&auto_wild_cards=yes&view=query&action=query&search_constraint=terms"	GO:0035108_limb_morphogenesis) =HYPERLINK("http://www.ncbi.nih.gov/gquery/gquery.fcgi?term=FGF9"	FGF9) 93 2 4.126344 -1.077879 166 92.63 0.558012
=HYPERLINK("http://www.godatabase.org/cgi-bin/go.cgi?query=GO:0065003&auto_wild_cards=yes&view=query&action=query&search_constraint=terms"	GO:0065003_macromolecular_complex_assembly) =HYPERLINK("http://www.ncbi.nih.gov/gquery/gquery.fcgi?term=RRM2"	RRM2) 93 2 4.126344 -1.077879 166 92.63 0.558012
=HYPERLINK("http://www.godatabase.org/cgi-bin/go.cgi?query=GO:0065003&auto_wild_cards=yes&view=query&action=query&search_constraint=terms"	GO:0065003_macromolecular_complex_assembly) =HYPERLINK("http://www.ncbi.nih.gov/gquery/gquery.fcgi?term=APC"	APC) 93 2 4.126344 -1.077879 166 92.63 0.558012
=HYPERLINK("http://www.godatabase.org/cgi-bin/go.cgi?query=GO:0006753&auto_wild_cards=yes&view=query&action=query&search_constraint=terms"	GO:0006753_nucleoside_phosphate_metabolic_process) =HYPERLINK("http://www.ncbi.nih.gov/gquery/gquery.fcgi?term=RRM2"	RRM2) 94 2 4.082447 -1.069892 169 93.11 0.550947
=HYPERLINK("http://www.godatabase.org/cgi-bin/go.cgi?query=GO:0006753&auto_wild_cards=yes&view=query&action=query&search_constraint=terms"	GO:0006753_nucleoside_phosphate_metabolic_process) =HYPERLINK("http://www.ncbi.nih.gov/gquery/gquery.fcgi?term=TIMP2"	TIMP2) 94 2 4.082447 -1.069892 169 93.11 0.550947
=HYPERLINK("http://www.godatabase.org/cgi-bin/go.cgi?query=GO:0008610&auto_wild_cards=yes&view=query&action=query&search_constraint=terms"	GO:0008610_lipid_biosynthetic_process) =HYPERLINK("http://www.ncbi.nih.gov/gquery/gquery.fcgi?term=B3GNT5"	B3GNT5) 94 2 4.082447 -1.069892 169 93.11 0.550947
=HYPERLINK("http://www.godatabase.org/cgi-bin/go.cgi?query=GO:0008610&auto_wild_cards=yes&view=query&action=query&search_constraint=terms"	GO:0008610_lipid_biosynthetic_process) =HYPERLINK("http://www.ncbi.nih.gov/gquery/gquery.fcgi?term=ATP1A1"	ATP1A1) 94 2 4.082447 -1.069892 169 93.11 0.550947
=HYPERLINK("http://www.godatabase.org/cgi-bin/go.cgi?query=GO:0009117&auto_wild_cards=yes&view=query&action=query&search_constraint=terms"	GO:0009117_nucleotide_metabolic_process) =HYPERLINK("http://www.ncbi.nih.gov/gquery/gquery.fcgi?term=RRM2"	RRM2) 94 2 4.082447 -1.069892 169 93.11 0.550947
=HYPERLINK("http://www.godatabase.org/cgi-bin/go.cgi?query=GO:0009117&auto_wild_cards=yes&view=query&action=query&search_constraint=terms"	GO:0009117_nucleotide_metabolic_process) =HYPERLINK("http://www.ncbi.nih.gov/gquery/gquery.fcgi?term=TIMP2"	TIMP2) 94 2 4.082447 -1.069892 169 93.11 0.550947
=HYPERLINK("http://www.godatabase.org/cgi-bin/go.cgi?query=GO:0010741&auto_wild_cards=yes&view=query&action=query&search_constraint=terms"	GO:0010741_negative_regulation_of_protein_kinase_cascade) =HYPERLINK("http://www.ncbi.nih.gov/gquery/gquery.fcgi?term=APC"	APC) 17 1 11.286765 -1.069858 178 96.89 0.544326
=HYPERLINK("http://www.godatabase.org/cgi-bin/go.cgi?query=GO:0022029&auto_wild_cards=yes&view=query&action=query&search_constraint=terms"	GO:0022029_telencephalon_cell_migration) =HYPERLINK("http://www.ncbi.nih.gov/gquery/gquery.fcgi?term=RELN"	RELN) 17 1 11.286765 -1.069858 178 96.89 0.544326
=HYPERLINK("http://www.godatabase.org/cgi-bin/go.cgi?query=GO:0034470&auto_wild_cards=yes&view=query&action=query&search_constraint=terms"	GO:0034470_ncRNA_processing) =HYPERLINK("http://www.ncbi.nih.gov/gquery/gquery.fcgi?term=EBNA1BP2"	EBNA1BP2) 17 1 11.286765 -1.069858 178 96.89 0.544326
=HYPERLINK("http://www.godatabase.org/cgi-bin/go.cgi?query=GO:0035115&auto_wild_cards=yes&view=query&action=query&search_constraint=terms"	GO:0035115_embryonic_forelimb_morphogenesis) =HYPERLINK("http://www.ncbi.nih.gov/gquery/gquery.fcgi?term=RDH10"	RDH10) 17 1 11.286765 -1.069858 178 96.89 0.544326
=HYPERLINK("http://www.godatabase.org/cgi-bin/go.cgi?query=GO:0042254&auto_wild_cards=yes&view=query&action=query&search_constraint=terms"	GO:0042254_ribosome_biogenesis) =HYPERLINK("http://www.ncbi.nih.gov/gquery/gquery.fcgi?term=EBNA1BP2"	EBNA1BP2) 17 1 11.286765 -1.069858 178 96.89 0.544326
=HYPERLINK("http://www.godatabase.org/cgi-bin/go.cgi?query=GO:0042440&auto_wild_cards=yes&view=query&action=query&search_constraint=terms"	GO:0042440_pigment_metabolic_process) =HYPERLINK("http://www.ncbi.nih.gov/gquery/gquery.fcgi?term=TYRP1"	TYRP1) 17 1 11.286765 -1.069858 178 96.89 0.544326
=HYPERLINK("http://www.godatabase.org/cgi-bin/go.cgi?query=GO:0045667&auto_wild_cards=yes&view=query&action=query&search_constraint=terms"	GO:0045667_regulation_of_osteoblast_differentiation) =HYPERLINK("http://www.ncbi.nih.gov/gquery/gquery.fcgi?term=APC"	APC) 17 1 11.286765 -1.069858 178 96.89 0.544326
=HYPERLINK("http://www.godatabase.org/cgi-bin/go.cgi?query=GO:0045670&auto_wild_cards=yes&view=query&action=query&search_constraint=terms"	GO:0045670_regulation_of_osteoclast_differentiation) =HYPERLINK("http://www.ncbi.nih.gov/gquery/gquery.fcgi?term=APC"	APC) 17 1 11.286765 -1.069858 178 96.89 0.544326
=HYPERLINK("http://www.godatabase.org/cgi-bin/go.cgi?query=GO:0048265&auto_wild_cards=yes&view=query&action=query&search_constraint=terms"	GO:0048265_response_to_pain) =HYPERLINK("http://www.ncbi.nih.gov/gquery/gquery.fcgi?term=RELN"	RELN) 17 1 11.286765 -1.069858 178 96.89 0.544326
=HYPERLINK("http://www.godatabase.org/cgi-bin/go.cgi?query=GO:0048736&auto_wild_cards=yes&view=query&action=query&search_constraint=terms"	GO:0048736_appendage_development) =HYPERLINK("http://www.ncbi.nih.gov/gquery/gquery.fcgi?term=RDH10"	RDH10) 96 2 3.997396 -1.054214 180 97.63 0.542389
=HYPERLINK("http://www.godatabase.org/cgi-bin/go.cgi?query=GO:0048736&auto_wild_cards=yes&view=query&action=query&search_constraint=terms"	GO:0048736_appendage_development) =HYPERLINK("http://www.ncbi.nih.gov/gquery/gquery.fcgi?term=FGF9"	FGF9) 96 2 3.997396 -1.054214 180 97.63 0.542389
=HYPERLINK("http://www.godatabase.org/cgi-bin/go.cgi?query=GO:0060173&auto_wild_cards=yes&view=query&action=query&search_constraint=terms"	GO:0060173_limb_development) =HYPERLINK("http://www.ncbi.nih.gov/gquery/gquery.fcgi?term=RDH10"	RDH10) 96 2 3.997396 -1.054214 180 97.63 0.542389
=HYPERLINK("http://www.godatabase.org/cgi-bin/go.cgi?query=GO:0060173&auto_wild_cards=yes&view=query&action=query&search_constraint=terms"	GO:0060173_limb_development) =HYPERLINK("http://www.ncbi.nih.gov/gquery/gquery.fcgi?term=FGF9"	FGF9) 96 2 3.997396 -1.054214 180 97.63 0.542389
=HYPERLINK("http://www.godatabase.org/cgi-bin/go.cgi?query=GO:0010646&auto_wild_cards=yes&view=query&action=query&search_constraint=terms"	GO:0010646_regulation_of_cell_communication) =HYPERLINK("http://www.ncbi.nih.gov/gquery/gquery.fcgi?term=FGF9"	FGF9) 330 4 2.325758 -1.054148 181 97.8 0.540331
=HYPERLINK("http://www.godatabase.org/cgi-bin/go.cgi?query=GO:0010646&auto_wild_cards=yes&view=query&action=query&search_constraint=terms"	GO:0010646_regulation_of_cell_communication) =HYPERLINK("http://www.ncbi.nih.gov/gquery/gquery.fcgi?term=RELN"	RELN) 330 4 2.325758 -1.054148 181 97.8 0.540331
=HYPERLINK("http://www.godatabase.org/cgi-bin/go.cgi?query=GO:0010646&auto_wild_cards=yes&view=query&action=query&search_constraint=terms"	GO:0010646_regulation_of_cell_communication) =HYPERLINK("http://www.ncbi.nih.gov/gquery/gquery.fcgi?term=TIMP2"	TIMP2) 330 4 2.325758 -1.054148 181 97.8 0.540331
=HYPERLINK("http://www.godatabase.org/cgi-bin/go.cgi?query=GO:0010646&auto_wild_cards=yes&view=query&action=query&search_constraint=terms"	GO:0010646_regulation_of_cell_communication) =HYPERLINK("http://www.ncbi.nih.gov/gquery/gquery.fcgi?term=APC"	APC) 330 4 2.325758 -1.054148 181 97.8 0.540331
=HYPERLINK("http://www.godatabase.org/cgi-bin/go.cgi?query=GO:0031324&auto_wild_cards=yes&view=query&action=query&search_constraint=terms"	GO:0031324_negative_regulation_of_cellular_metabolic_process) =HYPERLINK("http://www.ncbi.nih.gov/gquery/gquery.fcgi?term=FZD1"	FZD1) 332 4 2.311747 -1.046630 182 98.06 0.538791
=HYPERLINK("http://www.godatabase.org/cgi-bin/go.cgi?query=GO:0031324&auto_wild_cards=yes&view=query&action=query&search_constraint=terms"	GO:0031324_negative_regulation_of_cellular_metabolic_process) =HYPERLINK("http://www.ncbi.nih.gov/gquery/gquery.fcgi?term=ATP1A1"	ATP1A1) 332 4 2.311747 -1.046630 182 98.06 0.538791
=HYPERLINK("http://www.godatabase.org/cgi-bin/go.cgi?query=GO:0031324&auto_wild_cards=yes&view=query&action=query&search_constraint=terms"	GO:0031324_negative_regulation_of_cellular_metabolic_process) =HYPERLINK("http://www.ncbi.nih.gov/gquery/gquery.fcgi?term=TLE1"	TLE1) 332 4 2.311747 -1.046630 182 98.06 0.538791
=HYPERLINK("http://www.godatabase.org/cgi-bin/go.cgi?query=GO:0031324&auto_wild_cards=yes&view=query&action=query&search_constraint=terms"	GO:0031324_negative_regulation_of_cellular_metabolic_process) =HYPERLINK("http://www.ncbi.nih.gov/gquery/gquery.fcgi?term=APC"	APC) 332 4 2.311747 -1.046630 182 98.06 0.538791
=HYPERLINK("http://www.godatabase.org/cgi-bin/go.cgi?query=GO:0060341&auto_wild_cards=yes&view=query&action=query&search_constraint=terms"	GO:0060341_regulation_of_cellular_localization) =HYPERLINK("http://www.ncbi.nih.gov/gquery/gquery.fcgi?term=TACC3"	TACC3) 97 2 3.956186 -1.046517 183 98.19 0.536557
=HYPERLINK("http://www.godatabase.org/cgi-bin/go.cgi?query=GO:0060341&auto_wild_cards=yes&view=query&action=query&search_constraint=terms"	GO:0060341_regulation_of_cellular_localization) =HYPERLINK("http://www.ncbi.nih.gov/gquery/gquery.fcgi?term=APC"	APC) 97 2 3.956186 -1.046517 183 98.19 0.536557
=HYPERLINK("http://www.godatabase.org/cgi-bin/go.cgi?query=GO:0008589&auto_wild_cards=yes&view=query&action=query&search_constraint=terms"	GO:0008589_regulation_of_smoothened_signaling_pathway) =HYPERLINK("http://www.ncbi.nih.gov/gquery/gquery.fcgi?term=FGF9"	FGF9) 18 1 10.659722 -1.046108 189 102.31 0.541323
=HYPERLINK("http://www.godatabase.org/cgi-bin/go.cgi?query=GO:0021885&auto_wild_cards=yes&view=query&action=query&search_constraint=terms"	GO:0021885_forebrain_cell_migration) =HYPERLINK("http://www.ncbi.nih.gov/gquery/gquery.fcgi?term=RELN"	RELN) 18 1 10.659722 -1.046108 189 102.31 0.541323
=HYPERLINK("http://www.godatabase.org/cgi-bin/go.cgi?query=GO:0030318&auto_wild_cards=yes&view=query&action=query&search_constraint=terms"	GO:0030318_melanocyte_differentiation) =HYPERLINK("http://www.ncbi.nih.gov/gquery/gquery.fcgi?term=TYRP1"	TYRP1) 18 1 10.659722 -1.046108 189 102.31 0.541323
=HYPERLINK("http://www.godatabase.org/cgi-bin/go.cgi?query=GO:0032984&auto_wild_cards=yes&view=query&action=query&search_constraint=terms"	GO:0032984_macromolecular_complex_disassembly) =HYPERLINK("http://www.ncbi.nih.gov/gquery/gquery.fcgi?term=APC"	APC) 18 1 10.659722 -1.046108 189 102.31 0.541323
=HYPERLINK("http://www.godatabase.org/cgi-bin/go.cgi?query=GO:0033157&auto_wild_cards=yes&view=query&action=query&search_constraint=terms"	GO:0033157_regulation_of_intracellular_protein_transport) =HYPERLINK("http://www.ncbi.nih.gov/gquery/gquery.fcgi?term=TACC3"	TACC3) 18 1 10.659722 -1.046108 189 102.31 0.541323
=HYPERLINK("http://www.godatabase.org/cgi-bin/go.cgi?query=GO:0060571&auto_wild_cards=yes&view=query&action=query&search_constraint=terms"	GO:0060571_morphogenesis_of_an_epithelial_fold) =HYPERLINK("http://www.ncbi.nih.gov/gquery/gquery.fcgi?term=RDH10"	RDH10) 18 1 10.659722 -1.046108 189 102.31 0.541323
=HYPERLINK("http://www.godatabase.org/cgi-bin/go.cgi?query=GO:0007548&auto_wild_cards=yes&view=query&action=query&search_constraint=terms"	GO:0007548_sex_differentiation) =HYPERLINK("http://www.ncbi.nih.gov/gquery/gquery.fcgi?term=RDH10"	RDH10) 98 2 3.915816 -1.038914 192 102.7 0.534896
=HYPERLINK("http://www.godatabase.org/cgi-bin/go.cgi?query=GO:0007548&auto_wild_cards=yes&view=query&action=query&search_constraint=terms"	GO:0007548_sex_differentiation) =HYPERLINK("http://www.ncbi.nih.gov/gquery/gquery.fcgi?term=FGF9"	FGF9) 98 2 3.915816 -1.038914 192 102.7 0.534896
=HYPERLINK("http://www.godatabase.org/cgi-bin/go.cgi?query=GO:0009967&auto_wild_cards=yes&view=query&action=query&search_constraint=terms"	GO:0009967_positive_regulation_of_signal_transduction) =HYPERLINK("http://www.ncbi.nih.gov/gquery/gquery.fcgi?term=FGF9"	FGF9) 98 2 3.915816 -1.038914 192 102.7 0.534896
=HYPERLINK("http://www.godatabase.org/cgi-bin/go.cgi?query=GO:0009967&auto_wild_cards=yes&view=query&action=query&search_constraint=terms"	GO:0009967_positive_regulation_of_signal_transduction) =HYPERLINK("http://www.ncbi.nih.gov/gquery/gquery.fcgi?term=RELN"	RELN) 98 2 3.915816 -1.038914 192 102.7 0.534896
=HYPERLINK("http://www.godatabase.org/cgi-bin/go.cgi?query=GO:0060541&auto_wild_cards=yes&view=query&action=query&search_constraint=terms"	GO:0060541_respiratory_system_development) =HYPERLINK("http://www.ncbi.nih.gov/gquery/gquery.fcgi?term=RDH10"	RDH10) 98 2 3.915816 -1.038914 192 102.7 0.534896
=HYPERLINK("http://www.godatabase.org/cgi-bin/go.cgi?query=GO:0060541&auto_wild_cards=yes&view=query&action=query&search_constraint=terms"	GO:0060541_respiratory_system_development) =HYPERLINK("http://www.ncbi.nih.gov/gquery/gquery.fcgi?term=FGF9"	FGF9) 98 2 3.915816 -1.038914 192 102.7 0.534896
=HYPERLINK("http://www.godatabase.org/cgi-bin/go.cgi?query=GO:0044237&auto_wild_cards=yes&view=query&action=query&search_constraint=terms"	GO:0044237_cellular_metabolic_process) =HYPERLINK("http://www.ncbi.nih.gov/gquery/gquery.fcgi?term=EXO1"	EXO1) 1974 14 1.360816 -1.032989 193 102.93 0.533316
=HYPERLINK("http://www.godatabase.org/cgi-bin/go.cgi?query=GO:0044237&auto_wild_cards=yes&view=query&action=query&search_constraint=terms"	GO:0044237_cellular_metabolic_process) =HYPERLINK("http://www.ncbi.nih.gov/gquery/gquery.fcgi?term=TYRP1"	TYRP1) 1974 14 1.360816 -1.032989 193 102.93 0.533316
=HYPERLINK("http://www.godatabase.org/cgi-bin/go.cgi?query=GO:0044237&auto_wild_cards=yes&view=query&action=query&search_constraint=terms"	GO:0044237_cellular_metabolic_process) =HYPERLINK("http://www.ncbi.nih.gov/gquery/gquery.fcgi?term=FZD1"	FZD1) 1974 14 1.360816 -1.032989 193 102.93 0.533316
=HYPERLINK("http://www.godatabase.org/cgi-bin/go.cgi?query=GO:0044237&auto_wild_cards=yes&view=query&action=query&search_constraint=terms"	GO:0044237_cellular_metabolic_process) =HYPERLINK("http://www.ncbi.nih.gov/gquery/gquery.fcgi?term=TLE1"	TLE1) 1974 14 1.360816 -1.032989 193 102.93 0.533316
=HYPERLINK("http://www.godatabase.org/cgi-bin/go.cgi?query=GO:0044237&auto_wild_cards=yes&view=query&action=query&search_constraint=terms"	GO:0044237_cellular_metabolic_process) =HYPERLINK("http://www.ncbi.nih.gov/gquery/gquery.fcgi?term=ATP1A1"	ATP1A1) 1974 14 1.360816 -1.032989 193 102.93 0.533316
=HYPERLINK("http://www.godatabase.org/cgi-bin/go.cgi?query=GO:0044237&auto_wild_cards=yes&view=query&action=query&search_constraint=terms"	GO:0044237_cellular_metabolic_process) =HYPERLINK("http://www.ncbi.nih.gov/gquery/gquery.fcgi?term=TIMP2"	TIMP2) 1974 14 1.360816 -1.032989 193 102.93 0.533316
=HYPERLINK("http://www.godatabase.org/cgi-bin/go.cgi?query=GO:0044237&auto_wild_cards=yes&view=query&action=query&search_constraint=terms"	GO:0044237_cellular_metabolic_process) =HYPERLINK("http://www.ncbi.nih.gov/gquery/gquery.fcgi?term=EBNA1BP2"	EBNA1BP2) 1974 14 1.360816 -1.032989 193 102.93 0.533316
=HYPERLINK("http://www.godatabase.org/cgi-bin/go.cgi?query=GO:0044237&auto_wild_cards=yes&view=query&action=query&search_constraint=terms"	GO:0044237_cellular_metabolic_process) =HYPERLINK("http://www.ncbi.nih.gov/gquery/gquery.fcgi?term=RDH10"	RDH10) 1974 14 1.360816 -1.032989 193 102.93 0.533316
=HYPERLINK("http://www.godatabase.org/cgi-bin/go.cgi?query=GO:0044237&auto_wild_cards=yes&view=query&action=query&search_constraint=terms"	GO:0044237_cellular_metabolic_process) =HYPERLINK("http://www.ncbi.nih.gov/gquery/gquery.fcgi?term=CSNK2A1"	CSNK2A1) 1974 14 1.360816 -1.032989 193 102.93 0.533316
=HYPERLINK("http://www.godatabase.org/cgi-bin/go.cgi?query=GO:0044237&auto_wild_cards=yes&view=query&action=query&search_constraint=terms"	GO:0044237_cellular_metabolic_process) =HYPERLINK("http://www.ncbi.nih.gov/gquery/gquery.fcgi?term=B3GNT5"	B3GNT5) 1974 14 1.360816 -1.032989 193 102.93 0.533316
=HYPERLINK("http://www.godatabase.org/cgi-bin/go.cgi?query=GO:0044237&auto_wild_cards=yes&view=query&action=query&search_constraint=terms"	GO:0044237_cellular_metabolic_process) =HYPERLINK("http://www.ncbi.nih.gov/gquery/gquery.fcgi?term=RRM2"	RRM2) 1974 14 1.360816 -1.032989 193 102.93 0.533316
=HYPERLINK("http://www.godatabase.org/cgi-bin/go.cgi?query=GO:0044237&auto_wild_cards=yes&view=query&action=query&search_constraint=terms"	GO:0044237_cellular_metabolic_process) =HYPERLINK("http://www.ncbi.nih.gov/gquery/gquery.fcgi?term=MRPL19"	MRPL19) 1974 14 1.360816 -1.032989 193 102.93 0.533316
=HYPERLINK("http://www.godatabase.org/cgi-bin/go.cgi?query=GO:0044237&auto_wild_cards=yes&view=query&action=query&search_constraint=terms"	GO:0044237_cellular_metabolic_process) =HYPERLINK("http://www.ncbi.nih.gov/gquery/gquery.fcgi?term=RELN"	RELN) 1974 14 1.360816 -1.032989 193 102.93 0.533316
=HYPERLINK("http://www.godatabase.org/cgi-bin/go.cgi?query=GO:0044237&auto_wild_cards=yes&view=query&action=query&search_constraint=terms"	GO:0044237_cellular_metabolic_process) =HYPERLINK("http://www.ncbi.nih.gov/gquery/gquery.fcgi?term=APC"	APC) 1974 14 1.360816 -1.032989 193 102.93 0.533316
=HYPERLINK("http://www.godatabase.org/cgi-bin/go.cgi?query=GO:0060348&auto_wild_cards=yes&view=query&action=query&search_constraint=terms"	GO:0060348_bone_development) =HYPERLINK("http://www.ncbi.nih.gov/gquery/gquery.fcgi?term=FGF9"	FGF9) 99 2 3.876263 -1.031402 194 103.27 0.532320
=HYPERLINK("http://www.godatabase.org/cgi-bin/go.cgi?query=GO:0060348&auto_wild_cards=yes&view=query&action=query&search_constraint=terms"	GO:0060348_bone_development) =HYPERLINK("http://www.ncbi.nih.gov/gquery/gquery.fcgi?term=APC"	APC) 99 2 3.876263 -1.031402 194 103.27 0.532320
=HYPERLINK("http://www.godatabase.org/cgi-bin/go.cgi?query=GO:0006776&auto_wild_cards=yes&view=query&action=query&search_constraint=terms"	GO:0006776_vitamin_A_metabolic_process) =HYPERLINK("http://www.ncbi.nih.gov/gquery/gquery.fcgi?term=RDH10"	RDH10) 19 1 10.098684 -1.023700 203 106.61 0.525172
=HYPERLINK("http://www.godatabase.org/cgi-bin/go.cgi?query=GO:0009798&auto_wild_cards=yes&view=query&action=query&search_constraint=terms"	GO:0009798_axis_specification) =HYPERLINK("http://www.ncbi.nih.gov/gquery/gquery.fcgi?term=APC"	APC) 19 1 10.098684 -1.023700 203 106.61 0.525172
=HYPERLINK("http://www.godatabase.org/cgi-bin/go.cgi?query=GO:0010639&auto_wild_cards=yes&view=query&action=query&search_constraint=terms"	GO:0010639_negative_regulation_of_organelle_organization) =HYPERLINK("http://www.ncbi.nih.gov/gquery/gquery.fcgi?term=APC"	APC) 19 1 10.098684 -1.023700 203 106.61 0.525172
=HYPERLINK("http://www.godatabase.org/cgi-bin/go.cgi?query=GO:0019218&auto_wild_cards=yes&view=query&action=query&search_constraint=terms"	GO:0019218_regulation_of_steroid_metabolic_process) =HYPERLINK("http://www.ncbi.nih.gov/gquery/gquery.fcgi?term=ATP1A1"	ATP1A1) 19 1 10.098684 -1.023700 203 106.61 0.525172
=HYPERLINK("http://www.godatabase.org/cgi-bin/go.cgi?query=GO:0033002&auto_wild_cards=yes&view=query&action=query&search_constraint=terms"	GO:0033002_muscle_cell_proliferation) =HYPERLINK("http://www.ncbi.nih.gov/gquery/gquery.fcgi?term=FGF9"	FGF9) 19 1 10.098684 -1.023700 203 106.61 0.525172
=HYPERLINK("http://www.godatabase.org/cgi-bin/go.cgi?query=GO:0046890&auto_wild_cards=yes&view=query&action=query&search_constraint=terms"	GO:0046890_regulation_of_lipid_biosynthetic_process) =HYPERLINK("http://www.ncbi.nih.gov/gquery/gquery.fcgi?term=ATP1A1"	ATP1A1) 19 1 10.098684 -1.023700 203 106.61 0.525172
=HYPERLINK("http://www.godatabase.org/cgi-bin/go.cgi?query=GO:0048701&auto_wild_cards=yes&view=query&action=query&search_constraint=terms"	GO:0048701_embryonic_cranial_skeleton_morphogenesis) =HYPERLINK("http://www.ncbi.nih.gov/gquery/gquery.fcgi?term=RDH10"	RDH10) 19 1 10.098684 -1.023700 203 106.61 0.525172
=HYPERLINK("http://www.godatabase.org/cgi-bin/go.cgi?query=GO:0050931&auto_wild_cards=yes&view=query&action=query&search_constraint=terms"	GO:0050931_pigment_cell_differentiation) =HYPERLINK("http://www.ncbi.nih.gov/gquery/gquery.fcgi?term=TYRP1"	TYRP1) 19 1 10.098684 -1.023700 203 106.61 0.525172
=HYPERLINK("http://www.godatabase.org/cgi-bin/go.cgi?query=GO:0051056&auto_wild_cards=yes&view=query&action=query&search_constraint=terms"	GO:0051056_regulation_of_small_GTPase_mediated_signal_transduction) =HYPERLINK("http://www.ncbi.nih.gov/gquery/gquery.fcgi?term=RELN"	RELN) 19 1 10.098684 -1.023700 203 106.61 0.525172
=HYPERLINK("http://www.godatabase.org/cgi-bin/go.cgi?query=GO:0051649&auto_wild_cards=yes&view=query&action=query&search_constraint=terms"	GO:0051649_establishment_of_localization_in_cell) =HYPERLINK("http://www.ncbi.nih.gov/gquery/gquery.fcgi?term=FGF9"	FGF9) 342 4 2.244152 -1.009977 204 107.08 0.524902
=HYPERLINK("http://www.godatabase.org/cgi-bin/go.cgi?query=GO:0051649&auto_wild_cards=yes&view=query&action=query&search_constraint=terms"	GO:0051649_establishment_of_localization_in_cell) =HYPERLINK("http://www.ncbi.nih.gov/gquery/gquery.fcgi?term=STX4A"	STX4A) 342 4 2.244152 -1.009977 204 107.08 0.524902
=HYPERLINK("http://www.godatabase.org/cgi-bin/go.cgi?query=GO:0051649&auto_wild_cards=yes&view=query&action=query&search_constraint=terms"	GO:0051649_establishment_of_localization_in_cell) =HYPERLINK("http://www.ncbi.nih.gov/gquery/gquery.fcgi?term=LIN7C"	LIN7C) 342 4 2.244152 -1.009977 204 107.08 0.524902
=HYPERLINK("http://www.godatabase.org/cgi-bin/go.cgi?query=GO:0051649&auto_wild_cards=yes&view=query&action=query&search_constraint=terms"	GO:0051649_establishment_of_localization_in_cell) =HYPERLINK("http://www.ncbi.nih.gov/gquery/gquery.fcgi?term=TACC3"	TACC3) 342 4 2.244152 -1.009977 204 107.08 0.524902
=HYPERLINK("http://www.godatabase.org/cgi-bin/go.cgi?query=GO:0009615&auto_wild_cards=yes&view=query&action=query&search_constraint=terms"	GO:0009615_response_to_virus) =HYPERLINK("http://www.ncbi.nih.gov/gquery/gquery.fcgi?term=XPR1"	XPR1) 20 1 9.593750 -1.002496 206 110.19 0.534903
=HYPERLINK("http://www.godatabase.org/cgi-bin/go.cgi?query=GO:0046822&auto_wild_cards=yes&view=query&action=query&search_constraint=terms"	GO:0046822_regulation_of_nucleocytoplasmic_transport) =HYPERLINK("http://www.ncbi.nih.gov/gquery/gquery.fcgi?term=TACC3"	TACC3) 20 1 9.593750 -1.002496 206 110.19 0.534903
=HYPERLINK("http://www.godatabase.org/cgi-bin/go.cgi?query=GO:0009968&auto_wild_cards=yes&view=query&action=query&search_constraint=terms"	GO:0009968_negative_regulation_of_signal_transduction) =HYPERLINK("http://www.ncbi.nih.gov/gquery/gquery.fcgi?term=FGF9"	FGF9) 103 2 3.725728 -1.002227 207 110.45 0.533575
=HYPERLINK("http://www.godatabase.org/cgi-bin/go.cgi?query=GO:0009968&auto_wild_cards=yes&view=query&action=query&search_constraint=terms"	GO:0009968_negative_regulation_of_signal_transduction) =HYPERLINK("http://www.ncbi.nih.gov/gquery/gquery.fcgi?term=APC"	APC) 103 2 3.725728 -1.002227 207 110.45 0.533575
=HYPERLINK("http://www.godatabase.org/cgi-bin/go.cgi?query=GO:0055086&auto_wild_cards=yes&view=query&action=query&search_constraint=terms"	GO:0055086_nucleobase__nucleoside_and_nucleotide_metabolic_process) =HYPERLINK("http://www.ncbi.nih.gov/gquery/gquery.fcgi?term=RRM2"	RRM2) 104 2 3.689904 -0.995143 208 110.86 0.532981
=HYPERLINK("http://www.godatabase.org/cgi-bin/go.cgi?query=GO:0055086&auto_wild_cards=yes&view=query&action=query&search_constraint=terms"	GO:0055086_nucleobase__nucleoside_and_nucleotide_metabolic_process) =HYPERLINK("http://www.ncbi.nih.gov/gquery/gquery.fcgi?term=TIMP2"	TIMP2) 104 2 3.689904 -0.995143 208 110.86 0.532981
=HYPERLINK("http://www.godatabase.org/cgi-bin/go.cgi?query=GO:0009892&auto_wild_cards=yes&view=query&action=query&search_constraint=terms"	GO:0009892_negative_regulation_of_metabolic_process) =HYPERLINK("http://www.ncbi.nih.gov/gquery/gquery.fcgi?term=FZD1"	FZD1) 348 4 2.205460 -0.988707 209 111.02 0.531196
=HYPERLINK("http://www.godatabase.org/cgi-bin/go.cgi?query=GO:0009892&auto_wild_cards=yes&view=query&action=query&search_constraint=terms"	GO:0009892_negative_regulation_of_metabolic_process) =HYPERLINK("http://www.ncbi.nih.gov/gquery/gquery.fcgi?term=ATP1A1"	ATP1A1) 348 4 2.205460 -0.988707 209 111.02 0.531196
=HYPERLINK("http://www.godatabase.org/cgi-bin/go.cgi?query=GO:0009892&auto_wild_cards=yes&view=query&action=query&search_constraint=terms"	GO:0009892_negative_regulation_of_metabolic_process) =HYPERLINK("http://www.ncbi.nih.gov/gquery/gquery.fcgi?term=TLE1"	TLE1) 348 4 2.205460 -0.988707 209 111.02 0.531196
=HYPERLINK("http://www.godatabase.org/cgi-bin/go.cgi?query=GO:0009892&auto_wild_cards=yes&view=query&action=query&search_constraint=terms"	GO:0009892_negative_regulation_of_metabolic_process) =HYPERLINK("http://www.ncbi.nih.gov/gquery/gquery.fcgi?term=APC"	APC) 348 4 2.205460 -0.988707 209 111.02 0.531196
=HYPERLINK("http://www.godatabase.org/cgi-bin/go.cgi?query=GO:0007423&auto_wild_cards=yes&view=query&action=query&search_constraint=terms"	GO:0007423_sensory_organ_development) =HYPERLINK("http://www.ncbi.nih.gov/gquery/gquery.fcgi?term=RDH10"	RDH10) 219 3 2.628425 -0.986702 210 111.26 0.529810
=HYPERLINK("http://www.godatabase.org/cgi-bin/go.cgi?query=GO:0007423&auto_wild_cards=yes&view=query&action=query&search_constraint=terms"	GO:0007423_sensory_organ_development) =HYPERLINK("http://www.ncbi.nih.gov/gquery/gquery.fcgi?term=FGF9"	FGF9) 219 3 2.628425 -0.986702 210 111.26 0.529810
=HYPERLINK("http://www.godatabase.org/cgi-bin/go.cgi?query=GO:0007423&auto_wild_cards=yes&view=query&action=query&search_constraint=terms"	GO:0007423_sensory_organ_development) =HYPERLINK("http://www.ncbi.nih.gov/gquery/gquery.fcgi?term=APC"	APC) 219 3 2.628425 -0.986702 210 111.26 0.529810
=HYPERLINK("http://www.godatabase.org/cgi-bin/go.cgi?query=GO:0002053&auto_wild_cards=yes&view=query&action=query&search_constraint=terms"	GO:0002053_positive_regulation_of_mesenchymal_cell_proliferation) =HYPERLINK("http://www.ncbi.nih.gov/gquery/gquery.fcgi?term=FGF9"	FGF9) 21 1 9.136905 -0.982379 215 115.49 0.537163
=HYPERLINK("http://www.godatabase.org/cgi-bin/go.cgi?query=GO:0019827&auto_wild_cards=yes&view=query&action=query&search_constraint=terms"	GO:0019827_stem_cell_maintenance) =HYPERLINK("http://www.ncbi.nih.gov/gquery/gquery.fcgi?term=APC"	APC) 21 1 9.136905 -0.982379 215 115.49 0.537163
=HYPERLINK("http://www.godatabase.org/cgi-bin/go.cgi?query=GO:0035136&auto_wild_cards=yes&view=query&action=query&search_constraint=terms"	GO:0035136_forelimb_morphogenesis) =HYPERLINK("http://www.ncbi.nih.gov/gquery/gquery.fcgi?term=RDH10"	RDH10) 21 1 9.136905 -0.982379 215 115.49 0.537163
=HYPERLINK("http://www.godatabase.org/cgi-bin/go.cgi?query=GO:0048538&auto_wild_cards=yes&view=query&action=query&search_constraint=terms"	GO:0048538_thymus_development) =HYPERLINK("http://www.ncbi.nih.gov/gquery/gquery.fcgi?term=APC"	APC) 21 1 9.136905 -0.982379 215 115.49 0.537163
=HYPERLINK("http://www.godatabase.org/cgi-bin/go.cgi?query=GO:0051258&auto_wild_cards=yes&view=query&action=query&search_constraint=terms"	GO:0051258_protein_polymerization) =HYPERLINK("http://www.ncbi.nih.gov/gquery/gquery.fcgi?term=APC"	APC) 21 1 9.136905 -0.982379 215 115.49 0.537163
=HYPERLINK("http://www.godatabase.org/cgi-bin/go.cgi?query=GO:0051240&auto_wild_cards=yes&view=query&action=query&search_constraint=terms"	GO:0051240_positive_regulation_of_multicellular_organismal_process) =HYPERLINK("http://www.ncbi.nih.gov/gquery/gquery.fcgi?term=FGF9"	FGF9) 108 2 3.553241 -0.967598 216 116.23 0.538102
=HYPERLINK("http://www.godatabase.org/cgi-bin/go.cgi?query=GO:0051240&auto_wild_cards=yes&view=query&action=query&search_constraint=terms"	GO:0051240_positive_regulation_of_multicellular_organismal_process) =HYPERLINK("http://www.ncbi.nih.gov/gquery/gquery.fcgi?term=ATP1A1"	ATP1A1) 108 2 3.553241 -0.967598 216 116.23 0.538102
=HYPERLINK("http://www.godatabase.org/cgi-bin/go.cgi?query=GO:0001523&auto_wild_cards=yes&view=query&action=query&search_constraint=terms"	GO:0001523_retinoid_metabolic_process) =HYPERLINK("http://www.ncbi.nih.gov/gquery/gquery.fcgi?term=RDH10"	RDH10) 22 1 8.721591 -0.963247 227 120.65 0.531498
=HYPERLINK("http://www.godatabase.org/cgi-bin/go.cgi?query=GO:0006721&auto_wild_cards=yes&view=query&action=query&search_constraint=terms"	GO:0006721_terpenoid_metabolic_process) =HYPERLINK("http://www.ncbi.nih.gov/gquery/gquery.fcgi?term=RDH10"	RDH10) 22 1 8.721591 -0.963247 227 120.65 0.531498
=HYPERLINK("http://www.godatabase.org/cgi-bin/go.cgi?query=GO:0009896&auto_wild_cards=yes&view=query&action=query&search_constraint=terms"	GO:0009896_positive_regulation_of_catabolic_process) =HYPERLINK("http://www.ncbi.nih.gov/gquery/gquery.fcgi?term=APC"	APC) 22 1 8.721591 -0.963247 227 120.65 0.531498
=HYPERLINK("http://www.godatabase.org/cgi-bin/go.cgi?query=GO:0010463&auto_wild_cards=yes&view=query&action=query&search_constraint=terms"	GO:0010463_mesenchymal_cell_proliferation) =HYPERLINK("http://www.ncbi.nih.gov/gquery/gquery.fcgi?term=FGF9"	FGF9) 22 1 8.721591 -0.963247 227 120.65 0.531498
=HYPERLINK("http://www.godatabase.org/cgi-bin/go.cgi?query=GO:0010464&auto_wild_cards=yes&view=query&action=query&search_constraint=terms"	GO:0010464_regulation_of_mesenchymal_cell_proliferation) =HYPERLINK("http://www.ncbi.nih.gov/gquery/gquery.fcgi?term=FGF9"	FGF9) 22 1 8.721591 -0.963247 227 120.65 0.531498
=HYPERLINK("http://www.godatabase.org/cgi-bin/go.cgi?query=GO:0016101&auto_wild_cards=yes&view=query&action=query&search_constraint=terms"	GO:0016101_diterpenoid_metabolic_process) =HYPERLINK("http://www.ncbi.nih.gov/gquery/gquery.fcgi?term=RDH10"	RDH10) 22 1 8.721591 -0.963247 227 120.65 0.531498
=HYPERLINK("http://www.godatabase.org/cgi-bin/go.cgi?query=GO:0030316&auto_wild_cards=yes&view=query&action=query&search_constraint=terms"	GO:0030316_osteoclast_differentiation) =HYPERLINK("http://www.ncbi.nih.gov/gquery/gquery.fcgi?term=APC"	APC) 22 1 8.721591 -0.963247 227 120.65 0.531498
=HYPERLINK("http://www.godatabase.org/cgi-bin/go.cgi?query=GO:0030335&auto_wild_cards=yes&view=query&action=query&search_constraint=terms"	GO:0030335_positive_regulation_of_cell_migration) =HYPERLINK("http://www.ncbi.nih.gov/gquery/gquery.fcgi?term=APC"	APC) 22 1 8.721591 -0.963247 227 120.65 0.531498
=HYPERLINK("http://www.godatabase.org/cgi-bin/go.cgi?query=GO:0034660&auto_wild_cards=yes&view=query&action=query&search_constraint=terms"	GO:0034660_ncRNA_metabolic_process) =HYPERLINK("http://www.ncbi.nih.gov/gquery/gquery.fcgi?term=EBNA1BP2"	EBNA1BP2) 22 1 8.721591 -0.963247 227 120.65 0.531498
=HYPERLINK("http://www.godatabase.org/cgi-bin/go.cgi?query=GO:0048489&auto_wild_cards=yes&view=query&action=query&search_constraint=terms"	GO:0048489_synaptic_vesicle_transport) =HYPERLINK("http://www.ncbi.nih.gov/gquery/gquery.fcgi?term=STX4A"	STX4A) 22 1 8.721591 -0.963247 227 120.65 0.531498
=HYPERLINK("http://www.godatabase.org/cgi-bin/go.cgi?query=GO:0048864&auto_wild_cards=yes&view=query&action=query&search_constraint=terms"	GO:0048864_stem_cell_development) =HYPERLINK("http://www.ncbi.nih.gov/gquery/gquery.fcgi?term=APC"	APC) 22 1 8.721591 -0.963247 227 120.65 0.531498
=HYPERLINK("http://www.godatabase.org/cgi-bin/go.cgi?query=GO:0010647&auto_wild_cards=yes&view=query&action=query&search_constraint=terms"	GO:0010647_positive_regulation_of_cell_communication) =HYPERLINK("http://www.ncbi.nih.gov/gquery/gquery.fcgi?term=FGF9"	FGF9) 110 2 3.488636 -0.954281 230 121.44 0.528000
=HYPERLINK("http://www.godatabase.org/cgi-bin/go.cgi?query=GO:0010647&auto_wild_cards=yes&view=query&action=query&search_constraint=terms"	GO:0010647_positive_regulation_of_cell_communication) =HYPERLINK("http://www.ncbi.nih.gov/gquery/gquery.fcgi?term=RELN"	RELN) 110 2 3.488636 -0.954281 230 121.44 0.528000
=HYPERLINK("http://www.godatabase.org/cgi-bin/go.cgi?query=GO:0010648&auto_wild_cards=yes&view=query&action=query&search_constraint=terms"	GO:0010648_negative_regulation_of_cell_communication) =HYPERLINK("http://www.ncbi.nih.gov/gquery/gquery.fcgi?term=FGF9"	FGF9) 110 2 3.488636 -0.954281 230 121.44 0.528000
=HYPERLINK("http://www.godatabase.org/cgi-bin/go.cgi?query=GO:0010648&auto_wild_cards=yes&view=query&action=query&search_constraint=terms"	GO:0010648_negative_regulation_of_cell_communication) =HYPERLINK("http://www.ncbi.nih.gov/gquery/gquery.fcgi?term=APC"	APC) 110 2 3.488636 -0.954281 230 121.44 0.528000
=HYPERLINK("http://www.godatabase.org/cgi-bin/go.cgi?query=GO:0043010&auto_wild_cards=yes&view=query&action=query&search_constraint=terms"	GO:0043010_camera-type_eye_development) =HYPERLINK("http://www.ncbi.nih.gov/gquery/gquery.fcgi?term=RDH10"	RDH10) 110 2 3.488636 -0.954281 230 121.44 0.528000
=HYPERLINK("http://www.godatabase.org/cgi-bin/go.cgi?query=GO:0043010&auto_wild_cards=yes&view=query&action=query&search_constraint=terms"	GO:0043010_camera-type_eye_development) =HYPERLINK("http://www.ncbi.nih.gov/gquery/gquery.fcgi?term=APC"	APC) 110 2 3.488636 -0.954281 230 121.44 0.528000
=HYPERLINK("http://www.godatabase.org/cgi-bin/go.cgi?query=GO:0002204&auto_wild_cards=yes&view=query&action=query&search_constraint=terms"	GO:0002204_somatic_recombination_of_immunoglobulin_genes_during_immune_response) =HYPERLINK("http://www.ncbi.nih.gov/gquery/gquery.fcgi?term=EXO1"	EXO1) 23 1 8.342391 -0.945012 236 124.31 0.526737
=HYPERLINK("http://www.godatabase.org/cgi-bin/go.cgi?query=GO:0002208&auto_wild_cards=yes&view=query&action=query&search_constraint=terms"	GO:0002208_somatic_diversification_of_immunoglobulins_during_immune_response) =HYPERLINK("http://www.ncbi.nih.gov/gquery/gquery.fcgi?term=EXO1"	EXO1) 23 1 8.342391 -0.945012 236 124.31 0.526737
=HYPERLINK("http://www.godatabase.org/cgi-bin/go.cgi?query=GO:0007018&auto_wild_cards=yes&view=query&action=query&search_constraint=terms"	GO:0007018_microtubule-based_movement) =HYPERLINK("http://www.ncbi.nih.gov/gquery/gquery.fcgi?term=BICD2"	BICD2) 23 1 8.342391 -0.945012 236 124.31 0.526737
=HYPERLINK("http://www.godatabase.org/cgi-bin/go.cgi?query=GO:0009954&auto_wild_cards=yes&view=query&action=query&search_constraint=terms"	GO:0009954_proximal_distal_pattern_formation) =HYPERLINK("http://www.ncbi.nih.gov/gquery/gquery.fcgi?term=APC"	APC) 23 1 8.342391 -0.945012 236 124.31 0.526737
=HYPERLINK("http://www.godatabase.org/cgi-bin/go.cgi?query=GO:0022613&auto_wild_cards=yes&view=query&action=query&search_constraint=terms"	GO:0022613_ribonucleoprotein_complex_biogenesis) =HYPERLINK("http://www.ncbi.nih.gov/gquery/gquery.fcgi?term=EBNA1BP2"	EBNA1BP2) 23 1 8.342391 -0.945012 236 124.31 0.526737
=HYPERLINK("http://www.godatabase.org/cgi-bin/go.cgi?query=GO:0045190&auto_wild_cards=yes&view=query&action=query&search_constraint=terms"	GO:0045190_isotype_switching) =HYPERLINK("http://www.ncbi.nih.gov/gquery/gquery.fcgi?term=EXO1"	EXO1) 23 1 8.342391 -0.945012 236 124.31 0.526737
=HYPERLINK("http://www.godatabase.org/cgi-bin/go.cgi?query=GO:0000165&auto_wild_cards=yes&view=query&action=query&search_constraint=terms"	GO:0000165_MAPKKK_cascade) =HYPERLINK("http://www.ncbi.nih.gov/gquery/gquery.fcgi?term=TIMP2"	TIMP2) 114 2 3.366228 -0.928500 237 125.54 0.529705
=HYPERLINK("http://www.godatabase.org/cgi-bin/go.cgi?query=GO:0000165&auto_wild_cards=yes&view=query&action=query&search_constraint=terms"	GO:0000165_MAPKKK_cascade) =HYPERLINK("http://www.ncbi.nih.gov/gquery/gquery.fcgi?term=APC"	APC) 114 2 3.366228 -0.928500 237 125.54 0.529705
=HYPERLINK("http://www.godatabase.org/cgi-bin/go.cgi?query=GO:0000280&auto_wild_cards=yes&view=query&action=query&search_constraint=terms"	GO:0000280_nuclear_division) =HYPERLINK("http://www.ncbi.nih.gov/gquery/gquery.fcgi?term=APC"	APC) 24 1 7.994792 -0.927598 245 128.51 0.524531
=HYPERLINK("http://www.godatabase.org/cgi-bin/go.cgi?query=GO:0002381&auto_wild_cards=yes&view=query&action=query&search_constraint=terms"	GO:0002381_immunoglobulin_production_during_immune_response) =HYPERLINK("http://www.ncbi.nih.gov/gquery/gquery.fcgi?term=EXO1"	EXO1) 24 1 7.994792 -0.927598 245 128.51 0.524531
=HYPERLINK("http://www.godatabase.org/cgi-bin/go.cgi?query=GO:0006941&auto_wild_cards=yes&view=query&action=query&search_constraint=terms"	GO:0006941_striated_muscle_contraction) =HYPERLINK("http://www.ncbi.nih.gov/gquery/gquery.fcgi?term=ATP1A1"	ATP1A1) 24 1 7.994792 -0.927598 245 128.51 0.524531
=HYPERLINK("http://www.godatabase.org/cgi-bin/go.cgi?query=GO:0006959&auto_wild_cards=yes&view=query&action=query&search_constraint=terms"	GO:0006959_humoral_immune_response) =HYPERLINK("http://www.ncbi.nih.gov/gquery/gquery.fcgi?term=EXO1"	EXO1) 24 1 7.994792 -0.927598 245 128.51 0.524531
=HYPERLINK("http://www.godatabase.org/cgi-bin/go.cgi?query=GO:0007067&auto_wild_cards=yes&view=query&action=query&search_constraint=terms"	GO:0007067_mitosis) =HYPERLINK("http://www.ncbi.nih.gov/gquery/gquery.fcgi?term=APC"	APC) 24 1 7.994792 -0.927598 245 128.51 0.524531
=HYPERLINK("http://www.godatabase.org/cgi-bin/go.cgi?query=GO:0032386&auto_wild_cards=yes&view=query&action=query&search_constraint=terms"	GO:0032386_regulation_of_intracellular_transport) =HYPERLINK("http://www.ncbi.nih.gov/gquery/gquery.fcgi?term=TACC3"	TACC3) 24 1 7.994792 -0.927598 245 128.51 0.524531
=HYPERLINK("http://www.godatabase.org/cgi-bin/go.cgi?query=GO:0043588&auto_wild_cards=yes&view=query&action=query&search_constraint=terms"	GO:0043588_skin_development) =HYPERLINK("http://www.ncbi.nih.gov/gquery/gquery.fcgi?term=APC"	APC) 24 1 7.994792 -0.927598 245 128.51 0.524531
=HYPERLINK("http://www.godatabase.org/cgi-bin/go.cgi?query=GO:0050679&auto_wild_cards=yes&view=query&action=query&search_constraint=terms"	GO:0050679_positive_regulation_of_epithelial_cell_proliferation) =HYPERLINK("http://www.ncbi.nih.gov/gquery/gquery.fcgi?term=FGF9"	FGF9) 24 1 7.994792 -0.927598 245 128.51 0.524531
=HYPERLINK("http://www.godatabase.org/cgi-bin/go.cgi?query=GO:0006807&auto_wild_cards=yes&view=query&action=query&search_constraint=terms"	GO:0006807_nitrogen_compound_metabolic_process) =HYPERLINK("http://www.ncbi.nih.gov/gquery/gquery.fcgi?term=EXO1"	EXO1) 1147 9 1.505558 -0.926174 246 128.6 0.522764
=HYPERLINK("http://www.godatabase.org/cgi-bin/go.cgi?query=GO:0006807&auto_wild_cards=yes&view=query&action=query&search_constraint=terms"	GO:0006807_nitrogen_compound_metabolic_process) =HYPERLINK("http://www.ncbi.nih.gov/gquery/gquery.fcgi?term=EBNA1BP2"	EBNA1BP2) 1147 9 1.505558 -0.926174 246 128.6 0.522764
=HYPERLINK("http://www.godatabase.org/cgi-bin/go.cgi?query=GO:0006807&auto_wild_cards=yes&view=query&action=query&search_constraint=terms"	GO:0006807_nitrogen_compound_metabolic_process) =HYPERLINK("http://www.ncbi.nih.gov/gquery/gquery.fcgi?term=TYRP1"	TYRP1) 1147 9 1.505558 -0.926174 246 128.6 0.522764
=HYPERLINK("http://www.godatabase.org/cgi-bin/go.cgi?query=GO:0006807&auto_wild_cards=yes&view=query&action=query&search_constraint=terms"	GO:0006807_nitrogen_compound_metabolic_process) =HYPERLINK("http://www.ncbi.nih.gov/gquery/gquery.fcgi?term=RRM2"	RRM2) 1147 9 1.505558 -0.926174 246 128.6 0.522764
=HYPERLINK("http://www.godatabase.org/cgi-bin/go.cgi?query=GO:0006807&auto_wild_cards=yes&view=query&action=query&search_constraint=terms"	GO:0006807_nitrogen_compound_metabolic_process) =HYPERLINK("http://www.ncbi.nih.gov/gquery/gquery.fcgi?term=FZD1"	FZD1) 1147 9 1.505558 -0.926174 246 128.6 0.522764
=HYPERLINK("http://www.godatabase.org/cgi-bin/go.cgi?query=GO:0006807&auto_wild_cards=yes&view=query&action=query&search_constraint=terms"	GO:0006807_nitrogen_compound_metabolic_process) =HYPERLINK("http://www.ncbi.nih.gov/gquery/gquery.fcgi?term=RELN"	RELN) 1147 9 1.505558 -0.926174 246 128.6 0.522764
=HYPERLINK("http://www.godatabase.org/cgi-bin/go.cgi?query=GO:0006807&auto_wild_cards=yes&view=query&action=query&search_constraint=terms"	GO:0006807_nitrogen_compound_metabolic_process) =HYPERLINK("http://www.ncbi.nih.gov/gquery/gquery.fcgi?term=TLE1"	TLE1) 1147 9 1.505558 -0.926174 246 128.6 0.522764
=HYPERLINK("http://www.godatabase.org/cgi-bin/go.cgi?query=GO:0006807&auto_wild_cards=yes&view=query&action=query&search_constraint=terms"	GO:0006807_nitrogen_compound_metabolic_process) =HYPERLINK("http://www.ncbi.nih.gov/gquery/gquery.fcgi?term=TIMP2"	TIMP2) 1147 9 1.505558 -0.926174 246 128.6 0.522764
=HYPERLINK("http://www.godatabase.org/cgi-bin/go.cgi?query=GO:0006807&auto_wild_cards=yes&view=query&action=query&search_constraint=terms"	GO:0006807_nitrogen_compound_metabolic_process) =HYPERLINK("http://www.ncbi.nih.gov/gquery/gquery.fcgi?term=APC"	APC) 1147 9 1.505558 -0.926174 246 128.6 0.522764
=HYPERLINK("http://www.godatabase.org/cgi-bin/go.cgi?query=GO:0001501&auto_wild_cards=yes&view=query&action=query&search_constraint=terms"	GO:0001501_skeletal_system_development) =HYPERLINK("http://www.ncbi.nih.gov/gquery/gquery.fcgi?term=RDH10"	RDH10) 236 3 2.439089 -0.913649 247 129.55 0.524494
=HYPERLINK("http://www.godatabase.org/cgi-bin/go.cgi?query=GO:0001501&auto_wild_cards=yes&view=query&action=query&search_constraint=terms"	GO:0001501_skeletal_system_development) =HYPERLINK("http://www.ncbi.nih.gov/gquery/gquery.fcgi?term=FGF9"	FGF9) 236 3 2.439089 -0.913649 247 129.55 0.524494
=HYPERLINK("http://www.godatabase.org/cgi-bin/go.cgi?query=GO:0001501&auto_wild_cards=yes&view=query&action=query&search_constraint=terms"	GO:0001501_skeletal_system_development) =HYPERLINK("http://www.ncbi.nih.gov/gquery/gquery.fcgi?term=APC"	APC) 236 3 2.439089 -0.913649 247 129.55 0.524494
=HYPERLINK("http://www.godatabase.org/cgi-bin/go.cgi?query=GO:0000087&auto_wild_cards=yes&view=query&action=query&search_constraint=terms"	GO:0000087_M_phase_of_mitotic_cell_cycle) =HYPERLINK("http://www.ncbi.nih.gov/gquery/gquery.fcgi?term=APC"	APC) 25 1 7.675000 -0.910938 250 132.18 0.528720
=HYPERLINK("http://www.godatabase.org/cgi-bin/go.cgi?query=GO:0006775&auto_wild_cards=yes&view=query&action=query&search_constraint=terms"	GO:0006775_fat-soluble_vitamin_metabolic_process) =HYPERLINK("http://www.ncbi.nih.gov/gquery/gquery.fcgi?term=RDH10"	RDH10) 25 1 7.675000 -0.910938 250 132.18 0.528720
=HYPERLINK("http://www.godatabase.org/cgi-bin/go.cgi?query=GO:0048285&auto_wild_cards=yes&view=query&action=query&search_constraint=terms"	GO:0048285_organelle_fission) =HYPERLINK("http://www.ncbi.nih.gov/gquery/gquery.fcgi?term=APC"	APC) 25 1 7.675000 -0.910938 250 132.18 0.528720
=HYPERLINK("http://www.godatabase.org/cgi-bin/go.cgi?query=GO:0043933&auto_wild_cards=yes&view=query&action=query&search_constraint=terms"	GO:0043933_macromolecular_complex_subunit_organization) =HYPERLINK("http://www.ncbi.nih.gov/gquery/gquery.fcgi?term=RRM2"	RRM2) 117 2 3.279915 -0.909872 251 132.4 0.527490
=HYPERLINK("http://www.godatabase.org/cgi-bin/go.cgi?query=GO:0043933&auto_wild_cards=yes&view=query&action=query&search_constraint=terms"	GO:0043933_macromolecular_complex_subunit_organization) =HYPERLINK("http://www.ncbi.nih.gov/gquery/gquery.fcgi?term=APC"	APC) 117 2 3.279915 -0.909872 251 132.4 0.527490
=HYPERLINK("http://www.godatabase.org/cgi-bin/go.cgi?query=GO:0044085&auto_wild_cards=yes&view=query&action=query&search_constraint=terms"	GO:0044085_cellular_component_biogenesis) =HYPERLINK("http://www.ncbi.nih.gov/gquery/gquery.fcgi?term=EBNA1BP2"	EBNA1BP2) 237 3 2.428797 -0.909572 252 132.54 0.525952
=HYPERLINK("http://www.godatabase.org/cgi-bin/go.cgi?query=GO:0044085&auto_wild_cards=yes&view=query&action=query&search_constraint=terms"	GO:0044085_cellular_component_biogenesis) =HYPERLINK("http://www.ncbi.nih.gov/gquery/gquery.fcgi?term=RRM2"	RRM2) 237 3 2.428797 -0.909572 252 132.54 0.525952
=HYPERLINK("http://www.godatabase.org/cgi-bin/go.cgi?query=GO:0044085&auto_wild_cards=yes&view=query&action=query&search_constraint=terms"	GO:0044085_cellular_component_biogenesis) =HYPERLINK("http://www.ncbi.nih.gov/gquery/gquery.fcgi?term=APC"	APC) 237 3 2.428797 -0.909572 252 132.54 0.525952
=HYPERLINK("http://www.godatabase.org/cgi-bin/go.cgi?query=GO:0006519&auto_wild_cards=yes&view=query&action=query&search_constraint=terms"	GO:0006519_cellular_amino_acid_and_derivative_metabolic_process) =HYPERLINK("http://www.ncbi.nih.gov/gquery/gquery.fcgi?term=TYRP1"	TYRP1) 118 2 3.252119 -0.903792 253 132.76 0.524743
=HYPERLINK("http://www.godatabase.org/cgi-bin/go.cgi?query=GO:0006519&auto_wild_cards=yes&view=query&action=query&search_constraint=terms"	GO:0006519_cellular_amino_acid_and_derivative_metabolic_process) =HYPERLINK("http://www.ncbi.nih.gov/gquery/gquery.fcgi?term=RELN"	RELN) 118 2 3.252119 -0.903792 253 132.76 0.524743
=HYPERLINK("http://www.godatabase.org/cgi-bin/go.cgi?query=GO:0022403&auto_wild_cards=yes&view=query&action=query&search_constraint=terms"	GO:0022403_cell_cycle_phase) =HYPERLINK("http://www.ncbi.nih.gov/gquery/gquery.fcgi?term=TACC3"	TACC3) 119 2 3.224790 -0.897774 254 132.95 0.523425
=HYPERLINK("http://www.godatabase.org/cgi-bin/go.cgi?query=GO:0022403&auto_wild_cards=yes&view=query&action=query&search_constraint=terms"	GO:0022403_cell_cycle_phase) =HYPERLINK("http://www.ncbi.nih.gov/gquery/gquery.fcgi?term=APC"	APC) 119 2 3.224790 -0.897774 254 132.95 0.523425
=HYPERLINK("http://www.godatabase.org/cgi-bin/go.cgi?query=GO:0022414&auto_wild_cards=yes&view=query&action=query&search_constraint=terms"	GO:0022414_reproductive_process) =HYPERLINK("http://www.ncbi.nih.gov/gquery/gquery.fcgi?term=RAD23B"	RAD23B) 376 4 2.041223 -0.896027 255 133.09 0.521922
=HYPERLINK("http://www.godatabase.org/cgi-bin/go.cgi?query=GO:0022414&auto_wild_cards=yes&view=query&action=query&search_constraint=terms"	GO:0022414_reproductive_process) =HYPERLINK("http://www.ncbi.nih.gov/gquery/gquery.fcgi?term=RDH10"	RDH10) 376 4 2.041223 -0.896027 255 133.09 0.521922
=HYPERLINK("http://www.godatabase.org/cgi-bin/go.cgi?query=GO:0022414&auto_wild_cards=yes&view=query&action=query&search_constraint=terms"	GO:0022414_reproductive_process) =HYPERLINK("http://www.ncbi.nih.gov/gquery/gquery.fcgi?term=FGF9"	FGF9) 376 4 2.041223 -0.896027 255 133.09 0.521922
=HYPERLINK("http://www.godatabase.org/cgi-bin/go.cgi?query=GO:0022414&auto_wild_cards=yes&view=query&action=query&search_constraint=terms"	GO:0022414_reproductive_process) =HYPERLINK("http://www.ncbi.nih.gov/gquery/gquery.fcgi?term=APC"	APC) 376 4 2.041223 -0.896027 255 133.09 0.521922
=HYPERLINK("http://www.godatabase.org/cgi-bin/go.cgi?query=GO:0006720&auto_wild_cards=yes&view=query&action=query&search_constraint=terms"	GO:0006720_isoprenoid_metabolic_process) =HYPERLINK("http://www.ncbi.nih.gov/gquery/gquery.fcgi?term=RDH10"	RDH10) 26 1 7.379808 -0.894972 258 135.95 0.526938
=HYPERLINK("http://www.godatabase.org/cgi-bin/go.cgi?query=GO:0048645&auto_wild_cards=yes&view=query&action=query&search_constraint=terms"	GO:0048645_organ_formation) =HYPERLINK("http://www.ncbi.nih.gov/gquery/gquery.fcgi?term=RDH10"	RDH10) 26 1 7.379808 -0.894972 258 135.95 0.526938
=HYPERLINK("http://www.godatabase.org/cgi-bin/go.cgi?query=GO:0050680&auto_wild_cards=yes&view=query&action=query&search_constraint=terms"	GO:0050680_negative_regulation_of_epithelial_cell_proliferation) =HYPERLINK("http://www.ncbi.nih.gov/gquery/gquery.fcgi?term=APC"	APC) 26 1 7.379808 -0.894972 258 135.95 0.526938
=HYPERLINK("http://www.godatabase.org/cgi-bin/go.cgi?query=GO:0000003&auto_wild_cards=yes&view=query&action=query&search_constraint=terms"	GO:0000003_reproduction) =HYPERLINK("http://www.ncbi.nih.gov/gquery/gquery.fcgi?term=RAD23B"	RAD23B) 379 4 2.025066 -0.886696 259 136.32 0.526332
=HYPERLINK("http://www.godatabase.org/cgi-bin/go.cgi?query=GO:0000003&auto_wild_cards=yes&view=query&action=query&search_constraint=terms"	GO:0000003_reproduction) =HYPERLINK("http://www.ncbi.nih.gov/gquery/gquery.fcgi?term=RDH10"	RDH10) 379 4 2.025066 -0.886696 259 136.32 0.526332
=HYPERLINK("http://www.godatabase.org/cgi-bin/go.cgi?query=GO:0000003&auto_wild_cards=yes&view=query&action=query&search_constraint=terms"	GO:0000003_reproduction) =HYPERLINK("http://www.ncbi.nih.gov/gquery/gquery.fcgi?term=FGF9"	FGF9) 379 4 2.025066 -0.886696 259 136.32 0.526332
=HYPERLINK("http://www.godatabase.org/cgi-bin/go.cgi?query=GO:0000003&auto_wild_cards=yes&view=query&action=query&search_constraint=terms"	GO:0000003_reproduction) =HYPERLINK("http://www.ncbi.nih.gov/gquery/gquery.fcgi?term=APC"	APC) 379 4 2.025066 -0.886696 259 136.32 0.526332
=HYPERLINK("http://www.godatabase.org/cgi-bin/go.cgi?query=GO:0051726&auto_wild_cards=yes&view=query&action=query&search_constraint=terms"	GO:0051726_regulation_of_cell_cycle) =HYPERLINK("http://www.ncbi.nih.gov/gquery/gquery.fcgi?term=TACC3"	TACC3) 121 2 3.171488 -0.885921 260 136.77 0.526038
=HYPERLINK("http://www.godatabase.org/cgi-bin/go.cgi?query=GO:0051726&auto_wild_cards=yes&view=query&action=query&search_constraint=terms"	GO:0051726_regulation_of_cell_cycle) =HYPERLINK("http://www.ncbi.nih.gov/gquery/gquery.fcgi?term=APC"	APC) 121 2 3.171488 -0.885921 260 136.77 0.526038
=HYPERLINK("http://www.godatabase.org/cgi-bin/go.cgi?query=GO:0006886&auto_wild_cards=yes&view=query&action=query&search_constraint=terms"	GO:0006886_intracellular_protein_transport) =HYPERLINK("http://www.ncbi.nih.gov/gquery/gquery.fcgi?term=FGF9"	FGF9) 122 2 3.145492 -0.880084 261 137.45 0.526628
=HYPERLINK("http://www.godatabase.org/cgi-bin/go.cgi?query=GO:0006886&auto_wild_cards=yes&view=query&action=query&search_constraint=terms"	GO:0006886_intracellular_protein_transport) =HYPERLINK("http://www.ncbi.nih.gov/gquery/gquery.fcgi?term=TACC3"	TACC3) 122 2 3.145492 -0.880084 261 137.45 0.526628
=HYPERLINK("http://www.godatabase.org/cgi-bin/go.cgi?query=GO:0002761&auto_wild_cards=yes&view=query&action=query&search_constraint=terms"	GO:0002761_regulation_of_myeloid_leukocyte_differentiation) =HYPERLINK("http://www.ncbi.nih.gov/gquery/gquery.fcgi?term=APC"	APC) 27 1 7.106481 -0.879649 265 139.6 0.526792
=HYPERLINK("http://www.godatabase.org/cgi-bin/go.cgi?query=GO:0010638&auto_wild_cards=yes&view=query&action=query&search_constraint=terms"	GO:0010638_positive_regulation_of_organelle_organization) =HYPERLINK("http://www.ncbi.nih.gov/gquery/gquery.fcgi?term=APC"	APC) 27 1 7.106481 -0.879649 265 139.6 0.526792
=HYPERLINK("http://www.godatabase.org/cgi-bin/go.cgi?query=GO:0016050&auto_wild_cards=yes&view=query&action=query&search_constraint=terms"	GO:0016050_vesicle_organization) =HYPERLINK("http://www.ncbi.nih.gov/gquery/gquery.fcgi?term=TYRP1"	TYRP1) 27 1 7.106481 -0.879649 265 139.6 0.526792
=HYPERLINK("http://www.godatabase.org/cgi-bin/go.cgi?query=GO:0051272&auto_wild_cards=yes&view=query&action=query&search_constraint=terms"	GO:0051272_positive_regulation_of_cell_motion) =HYPERLINK("http://www.ncbi.nih.gov/gquery/gquery.fcgi?term=APC"	APC) 27 1 7.106481 -0.879649 265 139.6 0.526792
=HYPERLINK("http://www.godatabase.org/cgi-bin/go.cgi?query=GO:0009308&auto_wild_cards=yes&view=query&action=query&search_constraint=terms"	GO:0009308_amine_metabolic_process) =HYPERLINK("http://www.ncbi.nih.gov/gquery/gquery.fcgi?term=TYRP1"	TYRP1) 124 2 3.094758 -0.868585 266 140.01 0.526353
=HYPERLINK("http://www.godatabase.org/cgi-bin/go.cgi?query=GO:0009308&auto_wild_cards=yes&view=query&action=query&search_constraint=terms"	GO:0009308_amine_metabolic_process) =HYPERLINK("http://www.ncbi.nih.gov/gquery/gquery.fcgi?term=RELN"	RELN) 124 2 3.094758 -0.868585 266 140.01 0.526353
=HYPERLINK("http://www.godatabase.org/cgi-bin/go.cgi?query=GO:0002062&auto_wild_cards=yes&view=query&action=query&search_constraint=terms"	GO:0002062_chondrocyte_differentiation) =HYPERLINK("http://www.ncbi.nih.gov/gquery/gquery.fcgi?term=FGF9"	FGF9) 28 1 6.852679 -0.864921 268 142.35 0.531157
=HYPERLINK("http://www.godatabase.org/cgi-bin/go.cgi?query=GO:0048863&auto_wild_cards=yes&view=query&action=query&search_constraint=terms"	GO:0048863_stem_cell_differentiation) =HYPERLINK("http://www.ncbi.nih.gov/gquery/gquery.fcgi?term=APC"	APC) 28 1 6.852679 -0.864921 268 142.35 0.531157
=HYPERLINK("http://www.godatabase.org/cgi-bin/go.cgi?query=GO:0008104&auto_wild_cards=yes&view=query&action=query&search_constraint=terms"	GO:0008104_protein_localization) =HYPERLINK("http://www.ncbi.nih.gov/gquery/gquery.fcgi?term=FGF9"	FGF9) 251 3 2.293327 -0.854849 269 142.89 0.531190
=HYPERLINK("http://www.godatabase.org/cgi-bin/go.cgi?query=GO:0008104&auto_wild_cards=yes&view=query&action=query&search_constraint=terms"	GO:0008104_protein_localization) =HYPERLINK("http://www.ncbi.nih.gov/gquery/gquery.fcgi?term=TACC3"	TACC3) 251 3 2.293327 -0.854849 269 142.89 0.531190
=HYPERLINK("http://www.godatabase.org/cgi-bin/go.cgi?query=GO:0008104&auto_wild_cards=yes&view=query&action=query&search_constraint=terms"	GO:0008104_protein_localization) =HYPERLINK("http://www.ncbi.nih.gov/gquery/gquery.fcgi?term=APC"	APC) 251 3 2.293327 -0.854849 269 142.89 0.531190
=HYPERLINK("http://www.godatabase.org/cgi-bin/go.cgi?query=GO:0016447&auto_wild_cards=yes&view=query&action=query&search_constraint=terms"	GO:0016447_somatic_recombination_of_immunoglobulin_gene_segments) =HYPERLINK("http://www.ncbi.nih.gov/gquery/gquery.fcgi?term=EXO1"	EXO1) 29 1 6.616379 -0.850747 275 145.92 0.530618
=HYPERLINK("http://www.godatabase.org/cgi-bin/go.cgi?query=GO:0042176&auto_wild_cards=yes&view=query&action=query&search_constraint=terms"	GO:0042176_regulation_of_protein_catabolic_process) =HYPERLINK("http://www.ncbi.nih.gov/gquery/gquery.fcgi?term=APC"	APC) 29 1 6.616379 -0.850747 275 145.92 0.530618
=HYPERLINK("http://www.godatabase.org/cgi-bin/go.cgi?query=GO:0044087&auto_wild_cards=yes&view=query&action=query&search_constraint=terms"	GO:0044087_regulation_of_cellular_component_biogenesis) =HYPERLINK("http://www.ncbi.nih.gov/gquery/gquery.fcgi?term=APC"	APC) 29 1 6.616379 -0.850747 275 145.92 0.530618
=HYPERLINK("http://www.godatabase.org/cgi-bin/go.cgi?query=GO:0048066&auto_wild_cards=yes&view=query&action=query&search_constraint=terms"	GO:0048066_pigmentation_during_development) =HYPERLINK("http://www.ncbi.nih.gov/gquery/gquery.fcgi?term=TYRP1"	TYRP1) 29 1 6.616379 -0.850747 275 145.92 0.530618
=HYPERLINK("http://www.godatabase.org/cgi-bin/go.cgi?query=GO:0051301&auto_wild_cards=yes&view=query&action=query&search_constraint=terms"	GO:0051301_cell_division) =HYPERLINK("http://www.ncbi.nih.gov/gquery/gquery.fcgi?term=APC"	APC) 29 1 6.616379 -0.850747 275 145.92 0.530618
=HYPERLINK("http://www.godatabase.org/cgi-bin/go.cgi?query=GO:0060041&auto_wild_cards=yes&view=query&action=query&search_constraint=terms"	GO:0060041_retina_development_in_camera-type_eye) =HYPERLINK("http://www.ncbi.nih.gov/gquery/gquery.fcgi?term=APC"	APC) 29 1 6.616379 -0.850747 275 145.92 0.530618
=HYPERLINK("http://www.godatabase.org/cgi-bin/go.cgi?query=GO:0001655&auto_wild_cards=yes&view=query&action=query&search_constraint=terms"	GO:0001655_urogenital_system_development) =HYPERLINK("http://www.ncbi.nih.gov/gquery/gquery.fcgi?term=RDH10"	RDH10) 128 2 2.998047 -0.846258 276 146.46 0.530652
=HYPERLINK("http://www.godatabase.org/cgi-bin/go.cgi?query=GO:0001655&auto_wild_cards=yes&view=query&action=query&search_constraint=terms"	GO:0001655_urogenital_system_development) =HYPERLINK("http://www.ncbi.nih.gov/gquery/gquery.fcgi?term=APC"	APC) 128 2 2.998047 -0.846258 276 146.46 0.530652
=HYPERLINK("http://www.godatabase.org/cgi-bin/go.cgi?query=GO:0048519&auto_wild_cards=yes&view=query&action=query&search_constraint=terms"	GO:0048519_negative_regulation_of_biological_process) =HYPERLINK("http://www.ncbi.nih.gov/gquery/gquery.fcgi?term=FGF9"	FGF9) 859 7 1.563591 -0.840883 277 146.88 0.530253
=HYPERLINK("http://www.godatabase.org/cgi-bin/go.cgi?query=GO:0048519&auto_wild_cards=yes&view=query&action=query&search_constraint=terms"	GO:0048519_negative_regulation_of_biological_process) =HYPERLINK("http://www.ncbi.nih.gov/gquery/gquery.fcgi?term=FZD1"	FZD1) 859 7 1.563591 -0.840883 277 146.88 0.530253
=HYPERLINK("http://www.godatabase.org/cgi-bin/go.cgi?query=GO:0048519&auto_wild_cards=yes&view=query&action=query&search_constraint=terms"	GO:0048519_negative_regulation_of_biological_process) =HYPERLINK("http://www.ncbi.nih.gov/gquery/gquery.fcgi?term=ATP1A1"	ATP1A1) 859 7 1.563591 -0.840883 277 146.88 0.530253
=HYPERLINK("http://www.godatabase.org/cgi-bin/go.cgi?query=GO:0048519&auto_wild_cards=yes&view=query&action=query&search_constraint=terms"	GO:0048519_negative_regulation_of_biological_process) =HYPERLINK("http://www.ncbi.nih.gov/gquery/gquery.fcgi?term=TLE1"	TLE1) 859 7 1.563591 -0.840883 277 146.88 0.530253
=HYPERLINK("http://www.godatabase.org/cgi-bin/go.cgi?query=GO:0048519&auto_wild_cards=yes&view=query&action=query&search_constraint=terms"	GO:0048519_negative_regulation_of_biological_process) =HYPERLINK("http://www.ncbi.nih.gov/gquery/gquery.fcgi?term=TACC3"	TACC3) 859 7 1.563591 -0.840883 277 146.88 0.530253
=HYPERLINK("http://www.godatabase.org/cgi-bin/go.cgi?query=GO:0048519&auto_wild_cards=yes&view=query&action=query&search_constraint=terms"	GO:0048519_negative_regulation_of_biological_process) =HYPERLINK("http://www.ncbi.nih.gov/gquery/gquery.fcgi?term=TIMP2"	TIMP2) 859 7 1.563591 -0.840883 277 146.88 0.530253
=HYPERLINK("http://www.godatabase.org/cgi-bin/go.cgi?query=GO:0048519&auto_wild_cards=yes&view=query&action=query&search_constraint=terms"	GO:0048519_negative_regulation_of_biological_process) =HYPERLINK("http://www.ncbi.nih.gov/gquery/gquery.fcgi?term=APC"	APC) 859 7 1.563591 -0.840883 277 146.88 0.530253
=HYPERLINK("http://www.godatabase.org/cgi-bin/go.cgi?query=GO:0048729&auto_wild_cards=yes&view=query&action=query&search_constraint=terms"	GO:0048729_tissue_morphogenesis) =HYPERLINK("http://www.ncbi.nih.gov/gquery/gquery.fcgi?term=RDH10"	RDH10) 255 3 2.257353 -0.839978 278 147.13 0.529245
=HYPERLINK("http://www.godatabase.org/cgi-bin/go.cgi?query=GO:0048729&auto_wild_cards=yes&view=query&action=query&search_constraint=terms"	GO:0048729_tissue_morphogenesis) =HYPERLINK("http://www.ncbi.nih.gov/gquery/gquery.fcgi?term=FZD1"	FZD1) 255 3 2.257353 -0.839978 278 147.13 0.529245
=HYPERLINK("http://www.godatabase.org/cgi-bin/go.cgi?query=GO:0048729&auto_wild_cards=yes&view=query&action=query&search_constraint=terms"	GO:0048729_tissue_morphogenesis) =HYPERLINK("http://www.ncbi.nih.gov/gquery/gquery.fcgi?term=APC"	APC) 255 3 2.257353 -0.839978 278 147.13 0.529245
=HYPERLINK("http://www.godatabase.org/cgi-bin/go.cgi?query=GO:0008283&auto_wild_cards=yes&view=query&action=query&search_constraint=terms"	GO:0008283_cell_proliferation) =HYPERLINK("http://www.ncbi.nih.gov/gquery/gquery.fcgi?term=FGF9"	FGF9) 544 5 1.763557 -0.838005 279 147.2 0.527599
=HYPERLINK("http://www.godatabase.org/cgi-bin/go.cgi?query=GO:0008283&auto_wild_cards=yes&view=query&action=query&search_constraint=terms"	GO:0008283_cell_proliferation) =HYPERLINK("http://www.ncbi.nih.gov/gquery/gquery.fcgi?term=TACC3"	TACC3) 544 5 1.763557 -0.838005 279 147.2 0.527599
=HYPERLINK("http://www.godatabase.org/cgi-bin/go.cgi?query=GO:0008283&auto_wild_cards=yes&view=query&action=query&search_constraint=terms"	GO:0008283_cell_proliferation) =HYPERLINK("http://www.ncbi.nih.gov/gquery/gquery.fcgi?term=TIMP2"	TIMP2) 544 5 1.763557 -0.838005 279 147.2 0.527599
=HYPERLINK("http://www.godatabase.org/cgi-bin/go.cgi?query=GO:0008283&auto_wild_cards=yes&view=query&action=query&search_constraint=terms"	GO:0008283_cell_proliferation) =HYPERLINK("http://www.ncbi.nih.gov/gquery/gquery.fcgi?term=HDGFRP3"	HDGFRP3) 544 5 1.763557 -0.838005 279 147.2 0.527599
=HYPERLINK("http://www.godatabase.org/cgi-bin/go.cgi?query=GO:0008283&auto_wild_cards=yes&view=query&action=query&search_constraint=terms"	GO:0008283_cell_proliferation) =HYPERLINK("http://www.ncbi.nih.gov/gquery/gquery.fcgi?term=APC"	APC) 544 5 1.763557 -0.838005 279 147.2 0.527599
=HYPERLINK("http://www.godatabase.org/cgi-bin/go.cgi?query=GO:0014032&auto_wild_cards=yes&view=query&action=query&search_constraint=terms"	GO:0014032_neural_crest_cell_development) =HYPERLINK("http://www.ncbi.nih.gov/gquery/gquery.fcgi?term=RDH10"	RDH10) 30 1 6.395833 -0.837089 284 150.28 0.529155
=HYPERLINK("http://www.godatabase.org/cgi-bin/go.cgi?query=GO:0014033&auto_wild_cards=yes&view=query&action=query&search_constraint=terms"	GO:0014033_neural_crest_cell_differentiation) =HYPERLINK("http://www.ncbi.nih.gov/gquery/gquery.fcgi?term=RDH10"	RDH10) 30 1 6.395833 -0.837089 284 150.28 0.529155
=HYPERLINK("http://www.godatabase.org/cgi-bin/go.cgi?query=GO:0016445&auto_wild_cards=yes&view=query&action=query&search_constraint=terms"	GO:0016445_somatic_diversification_of_immunoglobulins) =HYPERLINK("http://www.ncbi.nih.gov/gquery/gquery.fcgi?term=EXO1"	EXO1) 30 1 6.395833 -0.837089 284 150.28 0.529155
=HYPERLINK("http://www.godatabase.org/cgi-bin/go.cgi?query=GO:0022411&auto_wild_cards=yes&view=query&action=query&search_constraint=terms"	GO:0022411_cellular_component_disassembly) =HYPERLINK("http://www.ncbi.nih.gov/gquery/gquery.fcgi?term=APC"	APC) 30 1 6.395833 -0.837089 284 150.28 0.529155
=HYPERLINK("http://www.godatabase.org/cgi-bin/go.cgi?query=GO:0048565&auto_wild_cards=yes&view=query&action=query&search_constraint=terms"	GO:0048565_gut_development) =HYPERLINK("http://www.ncbi.nih.gov/gquery/gquery.fcgi?term=FGF9"	FGF9) 30 1 6.395833 -0.837089 284 150.28 0.529155
=HYPERLINK("http://www.godatabase.org/cgi-bin/go.cgi?query=GO:0032787&auto_wild_cards=yes&view=query&action=query&search_constraint=terms"	GO:0032787_monocarboxylic_acid_metabolic_process) =HYPERLINK("http://www.ncbi.nih.gov/gquery/gquery.fcgi?term=RDH10"	RDH10) 130 2 2.951923 -0.835416 285 150.83 0.529228
=HYPERLINK("http://www.godatabase.org/cgi-bin/go.cgi?query=GO:0032787&auto_wild_cards=yes&view=query&action=query&search_constraint=terms"	GO:0032787_monocarboxylic_acid_metabolic_process) =HYPERLINK("http://www.ncbi.nih.gov/gquery/gquery.fcgi?term=TYRP1"	TYRP1) 130 2 2.951923 -0.835416 285 150.83 0.529228
=HYPERLINK("http://www.godatabase.org/cgi-bin/go.cgi?query=GO:0006665&auto_wild_cards=yes&view=query&action=query&search_constraint=terms"	GO:0006665_sphingolipid_metabolic_process) =HYPERLINK("http://www.ncbi.nih.gov/gquery/gquery.fcgi?term=B3GNT5"	B3GNT5) 31 1 6.189516 -0.823913 292 155.51 0.532568
=HYPERLINK("http://www.godatabase.org/cgi-bin/go.cgi?query=GO:0006694&auto_wild_cards=yes&view=query&action=query&search_constraint=terms"	GO:0006694_steroid_biosynthetic_process) =HYPERLINK("http://www.ncbi.nih.gov/gquery/gquery.fcgi?term=ATP1A1"	ATP1A1) 31 1 6.189516 -0.823913 292 155.51 0.532568
=HYPERLINK("http://www.godatabase.org/cgi-bin/go.cgi?query=GO:0008645&auto_wild_cards=yes&view=query&action=query&search_constraint=terms"	GO:0008645_hexose_transport) =HYPERLINK("http://www.ncbi.nih.gov/gquery/gquery.fcgi?term=SLC2A3"	SLC2A3) 31 1 6.189516 -0.823913 292 155.51 0.532568
=HYPERLINK("http://www.godatabase.org/cgi-bin/go.cgi?query=GO:0015749&auto_wild_cards=yes&view=query&action=query&search_constraint=terms"	GO:0015749_monosaccharide_transport) =HYPERLINK("http://www.ncbi.nih.gov/gquery/gquery.fcgi?term=SLC2A3"	SLC2A3) 31 1 6.189516 -0.823913 292 155.51 0.532568
=HYPERLINK("http://www.godatabase.org/cgi-bin/go.cgi?query=GO:0015758&auto_wild_cards=yes&view=query&action=query&search_constraint=terms"	GO:0015758_glucose_transport) =HYPERLINK("http://www.ncbi.nih.gov/gquery/gquery.fcgi?term=SLC2A3"	SLC2A3) 31 1 6.189516 -0.823913 292 155.51 0.532568
=HYPERLINK("http://www.godatabase.org/cgi-bin/go.cgi?query=GO:0033555&auto_wild_cards=yes&view=query&action=query&search_constraint=terms"	GO:0033555_multicellular_organismal_response_to_stress) =HYPERLINK("http://www.ncbi.nih.gov/gquery/gquery.fcgi?term=RELN"	RELN) 31 1 6.189516 -0.823913 292 155.51 0.532568
=HYPERLINK("http://www.godatabase.org/cgi-bin/go.cgi?query=GO:0051640&auto_wild_cards=yes&view=query&action=query&search_constraint=terms"	GO:0051640_organelle_localization) =HYPERLINK("http://www.ncbi.nih.gov/gquery/gquery.fcgi?term=TACC3"	TACC3) 31 1 6.189516 -0.823913 292 155.51 0.532568
=HYPERLINK("http://www.godatabase.org/cgi-bin/go.cgi?query=GO:0006937&auto_wild_cards=yes&view=query&action=query&search_constraint=terms"	GO:0006937_regulation_of_muscle_contraction) =HYPERLINK("http://www.ncbi.nih.gov/gquery/gquery.fcgi?term=ATP1A1"	ATP1A1) 32 1 5.996094 -0.811188 295 158.78 0.538237
=HYPERLINK("http://www.godatabase.org/cgi-bin/go.cgi?query=GO:0051259&auto_wild_cards=yes&view=query&action=query&search_constraint=terms"	GO:0051259_protein_oligomerization) =HYPERLINK("http://www.ncbi.nih.gov/gquery/gquery.fcgi?term=RRM2"	RRM2) 32 1 5.996094 -0.811188 295 158.78 0.538237
=HYPERLINK("http://www.godatabase.org/cgi-bin/go.cgi?query=GO:0051493&auto_wild_cards=yes&view=query&action=query&search_constraint=terms"	GO:0051493_regulation_of_cytoskeleton_organization) =HYPERLINK("http://www.ncbi.nih.gov/gquery/gquery.fcgi?term=APC"	APC) 32 1 5.996094 -0.811188 295 158.78 0.538237
=HYPERLINK("http://www.godatabase.org/cgi-bin/go.cgi?query=GO:0001654&auto_wild_cards=yes&view=query&action=query&search_constraint=terms"	GO:0001654_eye_development) =HYPERLINK("http://www.ncbi.nih.gov/gquery/gquery.fcgi?term=RDH10"	RDH10) 136 2 2.821691 -0.804099 296 159.13 0.537601
=HYPERLINK("http://www.godatabase.org/cgi-bin/go.cgi?query=GO:0001654&auto_wild_cards=yes&view=query&action=query&search_constraint=terms"	GO:0001654_eye_development) =HYPERLINK("http://www.ncbi.nih.gov/gquery/gquery.fcgi?term=APC"	APC) 136 2 2.821691 -0.804099 296 159.13 0.537601
=HYPERLINK("http://www.godatabase.org/cgi-bin/go.cgi?query=GO:0002562&auto_wild_cards=yes&view=query&action=query&search_constraint=terms"	GO:0002562_somatic_diversification_of_immune_receptors_via_germline_recombination_within_a_single_locus) =HYPERLINK("http://www.ncbi.nih.gov/gquery/gquery.fcgi?term=EXO1"	EXO1) 33 1 5.814394 -0.798886 301 161.81 0.537575
=HYPERLINK("http://www.godatabase.org/cgi-bin/go.cgi?query=GO:0006643&auto_wild_cards=yes&view=query&action=query&search_constraint=terms"	GO:0006643_membrane_lipid_metabolic_process) =HYPERLINK("http://www.ncbi.nih.gov/gquery/gquery.fcgi?term=B3GNT5"	B3GNT5) 33 1 5.814394 -0.798886 301 161.81 0.537575
=HYPERLINK("http://www.godatabase.org/cgi-bin/go.cgi?query=GO:0008584&auto_wild_cards=yes&view=query&action=query&search_constraint=terms"	GO:0008584_male_gonad_development) =HYPERLINK("http://www.ncbi.nih.gov/gquery/gquery.fcgi?term=FGF9"	FGF9) 33 1 5.814394 -0.798886 301 161.81 0.537575
=HYPERLINK("http://www.godatabase.org/cgi-bin/go.cgi?query=GO:0008643&auto_wild_cards=yes&view=query&action=query&search_constraint=terms"	GO:0008643_carbohydrate_transport) =HYPERLINK("http://www.ncbi.nih.gov/gquery/gquery.fcgi?term=SLC2A3"	SLC2A3) 33 1 5.814394 -0.798886 301 161.81 0.537575
=HYPERLINK("http://www.godatabase.org/cgi-bin/go.cgi?query=GO:0016444&auto_wild_cards=yes&view=query&action=query&search_constraint=terms"	GO:0016444_somatic_cell_DNA_recombination) =HYPERLINK("http://www.ncbi.nih.gov/gquery/gquery.fcgi?term=EXO1"	EXO1) 33 1 5.814394 -0.798886 301 161.81 0.537575
=HYPERLINK("http://www.godatabase.org/cgi-bin/go.cgi?query=GO:0034613&auto_wild_cards=yes&view=query&action=query&search_constraint=terms"	GO:0034613_cellular_protein_localization) =HYPERLINK("http://www.ncbi.nih.gov/gquery/gquery.fcgi?term=FGF9"	FGF9) 139 2 2.760791 -0.789083 302 162.45 0.537914
=HYPERLINK("http://www.godatabase.org/cgi-bin/go.cgi?query=GO:0034613&auto_wild_cards=yes&view=query&action=query&search_constraint=terms"	GO:0034613_cellular_protein_localization) =HYPERLINK("http://www.ncbi.nih.gov/gquery/gquery.fcgi?term=TACC3"	TACC3) 139 2 2.760791 -0.789083 302 162.45 0.537914
=HYPERLINK("http://www.godatabase.org/cgi-bin/go.cgi?query=GO:0002200&auto_wild_cards=yes&view=query&action=query&search_constraint=terms"	GO:0002200_somatic_diversification_of_immune_receptors) =HYPERLINK("http://www.ncbi.nih.gov/gquery/gquery.fcgi?term=EXO1"	EXO1) 34 1 5.643382 -0.786983 303 165.13 0.544983
=HYPERLINK("http://www.godatabase.org/cgi-bin/go.cgi?query=GO:0008152&auto_wild_cards=yes&view=query&action=query&search_constraint=terms"	GO:0008152_metabolic_process) =HYPERLINK("http://www.ncbi.nih.gov/gquery/gquery.fcgi?term=EXO1"	EXO1) 2133 14 1.259376 -0.785176 304 165.36 0.543947
=HYPERLINK("http://www.godatabase.org/cgi-bin/go.cgi?query=GO:0008152&auto_wild_cards=yes&view=query&action=query&search_constraint=terms"	GO:0008152_metabolic_process) =HYPERLINK("http://www.ncbi.nih.gov/gquery/gquery.fcgi?term=TYRP1"	TYRP1) 2133 14 1.259376 -0.785176 304 165.36 0.543947
=HYPERLINK("http://www.godatabase.org/cgi-bin/go.cgi?query=GO:0008152&auto_wild_cards=yes&view=query&action=query&search_constraint=terms"	GO:0008152_metabolic_process) =HYPERLINK("http://www.ncbi.nih.gov/gquery/gquery.fcgi?term=FZD1"	FZD1) 2133 14 1.259376 -0.785176 304 165.36 0.543947
=HYPERLINK("http://www.godatabase.org/cgi-bin/go.cgi?query=GO:0008152&auto_wild_cards=yes&view=query&action=query&search_constraint=terms"	GO:0008152_metabolic_process) =HYPERLINK("http://www.ncbi.nih.gov/gquery/gquery.fcgi?term=TLE1"	TLE1) 2133 14 1.259376 -0.785176 304 165.36 0.543947
=HYPERLINK("http://www.godatabase.org/cgi-bin/go.cgi?query=GO:0008152&auto_wild_cards=yes&view=query&action=query&search_constraint=terms"	GO:0008152_metabolic_process) =HYPERLINK("http://www.ncbi.nih.gov/gquery/gquery.fcgi?term=ATP1A1"	ATP1A1) 2133 14 1.259376 -0.785176 304 165.36 0.543947
=HYPERLINK("http://www.godatabase.org/cgi-bin/go.cgi?query=GO:0008152&auto_wild_cards=yes&view=query&action=query&search_constraint=terms"	GO:0008152_metabolic_process) =HYPERLINK("http://www.ncbi.nih.gov/gquery/gquery.fcgi?term=TIMP2"	TIMP2) 2133 14 1.259376 -0.785176 304 165.36 0.543947
=HYPERLINK("http://www.godatabase.org/cgi-bin/go.cgi?query=GO:0008152&auto_wild_cards=yes&view=query&action=query&search_constraint=terms"	GO:0008152_metabolic_process) =HYPERLINK("http://www.ncbi.nih.gov/gquery/gquery.fcgi?term=EBNA1BP2"	EBNA1BP2) 2133 14 1.259376 -0.785176 304 165.36 0.543947
=HYPERLINK("http://www.godatabase.org/cgi-bin/go.cgi?query=GO:0008152&auto_wild_cards=yes&view=query&action=query&search_constraint=terms"	GO:0008152_metabolic_process) =HYPERLINK("http://www.ncbi.nih.gov/gquery/gquery.fcgi?term=RDH10"	RDH10) 2133 14 1.259376 -0.785176 304 165.36 0.543947
=HYPERLINK("http://www.godatabase.org/cgi-bin/go.cgi?query=GO:0008152&auto_wild_cards=yes&view=query&action=query&search_constraint=terms"	GO:0008152_metabolic_process) =HYPERLINK("http://www.ncbi.nih.gov/gquery/gquery.fcgi?term=CSNK2A1"	CSNK2A1) 2133 14 1.259376 -0.785176 304 165.36 0.543947
=HYPERLINK("http://www.godatabase.org/cgi-bin/go.cgi?query=GO:0008152&auto_wild_cards=yes&view=query&action=query&search_constraint=terms"	GO:0008152_metabolic_process) =HYPERLINK("http://www.ncbi.nih.gov/gquery/gquery.fcgi?term=B3GNT5"	B3GNT5) 2133 14 1.259376 -0.785176 304 165.36 0.543947
=HYPERLINK("http://www.godatabase.org/cgi-bin/go.cgi?query=GO:0008152&auto_wild_cards=yes&view=query&action=query&search_constraint=terms"	GO:0008152_metabolic_process) =HYPERLINK("http://www.ncbi.nih.gov/gquery/gquery.fcgi?term=RRM2"	RRM2) 2133 14 1.259376 -0.785176 304 165.36 0.543947
=HYPERLINK("http://www.godatabase.org/cgi-bin/go.cgi?query=GO:0008152&auto_wild_cards=yes&view=query&action=query&search_constraint=terms"	GO:0008152_metabolic_process) =HYPERLINK("http://www.ncbi.nih.gov/gquery/gquery.fcgi?term=MRPL19"	MRPL19) 2133 14 1.259376 -0.785176 304 165.36 0.543947
=HYPERLINK("http://www.godatabase.org/cgi-bin/go.cgi?query=GO:0008152&auto_wild_cards=yes&view=query&action=query&search_constraint=terms"	GO:0008152_metabolic_process) =HYPERLINK("http://www.ncbi.nih.gov/gquery/gquery.fcgi?term=RELN"	RELN) 2133 14 1.259376 -0.785176 304 165.36 0.543947
=HYPERLINK("http://www.godatabase.org/cgi-bin/go.cgi?query=GO:0008152&auto_wild_cards=yes&view=query&action=query&search_constraint=terms"	GO:0008152_metabolic_process) =HYPERLINK("http://www.ncbi.nih.gov/gquery/gquery.fcgi?term=APC"	APC) 2133 14 1.259376 -0.785176 304 165.36 0.543947
=HYPERLINK("http://www.godatabase.org/cgi-bin/go.cgi?query=GO:0070727&auto_wild_cards=yes&view=query&action=query&search_constraint=terms"	GO:0070727_cellular_macromolecule_localization) =HYPERLINK("http://www.ncbi.nih.gov/gquery/gquery.fcgi?term=FGF9"	FGF9) 141 2 2.721631 -0.779298 305 166.14 0.544721
=HYPERLINK("http://www.godatabase.org/cgi-bin/go.cgi?query=GO:0070727&auto_wild_cards=yes&view=query&action=query&search_constraint=terms"	GO:0070727_cellular_macromolecule_localization) =HYPERLINK("http://www.ncbi.nih.gov/gquery/gquery.fcgi?term=TACC3"	TACC3) 141 2 2.721631 -0.779298 305 166.14 0.544721
=HYPERLINK("http://www.godatabase.org/cgi-bin/go.cgi?query=GO:0030154&auto_wild_cards=yes&view=query&action=query&search_constraint=terms"	GO:0030154_cell_differentiation) =HYPERLINK("http://www.ncbi.nih.gov/gquery/gquery.fcgi?term=TYRP1"	TYRP1) 1060 8 1.448113 -0.777227 306 166.24 0.543268
=HYPERLINK("http://www.godatabase.org/cgi-bin/go.cgi?query=GO:0030154&auto_wild_cards=yes&view=query&action=query&search_constraint=terms"	GO:0030154_cell_differentiation) =HYPERLINK("http://www.ncbi.nih.gov/gquery/gquery.fcgi?term=RDH10"	RDH10) 1060 8 1.448113 -0.777227 306 166.24 0.543268
=HYPERLINK("http://www.godatabase.org/cgi-bin/go.cgi?query=GO:0030154&auto_wild_cards=yes&view=query&action=query&search_constraint=terms"	GO:0030154_cell_differentiation) =HYPERLINK("http://www.ncbi.nih.gov/gquery/gquery.fcgi?term=FGF9"	FGF9) 1060 8 1.448113 -0.777227 306 166.24 0.543268
=HYPERLINK("http://www.godatabase.org/cgi-bin/go.cgi?query=GO:0030154&auto_wild_cards=yes&view=query&action=query&search_constraint=terms"	GO:0030154_cell_differentiation) =HYPERLINK("http://www.ncbi.nih.gov/gquery/gquery.fcgi?term=FZD1"	FZD1) 1060 8 1.448113 -0.777227 306 166.24 0.543268
=HYPERLINK("http://www.godatabase.org/cgi-bin/go.cgi?query=GO:0030154&auto_wild_cards=yes&view=query&action=query&search_constraint=terms"	GO:0030154_cell_differentiation) =HYPERLINK("http://www.ncbi.nih.gov/gquery/gquery.fcgi?term=RELN"	RELN) 1060 8 1.448113 -0.777227 306 166.24 0.543268
=HYPERLINK("http://www.godatabase.org/cgi-bin/go.cgi?query=GO:0030154&auto_wild_cards=yes&view=query&action=query&search_constraint=terms"	GO:0030154_cell_differentiation) =HYPERLINK("http://www.ncbi.nih.gov/gquery/gquery.fcgi?term=TACC3"	TACC3) 1060 8 1.448113 -0.777227 306 166.24 0.543268
=HYPERLINK("http://www.godatabase.org/cgi-bin/go.cgi?query=GO:0030154&auto_wild_cards=yes&view=query&action=query&search_constraint=terms"	GO:0030154_cell_differentiation) =HYPERLINK("http://www.ncbi.nih.gov/gquery/gquery.fcgi?term=TIMP2"	TIMP2) 1060 8 1.448113 -0.777227 306 166.24 0.543268
=HYPERLINK("http://www.godatabase.org/cgi-bin/go.cgi?query=GO:0030154&auto_wild_cards=yes&view=query&action=query&search_constraint=terms"	GO:0030154_cell_differentiation) =HYPERLINK("http://www.ncbi.nih.gov/gquery/gquery.fcgi?term=APC"	APC) 1060 8 1.448113 -0.777227 306 166.24 0.543268
=HYPERLINK("http://www.godatabase.org/cgi-bin/go.cgi?query=GO:0051051&auto_wild_cards=yes&view=query&action=query&search_constraint=terms"	GO:0051051_negative_regulation_of_transport) =HYPERLINK("http://www.ncbi.nih.gov/gquery/gquery.fcgi?term=TACC3"	TACC3) 35 1 5.482143 -0.775455 307 168.57 0.549088
=HYPERLINK("http://www.godatabase.org/cgi-bin/go.cgi?query=GO:0033036&auto_wild_cards=yes&view=query&action=query&search_constraint=terms"	GO:0033036_macromolecule_localization) =HYPERLINK("http://www.ncbi.nih.gov/gquery/gquery.fcgi?term=FGF9"	FGF9) 274 3 2.100821 -0.773539 308 168.87 0.548279
=HYPERLINK("http://www.godatabase.org/cgi-bin/go.cgi?query=GO:0033036&auto_wild_cards=yes&view=query&action=query&search_constraint=terms"	GO:0033036_macromolecule_localization) =HYPERLINK("http://www.ncbi.nih.gov/gquery/gquery.fcgi?term=TACC3"	TACC3) 274 3 2.100821 -0.773539 308 168.87 0.548279
=HYPERLINK("http://www.godatabase.org/cgi-bin/go.cgi?query=GO:0033036&auto_wild_cards=yes&view=query&action=query&search_constraint=terms"	GO:0033036_macromolecule_localization) =HYPERLINK("http://www.ncbi.nih.gov/gquery/gquery.fcgi?term=APC"	APC) 274 3 2.100821 -0.773539 308 168.87 0.548279
=HYPERLINK("http://www.godatabase.org/cgi-bin/go.cgi?query=GO:0021510&auto_wild_cards=yes&view=query&action=query&search_constraint=terms"	GO:0021510_spinal_cord_development) =HYPERLINK("http://www.ncbi.nih.gov/gquery/gquery.fcgi?term=RELN"	RELN) 36 1 5.329861 -0.764281 311 172.44 0.554469
=HYPERLINK("http://www.godatabase.org/cgi-bin/go.cgi?query=GO:0030278&auto_wild_cards=yes&view=query&action=query&search_constraint=terms"	GO:0030278_regulation_of_ossification) =HYPERLINK("http://www.ncbi.nih.gov/gquery/gquery.fcgi?term=APC"	APC) 36 1 5.329861 -0.764281 311 172.44 0.554469
=HYPERLINK("http://www.godatabase.org/cgi-bin/go.cgi?query=GO:0051223&auto_wild_cards=yes&view=query&action=query&search_constraint=terms"	GO:0051223_regulation_of_protein_transport) =HYPERLINK("http://www.ncbi.nih.gov/gquery/gquery.fcgi?term=TACC3"	TACC3) 36 1 5.329861 -0.764281 311 172.44 0.554469
=HYPERLINK("http://www.godatabase.org/cgi-bin/go.cgi?query=GO:0022008&auto_wild_cards=yes&view=query&action=query&search_constraint=terms"	GO:0022008_neurogenesis) =HYPERLINK("http://www.ncbi.nih.gov/gquery/gquery.fcgi?term=RELN"	RELN) 423 4 1.814421 -0.761523 312 172.71 0.553558
=HYPERLINK("http://www.godatabase.org/cgi-bin/go.cgi?query=GO:0022008&auto_wild_cards=yes&view=query&action=query&search_constraint=terms"	GO:0022008_neurogenesis) =HYPERLINK("http://www.ncbi.nih.gov/gquery/gquery.fcgi?term=TACC3"	TACC3) 423 4 1.814421 -0.761523 312 172.71 0.553558
=HYPERLINK("http://www.godatabase.org/cgi-bin/go.cgi?query=GO:0022008&auto_wild_cards=yes&view=query&action=query&search_constraint=terms"	GO:0022008_neurogenesis) =HYPERLINK("http://www.ncbi.nih.gov/gquery/gquery.fcgi?term=TIMP2"	TIMP2) 423 4 1.814421 -0.761523 312 172.71 0.553558
=HYPERLINK("http://www.godatabase.org/cgi-bin/go.cgi?query=GO:0022008&auto_wild_cards=yes&view=query&action=query&search_constraint=terms"	GO:0022008_neurogenesis) =HYPERLINK("http://www.ncbi.nih.gov/gquery/gquery.fcgi?term=APC"	APC) 423 4 1.814421 -0.761523 312 172.71 0.553558
=HYPERLINK("http://www.godatabase.org/cgi-bin/go.cgi?query=GO:0030900&auto_wild_cards=yes&view=query&action=query&search_constraint=terms"	GO:0030900_forebrain_development) =HYPERLINK("http://www.ncbi.nih.gov/gquery/gquery.fcgi?term=RELN"	RELN) 146 2 2.628425 -0.755588 313 173.42 0.554058
=HYPERLINK("http://www.godatabase.org/cgi-bin/go.cgi?query=GO:0030900&auto_wild_cards=yes&view=query&action=query&search_constraint=terms"	GO:0030900_forebrain_development) =HYPERLINK("http://www.ncbi.nih.gov/gquery/gquery.fcgi?term=TACC3"	TACC3) 146 2 2.628425 -0.755588 313 173.42 0.554058
=HYPERLINK("http://www.godatabase.org/cgi-bin/go.cgi?query=GO:0045785&auto_wild_cards=yes&view=query&action=query&search_constraint=terms"	GO:0045785_positive_regulation_of_cell_adhesion) =HYPERLINK("http://www.ncbi.nih.gov/gquery/gquery.fcgi?term=APC"	APC) 37 1 5.185811 -0.753441 314 175.36 0.558471
=HYPERLINK("http://www.godatabase.org/cgi-bin/go.cgi?query=GO:0031327&auto_wild_cards=yes&view=query&action=query&search_constraint=terms"	GO:0031327_negative_regulation_of_cellular_biosynthetic_process) =HYPERLINK("http://www.ncbi.nih.gov/gquery/gquery.fcgi?term=FZD1"	FZD1) 282 3 2.041223 -0.747484 315 175.84 0.558222
=HYPERLINK("http://www.godatabase.org/cgi-bin/go.cgi?query=GO:0031327&auto_wild_cards=yes&view=query&action=query&search_constraint=terms"	GO:0031327_negative_regulation_of_cellular_biosynthetic_process) =HYPERLINK("http://www.ncbi.nih.gov/gquery/gquery.fcgi?term=ATP1A1"	ATP1A1) 282 3 2.041223 -0.747484 315 175.84 0.558222
=HYPERLINK("http://www.godatabase.org/cgi-bin/go.cgi?query=GO:0031327&auto_wild_cards=yes&view=query&action=query&search_constraint=terms"	GO:0031327_negative_regulation_of_cellular_biosynthetic_process) =HYPERLINK("http://www.ncbi.nih.gov/gquery/gquery.fcgi?term=TLE1"	TLE1) 282 3 2.041223 -0.747484 315 175.84 0.558222
=HYPERLINK("http://www.godatabase.org/cgi-bin/go.cgi?query=GO:0008016&auto_wild_cards=yes&view=query&action=query&search_constraint=terms"	GO:0008016_regulation_of_heart_contraction) =HYPERLINK("http://www.ncbi.nih.gov/gquery/gquery.fcgi?term=ATP1A1"	ATP1A1) 38 1 5.049342 -0.742918 318 179.93 0.565818
=HYPERLINK("http://www.godatabase.org/cgi-bin/go.cgi?query=GO:0042493&auto_wild_cards=yes&view=query&action=query&search_constraint=terms"	GO:0042493_response_to_drug) =HYPERLINK("http://www.ncbi.nih.gov/gquery/gquery.fcgi?term=ATP1A1"	ATP1A1) 38 1 5.049342 -0.742918 318 179.93 0.565818
=HYPERLINK("http://www.godatabase.org/cgi-bin/go.cgi?query=GO:0046777&auto_wild_cards=yes&view=query&action=query&search_constraint=terms"	GO:0046777_protein_amino_acid_autophosphorylation) =HYPERLINK("http://www.ncbi.nih.gov/gquery/gquery.fcgi?term=CSNK2A1"	CSNK2A1) 38 1 5.049342 -0.742918 318 179.93 0.565818
=HYPERLINK("http://www.godatabase.org/cgi-bin/go.cgi?query=GO:0032940&auto_wild_cards=yes&view=query&action=query&search_constraint=terms"	GO:0032940_secretion_by_cell) =HYPERLINK("http://www.ncbi.nih.gov/gquery/gquery.fcgi?term=STX4A"	STX4A) 149 2 2.575503 -0.741853 319 180.19 0.564859
=HYPERLINK("http://www.godatabase.org/cgi-bin/go.cgi?query=GO:0032940&auto_wild_cards=yes&view=query&action=query&search_constraint=terms"	GO:0032940_secretion_by_cell) =HYPERLINK("http://www.ncbi.nih.gov/gquery/gquery.fcgi?term=LIN7C"	LIN7C) 149 2 2.575503 -0.741853 319 180.19 0.564859
=HYPERLINK("http://www.godatabase.org/cgi-bin/go.cgi?query=GO:0009890&auto_wild_cards=yes&view=query&action=query&search_constraint=terms"	GO:0009890_negative_regulation_of_biosynthetic_process) =HYPERLINK("http://www.ncbi.nih.gov/gquery/gquery.fcgi?term=FZD1"	FZD1) 284 3 2.026849 -0.741135 320 180.35 0.563594
=HYPERLINK("http://www.godatabase.org/cgi-bin/go.cgi?query=GO:0009890&auto_wild_cards=yes&view=query&action=query&search_constraint=terms"	GO:0009890_negative_regulation_of_biosynthetic_process) =HYPERLINK("http://www.ncbi.nih.gov/gquery/gquery.fcgi?term=ATP1A1"	ATP1A1) 284 3 2.026849 -0.741135 320 180.35 0.563594
=HYPERLINK("http://www.godatabase.org/cgi-bin/go.cgi?query=GO:0009890&auto_wild_cards=yes&view=query&action=query&search_constraint=terms"	GO:0009890_negative_regulation_of_biosynthetic_process) =HYPERLINK("http://www.ncbi.nih.gov/gquery/gquery.fcgi?term=TLE1"	TLE1) 284 3 2.026849 -0.741135 320 180.35 0.563594
=HYPERLINK("http://www.godatabase.org/cgi-bin/go.cgi?query=GO:0070201&auto_wild_cards=yes&view=query&action=query&search_constraint=terms"	GO:0070201_regulation_of_establishment_of_protein_localization) =HYPERLINK("http://www.ncbi.nih.gov/gquery/gquery.fcgi?term=TACC3"	TACC3) 39 1 4.919872 -0.732695 321 183.72 0.572336
=HYPERLINK("http://www.godatabase.org/cgi-bin/go.cgi?query=GO:0014031&auto_wild_cards=yes&view=query&action=query&search_constraint=terms"	GO:0014031_mesenchymal_cell_development) =HYPERLINK("http://www.ncbi.nih.gov/gquery/gquery.fcgi?term=RDH10"	RDH10) 40 1 4.796875 -0.722757 324 186.93 0.576944
=HYPERLINK("http://www.godatabase.org/cgi-bin/go.cgi?query=GO:0046850&auto_wild_cards=yes&view=query&action=query&search_constraint=terms"	GO:0046850_regulation_of_bone_remodeling) =HYPERLINK("http://www.ncbi.nih.gov/gquery/gquery.fcgi?term=APC"	APC) 40 1 4.796875 -0.722757 324 186.93 0.576944
=HYPERLINK("http://www.godatabase.org/cgi-bin/go.cgi?query=GO:0051129&auto_wild_cards=yes&view=query&action=query&search_constraint=terms"	GO:0051129_negative_regulation_of_cellular_component_organization) =HYPERLINK("http://www.ncbi.nih.gov/gquery/gquery.fcgi?term=APC"	APC) 40 1 4.796875 -0.722757 324 186.93 0.576944
=HYPERLINK("http://www.godatabase.org/cgi-bin/go.cgi?query=GO:0007268&auto_wild_cards=yes&view=query&action=query&search_constraint=terms"	GO:0007268_synaptic_transmission) =HYPERLINK("http://www.ncbi.nih.gov/gquery/gquery.fcgi?term=STX4A"	STX4A) 154 2 2.491883 -0.719735 325 187.49 0.576892
=HYPERLINK("http://www.godatabase.org/cgi-bin/go.cgi?query=GO:0007268&auto_wild_cards=yes&view=query&action=query&search_constraint=terms"	GO:0007268_synaptic_transmission) =HYPERLINK("http://www.ncbi.nih.gov/gquery/gquery.fcgi?term=LIN7C"	LIN7C) 154 2 2.491883 -0.719735 325 187.49 0.576892
=HYPERLINK("http://www.godatabase.org/cgi-bin/go.cgi?query=GO:0008285&auto_wild_cards=yes&view=query&action=query&search_constraint=terms"	GO:0008285_negative_regulation_of_cell_proliferation) =HYPERLINK("http://www.ncbi.nih.gov/gquery/gquery.fcgi?term=TIMP2"	TIMP2) 155 2 2.475806 -0.715422 327 188.3 0.575841
=HYPERLINK("http://www.godatabase.org/cgi-bin/go.cgi?query=GO:0008285&auto_wild_cards=yes&view=query&action=query&search_constraint=terms"	GO:0008285_negative_regulation_of_cell_proliferation) =HYPERLINK("http://www.ncbi.nih.gov/gquery/gquery.fcgi?term=APC"	APC) 155 2 2.475806 -0.715422 327 188.3 0.575841
=HYPERLINK("http://www.godatabase.org/cgi-bin/go.cgi?query=GO:0022402&auto_wild_cards=yes&view=query&action=query&search_constraint=terms"	GO:0022402_cell_cycle_process) =HYPERLINK("http://www.ncbi.nih.gov/gquery/gquery.fcgi?term=TACC3"	TACC3) 155 2 2.475806 -0.715422 327 188.3 0.575841
=HYPERLINK("http://www.godatabase.org/cgi-bin/go.cgi?query=GO:0022402&auto_wild_cards=yes&view=query&action=query&search_constraint=terms"	GO:0022402_cell_cycle_process) =HYPERLINK("http://www.ncbi.nih.gov/gquery/gquery.fcgi?term=APC"	APC) 155 2 2.475806 -0.715422 327 188.3 0.575841
=HYPERLINK("http://www.godatabase.org/cgi-bin/go.cgi?query=GO:0009894&auto_wild_cards=yes&view=query&action=query&search_constraint=terms"	GO:0009894_regulation_of_catabolic_process) =HYPERLINK("http://www.ncbi.nih.gov/gquery/gquery.fcgi?term=APC"	APC) 41 1 4.679878 -0.713090 330 191.51 0.580333
=HYPERLINK("http://www.godatabase.org/cgi-bin/go.cgi?query=GO:0019216&auto_wild_cards=yes&view=query&action=query&search_constraint=terms"	GO:0019216_regulation_of_lipid_metabolic_process) =HYPERLINK("http://www.ncbi.nih.gov/gquery/gquery.fcgi?term=ATP1A1"	ATP1A1) 41 1 4.679878 -0.713090 330 191.51 0.580333
=HYPERLINK("http://www.godatabase.org/cgi-bin/go.cgi?query=GO:0033077&auto_wild_cards=yes&view=query&action=query&search_constraint=terms"	GO:0033077_T_cell_differentiation_in_the_thymus) =HYPERLINK("http://www.ncbi.nih.gov/gquery/gquery.fcgi?term=APC"	APC) 41 1 4.679878 -0.713090 330 191.51 0.580333
=HYPERLINK("http://www.godatabase.org/cgi-bin/go.cgi?query=GO:0002520&auto_wild_cards=yes&view=query&action=query&search_constraint=terms"	GO:0002520_immune_system_development) =HYPERLINK("http://www.ncbi.nih.gov/gquery/gquery.fcgi?term=EXO1"	EXO1) 295 3 1.951271 -0.707338 332 192.02 0.578373
=HYPERLINK("http://www.godatabase.org/cgi-bin/go.cgi?query=GO:0002520&auto_wild_cards=yes&view=query&action=query&search_constraint=terms"	GO:0002520_immune_system_development) =HYPERLINK("http://www.ncbi.nih.gov/gquery/gquery.fcgi?term=TACC3"	TACC3) 295 3 1.951271 -0.707338 332 192.02 0.578373
=HYPERLINK("http://www.godatabase.org/cgi-bin/go.cgi?query=GO:0002520&auto_wild_cards=yes&view=query&action=query&search_constraint=terms"	GO:0002520_immune_system_development) =HYPERLINK("http://www.ncbi.nih.gov/gquery/gquery.fcgi?term=APC"	APC) 295 3 1.951271 -0.707338 332 192.02 0.578373
=HYPERLINK("http://www.godatabase.org/cgi-bin/go.cgi?query=GO:0045595&auto_wild_cards=yes&view=query&action=query&search_constraint=terms"	GO:0045595_regulation_of_cell_differentiation) =HYPERLINK("http://www.ncbi.nih.gov/gquery/gquery.fcgi?term=FGF9"	FGF9) 295 3 1.951271 -0.707338 332 192.02 0.578373
=HYPERLINK("http://www.godatabase.org/cgi-bin/go.cgi?query=GO:0045595&auto_wild_cards=yes&view=query&action=query&search_constraint=terms"	GO:0045595_regulation_of_cell_differentiation) =HYPERLINK("http://www.ncbi.nih.gov/gquery/gquery.fcgi?term=TIMP2"	TIMP2) 295 3 1.951271 -0.707338 332 192.02 0.578373
=HYPERLINK("http://www.godatabase.org/cgi-bin/go.cgi?query=GO:0045595&auto_wild_cards=yes&view=query&action=query&search_constraint=terms"	GO:0045595_regulation_of_cell_differentiation) =HYPERLINK("http://www.ncbi.nih.gov/gquery/gquery.fcgi?term=APC"	APC) 295 3 1.951271 -0.707338 332 192.02 0.578373
=HYPERLINK("http://www.godatabase.org/cgi-bin/go.cgi?query=GO:0042476&auto_wild_cards=yes&view=query&action=query&search_constraint=terms"	GO:0042476_odontogenesis) =HYPERLINK("http://www.ncbi.nih.gov/gquery/gquery.fcgi?term=APC"	APC) 42 1 4.568452 -0.703680 334 195.64 0.585749
=HYPERLINK("http://www.godatabase.org/cgi-bin/go.cgi?query=GO:0045637&auto_wild_cards=yes&view=query&action=query&search_constraint=terms"	GO:0045637_regulation_of_myeloid_cell_differentiation) =HYPERLINK("http://www.ncbi.nih.gov/gquery/gquery.fcgi?term=APC"	APC) 42 1 4.568452 -0.703680 334 195.64 0.585749
=HYPERLINK("http://www.godatabase.org/cgi-bin/go.cgi?query=GO:0007409&auto_wild_cards=yes&view=query&action=query&search_constraint=terms"	GO:0007409_axonogenesis) =HYPERLINK("http://www.ncbi.nih.gov/gquery/gquery.fcgi?term=RELN"	RELN) 158 2 2.428797 -0.702699 335 196.08 0.585313
=HYPERLINK("http://www.godatabase.org/cgi-bin/go.cgi?query=GO:0007409&auto_wild_cards=yes&view=query&action=query&search_constraint=terms"	GO:0007409_axonogenesis) =HYPERLINK("http://www.ncbi.nih.gov/gquery/gquery.fcgi?term=APC"	APC) 158 2 2.428797 -0.702699 335 196.08 0.585313
=HYPERLINK("http://www.godatabase.org/cgi-bin/go.cgi?query=GO:0010926&auto_wild_cards=yes&view=query&action=query&search_constraint=terms"	GO:0010926_anatomical_structure_formation) =HYPERLINK("http://www.ncbi.nih.gov/gquery/gquery.fcgi?term=RDH10"	RDH10) 447 4 1.717002 -0.701432 336 196.26 0.584107
=HYPERLINK("http://www.godatabase.org/cgi-bin/go.cgi?query=GO:0010926&auto_wild_cards=yes&view=query&action=query&search_constraint=terms"	GO:0010926_anatomical_structure_formation) =HYPERLINK("http://www.ncbi.nih.gov/gquery/gquery.fcgi?term=FGF9"	FGF9) 447 4 1.717002 -0.701432 336 196.26 0.584107
=HYPERLINK("http://www.godatabase.org/cgi-bin/go.cgi?query=GO:0010926&auto_wild_cards=yes&view=query&action=query&search_constraint=terms"	GO:0010926_anatomical_structure_formation) =HYPERLINK("http://www.ncbi.nih.gov/gquery/gquery.fcgi?term=RRM2"	RRM2) 447 4 1.717002 -0.701432 336 196.26 0.584107
=HYPERLINK("http://www.godatabase.org/cgi-bin/go.cgi?query=GO:0010926&auto_wild_cards=yes&view=query&action=query&search_constraint=terms"	GO:0010926_anatomical_structure_formation) =HYPERLINK("http://www.ncbi.nih.gov/gquery/gquery.fcgi?term=APC"	APC) 447 4 1.717002 -0.701432 336 196.26 0.584107
=HYPERLINK("http://www.godatabase.org/cgi-bin/go.cgi?query=GO:0006766&auto_wild_cards=yes&view=query&action=query&search_constraint=terms"	GO:0006766_vitamin_metabolic_process) =HYPERLINK("http://www.ncbi.nih.gov/gquery/gquery.fcgi?term=RDH10"	RDH10) 43 1 4.462209 -0.694516 341 200.04 0.586628
=HYPERLINK("http://www.godatabase.org/cgi-bin/go.cgi?query=GO:0007224&auto_wild_cards=yes&view=query&action=query&search_constraint=terms"	GO:0007224_smoothened_signaling_pathway) =HYPERLINK("http://www.ncbi.nih.gov/gquery/gquery.fcgi?term=FGF9"	FGF9) 43 1 4.462209 -0.694516 341 200.04 0.586628
=HYPERLINK("http://www.godatabase.org/cgi-bin/go.cgi?query=GO:0010001&auto_wild_cards=yes&view=query&action=query&search_constraint=terms"	GO:0010001_glial_cell_differentiation) =HYPERLINK("http://www.ncbi.nih.gov/gquery/gquery.fcgi?term=RELN"	RELN) 43 1 4.462209 -0.694516 341 200.04 0.586628
=HYPERLINK("http://www.godatabase.org/cgi-bin/go.cgi?query=GO:0030814&auto_wild_cards=yes&view=query&action=query&search_constraint=terms"	GO:0030814_regulation_of_cAMP_metabolic_process) =HYPERLINK("http://www.ncbi.nih.gov/gquery/gquery.fcgi?term=TIMP2"	TIMP2) 43 1 4.462209 -0.694516 341 200.04 0.586628
=HYPERLINK("http://www.godatabase.org/cgi-bin/go.cgi?query=GO:0048762&auto_wild_cards=yes&view=query&action=query&search_constraint=terms"	GO:0048762_mesenchymal_cell_differentiation) =HYPERLINK("http://www.ncbi.nih.gov/gquery/gquery.fcgi?term=RDH10"	RDH10) 43 1 4.462209 -0.694516 341 200.04 0.586628
=HYPERLINK("http://www.godatabase.org/cgi-bin/go.cgi?query=GO:0048869&auto_wild_cards=yes&view=query&action=query&search_constraint=terms"	GO:0048869_cellular_developmental_process) =HYPERLINK("http://www.ncbi.nih.gov/gquery/gquery.fcgi?term=TYRP1"	TYRP1) 1113 8 1.379155 -0.689887 342 200.56 0.586433
=HYPERLINK("http://www.godatabase.org/cgi-bin/go.cgi?query=GO:0048869&auto_wild_cards=yes&view=query&action=query&search_constraint=terms"	GO:0048869_cellular_developmental_process) =HYPERLINK("http://www.ncbi.nih.gov/gquery/gquery.fcgi?term=RDH10"	RDH10) 1113 8 1.379155 -0.689887 342 200.56 0.586433
=HYPERLINK("http://www.godatabase.org/cgi-bin/go.cgi?query=GO:0048869&auto_wild_cards=yes&view=query&action=query&search_constraint=terms"	GO:0048869_cellular_developmental_process) =HYPERLINK("http://www.ncbi.nih.gov/gquery/gquery.fcgi?term=FGF9"	FGF9) 1113 8 1.379155 -0.689887 342 200.56 0.586433
=HYPERLINK("http://www.godatabase.org/cgi-bin/go.cgi?query=GO:0048869&auto_wild_cards=yes&view=query&action=query&search_constraint=terms"	GO:0048869_cellular_developmental_process) =HYPERLINK("http://www.ncbi.nih.gov/gquery/gquery.fcgi?term=FZD1"	FZD1) 1113 8 1.379155 -0.689887 342 200.56 0.586433
=HYPERLINK("http://www.godatabase.org/cgi-bin/go.cgi?query=GO:0048869&auto_wild_cards=yes&view=query&action=query&search_constraint=terms"	GO:0048869_cellular_developmental_process) =HYPERLINK("http://www.ncbi.nih.gov/gquery/gquery.fcgi?term=RELN"	RELN) 1113 8 1.379155 -0.689887 342 200.56 0.586433
=HYPERLINK("http://www.godatabase.org/cgi-bin/go.cgi?query=GO:0048869&auto_wild_cards=yes&view=query&action=query&search_constraint=terms"	GO:0048869_cellular_developmental_process) =HYPERLINK("http://www.ncbi.nih.gov/gquery/gquery.fcgi?term=TACC3"	TACC3) 1113 8 1.379155 -0.689887 342 200.56 0.586433
=HYPERLINK("http://www.godatabase.org/cgi-bin/go.cgi?query=GO:0048869&auto_wild_cards=yes&view=query&action=query&search_constraint=terms"	GO:0048869_cellular_developmental_process) =HYPERLINK("http://www.ncbi.nih.gov/gquery/gquery.fcgi?term=TIMP2"	TIMP2) 1113 8 1.379155 -0.689887 342 200.56 0.586433
=HYPERLINK("http://www.godatabase.org/cgi-bin/go.cgi?query=GO:0048869&auto_wild_cards=yes&view=query&action=query&search_constraint=terms"	GO:0048869_cellular_developmental_process) =HYPERLINK("http://www.ncbi.nih.gov/gquery/gquery.fcgi?term=APC"	APC) 1113 8 1.379155 -0.689887 342 200.56 0.586433
=HYPERLINK("http://www.godatabase.org/cgi-bin/go.cgi?query=GO:0048523&auto_wild_cards=yes&view=query&action=query&search_constraint=terms"	GO:0048523_negative_regulation_of_cellular_process) =HYPERLINK("http://www.ncbi.nih.gov/gquery/gquery.fcgi?term=FGF9"	FGF9) 774 6 1.487403 -0.689137 343 200.67 0.585044
=HYPERLINK("http://www.godatabase.org/cgi-bin/go.cgi?query=GO:0048523&auto_wild_cards=yes&view=query&action=query&search_constraint=terms"	GO:0048523_negative_regulation_of_cellular_process) =HYPERLINK("http://www.ncbi.nih.gov/gquery/gquery.fcgi?term=FZD1"	FZD1) 774 6 1.487403 -0.689137 343 200.67 0.585044
=HYPERLINK("http://www.godatabase.org/cgi-bin/go.cgi?query=GO:0048523&auto_wild_cards=yes&view=query&action=query&search_constraint=terms"	GO:0048523_negative_regulation_of_cellular_process) =HYPERLINK("http://www.ncbi.nih.gov/gquery/gquery.fcgi?term=ATP1A1"	ATP1A1) 774 6 1.487403 -0.689137 343 200.67 0.585044
=HYPERLINK("http://www.godatabase.org/cgi-bin/go.cgi?query=GO:0048523&auto_wild_cards=yes&view=query&action=query&search_constraint=terms"	GO:0048523_negative_regulation_of_cellular_process) =HYPERLINK("http://www.ncbi.nih.gov/gquery/gquery.fcgi?term=TLE1"	TLE1) 774 6 1.487403 -0.689137 343 200.67 0.585044
=HYPERLINK("http://www.godatabase.org/cgi-bin/go.cgi?query=GO:0048523&auto_wild_cards=yes&view=query&action=query&search_constraint=terms"	GO:0048523_negative_regulation_of_cellular_process) =HYPERLINK("http://www.ncbi.nih.gov/gquery/gquery.fcgi?term=TIMP2"	TIMP2) 774 6 1.487403 -0.689137 343 200.67 0.585044
=HYPERLINK("http://www.godatabase.org/cgi-bin/go.cgi?query=GO:0048523&auto_wild_cards=yes&view=query&action=query&search_constraint=terms"	GO:0048523_negative_regulation_of_cellular_process) =HYPERLINK("http://www.ncbi.nih.gov/gquery/gquery.fcgi?term=APC"	APC) 774 6 1.487403 -0.689137 343 200.67 0.585044
=HYPERLINK("http://www.godatabase.org/cgi-bin/go.cgi?query=GO:0001942&auto_wild_cards=yes&view=query&action=query&search_constraint=terms"	GO:0001942_hair_follicle_development) =HYPERLINK("http://www.ncbi.nih.gov/gquery/gquery.fcgi?term=APC"	APC) 44 1 4.360795 -0.685586 351 204.72 0.583248
=HYPERLINK("http://www.godatabase.org/cgi-bin/go.cgi?query=GO:0002377&auto_wild_cards=yes&view=query&action=query&search_constraint=terms"	GO:0002377_immunoglobulin_production) =HYPERLINK("http://www.ncbi.nih.gov/gquery/gquery.fcgi?term=EXO1"	EXO1) 44 1 4.360795 -0.685586 351 204.72 0.583248
=HYPERLINK("http://www.godatabase.org/cgi-bin/go.cgi?query=GO:0016064&auto_wild_cards=yes&view=query&action=query&search_constraint=terms"	GO:0016064_immunoglobulin_mediated_immune_response) =HYPERLINK("http://www.ncbi.nih.gov/gquery/gquery.fcgi?term=EXO1"	EXO1) 44 1 4.360795 -0.685586 351 204.72 0.583248
=HYPERLINK("http://www.godatabase.org/cgi-bin/go.cgi?query=GO:0022404&auto_wild_cards=yes&view=query&action=query&search_constraint=terms"	GO:0022404_molting_cycle_process) =HYPERLINK("http://www.ncbi.nih.gov/gquery/gquery.fcgi?term=APC"	APC) 44 1 4.360795 -0.685586 351 204.72 0.583248
=HYPERLINK("http://www.godatabase.org/cgi-bin/go.cgi?query=GO:0022405&auto_wild_cards=yes&view=query&action=query&search_constraint=terms"	GO:0022405_hair_cycle_process) =HYPERLINK("http://www.ncbi.nih.gov/gquery/gquery.fcgi?term=APC"	APC) 44 1 4.360795 -0.685586 351 204.72 0.583248
=HYPERLINK("http://www.godatabase.org/cgi-bin/go.cgi?query=GO:0042303&auto_wild_cards=yes&view=query&action=query&search_constraint=terms"	GO:0042303_molting_cycle) =HYPERLINK("http://www.ncbi.nih.gov/gquery/gquery.fcgi?term=APC"	APC) 44 1 4.360795 -0.685586 351 204.72 0.583248
=HYPERLINK("http://www.godatabase.org/cgi-bin/go.cgi?query=GO:0042633&auto_wild_cards=yes&view=query&action=query&search_constraint=terms"	GO:0042633_hair_cycle) =HYPERLINK("http://www.ncbi.nih.gov/gquery/gquery.fcgi?term=APC"	APC) 44 1 4.360795 -0.685586 351 204.72 0.583248
=HYPERLINK("http://www.godatabase.org/cgi-bin/go.cgi?query=GO:0060485&auto_wild_cards=yes&view=query&action=query&search_constraint=terms"	GO:0060485_mesenchyme_development) =HYPERLINK("http://www.ncbi.nih.gov/gquery/gquery.fcgi?term=RDH10"	RDH10) 44 1 4.360795 -0.685586 351 204.72 0.583248
=HYPERLINK("http://www.godatabase.org/cgi-bin/go.cgi?query=GO:0034103&auto_wild_cards=yes&view=query&action=query&search_constraint=terms"	GO:0034103_regulation_of_tissue_remodeling) =HYPERLINK("http://www.ncbi.nih.gov/gquery/gquery.fcgi?term=APC"	APC) 45 1 4.263889 -0.676880 355 206.67 0.582169
=HYPERLINK("http://www.godatabase.org/cgi-bin/go.cgi?query=GO:0043623&auto_wild_cards=yes&view=query&action=query&search_constraint=terms"	GO:0043623_cellular_protein_complex_assembly) =HYPERLINK("http://www.ncbi.nih.gov/gquery/gquery.fcgi?term=APC"	APC) 45 1 4.263889 -0.676880 355 206.67 0.582169
=HYPERLINK("http://www.godatabase.org/cgi-bin/go.cgi?query=GO:0046058&auto_wild_cards=yes&view=query&action=query&search_constraint=terms"	GO:0046058_cAMP_metabolic_process) =HYPERLINK("http://www.ncbi.nih.gov/gquery/gquery.fcgi?term=TIMP2"	TIMP2) 45 1 4.263889 -0.676880 355 206.67 0.582169
=HYPERLINK("http://www.godatabase.org/cgi-bin/go.cgi?query=GO:0046546&auto_wild_cards=yes&view=query&action=query&search_constraint=terms"	GO:0046546_development_of_primary_male_sexual_characteristics) =HYPERLINK("http://www.ncbi.nih.gov/gquery/gquery.fcgi?term=FGF9"	FGF9) 45 1 4.263889 -0.676880 355 206.67 0.582169
=HYPERLINK("http://www.godatabase.org/cgi-bin/go.cgi?query=GO:0008217&auto_wild_cards=yes&view=query&action=query&search_constraint=terms"	GO:0008217_regulation_of_blood_pressure) =HYPERLINK("http://www.ncbi.nih.gov/gquery/gquery.fcgi?term=ATP1A1"	ATP1A1) 46 1 4.171196 -0.668387 359 209.62 0.583900
=HYPERLINK("http://www.godatabase.org/cgi-bin/go.cgi?query=GO:0019724&auto_wild_cards=yes&view=query&action=query&search_constraint=terms"	GO:0019724_B_cell_mediated_immunity) =HYPERLINK("http://www.ncbi.nih.gov/gquery/gquery.fcgi?term=EXO1"	EXO1) 46 1 4.171196 -0.668387 359 209.62 0.583900
=HYPERLINK("http://www.godatabase.org/cgi-bin/go.cgi?query=GO:0030850&auto_wild_cards=yes&view=query&action=query&search_constraint=terms"	GO:0030850_prostate_gland_development) =HYPERLINK("http://www.ncbi.nih.gov/gquery/gquery.fcgi?term=APC"	APC) 46 1 4.171196 -0.668387 359 209.62 0.583900
=HYPERLINK("http://www.godatabase.org/cgi-bin/go.cgi?query=GO:0042063&auto_wild_cards=yes&view=query&action=query&search_constraint=terms"	GO:0042063_gliogenesis) =HYPERLINK("http://www.ncbi.nih.gov/gquery/gquery.fcgi?term=RELN"	RELN) 46 1 4.171196 -0.668387 359 209.62 0.583900
=HYPERLINK("http://www.godatabase.org/cgi-bin/go.cgi?query=GO:0006140&auto_wild_cards=yes&view=query&action=query&search_constraint=terms"	GO:0006140_regulation_of_nucleotide_metabolic_process) =HYPERLINK("http://www.ncbi.nih.gov/gquery/gquery.fcgi?term=TIMP2"	TIMP2) 47 1 4.082447 -0.660099 362 212.62 0.587348
=HYPERLINK("http://www.godatabase.org/cgi-bin/go.cgi?query=GO:0006396&auto_wild_cards=yes&view=query&action=query&search_constraint=terms"	GO:0006396_RNA_processing) =HYPERLINK("http://www.ncbi.nih.gov/gquery/gquery.fcgi?term=EBNA1BP2"	EBNA1BP2) 47 1 4.082447 -0.660099 362 212.62 0.587348
=HYPERLINK("http://www.godatabase.org/cgi-bin/go.cgi?query=GO:0030799&auto_wild_cards=yes&view=query&action=query&search_constraint=terms"	GO:0030799_regulation_of_cyclic_nucleotide_metabolic_process) =HYPERLINK("http://www.ncbi.nih.gov/gquery/gquery.fcgi?term=TIMP2"	TIMP2) 47 1 4.082447 -0.660099 362 212.62 0.587348
=HYPERLINK("http://www.godatabase.org/cgi-bin/go.cgi?query=GO:0048812&auto_wild_cards=yes&view=query&action=query&search_constraint=terms"	GO:0048812_neuron_projection_morphogenesis) =HYPERLINK("http://www.ncbi.nih.gov/gquery/gquery.fcgi?term=RELN"	RELN) 170 2 2.257353 -0.654803 363 213.0 0.586777
=HYPERLINK("http://www.godatabase.org/cgi-bin/go.cgi?query=GO:0048812&auto_wild_cards=yes&view=query&action=query&search_constraint=terms"	GO:0048812_neuron_projection_morphogenesis) =HYPERLINK("http://www.ncbi.nih.gov/gquery/gquery.fcgi?term=APC"	APC) 170 2 2.257353 -0.654803 363 213.0 0.586777
=HYPERLINK("http://www.godatabase.org/cgi-bin/go.cgi?query=GO:0032269&auto_wild_cards=yes&view=query&action=query&search_constraint=terms"	GO:0032269_negative_regulation_of_cellular_protein_metabolic_process) =HYPERLINK("http://www.ncbi.nih.gov/gquery/gquery.fcgi?term=APC"	APC) 48 1 3.997396 -0.652007 365 214.5 0.587671
=HYPERLINK("http://www.godatabase.org/cgi-bin/go.cgi?query=GO:0046849&auto_wild_cards=yes&view=query&action=query&search_constraint=terms"	GO:0046849_bone_remodeling) =HYPERLINK("http://www.ncbi.nih.gov/gquery/gquery.fcgi?term=APC"	APC) 48 1 3.997396 -0.652007 365 214.5 0.587671
=HYPERLINK("http://www.godatabase.org/cgi-bin/go.cgi?query=GO:0002440&auto_wild_cards=yes&view=query&action=query&search_constraint=terms"	GO:0002440_production_of_molecular_mediator_of_immune_response) =HYPERLINK("http://www.ncbi.nih.gov/gquery/gquery.fcgi?term=EXO1"	EXO1) 49 1 3.915816 -0.644102 371 217.17 0.585364
=HYPERLINK("http://www.godatabase.org/cgi-bin/go.cgi?query=GO:0003015&auto_wild_cards=yes&view=query&action=query&search_constraint=terms"	GO:0003015_heart_process) =HYPERLINK("http://www.ncbi.nih.gov/gquery/gquery.fcgi?term=ATP1A1"	ATP1A1) 49 1 3.915816 -0.644102 371 217.17 0.585364
=HYPERLINK("http://www.godatabase.org/cgi-bin/go.cgi?query=GO:0006725&auto_wild_cards=yes&view=query&action=query&search_constraint=terms"	GO:0006725_cellular_aromatic_compound_metabolic_process) =HYPERLINK("http://www.ncbi.nih.gov/gquery/gquery.fcgi?term=TYRP1"	TYRP1) 49 1 3.915816 -0.644102 371 217.17 0.585364
=HYPERLINK("http://www.godatabase.org/cgi-bin/go.cgi?query=GO:0043473&auto_wild_cards=yes&view=query&action=query&search_constraint=terms"	GO:0043473_pigmentation) =HYPERLINK("http://www.ncbi.nih.gov/gquery/gquery.fcgi?term=TYRP1"	TYRP1) 49 1 3.915816 -0.644102 371 217.17 0.585364
=HYPERLINK("http://www.godatabase.org/cgi-bin/go.cgi?query=GO:0046661&auto_wild_cards=yes&view=query&action=query&search_constraint=terms"	GO:0046661_male_sex_differentiation) =HYPERLINK("http://www.ncbi.nih.gov/gquery/gquery.fcgi?term=FGF9"	FGF9) 49 1 3.915816 -0.644102 371 217.17 0.585364
=HYPERLINK("http://www.godatabase.org/cgi-bin/go.cgi?query=GO:0060047&auto_wild_cards=yes&view=query&action=query&search_constraint=terms"	GO:0060047_heart_contraction) =HYPERLINK("http://www.ncbi.nih.gov/gquery/gquery.fcgi?term=ATP1A1"	ATP1A1) 49 1 3.915816 -0.644102 371 217.17 0.585364
=HYPERLINK("http://www.godatabase.org/cgi-bin/go.cgi?query=GO:0048667&auto_wild_cards=yes&view=query&action=query&search_constraint=terms"	GO:0048667_cell_morphogenesis_involved_in_neuron_differentiation) =HYPERLINK("http://www.ncbi.nih.gov/gquery/gquery.fcgi?term=RELN"	RELN) 173 2 2.218208 -0.643525 372 217.59 0.584919
=HYPERLINK("http://www.godatabase.org/cgi-bin/go.cgi?query=GO:0048667&auto_wild_cards=yes&view=query&action=query&search_constraint=terms"	GO:0048667_cell_morphogenesis_involved_in_neuron_differentiation) =HYPERLINK("http://www.ncbi.nih.gov/gquery/gquery.fcgi?term=APC"	APC) 173 2 2.218208 -0.643525 372 217.59 0.584919
=HYPERLINK("http://www.godatabase.org/cgi-bin/go.cgi?query=GO:0001656&auto_wild_cards=yes&view=query&action=query&search_constraint=terms"	GO:0001656_metanephros_development) =HYPERLINK("http://www.ncbi.nih.gov/gquery/gquery.fcgi?term=RDH10"	RDH10) 50 1 3.837500 -0.636378 374 219.65 0.587299
=HYPERLINK("http://www.godatabase.org/cgi-bin/go.cgi?query=GO:0002573&auto_wild_cards=yes&view=query&action=query&search_constraint=terms"	GO:0002573_myeloid_leukocyte_differentiation) =HYPERLINK("http://www.ncbi.nih.gov/gquery/gquery.fcgi?term=APC"	APC) 50 1 3.837500 -0.636378 374 219.65 0.587299
=HYPERLINK("http://www.godatabase.org/cgi-bin/go.cgi?query=GO:0015031&auto_wild_cards=yes&view=query&action=query&search_constraint=terms"	GO:0015031_protein_transport) =HYPERLINK("http://www.ncbi.nih.gov/gquery/gquery.fcgi?term=FGF9"	FGF9) 175 2 2.192857 -0.636151 376 220.2 0.585638
=HYPERLINK("http://www.godatabase.org/cgi-bin/go.cgi?query=GO:0015031&auto_wild_cards=yes&view=query&action=query&search_constraint=terms"	GO:0015031_protein_transport) =HYPERLINK("http://www.ncbi.nih.gov/gquery/gquery.fcgi?term=TACC3"	TACC3) 175 2 2.192857 -0.636151 376 220.2 0.585638
=HYPERLINK("http://www.godatabase.org/cgi-bin/go.cgi?query=GO:0046903&auto_wild_cards=yes&view=query&action=query&search_constraint=terms"	GO:0046903_secretion) =HYPERLINK("http://www.ncbi.nih.gov/gquery/gquery.fcgi?term=STX4A"	STX4A) 175 2 2.192857 -0.636151 376 220.2 0.585638
=HYPERLINK("http://www.godatabase.org/cgi-bin/go.cgi?query=GO:0046903&auto_wild_cards=yes&view=query&action=query&search_constraint=terms"	GO:0046903_secretion) =HYPERLINK("http://www.ncbi.nih.gov/gquery/gquery.fcgi?term=LIN7C"	LIN7C) 175 2 2.192857 -0.636151 376 220.2 0.585638
=HYPERLINK("http://www.godatabase.org/cgi-bin/go.cgi?query=GO:0048858&auto_wild_cards=yes&view=query&action=query&search_constraint=terms"	GO:0048858_cell_projection_morphogenesis) =HYPERLINK("http://www.ncbi.nih.gov/gquery/gquery.fcgi?term=RELN"	RELN) 176 2 2.180398 -0.632506 377 220.93 0.586021
=HYPERLINK("http://www.godatabase.org/cgi-bin/go.cgi?query=GO:0048858&auto_wild_cards=yes&view=query&action=query&search_constraint=terms"	GO:0048858_cell_projection_morphogenesis) =HYPERLINK("http://www.ncbi.nih.gov/gquery/gquery.fcgi?term=APC"	APC) 176 2 2.180398 -0.632506 377 220.93 0.586021
=HYPERLINK("http://www.godatabase.org/cgi-bin/go.cgi?query=GO:0006520&auto_wild_cards=yes&view=query&action=query&search_constraint=terms"	GO:0006520_cellular_amino_acid_metabolic_process) =HYPERLINK("http://www.ncbi.nih.gov/gquery/gquery.fcgi?term=TYRP1"	TYRP1) 51 1 3.762255 -0.628826 380 223.45 0.588026
=HYPERLINK("http://www.godatabase.org/cgi-bin/go.cgi?query=GO:0006887&auto_wild_cards=yes&view=query&action=query&search_constraint=terms"	GO:0006887_exocytosis) =HYPERLINK("http://www.ncbi.nih.gov/gquery/gquery.fcgi?term=STX4A"	STX4A) 51 1 3.762255 -0.628826 380 223.45 0.588026
=HYPERLINK("http://www.godatabase.org/cgi-bin/go.cgi?query=GO:0044106&auto_wild_cards=yes&view=query&action=query&search_constraint=terms"	GO:0044106_cellular_amine_metabolic_process) =HYPERLINK("http://www.ncbi.nih.gov/gquery/gquery.fcgi?term=TYRP1"	TYRP1) 51 1 3.762255 -0.628826 380 223.45 0.588026
=HYPERLINK("http://www.godatabase.org/cgi-bin/go.cgi?query=GO:0045184&auto_wild_cards=yes&view=query&action=query&search_constraint=terms"	GO:0045184_establishment_of_protein_localization) =HYPERLINK("http://www.ncbi.nih.gov/gquery/gquery.fcgi?term=FGF9"	FGF9) 180 2 2.131944 -0.618201 381 225.52 0.591916
=HYPERLINK("http://www.godatabase.org/cgi-bin/go.cgi?query=GO:0045184&auto_wild_cards=yes&view=query&action=query&search_constraint=terms"	GO:0045184_establishment_of_protein_localization) =HYPERLINK("http://www.ncbi.nih.gov/gquery/gquery.fcgi?term=TACC3"	TACC3) 180 2 2.131944 -0.618201 381 225.52 0.591916
=HYPERLINK("http://www.godatabase.org/cgi-bin/go.cgi?query=GO:0019752&auto_wild_cards=yes&view=query&action=query&search_constraint=terms"	GO:0019752_carboxylic_acid_metabolic_process) =HYPERLINK("http://www.ncbi.nih.gov/gquery/gquery.fcgi?term=RDH10"	RDH10) 181 2 2.120166 -0.614691 383 226.14 0.590444
=HYPERLINK("http://www.godatabase.org/cgi-bin/go.cgi?query=GO:0019752&auto_wild_cards=yes&view=query&action=query&search_constraint=terms"	GO:0019752_carboxylic_acid_metabolic_process) =HYPERLINK("http://www.ncbi.nih.gov/gquery/gquery.fcgi?term=TYRP1"	TYRP1) 181 2 2.120166 -0.614691 383 226.14 0.590444
=HYPERLINK("http://www.godatabase.org/cgi-bin/go.cgi?query=GO:0043436&auto_wild_cards=yes&view=query&action=query&search_constraint=terms"	GO:0043436_oxoacid_metabolic_process) =HYPERLINK("http://www.ncbi.nih.gov/gquery/gquery.fcgi?term=RDH10"	RDH10) 181 2 2.120166 -0.614691 383 226.14 0.590444
=HYPERLINK("http://www.godatabase.org/cgi-bin/go.cgi?query=GO:0043436&auto_wild_cards=yes&view=query&action=query&search_constraint=terms"	GO:0043436_oxoacid_metabolic_process) =HYPERLINK("http://www.ncbi.nih.gov/gquery/gquery.fcgi?term=TYRP1"	TYRP1) 181 2 2.120166 -0.614691 383 226.14 0.590444
=HYPERLINK("http://www.godatabase.org/cgi-bin/go.cgi?query=GO:0006576&auto_wild_cards=yes&view=query&action=query&search_constraint=terms"	GO:0006576_biogenic_amine_metabolic_process) =HYPERLINK("http://www.ncbi.nih.gov/gquery/gquery.fcgi?term=RELN"	RELN) 53 1 3.620283 -0.614216 385 227.83 0.591766
=HYPERLINK("http://www.godatabase.org/cgi-bin/go.cgi?query=GO:0051248&auto_wild_cards=yes&view=query&action=query&search_constraint=terms"	GO:0051248_negative_regulation_of_protein_metabolic_process) =HYPERLINK("http://www.ncbi.nih.gov/gquery/gquery.fcgi?term=APC"	APC) 53 1 3.620283 -0.614216 385 227.83 0.591766
=HYPERLINK("http://www.godatabase.org/cgi-bin/go.cgi?query=GO:0006082&auto_wild_cards=yes&view=query&action=query&search_constraint=terms"	GO:0006082_organic_acid_metabolic_process) =HYPERLINK("http://www.ncbi.nih.gov/gquery/gquery.fcgi?term=RDH10"	RDH10) 182 2 2.108516 -0.611208 386 228.01 0.590699
=HYPERLINK("http://www.godatabase.org/cgi-bin/go.cgi?query=GO:0006082&auto_wild_cards=yes&view=query&action=query&search_constraint=terms"	GO:0006082_organic_acid_metabolic_process) =HYPERLINK("http://www.ncbi.nih.gov/gquery/gquery.fcgi?term=TYRP1"	TYRP1) 182 2 2.108516 -0.611208 386 228.01 0.590699
=HYPERLINK("http://www.godatabase.org/cgi-bin/go.cgi?query=GO:0010605&auto_wild_cards=yes&view=query&action=query&search_constraint=terms"	GO:0010605_negative_regulation_of_macromolecule_metabolic_process) =HYPERLINK("http://www.ncbi.nih.gov/gquery/gquery.fcgi?term=FZD1"	FZD1) 331 3 1.739048 -0.608623 387 228.9 0.591473
=HYPERLINK("http://www.godatabase.org/cgi-bin/go.cgi?query=GO:0010605&auto_wild_cards=yes&view=query&action=query&search_constraint=terms"	GO:0010605_negative_regulation_of_macromolecule_metabolic_process) =HYPERLINK("http://www.ncbi.nih.gov/gquery/gquery.fcgi?term=TLE1"	TLE1) 331 3 1.739048 -0.608623 387 228.9 0.591473
=HYPERLINK("http://www.godatabase.org/cgi-bin/go.cgi?query=GO:0010605&auto_wild_cards=yes&view=query&action=query&search_constraint=terms"	GO:0010605_negative_regulation_of_macromolecule_metabolic_process) =HYPERLINK("http://www.ncbi.nih.gov/gquery/gquery.fcgi?term=APC"	APC) 331 3 1.739048 -0.608623 387 228.9 0.591473
=HYPERLINK("http://www.godatabase.org/cgi-bin/go.cgi?query=GO:0042180&auto_wild_cards=yes&view=query&action=query&search_constraint=terms"	GO:0042180_cellular_ketone_metabolic_process) =HYPERLINK("http://www.ncbi.nih.gov/gquery/gquery.fcgi?term=RDH10"	RDH10) 183 2 2.096995 -0.607751 388 229.09 0.590438
=HYPERLINK("http://www.godatabase.org/cgi-bin/go.cgi?query=GO:0042180&auto_wild_cards=yes&view=query&action=query&search_constraint=terms"	GO:0042180_cellular_ketone_metabolic_process) =HYPERLINK("http://www.ncbi.nih.gov/gquery/gquery.fcgi?term=TYRP1"	TYRP1) 183 2 2.096995 -0.607751 388 229.09 0.590438
=HYPERLINK("http://www.godatabase.org/cgi-bin/go.cgi?query=GO:0006412&auto_wild_cards=yes&view=query&action=query&search_constraint=terms"	GO:0006412_translation) =HYPERLINK("http://www.ncbi.nih.gov/gquery/gquery.fcgi?term=MRPL19"	MRPL19) 54 1 3.553241 -0.607144 389 231.07 0.594010
=HYPERLINK("http://www.godatabase.org/cgi-bin/go.cgi?query=GO:0048468&auto_wild_cards=yes&view=query&action=query&search_constraint=terms"	GO:0048468_cell_development) =HYPERLINK("http://www.ncbi.nih.gov/gquery/gquery.fcgi?term=RDH10"	RDH10) 654 5 1.466934 -0.605829 390 231.47 0.593513
=HYPERLINK("http://www.godatabase.org/cgi-bin/go.cgi?query=GO:0048468&auto_wild_cards=yes&view=query&action=query&search_constraint=terms"	GO:0048468_cell_development) =HYPERLINK("http://www.ncbi.nih.gov/gquery/gquery.fcgi?term=RELN"	RELN) 654 5 1.466934 -0.605829 390 231.47 0.593513
=HYPERLINK("http://www.godatabase.org/cgi-bin/go.cgi?query=GO:0048468&auto_wild_cards=yes&view=query&action=query&search_constraint=terms"	GO:0048468_cell_development) =HYPERLINK("http://www.ncbi.nih.gov/gquery/gquery.fcgi?term=TACC3"	TACC3) 654 5 1.466934 -0.605829 390 231.47 0.593513
=HYPERLINK("http://www.godatabase.org/cgi-bin/go.cgi?query=GO:0048468&auto_wild_cards=yes&view=query&action=query&search_constraint=terms"	GO:0048468_cell_development) =HYPERLINK("http://www.ncbi.nih.gov/gquery/gquery.fcgi?term=TIMP2"	TIMP2) 654 5 1.466934 -0.605829 390 231.47 0.593513
=HYPERLINK("http://www.godatabase.org/cgi-bin/go.cgi?query=GO:0048468&auto_wild_cards=yes&view=query&action=query&search_constraint=terms"	GO:0048468_cell_development) =HYPERLINK("http://www.ncbi.nih.gov/gquery/gquery.fcgi?term=APC"	APC) 654 5 1.466934 -0.605829 390 231.47 0.593513
=HYPERLINK("http://www.godatabase.org/cgi-bin/go.cgi?query=GO:0032990&auto_wild_cards=yes&view=query&action=query&search_constraint=terms"	GO:0032990_cell_part_morphogenesis) =HYPERLINK("http://www.ncbi.nih.gov/gquery/gquery.fcgi?term=RELN"	RELN) 184 2 2.085598 -0.604320 391 231.85 0.592967
=HYPERLINK("http://www.godatabase.org/cgi-bin/go.cgi?query=GO:0032990&auto_wild_cards=yes&view=query&action=query&search_constraint=terms"	GO:0032990_cell_part_morphogenesis) =HYPERLINK("http://www.ncbi.nih.gov/gquery/gquery.fcgi?term=APC"	APC) 184 2 2.085598 -0.604320 391 231.85 0.592967
=HYPERLINK("http://www.godatabase.org/cgi-bin/go.cgi?query=GO:0007010&auto_wild_cards=yes&view=query&action=query&search_constraint=terms"	GO:0007010_cytoskeleton_organization) =HYPERLINK("http://www.ncbi.nih.gov/gquery/gquery.fcgi?term=TACC3"	TACC3) 185 2 2.074324 -0.600913 392 232.19 0.592321
=HYPERLINK("http://www.godatabase.org/cgi-bin/go.cgi?query=GO:0007010&auto_wild_cards=yes&view=query&action=query&search_constraint=terms"	GO:0007010_cytoskeleton_organization) =HYPERLINK("http://www.ncbi.nih.gov/gquery/gquery.fcgi?term=APC"	APC) 185 2 2.074324 -0.600913 392 232.19 0.592321
=HYPERLINK("http://www.godatabase.org/cgi-bin/go.cgi?query=GO:0006310&auto_wild_cards=yes&view=query&action=query&search_constraint=terms"	GO:0006310_DNA_recombination) =HYPERLINK("http://www.ncbi.nih.gov/gquery/gquery.fcgi?term=EXO1"	EXO1) 55 1 3.488636 -0.600221 394 233.8 0.593401
=HYPERLINK("http://www.godatabase.org/cgi-bin/go.cgi?query=GO:0048704&auto_wild_cards=yes&view=query&action=query&search_constraint=terms"	GO:0048704_embryonic_skeletal_system_morphogenesis) =HYPERLINK("http://www.ncbi.nih.gov/gquery/gquery.fcgi?term=RDH10"	RDH10) 55 1 3.488636 -0.600221 394 233.8 0.593401
=HYPERLINK("http://www.godatabase.org/cgi-bin/go.cgi?query=GO:0009187&auto_wild_cards=yes&view=query&action=query&search_constraint=terms"	GO:0009187_cyclic_nucleotide_metabolic_process) =HYPERLINK("http://www.ncbi.nih.gov/gquery/gquery.fcgi?term=TIMP2"	TIMP2) 56 1 3.426339 -0.593441 395 236.89 0.599722
=HYPERLINK("http://www.godatabase.org/cgi-bin/go.cgi?query=GO:0019226&auto_wild_cards=yes&view=query&action=query&search_constraint=terms"	GO:0019226_transmission_of_nerve_impulse) =HYPERLINK("http://www.ncbi.nih.gov/gquery/gquery.fcgi?term=STX4A"	STX4A) 189 2 2.030423 -0.587536 396 237.67 0.600177
=HYPERLINK("http://www.godatabase.org/cgi-bin/go.cgi?query=GO:0019226&auto_wild_cards=yes&view=query&action=query&search_constraint=terms"	GO:0019226_transmission_of_nerve_impulse) =HYPERLINK("http://www.ncbi.nih.gov/gquery/gquery.fcgi?term=LIN7C"	LIN7C) 189 2 2.030423 -0.587536 396 237.67 0.600177
=HYPERLINK("http://www.godatabase.org/cgi-bin/go.cgi?query=GO:0001764&auto_wild_cards=yes&view=query&action=query&search_constraint=terms"	GO:0001764_neuron_migration) =HYPERLINK("http://www.ncbi.nih.gov/gquery/gquery.fcgi?term=RELN"	RELN) 57 1 3.366228 -0.586798 401 240.49 0.599726
=HYPERLINK("http://www.godatabase.org/cgi-bin/go.cgi?query=GO:0009953&auto_wild_cards=yes&view=query&action=query&search_constraint=terms"	GO:0009953_dorsal_ventral_pattern_formation) =HYPERLINK("http://www.ncbi.nih.gov/gquery/gquery.fcgi?term=APC"	APC) 57 1 3.366228 -0.586798 401 240.49 0.599726
=HYPERLINK("http://www.godatabase.org/cgi-bin/go.cgi?query=GO:0018108&auto_wild_cards=yes&view=query&action=query&search_constraint=terms"	GO:0018108_peptidyl-tyrosine_phosphorylation) =HYPERLINK("http://www.ncbi.nih.gov/gquery/gquery.fcgi?term=RELN"	RELN) 57 1 3.366228 -0.586798 401 240.49 0.599726
=HYPERLINK("http://www.godatabase.org/cgi-bin/go.cgi?query=GO:0018212&auto_wild_cards=yes&view=query&action=query&search_constraint=terms"	GO:0018212_peptidyl-tyrosine_modification) =HYPERLINK("http://www.ncbi.nih.gov/gquery/gquery.fcgi?term=RELN"	RELN) 57 1 3.366228 -0.586798 401 240.49 0.599726
=HYPERLINK("http://www.godatabase.org/cgi-bin/go.cgi?query=GO:0042472&auto_wild_cards=yes&view=query&action=query&search_constraint=terms"	GO:0042472_inner_ear_morphogenesis) =HYPERLINK("http://www.ncbi.nih.gov/gquery/gquery.fcgi?term=FGF9"	FGF9) 57 1 3.366228 -0.586798 401 240.49 0.599726
=HYPERLINK("http://www.godatabase.org/cgi-bin/go.cgi?query=GO:0033043&auto_wild_cards=yes&view=query&action=query&search_constraint=terms"	GO:0033043_regulation_of_organelle_organization) =HYPERLINK("http://www.ncbi.nih.gov/gquery/gquery.fcgi?term=APC"	APC) 58 1 3.308190 -0.580288 403 242.01 0.600521
=HYPERLINK("http://www.godatabase.org/cgi-bin/go.cgi?query=GO:0034622&auto_wild_cards=yes&view=query&action=query&search_constraint=terms"	GO:0034622_cellular_macromolecular_complex_assembly) =HYPERLINK("http://www.ncbi.nih.gov/gquery/gquery.fcgi?term=APC"	APC) 58 1 3.308190 -0.580288 403 242.01 0.600521
=HYPERLINK("http://www.godatabase.org/cgi-bin/go.cgi?query=GO:0030334&auto_wild_cards=yes&view=query&action=query&search_constraint=terms"	GO:0030334_regulation_of_cell_migration) =HYPERLINK("http://www.ncbi.nih.gov/gquery/gquery.fcgi?term=APC"	APC) 59 1 3.252119 -0.573907 404 243.51 0.602748
=HYPERLINK("http://www.godatabase.org/cgi-bin/go.cgi?query=GO:0046907&auto_wild_cards=yes&view=query&action=query&search_constraint=terms"	GO:0046907_intracellular_transport) =HYPERLINK("http://www.ncbi.nih.gov/gquery/gquery.fcgi?term=FGF9"	FGF9) 194 2 1.978093 -0.571353 405 243.85 0.602099
=HYPERLINK("http://www.godatabase.org/cgi-bin/go.cgi?query=GO:0046907&auto_wild_cards=yes&view=query&action=query&search_constraint=terms"	GO:0046907_intracellular_transport) =HYPERLINK("http://www.ncbi.nih.gov/gquery/gquery.fcgi?term=TACC3"	TACC3) 194 2 1.978093 -0.571353 405 243.85 0.602099
=HYPERLINK("http://www.godatabase.org/cgi-bin/go.cgi?query=GO:0003002&auto_wild_cards=yes&view=query&action=query&search_constraint=terms"	GO:0003002_regionalization) =HYPERLINK("http://www.ncbi.nih.gov/gquery/gquery.fcgi?term=RELN"	RELN) 195 2 1.967949 -0.568185 406 244.48 0.602167
=HYPERLINK("http://www.godatabase.org/cgi-bin/go.cgi?query=GO:0003002&auto_wild_cards=yes&view=query&action=query&search_constraint=terms"	GO:0003002_regionalization) =HYPERLINK("http://www.ncbi.nih.gov/gquery/gquery.fcgi?term=APC"	APC) 195 2 1.967949 -0.568185 406 244.48 0.602167
=HYPERLINK("http://www.godatabase.org/cgi-bin/go.cgi?query=GO:0009123&auto_wild_cards=yes&view=query&action=query&search_constraint=terms"	GO:0009123_nucleoside_monophosphate_metabolic_process) =HYPERLINK("http://www.ncbi.nih.gov/gquery/gquery.fcgi?term=TIMP2"	TIMP2) 60 1 3.197917 -0.567649 407 244.7 0.601229
=HYPERLINK("http://www.godatabase.org/cgi-bin/go.cgi?query=GO:0031175&auto_wild_cards=yes&view=query&action=query&search_constraint=terms"	GO:0031175_neuron_projection_development) =HYPERLINK("http://www.ncbi.nih.gov/gquery/gquery.fcgi?term=RELN"	RELN) 197 2 1.947970 -0.561917 408 245.64 0.602059
=HYPERLINK("http://www.godatabase.org/cgi-bin/go.cgi?query=GO:0031175&auto_wild_cards=yes&view=query&action=query&search_constraint=terms"	GO:0031175_neuron_projection_development) =HYPERLINK("http://www.ncbi.nih.gov/gquery/gquery.fcgi?term=APC"	APC) 197 2 1.947970 -0.561917 408 245.64 0.602059
=HYPERLINK("http://www.godatabase.org/cgi-bin/go.cgi?query=GO:0032270&auto_wild_cards=yes&view=query&action=query&search_constraint=terms"	GO:0032270_positive_regulation_of_cellular_protein_metabolic_process) =HYPERLINK("http://www.ncbi.nih.gov/gquery/gquery.fcgi?term=APC"	APC) 61 1 3.145492 -0.561512 409 246.84 0.603521
=HYPERLINK("http://www.godatabase.org/cgi-bin/go.cgi?query=GO:0000904&auto_wild_cards=yes&view=query&action=query&search_constraint=terms"	GO:0000904_cell_morphogenesis_involved_in_differentiation) =HYPERLINK("http://www.ncbi.nih.gov/gquery/gquery.fcgi?term=RELN"	RELN) 199 2 1.928392 -0.555738 410 247.48 0.603610
=HYPERLINK("http://www.godatabase.org/cgi-bin/go.cgi?query=GO:0000904&auto_wild_cards=yes&view=query&action=query&search_constraint=terms"	GO:0000904_cell_morphogenesis_involved_in_differentiation) =HYPERLINK("http://www.ncbi.nih.gov/gquery/gquery.fcgi?term=APC"	APC) 199 2 1.928392 -0.555738 410 247.48 0.603610
=HYPERLINK("http://www.godatabase.org/cgi-bin/go.cgi?query=GO:0030155&auto_wild_cards=yes&view=query&action=query&search_constraint=terms"	GO:0030155_regulation_of_cell_adhesion) =HYPERLINK("http://www.ncbi.nih.gov/gquery/gquery.fcgi?term=APC"	APC) 62 1 3.094758 -0.555490 411 249.43 0.606886
=HYPERLINK("http://www.godatabase.org/cgi-bin/go.cgi?query=GO:0009165&auto_wild_cards=yes&view=query&action=query&search_constraint=terms"	GO:0009165_nucleotide_biosynthetic_process) =HYPERLINK("http://www.ncbi.nih.gov/gquery/gquery.fcgi?term=RRM2"	RRM2) 63 1 3.045635 -0.549581 413 251.04 0.607845
=HYPERLINK("http://www.godatabase.org/cgi-bin/go.cgi?query=GO:0051216&auto_wild_cards=yes&view=query&action=query&search_constraint=terms"	GO:0051216_cartilage_development) =HYPERLINK("http://www.ncbi.nih.gov/gquery/gquery.fcgi?term=FGF9"	FGF9) 63 1 3.045635 -0.549581 413 251.04 0.607845
=HYPERLINK("http://www.godatabase.org/cgi-bin/go.cgi?query=GO:0030182&auto_wild_cards=yes&view=query&action=query&search_constraint=terms"	GO:0030182_neuron_differentiation) =HYPERLINK("http://www.ncbi.nih.gov/gquery/gquery.fcgi?term=RELN"	RELN) 356 3 1.616924 -0.549243 414 251.18 0.606715
=HYPERLINK("http://www.godatabase.org/cgi-bin/go.cgi?query=GO:0030182&auto_wild_cards=yes&view=query&action=query&search_constraint=terms"	GO:0030182_neuron_differentiation) =HYPERLINK("http://www.ncbi.nih.gov/gquery/gquery.fcgi?term=TIMP2"	TIMP2) 356 3 1.616924 -0.549243 414 251.18 0.606715
=HYPERLINK("http://www.godatabase.org/cgi-bin/go.cgi?query=GO:0030182&auto_wild_cards=yes&view=query&action=query&search_constraint=terms"	GO:0030182_neuron_differentiation) =HYPERLINK("http://www.ncbi.nih.gov/gquery/gquery.fcgi?term=APC"	APC) 356 3 1.616924 -0.549243 414 251.18 0.606715
=HYPERLINK("http://www.godatabase.org/cgi-bin/go.cgi?query=GO:0022607&auto_wild_cards=yes&view=query&action=query&search_constraint=terms"	GO:0022607_cellular_component_assembly) =HYPERLINK("http://www.ncbi.nih.gov/gquery/gquery.fcgi?term=RRM2"	RRM2) 204 2 1.881127 -0.540662 415 253.5 0.610843
=HYPERLINK("http://www.godatabase.org/cgi-bin/go.cgi?query=GO:0022607&auto_wild_cards=yes&view=query&action=query&search_constraint=terms"	GO:0022607_cellular_component_assembly) =HYPERLINK("http://www.ncbi.nih.gov/gquery/gquery.fcgi?term=APC"	APC) 204 2 1.881127 -0.540662 415 253.5 0.610843
=HYPERLINK("http://www.godatabase.org/cgi-bin/go.cgi?query=GO:0042471&auto_wild_cards=yes&view=query&action=query&search_constraint=terms"	GO:0042471_ear_morphogenesis) =HYPERLINK("http://www.ncbi.nih.gov/gquery/gquery.fcgi?term=FGF9"	FGF9) 65 1 2.951923 -0.538085 416 254.71 0.612284
=HYPERLINK("http://www.godatabase.org/cgi-bin/go.cgi?query=GO:0009888&auto_wild_cards=yes&view=query&action=query&search_constraint=terms"	GO:0009888_tissue_development) =HYPERLINK("http://www.ncbi.nih.gov/gquery/gquery.fcgi?term=RDH10"	RDH10) 525 4 1.461905 -0.538018 417 254.87 0.611199
=HYPERLINK("http://www.godatabase.org/cgi-bin/go.cgi?query=GO:0009888&auto_wild_cards=yes&view=query&action=query&search_constraint=terms"	GO:0009888_tissue_development) =HYPERLINK("http://www.ncbi.nih.gov/gquery/gquery.fcgi?term=FGF9"	FGF9) 525 4 1.461905 -0.538018 417 254.87 0.611199
=HYPERLINK("http://www.godatabase.org/cgi-bin/go.cgi?query=GO:0009888&auto_wild_cards=yes&view=query&action=query&search_constraint=terms"	GO:0009888_tissue_development) =HYPERLINK("http://www.ncbi.nih.gov/gquery/gquery.fcgi?term=FZD1"	FZD1) 525 4 1.461905 -0.538018 417 254.87 0.611199
=HYPERLINK("http://www.godatabase.org/cgi-bin/go.cgi?query=GO:0009888&auto_wild_cards=yes&view=query&action=query&search_constraint=terms"	GO:0009888_tissue_development) =HYPERLINK("http://www.ncbi.nih.gov/gquery/gquery.fcgi?term=APC"	APC) 525 4 1.461905 -0.538018 417 254.87 0.611199
=HYPERLINK("http://www.godatabase.org/cgi-bin/go.cgi?query=GO:0007243&auto_wild_cards=yes&view=query&action=query&search_constraint=terms"	GO:0007243_protein_kinase_cascade) =HYPERLINK("http://www.ncbi.nih.gov/gquery/gquery.fcgi?term=TIMP2"	TIMP2) 205 2 1.871951 -0.537710 418 255.12 0.610335
=HYPERLINK("http://www.godatabase.org/cgi-bin/go.cgi?query=GO:0007243&auto_wild_cards=yes&view=query&action=query&search_constraint=terms"	GO:0007243_protein_kinase_cascade) =HYPERLINK("http://www.ncbi.nih.gov/gquery/gquery.fcgi?term=APC"	APC) 205 2 1.871951 -0.537710 418 255.12 0.610335
=HYPERLINK("http://www.godatabase.org/cgi-bin/go.cgi?query=GO:0045860&auto_wild_cards=yes&view=query&action=query&search_constraint=terms"	GO:0045860_positive_regulation_of_protein_kinase_activity) =HYPERLINK("http://www.ncbi.nih.gov/gquery/gquery.fcgi?term=RELN"	RELN) 66 1 2.907197 -0.532491 420 256.37 0.610405
=HYPERLINK("http://www.godatabase.org/cgi-bin/go.cgi?query=GO:0051130&auto_wild_cards=yes&view=query&action=query&search_constraint=terms"	GO:0051130_positive_regulation_of_cellular_component_organization) =HYPERLINK("http://www.ncbi.nih.gov/gquery/gquery.fcgi?term=APC"	APC) 66 1 2.907197 -0.532491 420 256.37 0.610405
=HYPERLINK("http://www.godatabase.org/cgi-bin/go.cgi?query=GO:0051247&auto_wild_cards=yes&view=query&action=query&search_constraint=terms"	GO:0051247_positive_regulation_of_protein_metabolic_process) =HYPERLINK("http://www.ncbi.nih.gov/gquery/gquery.fcgi?term=APC"	APC) 67 1 2.863806 -0.526997 421 258.61 0.614276
=HYPERLINK("http://www.godatabase.org/cgi-bin/go.cgi?query=GO:0035295&auto_wild_cards=yes&view=query&action=query&search_constraint=terms"	GO:0035295_tube_development) =HYPERLINK("http://www.ncbi.nih.gov/gquery/gquery.fcgi?term=RDH10"	RDH10) 212 2 1.810142 -0.517598 422 260.77 0.617938
=HYPERLINK("http://www.godatabase.org/cgi-bin/go.cgi?query=GO:0035295&auto_wild_cards=yes&view=query&action=query&search_constraint=terms"	GO:0035295_tube_development) =HYPERLINK("http://www.ncbi.nih.gov/gquery/gquery.fcgi?term=FGF9"	FGF9) 212 2 1.810142 -0.517598 422 260.77 0.617938
=HYPERLINK("http://www.godatabase.org/cgi-bin/go.cgi?query=GO:0051179&auto_wild_cards=yes&view=query&action=query&search_constraint=terms"	GO:0051179_localization) =HYPERLINK("http://www.ncbi.nih.gov/gquery/gquery.fcgi?term=SLC2A3"	SLC2A3) 1058 7 1.269494 -0.516831 423 260.89 0.616761
=HYPERLINK("http://www.godatabase.org/cgi-bin/go.cgi?query=GO:0051179&auto_wild_cards=yes&view=query&action=query&search_constraint=terms"	GO:0051179_localization) =HYPERLINK("http://www.ncbi.nih.gov/gquery/gquery.fcgi?term=FGF9"	FGF9) 1058 7 1.269494 -0.516831 423 260.89 0.616761
=HYPERLINK("http://www.godatabase.org/cgi-bin/go.cgi?query=GO:0051179&auto_wild_cards=yes&view=query&action=query&search_constraint=terms"	GO:0051179_localization) =HYPERLINK("http://www.ncbi.nih.gov/gquery/gquery.fcgi?term=STX4A"	STX4A) 1058 7 1.269494 -0.516831 423 260.89 0.616761
=HYPERLINK("http://www.godatabase.org/cgi-bin/go.cgi?query=GO:0051179&auto_wild_cards=yes&view=query&action=query&search_constraint=terms"	GO:0051179_localization) =HYPERLINK("http://www.ncbi.nih.gov/gquery/gquery.fcgi?term=LIN7C"	LIN7C) 1058 7 1.269494 -0.516831 423 260.89 0.616761
=HYPERLINK("http://www.godatabase.org/cgi-bin/go.cgi?query=GO:0051179&auto_wild_cards=yes&view=query&action=query&search_constraint=terms"	GO:0051179_localization) =HYPERLINK("http://www.ncbi.nih.gov/gquery/gquery.fcgi?term=RELN"	RELN) 1058 7 1.269494 -0.516831 423 260.89 0.616761
=HYPERLINK("http://www.godatabase.org/cgi-bin/go.cgi?query=GO:0051179&auto_wild_cards=yes&view=query&action=query&search_constraint=terms"	GO:0051179_localization) =HYPERLINK("http://www.ncbi.nih.gov/gquery/gquery.fcgi?term=TACC3"	TACC3) 1058 7 1.269494 -0.516831 423 260.89 0.616761
=HYPERLINK("http://www.godatabase.org/cgi-bin/go.cgi?query=GO:0051179&auto_wild_cards=yes&view=query&action=query&search_constraint=terms"	GO:0051179_localization) =HYPERLINK("http://www.ncbi.nih.gov/gquery/gquery.fcgi?term=APC"	APC) 1058 7 1.269494 -0.516831 423 260.89 0.616761
=HYPERLINK("http://www.godatabase.org/cgi-bin/go.cgi?query=GO:0016331&auto_wild_cards=yes&view=query&action=query&search_constraint=terms"	GO:0016331_morphogenesis_of_embryonic_epithelium) =HYPERLINK("http://www.ncbi.nih.gov/gquery/gquery.fcgi?term=RDH10"	RDH10) 71 1 2.702465 -0.505951 425 265.82 0.625459
=HYPERLINK("http://www.godatabase.org/cgi-bin/go.cgi?query=GO:0033674&auto_wild_cards=yes&view=query&action=query&search_constraint=terms"	GO:0033674_positive_regulation_of_kinase_activity) =HYPERLINK("http://www.ncbi.nih.gov/gquery/gquery.fcgi?term=RELN"	RELN) 71 1 2.702465 -0.505951 425 265.82 0.625459
=HYPERLINK("http://www.godatabase.org/cgi-bin/go.cgi?query=GO:0007264&auto_wild_cards=yes&view=query&action=query&search_constraint=terms"	GO:0007264_small_GTPase_mediated_signal_transduction) =HYPERLINK("http://www.ncbi.nih.gov/gquery/gquery.fcgi?term=RELN"	RELN) 72 1 2.664931 -0.500909 429 269.6 0.628438
=HYPERLINK("http://www.godatabase.org/cgi-bin/go.cgi?query=GO:0040012&auto_wild_cards=yes&view=query&action=query&search_constraint=terms"	GO:0040012_regulation_of_locomotion) =HYPERLINK("http://www.ncbi.nih.gov/gquery/gquery.fcgi?term=APC"	APC) 72 1 2.664931 -0.500909 429 269.6 0.628438
=HYPERLINK("http://www.godatabase.org/cgi-bin/go.cgi?query=GO:0048839&auto_wild_cards=yes&view=query&action=query&search_constraint=terms"	GO:0048839_inner_ear_development) =HYPERLINK("http://www.ncbi.nih.gov/gquery/gquery.fcgi?term=FGF9"	FGF9) 72 1 2.664931 -0.500909 429 269.6 0.628438
=HYPERLINK("http://www.godatabase.org/cgi-bin/go.cgi?query=GO:0051347&auto_wild_cards=yes&view=query&action=query&search_constraint=terms"	GO:0051347_positive_regulation_of_transferase_activity) =HYPERLINK("http://www.ncbi.nih.gov/gquery/gquery.fcgi?term=RELN"	RELN) 72 1 2.664931 -0.500909 429 269.6 0.628438
=HYPERLINK("http://www.godatabase.org/cgi-bin/go.cgi?query=GO:0006810&auto_wild_cards=yes&view=query&action=query&search_constraint=terms"	GO:0006810_transport) =HYPERLINK("http://www.ncbi.nih.gov/gquery/gquery.fcgi?term=FGF9"	FGF9) 718 5 1.336177 -0.500642 430 269.76 0.627349
=HYPERLINK("http://www.godatabase.org/cgi-bin/go.cgi?query=GO:0006810&auto_wild_cards=yes&view=query&action=query&search_constraint=terms"	GO:0006810_transport) =HYPERLINK("http://www.ncbi.nih.gov/gquery/gquery.fcgi?term=SLC2A3"	SLC2A3) 718 5 1.336177 -0.500642 430 269.76 0.627349
=HYPERLINK("http://www.godatabase.org/cgi-bin/go.cgi?query=GO:0006810&auto_wild_cards=yes&view=query&action=query&search_constraint=terms"	GO:0006810_transport) =HYPERLINK("http://www.ncbi.nih.gov/gquery/gquery.fcgi?term=STX4A"	STX4A) 718 5 1.336177 -0.500642 430 269.76 0.627349
=HYPERLINK("http://www.godatabase.org/cgi-bin/go.cgi?query=GO:0006810&auto_wild_cards=yes&view=query&action=query&search_constraint=terms"	GO:0006810_transport) =HYPERLINK("http://www.ncbi.nih.gov/gquery/gquery.fcgi?term=LIN7C"	LIN7C) 718 5 1.336177 -0.500642 430 269.76 0.627349
=HYPERLINK("http://www.godatabase.org/cgi-bin/go.cgi?query=GO:0006810&auto_wild_cards=yes&view=query&action=query&search_constraint=terms"	GO:0006810_transport) =HYPERLINK("http://www.ncbi.nih.gov/gquery/gquery.fcgi?term=TACC3"	TACC3) 718 5 1.336177 -0.500642 430 269.76 0.627349
=HYPERLINK("http://www.godatabase.org/cgi-bin/go.cgi?query=GO:0006163&auto_wild_cards=yes&view=query&action=query&search_constraint=terms"	GO:0006163_purine_nucleotide_metabolic_process) =HYPERLINK("http://www.ncbi.nih.gov/gquery/gquery.fcgi?term=TIMP2"	TIMP2) 73 1 2.628425 -0.495950 433 271.68 0.627436
=HYPERLINK("http://www.godatabase.org/cgi-bin/go.cgi?query=GO:0006936&auto_wild_cards=yes&view=query&action=query&search_constraint=terms"	GO:0006936_muscle_contraction) =HYPERLINK("http://www.ncbi.nih.gov/gquery/gquery.fcgi?term=ATP1A1"	ATP1A1) 73 1 2.628425 -0.495950 433 271.68 0.627436
=HYPERLINK("http://www.godatabase.org/cgi-bin/go.cgi?query=GO:0051270&auto_wild_cards=yes&view=query&action=query&search_constraint=terms"	GO:0051270_regulation_of_cell_motion) =HYPERLINK("http://www.ncbi.nih.gov/gquery/gquery.fcgi?term=APC"	APC) 73 1 2.628425 -0.495950 433 271.68 0.627436
=HYPERLINK("http://www.godatabase.org/cgi-bin/go.cgi?query=GO:0048771&auto_wild_cards=yes&view=query&action=query&search_constraint=terms"	GO:0048771_tissue_remodeling) =HYPERLINK("http://www.ncbi.nih.gov/gquery/gquery.fcgi?term=APC"	APC) 74 1 2.592905 -0.491072 434 272.87 0.628733
=HYPERLINK("http://www.godatabase.org/cgi-bin/go.cgi?query=GO:0048589&auto_wild_cards=yes&view=query&action=query&search_constraint=terms"	GO:0048589_developmental_growth) =HYPERLINK("http://www.ncbi.nih.gov/gquery/gquery.fcgi?term=RDH10"	RDH10) 75 1 2.558333 -0.486273 435 274.27 0.630506
=HYPERLINK("http://www.godatabase.org/cgi-bin/go.cgi?query=GO:0051234&auto_wild_cards=yes&view=query&action=query&search_constraint=terms"	GO:0051234_establishment_of_localization) =HYPERLINK("http://www.ncbi.nih.gov/gquery/gquery.fcgi?term=FGF9"	FGF9) 729 5 1.316015 -0.484375 436 274.7 0.630046
=HYPERLINK("http://www.godatabase.org/cgi-bin/go.cgi?query=GO:0051234&auto_wild_cards=yes&view=query&action=query&search_constraint=terms"	GO:0051234_establishment_of_localization) =HYPERLINK("http://www.ncbi.nih.gov/gquery/gquery.fcgi?term=SLC2A3"	SLC2A3) 729 5 1.316015 -0.484375 436 274.7 0.630046
=HYPERLINK("http://www.godatabase.org/cgi-bin/go.cgi?query=GO:0051234&auto_wild_cards=yes&view=query&action=query&search_constraint=terms"	GO:0051234_establishment_of_localization) =HYPERLINK("http://www.ncbi.nih.gov/gquery/gquery.fcgi?term=STX4A"	STX4A) 729 5 1.316015 -0.484375 436 274.7 0.630046
=HYPERLINK("http://www.godatabase.org/cgi-bin/go.cgi?query=GO:0051234&auto_wild_cards=yes&view=query&action=query&search_constraint=terms"	GO:0051234_establishment_of_localization) =HYPERLINK("http://www.ncbi.nih.gov/gquery/gquery.fcgi?term=LIN7C"	LIN7C) 729 5 1.316015 -0.484375 436 274.7 0.630046
=HYPERLINK("http://www.godatabase.org/cgi-bin/go.cgi?query=GO:0051234&auto_wild_cards=yes&view=query&action=query&search_constraint=terms"	GO:0051234_establishment_of_localization) =HYPERLINK("http://www.ncbi.nih.gov/gquery/gquery.fcgi?term=TACC3"	TACC3) 729 5 1.316015 -0.484375 436 274.7 0.630046
=HYPERLINK("http://www.godatabase.org/cgi-bin/go.cgi?query=GO:0003012&auto_wild_cards=yes&view=query&action=query&search_constraint=terms"	GO:0003012_muscle_system_process) =HYPERLINK("http://www.ncbi.nih.gov/gquery/gquery.fcgi?term=ATP1A1"	ATP1A1) 76 1 2.524671 -0.481550 438 276.23 0.630662
=HYPERLINK("http://www.godatabase.org/cgi-bin/go.cgi?query=GO:0034621&auto_wild_cards=yes&view=query&action=query&search_constraint=terms"	GO:0034621_cellular_macromolecular_complex_subunit_organization) =HYPERLINK("http://www.ncbi.nih.gov/gquery/gquery.fcgi?term=APC"	APC) 76 1 2.524671 -0.481550 438 276.23 0.630662
=HYPERLINK("http://www.godatabase.org/cgi-bin/go.cgi?query=GO:0044267&auto_wild_cards=yes&view=query&action=query&search_constraint=terms"	GO:0044267_cellular_protein_metabolic_process) =HYPERLINK("http://www.ncbi.nih.gov/gquery/gquery.fcgi?term=CSNK2A1"	CSNK2A1) 559 4 1.372987 -0.479365 439 276.4 0.629613
=HYPERLINK("http://www.godatabase.org/cgi-bin/go.cgi?query=GO:0044267&auto_wild_cards=yes&view=query&action=query&search_constraint=terms"	GO:0044267_cellular_protein_metabolic_process) =HYPERLINK("http://www.ncbi.nih.gov/gquery/gquery.fcgi?term=MRPL19"	MRPL19) 559 4 1.372987 -0.479365 439 276.4 0.629613
=HYPERLINK("http://www.godatabase.org/cgi-bin/go.cgi?query=GO:0044267&auto_wild_cards=yes&view=query&action=query&search_constraint=terms"	GO:0044267_cellular_protein_metabolic_process) =HYPERLINK("http://www.ncbi.nih.gov/gquery/gquery.fcgi?term=RELN"	RELN) 559 4 1.372987 -0.479365 439 276.4 0.629613
=HYPERLINK("http://www.godatabase.org/cgi-bin/go.cgi?query=GO:0044267&auto_wild_cards=yes&view=query&action=query&search_constraint=terms"	GO:0044267_cellular_protein_metabolic_process) =HYPERLINK("http://www.ncbi.nih.gov/gquery/gquery.fcgi?term=APC"	APC) 559 4 1.372987 -0.479365 439 276.4 0.629613
=HYPERLINK("http://www.godatabase.org/cgi-bin/go.cgi?query=GO:0051241&auto_wild_cards=yes&view=query&action=query&search_constraint=terms"	GO:0051241_negative_regulation_of_multicellular_organismal_process) =HYPERLINK("http://www.ncbi.nih.gov/gquery/gquery.fcgi?term=ATP1A1"	ATP1A1) 77 1 2.491883 -0.476901 440 277.48 0.630636
=HYPERLINK("http://www.godatabase.org/cgi-bin/go.cgi?query=GO:0046649&auto_wild_cards=yes&view=query&action=query&search_constraint=terms"	GO:0046649_lymphocyte_activation) =HYPERLINK("http://www.ncbi.nih.gov/gquery/gquery.fcgi?term=EXO1"	EXO1) 228 2 1.683114 -0.475019 441 278.23 0.630907
=HYPERLINK("http://www.godatabase.org/cgi-bin/go.cgi?query=GO:0046649&auto_wild_cards=yes&view=query&action=query&search_constraint=terms"	GO:0046649_lymphocyte_activation) =HYPERLINK("http://www.ncbi.nih.gov/gquery/gquery.fcgi?term=APC"	APC) 228 2 1.683114 -0.475019 441 278.23 0.630907
=HYPERLINK("http://www.godatabase.org/cgi-bin/go.cgi?query=GO:0042127&auto_wild_cards=yes&view=query&action=query&search_constraint=terms"	GO:0042127_regulation_of_cell_proliferation) =HYPERLINK("http://www.ncbi.nih.gov/gquery/gquery.fcgi?term=FGF9"	FGF9) 393 3 1.464695 -0.472678 442 278.42 0.629910
=HYPERLINK("http://www.godatabase.org/cgi-bin/go.cgi?query=GO:0042127&auto_wild_cards=yes&view=query&action=query&search_constraint=terms"	GO:0042127_regulation_of_cell_proliferation) =HYPERLINK("http://www.ncbi.nih.gov/gquery/gquery.fcgi?term=TIMP2"	TIMP2) 393 3 1.464695 -0.472678 442 278.42 0.629910
=HYPERLINK("http://www.godatabase.org/cgi-bin/go.cgi?query=GO:0042127&auto_wild_cards=yes&view=query&action=query&search_constraint=terms"	GO:0042127_regulation_of_cell_proliferation) =HYPERLINK("http://www.ncbi.nih.gov/gquery/gquery.fcgi?term=APC"	APC) 393 3 1.464695 -0.472678 442 278.42 0.629910
=HYPERLINK("http://www.godatabase.org/cgi-bin/go.cgi?query=GO:0007154&auto_wild_cards=yes&view=query&action=query&search_constraint=terms"	GO:0007154_cell_communication) =HYPERLINK("http://www.ncbi.nih.gov/gquery/gquery.fcgi?term=FGF9"	FGF9) 1096 7 1.225479 -0.469057 443 281.12 0.634582
=HYPERLINK("http://www.godatabase.org/cgi-bin/go.cgi?query=GO:0007154&auto_wild_cards=yes&view=query&action=query&search_constraint=terms"	GO:0007154_cell_communication) =HYPERLINK("http://www.ncbi.nih.gov/gquery/gquery.fcgi?term=STX4A"	STX4A) 1096 7 1.225479 -0.469057 443 281.12 0.634582
=HYPERLINK("http://www.godatabase.org/cgi-bin/go.cgi?query=GO:0007154&auto_wild_cards=yes&view=query&action=query&search_constraint=terms"	GO:0007154_cell_communication) =HYPERLINK("http://www.ncbi.nih.gov/gquery/gquery.fcgi?term=FZD1"	FZD1) 1096 7 1.225479 -0.469057 443 281.12 0.634582
=HYPERLINK("http://www.godatabase.org/cgi-bin/go.cgi?query=GO:0007154&auto_wild_cards=yes&view=query&action=query&search_constraint=terms"	GO:0007154_cell_communication) =HYPERLINK("http://www.ncbi.nih.gov/gquery/gquery.fcgi?term=LIN7C"	LIN7C) 1096 7 1.225479 -0.469057 443 281.12 0.634582
=HYPERLINK("http://www.godatabase.org/cgi-bin/go.cgi?query=GO:0007154&auto_wild_cards=yes&view=query&action=query&search_constraint=terms"	GO:0007154_cell_communication) =HYPERLINK("http://www.ncbi.nih.gov/gquery/gquery.fcgi?term=RELN"	RELN) 1096 7 1.225479 -0.469057 443 281.12 0.634582
=HYPERLINK("http://www.godatabase.org/cgi-bin/go.cgi?query=GO:0007154&auto_wild_cards=yes&view=query&action=query&search_constraint=terms"	GO:0007154_cell_communication) =HYPERLINK("http://www.ncbi.nih.gov/gquery/gquery.fcgi?term=TIMP2"	TIMP2) 1096 7 1.225479 -0.469057 443 281.12 0.634582
=HYPERLINK("http://www.godatabase.org/cgi-bin/go.cgi?query=GO:0007154&auto_wild_cards=yes&view=query&action=query&search_constraint=terms"	GO:0007154_cell_communication) =HYPERLINK("http://www.ncbi.nih.gov/gquery/gquery.fcgi?term=APC"	APC) 1096 7 1.225479 -0.469057 443 281.12 0.634582
=HYPERLINK("http://www.godatabase.org/cgi-bin/go.cgi?query=GO:0007420&auto_wild_cards=yes&view=query&action=query&search_constraint=terms"	GO:0007420_brain_development) =HYPERLINK("http://www.ncbi.nih.gov/gquery/gquery.fcgi?term=RELN"	RELN) 231 2 1.661255 -0.467519 444 282.03 0.635203
=HYPERLINK("http://www.godatabase.org/cgi-bin/go.cgi?query=GO:0007420&auto_wild_cards=yes&view=query&action=query&search_constraint=terms"	GO:0007420_brain_development) =HYPERLINK("http://www.ncbi.nih.gov/gquery/gquery.fcgi?term=TACC3"	TACC3) 231 2 1.661255 -0.467519 444 282.03 0.635203
=HYPERLINK("http://www.godatabase.org/cgi-bin/go.cgi?query=GO:0048699&auto_wild_cards=yes&view=query&action=query&search_constraint=terms"	GO:0048699_generation_of_neurons) =HYPERLINK("http://www.ncbi.nih.gov/gquery/gquery.fcgi?term=RELN"	RELN) 396 3 1.453598 -0.466992 445 282.18 0.634112
=HYPERLINK("http://www.godatabase.org/cgi-bin/go.cgi?query=GO:0048699&auto_wild_cards=yes&view=query&action=query&search_constraint=terms"	GO:0048699_generation_of_neurons) =HYPERLINK("http://www.ncbi.nih.gov/gquery/gquery.fcgi?term=TIMP2"	TIMP2) 396 3 1.453598 -0.466992 445 282.18 0.634112
=HYPERLINK("http://www.godatabase.org/cgi-bin/go.cgi?query=GO:0048699&auto_wild_cards=yes&view=query&action=query&search_constraint=terms"	GO:0048699_generation_of_neurons) =HYPERLINK("http://www.ncbi.nih.gov/gquery/gquery.fcgi?term=APC"	APC) 396 3 1.453598 -0.466992 445 282.18 0.634112
=HYPERLINK("http://www.godatabase.org/cgi-bin/go.cgi?query=GO:0000278&auto_wild_cards=yes&view=query&action=query&search_constraint=terms"	GO:0000278_mitotic_cell_cycle) =HYPERLINK("http://www.ncbi.nih.gov/gquery/gquery.fcgi?term=APC"	APC) 80 1 2.398438 -0.463383 449 283.71 0.631871
=HYPERLINK("http://www.godatabase.org/cgi-bin/go.cgi?query=GO:0002250&auto_wild_cards=yes&view=query&action=query&search_constraint=terms"	GO:0002250_adaptive_immune_response) =HYPERLINK("http://www.ncbi.nih.gov/gquery/gquery.fcgi?term=EXO1"	EXO1) 80 1 2.398438 -0.463383 449 283.71 0.631871
=HYPERLINK("http://www.godatabase.org/cgi-bin/go.cgi?query=GO:0002460&auto_wild_cards=yes&view=query&action=query&search_constraint=terms"	GO:0002460_adaptive_immune_response_based_on_somatic_recombination_of_immune_receptors_built_from_immunoglobulin_superfamily_domains) =HYPERLINK("http://www.ncbi.nih.gov/gquery/gquery.fcgi?term=EXO1"	EXO1) 80 1 2.398438 -0.463383 449 283.71 0.631871
=HYPERLINK("http://www.godatabase.org/cgi-bin/go.cgi?query=GO:0006631&auto_wild_cards=yes&view=query&action=query&search_constraint=terms"	GO:0006631_fatty_acid_metabolic_process) =HYPERLINK("http://www.ncbi.nih.gov/gquery/gquery.fcgi?term=TYRP1"	TYRP1) 80 1 2.398438 -0.463383 449 283.71 0.631871
=HYPERLINK("http://www.godatabase.org/cgi-bin/go.cgi?query=GO:0016477&auto_wild_cards=yes&view=query&action=query&search_constraint=terms"	GO:0016477_cell_migration) =HYPERLINK("http://www.ncbi.nih.gov/gquery/gquery.fcgi?term=RELN"	RELN) 234 2 1.639957 -0.460162 450 284.69 0.632644
=HYPERLINK("http://www.godatabase.org/cgi-bin/go.cgi?query=GO:0016477&auto_wild_cards=yes&view=query&action=query&search_constraint=terms"	GO:0016477_cell_migration) =HYPERLINK("http://www.ncbi.nih.gov/gquery/gquery.fcgi?term=APC"	APC) 234 2 1.639957 -0.460162 450 284.69 0.632644
=HYPERLINK("http://www.godatabase.org/cgi-bin/go.cgi?query=GO:0007411&auto_wild_cards=yes&view=query&action=query&search_constraint=terms"	GO:0007411_axon_guidance) =HYPERLINK("http://www.ncbi.nih.gov/gquery/gquery.fcgi?term=RELN"	RELN) 82 1 2.339939 -0.454709 453 286.81 0.633135
=HYPERLINK("http://www.godatabase.org/cgi-bin/go.cgi?query=GO:0008202&auto_wild_cards=yes&view=query&action=query&search_constraint=terms"	GO:0008202_steroid_metabolic_process) =HYPERLINK("http://www.ncbi.nih.gov/gquery/gquery.fcgi?term=ATP1A1"	ATP1A1) 82 1 2.339939 -0.454709 453 286.81 0.633135
=HYPERLINK("http://www.godatabase.org/cgi-bin/go.cgi?query=GO:0045664&auto_wild_cards=yes&view=query&action=query&search_constraint=terms"	GO:0045664_regulation_of_neuron_differentiation) =HYPERLINK("http://www.ncbi.nih.gov/gquery/gquery.fcgi?term=TIMP2"	TIMP2) 82 1 2.339939 -0.454709 453 286.81 0.633135
=HYPERLINK("http://www.godatabase.org/cgi-bin/go.cgi?query=GO:0006468&auto_wild_cards=yes&view=query&action=query&search_constraint=terms"	GO:0006468_protein_amino_acid_phosphorylation) =HYPERLINK("http://www.ncbi.nih.gov/gquery/gquery.fcgi?term=CSNK2A1"	CSNK2A1) 237 2 1.619198 -0.452944 454 287.42 0.633084
=HYPERLINK("http://www.godatabase.org/cgi-bin/go.cgi?query=GO:0006468&auto_wild_cards=yes&view=query&action=query&search_constraint=terms"	GO:0006468_protein_amino_acid_phosphorylation) =HYPERLINK("http://www.ncbi.nih.gov/gquery/gquery.fcgi?term=RELN"	RELN) 237 2 1.619198 -0.452944 454 287.42 0.633084
=HYPERLINK("http://www.godatabase.org/cgi-bin/go.cgi?query=GO:0007049&auto_wild_cards=yes&view=query&action=query&search_constraint=terms"	GO:0007049_cell_cycle) =HYPERLINK("http://www.ncbi.nih.gov/gquery/gquery.fcgi?term=TACC3"	TACC3) 238 2 1.612395 -0.450568 455 287.68 0.632264
=HYPERLINK("http://www.godatabase.org/cgi-bin/go.cgi?query=GO:0007049&auto_wild_cards=yes&view=query&action=query&search_constraint=terms"	GO:0007049_cell_cycle) =HYPERLINK("http://www.ncbi.nih.gov/gquery/gquery.fcgi?term=APC"	APC) 238 2 1.612395 -0.450568 455 287.68 0.632264
=HYPERLINK("http://www.godatabase.org/cgi-bin/go.cgi?query=GO:0006575&auto_wild_cards=yes&view=query&action=query&search_constraint=terms"	GO:0006575_cellular_amino_acid_derivative_metabolic_process) =HYPERLINK("http://www.ncbi.nih.gov/gquery/gquery.fcgi?term=RELN"	RELN) 83 1 2.311747 -0.450468 456 289.55 0.634978
=HYPERLINK("http://www.godatabase.org/cgi-bin/go.cgi?query=GO:0002449&auto_wild_cards=yes&view=query&action=query&search_constraint=terms"	GO:0002449_lymphocyte_mediated_immunity) =HYPERLINK("http://www.ncbi.nih.gov/gquery/gquery.fcgi?term=EXO1"	EXO1) 85 1 2.257353 -0.442173 457 291.81 0.638534
=HYPERLINK("http://www.godatabase.org/cgi-bin/go.cgi?query=GO:0007242&auto_wild_cards=yes&view=query&action=query&search_constraint=terms"	GO:0007242_intracellular_signaling_cascade) =HYPERLINK("http://www.ncbi.nih.gov/gquery/gquery.fcgi?term=RELN"	RELN) 411 3 1.400547 -0.439631 458 291.99 0.637533
=HYPERLINK("http://www.godatabase.org/cgi-bin/go.cgi?query=GO:0007242&auto_wild_cards=yes&view=query&action=query&search_constraint=terms"	GO:0007242_intracellular_signaling_cascade) =HYPERLINK("http://www.ncbi.nih.gov/gquery/gquery.fcgi?term=TIMP2"	TIMP2) 411 3 1.400547 -0.439631 458 291.99 0.637533
=HYPERLINK("http://www.godatabase.org/cgi-bin/go.cgi?query=GO:0007242&auto_wild_cards=yes&view=query&action=query&search_constraint=terms"	GO:0007242_intracellular_signaling_cascade) =HYPERLINK("http://www.ncbi.nih.gov/gquery/gquery.fcgi?term=APC"	APC) 411 3 1.400547 -0.439631 458 291.99 0.637533
=HYPERLINK("http://www.godatabase.org/cgi-bin/go.cgi?query=GO:0051239&auto_wild_cards=yes&view=query&action=query&search_constraint=terms"	GO:0051239_regulation_of_multicellular_organismal_process) =HYPERLINK("http://www.ncbi.nih.gov/gquery/gquery.fcgi?term=FGF9"	FGF9) 587 4 1.307496 -0.435807 459 294.23 0.641024
=HYPERLINK("http://www.godatabase.org/cgi-bin/go.cgi?query=GO:0051239&auto_wild_cards=yes&view=query&action=query&search_constraint=terms"	GO:0051239_regulation_of_multicellular_organismal_process) =HYPERLINK("http://www.ncbi.nih.gov/gquery/gquery.fcgi?term=ATP1A1"	ATP1A1) 587 4 1.307496 -0.435807 459 294.23 0.641024
=HYPERLINK("http://www.godatabase.org/cgi-bin/go.cgi?query=GO:0051239&auto_wild_cards=yes&view=query&action=query&search_constraint=terms"	GO:0051239_regulation_of_multicellular_organismal_process) =HYPERLINK("http://www.ncbi.nih.gov/gquery/gquery.fcgi?term=TIMP2"	TIMP2) 587 4 1.307496 -0.435807 459 294.23 0.641024
=HYPERLINK("http://www.godatabase.org/cgi-bin/go.cgi?query=GO:0051239&auto_wild_cards=yes&view=query&action=query&search_constraint=terms"	GO:0051239_regulation_of_multicellular_organismal_process) =HYPERLINK("http://www.ncbi.nih.gov/gquery/gquery.fcgi?term=APC"	APC) 587 4 1.307496 -0.435807 459 294.23 0.641024
=HYPERLINK("http://www.godatabase.org/cgi-bin/go.cgi?query=GO:0048754&auto_wild_cards=yes&view=query&action=query&search_constraint=terms"	GO:0048754_branching_morphogenesis_of_a_tube) =HYPERLINK("http://www.ncbi.nih.gov/gquery/gquery.fcgi?term=RDH10"	RDH10) 88 1 2.180398 -0.430171 460 297.35 0.646413
=HYPERLINK("http://www.godatabase.org/cgi-bin/go.cgi?query=GO:0032879&auto_wild_cards=yes&view=query&action=query&search_constraint=terms"	GO:0032879_regulation_of_localization) =HYPERLINK("http://www.ncbi.nih.gov/gquery/gquery.fcgi?term=TACC3"	TACC3) 248 2 1.547379 -0.427609 462 297.83 0.644654
=HYPERLINK("http://www.godatabase.org/cgi-bin/go.cgi?query=GO:0032879&auto_wild_cards=yes&view=query&action=query&search_constraint=terms"	GO:0032879_regulation_of_localization) =HYPERLINK("http://www.ncbi.nih.gov/gquery/gquery.fcgi?term=APC"	APC) 248 2 1.547379 -0.427609 462 297.83 0.644654
=HYPERLINK("http://www.godatabase.org/cgi-bin/go.cgi?query=GO:0045321&auto_wild_cards=yes&view=query&action=query&search_constraint=terms"	GO:0045321_leukocyte_activation) =HYPERLINK("http://www.ncbi.nih.gov/gquery/gquery.fcgi?term=EXO1"	EXO1) 248 2 1.547379 -0.427609 462 297.83 0.644654
=HYPERLINK("http://www.godatabase.org/cgi-bin/go.cgi?query=GO:0045321&auto_wild_cards=yes&view=query&action=query&search_constraint=terms"	GO:0045321_leukocyte_activation) =HYPERLINK("http://www.ncbi.nih.gov/gquery/gquery.fcgi?term=APC"	APC) 248 2 1.547379 -0.427609 462 297.83 0.644654
=HYPERLINK("http://www.godatabase.org/cgi-bin/go.cgi?query=GO:0007389&auto_wild_cards=yes&view=query&action=query&search_constraint=terms"	GO:0007389_pattern_specification_process) =HYPERLINK("http://www.ncbi.nih.gov/gquery/gquery.fcgi?term=RELN"	RELN) 250 2 1.535000 -0.423185 463 299.02 0.645832
=HYPERLINK("http://www.godatabase.org/cgi-bin/go.cgi?query=GO:0007389&auto_wild_cards=yes&view=query&action=query&search_constraint=terms"	GO:0007389_pattern_specification_process) =HYPERLINK("http://www.ncbi.nih.gov/gquery/gquery.fcgi?term=APC"	APC) 250 2 1.535000 -0.423185 463 299.02 0.645832
=HYPERLINK("http://www.godatabase.org/cgi-bin/go.cgi?query=GO:0042113&auto_wild_cards=yes&view=query&action=query&search_constraint=terms"	GO:0042113_B_cell_activation) =HYPERLINK("http://www.ncbi.nih.gov/gquery/gquery.fcgi?term=EXO1"	EXO1) 90 1 2.131944 -0.422449 464 300.44 0.647500
=HYPERLINK("http://www.godatabase.org/cgi-bin/go.cgi?query=GO:0002443&auto_wild_cards=yes&view=query&action=query&search_constraint=terms"	GO:0002443_leukocyte_mediated_immunity) =HYPERLINK("http://www.ncbi.nih.gov/gquery/gquery.fcgi?term=EXO1"	EXO1) 91 1 2.108516 -0.418667 466 302.13 0.648348
=HYPERLINK("http://www.godatabase.org/cgi-bin/go.cgi?query=GO:0008544&auto_wild_cards=yes&view=query&action=query&search_constraint=terms"	GO:0008544_epidermis_development) =HYPERLINK("http://www.ncbi.nih.gov/gquery/gquery.fcgi?term=APC"	APC) 91 1 2.108516 -0.418667 466 302.13 0.648348
=HYPERLINK("http://www.godatabase.org/cgi-bin/go.cgi?query=GO:0016481&auto_wild_cards=yes&view=query&action=query&search_constraint=terms"	GO:0016481_negative_regulation_of_transcription) =HYPERLINK("http://www.ncbi.nih.gov/gquery/gquery.fcgi?term=FZD1"	FZD1) 253 2 1.516798 -0.416650 468 303.03 0.647500
=HYPERLINK("http://www.godatabase.org/cgi-bin/go.cgi?query=GO:0016481&auto_wild_cards=yes&view=query&action=query&search_constraint=terms"	GO:0016481_negative_regulation_of_transcription) =HYPERLINK("http://www.ncbi.nih.gov/gquery/gquery.fcgi?term=TLE1"	TLE1) 253 2 1.516798 -0.416650 468 303.03 0.647500
=HYPERLINK("http://www.godatabase.org/cgi-bin/go.cgi?query=GO:0030097&auto_wild_cards=yes&view=query&action=query&search_constraint=terms"	GO:0030097_hemopoiesis) =HYPERLINK("http://www.ncbi.nih.gov/gquery/gquery.fcgi?term=TACC3"	TACC3) 253 2 1.516798 -0.416650 468 303.03 0.647500
=HYPERLINK("http://www.godatabase.org/cgi-bin/go.cgi?query=GO:0030097&auto_wild_cards=yes&view=query&action=query&search_constraint=terms"	GO:0030097_hemopoiesis) =HYPERLINK("http://www.ncbi.nih.gov/gquery/gquery.fcgi?term=APC"	APC) 253 2 1.516798 -0.416650 468 303.03 0.647500
=HYPERLINK("http://www.godatabase.org/cgi-bin/go.cgi?query=GO:0030217&auto_wild_cards=yes&view=query&action=query&search_constraint=terms"	GO:0030217_T_cell_differentiation) =HYPERLINK("http://www.ncbi.nih.gov/gquery/gquery.fcgi?term=APC"	APC) 92 1 2.085598 -0.414938 469 303.89 0.647953
=HYPERLINK("http://www.godatabase.org/cgi-bin/go.cgi?query=GO:0048870&auto_wild_cards=yes&view=query&action=query&search_constraint=terms"	GO:0048870_cell_motility) =HYPERLINK("http://www.ncbi.nih.gov/gquery/gquery.fcgi?term=RELN"	RELN) 257 2 1.493191 -0.408119 470 306.57 0.652277
=HYPERLINK("http://www.godatabase.org/cgi-bin/go.cgi?query=GO:0048870&auto_wild_cards=yes&view=query&action=query&search_constraint=terms"	GO:0048870_cell_motility) =HYPERLINK("http://www.ncbi.nih.gov/gquery/gquery.fcgi?term=APC"	APC) 257 2 1.493191 -0.408119 470 306.57 0.652277
=HYPERLINK("http://www.godatabase.org/cgi-bin/go.cgi?query=GO:0044249&auto_wild_cards=yes&view=query&action=query&search_constraint=terms"	GO:0044249_cellular_biosynthetic_process) =HYPERLINK("http://www.ncbi.nih.gov/gquery/gquery.fcgi?term=TYRP1"	TYRP1) 1150 7 1.167935 -0.407538 471 308.66 0.655329
=HYPERLINK("http://www.godatabase.org/cgi-bin/go.cgi?query=GO:0044249&auto_wild_cards=yes&view=query&action=query&search_constraint=terms"	GO:0044249_cellular_biosynthetic_process) =HYPERLINK("http://www.ncbi.nih.gov/gquery/gquery.fcgi?term=B3GNT5"	B3GNT5) 1150 7 1.167935 -0.407538 471 308.66 0.655329
=HYPERLINK("http://www.godatabase.org/cgi-bin/go.cgi?query=GO:0044249&auto_wild_cards=yes&view=query&action=query&search_constraint=terms"	GO:0044249_cellular_biosynthetic_process) =HYPERLINK("http://www.ncbi.nih.gov/gquery/gquery.fcgi?term=RRM2"	RRM2) 1150 7 1.167935 -0.407538 471 308.66 0.655329
=HYPERLINK("http://www.godatabase.org/cgi-bin/go.cgi?query=GO:0044249&auto_wild_cards=yes&view=query&action=query&search_constraint=terms"	GO:0044249_cellular_biosynthetic_process) =HYPERLINK("http://www.ncbi.nih.gov/gquery/gquery.fcgi?term=MRPL19"	MRPL19) 1150 7 1.167935 -0.407538 471 308.66 0.655329
=HYPERLINK("http://www.godatabase.org/cgi-bin/go.cgi?query=GO:0044249&auto_wild_cards=yes&view=query&action=query&search_constraint=terms"	GO:0044249_cellular_biosynthetic_process) =HYPERLINK("http://www.ncbi.nih.gov/gquery/gquery.fcgi?term=FZD1"	FZD1) 1150 7 1.167935 -0.407538 471 308.66 0.655329
=HYPERLINK("http://www.godatabase.org/cgi-bin/go.cgi?query=GO:0044249&auto_wild_cards=yes&view=query&action=query&search_constraint=terms"	GO:0044249_cellular_biosynthetic_process) =HYPERLINK("http://www.ncbi.nih.gov/gquery/gquery.fcgi?term=TLE1"	TLE1) 1150 7 1.167935 -0.407538 471 308.66 0.655329
=HYPERLINK("http://www.godatabase.org/cgi-bin/go.cgi?query=GO:0044249&auto_wild_cards=yes&view=query&action=query&search_constraint=terms"	GO:0044249_cellular_biosynthetic_process) =HYPERLINK("http://www.ncbi.nih.gov/gquery/gquery.fcgi?term=ATP1A1"	ATP1A1) 1150 7 1.167935 -0.407538 471 308.66 0.655329
=HYPERLINK("http://www.godatabase.org/cgi-bin/go.cgi?query=GO:0051707&auto_wild_cards=yes&view=query&action=query&search_constraint=terms"	GO:0051707_response_to_other_organism) =HYPERLINK("http://www.ncbi.nih.gov/gquery/gquery.fcgi?term=XPR1"	XPR1) 95 1 2.019737 -0.404047 472 309.3 0.655297
=HYPERLINK("http://www.godatabase.org/cgi-bin/go.cgi?query=GO:0060249&auto_wild_cards=yes&view=query&action=query&search_constraint=terms"	GO:0060249_anatomical_structure_homeostasis) =HYPERLINK("http://www.ncbi.nih.gov/gquery/gquery.fcgi?term=APC"	APC) 96 1 1.998698 -0.400513 473 311.28 0.658097
=HYPERLINK("http://www.godatabase.org/cgi-bin/go.cgi?query=GO:0001775&auto_wild_cards=yes&view=query&action=query&search_constraint=terms"	GO:0001775_cell_activation) =HYPERLINK("http://www.ncbi.nih.gov/gquery/gquery.fcgi?term=EXO1"	EXO1) 262 2 1.464695 -0.397741 476 312.33 0.656155
=HYPERLINK("http://www.godatabase.org/cgi-bin/go.cgi?query=GO:0001775&auto_wild_cards=yes&view=query&action=query&search_constraint=terms"	GO:0001775_cell_activation) =HYPERLINK("http://www.ncbi.nih.gov/gquery/gquery.fcgi?term=APC"	APC) 262 2 1.464695 -0.397741 476 312.33 0.656155
=HYPERLINK("http://www.godatabase.org/cgi-bin/go.cgi?query=GO:0010629&auto_wild_cards=yes&view=query&action=query&search_constraint=terms"	GO:0010629_negative_regulation_of_gene_expression) =HYPERLINK("http://www.ncbi.nih.gov/gquery/gquery.fcgi?term=FZD1"	FZD1) 262 2 1.464695 -0.397741 476 312.33 0.656155
=HYPERLINK("http://www.godatabase.org/cgi-bin/go.cgi?query=GO:0010629&auto_wild_cards=yes&view=query&action=query&search_constraint=terms"	GO:0010629_negative_regulation_of_gene_expression) =HYPERLINK("http://www.ncbi.nih.gov/gquery/gquery.fcgi?term=TLE1"	TLE1) 262 2 1.464695 -0.397741 476 312.33 0.656155
=HYPERLINK("http://www.godatabase.org/cgi-bin/go.cgi?query=GO:0048666&auto_wild_cards=yes&view=query&action=query&search_constraint=terms"	GO:0048666_neuron_development) =HYPERLINK("http://www.ncbi.nih.gov/gquery/gquery.fcgi?term=RELN"	RELN) 262 2 1.464695 -0.397741 476 312.33 0.656155
=HYPERLINK("http://www.godatabase.org/cgi-bin/go.cgi?query=GO:0048666&auto_wild_cards=yes&view=query&action=query&search_constraint=terms"	GO:0048666_neuron_development) =HYPERLINK("http://www.ncbi.nih.gov/gquery/gquery.fcgi?term=APC"	APC) 262 2 1.464695 -0.397741 476 312.33 0.656155
=HYPERLINK("http://www.godatabase.org/cgi-bin/go.cgi?query=GO:0018193&auto_wild_cards=yes&view=query&action=query&search_constraint=terms"	GO:0018193_peptidyl-amino_acid_modification) =HYPERLINK("http://www.ncbi.nih.gov/gquery/gquery.fcgi?term=RELN"	RELN) 97 1 1.978093 -0.397026 477 313.02 0.656226
=HYPERLINK("http://www.godatabase.org/cgi-bin/go.cgi?query=GO:0030030&auto_wild_cards=yes&view=query&action=query&search_constraint=terms"	GO:0030030_cell_projection_organization) =HYPERLINK("http://www.ncbi.nih.gov/gquery/gquery.fcgi?term=RELN"	RELN) 263 2 1.459125 -0.395703 478 313.39 0.655628
=HYPERLINK("http://www.godatabase.org/cgi-bin/go.cgi?query=GO:0030030&auto_wild_cards=yes&view=query&action=query&search_constraint=terms"	GO:0030030_cell_projection_organization) =HYPERLINK("http://www.ncbi.nih.gov/gquery/gquery.fcgi?term=APC"	APC) 263 2 1.459125 -0.395703 478 313.39 0.655628
=HYPERLINK("http://www.godatabase.org/cgi-bin/go.cgi?query=GO:0007398&auto_wild_cards=yes&view=query&action=query&search_constraint=terms"	GO:0007398_ectoderm_development) =HYPERLINK("http://www.ncbi.nih.gov/gquery/gquery.fcgi?term=APC"	APC) 99 1 1.938131 -0.390185 480 316.16 0.658667
=HYPERLINK("http://www.godatabase.org/cgi-bin/go.cgi?query=GO:0060562&auto_wild_cards=yes&view=query&action=query&search_constraint=terms"	GO:0060562_epithelial_tube_morphogenesis) =HYPERLINK("http://www.ncbi.nih.gov/gquery/gquery.fcgi?term=RDH10"	RDH10) 99 1 1.938131 -0.390185 480 316.16 0.658667
=HYPERLINK("http://www.godatabase.org/cgi-bin/go.cgi?query=GO:0007399&auto_wild_cards=yes&view=query&action=query&search_constraint=terms"	GO:0007399_nervous_system_development) =HYPERLINK("http://www.ncbi.nih.gov/gquery/gquery.fcgi?term=RELN"	RELN) 621 4 1.235910 -0.388026 481 316.61 0.658233
=HYPERLINK("http://www.godatabase.org/cgi-bin/go.cgi?query=GO:0007399&auto_wild_cards=yes&view=query&action=query&search_constraint=terms"	GO:0007399_nervous_system_development) =HYPERLINK("http://www.ncbi.nih.gov/gquery/gquery.fcgi?term=TIMP2"	TIMP2) 621 4 1.235910 -0.388026 481 316.61 0.658233
=HYPERLINK("http://www.godatabase.org/cgi-bin/go.cgi?query=GO:0007399&auto_wild_cards=yes&view=query&action=query&search_constraint=terms"	GO:0007399_nervous_system_development) =HYPERLINK("http://www.ncbi.nih.gov/gquery/gquery.fcgi?term=TACC3"	TACC3) 621 4 1.235910 -0.388026 481 316.61 0.658233
=HYPERLINK("http://www.godatabase.org/cgi-bin/go.cgi?query=GO:0007399&auto_wild_cards=yes&view=query&action=query&search_constraint=terms"	GO:0007399_nervous_system_development) =HYPERLINK("http://www.ncbi.nih.gov/gquery/gquery.fcgi?term=APC"	APC) 621 4 1.235910 -0.388026 481 316.61 0.658233
=HYPERLINK("http://www.godatabase.org/cgi-bin/go.cgi?query=GO:0001525&auto_wild_cards=yes&view=query&action=query&search_constraint=terms"	GO:0001525_angiogenesis) =HYPERLINK("http://www.ncbi.nih.gov/gquery/gquery.fcgi?term=FGF9"	FGF9) 100 1 1.918750 -0.386831 482 316.92 0.657510
=HYPERLINK("http://www.godatabase.org/cgi-bin/go.cgi?query=GO:0030163&auto_wild_cards=yes&view=query&action=query&search_constraint=terms"	GO:0030163_protein_catabolic_process) =HYPERLINK("http://www.ncbi.nih.gov/gquery/gquery.fcgi?term=APC"	APC) 101 1 1.899752 -0.383519 483 318.11 0.658613
=HYPERLINK("http://www.godatabase.org/cgi-bin/go.cgi?query=GO:0045934&auto_wild_cards=yes&view=query&action=query&search_constraint=terms"	GO:0045934_negative_regulation_of_nucleobase__nucleoside__nucleotide_and_nucleic_acid_metabolic_process) =HYPERLINK("http://www.ncbi.nih.gov/gquery/gquery.fcgi?term=FZD1"	FZD1) 270 2 1.421296 -0.381765 484 318.51 0.658079
=HYPERLINK("http://www.godatabase.org/cgi-bin/go.cgi?query=GO:0045934&auto_wild_cards=yes&view=query&action=query&search_constraint=terms"	GO:0045934_negative_regulation_of_nucleobase__nucleoside__nucleotide_and_nucleic_acid_metabolic_process) =HYPERLINK("http://www.ncbi.nih.gov/gquery/gquery.fcgi?term=TLE1"	TLE1) 270 2 1.421296 -0.381765 484 318.51 0.658079
=HYPERLINK("http://www.godatabase.org/cgi-bin/go.cgi?query=GO:0009058&auto_wild_cards=yes&view=query&action=query&search_constraint=terms"	GO:0009058_biosynthetic_process) =HYPERLINK("http://www.ncbi.nih.gov/gquery/gquery.fcgi?term=TYRP1"	TYRP1) 1175 7 1.143085 -0.381408 485 318.61 0.656928
=HYPERLINK("http://www.godatabase.org/cgi-bin/go.cgi?query=GO:0009058&auto_wild_cards=yes&view=query&action=query&search_constraint=terms"	GO:0009058_biosynthetic_process) =HYPERLINK("http://www.ncbi.nih.gov/gquery/gquery.fcgi?term=B3GNT5"	B3GNT5) 1175 7 1.143085 -0.381408 485 318.61 0.656928
=HYPERLINK("http://www.godatabase.org/cgi-bin/go.cgi?query=GO:0009058&auto_wild_cards=yes&view=query&action=query&search_constraint=terms"	GO:0009058_biosynthetic_process) =HYPERLINK("http://www.ncbi.nih.gov/gquery/gquery.fcgi?term=RRM2"	RRM2) 1175 7 1.143085 -0.381408 485 318.61 0.656928
=HYPERLINK("http://www.godatabase.org/cgi-bin/go.cgi?query=GO:0009058&auto_wild_cards=yes&view=query&action=query&search_constraint=terms"	GO:0009058_biosynthetic_process) =HYPERLINK("http://www.ncbi.nih.gov/gquery/gquery.fcgi?term=MRPL19"	MRPL19) 1175 7 1.143085 -0.381408 485 318.61 0.656928
=HYPERLINK("http://www.godatabase.org/cgi-bin/go.cgi?query=GO:0009058&auto_wild_cards=yes&view=query&action=query&search_constraint=terms"	GO:0009058_biosynthetic_process) =HYPERLINK("http://www.ncbi.nih.gov/gquery/gquery.fcgi?term=FZD1"	FZD1) 1175 7 1.143085 -0.381408 485 318.61 0.656928
=HYPERLINK("http://www.godatabase.org/cgi-bin/go.cgi?query=GO:0009058&auto_wild_cards=yes&view=query&action=query&search_constraint=terms"	GO:0009058_biosynthetic_process) =HYPERLINK("http://www.ncbi.nih.gov/gquery/gquery.fcgi?term=TLE1"	TLE1) 1175 7 1.143085 -0.381408 485 318.61 0.656928
=HYPERLINK("http://www.godatabase.org/cgi-bin/go.cgi?query=GO:0009058&auto_wild_cards=yes&view=query&action=query&search_constraint=terms"	GO:0009058_biosynthetic_process) =HYPERLINK("http://www.ncbi.nih.gov/gquery/gquery.fcgi?term=ATP1A1"	ATP1A1) 1175 7 1.143085 -0.381408 485 318.61 0.656928
=HYPERLINK("http://www.godatabase.org/cgi-bin/go.cgi?query=GO:0051172&auto_wild_cards=yes&view=query&action=query&search_constraint=terms"	GO:0051172_negative_regulation_of_nitrogen_compound_metabolic_process) =HYPERLINK("http://www.ncbi.nih.gov/gquery/gquery.fcgi?term=FZD1"	FZD1) 271 2 1.416052 -0.379821 486 319.35 0.657099
=HYPERLINK("http://www.godatabase.org/cgi-bin/go.cgi?query=GO:0051172&auto_wild_cards=yes&view=query&action=query&search_constraint=terms"	GO:0051172_negative_regulation_of_nitrogen_compound_metabolic_process) =HYPERLINK("http://www.ncbi.nih.gov/gquery/gquery.fcgi?term=TLE1"	TLE1) 271 2 1.416052 -0.379821 486 319.35 0.657099
=HYPERLINK("http://www.godatabase.org/cgi-bin/go.cgi?query=GO:0006996&auto_wild_cards=yes&view=query&action=query&search_constraint=terms"	GO:0006996_organelle_organization) =HYPERLINK("http://www.ncbi.nih.gov/gquery/gquery.fcgi?term=TYRP1"	TYRP1) 449 3 1.282016 -0.377531 487 319.62 0.656304
=HYPERLINK("http://www.godatabase.org/cgi-bin/go.cgi?query=GO:0006996&auto_wild_cards=yes&view=query&action=query&search_constraint=terms"	GO:0006996_organelle_organization) =HYPERLINK("http://www.ncbi.nih.gov/gquery/gquery.fcgi?term=TACC3"	TACC3) 449 3 1.282016 -0.377531 487 319.62 0.656304
=HYPERLINK("http://www.godatabase.org/cgi-bin/go.cgi?query=GO:0006996&auto_wild_cards=yes&view=query&action=query&search_constraint=terms"	GO:0006996_organelle_organization) =HYPERLINK("http://www.ncbi.nih.gov/gquery/gquery.fcgi?term=APC"	APC) 449 3 1.282016 -0.377531 487 319.62 0.656304
=HYPERLINK("http://www.godatabase.org/cgi-bin/go.cgi?query=GO:0003013&auto_wild_cards=yes&view=query&action=query&search_constraint=terms"	GO:0003013_circulatory_system_process) =HYPERLINK("http://www.ncbi.nih.gov/gquery/gquery.fcgi?term=ATP1A1"	ATP1A1) 103 1 1.862864 -0.377020 489 320.52 0.655460
=HYPERLINK("http://www.godatabase.org/cgi-bin/go.cgi?query=GO:0008015&auto_wild_cards=yes&view=query&action=query&search_constraint=terms"	GO:0008015_blood_circulation) =HYPERLINK("http://www.ncbi.nih.gov/gquery/gquery.fcgi?term=ATP1A1"	ATP1A1) 103 1 1.862864 -0.377020 489 320.52 0.655460
=HYPERLINK("http://www.godatabase.org/cgi-bin/go.cgi?query=GO:0010558&auto_wild_cards=yes&view=query&action=query&search_constraint=terms"	GO:0010558_negative_regulation_of_macromolecule_biosynthetic_process) =HYPERLINK("http://www.ncbi.nih.gov/gquery/gquery.fcgi?term=FZD1"	FZD1) 274 2 1.400547 -0.374055 490 321.93 0.657000
=HYPERLINK("http://www.godatabase.org/cgi-bin/go.cgi?query=GO:0010558&auto_wild_cards=yes&view=query&action=query&search_constraint=terms"	GO:0010558_negative_regulation_of_macromolecule_biosynthetic_process) =HYPERLINK("http://www.ncbi.nih.gov/gquery/gquery.fcgi?term=TLE1"	TLE1) 274 2 1.400547 -0.374055 490 321.93 0.657000
=HYPERLINK("http://www.godatabase.org/cgi-bin/go.cgi?query=GO:0050767&auto_wild_cards=yes&view=query&action=query&search_constraint=terms"	GO:0050767_regulation_of_neurogenesis) =HYPERLINK("http://www.ncbi.nih.gov/gquery/gquery.fcgi?term=TIMP2"	TIMP2) 104 1 1.844952 -0.373831 491 322.57 0.656965
=HYPERLINK("http://www.godatabase.org/cgi-bin/go.cgi?query=GO:0006139&auto_wild_cards=yes&view=query&action=query&search_constraint=terms"	GO:0006139_nucleobase__nucleoside__nucleotide_and_nucleic_acid_metabolic_process) =HYPERLINK("http://www.ncbi.nih.gov/gquery/gquery.fcgi?term=EXO1"	EXO1) 1002 6 1.148952 -0.369389 492 323.26 0.657033
=HYPERLINK("http://www.godatabase.org/cgi-bin/go.cgi?query=GO:0006139&auto_wild_cards=yes&view=query&action=query&search_constraint=terms"	GO:0006139_nucleobase__nucleoside__nucleotide_and_nucleic_acid_metabolic_process) =HYPERLINK("http://www.ncbi.nih.gov/gquery/gquery.fcgi?term=EBNA1BP2"	EBNA1BP2) 1002 6 1.148952 -0.369389 492 323.26 0.657033
=HYPERLINK("http://www.godatabase.org/cgi-bin/go.cgi?query=GO:0006139&auto_wild_cards=yes&view=query&action=query&search_constraint=terms"	GO:0006139_nucleobase__nucleoside__nucleotide_and_nucleic_acid_metabolic_process) =HYPERLINK("http://www.ncbi.nih.gov/gquery/gquery.fcgi?term=RRM2"	RRM2) 1002 6 1.148952 -0.369389 492 323.26 0.657033
=HYPERLINK("http://www.godatabase.org/cgi-bin/go.cgi?query=GO:0006139&auto_wild_cards=yes&view=query&action=query&search_constraint=terms"	GO:0006139_nucleobase__nucleoside__nucleotide_and_nucleic_acid_metabolic_process) =HYPERLINK("http://www.ncbi.nih.gov/gquery/gquery.fcgi?term=FZD1"	FZD1) 1002 6 1.148952 -0.369389 492 323.26 0.657033
=HYPERLINK("http://www.godatabase.org/cgi-bin/go.cgi?query=GO:0006139&auto_wild_cards=yes&view=query&action=query&search_constraint=terms"	GO:0006139_nucleobase__nucleoside__nucleotide_and_nucleic_acid_metabolic_process) =HYPERLINK("http://www.ncbi.nih.gov/gquery/gquery.fcgi?term=TLE1"	TLE1) 1002 6 1.148952 -0.369389 492 323.26 0.657033
=HYPERLINK("http://www.godatabase.org/cgi-bin/go.cgi?query=GO:0006139&auto_wild_cards=yes&view=query&action=query&search_constraint=terms"	GO:0006139_nucleobase__nucleoside__nucleotide_and_nucleic_acid_metabolic_process) =HYPERLINK("http://www.ncbi.nih.gov/gquery/gquery.fcgi?term=TIMP2"	TIMP2) 1002 6 1.148952 -0.369389 492 323.26 0.657033
=HYPERLINK("http://www.godatabase.org/cgi-bin/go.cgi?query=GO:0048534&auto_wild_cards=yes&view=query&action=query&search_constraint=terms"	GO:0048534_hemopoietic_or_lymphoid_organ_development) =HYPERLINK("http://www.ncbi.nih.gov/gquery/gquery.fcgi?term=TACC3"	TACC3) 277 2 1.385379 -0.368389 494 323.8 0.655466
=HYPERLINK("http://www.godatabase.org/cgi-bin/go.cgi?query=GO:0048534&auto_wild_cards=yes&view=query&action=query&search_constraint=terms"	GO:0048534_hemopoietic_or_lymphoid_organ_development) =HYPERLINK("http://www.ncbi.nih.gov/gquery/gquery.fcgi?term=APC"	APC) 277 2 1.385379 -0.368389 494 323.8 0.655466
=HYPERLINK("http://www.godatabase.org/cgi-bin/go.cgi?query=GO:0048646&auto_wild_cards=yes&view=query&action=query&search_constraint=terms"	GO:0048646_anatomical_structure_formation_involved_in_morphogenesis) =HYPERLINK("http://www.ncbi.nih.gov/gquery/gquery.fcgi?term=RDH10"	RDH10) 277 2 1.385379 -0.368389 494 323.8 0.655466
=HYPERLINK("http://www.godatabase.org/cgi-bin/go.cgi?query=GO:0048646&auto_wild_cards=yes&view=query&action=query&search_constraint=terms"	GO:0048646_anatomical_structure_formation_involved_in_morphogenesis) =HYPERLINK("http://www.ncbi.nih.gov/gquery/gquery.fcgi?term=FGF9"	FGF9) 277 2 1.385379 -0.368389 494 323.8 0.655466
=HYPERLINK("http://www.godatabase.org/cgi-bin/go.cgi?query=GO:0045859&auto_wild_cards=yes&view=query&action=query&search_constraint=terms"	GO:0045859_regulation_of_protein_kinase_activity) =HYPERLINK("http://www.ncbi.nih.gov/gquery/gquery.fcgi?term=RELN"	RELN) 107 1 1.793224 -0.364498 495 324.91 0.656384
=HYPERLINK("http://www.godatabase.org/cgi-bin/go.cgi?query=GO:0030099&auto_wild_cards=yes&view=query&action=query&search_constraint=terms"	GO:0030099_myeloid_cell_differentiation) =HYPERLINK("http://www.ncbi.nih.gov/gquery/gquery.fcgi?term=APC"	APC) 108 1 1.776620 -0.361462 496 325.86 0.656976
=HYPERLINK("http://www.godatabase.org/cgi-bin/go.cgi?query=GO:0009887&auto_wild_cards=yes&view=query&action=query&search_constraint=terms"	GO:0009887_organ_morphogenesis) =HYPERLINK("http://www.ncbi.nih.gov/gquery/gquery.fcgi?term=RDH10"	RDH10) 642 4 1.195483 -0.361050 497 326.08 0.656097
=HYPERLINK("http://www.godatabase.org/cgi-bin/go.cgi?query=GO:0009887&auto_wild_cards=yes&view=query&action=query&search_constraint=terms"	GO:0009887_organ_morphogenesis) =HYPERLINK("http://www.ncbi.nih.gov/gquery/gquery.fcgi?term=FGF9"	FGF9) 642 4 1.195483 -0.361050 497 326.08 0.656097
=HYPERLINK("http://www.godatabase.org/cgi-bin/go.cgi?query=GO:0009887&auto_wild_cards=yes&view=query&action=query&search_constraint=terms"	GO:0009887_organ_morphogenesis) =HYPERLINK("http://www.ncbi.nih.gov/gquery/gquery.fcgi?term=FZD1"	FZD1) 642 4 1.195483 -0.361050 497 326.08 0.656097
=HYPERLINK("http://www.godatabase.org/cgi-bin/go.cgi?query=GO:0009887&auto_wild_cards=yes&view=query&action=query&search_constraint=terms"	GO:0009887_organ_morphogenesis) =HYPERLINK("http://www.ncbi.nih.gov/gquery/gquery.fcgi?term=APC"	APC) 642 4 1.195483 -0.361050 497 326.08 0.656097
=HYPERLINK("http://www.godatabase.org/cgi-bin/go.cgi?query=GO:0000902&auto_wild_cards=yes&view=query&action=query&search_constraint=terms"	GO:0000902_cell_morphogenesis) =HYPERLINK("http://www.ncbi.nih.gov/gquery/gquery.fcgi?term=RELN"	RELN) 283 2 1.356007 -0.357348 498 327.26 0.657149
=HYPERLINK("http://www.godatabase.org/cgi-bin/go.cgi?query=GO:0000902&auto_wild_cards=yes&view=query&action=query&search_constraint=terms"	GO:0000902_cell_morphogenesis) =HYPERLINK("http://www.ncbi.nih.gov/gquery/gquery.fcgi?term=APC"	APC) 283 2 1.356007 -0.357348 498 327.26 0.657149
=HYPERLINK("http://www.godatabase.org/cgi-bin/go.cgi?query=GO:0031323&auto_wild_cards=yes&view=query&action=query&search_constraint=terms"	GO:0031323_regulation_of_cellular_metabolic_process) =HYPERLINK("http://www.ncbi.nih.gov/gquery/gquery.fcgi?term=FZD1"	FZD1) 1015 6 1.134236 -0.355920 499 327.36 0.656032
=HYPERLINK("http://www.godatabase.org/cgi-bin/go.cgi?query=GO:0031323&auto_wild_cards=yes&view=query&action=query&search_constraint=terms"	GO:0031323_regulation_of_cellular_metabolic_process) =HYPERLINK("http://www.ncbi.nih.gov/gquery/gquery.fcgi?term=RELN"	RELN) 1015 6 1.134236 -0.355920 499 327.36 0.656032
=HYPERLINK("http://www.godatabase.org/cgi-bin/go.cgi?query=GO:0031323&auto_wild_cards=yes&view=query&action=query&search_constraint=terms"	GO:0031323_regulation_of_cellular_metabolic_process) =HYPERLINK("http://www.ncbi.nih.gov/gquery/gquery.fcgi?term=ATP1A1"	ATP1A1) 1015 6 1.134236 -0.355920 499 327.36 0.656032
=HYPERLINK("http://www.godatabase.org/cgi-bin/go.cgi?query=GO:0031323&auto_wild_cards=yes&view=query&action=query&search_constraint=terms"	GO:0031323_regulation_of_cellular_metabolic_process) =HYPERLINK("http://www.ncbi.nih.gov/gquery/gquery.fcgi?term=TLE1"	TLE1) 1015 6 1.134236 -0.355920 499 327.36 0.656032
=HYPERLINK("http://www.godatabase.org/cgi-bin/go.cgi?query=GO:0031323&auto_wild_cards=yes&view=query&action=query&search_constraint=terms"	GO:0031323_regulation_of_cellular_metabolic_process) =HYPERLINK("http://www.ncbi.nih.gov/gquery/gquery.fcgi?term=TIMP2"	TIMP2) 1015 6 1.134236 -0.355920 499 327.36 0.656032
=HYPERLINK("http://www.godatabase.org/cgi-bin/go.cgi?query=GO:0031323&auto_wild_cards=yes&view=query&action=query&search_constraint=terms"	GO:0031323_regulation_of_cellular_metabolic_process) =HYPERLINK("http://www.ncbi.nih.gov/gquery/gquery.fcgi?term=APC"	APC) 1015 6 1.134236 -0.355920 499 327.36 0.656032
=HYPERLINK("http://www.godatabase.org/cgi-bin/go.cgi?query=GO:0048705&auto_wild_cards=yes&view=query&action=query&search_constraint=terms"	GO:0048705_skeletal_system_morphogenesis) =HYPERLINK("http://www.ncbi.nih.gov/gquery/gquery.fcgi?term=RDH10"	RDH10) 111 1 1.728604 -0.352570 500 329.42 0.658840
=HYPERLINK("http://www.godatabase.org/cgi-bin/go.cgi?query=GO:0007417&auto_wild_cards=yes&view=query&action=query&search_constraint=terms"	GO:0007417_central_nervous_system_development) =HYPERLINK("http://www.ncbi.nih.gov/gquery/gquery.fcgi?term=RELN"	RELN) 287 2 1.337108 -0.350195 501 329.76 0.658204
=HYPERLINK("http://www.godatabase.org/cgi-bin/go.cgi?query=GO:0007417&auto_wild_cards=yes&view=query&action=query&search_constraint=terms"	GO:0007417_central_nervous_system_development) =HYPERLINK("http://www.ncbi.nih.gov/gquery/gquery.fcgi?term=TACC3"	TACC3) 287 2 1.337108 -0.350195 501 329.76 0.658204
=HYPERLINK("http://www.godatabase.org/cgi-bin/go.cgi?query=GO:0043549&auto_wild_cards=yes&view=query&action=query&search_constraint=terms"	GO:0043549_regulation_of_kinase_activity) =HYPERLINK("http://www.ncbi.nih.gov/gquery/gquery.fcgi?term=RELN"	RELN) 112 1 1.713170 -0.349676 502 330.42 0.658207
=HYPERLINK("http://www.godatabase.org/cgi-bin/go.cgi?query=GO:0034960&auto_wild_cards=yes&view=query&action=query&search_constraint=terms"	GO:0034960_cellular_biopolymer_metabolic_process) =HYPERLINK("http://www.ncbi.nih.gov/gquery/gquery.fcgi?term=EXO1"	EXO1) 1395 8 1.100358 -0.348864 503 330.55 0.657157
=HYPERLINK("http://www.godatabase.org/cgi-bin/go.cgi?query=GO:0034960&auto_wild_cards=yes&view=query&action=query&search_constraint=terms"	GO:0034960_cellular_biopolymer_metabolic_process) =HYPERLINK("http://www.ncbi.nih.gov/gquery/gquery.fcgi?term=EBNA1BP2"	EBNA1BP2) 1395 8 1.100358 -0.348864 503 330.55 0.657157
=HYPERLINK("http://www.godatabase.org/cgi-bin/go.cgi?query=GO:0034960&auto_wild_cards=yes&view=query&action=query&search_constraint=terms"	GO:0034960_cellular_biopolymer_metabolic_process) =HYPERLINK("http://www.ncbi.nih.gov/gquery/gquery.fcgi?term=CSNK2A1"	CSNK2A1) 1395 8 1.100358 -0.348864 503 330.55 0.657157
=HYPERLINK("http://www.godatabase.org/cgi-bin/go.cgi?query=GO:0034960&auto_wild_cards=yes&view=query&action=query&search_constraint=terms"	GO:0034960_cellular_biopolymer_metabolic_process) =HYPERLINK("http://www.ncbi.nih.gov/gquery/gquery.fcgi?term=MRPL19"	MRPL19) 1395 8 1.100358 -0.348864 503 330.55 0.657157
=HYPERLINK("http://www.godatabase.org/cgi-bin/go.cgi?query=GO:0034960&auto_wild_cards=yes&view=query&action=query&search_constraint=terms"	GO:0034960_cellular_biopolymer_metabolic_process) =HYPERLINK("http://www.ncbi.nih.gov/gquery/gquery.fcgi?term=FZD1"	FZD1) 1395 8 1.100358 -0.348864 503 330.55 0.657157
=HYPERLINK("http://www.godatabase.org/cgi-bin/go.cgi?query=GO:0034960&auto_wild_cards=yes&view=query&action=query&search_constraint=terms"	GO:0034960_cellular_biopolymer_metabolic_process) =HYPERLINK("http://www.ncbi.nih.gov/gquery/gquery.fcgi?term=RELN"	RELN) 1395 8 1.100358 -0.348864 503 330.55 0.657157
=HYPERLINK("http://www.godatabase.org/cgi-bin/go.cgi?query=GO:0034960&auto_wild_cards=yes&view=query&action=query&search_constraint=terms"	GO:0034960_cellular_biopolymer_metabolic_process) =HYPERLINK("http://www.ncbi.nih.gov/gquery/gquery.fcgi?term=TLE1"	TLE1) 1395 8 1.100358 -0.348864 503 330.55 0.657157
=HYPERLINK("http://www.godatabase.org/cgi-bin/go.cgi?query=GO:0034960&auto_wild_cards=yes&view=query&action=query&search_constraint=terms"	GO:0034960_cellular_biopolymer_metabolic_process) =HYPERLINK("http://www.ncbi.nih.gov/gquery/gquery.fcgi?term=APC"	APC) 1395 8 1.100358 -0.348864 503 330.55 0.657157
=HYPERLINK("http://www.godatabase.org/cgi-bin/go.cgi?query=GO:0009987&auto_wild_cards=yes&view=query&action=query&search_constraint=terms"	GO:0009987_cellular_process) =HYPERLINK("http://www.ncbi.nih.gov/gquery/gquery.fcgi?term=EXO1"	EXO1) 3868 21 1.041721 -0.347016 504 330.74 0.656230
=HYPERLINK("http://www.godatabase.org/cgi-bin/go.cgi?query=GO:0009987&auto_wild_cards=yes&view=query&action=query&search_constraint=terms"	GO:0009987_cellular_process) =HYPERLINK("http://www.ncbi.nih.gov/gquery/gquery.fcgi?term=TYRP1"	TYRP1) 3868 21 1.041721 -0.347016 504 330.74 0.656230
=HYPERLINK("http://www.godatabase.org/cgi-bin/go.cgi?query=GO:0009987&auto_wild_cards=yes&view=query&action=query&search_constraint=terms"	GO:0009987_cellular_process) =HYPERLINK("http://www.ncbi.nih.gov/gquery/gquery.fcgi?term=FGF9"	FGF9) 3868 21 1.041721 -0.347016 504 330.74 0.656230
=HYPERLINK("http://www.godatabase.org/cgi-bin/go.cgi?query=GO:0009987&auto_wild_cards=yes&view=query&action=query&search_constraint=terms"	GO:0009987_cellular_process) =HYPERLINK("http://www.ncbi.nih.gov/gquery/gquery.fcgi?term=STX4A"	STX4A) 3868 21 1.041721 -0.347016 504 330.74 0.656230
=HYPERLINK("http://www.godatabase.org/cgi-bin/go.cgi?query=GO:0009987&auto_wild_cards=yes&view=query&action=query&search_constraint=terms"	GO:0009987_cellular_process) =HYPERLINK("http://www.ncbi.nih.gov/gquery/gquery.fcgi?term=FZD1"	FZD1) 3868 21 1.041721 -0.347016 504 330.74 0.656230
=HYPERLINK("http://www.godatabase.org/cgi-bin/go.cgi?query=GO:0009987&auto_wild_cards=yes&view=query&action=query&search_constraint=terms"	GO:0009987_cellular_process) =HYPERLINK("http://www.ncbi.nih.gov/gquery/gquery.fcgi?term=LIN7C"	LIN7C) 3868 21 1.041721 -0.347016 504 330.74 0.656230
=HYPERLINK("http://www.godatabase.org/cgi-bin/go.cgi?query=GO:0009987&auto_wild_cards=yes&view=query&action=query&search_constraint=terms"	GO:0009987_cellular_process) =HYPERLINK("http://www.ncbi.nih.gov/gquery/gquery.fcgi?term=ATP1A1"	ATP1A1) 3868 21 1.041721 -0.347016 504 330.74 0.656230
=HYPERLINK("http://www.godatabase.org/cgi-bin/go.cgi?query=GO:0009987&auto_wild_cards=yes&view=query&action=query&search_constraint=terms"	GO:0009987_cellular_process) =HYPERLINK("http://www.ncbi.nih.gov/gquery/gquery.fcgi?term=TLE1"	TLE1) 3868 21 1.041721 -0.347016 504 330.74 0.656230
=HYPERLINK("http://www.godatabase.org/cgi-bin/go.cgi?query=GO:0009987&auto_wild_cards=yes&view=query&action=query&search_constraint=terms"	GO:0009987_cellular_process) =HYPERLINK("http://www.ncbi.nih.gov/gquery/gquery.fcgi?term=TACC3"	TACC3) 3868 21 1.041721 -0.347016 504 330.74 0.656230
=HYPERLINK("http://www.godatabase.org/cgi-bin/go.cgi?query=GO:0009987&auto_wild_cards=yes&view=query&action=query&search_constraint=terms"	GO:0009987_cellular_process) =HYPERLINK("http://www.ncbi.nih.gov/gquery/gquery.fcgi?term=TIMP2"	TIMP2) 3868 21 1.041721 -0.347016 504 330.74 0.656230
=HYPERLINK("http://www.godatabase.org/cgi-bin/go.cgi?query=GO:0009987&auto_wild_cards=yes&view=query&action=query&search_constraint=terms"	GO:0009987_cellular_process) =HYPERLINK("http://www.ncbi.nih.gov/gquery/gquery.fcgi?term=BICD2"	BICD2) 3868 21 1.041721 -0.347016 504 330.74 0.656230
=HYPERLINK("http://www.godatabase.org/cgi-bin/go.cgi?query=GO:0009987&auto_wild_cards=yes&view=query&action=query&search_constraint=terms"	GO:0009987_cellular_process) =HYPERLINK("http://www.ncbi.nih.gov/gquery/gquery.fcgi?term=HDGFRP3"	HDGFRP3) 3868 21 1.041721 -0.347016 504 330.74 0.656230
=HYPERLINK("http://www.godatabase.org/cgi-bin/go.cgi?query=GO:0009987&auto_wild_cards=yes&view=query&action=query&search_constraint=terms"	GO:0009987_cellular_process) =HYPERLINK("http://www.ncbi.nih.gov/gquery/gquery.fcgi?term=EBNA1BP2"	EBNA1BP2) 3868 21 1.041721 -0.347016 504 330.74 0.656230
=HYPERLINK("http://www.godatabase.org/cgi-bin/go.cgi?query=GO:0009987&auto_wild_cards=yes&view=query&action=query&search_constraint=terms"	GO:0009987_cellular_process) =HYPERLINK("http://www.ncbi.nih.gov/gquery/gquery.fcgi?term=RDH10"	RDH10) 3868 21 1.041721 -0.347016 504 330.74 0.656230
=HYPERLINK("http://www.godatabase.org/cgi-bin/go.cgi?query=GO:0009987&auto_wild_cards=yes&view=query&action=query&search_constraint=terms"	GO:0009987_cellular_process) =HYPERLINK("http://www.ncbi.nih.gov/gquery/gquery.fcgi?term=CSNK2A1"	CSNK2A1) 3868 21 1.041721 -0.347016 504 330.74 0.656230
=HYPERLINK("http://www.godatabase.org/cgi-bin/go.cgi?query=GO:0009987&auto_wild_cards=yes&view=query&action=query&search_constraint=terms"	GO:0009987_cellular_process) =HYPERLINK("http://www.ncbi.nih.gov/gquery/gquery.fcgi?term=B3GNT5"	B3GNT5) 3868 21 1.041721 -0.347016 504 330.74 0.656230
=HYPERLINK("http://www.godatabase.org/cgi-bin/go.cgi?query=GO:0009987&auto_wild_cards=yes&view=query&action=query&search_constraint=terms"	GO:0009987_cellular_process) =HYPERLINK("http://www.ncbi.nih.gov/gquery/gquery.fcgi?term=RRM2"	RRM2) 3868 21 1.041721 -0.347016 504 330.74 0.656230
=HYPERLINK("http://www.godatabase.org/cgi-bin/go.cgi?query=GO:0009987&auto_wild_cards=yes&view=query&action=query&search_constraint=terms"	GO:0009987_cellular_process) =HYPERLINK("http://www.ncbi.nih.gov/gquery/gquery.fcgi?term=MRPL19"	MRPL19) 3868 21 1.041721 -0.347016 504 330.74 0.656230
=HYPERLINK("http://www.godatabase.org/cgi-bin/go.cgi?query=GO:0009987&auto_wild_cards=yes&view=query&action=query&search_constraint=terms"	GO:0009987_cellular_process) =HYPERLINK("http://www.ncbi.nih.gov/gquery/gquery.fcgi?term=RELN"	RELN) 3868 21 1.041721 -0.347016 504 330.74 0.656230
=HYPERLINK("http://www.godatabase.org/cgi-bin/go.cgi?query=GO:0009987&auto_wild_cards=yes&view=query&action=query&search_constraint=terms"	GO:0009987_cellular_process) =HYPERLINK("http://www.ncbi.nih.gov/gquery/gquery.fcgi?term=BMF"	BMF) 3868 21 1.041721 -0.347016 504 330.74 0.656230
=HYPERLINK("http://www.godatabase.org/cgi-bin/go.cgi?query=GO:0009987&auto_wild_cards=yes&view=query&action=query&search_constraint=terms"	GO:0009987_cellular_process) =HYPERLINK("http://www.ncbi.nih.gov/gquery/gquery.fcgi?term=APC"	APC) 3868 21 1.041721 -0.347016 504 330.74 0.656230
=HYPERLINK("http://www.godatabase.org/cgi-bin/go.cgi?query=GO:0006974&auto_wild_cards=yes&view=query&action=query&search_constraint=terms"	GO:0006974_response_to_DNA_damage_stimulus) =HYPERLINK("http://www.ncbi.nih.gov/gquery/gquery.fcgi?term=RAD23B"	RAD23B) 113 1 1.698009 -0.346816 505 331.41 0.656257
=HYPERLINK("http://www.godatabase.org/cgi-bin/go.cgi?query=GO:0019538&auto_wild_cards=yes&view=query&action=query&search_constraint=terms"	GO:0019538_protein_metabolic_process) =HYPERLINK("http://www.ncbi.nih.gov/gquery/gquery.fcgi?term=CSNK2A1"	CSNK2A1) 655 4 1.171756 -0.345246 506 331.74 0.655613
=HYPERLINK("http://www.godatabase.org/cgi-bin/go.cgi?query=GO:0019538&auto_wild_cards=yes&view=query&action=query&search_constraint=terms"	GO:0019538_protein_metabolic_process) =HYPERLINK("http://www.ncbi.nih.gov/gquery/gquery.fcgi?term=MRPL19"	MRPL19) 655 4 1.171756 -0.345246 506 331.74 0.655613
=HYPERLINK("http://www.godatabase.org/cgi-bin/go.cgi?query=GO:0019538&auto_wild_cards=yes&view=query&action=query&search_constraint=terms"	GO:0019538_protein_metabolic_process) =HYPERLINK("http://www.ncbi.nih.gov/gquery/gquery.fcgi?term=RELN"	RELN) 655 4 1.171756 -0.345246 506 331.74 0.655613
=HYPERLINK("http://www.godatabase.org/cgi-bin/go.cgi?query=GO:0019538&auto_wild_cards=yes&view=query&action=query&search_constraint=terms"	GO:0019538_protein_metabolic_process) =HYPERLINK("http://www.ncbi.nih.gov/gquery/gquery.fcgi?term=APC"	APC) 655 4 1.171756 -0.345246 506 331.74 0.655613
=HYPERLINK("http://www.godatabase.org/cgi-bin/go.cgi?query=GO:0009607&auto_wild_cards=yes&view=query&action=query&search_constraint=terms"	GO:0009607_response_to_biotic_stimulus) =HYPERLINK("http://www.ncbi.nih.gov/gquery/gquery.fcgi?term=XPR1"	XPR1) 114 1 1.683114 -0.343988 507 332.3 0.655424
=HYPERLINK("http://www.godatabase.org/cgi-bin/go.cgi?query=GO:0051338&auto_wild_cards=yes&view=query&action=query&search_constraint=terms"	GO:0051338_regulation_of_transferase_activity) =HYPERLINK("http://www.ncbi.nih.gov/gquery/gquery.fcgi?term=RELN"	RELN) 115 1 1.668478 -0.341194 508 333.11 0.655728
=HYPERLINK("http://www.godatabase.org/cgi-bin/go.cgi?query=GO:0046483&auto_wild_cards=yes&view=query&action=query&search_constraint=terms"	GO:0046483_heterocycle_metabolic_process) =HYPERLINK("http://www.ncbi.nih.gov/gquery/gquery.fcgi?term=TIMP2"	TIMP2) 116 1 1.654095 -0.338432 509 334.19 0.656562
=HYPERLINK("http://www.godatabase.org/cgi-bin/go.cgi?query=GO:0040011&auto_wild_cards=yes&view=query&action=query&search_constraint=terms"	GO:0040011_locomotion) =HYPERLINK("http://www.ncbi.nih.gov/gquery/gquery.fcgi?term=RELN"	RELN) 295 2 1.300847 -0.336368 510 335.02 0.656902
=HYPERLINK("http://www.godatabase.org/cgi-bin/go.cgi?query=GO:0040011&auto_wild_cards=yes&view=query&action=query&search_constraint=terms"	GO:0040011_locomotion) =HYPERLINK("http://www.ncbi.nih.gov/gquery/gquery.fcgi?term=APC"	APC) 295 2 1.300847 -0.336368 510 335.02 0.656902
=HYPERLINK("http://www.godatabase.org/cgi-bin/go.cgi?query=GO:0051960&auto_wild_cards=yes&view=query&action=query&search_constraint=terms"	GO:0051960_regulation_of_nervous_system_development) =HYPERLINK("http://www.ncbi.nih.gov/gquery/gquery.fcgi?term=TIMP2"	TIMP2) 118 1 1.626059 -0.333001 511 336.04 0.657613
=HYPERLINK("http://www.godatabase.org/cgi-bin/go.cgi?query=GO:0048598&auto_wild_cards=yes&view=query&action=query&search_constraint=terms"	GO:0048598_embryonic_morphogenesis) =HYPERLINK("http://www.ncbi.nih.gov/gquery/gquery.fcgi?term=RDH10"	RDH10) 299 2 1.283445 -0.329684 512 336.81 0.657832
=HYPERLINK("http://www.godatabase.org/cgi-bin/go.cgi?query=GO:0048598&auto_wild_cards=yes&view=query&action=query&search_constraint=terms"	GO:0048598_embryonic_morphogenesis) =HYPERLINK("http://www.ncbi.nih.gov/gquery/gquery.fcgi?term=FGF9"	FGF9) 299 2 1.283445 -0.329684 512 336.81 0.657832
=HYPERLINK("http://www.godatabase.org/cgi-bin/go.cgi?query=GO:0002252&auto_wild_cards=yes&view=query&action=query&search_constraint=terms"	GO:0002252_immune_effector_process) =HYPERLINK("http://www.ncbi.nih.gov/gquery/gquery.fcgi?term=EXO1"	EXO1) 122 1 1.572746 -0.322499 514 341.15 0.663716
=HYPERLINK("http://www.godatabase.org/cgi-bin/go.cgi?query=GO:0060284&auto_wild_cards=yes&view=query&action=query&search_constraint=terms"	GO:0060284_regulation_of_cell_development) =HYPERLINK("http://www.ncbi.nih.gov/gquery/gquery.fcgi?term=TIMP2"	TIMP2) 122 1 1.572746 -0.322499 514 341.15 0.663716
=HYPERLINK("http://www.godatabase.org/cgi-bin/go.cgi?query=GO:0030098&auto_wild_cards=yes&view=query&action=query&search_constraint=terms"	GO:0030098_lymphocyte_differentiation) =HYPERLINK("http://www.ncbi.nih.gov/gquery/gquery.fcgi?term=APC"	APC) 124 1 1.547379 -0.317421 515 342.65 0.665340
=HYPERLINK("http://www.godatabase.org/cgi-bin/go.cgi?query=GO:0032989&auto_wild_cards=yes&view=query&action=query&search_constraint=terms"	GO:0032989_cellular_component_morphogenesis) =HYPERLINK("http://www.ncbi.nih.gov/gquery/gquery.fcgi?term=RELN"	RELN) 307 2 1.250000 -0.316755 516 342.87 0.664477
=HYPERLINK("http://www.godatabase.org/cgi-bin/go.cgi?query=GO:0032989&auto_wild_cards=yes&view=query&action=query&search_constraint=terms"	GO:0032989_cellular_component_morphogenesis) =HYPERLINK("http://www.ncbi.nih.gov/gquery/gquery.fcgi?term=APC"	APC) 307 2 1.250000 -0.316755 516 342.87 0.664477
=HYPERLINK("http://www.godatabase.org/cgi-bin/go.cgi?query=GO:0051094&auto_wild_cards=yes&view=query&action=query&search_constraint=terms"	GO:0051094_positive_regulation_of_developmental_process) =HYPERLINK("http://www.ncbi.nih.gov/gquery/gquery.fcgi?term=FGF9"	FGF9) 308 2 1.245942 -0.315179 517 343.12 0.663675
=HYPERLINK("http://www.godatabase.org/cgi-bin/go.cgi?query=GO:0051094&auto_wild_cards=yes&view=query&action=query&search_constraint=terms"	GO:0051094_positive_regulation_of_developmental_process) =HYPERLINK("http://www.ncbi.nih.gov/gquery/gquery.fcgi?term=APC"	APC) 308 2 1.245942 -0.315179 517 343.12 0.663675
=HYPERLINK("http://www.godatabase.org/cgi-bin/go.cgi?query=GO:0001763&auto_wild_cards=yes&view=query&action=query&search_constraint=terms"	GO:0001763_morphogenesis_of_a_branching_structure) =HYPERLINK("http://www.ncbi.nih.gov/gquery/gquery.fcgi?term=RDH10"	RDH10) 125 1 1.535000 -0.314923 518 343.92 0.663938
=HYPERLINK("http://www.godatabase.org/cgi-bin/go.cgi?query=GO:0016310&auto_wild_cards=yes&view=query&action=query&search_constraint=terms"	GO:0016310_phosphorylation) =HYPERLINK("http://www.ncbi.nih.gov/gquery/gquery.fcgi?term=CSNK2A1"	CSNK2A1) 309 2 1.241909 -0.313611 519 344.47 0.663719
=HYPERLINK("http://www.godatabase.org/cgi-bin/go.cgi?query=GO:0016310&auto_wild_cards=yes&view=query&action=query&search_constraint=terms"	GO:0016310_phosphorylation) =HYPERLINK("http://www.ncbi.nih.gov/gquery/gquery.fcgi?term=RELN"	RELN) 309 2 1.241909 -0.313611 519 344.47 0.663719
=HYPERLINK("http://www.godatabase.org/cgi-bin/go.cgi?query=GO:0045597&auto_wild_cards=yes&view=query&action=query&search_constraint=terms"	GO:0045597_positive_regulation_of_cell_differentiation) =HYPERLINK("http://www.ncbi.nih.gov/gquery/gquery.fcgi?term=APC"	APC) 128 1 1.499023 -0.307590 520 345.78 0.664962
=HYPERLINK("http://www.godatabase.org/cgi-bin/go.cgi?query=GO:0043285&auto_wild_cards=yes&view=query&action=query&search_constraint=terms"	GO:0043285_biopolymer_catabolic_process) =HYPERLINK("http://www.ncbi.nih.gov/gquery/gquery.fcgi?term=APC"	APC) 129 1 1.487403 -0.305197 522 346.62 0.664023
=HYPERLINK("http://www.godatabase.org/cgi-bin/go.cgi?query=GO:0051276&auto_wild_cards=yes&view=query&action=query&search_constraint=terms"	GO:0051276_chromosome_organization) =HYPERLINK("http://www.ncbi.nih.gov/gquery/gquery.fcgi?term=APC"	APC) 129 1 1.487403 -0.305197 522 346.62 0.664023
=HYPERLINK("http://www.godatabase.org/cgi-bin/go.cgi?query=GO:0044260&auto_wild_cards=yes&view=query&action=query&search_constraint=terms"	GO:0044260_cellular_macromolecule_metabolic_process) =HYPERLINK("http://www.ncbi.nih.gov/gquery/gquery.fcgi?term=EXO1"	EXO1) 1447 8 1.060815 -0.304309 523 346.76 0.663021
=HYPERLINK("http://www.godatabase.org/cgi-bin/go.cgi?query=GO:0044260&auto_wild_cards=yes&view=query&action=query&search_constraint=terms"	GO:0044260_cellular_macromolecule_metabolic_process) =HYPERLINK("http://www.ncbi.nih.gov/gquery/gquery.fcgi?term=EBNA1BP2"	EBNA1BP2) 1447 8 1.060815 -0.304309 523 346.76 0.663021
=HYPERLINK("http://www.godatabase.org/cgi-bin/go.cgi?query=GO:0044260&auto_wild_cards=yes&view=query&action=query&search_constraint=terms"	GO:0044260_cellular_macromolecule_metabolic_process) =HYPERLINK("http://www.ncbi.nih.gov/gquery/gquery.fcgi?term=CSNK2A1"	CSNK2A1) 1447 8 1.060815 -0.304309 523 346.76 0.663021
=HYPERLINK("http://www.godatabase.org/cgi-bin/go.cgi?query=GO:0044260&auto_wild_cards=yes&view=query&action=query&search_constraint=terms"	GO:0044260_cellular_macromolecule_metabolic_process) =HYPERLINK("http://www.ncbi.nih.gov/gquery/gquery.fcgi?term=MRPL19"	MRPL19) 1447 8 1.060815 -0.304309 523 346.76 0.663021
=HYPERLINK("http://www.godatabase.org/cgi-bin/go.cgi?query=GO:0044260&auto_wild_cards=yes&view=query&action=query&search_constraint=terms"	GO:0044260_cellular_macromolecule_metabolic_process) =HYPERLINK("http://www.ncbi.nih.gov/gquery/gquery.fcgi?term=FZD1"	FZD1) 1447 8 1.060815 -0.304309 523 346.76 0.663021
=HYPERLINK("http://www.godatabase.org/cgi-bin/go.cgi?query=GO:0044260&auto_wild_cards=yes&view=query&action=query&search_constraint=terms"	GO:0044260_cellular_macromolecule_metabolic_process) =HYPERLINK("http://www.ncbi.nih.gov/gquery/gquery.fcgi?term=RELN"	RELN) 1447 8 1.060815 -0.304309 523 346.76 0.663021
=HYPERLINK("http://www.godatabase.org/cgi-bin/go.cgi?query=GO:0044260&auto_wild_cards=yes&view=query&action=query&search_constraint=terms"	GO:0044260_cellular_macromolecule_metabolic_process) =HYPERLINK("http://www.ncbi.nih.gov/gquery/gquery.fcgi?term=TLE1"	TLE1) 1447 8 1.060815 -0.304309 523 346.76 0.663021
=HYPERLINK("http://www.godatabase.org/cgi-bin/go.cgi?query=GO:0044260&auto_wild_cards=yes&view=query&action=query&search_constraint=terms"	GO:0044260_cellular_macromolecule_metabolic_process) =HYPERLINK("http://www.ncbi.nih.gov/gquery/gquery.fcgi?term=APC"	APC) 1447 8 1.060815 -0.304309 523 346.76 0.663021
=HYPERLINK("http://www.godatabase.org/cgi-bin/go.cgi?query=GO:0002376&auto_wild_cards=yes&view=query&action=query&search_constraint=terms"	GO:0002376_immune_system_process) =HYPERLINK("http://www.ncbi.nih.gov/gquery/gquery.fcgi?term=EXO1"	EXO1) 505 3 1.139851 -0.301850 524 348.28 0.664656
=HYPERLINK("http://www.godatabase.org/cgi-bin/go.cgi?query=GO:0002376&auto_wild_cards=yes&view=query&action=query&search_constraint=terms"	GO:0002376_immune_system_process) =HYPERLINK("http://www.ncbi.nih.gov/gquery/gquery.fcgi?term=TACC3"	TACC3) 505 3 1.139851 -0.301850 524 348.28 0.664656
=HYPERLINK("http://www.godatabase.org/cgi-bin/go.cgi?query=GO:0002376&auto_wild_cards=yes&view=query&action=query&search_constraint=terms"	GO:0002376_immune_system_process) =HYPERLINK("http://www.ncbi.nih.gov/gquery/gquery.fcgi?term=APC"	APC) 505 3 1.139851 -0.301850 524 348.28 0.664656
=HYPERLINK("http://www.godatabase.org/cgi-bin/go.cgi?query=GO:0009952&auto_wild_cards=yes&view=query&action=query&search_constraint=terms"	GO:0009952_anterior_posterior_pattern_formation) =HYPERLINK("http://www.ncbi.nih.gov/gquery/gquery.fcgi?term=APC"	APC) 133 1 1.442669 -0.295877 526 349.13 0.663745
=HYPERLINK("http://www.godatabase.org/cgi-bin/go.cgi?query=GO:0044057&auto_wild_cards=yes&view=query&action=query&search_constraint=terms"	GO:0044057_regulation_of_system_process) =HYPERLINK("http://www.ncbi.nih.gov/gquery/gquery.fcgi?term=ATP1A1"	ATP1A1) 133 1 1.442669 -0.295877 526 349.13 0.663745
=HYPERLINK("http://www.godatabase.org/cgi-bin/go.cgi?query=GO:0007283&auto_wild_cards=yes&view=query&action=query&search_constraint=terms"	GO:0007283_spermatogenesis) =HYPERLINK("http://www.ncbi.nih.gov/gquery/gquery.fcgi?term=RAD23B"	RAD23B) 134 1 1.431903 -0.293607 528 350.03 0.662936
=HYPERLINK("http://www.godatabase.org/cgi-bin/go.cgi?query=GO:0048232&auto_wild_cards=yes&view=query&action=query&search_constraint=terms"	GO:0048232_male_gamete_generation) =HYPERLINK("http://www.ncbi.nih.gov/gquery/gquery.fcgi?term=RAD23B"	RAD23B) 134 1 1.431903 -0.293607 528 350.03 0.662936
=HYPERLINK("http://www.godatabase.org/cgi-bin/go.cgi?query=GO:0050793&auto_wild_cards=yes&view=query&action=query&search_constraint=terms"	GO:0050793_regulation_of_developmental_process) =HYPERLINK("http://www.ncbi.nih.gov/gquery/gquery.fcgi?term=FGF9"	FGF9) 703 4 1.091750 -0.292305 529 350.16 0.661928
=HYPERLINK("http://www.godatabase.org/cgi-bin/go.cgi?query=GO:0050793&auto_wild_cards=yes&view=query&action=query&search_constraint=terms"	GO:0050793_regulation_of_developmental_process) =HYPERLINK("http://www.ncbi.nih.gov/gquery/gquery.fcgi?term=TIMP2"	TIMP2) 703 4 1.091750 -0.292305 529 350.16 0.661928
=HYPERLINK("http://www.godatabase.org/cgi-bin/go.cgi?query=GO:0050793&auto_wild_cards=yes&view=query&action=query&search_constraint=terms"	GO:0050793_regulation_of_developmental_process) =HYPERLINK("http://www.ncbi.nih.gov/gquery/gquery.fcgi?term=BMF"	BMF) 703 4 1.091750 -0.292305 529 350.16 0.661928
=HYPERLINK("http://www.godatabase.org/cgi-bin/go.cgi?query=GO:0050793&auto_wild_cards=yes&view=query&action=query&search_constraint=terms"	GO:0050793_regulation_of_developmental_process) =HYPERLINK("http://www.ncbi.nih.gov/gquery/gquery.fcgi?term=APC"	APC) 703 4 1.091750 -0.292305 529 350.16 0.661928
=HYPERLINK("http://www.godatabase.org/cgi-bin/go.cgi?query=GO:0003008&auto_wild_cards=yes&view=query&action=query&search_constraint=terms"	GO:0003008_system_process) =HYPERLINK("http://www.ncbi.nih.gov/gquery/gquery.fcgi?term=STX4A"	STX4A) 516 3 1.115552 -0.288864 530 350.97 0.662208
=HYPERLINK("http://www.godatabase.org/cgi-bin/go.cgi?query=GO:0003008&auto_wild_cards=yes&view=query&action=query&search_constraint=terms"	GO:0003008_system_process) =HYPERLINK("http://www.ncbi.nih.gov/gquery/gquery.fcgi?term=LIN7C"	LIN7C) 516 3 1.115552 -0.288864 530 350.97 0.662208
=HYPERLINK("http://www.godatabase.org/cgi-bin/go.cgi?query=GO:0003008&auto_wild_cards=yes&view=query&action=query&search_constraint=terms"	GO:0003008_system_process) =HYPERLINK("http://www.ncbi.nih.gov/gquery/gquery.fcgi?term=ATP1A1"	ATP1A1) 516 3 1.115552 -0.288864 530 350.97 0.662208
=HYPERLINK("http://www.godatabase.org/cgi-bin/go.cgi?query=GO:0019222&auto_wild_cards=yes&view=query&action=query&search_constraint=terms"	GO:0019222_regulation_of_metabolic_process) =HYPERLINK("http://www.ncbi.nih.gov/gquery/gquery.fcgi?term=FZD1"	FZD1) 1088 6 1.058134 -0.287759 531 351.08 0.661168
=HYPERLINK("http://www.godatabase.org/cgi-bin/go.cgi?query=GO:0019222&auto_wild_cards=yes&view=query&action=query&search_constraint=terms"	GO:0019222_regulation_of_metabolic_process) =HYPERLINK("http://www.ncbi.nih.gov/gquery/gquery.fcgi?term=RELN"	RELN) 1088 6 1.058134 -0.287759 531 351.08 0.661168
=HYPERLINK("http://www.godatabase.org/cgi-bin/go.cgi?query=GO:0019222&auto_wild_cards=yes&view=query&action=query&search_constraint=terms"	GO:0019222_regulation_of_metabolic_process) =HYPERLINK("http://www.ncbi.nih.gov/gquery/gquery.fcgi?term=ATP1A1"	ATP1A1) 1088 6 1.058134 -0.287759 531 351.08 0.661168
=HYPERLINK("http://www.godatabase.org/cgi-bin/go.cgi?query=GO:0019222&auto_wild_cards=yes&view=query&action=query&search_constraint=terms"	GO:0019222_regulation_of_metabolic_process) =HYPERLINK("http://www.ncbi.nih.gov/gquery/gquery.fcgi?term=TLE1"	TLE1) 1088 6 1.058134 -0.287759 531 351.08 0.661168
=HYPERLINK("http://www.godatabase.org/cgi-bin/go.cgi?query=GO:0019222&auto_wild_cards=yes&view=query&action=query&search_constraint=terms"	GO:0019222_regulation_of_metabolic_process) =HYPERLINK("http://www.ncbi.nih.gov/gquery/gquery.fcgi?term=TIMP2"	TIMP2) 1088 6 1.058134 -0.287759 531 351.08 0.661168
=HYPERLINK("http://www.godatabase.org/cgi-bin/go.cgi?query=GO:0019222&auto_wild_cards=yes&view=query&action=query&search_constraint=terms"	GO:0019222_regulation_of_metabolic_process) =HYPERLINK("http://www.ncbi.nih.gov/gquery/gquery.fcgi?term=APC"	APC) 1088 6 1.058134 -0.287759 531 351.08 0.661168
=HYPERLINK("http://www.godatabase.org/cgi-bin/go.cgi?query=GO:0009057&auto_wild_cards=yes&view=query&action=query&search_constraint=terms"	GO:0009057_macromolecule_catabolic_process) =HYPERLINK("http://www.ncbi.nih.gov/gquery/gquery.fcgi?term=APC"	APC) 137 1 1.400547 -0.286937 532 351.52 0.660752
=HYPERLINK("http://www.godatabase.org/cgi-bin/go.cgi?query=GO:0007169&auto_wild_cards=yes&view=query&action=query&search_constraint=terms"	GO:0007169_transmembrane_receptor_protein_tyrosine_kinase_signaling_pathway) =HYPERLINK("http://www.ncbi.nih.gov/gquery/gquery.fcgi?term=FGF9"	FGF9) 139 1 1.380396 -0.282602 533 352.38 0.661126
=HYPERLINK("http://www.godatabase.org/cgi-bin/go.cgi?query=GO:0006928&auto_wild_cards=yes&view=query&action=query&search_constraint=terms"	GO:0006928_cell_motion) =HYPERLINK("http://www.ncbi.nih.gov/gquery/gquery.fcgi?term=RELN"	RELN) 330 2 1.162879 -0.282586 535 353.06 0.659925
=HYPERLINK("http://www.godatabase.org/cgi-bin/go.cgi?query=GO:0006928&auto_wild_cards=yes&view=query&action=query&search_constraint=terms"	GO:0006928_cell_motion) =HYPERLINK("http://www.ncbi.nih.gov/gquery/gquery.fcgi?term=APC"	APC) 330 2 1.162879 -0.282586 535 353.06 0.659925
=HYPERLINK("http://www.godatabase.org/cgi-bin/go.cgi?query=GO:0051674&auto_wild_cards=yes&view=query&action=query&search_constraint=terms"	GO:0051674_localization_of_cell) =HYPERLINK("http://www.ncbi.nih.gov/gquery/gquery.fcgi?term=RELN"	RELN) 330 2 1.162879 -0.282586 535 353.06 0.659925
=HYPERLINK("http://www.godatabase.org/cgi-bin/go.cgi?query=GO:0051674&auto_wild_cards=yes&view=query&action=query&search_constraint=terms"	GO:0051674_localization_of_cell) =HYPERLINK("http://www.ncbi.nih.gov/gquery/gquery.fcgi?term=APC"	APC) 330 2 1.162879 -0.282586 535 353.06 0.659925
=HYPERLINK("http://www.godatabase.org/cgi-bin/go.cgi?query=GO:0035239&auto_wild_cards=yes&view=query&action=query&search_constraint=terms"	GO:0035239_tube_morphogenesis) =HYPERLINK("http://www.ncbi.nih.gov/gquery/gquery.fcgi?term=RDH10"	RDH10) 143 1 1.341783 -0.274190 536 356.36 0.664851
=HYPERLINK("http://www.godatabase.org/cgi-bin/go.cgi?query=GO:0007165&auto_wild_cards=yes&view=query&action=query&search_constraint=terms"	GO:0007165_signal_transduction) =HYPERLINK("http://www.ncbi.nih.gov/gquery/gquery.fcgi?term=FGF9"	FGF9) 915 5 1.048497 -0.272436 537 356.49 0.663855
=HYPERLINK("http://www.godatabase.org/cgi-bin/go.cgi?query=GO:0007165&auto_wild_cards=yes&view=query&action=query&search_constraint=terms"	GO:0007165_signal_transduction) =HYPERLINK("http://www.ncbi.nih.gov/gquery/gquery.fcgi?term=FZD1"	FZD1) 915 5 1.048497 -0.272436 537 356.49 0.663855
=HYPERLINK("http://www.godatabase.org/cgi-bin/go.cgi?query=GO:0007165&auto_wild_cards=yes&view=query&action=query&search_constraint=terms"	GO:0007165_signal_transduction) =HYPERLINK("http://www.ncbi.nih.gov/gquery/gquery.fcgi?term=RELN"	RELN) 915 5 1.048497 -0.272436 537 356.49 0.663855
=HYPERLINK("http://www.godatabase.org/cgi-bin/go.cgi?query=GO:0007165&auto_wild_cards=yes&view=query&action=query&search_constraint=terms"	GO:0007165_signal_transduction) =HYPERLINK("http://www.ncbi.nih.gov/gquery/gquery.fcgi?term=TIMP2"	TIMP2) 915 5 1.048497 -0.272436 537 356.49 0.663855
=HYPERLINK("http://www.godatabase.org/cgi-bin/go.cgi?query=GO:0007165&auto_wild_cards=yes&view=query&action=query&search_constraint=terms"	GO:0007165_signal_transduction) =HYPERLINK("http://www.ncbi.nih.gov/gquery/gquery.fcgi?term=APC"	APC) 915 5 1.048497 -0.272436 537 356.49 0.663855
=HYPERLINK("http://www.godatabase.org/cgi-bin/go.cgi?query=GO:0045596&auto_wild_cards=yes&view=query&action=query&search_constraint=terms"	GO:0045596_negative_regulation_of_cell_differentiation) =HYPERLINK("http://www.ncbi.nih.gov/gquery/gquery.fcgi?term=APC"	APC) 144 1 1.332465 -0.272139 538 357.26 0.664052
=HYPERLINK("http://www.godatabase.org/cgi-bin/go.cgi?query=GO:0050896&auto_wild_cards=yes&view=query&action=query&search_constraint=terms"	GO:0050896_response_to_stimulus) =HYPERLINK("http://www.ncbi.nih.gov/gquery/gquery.fcgi?term=EXO1"	EXO1) 1107 6 1.039973 -0.271946 539 357.44 0.663154
=HYPERLINK("http://www.godatabase.org/cgi-bin/go.cgi?query=GO:0050896&auto_wild_cards=yes&view=query&action=query&search_constraint=terms"	GO:0050896_response_to_stimulus) =HYPERLINK("http://www.ncbi.nih.gov/gquery/gquery.fcgi?term=RAD23B"	RAD23B) 1107 6 1.039973 -0.271946 539 357.44 0.663154
=HYPERLINK("http://www.godatabase.org/cgi-bin/go.cgi?query=GO:0050896&auto_wild_cards=yes&view=query&action=query&search_constraint=terms"	GO:0050896_response_to_stimulus) =HYPERLINK("http://www.ncbi.nih.gov/gquery/gquery.fcgi?term=XPR1"	XPR1) 1107 6 1.039973 -0.271946 539 357.44 0.663154
=HYPERLINK("http://www.godatabase.org/cgi-bin/go.cgi?query=GO:0050896&auto_wild_cards=yes&view=query&action=query&search_constraint=terms"	GO:0050896_response_to_stimulus) =HYPERLINK("http://www.ncbi.nih.gov/gquery/gquery.fcgi?term=ATP1A1"	ATP1A1) 1107 6 1.039973 -0.271946 539 357.44 0.663154
=HYPERLINK("http://www.godatabase.org/cgi-bin/go.cgi?query=GO:0050896&auto_wild_cards=yes&view=query&action=query&search_constraint=terms"	GO:0050896_response_to_stimulus) =HYPERLINK("http://www.ncbi.nih.gov/gquery/gquery.fcgi?term=RELN"	RELN) 1107 6 1.039973 -0.271946 539 357.44 0.663154
=HYPERLINK("http://www.godatabase.org/cgi-bin/go.cgi?query=GO:0050896&auto_wild_cards=yes&view=query&action=query&search_constraint=terms"	GO:0050896_response_to_stimulus) =HYPERLINK("http://www.ncbi.nih.gov/gquery/gquery.fcgi?term=TACC3"	TACC3) 1107 6 1.039973 -0.271946 539 357.44 0.663154
=HYPERLINK("http://www.godatabase.org/cgi-bin/go.cgi?query=GO:0043283&auto_wild_cards=yes&view=query&action=query&search_constraint=terms"	GO:0043283_biopolymer_metabolic_process) =HYPERLINK("http://www.ncbi.nih.gov/gquery/gquery.fcgi?term=EXO1"	EXO1) 1490 8 1.030201 -0.270961 540 358.1 0.663148
=HYPERLINK("http://www.godatabase.org/cgi-bin/go.cgi?query=GO:0043283&auto_wild_cards=yes&view=query&action=query&search_constraint=terms"	GO:0043283_biopolymer_metabolic_process) =HYPERLINK("http://www.ncbi.nih.gov/gquery/gquery.fcgi?term=EBNA1BP2"	EBNA1BP2) 1490 8 1.030201 -0.270961 540 358.1 0.663148
=HYPERLINK("http://www.godatabase.org/cgi-bin/go.cgi?query=GO:0043283&auto_wild_cards=yes&view=query&action=query&search_constraint=terms"	GO:0043283_biopolymer_metabolic_process) =HYPERLINK("http://www.ncbi.nih.gov/gquery/gquery.fcgi?term=CSNK2A1"	CSNK2A1) 1490 8 1.030201 -0.270961 540 358.1 0.663148
=HYPERLINK("http://www.godatabase.org/cgi-bin/go.cgi?query=GO:0043283&auto_wild_cards=yes&view=query&action=query&search_constraint=terms"	GO:0043283_biopolymer_metabolic_process) =HYPERLINK("http://www.ncbi.nih.gov/gquery/gquery.fcgi?term=FZD1"	FZD1) 1490 8 1.030201 -0.270961 540 358.1 0.663148
=HYPERLINK("http://www.godatabase.org/cgi-bin/go.cgi?query=GO:0043283&auto_wild_cards=yes&view=query&action=query&search_constraint=terms"	GO:0043283_biopolymer_metabolic_process) =HYPERLINK("http://www.ncbi.nih.gov/gquery/gquery.fcgi?term=MRPL19"	MRPL19) 1490 8 1.030201 -0.270961 540 358.1 0.663148
=HYPERLINK("http://www.godatabase.org/cgi-bin/go.cgi?query=GO:0043283&auto_wild_cards=yes&view=query&action=query&search_constraint=terms"	GO:0043283_biopolymer_metabolic_process) =HYPERLINK("http://www.ncbi.nih.gov/gquery/gquery.fcgi?term=TLE1"	TLE1) 1490 8 1.030201 -0.270961 540 358.1 0.663148
=HYPERLINK("http://www.godatabase.org/cgi-bin/go.cgi?query=GO:0043283&auto_wild_cards=yes&view=query&action=query&search_constraint=terms"	GO:0043283_biopolymer_metabolic_process) =HYPERLINK("http://www.ncbi.nih.gov/gquery/gquery.fcgi?term=RELN"	RELN) 1490 8 1.030201 -0.270961 540 358.1 0.663148
=HYPERLINK("http://www.godatabase.org/cgi-bin/go.cgi?query=GO:0043283&auto_wild_cards=yes&view=query&action=query&search_constraint=terms"	GO:0043283_biopolymer_metabolic_process) =HYPERLINK("http://www.ncbi.nih.gov/gquery/gquery.fcgi?term=APC"	APC) 1490 8 1.030201 -0.270961 540 358.1 0.663148
=HYPERLINK("http://www.godatabase.org/cgi-bin/go.cgi?query=GO:0006793&auto_wild_cards=yes&view=query&action=query&search_constraint=terms"	GO:0006793_phosphorus_metabolic_process) =HYPERLINK("http://www.ncbi.nih.gov/gquery/gquery.fcgi?term=CSNK2A1"	CSNK2A1) 340 2 1.128676 -0.268997 542 358.98 0.662325
=HYPERLINK("http://www.godatabase.org/cgi-bin/go.cgi?query=GO:0006793&auto_wild_cards=yes&view=query&action=query&search_constraint=terms"	GO:0006793_phosphorus_metabolic_process) =HYPERLINK("http://www.ncbi.nih.gov/gquery/gquery.fcgi?term=RELN"	RELN) 340 2 1.128676 -0.268997 542 358.98 0.662325
=HYPERLINK("http://www.godatabase.org/cgi-bin/go.cgi?query=GO:0006796&auto_wild_cards=yes&view=query&action=query&search_constraint=terms"	GO:0006796_phosphate_metabolic_process) =HYPERLINK("http://www.ncbi.nih.gov/gquery/gquery.fcgi?term=CSNK2A1"	CSNK2A1) 340 2 1.128676 -0.268997 542 358.98 0.662325
=HYPERLINK("http://www.godatabase.org/cgi-bin/go.cgi?query=GO:0006796&auto_wild_cards=yes&view=query&action=query&search_constraint=terms"	GO:0006796_phosphate_metabolic_process) =HYPERLINK("http://www.ncbi.nih.gov/gquery/gquery.fcgi?term=RELN"	RELN) 340 2 1.128676 -0.268997 542 358.98 0.662325
=HYPERLINK("http://www.godatabase.org/cgi-bin/go.cgi?query=GO:0022603&auto_wild_cards=yes&view=query&action=query&search_constraint=terms"	GO:0022603_regulation_of_anatomical_structure_morphogenesis) =HYPERLINK("http://www.ncbi.nih.gov/gquery/gquery.fcgi?term=APC"	APC) 147 1 1.305272 -0.266105 543 360.94 0.664715
=HYPERLINK("http://www.godatabase.org/cgi-bin/go.cgi?query=GO:0043085&auto_wild_cards=yes&view=query&action=query&search_constraint=terms"	GO:0043085_positive_regulation_of_catalytic_activity) =HYPERLINK("http://www.ncbi.nih.gov/gquery/gquery.fcgi?term=RELN"	RELN) 148 1 1.296453 -0.264133 544 361.87 0.665202
=HYPERLINK("http://www.godatabase.org/cgi-bin/go.cgi?query=GO:0080090&auto_wild_cards=yes&view=query&action=query&search_constraint=terms"	GO:0080090_regulation_of_primary_metabolic_process) =HYPERLINK("http://www.ncbi.nih.gov/gquery/gquery.fcgi?term=FZD1"	FZD1) 926 5 1.036042 -0.262995 545 362.05 0.664312
=HYPERLINK("http://www.godatabase.org/cgi-bin/go.cgi?query=GO:0080090&auto_wild_cards=yes&view=query&action=query&search_constraint=terms"	GO:0080090_regulation_of_primary_metabolic_process) =HYPERLINK("http://www.ncbi.nih.gov/gquery/gquery.fcgi?term=TLE1"	TLE1) 926 5 1.036042 -0.262995 545 362.05 0.664312
=HYPERLINK("http://www.godatabase.org/cgi-bin/go.cgi?query=GO:0080090&auto_wild_cards=yes&view=query&action=query&search_constraint=terms"	GO:0080090_regulation_of_primary_metabolic_process) =HYPERLINK("http://www.ncbi.nih.gov/gquery/gquery.fcgi?term=ATP1A1"	ATP1A1) 926 5 1.036042 -0.262995 545 362.05 0.664312
=HYPERLINK("http://www.godatabase.org/cgi-bin/go.cgi?query=GO:0080090&auto_wild_cards=yes&view=query&action=query&search_constraint=terms"	GO:0080090_regulation_of_primary_metabolic_process) =HYPERLINK("http://www.ncbi.nih.gov/gquery/gquery.fcgi?term=TIMP2"	TIMP2) 926 5 1.036042 -0.262995 545 362.05 0.664312
=HYPERLINK("http://www.godatabase.org/cgi-bin/go.cgi?query=GO:0080090&auto_wild_cards=yes&view=query&action=query&search_constraint=terms"	GO:0080090_regulation_of_primary_metabolic_process) =HYPERLINK("http://www.ncbi.nih.gov/gquery/gquery.fcgi?term=APC"	APC) 926 5 1.036042 -0.262995 545 362.05 0.664312
=HYPERLINK("http://www.godatabase.org/cgi-bin/go.cgi?query=GO:0032268&auto_wild_cards=yes&view=query&action=query&search_constraint=terms"	GO:0032268_regulation_of_cellular_protein_metabolic_process) =HYPERLINK("http://www.ncbi.nih.gov/gquery/gquery.fcgi?term=APC"	APC) 152 1 1.262336 -0.256431 546 363.74 0.666190
=HYPERLINK("http://www.godatabase.org/cgi-bin/go.cgi?query=GO:0006950&auto_wild_cards=yes&view=query&action=query&search_constraint=terms"	GO:0006950_response_to_stress) =HYPERLINK("http://www.ncbi.nih.gov/gquery/gquery.fcgi?term=RAD23B"	RAD23B) 549 3 1.048497 -0.253098 547 364.91 0.667112
=HYPERLINK("http://www.godatabase.org/cgi-bin/go.cgi?query=GO:0006950&auto_wild_cards=yes&view=query&action=query&search_constraint=terms"	GO:0006950_response_to_stress) =HYPERLINK("http://www.ncbi.nih.gov/gquery/gquery.fcgi?term=RELN"	RELN) 549 3 1.048497 -0.253098 547 364.91 0.667112
=HYPERLINK("http://www.godatabase.org/cgi-bin/go.cgi?query=GO:0006950&auto_wild_cards=yes&view=query&action=query&search_constraint=terms"	GO:0006950_response_to_stress) =HYPERLINK("http://www.ncbi.nih.gov/gquery/gquery.fcgi?term=TACC3"	TACC3) 549 3 1.048497 -0.253098 547 364.91 0.667112
=HYPERLINK("http://www.godatabase.org/cgi-bin/go.cgi?query=GO:0051704&auto_wild_cards=yes&view=query&action=query&search_constraint=terms"	GO:0051704_multi-organism_process) =HYPERLINK("http://www.ncbi.nih.gov/gquery/gquery.fcgi?term=XPR1"	XPR1) 157 1 1.222134 -0.247208 548 367.16 0.670000
=HYPERLINK("http://www.godatabase.org/cgi-bin/go.cgi?query=GO:0048514&auto_wild_cards=yes&view=query&action=query&search_constraint=terms"	GO:0048514_blood_vessel_morphogenesis) =HYPERLINK("http://www.ncbi.nih.gov/gquery/gquery.fcgi?term=FGF9"	FGF9) 158 1 1.214399 -0.245415 549 368.21 0.670692
=HYPERLINK("http://www.godatabase.org/cgi-bin/go.cgi?query=GO:0042981&auto_wild_cards=yes&view=query&action=query&search_constraint=terms"	GO:0042981_regulation_of_apoptosis) =HYPERLINK("http://www.ncbi.nih.gov/gquery/gquery.fcgi?term=BMF"	BMF) 360 2 1.065972 -0.243869 550 368.5 0.670000
=HYPERLINK("http://www.godatabase.org/cgi-bin/go.cgi?query=GO:0042981&auto_wild_cards=yes&view=query&action=query&search_constraint=terms"	GO:0042981_regulation_of_apoptosis) =HYPERLINK("http://www.ncbi.nih.gov/gquery/gquery.fcgi?term=APC"	APC) 360 2 1.065972 -0.243869 550 368.5 0.670000
=HYPERLINK("http://www.godatabase.org/cgi-bin/go.cgi?query=GO:0051128&auto_wild_cards=yes&view=query&action=query&search_constraint=terms"	GO:0051128_regulation_of_cellular_component_organization) =HYPERLINK("http://www.ncbi.nih.gov/gquery/gquery.fcgi?term=APC"	APC) 160 1 1.199219 -0.241877 551 369.26 0.670163
=HYPERLINK("http://www.godatabase.org/cgi-bin/go.cgi?query=GO:0002521&auto_wild_cards=yes&view=query&action=query&search_constraint=terms"	GO:0002521_leukocyte_differentiation) =HYPERLINK("http://www.ncbi.nih.gov/gquery/gquery.fcgi?term=APC"	APC) 161 1 1.191770 -0.240133 552 370.04 0.670362
=HYPERLINK("http://www.godatabase.org/cgi-bin/go.cgi?query=GO:0010941&auto_wild_cards=yes&view=query&action=query&search_constraint=terms"	GO:0010941_regulation_of_cell_death) =HYPERLINK("http://www.ncbi.nih.gov/gquery/gquery.fcgi?term=BMF"	BMF) 365 2 1.051370 -0.237984 555 371.41 0.669207
=HYPERLINK("http://www.godatabase.org/cgi-bin/go.cgi?query=GO:0010941&auto_wild_cards=yes&view=query&action=query&search_constraint=terms"	GO:0010941_regulation_of_cell_death) =HYPERLINK("http://www.ncbi.nih.gov/gquery/gquery.fcgi?term=APC"	APC) 365 2 1.051370 -0.237984 555 371.41 0.669207
=HYPERLINK("http://www.godatabase.org/cgi-bin/go.cgi?query=GO:0043009&auto_wild_cards=yes&view=query&action=query&search_constraint=terms"	GO:0043009_chordate_embryonic_development) =HYPERLINK("http://www.ncbi.nih.gov/gquery/gquery.fcgi?term=RDH10"	RDH10) 365 2 1.051370 -0.237984 555 371.41 0.669207
=HYPERLINK("http://www.godatabase.org/cgi-bin/go.cgi?query=GO:0043009&auto_wild_cards=yes&view=query&action=query&search_constraint=terms"	GO:0043009_chordate_embryonic_development) =HYPERLINK("http://www.ncbi.nih.gov/gquery/gquery.fcgi?term=FGF9"	FGF9) 365 2 1.051370 -0.237984 555 371.41 0.669207
=HYPERLINK("http://www.godatabase.org/cgi-bin/go.cgi?query=GO:0043067&auto_wild_cards=yes&view=query&action=query&search_constraint=terms"	GO:0043067_regulation_of_programmed_cell_death) =HYPERLINK("http://www.ncbi.nih.gov/gquery/gquery.fcgi?term=BMF"	BMF) 365 2 1.051370 -0.237984 555 371.41 0.669207
=HYPERLINK("http://www.godatabase.org/cgi-bin/go.cgi?query=GO:0043067&auto_wild_cards=yes&view=query&action=query&search_constraint=terms"	GO:0043067_regulation_of_programmed_cell_death) =HYPERLINK("http://www.ncbi.nih.gov/gquery/gquery.fcgi?term=APC"	APC) 365 2 1.051370 -0.237984 555 371.41 0.669207
=HYPERLINK("http://www.godatabase.org/cgi-bin/go.cgi?query=GO:0009653&auto_wild_cards=yes&view=query&action=query&search_constraint=terms"	GO:0009653_anatomical_structure_morphogenesis) =HYPERLINK("http://www.ncbi.nih.gov/gquery/gquery.fcgi?term=RDH10"	RDH10) 958 5 1.001435 -0.237126 556 371.6 0.668345
=HYPERLINK("http://www.godatabase.org/cgi-bin/go.cgi?query=GO:0009653&auto_wild_cards=yes&view=query&action=query&search_constraint=terms"	GO:0009653_anatomical_structure_morphogenesis) =HYPERLINK("http://www.ncbi.nih.gov/gquery/gquery.fcgi?term=FGF9"	FGF9) 958 5 1.001435 -0.237126 556 371.6 0.668345
=HYPERLINK("http://www.godatabase.org/cgi-bin/go.cgi?query=GO:0009653&auto_wild_cards=yes&view=query&action=query&search_constraint=terms"	GO:0009653_anatomical_structure_morphogenesis) =HYPERLINK("http://www.ncbi.nih.gov/gquery/gquery.fcgi?term=FZD1"	FZD1) 958 5 1.001435 -0.237126 556 371.6 0.668345
=HYPERLINK("http://www.godatabase.org/cgi-bin/go.cgi?query=GO:0009653&auto_wild_cards=yes&view=query&action=query&search_constraint=terms"	GO:0009653_anatomical_structure_morphogenesis) =HYPERLINK("http://www.ncbi.nih.gov/gquery/gquery.fcgi?term=RELN"	RELN) 958 5 1.001435 -0.237126 556 371.6 0.668345
=HYPERLINK("http://www.godatabase.org/cgi-bin/go.cgi?query=GO:0009653&auto_wild_cards=yes&view=query&action=query&search_constraint=terms"	GO:0009653_anatomical_structure_morphogenesis) =HYPERLINK("http://www.ncbi.nih.gov/gquery/gquery.fcgi?term=APC"	APC) 958 5 1.001435 -0.237126 556 371.6 0.668345
=HYPERLINK("http://www.godatabase.org/cgi-bin/go.cgi?query=GO:0007626&auto_wild_cards=yes&view=query&action=query&search_constraint=terms"	GO:0007626_locomotory_behavior) =HYPERLINK("http://www.ncbi.nih.gov/gquery/gquery.fcgi?term=RELN"	RELN) 163 1 1.177147 -0.236692 558 372.33 0.667258
=HYPERLINK("http://www.godatabase.org/cgi-bin/go.cgi?query=GO:0042110&auto_wild_cards=yes&view=query&action=query&search_constraint=terms"	GO:0042110_T_cell_activation) =HYPERLINK("http://www.ncbi.nih.gov/gquery/gquery.fcgi?term=APC"	APC) 163 1 1.177147 -0.236692 558 372.33 0.667258
=HYPERLINK("http://www.godatabase.org/cgi-bin/go.cgi?query=GO:0042325&auto_wild_cards=yes&view=query&action=query&search_constraint=terms"	GO:0042325_regulation_of_phosphorylation) =HYPERLINK("http://www.ncbi.nih.gov/gquery/gquery.fcgi?term=RELN"	RELN) 164 1 1.169970 -0.234995 559 372.88 0.667048
=HYPERLINK("http://www.godatabase.org/cgi-bin/go.cgi?query=GO:0009792&auto_wild_cards=yes&view=query&action=query&search_constraint=terms"	GO:0009792_embryonic_development_ending_in_birth_or_egg_hatching) =HYPERLINK("http://www.ncbi.nih.gov/gquery/gquery.fcgi?term=RDH10"	RDH10) 368 2 1.042799 -0.234525 560 373.22 0.666464
=HYPERLINK("http://www.godatabase.org/cgi-bin/go.cgi?query=GO:0009792&auto_wild_cards=yes&view=query&action=query&search_constraint=terms"	GO:0009792_embryonic_development_ending_in_birth_or_egg_hatching) =HYPERLINK("http://www.ncbi.nih.gov/gquery/gquery.fcgi?term=FGF9"	FGF9) 368 2 1.042799 -0.234525 560 373.22 0.666464
=HYPERLINK("http://www.godatabase.org/cgi-bin/go.cgi?query=GO:0006259&auto_wild_cards=yes&view=query&action=query&search_constraint=terms"	GO:0006259_DNA_metabolic_process) =HYPERLINK("http://www.ncbi.nih.gov/gquery/gquery.fcgi?term=EXO1"	EXO1) 165 1 1.162879 -0.233314 563 374.42 0.665044
=HYPERLINK("http://www.godatabase.org/cgi-bin/go.cgi?query=GO:0019220&auto_wild_cards=yes&view=query&action=query&search_constraint=terms"	GO:0019220_regulation_of_phosphate_metabolic_process) =HYPERLINK("http://www.ncbi.nih.gov/gquery/gquery.fcgi?term=RELN"	RELN) 165 1 1.162879 -0.233314 563 374.42 0.665044
=HYPERLINK("http://www.godatabase.org/cgi-bin/go.cgi?query=GO:0051174&auto_wild_cards=yes&view=query&action=query&search_constraint=terms"	GO:0051174_regulation_of_phosphorus_metabolic_process) =HYPERLINK("http://www.ncbi.nih.gov/gquery/gquery.fcgi?term=RELN"	RELN) 165 1 1.162879 -0.233314 563 374.42 0.665044
=HYPERLINK("http://www.godatabase.org/cgi-bin/go.cgi?query=GO:0016043&auto_wild_cards=yes&view=query&action=query&search_constraint=terms"	GO:0016043_cellular_component_organization) =HYPERLINK("http://www.ncbi.nih.gov/gquery/gquery.fcgi?term=TYRP1"	TYRP1) 964 5 0.995202 -0.232529 564 374.58 0.664149
=HYPERLINK("http://www.godatabase.org/cgi-bin/go.cgi?query=GO:0016043&auto_wild_cards=yes&view=query&action=query&search_constraint=terms"	GO:0016043_cellular_component_organization) =HYPERLINK("http://www.ncbi.nih.gov/gquery/gquery.fcgi?term=RRM2"	RRM2) 964 5 0.995202 -0.232529 564 374.58 0.664149
=HYPERLINK("http://www.godatabase.org/cgi-bin/go.cgi?query=GO:0016043&auto_wild_cards=yes&view=query&action=query&search_constraint=terms"	GO:0016043_cellular_component_organization) =HYPERLINK("http://www.ncbi.nih.gov/gquery/gquery.fcgi?term=RELN"	RELN) 964 5 0.995202 -0.232529 564 374.58 0.664149
=HYPERLINK("http://www.godatabase.org/cgi-bin/go.cgi?query=GO:0016043&auto_wild_cards=yes&view=query&action=query&search_constraint=terms"	GO:0016043_cellular_component_organization) =HYPERLINK("http://www.ncbi.nih.gov/gquery/gquery.fcgi?term=TACC3"	TACC3) 964 5 0.995202 -0.232529 564 374.58 0.664149
=HYPERLINK("http://www.godatabase.org/cgi-bin/go.cgi?query=GO:0016043&auto_wild_cards=yes&view=query&action=query&search_constraint=terms"	GO:0016043_cellular_component_organization) =HYPERLINK("http://www.ncbi.nih.gov/gquery/gquery.fcgi?term=APC"	APC) 964 5 0.995202 -0.232529 564 374.58 0.664149
=HYPERLINK("http://www.godatabase.org/cgi-bin/go.cgi?query=GO:0043065&auto_wild_cards=yes&view=query&action=query&search_constraint=terms"	GO:0043065_positive_regulation_of_apoptosis) =HYPERLINK("http://www.ncbi.nih.gov/gquery/gquery.fcgi?term=APC"	APC) 166 1 1.155873 -0.231647 565 375.19 0.664053
=HYPERLINK("http://www.godatabase.org/cgi-bin/go.cgi?query=GO:0010942&auto_wild_cards=yes&view=query&action=query&search_constraint=terms"	GO:0010942_positive_regulation_of_cell_death) =HYPERLINK("http://www.ncbi.nih.gov/gquery/gquery.fcgi?term=APC"	APC) 167 1 1.148952 -0.229996 568 376.61 0.663046
=HYPERLINK("http://www.godatabase.org/cgi-bin/go.cgi?query=GO:0043068&auto_wild_cards=yes&view=query&action=query&search_constraint=terms"	GO:0043068_positive_regulation_of_programmed_cell_death) =HYPERLINK("http://www.ncbi.nih.gov/gquery/gquery.fcgi?term=APC"	APC) 167 1 1.148952 -0.229996 568 376.61 0.663046
=HYPERLINK("http://www.godatabase.org/cgi-bin/go.cgi?query=GO:0051049&auto_wild_cards=yes&view=query&action=query&search_constraint=terms"	GO:0051049_regulation_of_transport) =HYPERLINK("http://www.ncbi.nih.gov/gquery/gquery.fcgi?term=TACC3"	TACC3) 167 1 1.148952 -0.229996 568 376.61 0.663046
=HYPERLINK("http://www.godatabase.org/cgi-bin/go.cgi?query=GO:0051171&auto_wild_cards=yes&view=query&action=query&search_constraint=terms"	GO:0051171_regulation_of_nitrogen_compound_metabolic_process) =HYPERLINK("http://www.ncbi.nih.gov/gquery/gquery.fcgi?term=FZD1"	FZD1) 771 4 0.995460 -0.229994 569 376.85 0.662302
=HYPERLINK("http://www.godatabase.org/cgi-bin/go.cgi?query=GO:0051171&auto_wild_cards=yes&view=query&action=query&search_constraint=terms"	GO:0051171_regulation_of_nitrogen_compound_metabolic_process) =HYPERLINK("http://www.ncbi.nih.gov/gquery/gquery.fcgi?term=TLE1"	TLE1) 771 4 0.995460 -0.229994 569 376.85 0.662302
=HYPERLINK("http://www.godatabase.org/cgi-bin/go.cgi?query=GO:0051171&auto_wild_cards=yes&view=query&action=query&search_constraint=terms"	GO:0051171_regulation_of_nitrogen_compound_metabolic_process) =HYPERLINK("http://www.ncbi.nih.gov/gquery/gquery.fcgi?term=TIMP2"	TIMP2) 771 4 0.995460 -0.229994 569 376.85 0.662302
=HYPERLINK("http://www.godatabase.org/cgi-bin/go.cgi?query=GO:0051171&auto_wild_cards=yes&view=query&action=query&search_constraint=terms"	GO:0051171_regulation_of_nitrogen_compound_metabolic_process) =HYPERLINK("http://www.ncbi.nih.gov/gquery/gquery.fcgi?term=APC"	APC) 771 4 0.995460 -0.229994 569 376.85 0.662302
=HYPERLINK("http://www.godatabase.org/cgi-bin/go.cgi?query=GO:0051246&auto_wild_cards=yes&view=query&action=query&search_constraint=terms"	GO:0051246_regulation_of_protein_metabolic_process) =HYPERLINK("http://www.ncbi.nih.gov/gquery/gquery.fcgi?term=APC"	APC) 170 1 1.128676 -0.225129 570 378.49 0.664018
=HYPERLINK("http://www.godatabase.org/cgi-bin/go.cgi?query=GO:0044093&auto_wild_cards=yes&view=query&action=query&search_constraint=terms"	GO:0044093_positive_regulation_of_molecular_function) =HYPERLINK("http://www.ncbi.nih.gov/gquery/gquery.fcgi?term=RELN"	RELN) 173 1 1.109104 -0.220390 571 381.54 0.668196
=HYPERLINK("http://www.godatabase.org/cgi-bin/go.cgi?query=GO:0000122&auto_wild_cards=yes&view=query&action=query&search_constraint=terms"	GO:0000122_negative_regulation_of_transcription_from_RNA_polymerase_II_promoter) =HYPERLINK("http://www.ncbi.nih.gov/gquery/gquery.fcgi?term=TLE1"	TLE1) 175 1 1.096429 -0.217300 572 382.89 0.669388
=HYPERLINK("http://www.godatabase.org/cgi-bin/go.cgi?query=GO:0043687&auto_wild_cards=yes&view=query&action=query&search_constraint=terms"	GO:0043687_post-translational_protein_modification) =HYPERLINK("http://www.ncbi.nih.gov/gquery/gquery.fcgi?term=CSNK2A1"	CSNK2A1) 384 2 0.999349 -0.216944 573 383.26 0.668866
=HYPERLINK("http://www.godatabase.org/cgi-bin/go.cgi?query=GO:0043687&auto_wild_cards=yes&view=query&action=query&search_constraint=terms"	GO:0043687_post-translational_protein_modification) =HYPERLINK("http://www.ncbi.nih.gov/gquery/gquery.fcgi?term=RELN"	RELN) 384 2 0.999349 -0.216944 573 383.26 0.668866
=HYPERLINK("http://www.godatabase.org/cgi-bin/go.cgi?query=GO:0043066&auto_wild_cards=yes&view=query&action=query&search_constraint=terms"	GO:0043066_negative_regulation_of_apoptosis) =HYPERLINK("http://www.ncbi.nih.gov/gquery/gquery.fcgi?term=APC"	APC) 176 1 1.090199 -0.215775 574 384.25 0.669425
=HYPERLINK("http://www.godatabase.org/cgi-bin/go.cgi?query=GO:0043170&auto_wild_cards=yes&view=query&action=query&search_constraint=terms"	GO:0043170_macromolecule_metabolic_process) =HYPERLINK("http://www.ncbi.nih.gov/gquery/gquery.fcgi?term=EXO1"	EXO1) 1576 8 0.973985 -0.212887 575 384.92 0.669426
=HYPERLINK("http://www.godatabase.org/cgi-bin/go.cgi?query=GO:0043170&auto_wild_cards=yes&view=query&action=query&search_constraint=terms"	GO:0043170_macromolecule_metabolic_process) =HYPERLINK("http://www.ncbi.nih.gov/gquery/gquery.fcgi?term=EBNA1BP2"	EBNA1BP2) 1576 8 0.973985 -0.212887 575 384.92 0.669426
=HYPERLINK("http://www.godatabase.org/cgi-bin/go.cgi?query=GO:0043170&auto_wild_cards=yes&view=query&action=query&search_constraint=terms"	GO:0043170_macromolecule_metabolic_process) =HYPERLINK("http://www.ncbi.nih.gov/gquery/gquery.fcgi?term=CSNK2A1"	CSNK2A1) 1576 8 0.973985 -0.212887 575 384.92 0.669426
=HYPERLINK("http://www.godatabase.org/cgi-bin/go.cgi?query=GO:0043170&auto_wild_cards=yes&view=query&action=query&search_constraint=terms"	GO:0043170_macromolecule_metabolic_process) =HYPERLINK("http://www.ncbi.nih.gov/gquery/gquery.fcgi?term=MRPL19"	MRPL19) 1576 8 0.973985 -0.212887 575 384.92 0.669426
=HYPERLINK("http://www.godatabase.org/cgi-bin/go.cgi?query=GO:0043170&auto_wild_cards=yes&view=query&action=query&search_constraint=terms"	GO:0043170_macromolecule_metabolic_process) =HYPERLINK("http://www.ncbi.nih.gov/gquery/gquery.fcgi?term=FZD1"	FZD1) 1576 8 0.973985 -0.212887 575 384.92 0.669426
=HYPERLINK("http://www.godatabase.org/cgi-bin/go.cgi?query=GO:0043170&auto_wild_cards=yes&view=query&action=query&search_constraint=terms"	GO:0043170_macromolecule_metabolic_process) =HYPERLINK("http://www.ncbi.nih.gov/gquery/gquery.fcgi?term=RELN"	RELN) 1576 8 0.973985 -0.212887 575 384.92 0.669426
=HYPERLINK("http://www.godatabase.org/cgi-bin/go.cgi?query=GO:0043170&auto_wild_cards=yes&view=query&action=query&search_constraint=terms"	GO:0043170_macromolecule_metabolic_process) =HYPERLINK("http://www.ncbi.nih.gov/gquery/gquery.fcgi?term=TLE1"	TLE1) 1576 8 0.973985 -0.212887 575 384.92 0.669426
=HYPERLINK("http://www.godatabase.org/cgi-bin/go.cgi?query=GO:0043170&auto_wild_cards=yes&view=query&action=query&search_constraint=terms"	GO:0043170_macromolecule_metabolic_process) =HYPERLINK("http://www.ncbi.nih.gov/gquery/gquery.fcgi?term=APC"	APC) 1576 8 0.973985 -0.212887 575 384.92 0.669426
=HYPERLINK("http://www.godatabase.org/cgi-bin/go.cgi?query=GO:0043069&auto_wild_cards=yes&view=query&action=query&search_constraint=terms"	GO:0043069_negative_regulation_of_programmed_cell_death) =HYPERLINK("http://www.ncbi.nih.gov/gquery/gquery.fcgi?term=APC"	APC) 179 1 1.071927 -0.211279 578 386.07 0.667941
=HYPERLINK("http://www.godatabase.org/cgi-bin/go.cgi?query=GO:0048732&auto_wild_cards=yes&view=query&action=query&search_constraint=terms"	GO:0048732_gland_development) =HYPERLINK("http://www.ncbi.nih.gov/gquery/gquery.fcgi?term=APC"	APC) 179 1 1.071927 -0.211279 578 386.07 0.667941
=HYPERLINK("http://www.godatabase.org/cgi-bin/go.cgi?query=GO:0060548&auto_wild_cards=yes&view=query&action=query&search_constraint=terms"	GO:0060548_negative_regulation_of_cell_death) =HYPERLINK("http://www.ncbi.nih.gov/gquery/gquery.fcgi?term=APC"	APC) 179 1 1.071927 -0.211279 578 386.07 0.667941
=HYPERLINK("http://www.godatabase.org/cgi-bin/go.cgi?query=GO:0050877&auto_wild_cards=yes&view=query&action=query&search_constraint=terms"	GO:0050877_neurological_system_process) =HYPERLINK("http://www.ncbi.nih.gov/gquery/gquery.fcgi?term=STX4A"	STX4A) 390 2 0.983974 -0.210709 579 386.63 0.667755
=HYPERLINK("http://www.godatabase.org/cgi-bin/go.cgi?query=GO:0050877&auto_wild_cards=yes&view=query&action=query&search_constraint=terms"	GO:0050877_neurological_system_process) =HYPERLINK("http://www.ncbi.nih.gov/gquery/gquery.fcgi?term=LIN7C"	LIN7C) 390 2 0.983974 -0.210709 579 386.63 0.667755
=HYPERLINK("http://www.godatabase.org/cgi-bin/go.cgi?query=GO:0007166&auto_wild_cards=yes&view=query&action=query&search_constraint=terms"	GO:0007166_cell_surface_receptor_linked_signal_transduction) =HYPERLINK("http://www.ncbi.nih.gov/gquery/gquery.fcgi?term=FGF9"	FGF9) 597 3 0.964196 -0.208602 580 387.7 0.668448
=HYPERLINK("http://www.godatabase.org/cgi-bin/go.cgi?query=GO:0007166&auto_wild_cards=yes&view=query&action=query&search_constraint=terms"	GO:0007166_cell_surface_receptor_linked_signal_transduction) =HYPERLINK("http://www.ncbi.nih.gov/gquery/gquery.fcgi?term=FZD1"	FZD1) 597 3 0.964196 -0.208602 580 387.7 0.668448
=HYPERLINK("http://www.godatabase.org/cgi-bin/go.cgi?query=GO:0007166&auto_wild_cards=yes&view=query&action=query&search_constraint=terms"	GO:0007166_cell_surface_receptor_linked_signal_transduction) =HYPERLINK("http://www.ncbi.nih.gov/gquery/gquery.fcgi?term=APC"	APC) 597 3 0.964196 -0.208602 580 387.7 0.668448
=HYPERLINK("http://www.godatabase.org/cgi-bin/go.cgi?query=GO:0016192&auto_wild_cards=yes&view=query&action=query&search_constraint=terms"	GO:0016192_vesicle-mediated_transport) =HYPERLINK("http://www.ncbi.nih.gov/gquery/gquery.fcgi?term=STX4A"	STX4A) 184 1 1.042799 -0.204038 581 391.71 0.674200
=HYPERLINK("http://www.godatabase.org/cgi-bin/go.cgi?query=GO:0007155&auto_wild_cards=yes&view=query&action=query&search_constraint=terms"	GO:0007155_cell_adhesion) =HYPERLINK("http://www.ncbi.nih.gov/gquery/gquery.fcgi?term=APC"	APC) 186 1 1.031586 -0.201226 583 393.68 0.675266
=HYPERLINK("http://www.godatabase.org/cgi-bin/go.cgi?query=GO:0022610&auto_wild_cards=yes&view=query&action=query&search_constraint=terms"	GO:0022610_biological_adhesion) =HYPERLINK("http://www.ncbi.nih.gov/gquery/gquery.fcgi?term=APC"	APC) 186 1 1.031586 -0.201226 583 393.68 0.675266
=HYPERLINK("http://www.godatabase.org/cgi-bin/go.cgi?query=GO:0007276&auto_wild_cards=yes&view=query&action=query&search_constraint=terms"	GO:0007276_gamete_generation) =HYPERLINK("http://www.ncbi.nih.gov/gquery/gquery.fcgi?term=RAD23B"	RAD23B) 188 1 1.020612 -0.198462 584 394.73 0.675908
=HYPERLINK("http://www.godatabase.org/cgi-bin/go.cgi?query=GO:0032501&auto_wild_cards=yes&view=query&action=query&search_constraint=terms"	GO:0032501_multicellular_organismal_process) =HYPERLINK("http://www.ncbi.nih.gov/gquery/gquery.fcgi?term=EXO1"	EXO1) 2183 11 0.966846 -0.194634 585 395.57 0.676188
=HYPERLINK("http://www.godatabase.org/cgi-bin/go.cgi?query=GO:0032501&auto_wild_cards=yes&view=query&action=query&search_constraint=terms"	GO:0032501_multicellular_organismal_process) =HYPERLINK("http://www.ncbi.nih.gov/gquery/gquery.fcgi?term=RDH10"	RDH10) 2183 11 0.966846 -0.194634 585 395.57 0.676188
=HYPERLINK("http://www.godatabase.org/cgi-bin/go.cgi?query=GO:0032501&auto_wild_cards=yes&view=query&action=query&search_constraint=terms"	GO:0032501_multicellular_organismal_process) =HYPERLINK("http://www.ncbi.nih.gov/gquery/gquery.fcgi?term=FGF9"	FGF9) 2183 11 0.966846 -0.194634 585 395.57 0.676188
=HYPERLINK("http://www.godatabase.org/cgi-bin/go.cgi?query=GO:0032501&auto_wild_cards=yes&view=query&action=query&search_constraint=terms"	GO:0032501_multicellular_organismal_process) =HYPERLINK("http://www.ncbi.nih.gov/gquery/gquery.fcgi?term=STX4A"	STX4A) 2183 11 0.966846 -0.194634 585 395.57 0.676188
=HYPERLINK("http://www.godatabase.org/cgi-bin/go.cgi?query=GO:0032501&auto_wild_cards=yes&view=query&action=query&search_constraint=terms"	GO:0032501_multicellular_organismal_process) =HYPERLINK("http://www.ncbi.nih.gov/gquery/gquery.fcgi?term=FZD1"	FZD1) 2183 11 0.966846 -0.194634 585 395.57 0.676188
=HYPERLINK("http://www.godatabase.org/cgi-bin/go.cgi?query=GO:0032501&auto_wild_cards=yes&view=query&action=query&search_constraint=terms"	GO:0032501_multicellular_organismal_process) =HYPERLINK("http://www.ncbi.nih.gov/gquery/gquery.fcgi?term=LIN7C"	LIN7C) 2183 11 0.966846 -0.194634 585 395.57 0.676188
=HYPERLINK("http://www.godatabase.org/cgi-bin/go.cgi?query=GO:0032501&auto_wild_cards=yes&view=query&action=query&search_constraint=terms"	GO:0032501_multicellular_organismal_process) =HYPERLINK("http://www.ncbi.nih.gov/gquery/gquery.fcgi?term=RELN"	RELN) 2183 11 0.966846 -0.194634 585 395.57 0.676188
=HYPERLINK("http://www.godatabase.org/cgi-bin/go.cgi?query=GO:0032501&auto_wild_cards=yes&view=query&action=query&search_constraint=terms"	GO:0032501_multicellular_organismal_process) =HYPERLINK("http://www.ncbi.nih.gov/gquery/gquery.fcgi?term=ATP1A1"	ATP1A1) 2183 11 0.966846 -0.194634 585 395.57 0.676188
=HYPERLINK("http://www.godatabase.org/cgi-bin/go.cgi?query=GO:0032501&auto_wild_cards=yes&view=query&action=query&search_constraint=terms"	GO:0032501_multicellular_organismal_process) =HYPERLINK("http://www.ncbi.nih.gov/gquery/gquery.fcgi?term=TIMP2"	TIMP2) 2183 11 0.966846 -0.194634 585 395.57 0.676188
=HYPERLINK("http://www.godatabase.org/cgi-bin/go.cgi?query=GO:0032501&auto_wild_cards=yes&view=query&action=query&search_constraint=terms"	GO:0032501_multicellular_organismal_process) =HYPERLINK("http://www.ncbi.nih.gov/gquery/gquery.fcgi?term=TACC3"	TACC3) 2183 11 0.966846 -0.194634 585 395.57 0.676188
=HYPERLINK("http://www.godatabase.org/cgi-bin/go.cgi?query=GO:0032501&auto_wild_cards=yes&view=query&action=query&search_constraint=terms"	GO:0032501_multicellular_organismal_process) =HYPERLINK("http://www.ncbi.nih.gov/gquery/gquery.fcgi?term=APC"	APC) 2183 11 0.966846 -0.194634 585 395.57 0.676188
=HYPERLINK("http://www.godatabase.org/cgi-bin/go.cgi?query=GO:0048731&auto_wild_cards=yes&view=query&action=query&search_constraint=terms"	GO:0048731_system_development) =HYPERLINK("http://www.ncbi.nih.gov/gquery/gquery.fcgi?term=EXO1"	EXO1) 1609 8 0.954009 -0.193399 586 395.65 0.675171
=HYPERLINK("http://www.godatabase.org/cgi-bin/go.cgi?query=GO:0048731&auto_wild_cards=yes&view=query&action=query&search_constraint=terms"	GO:0048731_system_development) =HYPERLINK("http://www.ncbi.nih.gov/gquery/gquery.fcgi?term=RDH10"	RDH10) 1609 8 0.954009 -0.193399 586 395.65 0.675171
=HYPERLINK("http://www.godatabase.org/cgi-bin/go.cgi?query=GO:0048731&auto_wild_cards=yes&view=query&action=query&search_constraint=terms"	GO:0048731_system_development) =HYPERLINK("http://www.ncbi.nih.gov/gquery/gquery.fcgi?term=FGF9"	FGF9) 1609 8 0.954009 -0.193399 586 395.65 0.675171
=HYPERLINK("http://www.godatabase.org/cgi-bin/go.cgi?query=GO:0048731&auto_wild_cards=yes&view=query&action=query&search_constraint=terms"	GO:0048731_system_development) =HYPERLINK("http://www.ncbi.nih.gov/gquery/gquery.fcgi?term=FZD1"	FZD1) 1609 8 0.954009 -0.193399 586 395.65 0.675171
=HYPERLINK("http://www.godatabase.org/cgi-bin/go.cgi?query=GO:0048731&auto_wild_cards=yes&view=query&action=query&search_constraint=terms"	GO:0048731_system_development) =HYPERLINK("http://www.ncbi.nih.gov/gquery/gquery.fcgi?term=RELN"	RELN) 1609 8 0.954009 -0.193399 586 395.65 0.675171
=HYPERLINK("http://www.godatabase.org/cgi-bin/go.cgi?query=GO:0048731&auto_wild_cards=yes&view=query&action=query&search_constraint=terms"	GO:0048731_system_development) =HYPERLINK("http://www.ncbi.nih.gov/gquery/gquery.fcgi?term=TIMP2"	TIMP2) 1609 8 0.954009 -0.193399 586 395.65 0.675171
=HYPERLINK("http://www.godatabase.org/cgi-bin/go.cgi?query=GO:0048731&auto_wild_cards=yes&view=query&action=query&search_constraint=terms"	GO:0048731_system_development) =HYPERLINK("http://www.ncbi.nih.gov/gquery/gquery.fcgi?term=TACC3"	TACC3) 1609 8 0.954009 -0.193399 586 395.65 0.675171
=HYPERLINK("http://www.godatabase.org/cgi-bin/go.cgi?query=GO:0048731&auto_wild_cards=yes&view=query&action=query&search_constraint=terms"	GO:0048731_system_development) =HYPERLINK("http://www.ncbi.nih.gov/gquery/gquery.fcgi?term=APC"	APC) 1609 8 0.954009 -0.193399 586 395.65 0.675171
=HYPERLINK("http://www.godatabase.org/cgi-bin/go.cgi?query=GO:0007507&auto_wild_cards=yes&view=query&action=query&search_constraint=terms"	GO:0007507_heart_development) =HYPERLINK("http://www.ncbi.nih.gov/gquery/gquery.fcgi?term=FGF9"	FGF9) 195 1 0.983974 -0.189142 588 397.96 0.676803
=HYPERLINK("http://www.godatabase.org/cgi-bin/go.cgi?query=GO:0019725&auto_wild_cards=yes&view=query&action=query&search_constraint=terms"	GO:0019725_cellular_homeostasis) =HYPERLINK("http://www.ncbi.nih.gov/gquery/gquery.fcgi?term=APC"	APC) 195 1 0.983974 -0.189142 588 397.96 0.676803
=HYPERLINK("http://www.godatabase.org/cgi-bin/go.cgi?query=GO:0001568&auto_wild_cards=yes&view=query&action=query&search_constraint=terms"	GO:0001568_blood_vessel_development) =HYPERLINK("http://www.ncbi.nih.gov/gquery/gquery.fcgi?term=FGF9"	FGF9) 203 1 0.945197 -0.179126 589 401.09 0.680968
=HYPERLINK("http://www.godatabase.org/cgi-bin/go.cgi?query=GO:0006955&auto_wild_cards=yes&view=query&action=query&search_constraint=terms"	GO:0006955_immune_response) =HYPERLINK("http://www.ncbi.nih.gov/gquery/gquery.fcgi?term=EXO1"	EXO1) 205 1 0.935976 -0.176721 590 402.38 0.682000
=HYPERLINK("http://www.godatabase.org/cgi-bin/go.cgi?query=GO:0006915&auto_wild_cards=yes&view=query&action=query&search_constraint=terms"	GO:0006915_apoptosis) =HYPERLINK("http://www.ncbi.nih.gov/gquery/gquery.fcgi?term=BMF"	BMF) 427 2 0.898712 -0.176124 591 402.71 0.681404
=HYPERLINK("http://www.godatabase.org/cgi-bin/go.cgi?query=GO:0006915&auto_wild_cards=yes&view=query&action=query&search_constraint=terms"	GO:0006915_apoptosis) =HYPERLINK("http://www.ncbi.nih.gov/gquery/gquery.fcgi?term=APC"	APC) 427 2 0.898712 -0.176124 591 402.71 0.681404
=HYPERLINK("http://www.godatabase.org/cgi-bin/go.cgi?query=GO:0001944&auto_wild_cards=yes&view=query&action=query&search_constraint=terms"	GO:0001944_vasculature_development) =HYPERLINK("http://www.ncbi.nih.gov/gquery/gquery.fcgi?term=FGF9"	FGF9) 208 1 0.922476 -0.173186 593 403.84 0.681012
=HYPERLINK("http://www.godatabase.org/cgi-bin/go.cgi?query=GO:0008284&auto_wild_cards=yes&view=query&action=query&search_constraint=terms"	GO:0008284_positive_regulation_of_cell_proliferation) =HYPERLINK("http://www.ncbi.nih.gov/gquery/gquery.fcgi?term=FGF9"	FGF9) 208 1 0.922476 -0.173186 593 403.84 0.681012
=HYPERLINK("http://www.godatabase.org/cgi-bin/go.cgi?query=GO:0012501&auto_wild_cards=yes&view=query&action=query&search_constraint=terms"	GO:0012501_programmed_cell_death) =HYPERLINK("http://www.ncbi.nih.gov/gquery/gquery.fcgi?term=BMF"	BMF) 433 2 0.886259 -0.171086 594 404.42 0.680842
=HYPERLINK("http://www.godatabase.org/cgi-bin/go.cgi?query=GO:0012501&auto_wild_cards=yes&view=query&action=query&search_constraint=terms"	GO:0012501_programmed_cell_death) =HYPERLINK("http://www.ncbi.nih.gov/gquery/gquery.fcgi?term=APC"	APC) 433 2 0.886259 -0.171086 594 404.42 0.680842
=HYPERLINK("http://www.godatabase.org/cgi-bin/go.cgi?query=GO:0006464&auto_wild_cards=yes&view=query&action=query&search_constraint=terms"	GO:0006464_protein_modification_process) =HYPERLINK("http://www.ncbi.nih.gov/gquery/gquery.fcgi?term=CSNK2A1"	CSNK2A1) 439 2 0.874146 -0.166194 595 405.89 0.682168
=HYPERLINK("http://www.godatabase.org/cgi-bin/go.cgi?query=GO:0006464&auto_wild_cards=yes&view=query&action=query&search_constraint=terms"	GO:0006464_protein_modification_process) =HYPERLINK("http://www.ncbi.nih.gov/gquery/gquery.fcgi?term=RELN"	RELN) 439 2 0.874146 -0.166194 595 405.89 0.682168
=HYPERLINK("http://www.godatabase.org/cgi-bin/go.cgi?query=GO:0040007&auto_wild_cards=yes&view=query&action=query&search_constraint=terms"	GO:0040007_growth) =HYPERLINK("http://www.ncbi.nih.gov/gquery/gquery.fcgi?term=RDH10"	RDH10) 217 1 0.884217 -0.163067 596 407.67 0.684010
=HYPERLINK("http://www.godatabase.org/cgi-bin/go.cgi?query=GO:0008219&auto_wild_cards=yes&view=query&action=query&search_constraint=terms"	GO:0008219_cell_death) =HYPERLINK("http://www.ncbi.nih.gov/gquery/gquery.fcgi?term=BMF"	BMF) 444 2 0.864302 -0.162224 597 408.53 0.684305
=HYPERLINK("http://www.godatabase.org/cgi-bin/go.cgi?query=GO:0008219&auto_wild_cards=yes&view=query&action=query&search_constraint=terms"	GO:0008219_cell_death) =HYPERLINK("http://www.ncbi.nih.gov/gquery/gquery.fcgi?term=APC"	APC) 444 2 0.864302 -0.162224 597 408.53 0.684305
=HYPERLINK("http://www.godatabase.org/cgi-bin/go.cgi?query=GO:0045892&auto_wild_cards=yes&view=query&action=query&search_constraint=terms"	GO:0045892_negative_regulation_of_transcription__DNA-dependent) =HYPERLINK("http://www.ncbi.nih.gov/gquery/gquery.fcgi?term=TLE1"	TLE1) 218 1 0.880161 -0.161986 598 408.94 0.683846
=HYPERLINK("http://www.godatabase.org/cgi-bin/go.cgi?query=GO:0051253&auto_wild_cards=yes&view=query&action=query&search_constraint=terms"	GO:0051253_negative_regulation_of_RNA_metabolic_process) =HYPERLINK("http://www.ncbi.nih.gov/gquery/gquery.fcgi?term=TLE1"	TLE1) 220 1 0.872159 -0.159848 599 410.01 0.684491
=HYPERLINK("http://www.godatabase.org/cgi-bin/go.cgi?query=GO:0032502&auto_wild_cards=yes&view=query&action=query&search_constraint=terms"	GO:0032502_developmental_process) =HYPERLINK("http://www.ncbi.nih.gov/gquery/gquery.fcgi?term=EXO1"	EXO1) 2060 10 0.931432 -0.159802 600 410.15 0.683583
=HYPERLINK("http://www.godatabase.org/cgi-bin/go.cgi?query=GO:0032502&auto_wild_cards=yes&view=query&action=query&search_constraint=terms"	GO:0032502_developmental_process) =HYPERLINK("http://www.ncbi.nih.gov/gquery/gquery.fcgi?term=TYRP1"	TYRP1) 2060 10 0.931432 -0.159802 600 410.15 0.683583
=HYPERLINK("http://www.godatabase.org/cgi-bin/go.cgi?query=GO:0032502&auto_wild_cards=yes&view=query&action=query&search_constraint=terms"	GO:0032502_developmental_process) =HYPERLINK("http://www.ncbi.nih.gov/gquery/gquery.fcgi?term=RDH10"	RDH10) 2060 10 0.931432 -0.159802 600 410.15 0.683583
=HYPERLINK("http://www.godatabase.org/cgi-bin/go.cgi?query=GO:0032502&auto_wild_cards=yes&view=query&action=query&search_constraint=terms"	GO:0032502_developmental_process) =HYPERLINK("http://www.ncbi.nih.gov/gquery/gquery.fcgi?term=FGF9"	FGF9) 2060 10 0.931432 -0.159802 600 410.15 0.683583
=HYPERLINK("http://www.godatabase.org/cgi-bin/go.cgi?query=GO:0032502&auto_wild_cards=yes&view=query&action=query&search_constraint=terms"	GO:0032502_developmental_process) =HYPERLINK("http://www.ncbi.nih.gov/gquery/gquery.fcgi?term=FZD1"	FZD1) 2060 10 0.931432 -0.159802 600 410.15 0.683583
=HYPERLINK("http://www.godatabase.org/cgi-bin/go.cgi?query=GO:0032502&auto_wild_cards=yes&view=query&action=query&search_constraint=terms"	GO:0032502_developmental_process) =HYPERLINK("http://www.ncbi.nih.gov/gquery/gquery.fcgi?term=RELN"	RELN) 2060 10 0.931432 -0.159802 600 410.15 0.683583
=HYPERLINK("http://www.godatabase.org/cgi-bin/go.cgi?query=GO:0032502&auto_wild_cards=yes&view=query&action=query&search_constraint=terms"	GO:0032502_developmental_process) =HYPERLINK("http://www.ncbi.nih.gov/gquery/gquery.fcgi?term=TIMP2"	TIMP2) 2060 10 0.931432 -0.159802 600 410.15 0.683583
=HYPERLINK("http://www.godatabase.org/cgi-bin/go.cgi?query=GO:0032502&auto_wild_cards=yes&view=query&action=query&search_constraint=terms"	GO:0032502_developmental_process) =HYPERLINK("http://www.ncbi.nih.gov/gquery/gquery.fcgi?term=TACC3"	TACC3) 2060 10 0.931432 -0.159802 600 410.15 0.683583
=HYPERLINK("http://www.godatabase.org/cgi-bin/go.cgi?query=GO:0032502&auto_wild_cards=yes&view=query&action=query&search_constraint=terms"	GO:0032502_developmental_process) =HYPERLINK("http://www.ncbi.nih.gov/gquery/gquery.fcgi?term=BMF"	BMF) 2060 10 0.931432 -0.159802 600 410.15 0.683583
=HYPERLINK("http://www.godatabase.org/cgi-bin/go.cgi?query=GO:0032502&auto_wild_cards=yes&view=query&action=query&search_constraint=terms"	GO:0032502_developmental_process) =HYPERLINK("http://www.ncbi.nih.gov/gquery/gquery.fcgi?term=APC"	APC) 2060 10 0.931432 -0.159802 600 410.15 0.683583
=HYPERLINK("http://www.godatabase.org/cgi-bin/go.cgi?query=GO:0001701&auto_wild_cards=yes&view=query&action=query&search_constraint=terms"	GO:0001701_in_utero_embryonic_development) =HYPERLINK("http://www.ncbi.nih.gov/gquery/gquery.fcgi?term=RDH10"	RDH10) 221 1 0.868213 -0.158792 601 410.52 0.683062
=HYPERLINK("http://www.godatabase.org/cgi-bin/go.cgi?query=GO:0016265&auto_wild_cards=yes&view=query&action=query&search_constraint=terms"	GO:0016265_death) =HYPERLINK("http://www.ncbi.nih.gov/gquery/gquery.fcgi?term=BMF"	BMF) 450 2 0.852778 -0.157587 602 411.12 0.682924
=HYPERLINK("http://www.godatabase.org/cgi-bin/go.cgi?query=GO:0016265&auto_wild_cards=yes&view=query&action=query&search_constraint=terms"	GO:0016265_death) =HYPERLINK("http://www.ncbi.nih.gov/gquery/gquery.fcgi?term=APC"	APC) 450 2 0.852778 -0.157587 602 411.12 0.682924
=HYPERLINK("http://www.godatabase.org/cgi-bin/go.cgi?query=GO:0048856&auto_wild_cards=yes&view=query&action=query&search_constraint=terms"	GO:0048856_anatomical_structure_development) =HYPERLINK("http://www.ncbi.nih.gov/gquery/gquery.fcgi?term=EXO1"	EXO1) 1688 8 0.909360 -0.152398 603 411.6 0.682587
=HYPERLINK("http://www.godatabase.org/cgi-bin/go.cgi?query=GO:0048856&auto_wild_cards=yes&view=query&action=query&search_constraint=terms"	GO:0048856_anatomical_structure_development) =HYPERLINK("http://www.ncbi.nih.gov/gquery/gquery.fcgi?term=RDH10"	RDH10) 1688 8 0.909360 -0.152398 603 411.6 0.682587
=HYPERLINK("http://www.godatabase.org/cgi-bin/go.cgi?query=GO:0048856&auto_wild_cards=yes&view=query&action=query&search_constraint=terms"	GO:0048856_anatomical_structure_development) =HYPERLINK("http://www.ncbi.nih.gov/gquery/gquery.fcgi?term=FGF9"	FGF9) 1688 8 0.909360 -0.152398 603 411.6 0.682587
=HYPERLINK("http://www.godatabase.org/cgi-bin/go.cgi?query=GO:0048856&auto_wild_cards=yes&view=query&action=query&search_constraint=terms"	GO:0048856_anatomical_structure_development) =HYPERLINK("http://www.ncbi.nih.gov/gquery/gquery.fcgi?term=FZD1"	FZD1) 1688 8 0.909360 -0.152398 603 411.6 0.682587
=HYPERLINK("http://www.godatabase.org/cgi-bin/go.cgi?query=GO:0048856&auto_wild_cards=yes&view=query&action=query&search_constraint=terms"	GO:0048856_anatomical_structure_development) =HYPERLINK("http://www.ncbi.nih.gov/gquery/gquery.fcgi?term=RELN"	RELN) 1688 8 0.909360 -0.152398 603 411.6 0.682587
=HYPERLINK("http://www.godatabase.org/cgi-bin/go.cgi?query=GO:0048856&auto_wild_cards=yes&view=query&action=query&search_constraint=terms"	GO:0048856_anatomical_structure_development) =HYPERLINK("http://www.ncbi.nih.gov/gquery/gquery.fcgi?term=TIMP2"	TIMP2) 1688 8 0.909360 -0.152398 603 411.6 0.682587
=HYPERLINK("http://www.godatabase.org/cgi-bin/go.cgi?query=GO:0048856&auto_wild_cards=yes&view=query&action=query&search_constraint=terms"	GO:0048856_anatomical_structure_development) =HYPERLINK("http://www.ncbi.nih.gov/gquery/gquery.fcgi?term=TACC3"	TACC3) 1688 8 0.909360 -0.152398 603 411.6 0.682587
=HYPERLINK("http://www.godatabase.org/cgi-bin/go.cgi?query=GO:0048856&auto_wild_cards=yes&view=query&action=query&search_constraint=terms"	GO:0048856_anatomical_structure_development) =HYPERLINK("http://www.ncbi.nih.gov/gquery/gquery.fcgi?term=APC"	APC) 1688 8 0.909360 -0.152398 603 411.6 0.682587
=HYPERLINK("http://www.godatabase.org/cgi-bin/go.cgi?query=GO:0002682&auto_wild_cards=yes&view=query&action=query&search_constraint=terms"	GO:0002682_regulation_of_immune_system_process) =HYPERLINK("http://www.ncbi.nih.gov/gquery/gquery.fcgi?term=APC"	APC) 228 1 0.841557 -0.151620 605 412.68 0.682116
=HYPERLINK("http://www.godatabase.org/cgi-bin/go.cgi?query=GO:0019953&auto_wild_cards=yes&view=query&action=query&search_constraint=terms"	GO:0019953_sexual_reproduction) =HYPERLINK("http://www.ncbi.nih.gov/gquery/gquery.fcgi?term=RAD23B"	RAD23B) 228 1 0.841557 -0.151620 605 412.68 0.682116
=HYPERLINK("http://www.godatabase.org/cgi-bin/go.cgi?query=GO:0043412&auto_wild_cards=yes&view=query&action=query&search_constraint=terms"	GO:0043412_biopolymer_modification) =HYPERLINK("http://www.ncbi.nih.gov/gquery/gquery.fcgi?term=CSNK2A1"	CSNK2A1) 458 2 0.837882 -0.151609 606 413.21 0.681865
=HYPERLINK("http://www.godatabase.org/cgi-bin/go.cgi?query=GO:0043412&auto_wild_cards=yes&view=query&action=query&search_constraint=terms"	GO:0043412_biopolymer_modification) =HYPERLINK("http://www.ncbi.nih.gov/gquery/gquery.fcgi?term=RELN"	RELN) 458 2 0.837882 -0.151609 606 413.21 0.681865
=HYPERLINK("http://www.godatabase.org/cgi-bin/go.cgi?query=GO:0007167&auto_wild_cards=yes&view=query&action=query&search_constraint=terms"	GO:0007167_enzyme_linked_receptor_protein_signaling_pathway) =HYPERLINK("http://www.ncbi.nih.gov/gquery/gquery.fcgi?term=FGF9"	FGF9) 229 1 0.837882 -0.150626 607 413.89 0.681862
=HYPERLINK("http://www.godatabase.org/cgi-bin/go.cgi?query=GO:0050790&auto_wild_cards=yes&view=query&action=query&search_constraint=terms"	GO:0050790_regulation_of_catalytic_activity) =HYPERLINK("http://www.ncbi.nih.gov/gquery/gquery.fcgi?term=RELN"	RELN) 233 1 0.823498 -0.146725 608 415.17 0.682845
=HYPERLINK("http://www.godatabase.org/cgi-bin/go.cgi?query=GO:0010467&auto_wild_cards=yes&view=query&action=query&search_constraint=terms"	GO:0010467_gene_expression) =HYPERLINK("http://www.ncbi.nih.gov/gquery/gquery.fcgi?term=EBNA1BP2"	EBNA1BP2) 905 4 0.848066 -0.140891 609 417.92 0.686240
=HYPERLINK("http://www.godatabase.org/cgi-bin/go.cgi?query=GO:0010467&auto_wild_cards=yes&view=query&action=query&search_constraint=terms"	GO:0010467_gene_expression) =HYPERLINK("http://www.ncbi.nih.gov/gquery/gquery.fcgi?term=MRPL19"	MRPL19) 905 4 0.848066 -0.140891 609 417.92 0.686240
=HYPERLINK("http://www.godatabase.org/cgi-bin/go.cgi?query=GO:0010467&auto_wild_cards=yes&view=query&action=query&search_constraint=terms"	GO:0010467_gene_expression) =HYPERLINK("http://www.ncbi.nih.gov/gquery/gquery.fcgi?term=FZD1"	FZD1) 905 4 0.848066 -0.140891 609 417.92 0.686240
=HYPERLINK("http://www.godatabase.org/cgi-bin/go.cgi?query=GO:0010467&auto_wild_cards=yes&view=query&action=query&search_constraint=terms"	GO:0010467_gene_expression) =HYPERLINK("http://www.ncbi.nih.gov/gquery/gquery.fcgi?term=TLE1"	TLE1) 905 4 0.848066 -0.140891 609 417.92 0.686240
=HYPERLINK("http://www.godatabase.org/cgi-bin/go.cgi?query=GO:0009056&auto_wild_cards=yes&view=query&action=query&search_constraint=terms"	GO:0009056_catabolic_process) =HYPERLINK("http://www.ncbi.nih.gov/gquery/gquery.fcgi?term=APC"	APC) 243 1 0.789609 -0.137466 610 418.8 0.686557
=HYPERLINK("http://www.godatabase.org/cgi-bin/go.cgi?query=GO:0007275&auto_wild_cards=yes&view=query&action=query&search_constraint=terms"	GO:0007275_multicellular_organismal_development) =HYPERLINK("http://www.ncbi.nih.gov/gquery/gquery.fcgi?term=EXO1"	EXO1) 1760 8 0.872159 -0.121293 611 425.36 0.696170
=HYPERLINK("http://www.godatabase.org/cgi-bin/go.cgi?query=GO:0007275&auto_wild_cards=yes&view=query&action=query&search_constraint=terms"	GO:0007275_multicellular_organismal_development) =HYPERLINK("http://www.ncbi.nih.gov/gquery/gquery.fcgi?term=RDH10"	RDH10) 1760 8 0.872159 -0.121293 611 425.36 0.696170
=HYPERLINK("http://www.godatabase.org/cgi-bin/go.cgi?query=GO:0007275&auto_wild_cards=yes&view=query&action=query&search_constraint=terms"	GO:0007275_multicellular_organismal_development) =HYPERLINK("http://www.ncbi.nih.gov/gquery/gquery.fcgi?term=FGF9"	FGF9) 1760 8 0.872159 -0.121293 611 425.36 0.696170
=HYPERLINK("http://www.godatabase.org/cgi-bin/go.cgi?query=GO:0007275&auto_wild_cards=yes&view=query&action=query&search_constraint=terms"	GO:0007275_multicellular_organismal_development) =HYPERLINK("http://www.ncbi.nih.gov/gquery/gquery.fcgi?term=FZD1"	FZD1) 1760 8 0.872159 -0.121293 611 425.36 0.696170
=HYPERLINK("http://www.godatabase.org/cgi-bin/go.cgi?query=GO:0007275&auto_wild_cards=yes&view=query&action=query&search_constraint=terms"	GO:0007275_multicellular_organismal_development) =HYPERLINK("http://www.ncbi.nih.gov/gquery/gquery.fcgi?term=RELN"	RELN) 1760 8 0.872159 -0.121293 611 425.36 0.696170
=HYPERLINK("http://www.godatabase.org/cgi-bin/go.cgi?query=GO:0007275&auto_wild_cards=yes&view=query&action=query&search_constraint=terms"	GO:0007275_multicellular_organismal_development) =HYPERLINK("http://www.ncbi.nih.gov/gquery/gquery.fcgi?term=TIMP2"	TIMP2) 1760 8 0.872159 -0.121293 611 425.36 0.696170
=HYPERLINK("http://www.godatabase.org/cgi-bin/go.cgi?query=GO:0007275&auto_wild_cards=yes&view=query&action=query&search_constraint=terms"	GO:0007275_multicellular_organismal_development) =HYPERLINK("http://www.ncbi.nih.gov/gquery/gquery.fcgi?term=TACC3"	TACC3) 1760 8 0.872159 -0.121293 611 425.36 0.696170
=HYPERLINK("http://www.godatabase.org/cgi-bin/go.cgi?query=GO:0007275&auto_wild_cards=yes&view=query&action=query&search_constraint=terms"	GO:0007275_multicellular_organismal_development) =HYPERLINK("http://www.ncbi.nih.gov/gquery/gquery.fcgi?term=APC"	APC) 1760 8 0.872159 -0.121293 611 425.36 0.696170
=HYPERLINK("http://www.godatabase.org/cgi-bin/go.cgi?query=GO:0048513&auto_wild_cards=yes&view=query&action=query&search_constraint=terms"	GO:0048513_organ_development) =HYPERLINK("http://www.ncbi.nih.gov/gquery/gquery.fcgi?term=RDH10"	RDH10) 1365 6 0.843407 -0.119067 612 426.7 0.697222
=HYPERLINK("http://www.godatabase.org/cgi-bin/go.cgi?query=GO:0048513&auto_wild_cards=yes&view=query&action=query&search_constraint=terms"	GO:0048513_organ_development) =HYPERLINK("http://www.ncbi.nih.gov/gquery/gquery.fcgi?term=FGF9"	FGF9) 1365 6 0.843407 -0.119067 612 426.7 0.697222
=HYPERLINK("http://www.godatabase.org/cgi-bin/go.cgi?query=GO:0048513&auto_wild_cards=yes&view=query&action=query&search_constraint=terms"	GO:0048513_organ_development) =HYPERLINK("http://www.ncbi.nih.gov/gquery/gquery.fcgi?term=FZD1"	FZD1) 1365 6 0.843407 -0.119067 612 426.7 0.697222
=HYPERLINK("http://www.godatabase.org/cgi-bin/go.cgi?query=GO:0048513&auto_wild_cards=yes&view=query&action=query&search_constraint=terms"	GO:0048513_organ_development) =HYPERLINK("http://www.ncbi.nih.gov/gquery/gquery.fcgi?term=RELN"	RELN) 1365 6 0.843407 -0.119067 612 426.7 0.697222
=HYPERLINK("http://www.godatabase.org/cgi-bin/go.cgi?query=GO:0048513&auto_wild_cards=yes&view=query&action=query&search_constraint=terms"	GO:0048513_organ_development) =HYPERLINK("http://www.ncbi.nih.gov/gquery/gquery.fcgi?term=TACC3"	TACC3) 1365 6 0.843407 -0.119067 612 426.7 0.697222
=HYPERLINK("http://www.godatabase.org/cgi-bin/go.cgi?query=GO:0048513&auto_wild_cards=yes&view=query&action=query&search_constraint=terms"	GO:0048513_organ_development) =HYPERLINK("http://www.ncbi.nih.gov/gquery/gquery.fcgi?term=APC"	APC) 1365 6 0.843407 -0.119067 612 426.7 0.697222
=HYPERLINK("http://www.godatabase.org/cgi-bin/go.cgi?query=GO:0007610&auto_wild_cards=yes&view=query&action=query&search_constraint=terms"	GO:0007610_behavior) =HYPERLINK("http://www.ncbi.nih.gov/gquery/gquery.fcgi?term=RELN"	RELN) 279 1 0.687724 -0.109171 614 431.96 0.703518
=HYPERLINK("http://www.godatabase.org/cgi-bin/go.cgi?query=GO:0065009&auto_wild_cards=yes&view=query&action=query&search_constraint=terms"	GO:0065009_regulation_of_molecular_function) =HYPERLINK("http://www.ncbi.nih.gov/gquery/gquery.fcgi?term=RELN"	RELN) 279 1 0.687724 -0.109171 614 431.96 0.703518
=HYPERLINK("http://www.godatabase.org/cgi-bin/go.cgi?query=GO:0019219&auto_wild_cards=yes&view=query&action=query&search_constraint=terms"	GO:0019219_regulation_of_nucleobase__nucleoside__nucleotide_and_nucleic_acid_metabolic_process) =HYPERLINK("http://www.ncbi.nih.gov/gquery/gquery.fcgi?term=FZD1"	FZD1) 757 3 0.760403 -0.107675 615 432.27 0.702878
=HYPERLINK("http://www.godatabase.org/cgi-bin/go.cgi?query=GO:0019219&auto_wild_cards=yes&view=query&action=query&search_constraint=terms"	GO:0019219_regulation_of_nucleobase__nucleoside__nucleotide_and_nucleic_acid_metabolic_process) =HYPERLINK("http://www.ncbi.nih.gov/gquery/gquery.fcgi?term=TLE1"	TLE1) 757 3 0.760403 -0.107675 615 432.27 0.702878
=HYPERLINK("http://www.godatabase.org/cgi-bin/go.cgi?query=GO:0019219&auto_wild_cards=yes&view=query&action=query&search_constraint=terms"	GO:0019219_regulation_of_nucleobase__nucleoside__nucleotide_and_nucleic_acid_metabolic_process) =HYPERLINK("http://www.ncbi.nih.gov/gquery/gquery.fcgi?term=TIMP2"	TIMP2) 757 3 0.760403 -0.107675 615 432.27 0.702878
=HYPERLINK("http://www.godatabase.org/cgi-bin/go.cgi?query=GO:0048518&auto_wild_cards=yes&view=query&action=query&search_constraint=terms"	GO:0048518_positive_regulation_of_biological_process) =HYPERLINK("http://www.ncbi.nih.gov/gquery/gquery.fcgi?term=FGF9"	FGF9) 995 4 0.771357 -0.099747 616 435.22 0.706526
=HYPERLINK("http://www.godatabase.org/cgi-bin/go.cgi?query=GO:0048518&auto_wild_cards=yes&view=query&action=query&search_constraint=terms"	GO:0048518_positive_regulation_of_biological_process) =HYPERLINK("http://www.ncbi.nih.gov/gquery/gquery.fcgi?term=ATP1A1"	ATP1A1) 995 4 0.771357 -0.099747 616 435.22 0.706526
=HYPERLINK("http://www.godatabase.org/cgi-bin/go.cgi?query=GO:0048518&auto_wild_cards=yes&view=query&action=query&search_constraint=terms"	GO:0048518_positive_regulation_of_biological_process) =HYPERLINK("http://www.ncbi.nih.gov/gquery/gquery.fcgi?term=RELN"	RELN) 995 4 0.771357 -0.099747 616 435.22 0.706526
=HYPERLINK("http://www.godatabase.org/cgi-bin/go.cgi?query=GO:0048518&auto_wild_cards=yes&view=query&action=query&search_constraint=terms"	GO:0048518_positive_regulation_of_biological_process) =HYPERLINK("http://www.ncbi.nih.gov/gquery/gquery.fcgi?term=APC"	APC) 995 4 0.771357 -0.099747 616 435.22 0.706526
=HYPERLINK("http://www.godatabase.org/cgi-bin/go.cgi?query=GO:0065007&auto_wild_cards=yes&view=query&action=query&search_constraint=terms"	GO:0065007_biological_regulation) =HYPERLINK("http://www.ncbi.nih.gov/gquery/gquery.fcgi?term=RDH10"	RDH10) 2593 12 0.887968 -0.098259 617 436.5 0.707455
=HYPERLINK("http://www.godatabase.org/cgi-bin/go.cgi?query=GO:0065007&auto_wild_cards=yes&view=query&action=query&search_constraint=terms"	GO:0065007_biological_regulation) =HYPERLINK("http://www.ncbi.nih.gov/gquery/gquery.fcgi?term=FGF9"	FGF9) 2593 12 0.887968 -0.098259 617 436.5 0.707455
=HYPERLINK("http://www.godatabase.org/cgi-bin/go.cgi?query=GO:0065007&auto_wild_cards=yes&view=query&action=query&search_constraint=terms"	GO:0065007_biological_regulation) =HYPERLINK("http://www.ncbi.nih.gov/gquery/gquery.fcgi?term=STX4A"	STX4A) 2593 12 0.887968 -0.098259 617 436.5 0.707455
=HYPERLINK("http://www.godatabase.org/cgi-bin/go.cgi?query=GO:0065007&auto_wild_cards=yes&view=query&action=query&search_constraint=terms"	GO:0065007_biological_regulation) =HYPERLINK("http://www.ncbi.nih.gov/gquery/gquery.fcgi?term=FZD1"	FZD1) 2593 12 0.887968 -0.098259 617 436.5 0.707455
=HYPERLINK("http://www.godatabase.org/cgi-bin/go.cgi?query=GO:0065007&auto_wild_cards=yes&view=query&action=query&search_constraint=terms"	GO:0065007_biological_regulation) =HYPERLINK("http://www.ncbi.nih.gov/gquery/gquery.fcgi?term=LIN7C"	LIN7C) 2593 12 0.887968 -0.098259 617 436.5 0.707455
=HYPERLINK("http://www.godatabase.org/cgi-bin/go.cgi?query=GO:0065007&auto_wild_cards=yes&view=query&action=query&search_constraint=terms"	GO:0065007_biological_regulation) =HYPERLINK("http://www.ncbi.nih.gov/gquery/gquery.fcgi?term=RELN"	RELN) 2593 12 0.887968 -0.098259 617 436.5 0.707455
=HYPERLINK("http://www.godatabase.org/cgi-bin/go.cgi?query=GO:0065007&auto_wild_cards=yes&view=query&action=query&search_constraint=terms"	GO:0065007_biological_regulation) =HYPERLINK("http://www.ncbi.nih.gov/gquery/gquery.fcgi?term=ATP1A1"	ATP1A1) 2593 12 0.887968 -0.098259 617 436.5 0.707455
=HYPERLINK("http://www.godatabase.org/cgi-bin/go.cgi?query=GO:0065007&auto_wild_cards=yes&view=query&action=query&search_constraint=terms"	GO:0065007_biological_regulation) =HYPERLINK("http://www.ncbi.nih.gov/gquery/gquery.fcgi?term=TLE1"	TLE1) 2593 12 0.887968 -0.098259 617 436.5 0.707455
=HYPERLINK("http://www.godatabase.org/cgi-bin/go.cgi?query=GO:0065007&auto_wild_cards=yes&view=query&action=query&search_constraint=terms"	GO:0065007_biological_regulation) =HYPERLINK("http://www.ncbi.nih.gov/gquery/gquery.fcgi?term=TACC3"	TACC3) 2593 12 0.887968 -0.098259 617 436.5 0.707455
=HYPERLINK("http://www.godatabase.org/cgi-bin/go.cgi?query=GO:0065007&auto_wild_cards=yes&view=query&action=query&search_constraint=terms"	GO:0065007_biological_regulation) =HYPERLINK("http://www.ncbi.nih.gov/gquery/gquery.fcgi?term=TIMP2"	TIMP2) 2593 12 0.887968 -0.098259 617 436.5 0.707455
=HYPERLINK("http://www.godatabase.org/cgi-bin/go.cgi?query=GO:0065007&auto_wild_cards=yes&view=query&action=query&search_constraint=terms"	GO:0065007_biological_regulation) =HYPERLINK("http://www.ncbi.nih.gov/gquery/gquery.fcgi?term=BMF"	BMF) 2593 12 0.887968 -0.098259 617 436.5 0.707455
=HYPERLINK("http://www.godatabase.org/cgi-bin/go.cgi?query=GO:0065007&auto_wild_cards=yes&view=query&action=query&search_constraint=terms"	GO:0065007_biological_regulation) =HYPERLINK("http://www.ncbi.nih.gov/gquery/gquery.fcgi?term=APC"	APC) 2593 12 0.887968 -0.098259 617 436.5 0.707455
=HYPERLINK("http://www.godatabase.org/cgi-bin/go.cgi?query=GO:0009790&auto_wild_cards=yes&view=query&action=query&search_constraint=terms"	GO:0009790_embryonic_development) =HYPERLINK("http://www.ncbi.nih.gov/gquery/gquery.fcgi?term=RDH10"	RDH10) 567 2 0.676808 -0.089306 618 439.55 0.711246
=HYPERLINK("http://www.godatabase.org/cgi-bin/go.cgi?query=GO:0009790&auto_wild_cards=yes&view=query&action=query&search_constraint=terms"	GO:0009790_embryonic_development) =HYPERLINK("http://www.ncbi.nih.gov/gquery/gquery.fcgi?term=FGF9"	FGF9) 567 2 0.676808 -0.089306 618 439.55 0.711246
=HYPERLINK("http://www.godatabase.org/cgi-bin/go.cgi?query=GO:0034961&auto_wild_cards=yes&view=query&action=query&search_constraint=terms"	GO:0034961_cellular_biopolymer_biosynthetic_process) =HYPERLINK("http://www.ncbi.nih.gov/gquery/gquery.fcgi?term=MRPL19"	MRPL19) 804 3 0.715951 -0.088069 619 440.06 0.710921
=HYPERLINK("http://www.godatabase.org/cgi-bin/go.cgi?query=GO:0034961&auto_wild_cards=yes&view=query&action=query&search_constraint=terms"	GO:0034961_cellular_biopolymer_biosynthetic_process) =HYPERLINK("http://www.ncbi.nih.gov/gquery/gquery.fcgi?term=FZD1"	FZD1) 804 3 0.715951 -0.088069 619 440.06 0.710921
=HYPERLINK("http://www.godatabase.org/cgi-bin/go.cgi?query=GO:0034961&auto_wild_cards=yes&view=query&action=query&search_constraint=terms"	GO:0034961_cellular_biopolymer_biosynthetic_process) =HYPERLINK("http://www.ncbi.nih.gov/gquery/gquery.fcgi?term=TLE1"	TLE1) 804 3 0.715951 -0.088069 619 440.06 0.710921
=HYPERLINK("http://www.godatabase.org/cgi-bin/go.cgi?query=GO:0043284&auto_wild_cards=yes&view=query&action=query&search_constraint=terms"	GO:0043284_biopolymer_biosynthetic_process) =HYPERLINK("http://www.ncbi.nih.gov/gquery/gquery.fcgi?term=MRPL19"	MRPL19) 807 3 0.713290 -0.086936 620 440.37 0.710274
=HYPERLINK("http://www.godatabase.org/cgi-bin/go.cgi?query=GO:0043284&auto_wild_cards=yes&view=query&action=query&search_constraint=terms"	GO:0043284_biopolymer_biosynthetic_process) =HYPERLINK("http://www.ncbi.nih.gov/gquery/gquery.fcgi?term=FZD1"	FZD1) 807 3 0.713290 -0.086936 620 440.37 0.710274
=HYPERLINK("http://www.godatabase.org/cgi-bin/go.cgi?query=GO:0043284&auto_wild_cards=yes&view=query&action=query&search_constraint=terms"	GO:0043284_biopolymer_biosynthetic_process) =HYPERLINK("http://www.ncbi.nih.gov/gquery/gquery.fcgi?term=TLE1"	TLE1) 807 3 0.713290 -0.086936 620 440.37 0.710274
=HYPERLINK("http://www.godatabase.org/cgi-bin/go.cgi?query=GO:0031326&auto_wild_cards=yes&view=query&action=query&search_constraint=terms"	GO:0031326_regulation_of_cellular_biosynthetic_process) =HYPERLINK("http://www.ncbi.nih.gov/gquery/gquery.fcgi?term=FZD1"	FZD1) 812 3 0.708898 -0.085076 621 440.91 0.710000
=HYPERLINK("http://www.godatabase.org/cgi-bin/go.cgi?query=GO:0031326&auto_wild_cards=yes&view=query&action=query&search_constraint=terms"	GO:0031326_regulation_of_cellular_biosynthetic_process) =HYPERLINK("http://www.ncbi.nih.gov/gquery/gquery.fcgi?term=TLE1"	TLE1) 812 3 0.708898 -0.085076 621 440.91 0.710000
=HYPERLINK("http://www.godatabase.org/cgi-bin/go.cgi?query=GO:0031326&auto_wild_cards=yes&view=query&action=query&search_constraint=terms"	GO:0031326_regulation_of_cellular_biosynthetic_process) =HYPERLINK("http://www.ncbi.nih.gov/gquery/gquery.fcgi?term=ATP1A1"	ATP1A1) 812 3 0.708898 -0.085076 621 440.91 0.710000
=HYPERLINK("http://www.godatabase.org/cgi-bin/go.cgi?query=GO:0009889&auto_wild_cards=yes&view=query&action=query&search_constraint=terms"	GO:0009889_regulation_of_biosynthetic_process) =HYPERLINK("http://www.ncbi.nih.gov/gquery/gquery.fcgi?term=FZD1"	FZD1) 815 3 0.706288 -0.083978 622 441.14 0.709228
=HYPERLINK("http://www.godatabase.org/cgi-bin/go.cgi?query=GO:0009889&auto_wild_cards=yes&view=query&action=query&search_constraint=terms"	GO:0009889_regulation_of_biosynthetic_process) =HYPERLINK("http://www.ncbi.nih.gov/gquery/gquery.fcgi?term=ATP1A1"	ATP1A1) 815 3 0.706288 -0.083978 622 441.14 0.709228
=HYPERLINK("http://www.godatabase.org/cgi-bin/go.cgi?query=GO:0009889&auto_wild_cards=yes&view=query&action=query&search_constraint=terms"	GO:0009889_regulation_of_biosynthetic_process) =HYPERLINK("http://www.ncbi.nih.gov/gquery/gquery.fcgi?term=TLE1"	TLE1) 815 3 0.706288 -0.083978 622 441.14 0.709228
=HYPERLINK("http://www.godatabase.org/cgi-bin/go.cgi?query=GO:0051093&auto_wild_cards=yes&view=query&action=query&search_constraint=terms"	GO:0051093_negative_regulation_of_developmental_process) =HYPERLINK("http://www.ncbi.nih.gov/gquery/gquery.fcgi?term=APC"	APC) 331 1 0.579683 -0.078911 623 443.21 0.711413
=HYPERLINK("http://www.godatabase.org/cgi-bin/go.cgi?query=GO:0048522&auto_wild_cards=yes&view=query&action=query&search_constraint=terms"	GO:0048522_positive_regulation_of_cellular_process) =HYPERLINK("http://www.ncbi.nih.gov/gquery/gquery.fcgi?term=FGF9"	FGF9) 895 3 0.643156 -0.059035 624 452.2 0.724679
=HYPERLINK("http://www.godatabase.org/cgi-bin/go.cgi?query=GO:0048522&auto_wild_cards=yes&view=query&action=query&search_constraint=terms"	GO:0048522_positive_regulation_of_cellular_process) =HYPERLINK("http://www.ncbi.nih.gov/gquery/gquery.fcgi?term=RELN"	RELN) 895 3 0.643156 -0.059035 624 452.2 0.724679
=HYPERLINK("http://www.godatabase.org/cgi-bin/go.cgi?query=GO:0048522&auto_wild_cards=yes&view=query&action=query&search_constraint=terms"	GO:0048522_positive_regulation_of_cellular_process) =HYPERLINK("http://www.ncbi.nih.gov/gquery/gquery.fcgi?term=APC"	APC) 895 3 0.643156 -0.059035 624 452.2 0.724679
=HYPERLINK("http://www.godatabase.org/cgi-bin/go.cgi?query=GO:0034645&auto_wild_cards=yes&view=query&action=query&search_constraint=terms"	GO:0034645_cellular_macromolecule_biosynthetic_process) =HYPERLINK("http://www.ncbi.nih.gov/gquery/gquery.fcgi?term=MRPL19"	MRPL19) 901 3 0.638873 -0.057467 625 453.18 0.725088
=HYPERLINK("http://www.godatabase.org/cgi-bin/go.cgi?query=GO:0034645&auto_wild_cards=yes&view=query&action=query&search_constraint=terms"	GO:0034645_cellular_macromolecule_biosynthetic_process) =HYPERLINK("http://www.ncbi.nih.gov/gquery/gquery.fcgi?term=FZD1"	FZD1) 901 3 0.638873 -0.057467 625 453.18 0.725088
=HYPERLINK("http://www.godatabase.org/cgi-bin/go.cgi?query=GO:0034645&auto_wild_cards=yes&view=query&action=query&search_constraint=terms"	GO:0034645_cellular_macromolecule_biosynthetic_process) =HYPERLINK("http://www.ncbi.nih.gov/gquery/gquery.fcgi?term=TLE1"	TLE1) 901 3 0.638873 -0.057467 625 453.18 0.725088
=HYPERLINK("http://www.godatabase.org/cgi-bin/go.cgi?query=GO:0016070&auto_wild_cards=yes&view=query&action=query&search_constraint=terms"	GO:0016070_RNA_metabolic_process) =HYPERLINK("http://www.ncbi.nih.gov/gquery/gquery.fcgi?term=EBNA1BP2"	EBNA1BP2) 658 2 0.583207 -0.056962 626 453.8 0.724920
=HYPERLINK("http://www.godatabase.org/cgi-bin/go.cgi?query=GO:0016070&auto_wild_cards=yes&view=query&action=query&search_constraint=terms"	GO:0016070_RNA_metabolic_process) =HYPERLINK("http://www.ncbi.nih.gov/gquery/gquery.fcgi?term=TLE1"	TLE1) 658 2 0.583207 -0.056962 626 453.8 0.724920
=HYPERLINK("http://www.godatabase.org/cgi-bin/go.cgi?query=GO:0009059&auto_wild_cards=yes&view=query&action=query&search_constraint=terms"	GO:0009059_macromolecule_biosynthetic_process) =HYPERLINK("http://www.ncbi.nih.gov/gquery/gquery.fcgi?term=MRPL19"	MRPL19) 910 3 0.632555 -0.055186 627 454.88 0.725486
=HYPERLINK("http://www.godatabase.org/cgi-bin/go.cgi?query=GO:0009059&auto_wild_cards=yes&view=query&action=query&search_constraint=terms"	GO:0009059_macromolecule_biosynthetic_process) =HYPERLINK("http://www.ncbi.nih.gov/gquery/gquery.fcgi?term=FZD1"	FZD1) 910 3 0.632555 -0.055186 627 454.88 0.725486
=HYPERLINK("http://www.godatabase.org/cgi-bin/go.cgi?query=GO:0009059&auto_wild_cards=yes&view=query&action=query&search_constraint=terms"	GO:0009059_macromolecule_biosynthetic_process) =HYPERLINK("http://www.ncbi.nih.gov/gquery/gquery.fcgi?term=TLE1"	TLE1) 910 3 0.632555 -0.055186 627 454.88 0.725486
=HYPERLINK("http://www.godatabase.org/cgi-bin/go.cgi?query=GO:0050794&auto_wild_cards=yes&view=query&action=query&search_constraint=terms"	GO:0050794_regulation_of_cellular_process) =HYPERLINK("http://www.ncbi.nih.gov/gquery/gquery.fcgi?term=FGF9"	FGF9) 2190 9 0.788527 -0.053371 628 456.05 0.726194
=HYPERLINK("http://www.godatabase.org/cgi-bin/go.cgi?query=GO:0050794&auto_wild_cards=yes&view=query&action=query&search_constraint=terms"	GO:0050794_regulation_of_cellular_process) =HYPERLINK("http://www.ncbi.nih.gov/gquery/gquery.fcgi?term=FZD1"	FZD1) 2190 9 0.788527 -0.053371 628 456.05 0.726194
=HYPERLINK("http://www.godatabase.org/cgi-bin/go.cgi?query=GO:0050794&auto_wild_cards=yes&view=query&action=query&search_constraint=terms"	GO:0050794_regulation_of_cellular_process) =HYPERLINK("http://www.ncbi.nih.gov/gquery/gquery.fcgi?term=ATP1A1"	ATP1A1) 2190 9 0.788527 -0.053371 628 456.05 0.726194
=HYPERLINK("http://www.godatabase.org/cgi-bin/go.cgi?query=GO:0050794&auto_wild_cards=yes&view=query&action=query&search_constraint=terms"	GO:0050794_regulation_of_cellular_process) =HYPERLINK("http://www.ncbi.nih.gov/gquery/gquery.fcgi?term=TLE1"	TLE1) 2190 9 0.788527 -0.053371 628 456.05 0.726194
=HYPERLINK("http://www.godatabase.org/cgi-bin/go.cgi?query=GO:0050794&auto_wild_cards=yes&view=query&action=query&search_constraint=terms"	GO:0050794_regulation_of_cellular_process) =HYPERLINK("http://www.ncbi.nih.gov/gquery/gquery.fcgi?term=RELN"	RELN) 2190 9 0.788527 -0.053371 628 456.05 0.726194
=HYPERLINK("http://www.godatabase.org/cgi-bin/go.cgi?query=GO:0050794&auto_wild_cards=yes&view=query&action=query&search_constraint=terms"	GO:0050794_regulation_of_cellular_process) =HYPERLINK("http://www.ncbi.nih.gov/gquery/gquery.fcgi?term=TIMP2"	TIMP2) 2190 9 0.788527 -0.053371 628 456.05 0.726194
=HYPERLINK("http://www.godatabase.org/cgi-bin/go.cgi?query=GO:0050794&auto_wild_cards=yes&view=query&action=query&search_constraint=terms"	GO:0050794_regulation_of_cellular_process) =HYPERLINK("http://www.ncbi.nih.gov/gquery/gquery.fcgi?term=TACC3"	TACC3) 2190 9 0.788527 -0.053371 628 456.05 0.726194
=HYPERLINK("http://www.godatabase.org/cgi-bin/go.cgi?query=GO:0050794&auto_wild_cards=yes&view=query&action=query&search_constraint=terms"	GO:0050794_regulation_of_cellular_process) =HYPERLINK("http://www.ncbi.nih.gov/gquery/gquery.fcgi?term=BMF"	BMF) 2190 9 0.788527 -0.053371 628 456.05 0.726194
=HYPERLINK("http://www.godatabase.org/cgi-bin/go.cgi?query=GO:0050794&auto_wild_cards=yes&view=query&action=query&search_constraint=terms"	GO:0050794_regulation_of_cellular_process) =HYPERLINK("http://www.ncbi.nih.gov/gquery/gquery.fcgi?term=APC"	APC) 2190 9 0.788527 -0.053371 628 456.05 0.726194
=HYPERLINK("http://www.godatabase.org/cgi-bin/go.cgi?query=GO:0045449&auto_wild_cards=yes&view=query&action=query&search_constraint=terms"	GO:0045449_regulation_of_transcription) =HYPERLINK("http://www.ncbi.nih.gov/gquery/gquery.fcgi?term=FZD1"	FZD1) 676 2 0.567678 -0.052050 629 456.65 0.725994
=HYPERLINK("http://www.godatabase.org/cgi-bin/go.cgi?query=GO:0045449&auto_wild_cards=yes&view=query&action=query&search_constraint=terms"	GO:0045449_regulation_of_transcription) =HYPERLINK("http://www.ncbi.nih.gov/gquery/gquery.fcgi?term=TLE1"	TLE1) 676 2 0.567678 -0.052050 629 456.65 0.725994
=HYPERLINK("http://www.godatabase.org/cgi-bin/go.cgi?query=GO:0060255&auto_wild_cards=yes&view=query&action=query&search_constraint=terms"	GO:0060255_regulation_of_macromolecule_metabolic_process) =HYPERLINK("http://www.ncbi.nih.gov/gquery/gquery.fcgi?term=FZD1"	FZD1) 936 3 0.614984 -0.049048 630 457.27 0.725825
=HYPERLINK("http://www.godatabase.org/cgi-bin/go.cgi?query=GO:0060255&auto_wild_cards=yes&view=query&action=query&search_constraint=terms"	GO:0060255_regulation_of_macromolecule_metabolic_process) =HYPERLINK("http://www.ncbi.nih.gov/gquery/gquery.fcgi?term=TLE1"	TLE1) 936 3 0.614984 -0.049048 630 457.27 0.725825
=HYPERLINK("http://www.godatabase.org/cgi-bin/go.cgi?query=GO:0060255&auto_wild_cards=yes&view=query&action=query&search_constraint=terms"	GO:0060255_regulation_of_macromolecule_metabolic_process) =HYPERLINK("http://www.ncbi.nih.gov/gquery/gquery.fcgi?term=APC"	APC) 936 3 0.614984 -0.049048 630 457.27 0.725825
=HYPERLINK("http://www.godatabase.org/cgi-bin/go.cgi?query=GO:0042221&auto_wild_cards=yes&view=query&action=query&search_constraint=terms"	GO:0042221_response_to_chemical_stimulus) =HYPERLINK("http://www.ncbi.nih.gov/gquery/gquery.fcgi?term=ATP1A1"	ATP1A1) 409 1 0.469132 -0.048982 631 457.55 0.725119
=HYPERLINK("http://www.godatabase.org/cgi-bin/go.cgi?query=GO:0042592&auto_wild_cards=yes&view=query&action=query&search_constraint=terms"	GO:0042592_homeostatic_process) =HYPERLINK("http://www.ncbi.nih.gov/gquery/gquery.fcgi?term=APC"	APC) 419 1 0.457936 -0.046098 632 458.65 0.725712
=HYPERLINK("http://www.godatabase.org/cgi-bin/go.cgi?query=GO:0006350&auto_wild_cards=yes&view=query&action=query&search_constraint=terms"	GO:0006350_transcription) =HYPERLINK("http://www.ncbi.nih.gov/gquery/gquery.fcgi?term=FZD1"	FZD1) 701 2 0.547432 -0.045887 633 458.84 0.724866
=HYPERLINK("http://www.godatabase.org/cgi-bin/go.cgi?query=GO:0006350&auto_wild_cards=yes&view=query&action=query&search_constraint=terms"	GO:0006350_transcription) =HYPERLINK("http://www.ncbi.nih.gov/gquery/gquery.fcgi?term=TLE1"	TLE1) 701 2 0.547432 -0.045887 633 458.84 0.724866
=HYPERLINK("http://www.godatabase.org/cgi-bin/go.cgi?query=GO:0010604&auto_wild_cards=yes&view=query&action=query&search_constraint=terms"	GO:0010604_positive_regulation_of_macromolecule_metabolic_process) =HYPERLINK("http://www.ncbi.nih.gov/gquery/gquery.fcgi?term=APC"	APC) 433 1 0.443129 -0.042347 634 460.43 0.726230
=HYPERLINK("http://www.godatabase.org/cgi-bin/go.cgi?query=GO:0006357&auto_wild_cards=yes&view=query&action=query&search_constraint=terms"	GO:0006357_regulation_of_transcription_from_RNA_polymerase_II_promoter) =HYPERLINK("http://www.ncbi.nih.gov/gquery/gquery.fcgi?term=TLE1"	TLE1) 435 1 0.441092 -0.041837 635 460.87 0.725780
=HYPERLINK("http://www.godatabase.org/cgi-bin/go.cgi?query=GO:0031325&auto_wild_cards=yes&view=query&action=query&search_constraint=terms"	GO:0031325_positive_regulation_of_cellular_metabolic_process) =HYPERLINK("http://www.ncbi.nih.gov/gquery/gquery.fcgi?term=APC"	APC) 442 1 0.434106 -0.040100 636 461.45 0.725550
=HYPERLINK("http://www.godatabase.org/cgi-bin/go.cgi?query=GO:0006366&auto_wild_cards=yes&view=query&action=query&search_constraint=terms"	GO:0006366_transcription_from_RNA_polymerase_II_promoter) =HYPERLINK("http://www.ncbi.nih.gov/gquery/gquery.fcgi?term=TLE1"	TLE1) 444 1 0.432151 -0.039618 637 462.12 0.725463
=HYPERLINK("http://www.godatabase.org/cgi-bin/go.cgi?query=GO:0010556&auto_wild_cards=yes&view=query&action=query&search_constraint=terms"	GO:0010556_regulation_of_macromolecule_biosynthetic_process) =HYPERLINK("http://www.ncbi.nih.gov/gquery/gquery.fcgi?term=FZD1"	FZD1) 745 2 0.515101 -0.036673 638 463.24 0.726082
=HYPERLINK("http://www.godatabase.org/cgi-bin/go.cgi?query=GO:0010556&auto_wild_cards=yes&view=query&action=query&search_constraint=terms"	GO:0010556_regulation_of_macromolecule_biosynthetic_process) =HYPERLINK("http://www.ncbi.nih.gov/gquery/gquery.fcgi?term=TLE1"	TLE1) 745 2 0.515101 -0.036673 638 463.24 0.726082
=HYPERLINK("http://www.godatabase.org/cgi-bin/go.cgi?query=GO:0009893&auto_wild_cards=yes&view=query&action=query&search_constraint=terms"	GO:0009893_positive_regulation_of_metabolic_process) =HYPERLINK("http://www.ncbi.nih.gov/gquery/gquery.fcgi?term=APC"	APC) 458 1 0.418941 -0.036398 639 463.75 0.725743
=HYPERLINK("http://www.godatabase.org/cgi-bin/go.cgi?query=GO:0010468&auto_wild_cards=yes&view=query&action=query&search_constraint=terms"	GO:0010468_regulation_of_gene_expression) =HYPERLINK("http://www.ncbi.nih.gov/gquery/gquery.fcgi?term=FZD1"	FZD1) 778 2 0.493252 -0.030933 640 465.23 0.726922
=HYPERLINK("http://www.godatabase.org/cgi-bin/go.cgi?query=GO:0010468&auto_wild_cards=yes&view=query&action=query&search_constraint=terms"	GO:0010468_regulation_of_gene_expression) =HYPERLINK("http://www.ncbi.nih.gov/gquery/gquery.fcgi?term=TLE1"	TLE1) 778 2 0.493252 -0.030933 640 465.23 0.726922
=HYPERLINK("http://www.godatabase.org/cgi-bin/go.cgi?query=GO:0050789&auto_wild_cards=yes&view=query&action=query&search_constraint=terms"	GO:0050789_regulation_of_biological_process) =HYPERLINK("http://www.ncbi.nih.gov/gquery/gquery.fcgi?term=FGF9"	FGF9) 2357 9 0.732658 -0.026892 641 466.0 0.726989
=HYPERLINK("http://www.godatabase.org/cgi-bin/go.cgi?query=GO:0050789&auto_wild_cards=yes&view=query&action=query&search_constraint=terms"	GO:0050789_regulation_of_biological_process) =HYPERLINK("http://www.ncbi.nih.gov/gquery/gquery.fcgi?term=FZD1"	FZD1) 2357 9 0.732658 -0.026892 641 466.0 0.726989
=HYPERLINK("http://www.godatabase.org/cgi-bin/go.cgi?query=GO:0050789&auto_wild_cards=yes&view=query&action=query&search_constraint=terms"	GO:0050789_regulation_of_biological_process) =HYPERLINK("http://www.ncbi.nih.gov/gquery/gquery.fcgi?term=RELN"	RELN) 2357 9 0.732658 -0.026892 641 466.0 0.726989
=HYPERLINK("http://www.godatabase.org/cgi-bin/go.cgi?query=GO:0050789&auto_wild_cards=yes&view=query&action=query&search_constraint=terms"	GO:0050789_regulation_of_biological_process) =HYPERLINK("http://www.ncbi.nih.gov/gquery/gquery.fcgi?term=ATP1A1"	ATP1A1) 2357 9 0.732658 -0.026892 641 466.0 0.726989
=HYPERLINK("http://www.godatabase.org/cgi-bin/go.cgi?query=GO:0050789&auto_wild_cards=yes&view=query&action=query&search_constraint=terms"	GO:0050789_regulation_of_biological_process) =HYPERLINK("http://www.ncbi.nih.gov/gquery/gquery.fcgi?term=TLE1"	TLE1) 2357 9 0.732658 -0.026892 641 466.0 0.726989
=HYPERLINK("http://www.godatabase.org/cgi-bin/go.cgi?query=GO:0050789&auto_wild_cards=yes&view=query&action=query&search_constraint=terms"	GO:0050789_regulation_of_biological_process) =HYPERLINK("http://www.ncbi.nih.gov/gquery/gquery.fcgi?term=TACC3"	TACC3) 2357 9 0.732658 -0.026892 641 466.0 0.726989
=HYPERLINK("http://www.godatabase.org/cgi-bin/go.cgi?query=GO:0050789&auto_wild_cards=yes&view=query&action=query&search_constraint=terms"	GO:0050789_regulation_of_biological_process) =HYPERLINK("http://www.ncbi.nih.gov/gquery/gquery.fcgi?term=TIMP2"	TIMP2) 2357 9 0.732658 -0.026892 641 466.0 0.726989
=HYPERLINK("http://www.godatabase.org/cgi-bin/go.cgi?query=GO:0050789&auto_wild_cards=yes&view=query&action=query&search_constraint=terms"	GO:0050789_regulation_of_biological_process) =HYPERLINK("http://www.ncbi.nih.gov/gquery/gquery.fcgi?term=BMF"	BMF) 2357 9 0.732658 -0.026892 641 466.0 0.726989
=HYPERLINK("http://www.godatabase.org/cgi-bin/go.cgi?query=GO:0050789&auto_wild_cards=yes&view=query&action=query&search_constraint=terms"	GO:0050789_regulation_of_biological_process) =HYPERLINK("http://www.ncbi.nih.gov/gquery/gquery.fcgi?term=APC"	APC) 2357 9 0.732658 -0.026892 641 466.0 0.726989
=HYPERLINK("http://www.godatabase.org/cgi-bin/go.cgi?query=GO:0006355&auto_wild_cards=yes&view=query&action=query&search_constraint=terms"	GO:0006355_regulation_of_transcription__DNA-dependent) =HYPERLINK("http://www.ncbi.nih.gov/gquery/gquery.fcgi?term=TLE1"	TLE1) 575 1 0.333696 -0.017897 642 468.88 0.730343
=HYPERLINK("http://www.godatabase.org/cgi-bin/go.cgi?query=GO:0051252&auto_wild_cards=yes&view=query&action=query&search_constraint=terms"	GO:0051252_regulation_of_RNA_metabolic_process) =HYPERLINK("http://www.ncbi.nih.gov/gquery/gquery.fcgi?term=TLE1"	TLE1) 590 1 0.325212 -0.016332 643 469.72 0.730513
=HYPERLINK("http://www.godatabase.org/cgi-bin/go.cgi?query=GO:0006351&auto_wild_cards=yes&view=query&action=query&search_constraint=terms"	GO:0006351_transcription__DNA-dependent) =HYPERLINK("http://www.ncbi.nih.gov/gquery/gquery.fcgi?term=TLE1"	TLE1) 594 1 0.323022 -0.015937 644 470.03 0.729860
=HYPERLINK("http://www.godatabase.org/cgi-bin/go.cgi?query=GO:0032774&auto_wild_cards=yes&view=query&action=query&search_constraint=terms"	GO:0032774_RNA_biosynthetic_process) =HYPERLINK("http://www.ncbi.nih.gov/gquery/gquery.fcgi?term=TLE1"	TLE1) 595 1 0.322479 -0.015840 645 470.24 0.729054
=HYPERLINK("http://www.godatabase.org/cgi-bin/go.cgi?query=GO:0008150&auto_wild_cards=yes&view=query&action=query&search_constraint=terms"	GO:0008150_biological_process) =HYPERLINK("http://www.ncbi.nih.gov/gquery/gquery.fcgi?term=EXO1"	EXO1) 4605 24 1.000000 0.000000 2725 2718.63 0.997662
=HYPERLINK("http://www.godatabase.org/cgi-bin/go.cgi?query=GO:0008150&auto_wild_cards=yes&view=query&action=query&search_constraint=terms"	GO:0008150_biological_process) =HYPERLINK("http://www.ncbi.nih.gov/gquery/gquery.fcgi?term=RAD23B"	RAD23B) 4605 24 1.000000 0.000000 2725 2718.63 0.997662
=HYPERLINK("http://www.godatabase.org/cgi-bin/go.cgi?query=GO:0008150&auto_wild_cards=yes&view=query&action=query&search_constraint=terms"	GO:0008150_biological_process) =HYPERLINK("http://www.ncbi.nih.gov/gquery/gquery.fcgi?term=TYRP1"	TYRP1) 4605 24 1.000000 0.000000 2725 2718.63 0.997662
=HYPERLINK("http://www.godatabase.org/cgi-bin/go.cgi?query=GO:0008150&auto_wild_cards=yes&view=query&action=query&search_constraint=terms"	GO:0008150_biological_process) =HYPERLINK("http://www.ncbi.nih.gov/gquery/gquery.fcgi?term=FGF9"	FGF9) 4605 24 1.000000 0.000000 2725 2718.63 0.997662
=HYPERLINK("http://www.godatabase.org/cgi-bin/go.cgi?query=GO:0008150&auto_wild_cards=yes&view=query&action=query&search_constraint=terms"	GO:0008150_biological_process) =HYPERLINK("http://www.ncbi.nih.gov/gquery/gquery.fcgi?term=STX4A"	STX4A) 4605 24 1.000000 0.000000 2725 2718.63 0.997662
=HYPERLINK("http://www.godatabase.org/cgi-bin/go.cgi?query=GO:0008150&auto_wild_cards=yes&view=query&action=query&search_constraint=terms"	GO:0008150_biological_process) =HYPERLINK("http://www.ncbi.nih.gov/gquery/gquery.fcgi?term=FZD1"	FZD1) 4605 24 1.000000 0.000000 2725 2718.63 0.997662
=HYPERLINK("http://www.godatabase.org/cgi-bin/go.cgi?query=GO:0008150&auto_wild_cards=yes&view=query&action=query&search_constraint=terms"	GO:0008150_biological_process) =HYPERLINK("http://www.ncbi.nih.gov/gquery/gquery.fcgi?term=LIN7C"	LIN7C) 4605 24 1.000000 0.000000 2725 2718.63 0.997662
=HYPERLINK("http://www.godatabase.org/cgi-bin/go.cgi?query=GO:0008150&auto_wild_cards=yes&view=query&action=query&search_constraint=terms"	GO:0008150_biological_process) =HYPERLINK("http://www.ncbi.nih.gov/gquery/gquery.fcgi?term=TLE1"	TLE1) 4605 24 1.000000 0.000000 2725 2718.63 0.997662
=HYPERLINK("http://www.godatabase.org/cgi-bin/go.cgi?query=GO:0008150&auto_wild_cards=yes&view=query&action=query&search_constraint=terms"	GO:0008150_biological_process) =HYPERLINK("http://www.ncbi.nih.gov/gquery/gquery.fcgi?term=ATP1A1"	ATP1A1) 4605 24 1.000000 0.000000 2725 2718.63 0.997662
=HYPERLINK("http://www.godatabase.org/cgi-bin/go.cgi?query=GO:0008150&auto_wild_cards=yes&view=query&action=query&search_constraint=terms"	GO:0008150_biological_process) =HYPERLINK("http://www.ncbi.nih.gov/gquery/gquery.fcgi?term=TACC3"	TACC3) 4605 24 1.000000 0.000000 2725 2718.63 0.997662
=HYPERLINK("http://www.godatabase.org/cgi-bin/go.cgi?query=GO:0008150&auto_wild_cards=yes&view=query&action=query&search_constraint=terms"	GO:0008150_biological_process) =HYPERLINK("http://www.ncbi.nih.gov/gquery/gquery.fcgi?term=TIMP2"	TIMP2) 4605 24 1.000000 0.000000 2725 2718.63 0.997662
=HYPERLINK("http://www.godatabase.org/cgi-bin/go.cgi?query=GO:0008150&auto_wild_cards=yes&view=query&action=query&search_constraint=terms"	GO:0008150_biological_process) =HYPERLINK("http://www.ncbi.nih.gov/gquery/gquery.fcgi?term=BICD2"	BICD2) 4605 24 1.000000 0.000000 2725 2718.63 0.997662
=HYPERLINK("http://www.godatabase.org/cgi-bin/go.cgi?query=GO:0008150&auto_wild_cards=yes&view=query&action=query&search_constraint=terms"	GO:0008150_biological_process) =HYPERLINK("http://www.ncbi.nih.gov/gquery/gquery.fcgi?term=HDGFRP3"	HDGFRP3) 4605 24 1.000000 0.000000 2725 2718.63 0.997662
=HYPERLINK("http://www.godatabase.org/cgi-bin/go.cgi?query=GO:0008150&auto_wild_cards=yes&view=query&action=query&search_constraint=terms"	GO:0008150_biological_process) =HYPERLINK("http://www.ncbi.nih.gov/gquery/gquery.fcgi?term=EBNA1BP2"	EBNA1BP2) 4605 24 1.000000 0.000000 2725 2718.63 0.997662
=HYPERLINK("http://www.godatabase.org/cgi-bin/go.cgi?query=GO:0008150&auto_wild_cards=yes&view=query&action=query&search_constraint=terms"	GO:0008150_biological_process) =HYPERLINK("http://www.ncbi.nih.gov/gquery/gquery.fcgi?term=RDH10"	RDH10) 4605 24 1.000000 0.000000 2725 2718.63 0.997662
=HYPERLINK("http://www.godatabase.org/cgi-bin/go.cgi?query=GO:0008150&auto_wild_cards=yes&view=query&action=query&search_constraint=terms"	GO:0008150_biological_process) =HYPERLINK("http://www.ncbi.nih.gov/gquery/gquery.fcgi?term=CSNK2A1"	CSNK2A1) 4605 24 1.000000 0.000000 2725 2718.63 0.997662
=HYPERLINK("http://www.godatabase.org/cgi-bin/go.cgi?query=GO:0008150&auto_wild_cards=yes&view=query&action=query&search_constraint=terms"	GO:0008150_biological_process) =HYPERLINK("http://www.ncbi.nih.gov/gquery/gquery.fcgi?term=B3GNT5"	B3GNT5) 4605 24 1.000000 0.000000 2725 2718.63 0.997662
=HYPERLINK("http://www.godatabase.org/cgi-bin/go.cgi?query=GO:0008150&auto_wild_cards=yes&view=query&action=query&search_constraint=terms"	GO:0008150_biological_process) =HYPERLINK("http://www.ncbi.nih.gov/gquery/gquery.fcgi?term=SLC2A3"	SLC2A3) 4605 24 1.000000 0.000000 2725 2718.63 0.997662
=HYPERLINK("http://www.godatabase.org/cgi-bin/go.cgi?query=GO:0008150&auto_wild_cards=yes&view=query&action=query&search_constraint=terms"	GO:0008150_biological_process) =HYPERLINK("http://www.ncbi.nih.gov/gquery/gquery.fcgi?term=XPR1"	XPR1) 4605 24 1.000000 0.000000 2725 2718.63 0.997662
=HYPERLINK("http://www.godatabase.org/cgi-bin/go.cgi?query=GO:0008150&auto_wild_cards=yes&view=query&action=query&search_constraint=terms"	GO:0008150_biological_process) =HYPERLINK("http://www.ncbi.nih.gov/gquery/gquery.fcgi?term=RRM2"	RRM2) 4605 24 1.000000 0.000000 2725 2718.63 0.997662
=HYPERLINK("http://www.godatabase.org/cgi-bin/go.cgi?query=GO:0008150&auto_wild_cards=yes&view=query&action=query&search_constraint=terms"	GO:0008150_biological_process) =HYPERLINK("http://www.ncbi.nih.gov/gquery/gquery.fcgi?term=MRPL19"	MRPL19) 4605 24 1.000000 0.000000 2725 2718.63 0.997662
=HYPERLINK("http://www.godatabase.org/cgi-bin/go.cgi?query=GO:0008150&auto_wild_cards=yes&view=query&action=query&search_constraint=terms"	GO:0008150_biological_process) =HYPERLINK("http://www.ncbi.nih.gov/gquery/gquery.fcgi?term=RELN"	RELN) 4605 24 1.000000 0.000000 2725 2718.63 0.997662
=HYPERLINK("http://www.godatabase.org/cgi-bin/go.cgi?query=GO:0008150&auto_wild_cards=yes&view=query&action=query&search_constraint=terms"	GO:0008150_biological_process) =HYPERLINK("http://www.ncbi.nih.gov/gquery/gquery.fcgi?term=BMF"	BMF) 4605 24 1.000000 0.000000 2725 2718.63 0.997662
=HYPERLINK("http://www.godatabase.org/cgi-bin/go.cgi?query=GO:0008150&auto_wild_cards=yes&view=query&action=query&search_constraint=terms"	GO:0008150_biological_process) =HYPERLINK("http://www.ncbi.nih.gov/gquery/gquery.fcgi?term=APC"	APC) 4605 24 1.000000 0.000000 2725 2718.63 0.997662
