# Supplementary material for: RedundancyMiner: De-replication of redundant GO categories in microarray and proteomics analysis
Source: BMC Bioinformatics. 2011 Feb 10;12:52. doi: 10.1186/1471-2105-12-52 (PMC3223614; doi:10.1186/1471-2105-12-52)
Supplement: Additional file 8 — Retinal development HTGM download. compressed package of the results of running HTGM on the retinal development genes list. [file 1471-2105-12-52-S8.ZIP › SCENARIO_2_MODIFIED/total.txt.total.txt.dir/Exp1_BestClusterMap_LEIGS_KM_24.csv.join.19.txt.dir/Exp1_BestClusterMap_LEIGS_KM_24.csv.join.19.txt.change.xls]

=HYPERLINK("http://discover.nci.nih.gov/gominer/hi-thruput-defs.jsp#GO"	HYPERLINKED GO CATEGORY) =HYPERLINK("http://discover.nci.nih.gov/gominer/hi-thruput-defs.jsp#Total"	TOTAL GENES) =HYPERLINK("http://discover.nci.nih.gov/gominer/hi-thruput-defs.jsp#CHANGED"	CHANGED GENES) =HYPERLINK("http://discover.nci.nih.gov/gominer/hi-thruput-defs.jsp#ENRICH"	ENRICHMENT) =HYPERLINK("http://discover.nci.nih.gov/gominer/hi-thruput-defs.jsp#LOG10"	LOG10(p)) =HYPERLINK("http://discover.nci.nih.gov/gominer/hi-thruput-defs.jsp#NUMB"	CUMULATIVE NUMBER OF CATEGORIES) =HYPERLINK("http://discover.nci.nih.gov/gominer/hi-thruput-defs.jsp#RLB"	CUMULATIVE RANDOMS LOWER BOUND) =HYPERLINK("http://discover.nci.nih.gov/gominer/hi-thruput-defs.jsp#RM"	CUMULATIVE RANDOMS MEAN) =HYPERLINK("http://discover.nci.nih.gov/gominer/hi-thruput-defs.jsp#RUB"	CUMULATIVE RANDOMS UPPER BOUND) =HYPERLINK("http://discover.nci.nih.gov/gominer/hi-thruput-defs.jsp#FDR"	FALSE DISCOVERY RATE)
=HYPERLINK("http://www.godatabase.org/cgi-bin/go.cgi?query=GO:0032507&auto_wild_cards=yes&view=query&action=query&search_constraint=terms"	GO:0032507_maintenance_of_protein_location_in_cell) 7 2 54.821429 -3.269133 1 -0.558180 0.44 1.438180 0.440000
=HYPERLINK("http://www.godatabase.org/cgi-bin/go.cgi?query=GO:0045185&auto_wild_cards=yes&view=query&action=query&search_constraint=terms"	GO:0045185_maintenance_of_protein_location) 9 2 42.638889 -3.037819 2 -0.832193 0.69 2.212193 0.345000
=HYPERLINK("http://www.godatabase.org/cgi-bin/go.cgi?query=GO:0051651&auto_wild_cards=yes&view=query&action=query&search_constraint=terms"	GO:0051651_maintenance_of_location_in_cell) 10 2 38.375000 -2.942292 3 -0.778314 0.91 2.598314 0.303333
=HYPERLINK("http://www.godatabase.org/cgi-bin/go.cgi?query=GO:0034754&auto_wild_cards=yes&view=query&action=query&search_constraint=terms"	GO:0034754_cellular_hormone_metabolic_process) 47 3 12.247340 -2.760554 4 -1.152449 1.29 3.732449 0.322500
=HYPERLINK("http://www.godatabase.org/cgi-bin/go.cgi?query=GO:0016055&auto_wild_cards=yes&view=query&action=query&search_constraint=terms"	GO:0016055_Wnt_receptor_signaling_pathway) 59 3 9.756356 -2.476278 5 -1.044622 2.14 5.324622 0.428000
=HYPERLINK("http://www.godatabase.org/cgi-bin/go.cgi?query=GO:0030178&auto_wild_cards=yes&view=query&action=query&search_constraint=terms"	GO:0030178_negative_regulation_of_Wnt_receptor_signaling_pathway) 18 2 21.319444 -2.421871 6 -0.962945 2.52 6.002945 0.420000
=HYPERLINK("http://www.godatabase.org/cgi-bin/go.cgi?query=GO:0042445&auto_wild_cards=yes&view=query&action=query&search_constraint=terms"	GO:0042445_hormone_metabolic_process) 67 3 8.591418 -2.319766 7 -0.939544 3.04 7.019544 0.434286
=HYPERLINK("http://www.godatabase.org/cgi-bin/go.cgi?query=GO:0031944&auto_wild_cards=yes&view=query&action=query&search_constraint=terms"	GO:0031944_negative_regulation_of_glucocorticoid_metabolic_process) 1 1
=HYPERLINK("http://www.godatabase.org/cgi-bin/go.cgi?query=GO:0031947&auto_wild_cards=yes&view=query&action=query&search_constraint=terms"	GO:0031947_negative_regulation_of_glucocorticoid_biosynthetic_process) 1 1
=HYPERLINK("http://www.godatabase.org/cgi-bin/go.cgi?query=GO:0043437&auto_wild_cards=yes&view=query&action=query&search_constraint=terms"	GO:0043437_butanoic_acid_metabolic_process) 1 1
=HYPERLINK("http://www.godatabase.org/cgi-bin/go.cgi?query=GO:0043438&auto_wild_cards=yes&view=query&action=query&search_constraint=terms"	GO:0043438_acetoacetic_acid_metabolic_process) 1 1
=HYPERLINK("http://www.godatabase.org/cgi-bin/go.cgi?query=GO:0045989&auto_wild_cards=yes&view=query&action=query&search_constraint=terms"	GO:0045989_positive_regulation_of_striated_muscle_contraction) 1 1
=HYPERLINK("http://www.godatabase.org/cgi-bin/go.cgi?query=GO:0060431&auto_wild_cards=yes&view=query&action=query&search_constraint=terms"	GO:0060431_primary_lung_bud_formation) 1 1
=HYPERLINK("http://www.godatabase.org/cgi-bin/go.cgi?query=GO:0060449&auto_wild_cards=yes&view=query&action=query&search_constraint=terms"	GO:0060449_bud_elongation_involved_in_lung_branching) 1 1
=HYPERLINK("http://www.godatabase.org/cgi-bin/go.cgi?query=GO:0090032&auto_wild_cards=yes&view=query&action=query&search_constraint=terms"	GO:0090032_negative_regulation_of_steroid_hormone_biosynthetic_process) 1 1
=HYPERLINK("http://www.godatabase.org/cgi-bin/go.cgi?query=GO:0007059&auto_wild_cards=yes&view=query&action=query&search_constraint=terms"	GO:0007059_chromosome_segregation) 22 2 17.443182 -2.248471 9 -0.734300 3.5 7.734300 0.388889
=HYPERLINK("http://www.godatabase.org/cgi-bin/go.cgi?query=GO:0032886&auto_wild_cards=yes&view=query&action=query&search_constraint=terms"	GO:0032886_regulation_of_microtubule-based_process) 22 2 17.443182 -2.248471 9 -0.734300 3.5 7.734300 0.388889
=HYPERLINK("http://www.godatabase.org/cgi-bin/go.cgi?query=GO:0051235&auto_wild_cards=yes&view=query&action=query&search_constraint=terms"	GO:0051235_maintenance_of_location) 26 2 14.759615 -2.105715 10 -0.625242 4.58 9.785242 0.458000
=HYPERLINK("http://www.godatabase.org/cgi-bin/go.cgi?query=GO:0007017&auto_wild_cards=yes&view=query&action=query&search_constraint=terms"	GO:0007017_microtubule-based_process) 83 3 6.935241 -2.060630 11 -0.509823 4.84 10.189823 0.440000
=HYPERLINK("http://www.godatabase.org/cgi-bin/go.cgi?query=GO:0030111&auto_wild_cards=yes&view=query&action=query&search_constraint=terms"	GO:0030111_regulation_of_Wnt_receptor_signaling_pathway) 28 2 13.705357 -2.042862 12 -0.443705 4.99 10.423705 0.415833
=HYPERLINK("http://www.godatabase.org/cgi-bin/go.cgi?query=GO:0002138&auto_wild_cards=yes&view=query&action=query&search_constraint=terms"	GO:0002138_retinoic_acid_biosynthetic_process) 2 1
=HYPERLINK("http://www.godatabase.org/cgi-bin/go.cgi?query=GO:0006583&auto_wild_cards=yes&view=query&action=query&search_constraint=terms"	GO:0006583_melanin_biosynthetic_process_from_tyrosine) 2 1
=HYPERLINK("http://www.godatabase.org/cgi-bin/go.cgi?query=GO:0008608&auto_wild_cards=yes&view=query&action=query&search_constraint=terms"	GO:0008608_attachment_of_spindle_microtubules_to_kinetochore) 2 1
=HYPERLINK("http://www.godatabase.org/cgi-bin/go.cgi?query=GO:0030953&auto_wild_cards=yes&view=query&action=query&search_constraint=terms"	GO:0030953_spindle_astral_microtubule_organization) 2 1
=HYPERLINK("http://www.godatabase.org/cgi-bin/go.cgi?query=GO:0031946&auto_wild_cards=yes&view=query&action=query&search_constraint=terms"	GO:0031946_regulation_of_glucocorticoid_biosynthetic_process) 2 1
=HYPERLINK("http://www.godatabase.org/cgi-bin/go.cgi?query=GO:0032351&auto_wild_cards=yes&view=query&action=query&search_constraint=terms"	GO:0032351_negative_regulation_of_hormone_metabolic_process) 2 1
=HYPERLINK("http://www.godatabase.org/cgi-bin/go.cgi?query=GO:0032353&auto_wild_cards=yes&view=query&action=query&search_constraint=terms"	GO:0032353_negative_regulation_of_hormone_biosynthetic_process) 2 1
=HYPERLINK("http://www.godatabase.org/cgi-bin/go.cgi?query=GO:0034453&auto_wild_cards=yes&view=query&action=query&search_constraint=terms"	GO:0034453_microtubule_anchoring) 2 1
=HYPERLINK("http://www.godatabase.org/cgi-bin/go.cgi?query=GO:0042483&auto_wild_cards=yes&view=query&action=query&search_constraint=terms"	GO:0042483_negative_regulation_of_odontogenesis) 2 1
=HYPERLINK("http://www.godatabase.org/cgi-bin/go.cgi?query=GO:0042994&auto_wild_cards=yes&view=query&action=query&search_constraint=terms"	GO:0042994_cytoplasmic_sequestering_of_transcription_factor) 2 1
=HYPERLINK("http://www.godatabase.org/cgi-bin/go.cgi?query=GO:0045743&auto_wild_cards=yes&view=query&action=query&search_constraint=terms"	GO:0045743_positive_regulation_of_fibroblast_growth_factor_receptor_signaling_pathway) 2 1
=HYPERLINK("http://www.godatabase.org/cgi-bin/go.cgi?query=GO:0051220&auto_wild_cards=yes&view=query&action=query&search_constraint=terms"	GO:0051220_cytoplasmic_sequestering_of_protein) 2 1
=HYPERLINK("http://www.godatabase.org/cgi-bin/go.cgi?query=GO:0051313&auto_wild_cards=yes&view=query&action=query&search_constraint=terms"	GO:0051313_attachment_of_spindle_microtubules_to_chromosome) 2 1
=HYPERLINK("http://www.godatabase.org/cgi-bin/go.cgi?query=GO:0051781&auto_wild_cards=yes&view=query&action=query&search_constraint=terms"	GO:0051781_positive_regulation_of_cell_division) 2 1
=HYPERLINK("http://www.godatabase.org/cgi-bin/go.cgi?query=GO:0051988&auto_wild_cards=yes&view=query&action=query&search_constraint=terms"	GO:0051988_regulation_of_attachment_of_spindle_microtubules_to_kinetochore) 2 1
=HYPERLINK("http://www.godatabase.org/cgi-bin/go.cgi?query=GO:0090030&auto_wild_cards=yes&view=query&action=query&search_constraint=terms"	GO:0090030_regulation_of_steroid_hormone_biosynthetic_process) 2 1
=HYPERLINK("http://www.godatabase.org/cgi-bin/go.cgi?query=GO:0021987&auto_wild_cards=yes&view=query&action=query&search_constraint=terms"	GO:0021987_cerebral_cortex_development) 33 2 11.628788 -1.904602 13 -0.055031 6.79 13.635031 0.522308
=HYPERLINK("http://www.godatabase.org/cgi-bin/go.cgi?query=GO:0007269&auto_wild_cards=yes&view=query&action=query&search_constraint=terms"	GO:0007269_neurotransmitter_secretion) 34 2 11.286765 -1.879649 14 0.094120 7.18 14.265880 0.512857
=HYPERLINK("http://www.godatabase.org/cgi-bin/go.cgi?query=GO:0000281&auto_wild_cards=yes&view=query&action=query&search_constraint=terms"	GO:0000281_cytokinesis_after_mitosis) 3 1
=HYPERLINK("http://www.godatabase.org/cgi-bin/go.cgi?query=GO:0010894&auto_wild_cards=yes&view=query&action=query&search_constraint=terms"	GO:0010894_negative_regulation_of_steroid_biosynthetic_process) 3 1
=HYPERLINK("http://www.godatabase.org/cgi-bin/go.cgi?query=GO:0021800&auto_wild_cards=yes&view=query&action=query&search_constraint=terms"	GO:0021800_cerebral_cortex_tangential_migration) 3 1
=HYPERLINK("http://www.godatabase.org/cgi-bin/go.cgi?query=GO:0022027&auto_wild_cards=yes&view=query&action=query&search_constraint=terms"	GO:0022027_interkinetic_nuclear_migration) 3 1
=HYPERLINK("http://www.godatabase.org/cgi-bin/go.cgi?query=GO:0031112&auto_wild_cards=yes&view=query&action=query&search_constraint=terms"	GO:0031112_positive_regulation_of_microtubule_polymerization_or_depolymerization) 3 1
=HYPERLINK("http://www.godatabase.org/cgi-bin/go.cgi?query=GO:0031116&auto_wild_cards=yes&view=query&action=query&search_constraint=terms"	GO:0031116_positive_regulation_of_microtubule_polymerization) 3 1
=HYPERLINK("http://www.godatabase.org/cgi-bin/go.cgi?query=GO:0031943&auto_wild_cards=yes&view=query&action=query&search_constraint=terms"	GO:0031943_regulation_of_glucocorticoid_metabolic_process) 3 1
=HYPERLINK("http://www.godatabase.org/cgi-bin/go.cgi?query=GO:0045939&auto_wild_cards=yes&view=query&action=query&search_constraint=terms"	GO:0045939_negative_regulation_of_steroid_metabolic_process) 3 1
=HYPERLINK("http://www.godatabase.org/cgi-bin/go.cgi?query=GO:0046885&auto_wild_cards=yes&view=query&action=query&search_constraint=terms"	GO:0046885_regulation_of_hormone_biosynthetic_process) 3 1
=HYPERLINK("http://www.godatabase.org/cgi-bin/go.cgi?query=GO:0051302&auto_wild_cards=yes&view=query&action=query&search_constraint=terms"	GO:0051302_regulation_of_cell_division) 3 1
=HYPERLINK("http://www.godatabase.org/cgi-bin/go.cgi?query=GO:0051983&auto_wild_cards=yes&view=query&action=query&search_constraint=terms"	GO:0051983_regulation_of_chromosome_segregation) 3 1
=HYPERLINK("http://www.godatabase.org/cgi-bin/go.cgi?query=GO:0001649&auto_wild_cards=yes&view=query&action=query&search_constraint=terms"	GO:0001649_osteoblast_differentiation) 38 2 10.098684 -1.787155 15 0.517499 8.71 16.902501 0.580667
=HYPERLINK("http://www.godatabase.org/cgi-bin/go.cgi?query=GO:0010817&auto_wild_cards=yes&view=query&action=query&search_constraint=terms"	GO:0010817_regulation_of_hormone_levels) 106 3 5.430425 -1.772505 16 0.515949 8.78 17.044051 0.548750
=HYPERLINK("http://www.godatabase.org/cgi-bin/go.cgi?query=GO:0006836&auto_wild_cards=yes&view=query&action=query&search_constraint=terms"	GO:0006836_neurotransmitter_transport) 41 2 9.359756 -1.724416 18 0.754301 9.88 19.005699 0.548889
=HYPERLINK("http://www.godatabase.org/cgi-bin/go.cgi?query=GO:0019748&auto_wild_cards=yes&view=query&action=query&search_constraint=terms"	GO:0019748_secondary_metabolic_process) 41 2 9.359756 -1.724416 18 0.754301 9.88 19.005699 0.548889
=HYPERLINK("http://www.godatabase.org/cgi-bin/go.cgi?query=GO:0030858&auto_wild_cards=yes&view=query&action=query&search_constraint=terms"	GO:0030858_positive_regulation_of_epithelial_cell_differentiation) 4 1
=HYPERLINK("http://www.godatabase.org/cgi-bin/go.cgi?query=GO:0030949&auto_wild_cards=yes&view=query&action=query&search_constraint=terms"	GO:0030949_positive_regulation_of_vascular_endothelial_growth_factor_receptor_signaling_pathway) 4 1
=HYPERLINK("http://www.godatabase.org/cgi-bin/go.cgi?query=GO:0031113&auto_wild_cards=yes&view=query&action=query&search_constraint=terms"	GO:0031113_regulation_of_microtubule_polymerization) 4 1
=HYPERLINK("http://www.godatabase.org/cgi-bin/go.cgi?query=GO:0042992&auto_wild_cards=yes&view=query&action=query&search_constraint=terms"	GO:0042992_negative_regulation_of_transcription_factor_import_into_nucleus) 4 1
=HYPERLINK("http://www.godatabase.org/cgi-bin/go.cgi?query=GO:0051055&auto_wild_cards=yes&view=query&action=query&search_constraint=terms"	GO:0051055_negative_regulation_of_lipid_biosynthetic_process) 4 1
=HYPERLINK("http://www.godatabase.org/cgi-bin/go.cgi?query=GO:0048608&auto_wild_cards=yes&view=query&action=query&search_constraint=terms"	GO:0048608_reproductive_structure_development) 116 3 4.962284 -1.668745 19 0.988161 10.72 20.451839 0.564211
=HYPERLINK("http://www.godatabase.org/cgi-bin/go.cgi?query=GO:0006606&auto_wild_cards=yes&view=query&action=query&search_constraint=terms"	GO:0006606_protein_import_into_nucleus) 44 2 8.721591 -1.666456 21 1.179884 11.02 20.860116 0.524762
=HYPERLINK("http://www.godatabase.org/cgi-bin/go.cgi?query=GO:0051170&auto_wild_cards=yes&view=query&action=query&search_constraint=terms"	GO:0051170_nuclear_import) 44 2 8.721591 -1.666456 21 1.179884 11.02 20.860116 0.524762
=HYPERLINK("http://www.godatabase.org/cgi-bin/go.cgi?query=GO:0001505&auto_wild_cards=yes&view=query&action=query&search_constraint=terms"	GO:0001505_regulation_of_neurotransmitter_levels) 48 2 7.994792 -1.595522 23 1.544224 12.25 22.955776 0.532609
=HYPERLINK("http://www.godatabase.org/cgi-bin/go.cgi?query=GO:0034504&auto_wild_cards=yes&view=query&action=query&search_constraint=terms"	GO:0034504_protein_localization_in_nucleus) 48 2 7.994792 -1.595522 23 1.544224 12.25 22.955776 0.532609
=HYPERLINK("http://www.godatabase.org/cgi-bin/go.cgi?query=GO:0006570&auto_wild_cards=yes&view=query&action=query&search_constraint=terms"	GO:0006570_tyrosine_metabolic_process) 5 1 38.375000 -1.588388 34 5.896594 18.95 32.003406 0.557353
=HYPERLINK("http://www.godatabase.org/cgi-bin/go.cgi?query=GO:0006704&auto_wild_cards=yes&view=query&action=query&search_constraint=terms"	GO:0006704_glucocorticoid_biosynthetic_process) 5 1 38.375000 -1.588388 34 5.896594 18.95 32.003406 0.557353
=HYPERLINK("http://www.godatabase.org/cgi-bin/go.cgi?query=GO:0007091&auto_wild_cards=yes&view=query&action=query&search_constraint=terms"	GO:0007091_mitotic_metaphase_anaphase_transition) 5 1 38.375000 -1.588388 34 5.896594 18.95 32.003406 0.557353
=HYPERLINK("http://www.godatabase.org/cgi-bin/go.cgi?query=GO:0009263&auto_wild_cards=yes&view=query&action=query&search_constraint=terms"	GO:0009263_deoxyribonucleotide_biosynthetic_process) 5 1 38.375000 -1.588388 34 5.896594 18.95 32.003406 0.557353
=HYPERLINK("http://www.godatabase.org/cgi-bin/go.cgi?query=GO:0031122&auto_wild_cards=yes&view=query&action=query&search_constraint=terms"	GO:0031122_cytoplasmic_microtubule_organization) 5 1 38.375000 -1.588388 34 5.896594 18.95 32.003406 0.557353
=HYPERLINK("http://www.godatabase.org/cgi-bin/go.cgi?query=GO:0032350&auto_wild_cards=yes&view=query&action=query&search_constraint=terms"	GO:0032350_regulation_of_hormone_metabolic_process) 5 1 38.375000 -1.588388 34 5.896594 18.95 32.003406 0.557353
=HYPERLINK("http://www.godatabase.org/cgi-bin/go.cgi?query=GO:0033205&auto_wild_cards=yes&view=query&action=query&search_constraint=terms"	GO:0033205_cytokinesis_during_cell_cycle) 5 1 38.375000 -1.588388 34 5.896594 18.95 32.003406 0.557353
=HYPERLINK("http://www.godatabase.org/cgi-bin/go.cgi?query=GO:0046459&auto_wild_cards=yes&view=query&action=query&search_constraint=terms"	GO:0046459_short-chain_fatty_acid_metabolic_process) 5 1 38.375000 -1.588388 34 5.896594 18.95 32.003406 0.557353
=HYPERLINK("http://www.godatabase.org/cgi-bin/go.cgi?query=GO:0046785&auto_wild_cards=yes&view=query&action=query&search_constraint=terms"	GO:0046785_microtubule_polymerization) 5 1 38.375000 -1.588388 34 5.896594 18.95 32.003406 0.557353
=HYPERLINK("http://www.godatabase.org/cgi-bin/go.cgi?query=GO:0051057&auto_wild_cards=yes&view=query&action=query&search_constraint=terms"	GO:0051057_positive_regulation_of_small_GTPase_mediated_signal_transduction) 5 1 38.375000 -1.588388 34 5.896594 18.95 32.003406 0.557353
=HYPERLINK("http://www.godatabase.org/cgi-bin/go.cgi?query=GO:0060045&auto_wild_cards=yes&view=query&action=query&search_constraint=terms"	GO:0060045_positive_regulation_of_cardiac_muscle_cell_proliferation) 5 1 38.375000 -1.588388 34 5.896594 18.95 32.003406 0.557353
=HYPERLINK("http://www.godatabase.org/cgi-bin/go.cgi?query=GO:0021543&auto_wild_cards=yes&view=query&action=query&search_constraint=terms"	GO:0021543_pallium_development) 49 2 7.831633 -1.578794 35 6.122152 19.34 32.557848 0.552571
=HYPERLINK("http://www.godatabase.org/cgi-bin/go.cgi?query=GO:0017038&auto_wild_cards=yes&view=query&action=query&search_constraint=terms"	GO:0017038_protein_import) 50 2 7.675000 -1.562435 36 6.255624 19.58 32.904376 0.543889
=HYPERLINK("http://www.godatabase.org/cgi-bin/go.cgi?query=GO:0032880&auto_wild_cards=yes&view=query&action=query&search_constraint=terms"	GO:0032880_regulation_of_protein_localization) 51 2 7.524510 -1.546431 38 6.515800 20.19 33.864200 0.531316
=HYPERLINK("http://www.godatabase.org/cgi-bin/go.cgi?query=GO:0043408&auto_wild_cards=yes&view=query&action=query&search_constraint=terms"	GO:0043408_regulation_of_MAPKKK_cascade) 51 2 7.524510 -1.546431 38 6.515800 20.19 33.864200 0.531316
=HYPERLINK("http://www.godatabase.org/cgi-bin/go.cgi?query=GO:0006942&auto_wild_cards=yes&view=query&action=query&search_constraint=terms"	GO:0006942_regulation_of_striated_muscle_contraction) 6 1 31.979167 -1.510290 50 10.701918 26.52 42.338082 0.530400
=HYPERLINK("http://www.godatabase.org/cgi-bin/go.cgi?query=GO:0030947&auto_wild_cards=yes&view=query&action=query&search_constraint=terms"	GO:0030947_regulation_of_vascular_endothelial_growth_factor_receptor_signaling_pathway) 6 1 31.979167 -1.510290 50 10.701918 26.52 42.338082 0.530400
=HYPERLINK("http://www.godatabase.org/cgi-bin/go.cgi?query=GO:0032438&auto_wild_cards=yes&view=query&action=query&search_constraint=terms"	GO:0032438_melanosome_organization) 6 1 31.979167 -1.510290 50 10.701918 26.52 42.338082 0.530400
=HYPERLINK("http://www.godatabase.org/cgi-bin/go.cgi?query=GO:0035019&auto_wild_cards=yes&view=query&action=query&search_constraint=terms"	GO:0035019_somatic_stem_cell_maintenance) 6 1 31.979167 -1.510290 50 10.701918 26.52 42.338082 0.530400
=HYPERLINK("http://www.godatabase.org/cgi-bin/go.cgi?query=GO:0040036&auto_wild_cards=yes&view=query&action=query&search_constraint=terms"	GO:0040036_regulation_of_fibroblast_growth_factor_receptor_signaling_pathway) 6 1 31.979167 -1.510290 50 10.701918 26.52 42.338082 0.530400
=HYPERLINK("http://www.godatabase.org/cgi-bin/go.cgi?query=GO:0042308&auto_wild_cards=yes&view=query&action=query&search_constraint=terms"	GO:0042308_negative_regulation_of_protein_import_into_nucleus) 6 1 31.979167 -1.510290 50 10.701918 26.52 42.338082 0.530400
=HYPERLINK("http://www.godatabase.org/cgi-bin/go.cgi?query=GO:0042403&auto_wild_cards=yes&view=query&action=query&search_constraint=terms"	GO:0042403_thyroid_hormone_metabolic_process) 6 1 31.979167 -1.510290 50 10.701918 26.52 42.338082 0.530400
=HYPERLINK("http://www.godatabase.org/cgi-bin/go.cgi?query=GO:0042481&auto_wild_cards=yes&view=query&action=query&search_constraint=terms"	GO:0042481_regulation_of_odontogenesis) 6 1 31.979167 -1.510290 50 10.701918 26.52 42.338082 0.530400
=HYPERLINK("http://www.godatabase.org/cgi-bin/go.cgi?query=GO:0045822&auto_wild_cards=yes&view=query&action=query&search_constraint=terms"	GO:0045822_negative_regulation_of_heart_contraction) 6 1 31.979167 -1.510290 50 10.701918 26.52 42.338082 0.530400
=HYPERLINK("http://www.godatabase.org/cgi-bin/go.cgi?query=GO:0045833&auto_wild_cards=yes&view=query&action=query&search_constraint=terms"	GO:0045833_negative_regulation_of_lipid_metabolic_process) 6 1 31.979167 -1.510290 50 10.701918 26.52 42.338082 0.530400
=HYPERLINK("http://www.godatabase.org/cgi-bin/go.cgi?query=GO:0045933&auto_wild_cards=yes&view=query&action=query&search_constraint=terms"	GO:0045933_positive_regulation_of_muscle_contraction) 6 1 31.979167 -1.510290 50 10.701918 26.52 42.338082 0.530400
=HYPERLINK("http://www.godatabase.org/cgi-bin/go.cgi?query=GO:0048703&auto_wild_cards=yes&view=query&action=query&search_constraint=terms"	GO:0048703_embryonic_viscerocranium_morphogenesis) 6 1 31.979167 -1.510290 50 10.701918 26.52 42.338082 0.530400
=HYPERLINK("http://www.godatabase.org/cgi-bin/go.cgi?query=GO:0048568&auto_wild_cards=yes&view=query&action=query&search_constraint=terms"	GO:0048568_embryonic_organ_development) 55 2 6.977273 -1.485688 51 10.997085 27.15 43.302915 0.532353
=HYPERLINK("http://www.godatabase.org/cgi-bin/go.cgi?query=GO:0050678&auto_wild_cards=yes&view=query&action=query&search_constraint=terms"	GO:0050678_regulation_of_epithelial_cell_proliferation) 56 2 6.852679 -1.471262 52 11.075517 27.54 44.004483 0.529615
=HYPERLINK("http://www.godatabase.org/cgi-bin/go.cgi?query=GO:0000226&auto_wild_cards=yes&view=query&action=query&search_constraint=terms"	GO:0000226_microtubule_cytoskeleton_organization) 57 2 6.732456 -1.457117 54 11.234113 27.93 44.625887 0.517222
=HYPERLINK("http://www.godatabase.org/cgi-bin/go.cgi?query=GO:0033365&auto_wild_cards=yes&view=query&action=query&search_constraint=terms"	GO:0033365_protein_localization_in_organelle) 57 2 6.732456 -1.457117 54 11.234113 27.93 44.625887 0.517222
=HYPERLINK("http://www.godatabase.org/cgi-bin/go.cgi?query=GO:0003006&auto_wild_cards=yes&view=query&action=query&search_constraint=terms"	GO:0003006_reproductive_developmental_process) 141 3 4.082447 -1.449314 55 11.282297 28.06 44.837703 0.510182
=HYPERLINK("http://www.godatabase.org/cgi-bin/go.cgi?query=GO:0002455&auto_wild_cards=yes&view=query&action=query&search_constraint=terms"	GO:0002455_humoral_immune_response_mediated_by_circulating_immunoglobulin) 7 1 27.410714 -1.444426 68 15.107362 34.62 54.132638 0.509118
=HYPERLINK("http://www.godatabase.org/cgi-bin/go.cgi?query=GO:0007019&auto_wild_cards=yes&view=query&action=query&search_constraint=terms"	GO:0007019_microtubule_depolymerization) 7 1 27.410714 -1.444426 68 15.107362 34.62 54.132638 0.509118
=HYPERLINK("http://www.godatabase.org/cgi-bin/go.cgi?query=GO:0007026&auto_wild_cards=yes&view=query&action=query&search_constraint=terms"	GO:0007026_negative_regulation_of_microtubule_depolymerization) 7 1 27.410714 -1.444426 68 15.107362 34.62 54.132638 0.509118
=HYPERLINK("http://www.godatabase.org/cgi-bin/go.cgi?query=GO:0031114&auto_wild_cards=yes&view=query&action=query&search_constraint=terms"	GO:0031114_regulation_of_microtubule_depolymerization) 7 1 27.410714 -1.444426 68 15.107362 34.62 54.132638 0.509118
=HYPERLINK("http://www.godatabase.org/cgi-bin/go.cgi?query=GO:0032387&auto_wild_cards=yes&view=query&action=query&search_constraint=terms"	GO:0032387_negative_regulation_of_intracellular_transport) 7 1 27.410714 -1.444426 68 15.107362 34.62 54.132638 0.509118
=HYPERLINK("http://www.godatabase.org/cgi-bin/go.cgi?query=GO:0042438&auto_wild_cards=yes&view=query&action=query&search_constraint=terms"	GO:0042438_melanin_biosynthetic_process) 7 1 27.410714 -1.444426 68 15.107362 34.62 54.132638 0.509118
=HYPERLINK("http://www.godatabase.org/cgi-bin/go.cgi?query=GO:0043584&auto_wild_cards=yes&view=query&action=query&search_constraint=terms"	GO:0043584_nose_development) 7 1 27.410714 -1.444426 68 15.107362 34.62 54.132638 0.509118
=HYPERLINK("http://www.godatabase.org/cgi-bin/go.cgi?query=GO:0045823&auto_wild_cards=yes&view=query&action=query&search_constraint=terms"	GO:0045823_positive_regulation_of_heart_contraction) 7 1 27.410714 -1.444426 68 15.107362 34.62 54.132638 0.509118
=HYPERLINK("http://www.godatabase.org/cgi-bin/go.cgi?query=GO:0045880&auto_wild_cards=yes&view=query&action=query&search_constraint=terms"	GO:0045880_positive_regulation_of_smoothened_signaling_pathway) 7 1 27.410714 -1.444426 68 15.107362 34.62 54.132638 0.509118
=HYPERLINK("http://www.godatabase.org/cgi-bin/go.cgi?query=GO:0046823&auto_wild_cards=yes&view=query&action=query&search_constraint=terms"	GO:0046823_negative_regulation_of_nucleocytoplasmic_transport) 7 1 27.410714 -1.444426 68 15.107362 34.62 54.132638 0.509118
=HYPERLINK("http://www.godatabase.org/cgi-bin/go.cgi?query=GO:0048753&auto_wild_cards=yes&view=query&action=query&search_constraint=terms"	GO:0048753_pigment_granule_organization) 7 1 27.410714 -1.444426 68 15.107362 34.62 54.132638 0.509118
=HYPERLINK("http://www.godatabase.org/cgi-bin/go.cgi?query=GO:0060441&auto_wild_cards=yes&view=query&action=query&search_constraint=terms"	GO:0060441_branching_involved_in_lung_morphogenesis) 7 1 27.410714 -1.444426 68 15.107362 34.62 54.132638 0.509118
=HYPERLINK("http://www.godatabase.org/cgi-bin/go.cgi?query=GO:0060770&auto_wild_cards=yes&view=query&action=query&search_constraint=terms"	GO:0060770_negative_regulation_of_epithelial_cell_proliferation_involved_in_prostate_gland_development) 7 1 27.410714 -1.444426 68 15.107362 34.62 54.132638 0.509118
=HYPERLINK("http://www.godatabase.org/cgi-bin/go.cgi?query=GO:0051641&auto_wild_cards=yes&view=query&action=query&search_constraint=terms"	GO:0051641_cellular_localization) 370 5 2.592905 -1.411451 69 15.296212 35.3 55.303788 0.511594
=HYPERLINK("http://www.godatabase.org/cgi-bin/go.cgi?query=GO:0007267&auto_wild_cards=yes&view=query&action=query&search_constraint=terms"	GO:0007267_cell-cell_signaling) 252 4 3.045635 -1.406870 70 15.399873 35.56 55.720127 0.508000
=HYPERLINK("http://www.godatabase.org/cgi-bin/go.cgi?query=GO:0021537&auto_wild_cards=yes&view=query&action=query&search_constraint=terms"	GO:0021537_telencephalon_development) 62 2 6.189516 -1.390289 72 15.624380 36.43 57.235620 0.505972
=HYPERLINK("http://www.godatabase.org/cgi-bin/go.cgi?query=GO:0030855&auto_wild_cards=yes&view=query&action=query&search_constraint=terms"	GO:0030855_epithelial_cell_differentiation) 62 2 6.189516 -1.390289 72 15.624380 36.43 57.235620 0.505972
=HYPERLINK("http://www.godatabase.org/cgi-bin/go.cgi?query=GO:0000910&auto_wild_cards=yes&view=query&action=query&search_constraint=terms"	GO:0000910_cytokinesis) 8 1 23.984375 -1.387516 85 19.774691 42.05 64.325309 0.494706
=HYPERLINK("http://www.godatabase.org/cgi-bin/go.cgi?query=GO:0002566&auto_wild_cards=yes&view=query&action=query&search_constraint=terms"	GO:0002566_somatic_diversification_of_immune_receptors_via_somatic_mutation) 8 1 23.984375 -1.387516 85 19.774691 42.05 64.325309 0.494706
=HYPERLINK("http://www.godatabase.org/cgi-bin/go.cgi?query=GO:0006582&auto_wild_cards=yes&view=query&action=query&search_constraint=terms"	GO:0006582_melanin_metabolic_process) 8 1 23.984375 -1.387516 85 19.774691 42.05 64.325309 0.494706
=HYPERLINK("http://www.godatabase.org/cgi-bin/go.cgi?query=GO:0009072&auto_wild_cards=yes&view=query&action=query&search_constraint=terms"	GO:0009072_aromatic_amino_acid_family_metabolic_process) 8 1 23.984375 -1.387516 85 19.774691 42.05 64.325309 0.494706
=HYPERLINK("http://www.godatabase.org/cgi-bin/go.cgi?query=GO:0016446&auto_wild_cards=yes&view=query&action=query&search_constraint=terms"	GO:0016446_somatic_hypermutation_of_immunoglobulin_genes) 8 1 23.984375 -1.387516 85 19.774691 42.05 64.325309 0.494706
=HYPERLINK("http://www.godatabase.org/cgi-bin/go.cgi?query=GO:0031111&auto_wild_cards=yes&view=query&action=query&search_constraint=terms"	GO:0031111_negative_regulation_of_microtubule_polymerization_or_depolymerization) 8 1 23.984375 -1.387516 85 19.774691 42.05 64.325309 0.494706
=HYPERLINK("http://www.godatabase.org/cgi-bin/go.cgi?query=GO:0031334&auto_wild_cards=yes&view=query&action=query&search_constraint=terms"	GO:0031334_positive_regulation_of_protein_complex_assembly) 8 1 23.984375 -1.387516 85 19.774691 42.05 64.325309 0.494706
=HYPERLINK("http://www.godatabase.org/cgi-bin/go.cgi?query=GO:0032273&auto_wild_cards=yes&view=query&action=query&search_constraint=terms"	GO:0032273_positive_regulation_of_protein_polymerization) 8 1 23.984375 -1.387516 85 19.774691 42.05 64.325309 0.494706
=HYPERLINK("http://www.godatabase.org/cgi-bin/go.cgi?query=GO:0040034&auto_wild_cards=yes&view=query&action=query&search_constraint=terms"	GO:0040034_regulation_of_development__heterochronic) 8 1 23.984375 -1.387516 85 19.774691 42.05 64.325309 0.494706
=HYPERLINK("http://www.godatabase.org/cgi-bin/go.cgi?query=GO:0042990&auto_wild_cards=yes&view=query&action=query&search_constraint=terms"	GO:0042990_regulation_of_transcription_factor_import_into_nucleus) 8 1 23.984375 -1.387516 85 19.774691 42.05 64.325309 0.494706
=HYPERLINK("http://www.godatabase.org/cgi-bin/go.cgi?query=GO:0042991&auto_wild_cards=yes&view=query&action=query&search_constraint=terms"	GO:0042991_transcription_factor_import_into_nucleus) 8 1 23.984375 -1.387516 85 19.774691 42.05 64.325309 0.494706
=HYPERLINK("http://www.godatabase.org/cgi-bin/go.cgi?query=GO:0048505&auto_wild_cards=yes&view=query&action=query&search_constraint=terms"	GO:0048505_regulation_of_timing_of_cell_differentiation) 8 1 23.984375 -1.387516 85 19.774691 42.05 64.325309 0.494706
=HYPERLINK("http://www.godatabase.org/cgi-bin/go.cgi?query=GO:0060043&auto_wild_cards=yes&view=query&action=query&search_constraint=terms"	GO:0060043_regulation_of_cardiac_muscle_cell_proliferation) 8 1 23.984375 -1.387516 85 19.774691 42.05 64.325309 0.494706
=HYPERLINK("http://www.godatabase.org/cgi-bin/go.cgi?query=GO:0009966&auto_wild_cards=yes&view=query&action=query&search_constraint=terms"	GO:0009966_regulation_of_signal_transduction) 256 4 2.998047 -1.385416 86 19.803054 42.12 64.436946 0.489767
=HYPERLINK("http://www.godatabase.org/cgi-bin/go.cgi?query=GO:0044255&auto_wild_cards=yes&view=query&action=query&search_constraint=terms"	GO:0044255_cellular_lipid_metabolic_process) 264 4 2.907197 -1.343782 87 20.117597 43.64 67.162403 0.501609
=HYPERLINK("http://www.godatabase.org/cgi-bin/go.cgi?query=GO:0006364&auto_wild_cards=yes&view=query&action=query&search_constraint=terms"	GO:0006364_rRNA_processing) 9 1 21.319444 -1.337444 93 23.114745 48.71 74.305255 0.523763
=HYPERLINK("http://www.godatabase.org/cgi-bin/go.cgi?query=GO:0016072&auto_wild_cards=yes&view=query&action=query&search_constraint=terms"	GO:0016072_rRNA_metabolic_process) 9 1 21.319444 -1.337444 93 23.114745 48.71 74.305255 0.523763
=HYPERLINK("http://www.godatabase.org/cgi-bin/go.cgi?query=GO:0043242&auto_wild_cards=yes&view=query&action=query&search_constraint=terms"	GO:0043242_negative_regulation_of_protein_complex_disassembly) 9 1 21.319444 -1.337444 93 23.114745 48.71 74.305255 0.523763
=HYPERLINK("http://www.godatabase.org/cgi-bin/go.cgi?query=GO:0043409&auto_wild_cards=yes&view=query&action=query&search_constraint=terms"	GO:0043409_negative_regulation_of_MAPKKK_cascade) 9 1 21.319444 -1.337444 93 23.114745 48.71 74.305255 0.523763
=HYPERLINK("http://www.godatabase.org/cgi-bin/go.cgi?query=GO:0051647&auto_wild_cards=yes&view=query&action=query&search_constraint=terms"	GO:0051647_nucleus_localization) 9 1 21.319444 -1.337444 93 23.114745 48.71 74.305255 0.523763
=HYPERLINK("http://www.godatabase.org/cgi-bin/go.cgi?query=GO:0060602&auto_wild_cards=yes&view=query&action=query&search_constraint=terms"	GO:0060602_branch_elongation_of_an_epithelium) 9 1 21.319444 -1.337444 93 23.114745 48.71 74.305255 0.523763
=HYPERLINK("http://www.godatabase.org/cgi-bin/go.cgi?query=GO:0008406&auto_wild_cards=yes&view=query&action=query&search_constraint=terms"	GO:0008406_gonad_development) 70 2 5.482143 -1.294973 94 23.449528 50.22 76.990472 0.534255
=HYPERLINK("http://www.godatabase.org/cgi-bin/go.cgi?query=GO:0008211&auto_wild_cards=yes&view=query&action=query&search_constraint=terms"	GO:0008211_glucocorticoid_metabolic_process) 10 1 19.187500 -1.292767 97 27.390292 56.54 85.689708 0.582887
=HYPERLINK("http://www.godatabase.org/cgi-bin/go.cgi?query=GO:0051224&auto_wild_cards=yes&view=query&action=query&search_constraint=terms"	GO:0051224_negative_regulation_of_protein_transport) 10 1 19.187500 -1.292767 97 27.390292 56.54 85.689708 0.582887
=HYPERLINK("http://www.godatabase.org/cgi-bin/go.cgi?query=GO:0060768&auto_wild_cards=yes&view=query&action=query&search_constraint=terms"	GO:0060768_regulation_of_epithelial_cell_proliferation_involved_in_prostate_gland_development) 10 1 19.187500 -1.292767 97 27.390292 56.54 85.689708 0.582887
=HYPERLINK("http://www.godatabase.org/cgi-bin/go.cgi?query=GO:0006913&auto_wild_cards=yes&view=query&action=query&search_constraint=terms"	GO:0006913_nucleocytoplasmic_transport) 71 2 5.404930 -1.283926 98 27.540994 56.82 86.099006 0.579796
=HYPERLINK("http://www.godatabase.org/cgi-bin/go.cgi?query=GO:0050673&auto_wild_cards=yes&view=query&action=query&search_constraint=terms"	GO:0050673_epithelial_cell_proliferation) 72 2 5.329861 -1.273053 100 27.848031 57.53 87.211969 0.575300
=HYPERLINK("http://www.godatabase.org/cgi-bin/go.cgi?query=GO:0051169&auto_wild_cards=yes&view=query&action=query&search_constraint=terms"	GO:0051169_nuclear_transport) 72 2 5.329861 -1.273053 100 27.848031 57.53 87.211969 0.575300
=HYPERLINK("http://www.godatabase.org/cgi-bin/go.cgi?query=GO:0048706&auto_wild_cards=yes&view=query&action=query&search_constraint=terms"	GO:0048706_embryonic_skeletal_system_development) 73 2 5.256849 -1.262350 101 27.878928 57.99 88.101072 0.574158
=HYPERLINK("http://www.godatabase.org/cgi-bin/go.cgi?query=GO:0007051&auto_wild_cards=yes&view=query&action=query&search_constraint=terms"	GO:0007051_spindle_organization) 11 1 17.443182 -1.252453 111 30.734265 62.52 94.305735 0.563243
=HYPERLINK("http://www.godatabase.org/cgi-bin/go.cgi?query=GO:0016079&auto_wild_cards=yes&view=query&action=query&search_constraint=terms"	GO:0016079_synaptic_vesicle_exocytosis) 11 1 17.443182 -1.252453 111 30.734265 62.52 94.305735 0.563243
=HYPERLINK("http://www.godatabase.org/cgi-bin/go.cgi?query=GO:0021846&auto_wild_cards=yes&view=query&action=query&search_constraint=terms"	GO:0021846_cell_proliferation_in_forebrain) 11 1 17.443182 -1.252453 111 30.734265 62.52 94.305735 0.563243
=HYPERLINK("http://www.godatabase.org/cgi-bin/go.cgi?query=GO:0030238&auto_wild_cards=yes&view=query&action=query&search_constraint=terms"	GO:0030238_male_sex_determination) 11 1 17.443182 -1.252453 111 30.734265 62.52 94.305735 0.563243
=HYPERLINK("http://www.godatabase.org/cgi-bin/go.cgi?query=GO:0030856&auto_wild_cards=yes&view=query&action=query&search_constraint=terms"	GO:0030856_regulation_of_epithelial_cell_differentiation) 11 1 17.443182 -1.252453 111 30.734265 62.52 94.305735 0.563243
=HYPERLINK("http://www.godatabase.org/cgi-bin/go.cgi?query=GO:0031110&auto_wild_cards=yes&view=query&action=query&search_constraint=terms"	GO:0031110_regulation_of_microtubule_polymerization_or_depolymerization) 11 1 17.443182 -1.252453 111 30.734265 62.52 94.305735 0.563243
=HYPERLINK("http://www.godatabase.org/cgi-bin/go.cgi?query=GO:0033059&auto_wild_cards=yes&view=query&action=query&search_constraint=terms"	GO:0033059_cellular_pigmentation) 11 1 17.443182 -1.252453 111 30.734265 62.52 94.305735 0.563243
=HYPERLINK("http://www.godatabase.org/cgi-bin/go.cgi?query=GO:0046716&auto_wild_cards=yes&view=query&action=query&search_constraint=terms"	GO:0046716_muscle_maintenance) 11 1 17.443182 -1.252453 111 30.734265 62.52 94.305735 0.563243
=HYPERLINK("http://www.godatabase.org/cgi-bin/go.cgi?query=GO:0051494&auto_wild_cards=yes&view=query&action=query&search_constraint=terms"	GO:0051494_negative_regulation_of_cytoskeleton_organization) 11 1 17.443182 -1.252453 111 30.734265 62.52 94.305735 0.563243
=HYPERLINK("http://www.godatabase.org/cgi-bin/go.cgi?query=GO:0060767&auto_wild_cards=yes&view=query&action=query&search_constraint=terms"	GO:0060767_epithelial_cell_proliferation_involved_in_prostate_gland_development) 11 1 17.443182 -1.252453 111 30.734265 62.52 94.305735 0.563243
=HYPERLINK("http://www.godatabase.org/cgi-bin/go.cgi?query=GO:0006629&auto_wild_cards=yes&view=query&action=query&search_constraint=terms"	GO:0006629_lipid_metabolic_process) 285 4 2.692982 -1.241922 112 30.824987 62.78 94.735013 0.560536
=HYPERLINK("http://www.godatabase.org/cgi-bin/go.cgi?query=GO:0065008&auto_wild_cards=yes&view=query&action=query&search_constraint=terms"	GO:0065008_regulation_of_biological_quality) 693 7 1.938131 -1.239872 113 30.853436 62.95 95.046564 0.557080
=HYPERLINK("http://www.godatabase.org/cgi-bin/go.cgi?query=GO:0002026&auto_wild_cards=yes&view=query&action=query&search_constraint=terms"	GO:0002026_regulation_of_the_force_of_heart_contraction) 12 1 15.989583 -1.215743 120 34.031846 68.39 102.748154 0.569917
=HYPERLINK("http://www.godatabase.org/cgi-bin/go.cgi?query=GO:0009262&auto_wild_cards=yes&view=query&action=query&search_constraint=terms"	GO:0009262_deoxyribonucleotide_metabolic_process) 12 1 15.989583 -1.215743 120 34.031846 68.39 102.748154 0.569917
=HYPERLINK("http://www.godatabase.org/cgi-bin/go.cgi?query=GO:0031109&auto_wild_cards=yes&view=query&action=query&search_constraint=terms"	GO:0031109_microtubule_polymerization_or_depolymerization) 12 1 15.989583 -1.215743 120 34.031846 68.39 102.748154 0.569917
=HYPERLINK("http://www.godatabase.org/cgi-bin/go.cgi?query=GO:0042446&auto_wild_cards=yes&view=query&action=query&search_constraint=terms"	GO:0042446_hormone_biosynthetic_process) 12 1 15.989583 -1.215743 120 34.031846 68.39 102.748154 0.569917
=HYPERLINK("http://www.godatabase.org/cgi-bin/go.cgi?query=GO:0043624&auto_wild_cards=yes&view=query&action=query&search_constraint=terms"	GO:0043624_cellular_protein_complex_disassembly) 12 1 15.989583 -1.215743 120 34.031846 68.39 102.748154 0.569917
=HYPERLINK("http://www.godatabase.org/cgi-bin/go.cgi?query=GO:0051261&auto_wild_cards=yes&view=query&action=query&search_constraint=terms"	GO:0051261_protein_depolymerization) 12 1 15.989583 -1.215743 120 34.031846 68.39 102.748154 0.569917
=HYPERLINK("http://www.godatabase.org/cgi-bin/go.cgi?query=GO:0060572&auto_wild_cards=yes&view=query&action=query&search_constraint=terms"	GO:0060572_morphogenesis_of_an_epithelial_bud) 12 1 15.989583 -1.215743 120 34.031846 68.39 102.748154 0.569917
=HYPERLINK("http://www.godatabase.org/cgi-bin/go.cgi?query=GO:0006461&auto_wild_cards=yes&view=query&action=query&search_constraint=terms"	GO:0006461_protein_complex_assembly) 78 2 4.919872 -1.211220 124 34.284706 68.91 103.535294 0.555726
=HYPERLINK("http://www.godatabase.org/cgi-bin/go.cgi?query=GO:0030326&auto_wild_cards=yes&view=query&action=query&search_constraint=terms"	GO:0030326_embryonic_limb_morphogenesis) 78 2 4.919872 -1.211220 124 34.284706 68.91 103.535294 0.555726
=HYPERLINK("http://www.godatabase.org/cgi-bin/go.cgi?query=GO:0035113&auto_wild_cards=yes&view=query&action=query&search_constraint=terms"	GO:0035113_embryonic_appendage_morphogenesis) 78 2 4.919872 -1.211220 124 34.284706 68.91 103.535294 0.555726
=HYPERLINK("http://www.godatabase.org/cgi-bin/go.cgi?query=GO:0070271&auto_wild_cards=yes&view=query&action=query&search_constraint=terms"	GO:0070271_protein_complex_biogenesis) 78 2 4.919872 -1.211220 124 34.284706 68.91 103.535294 0.555726
=HYPERLINK("http://www.godatabase.org/cgi-bin/go.cgi?query=GO:0021511&auto_wild_cards=yes&view=query&action=query&search_constraint=terms"	GO:0021511_spinal_cord_patterning) 13 1 14.759615 -1.182059 132 37.400212 74.44 111.479788 0.563939
=HYPERLINK("http://www.godatabase.org/cgi-bin/go.cgi?query=GO:0043241&auto_wild_cards=yes&view=query&action=query&search_constraint=terms"	GO:0043241_protein_complex_disassembly) 13 1 14.759615 -1.182059 132 37.400212 74.44 111.479788 0.563939
=HYPERLINK("http://www.godatabase.org/cgi-bin/go.cgi?query=GO:0043244&auto_wild_cards=yes&view=query&action=query&search_constraint=terms"	GO:0043244_regulation_of_protein_complex_disassembly) 13 1 14.759615 -1.182059 132 37.400212 74.44 111.479788 0.563939
=HYPERLINK("http://www.godatabase.org/cgi-bin/go.cgi?query=GO:0048566&auto_wild_cards=yes&view=query&action=query&search_constraint=terms"	GO:0048566_embryonic_gut_development) 13 1 14.759615 -1.182059 132 37.400212 74.44 111.479788 0.563939
=HYPERLINK("http://www.godatabase.org/cgi-bin/go.cgi?query=GO:0051495&auto_wild_cards=yes&view=query&action=query&search_constraint=terms"	GO:0051495_positive_regulation_of_cytoskeleton_organization) 13 1 14.759615 -1.182059 132 37.400212 74.44 111.479788 0.563939
=HYPERLINK("http://www.godatabase.org/cgi-bin/go.cgi?query=GO:0060038&auto_wild_cards=yes&view=query&action=query&search_constraint=terms"	GO:0060038_cardiac_muscle_cell_proliferation) 13 1 14.759615 -1.182059 132 37.400212 74.44 111.479788 0.563939
=HYPERLINK("http://www.godatabase.org/cgi-bin/go.cgi?query=GO:0060070&auto_wild_cards=yes&view=query&action=query&search_constraint=terms"	GO:0060070_Wnt_receptor_signaling_pathway_through_beta-catenin) 13 1 14.759615 -1.182059 132 37.400212 74.44 111.479788 0.563939
=HYPERLINK("http://www.godatabase.org/cgi-bin/go.cgi?query=GO:0060560&auto_wild_cards=yes&view=query&action=query&search_constraint=terms"	GO:0060560_developmental_growth_involved_in_morphogenesis) 13 1 14.759615 -1.182059 132 37.400212 74.44 111.479788 0.563939
=HYPERLINK("http://www.godatabase.org/cgi-bin/go.cgi?query=GO:0010627&auto_wild_cards=yes&view=query&action=query&search_constraint=terms"	GO:0010627_regulation_of_protein_kinase_cascade) 82 2 4.679878 -1.172941 133 37.501001 74.89 112.278999 0.563083
=HYPERLINK("http://www.godatabase.org/cgi-bin/go.cgi?query=GO:0044238&auto_wild_cards=yes&view=query&action=query&search_constraint=terms"	GO:0044238_primary_metabolic_process) 1905 14 1.410105 -1.155323 134 37.879816 75.69 113.500184 0.564851
=HYPERLINK("http://www.godatabase.org/cgi-bin/go.cgi?query=GO:0045137&auto_wild_cards=yes&view=query&action=query&search_constraint=terms"	GO:0045137_development_of_primary_sexual_characteristics) 84 2 4.568452 -1.154597 135 37.908452 75.78 113.651548 0.561333
=HYPERLINK("http://www.godatabase.org/cgi-bin/go.cgi?query=GO:0007530&auto_wild_cards=yes&view=query&action=query&search_constraint=terms"	GO:0007530_sex_determination) 14 1 13.705357 -1.150952 144 40.878908 80.28 119.681092 0.557500
=HYPERLINK("http://www.godatabase.org/cgi-bin/go.cgi?query=GO:0014855&auto_wild_cards=yes&view=query&action=query&search_constraint=terms"	GO:0014855_striated_muscle_cell_proliferation) 14 1 13.705357 -1.150952 144 40.878908 80.28 119.681092 0.557500
=HYPERLINK("http://www.godatabase.org/cgi-bin/go.cgi?query=GO:0030148&auto_wild_cards=yes&view=query&action=query&search_constraint=terms"	GO:0030148_sphingolipid_biosynthetic_process) 14 1 13.705357 -1.150952 144 40.878908 80.28 119.681092 0.557500
=HYPERLINK("http://www.godatabase.org/cgi-bin/go.cgi?query=GO:0032271&auto_wild_cards=yes&view=query&action=query&search_constraint=terms"	GO:0032271_regulation_of_protein_polymerization) 14 1 13.705357 -1.150952 144 40.878908 80.28 119.681092 0.557500
=HYPERLINK("http://www.godatabase.org/cgi-bin/go.cgi?query=GO:0034623&auto_wild_cards=yes&view=query&action=query&search_constraint=terms"	GO:0034623_cellular_macromolecular_complex_disassembly) 14 1 13.705357 -1.150952 144 40.878908 80.28 119.681092 0.557500
=HYPERLINK("http://www.godatabase.org/cgi-bin/go.cgi?query=GO:0042573&auto_wild_cards=yes&view=query&action=query&search_constraint=terms"	GO:0042573_retinoic_acid_metabolic_process) 14 1 13.705357 -1.150952 144 40.878908 80.28 119.681092 0.557500
=HYPERLINK("http://www.godatabase.org/cgi-bin/go.cgi?query=GO:0043254&auto_wild_cards=yes&view=query&action=query&search_constraint=terms"	GO:0043254_regulation_of_protein_complex_assembly) 14 1 13.705357 -1.150952 144 40.878908 80.28 119.681092 0.557500
=HYPERLINK("http://www.godatabase.org/cgi-bin/go.cgi?query=GO:0045732&auto_wild_cards=yes&view=query&action=query&search_constraint=terms"	GO:0045732_positive_regulation_of_protein_catabolic_process) 14 1 13.705357 -1.150952 144 40.878908 80.28 119.681092 0.557500
=HYPERLINK("http://www.godatabase.org/cgi-bin/go.cgi?query=GO:0050810&auto_wild_cards=yes&view=query&action=query&search_constraint=terms"	GO:0050810_regulation_of_steroid_biosynthetic_process) 14 1 13.705357 -1.150952 144 40.878908 80.28 119.681092 0.557500
=HYPERLINK("http://www.godatabase.org/cgi-bin/go.cgi?query=GO:0000279&auto_wild_cards=yes&view=query&action=query&search_constraint=terms"	GO:0000279_M_phase) 85 2 4.514706 -1.145612 145 40.919982 80.54 120.160018 0.555448
=HYPERLINK("http://www.godatabase.org/cgi-bin/go.cgi?query=GO:0006605&auto_wild_cards=yes&view=query&action=query&search_constraint=terms"	GO:0006605_protein_targeting) 86 2 4.462209 -1.136750 146 41.348900 81.23 121.111100 0.556370
=HYPERLINK("http://www.godatabase.org/cgi-bin/go.cgi?query=GO:0001822&auto_wild_cards=yes&view=query&action=query&search_constraint=terms"	GO:0001822_kidney_development) 87 2 4.410920 -1.128005 149 41.689300 81.78 121.870700 0.548859
=HYPERLINK("http://www.godatabase.org/cgi-bin/go.cgi?query=GO:0003001&auto_wild_cards=yes&view=query&action=query&search_constraint=terms"	GO:0003001_generation_of_a_signal_involved_in_cell-cell_signaling) 87 2 4.410920 -1.128005 149 41.689300 81.78 121.870700 0.548859
=HYPERLINK("http://www.godatabase.org/cgi-bin/go.cgi?query=GO:0043583&auto_wild_cards=yes&view=query&action=query&search_constraint=terms"	GO:0043583_ear_development) 87 2 4.410920 -1.128005 149 41.689300 81.78 121.870700 0.548859
=HYPERLINK("http://www.godatabase.org/cgi-bin/go.cgi?query=GO:0008543&auto_wild_cards=yes&view=query&action=query&search_constraint=terms"	GO:0008543_fibroblast_growth_factor_receptor_signaling_pathway) 15 1 12.791667 -1.122065 156 44.453037 85.94 127.426963 0.550897
=HYPERLINK("http://www.godatabase.org/cgi-bin/go.cgi?query=GO:0021795&auto_wild_cards=yes&view=query&action=query&search_constraint=terms"	GO:0021795_cerebral_cortex_cell_migration) 15 1 12.791667 -1.122065 156 44.453037 85.94 127.426963 0.550897
=HYPERLINK("http://www.godatabase.org/cgi-bin/go.cgi?query=GO:0031076&auto_wild_cards=yes&view=query&action=query&search_constraint=terms"	GO:0031076_embryonic_camera-type_eye_development) 15 1 12.791667 -1.122065 156 44.453037 85.94 127.426963 0.550897
=HYPERLINK("http://www.godatabase.org/cgi-bin/go.cgi?query=GO:0042306&auto_wild_cards=yes&view=query&action=query&search_constraint=terms"	GO:0042306_regulation_of_protein_import_into_nucleus) 15 1 12.791667 -1.122065 156 44.453037 85.94 127.426963 0.550897
=HYPERLINK("http://www.godatabase.org/cgi-bin/go.cgi?query=GO:0048010&auto_wild_cards=yes&view=query&action=query&search_constraint=terms"	GO:0048010_vascular_endothelial_growth_factor_receptor_signaling_pathway) 15 1 12.791667 -1.122065 156 44.453037 85.94 127.426963 0.550897
=HYPERLINK("http://www.godatabase.org/cgi-bin/go.cgi?query=GO:0060425&auto_wild_cards=yes&view=query&action=query&search_constraint=terms"	GO:0060425_lung_morphogenesis) 15 1 12.791667 -1.122065 156 44.453037 85.94 127.426963 0.550897
=HYPERLINK("http://www.godatabase.org/cgi-bin/go.cgi?query=GO:0070507&auto_wild_cards=yes&view=query&action=query&search_constraint=terms"	GO:0070507_regulation_of_microtubule_cytoskeleton_organization) 15 1 12.791667 -1.122065 156 44.453037 85.94 127.426963 0.550897
=HYPERLINK("http://www.godatabase.org/cgi-bin/go.cgi?query=GO:0001503&auto_wild_cards=yes&view=query&action=query&search_constraint=terms"	GO:0001503_ossification) 88 2 4.360795 -1.119376 157 44.475051 86.1 127.724949 0.548408
=HYPERLINK("http://www.godatabase.org/cgi-bin/go.cgi?query=GO:0030324&auto_wild_cards=yes&view=query&action=query&search_constraint=terms"	GO:0030324_lung_development) 90 2 4.263889 -1.102456 158 44.968482 86.99 129.011518 0.550570
=HYPERLINK("http://www.godatabase.org/cgi-bin/go.cgi?query=GO:0046148&auto_wild_cards=yes&view=query&action=query&search_constraint=terms"	GO:0046148_pigment_biosynthetic_process) 16 1 11.992188 -1.095112 160 47.628202 91.19 134.751798 0.569938
=HYPERLINK("http://www.godatabase.org/cgi-bin/go.cgi?query=GO:0046467&auto_wild_cards=yes&view=query&action=query&search_constraint=terms"	GO:0046467_membrane_lipid_biosynthetic_process) 16 1 11.992188 -1.095112 160 47.628202 91.19 134.751798 0.569938
=HYPERLINK("http://www.godatabase.org/cgi-bin/go.cgi?query=GO:0002009&auto_wild_cards=yes&view=query&action=query&search_constraint=terms"	GO:0002009_morphogenesis_of_an_epithelium) 198 3 2.907197 -1.087984 162 47.774984 91.8 135.825016 0.566667
=HYPERLINK("http://www.godatabase.org/cgi-bin/go.cgi?query=GO:0060429&auto_wild_cards=yes&view=query&action=query&search_constraint=terms"	GO:0060429_epithelium_development) 198 3 2.907197 -1.087984 162 47.774984 91.8 135.825016 0.566667
=HYPERLINK("http://www.godatabase.org/cgi-bin/go.cgi?query=GO:0030323&auto_wild_cards=yes&view=query&action=query&search_constraint=terms"	GO:0030323_respiratory_tube_development) 92 2 4.171196 -1.085967 163 47.756500 91.93 136.103500 0.563988
=HYPERLINK("http://www.godatabase.org/cgi-bin/go.cgi?query=GO:0035107&auto_wild_cards=yes&view=query&action=query&search_constraint=terms"	GO:0035107_appendage_morphogenesis) 93 2 4.126344 -1.077879 166 48.015681 92.63 137.244319 0.558012
=HYPERLINK("http://www.godatabase.org/cgi-bin/go.cgi?query=GO:0035108&auto_wild_cards=yes&view=query&action=query&search_constraint=terms"	GO:0035108_limb_morphogenesis) 93 2 4.126344 -1.077879 166 48.015681 92.63 137.244319 0.558012
=HYPERLINK("http://www.godatabase.org/cgi-bin/go.cgi?query=GO:0065003&auto_wild_cards=yes&view=query&action=query&search_constraint=terms"	GO:0065003_macromolecular_complex_assembly) 93 2 4.126344 -1.077879 166 48.015681 92.63 137.244319 0.558012
=HYPERLINK("http://www.godatabase.org/cgi-bin/go.cgi?query=GO:0006753&auto_wild_cards=yes&view=query&action=query&search_constraint=terms"	GO:0006753_nucleoside_phosphate_metabolic_process) 94 2 4.082447 -1.069892 169 48.305397 93.11 137.914603 0.550947
=HYPERLINK("http://www.godatabase.org/cgi-bin/go.cgi?query=GO:0008610&auto_wild_cards=yes&view=query&action=query&search_constraint=terms"	GO:0008610_lipid_biosynthetic_process) 94 2 4.082447 -1.069892 169 48.305397 93.11 137.914603 0.550947
=HYPERLINK("http://www.godatabase.org/cgi-bin/go.cgi?query=GO:0009117&auto_wild_cards=yes&view=query&action=query&search_constraint=terms"	GO:0009117_nucleotide_metabolic_process) 94 2 4.082447 -1.069892 169 48.305397 93.11 137.914603 0.550947
=HYPERLINK("http://www.godatabase.org/cgi-bin/go.cgi?query=GO:0010741&auto_wild_cards=yes&view=query&action=query&search_constraint=terms"	GO:0010741_negative_regulation_of_protein_kinase_cascade) 17 1 11.286765 -1.069858 178 51.184996 96.89 142.595004 0.544326
=HYPERLINK("http://www.godatabase.org/cgi-bin/go.cgi?query=GO:0022029&auto_wild_cards=yes&view=query&action=query&search_constraint=terms"	GO:0022029_telencephalon_cell_migration) 17 1 11.286765 -1.069858 178 51.184996 96.89 142.595004 0.544326
=HYPERLINK("http://www.godatabase.org/cgi-bin/go.cgi?query=GO:0034470&auto_wild_cards=yes&view=query&action=query&search_constraint=terms"	GO:0034470_ncRNA_processing) 17 1 11.286765 -1.069858 178 51.184996 96.89 142.595004 0.544326
=HYPERLINK("http://www.godatabase.org/cgi-bin/go.cgi?query=GO:0035115&auto_wild_cards=yes&view=query&action=query&search_constraint=terms"	GO:0035115_embryonic_forelimb_morphogenesis) 17 1 11.286765 -1.069858 178 51.184996 96.89 142.595004 0.544326
=HYPERLINK("http://www.godatabase.org/cgi-bin/go.cgi?query=GO:0042254&auto_wild_cards=yes&view=query&action=query&search_constraint=terms"	GO:0042254_ribosome_biogenesis) 17 1 11.286765 -1.069858 178 51.184996 96.89 142.595004 0.544326
=HYPERLINK("http://www.godatabase.org/cgi-bin/go.cgi?query=GO:0042440&auto_wild_cards=yes&view=query&action=query&search_constraint=terms"	GO:0042440_pigment_metabolic_process) 17 1 11.286765 -1.069858 178 51.184996 96.89 142.595004 0.544326
=HYPERLINK("http://www.godatabase.org/cgi-bin/go.cgi?query=GO:0045667&auto_wild_cards=yes&view=query&action=query&search_constraint=terms"	GO:0045667_regulation_of_osteoblast_differentiation) 17 1 11.286765 -1.069858 178 51.184996 96.89 142.595004 0.544326
=HYPERLINK("http://www.godatabase.org/cgi-bin/go.cgi?query=GO:0045670&auto_wild_cards=yes&view=query&action=query&search_constraint=terms"	GO:0045670_regulation_of_osteoclast_differentiation) 17 1 11.286765 -1.069858 178 51.184996 96.89 142.595004 0.544326
=HYPERLINK("http://www.godatabase.org/cgi-bin/go.cgi?query=GO:0048265&auto_wild_cards=yes&view=query&action=query&search_constraint=terms"	GO:0048265_response_to_pain) 17 1 11.286765 -1.069858 178 51.184996 96.89 142.595004 0.544326
=HYPERLINK("http://www.godatabase.org/cgi-bin/go.cgi?query=GO:0048736&auto_wild_cards=yes&view=query&action=query&search_constraint=terms"	GO:0048736_appendage_development) 96 2 3.997396 -1.054214 180 51.476620 97.63 143.783380 0.542389
=HYPERLINK("http://www.godatabase.org/cgi-bin/go.cgi?query=GO:0060173&auto_wild_cards=yes&view=query&action=query&search_constraint=terms"	GO:0060173_limb_development) 96 2 3.997396 -1.054214 180 51.476620 97.63 143.783380 0.542389
=HYPERLINK("http://www.godatabase.org/cgi-bin/go.cgi?query=GO:0010646&auto_wild_cards=yes&view=query&action=query&search_constraint=terms"	GO:0010646_regulation_of_cell_communication) 330 4 2.325758 -1.054148 181 51.495998 97.8 144.104002 0.540331
=HYPERLINK("http://www.godatabase.org/cgi-bin/go.cgi?query=GO:0031324&auto_wild_cards=yes&view=query&action=query&search_constraint=terms"	GO:0031324_negative_regulation_of_cellular_metabolic_process) 332 4 2.311747 -1.046630 182 51.537317 98.06 144.582683 0.538791
=HYPERLINK("http://www.godatabase.org/cgi-bin/go.cgi?query=GO:0060341&auto_wild_cards=yes&view=query&action=query&search_constraint=terms"	GO:0060341_regulation_of_cellular_localization) 97 2 3.956186 -1.046517 183 51.604856 98.19 144.775144 0.536557
=HYPERLINK("http://www.godatabase.org/cgi-bin/go.cgi?query=GO:0008589&auto_wild_cards=yes&view=query&action=query&search_constraint=terms"	GO:0008589_regulation_of_smoothened_signaling_pathway) 18 1 10.659722 -1.046108 189 54.977372 102.31 149.642628 0.541323
=HYPERLINK("http://www.godatabase.org/cgi-bin/go.cgi?query=GO:0021885&auto_wild_cards=yes&view=query&action=query&search_constraint=terms"	GO:0021885_forebrain_cell_migration) 18 1 10.659722 -1.046108 189 54.977372 102.31 149.642628 0.541323
=HYPERLINK("http://www.godatabase.org/cgi-bin/go.cgi?query=GO:0030318&auto_wild_cards=yes&view=query&action=query&search_constraint=terms"	GO:0030318_melanocyte_differentiation) 18 1 10.659722 -1.046108 189 54.977372 102.31 149.642628 0.541323
=HYPERLINK("http://www.godatabase.org/cgi-bin/go.cgi?query=GO:0032984&auto_wild_cards=yes&view=query&action=query&search_constraint=terms"	GO:0032984_macromolecular_complex_disassembly) 18 1 10.659722 -1.046108 189 54.977372 102.31 149.642628 0.541323
=HYPERLINK("http://www.godatabase.org/cgi-bin/go.cgi?query=GO:0033157&auto_wild_cards=yes&view=query&action=query&search_constraint=terms"	GO:0033157_regulation_of_intracellular_protein_transport) 18 1 10.659722 -1.046108 189 54.977372 102.31 149.642628 0.541323
=HYPERLINK("http://www.godatabase.org/cgi-bin/go.cgi?query=GO:0060571&auto_wild_cards=yes&view=query&action=query&search_constraint=terms"	GO:0060571_morphogenesis_of_an_epithelial_fold) 18 1 10.659722 -1.046108 189 54.977372 102.31 149.642628 0.541323
=HYPERLINK("http://www.godatabase.org/cgi-bin/go.cgi?query=GO:0007548&auto_wild_cards=yes&view=query&action=query&search_constraint=terms"	GO:0007548_sex_differentiation) 98 2 3.915816 -1.038914 192 55.136220 102.7 150.263780 0.534896
=HYPERLINK("http://www.godatabase.org/cgi-bin/go.cgi?query=GO:0009967&auto_wild_cards=yes&view=query&action=query&search_constraint=terms"	GO:0009967_positive_regulation_of_signal_transduction) 98 2 3.915816 -1.038914 192 55.136220 102.7 150.263780 0.534896
=HYPERLINK("http://www.godatabase.org/cgi-bin/go.cgi?query=GO:0060541&auto_wild_cards=yes&view=query&action=query&search_constraint=terms"	GO:0060541_respiratory_system_development) 98 2 3.915816 -1.038914 192 55.136220 102.7 150.263780 0.534896
=HYPERLINK("http://www.godatabase.org/cgi-bin/go.cgi?query=GO:0044237&auto_wild_cards=yes&view=query&action=query&search_constraint=terms"	GO:0044237_cellular_metabolic_process) 1974 14 1.360816 -1.032989 193 55.216153 102.93 150.643847 0.533316
=HYPERLINK("http://www.godatabase.org/cgi-bin/go.cgi?query=GO:0060348&auto_wild_cards=yes&view=query&action=query&search_constraint=terms"	GO:0060348_bone_development) 99 2 3.876263 -1.031402 194 55.330675 103.27 151.209325 0.532320
=HYPERLINK("http://www.godatabase.org/cgi-bin/go.cgi?query=GO:0006776&auto_wild_cards=yes&view=query&action=query&search_constraint=terms"	GO:0006776_vitamin_A_metabolic_process) 19 1 10.098684 -1.023700 203 57.644975 106.61 155.575025 0.525172
=HYPERLINK("http://www.godatabase.org/cgi-bin/go.cgi?query=GO:0009798&auto_wild_cards=yes&view=query&action=query&search_constraint=terms"	GO:0009798_axis_specification) 19 1 10.098684 -1.023700 203 57.644975 106.61 155.575025 0.525172
=HYPERLINK("http://www.godatabase.org/cgi-bin/go.cgi?query=GO:0010639&auto_wild_cards=yes&view=query&action=query&search_constraint=terms"	GO:0010639_negative_regulation_of_organelle_organization) 19 1 10.098684 -1.023700 203 57.644975 106.61 155.575025 0.525172
=HYPERLINK("http://www.godatabase.org/cgi-bin/go.cgi?query=GO:0019218&auto_wild_cards=yes&view=query&action=query&search_constraint=terms"	GO:0019218_regulation_of_steroid_metabolic_process) 19 1 10.098684 -1.023700 203 57.644975 106.61 155.575025 0.525172
=HYPERLINK("http://www.godatabase.org/cgi-bin/go.cgi?query=GO:0033002&auto_wild_cards=yes&view=query&action=query&search_constraint=terms"	GO:0033002_muscle_cell_proliferation) 19 1 10.098684 -1.023700 203 57.644975 106.61 155.575025 0.525172
=HYPERLINK("http://www.godatabase.org/cgi-bin/go.cgi?query=GO:0046890&auto_wild_cards=yes&view=query&action=query&search_constraint=terms"	GO:0046890_regulation_of_lipid_biosynthetic_process) 19 1 10.098684 -1.023700 203 57.644975 106.61 155.575025 0.525172
=HYPERLINK("http://www.godatabase.org/cgi-bin/go.cgi?query=GO:0048701&auto_wild_cards=yes&view=query&action=query&search_constraint=terms"	GO:0048701_embryonic_cranial_skeleton_morphogenesis) 19 1 10.098684 -1.023700 203 57.644975 106.61 155.575025 0.525172
=HYPERLINK("http://www.godatabase.org/cgi-bin/go.cgi?query=GO:0050931&auto_wild_cards=yes&view=query&action=query&search_constraint=terms"	GO:0050931_pigment_cell_differentiation) 19 1 10.098684 -1.023700 203 57.644975 106.61 155.575025 0.525172
=HYPERLINK("http://www.godatabase.org/cgi-bin/go.cgi?query=GO:0051056&auto_wild_cards=yes&view=query&action=query&search_constraint=terms"	GO:0051056_regulation_of_small_GTPase_mediated_signal_transduction) 19 1 10.098684 -1.023700 203 57.644975 106.61 155.575025 0.525172
=HYPERLINK("http://www.godatabase.org/cgi-bin/go.cgi?query=GO:0051649&auto_wild_cards=yes&view=query&action=query&search_constraint=terms"	GO:0051649_establishment_of_localization_in_cell) 342 4 2.244152 -1.009977 204 57.730355 107.08 156.429645 0.524902
=HYPERLINK("http://www.godatabase.org/cgi-bin/go.cgi?query=GO:0009615&auto_wild_cards=yes&view=query&action=query&search_constraint=terms"	GO:0009615_response_to_virus) 20 1 9.593750 -1.002496 206 59.726553 110.19 160.653447 0.534903
=HYPERLINK("http://www.godatabase.org/cgi-bin/go.cgi?query=GO:0046822&auto_wild_cards=yes&view=query&action=query&search_constraint=terms"	GO:0046822_regulation_of_nucleocytoplasmic_transport) 20 1 9.593750 -1.002496 206 59.726553 110.19 160.653447 0.534903
=HYPERLINK("http://www.godatabase.org/cgi-bin/go.cgi?query=GO:0009968&auto_wild_cards=yes&view=query&action=query&search_constraint=terms"	GO:0009968_negative_regulation_of_signal_transduction) 103 2 3.725728 -1.002227 207 59.965004 110.45 160.934996 0.533575
=HYPERLINK("http://www.godatabase.org/cgi-bin/go.cgi?query=GO:0055086&auto_wild_cards=yes&view=query&action=query&search_constraint=terms"	GO:0055086_nucleobase__nucleoside_and_nucleotide_metabolic_process) 104 2 3.689904 -0.995143 208 60.117429 110.86 161.602571 0.532981
=HYPERLINK("http://www.godatabase.org/cgi-bin/go.cgi?query=GO:0009892&auto_wild_cards=yes&view=query&action=query&search_constraint=terms"	GO:0009892_negative_regulation_of_metabolic_process) 348 4 2.205460 -0.988707 209 60.171646 111.02 161.868354 0.531196
=HYPERLINK("http://www.godatabase.org/cgi-bin/go.cgi?query=GO:0007423&auto_wild_cards=yes&view=query&action=query&search_constraint=terms"	GO:0007423_sensory_organ_development) 219 3 2.628425 -0.986702 210 60.172114 111.26 162.347886 0.529810
=HYPERLINK("http://www.godatabase.org/cgi-bin/go.cgi?query=GO:0002053&auto_wild_cards=yes&view=query&action=query&search_constraint=terms"	GO:0002053_positive_regulation_of_mesenchymal_cell_proliferation) 21 1 9.136905 -0.982379 215 63.111329 115.49 167.868671 0.537163
=HYPERLINK("http://www.godatabase.org/cgi-bin/go.cgi?query=GO:0019827&auto_wild_cards=yes&view=query&action=query&search_constraint=terms"	GO:0019827_stem_cell_maintenance) 21 1 9.136905 -0.982379 215 63.111329 115.49 167.868671 0.537163
=HYPERLINK("http://www.godatabase.org/cgi-bin/go.cgi?query=GO:0035136&auto_wild_cards=yes&view=query&action=query&search_constraint=terms"	GO:0035136_forelimb_morphogenesis) 21 1 9.136905 -0.982379 215 63.111329 115.49 167.868671 0.537163
=HYPERLINK("http://www.godatabase.org/cgi-bin/go.cgi?query=GO:0048538&auto_wild_cards=yes&view=query&action=query&search_constraint=terms"	GO:0048538_thymus_development) 21 1 9.136905 -0.982379 215 63.111329 115.49 167.868671 0.537163
=HYPERLINK("http://www.godatabase.org/cgi-bin/go.cgi?query=GO:0051258&auto_wild_cards=yes&view=query&action=query&search_constraint=terms"	GO:0051258_protein_polymerization) 21 1 9.136905 -0.982379 215 63.111329 115.49 167.868671 0.537163
=HYPERLINK("http://www.godatabase.org/cgi-bin/go.cgi?query=GO:0051240&auto_wild_cards=yes&view=query&action=query&search_constraint=terms"	GO:0051240_positive_regulation_of_multicellular_organismal_process) 108 2 3.553241 -0.967598 216 63.437696 116.23 169.022304 0.538102
=HYPERLINK("http://www.godatabase.org/cgi-bin/go.cgi?query=GO:0001523&auto_wild_cards=yes&view=query&action=query&search_constraint=terms"	GO:0001523_retinoid_metabolic_process) 22 1 8.721591 -0.963247 227 66.002114 120.65 175.297886 0.531498
=HYPERLINK("http://www.godatabase.org/cgi-bin/go.cgi?query=GO:0006721&auto_wild_cards=yes&view=query&action=query&search_constraint=terms"	GO:0006721_terpenoid_metabolic_process) 22 1 8.721591 -0.963247 227 66.002114 120.65 175.297886 0.531498
=HYPERLINK("http://www.godatabase.org/cgi-bin/go.cgi?query=GO:0009896&auto_wild_cards=yes&view=query&action=query&search_constraint=terms"	GO:0009896_positive_regulation_of_catabolic_process) 22 1 8.721591 -0.963247 227 66.002114 120.65 175.297886 0.531498
=HYPERLINK("http://www.godatabase.org/cgi-bin/go.cgi?query=GO:0010463&auto_wild_cards=yes&view=query&action=query&search_constraint=terms"	GO:0010463_mesenchymal_cell_proliferation) 22 1 8.721591 -0.963247 227 66.002114 120.65 175.297886 0.531498
=HYPERLINK("http://www.godatabase.org/cgi-bin/go.cgi?query=GO:0010464&auto_wild_cards=yes&view=query&action=query&search_constraint=terms"	GO:0010464_regulation_of_mesenchymal_cell_proliferation) 22 1 8.721591 -0.963247 227 66.002114 120.65 175.297886 0.531498
=HYPERLINK("http://www.godatabase.org/cgi-bin/go.cgi?query=GO:0016101&auto_wild_cards=yes&view=query&action=query&search_constraint=terms"	GO:0016101_diterpenoid_metabolic_process) 22 1 8.721591 -0.963247 227 66.002114 120.65 175.297886 0.531498
=HYPERLINK("http://www.godatabase.org/cgi-bin/go.cgi?query=GO:0030316&auto_wild_cards=yes&view=query&action=query&search_constraint=terms"	GO:0030316_osteoclast_differentiation) 22 1 8.721591 -0.963247 227 66.002114 120.65 175.297886 0.531498
=HYPERLINK("http://www.godatabase.org/cgi-bin/go.cgi?query=GO:0030335&auto_wild_cards=yes&view=query&action=query&search_constraint=terms"	GO:0030335_positive_regulation_of_cell_migration) 22 1 8.721591 -0.963247 227 66.002114 120.65 175.297886 0.531498
=HYPERLINK("http://www.godatabase.org/cgi-bin/go.cgi?query=GO:0034660&auto_wild_cards=yes&view=query&action=query&search_constraint=terms"	GO:0034660_ncRNA_metabolic_process) 22 1 8.721591 -0.963247 227 66.002114 120.65 175.297886 0.531498
=HYPERLINK("http://www.godatabase.org/cgi-bin/go.cgi?query=GO:0048489&auto_wild_cards=yes&view=query&action=query&search_constraint=terms"	GO:0048489_synaptic_vesicle_transport) 22 1 8.721591 -0.963247 227 66.002114 120.65 175.297886 0.531498
=HYPERLINK("http://www.godatabase.org/cgi-bin/go.cgi?query=GO:0048864&auto_wild_cards=yes&view=query&action=query&search_constraint=terms"	GO:0048864_stem_cell_development) 22 1 8.721591 -0.963247 227 66.002114 120.65 175.297886 0.531498
=HYPERLINK("http://www.godatabase.org/cgi-bin/go.cgi?query=GO:0010647&auto_wild_cards=yes&view=query&action=query&search_constraint=terms"	GO:0010647_positive_regulation_of_cell_communication) 110 2 3.488636 -0.954281 230 66.367354 121.44 176.512646 0.528000
=HYPERLINK("http://www.godatabase.org/cgi-bin/go.cgi?query=GO:0010648&auto_wild_cards=yes&view=query&action=query&search_constraint=terms"	GO:0010648_negative_regulation_of_cell_communication) 110 2 3.488636 -0.954281 230 66.367354 121.44 176.512646 0.528000
=HYPERLINK("http://www.godatabase.org/cgi-bin/go.cgi?query=GO:0043010&auto_wild_cards=yes&view=query&action=query&search_constraint=terms"	GO:0043010_camera-type_eye_development) 110 2 3.488636 -0.954281 230 66.367354 121.44 176.512646 0.528000
=HYPERLINK("http://www.godatabase.org/cgi-bin/go.cgi?query=GO:0002204&auto_wild_cards=yes&view=query&action=query&search_constraint=terms"	GO:0002204_somatic_recombination_of_immunoglobulin_genes_during_immune_response) 23 1 8.342391 -0.945012 236 68.169718 124.31 180.450282 0.526737
=HYPERLINK("http://www.godatabase.org/cgi-bin/go.cgi?query=GO:0002208&auto_wild_cards=yes&view=query&action=query&search_constraint=terms"	GO:0002208_somatic_diversification_of_immunoglobulins_during_immune_response) 23 1 8.342391 -0.945012 236 68.169718 124.31 180.450282 0.526737
=HYPERLINK("http://www.godatabase.org/cgi-bin/go.cgi?query=GO:0007018&auto_wild_cards=yes&view=query&action=query&search_constraint=terms"	GO:0007018_microtubule-based_movement) 23 1 8.342391 -0.945012 236 68.169718 124.31 180.450282 0.526737
=HYPERLINK("http://www.godatabase.org/cgi-bin/go.cgi?query=GO:0009954&auto_wild_cards=yes&view=query&action=query&search_constraint=terms"	GO:0009954_proximal_distal_pattern_formation) 23 1 8.342391 -0.945012 236 68.169718 124.31 180.450282 0.526737
=HYPERLINK("http://www.godatabase.org/cgi-bin/go.cgi?query=GO:0022613&auto_wild_cards=yes&view=query&action=query&search_constraint=terms"	GO:0022613_ribonucleoprotein_complex_biogenesis) 23 1 8.342391 -0.945012 236 68.169718 124.31 180.450282 0.526737
=HYPERLINK("http://www.godatabase.org/cgi-bin/go.cgi?query=GO:0045190&auto_wild_cards=yes&view=query&action=query&search_constraint=terms"	GO:0045190_isotype_switching) 23 1 8.342391 -0.945012 236 68.169718 124.31 180.450282 0.526737
=HYPERLINK("http://www.godatabase.org/cgi-bin/go.cgi?query=GO:0000165&auto_wild_cards=yes&view=query&action=query&search_constraint=terms"	GO:0000165_MAPKKK_cascade) 114 2 3.366228 -0.928500 237 68.625849 125.54 182.454151 0.529705
=HYPERLINK("http://www.godatabase.org/cgi-bin/go.cgi?query=GO:0000280&auto_wild_cards=yes&view=query&action=query&search_constraint=terms"	GO:0000280_nuclear_division) 24 1 7.994792 -0.927598 245 70.552249 128.51 186.467751 0.524531
=HYPERLINK("http://www.godatabase.org/cgi-bin/go.cgi?query=GO:0002381&auto_wild_cards=yes&view=query&action=query&search_constraint=terms"	GO:0002381_immunoglobulin_production_during_immune_response) 24 1 7.994792 -0.927598 245 70.552249 128.51 186.467751 0.524531
=HYPERLINK("http://www.godatabase.org/cgi-bin/go.cgi?query=GO:0006941&auto_wild_cards=yes&view=query&action=query&search_constraint=terms"	GO:0006941_striated_muscle_contraction) 24 1 7.994792 -0.927598 245 70.552249 128.51 186.467751 0.524531
=HYPERLINK("http://www.godatabase.org/cgi-bin/go.cgi?query=GO:0006959&auto_wild_cards=yes&view=query&action=query&search_constraint=terms"	GO:0006959_humoral_immune_response) 24 1 7.994792 -0.927598 245 70.552249 128.51 186.467751 0.524531
=HYPERLINK("http://www.godatabase.org/cgi-bin/go.cgi?query=GO:0007067&auto_wild_cards=yes&view=query&action=query&search_constraint=terms"	GO:0007067_mitosis) 24 1 7.994792 -0.927598 245 70.552249 128.51 186.467751 0.524531
=HYPERLINK("http://www.godatabase.org/cgi-bin/go.cgi?query=GO:0032386&auto_wild_cards=yes&view=query&action=query&search_constraint=terms"	GO:0032386_regulation_of_intracellular_transport) 24 1 7.994792 -0.927598 245 70.552249 128.51 186.467751 0.524531
=HYPERLINK("http://www.godatabase.org/cgi-bin/go.cgi?query=GO:0043588&auto_wild_cards=yes&view=query&action=query&search_constraint=terms"	GO:0043588_skin_development) 24 1 7.994792 -0.927598 245 70.552249 128.51 186.467751 0.524531
=HYPERLINK("http://www.godatabase.org/cgi-bin/go.cgi?query=GO:0050679&auto_wild_cards=yes&view=query&action=query&search_constraint=terms"	GO:0050679_positive_regulation_of_epithelial_cell_proliferation) 24 1 7.994792 -0.927598 245 70.552249 128.51 186.467751 0.524531
=HYPERLINK("http://www.godatabase.org/cgi-bin/go.cgi?query=GO:0006807&auto_wild_cards=yes&view=query&action=query&search_constraint=terms"	GO:0006807_nitrogen_compound_metabolic_process) 1147 9 1.505558 -0.926174 246 70.584154 128.6 186.615846 0.522764
=HYPERLINK("http://www.godatabase.org/cgi-bin/go.cgi?query=GO:0001501&auto_wild_cards=yes&view=query&action=query&search_constraint=terms"	GO:0001501_skeletal_system_development) 236 3 2.439089 -0.913649 247 70.921160 129.55 188.178840 0.524494
=HYPERLINK("http://www.godatabase.org/cgi-bin/go.cgi?query=GO:0000087&auto_wild_cards=yes&view=query&action=query&search_constraint=terms"	GO:0000087_M_phase_of_mitotic_cell_cycle) 25 1 7.675000 -0.910938 250 72.636894 132.18 191.723106 0.528720
=HYPERLINK("http://www.godatabase.org/cgi-bin/go.cgi?query=GO:0006775&auto_wild_cards=yes&view=query&action=query&search_constraint=terms"	GO:0006775_fat-soluble_vitamin_metabolic_process) 25 1 7.675000 -0.910938 250 72.636894 132.18 191.723106 0.528720
=HYPERLINK("http://www.godatabase.org/cgi-bin/go.cgi?query=GO:0048285&auto_wild_cards=yes&view=query&action=query&search_constraint=terms"	GO:0048285_organelle_fission) 25 1 7.675000 -0.910938 250 72.636894 132.18 191.723106 0.528720
=HYPERLINK("http://www.godatabase.org/cgi-bin/go.cgi?query=GO:0043933&auto_wild_cards=yes&view=query&action=query&search_constraint=terms"	GO:0043933_macromolecular_complex_subunit_organization) 117 2 3.279915 -0.909872 251 72.763390 132.4 192.036610 0.527490
=HYPERLINK("http://www.godatabase.org/cgi-bin/go.cgi?query=GO:0044085&auto_wild_cards=yes&view=query&action=query&search_constraint=terms"	GO:0044085_cellular_component_biogenesis) 237 3 2.428797 -0.909572 252 72.859297 132.54 192.220703 0.525952
=HYPERLINK("http://www.godatabase.org/cgi-bin/go.cgi?query=GO:0006519&auto_wild_cards=yes&view=query&action=query&search_constraint=terms"	GO:0006519_cellular_amino_acid_and_derivative_metabolic_process) 118 2 3.252119 -0.903792 253 72.994276 132.76 192.525724 0.524743
=HYPERLINK("http://www.godatabase.org/cgi-bin/go.cgi?query=GO:0022403&auto_wild_cards=yes&view=query&action=query&search_constraint=terms"	GO:0022403_cell_cycle_phase) 119 2 3.224790 -0.897774 254 73.125446 132.95 192.774554 0.523425
=HYPERLINK("http://www.godatabase.org/cgi-bin/go.cgi?query=GO:0022414&auto_wild_cards=yes&view=query&action=query&search_constraint=terms"	GO:0022414_reproductive_process) 376 4 2.041223 -0.896027 255 73.195633 133.09 192.984367 0.521922
=HYPERLINK("http://www.godatabase.org/cgi-bin/go.cgi?query=GO:0006720&auto_wild_cards=yes&view=query&action=query&search_constraint=terms"	GO:0006720_isoprenoid_metabolic_process) 26 1 7.379808 -0.894972 258 75.209390 135.95 196.690610 0.526938
=HYPERLINK("http://www.godatabase.org/cgi-bin/go.cgi?query=GO:0048645&auto_wild_cards=yes&view=query&action=query&search_constraint=terms"	GO:0048645_organ_formation) 26 1 7.379808 -0.894972 258 75.209390 135.95 196.690610 0.526938
=HYPERLINK("http://www.godatabase.org/cgi-bin/go.cgi?query=GO:0050680&auto_wild_cards=yes&view=query&action=query&search_constraint=terms"	GO:0050680_negative_regulation_of_epithelial_cell_proliferation) 26 1 7.379808 -0.894972 258 75.209390 135.95 196.690610 0.526938
=HYPERLINK("http://www.godatabase.org/cgi-bin/go.cgi?query=GO:0000003&auto_wild_cards=yes&view=query&action=query&search_constraint=terms"	GO:0000003_reproduction) 379 4 2.025066 -0.886696 259 75.520133 136.32 197.119867 0.526332
=HYPERLINK("http://www.godatabase.org/cgi-bin/go.cgi?query=GO:0051726&auto_wild_cards=yes&view=query&action=query&search_constraint=terms"	GO:0051726_regulation_of_cell_cycle) 121 2 3.171488 -0.885921 260 75.772756 136.77 197.767244 0.526038
=HYPERLINK("http://www.godatabase.org/cgi-bin/go.cgi?query=GO:0006886&auto_wild_cards=yes&view=query&action=query&search_constraint=terms"	GO:0006886_intracellular_protein_transport) 122 2 3.145492 -0.880084 261 76.041059 137.45 198.858941 0.526628
=HYPERLINK("http://www.godatabase.org/cgi-bin/go.cgi?query=GO:0002761&auto_wild_cards=yes&view=query&action=query&search_constraint=terms"	GO:0002761_regulation_of_myeloid_leukocyte_differentiation) 27 1 7.106481 -0.879649 265 77.703377 139.6 201.496623 0.526792
=HYPERLINK("http://www.godatabase.org/cgi-bin/go.cgi?query=GO:0010638&auto_wild_cards=yes&view=query&action=query&search_constraint=terms"	GO:0010638_positive_regulation_of_organelle_organization) 27 1 7.106481 -0.879649 265 77.703377 139.6 201.496623 0.526792
=HYPERLINK("http://www.godatabase.org/cgi-bin/go.cgi?query=GO:0016050&auto_wild_cards=yes&view=query&action=query&search_constraint=terms"	GO:0016050_vesicle_organization) 27 1 7.106481 -0.879649 265 77.703377 139.6 201.496623 0.526792
=HYPERLINK("http://www.godatabase.org/cgi-bin/go.cgi?query=GO:0051272&auto_wild_cards=yes&view=query&action=query&search_constraint=terms"	GO:0051272_positive_regulation_of_cell_motion) 27 1 7.106481 -0.879649 265 77.703377 139.6 201.496623 0.526792
=HYPERLINK("http://www.godatabase.org/cgi-bin/go.cgi?query=GO:0009308&auto_wild_cards=yes&view=query&action=query&search_constraint=terms"	GO:0009308_amine_metabolic_process) 124 2 3.094758 -0.868585 266 78.047565 140.01 201.972435 0.526353
=HYPERLINK("http://www.godatabase.org/cgi-bin/go.cgi?query=GO:0002062&auto_wild_cards=yes&view=query&action=query&search_constraint=terms"	GO:0002062_chondrocyte_differentiation) 28 1 6.852679 -0.864921 268 79.720357 142.35 204.979643 0.531157
=HYPERLINK("http://www.godatabase.org/cgi-bin/go.cgi?query=GO:0048863&auto_wild_cards=yes&view=query&action=query&search_constraint=terms"	GO:0048863_stem_cell_differentiation) 28 1 6.852679 -0.864921 268 79.720357 142.35 204.979643 0.531157
=HYPERLINK("http://www.godatabase.org/cgi-bin/go.cgi?query=GO:0008104&auto_wild_cards=yes&view=query&action=query&search_constraint=terms"	GO:0008104_protein_localization) 251 3 2.293327 -0.854849 269 79.926503 142.89 205.853497 0.531190
=HYPERLINK("http://www.godatabase.org/cgi-bin/go.cgi?query=GO:0016447&auto_wild_cards=yes&view=query&action=query&search_constraint=terms"	GO:0016447_somatic_recombination_of_immunoglobulin_gene_segments) 29 1 6.616379 -0.850747 275 81.869881 145.92 209.970119 0.530618
=HYPERLINK("http://www.godatabase.org/cgi-bin/go.cgi?query=GO:0042176&auto_wild_cards=yes&view=query&action=query&search_constraint=terms"	GO:0042176_regulation_of_protein_catabolic_process) 29 1 6.616379 -0.850747 275 81.869881 145.92 209.970119 0.530618
=HYPERLINK("http://www.godatabase.org/cgi-bin/go.cgi?query=GO:0044087&auto_wild_cards=yes&view=query&action=query&search_constraint=terms"	GO:0044087_regulation_of_cellular_component_biogenesis) 29 1 6.616379 -0.850747 275 81.869881 145.92 209.970119 0.530618
=HYPERLINK("http://www.godatabase.org/cgi-bin/go.cgi?query=GO:0048066&auto_wild_cards=yes&view=query&action=query&search_constraint=terms"	GO:0048066_pigmentation_during_development) 29 1 6.616379 -0.850747 275 81.869881 145.92 209.970119 0.530618
=HYPERLINK("http://www.godatabase.org/cgi-bin/go.cgi?query=GO:0051301&auto_wild_cards=yes&view=query&action=query&search_constraint=terms"	GO:0051301_cell_division) 29 1 6.616379 -0.850747 275 81.869881 145.92 209.970119 0.530618
=HYPERLINK("http://www.godatabase.org/cgi-bin/go.cgi?query=GO:0060041&auto_wild_cards=yes&view=query&action=query&search_constraint=terms"	GO:0060041_retina_development_in_camera-type_eye) 29 1 6.616379 -0.850747 275 81.869881 145.92 209.970119 0.530618
=HYPERLINK("http://www.godatabase.org/cgi-bin/go.cgi?query=GO:0001655&auto_wild_cards=yes&view=query&action=query&search_constraint=terms"	GO:0001655_urogenital_system_development) 128 2 2.998047 -0.846258 276 82.332378 146.46 210.587622 0.530652
=HYPERLINK("http://www.godatabase.org/cgi-bin/go.cgi?query=GO:0048519&auto_wild_cards=yes&view=query&action=query&search_constraint=terms"	GO:0048519_negative_regulation_of_biological_process) 859 7 1.563591 -0.840883 277 82.455386 146.88 211.304614 0.530253
=HYPERLINK("http://www.godatabase.org/cgi-bin/go.cgi?query=GO:0048729&auto_wild_cards=yes&view=query&action=query&search_constraint=terms"	GO:0048729_tissue_morphogenesis) 255 3 2.257353 -0.839978 278 82.577828 147.13 211.682172 0.529245
=HYPERLINK("http://www.godatabase.org/cgi-bin/go.cgi?query=GO:0008283&auto_wild_cards=yes&view=query&action=query&search_constraint=terms"	GO:0008283_cell_proliferation) 544 5 1.763557 -0.838005 279 82.594281 147.2 211.805719 0.527599
=HYPERLINK("http://www.godatabase.org/cgi-bin/go.cgi?query=GO:0014032&auto_wild_cards=yes&view=query&action=query&search_constraint=terms"	GO:0014032_neural_crest_cell_development) 30 1 6.395833 -0.837089 284 84.541602 150.28 216.018398 0.529155
=HYPERLINK("http://www.godatabase.org/cgi-bin/go.cgi?query=GO:0014033&auto_wild_cards=yes&view=query&action=query&search_constraint=terms"	GO:0014033_neural_crest_cell_differentiation) 30 1 6.395833 -0.837089 284 84.541602 150.28 216.018398 0.529155
=HYPERLINK("http://www.godatabase.org/cgi-bin/go.cgi?query=GO:0016445&auto_wild_cards=yes&view=query&action=query&search_constraint=terms"	GO:0016445_somatic_diversification_of_immunoglobulins) 30 1 6.395833 -0.837089 284 84.541602 150.28 216.018398 0.529155
=HYPERLINK("http://www.godatabase.org/cgi-bin/go.cgi?query=GO:0022411&auto_wild_cards=yes&view=query&action=query&search_constraint=terms"	GO:0022411_cellular_component_disassembly) 30 1 6.395833 -0.837089 284 84.541602 150.28 216.018398 0.529155
=HYPERLINK("http://www.godatabase.org/cgi-bin/go.cgi?query=GO:0048565&auto_wild_cards=yes&view=query&action=query&search_constraint=terms"	GO:0048565_gut_development) 30 1 6.395833 -0.837089 284 84.541602 150.28 216.018398 0.529155
=HYPERLINK("http://www.godatabase.org/cgi-bin/go.cgi?query=GO:0032787&auto_wild_cards=yes&view=query&action=query&search_constraint=terms"	GO:0032787_monocarboxylic_acid_metabolic_process) 130 2 2.951923 -0.835416 285 84.672848 150.83 216.987152 0.529228
=HYPERLINK("http://www.godatabase.org/cgi-bin/go.cgi?query=GO:0006665&auto_wild_cards=yes&view=query&action=query&search_constraint=terms"	GO:0006665_sphingolipid_metabolic_process) 31 1 6.189516 -0.823913 292 87.690350 155.51 223.329650 0.532568
=HYPERLINK("http://www.godatabase.org/cgi-bin/go.cgi?query=GO:0006694&auto_wild_cards=yes&view=query&action=query&search_constraint=terms"	GO:0006694_steroid_biosynthetic_process) 31 1 6.189516 -0.823913 292 87.690350 155.51 223.329650 0.532568
=HYPERLINK("http://www.godatabase.org/cgi-bin/go.cgi?query=GO:0008645&auto_wild_cards=yes&view=query&action=query&search_constraint=terms"	GO:0008645_hexose_transport) 31 1 6.189516 -0.823913 292 87.690350 155.51 223.329650 0.532568
=HYPERLINK("http://www.godatabase.org/cgi-bin/go.cgi?query=GO:0015749&auto_wild_cards=yes&view=query&action=query&search_constraint=terms"	GO:0015749_monosaccharide_transport) 31 1 6.189516 -0.823913 292 87.690350 155.51 223.329650 0.532568
=HYPERLINK("http://www.godatabase.org/cgi-bin/go.cgi?query=GO:0015758&auto_wild_cards=yes&view=query&action=query&search_constraint=terms"	GO:0015758_glucose_transport) 31 1 6.189516 -0.823913 292 87.690350 155.51 223.329650 0.532568
=HYPERLINK("http://www.godatabase.org/cgi-bin/go.cgi?query=GO:0033555&auto_wild_cards=yes&view=query&action=query&search_constraint=terms"	GO:0033555_multicellular_organismal_response_to_stress) 31 1 6.189516 -0.823913 292 87.690350 155.51 223.329650 0.532568
=HYPERLINK("http://www.godatabase.org/cgi-bin/go.cgi?query=GO:0051640&auto_wild_cards=yes&view=query&action=query&search_constraint=terms"	GO:0051640_organelle_localization) 31 1 6.189516 -0.823913 292 87.690350 155.51 223.329650 0.532568
=HYPERLINK("http://www.godatabase.org/cgi-bin/go.cgi?query=GO:0006937&auto_wild_cards=yes&view=query&action=query&search_constraint=terms"	GO:0006937_regulation_of_muscle_contraction) 32 1 5.996094 -0.811188 295 89.570965 158.78 227.989035 0.538237
=HYPERLINK("http://www.godatabase.org/cgi-bin/go.cgi?query=GO:0051259&auto_wild_cards=yes&view=query&action=query&search_constraint=terms"	GO:0051259_protein_oligomerization) 32 1 5.996094 -0.811188 295 89.570965 158.78 227.989035 0.538237
=HYPERLINK("http://www.godatabase.org/cgi-bin/go.cgi?query=GO:0051493&auto_wild_cards=yes&view=query&action=query&search_constraint=terms"	GO:0051493_regulation_of_cytoskeleton_organization) 32 1 5.996094 -0.811188 295 89.570965 158.78 227.989035 0.538237
=HYPERLINK("http://www.godatabase.org/cgi-bin/go.cgi?query=GO:0001654&auto_wild_cards=yes&view=query&action=query&search_constraint=terms"	GO:0001654_eye_development) 136 2 2.821691 -0.804099 296 89.871933 159.13 228.388067 0.537601
=HYPERLINK("http://www.godatabase.org/cgi-bin/go.cgi?query=GO:0002562&auto_wild_cards=yes&view=query&action=query&search_constraint=terms"	GO:0002562_somatic_diversification_of_immune_receptors_via_germline_recombination_within_a_single_locus) 33 1 5.814394 -0.798886 301 91.818847 161.81 231.801153 0.537575
=HYPERLINK("http://www.godatabase.org/cgi-bin/go.cgi?query=GO:0006643&auto_wild_cards=yes&view=query&action=query&search_constraint=terms"	GO:0006643_membrane_lipid_metabolic_process) 33 1 5.814394 -0.798886 301 91.818847 161.81 231.801153 0.537575
=HYPERLINK("http://www.godatabase.org/cgi-bin/go.cgi?query=GO:0008584&auto_wild_cards=yes&view=query&action=query&search_constraint=terms"	GO:0008584_male_gonad_development) 33 1 5.814394 -0.798886 301 91.818847 161.81 231.801153 0.537575
=HYPERLINK("http://www.godatabase.org/cgi-bin/go.cgi?query=GO:0008643&auto_wild_cards=yes&view=query&action=query&search_constraint=terms"	GO:0008643_carbohydrate_transport) 33 1 5.814394 -0.798886 301 91.818847 161.81 231.801153 0.537575
=HYPERLINK("http://www.godatabase.org/cgi-bin/go.cgi?query=GO:0016444&auto_wild_cards=yes&view=query&action=query&search_constraint=terms"	GO:0016444_somatic_cell_DNA_recombination) 33 1 5.814394 -0.798886 301 91.818847 161.81 231.801153 0.537575
=HYPERLINK("http://www.godatabase.org/cgi-bin/go.cgi?query=GO:0034613&auto_wild_cards=yes&view=query&action=query&search_constraint=terms"	GO:0034613_cellular_protein_localization) 139 2 2.760791 -0.789083 302 92.125446 162.45 232.774554 0.537914
=HYPERLINK("http://www.godatabase.org/cgi-bin/go.cgi?query=GO:0002200&auto_wild_cards=yes&view=query&action=query&search_constraint=terms"	GO:0002200_somatic_diversification_of_immune_receptors) 34 1 5.643382 -0.786983 303 94.210262 165.13 236.049738 0.544983
=HYPERLINK("http://www.godatabase.org/cgi-bin/go.cgi?query=GO:0008152&auto_wild_cards=yes&view=query&action=query&search_constraint=terms"	GO:0008152_metabolic_process) 2133 14 1.259376 -0.785176 304 94.367111 165.36 236.352889 0.543947
=HYPERLINK("http://www.godatabase.org/cgi-bin/go.cgi?query=GO:0070727&auto_wild_cards=yes&view=query&action=query&search_constraint=terms"	GO:0070727_cellular_macromolecule_localization) 141 2 2.721631 -0.779298 305 94.981616 166.14 237.298384 0.544721
=HYPERLINK("http://www.godatabase.org/cgi-bin/go.cgi?query=GO:0030154&auto_wild_cards=yes&view=query&action=query&search_constraint=terms"	GO:0030154_cell_differentiation) 1060 8 1.448113 -0.777227 306 94.986417 166.24 237.493583 0.543268
=HYPERLINK("http://www.godatabase.org/cgi-bin/go.cgi?query=GO:0051051&auto_wild_cards=yes&view=query&action=query&search_constraint=terms"	GO:0051051_negative_regulation_of_transport) 35 1 5.482143 -0.775455 307 96.840534 168.57 240.299466 0.549088
=HYPERLINK("http://www.godatabase.org/cgi-bin/go.cgi?query=GO:0033036&auto_wild_cards=yes&view=query&action=query&search_constraint=terms"	GO:0033036_macromolecule_localization) 274 3 2.100821 -0.773539 308 97.091348 168.87 240.648652 0.548279
=HYPERLINK("http://www.godatabase.org/cgi-bin/go.cgi?query=GO:0021510&auto_wild_cards=yes&view=query&action=query&search_constraint=terms"	GO:0021510_spinal_cord_development) 36 1 5.329861 -0.764281 311 99.468258 172.44 245.411742 0.554469
=HYPERLINK("http://www.godatabase.org/cgi-bin/go.cgi?query=GO:0030278&auto_wild_cards=yes&view=query&action=query&search_constraint=terms"	GO:0030278_regulation_of_ossification) 36 1 5.329861 -0.764281 311 99.468258 172.44 245.411742 0.554469
=HYPERLINK("http://www.godatabase.org/cgi-bin/go.cgi?query=GO:0051223&auto_wild_cards=yes&view=query&action=query&search_constraint=terms"	GO:0051223_regulation_of_protein_transport) 36 1 5.329861 -0.764281 311 99.468258 172.44 245.411742 0.554469
=HYPERLINK("http://www.godatabase.org/cgi-bin/go.cgi?query=GO:0022008&auto_wild_cards=yes&view=query&action=query&search_constraint=terms"	GO:0022008_neurogenesis) 423 4 1.814421 -0.761523 312 99.633550 172.71 245.786450 0.553558
=HYPERLINK("http://www.godatabase.org/cgi-bin/go.cgi?query=GO:0030900&auto_wild_cards=yes&view=query&action=query&search_constraint=terms"	GO:0030900_forebrain_development) 146 2 2.628425 -0.755588 313 100.023996 173.42 246.816004 0.554058
=HYPERLINK("http://www.godatabase.org/cgi-bin/go.cgi?query=GO:0045785&auto_wild_cards=yes&view=query&action=query&search_constraint=terms"	GO:0045785_positive_regulation_of_cell_adhesion) 37 1 5.185811 -0.753441 314 101.303849 175.36 249.416151 0.558471
=HYPERLINK("http://www.godatabase.org/cgi-bin/go.cgi?query=GO:0031327&auto_wild_cards=yes&view=query&action=query&search_constraint=terms"	GO:0031327_negative_regulation_of_cellular_biosynthetic_process) 282 3 2.041223 -0.747484 315 101.719198 175.84 249.960802 0.558222
=HYPERLINK("http://www.godatabase.org/cgi-bin/go.cgi?query=GO:0008016&auto_wild_cards=yes&view=query&action=query&search_constraint=terms"	GO:0008016_regulation_of_heart_contraction) 38 1 5.049342 -0.742918 318 104.313977 179.93 255.546023 0.565818
=HYPERLINK("http://www.godatabase.org/cgi-bin/go.cgi?query=GO:0042493&auto_wild_cards=yes&view=query&action=query&search_constraint=terms"	GO:0042493_response_to_drug) 38 1 5.049342 -0.742918 318 104.313977 179.93 255.546023 0.565818
=HYPERLINK("http://www.godatabase.org/cgi-bin/go.cgi?query=GO:0046777&auto_wild_cards=yes&view=query&action=query&search_constraint=terms"	GO:0046777_protein_amino_acid_autophosphorylation) 38 1 5.049342 -0.742918 318 104.313977 179.93 255.546023 0.565818
=HYPERLINK("http://www.godatabase.org/cgi-bin/go.cgi?query=GO:0032940&auto_wild_cards=yes&view=query&action=query&search_constraint=terms"	GO:0032940_secretion_by_cell) 149 2 2.575503 -0.741853 319 104.441387 180.19 255.938613 0.564859
=HYPERLINK("http://www.godatabase.org/cgi-bin/go.cgi?query=GO:0009890&auto_wild_cards=yes&view=query&action=query&search_constraint=terms"	GO:0009890_negative_regulation_of_biosynthetic_process) 284 3 2.026849 -0.741135 320 104.602096 180.35 256.097904 0.563594
=HYPERLINK("http://www.godatabase.org/cgi-bin/go.cgi?query=GO:0070201&auto_wild_cards=yes&view=query&action=query&search_constraint=terms"	GO:0070201_regulation_of_establishment_of_protein_localization) 39 1 4.919872 -0.732695 321 106.787906 183.72 260.652094 0.572336
=HYPERLINK("http://www.godatabase.org/cgi-bin/go.cgi?query=GO:0014031&auto_wild_cards=yes&view=query&action=query&search_constraint=terms"	GO:0014031_mesenchymal_cell_development) 40 1 4.796875 -0.722757 324 108.929578 186.93 264.930422 0.576944
=HYPERLINK("http://www.godatabase.org/cgi-bin/go.cgi?query=GO:0046850&auto_wild_cards=yes&view=query&action=query&search_constraint=terms"	GO:0046850_regulation_of_bone_remodeling) 40 1 4.796875 -0.722757 324 108.929578 186.93 264.930422 0.576944
=HYPERLINK("http://www.godatabase.org/cgi-bin/go.cgi?query=GO:0051129&auto_wild_cards=yes&view=query&action=query&search_constraint=terms"	GO:0051129_negative_regulation_of_cellular_component_organization) 40 1 4.796875 -0.722757 324 108.929578 186.93 264.930422 0.576944
=HYPERLINK("http://www.godatabase.org/cgi-bin/go.cgi?query=GO:0007268&auto_wild_cards=yes&view=query&action=query&search_constraint=terms"	GO:0007268_synaptic_transmission) 154 2 2.491883 -0.719735 325 109.292052 187.49 265.687948 0.576892
=HYPERLINK("http://www.godatabase.org/cgi-bin/go.cgi?query=GO:0008285&auto_wild_cards=yes&view=query&action=query&search_constraint=terms"	GO:0008285_negative_regulation_of_cell_proliferation) 155 2 2.475806 -0.715422 327 109.801914 188.3 266.798086 0.575841
=HYPERLINK("http://www.godatabase.org/cgi-bin/go.cgi?query=GO:0022402&auto_wild_cards=yes&view=query&action=query&search_constraint=terms"	GO:0022402_cell_cycle_process) 155 2 2.475806 -0.715422 327 109.801914 188.3 266.798086 0.575841
=HYPERLINK("http://www.godatabase.org/cgi-bin/go.cgi?query=GO:0009894&auto_wild_cards=yes&view=query&action=query&search_constraint=terms"	GO:0009894_regulation_of_catabolic_process) 41 1 4.679878 -0.713090 330 111.708416 191.51 271.311584 0.580333
=HYPERLINK("http://www.godatabase.org/cgi-bin/go.cgi?query=GO:0019216&auto_wild_cards=yes&view=query&action=query&search_constraint=terms"	GO:0019216_regulation_of_lipid_metabolic_process) 41 1 4.679878 -0.713090 330 111.708416 191.51 271.311584 0.580333
=HYPERLINK("http://www.godatabase.org/cgi-bin/go.cgi?query=GO:0033077&auto_wild_cards=yes&view=query&action=query&search_constraint=terms"	GO:0033077_T_cell_differentiation_in_the_thymus) 41 1 4.679878 -0.713090 330 111.708416 191.51 271.311584 0.580333
=HYPERLINK("http://www.godatabase.org/cgi-bin/go.cgi?query=GO:0002520&auto_wild_cards=yes&view=query&action=query&search_constraint=terms"	GO:0002520_immune_system_development) 295 3 1.951271 -0.707338 332 112.035787 192.02 272.004213 0.578373
=HYPERLINK("http://www.godatabase.org/cgi-bin/go.cgi?query=GO:0045595&auto_wild_cards=yes&view=query&action=query&search_constraint=terms"	GO:0045595_regulation_of_cell_differentiation) 295 3 1.951271 -0.707338 332 112.035787 192.02 272.004213 0.578373
=HYPERLINK("http://www.godatabase.org/cgi-bin/go.cgi?query=GO:0042476&auto_wild_cards=yes&view=query&action=query&search_constraint=terms"	GO:0042476_odontogenesis) 42 1 4.568452 -0.703680 334 114.944097 195.64 276.335903 0.585749
=HYPERLINK("http://www.godatabase.org/cgi-bin/go.cgi?query=GO:0045637&auto_wild_cards=yes&view=query&action=query&search_constraint=terms"	GO:0045637_regulation_of_myeloid_cell_differentiation) 42 1 4.568452 -0.703680 334 114.944097 195.64 276.335903 0.585749
=HYPERLINK("http://www.godatabase.org/cgi-bin/go.cgi?query=GO:0007409&auto_wild_cards=yes&view=query&action=query&search_constraint=terms"	GO:0007409_axonogenesis) 158 2 2.428797 -0.702699 335 115.206401 196.08 276.953599 0.585313
=HYPERLINK("http://www.godatabase.org/cgi-bin/go.cgi?query=GO:0010926&auto_wild_cards=yes&view=query&action=query&search_constraint=terms"	GO:0010926_anatomical_structure_formation) 447 4 1.717002 -0.701432 336 115.344828 196.26 277.175172 0.584107
=HYPERLINK("http://www.godatabase.org/cgi-bin/go.cgi?query=GO:0006766&auto_wild_cards=yes&view=query&action=query&search_constraint=terms"	GO:0006766_vitamin_metabolic_process) 43 1 4.462209 -0.694516 341 117.889618 200.04 282.190382 0.586628
=HYPERLINK("http://www.godatabase.org/cgi-bin/go.cgi?query=GO:0007224&auto_wild_cards=yes&view=query&action=query&search_constraint=terms"	GO:0007224_smoothened_signaling_pathway) 43 1 4.462209 -0.694516 341 117.889618 200.04 282.190382 0.586628
=HYPERLINK("http://www.godatabase.org/cgi-bin/go.cgi?query=GO:0010001&auto_wild_cards=yes&view=query&action=query&search_constraint=terms"	GO:0010001_glial_cell_differentiation) 43 1 4.462209 -0.694516 341 117.889618 200.04 282.190382 0.586628
=HYPERLINK("http://www.godatabase.org/cgi-bin/go.cgi?query=GO:0030814&auto_wild_cards=yes&view=query&action=query&search_constraint=terms"	GO:0030814_regulation_of_cAMP_metabolic_process) 43 1 4.462209 -0.694516 341 117.889618 200.04 282.190382 0.586628
=HYPERLINK("http://www.godatabase.org/cgi-bin/go.cgi?query=GO:0048762&auto_wild_cards=yes&view=query&action=query&search_constraint=terms"	GO:0048762_mesenchymal_cell_differentiation) 43 1 4.462209 -0.694516 341 117.889618 200.04 282.190382 0.586628
=HYPERLINK("http://www.godatabase.org/cgi-bin/go.cgi?query=GO:0048869&auto_wild_cards=yes&view=query&action=query&search_constraint=terms"	GO:0048869_cellular_developmental_process) 1113 8 1.379155 -0.689887 342 118.108383 200.56 283.011617 0.586433
=HYPERLINK("http://www.godatabase.org/cgi-bin/go.cgi?query=GO:0048523&auto_wild_cards=yes&view=query&action=query&search_constraint=terms"	GO:0048523_negative_regulation_of_cellular_process) 774 6 1.487403 -0.689137 343 118.095142 200.67 283.244858 0.585044
=HYPERLINK("http://www.godatabase.org/cgi-bin/go.cgi?query=GO:0001942&auto_wild_cards=yes&view=query&action=query&search_constraint=terms"	GO:0001942_hair_follicle_development) 44 1 4.360795 -0.685586 351 120.965177 204.72 288.474823 0.583248
=HYPERLINK("http://www.godatabase.org/cgi-bin/go.cgi?query=GO:0002377&auto_wild_cards=yes&view=query&action=query&search_constraint=terms"	GO:0002377_immunoglobulin_production) 44 1 4.360795 -0.685586 351 120.965177 204.72 288.474823 0.583248
=HYPERLINK("http://www.godatabase.org/cgi-bin/go.cgi?query=GO:0016064&auto_wild_cards=yes&view=query&action=query&search_constraint=terms"	GO:0016064_immunoglobulin_mediated_immune_response) 44 1 4.360795 -0.685586 351 120.965177 204.72 288.474823 0.583248
=HYPERLINK("http://www.godatabase.org/cgi-bin/go.cgi?query=GO:0022404&auto_wild_cards=yes&view=query&action=query&search_constraint=terms"	GO:0022404_molting_cycle_process) 44 1 4.360795 -0.685586 351 120.965177 204.72 288.474823 0.583248
=HYPERLINK("http://www.godatabase.org/cgi-bin/go.cgi?query=GO:0022405&auto_wild_cards=yes&view=query&action=query&search_constraint=terms"	GO:0022405_hair_cycle_process) 44 1 4.360795 -0.685586 351 120.965177 204.72 288.474823 0.583248
=HYPERLINK("http://www.godatabase.org/cgi-bin/go.cgi?query=GO:0042303&auto_wild_cards=yes&view=query&action=query&search_constraint=terms"	GO:0042303_molting_cycle) 44 1 4.360795 -0.685586 351 120.965177 204.72 288.474823 0.583248
=HYPERLINK("http://www.godatabase.org/cgi-bin/go.cgi?query=GO:0042633&auto_wild_cards=yes&view=query&action=query&search_constraint=terms"	GO:0042633_hair_cycle) 44 1 4.360795 -0.685586 351 120.965177 204.72 288.474823 0.583248
=HYPERLINK("http://www.godatabase.org/cgi-bin/go.cgi?query=GO:0060485&auto_wild_cards=yes&view=query&action=query&search_constraint=terms"	GO:0060485_mesenchyme_development) 44 1 4.360795 -0.685586 351 120.965177 204.72 288.474823 0.583248
=HYPERLINK("http://www.godatabase.org/cgi-bin/go.cgi?query=GO:0034103&auto_wild_cards=yes&view=query&action=query&search_constraint=terms"	GO:0034103_regulation_of_tissue_remodeling) 45 1 4.263889 -0.676880 355 122.179602 206.67 291.160398 0.582169
=HYPERLINK("http://www.godatabase.org/cgi-bin/go.cgi?query=GO:0043623&auto_wild_cards=yes&view=query&action=query&search_constraint=terms"	GO:0043623_cellular_protein_complex_assembly) 45 1 4.263889 -0.676880 355 122.179602 206.67 291.160398 0.582169
=HYPERLINK("http://www.godatabase.org/cgi-bin/go.cgi?query=GO:0046058&auto_wild_cards=yes&view=query&action=query&search_constraint=terms"	GO:0046058_cAMP_metabolic_process) 45 1 4.263889 -0.676880 355 122.179602 206.67 291.160398 0.582169
=HYPERLINK("http://www.godatabase.org/cgi-bin/go.cgi?query=GO:0046546&auto_wild_cards=yes&view=query&action=query&search_constraint=terms"	GO:0046546_development_of_primary_male_sexual_characteristics) 45 1 4.263889 -0.676880 355 122.179602 206.67 291.160398 0.582169
=HYPERLINK("http://www.godatabase.org/cgi-bin/go.cgi?query=GO:0008217&auto_wild_cards=yes&view=query&action=query&search_constraint=terms"	GO:0008217_regulation_of_blood_pressure) 46 1 4.171196 -0.668387 359 124.182590 209.62 295.057410 0.583900
=HYPERLINK("http://www.godatabase.org/cgi-bin/go.cgi?query=GO:0019724&auto_wild_cards=yes&view=query&action=query&search_constraint=terms"	GO:0019724_B_cell_mediated_immunity) 46 1 4.171196 -0.668387 359 124.182590 209.62 295.057410 0.583900
=HYPERLINK("http://www.godatabase.org/cgi-bin/go.cgi?query=GO:0030850&auto_wild_cards=yes&view=query&action=query&search_constraint=terms"	GO:0030850_prostate_gland_development) 46 1 4.171196 -0.668387 359 124.182590 209.62 295.057410 0.583900
=HYPERLINK("http://www.godatabase.org/cgi-bin/go.cgi?query=GO:0042063&auto_wild_cards=yes&view=query&action=query&search_constraint=terms"	GO:0042063_gliogenesis) 46 1 4.171196 -0.668387 359 124.182590 209.62 295.057410 0.583900
=HYPERLINK("http://www.godatabase.org/cgi-bin/go.cgi?query=GO:0006140&auto_wild_cards=yes&view=query&action=query&search_constraint=terms"	GO:0006140_regulation_of_nucleotide_metabolic_process) 47 1 4.082447 -0.660099 362 126.202552 212.62 299.037448 0.587348
=HYPERLINK("http://www.godatabase.org/cgi-bin/go.cgi?query=GO:0006396&auto_wild_cards=yes&view=query&action=query&search_constraint=terms"	GO:0006396_RNA_processing) 47 1 4.082447 -0.660099 362 126.202552 212.62 299.037448 0.587348
=HYPERLINK("http://www.godatabase.org/cgi-bin/go.cgi?query=GO:0030799&auto_wild_cards=yes&view=query&action=query&search_constraint=terms"	GO:0030799_regulation_of_cyclic_nucleotide_metabolic_process) 47 1 4.082447 -0.660099 362 126.202552 212.62 299.037448 0.587348
=HYPERLINK("http://www.godatabase.org/cgi-bin/go.cgi?query=GO:0048812&auto_wild_cards=yes&view=query&action=query&search_constraint=terms"	GO:0048812_neuron_projection_morphogenesis) 170 2 2.257353 -0.654803 363 126.425457 213.0 299.574543 0.586777
=HYPERLINK("http://www.godatabase.org/cgi-bin/go.cgi?query=GO:0032269&auto_wild_cards=yes&view=query&action=query&search_constraint=terms"	GO:0032269_negative_regulation_of_cellular_protein_metabolic_process) 48 1 3.997396 -0.652007 365 127.401136 214.5 301.598864 0.587671
=HYPERLINK("http://www.godatabase.org/cgi-bin/go.cgi?query=GO:0046849&auto_wild_cards=yes&view=query&action=query&search_constraint=terms"	GO:0046849_bone_remodeling) 48 1 3.997396 -0.652007 365 127.401136 214.5 301.598864 0.587671
=HYPERLINK("http://www.godatabase.org/cgi-bin/go.cgi?query=GO:0002440&auto_wild_cards=yes&view=query&action=query&search_constraint=terms"	GO:0002440_production_of_molecular_mediator_of_immune_response) 49 1 3.915816 -0.644102 371 129.678580 217.17 304.661420 0.585364
=HYPERLINK("http://www.godatabase.org/cgi-bin/go.cgi?query=GO:0003015&auto_wild_cards=yes&view=query&action=query&search_constraint=terms"	GO:0003015_heart_process) 49 1 3.915816 -0.644102 371 129.678580 217.17 304.661420 0.585364
=HYPERLINK("http://www.godatabase.org/cgi-bin/go.cgi?query=GO:0006725&auto_wild_cards=yes&view=query&action=query&search_constraint=terms"	GO:0006725_cellular_aromatic_compound_metabolic_process) 49 1 3.915816 -0.644102 371 129.678580 217.17 304.661420 0.585364
=HYPERLINK("http://www.godatabase.org/cgi-bin/go.cgi?query=GO:0043473&auto_wild_cards=yes&view=query&action=query&search_constraint=terms"	GO:0043473_pigmentation) 49 1 3.915816 -0.644102 371 129.678580 217.17 304.661420 0.585364
=HYPERLINK("http://www.godatabase.org/cgi-bin/go.cgi?query=GO:0046661&auto_wild_cards=yes&view=query&action=query&search_constraint=terms"	GO:0046661_male_sex_differentiation) 49 1 3.915816 -0.644102 371 129.678580 217.17 304.661420 0.585364
=HYPERLINK("http://www.godatabase.org/cgi-bin/go.cgi?query=GO:0060047&auto_wild_cards=yes&view=query&action=query&search_constraint=terms"	GO:0060047_heart_contraction) 49 1 3.915816 -0.644102 371 129.678580 217.17 304.661420 0.585364
=HYPERLINK("http://www.godatabase.org/cgi-bin/go.cgi?query=GO:0048667&auto_wild_cards=yes&view=query&action=query&search_constraint=terms"	GO:0048667_cell_morphogenesis_involved_in_neuron_differentiation) 173 2 2.218208 -0.643525 372 129.904255 217.59 305.275745 0.584919
=HYPERLINK("http://www.godatabase.org/cgi-bin/go.cgi?query=GO:0001656&auto_wild_cards=yes&view=query&action=query&search_constraint=terms"	GO:0001656_metanephros_development) 50 1 3.837500 -0.636378 374 131.438320 219.65 307.861680 0.587299
=HYPERLINK("http://www.godatabase.org/cgi-bin/go.cgi?query=GO:0002573&auto_wild_cards=yes&view=query&action=query&search_constraint=terms"	GO:0002573_myeloid_leukocyte_differentiation) 50 1 3.837500 -0.636378 374 131.438320 219.65 307.861680 0.587299
=HYPERLINK("http://www.godatabase.org/cgi-bin/go.cgi?query=GO:0015031&auto_wild_cards=yes&view=query&action=query&search_constraint=terms"	GO:0015031_protein_transport) 175 2 2.192857 -0.636151 376 131.858148 220.2 308.541852 0.585638
=HYPERLINK("http://www.godatabase.org/cgi-bin/go.cgi?query=GO:0046903&auto_wild_cards=yes&view=query&action=query&search_constraint=terms"	GO:0046903_secretion) 175 2 2.192857 -0.636151 376 131.858148 220.2 308.541852 0.585638
=HYPERLINK("http://www.godatabase.org/cgi-bin/go.cgi?query=GO:0048858&auto_wild_cards=yes&view=query&action=query&search_constraint=terms"	GO:0048858_cell_projection_morphogenesis) 176 2 2.180398 -0.632506 377 132.318459 220.93 309.541541 0.586021
=HYPERLINK("http://www.godatabase.org/cgi-bin/go.cgi?query=GO:0006520&auto_wild_cards=yes&view=query&action=query&search_constraint=terms"	GO:0006520_cellular_amino_acid_metabolic_process) 51 1 3.762255 -0.628826 380 134.397028 223.45 312.502972 0.588026
=HYPERLINK("http://www.godatabase.org/cgi-bin/go.cgi?query=GO:0006887&auto_wild_cards=yes&view=query&action=query&search_constraint=terms"	GO:0006887_exocytosis) 51 1 3.762255 -0.628826 380 134.397028 223.45 312.502972 0.588026
=HYPERLINK("http://www.godatabase.org/cgi-bin/go.cgi?query=GO:0044106&auto_wild_cards=yes&view=query&action=query&search_constraint=terms"	GO:0044106_cellular_amine_metabolic_process) 51 1 3.762255 -0.628826 380 134.397028 223.45 312.502972 0.588026
=HYPERLINK("http://www.godatabase.org/cgi-bin/go.cgi?query=GO:0045184&auto_wild_cards=yes&view=query&action=query&search_constraint=terms"	GO:0045184_establishment_of_protein_localization) 180 2 2.131944 -0.618201 381 135.815268 225.52 315.224732 0.591916
=HYPERLINK("http://www.godatabase.org/cgi-bin/go.cgi?query=GO:0019752&auto_wild_cards=yes&view=query&action=query&search_constraint=terms"	GO:0019752_carboxylic_acid_metabolic_process) 181 2 2.120166 -0.614691 383 136.196244 226.14 316.083756 0.590444
=HYPERLINK("http://www.godatabase.org/cgi-bin/go.cgi?query=GO:0043436&auto_wild_cards=yes&view=query&action=query&search_constraint=terms"	GO:0043436_oxoacid_metabolic_process) 181 2 2.120166 -0.614691 383 136.196244 226.14 316.083756 0.590444
=HYPERLINK("http://www.godatabase.org/cgi-bin/go.cgi?query=GO:0006576&auto_wild_cards=yes&view=query&action=query&search_constraint=terms"	GO:0006576_biogenic_amine_metabolic_process) 53 1 3.620283 -0.614216 385 137.643207 227.83 318.016793 0.591766
=HYPERLINK("http://www.godatabase.org/cgi-bin/go.cgi?query=GO:0051248&auto_wild_cards=yes&view=query&action=query&search_constraint=terms"	GO:0051248_negative_regulation_of_protein_metabolic_process) 53 1 3.620283 -0.614216 385 137.643207 227.83 318.016793 0.591766
=HYPERLINK("http://www.godatabase.org/cgi-bin/go.cgi?query=GO:0006082&auto_wild_cards=yes&view=query&action=query&search_constraint=terms"	GO:0006082_organic_acid_metabolic_process) 182 2 2.108516 -0.611208 386 137.774786 228.01 318.245214 0.590699
=HYPERLINK("http://www.godatabase.org/cgi-bin/go.cgi?query=GO:0010605&auto_wild_cards=yes&view=query&action=query&search_constraint=terms"	GO:0010605_negative_regulation_of_macromolecule_metabolic_process) 331 3 1.739048 -0.608623 387 138.381795 228.9 319.418205 0.591473
=HYPERLINK("http://www.godatabase.org/cgi-bin/go.cgi?query=GO:0042180&auto_wild_cards=yes&view=query&action=query&search_constraint=terms"	GO:0042180_cellular_ketone_metabolic_process) 183 2 2.096995 -0.607751 388 138.531676 229.09 319.648324 0.590438
=HYPERLINK("http://www.godatabase.org/cgi-bin/go.cgi?query=GO:0006412&auto_wild_cards=yes&view=query&action=query&search_constraint=terms"	GO:0006412_translation) 54 1 3.553241 -0.607144 389 140.101557 231.07 322.038443 0.594010
=HYPERLINK("http://www.godatabase.org/cgi-bin/go.cgi?query=GO:0048468&auto_wild_cards=yes&view=query&action=query&search_constraint=terms"	GO:0048468_cell_development) 654 5 1.466934 -0.605829 390 140.387347 231.47 322.552653 0.593513
=HYPERLINK("http://www.godatabase.org/cgi-bin/go.cgi?query=GO:0032990&auto_wild_cards=yes&view=query&action=query&search_constraint=terms"	GO:0032990_cell_part_morphogenesis) 184 2 2.085598 -0.604320 391 140.546491 231.85 323.153509 0.592967
=HYPERLINK("http://www.godatabase.org/cgi-bin/go.cgi?query=GO:0007010&auto_wild_cards=yes&view=query&action=query&search_constraint=terms"	GO:0007010_cytoskeleton_organization) 185 2 2.074324 -0.600913 392 140.824523 232.19 323.555477 0.592321
=HYPERLINK("http://www.godatabase.org/cgi-bin/go.cgi?query=GO:0006310&auto_wild_cards=yes&view=query&action=query&search_constraint=terms"	GO:0006310_DNA_recombination) 55 1 3.488636 -0.600221 394 142.145951 233.8 325.454049 0.593401
=HYPERLINK("http://www.godatabase.org/cgi-bin/go.cgi?query=GO:0048704&auto_wild_cards=yes&view=query&action=query&search_constraint=terms"	GO:0048704_embryonic_skeletal_system_morphogenesis) 55 1 3.488636 -0.600221 394 142.145951 233.8 325.454049 0.593401
=HYPERLINK("http://www.godatabase.org/cgi-bin/go.cgi?query=GO:0009187&auto_wild_cards=yes&view=query&action=query&search_constraint=terms"	GO:0009187_cyclic_nucleotide_metabolic_process) 56 1 3.426339 -0.593441 395 144.387978 236.89 329.392022 0.599722
=HYPERLINK("http://www.godatabase.org/cgi-bin/go.cgi?query=GO:0019226&auto_wild_cards=yes&view=query&action=query&search_constraint=terms"	GO:0019226_transmission_of_nerve_impulse) 189 2 2.030423 -0.587536 396 145.053483 237.67 330.286517 0.600177
=HYPERLINK("http://www.godatabase.org/cgi-bin/go.cgi?query=GO:0001764&auto_wild_cards=yes&view=query&action=query&search_constraint=terms"	GO:0001764_neuron_migration) 57 1 3.366228 -0.586798 401 147.021970 240.49 333.958030 0.599726
=HYPERLINK("http://www.godatabase.org/cgi-bin/go.cgi?query=GO:0009953&auto_wild_cards=yes&view=query&action=query&search_constraint=terms"	GO:0009953_dorsal_ventral_pattern_formation) 57 1 3.366228 -0.586798 401 147.021970 240.49 333.958030 0.599726
=HYPERLINK("http://www.godatabase.org/cgi-bin/go.cgi?query=GO:0018108&auto_wild_cards=yes&view=query&action=query&search_constraint=terms"	GO:0018108_peptidyl-tyrosine_phosphorylation) 57 1 3.366228 -0.586798 401 147.021970 240.49 333.958030 0.599726
=HYPERLINK("http://www.godatabase.org/cgi-bin/go.cgi?query=GO:0018212&auto_wild_cards=yes&view=query&action=query&search_constraint=terms"	GO:0018212_peptidyl-tyrosine_modification) 57 1 3.366228 -0.586798 401 147.021970 240.49 333.958030 0.599726
=HYPERLINK("http://www.godatabase.org/cgi-bin/go.cgi?query=GO:0042472&auto_wild_cards=yes&view=query&action=query&search_constraint=terms"	GO:0042472_inner_ear_morphogenesis) 57 1 3.366228 -0.586798 401 147.021970 240.49 333.958030 0.599726
=HYPERLINK("http://www.godatabase.org/cgi-bin/go.cgi?query=GO:0033043&auto_wild_cards=yes&view=query&action=query&search_constraint=terms"	GO:0033043_regulation_of_organelle_organization) 58 1 3.308190 -0.580288 403 148.239972 242.01 335.780028 0.600521
=HYPERLINK("http://www.godatabase.org/cgi-bin/go.cgi?query=GO:0034622&auto_wild_cards=yes&view=query&action=query&search_constraint=terms"	GO:0034622_cellular_macromolecular_complex_assembly) 58 1 3.308190 -0.580288 403 148.239972 242.01 335.780028 0.600521
=HYPERLINK("http://www.godatabase.org/cgi-bin/go.cgi?query=GO:0030334&auto_wild_cards=yes&view=query&action=query&search_constraint=terms"	GO:0030334_regulation_of_cell_migration) 59 1 3.252119 -0.573907 404 149.316078 243.51 337.703922 0.602748
=HYPERLINK("http://www.godatabase.org/cgi-bin/go.cgi?query=GO:0046907&auto_wild_cards=yes&view=query&action=query&search_constraint=terms"	GO:0046907_intracellular_transport) 194 2 1.978093 -0.571353 405 149.561342 243.85 338.138658 0.602099
=HYPERLINK("http://www.godatabase.org/cgi-bin/go.cgi?query=GO:0003002&auto_wild_cards=yes&view=query&action=query&search_constraint=terms"	GO:0003002_regionalization) 195 2 1.967949 -0.568185 406 149.993458 244.48 338.966542 0.602167
=HYPERLINK("http://www.godatabase.org/cgi-bin/go.cgi?query=GO:0009123&auto_wild_cards=yes&view=query&action=query&search_constraint=terms"	GO:0009123_nucleoside_monophosphate_metabolic_process) 60 1 3.197917 -0.567649 407 150.094866 244.7 339.305134 0.601229
=HYPERLINK("http://www.godatabase.org/cgi-bin/go.cgi?query=GO:0031175&auto_wild_cards=yes&view=query&action=query&search_constraint=terms"	GO:0031175_neuron_projection_development) 197 2 1.947970 -0.561917 408 150.766930 245.64 340.513070 0.602059
=HYPERLINK("http://www.godatabase.org/cgi-bin/go.cgi?query=GO:0032270&auto_wild_cards=yes&view=query&action=query&search_constraint=terms"	GO:0032270_positive_regulation_of_cellular_protein_metabolic_process) 61 1 3.145492 -0.561512 409 151.698561 246.84 341.981439 0.603521
=HYPERLINK("http://www.godatabase.org/cgi-bin/go.cgi?query=GO:0000904&auto_wild_cards=yes&view=query&action=query&search_constraint=terms"	GO:0000904_cell_morphogenesis_involved_in_differentiation) 199 2 1.928392 -0.555738 410 152.064430 247.48 342.895570 0.603610
=HYPERLINK("http://www.godatabase.org/cgi-bin/go.cgi?query=GO:0030155&auto_wild_cards=yes&view=query&action=query&search_constraint=terms"	GO:0030155_regulation_of_cell_adhesion) 62 1 3.094758 -0.555490 411 153.351197 249.43 345.508803 0.606886
=HYPERLINK("http://www.godatabase.org/cgi-bin/go.cgi?query=GO:0009165&auto_wild_cards=yes&view=query&action=query&search_constraint=terms"	GO:0009165_nucleotide_biosynthetic_process) 63 1 3.045635 -0.549581 413 154.399678 251.04 347.680322 0.607845
=HYPERLINK("http://www.godatabase.org/cgi-bin/go.cgi?query=GO:0051216&auto_wild_cards=yes&view=query&action=query&search_constraint=terms"	GO:0051216_cartilage_development) 63 1 3.045635 -0.549581 413 154.399678 251.04 347.680322 0.607845
=HYPERLINK("http://www.godatabase.org/cgi-bin/go.cgi?query=GO:0030182&auto_wild_cards=yes&view=query&action=query&search_constraint=terms"	GO:0030182_neuron_differentiation) 356 3 1.616924 -0.549243 414 154.578833 251.18 347.781167 0.606715
=HYPERLINK("http://www.godatabase.org/cgi-bin/go.cgi?query=GO:0022607&auto_wild_cards=yes&view=query&action=query&search_constraint=terms"	GO:0022607_cellular_component_assembly) 204 2 1.881127 -0.540662 415 156.205851 253.5 350.794149 0.610843
=HYPERLINK("http://www.godatabase.org/cgi-bin/go.cgi?query=GO:0042471&auto_wild_cards=yes&view=query&action=query&search_constraint=terms"	GO:0042471_ear_morphogenesis) 65 1 2.951923 -0.538085 416 157.136480 254.71 352.283520 0.612284
=HYPERLINK("http://www.godatabase.org/cgi-bin/go.cgi?query=GO:0009888&auto_wild_cards=yes&view=query&action=query&search_constraint=terms"	GO:0009888_tissue_development) 525 4 1.461905 -0.538018 417 157.295097 254.87 352.444903 0.611199
=HYPERLINK("http://www.godatabase.org/cgi-bin/go.cgi?query=GO:0007243&auto_wild_cards=yes&view=query&action=query&search_constraint=terms"	GO:0007243_protein_kinase_cascade) 205 2 1.871951 -0.537710 418 157.419956 255.12 352.820044 0.610335
=HYPERLINK("http://www.godatabase.org/cgi-bin/go.cgi?query=GO:0045860&auto_wild_cards=yes&view=query&action=query&search_constraint=terms"	GO:0045860_positive_regulation_of_protein_kinase_activity) 66 1 2.907197 -0.532491 420 158.389930 256.37 354.350070 0.610405
=HYPERLINK("http://www.godatabase.org/cgi-bin/go.cgi?query=GO:0051130&auto_wild_cards=yes&view=query&action=query&search_constraint=terms"	GO:0051130_positive_regulation_of_cellular_component_organization) 66 1 2.907197 -0.532491 420 158.389930 256.37 354.350070 0.610405
=HYPERLINK("http://www.godatabase.org/cgi-bin/go.cgi?query=GO:0051247&auto_wild_cards=yes&view=query&action=query&search_constraint=terms"	GO:0051247_positive_regulation_of_protein_metabolic_process) 67 1 2.863806 -0.526997 421 160.034705 258.61 357.185295 0.614276
=HYPERLINK("http://www.godatabase.org/cgi-bin/go.cgi?query=GO:0035295&auto_wild_cards=yes&view=query&action=query&search_constraint=terms"	GO:0035295_tube_development) 212 2 1.810142 -0.517598 422 161.721817 260.77 359.818183 0.617938
=HYPERLINK("http://www.godatabase.org/cgi-bin/go.cgi?query=GO:0051179&auto_wild_cards=yes&view=query&action=query&search_constraint=terms"	GO:0051179_localization) 1058 7 1.269494 -0.516831 423 161.833247 260.89 359.946753 0.616761
=HYPERLINK("http://www.godatabase.org/cgi-bin/go.cgi?query=GO:0016331&auto_wild_cards=yes&view=query&action=query&search_constraint=terms"	GO:0016331_morphogenesis_of_embryonic_epithelium) 71 1 2.702465 -0.505951 425 165.696402 265.82 365.943598 0.625459
=HYPERLINK("http://www.godatabase.org/cgi-bin/go.cgi?query=GO:0033674&auto_wild_cards=yes&view=query&action=query&search_constraint=terms"	GO:0033674_positive_regulation_of_kinase_activity) 71 1 2.702465 -0.505951 425 165.696402 265.82 365.943598 0.625459
=HYPERLINK("http://www.godatabase.org/cgi-bin/go.cgi?query=GO:0007264&auto_wild_cards=yes&view=query&action=query&search_constraint=terms"	GO:0007264_small_GTPase_mediated_signal_transduction) 72 1 2.664931 -0.500909 429 168.686295 269.6 370.513705 0.628438
=HYPERLINK("http://www.godatabase.org/cgi-bin/go.cgi?query=GO:0040012&auto_wild_cards=yes&view=query&action=query&search_constraint=terms"	GO:0040012_regulation_of_locomotion) 72 1 2.664931 -0.500909 429 168.686295 269.6 370.513705 0.628438
=HYPERLINK("http://www.godatabase.org/cgi-bin/go.cgi?query=GO:0048839&auto_wild_cards=yes&view=query&action=query&search_constraint=terms"	GO:0048839_inner_ear_development) 72 1 2.664931 -0.500909 429 168.686295 269.6 370.513705 0.628438
=HYPERLINK("http://www.godatabase.org/cgi-bin/go.cgi?query=GO:0051347&auto_wild_cards=yes&view=query&action=query&search_constraint=terms"	GO:0051347_positive_regulation_of_transferase_activity) 72 1 2.664931 -0.500909 429 168.686295 269.6 370.513705 0.628438
=HYPERLINK("http://www.godatabase.org/cgi-bin/go.cgi?query=GO:0006810&auto_wild_cards=yes&view=query&action=query&search_constraint=terms"	GO:0006810_transport) 718 5 1.336177 -0.500642 430 168.810856 269.76 370.709144 0.627349
=HYPERLINK("http://www.godatabase.org/cgi-bin/go.cgi?query=GO:0006163&auto_wild_cards=yes&view=query&action=query&search_constraint=terms"	GO:0006163_purine_nucleotide_metabolic_process) 73 1 2.628425 -0.495950 433 170.360735 271.68 372.999265 0.627436
=HYPERLINK("http://www.godatabase.org/cgi-bin/go.cgi?query=GO:0006936&auto_wild_cards=yes&view=query&action=query&search_constraint=terms"	GO:0006936_muscle_contraction) 73 1 2.628425 -0.495950 433 170.360735 271.68 372.999265 0.627436
=HYPERLINK("http://www.godatabase.org/cgi-bin/go.cgi?query=GO:0051270&auto_wild_cards=yes&view=query&action=query&search_constraint=terms"	GO:0051270_regulation_of_cell_motion) 73 1 2.628425 -0.495950 433 170.360735 271.68 372.999265 0.627436
=HYPERLINK("http://www.godatabase.org/cgi-bin/go.cgi?query=GO:0048771&auto_wild_cards=yes&view=query&action=query&search_constraint=terms"	GO:0048771_tissue_remodeling) 74 1 2.592905 -0.491072 434 171.448323 272.87 374.291677 0.628733
=HYPERLINK("http://www.godatabase.org/cgi-bin/go.cgi?query=GO:0048589&auto_wild_cards=yes&view=query&action=query&search_constraint=terms"	GO:0048589_developmental_growth) 75 1 2.558333 -0.486273 435 172.658753 274.27 375.881247 0.630506
=HYPERLINK("http://www.godatabase.org/cgi-bin/go.cgi?query=GO:0051234&auto_wild_cards=yes&view=query&action=query&search_constraint=terms"	GO:0051234_establishment_of_localization) 729 5 1.316015 -0.484375 436 172.901278 274.7 376.498722 0.630046
=HYPERLINK("http://www.godatabase.org/cgi-bin/go.cgi?query=GO:0003012&auto_wild_cards=yes&view=query&action=query&search_constraint=terms"	GO:0003012_muscle_system_process) 76 1 2.524671 -0.481550 438 174.000326 276.23 378.459674 0.630662
=HYPERLINK("http://www.godatabase.org/cgi-bin/go.cgi?query=GO:0034621&auto_wild_cards=yes&view=query&action=query&search_constraint=terms"	GO:0034621_cellular_macromolecular_complex_subunit_organization) 76 1 2.524671 -0.481550 438 174.000326 276.23 378.459674 0.630662
=HYPERLINK("http://www.godatabase.org/cgi-bin/go.cgi?query=GO:0044267&auto_wild_cards=yes&view=query&action=query&search_constraint=terms"	GO:0044267_cellular_protein_metabolic_process) 559 4 1.372987 -0.479365 439 174.164285 276.4 378.635715 0.629613
=HYPERLINK("http://www.godatabase.org/cgi-bin/go.cgi?query=GO:0051241&auto_wild_cards=yes&view=query&action=query&search_constraint=terms"	GO:0051241_negative_regulation_of_multicellular_organismal_process) 77 1 2.491883 -0.476901 440 175.054321 277.48 379.905679 0.630636
=HYPERLINK("http://www.godatabase.org/cgi-bin/go.cgi?query=GO:0046649&auto_wild_cards=yes&view=query&action=query&search_constraint=terms"	GO:0046649_lymphocyte_activation) 228 2 1.683114 -0.475019 441 175.620723 278.23 380.839277 0.630907
=HYPERLINK("http://www.godatabase.org/cgi-bin/go.cgi?query=GO:0042127&auto_wild_cards=yes&view=query&action=query&search_constraint=terms"	GO:0042127_regulation_of_cell_proliferation) 393 3 1.464695 -0.472678 442 175.768567 278.42 381.071433 0.629910
=HYPERLINK("http://www.godatabase.org/cgi-bin/go.cgi?query=GO:0007154&auto_wild_cards=yes&view=query&action=query&search_constraint=terms"	GO:0007154_cell_communication) 1096 7 1.225479 -0.469057 443 177.899800 281.12 384.340200 0.634582
=HYPERLINK("http://www.godatabase.org/cgi-bin/go.cgi?query=GO:0007420&auto_wild_cards=yes&view=query&action=query&search_constraint=terms"	GO:0007420_brain_development) 231 2 1.661255 -0.467519 444 178.535165 282.03 385.524835 0.635203
=HYPERLINK("http://www.godatabase.org/cgi-bin/go.cgi?query=GO:0048699&auto_wild_cards=yes&view=query&action=query&search_constraint=terms"	GO:0048699_generation_of_neurons) 396 3 1.453598 -0.466992 445 178.737401 282.18 385.622599 0.634112
=HYPERLINK("http://www.godatabase.org/cgi-bin/go.cgi?query=GO:0000278&auto_wild_cards=yes&view=query&action=query&search_constraint=terms"	GO:0000278_mitotic_cell_cycle) 80 1 2.398438 -0.463383 449 179.880079 283.71 387.539921 0.631871
=HYPERLINK("http://www.godatabase.org/cgi-bin/go.cgi?query=GO:0002250&auto_wild_cards=yes&view=query&action=query&search_constraint=terms"	GO:0002250_adaptive_immune_response) 80 1 2.398438 -0.463383 449 179.880079 283.71 387.539921 0.631871
=HYPERLINK("http://www.godatabase.org/cgi-bin/go.cgi?query=GO:0002460&auto_wild_cards=yes&view=query&action=query&search_constraint=terms"	GO:0002460_adaptive_immune_response_based_on_somatic_recombination_of_immune_receptors_built_from_immunoglobulin_superfamily_domains) 80 1 2.398438 -0.463383 449 179.880079 283.71 387.539921 0.631871
=HYPERLINK("http://www.godatabase.org/cgi-bin/go.cgi?query=GO:0006631&auto_wild_cards=yes&view=query&action=query&search_constraint=terms"	GO:0006631_fatty_acid_metabolic_process) 80 1 2.398438 -0.463383 449 179.880079 283.71 387.539921 0.631871
=HYPERLINK("http://www.godatabase.org/cgi-bin/go.cgi?query=GO:0016477&auto_wild_cards=yes&view=query&action=query&search_constraint=terms"	GO:0016477_cell_migration) 234 2 1.639957 -0.460162 450 180.333318 284.69 389.046682 0.632644
=HYPERLINK("http://www.godatabase.org/cgi-bin/go.cgi?query=GO:0007411&auto_wild_cards=yes&view=query&action=query&search_constraint=terms"	GO:0007411_axon_guidance) 82 1 2.339939 -0.454709 453 181.906514 286.81 391.713486 0.633135
=HYPERLINK("http://www.godatabase.org/cgi-bin/go.cgi?query=GO:0008202&auto_wild_cards=yes&view=query&action=query&search_constraint=terms"	GO:0008202_steroid_metabolic_process) 82 1 2.339939 -0.454709 453 181.906514 286.81 391.713486 0.633135
=HYPERLINK("http://www.godatabase.org/cgi-bin/go.cgi?query=GO:0045664&auto_wild_cards=yes&view=query&action=query&search_constraint=terms"	GO:0045664_regulation_of_neuron_differentiation) 82 1 2.339939 -0.454709 453 181.906514 286.81 391.713486 0.633135
=HYPERLINK("http://www.godatabase.org/cgi-bin/go.cgi?query=GO:0006468&auto_wild_cards=yes&view=query&action=query&search_constraint=terms"	GO:0006468_protein_amino_acid_phosphorylation) 237 2 1.619198 -0.452944 454 182.311189 287.42 392.528811 0.633084
=HYPERLINK("http://www.godatabase.org/cgi-bin/go.cgi?query=GO:0007049&auto_wild_cards=yes&view=query&action=query&search_constraint=terms"	GO:0007049_cell_cycle) 238 2 1.612395 -0.450568 455 182.560935 287.68 392.799065 0.632264
=HYPERLINK("http://www.godatabase.org/cgi-bin/go.cgi?query=GO:0006575&auto_wild_cards=yes&view=query&action=query&search_constraint=terms"	GO:0006575_cellular_amino_acid_derivative_metabolic_process) 83 1 2.311747 -0.450468 456 184.119246 289.55 394.980754 0.634978
=HYPERLINK("http://www.godatabase.org/cgi-bin/go.cgi?query=GO:0002449&auto_wild_cards=yes&view=query&action=query&search_constraint=terms"	GO:0002449_lymphocyte_mediated_immunity) 85 1 2.257353 -0.442173 457 185.772586 291.81 397.847414 0.638534
=HYPERLINK("http://www.godatabase.org/cgi-bin/go.cgi?query=GO:0007242&auto_wild_cards=yes&view=query&action=query&search_constraint=terms"	GO:0007242_intracellular_signaling_cascade) 411 3 1.400547 -0.439631 458 185.852820 291.99 398.127180 0.637533
=HYPERLINK("http://www.godatabase.org/cgi-bin/go.cgi?query=GO:0051239&auto_wild_cards=yes&view=query&action=query&search_constraint=terms"	GO:0051239_regulation_of_multicellular_organismal_process) 587 4 1.307496 -0.435807 459 187.740862 294.23 400.719138 0.641024
=HYPERLINK("http://www.godatabase.org/cgi-bin/go.cgi?query=GO:0048754&auto_wild_cards=yes&view=query&action=query&search_constraint=terms"	GO:0048754_branching_morphogenesis_of_a_tube) 88 1 2.180398 -0.430171 460 190.130940 297.35 404.569060 0.646413
=HYPERLINK("http://www.godatabase.org/cgi-bin/go.cgi?query=GO:0032879&auto_wild_cards=yes&view=query&action=query&search_constraint=terms"	GO:0032879_regulation_of_localization) 248 2 1.547379 -0.427609 462 190.549752 297.83 405.110248 0.644654
=HYPERLINK("http://www.godatabase.org/cgi-bin/go.cgi?query=GO:0045321&auto_wild_cards=yes&view=query&action=query&search_constraint=terms"	GO:0045321_leukocyte_activation) 248 2 1.547379 -0.427609 462 190.549752 297.83 405.110248 0.644654
=HYPERLINK("http://www.godatabase.org/cgi-bin/go.cgi?query=GO:0007389&auto_wild_cards=yes&view=query&action=query&search_constraint=terms"	GO:0007389_pattern_specification_process) 250 2 1.535000 -0.423185 463 191.548700 299.02 406.491300 0.645832
=HYPERLINK("http://www.godatabase.org/cgi-bin/go.cgi?query=GO:0042113&auto_wild_cards=yes&view=query&action=query&search_constraint=terms"	GO:0042113_B_cell_activation) 90 1 2.131944 -0.422449 464 192.614915 300.44 408.265085 0.647500
=HYPERLINK("http://www.godatabase.org/cgi-bin/go.cgi?query=GO:0002443&auto_wild_cards=yes&view=query&action=query&search_constraint=terms"	GO:0002443_leukocyte_mediated_immunity) 91 1 2.108516 -0.418667 466 194.131529 302.13 410.128471 0.648348
=HYPERLINK("http://www.godatabase.org/cgi-bin/go.cgi?query=GO:0008544&auto_wild_cards=yes&view=query&action=query&search_constraint=terms"	GO:0008544_epidermis_development) 91 1 2.108516 -0.418667 466 194.131529 302.13 410.128471 0.648348
=HYPERLINK("http://www.godatabase.org/cgi-bin/go.cgi?query=GO:0016481&auto_wild_cards=yes&view=query&action=query&search_constraint=terms"	GO:0016481_negative_regulation_of_transcription) 253 2 1.516798 -0.416650 468 194.790138 303.03 411.269862 0.647500
=HYPERLINK("http://www.godatabase.org/cgi-bin/go.cgi?query=GO:0030097&auto_wild_cards=yes&view=query&action=query&search_constraint=terms"	GO:0030097_hemopoiesis) 253 2 1.516798 -0.416650 468 194.790138 303.03 411.269862 0.647500
=HYPERLINK("http://www.godatabase.org/cgi-bin/go.cgi?query=GO:0030217&auto_wild_cards=yes&view=query&action=query&search_constraint=terms"	GO:0030217_T_cell_differentiation) 92 1 2.085598 -0.414938 469 195.484766 303.89 412.295234 0.647953
=HYPERLINK("http://www.godatabase.org/cgi-bin/go.cgi?query=GO:0048870&auto_wild_cards=yes&view=query&action=query&search_constraint=terms"	GO:0048870_cell_motility) 257 2 1.493191 -0.408119 470 197.331843 306.57 415.808157 0.652277
=HYPERLINK("http://www.godatabase.org/cgi-bin/go.cgi?query=GO:0044249&auto_wild_cards=yes&view=query&action=query&search_constraint=terms"	GO:0044249_cellular_biosynthetic_process) 1150 7 1.167935 -0.407538 471 198.956983 308.66 418.363017 0.655329
=HYPERLINK("http://www.godatabase.org/cgi-bin/go.cgi?query=GO:0051707&auto_wild_cards=yes&view=query&action=query&search_constraint=terms"	GO:0051707_response_to_other_organism) 95 1 2.019737 -0.404047 472 199.565380 309.3 419.034620 0.655297
=HYPERLINK("http://www.godatabase.org/cgi-bin/go.cgi?query=GO:0060249&auto_wild_cards=yes&view=query&action=query&search_constraint=terms"	GO:0060249_anatomical_structure_homeostasis) 96 1 1.998698 -0.400513 473 200.992032 311.28 421.567968 0.658097
=HYPERLINK("http://www.godatabase.org/cgi-bin/go.cgi?query=GO:0001775&auto_wild_cards=yes&view=query&action=query&search_constraint=terms"	GO:0001775_cell_activation) 262 2 1.464695 -0.397741 476 201.916813 312.33 422.743187 0.656155
=HYPERLINK("http://www.godatabase.org/cgi-bin/go.cgi?query=GO:0010629&auto_wild_cards=yes&view=query&action=query&search_constraint=terms"	GO:0010629_negative_regulation_of_gene_expression) 262 2 1.464695 -0.397741 476 201.916813 312.33 422.743187 0.656155
=HYPERLINK("http://www.godatabase.org/cgi-bin/go.cgi?query=GO:0048666&auto_wild_cards=yes&view=query&action=query&search_constraint=terms"	GO:0048666_neuron_development) 262 2 1.464695 -0.397741 476 201.916813 312.33 422.743187 0.656155
=HYPERLINK("http://www.godatabase.org/cgi-bin/go.cgi?query=GO:0018193&auto_wild_cards=yes&view=query&action=query&search_constraint=terms"	GO:0018193_peptidyl-amino_acid_modification) 97 1 1.978093 -0.397026 477 202.484757 313.02 423.555243 0.656226
=HYPERLINK("http://www.godatabase.org/cgi-bin/go.cgi?query=GO:0030030&auto_wild_cards=yes&view=query&action=query&search_constraint=terms"	GO:0030030_cell_projection_organization) 263 2 1.459125 -0.395703 478 202.803693 313.39 423.976307 0.655628
=HYPERLINK("http://www.godatabase.org/cgi-bin/go.cgi?query=GO:0007398&auto_wild_cards=yes&view=query&action=query&search_constraint=terms"	GO:0007398_ectoderm_development) 99 1 1.938131 -0.390185 480 205.240453 316.16 427.079547 0.658667
=HYPERLINK("http://www.godatabase.org/cgi-bin/go.cgi?query=GO:0060562&auto_wild_cards=yes&view=query&action=query&search_constraint=terms"	GO:0060562_epithelial_tube_morphogenesis) 99 1 1.938131 -0.390185 480 205.240453 316.16 427.079547 0.658667
=HYPERLINK("http://www.godatabase.org/cgi-bin/go.cgi?query=GO:0007399&auto_wild_cards=yes&view=query&action=query&search_constraint=terms"	GO:0007399_nervous_system_development) 621 4 1.235910 -0.388026 481 205.506727 316.61 427.713273 0.658233
=HYPERLINK("http://www.godatabase.org/cgi-bin/go.cgi?query=GO:0001525&auto_wild_cards=yes&view=query&action=query&search_constraint=terms"	GO:0001525_angiogenesis) 100 1 1.918750 -0.386831 482 205.754123 316.92 428.085877 0.657510
=HYPERLINK("http://www.godatabase.org/cgi-bin/go.cgi?query=GO:0030163&auto_wild_cards=yes&view=query&action=query&search_constraint=terms"	GO:0030163_protein_catabolic_process) 101 1 1.899752 -0.383519 483 206.722978 318.11 429.497022 0.658613
=HYPERLINK("http://www.godatabase.org/cgi-bin/go.cgi?query=GO:0045934&auto_wild_cards=yes&view=query&action=query&search_constraint=terms"	GO:0045934_negative_regulation_of_nucleobase__nucleoside__nucleotide_and_nucleic_acid_metabolic_process) 270 2 1.421296 -0.381765 484 207.063451 318.51 429.956549 0.658079
=HYPERLINK("http://www.godatabase.org/cgi-bin/go.cgi?query=GO:0009058&auto_wild_cards=yes&view=query&action=query&search_constraint=terms"	GO:0009058_biosynthetic_process) 1175 7 1.143085 -0.381408 485 207.165681 318.61 430.054319 0.656928
=HYPERLINK("http://www.godatabase.org/cgi-bin/go.cgi?query=GO:0051172&auto_wild_cards=yes&view=query&action=query&search_constraint=terms"	GO:0051172_negative_regulation_of_nitrogen_compound_metabolic_process) 271 2 1.416052 -0.379821 486 207.814131 319.35 430.885869 0.657099
=HYPERLINK("http://www.godatabase.org/cgi-bin/go.cgi?query=GO:0006996&auto_wild_cards=yes&view=query&action=query&search_constraint=terms"	GO:0006996_organelle_organization) 449 3 1.282016 -0.377531 487 208.031671 319.62 431.208329 0.656304
=HYPERLINK("http://www.godatabase.org/cgi-bin/go.cgi?query=GO:0003013&auto_wild_cards=yes&view=query&action=query&search_constraint=terms"	GO:0003013_circulatory_system_process) 103 1 1.862864 -0.377020 489 208.648728 320.52 432.391272 0.655460
=HYPERLINK("http://www.godatabase.org/cgi-bin/go.cgi?query=GO:0008015&auto_wild_cards=yes&view=query&action=query&search_constraint=terms"	GO:0008015_blood_circulation) 103 1 1.862864 -0.377020 489 208.648728 320.52 432.391272 0.655460
=HYPERLINK("http://www.godatabase.org/cgi-bin/go.cgi?query=GO:0010558&auto_wild_cards=yes&view=query&action=query&search_constraint=terms"	GO:0010558_negative_regulation_of_macromolecule_biosynthetic_process) 274 2 1.400547 -0.374055 490 209.827571 321.93 434.032429 0.657000
=HYPERLINK("http://www.godatabase.org/cgi-bin/go.cgi?query=GO:0050767&auto_wild_cards=yes&view=query&action=query&search_constraint=terms"	GO:0050767_regulation_of_neurogenesis) 104 1 1.844952 -0.373831 491 210.254045 322.57 434.885955 0.656965
=HYPERLINK("http://www.godatabase.org/cgi-bin/go.cgi?query=GO:0006139&auto_wild_cards=yes&view=query&action=query&search_constraint=terms"	GO:0006139_nucleobase__nucleoside__nucleotide_and_nucleic_acid_metabolic_process) 1002 6 1.148952 -0.369389 492 210.793473 323.26 435.726527 0.657033
=HYPERLINK("http://www.godatabase.org/cgi-bin/go.cgi?query=GO:0048534&auto_wild_cards=yes&view=query&action=query&search_constraint=terms"	GO:0048534_hemopoietic_or_lymphoid_organ_development) 277 2 1.385379 -0.368389 494 211.177631 323.8 436.422369 0.655466
=HYPERLINK("http://www.godatabase.org/cgi-bin/go.cgi?query=GO:0048646&auto_wild_cards=yes&view=query&action=query&search_constraint=terms"	GO:0048646_anatomical_structure_formation_involved_in_morphogenesis) 277 2 1.385379 -0.368389 494 211.177631 323.8 436.422369 0.655466
=HYPERLINK("http://www.godatabase.org/cgi-bin/go.cgi?query=GO:0045859&auto_wild_cards=yes&view=query&action=query&search_constraint=terms"	GO:0045859_regulation_of_protein_kinase_activity) 107 1 1.793224 -0.364498 495 211.905299 324.91 437.914701 0.656384
=HYPERLINK("http://www.godatabase.org/cgi-bin/go.cgi?query=GO:0030099&auto_wild_cards=yes&view=query&action=query&search_constraint=terms"	GO:0030099_myeloid_cell_differentiation) 108 1 1.776620 -0.361462 496 212.686135 325.86 439.033865 0.656976
=HYPERLINK("http://www.godatabase.org/cgi-bin/go.cgi?query=GO:0009887&auto_wild_cards=yes&view=query&action=query&search_constraint=terms"	GO:0009887_organ_morphogenesis) 642 4 1.195483 -0.361050 497 212.884212 326.08 439.275788 0.656097
=HYPERLINK("http://www.godatabase.org/cgi-bin/go.cgi?query=GO:0000902&auto_wild_cards=yes&view=query&action=query&search_constraint=terms"	GO:0000902_cell_morphogenesis) 283 2 1.356007 -0.357348 498 213.969311 327.26 440.550689 0.657149
=HYPERLINK("http://www.godatabase.org/cgi-bin/go.cgi?query=GO:0031323&auto_wild_cards=yes&view=query&action=query&search_constraint=terms"	GO:0031323_regulation_of_cellular_metabolic_process) 1015 6 1.134236 -0.355920 499 214.005945 327.36 440.714055 0.656032
=HYPERLINK("http://www.godatabase.org/cgi-bin/go.cgi?query=GO:0048705&auto_wild_cards=yes&view=query&action=query&search_constraint=terms"	GO:0048705_skeletal_system_morphogenesis) 111 1 1.728604 -0.352570 500 215.834969 329.42 443.005031 0.658840
=HYPERLINK("http://www.godatabase.org/cgi-bin/go.cgi?query=GO:0007417&auto_wild_cards=yes&view=query&action=query&search_constraint=terms"	GO:0007417_central_nervous_system_development) 287 2 1.337108 -0.350195 501 216.057471 329.76 443.462529 0.658204
=HYPERLINK("http://www.godatabase.org/cgi-bin/go.cgi?query=GO:0043549&auto_wild_cards=yes&view=query&action=query&search_constraint=terms"	GO:0043549_regulation_of_kinase_activity) 112 1 1.713170 -0.349676 502 216.546494 330.42 444.293506 0.658207
=HYPERLINK("http://www.godatabase.org/cgi-bin/go.cgi?query=GO:0034960&auto_wild_cards=yes&view=query&action=query&search_constraint=terms"	GO:0034960_cellular_biopolymer_metabolic_process) 1395 8 1.100358 -0.348864 503 216.646321 330.55 444.453679 0.657157
=HYPERLINK("http://www.godatabase.org/cgi-bin/go.cgi?query=GO:0009987&auto_wild_cards=yes&view=query&action=query&search_constraint=terms"	GO:0009987_cellular_process) 3868 21 1.041721 -0.347016 504 216.798262 330.74 444.681738 0.656230
=HYPERLINK("http://www.godatabase.org/cgi-bin/go.cgi?query=GO:0006974&auto_wild_cards=yes&view=query&action=query&search_constraint=terms"	GO:0006974_response_to_DNA_damage_stimulus) 113 1 1.698009 -0.346816 505 217.410878 331.41 445.409122 0.656257
=HYPERLINK("http://www.godatabase.org/cgi-bin/go.cgi?query=GO:0019538&auto_wild_cards=yes&view=query&action=query&search_constraint=terms"	GO:0019538_protein_metabolic_process) 655 4 1.171756 -0.345246 506 217.654119 331.74 445.825881 0.655613
=HYPERLINK("http://www.godatabase.org/cgi-bin/go.cgi?query=GO:0009607&auto_wild_cards=yes&view=query&action=query&search_constraint=terms"	GO:0009607_response_to_biotic_stimulus) 114 1 1.683114 -0.343988 507 218.165886 332.3 446.434114 0.655424
=HYPERLINK("http://www.godatabase.org/cgi-bin/go.cgi?query=GO:0051338&auto_wild_cards=yes&view=query&action=query&search_constraint=terms"	GO:0051338_regulation_of_transferase_activity) 115 1 1.668478 -0.341194 508 218.733350 333.11 447.486650 0.655728
=HYPERLINK("http://www.godatabase.org/cgi-bin/go.cgi?query=GO:0046483&auto_wild_cards=yes&view=query&action=query&search_constraint=terms"	GO:0046483_heterocycle_metabolic_process) 116 1 1.654095 -0.338432 509 219.676475 334.19 448.703525 0.656562
=HYPERLINK("http://www.godatabase.org/cgi-bin/go.cgi?query=GO:0040011&auto_wild_cards=yes&view=query&action=query&search_constraint=terms"	GO:0040011_locomotion) 295 2 1.300847 -0.336368 510 220.248204 335.02 449.791796 0.656902
=HYPERLINK("http://www.godatabase.org/cgi-bin/go.cgi?query=GO:0051960&auto_wild_cards=yes&view=query&action=query&search_constraint=terms"	GO:0051960_regulation_of_nervous_system_development) 118 1 1.626059 -0.333001 511 221.108758 336.04 450.971242 0.657613
=HYPERLINK("http://www.godatabase.org/cgi-bin/go.cgi?query=GO:0048598&auto_wild_cards=yes&view=query&action=query&search_constraint=terms"	GO:0048598_embryonic_morphogenesis) 299 2 1.283445 -0.329684 512 221.893193 336.81 451.726807 0.657832
=HYPERLINK("http://www.godatabase.org/cgi-bin/go.cgi?query=GO:0002252&auto_wild_cards=yes&view=query&action=query&search_constraint=terms"	GO:0002252_immune_effector_process) 122 1 1.572746 -0.322499 514 225.733724 341.15 456.566276 0.663716
=HYPERLINK("http://www.godatabase.org/cgi-bin/go.cgi?query=GO:0060284&auto_wild_cards=yes&view=query&action=query&search_constraint=terms"	GO:0060284_regulation_of_cell_development) 122 1 1.572746 -0.322499 514 225.733724 341.15 456.566276 0.663716
=HYPERLINK("http://www.godatabase.org/cgi-bin/go.cgi?query=GO:0030098&auto_wild_cards=yes&view=query&action=query&search_constraint=terms"	GO:0030098_lymphocyte_differentiation) 124 1 1.547379 -0.317421 515 226.836376 342.65 458.463624 0.665340
=HYPERLINK("http://www.godatabase.org/cgi-bin/go.cgi?query=GO:0032989&auto_wild_cards=yes&view=query&action=query&search_constraint=terms"	GO:0032989_cellular_component_morphogenesis) 307 2 1.250000 -0.316755 516 227.022080 342.87 458.717920 0.664477
=HYPERLINK("http://www.godatabase.org/cgi-bin/go.cgi?query=GO:0051094&auto_wild_cards=yes&view=query&action=query&search_constraint=terms"	GO:0051094_positive_regulation_of_developmental_process) 308 2 1.245942 -0.315179 517 227.272549 343.12 458.967451 0.663675
=HYPERLINK("http://www.godatabase.org/cgi-bin/go.cgi?query=GO:0001763&auto_wild_cards=yes&view=query&action=query&search_constraint=terms"	GO:0001763_morphogenesis_of_a_branching_structure) 125 1 1.535000 -0.314923 518 228.020733 343.92 459.819267 0.663938
=HYPERLINK("http://www.godatabase.org/cgi-bin/go.cgi?query=GO:0016310&auto_wild_cards=yes&view=query&action=query&search_constraint=terms"	GO:0016310_phosphorylation) 309 2 1.241909 -0.313611 519 228.454636 344.47 460.485364 0.663719
=HYPERLINK("http://www.godatabase.org/cgi-bin/go.cgi?query=GO:0045597&auto_wild_cards=yes&view=query&action=query&search_constraint=terms"	GO:0045597_positive_regulation_of_cell_differentiation) 128 1 1.499023 -0.307590 520 229.487389 345.78 462.072611 0.664962
=HYPERLINK("http://www.godatabase.org/cgi-bin/go.cgi?query=GO:0043285&auto_wild_cards=yes&view=query&action=query&search_constraint=terms"	GO:0043285_biopolymer_catabolic_process) 129 1 1.487403 -0.305197 522 230.265285 346.62 462.974715 0.664023
=HYPERLINK("http://www.godatabase.org/cgi-bin/go.cgi?query=GO:0051276&auto_wild_cards=yes&view=query&action=query&search_constraint=terms"	GO:0051276_chromosome_organization) 129 1 1.487403 -0.305197 522 230.265285 346.62 462.974715 0.664023
=HYPERLINK("http://www.godatabase.org/cgi-bin/go.cgi?query=GO:0044260&auto_wild_cards=yes&view=query&action=query&search_constraint=terms"	GO:0044260_cellular_macromolecule_metabolic_process) 1447 8 1.060815 -0.304309 523 230.389630 346.76 463.130370 0.663021
=HYPERLINK("http://www.godatabase.org/cgi-bin/go.cgi?query=GO:0002376&auto_wild_cards=yes&view=query&action=query&search_constraint=terms"	GO:0002376_immune_system_process) 505 3 1.139851 -0.301850 524 231.789563 348.28 464.770437 0.664656
=HYPERLINK("http://www.godatabase.org/cgi-bin/go.cgi?query=GO:0009952&auto_wild_cards=yes&view=query&action=query&search_constraint=terms"	GO:0009952_anterior_posterior_pattern_formation) 133 1 1.442669 -0.295877 526 232.629369 349.13 465.630631 0.663745
=HYPERLINK("http://www.godatabase.org/cgi-bin/go.cgi?query=GO:0044057&auto_wild_cards=yes&view=query&action=query&search_constraint=terms"	GO:0044057_regulation_of_system_process) 133 1 1.442669 -0.295877 526 232.629369 349.13 465.630631 0.663745
=HYPERLINK("http://www.godatabase.org/cgi-bin/go.cgi?query=GO:0007283&auto_wild_cards=yes&view=query&action=query&search_constraint=terms"	GO:0007283_spermatogenesis) 134 1 1.431903 -0.293607 528 233.359744 350.03 466.700256 0.662936
=HYPERLINK("http://www.godatabase.org/cgi-bin/go.cgi?query=GO:0048232&auto_wild_cards=yes&view=query&action=query&search_constraint=terms"	GO:0048232_male_gamete_generation) 134 1 1.431903 -0.293607 528 233.359744 350.03 466.700256 0.662936
=HYPERLINK("http://www.godatabase.org/cgi-bin/go.cgi?query=GO:0050793&auto_wild_cards=yes&view=query&action=query&search_constraint=terms"	GO:0050793_regulation_of_developmental_process) 703 4 1.091750 -0.292305 529 233.447046 350.16 466.872954 0.661928
=HYPERLINK("http://www.godatabase.org/cgi-bin/go.cgi?query=GO:0003008&auto_wild_cards=yes&view=query&action=query&search_constraint=terms"	GO:0003008_system_process) 516 3 1.115552 -0.288864 530 234.246165 350.97 467.693835 0.662208
=HYPERLINK("http://www.godatabase.org/cgi-bin/go.cgi?query=GO:0019222&auto_wild_cards=yes&view=query&action=query&search_constraint=terms"	GO:0019222_regulation_of_metabolic_process) 1088 6 1.058134 -0.287759 531 234.307695 351.08 467.852305 0.661168
=HYPERLINK("http://www.godatabase.org/cgi-bin/go.cgi?query=GO:0009057&auto_wild_cards=yes&view=query&action=query&search_constraint=terms"	GO:0009057_macromolecule_catabolic_process) 137 1 1.400547 -0.286937 532 234.732748 351.52 468.307252 0.660752
=HYPERLINK("http://www.godatabase.org/cgi-bin/go.cgi?query=GO:0007169&auto_wild_cards=yes&view=query&action=query&search_constraint=terms"	GO:0007169_transmembrane_receptor_protein_tyrosine_kinase_signaling_pathway) 139 1 1.380396 -0.282602 533 235.614520 352.38 469.145480 0.661126
=HYPERLINK("http://www.godatabase.org/cgi-bin/go.cgi?query=GO:0006928&auto_wild_cards=yes&view=query&action=query&search_constraint=terms"	GO:0006928_cell_motion) 330 2 1.162879 -0.282586 535 236.163359 353.06 469.956641 0.659925
=HYPERLINK("http://www.godatabase.org/cgi-bin/go.cgi?query=GO:0051674&auto_wild_cards=yes&view=query&action=query&search_constraint=terms"	GO:0051674_localization_of_cell) 330 2 1.162879 -0.282586 535 236.163359 353.06 469.956641 0.659925
=HYPERLINK("http://www.godatabase.org/cgi-bin/go.cgi?query=GO:0035239&auto_wild_cards=yes&view=query&action=query&search_constraint=terms"	GO:0035239_tube_morphogenesis) 143 1 1.341783 -0.274190 536 239.008373 356.36 473.711627 0.664851
=HYPERLINK("http://www.godatabase.org/cgi-bin/go.cgi?query=GO:0007165&auto_wild_cards=yes&view=query&action=query&search_constraint=terms"	GO:0007165_signal_transduction) 915 5 1.048497 -0.272436 537 239.119354 356.49 473.860646 0.663855
=HYPERLINK("http://www.godatabase.org/cgi-bin/go.cgi?query=GO:0045596&auto_wild_cards=yes&view=query&action=query&search_constraint=terms"	GO:0045596_negative_regulation_of_cell_differentiation) 144 1 1.332465 -0.272139 538 239.745538 357.26 474.774462 0.664052
=HYPERLINK("http://www.godatabase.org/cgi-bin/go.cgi?query=GO:0050896&auto_wild_cards=yes&view=query&action=query&search_constraint=terms"	GO:0050896_response_to_stimulus) 1107 6 1.039973 -0.271946 539 239.913100 357.44 474.966900 0.663154
=HYPERLINK("http://www.godatabase.org/cgi-bin/go.cgi?query=GO:0043283&auto_wild_cards=yes&view=query&action=query&search_constraint=terms"	GO:0043283_biopolymer_metabolic_process) 1490 8 1.030201 -0.270961 540 240.503403 358.1 475.696597 0.663148
=HYPERLINK("http://www.godatabase.org/cgi-bin/go.cgi?query=GO:0006793&auto_wild_cards=yes&view=query&action=query&search_constraint=terms"	GO:0006793_phosphorus_metabolic_process) 340 2 1.128676 -0.268997 542 241.255447 358.98 476.704553 0.662325
=HYPERLINK("http://www.godatabase.org/cgi-bin/go.cgi?query=GO:0006796&auto_wild_cards=yes&view=query&action=query&search_constraint=terms"	GO:0006796_phosphate_metabolic_process) 340 2 1.128676 -0.268997 542 241.255447 358.98 476.704553 0.662325
=HYPERLINK("http://www.godatabase.org/cgi-bin/go.cgi?query=GO:0022603&auto_wild_cards=yes&view=query&action=query&search_constraint=terms"	GO:0022603_regulation_of_anatomical_structure_morphogenesis) 147 1 1.305272 -0.266105 543 243.126947 360.94 478.753053 0.664715
=HYPERLINK("http://www.godatabase.org/cgi-bin/go.cgi?query=GO:0043085&auto_wild_cards=yes&view=query&action=query&search_constraint=terms"	GO:0043085_positive_regulation_of_catalytic_activity) 148 1 1.296453 -0.264133 544 243.874053 361.87 479.865947 0.665202
=HYPERLINK("http://www.godatabase.org/cgi-bin/go.cgi?query=GO:0080090&auto_wild_cards=yes&view=query&action=query&search_constraint=terms"	GO:0080090_regulation_of_primary_metabolic_process) 926 5 1.036042 -0.262995 545 244.043976 362.05 480.056024 0.664312
=HYPERLINK("http://www.godatabase.org/cgi-bin/go.cgi?query=GO:0032268&auto_wild_cards=yes&view=query&action=query&search_constraint=terms"	GO:0032268_regulation_of_cellular_protein_metabolic_process) 152 1 1.262336 -0.256431 546 245.297957 363.74 482.182043 0.666190
=HYPERLINK("http://www.godatabase.org/cgi-bin/go.cgi?query=GO:0006950&auto_wild_cards=yes&view=query&action=query&search_constraint=terms"	GO:0006950_response_to_stress) 549 3 1.048497 -0.253098 547 246.423919 364.91 483.396081 0.667112
=HYPERLINK("http://www.godatabase.org/cgi-bin/go.cgi?query=GO:0051704&auto_wild_cards=yes&view=query&action=query&search_constraint=terms"	GO:0051704_multi-organism_process) 157 1 1.222134 -0.247208 548 248.489442 367.16 485.830558 0.670000
=HYPERLINK("http://www.godatabase.org/cgi-bin/go.cgi?query=GO:0048514&auto_wild_cards=yes&view=query&action=query&search_constraint=terms"	GO:0048514_blood_vessel_morphogenesis) 158 1 1.214399 -0.245415 549 249.554885 368.21 486.865115 0.670692
=HYPERLINK("http://www.godatabase.org/cgi-bin/go.cgi?query=GO:0042981&auto_wild_cards=yes&view=query&action=query&search_constraint=terms"	GO:0042981_regulation_of_apoptosis) 360 2 1.065972 -0.243869 550 249.813800 368.5 487.186200 0.670000
=HYPERLINK("http://www.godatabase.org/cgi-bin/go.cgi?query=GO:0051128&auto_wild_cards=yes&view=query&action=query&search_constraint=terms"	GO:0051128_regulation_of_cellular_component_organization) 160 1 1.199219 -0.241877 551 250.477828 369.26 488.042172 0.670163
=HYPERLINK("http://www.godatabase.org/cgi-bin/go.cgi?query=GO:0002521&auto_wild_cards=yes&view=query&action=query&search_constraint=terms"	GO:0002521_leukocyte_differentiation) 161 1 1.191770 -0.240133 552 251.131418 370.04 488.948582 0.670362
=HYPERLINK("http://www.godatabase.org/cgi-bin/go.cgi?query=GO:0010941&auto_wild_cards=yes&view=query&action=query&search_constraint=terms"	GO:0010941_regulation_of_cell_death) 365 2 1.051370 -0.237984 555 252.377783 371.41 490.442217 0.669207
=HYPERLINK("http://www.godatabase.org/cgi-bin/go.cgi?query=GO:0043009&auto_wild_cards=yes&view=query&action=query&search_constraint=terms"	GO:0043009_chordate_embryonic_development) 365 2 1.051370 -0.237984 555 252.377783 371.41 490.442217 0.669207
=HYPERLINK("http://www.godatabase.org/cgi-bin/go.cgi?query=GO:0043067&auto_wild_cards=yes&view=query&action=query&search_constraint=terms"	GO:0043067_regulation_of_programmed_cell_death) 365 2 1.051370 -0.237984 555 252.377783 371.41 490.442217 0.669207
=HYPERLINK("http://www.godatabase.org/cgi-bin/go.cgi?query=GO:0009653&auto_wild_cards=yes&view=query&action=query&search_constraint=terms"	GO:0009653_anatomical_structure_morphogenesis) 958 5 1.001435 -0.237126 556 252.593422 371.6 490.606578 0.668345
=HYPERLINK("http://www.godatabase.org/cgi-bin/go.cgi?query=GO:0007626&auto_wild_cards=yes&view=query&action=query&search_constraint=terms"	GO:0007626_locomotory_behavior) 163 1 1.177147 -0.236692 558 253.190827 372.33 491.469173 0.667258
=HYPERLINK("http://www.godatabase.org/cgi-bin/go.cgi?query=GO:0042110&auto_wild_cards=yes&view=query&action=query&search_constraint=terms"	GO:0042110_T_cell_activation) 163 1 1.177147 -0.236692 558 253.190827 372.33 491.469173 0.667258
=HYPERLINK("http://www.godatabase.org/cgi-bin/go.cgi?query=GO:0042325&auto_wild_cards=yes&view=query&action=query&search_constraint=terms"	GO:0042325_regulation_of_phosphorylation) 164 1 1.169970 -0.234995 559 253.687237 372.88 492.072763 0.667048
=HYPERLINK("http://www.godatabase.org/cgi-bin/go.cgi?query=GO:0009792&auto_wild_cards=yes&view=query&action=query&search_constraint=terms"	GO:0009792_embryonic_development_ending_in_birth_or_egg_hatching) 368 2 1.042799 -0.234525 560 254.015263 373.22 492.424737 0.666464
=HYPERLINK("http://www.godatabase.org/cgi-bin/go.cgi?query=GO:0006259&auto_wild_cards=yes&view=query&action=query&search_constraint=terms"	GO:0006259_DNA_metabolic_process) 165 1 1.162879 -0.233314 563 255.029614 374.42 493.810386 0.665044
=HYPERLINK("http://www.godatabase.org/cgi-bin/go.cgi?query=GO:0019220&auto_wild_cards=yes&view=query&action=query&search_constraint=terms"	GO:0019220_regulation_of_phosphate_metabolic_process) 165 1 1.162879 -0.233314 563 255.029614 374.42 493.810386 0.665044
=HYPERLINK("http://www.godatabase.org/cgi-bin/go.cgi?query=GO:0051174&auto_wild_cards=yes&view=query&action=query&search_constraint=terms"	GO:0051174_regulation_of_phosphorus_metabolic_process) 165 1 1.162879 -0.233314 563 255.029614 374.42 493.810386 0.665044
=HYPERLINK("http://www.godatabase.org/cgi-bin/go.cgi?query=GO:0016043&auto_wild_cards=yes&view=query&action=query&search_constraint=terms"	GO:0016043_cellular_component_organization) 964 5 0.995202 -0.232529 564 255.206029 374.58 493.953971 0.664149
=HYPERLINK("http://www.godatabase.org/cgi-bin/go.cgi?query=GO:0043065&auto_wild_cards=yes&view=query&action=query&search_constraint=terms"	GO:0043065_positive_regulation_of_apoptosis) 166 1 1.155873 -0.231647 565 255.932389 375.19 494.447611 0.664053
=HYPERLINK("http://www.godatabase.org/cgi-bin/go.cgi?query=GO:0010942&auto_wild_cards=yes&view=query&action=query&search_constraint=terms"	GO:0010942_positive_regulation_of_cell_death) 167 1 1.148952 -0.229996 568 257.334841 376.61 495.885159 0.663046
=HYPERLINK("http://www.godatabase.org/cgi-bin/go.cgi?query=GO:0043068&auto_wild_cards=yes&view=query&action=query&search_constraint=terms"	GO:0043068_positive_regulation_of_programmed_cell_death) 167 1 1.148952 -0.229996 568 257.334841 376.61 495.885159 0.663046
=HYPERLINK("http://www.godatabase.org/cgi-bin/go.cgi?query=GO:0051049&auto_wild_cards=yes&view=query&action=query&search_constraint=terms"	GO:0051049_regulation_of_transport) 167 1 1.148952 -0.229996 568 257.334841 376.61 495.885159 0.663046
=HYPERLINK("http://www.godatabase.org/cgi-bin/go.cgi?query=GO:0051171&auto_wild_cards=yes&view=query&action=query&search_constraint=terms"	GO:0051171_regulation_of_nitrogen_compound_metabolic_process) 771 4 0.995460 -0.229994 569 257.482189 376.85 496.217811 0.662302
=HYPERLINK("http://www.godatabase.org/cgi-bin/go.cgi?query=GO:0051246&auto_wild_cards=yes&view=query&action=query&search_constraint=terms"	GO:0051246_regulation_of_protein_metabolic_process) 170 1 1.128676 -0.225129 570 259.087405 378.49 497.892595 0.664018
=HYPERLINK("http://www.godatabase.org/cgi-bin/go.cgi?query=GO:0044093&auto_wild_cards=yes&view=query&action=query&search_constraint=terms"	GO:0044093_positive_regulation_of_molecular_function) 173 1 1.109104 -0.220390 571 262.030699 381.54 501.049301 0.668196
=HYPERLINK("http://www.godatabase.org/cgi-bin/go.cgi?query=GO:0000122&auto_wild_cards=yes&view=query&action=query&search_constraint=terms"	GO:0000122_negative_regulation_of_transcription_from_RNA_polymerase_II_promoter) 175 1 1.096429 -0.217300 572 263.235456 382.89 502.544544 0.669388
=HYPERLINK("http://www.godatabase.org/cgi-bin/go.cgi?query=GO:0043687&auto_wild_cards=yes&view=query&action=query&search_constraint=terms"	GO:0043687_post-translational_protein_modification) 384 2 0.999349 -0.216944 573 263.569269 383.26 502.950731 0.668866
=HYPERLINK("http://www.godatabase.org/cgi-bin/go.cgi?query=GO:0043066&auto_wild_cards=yes&view=query&action=query&search_constraint=terms"	GO:0043066_negative_regulation_of_apoptosis) 176 1 1.090199 -0.215775 574 264.552960 384.25 503.947040 0.669425
=HYPERLINK("http://www.godatabase.org/cgi-bin/go.cgi?query=GO:0043170&auto_wild_cards=yes&view=query&action=query&search_constraint=terms"	GO:0043170_macromolecule_metabolic_process) 1576 8 0.973985 -0.212887 575 265.242008 384.92 504.597992 0.669426
=HYPERLINK("http://www.godatabase.org/cgi-bin/go.cgi?query=GO:0043069&auto_wild_cards=yes&view=query&action=query&search_constraint=terms"	GO:0043069_negative_regulation_of_programmed_cell_death) 179 1 1.071927 -0.211279 578 266.140117 386.07 505.999883 0.667941
=HYPERLINK("http://www.godatabase.org/cgi-bin/go.cgi?query=GO:0048732&auto_wild_cards=yes&view=query&action=query&search_constraint=terms"	GO:0048732_gland_development) 179 1 1.071927 -0.211279 578 266.140117 386.07 505.999883 0.667941
=HYPERLINK("http://www.godatabase.org/cgi-bin/go.cgi?query=GO:0060548&auto_wild_cards=yes&view=query&action=query&search_constraint=terms"	GO:0060548_negative_regulation_of_cell_death) 179 1 1.071927 -0.211279 578 266.140117 386.07 505.999883 0.667941
=HYPERLINK("http://www.godatabase.org/cgi-bin/go.cgi?query=GO:0050877&auto_wild_cards=yes&view=query&action=query&search_constraint=terms"	GO:0050877_neurological_system_process) 390 2 0.983974 -0.210709 579 266.687366 386.63 506.572634 0.667755
=HYPERLINK("http://www.godatabase.org/cgi-bin/go.cgi?query=GO:0007166&auto_wild_cards=yes&view=query&action=query&search_constraint=terms"	GO:0007166_cell_surface_receptor_linked_signal_transduction) 597 3 0.964196 -0.208602 580 267.681862 387.7 507.718138 0.668448
=HYPERLINK("http://www.godatabase.org/cgi-bin/go.cgi?query=GO:0016192&auto_wild_cards=yes&view=query&action=query&search_constraint=terms"	GO:0016192_vesicle-mediated_transport) 184 1 1.042799 -0.204038 581 271.492411 391.71 511.927589 0.674200
=HYPERLINK("http://www.godatabase.org/cgi-bin/go.cgi?query=GO:0007155&auto_wild_cards=yes&view=query&action=query&search_constraint=terms"	GO:0007155_cell_adhesion) 186 1 1.031586 -0.201226 583 273.439594 393.68 513.920406 0.675266
=HYPERLINK("http://www.godatabase.org/cgi-bin/go.cgi?query=GO:0022610&auto_wild_cards=yes&view=query&action=query&search_constraint=terms"	GO:0022610_biological_adhesion) 186 1 1.031586 -0.201226 583 273.439594 393.68 513.920406 0.675266
=HYPERLINK("http://www.godatabase.org/cgi-bin/go.cgi?query=GO:0007276&auto_wild_cards=yes&view=query&action=query&search_constraint=terms"	GO:0007276_gamete_generation) 188 1 1.020612 -0.198462 584 274.439623 394.73 515.020377 0.675908
=HYPERLINK("http://www.godatabase.org/cgi-bin/go.cgi?query=GO:0032501&auto_wild_cards=yes&view=query&action=query&search_constraint=terms"	GO:0032501_multicellular_organismal_process) 2183 11 0.966846 -0.194634 585 275.230895 395.57 515.909105 0.676188
=HYPERLINK("http://www.godatabase.org/cgi-bin/go.cgi?query=GO:0048731&auto_wild_cards=yes&view=query&action=query&search_constraint=terms"	GO:0048731_system_development) 1609 8 0.954009 -0.193399 586 275.335230 395.65 515.964770 0.675171
=HYPERLINK("http://www.godatabase.org/cgi-bin/go.cgi?query=GO:0007507&auto_wild_cards=yes&view=query&action=query&search_constraint=terms"	GO:0007507_heart_development) 195 1 0.983974 -0.189142 588 278.067294 397.96 517.852706 0.676803
=HYPERLINK("http://www.godatabase.org/cgi-bin/go.cgi?query=GO:0019725&auto_wild_cards=yes&view=query&action=query&search_constraint=terms"	GO:0019725_cellular_homeostasis) 195 1 0.983974 -0.189142 588 278.067294 397.96 517.852706 0.676803
=HYPERLINK("http://www.godatabase.org/cgi-bin/go.cgi?query=GO:0001568&auto_wild_cards=yes&view=query&action=query&search_constraint=terms"	GO:0001568_blood_vessel_development) 203 1 0.945197 -0.179126 589 281.377711 401.09 520.802289 0.680968
=HYPERLINK("http://www.godatabase.org/cgi-bin/go.cgi?query=GO:0006955&auto_wild_cards=yes&view=query&action=query&search_constraint=terms"	GO:0006955_immune_response) 205 1 0.935976 -0.176721 590 282.839822 402.38 521.920178 0.682000
=HYPERLINK("http://www.godatabase.org/cgi-bin/go.cgi?query=GO:0006915&auto_wild_cards=yes&view=query&action=query&search_constraint=terms"	GO:0006915_apoptosis) 427 2 0.898712 -0.176124 591 283.140039 402.71 522.279961 0.681404
=HYPERLINK("http://www.godatabase.org/cgi-bin/go.cgi?query=GO:0001944&auto_wild_cards=yes&view=query&action=query&search_constraint=terms"	GO:0001944_vasculature_development) 208 1 0.922476 -0.173186 593 284.189016 403.84 523.490984 0.681012
=HYPERLINK("http://www.godatabase.org/cgi-bin/go.cgi?query=GO:0008284&auto_wild_cards=yes&view=query&action=query&search_constraint=terms"	GO:0008284_positive_regulation_of_cell_proliferation) 208 1 0.922476 -0.173186 593 284.189016 403.84 523.490984 0.681012
=HYPERLINK("http://www.godatabase.org/cgi-bin/go.cgi?query=GO:0012501&auto_wild_cards=yes&view=query&action=query&search_constraint=terms"	GO:0012501_programmed_cell_death) 433 2 0.886259 -0.171086 594 284.771763 404.42 524.068237 0.680842
=HYPERLINK("http://www.godatabase.org/cgi-bin/go.cgi?query=GO:0006464&auto_wild_cards=yes&view=query&action=query&search_constraint=terms"	GO:0006464_protein_modification_process) 439 2 0.874146 -0.166194 595 286.291607 405.89 525.488393 0.682168
=HYPERLINK("http://www.godatabase.org/cgi-bin/go.cgi?query=GO:0040007&auto_wild_cards=yes&view=query&action=query&search_constraint=terms"	GO:0040007_growth) 217 1 0.884217 -0.163067 596 288.305517 407.67 527.034483 0.684010
=HYPERLINK("http://www.godatabase.org/cgi-bin/go.cgi?query=GO:0008219&auto_wild_cards=yes&view=query&action=query&search_constraint=terms"	GO:0008219_cell_death) 444 2 0.864302 -0.162224 597 289.115565 408.53 527.944435 0.684305
=HYPERLINK("http://www.godatabase.org/cgi-bin/go.cgi?query=GO:0045892&auto_wild_cards=yes&view=query&action=query&search_constraint=terms"	GO:0045892_negative_regulation_of_transcription__DNA-dependent) 218 1 0.880161 -0.161986 598 289.520375 408.94 528.359625 0.683846
=HYPERLINK("http://www.godatabase.org/cgi-bin/go.cgi?query=GO:0051253&auto_wild_cards=yes&view=query&action=query&search_constraint=terms"	GO:0051253_negative_regulation_of_RNA_metabolic_process) 220 1 0.872159 -0.159848 599 290.554798 410.01 529.465202 0.684491
=HYPERLINK("http://www.godatabase.org/cgi-bin/go.cgi?query=GO:0032502&auto_wild_cards=yes&view=query&action=query&search_constraint=terms"	GO:0032502_developmental_process) 2060 10 0.931432 -0.159802 600 290.727198 410.15 529.572802 0.683583
=HYPERLINK("http://www.godatabase.org/cgi-bin/go.cgi?query=GO:0001701&auto_wild_cards=yes&view=query&action=query&search_constraint=terms"	GO:0001701_in_utero_embryonic_development) 221 1 0.868213 -0.158792 601 291.102603 410.52 529.937397 0.683062
=HYPERLINK("http://www.godatabase.org/cgi-bin/go.cgi?query=GO:0016265&auto_wild_cards=yes&view=query&action=query&search_constraint=terms"	GO:0016265_death) 450 2 0.852778 -0.157587 602 291.696191 411.12 530.543809 0.682924
=HYPERLINK("http://www.godatabase.org/cgi-bin/go.cgi?query=GO:0048856&auto_wild_cards=yes&view=query&action=query&search_constraint=terms"	GO:0048856_anatomical_structure_development) 1688 8 0.909360 -0.152398 603 292.211068 411.6 530.988932 0.682587
=HYPERLINK("http://www.godatabase.org/cgi-bin/go.cgi?query=GO:0002682&auto_wild_cards=yes&view=query&action=query&search_constraint=terms"	GO:0002682_regulation_of_immune_system_process) 228 1 0.841557 -0.151620 605 293.367840 412.68 531.992160 0.682116
=HYPERLINK("http://www.godatabase.org/cgi-bin/go.cgi?query=GO:0019953&auto_wild_cards=yes&view=query&action=query&search_constraint=terms"	GO:0019953_sexual_reproduction) 228 1 0.841557 -0.151620 605 293.367840 412.68 531.992160 0.682116
=HYPERLINK("http://www.godatabase.org/cgi-bin/go.cgi?query=GO:0043412&auto_wild_cards=yes&view=query&action=query&search_constraint=terms"	GO:0043412_biopolymer_modification) 458 2 0.837882 -0.151609 606 293.935061 413.21 532.484939 0.681865
=HYPERLINK("http://www.godatabase.org/cgi-bin/go.cgi?query=GO:0007167&auto_wild_cards=yes&view=query&action=query&search_constraint=terms"	GO:0007167_enzyme_linked_receptor_protein_signaling_pathway) 229 1 0.837882 -0.150626 607 294.632203 413.89 533.147797 0.681862
=HYPERLINK("http://www.godatabase.org/cgi-bin/go.cgi?query=GO:0050790&auto_wild_cards=yes&view=query&action=query&search_constraint=terms"	GO:0050790_regulation_of_catalytic_activity) 233 1 0.823498 -0.146725 608 296.192194 415.17 534.147806 0.682845
=HYPERLINK("http://www.godatabase.org/cgi-bin/go.cgi?query=GO:0010467&auto_wild_cards=yes&view=query&action=query&search_constraint=terms"	GO:0010467_gene_expression) 905 4 0.848066 -0.140891 609 298.937726 417.92 536.902274 0.686240
=HYPERLINK("http://www.godatabase.org/cgi-bin/go.cgi?query=GO:0009056&auto_wild_cards=yes&view=query&action=query&search_constraint=terms"	GO:0009056_catabolic_process) 243 1 0.789609 -0.137466 610 299.903304 418.8 537.696696 0.686557
=HYPERLINK("http://www.godatabase.org/cgi-bin/go.cgi?query=GO:0007275&auto_wild_cards=yes&view=query&action=query&search_constraint=terms"	GO:0007275_multicellular_organismal_development) 1760 8 0.872159 -0.121293 611 306.881555 425.36 543.838445 0.696170
=HYPERLINK("http://www.godatabase.org/cgi-bin/go.cgi?query=GO:0048513&auto_wild_cards=yes&view=query&action=query&search_constraint=terms"	GO:0048513_organ_development) 1365 6 0.843407 -0.119067 612 308.230765 426.7 545.169235 0.697222
=HYPERLINK("http://www.godatabase.org/cgi-bin/go.cgi?query=GO:0007610&auto_wild_cards=yes&view=query&action=query&search_constraint=terms"	GO:0007610_behavior) 279 1 0.687724 -0.109171 614 314.202852 431.96 549.717148 0.703518
=HYPERLINK("http://www.godatabase.org/cgi-bin/go.cgi?query=GO:0065009&auto_wild_cards=yes&view=query&action=query&search_constraint=terms"	GO:0065009_regulation_of_molecular_function) 279 1 0.687724 -0.109171 614 314.202852 431.96 549.717148 0.703518
=HYPERLINK("http://www.godatabase.org/cgi-bin/go.cgi?query=GO:0019219&auto_wild_cards=yes&view=query&action=query&search_constraint=terms"	GO:0019219_regulation_of_nucleobase__nucleoside__nucleotide_and_nucleic_acid_metabolic_process) 757 3 0.760403 -0.107675 615 314.606050 432.27 549.933950 0.702878
=HYPERLINK("http://www.godatabase.org/cgi-bin/go.cgi?query=GO:0048518&auto_wild_cards=yes&view=query&action=query&search_constraint=terms"	GO:0048518_positive_regulation_of_biological_process) 995 4 0.771357 -0.099747 616 317.854424 435.22 552.585576 0.706526
=HYPERLINK("http://www.godatabase.org/cgi-bin/go.cgi?query=GO:0065007&auto_wild_cards=yes&view=query&action=query&search_constraint=terms"	GO:0065007_biological_regulation) 2593 12 0.887968 -0.098259 617 319.332547 436.5 553.667453 0.707455
=HYPERLINK("http://www.godatabase.org/cgi-bin/go.cgi?query=GO:0009790&auto_wild_cards=yes&view=query&action=query&search_constraint=terms"	GO:0009790_embryonic_development) 567 2 0.676808 -0.089306 618 322.923827 439.55 556.176173 0.711246
=HYPERLINK("http://www.godatabase.org/cgi-bin/go.cgi?query=GO:0034961&auto_wild_cards=yes&view=query&action=query&search_constraint=terms"	GO:0034961_cellular_biopolymer_biosynthetic_process) 804 3 0.715951 -0.088069 619 323.478402 440.06 556.641598 0.710921
=HYPERLINK("http://www.godatabase.org/cgi-bin/go.cgi?query=GO:0043284&auto_wild_cards=yes&view=query&action=query&search_constraint=terms"	GO:0043284_biopolymer_biosynthetic_process) 807 3 0.713290 -0.086936 620 323.796387 440.37 556.943613 0.710274
=HYPERLINK("http://www.godatabase.org/cgi-bin/go.cgi?query=GO:0031326&auto_wild_cards=yes&view=query&action=query&search_constraint=terms"	GO:0031326_regulation_of_cellular_biosynthetic_process) 812 3 0.708898 -0.085076 621 324.488778 440.91 557.331222 0.710000
=HYPERLINK("http://www.godatabase.org/cgi-bin/go.cgi?query=GO:0009889&auto_wild_cards=yes&view=query&action=query&search_constraint=terms"	GO:0009889_regulation_of_biosynthetic_process) 815 3 0.706288 -0.083978 622 324.787521 441.14 557.492479 0.709228
=HYPERLINK("http://www.godatabase.org/cgi-bin/go.cgi?query=GO:0051093&auto_wild_cards=yes&view=query&action=query&search_constraint=terms"	GO:0051093_negative_regulation_of_developmental_process) 331 1 0.579683 -0.078911 623 327.243678 443.21 559.176322 0.711413
=HYPERLINK("http://www.godatabase.org/cgi-bin/go.cgi?query=GO:0048522&auto_wild_cards=yes&view=query&action=query&search_constraint=terms"	GO:0048522_positive_regulation_of_cellular_process) 895 3 0.643156 -0.059035 624 338.207000 452.2 566.193000 0.724679
=HYPERLINK("http://www.godatabase.org/cgi-bin/go.cgi?query=GO:0034645&auto_wild_cards=yes&view=query&action=query&search_constraint=terms"	GO:0034645_cellular_macromolecule_biosynthetic_process) 901 3 0.638873 -0.057467 625 339.376929 453.18 566.983071 0.725088
=HYPERLINK("http://www.godatabase.org/cgi-bin/go.cgi?query=GO:0016070&auto_wild_cards=yes&view=query&action=query&search_constraint=terms"	GO:0016070_RNA_metabolic_process) 658 2 0.583207 -0.056962 626 340.170263 453.8 567.429737 0.724920
=HYPERLINK("http://www.godatabase.org/cgi-bin/go.cgi?query=GO:0009059&auto_wild_cards=yes&view=query&action=query&search_constraint=terms"	GO:0009059_macromolecule_biosynthetic_process) 910 3 0.632555 -0.055186 627 341.638390 454.88 568.121610 0.725486
=HYPERLINK("http://www.godatabase.org/cgi-bin/go.cgi?query=GO:0050794&auto_wild_cards=yes&view=query&action=query&search_constraint=terms"	GO:0050794_regulation_of_cellular_process) 2190 9 0.788527 -0.053371 628 343.321635 456.05 568.778365 0.726194
=HYPERLINK("http://www.godatabase.org/cgi-bin/go.cgi?query=GO:0045449&auto_wild_cards=yes&view=query&action=query&search_constraint=terms"	GO:0045449_regulation_of_transcription) 676 2 0.567678 -0.052050 629 344.066888 456.65 569.233112 0.725994
=HYPERLINK("http://www.godatabase.org/cgi-bin/go.cgi?query=GO:0060255&auto_wild_cards=yes&view=query&action=query&search_constraint=terms"	GO:0060255_regulation_of_macromolecule_metabolic_process) 936 3 0.614984 -0.049048 630 345.085641 457.27 569.454359 0.725825
=HYPERLINK("http://www.godatabase.org/cgi-bin/go.cgi?query=GO:0042221&auto_wild_cards=yes&view=query&action=query&search_constraint=terms"	GO:0042221_response_to_chemical_stimulus) 409 1 0.469132 -0.048982 631 345.386395 457.55 569.713605 0.725119
=HYPERLINK("http://www.godatabase.org/cgi-bin/go.cgi?query=GO:0042592&auto_wild_cards=yes&view=query&action=query&search_constraint=terms"	GO:0042592_homeostatic_process) 419 1 0.457936 -0.046098 632 346.973757 458.65 570.326243 0.725712
=HYPERLINK("http://www.godatabase.org/cgi-bin/go.cgi?query=GO:0006350&auto_wild_cards=yes&view=query&action=query&search_constraint=terms"	GO:0006350_transcription) 701 2 0.547432 -0.045887 633 347.270597 458.84 570.409403 0.724866
=HYPERLINK("http://www.godatabase.org/cgi-bin/go.cgi?query=GO:0010604&auto_wild_cards=yes&view=query&action=query&search_constraint=terms"	GO:0010604_positive_regulation_of_macromolecule_metabolic_process) 433 1 0.443129 -0.042347 634 349.366522 460.43 571.493478 0.726230
=HYPERLINK("http://www.godatabase.org/cgi-bin/go.cgi?query=GO:0006357&auto_wild_cards=yes&view=query&action=query&search_constraint=terms"	GO:0006357_regulation_of_transcription_from_RNA_polymerase_II_promoter) 435 1 0.441092 -0.041837 635 349.958018 460.87 571.781982 0.725780
=HYPERLINK("http://www.godatabase.org/cgi-bin/go.cgi?query=GO:0031325&auto_wild_cards=yes&view=query&action=query&search_constraint=terms"	GO:0031325_positive_regulation_of_cellular_metabolic_process) 442 1 0.434106 -0.040100 636 350.778279 461.45 572.121721 0.725550
=HYPERLINK("http://www.godatabase.org/cgi-bin/go.cgi?query=GO:0006366&auto_wild_cards=yes&view=query&action=query&search_constraint=terms"	GO:0006366_transcription_from_RNA_polymerase_II_promoter) 444 1 0.432151 -0.039618 637 351.733418 462.12 572.506582 0.725463
=HYPERLINK("http://www.godatabase.org/cgi-bin/go.cgi?query=GO:0010556&auto_wild_cards=yes&view=query&action=query&search_constraint=terms"	GO:0010556_regulation_of_macromolecule_biosynthetic_process) 745 2 0.515101 -0.036673 638 353.346744 463.24 573.133256 0.726082
=HYPERLINK("http://www.godatabase.org/cgi-bin/go.cgi?query=GO:0009893&auto_wild_cards=yes&view=query&action=query&search_constraint=terms"	GO:0009893_positive_regulation_of_metabolic_process) 458 1 0.418941 -0.036398 639 354.031409 463.75 573.468591 0.725743
=HYPERLINK("http://www.godatabase.org/cgi-bin/go.cgi?query=GO:0010468&auto_wild_cards=yes&view=query&action=query&search_constraint=terms"	GO:0010468_regulation_of_gene_expression) 778 2 0.493252 -0.030933 640 356.381402 465.23 574.078598 0.726922
=HYPERLINK("http://www.godatabase.org/cgi-bin/go.cgi?query=GO:0050789&auto_wild_cards=yes&view=query&action=query&search_constraint=terms"	GO:0050789_regulation_of_biological_process) 2357 9 0.732658 -0.026892 641 357.580594 466.0 574.419406 0.726989
=HYPERLINK("http://www.godatabase.org/cgi-bin/go.cgi?query=GO:0006355&auto_wild_cards=yes&view=query&action=query&search_constraint=terms"	GO:0006355_regulation_of_transcription__DNA-dependent) 575 1 0.333696 -0.017897 642 362.315629 468.88 575.444371 0.730343
=HYPERLINK("http://www.godatabase.org/cgi-bin/go.cgi?query=GO:0051252&auto_wild_cards=yes&view=query&action=query&search_constraint=terms"	GO:0051252_regulation_of_RNA_metabolic_process) 590 1 0.325212 -0.016332 643 363.679882 469.72 575.760118 0.730513
=HYPERLINK("http://www.godatabase.org/cgi-bin/go.cgi?query=GO:0006351&auto_wild_cards=yes&view=query&action=query&search_constraint=terms"	GO:0006351_transcription__DNA-dependent) 594 1 0.323022 -0.015937 644 364.154768 470.03 575.905232 0.729860
=HYPERLINK("http://www.godatabase.org/cgi-bin/go.cgi?query=GO:0032774&auto_wild_cards=yes&view=query&action=query&search_constraint=terms"	GO:0032774_RNA_biosynthetic_process) 595 1 0.322479 -0.015840 645 364.473999 470.24 576.006001 0.729054
=HYPERLINK("http://www.godatabase.org/cgi-bin/go.cgi?query=GO:0001843&auto_wild_cards=yes&view=query&action=query&search_constraint=terms"	GO:0001843_neural_tube_closure) 33 0 0.000000 -0.000000 654 386.219617 487.85 589.480383 0.745948
=HYPERLINK("http://www.godatabase.org/cgi-bin/go.cgi?query=GO:0007188&auto_wild_cards=yes&view=query&action=query&search_constraint=terms"	GO:0007188_G-protein_signaling__coupled_to_cAMP_nucleotide_second_messenger) 33 0 0.000000 -0.000000 654 386.219617 487.85 589.480383 0.745948
=HYPERLINK("http://www.godatabase.org/cgi-bin/go.cgi?query=GO:0007270&auto_wild_cards=yes&view=query&action=query&search_constraint=terms"	GO:0007270_nerve-nerve_synaptic_transmission) 33 0 0.000000 -0.000000 654 386.219617 487.85 589.480383 0.745948
=HYPERLINK("http://www.godatabase.org/cgi-bin/go.cgi?query=GO:0007431&auto_wild_cards=yes&view=query&action=query&search_constraint=terms"	GO:0007431_salivary_gland_development) 33 0 0.000000 -0.000000 654 386.219617 487.85 589.480383 0.745948
=HYPERLINK("http://www.godatabase.org/cgi-bin/go.cgi?query=GO:0007565&auto_wild_cards=yes&view=query&action=query&search_constraint=terms"	GO:0007565_female_pregnancy) 33 0 0.000000 -0.000000 654 386.219617 487.85 589.480383 0.745948
=HYPERLINK("http://www.godatabase.org/cgi-bin/go.cgi?query=GO:0021536&auto_wild_cards=yes&view=query&action=query&search_constraint=terms"	GO:0021536_diencephalon_development) 33 0 0.000000 -0.000000 654 386.219617 487.85 589.480383 0.745948
=HYPERLINK("http://www.godatabase.org/cgi-bin/go.cgi?query=GO:0022037&auto_wild_cards=yes&view=query&action=query&search_constraint=terms"	GO:0022037_metencephalon_development) 33 0 0.000000 -0.000000 654 386.219617 487.85 589.480383 0.745948
=HYPERLINK("http://www.godatabase.org/cgi-bin/go.cgi?query=GO:0042108&auto_wild_cards=yes&view=query&action=query&search_constraint=terms"	GO:0042108_positive_regulation_of_cytokine_biosynthetic_process) 33 0 0.000000 -0.000000 654 386.219617 487.85 589.480383 0.745948
=HYPERLINK("http://www.godatabase.org/cgi-bin/go.cgi?query=GO:0060606&auto_wild_cards=yes&view=query&action=query&search_constraint=terms"	GO:0060606_tube_closure) 33 0 0.000000 -0.000000 654 386.219617 487.85 589.480383 0.745948
=HYPERLINK("http://www.godatabase.org/cgi-bin/go.cgi?query=GO:0001783&auto_wild_cards=yes&view=query&action=query&search_constraint=terms"	GO:0001783_B_cell_apoptosis) 8 0 0.000000 -0.000000 773 514.069852 614.22 714.370148 0.794592
=HYPERLINK("http://www.godatabase.org/cgi-bin/go.cgi?query=GO:0001833&auto_wild_cards=yes&view=query&action=query&search_constraint=terms"	GO:0001833_inner_cell_mass_cell_proliferation) 8 0 0.000000 -0.000000 773 514.069852 614.22 714.370148 0.794592
=HYPERLINK("http://www.godatabase.org/cgi-bin/go.cgi?query=GO:0001840&auto_wild_cards=yes&view=query&action=query&search_constraint=terms"	GO:0001840_neural_plate_development) 8 0 0.000000 -0.000000 773 514.069852 614.22 714.370148 0.794592
=HYPERLINK("http://www.godatabase.org/cgi-bin/go.cgi?query=GO:0001893&auto_wild_cards=yes&view=query&action=query&search_constraint=terms"	GO:0001893_maternal_placenta_development) 8 0 0.000000 -0.000000 773 514.069852 614.22 714.370148 0.794592
=HYPERLINK("http://www.godatabase.org/cgi-bin/go.cgi?query=GO:0001911&auto_wild_cards=yes&view=query&action=query&search_constraint=terms"	GO:0001911_negative_regulation_of_leukocyte_mediated_cytotoxicity) 8 0 0.000000 -0.000000 773 514.069852 614.22 714.370148 0.794592
=HYPERLINK("http://www.godatabase.org/cgi-bin/go.cgi?query=GO:0001916&auto_wild_cards=yes&view=query&action=query&search_constraint=terms"	GO:0001916_positive_regulation_of_T_cell_mediated_cytotoxicity) 8 0 0.000000 -0.000000 773 514.069852 614.22 714.370148 0.794592
=HYPERLINK("http://www.godatabase.org/cgi-bin/go.cgi?query=GO:0002065&auto_wild_cards=yes&view=query&action=query&search_constraint=terms"	GO:0002065_columnar_cuboidal_epithelial_cell_differentiation) 8 0 0.000000 -0.000000 773 514.069852 614.22 714.370148 0.794592
=HYPERLINK("http://www.godatabase.org/cgi-bin/go.cgi?query=GO:0002320&auto_wild_cards=yes&view=query&action=query&search_constraint=terms"	GO:0002320_lymphoid_progenitor_cell_differentiation) 8 0 0.000000 -0.000000 773 514.069852 614.22 714.370148 0.794592
=HYPERLINK("http://www.godatabase.org/cgi-bin/go.cgi?query=GO:0002438&auto_wild_cards=yes&view=query&action=query&search_constraint=terms"	GO:0002438_acute_inflammatory_response_to_antigenic_stimulus) 8 0 0.000000 -0.000000 773 514.069852 614.22 714.370148 0.794592
=HYPERLINK("http://www.godatabase.org/cgi-bin/go.cgi?query=GO:0002524&auto_wild_cards=yes&view=query&action=query&search_constraint=terms"	GO:0002524_hypersensitivity) 8 0 0.000000 -0.000000 773 514.069852 614.22 714.370148 0.794592
=HYPERLINK("http://www.godatabase.org/cgi-bin/go.cgi?query=GO:0002864&auto_wild_cards=yes&view=query&action=query&search_constraint=terms"	GO:0002864_regulation_of_acute_inflammatory_response_to_antigenic_stimulus) 8 0 0.000000 -0.000000 773 514.069852 614.22 714.370148 0.794592
=HYPERLINK("http://www.godatabase.org/cgi-bin/go.cgi?query=GO:0002883&auto_wild_cards=yes&view=query&action=query&search_constraint=terms"	GO:0002883_regulation_of_hypersensitivity) 8 0 0.000000 -0.000000 773 514.069852 614.22 714.370148 0.794592
=HYPERLINK("http://www.godatabase.org/cgi-bin/go.cgi?query=GO:0003081&auto_wild_cards=yes&view=query&action=query&search_constraint=terms"	GO:0003081_regulation_of_systemic_arterial_blood_pressure_by_renin-angiotensin) 8 0 0.000000 -0.000000 773 514.069852 614.22 714.370148 0.794592
=HYPERLINK("http://www.godatabase.org/cgi-bin/go.cgi?query=GO:0006020&auto_wild_cards=yes&view=query&action=query&search_constraint=terms"	GO:0006020_inositol_metabolic_process) 8 0 0.000000 -0.000000 773 514.069852 614.22 714.370148 0.794592
=HYPERLINK("http://www.godatabase.org/cgi-bin/go.cgi?query=GO:0006195&auto_wild_cards=yes&view=query&action=query&search_constraint=terms"	GO:0006195_purine_nucleotide_catabolic_process) 8 0 0.000000 -0.000000 773 514.069852 614.22 714.370148 0.794592
=HYPERLINK("http://www.godatabase.org/cgi-bin/go.cgi?query=GO:0006284&auto_wild_cards=yes&view=query&action=query&search_constraint=terms"	GO:0006284_base-excision_repair) 8 0 0.000000 -0.000000 773 514.069852 614.22 714.370148 0.794592
=HYPERLINK("http://www.godatabase.org/cgi-bin/go.cgi?query=GO:0006349&auto_wild_cards=yes&view=query&action=query&search_constraint=terms"	GO:0006349_genetic_imprinting) 8 0 0.000000 -0.000000 773 514.069852 614.22 714.370148 0.794592
=HYPERLINK("http://www.godatabase.org/cgi-bin/go.cgi?query=GO:0006360&auto_wild_cards=yes&view=query&action=query&search_constraint=terms"	GO:0006360_transcription_from_RNA_polymerase_I_promoter) 8 0 0.000000 -0.000000 773 514.069852 614.22 714.370148 0.794592
=HYPERLINK("http://www.godatabase.org/cgi-bin/go.cgi?query=GO:0006399&auto_wild_cards=yes&view=query&action=query&search_constraint=terms"	GO:0006399_tRNA_metabolic_process) 8 0 0.000000 -0.000000 773 514.069852 614.22 714.370148 0.794592
=HYPERLINK("http://www.godatabase.org/cgi-bin/go.cgi?query=GO:0006458&auto_wild_cards=yes&view=query&action=query&search_constraint=terms"	GO:0006458_'de_novo'_protein_folding) 8 0 0.000000 -0.000000 773 514.069852 614.22 714.370148 0.794592
=HYPERLINK("http://www.godatabase.org/cgi-bin/go.cgi?query=GO:0006493&auto_wild_cards=yes&view=query&action=query&search_constraint=terms"	GO:0006493_protein_amino_acid_O-linked_glycosylation) 8 0 0.000000 -0.000000 773 514.069852 614.22 714.370148 0.794592
=HYPERLINK("http://www.godatabase.org/cgi-bin/go.cgi?query=GO:0006733&auto_wild_cards=yes&view=query&action=query&search_constraint=terms"	GO:0006733_oxidoreduction_coenzyme_metabolic_process) 8 0 0.000000 -0.000000 773 514.069852 614.22 714.370148 0.794592
=HYPERLINK("http://www.godatabase.org/cgi-bin/go.cgi?query=GO:0006829&auto_wild_cards=yes&view=query&action=query&search_constraint=terms"	GO:0006829_zinc_ion_transport) 8 0 0.000000 -0.000000 773 514.069852 614.22 714.370148 0.794592
=HYPERLINK("http://www.godatabase.org/cgi-bin/go.cgi?query=GO:0007009&auto_wild_cards=yes&view=query&action=query&search_constraint=terms"	GO:0007009_plasma_membrane_organization) 8 0 0.000000 -0.000000 773 514.069852 614.22 714.370148 0.794592
=HYPERLINK("http://www.godatabase.org/cgi-bin/go.cgi?query=GO:0007098&auto_wild_cards=yes&view=query&action=query&search_constraint=terms"	GO:0007098_centrosome_cycle) 8 0 0.000000 -0.000000 773 514.069852 614.22 714.370148 0.794592
=HYPERLINK("http://www.godatabase.org/cgi-bin/go.cgi?query=GO:0007131&auto_wild_cards=yes&view=query&action=query&search_constraint=terms"	GO:0007131_reciprocal_meiotic_recombination) 8 0 0.000000 -0.000000 773 514.069852 614.22 714.370148 0.794592
=HYPERLINK("http://www.godatabase.org/cgi-bin/go.cgi?query=GO:0007141&auto_wild_cards=yes&view=query&action=query&search_constraint=terms"	GO:0007141_male_meiosis_I) 8 0 0.000000 -0.000000 773 514.069852 614.22 714.370148 0.794592
=HYPERLINK("http://www.godatabase.org/cgi-bin/go.cgi?query=GO:0007625&auto_wild_cards=yes&view=query&action=query&search_constraint=terms"	GO:0007625_grooming_behavior) 8 0 0.000000 -0.000000 773 514.069852 614.22 714.370148 0.794592
=HYPERLINK("http://www.godatabase.org/cgi-bin/go.cgi?query=GO:0008105&auto_wild_cards=yes&view=query&action=query&search_constraint=terms"	GO:0008105_asymmetric_protein_localization) 8 0 0.000000 -0.000000 773 514.069852 614.22 714.370148 0.794592
=HYPERLINK("http://www.godatabase.org/cgi-bin/go.cgi?query=GO:0008593&auto_wild_cards=yes&view=query&action=query&search_constraint=terms"	GO:0008593_regulation_of_Notch_signaling_pathway) 8 0 0.000000 -0.000000 773 514.069852 614.22 714.370148 0.794592
=HYPERLINK("http://www.godatabase.org/cgi-bin/go.cgi?query=GO:0009144&auto_wild_cards=yes&view=query&action=query&search_constraint=terms"	GO:0009144_purine_nucleoside_triphosphate_metabolic_process) 8 0 0.000000 -0.000000 773 514.069852 614.22 714.370148 0.794592
=HYPERLINK("http://www.godatabase.org/cgi-bin/go.cgi?query=GO:0009746&auto_wild_cards=yes&view=query&action=query&search_constraint=terms"	GO:0009746_response_to_hexose_stimulus) 8 0 0.000000 -0.000000 773 514.069852 614.22 714.370148 0.794592
=HYPERLINK("http://www.godatabase.org/cgi-bin/go.cgi?query=GO:0009749&auto_wild_cards=yes&view=query&action=query&search_constraint=terms"	GO:0009749_response_to_glucose_stimulus) 8 0 0.000000 -0.000000 773 514.069852 614.22 714.370148 0.794592
=HYPERLINK("http://www.godatabase.org/cgi-bin/go.cgi?query=GO:0014014&auto_wild_cards=yes&view=query&action=query&search_constraint=terms"	GO:0014014_negative_regulation_of_gliogenesis) 8 0 0.000000 -0.000000 773 514.069852 614.22 714.370148 0.794592
=HYPERLINK("http://www.godatabase.org/cgi-bin/go.cgi?query=GO:0014046&auto_wild_cards=yes&view=query&action=query&search_constraint=terms"	GO:0014046_dopamine_secretion) 8 0 0.000000 -0.000000 773 514.069852 614.22 714.370148 0.794592
=HYPERLINK("http://www.godatabase.org/cgi-bin/go.cgi?query=GO:0014059&auto_wild_cards=yes&view=query&action=query&search_constraint=terms"	GO:0014059_regulation_of_dopamine_secretion) 8 0 0.000000 -0.000000 773 514.069852 614.22 714.370148 0.794592
=HYPERLINK("http://www.godatabase.org/cgi-bin/go.cgi?query=GO:0014065&auto_wild_cards=yes&view=query&action=query&search_constraint=terms"	GO:0014065_phosphoinositide_3-kinase_cascade) 8 0 0.000000 -0.000000 773 514.069852 614.22 714.370148 0.794592
=HYPERLINK("http://www.godatabase.org/cgi-bin/go.cgi?query=GO:0015800&auto_wild_cards=yes&view=query&action=query&search_constraint=terms"	GO:0015800_acidic_amino_acid_transport) 8 0 0.000000 -0.000000 773 514.069852 614.22 714.370148 0.794592
=HYPERLINK("http://www.godatabase.org/cgi-bin/go.cgi?query=GO:0015804&auto_wild_cards=yes&view=query&action=query&search_constraint=terms"	GO:0015804_neutral_amino_acid_transport) 8 0 0.000000 -0.000000 773 514.069852 614.22 714.370148 0.794592
=HYPERLINK("http://www.godatabase.org/cgi-bin/go.cgi?query=GO:0016236&auto_wild_cards=yes&view=query&action=query&search_constraint=terms"	GO:0016236_macroautophagy) 8 0 0.000000 -0.000000 773 514.069852 614.22 714.370148 0.794592
=HYPERLINK("http://www.godatabase.org/cgi-bin/go.cgi?query=GO:0018107&auto_wild_cards=yes&view=query&action=query&search_constraint=terms"	GO:0018107_peptidyl-threonine_phosphorylation) 8 0 0.000000 -0.000000 773 514.069852 614.22 714.370148 0.794592
=HYPERLINK("http://www.godatabase.org/cgi-bin/go.cgi?query=GO:0018210&auto_wild_cards=yes&view=query&action=query&search_constraint=terms"	GO:0018210_peptidyl-threonine_modification) 8 0 0.000000 -0.000000 773 514.069852 614.22 714.370148 0.794592
=HYPERLINK("http://www.godatabase.org/cgi-bin/go.cgi?query=GO:0018345&auto_wild_cards=yes&view=query&action=query&search_constraint=terms"	GO:0018345_protein_palmitoylation) 8 0 0.000000 -0.000000 773 514.069852 614.22 714.370148 0.794592
=HYPERLINK("http://www.godatabase.org/cgi-bin/go.cgi?query=GO:0019229&auto_wild_cards=yes&view=query&action=query&search_constraint=terms"	GO:0019229_regulation_of_vasoconstriction) 8 0 0.000000 -0.000000 773 514.069852 614.22 714.370148 0.794592
=HYPERLINK("http://www.godatabase.org/cgi-bin/go.cgi?query=GO:0019400&auto_wild_cards=yes&view=query&action=query&search_constraint=terms"	GO:0019400_alditol_metabolic_process) 8 0 0.000000 -0.000000 773 514.069852 614.22 714.370148 0.794592
=HYPERLINK("http://www.godatabase.org/cgi-bin/go.cgi?query=GO:0021692&auto_wild_cards=yes&view=query&action=query&search_constraint=terms"	GO:0021692_cerebellar_Purkinje_cell_layer_morphogenesis) 8 0 0.000000 -0.000000 773 514.069852 614.22 714.370148 0.794592
=HYPERLINK("http://www.godatabase.org/cgi-bin/go.cgi?query=GO:0021694&auto_wild_cards=yes&view=query&action=query&search_constraint=terms"	GO:0021694_cerebellar_Purkinje_cell_layer_formation) 8 0 0.000000 -0.000000 773 514.069852 614.22 714.370148 0.794592
=HYPERLINK("http://www.godatabase.org/cgi-bin/go.cgi?query=GO:0021702&auto_wild_cards=yes&view=query&action=query&search_constraint=terms"	GO:0021702_cerebellar_Purkinje_cell_differentiation) 8 0 0.000000 -0.000000 773 514.069852 614.22 714.370148 0.794592
=HYPERLINK("http://www.godatabase.org/cgi-bin/go.cgi?query=GO:0021781&auto_wild_cards=yes&view=query&action=query&search_constraint=terms"	GO:0021781_glial_cell_fate_commitment) 8 0 0.000000 -0.000000 773 514.069852 614.22 714.370148 0.794592
=HYPERLINK("http://www.godatabase.org/cgi-bin/go.cgi?query=GO:0021799&auto_wild_cards=yes&view=query&action=query&search_constraint=terms"	GO:0021799_cerebral_cortex_radially_oriented_cell_migration) 8 0 0.000000 -0.000000 773 514.069852 614.22 714.370148 0.794592
=HYPERLINK("http://www.godatabase.org/cgi-bin/go.cgi?query=GO:0022898&auto_wild_cards=yes&view=query&action=query&search_constraint=terms"	GO:0022898_regulation_of_transmembrane_transporter_activity) 8 0 0.000000 -0.000000 773 514.069852 614.22 714.370148 0.794592
=HYPERLINK("http://www.godatabase.org/cgi-bin/go.cgi?query=GO:0030035&auto_wild_cards=yes&view=query&action=query&search_constraint=terms"	GO:0030035_microspike_assembly) 8 0 0.000000 -0.000000 773 514.069852 614.22 714.370148 0.794592
=HYPERLINK("http://www.godatabase.org/cgi-bin/go.cgi?query=GO:0030193&auto_wild_cards=yes&view=query&action=query&search_constraint=terms"	GO:0030193_regulation_of_blood_coagulation) 8 0 0.000000 -0.000000 773 514.069852 614.22 714.370148 0.794592
=HYPERLINK("http://www.godatabase.org/cgi-bin/go.cgi?query=GO:0030204&auto_wild_cards=yes&view=query&action=query&search_constraint=terms"	GO:0030204_chondroitin_sulfate_metabolic_process) 8 0 0.000000 -0.000000 773 514.069852 614.22 714.370148 0.794592
=HYPERLINK("http://www.godatabase.org/cgi-bin/go.cgi?query=GO:0030500&auto_wild_cards=yes&view=query&action=query&search_constraint=terms"	GO:0030500_regulation_of_bone_mineralization) 8 0 0.000000 -0.000000 773 514.069852 614.22 714.370148 0.794592
=HYPERLINK("http://www.godatabase.org/cgi-bin/go.cgi?query=GO:0030511&auto_wild_cards=yes&view=query&action=query&search_constraint=terms"	GO:0030511_positive_regulation_of_transforming_growth_factor_beta_receptor_signaling_pathway) 8 0 0.000000 -0.000000 773 514.069852 614.22 714.370148 0.794592
=HYPERLINK("http://www.godatabase.org/cgi-bin/go.cgi?query=GO:0031102&auto_wild_cards=yes&view=query&action=query&search_constraint=terms"	GO:0031102_neuron_projection_regeneration) 8 0 0.000000 -0.000000 773 514.069852 614.22 714.370148 0.794592
=HYPERLINK("http://www.godatabase.org/cgi-bin/go.cgi?query=GO:0031103&auto_wild_cards=yes&view=query&action=query&search_constraint=terms"	GO:0031103_axon_regeneration) 8 0 0.000000 -0.000000 773 514.069852 614.22 714.370148 0.794592
=HYPERLINK("http://www.godatabase.org/cgi-bin/go.cgi?query=GO:0031123&auto_wild_cards=yes&view=query&action=query&search_constraint=terms"	GO:0031123_RNA_3'-end_processing) 8 0 0.000000 -0.000000 773 514.069852 614.22 714.370148 0.794592
=HYPERLINK("http://www.godatabase.org/cgi-bin/go.cgi?query=GO:0031294&auto_wild_cards=yes&view=query&action=query&search_constraint=terms"	GO:0031294_lymphocyte_costimulation) 8 0 0.000000 -0.000000 773 514.069852 614.22 714.370148 0.794592
=HYPERLINK("http://www.godatabase.org/cgi-bin/go.cgi?query=GO:0031295&auto_wild_cards=yes&view=query&action=query&search_constraint=terms"	GO:0031295_T_cell_costimulation) 8 0 0.000000 -0.000000 773 514.069852 614.22 714.370148 0.794592
=HYPERLINK("http://www.godatabase.org/cgi-bin/go.cgi?query=GO:0031342&auto_wild_cards=yes&view=query&action=query&search_constraint=terms"	GO:0031342_negative_regulation_of_cell_killing) 8 0 0.000000 -0.000000 773 514.069852 614.22 714.370148 0.794592
=HYPERLINK("http://www.godatabase.org/cgi-bin/go.cgi?query=GO:0031396&auto_wild_cards=yes&view=query&action=query&search_constraint=terms"	GO:0031396_regulation_of_protein_ubiquitination) 8 0 0.000000 -0.000000 773 514.069852 614.22 714.370148 0.794592
=HYPERLINK("http://www.godatabase.org/cgi-bin/go.cgi?query=GO:0032094&auto_wild_cards=yes&view=query&action=query&search_constraint=terms"	GO:0032094_response_to_food) 8 0 0.000000 -0.000000 773 514.069852 614.22 714.370148 0.794592
=HYPERLINK("http://www.godatabase.org/cgi-bin/go.cgi?query=GO:0032409&auto_wild_cards=yes&view=query&action=query&search_constraint=terms"	GO:0032409_regulation_of_transporter_activity) 8 0 0.000000 -0.000000 773 514.069852 614.22 714.370148 0.794592
=HYPERLINK("http://www.godatabase.org/cgi-bin/go.cgi?query=GO:0032412&auto_wild_cards=yes&view=query&action=query&search_constraint=terms"	GO:0032412_regulation_of_ion_transmembrane_transporter_activity) 8 0 0.000000 -0.000000 773 514.069852 614.22 714.370148 0.794592
=HYPERLINK("http://www.godatabase.org/cgi-bin/go.cgi?query=GO:0032613&auto_wild_cards=yes&view=query&action=query&search_constraint=terms"	GO:0032613_interleukin-10_production) 8 0 0.000000 -0.000000 773 514.069852 614.22 714.370148 0.794592
=HYPERLINK("http://www.godatabase.org/cgi-bin/go.cgi?query=GO:0033198&auto_wild_cards=yes&view=query&action=query&search_constraint=terms"	GO:0033198_response_to_ATP) 8 0 0.000000 -0.000000 773 514.069852 614.22 714.370148 0.794592
=HYPERLINK("http://www.godatabase.org/cgi-bin/go.cgi?query=GO:0034284&auto_wild_cards=yes&view=query&action=query&search_constraint=terms"	GO:0034284_response_to_monosaccharide_stimulus) 8 0 0.000000 -0.000000 773 514.069852 614.22 714.370148 0.794592
=HYPERLINK("http://www.godatabase.org/cgi-bin/go.cgi?query=GO:0034728&auto_wild_cards=yes&view=query&action=query&search_constraint=terms"	GO:0034728_nucleosome_organization) 8 0 0.000000 -0.000000 773 514.069852 614.22 714.370148 0.794592
=HYPERLINK("http://www.godatabase.org/cgi-bin/go.cgi?query=GO:0035023&auto_wild_cards=yes&view=query&action=query&search_constraint=terms"	GO:0035023_regulation_of_Rho_protein_signal_transduction) 8 0 0.000000 -0.000000 773 514.069852 614.22 714.370148 0.794592
=HYPERLINK("http://www.godatabase.org/cgi-bin/go.cgi?query=GO:0035112&auto_wild_cards=yes&view=query&action=query&search_constraint=terms"	GO:0035112_genitalia_morphogenesis) 8 0 0.000000 -0.000000 773 514.069852 614.22 714.370148 0.794592
=HYPERLINK("http://www.godatabase.org/cgi-bin/go.cgi?query=GO:0040017&auto_wild_cards=yes&view=query&action=query&search_constraint=terms"	GO:0040017_positive_regulation_of_locomotion) 8 0 0.000000 -0.000000 773 514.069852 614.22 714.370148 0.794592
=HYPERLINK("http://www.godatabase.org/cgi-bin/go.cgi?query=GO:0042074&auto_wild_cards=yes&view=query&action=query&search_constraint=terms"	GO:0042074_cell_migration_involved_in_gastrulation) 8 0 0.000000 -0.000000 773 514.069852 614.22 714.370148 0.794592
=HYPERLINK("http://www.godatabase.org/cgi-bin/go.cgi?query=GO:0042090&auto_wild_cards=yes&view=query&action=query&search_constraint=terms"	GO:0042090_interleukin-12_biosynthetic_process) 8 0 0.000000 -0.000000 773 514.069852 614.22 714.370148 0.794592
=HYPERLINK("http://www.godatabase.org/cgi-bin/go.cgi?query=GO:0042092&auto_wild_cards=yes&view=query&action=query&search_constraint=terms"	GO:0042092_T-helper_2_type_immune_response) 8 0 0.000000 -0.000000 773 514.069852 614.22 714.370148 0.794592
=HYPERLINK("http://www.godatabase.org/cgi-bin/go.cgi?query=GO:0042095&auto_wild_cards=yes&view=query&action=query&search_constraint=terms"	GO:0042095_interferon-gamma_biosynthetic_process) 8 0 0.000000 -0.000000 773 514.069852 614.22 714.370148 0.794592
=HYPERLINK("http://www.godatabase.org/cgi-bin/go.cgi?query=GO:0042104&auto_wild_cards=yes&view=query&action=query&search_constraint=terms"	GO:0042104_positive_regulation_of_activated_T_cell_proliferation) 8 0 0.000000 -0.000000 773 514.069852 614.22 714.370148 0.794592
=HYPERLINK("http://www.godatabase.org/cgi-bin/go.cgi?query=GO:0042226&auto_wild_cards=yes&view=query&action=query&search_constraint=terms"	GO:0042226_interleukin-6_biosynthetic_process) 8 0 0.000000 -0.000000 773 514.069852 614.22 714.370148 0.794592
=HYPERLINK("http://www.godatabase.org/cgi-bin/go.cgi?query=GO:0042304&auto_wild_cards=yes&view=query&action=query&search_constraint=terms"	GO:0042304_regulation_of_fatty_acid_biosynthetic_process) 8 0 0.000000 -0.000000 773 514.069852 614.22 714.370148 0.794592
=HYPERLINK("http://www.godatabase.org/cgi-bin/go.cgi?query=GO:0042423&auto_wild_cards=yes&view=query&action=query&search_constraint=terms"	GO:0042423_catecholamine_biosynthetic_process) 8 0 0.000000 -0.000000 773 514.069852 614.22 714.370148 0.794592
=HYPERLINK("http://www.godatabase.org/cgi-bin/go.cgi?query=GO:0042771&auto_wild_cards=yes&view=query&action=query&search_constraint=terms"	GO:0042771_DNA_damage_response__signal_transduction_by_p53_class_mediator_resulting_in_induction_of_apoptosis) 8 0 0.000000 -0.000000 773 514.069852 614.22 714.370148 0.794592
=HYPERLINK("http://www.godatabase.org/cgi-bin/go.cgi?query=GO:0043011&auto_wild_cards=yes&view=query&action=query&search_constraint=terms"	GO:0043011_myeloid_dendritic_cell_differentiation) 8 0 0.000000 -0.000000 773 514.069852 614.22 714.370148 0.794592
=HYPERLINK("http://www.godatabase.org/cgi-bin/go.cgi?query=GO:0043368&auto_wild_cards=yes&view=query&action=query&search_constraint=terms"	GO:0043368_positive_T_cell_selection) 8 0 0.000000 -0.000000 773 514.069852 614.22 714.370148 0.794592
=HYPERLINK("http://www.godatabase.org/cgi-bin/go.cgi?query=GO:0043370&auto_wild_cards=yes&view=query&action=query&search_constraint=terms"	GO:0043370_regulation_of_CD4-positive__alpha_beta_T_cell_differentiation) 8 0 0.000000 -0.000000 773 514.069852 614.22 714.370148 0.794592
=HYPERLINK("http://www.godatabase.org/cgi-bin/go.cgi?query=GO:0043542&auto_wild_cards=yes&view=query&action=query&search_constraint=terms"	GO:0043542_endothelial_cell_migration) 8 0 0.000000 -0.000000 773 514.069852 614.22 714.370148 0.794592
=HYPERLINK("http://www.godatabase.org/cgi-bin/go.cgi?query=GO:0043616&auto_wild_cards=yes&view=query&action=query&search_constraint=terms"	GO:0043616_keratinocyte_proliferation) 8 0 0.000000 -0.000000 773 514.069852 614.22 714.370148 0.794592
=HYPERLINK("http://www.godatabase.org/cgi-bin/go.cgi?query=GO:0045075&auto_wild_cards=yes&view=query&action=query&search_constraint=terms"	GO:0045075_regulation_of_interleukin-12_biosynthetic_process) 8 0 0.000000 -0.000000 773 514.069852 614.22 714.370148 0.794592
=HYPERLINK("http://www.godatabase.org/cgi-bin/go.cgi?query=GO:0045086&auto_wild_cards=yes&view=query&action=query&search_constraint=terms"	GO:0045086_positive_regulation_of_interleukin-2_biosynthetic_process) 8 0 0.000000 -0.000000 773 514.069852 614.22 714.370148 0.794592
=HYPERLINK("http://www.godatabase.org/cgi-bin/go.cgi?query=GO:0045351&auto_wild_cards=yes&view=query&action=query&search_constraint=terms"	GO:0045351_type_I_interferon_biosynthetic_process) 8 0 0.000000 -0.000000 773 514.069852 614.22 714.370148 0.794592
=HYPERLINK("http://www.godatabase.org/cgi-bin/go.cgi?query=GO:0045408&auto_wild_cards=yes&view=query&action=query&search_constraint=terms"	GO:0045408_regulation_of_interleukin-6_biosynthetic_process) 8 0 0.000000 -0.000000 773 514.069852 614.22 714.370148 0.794592
=HYPERLINK("http://www.godatabase.org/cgi-bin/go.cgi?query=GO:0045429&auto_wild_cards=yes&view=query&action=query&search_constraint=terms"	GO:0045429_positive_regulation_of_nitric_oxide_biosynthetic_process) 8 0 0.000000 -0.000000 773 514.069852 614.22 714.370148 0.794592
=HYPERLINK("http://www.godatabase.org/cgi-bin/go.cgi?query=GO:0045494&auto_wild_cards=yes&view=query&action=query&search_constraint=terms"	GO:0045494_photoreceptor_cell_maintenance) 8 0 0.000000 -0.000000 773 514.069852 614.22 714.370148 0.794592
=HYPERLINK("http://www.godatabase.org/cgi-bin/go.cgi?query=GO:0045686&auto_wild_cards=yes&view=query&action=query&search_constraint=terms"	GO:0045686_negative_regulation_of_glial_cell_differentiation) 8 0 0.000000 -0.000000 773 514.069852 614.22 714.370148 0.794592
=HYPERLINK("http://www.godatabase.org/cgi-bin/go.cgi?query=GO:0045910&auto_wild_cards=yes&view=query&action=query&search_constraint=terms"	GO:0045910_negative_regulation_of_DNA_recombination) 8 0 0.000000 -0.000000 773 514.069852 614.22 714.370148 0.794592
=HYPERLINK("http://www.godatabase.org/cgi-bin/go.cgi?query=GO:0045921&auto_wild_cards=yes&view=query&action=query&search_constraint=terms"	GO:0045921_positive_regulation_of_exocytosis) 8 0 0.000000 -0.000000 773 514.069852 614.22 714.370148 0.794592
=HYPERLINK("http://www.godatabase.org/cgi-bin/go.cgi?query=GO:0045932&auto_wild_cards=yes&view=query&action=query&search_constraint=terms"	GO:0045932_negative_regulation_of_muscle_contraction) 8 0 0.000000 -0.000000 773 514.069852 614.22 714.370148 0.794592
=HYPERLINK("http://www.godatabase.org/cgi-bin/go.cgi?query=GO:0046470&auto_wild_cards=yes&view=query&action=query&search_constraint=terms"	GO:0046470_phosphatidylcholine_metabolic_process) 8 0 0.000000 -0.000000 773 514.069852 614.22 714.370148 0.794592
=HYPERLINK("http://www.godatabase.org/cgi-bin/go.cgi?query=GO:0048266&auto_wild_cards=yes&view=query&action=query&search_constraint=terms"	GO:0048266_behavioral_response_to_pain) 8 0 0.000000 -0.000000 773 514.069852 614.22 714.370148 0.794592
=HYPERLINK("http://www.godatabase.org/cgi-bin/go.cgi?query=GO:0048520&auto_wild_cards=yes&view=query&action=query&search_constraint=terms"	GO:0048520_positive_regulation_of_behavior) 8 0 0.000000 -0.000000 773 514.069852 614.22 714.370148 0.794592
=HYPERLINK("http://www.godatabase.org/cgi-bin/go.cgi?query=GO:0048557&auto_wild_cards=yes&view=query&action=query&search_constraint=terms"	GO:0048557_embryonic_digestive_tract_morphogenesis) 8 0 0.000000 -0.000000 773 514.069852 614.22 714.370148 0.794592
=HYPERLINK("http://www.godatabase.org/cgi-bin/go.cgi?query=GO:0048638&auto_wild_cards=yes&view=query&action=query&search_constraint=terms"	GO:0048638_regulation_of_developmental_growth) 8 0 0.000000 -0.000000 773 514.069852 614.22 714.370148 0.794592
=HYPERLINK("http://www.godatabase.org/cgi-bin/go.cgi?query=GO:0048742&auto_wild_cards=yes&view=query&action=query&search_constraint=terms"	GO:0048742_regulation_of_skeletal_muscle_fiber_development) 8 0 0.000000 -0.000000 773 514.069852 614.22 714.370148 0.794592
=HYPERLINK("http://www.godatabase.org/cgi-bin/go.cgi?query=GO:0050707&auto_wild_cards=yes&view=query&action=query&search_constraint=terms"	GO:0050707_regulation_of_cytokine_secretion) 8 0 0.000000 -0.000000 773 514.069852 614.22 714.370148 0.794592
=HYPERLINK("http://www.godatabase.org/cgi-bin/go.cgi?query=GO:0050909&auto_wild_cards=yes&view=query&action=query&search_constraint=terms"	GO:0050909_sensory_perception_of_taste) 8 0 0.000000 -0.000000 773 514.069852 614.22 714.370148 0.794592
=HYPERLINK("http://www.godatabase.org/cgi-bin/go.cgi?query=GO:0050920&auto_wild_cards=yes&view=query&action=query&search_constraint=terms"	GO:0050920_regulation_of_chemotaxis) 8 0 0.000000 -0.000000 773 514.069852 614.22 714.370148 0.794592
=HYPERLINK("http://www.godatabase.org/cgi-bin/go.cgi?query=GO:0050921&auto_wild_cards=yes&view=query&action=query&search_constraint=terms"	GO:0050921_positive_regulation_of_chemotaxis) 8 0 0.000000 -0.000000 773 514.069852 614.22 714.370148 0.794592
=HYPERLINK("http://www.godatabase.org/cgi-bin/go.cgi?query=GO:0050926&auto_wild_cards=yes&view=query&action=query&search_constraint=terms"	GO:0050926_regulation_of_positive_chemotaxis) 8 0 0.000000 -0.000000 773 514.069852 614.22 714.370148 0.794592
=HYPERLINK("http://www.godatabase.org/cgi-bin/go.cgi?query=GO:0050927&auto_wild_cards=yes&view=query&action=query&search_constraint=terms"	GO:0050927_positive_regulation_of_positive_chemotaxis) 8 0 0.000000 -0.000000 773 514.069852 614.22 714.370148 0.794592
=HYPERLINK("http://www.godatabase.org/cgi-bin/go.cgi?query=GO:0050930&auto_wild_cards=yes&view=query&action=query&search_constraint=terms"	GO:0050930_induction_of_positive_chemotaxis) 8 0 0.000000 -0.000000 773 514.069852 614.22 714.370148 0.794592
=HYPERLINK("http://www.godatabase.org/cgi-bin/go.cgi?query=GO:0051084&auto_wild_cards=yes&view=query&action=query&search_constraint=terms"	GO:0051084_'de_novo'_posttranslational_protein_folding) 8 0 0.000000 -0.000000 773 514.069852 614.22 714.370148 0.794592
=HYPERLINK("http://www.godatabase.org/cgi-bin/go.cgi?query=GO:0051181&auto_wild_cards=yes&view=query&action=query&search_constraint=terms"	GO:0051181_cofactor_transport) 8 0 0.000000 -0.000000 773 514.069852 614.22 714.370148 0.794592
=HYPERLINK("http://www.godatabase.org/cgi-bin/go.cgi?query=GO:0060347&auto_wild_cards=yes&view=query&action=query&search_constraint=terms"	GO:0060347_heart_trabecula_formation) 8 0 0.000000 -0.000000 773 514.069852 614.22 714.370148 0.794592
=HYPERLINK("http://www.godatabase.org/cgi-bin/go.cgi?query=GO:0060670&auto_wild_cards=yes&view=query&action=query&search_constraint=terms"	GO:0060670_branching_involved_in_embryonic_placenta_morphogenesis) 8 0 0.000000 -0.000000 773 514.069852 614.22 714.370148 0.794592
=HYPERLINK("http://www.godatabase.org/cgi-bin/go.cgi?query=GO:0060712&auto_wild_cards=yes&view=query&action=query&search_constraint=terms"	GO:0060712_spongiotrophoblast_layer_development) 8 0 0.000000 -0.000000 773 514.069852 614.22 714.370148 0.794592
=HYPERLINK("http://www.godatabase.org/cgi-bin/go.cgi?query=GO:0070167&auto_wild_cards=yes&view=query&action=query&search_constraint=terms"	GO:0070167_regulation_of_biomineral_formation) 8 0 0.000000 -0.000000 773 514.069852 614.22 714.370148 0.794592
=HYPERLINK("http://www.godatabase.org/cgi-bin/go.cgi?query=GO:0070193&auto_wild_cards=yes&view=query&action=query&search_constraint=terms"	GO:0070193_synaptonemal_complex_organization) 8 0 0.000000 -0.000000 773 514.069852 614.22 714.370148 0.794592
=HYPERLINK("http://www.godatabase.org/cgi-bin/go.cgi?query=GO:0070231&auto_wild_cards=yes&view=query&action=query&search_constraint=terms"	GO:0070231_T_cell_apoptosis) 8 0 0.000000 -0.000000 773 514.069852 614.22 714.370148 0.794592
=HYPERLINK("http://www.godatabase.org/cgi-bin/go.cgi?query=GO:0070584&auto_wild_cards=yes&view=query&action=query&search_constraint=terms"	GO:0070584_mitochondrion_morphogenesis) 8 0 0.000000 -0.000000 773 514.069852 614.22 714.370148 0.794592
=HYPERLINK("http://www.godatabase.org/cgi-bin/go.cgi?query=GO:0048584&auto_wild_cards=yes&view=query&action=query&search_constraint=terms"	GO:0048584_positive_regulation_of_response_to_stimulus) 115 0 0.000000 -0.000000 774 515.520961 615.41 715.299039 0.795103
=HYPERLINK("http://www.godatabase.org/cgi-bin/go.cgi?query=GO:0002757&auto_wild_cards=yes&view=query&action=query&search_constraint=terms"	GO:0002757_immune_response-activating_signal_transduction) 47 0 0.000000 -0.000000 782 525.894327 624.97 724.045673 0.799194
=HYPERLINK("http://www.godatabase.org/cgi-bin/go.cgi?query=GO:0016570&auto_wild_cards=yes&view=query&action=query&search_constraint=terms"	GO:0016570_histone_modification) 47 0 0.000000 -0.000000 782 525.894327 624.97 724.045673 0.799194
=HYPERLINK("http://www.godatabase.org/cgi-bin/go.cgi?query=GO:0030183&auto_wild_cards=yes&view=query&action=query&search_constraint=terms"	GO:0030183_B_cell_differentiation) 47 0 0.000000 -0.000000 782 525.894327 624.97 724.045673 0.799194
=HYPERLINK("http://www.godatabase.org/cgi-bin/go.cgi?query=GO:0031667&auto_wild_cards=yes&view=query&action=query&search_constraint=terms"	GO:0031667_response_to_nutrient_levels) 47 0 0.000000 -0.000000 782 525.894327 624.97 724.045673 0.799194
=HYPERLINK("http://www.godatabase.org/cgi-bin/go.cgi?query=GO:0045087&auto_wild_cards=yes&view=query&action=query&search_constraint=terms"	GO:0045087_innate_immune_response) 47 0 0.000000 -0.000000 782 525.894327 624.97 724.045673 0.799194
=HYPERLINK("http://www.godatabase.org/cgi-bin/go.cgi?query=GO:0045619&auto_wild_cards=yes&view=query&action=query&search_constraint=terms"	GO:0045619_regulation_of_lymphocyte_differentiation) 47 0 0.000000 -0.000000 782 525.894327 624.97 724.045673 0.799194
=HYPERLINK("http://www.godatabase.org/cgi-bin/go.cgi?query=GO:0048871&auto_wild_cards=yes&view=query&action=query&search_constraint=terms"	GO:0048871_multicellular_organismal_homeostasis) 47 0 0.000000 -0.000000 782 525.894327 624.97 724.045673 0.799194
=HYPERLINK("http://www.godatabase.org/cgi-bin/go.cgi?query=GO:0060627&auto_wild_cards=yes&view=query&action=query&search_constraint=terms"	GO:0060627_regulation_of_vesicle-mediated_transport) 47 0 0.000000 -0.000000 782 525.894327 624.97 724.045673 0.799194
=HYPERLINK("http://www.godatabase.org/cgi-bin/go.cgi?query=GO:0003018&auto_wild_cards=yes&view=query&action=query&search_constraint=terms"	GO:0003018_vascular_process_in_circulatory_system) 31 0 0.000000 -0.000000 807 555.111507 652.33 749.548493 0.808340
=HYPERLINK("http://www.godatabase.org/cgi-bin/go.cgi?query=GO:0006486&auto_wild_cards=yes&view=query&action=query&search_constraint=terms"	GO:0006486_protein_amino_acid_glycosylation) 31 0 0.000000 -0.000000 807 555.111507 652.33 749.548493 0.808340
=HYPERLINK("http://www.godatabase.org/cgi-bin/go.cgi?query=GO:0006639&auto_wild_cards=yes&view=query&action=query&search_constraint=terms"	GO:0006639_acylglycerol_metabolic_process) 31 0 0.000000 -0.000000 807 555.111507 652.33 749.548493 0.808340
=HYPERLINK("http://www.godatabase.org/cgi-bin/go.cgi?query=GO:0006939&auto_wild_cards=yes&view=query&action=query&search_constraint=terms"	GO:0006939_smooth_muscle_contraction) 31 0 0.000000 -0.000000 807 555.111507 652.33 749.548493 0.808340
=HYPERLINK("http://www.godatabase.org/cgi-bin/go.cgi?query=GO:0009306&auto_wild_cards=yes&view=query&action=query&search_constraint=terms"	GO:0009306_protein_secretion) 31 0 0.000000 -0.000000 807 555.111507 652.33 749.548493 0.808340
=HYPERLINK("http://www.godatabase.org/cgi-bin/go.cgi?query=GO:0010562&auto_wild_cards=yes&view=query&action=query&search_constraint=terms"	GO:0010562_positive_regulation_of_phosphorus_metabolic_process) 31 0 0.000000 -0.000000 807 555.111507 652.33 749.548493 0.808340
=HYPERLINK("http://www.godatabase.org/cgi-bin/go.cgi?query=GO:0016049&auto_wild_cards=yes&view=query&action=query&search_constraint=terms"	GO:0016049_cell_growth) 31 0 0.000000 -0.000000 807 555.111507 652.33 749.548493 0.808340
=HYPERLINK("http://www.godatabase.org/cgi-bin/go.cgi?query=GO:0016311&auto_wild_cards=yes&view=query&action=query&search_constraint=terms"	GO:0016311_dephosphorylation) 31 0 0.000000 -0.000000 807 555.111507 652.33 749.548493 0.808340
=HYPERLINK("http://www.godatabase.org/cgi-bin/go.cgi?query=GO:0021954&auto_wild_cards=yes&view=query&action=query&search_constraint=terms"	GO:0021954_central_nervous_system_neuron_development) 31 0 0.000000 -0.000000 807 555.111507 652.33 749.548493 0.808340
=HYPERLINK("http://www.godatabase.org/cgi-bin/go.cgi?query=GO:0035150&auto_wild_cards=yes&view=query&action=query&search_constraint=terms"	GO:0035150_regulation_of_tube_size) 31 0 0.000000 -0.000000 807 555.111507 652.33 749.548493 0.808340
=HYPERLINK("http://www.godatabase.org/cgi-bin/go.cgi?query=GO:0042157&auto_wild_cards=yes&view=query&action=query&search_constraint=terms"	GO:0042157_lipoprotein_metabolic_process) 31 0 0.000000 -0.000000 807 555.111507 652.33 749.548493 0.808340
=HYPERLINK("http://www.godatabase.org/cgi-bin/go.cgi?query=GO:0042327&auto_wild_cards=yes&view=query&action=query&search_constraint=terms"	GO:0042327_positive_regulation_of_phosphorylation) 31 0 0.000000 -0.000000 807 555.111507 652.33 749.548493 0.808340
=HYPERLINK("http://www.godatabase.org/cgi-bin/go.cgi?query=GO:0043269&auto_wild_cards=yes&view=query&action=query&search_constraint=terms"	GO:0043269_regulation_of_ion_transport) 31 0 0.000000 -0.000000 807 555.111507 652.33 749.548493 0.808340
=HYPERLINK("http://www.godatabase.org/cgi-bin/go.cgi?query=GO:0043413&auto_wild_cards=yes&view=query&action=query&search_constraint=terms"	GO:0043413_biopolymer_glycosylation) 31 0 0.000000 -0.000000 807 555.111507 652.33 749.548493 0.808340
=HYPERLINK("http://www.godatabase.org/cgi-bin/go.cgi?query=GO:0045088&auto_wild_cards=yes&view=query&action=query&search_constraint=terms"	GO:0045088_regulation_of_innate_immune_response) 31 0 0.000000 -0.000000 807 555.111507 652.33 749.548493 0.808340
=HYPERLINK("http://www.godatabase.org/cgi-bin/go.cgi?query=GO:0045937&auto_wild_cards=yes&view=query&action=query&search_constraint=terms"	GO:0045937_positive_regulation_of_phosphate_metabolic_process) 31 0 0.000000 -0.000000 807 555.111507 652.33 749.548493 0.808340
=HYPERLINK("http://www.godatabase.org/cgi-bin/go.cgi?query=GO:0046632&auto_wild_cards=yes&view=query&action=query&search_constraint=terms"	GO:0046632_alpha-beta_T_cell_differentiation) 31 0 0.000000 -0.000000 807 555.111507 652.33 749.548493 0.808340
=HYPERLINK("http://www.godatabase.org/cgi-bin/go.cgi?query=GO:0048167&auto_wild_cards=yes&view=query&action=query&search_constraint=terms"	GO:0048167_regulation_of_synaptic_plasticity) 31 0 0.000000 -0.000000 807 555.111507 652.33 749.548493 0.808340
=HYPERLINK("http://www.godatabase.org/cgi-bin/go.cgi?query=GO:0048562&auto_wild_cards=yes&view=query&action=query&search_constraint=terms"	GO:0048562_embryonic_organ_morphogenesis) 31 0 0.000000 -0.000000 807 555.111507 652.33 749.548493 0.808340
=HYPERLINK("http://www.godatabase.org/cgi-bin/go.cgi?query=GO:0050868&auto_wild_cards=yes&view=query&action=query&search_constraint=terms"	GO:0050868_negative_regulation_of_T_cell_activation) 31 0 0.000000 -0.000000 807 555.111507 652.33 749.548493 0.808340
=HYPERLINK("http://www.godatabase.org/cgi-bin/go.cgi?query=GO:0050880&auto_wild_cards=yes&view=query&action=query&search_constraint=terms"	GO:0050880_regulation_of_blood_vessel_size) 31 0 0.000000 -0.000000 807 555.111507 652.33 749.548493 0.808340
=HYPERLINK("http://www.godatabase.org/cgi-bin/go.cgi?query=GO:0051899&auto_wild_cards=yes&view=query&action=query&search_constraint=terms"	GO:0051899_membrane_depolarization) 31 0 0.000000 -0.000000 807 555.111507 652.33 749.548493 0.808340
=HYPERLINK("http://www.godatabase.org/cgi-bin/go.cgi?query=GO:0055088&auto_wild_cards=yes&view=query&action=query&search_constraint=terms"	GO:0055088_lipid_homeostasis) 31 0 0.000000 -0.000000 807 555.111507 652.33 749.548493 0.808340
=HYPERLINK("http://www.godatabase.org/cgi-bin/go.cgi?query=GO:0060512&auto_wild_cards=yes&view=query&action=query&search_constraint=terms"	GO:0060512_prostate_gland_morphogenesis) 31 0 0.000000 -0.000000 807 555.111507 652.33 749.548493 0.808340
=HYPERLINK("http://www.godatabase.org/cgi-bin/go.cgi?query=GO:0070085&auto_wild_cards=yes&view=query&action=query&search_constraint=terms"	GO:0070085_glycosylation) 31 0 0.000000 -0.000000 807 555.111507 652.33 749.548493 0.808340
=HYPERLINK("http://www.godatabase.org/cgi-bin/go.cgi?query=GO:0001776&auto_wild_cards=yes&view=query&action=query&search_constraint=terms"	GO:0001776_leukocyte_homeostasis) 41 0 0.000000 -0.000000 822 573.108024 668.95 764.791976 0.813808
=HYPERLINK("http://www.godatabase.org/cgi-bin/go.cgi?query=GO:0002429&auto_wild_cards=yes&view=query&action=query&search_constraint=terms"	GO:0002429_immune_response-activating_cell_surface_receptor_signaling_pathway) 41 0 0.000000 -0.000000 822 573.108024 668.95 764.791976 0.813808
=HYPERLINK("http://www.godatabase.org/cgi-bin/go.cgi?query=GO:0006260&auto_wild_cards=yes&view=query&action=query&search_constraint=terms"	GO:0006260_DNA_replication) 41 0 0.000000 -0.000000 822 573.108024 668.95 764.791976 0.813808
=HYPERLINK("http://www.godatabase.org/cgi-bin/go.cgi?query=GO:0006865&auto_wild_cards=yes&view=query&action=query&search_constraint=terms"	GO:0006865_amino_acid_transport) 41 0 0.000000 -0.000000 822 573.108024 668.95 764.791976 0.813808
=HYPERLINK("http://www.godatabase.org/cgi-bin/go.cgi?query=GO:0006979&auto_wild_cards=yes&view=query&action=query&search_constraint=terms"	GO:0006979_response_to_oxidative_stress) 41 0 0.000000 -0.000000 822 573.108024 668.95 764.791976 0.813808
=HYPERLINK("http://www.godatabase.org/cgi-bin/go.cgi?query=GO:0007254&auto_wild_cards=yes&view=query&action=query&search_constraint=terms"	GO:0007254_JNK_cascade) 41 0 0.000000 -0.000000 822 573.108024 668.95 764.791976 0.813808
=HYPERLINK("http://www.godatabase.org/cgi-bin/go.cgi?query=GO:0008585&auto_wild_cards=yes&view=query&action=query&search_constraint=terms"	GO:0008585_female_gonad_development) 41 0 0.000000 -0.000000 822 573.108024 668.95 764.791976 0.813808
=HYPERLINK("http://www.godatabase.org/cgi-bin/go.cgi?query=GO:0010551&auto_wild_cards=yes&view=query&action=query&search_constraint=terms"	GO:0010551_regulation_of_specific_transcription_from_RNA_polymerase_II_promoter) 41 0 0.000000 -0.000000 822 573.108024 668.95 764.791976 0.813808
=HYPERLINK("http://www.godatabase.org/cgi-bin/go.cgi?query=GO:0015833&auto_wild_cards=yes&view=query&action=query&search_constraint=terms"	GO:0015833_peptide_transport) 41 0 0.000000 -0.000000 822 573.108024 668.95 764.791976 0.813808
=HYPERLINK("http://www.godatabase.org/cgi-bin/go.cgi?query=GO:0015980&auto_wild_cards=yes&view=query&action=query&search_constraint=terms"	GO:0015980_energy_derivation_by_oxidation_of_organic_compounds) 41 0 0.000000 -0.000000 822 573.108024 668.95 764.791976 0.813808
=HYPERLINK("http://www.godatabase.org/cgi-bin/go.cgi?query=GO:0030817&auto_wild_cards=yes&view=query&action=query&search_constraint=terms"	GO:0030817_regulation_of_cAMP_biosynthetic_process) 41 0 0.000000 -0.000000 822 573.108024 668.95 764.791976 0.813808
=HYPERLINK("http://www.godatabase.org/cgi-bin/go.cgi?query=GO:0031344&auto_wild_cards=yes&view=query&action=query&search_constraint=terms"	GO:0031344_regulation_of_cell_projection_organization) 41 0 0.000000 -0.000000 822 573.108024 668.95 764.791976 0.813808
=HYPERLINK("http://www.godatabase.org/cgi-bin/go.cgi?query=GO:0032569&auto_wild_cards=yes&view=query&action=query&search_constraint=terms"	GO:0032569_specific_transcription_from_RNA_polymerase_II_promoter) 41 0 0.000000 -0.000000 822 573.108024 668.95 764.791976 0.813808
=HYPERLINK("http://www.godatabase.org/cgi-bin/go.cgi?query=GO:0032844&auto_wild_cards=yes&view=query&action=query&search_constraint=terms"	GO:0032844_regulation_of_homeostatic_process) 41 0 0.000000 -0.000000 822 573.108024 668.95 764.791976 0.813808
=HYPERLINK("http://www.godatabase.org/cgi-bin/go.cgi?query=GO:0050864&auto_wild_cards=yes&view=query&action=query&search_constraint=terms"	GO:0050864_regulation_of_B_cell_activation) 41 0 0.000000 -0.000000 822 573.108024 668.95 764.791976 0.813808
=HYPERLINK("http://www.godatabase.org/cgi-bin/go.cgi?query=GO:0001541&auto_wild_cards=yes&view=query&action=query&search_constraint=terms"	GO:0001541_ovarian_follicle_development) 24 0 0.000000 -0.000000 843 600.212859 694.8 789.387141 0.824199
=HYPERLINK("http://www.godatabase.org/cgi-bin/go.cgi?query=GO:0006650&auto_wild_cards=yes&view=query&action=query&search_constraint=terms"	GO:0006650_glycerophospholipid_metabolic_process) 24 0 0.000000 -0.000000 843 600.212859 694.8 789.387141 0.824199
=HYPERLINK("http://www.godatabase.org/cgi-bin/go.cgi?query=GO:0007050&auto_wild_cards=yes&view=query&action=query&search_constraint=terms"	GO:0007050_cell_cycle_arrest) 24 0 0.000000 -0.000000 843 600.212859 694.8 789.387141 0.824199
=HYPERLINK("http://www.godatabase.org/cgi-bin/go.cgi?query=GO:0007204&auto_wild_cards=yes&view=query&action=query&search_constraint=terms"	GO:0007204_elevation_of_cytosolic_calcium_ion_concentration) 24 0 0.000000 -0.000000 843 600.212859 694.8 789.387141 0.824199
=HYPERLINK("http://www.godatabase.org/cgi-bin/go.cgi?query=GO:0007259&auto_wild_cards=yes&view=query&action=query&search_constraint=terms"	GO:0007259_JAK-STAT_cascade) 24 0 0.000000 -0.000000 843 600.212859 694.8 789.387141 0.824199
=HYPERLINK("http://www.godatabase.org/cgi-bin/go.cgi?query=GO:0007266&auto_wild_cards=yes&view=query&action=query&search_constraint=terms"	GO:0007266_Rho_protein_signal_transduction) 24 0 0.000000 -0.000000 843 600.212859 694.8 789.387141 0.824199
=HYPERLINK("http://www.godatabase.org/cgi-bin/go.cgi?query=GO:0007632&auto_wild_cards=yes&view=query&action=query&search_constraint=terms"	GO:0007632_visual_behavior) 24 0 0.000000 -0.000000 843 600.212859 694.8 789.387141 0.824199
=HYPERLINK("http://www.godatabase.org/cgi-bin/go.cgi?query=GO:0008629&auto_wild_cards=yes&view=query&action=query&search_constraint=terms"	GO:0008629_induction_of_apoptosis_by_intracellular_signals) 24 0 0.000000 -0.000000 843 600.212859 694.8 789.387141 0.824199
=HYPERLINK("http://www.godatabase.org/cgi-bin/go.cgi?query=GO:0009612&auto_wild_cards=yes&view=query&action=query&search_constraint=terms"	GO:0009612_response_to_mechanical_stimulus) 24 0 0.000000 -0.000000 843 600.212859 694.8 789.387141 0.824199
=HYPERLINK("http://www.godatabase.org/cgi-bin/go.cgi?query=GO:0014070&auto_wild_cards=yes&view=query&action=query&search_constraint=terms"	GO:0014070_response_to_organic_cyclic_substance) 24 0 0.000000 -0.000000 843 600.212859 694.8 789.387141 0.824199
=HYPERLINK("http://www.godatabase.org/cgi-bin/go.cgi?query=GO:0021515&auto_wild_cards=yes&view=query&action=query&search_constraint=terms"	GO:0021515_cell_differentiation_in_spinal_cord) 24 0 0.000000 -0.000000 843 600.212859 694.8 789.387141 0.824199
=HYPERLINK("http://www.godatabase.org/cgi-bin/go.cgi?query=GO:0042158&auto_wild_cards=yes&view=query&action=query&search_constraint=terms"	GO:0042158_lipoprotein_biosynthetic_process) 24 0 0.000000 -0.000000 843 600.212859 694.8 789.387141 0.824199
=HYPERLINK("http://www.godatabase.org/cgi-bin/go.cgi?query=GO:0042632&auto_wild_cards=yes&view=query&action=query&search_constraint=terms"	GO:0042632_cholesterol_homeostasis) 24 0 0.000000 -0.000000 843 600.212859 694.8 789.387141 0.824199
=HYPERLINK("http://www.godatabase.org/cgi-bin/go.cgi?query=GO:0043410&auto_wild_cards=yes&view=query&action=query&search_constraint=terms"	GO:0043410_positive_regulation_of_MAPKKK_cascade) 24 0 0.000000 -0.000000 843 600.212859 694.8 789.387141 0.824199
=HYPERLINK("http://www.godatabase.org/cgi-bin/go.cgi?query=GO:0048002&auto_wild_cards=yes&view=query&action=query&search_constraint=terms"	GO:0048002_antigen_processing_and_presentation_of_peptide_antigen) 24 0 0.000000 -0.000000 843 600.212859 694.8 789.387141 0.824199
=HYPERLINK("http://www.godatabase.org/cgi-bin/go.cgi?query=GO:0048546&auto_wild_cards=yes&view=query&action=query&search_constraint=terms"	GO:0048546_digestive_tract_morphogenesis) 24 0 0.000000 -0.000000 843 600.212859 694.8 789.387141 0.824199
=HYPERLINK("http://www.godatabase.org/cgi-bin/go.cgi?query=GO:0051099&auto_wild_cards=yes&view=query&action=query&search_constraint=terms"	GO:0051099_positive_regulation_of_binding) 24 0 0.000000 -0.000000 843 600.212859 694.8 789.387141 0.824199
=HYPERLINK("http://www.godatabase.org/cgi-bin/go.cgi?query=GO:0055092&auto_wild_cards=yes&view=query&action=query&search_constraint=terms"	GO:0055092_sterol_homeostasis) 24 0 0.000000 -0.000000 843 600.212859 694.8 789.387141 0.824199
=HYPERLINK("http://www.godatabase.org/cgi-bin/go.cgi?query=GO:0060078&auto_wild_cards=yes&view=query&action=query&search_constraint=terms"	GO:0060078_regulation_of_postsynaptic_membrane_potential) 24 0 0.000000 -0.000000 843 600.212859 694.8 789.387141 0.824199
=HYPERLINK("http://www.godatabase.org/cgi-bin/go.cgi?query=GO:0060113&auto_wild_cards=yes&view=query&action=query&search_constraint=terms"	GO:0060113_inner_ear_receptor_cell_differentiation) 24 0 0.000000 -0.000000 843 600.212859 694.8 789.387141 0.824199
=HYPERLINK("http://www.godatabase.org/cgi-bin/go.cgi?query=GO:0070667&auto_wild_cards=yes&view=query&action=query&search_constraint=terms"	GO:0070667_negative_regulation_of_mast_cell_proliferation) 24 0 0.000000 -0.000000 843 600.212859 694.8 789.387141 0.824199
=HYPERLINK("http://www.godatabase.org/cgi-bin/go.cgi?query=GO:0001708&auto_wild_cards=yes&view=query&action=query&search_constraint=terms"	GO:0001708_cell_fate_specification) 56 0 0.000000 -0.000000 851 608.723485 702.37 796.016515 0.825347
=HYPERLINK("http://www.godatabase.org/cgi-bin/go.cgi?query=GO:0002683&auto_wild_cards=yes&view=query&action=query&search_constraint=terms"	GO:0002683_negative_regulation_of_immune_system_process) 56 0 0.000000 -0.000000 851 608.723485 702.37 796.016515 0.825347
=HYPERLINK("http://www.godatabase.org/cgi-bin/go.cgi?query=GO:0002703&auto_wild_cards=yes&view=query&action=query&search_constraint=terms"	GO:0002703_regulation_of_leukocyte_mediated_immunity) 56 0 0.000000 -0.000000 851 608.723485 702.37 796.016515 0.825347
=HYPERLINK("http://www.godatabase.org/cgi-bin/go.cgi?query=GO:0006790&auto_wild_cards=yes&view=query&action=query&search_constraint=terms"	GO:0006790_sulfur_metabolic_process) 56 0 0.000000 -0.000000 851 608.723485 702.37 796.016515 0.825347
=HYPERLINK("http://www.godatabase.org/cgi-bin/go.cgi?query=GO:0042089&auto_wild_cards=yes&view=query&action=query&search_constraint=terms"	GO:0042089_cytokine_biosynthetic_process) 56 0 0.000000 -0.000000 851 608.723485 702.37 796.016515 0.825347
=HYPERLINK("http://www.godatabase.org/cgi-bin/go.cgi?query=GO:0042107&auto_wild_cards=yes&view=query&action=query&search_constraint=terms"	GO:0042107_cytokine_metabolic_process) 56 0 0.000000 -0.000000 851 608.723485 702.37 796.016515 0.825347
=HYPERLINK("http://www.godatabase.org/cgi-bin/go.cgi?query=GO:0046486&auto_wild_cards=yes&view=query&action=query&search_constraint=terms"	GO:0046486_glycerolipid_metabolic_process) 56 0 0.000000 -0.000000 851 608.723485 702.37 796.016515 0.825347
=HYPERLINK("http://www.godatabase.org/cgi-bin/go.cgi?query=GO:0051321&auto_wild_cards=yes&view=query&action=query&search_constraint=terms"	GO:0051321_meiotic_cell_cycle) 56 0 0.000000 -0.000000 851 608.723485 702.37 796.016515 0.825347
=HYPERLINK("http://www.godatabase.org/cgi-bin/go.cgi?query=GO:0000027&auto_wild_cards=yes&view=query&action=query&search_constraint=terms"	GO:0000027_ribosomal_large_subunit_assembly) 1 0
=HYPERLINK("http://www.godatabase.org/cgi-bin/go.cgi?query=GO:0000042&auto_wild_cards=yes&view=query&action=query&search_constraint=terms"	GO:0000042_protein_targeting_to_Golgi) 1 0
=HYPERLINK("http://www.godatabase.org/cgi-bin/go.cgi?query=GO:0000046&auto_wild_cards=yes&view=query&action=query&search_constraint=terms"	GO:0000046_autophagic_vacuole_fusion) 1 0
=HYPERLINK("http://www.godatabase.org/cgi-bin/go.cgi?query=GO:0000050&auto_wild_cards=yes&view=query&action=query&search_constraint=terms"	GO:0000050_urea_cycle) 1 0
=HYPERLINK("http://www.godatabase.org/cgi-bin/go.cgi?query=GO:0000054&auto_wild_cards=yes&view=query&action=query&search_constraint=terms"	GO:0000054_ribosome_export_from_nucleus) 1 0
=HYPERLINK("http://www.godatabase.org/cgi-bin/go.cgi?query=GO:0000055&auto_wild_cards=yes&view=query&action=query&search_constraint=terms"	GO:0000055_ribosomal_large_subunit_export_from_nucleus) 1 0
=HYPERLINK("http://www.godatabase.org/cgi-bin/go.cgi?query=GO:0000056&auto_wild_cards=yes&view=query&action=query&search_constraint=terms"	GO:0000056_ribosomal_small_subunit_export_from_nucleus) 1 0
=HYPERLINK("http://www.godatabase.org/cgi-bin/go.cgi?query=GO:0000072&auto_wild_cards=yes&view=query&action=query&search_constraint=terms"	GO:0000072_M_phase_specific_microtubule_process) 1 0
=HYPERLINK("http://www.godatabase.org/cgi-bin/go.cgi?query=GO:0000101&auto_wild_cards=yes&view=query&action=query&search_constraint=terms"	GO:0000101_sulfur_amino_acid_transport) 1 0
=HYPERLINK("http://www.godatabase.org/cgi-bin/go.cgi?query=GO:0000147&auto_wild_cards=yes&view=query&action=query&search_constraint=terms"	GO:0000147_actin_cortical_patch_assembly) 1 0
=HYPERLINK("http://www.godatabase.org/cgi-bin/go.cgi?query=GO:0000154&auto_wild_cards=yes&view=query&action=query&search_constraint=terms"	GO:0000154_rRNA_modification) 1 0
=HYPERLINK("http://www.godatabase.org/cgi-bin/go.cgi?query=GO:0000183&auto_wild_cards=yes&view=query&action=query&search_constraint=terms"	GO:0000183_chromatin_silencing_at_rDNA) 1 0
=HYPERLINK("http://www.godatabase.org/cgi-bin/go.cgi?query=GO:0000185&auto_wild_cards=yes&view=query&action=query&search_constraint=terms"	GO:0000185_activation_of_MAPKKK_activity) 1 0
=HYPERLINK("http://www.godatabase.org/cgi-bin/go.cgi?query=GO:0000238&auto_wild_cards=yes&view=query&action=query&search_constraint=terms"	GO:0000238_zygotene) 1 0
=HYPERLINK("http://www.godatabase.org/cgi-bin/go.cgi?query=GO:0000255&auto_wild_cards=yes&view=query&action=query&search_constraint=terms"	GO:0000255_allantoin_metabolic_process) 1 0
=HYPERLINK("http://www.godatabase.org/cgi-bin/go.cgi?query=GO:0000266&auto_wild_cards=yes&view=query&action=query&search_constraint=terms"	GO:0000266_mitochondrial_fission) 1 0
=HYPERLINK("http://www.godatabase.org/cgi-bin/go.cgi?query=GO:0000273&auto_wild_cards=yes&view=query&action=query&search_constraint=terms"	GO:0000273_lipoic_acid_metabolic_process) 1 0
=HYPERLINK("http://www.godatabase.org/cgi-bin/go.cgi?query=GO:0000301&auto_wild_cards=yes&view=query&action=query&search_constraint=terms"	GO:0000301_retrograde_transport__vesicle_recycling_within_Golgi) 1 0
=HYPERLINK("http://www.godatabase.org/cgi-bin/go.cgi?query=GO:0000394&auto_wild_cards=yes&view=query&action=query&search_constraint=terms"	GO:0000394_RNA_splicing__via_endonucleolytic_cleavage_and_ligation) 1 0
=HYPERLINK("http://www.godatabase.org/cgi-bin/go.cgi?query=GO:0000429&auto_wild_cards=yes&view=query&action=query&search_constraint=terms"	GO:0000429_regulation_of_transcription_from_RNA_polymerase_II_promoter_by_carbon_catabolites) 1 0
=HYPERLINK("http://www.godatabase.org/cgi-bin/go.cgi?query=GO:0000430&auto_wild_cards=yes&view=query&action=query&search_constraint=terms"	GO:0000430_regulation_of_transcription_from_RNA_polymerase_II_promoter_by_glucose) 1 0
=HYPERLINK("http://www.godatabase.org/cgi-bin/go.cgi?query=GO:0000432&auto_wild_cards=yes&view=query&action=query&search_constraint=terms"	GO:0000432_positive_regulation_of_transcription_from_RNA_polymerase_II_promoter_by_glucose) 1 0
=HYPERLINK("http://www.godatabase.org/cgi-bin/go.cgi?query=GO:0000436&auto_wild_cards=yes&view=query&action=query&search_constraint=terms"	GO:0000436_positive_regulation_of_transcription_from_RNA_polymerase_II_promoter_by_carbon_catabolites) 1 0
=HYPERLINK("http://www.godatabase.org/cgi-bin/go.cgi?query=GO:0000448&auto_wild_cards=yes&view=query&action=query&search_constraint=terms"	GO:0000448_cleavage_in_ITS2_between_5.8S_rRNA_and_LSU-rRNA_of_tricistronic_rRNA_transcript_(SSU-rRNA__5.8S_rRNA__LSU-rRNA)) 1 0
=HYPERLINK("http://www.godatabase.org/cgi-bin/go.cgi?query=GO:0000460&auto_wild_cards=yes&view=query&action=query&search_constraint=terms"	GO:0000460_maturation_of_5.8S_rRNA) 1 0
=HYPERLINK("http://www.godatabase.org/cgi-bin/go.cgi?query=GO:0000463&auto_wild_cards=yes&view=query&action=query&search_constraint=terms"	GO:0000463_maturation_of_LSU-rRNA_from_tricistronic_rRNA_transcript_(SSU-rRNA__5.8S_rRNA__LSU-rRNA)) 1 0
=HYPERLINK("http://www.godatabase.org/cgi-bin/go.cgi?query=GO:0000466&auto_wild_cards=yes&view=query&action=query&search_constraint=terms"	GO:0000466_maturation_of_5.8S_rRNA_from_tricistronic_rRNA_transcript_(SSU-rRNA__5.8S_rRNA__LSU-rRNA)) 1 0
=HYPERLINK("http://www.godatabase.org/cgi-bin/go.cgi?query=GO:0000469&auto_wild_cards=yes&view=query&action=query&search_constraint=terms"	GO:0000469_cleavages_during_rRNA_processing) 1 0
=HYPERLINK("http://www.godatabase.org/cgi-bin/go.cgi?query=GO:0000470&auto_wild_cards=yes&view=query&action=query&search_constraint=terms"	GO:0000470_maturation_of_LSU-rRNA) 1 0
=HYPERLINK("http://www.godatabase.org/cgi-bin/go.cgi?query=GO:0000478&auto_wild_cards=yes&view=query&action=query&search_constraint=terms"	GO:0000478_endonucleolytic_cleavages_during_rRNA_processing) 1 0
=HYPERLINK("http://www.godatabase.org/cgi-bin/go.cgi?query=GO:0000479&auto_wild_cards=yes&view=query&action=query&search_constraint=terms"	GO:0000479_endonucleolytic_cleavage_of_tricistronic_rRNA_transcript_(SSU-rRNA__5.8S_rRNA__LSU-rRNA)) 1 0
=HYPERLINK("http://www.godatabase.org/cgi-bin/go.cgi?query=GO:0000705&auto_wild_cards=yes&view=query&action=query&search_constraint=terms"	GO:0000705_achiasmate_meiosis_I) 1 0
=HYPERLINK("http://www.godatabase.org/cgi-bin/go.cgi?query=GO:0000966&auto_wild_cards=yes&view=query&action=query&search_constraint=terms"	GO:0000966_RNA_5'-end_processing) 1 0
=HYPERLINK("http://www.godatabase.org/cgi-bin/go.cgi?query=GO:0001300&auto_wild_cards=yes&view=query&action=query&search_constraint=terms"	GO:0001300_chronological_cell_aging) 1 0
=HYPERLINK("http://www.godatabase.org/cgi-bin/go.cgi?query=GO:0001547&auto_wild_cards=yes&view=query&action=query&search_constraint=terms"	GO:0001547_antral_ovarian_follicle_growth) 1 0
=HYPERLINK("http://www.godatabase.org/cgi-bin/go.cgi?query=GO:0001555&auto_wild_cards=yes&view=query&action=query&search_constraint=terms"	GO:0001555_oocyte_growth) 1 0
=HYPERLINK("http://www.godatabase.org/cgi-bin/go.cgi?query=GO:0001560&auto_wild_cards=yes&view=query&action=query&search_constraint=terms"	GO:0001560_regulation_of_cell_growth_by_extracellular_stimulus) 1 0
=HYPERLINK("http://www.godatabase.org/cgi-bin/go.cgi?query=GO:0001660&auto_wild_cards=yes&view=query&action=query&search_constraint=terms"	GO:0001660_fever) 1 0
=HYPERLINK("http://www.godatabase.org/cgi-bin/go.cgi?query=GO:0001696&auto_wild_cards=yes&view=query&action=query&search_constraint=terms"	GO:0001696_gastric_acid_secretion) 1 0
=HYPERLINK("http://www.godatabase.org/cgi-bin/go.cgi?query=GO:0001712&auto_wild_cards=yes&view=query&action=query&search_constraint=terms"	GO:0001712_ectodermal_cell_fate_commitment) 1 0
=HYPERLINK("http://www.godatabase.org/cgi-bin/go.cgi?query=GO:0001714&auto_wild_cards=yes&view=query&action=query&search_constraint=terms"	GO:0001714_endodermal_cell_fate_specification) 1 0
=HYPERLINK("http://www.godatabase.org/cgi-bin/go.cgi?query=GO:0001762&auto_wild_cards=yes&view=query&action=query&search_constraint=terms"	GO:0001762_beta-alanine_transport) 1 0
=HYPERLINK("http://www.godatabase.org/cgi-bin/go.cgi?query=GO:0001766&auto_wild_cards=yes&view=query&action=query&search_constraint=terms"	GO:0001766_membrane_raft_polarization) 1 0
=HYPERLINK("http://www.godatabase.org/cgi-bin/go.cgi?query=GO:0001811&auto_wild_cards=yes&view=query&action=query&search_constraint=terms"	GO:0001811_negative_regulation_of_type_I_hypersensitivity) 1 0
=HYPERLINK("http://www.godatabase.org/cgi-bin/go.cgi?query=GO:0001821&auto_wild_cards=yes&view=query&action=query&search_constraint=terms"	GO:0001821_histamine_secretion) 1 0
=HYPERLINK("http://www.godatabase.org/cgi-bin/go.cgi?query=GO:0001826&auto_wild_cards=yes&view=query&action=query&search_constraint=terms"	GO:0001826_inner_cell_mass_cell_differentiation) 1 0
=HYPERLINK("http://www.godatabase.org/cgi-bin/go.cgi?query=GO:0001830&auto_wild_cards=yes&view=query&action=query&search_constraint=terms"	GO:0001830_trophectodermal_cell_fate_commitment) 1 0
=HYPERLINK("http://www.godatabase.org/cgi-bin/go.cgi?query=GO:0001834&auto_wild_cards=yes&view=query&action=query&search_constraint=terms"	GO:0001834_trophectodermal_cell_proliferation) 1 0
=HYPERLINK("http://www.godatabase.org/cgi-bin/go.cgi?query=GO:0001867&auto_wild_cards=yes&view=query&action=query&search_constraint=terms"	GO:0001867_complement_activation__lectin_pathway) 1 0
=HYPERLINK("http://www.godatabase.org/cgi-bin/go.cgi?query=GO:0001880&auto_wild_cards=yes&view=query&action=query&search_constraint=terms"	GO:0001880_Mullerian_duct_regression) 1 0
=HYPERLINK("http://www.godatabase.org/cgi-bin/go.cgi?query=GO:0001887&auto_wild_cards=yes&view=query&action=query&search_constraint=terms"	GO:0001887_selenium_metabolic_process) 1 0
=HYPERLINK("http://www.godatabase.org/cgi-bin/go.cgi?query=GO:0001922&auto_wild_cards=yes&view=query&action=query&search_constraint=terms"	GO:0001922_B-1_B_cell_homeostasis) 1 0
=HYPERLINK("http://www.godatabase.org/cgi-bin/go.cgi?query=GO:0001923&auto_wild_cards=yes&view=query&action=query&search_constraint=terms"	GO:0001923_B-1_B_cell_differentiation) 1 0
=HYPERLINK("http://www.godatabase.org/cgi-bin/go.cgi?query=GO:0001941&auto_wild_cards=yes&view=query&action=query&search_constraint=terms"	GO:0001941_postsynaptic_membrane_organization) 1 0
=HYPERLINK("http://www.godatabase.org/cgi-bin/go.cgi?query=GO:0001946&auto_wild_cards=yes&view=query&action=query&search_constraint=terms"	GO:0001946_lymphangiogenesis) 1 0
=HYPERLINK("http://www.godatabase.org/cgi-bin/go.cgi?query=GO:0001956&auto_wild_cards=yes&view=query&action=query&search_constraint=terms"	GO:0001956_positive_regulation_of_neurotransmitter_secretion) 1 0
=HYPERLINK("http://www.godatabase.org/cgi-bin/go.cgi?query=GO:0001961&auto_wild_cards=yes&view=query&action=query&search_constraint=terms"	GO:0001961_positive_regulation_of_cytokine-mediated_signaling_pathway) 1 0
=HYPERLINK("http://www.godatabase.org/cgi-bin/go.cgi?query=GO:0001979&auto_wild_cards=yes&view=query&action=query&search_constraint=terms"	GO:0001979_regulation_of_systemic_arterial_blood_pressure_by_chemoreceptor_signaling) 1 0
=HYPERLINK("http://www.godatabase.org/cgi-bin/go.cgi?query=GO:0001980&auto_wild_cards=yes&view=query&action=query&search_constraint=terms"	GO:0001980_regulation_of_systemic_arterial_blood_pressure_by_ischemic_conditions) 1 0
=HYPERLINK("http://www.godatabase.org/cgi-bin/go.cgi?query=GO:0001984&auto_wild_cards=yes&view=query&action=query&search_constraint=terms"	GO:0001984_vasodilation_of_artery_during_baroreceptor_response_to_increased_systemic_arterial_blood_pressure) 1 0
=HYPERLINK("http://www.godatabase.org/cgi-bin/go.cgi?query=GO:0001985&auto_wild_cards=yes&view=query&action=query&search_constraint=terms"	GO:0001985_negative_regulation_of_heart_rate_in_baroreceptor_response_to_increased_systemic_arterial_blood_pressure) 1 0
=HYPERLINK("http://www.godatabase.org/cgi-bin/go.cgi?query=GO:0001987&auto_wild_cards=yes&view=query&action=query&search_constraint=terms"	GO:0001987_vasoconstriction_of_artery_involved_in_baroreceptor_response_to_lowering_of_systemic_arterial_blood_pressure) 1 0
=HYPERLINK("http://www.godatabase.org/cgi-bin/go.cgi?query=GO:0001988&auto_wild_cards=yes&view=query&action=query&search_constraint=terms"	GO:0001988_positive_regulation_of_heart_rate_in_baroreceptor_response_to_decreased_systemic_arterial_blood_pressure) 1 0
=HYPERLINK("http://www.godatabase.org/cgi-bin/go.cgi?query=GO:0001994&auto_wild_cards=yes&view=query&action=query&search_constraint=terms"	GO:0001994_norepinephrine-epinephrine_vasoconstriction_involved_in_regulation_of_systemic_arterial_blood_pressure) 1 0
=HYPERLINK("http://www.godatabase.org/cgi-bin/go.cgi?query=GO:0002001&auto_wild_cards=yes&view=query&action=query&search_constraint=terms"	GO:0002001_renin_secretion_into_blood_stream) 1 0
=HYPERLINK("http://www.godatabase.org/cgi-bin/go.cgi?query=GO:0002002&auto_wild_cards=yes&view=query&action=query&search_constraint=terms"	GO:0002002_regulation_of_angiotensin_levels_in_blood) 1 0
=HYPERLINK("http://www.godatabase.org/cgi-bin/go.cgi?query=GO:0002003&auto_wild_cards=yes&view=query&action=query&search_constraint=terms"	GO:0002003_angiotensin_maturation) 1 0
=HYPERLINK("http://www.godatabase.org/cgi-bin/go.cgi?query=GO:0002007&auto_wild_cards=yes&view=query&action=query&search_constraint=terms"	GO:0002007_detection_of_hypoxic_conditions_in_blood_by_chemoreceptor_signaling) 1 0
=HYPERLINK("http://www.godatabase.org/cgi-bin/go.cgi?query=GO:0002017&auto_wild_cards=yes&view=query&action=query&search_constraint=terms"	GO:0002017_regulation_of_blood_volume_by_renal_aldosterone) 1 0
=HYPERLINK("http://www.godatabase.org/cgi-bin/go.cgi?query=GO:0002023&auto_wild_cards=yes&view=query&action=query&search_constraint=terms"	GO:0002023_reduction_of_food_intake_in_response_to_dietary_excess) 1 0
=HYPERLINK("http://www.godatabase.org/cgi-bin/go.cgi?query=GO:0002031&auto_wild_cards=yes&view=query&action=query&search_constraint=terms"	GO:0002031_G-protein_coupled_receptor_internalization) 1 0
=HYPERLINK("http://www.godatabase.org/cgi-bin/go.cgi?query=GO:0002036&auto_wild_cards=yes&view=query&action=query&search_constraint=terms"	GO:0002036_regulation_of_L-glutamate_transport) 1 0
=HYPERLINK("http://www.godatabase.org/cgi-bin/go.cgi?query=GO:0002040&auto_wild_cards=yes&view=query&action=query&search_constraint=terms"	GO:0002040_sprouting_angiogenesis) 1 0
=HYPERLINK("http://www.godatabase.org/cgi-bin/go.cgi?query=GO:0002041&auto_wild_cards=yes&view=query&action=query&search_constraint=terms"	GO:0002041_intussusceptive_angiogenesis) 1 0
=HYPERLINK("http://www.godatabase.org/cgi-bin/go.cgi?query=GO:0002068&auto_wild_cards=yes&view=query&action=query&search_constraint=terms"	GO:0002068_glandular_epithelial_cell_development) 1 0
=HYPERLINK("http://www.godatabase.org/cgi-bin/go.cgi?query=GO:0002069&auto_wild_cards=yes&view=query&action=query&search_constraint=terms"	GO:0002069_columnar_cuboidal_epithelial_cell_maturation) 1 0
=HYPERLINK("http://www.godatabase.org/cgi-bin/go.cgi?query=GO:0002071&auto_wild_cards=yes&view=query&action=query&search_constraint=terms"	GO:0002071_glandular_epithelial_cell_maturation) 1 0
=HYPERLINK("http://www.godatabase.org/cgi-bin/go.cgi?query=GO:0002082&auto_wild_cards=yes&view=query&action=query&search_constraint=terms"	GO:0002082_regulation_of_oxidative_phosphorylation) 1 0
=HYPERLINK("http://www.godatabase.org/cgi-bin/go.cgi?query=GO:0002084&auto_wild_cards=yes&view=query&action=query&search_constraint=terms"	GO:0002084_protein_depalmitoylation) 1 0
=HYPERLINK("http://www.godatabase.org/cgi-bin/go.cgi?query=GO:0002085&auto_wild_cards=yes&view=query&action=query&search_constraint=terms"	GO:0002085_inhibition_of_neuroepithelial_cell_differentiation) 1 0
=HYPERLINK("http://www.godatabase.org/cgi-bin/go.cgi?query=GO:0002086&auto_wild_cards=yes&view=query&action=query&search_constraint=terms"	GO:0002086_diaphragm_contraction) 1 0
=HYPERLINK("http://www.godatabase.org/cgi-bin/go.cgi?query=GO:0002118&auto_wild_cards=yes&view=query&action=query&search_constraint=terms"	GO:0002118_aggressive_behavior) 1 0
=HYPERLINK("http://www.godatabase.org/cgi-bin/go.cgi?query=GO:0002121&auto_wild_cards=yes&view=query&action=query&search_constraint=terms"	GO:0002121_inter-male_aggressive_behavior) 1 0
=HYPERLINK("http://www.godatabase.org/cgi-bin/go.cgi?query=GO:0002124&auto_wild_cards=yes&view=query&action=query&search_constraint=terms"	GO:0002124_territorial_aggressive_behavior) 1 0
=HYPERLINK("http://www.godatabase.org/cgi-bin/go.cgi?query=GO:0002227&auto_wild_cards=yes&view=query&action=query&search_constraint=terms"	GO:0002227_innate_immune_response_in_mucosa) 1 0
=HYPERLINK("http://www.godatabase.org/cgi-bin/go.cgi?query=GO:0002232&auto_wild_cards=yes&view=query&action=query&search_constraint=terms"	GO:0002232_leukocyte_chemotaxis_during_inflammatory_response) 1 0
=HYPERLINK("http://www.godatabase.org/cgi-bin/go.cgi?query=GO:0002248&auto_wild_cards=yes&view=query&action=query&search_constraint=terms"	GO:0002248_connective_tissue_replacement_during_inflammatory_response) 1 0
=HYPERLINK("http://www.godatabase.org/cgi-bin/go.cgi?query=GO:0002282&auto_wild_cards=yes&view=query&action=query&search_constraint=terms"	GO:0002282_microglial_cell_activation_during_immune_response) 1 0
=HYPERLINK("http://www.godatabase.org/cgi-bin/go.cgi?query=GO:0002287&auto_wild_cards=yes&view=query&action=query&search_constraint=terms"	GO:0002287_alpha-beta_T_cell_activation_during_immune_response) 1 0
=HYPERLINK("http://www.godatabase.org/cgi-bin/go.cgi?query=GO:0002314&auto_wild_cards=yes&view=query&action=query&search_constraint=terms"	GO:0002314_germinal_center_B_cell_differentiation) 1 0
=HYPERLINK("http://www.godatabase.org/cgi-bin/go.cgi?query=GO:0002315&auto_wild_cards=yes&view=query&action=query&search_constraint=terms"	GO:0002315_marginal_zone_B_cell_differentiation) 1 0
=HYPERLINK("http://www.godatabase.org/cgi-bin/go.cgi?query=GO:0002316&auto_wild_cards=yes&view=query&action=query&search_constraint=terms"	GO:0002316_follicular_B_cell_differentiation) 1 0
=HYPERLINK("http://www.godatabase.org/cgi-bin/go.cgi?query=GO:0002317&auto_wild_cards=yes&view=query&action=query&search_constraint=terms"	GO:0002317_plasma_cell_differentiation) 1 0
=HYPERLINK("http://www.godatabase.org/cgi-bin/go.cgi?query=GO:0002349&auto_wild_cards=yes&view=query&action=query&search_constraint=terms"	GO:0002349_histamine_production_during_acute_inflammatory_response) 1 0
=HYPERLINK("http://www.godatabase.org/cgi-bin/go.cgi?query=GO:0002351&auto_wild_cards=yes&view=query&action=query&search_constraint=terms"	GO:0002351_serotonin_production_during_acute_inflammatory_response) 1 0
=HYPERLINK("http://www.godatabase.org/cgi-bin/go.cgi?query=GO:0002355&auto_wild_cards=yes&view=query&action=query&search_constraint=terms"	GO:0002355_detection_of_tumor_cell) 1 0
=HYPERLINK("http://www.godatabase.org/cgi-bin/go.cgi?query=GO:0002370&auto_wild_cards=yes&view=query&action=query&search_constraint=terms"	GO:0002370_natural_killer_cell_cytokine_production) 1 0
=HYPERLINK("http://www.godatabase.org/cgi-bin/go.cgi?query=GO:0002371&auto_wild_cards=yes&view=query&action=query&search_constraint=terms"	GO:0002371_dendritic_cell_cytokine_production) 1 0
=HYPERLINK("http://www.godatabase.org/cgi-bin/go.cgi?query=GO:0002380&auto_wild_cards=yes&view=query&action=query&search_constraint=terms"	GO:0002380_immunoglobulin_secretion_during_immune_response) 1 0
=HYPERLINK("http://www.godatabase.org/cgi-bin/go.cgi?query=GO:0002396&auto_wild_cards=yes&view=query&action=query&search_constraint=terms"	GO:0002396_MHC_protein_complex_assembly) 1 0
=HYPERLINK("http://www.godatabase.org/cgi-bin/go.cgi?query=GO:0002397&auto_wild_cards=yes&view=query&action=query&search_constraint=terms"	GO:0002397_MHC_class_I_protein_complex_assembly) 1 0
=HYPERLINK("http://www.godatabase.org/cgi-bin/go.cgi?query=GO:0002420&auto_wild_cards=yes&view=query&action=query&search_constraint=terms"	GO:0002420_natural_killer_cell_mediated_cytotoxicity_directed_against_tumor_cell_target) 1 0
=HYPERLINK("http://www.godatabase.org/cgi-bin/go.cgi?query=GO:0002423&auto_wild_cards=yes&view=query&action=query&search_constraint=terms"	GO:0002423_natural_killer_cell_mediated_immune_response_to_tumor_cell) 1 0
=HYPERLINK("http://www.godatabase.org/cgi-bin/go.cgi?query=GO:0002424&auto_wild_cards=yes&view=query&action=query&search_constraint=terms"	GO:0002424_T_cell_mediated_immune_response_to_tumor_cell) 1 0
=HYPERLINK("http://www.godatabase.org/cgi-bin/go.cgi?query=GO:0002426&auto_wild_cards=yes&view=query&action=query&search_constraint=terms"	GO:0002426_immunoglobulin_production_in_mucosal_tissue) 1 0
=HYPERLINK("http://www.godatabase.org/cgi-bin/go.cgi?query=GO:0002431&auto_wild_cards=yes&view=query&action=query&search_constraint=terms"	GO:0002431_Fc_receptor_mediated_stimulatory_signaling_pathway) 1 0
=HYPERLINK("http://www.godatabase.org/cgi-bin/go.cgi?query=GO:0002432&auto_wild_cards=yes&view=query&action=query&search_constraint=terms"	GO:0002432_granuloma_formation) 1 0
=HYPERLINK("http://www.godatabase.org/cgi-bin/go.cgi?query=GO:0002441&auto_wild_cards=yes&view=query&action=query&search_constraint=terms"	GO:0002441_histamine_secretion_during_acute_inflammatory_response) 1 0
=HYPERLINK("http://www.godatabase.org/cgi-bin/go.cgi?query=GO:0002442&auto_wild_cards=yes&view=query&action=query&search_constraint=terms"	GO:0002442_serotonin_secretion_during_acute_inflammatory_response) 1 0
=HYPERLINK("http://www.godatabase.org/cgi-bin/go.cgi?query=GO:0002457&auto_wild_cards=yes&view=query&action=query&search_constraint=terms"	GO:0002457_T_cell_antigen_processing_and_presentation) 1 0
=HYPERLINK("http://www.godatabase.org/cgi-bin/go.cgi?query=GO:0002458&auto_wild_cards=yes&view=query&action=query&search_constraint=terms"	GO:0002458_peripheral_T_cell_tolerance_induction) 1 0
=HYPERLINK("http://www.godatabase.org/cgi-bin/go.cgi?query=GO:0002461&auto_wild_cards=yes&view=query&action=query&search_constraint=terms"	GO:0002461_tolerance_induction_dependent_upon_immune_response) 1 0
=HYPERLINK("http://www.godatabase.org/cgi-bin/go.cgi?query=GO:0002465&auto_wild_cards=yes&view=query&action=query&search_constraint=terms"	GO:0002465_peripheral_tolerance_induction) 1 0
=HYPERLINK("http://www.godatabase.org/cgi-bin/go.cgi?query=GO:0002468&auto_wild_cards=yes&view=query&action=query&search_constraint=terms"	GO:0002468_dendritic_cell_antigen_processing_and_presentation) 1 0
=HYPERLINK("http://www.godatabase.org/cgi-bin/go.cgi?query=GO:0002476&auto_wild_cards=yes&view=query&action=query&search_constraint=terms"	GO:0002476_antigen_processing_and_presentation_of_endogenous_peptide_antigen_via_MHC_class_Ib) 1 0
=HYPERLINK("http://www.godatabase.org/cgi-bin/go.cgi?query=GO:0002479&auto_wild_cards=yes&view=query&action=query&search_constraint=terms"	GO:0002479_antigen_processing_and_presentation_of_exogenous_peptide_antigen_via_MHC_class_I__TAP-dependent) 1 0
=HYPERLINK("http://www.godatabase.org/cgi-bin/go.cgi?query=GO:0002483&auto_wild_cards=yes&view=query&action=query&search_constraint=terms"	GO:0002483_antigen_processing_and_presentation_of_endogenous_peptide_antigen) 1 0
=HYPERLINK("http://www.godatabase.org/cgi-bin/go.cgi?query=GO:0002501&auto_wild_cards=yes&view=query&action=query&search_constraint=terms"	GO:0002501_peptide_antigen_assembly_with_MHC_protein_complex) 1 0
=HYPERLINK("http://www.godatabase.org/cgi-bin/go.cgi?query=GO:0002502&auto_wild_cards=yes&view=query&action=query&search_constraint=terms"	GO:0002502_peptide_antigen_assembly_with_MHC_class_I_protein_complex) 1 0
=HYPERLINK("http://www.godatabase.org/cgi-bin/go.cgi?query=GO:0002508&auto_wild_cards=yes&view=query&action=query&search_constraint=terms"	GO:0002508_central_tolerance_induction) 1 0
=HYPERLINK("http://www.godatabase.org/cgi-bin/go.cgi?query=GO:0002510&auto_wild_cards=yes&view=query&action=query&search_constraint=terms"	GO:0002510_central_B_cell_tolerance_induction) 1 0
=HYPERLINK("http://www.godatabase.org/cgi-bin/go.cgi?query=GO:0002545&auto_wild_cards=yes&view=query&action=query&search_constraint=terms"	GO:0002545_chronic_inflammatory_response_to_non-antigenic_stimulus) 1 0
=HYPERLINK("http://www.godatabase.org/cgi-bin/go.cgi?query=GO:0002553&auto_wild_cards=yes&view=query&action=query&search_constraint=terms"	GO:0002553_histamine_secretion_by_mast_cell) 1 0
=HYPERLINK("http://www.godatabase.org/cgi-bin/go.cgi?query=GO:0002554&auto_wild_cards=yes&view=query&action=query&search_constraint=terms"	GO:0002554_serotonin_secretion_by_platelet) 1 0
=HYPERLINK("http://www.godatabase.org/cgi-bin/go.cgi?query=GO:0002572&auto_wild_cards=yes&view=query&action=query&search_constraint=terms"	GO:0002572_pro-T_cell_differentiation) 1 0
=HYPERLINK("http://www.godatabase.org/cgi-bin/go.cgi?query=GO:0002577&auto_wild_cards=yes&view=query&action=query&search_constraint=terms"	GO:0002577_regulation_of_antigen_processing_and_presentation) 1 0
=HYPERLINK("http://www.godatabase.org/cgi-bin/go.cgi?query=GO:0002579&auto_wild_cards=yes&view=query&action=query&search_constraint=terms"	GO:0002579_positive_regulation_of_antigen_processing_and_presentation) 1 0
=HYPERLINK("http://www.godatabase.org/cgi-bin/go.cgi?query=GO:0002604&auto_wild_cards=yes&view=query&action=query&search_constraint=terms"	GO:0002604_regulation_of_dendritic_cell_antigen_processing_and_presentation) 1 0
=HYPERLINK("http://www.godatabase.org/cgi-bin/go.cgi?query=GO:0002606&auto_wild_cards=yes&view=query&action=query&search_constraint=terms"	GO:0002606_positive_regulation_of_dendritic_cell_antigen_processing_and_presentation) 1 0
=HYPERLINK("http://www.godatabase.org/cgi-bin/go.cgi?query=GO:0002635&auto_wild_cards=yes&view=query&action=query&search_constraint=terms"	GO:0002635_negative_regulation_of_germinal_center_formation) 1 0
=HYPERLINK("http://www.godatabase.org/cgi-bin/go.cgi?query=GO:0002646&auto_wild_cards=yes&view=query&action=query&search_constraint=terms"	GO:0002646_regulation_of_central_tolerance_induction) 1 0
=HYPERLINK("http://www.godatabase.org/cgi-bin/go.cgi?query=GO:0002648&auto_wild_cards=yes&view=query&action=query&search_constraint=terms"	GO:0002648_positive_regulation_of_central_tolerance_induction) 1 0
=HYPERLINK("http://www.godatabase.org/cgi-bin/go.cgi?query=GO:0002649&auto_wild_cards=yes&view=query&action=query&search_constraint=terms"	GO:0002649_regulation_of_tolerance_induction_to_self_antigen) 1 0
=HYPERLINK("http://www.godatabase.org/cgi-bin/go.cgi?query=GO:0002651&auto_wild_cards=yes&view=query&action=query&search_constraint=terms"	GO:0002651_positive_regulation_of_tolerance_induction_to_self_antigen) 1 0
=HYPERLINK("http://www.godatabase.org/cgi-bin/go.cgi?query=GO:0002652&auto_wild_cards=yes&view=query&action=query&search_constraint=terms"	GO:0002652_regulation_of_tolerance_induction_dependent_upon_immune_response) 1 0
=HYPERLINK("http://www.godatabase.org/cgi-bin/go.cgi?query=GO:0002654&auto_wild_cards=yes&view=query&action=query&search_constraint=terms"	GO:0002654_positive_regulation_of_tolerance_induction_dependent_upon_immune_response) 1 0
=HYPERLINK("http://www.godatabase.org/cgi-bin/go.cgi?query=GO:0002658&auto_wild_cards=yes&view=query&action=query&search_constraint=terms"	GO:0002658_regulation_of_peripheral_tolerance_induction) 1 0
=HYPERLINK("http://www.godatabase.org/cgi-bin/go.cgi?query=GO:0002660&auto_wild_cards=yes&view=query&action=query&search_constraint=terms"	GO:0002660_positive_regulation_of_peripheral_tolerance_induction) 1 0
=HYPERLINK("http://www.godatabase.org/cgi-bin/go.cgi?query=GO:0002677&auto_wild_cards=yes&view=query&action=query&search_constraint=terms"	GO:0002677_negative_regulation_of_chronic_inflammatory_response) 1 0
=HYPERLINK("http://www.godatabase.org/cgi-bin/go.cgi?query=GO:0002678&auto_wild_cards=yes&view=query&action=query&search_constraint=terms"	GO:0002678_positive_regulation_of_chronic_inflammatory_response) 1 0
=HYPERLINK("http://www.godatabase.org/cgi-bin/go.cgi?query=GO:0002701&auto_wild_cards=yes&view=query&action=query&search_constraint=terms"	GO:0002701_negative_regulation_of_production_of_molecular_mediator_of_immune_response) 1 0
=HYPERLINK("http://www.godatabase.org/cgi-bin/go.cgi?query=GO:0002719&auto_wild_cards=yes&view=query&action=query&search_constraint=terms"	GO:0002719_negative_regulation_of_cytokine_production_during_immune_response) 1 0
=HYPERLINK("http://www.godatabase.org/cgi-bin/go.cgi?query=GO:0002724&auto_wild_cards=yes&view=query&action=query&search_constraint=terms"	GO:0002724_regulation_of_T_cell_cytokine_production) 1 0
=HYPERLINK("http://www.godatabase.org/cgi-bin/go.cgi?query=GO:0002727&auto_wild_cards=yes&view=query&action=query&search_constraint=terms"	GO:0002727_regulation_of_natural_killer_cell_cytokine_production) 1 0
=HYPERLINK("http://www.godatabase.org/cgi-bin/go.cgi?query=GO:0002729&auto_wild_cards=yes&view=query&action=query&search_constraint=terms"	GO:0002729_positive_regulation_of_natural_killer_cell_cytokine_production) 1 0
=HYPERLINK("http://www.godatabase.org/cgi-bin/go.cgi?query=GO:0002730&auto_wild_cards=yes&view=query&action=query&search_constraint=terms"	GO:0002730_regulation_of_dendritic_cell_cytokine_production) 1 0
=HYPERLINK("http://www.godatabase.org/cgi-bin/go.cgi?query=GO:0002756&auto_wild_cards=yes&view=query&action=query&search_constraint=terms"	GO:0002756_MyD88-independent_toll-like_receptor_signaling_pathway) 1 0
=HYPERLINK("http://www.godatabase.org/cgi-bin/go.cgi?query=GO:0002767&auto_wild_cards=yes&view=query&action=query&search_constraint=terms"	GO:0002767_immune_response-inhibiting_cell_surface_receptor_signaling_pathway) 1 0
=HYPERLINK("http://www.godatabase.org/cgi-bin/go.cgi?query=GO:0002769&auto_wild_cards=yes&view=query&action=query&search_constraint=terms"	GO:0002769_natural_killer_cell_inhibitory_signaling_pathway) 1 0
=HYPERLINK("http://www.godatabase.org/cgi-bin/go.cgi?query=GO:0002840&auto_wild_cards=yes&view=query&action=query&search_constraint=terms"	GO:0002840_regulation_of_T_cell_mediated_immune_response_to_tumor_cell) 1 0
=HYPERLINK("http://www.godatabase.org/cgi-bin/go.cgi?query=GO:0002842&auto_wild_cards=yes&view=query&action=query&search_constraint=terms"	GO:0002842_positive_regulation_of_T_cell_mediated_immune_response_to_tumor_cell) 1 0
=HYPERLINK("http://www.godatabase.org/cgi-bin/go.cgi?query=GO:0002849&auto_wild_cards=yes&view=query&action=query&search_constraint=terms"	GO:0002849_regulation_of_peripheral_T_cell_tolerance_induction) 1 0
=HYPERLINK("http://www.godatabase.org/cgi-bin/go.cgi?query=GO:0002851&auto_wild_cards=yes&view=query&action=query&search_constraint=terms"	GO:0002851_positive_regulation_of_peripheral_T_cell_tolerance_induction) 1 0
=HYPERLINK("http://www.godatabase.org/cgi-bin/go.cgi?query=GO:0002855&auto_wild_cards=yes&view=query&action=query&search_constraint=terms"	GO:0002855_regulation_of_natural_killer_cell_mediated_immune_response_to_tumor_cell) 1 0
=HYPERLINK("http://www.godatabase.org/cgi-bin/go.cgi?query=GO:0002857&auto_wild_cards=yes&view=query&action=query&search_constraint=terms"	GO:0002857_positive_regulation_of_natural_killer_cell_mediated_immune_response_to_tumor_cell) 1 0
=HYPERLINK("http://www.godatabase.org/cgi-bin/go.cgi?query=GO:0002858&auto_wild_cards=yes&view=query&action=query&search_constraint=terms"	GO:0002858_regulation_of_natural_killer_cell_mediated_cytotoxicity_directed_against_tumor_cell_target) 1 0
=HYPERLINK("http://www.godatabase.org/cgi-bin/go.cgi?query=GO:0002860&auto_wild_cards=yes&view=query&action=query&search_constraint=terms"	GO:0002860_positive_regulation_of_natural_killer_cell_mediated_cytotoxicity_directed_against_tumor_cell_target) 1 0
=HYPERLINK("http://www.godatabase.org/cgi-bin/go.cgi?query=GO:0002880&auto_wild_cards=yes&view=query&action=query&search_constraint=terms"	GO:0002880_regulation_of_chronic_inflammatory_response_to_non-antigenic_stimulus) 1 0
=HYPERLINK("http://www.godatabase.org/cgi-bin/go.cgi?query=GO:0002882&auto_wild_cards=yes&view=query&action=query&search_constraint=terms"	GO:0002882_positive_regulation_of_chronic_inflammatory_response_to_non-antigenic_stimulus) 1 0
=HYPERLINK("http://www.godatabase.org/cgi-bin/go.cgi?query=GO:0002895&auto_wild_cards=yes&view=query&action=query&search_constraint=terms"	GO:0002895_regulation_of_central_B_cell_tolerance_induction) 1 0
=HYPERLINK("http://www.godatabase.org/cgi-bin/go.cgi?query=GO:0002897&auto_wild_cards=yes&view=query&action=query&search_constraint=terms"	GO:0002897_positive_regulation_of_central_B_cell_tolerance_induction) 1 0
=HYPERLINK("http://www.godatabase.org/cgi-bin/go.cgi?query=GO:0002901&auto_wild_cards=yes&view=query&action=query&search_constraint=terms"	GO:0002901_mature_B_cell_apoptosis) 1 0
=HYPERLINK("http://www.godatabase.org/cgi-bin/go.cgi?query=GO:0002903&auto_wild_cards=yes&view=query&action=query&search_constraint=terms"	GO:0002903_negative_regulation_of_B_cell_apoptosis) 1 0
=HYPERLINK("http://www.godatabase.org/cgi-bin/go.cgi?query=GO:0002905&auto_wild_cards=yes&view=query&action=query&search_constraint=terms"	GO:0002905_regulation_of_mature_B_cell_apoptosis) 1 0
=HYPERLINK("http://www.godatabase.org/cgi-bin/go.cgi?query=GO:0002906&auto_wild_cards=yes&view=query&action=query&search_constraint=terms"	GO:0002906_negative_regulation_of_mature_B_cell_apoptosis) 1 0
=HYPERLINK("http://www.godatabase.org/cgi-bin/go.cgi?query=GO:0003011&auto_wild_cards=yes&view=query&action=query&search_constraint=terms"	GO:0003011_involuntary_skeletal_muscle_contraction) 1 0
=HYPERLINK("http://www.godatabase.org/cgi-bin/go.cgi?query=GO:0003027&auto_wild_cards=yes&view=query&action=query&search_constraint=terms"	GO:0003027_regulation_of_systemic_arterial_blood_pressure_by_carotid_body_chemoreceptor_signaling) 1 0
=HYPERLINK("http://www.godatabase.org/cgi-bin/go.cgi?query=GO:0003029&auto_wild_cards=yes&view=query&action=query&search_constraint=terms"	GO:0003029_detection_of_hypoxic_conditions_in_blood_by_carotid_body_chemoreceptor_signaling) 1 0
=HYPERLINK("http://www.godatabase.org/cgi-bin/go.cgi?query=GO:0003032&auto_wild_cards=yes&view=query&action=query&search_constraint=terms"	GO:0003032_detection_of_oxygen) 1 0
=HYPERLINK("http://www.godatabase.org/cgi-bin/go.cgi?query=GO:0003056&auto_wild_cards=yes&view=query&action=query&search_constraint=terms"	GO:0003056_regulation_of_vascular_smooth_muscle_contraction) 1 0
=HYPERLINK("http://www.godatabase.org/cgi-bin/go.cgi?query=GO:0003062&auto_wild_cards=yes&view=query&action=query&search_constraint=terms"	GO:0003062_regulation_of_heart_rate_by_chemical_signal) 1 0
=HYPERLINK("http://www.godatabase.org/cgi-bin/go.cgi?query=GO:0003065&auto_wild_cards=yes&view=query&action=query&search_constraint=terms"	GO:0003065_positive_regulation_of_heart_rate_by_epinephrine) 1 0
=HYPERLINK("http://www.godatabase.org/cgi-bin/go.cgi?query=GO:0003068&auto_wild_cards=yes&view=query&action=query&search_constraint=terms"	GO:0003068_regulation_of_systemic_arterial_blood_pressure_by_acetylcholine) 1 0
=HYPERLINK("http://www.godatabase.org/cgi-bin/go.cgi?query=GO:0003069&auto_wild_cards=yes&view=query&action=query&search_constraint=terms"	GO:0003069_vasodilation_by_acetylcholine_involved_in_regulation_of_systemic_arterial_blood_pressure) 1 0
=HYPERLINK("http://www.godatabase.org/cgi-bin/go.cgi?query=GO:0003070&auto_wild_cards=yes&view=query&action=query&search_constraint=terms"	GO:0003070_regulation_of_systemic_arterial_blood_pressure_by_neurotransmitter) 1 0
=HYPERLINK("http://www.godatabase.org/cgi-bin/go.cgi?query=GO:0003097&auto_wild_cards=yes&view=query&action=query&search_constraint=terms"	GO:0003097_renal_water_transport) 1 0
=HYPERLINK("http://www.godatabase.org/cgi-bin/go.cgi?query=GO:0005979&auto_wild_cards=yes&view=query&action=query&search_constraint=terms"	GO:0005979_regulation_of_glycogen_biosynthetic_process) 1 0
=HYPERLINK("http://www.godatabase.org/cgi-bin/go.cgi?query=GO:0005984&auto_wild_cards=yes&view=query&action=query&search_constraint=terms"	GO:0005984_disaccharide_metabolic_process) 1 0
=HYPERLINK("http://www.godatabase.org/cgi-bin/go.cgi?query=GO:0005988&auto_wild_cards=yes&view=query&action=query&search_constraint=terms"	GO:0005988_lactose_metabolic_process) 1 0
=HYPERLINK("http://www.godatabase.org/cgi-bin/go.cgi?query=GO:0005989&auto_wild_cards=yes&view=query&action=query&search_constraint=terms"	GO:0005989_lactose_biosynthetic_process) 1 0
=HYPERLINK("http://www.godatabase.org/cgi-bin/go.cgi?query=GO:0005997&auto_wild_cards=yes&view=query&action=query&search_constraint=terms"	GO:0005997_xylulose_metabolic_process) 1 0
=HYPERLINK("http://www.godatabase.org/cgi-bin/go.cgi?query=GO:0006000&auto_wild_cards=yes&view=query&action=query&search_constraint=terms"	GO:0006000_fructose_metabolic_process) 1 0
=HYPERLINK("http://www.godatabase.org/cgi-bin/go.cgi?query=GO:0006002&auto_wild_cards=yes&view=query&action=query&search_constraint=terms"	GO:0006002_fructose_6-phosphate_metabolic_process) 1 0
=HYPERLINK("http://www.godatabase.org/cgi-bin/go.cgi?query=GO:0006004&auto_wild_cards=yes&view=query&action=query&search_constraint=terms"	GO:0006004_fucose_metabolic_process) 1 0
=HYPERLINK("http://www.godatabase.org/cgi-bin/go.cgi?query=GO:0006013&auto_wild_cards=yes&view=query&action=query&search_constraint=terms"	GO:0006013_mannose_metabolic_process) 1 0
=HYPERLINK("http://www.godatabase.org/cgi-bin/go.cgi?query=GO:0006060&auto_wild_cards=yes&view=query&action=query&search_constraint=terms"	GO:0006060_sorbitol_metabolic_process) 1 0
=HYPERLINK("http://www.godatabase.org/cgi-bin/go.cgi?query=GO:0006064&auto_wild_cards=yes&view=query&action=query&search_constraint=terms"	GO:0006064_glucuronate_catabolic_process) 1 0
=HYPERLINK("http://www.godatabase.org/cgi-bin/go.cgi?query=GO:0006086&auto_wild_cards=yes&view=query&action=query&search_constraint=terms"	GO:0006086_acetyl-CoA_biosynthetic_process_from_pyruvate) 1 0
=HYPERLINK("http://www.godatabase.org/cgi-bin/go.cgi?query=GO:0006098&auto_wild_cards=yes&view=query&action=query&search_constraint=terms"	GO:0006098_pentose-phosphate_shunt) 1 0
=HYPERLINK("http://www.godatabase.org/cgi-bin/go.cgi?query=GO:0006101&auto_wild_cards=yes&view=query&action=query&search_constraint=terms"	GO:0006101_citrate_metabolic_process) 1 0
=HYPERLINK("http://www.godatabase.org/cgi-bin/go.cgi?query=GO:0006104&auto_wild_cards=yes&view=query&action=query&search_constraint=terms"	GO:0006104_succinyl-CoA_metabolic_process) 1 0
=HYPERLINK("http://www.godatabase.org/cgi-bin/go.cgi?query=GO:0006116&auto_wild_cards=yes&view=query&action=query&search_constraint=terms"	GO:0006116_NADH_oxidation) 1 0
=HYPERLINK("http://www.godatabase.org/cgi-bin/go.cgi?query=GO:0006120&auto_wild_cards=yes&view=query&action=query&search_constraint=terms"	GO:0006120_mitochondrial_electron_transport__NADH_to_ubiquinone) 1 0
=HYPERLINK("http://www.godatabase.org/cgi-bin/go.cgi?query=GO:0006154&auto_wild_cards=yes&view=query&action=query&search_constraint=terms"	GO:0006154_adenosine_catabolic_process) 1 0
=HYPERLINK("http://www.godatabase.org/cgi-bin/go.cgi?query=GO:0006157&auto_wild_cards=yes&view=query&action=query&search_constraint=terms"	GO:0006157_deoxyadenosine_catabolic_process) 1 0
=HYPERLINK("http://www.godatabase.org/cgi-bin/go.cgi?query=GO:0006167&auto_wild_cards=yes&view=query&action=query&search_constraint=terms"	GO:0006167_AMP_biosynthetic_process) 1 0
=HYPERLINK("http://www.godatabase.org/cgi-bin/go.cgi?query=GO:0006175&auto_wild_cards=yes&view=query&action=query&search_constraint=terms"	GO:0006175_dATP_biosynthetic_process) 1 0
=HYPERLINK("http://www.godatabase.org/cgi-bin/go.cgi?query=GO:0006178&auto_wild_cards=yes&view=query&action=query&search_constraint=terms"	GO:0006178_guanine_salvage) 1 0
=HYPERLINK("http://www.godatabase.org/cgi-bin/go.cgi?query=GO:0006196&auto_wild_cards=yes&view=query&action=query&search_constraint=terms"	GO:0006196_AMP_catabolic_process) 1 0
=HYPERLINK("http://www.godatabase.org/cgi-bin/go.cgi?query=GO:0006203&auto_wild_cards=yes&view=query&action=query&search_constraint=terms"	GO:0006203_dGTP_catabolic_process) 1 0
=HYPERLINK("http://www.godatabase.org/cgi-bin/go.cgi?query=GO:0006208&auto_wild_cards=yes&view=query&action=query&search_constraint=terms"	GO:0006208_pyrimidine_base_catabolic_process) 1 0
=HYPERLINK("http://www.godatabase.org/cgi-bin/go.cgi?query=GO:0006221&auto_wild_cards=yes&view=query&action=query&search_constraint=terms"	GO:0006221_pyrimidine_nucleotide_biosynthetic_process) 1 0
=HYPERLINK("http://www.godatabase.org/cgi-bin/go.cgi?query=GO:0006235&auto_wild_cards=yes&view=query&action=query&search_constraint=terms"	GO:0006235_dTTP_biosynthetic_process) 1 0
=HYPERLINK("http://www.godatabase.org/cgi-bin/go.cgi?query=GO:0006244&auto_wild_cards=yes&view=query&action=query&search_constraint=terms"	GO:0006244_pyrimidine_nucleotide_catabolic_process) 1 0
=HYPERLINK("http://www.godatabase.org/cgi-bin/go.cgi?query=GO:0006269&auto_wild_cards=yes&view=query&action=query&search_constraint=terms"	GO:0006269_DNA_replication__synthesis_of_RNA_primer) 1 0
=HYPERLINK("http://www.godatabase.org/cgi-bin/go.cgi?query=GO:0006283&auto_wild_cards=yes&view=query&action=query&search_constraint=terms"	GO:0006283_transcription-coupled_nucleotide-excision_repair) 1 0
=HYPERLINK("http://www.godatabase.org/cgi-bin/go.cgi?query=GO:0006296&auto_wild_cards=yes&view=query&action=query&search_constraint=terms"	GO:0006296_nucleotide-excision_repair__DNA_incision__5'-to_lesion) 1 0
=HYPERLINK("http://www.godatabase.org/cgi-bin/go.cgi?query=GO:0006307&auto_wild_cards=yes&view=query&action=query&search_constraint=terms"	GO:0006307_DNA_dealkylation) 1 0
=HYPERLINK("http://www.godatabase.org/cgi-bin/go.cgi?query=GO:0006337&auto_wild_cards=yes&view=query&action=query&search_constraint=terms"	GO:0006337_nucleosome_disassembly) 1 0
=HYPERLINK("http://www.godatabase.org/cgi-bin/go.cgi?query=GO:0006344&auto_wild_cards=yes&view=query&action=query&search_constraint=terms"	GO:0006344_maintenance_of_chromatin_silencing) 1 0
=HYPERLINK("http://www.godatabase.org/cgi-bin/go.cgi?query=GO:0006356&auto_wild_cards=yes&view=query&action=query&search_constraint=terms"	GO:0006356_regulation_of_transcription_from_RNA_polymerase_I_promoter) 1 0
=HYPERLINK("http://www.godatabase.org/cgi-bin/go.cgi?query=GO:0006388&auto_wild_cards=yes&view=query&action=query&search_constraint=terms"	GO:0006388_tRNA_splicing__via_endonucleolytic_cleavage_and_ligation) 1 0
=HYPERLINK("http://www.godatabase.org/cgi-bin/go.cgi?query=GO:0006407&auto_wild_cards=yes&view=query&action=query&search_constraint=terms"	GO:0006407_rRNA_export_from_nucleus) 1 0
=HYPERLINK("http://www.godatabase.org/cgi-bin/go.cgi?query=GO:0006419&auto_wild_cards=yes&view=query&action=query&search_constraint=terms"	GO:0006419_alanyl-tRNA_aminoacylation) 1 0
=HYPERLINK("http://www.godatabase.org/cgi-bin/go.cgi?query=GO:0006434&auto_wild_cards=yes&view=query&action=query&search_constraint=terms"	GO:0006434_seryl-tRNA_aminoacylation) 1 0
=HYPERLINK("http://www.godatabase.org/cgi-bin/go.cgi?query=GO:0006447&auto_wild_cards=yes&view=query&action=query&search_constraint=terms"	GO:0006447_regulation_of_translational_initiation_by_iron) 1 0
=HYPERLINK("http://www.godatabase.org/cgi-bin/go.cgi?query=GO:0006463&auto_wild_cards=yes&view=query&action=query&search_constraint=terms"	GO:0006463_steroid_hormone_receptor_complex_assembly) 1 0
=HYPERLINK("http://www.godatabase.org/cgi-bin/go.cgi?query=GO:0006467&auto_wild_cards=yes&view=query&action=query&search_constraint=terms"	GO:0006467_protein_thiol-disulfide_exchange) 1 0
=HYPERLINK("http://www.godatabase.org/cgi-bin/go.cgi?query=GO:0006474&auto_wild_cards=yes&view=query&action=query&search_constraint=terms"	GO:0006474_N-terminal_protein_amino_acid_acetylation) 1 0
=HYPERLINK("http://www.godatabase.org/cgi-bin/go.cgi?query=GO:0006481&auto_wild_cards=yes&view=query&action=query&search_constraint=terms"	GO:0006481_C-terminal_protein_amino_acid_methylation) 1 0
=HYPERLINK("http://www.godatabase.org/cgi-bin/go.cgi?query=GO:0006488&auto_wild_cards=yes&view=query&action=query&search_constraint=terms"	GO:0006488_dolichol-linked_oligosaccharide_biosynthetic_process) 1 0
=HYPERLINK("http://www.godatabase.org/cgi-bin/go.cgi?query=GO:0006494&auto_wild_cards=yes&view=query&action=query&search_constraint=terms"	GO:0006494_protein_amino_acid_terminal_glycosylation) 1 0
=HYPERLINK("http://www.godatabase.org/cgi-bin/go.cgi?query=GO:0006496&auto_wild_cards=yes&view=query&action=query&search_constraint=terms"	GO:0006496_protein_amino_acid_terminal_N-glycosylation) 1 0
=HYPERLINK("http://www.godatabase.org/cgi-bin/go.cgi?query=GO:0006500&auto_wild_cards=yes&view=query&action=query&search_constraint=terms"	GO:0006500_N-terminal_protein_palmitoylation) 1 0
=HYPERLINK("http://www.godatabase.org/cgi-bin/go.cgi?query=GO:0006507&auto_wild_cards=yes&view=query&action=query&search_constraint=terms"	GO:0006507_GPI_anchor_release) 1 0
=HYPERLINK("http://www.godatabase.org/cgi-bin/go.cgi?query=GO:0006537&auto_wild_cards=yes&view=query&action=query&search_constraint=terms"	GO:0006537_glutamate_biosynthetic_process) 1 0
=HYPERLINK("http://www.godatabase.org/cgi-bin/go.cgi?query=GO:0006544&auto_wild_cards=yes&view=query&action=query&search_constraint=terms"	GO:0006544_glycine_metabolic_process) 1 0
=HYPERLINK("http://www.godatabase.org/cgi-bin/go.cgi?query=GO:0006549&auto_wild_cards=yes&view=query&action=query&search_constraint=terms"	GO:0006549_isoleucine_metabolic_process) 1 0
=HYPERLINK("http://www.godatabase.org/cgi-bin/go.cgi?query=GO:0006553&auto_wild_cards=yes&view=query&action=query&search_constraint=terms"	GO:0006553_lysine_metabolic_process) 1 0
=HYPERLINK("http://www.godatabase.org/cgi-bin/go.cgi?query=GO:0006554&auto_wild_cards=yes&view=query&action=query&search_constraint=terms"	GO:0006554_lysine_catabolic_process) 1 0
=HYPERLINK("http://www.godatabase.org/cgi-bin/go.cgi?query=GO:0006556&auto_wild_cards=yes&view=query&action=query&search_constraint=terms"	GO:0006556_S-adenosylmethionine_biosynthetic_process) 1 0
=HYPERLINK("http://www.godatabase.org/cgi-bin/go.cgi?query=GO:0006559&auto_wild_cards=yes&view=query&action=query&search_constraint=terms"	GO:0006559_L-phenylalanine_catabolic_process) 1 0
=HYPERLINK("http://www.godatabase.org/cgi-bin/go.cgi?query=GO:0006569&auto_wild_cards=yes&view=query&action=query&search_constraint=terms"	GO:0006569_tryptophan_catabolic_process) 1 0
=HYPERLINK("http://www.godatabase.org/cgi-bin/go.cgi?query=GO:0006572&auto_wild_cards=yes&view=query&action=query&search_constraint=terms"	GO:0006572_tyrosine_catabolic_process) 1 0
=HYPERLINK("http://www.godatabase.org/cgi-bin/go.cgi?query=GO:0006573&auto_wild_cards=yes&view=query&action=query&search_constraint=terms"	GO:0006573_valine_metabolic_process) 1 0
=HYPERLINK("http://www.godatabase.org/cgi-bin/go.cgi?query=GO:0006581&auto_wild_cards=yes&view=query&action=query&search_constraint=terms"	GO:0006581_acetylcholine_catabolic_process) 1 0
=HYPERLINK("http://www.godatabase.org/cgi-bin/go.cgi?query=GO:0006585&auto_wild_cards=yes&view=query&action=query&search_constraint=terms"	GO:0006585_dopamine_biosynthetic_process_from_tyrosine) 1 0
=HYPERLINK("http://www.godatabase.org/cgi-bin/go.cgi?query=GO:0006590&auto_wild_cards=yes&view=query&action=query&search_constraint=terms"	GO:0006590_thyroid_hormone_generation) 1 0
=HYPERLINK("http://www.godatabase.org/cgi-bin/go.cgi?query=GO:0006591&auto_wild_cards=yes&view=query&action=query&search_constraint=terms"	GO:0006591_ornithine_metabolic_process) 1 0
=HYPERLINK("http://www.godatabase.org/cgi-bin/go.cgi?query=GO:0006596&auto_wild_cards=yes&view=query&action=query&search_constraint=terms"	GO:0006596_polyamine_biosynthetic_process) 1 0
=HYPERLINK("http://www.godatabase.org/cgi-bin/go.cgi?query=GO:0006597&auto_wild_cards=yes&view=query&action=query&search_constraint=terms"	GO:0006597_spermine_biosynthetic_process) 1 0
=HYPERLINK("http://www.godatabase.org/cgi-bin/go.cgi?query=GO:0006601&auto_wild_cards=yes&view=query&action=query&search_constraint=terms"	GO:0006601_creatine_biosynthetic_process) 1 0
=HYPERLINK("http://www.godatabase.org/cgi-bin/go.cgi?query=GO:0006613&auto_wild_cards=yes&view=query&action=query&search_constraint=terms"	GO:0006613_cotranslational_protein_targeting_to_membrane) 1 0
=HYPERLINK("http://www.godatabase.org/cgi-bin/go.cgi?query=GO:0006622&auto_wild_cards=yes&view=query&action=query&search_constraint=terms"	GO:0006622_protein_targeting_to_lysosome) 1 0
=HYPERLINK("http://www.godatabase.org/cgi-bin/go.cgi?query=GO:0006627&auto_wild_cards=yes&view=query&action=query&search_constraint=terms"	GO:0006627_mitochondrial_protein_processing_during_import) 1 0
=HYPERLINK("http://www.godatabase.org/cgi-bin/go.cgi?query=GO:0006653&auto_wild_cards=yes&view=query&action=query&search_constraint=terms"	GO:0006653_lecithin_metabolic_process) 1 0
=HYPERLINK("http://www.godatabase.org/cgi-bin/go.cgi?query=GO:0006654&auto_wild_cards=yes&view=query&action=query&search_constraint=terms"	GO:0006654_phosphatidic_acid_biosynthetic_process) 1 0
=HYPERLINK("http://www.godatabase.org/cgi-bin/go.cgi?query=GO:0006658&auto_wild_cards=yes&view=query&action=query&search_constraint=terms"	GO:0006658_phosphatidylserine_metabolic_process) 1 0
=HYPERLINK("http://www.godatabase.org/cgi-bin/go.cgi?query=GO:0006659&auto_wild_cards=yes&view=query&action=query&search_constraint=terms"	GO:0006659_phosphatidylserine_biosynthetic_process) 1 0
=HYPERLINK("http://www.godatabase.org/cgi-bin/go.cgi?query=GO:0006667&auto_wild_cards=yes&view=query&action=query&search_constraint=terms"	GO:0006667_sphinganine_metabolic_process) 1 0
=HYPERLINK("http://www.godatabase.org/cgi-bin/go.cgi?query=GO:0006668&auto_wild_cards=yes&view=query&action=query&search_constraint=terms"	GO:0006668_sphinganine-1-phosphate_metabolic_process) 1 0
=HYPERLINK("http://www.godatabase.org/cgi-bin/go.cgi?query=GO:0006678&auto_wild_cards=yes&view=query&action=query&search_constraint=terms"	GO:0006678_glucosylceramide_metabolic_process) 1 0
=HYPERLINK("http://www.godatabase.org/cgi-bin/go.cgi?query=GO:0006682&auto_wild_cards=yes&view=query&action=query&search_constraint=terms"	GO:0006682_galactosylceramide_biosynthetic_process) 1 0
=HYPERLINK("http://www.godatabase.org/cgi-bin/go.cgi?query=GO:0006685&auto_wild_cards=yes&view=query&action=query&search_constraint=terms"	GO:0006685_sphingomyelin_catabolic_process) 1 0
=HYPERLINK("http://www.godatabase.org/cgi-bin/go.cgi?query=GO:0006700&auto_wild_cards=yes&view=query&action=query&search_constraint=terms"	GO:0006700_C21-steroid_hormone_biosynthetic_process) 1 0
=HYPERLINK("http://www.godatabase.org/cgi-bin/go.cgi?query=GO:0006705&auto_wild_cards=yes&view=query&action=query&search_constraint=terms"	GO:0006705_mineralocorticoid_biosynthetic_process) 1 0
=HYPERLINK("http://www.godatabase.org/cgi-bin/go.cgi?query=GO:0006709&auto_wild_cards=yes&view=query&action=query&search_constraint=terms"	GO:0006709_progesterone_catabolic_process) 1 0
=HYPERLINK("http://www.godatabase.org/cgi-bin/go.cgi?query=GO:0006729&auto_wild_cards=yes&view=query&action=query&search_constraint=terms"	GO:0006729_tetrahydrobiopterin_biosynthetic_process) 1 0
=HYPERLINK("http://www.godatabase.org/cgi-bin/go.cgi?query=GO:0006734&auto_wild_cards=yes&view=query&action=query&search_constraint=terms"	GO:0006734_NADH_metabolic_process) 1 0
=HYPERLINK("http://www.godatabase.org/cgi-bin/go.cgi?query=GO:0006740&auto_wild_cards=yes&view=query&action=query&search_constraint=terms"	GO:0006740_NADPH_regeneration) 1 0
=HYPERLINK("http://www.godatabase.org/cgi-bin/go.cgi?query=GO:0006741&auto_wild_cards=yes&view=query&action=query&search_constraint=terms"	GO:0006741_NADP_biosynthetic_process) 1 0
=HYPERLINK("http://www.godatabase.org/cgi-bin/go.cgi?query=GO:0006743&auto_wild_cards=yes&view=query&action=query&search_constraint=terms"	GO:0006743_ubiquinone_metabolic_process) 1 0
=HYPERLINK("http://www.godatabase.org/cgi-bin/go.cgi?query=GO:0006744&auto_wild_cards=yes&view=query&action=query&search_constraint=terms"	GO:0006744_ubiquinone_biosynthetic_process) 1 0
=HYPERLINK("http://www.godatabase.org/cgi-bin/go.cgi?query=GO:0006772&auto_wild_cards=yes&view=query&action=query&search_constraint=terms"	GO:0006772_thiamin_metabolic_process) 1 0
=HYPERLINK("http://www.godatabase.org/cgi-bin/go.cgi?query=GO:0006784&auto_wild_cards=yes&view=query&action=query&search_constraint=terms"	GO:0006784_heme_a_biosynthetic_process) 1 0
=HYPERLINK("http://www.godatabase.org/cgi-bin/go.cgi?query=GO:0006797&auto_wild_cards=yes&view=query&action=query&search_constraint=terms"	GO:0006797_polyphosphate_metabolic_process) 1 0
=HYPERLINK("http://www.godatabase.org/cgi-bin/go.cgi?query=GO:0006798&auto_wild_cards=yes&view=query&action=query&search_constraint=terms"	GO:0006798_polyphosphate_catabolic_process) 1 0
=HYPERLINK("http://www.godatabase.org/cgi-bin/go.cgi?query=GO:0006824&auto_wild_cards=yes&view=query&action=query&search_constraint=terms"	GO:0006824_cobalt_ion_transport) 1 0
=HYPERLINK("http://www.godatabase.org/cgi-bin/go.cgi?query=GO:0006842&auto_wild_cards=yes&view=query&action=query&search_constraint=terms"	GO:0006842_tricarboxylic_acid_transport) 1 0
=HYPERLINK("http://www.godatabase.org/cgi-bin/go.cgi?query=GO:0006844&auto_wild_cards=yes&view=query&action=query&search_constraint=terms"	GO:0006844_acyl_carnitine_transport) 1 0
=HYPERLINK("http://www.godatabase.org/cgi-bin/go.cgi?query=GO:0006855&auto_wild_cards=yes&view=query&action=query&search_constraint=terms"	GO:0006855_multidrug_transport) 1 0
=HYPERLINK("http://www.godatabase.org/cgi-bin/go.cgi?query=GO:0006863&auto_wild_cards=yes&view=query&action=query&search_constraint=terms"	GO:0006863_purine_transport) 1 0
=HYPERLINK("http://www.godatabase.org/cgi-bin/go.cgi?query=GO:0006890&auto_wild_cards=yes&view=query&action=query&search_constraint=terms"	GO:0006890_retrograde_vesicle-mediated_transport__Golgi_to_ER) 1 0
=HYPERLINK("http://www.godatabase.org/cgi-bin/go.cgi?query=GO:0006891&auto_wild_cards=yes&view=query&action=query&search_constraint=terms"	GO:0006891_intra-Golgi_vesicle-mediated_transport) 1 0
=HYPERLINK("http://www.godatabase.org/cgi-bin/go.cgi?query=GO:0006893&auto_wild_cards=yes&view=query&action=query&search_constraint=terms"	GO:0006893_Golgi_to_plasma_membrane_transport) 1 0
=HYPERLINK("http://www.godatabase.org/cgi-bin/go.cgi?query=GO:0006895&auto_wild_cards=yes&view=query&action=query&search_constraint=terms"	GO:0006895_Golgi_to_endosome_transport) 1 0
=HYPERLINK("http://www.godatabase.org/cgi-bin/go.cgi?query=GO:0006896&auto_wild_cards=yes&view=query&action=query&search_constraint=terms"	GO:0006896_Golgi_to_vacuole_transport) 1 0
=HYPERLINK("http://www.godatabase.org/cgi-bin/go.cgi?query=GO:0006900&auto_wild_cards=yes&view=query&action=query&search_constraint=terms"	GO:0006900_membrane_budding) 1 0
=HYPERLINK("http://www.godatabase.org/cgi-bin/go.cgi?query=GO:0006930&auto_wild_cards=yes&view=query&action=query&search_constraint=terms"	GO:0006930_substrate-bound_cell_migration__cell_extension) 1 0
=HYPERLINK("http://www.godatabase.org/cgi-bin/go.cgi?query=GO:0006931&auto_wild_cards=yes&view=query&action=query&search_constraint=terms"	GO:0006931_substrate-bound_cell_migration__cell_attachment_to_substrate) 1 0
=HYPERLINK("http://www.godatabase.org/cgi-bin/go.cgi?query=GO:0006933&auto_wild_cards=yes&view=query&action=query&search_constraint=terms"	GO:0006933_negative_regulation_of_cell_adhesion_involved_in_substrate-bound_cell_migration) 1 0
=HYPERLINK("http://www.godatabase.org/cgi-bin/go.cgi?query=GO:0006957&auto_wild_cards=yes&view=query&action=query&search_constraint=terms"	GO:0006957_complement_activation__alternative_pathway) 1 0
=HYPERLINK("http://www.godatabase.org/cgi-bin/go.cgi?query=GO:0006958&auto_wild_cards=yes&view=query&action=query&search_constraint=terms"	GO:0006958_complement_activation__classical_pathway) 1 0
=HYPERLINK("http://www.godatabase.org/cgi-bin/go.cgi?query=GO:0006978&auto_wild_cards=yes&view=query&action=query&search_constraint=terms"	GO:0006978_DNA_damage_response__signal_transduction_by_p53_class_mediator_resulting_in_transcription_of_p21_class_mediator) 1 0
=HYPERLINK("http://www.godatabase.org/cgi-bin/go.cgi?query=GO:0007016&auto_wild_cards=yes&view=query&action=query&search_constraint=terms"	GO:0007016_cytoskeletal_anchoring_at_plasma_membrane) 1 0
=HYPERLINK("http://www.godatabase.org/cgi-bin/go.cgi?query=GO:0007021&auto_wild_cards=yes&view=query&action=query&search_constraint=terms"	GO:0007021_tubulin_complex_assembly) 1 0
=HYPERLINK("http://www.godatabase.org/cgi-bin/go.cgi?query=GO:0007052&auto_wild_cards=yes&view=query&action=query&search_constraint=terms"	GO:0007052_mitotic_spindle_organization) 1 0
=HYPERLINK("http://www.godatabase.org/cgi-bin/go.cgi?query=GO:0007056&auto_wild_cards=yes&view=query&action=query&search_constraint=terms"	GO:0007056_spindle_assembly_involved_in_female_meiosis) 1 0
=HYPERLINK("http://www.godatabase.org/cgi-bin/go.cgi?query=GO:0007057&auto_wild_cards=yes&view=query&action=query&search_constraint=terms"	GO:0007057_spindle_assembly_involved_in_female_meiosis_I) 1 0
=HYPERLINK("http://www.godatabase.org/cgi-bin/go.cgi?query=GO:0007063&auto_wild_cards=yes&view=query&action=query&search_constraint=terms"	GO:0007063_regulation_of_sister_chromatid_cohesion) 1 0
=HYPERLINK("http://www.godatabase.org/cgi-bin/go.cgi?query=GO:0007065&auto_wild_cards=yes&view=query&action=query&search_constraint=terms"	GO:0007065_male_meiosis_sister_chromatid_cohesion) 1 0
=HYPERLINK("http://www.godatabase.org/cgi-bin/go.cgi?query=GO:0007076&auto_wild_cards=yes&view=query&action=query&search_constraint=terms"	GO:0007076_mitotic_chromosome_condensation) 1 0
=HYPERLINK("http://www.godatabase.org/cgi-bin/go.cgi?query=GO:0007095&auto_wild_cards=yes&view=query&action=query&search_constraint=terms"	GO:0007095_mitotic_cell_cycle_G2_M_transition_DNA_damage_checkpoint) 1 0
=HYPERLINK("http://www.godatabase.org/cgi-bin/go.cgi?query=GO:0007096&auto_wild_cards=yes&view=query&action=query&search_constraint=terms"	GO:0007096_regulation_of_exit_from_mitosis) 1 0
=HYPERLINK("http://www.godatabase.org/cgi-bin/go.cgi?query=GO:0007158&auto_wild_cards=yes&view=query&action=query&search_constraint=terms"	GO:0007158_neuron_adhesion) 1 0
=HYPERLINK("http://www.godatabase.org/cgi-bin/go.cgi?query=GO:0007168&auto_wild_cards=yes&view=query&action=query&search_constraint=terms"	GO:0007168_receptor_guanylyl_cyclase_signaling_pathway) 1 0
=HYPERLINK("http://www.godatabase.org/cgi-bin/go.cgi?query=GO:0007197&auto_wild_cards=yes&view=query&action=query&search_constraint=terms"	GO:0007197_inhibition_of_adenylate_cyclase_activity_by_muscarinic_acetylcholine_receptor_signaling_pathway) 1 0
=HYPERLINK("http://www.godatabase.org/cgi-bin/go.cgi?query=GO:0007207&auto_wild_cards=yes&view=query&action=query&search_constraint=terms"	GO:0007207_activation_of_phospholipase_C_activity_by_muscarinic_acetylcholine_receptor_signaling_pathway) 1 0
=HYPERLINK("http://www.godatabase.org/cgi-bin/go.cgi?query=GO:0007208&auto_wild_cards=yes&view=query&action=query&search_constraint=terms"	GO:0007208_activation_of_phospholipase_C_activity_by_serotonin_receptor_signaling_pathway) 1 0
=HYPERLINK("http://www.godatabase.org/cgi-bin/go.cgi?query=GO:0007217&auto_wild_cards=yes&view=query&action=query&search_constraint=terms"	GO:0007217_tachykinin_receptor_signaling_pathway) 1 0
=HYPERLINK("http://www.godatabase.org/cgi-bin/go.cgi?query=GO:0007221&auto_wild_cards=yes&view=query&action=query&search_constraint=terms"	GO:0007221_positive_regulation_of_transcription_of_Notch_receptor_target) 1 0
=HYPERLINK("http://www.godatabase.org/cgi-bin/go.cgi?query=GO:0007223&auto_wild_cards=yes&view=query&action=query&search_constraint=terms"	GO:0007223_Wnt_receptor_signaling_pathway__calcium_modulating_pathway) 1 0
=HYPERLINK("http://www.godatabase.org/cgi-bin/go.cgi?query=GO:0007225&auto_wild_cards=yes&view=query&action=query&search_constraint=terms"	GO:0007225_patched_ligand_processing) 1 0
=HYPERLINK("http://www.godatabase.org/cgi-bin/go.cgi?query=GO:0007227&auto_wild_cards=yes&view=query&action=query&search_constraint=terms"	GO:0007227_signal_transduction_downstream_of_smoothened) 1 0
=HYPERLINK("http://www.godatabase.org/cgi-bin/go.cgi?query=GO:0007228&auto_wild_cards=yes&view=query&action=query&search_constraint=terms"	GO:0007228_positive_regulation_of_hh_target_transcription_factor_activity) 1 0
=HYPERLINK("http://www.godatabase.org/cgi-bin/go.cgi?query=GO:0007231&auto_wild_cards=yes&view=query&action=query&search_constraint=terms"	GO:0007231_osmosensory_signaling_pathway) 1 0
=HYPERLINK("http://www.godatabase.org/cgi-bin/go.cgi?query=GO:0007284&auto_wild_cards=yes&view=query&action=query&search_constraint=terms"	GO:0007284_spermatogonial_cell_division) 1 0
=HYPERLINK("http://www.godatabase.org/cgi-bin/go.cgi?query=GO:0007290&auto_wild_cards=yes&view=query&action=query&search_constraint=terms"	GO:0007290_spermatid_nucleus_elongation) 1 0
=HYPERLINK("http://www.godatabase.org/cgi-bin/go.cgi?query=GO:0007296&auto_wild_cards=yes&view=query&action=query&search_constraint=terms"	GO:0007296_vitellogenesis) 1 0
=HYPERLINK("http://www.godatabase.org/cgi-bin/go.cgi?query=GO:0007321&auto_wild_cards=yes&view=query&action=query&search_constraint=terms"	GO:0007321_sperm_displacement) 1 0
=HYPERLINK("http://www.godatabase.org/cgi-bin/go.cgi?query=GO:0007380&auto_wild_cards=yes&view=query&action=query&search_constraint=terms"	GO:0007380_specification_of_segmental_identity__head) 1 0
=HYPERLINK("http://www.godatabase.org/cgi-bin/go.cgi?query=GO:0007382&auto_wild_cards=yes&view=query&action=query&search_constraint=terms"	GO:0007382_specification_of_segmental_identity__maxillary_segment) 1 0
=HYPERLINK("http://www.godatabase.org/cgi-bin/go.cgi?query=GO:0007400&auto_wild_cards=yes&view=query&action=query&search_constraint=terms"	GO:0007400_neuroblast_fate_determination) 1 0
=HYPERLINK("http://www.godatabase.org/cgi-bin/go.cgi?query=GO:0007402&auto_wild_cards=yes&view=query&action=query&search_constraint=terms"	GO:0007402_ganglion_mother_cell_fate_determination) 1 0
=HYPERLINK("http://www.godatabase.org/cgi-bin/go.cgi?query=GO:0007495&auto_wild_cards=yes&view=query&action=query&search_constraint=terms"	GO:0007495_visceral_mesoderm-endoderm_interaction_involved_in_midgut_development) 1 0
=HYPERLINK("http://www.godatabase.org/cgi-bin/go.cgi?query=GO:0007497&auto_wild_cards=yes&view=query&action=query&search_constraint=terms"	GO:0007497_posterior_midgut_development) 1 0
=HYPERLINK("http://www.godatabase.org/cgi-bin/go.cgi?query=GO:0007499&auto_wild_cards=yes&view=query&action=query&search_constraint=terms"	GO:0007499_ectoderm_and_mesoderm_interaction) 1 0
=HYPERLINK("http://www.godatabase.org/cgi-bin/go.cgi?query=GO:0007500&auto_wild_cards=yes&view=query&action=query&search_constraint=terms"	GO:0007500_mesodermal_cell_fate_determination) 1 0
=HYPERLINK("http://www.godatabase.org/cgi-bin/go.cgi?query=GO:0007509&auto_wild_cards=yes&view=query&action=query&search_constraint=terms"	GO:0007509_mesoderm_migration) 1 0
=HYPERLINK("http://www.godatabase.org/cgi-bin/go.cgi?query=GO:0007518&auto_wild_cards=yes&view=query&action=query&search_constraint=terms"	GO:0007518_myoblast_cell_fate_determination) 1 0
=HYPERLINK("http://www.godatabase.org/cgi-bin/go.cgi?query=GO:0007521&auto_wild_cards=yes&view=query&action=query&search_constraint=terms"	GO:0007521_muscle_cell_fate_determination) 1 0
=HYPERLINK("http://www.godatabase.org/cgi-bin/go.cgi?query=GO:0007522&auto_wild_cards=yes&view=query&action=query&search_constraint=terms"	GO:0007522_visceral_muscle_development) 1 0
=HYPERLINK("http://www.godatabase.org/cgi-bin/go.cgi?query=GO:0007529&auto_wild_cards=yes&view=query&action=query&search_constraint=terms"	GO:0007529_establishment_of_synaptic_specificity_at_neuromuscular_junction) 1 0
=HYPERLINK("http://www.godatabase.org/cgi-bin/go.cgi?query=GO:0007538&auto_wild_cards=yes&view=query&action=query&search_constraint=terms"	GO:0007538_primary_sex_determination) 1 0
=HYPERLINK("http://www.godatabase.org/cgi-bin/go.cgi?query=GO:0007542&auto_wild_cards=yes&view=query&action=query&search_constraint=terms"	GO:0007542_primary_sex_determination__germ-line) 1 0
=HYPERLINK("http://www.godatabase.org/cgi-bin/go.cgi?query=GO:0007567&auto_wild_cards=yes&view=query&action=query&search_constraint=terms"	GO:0007567_parturition) 1 0
=HYPERLINK("http://www.godatabase.org/cgi-bin/go.cgi?query=GO:0007614&auto_wild_cards=yes&view=query&action=query&search_constraint=terms"	GO:0007614_short-term_memory) 1 0
=HYPERLINK("http://www.godatabase.org/cgi-bin/go.cgi?query=GO:0007621&auto_wild_cards=yes&view=query&action=query&search_constraint=terms"	GO:0007621_negative_regulation_of_female_receptivity) 1 0
=HYPERLINK("http://www.godatabase.org/cgi-bin/go.cgi?query=GO:0008049&auto_wild_cards=yes&view=query&action=query&search_constraint=terms"	GO:0008049_male_courtship_behavior) 1 0
=HYPERLINK("http://www.godatabase.org/cgi-bin/go.cgi?query=GO:0008050&auto_wild_cards=yes&view=query&action=query&search_constraint=terms"	GO:0008050_female_courtship_behavior) 1 0
=HYPERLINK("http://www.godatabase.org/cgi-bin/go.cgi?query=GO:0008052&auto_wild_cards=yes&view=query&action=query&search_constraint=terms"	GO:0008052_sensory_organ_boundary_specification) 1 0
=HYPERLINK("http://www.godatabase.org/cgi-bin/go.cgi?query=GO:0008054&auto_wild_cards=yes&view=query&action=query&search_constraint=terms"	GO:0008054_cyclin_catabolic_process) 1 0
=HYPERLINK("http://www.godatabase.org/cgi-bin/go.cgi?query=GO:0008057&auto_wild_cards=yes&view=query&action=query&search_constraint=terms"	GO:0008057_eye_pigment_granule_organization) 1 0
=HYPERLINK("http://www.godatabase.org/cgi-bin/go.cgi?query=GO:0008078&auto_wild_cards=yes&view=query&action=query&search_constraint=terms"	GO:0008078_mesodermal_cell_migration) 1 0
=HYPERLINK("http://www.godatabase.org/cgi-bin/go.cgi?query=GO:0008208&auto_wild_cards=yes&view=query&action=query&search_constraint=terms"	GO:0008208_C21-steroid_hormone_catabolic_process) 1 0
=HYPERLINK("http://www.godatabase.org/cgi-bin/go.cgi?query=GO:0008216&auto_wild_cards=yes&view=query&action=query&search_constraint=terms"	GO:0008216_spermidine_metabolic_process) 1 0
=HYPERLINK("http://www.godatabase.org/cgi-bin/go.cgi?query=GO:0008292&auto_wild_cards=yes&view=query&action=query&search_constraint=terms"	GO:0008292_acetylcholine_biosynthetic_process) 1 0
=HYPERLINK("http://www.godatabase.org/cgi-bin/go.cgi?query=GO:0008295&auto_wild_cards=yes&view=query&action=query&search_constraint=terms"	GO:0008295_spermidine_biosynthetic_process) 1 0
=HYPERLINK("http://www.godatabase.org/cgi-bin/go.cgi?query=GO:0008300&auto_wild_cards=yes&view=query&action=query&search_constraint=terms"	GO:0008300_isoprenoid_catabolic_process) 1 0
=HYPERLINK("http://www.godatabase.org/cgi-bin/go.cgi?query=GO:0008333&auto_wild_cards=yes&view=query&action=query&search_constraint=terms"	GO:0008333_endosome_to_lysosome_transport) 1 0
=HYPERLINK("http://www.godatabase.org/cgi-bin/go.cgi?query=GO:0008355&auto_wild_cards=yes&view=query&action=query&search_constraint=terms"	GO:0008355_olfactory_learning) 1 0
=HYPERLINK("http://www.godatabase.org/cgi-bin/go.cgi?query=GO:0008611&auto_wild_cards=yes&view=query&action=query&search_constraint=terms"	GO:0008611_ether_lipid_biosynthetic_process) 1 0
=HYPERLINK("http://www.godatabase.org/cgi-bin/go.cgi?query=GO:0008626&auto_wild_cards=yes&view=query&action=query&search_constraint=terms"	GO:0008626_induction_of_apoptosis_by_granzyme) 1 0
=HYPERLINK("http://www.godatabase.org/cgi-bin/go.cgi?query=GO:0008633&auto_wild_cards=yes&view=query&action=query&search_constraint=terms"	GO:0008633_activation_of_pro-apoptotic_gene_products) 1 0
=HYPERLINK("http://www.godatabase.org/cgi-bin/go.cgi?query=GO:0008653&auto_wild_cards=yes&view=query&action=query&search_constraint=terms"	GO:0008653_lipopolysaccharide_metabolic_process) 1 0
=HYPERLINK("http://www.godatabase.org/cgi-bin/go.cgi?query=GO:0009068&auto_wild_cards=yes&view=query&action=query&search_constraint=terms"	GO:0009068_aspartate_family_amino_acid_catabolic_process) 1 0
=HYPERLINK("http://www.godatabase.org/cgi-bin/go.cgi?query=GO:0009084&auto_wild_cards=yes&view=query&action=query&search_constraint=terms"	GO:0009084_glutamine_family_amino_acid_biosynthetic_process) 1 0
=HYPERLINK("http://www.godatabase.org/cgi-bin/go.cgi?query=GO:0009088&auto_wild_cards=yes&view=query&action=query&search_constraint=terms"	GO:0009088_threonine_biosynthetic_process) 1 0
=HYPERLINK("http://www.godatabase.org/cgi-bin/go.cgi?query=GO:0009105&auto_wild_cards=yes&view=query&action=query&search_constraint=terms"	GO:0009105_lipoic_acid_biosynthetic_process) 1 0
=HYPERLINK("http://www.godatabase.org/cgi-bin/go.cgi?query=GO:0009109&auto_wild_cards=yes&view=query&action=query&search_constraint=terms"	GO:0009109_coenzyme_catabolic_process) 1 0
=HYPERLINK("http://www.godatabase.org/cgi-bin/go.cgi?query=GO:0009111&auto_wild_cards=yes&view=query&action=query&search_constraint=terms"	GO:0009111_vitamin_catabolic_process) 1 0
=HYPERLINK("http://www.godatabase.org/cgi-bin/go.cgi?query=GO:0009113&auto_wild_cards=yes&view=query&action=query&search_constraint=terms"	GO:0009113_purine_base_biosynthetic_process) 1 0
=HYPERLINK("http://www.godatabase.org/cgi-bin/go.cgi?query=GO:0009127&auto_wild_cards=yes&view=query&action=query&search_constraint=terms"	GO:0009127_purine_nucleoside_monophosphate_biosynthetic_process) 1 0
=HYPERLINK("http://www.godatabase.org/cgi-bin/go.cgi?query=GO:0009128&auto_wild_cards=yes&view=query&action=query&search_constraint=terms"	GO:0009128_purine_nucleoside_monophosphate_catabolic_process) 1 0
=HYPERLINK("http://www.godatabase.org/cgi-bin/go.cgi?query=GO:0009129&auto_wild_cards=yes&view=query&action=query&search_constraint=terms"	GO:0009129_pyrimidine_nucleoside_monophosphate_metabolic_process) 1 0
=HYPERLINK("http://www.godatabase.org/cgi-bin/go.cgi?query=GO:0009131&auto_wild_cards=yes&view=query&action=query&search_constraint=terms"	GO:0009131_pyrimidine_nucleoside_monophosphate_catabolic_process) 1 0
=HYPERLINK("http://www.godatabase.org/cgi-bin/go.cgi?query=GO:0009133&auto_wild_cards=yes&view=query&action=query&search_constraint=terms"	GO:0009133_nucleoside_diphosphate_biosynthetic_process) 1 0
=HYPERLINK("http://www.godatabase.org/cgi-bin/go.cgi?query=GO:0009145&auto_wild_cards=yes&view=query&action=query&search_constraint=terms"	GO:0009145_purine_nucleoside_triphosphate_biosynthetic_process) 1 0
=HYPERLINK("http://www.godatabase.org/cgi-bin/go.cgi?query=GO:0009147&auto_wild_cards=yes&view=query&action=query&search_constraint=terms"	GO:0009147_pyrimidine_nucleoside_triphosphate_metabolic_process) 1 0
=HYPERLINK("http://www.godatabase.org/cgi-bin/go.cgi?query=GO:0009148&auto_wild_cards=yes&view=query&action=query&search_constraint=terms"	GO:0009148_pyrimidine_nucleoside_triphosphate_biosynthetic_process) 1 0
=HYPERLINK("http://www.godatabase.org/cgi-bin/go.cgi?query=GO:0009152&auto_wild_cards=yes&view=query&action=query&search_constraint=terms"	GO:0009152_purine_ribonucleotide_biosynthetic_process) 1 0
=HYPERLINK("http://www.godatabase.org/cgi-bin/go.cgi?query=GO:0009153&auto_wild_cards=yes&view=query&action=query&search_constraint=terms"	GO:0009153_purine_deoxyribonucleotide_biosynthetic_process) 1 0
=HYPERLINK("http://www.godatabase.org/cgi-bin/go.cgi?query=GO:0009156&auto_wild_cards=yes&view=query&action=query&search_constraint=terms"	GO:0009156_ribonucleoside_monophosphate_biosynthetic_process) 1 0
=HYPERLINK("http://www.godatabase.org/cgi-bin/go.cgi?query=GO:0009158&auto_wild_cards=yes&view=query&action=query&search_constraint=terms"	GO:0009158_ribonucleoside_monophosphate_catabolic_process) 1 0
=HYPERLINK("http://www.godatabase.org/cgi-bin/go.cgi?query=GO:0009159&auto_wild_cards=yes&view=query&action=query&search_constraint=terms"	GO:0009159_deoxyribonucleoside_monophosphate_catabolic_process) 1 0
=HYPERLINK("http://www.godatabase.org/cgi-bin/go.cgi?query=GO:0009162&auto_wild_cards=yes&view=query&action=query&search_constraint=terms"	GO:0009162_deoxyribonucleoside_monophosphate_metabolic_process) 1 0
=HYPERLINK("http://www.godatabase.org/cgi-bin/go.cgi?query=GO:0009168&auto_wild_cards=yes&view=query&action=query&search_constraint=terms"	GO:0009168_purine_ribonucleoside_monophosphate_biosynthetic_process) 1 0
=HYPERLINK("http://www.godatabase.org/cgi-bin/go.cgi?query=GO:0009169&auto_wild_cards=yes&view=query&action=query&search_constraint=terms"	GO:0009169_purine_ribonucleoside_monophosphate_catabolic_process) 1 0
=HYPERLINK("http://www.godatabase.org/cgi-bin/go.cgi?query=GO:0009176&auto_wild_cards=yes&view=query&action=query&search_constraint=terms"	GO:0009176_pyrimidine_deoxyribonucleoside_monophosphate_metabolic_process) 1 0
=HYPERLINK("http://www.godatabase.org/cgi-bin/go.cgi?query=GO:0009178&auto_wild_cards=yes&view=query&action=query&search_constraint=terms"	GO:0009178_pyrimidine_deoxyribonucleoside_monophosphate_catabolic_process) 1 0
=HYPERLINK("http://www.godatabase.org/cgi-bin/go.cgi?query=GO:0009211&auto_wild_cards=yes&view=query&action=query&search_constraint=terms"	GO:0009211_pyrimidine_deoxyribonucleoside_triphosphate_metabolic_process) 1 0
=HYPERLINK("http://www.godatabase.org/cgi-bin/go.cgi?query=GO:0009212&auto_wild_cards=yes&view=query&action=query&search_constraint=terms"	GO:0009212_pyrimidine_deoxyribonucleoside_triphosphate_biosynthetic_process) 1 0
=HYPERLINK("http://www.godatabase.org/cgi-bin/go.cgi?query=GO:0009216&auto_wild_cards=yes&view=query&action=query&search_constraint=terms"	GO:0009216_purine_deoxyribonucleoside_triphosphate_biosynthetic_process) 1 0
=HYPERLINK("http://www.godatabase.org/cgi-bin/go.cgi?query=GO:0009221&auto_wild_cards=yes&view=query&action=query&search_constraint=terms"	GO:0009221_pyrimidine_deoxyribonucleotide_biosynthetic_process) 1 0
=HYPERLINK("http://www.godatabase.org/cgi-bin/go.cgi?query=GO:0009223&auto_wild_cards=yes&view=query&action=query&search_constraint=terms"	GO:0009223_pyrimidine_deoxyribonucleotide_catabolic_process) 1 0
=HYPERLINK("http://www.godatabase.org/cgi-bin/go.cgi?query=GO:0009260&auto_wild_cards=yes&view=query&action=query&search_constraint=terms"	GO:0009260_ribonucleotide_biosynthetic_process) 1 0
=HYPERLINK("http://www.godatabase.org/cgi-bin/go.cgi?query=GO:0009405&auto_wild_cards=yes&view=query&action=query&search_constraint=terms"	GO:0009405_pathogenesis) 1 0
=HYPERLINK("http://www.godatabase.org/cgi-bin/go.cgi?query=GO:0009414&auto_wild_cards=yes&view=query&action=query&search_constraint=terms"	GO:0009414_response_to_water_deprivation) 1 0
=HYPERLINK("http://www.godatabase.org/cgi-bin/go.cgi?query=GO:0009415&auto_wild_cards=yes&view=query&action=query&search_constraint=terms"	GO:0009415_response_to_water) 1 0
=HYPERLINK("http://www.godatabase.org/cgi-bin/go.cgi?query=GO:0009449&auto_wild_cards=yes&view=query&action=query&search_constraint=terms"	GO:0009449_gamma-aminobutyric_acid_biosynthetic_process) 1 0
=HYPERLINK("http://www.godatabase.org/cgi-bin/go.cgi?query=GO:0009450&auto_wild_cards=yes&view=query&action=query&search_constraint=terms"	GO:0009450_gamma-aminobutyric_acid_catabolic_process) 1 0
=HYPERLINK("http://www.godatabase.org/cgi-bin/go.cgi?query=GO:0009589&auto_wild_cards=yes&view=query&action=query&search_constraint=terms"	GO:0009589_detection_of_UV) 1 0
=HYPERLINK("http://www.godatabase.org/cgi-bin/go.cgi?query=GO:0009590&auto_wild_cards=yes&view=query&action=query&search_constraint=terms"	GO:0009590_detection_of_gravity) 1 0
=HYPERLINK("http://www.godatabase.org/cgi-bin/go.cgi?query=GO:0009624&auto_wild_cards=yes&view=query&action=query&search_constraint=terms"	GO:0009624_response_to_nematode) 1 0
=HYPERLINK("http://www.godatabase.org/cgi-bin/go.cgi?query=GO:0009629&auto_wild_cards=yes&view=query&action=query&search_constraint=terms"	GO:0009629_response_to_gravity) 1 0
=HYPERLINK("http://www.godatabase.org/cgi-bin/go.cgi?query=GO:0009648&auto_wild_cards=yes&view=query&action=query&search_constraint=terms"	GO:0009648_photoperiodism) 1 0
=HYPERLINK("http://www.godatabase.org/cgi-bin/go.cgi?query=GO:0009690&auto_wild_cards=yes&view=query&action=query&search_constraint=terms"	GO:0009690_cytokinin_metabolic_process) 1 0
=HYPERLINK("http://www.godatabase.org/cgi-bin/go.cgi?query=GO:0009691&auto_wild_cards=yes&view=query&action=query&search_constraint=terms"	GO:0009691_cytokinin_biosynthetic_process) 1 0
=HYPERLINK("http://www.godatabase.org/cgi-bin/go.cgi?query=GO:0009786&auto_wild_cards=yes&view=query&action=query&search_constraint=terms"	GO:0009786_regulation_of_asymmetric_cell_division) 1 0
=HYPERLINK("http://www.godatabase.org/cgi-bin/go.cgi?query=GO:0009794&auto_wild_cards=yes&view=query&action=query&search_constraint=terms"	GO:0009794_regulation_of_mitotic_cell_cycle__embryonic) 1 0
=HYPERLINK("http://www.godatabase.org/cgi-bin/go.cgi?query=GO:0009956&auto_wild_cards=yes&view=query&action=query&search_constraint=terms"	GO:0009956_radial_pattern_formation) 1 0
=HYPERLINK("http://www.godatabase.org/cgi-bin/go.cgi?query=GO:0009957&auto_wild_cards=yes&view=query&action=query&search_constraint=terms"	GO:0009957_epidermal_cell_fate_specification) 1 0
=HYPERLINK("http://www.godatabase.org/cgi-bin/go.cgi?query=GO:0009992&auto_wild_cards=yes&view=query&action=query&search_constraint=terms"	GO:0009992_cellular_water_homeostasis) 1 0
=HYPERLINK("http://www.godatabase.org/cgi-bin/go.cgi?query=GO:0010032&auto_wild_cards=yes&view=query&action=query&search_constraint=terms"	GO:0010032_meiotic_chromosome_condensation) 1 0
=HYPERLINK("http://www.godatabase.org/cgi-bin/go.cgi?query=GO:0010039&auto_wild_cards=yes&view=query&action=query&search_constraint=terms"	GO:0010039_response_to_iron_ion) 1 0
=HYPERLINK("http://www.godatabase.org/cgi-bin/go.cgi?query=GO:0010042&auto_wild_cards=yes&view=query&action=query&search_constraint=terms"	GO:0010042_response_to_manganese_ion) 1 0
=HYPERLINK("http://www.godatabase.org/cgi-bin/go.cgi?query=GO:0010045&auto_wild_cards=yes&view=query&action=query&search_constraint=terms"	GO:0010045_response_to_nickel_ion) 1 0
=HYPERLINK("http://www.godatabase.org/cgi-bin/go.cgi?query=GO:0010046&auto_wild_cards=yes&view=query&action=query&search_constraint=terms"	GO:0010046_response_to_mycotoxin) 1 0
=HYPERLINK("http://www.godatabase.org/cgi-bin/go.cgi?query=GO:0010107&auto_wild_cards=yes&view=query&action=query&search_constraint=terms"	GO:0010107_potassium_ion_import) 1 0
=HYPERLINK("http://www.godatabase.org/cgi-bin/go.cgi?query=GO:0010155&auto_wild_cards=yes&view=query&action=query&search_constraint=terms"	GO:0010155_regulation_of_proton_transport) 1 0
=HYPERLINK("http://www.godatabase.org/cgi-bin/go.cgi?query=GO:0010160&auto_wild_cards=yes&view=query&action=query&search_constraint=terms"	GO:0010160_formation_of_organ_boundary) 1 0
=HYPERLINK("http://www.godatabase.org/cgi-bin/go.cgi?query=GO:0010260&auto_wild_cards=yes&view=query&action=query&search_constraint=terms"	GO:0010260_organ_senescence) 1 0
=HYPERLINK("http://www.godatabase.org/cgi-bin/go.cgi?query=GO:0010310&auto_wild_cards=yes&view=query&action=query&search_constraint=terms"	GO:0010310_regulation_of_hydrogen_peroxide_metabolic_process) 1 0
=HYPERLINK("http://www.godatabase.org/cgi-bin/go.cgi?query=GO:0010447&auto_wild_cards=yes&view=query&action=query&search_constraint=terms"	GO:0010447_response_to_acidity) 1 0
=HYPERLINK("http://www.godatabase.org/cgi-bin/go.cgi?query=GO:0010452&auto_wild_cards=yes&view=query&action=query&search_constraint=terms"	GO:0010452_histone_H3-K36_methylation) 1 0
=HYPERLINK("http://www.godatabase.org/cgi-bin/go.cgi?query=GO:0010455&auto_wild_cards=yes&view=query&action=query&search_constraint=terms"	GO:0010455_positive_regulation_of_cell_fate_commitment) 1 0
=HYPERLINK("http://www.godatabase.org/cgi-bin/go.cgi?query=GO:0010470&auto_wild_cards=yes&view=query&action=query&search_constraint=terms"	GO:0010470_regulation_of_gastrulation) 1 0
=HYPERLINK("http://www.godatabase.org/cgi-bin/go.cgi?query=GO:0010508&auto_wild_cards=yes&view=query&action=query&search_constraint=terms"	GO:0010508_positive_regulation_of_autophagy) 1 0
=HYPERLINK("http://www.godatabase.org/cgi-bin/go.cgi?query=GO:0010519&auto_wild_cards=yes&view=query&action=query&search_constraint=terms"	GO:0010519_negative_regulation_of_phospholipase_activity) 1 0
=HYPERLINK("http://www.godatabase.org/cgi-bin/go.cgi?query=GO:0010520&auto_wild_cards=yes&view=query&action=query&search_constraint=terms"	GO:0010520_regulation_of_reciprocal_meiotic_recombination) 1 0
=HYPERLINK("http://www.godatabase.org/cgi-bin/go.cgi?query=GO:0010523&auto_wild_cards=yes&view=query&action=query&search_constraint=terms"	GO:0010523_negative_regulation_of_calcium_ion_transport_into_cytosol) 1 0
=HYPERLINK("http://www.godatabase.org/cgi-bin/go.cgi?query=GO:0010543&auto_wild_cards=yes&view=query&action=query&search_constraint=terms"	GO:0010543_regulation_of_platelet_activation) 1 0
=HYPERLINK("http://www.godatabase.org/cgi-bin/go.cgi?query=GO:0010561&auto_wild_cards=yes&view=query&action=query&search_constraint=terms"	GO:0010561_negative_regulation_of_glycoprotein_biosynthetic_process) 1 0
=HYPERLINK("http://www.godatabase.org/cgi-bin/go.cgi?query=GO:0010569&auto_wild_cards=yes&view=query&action=query&search_constraint=terms"	GO:0010569_regulation_of_double-strand_break_repair_via_homologous_recombination) 1 0
=HYPERLINK("http://www.godatabase.org/cgi-bin/go.cgi?query=GO:0010572&auto_wild_cards=yes&view=query&action=query&search_constraint=terms"	GO:0010572_positive_regulation_of_platelet_activation) 1 0
=HYPERLINK("http://www.godatabase.org/cgi-bin/go.cgi?query=GO:0010594&auto_wild_cards=yes&view=query&action=query&search_constraint=terms"	GO:0010594_regulation_of_endothelial_cell_migration) 1 0
=HYPERLINK("http://www.godatabase.org/cgi-bin/go.cgi?query=GO:0010596&auto_wild_cards=yes&view=query&action=query&search_constraint=terms"	GO:0010596_negative_regulation_of_endothelial_cell_migration) 1 0
=HYPERLINK("http://www.godatabase.org/cgi-bin/go.cgi?query=GO:0010611&auto_wild_cards=yes&view=query&action=query&search_constraint=terms"	GO:0010611_regulation_of_cardiac_muscle_hypertrophy) 1 0
=HYPERLINK("http://www.godatabase.org/cgi-bin/go.cgi?query=GO:0010612&auto_wild_cards=yes&view=query&action=query&search_constraint=terms"	GO:0010612_regulation_of_cardiac_muscle_adaptation) 1 0
=HYPERLINK("http://www.godatabase.org/cgi-bin/go.cgi?query=GO:0010614&auto_wild_cards=yes&view=query&action=query&search_constraint=terms"	GO:0010614_negative_regulation_of_cardiac_muscle_hypertrophy) 1 0
=HYPERLINK("http://www.godatabase.org/cgi-bin/go.cgi?query=GO:0010616&auto_wild_cards=yes&view=query&action=query&search_constraint=terms"	GO:0010616_negative_regulation_of_cardiac_muscle_adaptation) 1 0
=HYPERLINK("http://www.godatabase.org/cgi-bin/go.cgi?query=GO:0010634&auto_wild_cards=yes&view=query&action=query&search_constraint=terms"	GO:0010634_positive_regulation_of_epithelial_cell_migration) 1 0
=HYPERLINK("http://www.godatabase.org/cgi-bin/go.cgi?query=GO:0010656&auto_wild_cards=yes&view=query&action=query&search_constraint=terms"	GO:0010656_negative_regulation_of_muscle_cell_apoptosis) 1 0
=HYPERLINK("http://www.godatabase.org/cgi-bin/go.cgi?query=GO:0010657&auto_wild_cards=yes&view=query&action=query&search_constraint=terms"	GO:0010657_muscle_cell_apoptosis) 1 0
=HYPERLINK("http://www.godatabase.org/cgi-bin/go.cgi?query=GO:0010658&auto_wild_cards=yes&view=query&action=query&search_constraint=terms"	GO:0010658_striated_muscle_cell_apoptosis) 1 0
=HYPERLINK("http://www.godatabase.org/cgi-bin/go.cgi?query=GO:0010659&auto_wild_cards=yes&view=query&action=query&search_constraint=terms"	GO:0010659_cardiac_muscle_cell_apoptosis) 1 0
=HYPERLINK("http://www.godatabase.org/cgi-bin/go.cgi?query=GO:0010660&auto_wild_cards=yes&view=query&action=query&search_constraint=terms"	GO:0010660_regulation_of_muscle_cell_apoptosis) 1 0
=HYPERLINK("http://www.godatabase.org/cgi-bin/go.cgi?query=GO:0010662&auto_wild_cards=yes&view=query&action=query&search_constraint=terms"	GO:0010662_regulation_of_striated_muscle_cell_apoptosis) 1 0
=HYPERLINK("http://www.godatabase.org/cgi-bin/go.cgi?query=GO:0010664&auto_wild_cards=yes&view=query&action=query&search_constraint=terms"	GO:0010664_negative_regulation_of_striated_muscle_cell_apoptosis) 1 0
=HYPERLINK("http://www.godatabase.org/cgi-bin/go.cgi?query=GO:0010665&auto_wild_cards=yes&view=query&action=query&search_constraint=terms"	GO:0010665_regulation_of_cardiac_muscle_cell_apoptosis) 1 0
=HYPERLINK("http://www.godatabase.org/cgi-bin/go.cgi?query=GO:0010667&auto_wild_cards=yes&view=query&action=query&search_constraint=terms"	GO:0010667_negative_regulation_of_cardiac_muscle_cell_apoptosis) 1 0
=HYPERLINK("http://www.godatabase.org/cgi-bin/go.cgi?query=GO:0010668&auto_wild_cards=yes&view=query&action=query&search_constraint=terms"	GO:0010668_ectodermal_cell_differentiation) 1 0
=HYPERLINK("http://www.godatabase.org/cgi-bin/go.cgi?query=GO:0010671&auto_wild_cards=yes&view=query&action=query&search_constraint=terms"	GO:0010671_negative_regulation_of_oxygen_and_reactive_oxygen_species_metabolic_process) 1 0
=HYPERLINK("http://www.godatabase.org/cgi-bin/go.cgi?query=GO:0010719&auto_wild_cards=yes&view=query&action=query&search_constraint=terms"	GO:0010719_negative_regulation_of_epithelial_to_mesenchymal_transition) 1 0
=HYPERLINK("http://www.godatabase.org/cgi-bin/go.cgi?query=GO:0010735&auto_wild_cards=yes&view=query&action=query&search_constraint=terms"	GO:0010735_positive_regulation_of_transcription_via_serum_response_element_binding) 1 0
=HYPERLINK("http://www.godatabase.org/cgi-bin/go.cgi?query=GO:0010825&auto_wild_cards=yes&view=query&action=query&search_constraint=terms"	GO:0010825_positive_regulation_of_centrosome_duplication) 1 0
=HYPERLINK("http://www.godatabase.org/cgi-bin/go.cgi?query=GO:0010845&auto_wild_cards=yes&view=query&action=query&search_constraint=terms"	GO:0010845_positive_regulation_of_reciprocal_meiotic_recombination) 1 0
=HYPERLINK("http://www.godatabase.org/cgi-bin/go.cgi?query=GO:0010850&auto_wild_cards=yes&view=query&action=query&search_constraint=terms"	GO:0010850_chemoreceptor_signaling_pathway_involved_in_regulation_of_blood_pressure) 1 0
=HYPERLINK("http://www.godatabase.org/cgi-bin/go.cgi?query=GO:0010873&auto_wild_cards=yes&view=query&action=query&search_constraint=terms"	GO:0010873_positive_regulation_of_cholesterol_esterification) 1 0
=HYPERLINK("http://www.godatabase.org/cgi-bin/go.cgi?query=GO:0010880&auto_wild_cards=yes&view=query&action=query&search_constraint=terms"	GO:0010880_regulation_of_release_of_sequestered_calcium_ion_into_cytosol_by_sarcoplasmic_reticulum) 1 0
=HYPERLINK("http://www.godatabase.org/cgi-bin/go.cgi?query=GO:0010881&auto_wild_cards=yes&view=query&action=query&search_constraint=terms"	GO:0010881_regulation_of_cardiac_muscle_contraction_by_regulation_of_the_release_of_sequestered_calcium_ion) 1 0
=HYPERLINK("http://www.godatabase.org/cgi-bin/go.cgi?query=GO:0010882&auto_wild_cards=yes&view=query&action=query&search_constraint=terms"	GO:0010882_regulation_of_cardiac_muscle_contraction_by_calcium_ion_signaling) 1 0
=HYPERLINK("http://www.godatabase.org/cgi-bin/go.cgi?query=GO:0010890&auto_wild_cards=yes&view=query&action=query&search_constraint=terms"	GO:0010890_positive_regulation_of_sequestering_of_triglyceride) 1 0
=HYPERLINK("http://www.godatabase.org/cgi-bin/go.cgi?query=GO:0010919&auto_wild_cards=yes&view=query&action=query&search_constraint=terms"	GO:0010919_regulation_of_inositol_phosphate_biosynthetic_process) 1 0
=HYPERLINK("http://www.godatabase.org/cgi-bin/go.cgi?query=GO:0010931&auto_wild_cards=yes&view=query&action=query&search_constraint=terms"	GO:0010931_macrophage_tolerance_induction) 1 0
=HYPERLINK("http://www.godatabase.org/cgi-bin/go.cgi?query=GO:0010932&auto_wild_cards=yes&view=query&action=query&search_constraint=terms"	GO:0010932_regulation_of_macrophage_tolerance_induction) 1 0
=HYPERLINK("http://www.godatabase.org/cgi-bin/go.cgi?query=GO:0010933&auto_wild_cards=yes&view=query&action=query&search_constraint=terms"	GO:0010933_positive_regulation_of_macrophage_tolerance_induction) 1 0
=HYPERLINK("http://www.godatabase.org/cgi-bin/go.cgi?query=GO:0010934&auto_wild_cards=yes&view=query&action=query&search_constraint=terms"	GO:0010934_macrophage_cytokine_production) 1 0
=HYPERLINK("http://www.godatabase.org/cgi-bin/go.cgi?query=GO:0010935&auto_wild_cards=yes&view=query&action=query&search_constraint=terms"	GO:0010935_regulation_of_macrophage_cytokine_production) 1 0
=HYPERLINK("http://www.godatabase.org/cgi-bin/go.cgi?query=GO:0010936&auto_wild_cards=yes&view=query&action=query&search_constraint=terms"	GO:0010936_negative_regulation_of_macrophage_cytokine_production) 1 0
=HYPERLINK("http://www.godatabase.org/cgi-bin/go.cgi?query=GO:0010953&auto_wild_cards=yes&view=query&action=query&search_constraint=terms"	GO:0010953_regulation_of_protein_maturation_by_peptide_bond_cleavage) 1 0
=HYPERLINK("http://www.godatabase.org/cgi-bin/go.cgi?query=GO:0010962&auto_wild_cards=yes&view=query&action=query&search_constraint=terms"	GO:0010962_regulation_of_glucan_biosynthetic_process) 1 0
=HYPERLINK("http://www.godatabase.org/cgi-bin/go.cgi?query=GO:0010966&auto_wild_cards=yes&view=query&action=query&search_constraint=terms"	GO:0010966_regulation_of_phosphate_transport) 1 0
=HYPERLINK("http://www.godatabase.org/cgi-bin/go.cgi?query=GO:0014012&auto_wild_cards=yes&view=query&action=query&search_constraint=terms"	GO:0014012_axon_regeneration_in_the_peripheral_nervous_system) 1 0
=HYPERLINK("http://www.godatabase.org/cgi-bin/go.cgi?query=GO:0014016&auto_wild_cards=yes&view=query&action=query&search_constraint=terms"	GO:0014016_neuroblast_differentiation) 1 0
=HYPERLINK("http://www.godatabase.org/cgi-bin/go.cgi?query=GO:0014017&auto_wild_cards=yes&view=query&action=query&search_constraint=terms"	GO:0014017_neuroblast_fate_commitment) 1 0
=HYPERLINK("http://www.godatabase.org/cgi-bin/go.cgi?query=GO:0014041&auto_wild_cards=yes&view=query&action=query&search_constraint=terms"	GO:0014041_regulation_of_neuron_maturation) 1 0
=HYPERLINK("http://www.godatabase.org/cgi-bin/go.cgi?query=GO:0014042&auto_wild_cards=yes&view=query&action=query&search_constraint=terms"	GO:0014042_positive_regulation_of_neuron_maturation) 1 0
=HYPERLINK("http://www.godatabase.org/cgi-bin/go.cgi?query=GO:0014049&auto_wild_cards=yes&view=query&action=query&search_constraint=terms"	GO:0014049_positive_regulation_of_glutamate_secretion) 1 0
=HYPERLINK("http://www.godatabase.org/cgi-bin/go.cgi?query=GO:0014061&auto_wild_cards=yes&view=query&action=query&search_constraint=terms"	GO:0014061_regulation_of_norepinephrine_secretion) 1 0
=HYPERLINK("http://www.godatabase.org/cgi-bin/go.cgi?query=GO:0014071&auto_wild_cards=yes&view=query&action=query&search_constraint=terms"	GO:0014071_response_to_cycloalkane) 1 0
=HYPERLINK("http://www.godatabase.org/cgi-bin/go.cgi?query=GO:0014707&auto_wild_cards=yes&view=query&action=query&search_constraint=terms"	GO:0014707_branchiomeric_skeletal_muscle_development) 1 0
=HYPERLINK("http://www.godatabase.org/cgi-bin/go.cgi?query=GO:0014738&auto_wild_cards=yes&view=query&action=query&search_constraint=terms"	GO:0014738_regulation_of_muscle_hyperplasia) 1 0
=HYPERLINK("http://www.godatabase.org/cgi-bin/go.cgi?query=GO:0014740&auto_wild_cards=yes&view=query&action=query&search_constraint=terms"	GO:0014740_negative_regulation_of_muscle_hyperplasia) 1 0
=HYPERLINK("http://www.godatabase.org/cgi-bin/go.cgi?query=GO:0014741&auto_wild_cards=yes&view=query&action=query&search_constraint=terms"	GO:0014741_negative_regulation_of_muscle_hypertrophy) 1 0
=HYPERLINK("http://www.godatabase.org/cgi-bin/go.cgi?query=GO:0014743&auto_wild_cards=yes&view=query&action=query&search_constraint=terms"	GO:0014743_regulation_of_muscle_hypertrophy) 1 0
=HYPERLINK("http://www.godatabase.org/cgi-bin/go.cgi?query=GO:0014805&auto_wild_cards=yes&view=query&action=query&search_constraint=terms"	GO:0014805_smooth_muscle_adaptation) 1 0
=HYPERLINK("http://www.godatabase.org/cgi-bin/go.cgi?query=GO:0014806&auto_wild_cards=yes&view=query&action=query&search_constraint=terms"	GO:0014806_smooth_muscle_hyperplasia) 1 0
=HYPERLINK("http://www.godatabase.org/cgi-bin/go.cgi?query=GO:0014807&auto_wild_cards=yes&view=query&action=query&search_constraint=terms"	GO:0014807_regulation_of_somitogenesis) 1 0
=HYPERLINK("http://www.godatabase.org/cgi-bin/go.cgi?query=GO:0014808&auto_wild_cards=yes&view=query&action=query&search_constraint=terms"	GO:0014808_release_of_sequestered_calcium_ion_into_cytosol_by_sarcoplasmic_reticulum) 1 0
=HYPERLINK("http://www.godatabase.org/cgi-bin/go.cgi?query=GO:0014813&auto_wild_cards=yes&view=query&action=query&search_constraint=terms"	GO:0014813_satellite_cell_commitment) 1 0
=HYPERLINK("http://www.godatabase.org/cgi-bin/go.cgi?query=GO:0014816&auto_wild_cards=yes&view=query&action=query&search_constraint=terms"	GO:0014816_satellite_cell_differentiation) 1 0
=HYPERLINK("http://www.godatabase.org/cgi-bin/go.cgi?query=GO:0014819&auto_wild_cards=yes&view=query&action=query&search_constraint=terms"	GO:0014819_regulation_of_skeletal_muscle_contraction) 1 0
=HYPERLINK("http://www.godatabase.org/cgi-bin/go.cgi?query=GO:0014852&auto_wild_cards=yes&view=query&action=query&search_constraint=terms"	GO:0014852_regulation_of_skeletal_muscle_contraction_by_neural_stimulation_via_neuromuscular_junction) 1 0
=HYPERLINK("http://www.godatabase.org/cgi-bin/go.cgi?query=GO:0014853&auto_wild_cards=yes&view=query&action=query&search_constraint=terms"	GO:0014853_regulation_of_excitatory_postsynaptic_membrane_potential_involved_in_skeletal_muscle_contraction) 1 0
=HYPERLINK("http://www.godatabase.org/cgi-bin/go.cgi?query=GO:0014856&auto_wild_cards=yes&view=query&action=query&search_constraint=terms"	GO:0014856_skeletal_muscle_cell_proliferation) 1 0
=HYPERLINK("http://www.godatabase.org/cgi-bin/go.cgi?query=GO:0014857&auto_wild_cards=yes&view=query&action=query&search_constraint=terms"	GO:0014857_regulation_of_skeletal_muscle_cell_proliferation) 1 0
=HYPERLINK("http://www.godatabase.org/cgi-bin/go.cgi?query=GO:0014858&auto_wild_cards=yes&view=query&action=query&search_constraint=terms"	GO:0014858_positive_regulation_of_skeletal_muscle_cell_proliferation) 1 0
=HYPERLINK("http://www.godatabase.org/cgi-bin/go.cgi?query=GO:0014887&auto_wild_cards=yes&view=query&action=query&search_constraint=terms"	GO:0014887_cardiac_muscle_adaptation) 1 0
=HYPERLINK("http://www.godatabase.org/cgi-bin/go.cgi?query=GO:0014889&auto_wild_cards=yes&view=query&action=query&search_constraint=terms"	GO:0014889_muscle_atrophy) 1 0
=HYPERLINK("http://www.godatabase.org/cgi-bin/go.cgi?query=GO:0014896&auto_wild_cards=yes&view=query&action=query&search_constraint=terms"	GO:0014896_muscle_hypertrophy) 1 0
=HYPERLINK("http://www.godatabase.org/cgi-bin/go.cgi?query=GO:0014897&auto_wild_cards=yes&view=query&action=query&search_constraint=terms"	GO:0014897_striated_muscle_hypertrophy) 1 0
=HYPERLINK("http://www.godatabase.org/cgi-bin/go.cgi?query=GO:0014898&auto_wild_cards=yes&view=query&action=query&search_constraint=terms"	GO:0014898_cardiac_muscle_hypertrophy) 1 0
=HYPERLINK("http://www.godatabase.org/cgi-bin/go.cgi?query=GO:0014900&auto_wild_cards=yes&view=query&action=query&search_constraint=terms"	GO:0014900_muscle_hyperplasia) 1 0
=HYPERLINK("http://www.godatabase.org/cgi-bin/go.cgi?query=GO:0014910&auto_wild_cards=yes&view=query&action=query&search_constraint=terms"	GO:0014910_regulation_of_smooth_muscle_cell_migration) 1 0
=HYPERLINK("http://www.godatabase.org/cgi-bin/go.cgi?query=GO:0014911&auto_wild_cards=yes&view=query&action=query&search_constraint=terms"	GO:0014911_positive_regulation_of_smooth_muscle_cell_migration) 1 0
=HYPERLINK("http://www.godatabase.org/cgi-bin/go.cgi?query=GO:0015014&auto_wild_cards=yes&view=query&action=query&search_constraint=terms"	GO:0015014_heparan_sulfate_proteoglycan_biosynthetic_process__polysaccharide_chain_biosynthetic_process) 1 0
=HYPERLINK("http://www.godatabase.org/cgi-bin/go.cgi?query=GO:0015074&auto_wild_cards=yes&view=query&action=query&search_constraint=terms"	GO:0015074_DNA_integration) 1 0
=HYPERLINK("http://www.godatabase.org/cgi-bin/go.cgi?query=GO:0015670&auto_wild_cards=yes&view=query&action=query&search_constraint=terms"	GO:0015670_carbon_dioxide_transport) 1 0
=HYPERLINK("http://www.godatabase.org/cgi-bin/go.cgi?query=GO:0015677&auto_wild_cards=yes&view=query&action=query&search_constraint=terms"	GO:0015677_copper_ion_import) 1 0
=HYPERLINK("http://www.godatabase.org/cgi-bin/go.cgi?query=GO:0015680&auto_wild_cards=yes&view=query&action=query&search_constraint=terms"	GO:0015680_intracellular_copper_ion_transport) 1 0
=HYPERLINK("http://www.godatabase.org/cgi-bin/go.cgi?query=GO:0015684&auto_wild_cards=yes&view=query&action=query&search_constraint=terms"	GO:0015684_ferrous_iron_transport) 1 0
=HYPERLINK("http://www.godatabase.org/cgi-bin/go.cgi?query=GO:0015707&auto_wild_cards=yes&view=query&action=query&search_constraint=terms"	GO:0015707_nitrite_transport) 1 0
=HYPERLINK("http://www.godatabase.org/cgi-bin/go.cgi?query=GO:0015724&auto_wild_cards=yes&view=query&action=query&search_constraint=terms"	GO:0015724_formate_transport) 1 0
=HYPERLINK("http://www.godatabase.org/cgi-bin/go.cgi?query=GO:0015734&auto_wild_cards=yes&view=query&action=query&search_constraint=terms"	GO:0015734_taurine_transport) 1 0
=HYPERLINK("http://www.godatabase.org/cgi-bin/go.cgi?query=GO:0015740&auto_wild_cards=yes&view=query&action=query&search_constraint=terms"	GO:0015740_C4-dicarboxylate_transport) 1 0
=HYPERLINK("http://www.godatabase.org/cgi-bin/go.cgi?query=GO:0015744&auto_wild_cards=yes&view=query&action=query&search_constraint=terms"	GO:0015744_succinate_transport) 1 0
=HYPERLINK("http://www.godatabase.org/cgi-bin/go.cgi?query=GO:0015746&auto_wild_cards=yes&view=query&action=query&search_constraint=terms"	GO:0015746_citrate_transport) 1 0
=HYPERLINK("http://www.godatabase.org/cgi-bin/go.cgi?query=GO:0015747&auto_wild_cards=yes&view=query&action=query&search_constraint=terms"	GO:0015747_urate_transport) 1 0
=HYPERLINK("http://www.godatabase.org/cgi-bin/go.cgi?query=GO:0015791&auto_wild_cards=yes&view=query&action=query&search_constraint=terms"	GO:0015791_polyol_transport) 1 0
=HYPERLINK("http://www.godatabase.org/cgi-bin/go.cgi?query=GO:0015798&auto_wild_cards=yes&view=query&action=query&search_constraint=terms"	GO:0015798_myo-inositol_transport) 1 0
=HYPERLINK("http://www.godatabase.org/cgi-bin/go.cgi?query=GO:0015808&auto_wild_cards=yes&view=query&action=query&search_constraint=terms"	GO:0015808_L-alanine_transport) 1 0
=HYPERLINK("http://www.godatabase.org/cgi-bin/go.cgi?query=GO:0015810&auto_wild_cards=yes&view=query&action=query&search_constraint=terms"	GO:0015810_aspartate_transport) 1 0
=HYPERLINK("http://www.godatabase.org/cgi-bin/go.cgi?query=GO:0015811&auto_wild_cards=yes&view=query&action=query&search_constraint=terms"	GO:0015811_L-cystine_transport) 1 0
=HYPERLINK("http://www.godatabase.org/cgi-bin/go.cgi?query=GO:0015817&auto_wild_cards=yes&view=query&action=query&search_constraint=terms"	GO:0015817_histidine_transport) 1 0
=HYPERLINK("http://www.godatabase.org/cgi-bin/go.cgi?query=GO:0015822&auto_wild_cards=yes&view=query&action=query&search_constraint=terms"	GO:0015822_ornithine_transport) 1 0
=HYPERLINK("http://www.godatabase.org/cgi-bin/go.cgi?query=GO:0015824&auto_wild_cards=yes&view=query&action=query&search_constraint=terms"	GO:0015824_proline_transport) 1 0
=HYPERLINK("http://www.godatabase.org/cgi-bin/go.cgi?query=GO:0015851&auto_wild_cards=yes&view=query&action=query&search_constraint=terms"	GO:0015851_nucleobase_transport) 1 0
=HYPERLINK("http://www.godatabase.org/cgi-bin/go.cgi?query=GO:0015864&auto_wild_cards=yes&view=query&action=query&search_constraint=terms"	GO:0015864_pyrimidine_nucleoside_transport) 1 0
=HYPERLINK("http://www.godatabase.org/cgi-bin/go.cgi?query=GO:0015874&auto_wild_cards=yes&view=query&action=query&search_constraint=terms"	GO:0015874_norepinephrine_transport) 1 0
=HYPERLINK("http://www.godatabase.org/cgi-bin/go.cgi?query=GO:0015881&auto_wild_cards=yes&view=query&action=query&search_constraint=terms"	GO:0015881_creatine_transport) 1 0
=HYPERLINK("http://www.godatabase.org/cgi-bin/go.cgi?query=GO:0015884&auto_wild_cards=yes&view=query&action=query&search_constraint=terms"	GO:0015884_folic_acid_transport) 1 0
=HYPERLINK("http://www.godatabase.org/cgi-bin/go.cgi?query=GO:0015886&auto_wild_cards=yes&view=query&action=query&search_constraint=terms"	GO:0015886_heme_transport) 1 0
=HYPERLINK("http://www.godatabase.org/cgi-bin/go.cgi?query=GO:0015888&auto_wild_cards=yes&view=query&action=query&search_constraint=terms"	GO:0015888_thiamin_transport) 1 0
=HYPERLINK("http://www.godatabase.org/cgi-bin/go.cgi?query=GO:0015938&auto_wild_cards=yes&view=query&action=query&search_constraint=terms"	GO:0015938_coenzyme_A_catabolic_process) 1 0
=HYPERLINK("http://www.godatabase.org/cgi-bin/go.cgi?query=GO:0015939&auto_wild_cards=yes&view=query&action=query&search_constraint=terms"	GO:0015939_pantothenate_metabolic_process) 1 0
=HYPERLINK("http://www.godatabase.org/cgi-bin/go.cgi?query=GO:0016073&auto_wild_cards=yes&view=query&action=query&search_constraint=terms"	GO:0016073_snRNA_metabolic_process) 1 0
=HYPERLINK("http://www.godatabase.org/cgi-bin/go.cgi?query=GO:0016074&auto_wild_cards=yes&view=query&action=query&search_constraint=terms"	GO:0016074_snoRNA_metabolic_process) 1 0
=HYPERLINK("http://www.godatabase.org/cgi-bin/go.cgi?query=GO:0016082&auto_wild_cards=yes&view=query&action=query&search_constraint=terms"	GO:0016082_synaptic_vesicle_priming) 1 0
=HYPERLINK("http://www.godatabase.org/cgi-bin/go.cgi?query=GO:0016090&auto_wild_cards=yes&view=query&action=query&search_constraint=terms"	GO:0016090_prenol_metabolic_process) 1 0
=HYPERLINK("http://www.godatabase.org/cgi-bin/go.cgi?query=GO:0016093&auto_wild_cards=yes&view=query&action=query&search_constraint=terms"	GO:0016093_polyprenol_metabolic_process) 1 0
=HYPERLINK("http://www.godatabase.org/cgi-bin/go.cgi?query=GO:0016180&auto_wild_cards=yes&view=query&action=query&search_constraint=terms"	GO:0016180_snRNA_processing) 1 0
=HYPERLINK("http://www.godatabase.org/cgi-bin/go.cgi?query=GO:0016239&auto_wild_cards=yes&view=query&action=query&search_constraint=terms"	GO:0016239_positive_regulation_of_macroautophagy) 1 0
=HYPERLINK("http://www.godatabase.org/cgi-bin/go.cgi?query=GO:0016246&auto_wild_cards=yes&view=query&action=query&search_constraint=terms"	GO:0016246_RNA_interference) 1 0
=HYPERLINK("http://www.godatabase.org/cgi-bin/go.cgi?query=GO:0016255&auto_wild_cards=yes&view=query&action=query&search_constraint=terms"	GO:0016255_attachment_of_GPI_anchor_to_protein) 1 0
=HYPERLINK("http://www.godatabase.org/cgi-bin/go.cgi?query=GO:0016333&auto_wild_cards=yes&view=query&action=query&search_constraint=terms"	GO:0016333_morphogenesis_of_follicular_epithelium) 1 0
=HYPERLINK("http://www.godatabase.org/cgi-bin/go.cgi?query=GO:0016340&auto_wild_cards=yes&view=query&action=query&search_constraint=terms"	GO:0016340_calcium-dependent_cell-matrix_adhesion) 1 0
=HYPERLINK("http://www.godatabase.org/cgi-bin/go.cgi?query=GO:0016344&auto_wild_cards=yes&view=query&action=query&search_constraint=terms"	GO:0016344_meiotic_chromosome_movement_towards_spindle_pole) 1 0
=HYPERLINK("http://www.godatabase.org/cgi-bin/go.cgi?query=GO:0016482&auto_wild_cards=yes&view=query&action=query&search_constraint=terms"	GO:0016482_cytoplasmic_transport) 1 0
=HYPERLINK("http://www.godatabase.org/cgi-bin/go.cgi?query=GO:0016553&auto_wild_cards=yes&view=query&action=query&search_constraint=terms"	GO:0016553_base_conversion_or_substitution_editing) 1 0
=HYPERLINK("http://www.godatabase.org/cgi-bin/go.cgi?query=GO:0016554&auto_wild_cards=yes&view=query&action=query&search_constraint=terms"	GO:0016554_cytidine_to_uridine_editing) 1 0
=HYPERLINK("http://www.godatabase.org/cgi-bin/go.cgi?query=GO:0016560&auto_wild_cards=yes&view=query&action=query&search_constraint=terms"	GO:0016560_protein_import_into_peroxisome_matrix__docking) 1 0
=HYPERLINK("http://www.godatabase.org/cgi-bin/go.cgi?query=GO:0016578&auto_wild_cards=yes&view=query&action=query&search_constraint=terms"	GO:0016578_histone_deubiquitination) 1 0
=HYPERLINK("http://www.godatabase.org/cgi-bin/go.cgi?query=GO:0016598&auto_wild_cards=yes&view=query&action=query&search_constraint=terms"	GO:0016598_protein_arginylation) 1 0
=HYPERLINK("http://www.godatabase.org/cgi-bin/go.cgi?query=GO:0017004&auto_wild_cards=yes&view=query&action=query&search_constraint=terms"	GO:0017004_cytochrome_complex_assembly) 1 0
=HYPERLINK("http://www.godatabase.org/cgi-bin/go.cgi?query=GO:0018022&auto_wild_cards=yes&view=query&action=query&search_constraint=terms"	GO:0018022_peptidyl-lysine_methylation) 1 0
=HYPERLINK("http://www.godatabase.org/cgi-bin/go.cgi?query=GO:0018023&auto_wild_cards=yes&view=query&action=query&search_constraint=terms"	GO:0018023_peptidyl-lysine_trimethylation) 1 0
=HYPERLINK("http://www.godatabase.org/cgi-bin/go.cgi?query=GO:0018120&auto_wild_cards=yes&view=query&action=query&search_constraint=terms"	GO:0018120_peptidyl-arginine_ADP-ribosylation) 1 0
=HYPERLINK("http://www.godatabase.org/cgi-bin/go.cgi?query=GO:0018126&auto_wild_cards=yes&view=query&action=query&search_constraint=terms"	GO:0018126_protein_amino_acid_hydroxylation) 1 0
=HYPERLINK("http://www.godatabase.org/cgi-bin/go.cgi?query=GO:0018146&auto_wild_cards=yes&view=query&action=query&search_constraint=terms"	GO:0018146_keratan_sulfate_biosynthetic_process) 1 0
=HYPERLINK("http://www.godatabase.org/cgi-bin/go.cgi?query=GO:0018158&auto_wild_cards=yes&view=query&action=query&search_constraint=terms"	GO:0018158_protein_amino_acid_oxidation) 1 0
=HYPERLINK("http://www.godatabase.org/cgi-bin/go.cgi?query=GO:0018195&auto_wild_cards=yes&view=query&action=query&search_constraint=terms"	GO:0018195_peptidyl-arginine_modification) 1 0
=HYPERLINK("http://www.godatabase.org/cgi-bin/go.cgi?query=GO:0018197&auto_wild_cards=yes&view=query&action=query&search_constraint=terms"	GO:0018197_peptidyl-aspartic_acid_modification) 1 0
=HYPERLINK("http://www.godatabase.org/cgi-bin/go.cgi?query=GO:0018282&auto_wild_cards=yes&view=query&action=query&search_constraint=terms"	GO:0018282_metal_incorporation_into_metallo-sulfur_cluster) 1 0
=HYPERLINK("http://www.godatabase.org/cgi-bin/go.cgi?query=GO:0018283&auto_wild_cards=yes&view=query&action=query&search_constraint=terms"	GO:0018283_iron_incorporation_into_metallo-sulfur_cluster) 1 0
=HYPERLINK("http://www.godatabase.org/cgi-bin/go.cgi?query=GO:0018318&auto_wild_cards=yes&view=query&action=query&search_constraint=terms"	GO:0018318_protein_amino_acid_palmitoylation) 1 0
=HYPERLINK("http://www.godatabase.org/cgi-bin/go.cgi?query=GO:0018342&auto_wild_cards=yes&view=query&action=query&search_constraint=terms"	GO:0018342_protein_prenylation) 1 0
=HYPERLINK("http://www.godatabase.org/cgi-bin/go.cgi?query=GO:0018344&auto_wild_cards=yes&view=query&action=query&search_constraint=terms"	GO:0018344_protein_geranylgeranylation) 1 0
=HYPERLINK("http://www.godatabase.org/cgi-bin/go.cgi?query=GO:0018410&auto_wild_cards=yes&view=query&action=query&search_constraint=terms"	GO:0018410_peptide_or_protein_carboxyl-terminal_blocking) 1 0
=HYPERLINK("http://www.godatabase.org/cgi-bin/go.cgi?query=GO:0018916&auto_wild_cards=yes&view=query&action=query&search_constraint=terms"	GO:0018916_nitrobenzene_metabolic_process) 1 0
=HYPERLINK("http://www.godatabase.org/cgi-bin/go.cgi?query=GO:0018931&auto_wild_cards=yes&view=query&action=query&search_constraint=terms"	GO:0018931_naphthalene_metabolic_process) 1 0
=HYPERLINK("http://www.godatabase.org/cgi-bin/go.cgi?query=GO:0018992&auto_wild_cards=yes&view=query&action=query&search_constraint=terms"	GO:0018992_germ-line_sex_determination) 1 0
=HYPERLINK("http://www.godatabase.org/cgi-bin/go.cgi?query=GO:0019042&auto_wild_cards=yes&view=query&action=query&search_constraint=terms"	GO:0019042_latent_virus_infection) 1 0
=HYPERLINK("http://www.godatabase.org/cgi-bin/go.cgi?query=GO:0019046&auto_wild_cards=yes&view=query&action=query&search_constraint=terms"	GO:0019046_reactivation_of_latent_virus) 1 0
=HYPERLINK("http://www.godatabase.org/cgi-bin/go.cgi?query=GO:0019047&auto_wild_cards=yes&view=query&action=query&search_constraint=terms"	GO:0019047_provirus_integration) 1 0
=HYPERLINK("http://www.godatabase.org/cgi-bin/go.cgi?query=GO:0019076&auto_wild_cards=yes&view=query&action=query&search_constraint=terms"	GO:0019076_release_of_virus_from_host) 1 0
=HYPERLINK("http://www.godatabase.org/cgi-bin/go.cgi?query=GO:0019079&auto_wild_cards=yes&view=query&action=query&search_constraint=terms"	GO:0019079_viral_genome_replication) 1 0
=HYPERLINK("http://www.godatabase.org/cgi-bin/go.cgi?query=GO:0019100&auto_wild_cards=yes&view=query&action=query&search_constraint=terms"	GO:0019100_male_germ-line_sex_determination) 1 0
=HYPERLINK("http://www.godatabase.org/cgi-bin/go.cgi?query=GO:0019101&auto_wild_cards=yes&view=query&action=query&search_constraint=terms"	GO:0019101_female_somatic_sex_determination) 1 0
=HYPERLINK("http://www.godatabase.org/cgi-bin/go.cgi?query=GO:0019102&auto_wild_cards=yes&view=query&action=query&search_constraint=terms"	GO:0019102_male_somatic_sex_determination) 1 0
=HYPERLINK("http://www.godatabase.org/cgi-bin/go.cgi?query=GO:0019255&auto_wild_cards=yes&view=query&action=query&search_constraint=terms"	GO:0019255_glucose_1-phosphate_metabolic_process) 1 0
=HYPERLINK("http://www.godatabase.org/cgi-bin/go.cgi?query=GO:0019276&auto_wild_cards=yes&view=query&action=query&search_constraint=terms"	GO:0019276_UDP-N-acetylgalactosamine_metabolic_process) 1 0
=HYPERLINK("http://www.godatabase.org/cgi-bin/go.cgi?query=GO:0019344&auto_wild_cards=yes&view=query&action=query&search_constraint=terms"	GO:0019344_cysteine_biosynthetic_process) 1 0
=HYPERLINK("http://www.godatabase.org/cgi-bin/go.cgi?query=GO:0019348&auto_wild_cards=yes&view=query&action=query&search_constraint=terms"	GO:0019348_dolichol_metabolic_process) 1 0
=HYPERLINK("http://www.godatabase.org/cgi-bin/go.cgi?query=GO:0019375&auto_wild_cards=yes&view=query&action=query&search_constraint=terms"	GO:0019375_galactolipid_biosynthetic_process) 1 0
=HYPERLINK("http://www.godatabase.org/cgi-bin/go.cgi?query=GO:0019402&auto_wild_cards=yes&view=query&action=query&search_constraint=terms"	GO:0019402_galactitol_metabolic_process) 1 0
=HYPERLINK("http://www.godatabase.org/cgi-bin/go.cgi?query=GO:0019441&auto_wild_cards=yes&view=query&action=query&search_constraint=terms"	GO:0019441_tryptophan_catabolic_process_to_kynurenine) 1 0
=HYPERLINK("http://www.godatabase.org/cgi-bin/go.cgi?query=GO:0019477&auto_wild_cards=yes&view=query&action=query&search_constraint=terms"	GO:0019477_L-lysine_catabolic_process) 1 0
=HYPERLINK("http://www.godatabase.org/cgi-bin/go.cgi?query=GO:0019510&auto_wild_cards=yes&view=query&action=query&search_constraint=terms"	GO:0019510_S-adenosylhomocysteine_catabolic_process) 1 0
=HYPERLINK("http://www.godatabase.org/cgi-bin/go.cgi?query=GO:0019532&auto_wild_cards=yes&view=query&action=query&search_constraint=terms"	GO:0019532_oxalate_transport) 1 0
=HYPERLINK("http://www.godatabase.org/cgi-bin/go.cgi?query=GO:0019626&auto_wild_cards=yes&view=query&action=query&search_constraint=terms"	GO:0019626_short-chain_fatty_acid_catabolic_process) 1 0
=HYPERLINK("http://www.godatabase.org/cgi-bin/go.cgi?query=GO:0019627&auto_wild_cards=yes&view=query&action=query&search_constraint=terms"	GO:0019627_urea_metabolic_process) 1 0
=HYPERLINK("http://www.godatabase.org/cgi-bin/go.cgi?query=GO:0019676&auto_wild_cards=yes&view=query&action=query&search_constraint=terms"	GO:0019676_ammonia_assimilation_cycle) 1 0
=HYPERLINK("http://www.godatabase.org/cgi-bin/go.cgi?query=GO:0019682&auto_wild_cards=yes&view=query&action=query&search_constraint=terms"	GO:0019682_glyceraldehyde-3-phosphate_metabolic_process) 1 0
=HYPERLINK("http://www.godatabase.org/cgi-bin/go.cgi?query=GO:0019695&auto_wild_cards=yes&view=query&action=query&search_constraint=terms"	GO:0019695_choline_metabolic_process) 1 0
=HYPERLINK("http://www.godatabase.org/cgi-bin/go.cgi?query=GO:0019731&auto_wild_cards=yes&view=query&action=query&search_constraint=terms"	GO:0019731_antibacterial_humoral_response) 1 0
=HYPERLINK("http://www.godatabase.org/cgi-bin/go.cgi?query=GO:0019794&auto_wild_cards=yes&view=query&action=query&search_constraint=terms"	GO:0019794_nonprotein_amino_acid_metabolic_process) 1 0
=HYPERLINK("http://www.godatabase.org/cgi-bin/go.cgi?query=GO:0019858&auto_wild_cards=yes&view=query&action=query&search_constraint=terms"	GO:0019858_cytosine_metabolic_process) 1 0
=HYPERLINK("http://www.godatabase.org/cgi-bin/go.cgi?query=GO:0019883&auto_wild_cards=yes&view=query&action=query&search_constraint=terms"	GO:0019883_antigen_processing_and_presentation_of_endogenous_antigen) 1 0
=HYPERLINK("http://www.godatabase.org/cgi-bin/go.cgi?query=GO:0019889&auto_wild_cards=yes&view=query&action=query&search_constraint=terms"	GO:0019889_pteridine_metabolic_process) 1 0
=HYPERLINK("http://www.godatabase.org/cgi-bin/go.cgi?query=GO:0019896&auto_wild_cards=yes&view=query&action=query&search_constraint=terms"	GO:0019896_axon_transport_of_mitochondrion) 1 0
=HYPERLINK("http://www.godatabase.org/cgi-bin/go.cgi?query=GO:0021508&auto_wild_cards=yes&view=query&action=query&search_constraint=terms"	GO:0021508_floor_plate_formation) 1 0
=HYPERLINK("http://www.godatabase.org/cgi-bin/go.cgi?query=GO:0021528&auto_wild_cards=yes&view=query&action=query&search_constraint=terms"	GO:0021528_commissural_neuron_differentiation_in_the_spinal_cord) 1 0
=HYPERLINK("http://www.godatabase.org/cgi-bin/go.cgi?query=GO:0021572&auto_wild_cards=yes&view=query&action=query&search_constraint=terms"	GO:0021572_rhombomere_6_development) 1 0
=HYPERLINK("http://www.godatabase.org/cgi-bin/go.cgi?query=GO:0021577&auto_wild_cards=yes&view=query&action=query&search_constraint=terms"	GO:0021577_hindbrain_structural_organization) 1 0
=HYPERLINK("http://www.godatabase.org/cgi-bin/go.cgi?query=GO:0021586&auto_wild_cards=yes&view=query&action=query&search_constraint=terms"	GO:0021586_pons_maturation) 1 0
=HYPERLINK("http://www.godatabase.org/cgi-bin/go.cgi?query=GO:0021589&auto_wild_cards=yes&view=query&action=query&search_constraint=terms"	GO:0021589_cerebellum_structural_organization) 1 0
=HYPERLINK("http://www.godatabase.org/cgi-bin/go.cgi?query=GO:0021590&auto_wild_cards=yes&view=query&action=query&search_constraint=terms"	GO:0021590_cerebellum_maturation) 1 0
=HYPERLINK("http://www.godatabase.org/cgi-bin/go.cgi?query=GO:0021592&auto_wild_cards=yes&view=query&action=query&search_constraint=terms"	GO:0021592_fourth_ventricle_development) 1 0
=HYPERLINK("http://www.godatabase.org/cgi-bin/go.cgi?query=GO:0021594&auto_wild_cards=yes&view=query&action=query&search_constraint=terms"	GO:0021594_rhombomere_formation) 1 0
=HYPERLINK("http://www.godatabase.org/cgi-bin/go.cgi?query=GO:0021660&auto_wild_cards=yes&view=query&action=query&search_constraint=terms"	GO:0021660_rhombomere_3_formation) 1 0
=HYPERLINK("http://www.godatabase.org/cgi-bin/go.cgi?query=GO:0021664&auto_wild_cards=yes&view=query&action=query&search_constraint=terms"	GO:0021664_rhombomere_5_morphogenesis) 1 0
=HYPERLINK("http://www.godatabase.org/cgi-bin/go.cgi?query=GO:0021666&auto_wild_cards=yes&view=query&action=query&search_constraint=terms"	GO:0021666_rhombomere_5_formation) 1 0
=HYPERLINK("http://www.godatabase.org/cgi-bin/go.cgi?query=GO:0021670&auto_wild_cards=yes&view=query&action=query&search_constraint=terms"	GO:0021670_lateral_ventricle_development) 1 0
=HYPERLINK("http://www.godatabase.org/cgi-bin/go.cgi?query=GO:0021678&auto_wild_cards=yes&view=query&action=query&search_constraint=terms"	GO:0021678_third_ventricle_development) 1 0
=HYPERLINK("http://www.godatabase.org/cgi-bin/go.cgi?query=GO:0021679&auto_wild_cards=yes&view=query&action=query&search_constraint=terms"	GO:0021679_cerebellar_molecular_layer_development) 1 0
=HYPERLINK("http://www.godatabase.org/cgi-bin/go.cgi?query=GO:0021703&auto_wild_cards=yes&view=query&action=query&search_constraint=terms"	GO:0021703_locus_ceruleus_development) 1 0
=HYPERLINK("http://www.godatabase.org/cgi-bin/go.cgi?query=GO:0021732&auto_wild_cards=yes&view=query&action=query&search_constraint=terms"	GO:0021732_midbrain-hindbrain_boundary_maturation) 1 0
=HYPERLINK("http://www.godatabase.org/cgi-bin/go.cgi?query=GO:0021747&auto_wild_cards=yes&view=query&action=query&search_constraint=terms"	GO:0021747_cochlear_nucleus_development) 1 0
=HYPERLINK("http://www.godatabase.org/cgi-bin/go.cgi?query=GO:0021750&auto_wild_cards=yes&view=query&action=query&search_constraint=terms"	GO:0021750_vestibular_nucleus_development) 1 0
=HYPERLINK("http://www.godatabase.org/cgi-bin/go.cgi?query=GO:0021759&auto_wild_cards=yes&view=query&action=query&search_constraint=terms"	GO:0021759_globus_pallidus_development) 1 0
=HYPERLINK("http://www.godatabase.org/cgi-bin/go.cgi?query=GO:0021768&auto_wild_cards=yes&view=query&action=query&search_constraint=terms"	GO:0021768_nucleus_accumbens_development) 1 0
=HYPERLINK("http://www.godatabase.org/cgi-bin/go.cgi?query=GO:0021771&auto_wild_cards=yes&view=query&action=query&search_constraint=terms"	GO:0021771_lateral_geniculate_nucleus_development) 1 0
=HYPERLINK("http://www.godatabase.org/cgi-bin/go.cgi?query=GO:0021812&auto_wild_cards=yes&view=query&action=query&search_constraint=terms"	GO:0021812_neuronal-glial_interaction_involved_in_cerebral_cortex_radial_glia_guided_migration) 1 0
=HYPERLINK("http://www.godatabase.org/cgi-bin/go.cgi?query=GO:0021813&auto_wild_cards=yes&view=query&action=query&search_constraint=terms"	GO:0021813_cell-cell_adhesion_involved_in_neuronal-glial_interactions_involved_in_cerebral_cortex_radial_glia_guided_migration) 1 0
=HYPERLINK("http://www.godatabase.org/cgi-bin/go.cgi?query=GO:0021870&auto_wild_cards=yes&view=query&action=query&search_constraint=terms"	GO:0021870_Cajal-Retzius_cell_differentiation) 1 0
=HYPERLINK("http://www.godatabase.org/cgi-bin/go.cgi?query=GO:0021874&auto_wild_cards=yes&view=query&action=query&search_constraint=terms"	GO:0021874_Wnt_receptor_signaling_pathway_in_forebrain_neuroblast_division) 1 0
=HYPERLINK("http://www.godatabase.org/cgi-bin/go.cgi?query=GO:0021896&auto_wild_cards=yes&view=query&action=query&search_constraint=terms"	GO:0021896_forebrain_astrocyte_differentiation) 1 0
=HYPERLINK("http://www.godatabase.org/cgi-bin/go.cgi?query=GO:0021897&auto_wild_cards=yes&view=query&action=query&search_constraint=terms"	GO:0021897_forebrain_astrocyte_development) 1 0
=HYPERLINK("http://www.godatabase.org/cgi-bin/go.cgi?query=GO:0021902&auto_wild_cards=yes&view=query&action=query&search_constraint=terms"	GO:0021902_commitment_of_a_neuronal_cell_to_a_specific_type_of_neuron_in_the_forebrain) 1 0
=HYPERLINK("http://www.godatabase.org/cgi-bin/go.cgi?query=GO:0021905&auto_wild_cards=yes&view=query&action=query&search_constraint=terms"	GO:0021905_forebrain-midbrain_boundary_formation) 1 0
=HYPERLINK("http://www.godatabase.org/cgi-bin/go.cgi?query=GO:0021914&auto_wild_cards=yes&view=query&action=query&search_constraint=terms"	GO:0021914_negative_regulation_of_smoothened_signaling_pathway_involved_in_ventral_spinal_cord_patterning) 1 0
=HYPERLINK("http://www.godatabase.org/cgi-bin/go.cgi?query=GO:0021917&auto_wild_cards=yes&view=query&action=query&search_constraint=terms"	GO:0021917_somatic_motor_neuron_fate_commitment) 1 0
=HYPERLINK("http://www.godatabase.org/cgi-bin/go.cgi?query=GO:0021918&auto_wild_cards=yes&view=query&action=query&search_constraint=terms"	GO:0021918_regulation_of_transcription_from_RNA_polymerase_II_promoter_involved_in_somatic_motor_neuron_fate_commitment) 1 0
=HYPERLINK("http://www.godatabase.org/cgi-bin/go.cgi?query=GO:0021933&auto_wild_cards=yes&view=query&action=query&search_constraint=terms"	GO:0021933_radial_glia_guided_migration_of_granule_cell) 1 0
=HYPERLINK("http://www.godatabase.org/cgi-bin/go.cgi?query=GO:0021934&auto_wild_cards=yes&view=query&action=query&search_constraint=terms"	GO:0021934_hindbrain_tangential_cell_migration) 1 0
=HYPERLINK("http://www.godatabase.org/cgi-bin/go.cgi?query=GO:0021935&auto_wild_cards=yes&view=query&action=query&search_constraint=terms"	GO:0021935_granule_cell_precursor_tangential_migration) 1 0
=HYPERLINK("http://www.godatabase.org/cgi-bin/go.cgi?query=GO:0021942&auto_wild_cards=yes&view=query&action=query&search_constraint=terms"	GO:0021942_radial_glia_guided_migration_of_Purkinje_cell) 1 0
=HYPERLINK("http://www.godatabase.org/cgi-bin/go.cgi?query=GO:0021960&auto_wild_cards=yes&view=query&action=query&search_constraint=terms"	GO:0021960_anterior_commissure_morphogenesis) 1 0
=HYPERLINK("http://www.godatabase.org/cgi-bin/go.cgi?query=GO:0021997&auto_wild_cards=yes&view=query&action=query&search_constraint=terms"	GO:0021997_neural_plate_axis_specification) 1 0
=HYPERLINK("http://www.godatabase.org/cgi-bin/go.cgi?query=GO:0021999&auto_wild_cards=yes&view=query&action=query&search_constraint=terms"	GO:0021999_neural_plate_anterior_posterior_pattern_formation) 1 0
=HYPERLINK("http://www.godatabase.org/cgi-bin/go.cgi?query=GO:0022004&auto_wild_cards=yes&view=query&action=query&search_constraint=terms"	GO:0022004_midbrain-hindbrain_boundary_maturation_during_brain_development) 1 0
=HYPERLINK("http://www.godatabase.org/cgi-bin/go.cgi?query=GO:0022038&auto_wild_cards=yes&view=query&action=query&search_constraint=terms"	GO:0022038_corpus_callosum_development) 1 0
=HYPERLINK("http://www.godatabase.org/cgi-bin/go.cgi?query=GO:0022605&auto_wild_cards=yes&view=query&action=query&search_constraint=terms"	GO:0022605_oogenesis_stage) 1 0
=HYPERLINK("http://www.godatabase.org/cgi-bin/go.cgi?query=GO:0030011&auto_wild_cards=yes&view=query&action=query&search_constraint=terms"	GO:0030011_maintenance_of_cell_polarity) 1 0
=HYPERLINK("http://www.godatabase.org/cgi-bin/go.cgi?query=GO:0030069&auto_wild_cards=yes&view=query&action=query&search_constraint=terms"	GO:0030069_lysogeny) 1 0
=HYPERLINK("http://www.godatabase.org/cgi-bin/go.cgi?query=GO:0030070&auto_wild_cards=yes&view=query&action=query&search_constraint=terms"	GO:0030070_insulin_processing) 1 0
=HYPERLINK("http://www.godatabase.org/cgi-bin/go.cgi?query=GO:0030092&auto_wild_cards=yes&view=query&action=query&search_constraint=terms"	GO:0030092_regulation_of_flagellum_assembly) 1 0
=HYPERLINK("http://www.godatabase.org/cgi-bin/go.cgi?query=GO:0030103&auto_wild_cards=yes&view=query&action=query&search_constraint=terms"	GO:0030103_vasopressin_secretion) 1 0
=HYPERLINK("http://www.godatabase.org/cgi-bin/go.cgi?query=GO:0030194&auto_wild_cards=yes&view=query&action=query&search_constraint=terms"	GO:0030194_positive_regulation_of_blood_coagulation) 1 0
=HYPERLINK("http://www.godatabase.org/cgi-bin/go.cgi?query=GO:0030206&auto_wild_cards=yes&view=query&action=query&search_constraint=terms"	GO:0030206_chondroitin_sulfate_biosynthetic_process) 1 0
=HYPERLINK("http://www.godatabase.org/cgi-bin/go.cgi?query=GO:0030210&auto_wild_cards=yes&view=query&action=query&search_constraint=terms"	GO:0030210_heparin_biosynthetic_process) 1 0
=HYPERLINK("http://www.godatabase.org/cgi-bin/go.cgi?query=GO:0030220&auto_wild_cards=yes&view=query&action=query&search_constraint=terms"	GO:0030220_platelet_formation) 1 0
=HYPERLINK("http://www.godatabase.org/cgi-bin/go.cgi?query=GO:0030222&auto_wild_cards=yes&view=query&action=query&search_constraint=terms"	GO:0030222_eosinophil_differentiation) 1 0
=HYPERLINK("http://www.godatabase.org/cgi-bin/go.cgi?query=GO:0030237&auto_wild_cards=yes&view=query&action=query&search_constraint=terms"	GO:0030237_female_sex_determination) 1 0
=HYPERLINK("http://www.godatabase.org/cgi-bin/go.cgi?query=GO:0030264&auto_wild_cards=yes&view=query&action=query&search_constraint=terms"	GO:0030264_nuclear_fragmentation_during_apoptosis) 1 0
=HYPERLINK("http://www.godatabase.org/cgi-bin/go.cgi?query=GO:0030322&auto_wild_cards=yes&view=query&action=query&search_constraint=terms"	GO:0030322_stabilization_of_membrane_potential) 1 0
=HYPERLINK("http://www.godatabase.org/cgi-bin/go.cgi?query=GO:0030327&auto_wild_cards=yes&view=query&action=query&search_constraint=terms"	GO:0030327_prenylated_protein_catabolic_process) 1 0
=HYPERLINK("http://www.godatabase.org/cgi-bin/go.cgi?query=GO:0030328&auto_wild_cards=yes&view=query&action=query&search_constraint=terms"	GO:0030328_prenylcysteine_catabolic_process) 1 0
=HYPERLINK("http://www.godatabase.org/cgi-bin/go.cgi?query=GO:0030329&auto_wild_cards=yes&view=query&action=query&search_constraint=terms"	GO:0030329_prenylcysteine_metabolic_process) 1 0
=HYPERLINK("http://www.godatabase.org/cgi-bin/go.cgi?query=GO:0030382&auto_wild_cards=yes&view=query&action=query&search_constraint=terms"	GO:0030382_sperm_mitochondrion_organization) 1 0
=HYPERLINK("http://www.godatabase.org/cgi-bin/go.cgi?query=GO:0030389&auto_wild_cards=yes&view=query&action=query&search_constraint=terms"	GO:0030389_fructosamine_metabolic_process) 1 0
=HYPERLINK("http://www.godatabase.org/cgi-bin/go.cgi?query=GO:0030422&auto_wild_cards=yes&view=query&action=query&search_constraint=terms"	GO:0030422_RNA_interference__production_of_siRNA) 1 0
=HYPERLINK("http://www.godatabase.org/cgi-bin/go.cgi?query=GO:0030449&auto_wild_cards=yes&view=query&action=query&search_constraint=terms"	GO:0030449_regulation_of_complement_activation) 1 0
=HYPERLINK("http://www.godatabase.org/cgi-bin/go.cgi?query=GO:0030497&auto_wild_cards=yes&view=query&action=query&search_constraint=terms"	GO:0030497_fatty_acid_elongation) 1 0
=HYPERLINK("http://www.godatabase.org/cgi-bin/go.cgi?query=GO:0030575&auto_wild_cards=yes&view=query&action=query&search_constraint=terms"	GO:0030575_nuclear_body_organization) 1 0
=HYPERLINK("http://www.godatabase.org/cgi-bin/go.cgi?query=GO:0030578&auto_wild_cards=yes&view=query&action=query&search_constraint=terms"	GO:0030578_PML_body_organization) 1 0
=HYPERLINK("http://www.godatabase.org/cgi-bin/go.cgi?query=GO:0030853&auto_wild_cards=yes&view=query&action=query&search_constraint=terms"	GO:0030853_negative_regulation_of_granulocyte_differentiation) 1 0
=HYPERLINK("http://www.godatabase.org/cgi-bin/go.cgi?query=GO:0030854&auto_wild_cards=yes&view=query&action=query&search_constraint=terms"	GO:0030854_positive_regulation_of_granulocyte_differentiation) 1 0
=HYPERLINK("http://www.godatabase.org/cgi-bin/go.cgi?query=GO:0030886&auto_wild_cards=yes&view=query&action=query&search_constraint=terms"	GO:0030886_negative_regulation_of_myeloid_dendritic_cell_activation) 1 0
=HYPERLINK("http://www.godatabase.org/cgi-bin/go.cgi?query=GO:0030913&auto_wild_cards=yes&view=query&action=query&search_constraint=terms"	GO:0030913_paranodal_junction_assembly) 1 0
=HYPERLINK("http://www.godatabase.org/cgi-bin/go.cgi?query=GO:0031033&auto_wild_cards=yes&view=query&action=query&search_constraint=terms"	GO:0031033_myosin_filament_assembly_or_disassembly) 1 0
=HYPERLINK("http://www.godatabase.org/cgi-bin/go.cgi?query=GO:0031034&auto_wild_cards=yes&view=query&action=query&search_constraint=terms"	GO:0031034_myosin_filament_assembly) 1 0
=HYPERLINK("http://www.godatabase.org/cgi-bin/go.cgi?query=GO:0031055&auto_wild_cards=yes&view=query&action=query&search_constraint=terms"	GO:0031055_chromatin_remodeling_at_centromere) 1 0
=HYPERLINK("http://www.godatabase.org/cgi-bin/go.cgi?query=GO:0031062&auto_wild_cards=yes&view=query&action=query&search_constraint=terms"	GO:0031062_positive_regulation_of_histone_methylation) 1 0
=HYPERLINK("http://www.godatabase.org/cgi-bin/go.cgi?query=GO:0031115&auto_wild_cards=yes&view=query&action=query&search_constraint=terms"	GO:0031115_negative_regulation_of_microtubule_polymerization) 1 0
=HYPERLINK("http://www.godatabase.org/cgi-bin/go.cgi?query=GO:0031129&auto_wild_cards=yes&view=query&action=query&search_constraint=terms"	GO:0031129_inductive_cell-cell_signaling) 1 0
=HYPERLINK("http://www.godatabase.org/cgi-bin/go.cgi?query=GO:0031284&auto_wild_cards=yes&view=query&action=query&search_constraint=terms"	GO:0031284_positive_regulation_of_guanylate_cyclase_activity) 1 0
=HYPERLINK("http://www.godatabase.org/cgi-bin/go.cgi?query=GO:0031498&auto_wild_cards=yes&view=query&action=query&search_constraint=terms"	GO:0031498_chromatin_disassembly) 1 0
=HYPERLINK("http://www.godatabase.org/cgi-bin/go.cgi?query=GO:0031507&auto_wild_cards=yes&view=query&action=query&search_constraint=terms"	GO:0031507_heterochromatin_formation) 1 0
=HYPERLINK("http://www.godatabase.org/cgi-bin/go.cgi?query=GO:0031508&auto_wild_cards=yes&view=query&action=query&search_constraint=terms"	GO:0031508_centromeric_heterochromatin_formation) 1 0
=HYPERLINK("http://www.godatabase.org/cgi-bin/go.cgi?query=GO:0031529&auto_wild_cards=yes&view=query&action=query&search_constraint=terms"	GO:0031529_ruffle_organization) 1 0
=HYPERLINK("http://www.godatabase.org/cgi-bin/go.cgi?query=GO:0031536&auto_wild_cards=yes&view=query&action=query&search_constraint=terms"	GO:0031536_positive_regulation_of_exit_from_mitosis) 1 0
=HYPERLINK("http://www.godatabase.org/cgi-bin/go.cgi?query=GO:0031572&auto_wild_cards=yes&view=query&action=query&search_constraint=terms"	GO:0031572_G2_M_transition_DNA_damage_checkpoint) 1 0
=HYPERLINK("http://www.godatabase.org/cgi-bin/go.cgi?query=GO:0031576&auto_wild_cards=yes&view=query&action=query&search_constraint=terms"	GO:0031576_G2_M_transition_checkpoint) 1 0
=HYPERLINK("http://www.godatabase.org/cgi-bin/go.cgi?query=GO:0031580&auto_wild_cards=yes&view=query&action=query&search_constraint=terms"	GO:0031580_membrane_raft_distribution) 1 0
=HYPERLINK("http://www.godatabase.org/cgi-bin/go.cgi?query=GO:0031583&auto_wild_cards=yes&view=query&action=query&search_constraint=terms"	GO:0031583_activation_of_phospholipase_D_activity_by_G-protein_coupled_receptor_protein_signaling_pathway) 1 0
=HYPERLINK("http://www.godatabase.org/cgi-bin/go.cgi?query=GO:0031584&auto_wild_cards=yes&view=query&action=query&search_constraint=terms"	GO:0031584_activation_of_phospholipase_D_activity) 1 0
=HYPERLINK("http://www.godatabase.org/cgi-bin/go.cgi?query=GO:0031585&auto_wild_cards=yes&view=query&action=query&search_constraint=terms"	GO:0031585_regulation_of_inositol-1_4_5-triphosphate_receptor_activity) 1 0
=HYPERLINK("http://www.godatabase.org/cgi-bin/go.cgi?query=GO:0031639&auto_wild_cards=yes&view=query&action=query&search_constraint=terms"	GO:0031639_plasminogen_activation) 1 0
=HYPERLINK("http://www.godatabase.org/cgi-bin/go.cgi?query=GO:0031648&auto_wild_cards=yes&view=query&action=query&search_constraint=terms"	GO:0031648_protein_destabilization) 1 0
=HYPERLINK("http://www.godatabase.org/cgi-bin/go.cgi?query=GO:0031665&auto_wild_cards=yes&view=query&action=query&search_constraint=terms"	GO:0031665_negative_regulation_of_lipopolysaccharide-mediated_signaling_pathway) 1 0
=HYPERLINK("http://www.godatabase.org/cgi-bin/go.cgi?query=GO:0031914&auto_wild_cards=yes&view=query&action=query&search_constraint=terms"	GO:0031914_negative_regulation_of_synaptic_plasticity) 1 0
=HYPERLINK("http://www.godatabase.org/cgi-bin/go.cgi?query=GO:0032025&auto_wild_cards=yes&view=query&action=query&search_constraint=terms"	GO:0032025_response_to_cobalt_ion) 1 0
=HYPERLINK("http://www.godatabase.org/cgi-bin/go.cgi?query=GO:0032026&auto_wild_cards=yes&view=query&action=query&search_constraint=terms"	GO:0032026_response_to_magnesium_ion) 1 0
=HYPERLINK("http://www.godatabase.org/cgi-bin/go.cgi?query=GO:0032048&auto_wild_cards=yes&view=query&action=query&search_constraint=terms"	GO:0032048_cardiolipin_metabolic_process) 1 0
=HYPERLINK("http://www.godatabase.org/cgi-bin/go.cgi?query=GO:0032066&auto_wild_cards=yes&view=query&action=query&search_constraint=terms"	GO:0032066_nucleolus_to_nucleoplasm_transport) 1 0
=HYPERLINK("http://www.godatabase.org/cgi-bin/go.cgi?query=GO:0032091&auto_wild_cards=yes&view=query&action=query&search_constraint=terms"	GO:0032091_negative_regulation_of_protein_binding) 1 0
=HYPERLINK("http://www.godatabase.org/cgi-bin/go.cgi?query=GO:0032092&auto_wild_cards=yes&view=query&action=query&search_constraint=terms"	GO:0032092_positive_regulation_of_protein_binding) 1 0
=HYPERLINK("http://www.godatabase.org/cgi-bin/go.cgi?query=GO:0032097&auto_wild_cards=yes&view=query&action=query&search_constraint=terms"	GO:0032097_positive_regulation_of_response_to_food) 1 0
=HYPERLINK("http://www.godatabase.org/cgi-bin/go.cgi?query=GO:0032100&auto_wild_cards=yes&view=query&action=query&search_constraint=terms"	GO:0032100_positive_regulation_of_appetite) 1 0
=HYPERLINK("http://www.godatabase.org/cgi-bin/go.cgi?query=GO:0032204&auto_wild_cards=yes&view=query&action=query&search_constraint=terms"	GO:0032204_regulation_of_telomere_maintenance) 1 0
=HYPERLINK("http://www.godatabase.org/cgi-bin/go.cgi?query=GO:0032206&auto_wild_cards=yes&view=query&action=query&search_constraint=terms"	GO:0032206_positive_regulation_of_telomere_maintenance) 1 0
=HYPERLINK("http://www.godatabase.org/cgi-bin/go.cgi?query=GO:0032222&auto_wild_cards=yes&view=query&action=query&search_constraint=terms"	GO:0032222_regulation_of_synaptic_transmission__cholinergic) 1 0
=HYPERLINK("http://www.godatabase.org/cgi-bin/go.cgi?query=GO:0032224&auto_wild_cards=yes&view=query&action=query&search_constraint=terms"	GO:0032224_positive_regulation_of_synaptic_transmission__cholinergic) 1 0
=HYPERLINK("http://www.godatabase.org/cgi-bin/go.cgi?query=GO:0032229&auto_wild_cards=yes&view=query&action=query&search_constraint=terms"	GO:0032229_negative_regulation_of_synaptic_transmission__GABAergic) 1 0
=HYPERLINK("http://www.godatabase.org/cgi-bin/go.cgi?query=GO:0032237&auto_wild_cards=yes&view=query&action=query&search_constraint=terms"	GO:0032237_activation_of_store-operated_calcium_channel_activity) 1 0
=HYPERLINK("http://www.godatabase.org/cgi-bin/go.cgi?query=GO:0032239&auto_wild_cards=yes&view=query&action=query&search_constraint=terms"	GO:0032239_regulation_of_nucleobase__nucleoside__nucleotide_and_nucleic_acid_transport) 1 0
=HYPERLINK("http://www.godatabase.org/cgi-bin/go.cgi?query=GO:0032252&auto_wild_cards=yes&view=query&action=query&search_constraint=terms"	GO:0032252_secretory_granule_localization) 1 0
=HYPERLINK("http://www.godatabase.org/cgi-bin/go.cgi?query=GO:0032274&auto_wild_cards=yes&view=query&action=query&search_constraint=terms"	GO:0032274_gonadotropin_secretion) 1 0
=HYPERLINK("http://www.godatabase.org/cgi-bin/go.cgi?query=GO:0032275&auto_wild_cards=yes&view=query&action=query&search_constraint=terms"	GO:0032275_luteinizing_hormone_secretion) 1 0
=HYPERLINK("http://www.godatabase.org/cgi-bin/go.cgi?query=GO:0032287&auto_wild_cards=yes&view=query&action=query&search_constraint=terms"	GO:0032287_myelin_maintenance_in_the_peripheral_nervous_system) 1 0
=HYPERLINK("http://www.godatabase.org/cgi-bin/go.cgi?query=GO:0032289&auto_wild_cards=yes&view=query&action=query&search_constraint=terms"	GO:0032289_myelin_formation_in_the_central_nervous_system) 1 0
=HYPERLINK("http://www.godatabase.org/cgi-bin/go.cgi?query=GO:0032303&auto_wild_cards=yes&view=query&action=query&search_constraint=terms"	GO:0032303_regulation_of_icosanoid_secretion) 1 0
=HYPERLINK("http://www.godatabase.org/cgi-bin/go.cgi?query=GO:0032305&auto_wild_cards=yes&view=query&action=query&search_constraint=terms"	GO:0032305_positive_regulation_of_icosanoid_secretion) 1 0
=HYPERLINK("http://www.godatabase.org/cgi-bin/go.cgi?query=GO:0032306&auto_wild_cards=yes&view=query&action=query&search_constraint=terms"	GO:0032306_regulation_of_prostaglandin_secretion) 1 0
=HYPERLINK("http://www.godatabase.org/cgi-bin/go.cgi?query=GO:0032308&auto_wild_cards=yes&view=query&action=query&search_constraint=terms"	GO:0032308_positive_regulation_of_prostaglandin_secretion) 1 0
=HYPERLINK("http://www.godatabase.org/cgi-bin/go.cgi?query=GO:0032310&auto_wild_cards=yes&view=query&action=query&search_constraint=terms"	GO:0032310_prostaglandin_secretion) 1 0
=HYPERLINK("http://www.godatabase.org/cgi-bin/go.cgi?query=GO:0032313&auto_wild_cards=yes&view=query&action=query&search_constraint=terms"	GO:0032313_regulation_of_Rab_GTPase_activity) 1 0
=HYPERLINK("http://www.godatabase.org/cgi-bin/go.cgi?query=GO:0032314&auto_wild_cards=yes&view=query&action=query&search_constraint=terms"	GO:0032314_regulation_of_Rac_GTPase_activity) 1 0
=HYPERLINK("http://www.godatabase.org/cgi-bin/go.cgi?query=GO:0032317&auto_wild_cards=yes&view=query&action=query&search_constraint=terms"	GO:0032317_regulation_of_Rap_GTPase_activity) 1 0
=HYPERLINK("http://www.godatabase.org/cgi-bin/go.cgi?query=GO:0032324&auto_wild_cards=yes&view=query&action=query&search_constraint=terms"	GO:0032324_molybdopterin_cofactor_biosynthetic_process) 1 0
=HYPERLINK("http://www.godatabase.org/cgi-bin/go.cgi?query=GO:0032329&auto_wild_cards=yes&view=query&action=query&search_constraint=terms"	GO:0032329_serine_transport) 1 0
=HYPERLINK("http://www.godatabase.org/cgi-bin/go.cgi?query=GO:0032342&auto_wild_cards=yes&view=query&action=query&search_constraint=terms"	GO:0032342_aldosterone_biosynthetic_process) 1 0
=HYPERLINK("http://www.godatabase.org/cgi-bin/go.cgi?query=GO:0032344&auto_wild_cards=yes&view=query&action=query&search_constraint=terms"	GO:0032344_regulation_of_aldosterone_metabolic_process) 1 0
=HYPERLINK("http://www.godatabase.org/cgi-bin/go.cgi?query=GO:0032365&auto_wild_cards=yes&view=query&action=query&search_constraint=terms"	GO:0032365_intracellular_lipid_transport) 1 0
=HYPERLINK("http://www.godatabase.org/cgi-bin/go.cgi?query=GO:0032366&auto_wild_cards=yes&view=query&action=query&search_constraint=terms"	GO:0032366_intracellular_sterol_transport) 1 0
=HYPERLINK("http://www.godatabase.org/cgi-bin/go.cgi?query=GO:0032367&auto_wild_cards=yes&view=query&action=query&search_constraint=terms"	GO:0032367_intracellular_cholesterol_transport) 1 0
=HYPERLINK("http://www.godatabase.org/cgi-bin/go.cgi?query=GO:0032370&auto_wild_cards=yes&view=query&action=query&search_constraint=terms"	GO:0032370_positive_regulation_of_lipid_transport) 1 0
=HYPERLINK("http://www.godatabase.org/cgi-bin/go.cgi?query=GO:0032410&auto_wild_cards=yes&view=query&action=query&search_constraint=terms"	GO:0032410_negative_regulation_of_transporter_activity) 1 0
=HYPERLINK("http://www.godatabase.org/cgi-bin/go.cgi?query=GO:0032413&auto_wild_cards=yes&view=query&action=query&search_constraint=terms"	GO:0032413_negative_regulation_of_ion_transmembrane_transporter_activity) 1 0
=HYPERLINK("http://www.godatabase.org/cgi-bin/go.cgi?query=GO:0032429&auto_wild_cards=yes&view=query&action=query&search_constraint=terms"	GO:0032429_regulation_of_phospholipase_A2_activity) 1 0
=HYPERLINK("http://www.godatabase.org/cgi-bin/go.cgi?query=GO:0032474&auto_wild_cards=yes&view=query&action=query&search_constraint=terms"	GO:0032474_otolith_morphogenesis) 1 0
=HYPERLINK("http://www.godatabase.org/cgi-bin/go.cgi?query=GO:0032482&auto_wild_cards=yes&view=query&action=query&search_constraint=terms"	GO:0032482_Rab_protein_signal_transduction) 1 0
=HYPERLINK("http://www.godatabase.org/cgi-bin/go.cgi?query=GO:0032483&auto_wild_cards=yes&view=query&action=query&search_constraint=terms"	GO:0032483_regulation_of_Rab_protein_signal_transduction) 1 0
=HYPERLINK("http://www.godatabase.org/cgi-bin/go.cgi?query=GO:0032486&auto_wild_cards=yes&view=query&action=query&search_constraint=terms"	GO:0032486_Rap_protein_signal_transduction) 1 0
=HYPERLINK("http://www.godatabase.org/cgi-bin/go.cgi?query=GO:0032487&auto_wild_cards=yes&view=query&action=query&search_constraint=terms"	GO:0032487_regulation_of_Rap_protein_signal_transduction) 1 0
=HYPERLINK("http://www.godatabase.org/cgi-bin/go.cgi?query=GO:0032594&auto_wild_cards=yes&view=query&action=query&search_constraint=terms"	GO:0032594_protein_transport_within_lipid_bilayer) 1 0
=HYPERLINK("http://www.godatabase.org/cgi-bin/go.cgi?query=GO:0032599&auto_wild_cards=yes&view=query&action=query&search_constraint=terms"	GO:0032599_protein_transport_out_of_membrane_raft) 1 0
=HYPERLINK("http://www.godatabase.org/cgi-bin/go.cgi?query=GO:0032600&auto_wild_cards=yes&view=query&action=query&search_constraint=terms"	GO:0032600_chemokine_receptor_transport_out_of_membrane_raft) 1 0
=HYPERLINK("http://www.godatabase.org/cgi-bin/go.cgi?query=GO:0032607&auto_wild_cards=yes&view=query&action=query&search_constraint=terms"	GO:0032607_interferon-alpha_production) 1 0
=HYPERLINK("http://www.godatabase.org/cgi-bin/go.cgi?query=GO:0032621&auto_wild_cards=yes&view=query&action=query&search_constraint=terms"	GO:0032621_interleukin-18_production) 1 0
=HYPERLINK("http://www.godatabase.org/cgi-bin/go.cgi?query=GO:0032647&auto_wild_cards=yes&view=query&action=query&search_constraint=terms"	GO:0032647_regulation_of_interferon-alpha_production) 1 0
=HYPERLINK("http://www.godatabase.org/cgi-bin/go.cgi?query=GO:0032656&auto_wild_cards=yes&view=query&action=query&search_constraint=terms"	GO:0032656_regulation_of_interleukin-13_production) 1 0
=HYPERLINK("http://www.godatabase.org/cgi-bin/go.cgi?query=GO:0032682&auto_wild_cards=yes&view=query&action=query&search_constraint=terms"	GO:0032682_negative_regulation_of_chemokine_production) 1 0
=HYPERLINK("http://www.godatabase.org/cgi-bin/go.cgi?query=GO:0032691&auto_wild_cards=yes&view=query&action=query&search_constraint=terms"	GO:0032691_negative_regulation_of_interleukin-1_beta_production) 1 0
=HYPERLINK("http://www.godatabase.org/cgi-bin/go.cgi?query=GO:0032692&auto_wild_cards=yes&view=query&action=query&search_constraint=terms"	GO:0032692_negative_regulation_of_interleukin-1_production) 1 0
=HYPERLINK("http://www.godatabase.org/cgi-bin/go.cgi?query=GO:0032693&auto_wild_cards=yes&view=query&action=query&search_constraint=terms"	GO:0032693_negative_regulation_of_interleukin-10_production) 1 0
=HYPERLINK("http://www.godatabase.org/cgi-bin/go.cgi?query=GO:0032696&auto_wild_cards=yes&view=query&action=query&search_constraint=terms"	GO:0032696_negative_regulation_of_interleukin-13_production) 1 0
=HYPERLINK("http://www.godatabase.org/cgi-bin/go.cgi?query=GO:0032727&auto_wild_cards=yes&view=query&action=query&search_constraint=terms"	GO:0032727_positive_regulation_of_interferon-alpha_production) 1 0
=HYPERLINK("http://www.godatabase.org/cgi-bin/go.cgi?query=GO:0032731&auto_wild_cards=yes&view=query&action=query&search_constraint=terms"	GO:0032731_positive_regulation_of_interleukin-1_beta_production) 1 0
=HYPERLINK("http://www.godatabase.org/cgi-bin/go.cgi?query=GO:0032732&auto_wild_cards=yes&view=query&action=query&search_constraint=terms"	GO:0032732_positive_regulation_of_interleukin-1_production) 1 0
=HYPERLINK("http://www.godatabase.org/cgi-bin/go.cgi?query=GO:0032735&auto_wild_cards=yes&view=query&action=query&search_constraint=terms"	GO:0032735_positive_regulation_of_interleukin-12_production) 1 0
=HYPERLINK("http://www.godatabase.org/cgi-bin/go.cgi?query=GO:0032764&auto_wild_cards=yes&view=query&action=query&search_constraint=terms"	GO:0032764_negative_regulation_of_mast_cell_cytokine_production) 1 0
=HYPERLINK("http://www.godatabase.org/cgi-bin/go.cgi?query=GO:0032765&auto_wild_cards=yes&view=query&action=query&search_constraint=terms"	GO:0032765_positive_regulation_of_mast_cell_cytokine_production) 1 0
=HYPERLINK("http://www.godatabase.org/cgi-bin/go.cgi?query=GO:0032769&auto_wild_cards=yes&view=query&action=query&search_constraint=terms"	GO:0032769_negative_regulation_of_monooxygenase_activity) 1 0
=HYPERLINK("http://www.godatabase.org/cgi-bin/go.cgi?query=GO:0032781&auto_wild_cards=yes&view=query&action=query&search_constraint=terms"	GO:0032781_positive_regulation_of_ATPase_activity) 1 0
=HYPERLINK("http://www.godatabase.org/cgi-bin/go.cgi?query=GO:0032790&auto_wild_cards=yes&view=query&action=query&search_constraint=terms"	GO:0032790_ribosome_disassembly) 1 0
=HYPERLINK("http://www.godatabase.org/cgi-bin/go.cgi?query=GO:0032799&auto_wild_cards=yes&view=query&action=query&search_constraint=terms"	GO:0032799_low-density_lipoprotein_receptor_metabolic_process) 1 0
=HYPERLINK("http://www.godatabase.org/cgi-bin/go.cgi?query=GO:0032802&auto_wild_cards=yes&view=query&action=query&search_constraint=terms"	GO:0032802_low-density_lipoprotein_receptor_catabolic_process) 1 0
=HYPERLINK("http://www.godatabase.org/cgi-bin/go.cgi?query=GO:0032803&auto_wild_cards=yes&view=query&action=query&search_constraint=terms"	GO:0032803_regulation_of_low-density_lipoprotein_receptor_catabolic_process) 1 0
=HYPERLINK("http://www.godatabase.org/cgi-bin/go.cgi?query=GO:0032817&auto_wild_cards=yes&view=query&action=query&search_constraint=terms"	GO:0032817_regulation_of_natural_killer_cell_proliferation) 1 0
=HYPERLINK("http://www.godatabase.org/cgi-bin/go.cgi?query=GO:0032819&auto_wild_cards=yes&view=query&action=query&search_constraint=terms"	GO:0032819_positive_regulation_of_natural_killer_cell_proliferation) 1 0
=HYPERLINK("http://www.godatabase.org/cgi-bin/go.cgi?query=GO:0032836&auto_wild_cards=yes&view=query&action=query&search_constraint=terms"	GO:0032836_glomerular_basement_membrane_development) 1 0
=HYPERLINK("http://www.godatabase.org/cgi-bin/go.cgi?query=GO:0032855&auto_wild_cards=yes&view=query&action=query&search_constraint=terms"	GO:0032855_positive_regulation_of_Rac_GTPase_activity) 1 0
=HYPERLINK("http://www.godatabase.org/cgi-bin/go.cgi?query=GO:0032863&auto_wild_cards=yes&view=query&action=query&search_constraint=terms"	GO:0032863_activation_of_Rac_GTPase_activity) 1 0
=HYPERLINK("http://www.godatabase.org/cgi-bin/go.cgi?query=GO:0032864&auto_wild_cards=yes&view=query&action=query&search_constraint=terms"	GO:0032864_activation_of_Cdc42_GTPase_activity) 1 0
=HYPERLINK("http://www.godatabase.org/cgi-bin/go.cgi?query=GO:0032885&auto_wild_cards=yes&view=query&action=query&search_constraint=terms"	GO:0032885_regulation_of_polysaccharide_biosynthetic_process) 1 0
=HYPERLINK("http://www.godatabase.org/cgi-bin/go.cgi?query=GO:0032907&auto_wild_cards=yes&view=query&action=query&search_constraint=terms"	GO:0032907_transforming_growth_factor-beta3_production) 1 0
=HYPERLINK("http://www.godatabase.org/cgi-bin/go.cgi?query=GO:0032910&auto_wild_cards=yes&view=query&action=query&search_constraint=terms"	GO:0032910_regulation_of_transforming_growth_factor-beta3_production) 1 0
=HYPERLINK("http://www.godatabase.org/cgi-bin/go.cgi?query=GO:0032913&auto_wild_cards=yes&view=query&action=query&search_constraint=terms"	GO:0032913_negative_regulation_of_transforming_growth_factor-beta3_production) 1 0
=HYPERLINK("http://www.godatabase.org/cgi-bin/go.cgi?query=GO:0032924&auto_wild_cards=yes&view=query&action=query&search_constraint=terms"	GO:0032924_activin_receptor_signaling_pathway) 1 0
=HYPERLINK("http://www.godatabase.org/cgi-bin/go.cgi?query=GO:0032925&auto_wild_cards=yes&view=query&action=query&search_constraint=terms"	GO:0032925_regulation_of_activin_receptor_signaling_pathway) 1 0
=HYPERLINK("http://www.godatabase.org/cgi-bin/go.cgi?query=GO:0032960&auto_wild_cards=yes&view=query&action=query&search_constraint=terms"	GO:0032960_regulation_of_inositol_trisphosphate_biosynthetic_process) 1 0
=HYPERLINK("http://www.godatabase.org/cgi-bin/go.cgi?query=GO:0032962&auto_wild_cards=yes&view=query&action=query&search_constraint=terms"	GO:0032962_positive_regulation_of_inositol_trisphosphate_biosynthetic_process) 1 0
=HYPERLINK("http://www.godatabase.org/cgi-bin/go.cgi?query=GO:0032964&auto_wild_cards=yes&view=query&action=query&search_constraint=terms"	GO:0032964_collagen_biosynthetic_process) 1 0
=HYPERLINK("http://www.godatabase.org/cgi-bin/go.cgi?query=GO:0032971&auto_wild_cards=yes&view=query&action=query&search_constraint=terms"	GO:0032971_regulation_of_muscle_filament_sliding) 1 0
=HYPERLINK("http://www.godatabase.org/cgi-bin/go.cgi?query=GO:0032972&auto_wild_cards=yes&view=query&action=query&search_constraint=terms"	GO:0032972_regulation_of_muscle_filament_sliding_speed) 1 0
=HYPERLINK("http://www.godatabase.org/cgi-bin/go.cgi?query=GO:0032986&auto_wild_cards=yes&view=query&action=query&search_constraint=terms"	GO:0032986_protein-DNA_complex_disassembly) 1 0
=HYPERLINK("http://www.godatabase.org/cgi-bin/go.cgi?query=GO:0032988&auto_wild_cards=yes&view=query&action=query&search_constraint=terms"	GO:0032988_ribonucleoprotein_complex_disassembly) 1 0
=HYPERLINK("http://www.godatabase.org/cgi-bin/go.cgi?query=GO:0033037&auto_wild_cards=yes&view=query&action=query&search_constraint=terms"	GO:0033037_polysaccharide_localization) 1 0
=HYPERLINK("http://www.godatabase.org/cgi-bin/go.cgi?query=GO:0033078&auto_wild_cards=yes&view=query&action=query&search_constraint=terms"	GO:0033078_extrathymic_T_cell_differentiation) 1 0
=HYPERLINK("http://www.godatabase.org/cgi-bin/go.cgi?query=GO:0033085&auto_wild_cards=yes&view=query&action=query&search_constraint=terms"	GO:0033085_negative_regulation_of_T_cell_differentiation_in_the_thymus) 1 0
=HYPERLINK("http://www.godatabase.org/cgi-bin/go.cgi?query=GO:0033087&auto_wild_cards=yes&view=query&action=query&search_constraint=terms"	GO:0033087_negative_regulation_of_immature_T_cell_proliferation) 1 0
=HYPERLINK("http://www.godatabase.org/cgi-bin/go.cgi?query=GO:0033088&auto_wild_cards=yes&view=query&action=query&search_constraint=terms"	GO:0033088_negative_regulation_of_immature_T_cell_proliferation_in_the_thymus) 1 0
=HYPERLINK("http://www.godatabase.org/cgi-bin/go.cgi?query=GO:0033108&auto_wild_cards=yes&view=query&action=query&search_constraint=terms"	GO:0033108_mitochondrial_respiratory_chain_complex_assembly) 1 0
=HYPERLINK("http://www.godatabase.org/cgi-bin/go.cgi?query=GO:0033127&auto_wild_cards=yes&view=query&action=query&search_constraint=terms"	GO:0033127_regulation_of_histone_phosphorylation) 1 0
=HYPERLINK("http://www.godatabase.org/cgi-bin/go.cgi?query=GO:0033128&auto_wild_cards=yes&view=query&action=query&search_constraint=terms"	GO:0033128_negative_regulation_of_histone_phosphorylation) 1 0
=HYPERLINK("http://www.godatabase.org/cgi-bin/go.cgi?query=GO:0033138&auto_wild_cards=yes&view=query&action=query&search_constraint=terms"	GO:0033138_positive_regulation_of_peptidyl-serine_phosphorylation) 1 0
=HYPERLINK("http://www.godatabase.org/cgi-bin/go.cgi?query=GO:0033158&auto_wild_cards=yes&view=query&action=query&search_constraint=terms"	GO:0033158_regulation_of_protein_import_into_nucleus__translocation) 1 0
=HYPERLINK("http://www.godatabase.org/cgi-bin/go.cgi?query=GO:0033160&auto_wild_cards=yes&view=query&action=query&search_constraint=terms"	GO:0033160_positive_regulation_of_protein_import_into_nucleus__translocation) 1 0
=HYPERLINK("http://www.godatabase.org/cgi-bin/go.cgi?query=GO:0033169&auto_wild_cards=yes&view=query&action=query&search_constraint=terms"	GO:0033169_histone_H3-K9_demethylation) 1 0
=HYPERLINK("http://www.godatabase.org/cgi-bin/go.cgi?query=GO:0033206&auto_wild_cards=yes&view=query&action=query&search_constraint=terms"	GO:0033206_cytokinesis_after_meiosis) 1 0
=HYPERLINK("http://www.godatabase.org/cgi-bin/go.cgi?query=GO:0033240&auto_wild_cards=yes&view=query&action=query&search_constraint=terms"	GO:0033240_positive_regulation_of_cellular_amine_metabolic_process) 1 0
=HYPERLINK("http://www.godatabase.org/cgi-bin/go.cgi?query=GO:0033313&auto_wild_cards=yes&view=query&action=query&search_constraint=terms"	GO:0033313_meiotic_cell_cycle_checkpoint) 1 0
=HYPERLINK("http://www.godatabase.org/cgi-bin/go.cgi?query=GO:0033315&auto_wild_cards=yes&view=query&action=query&search_constraint=terms"	GO:0033315_meiotic_cell_cycle_DNA_replication_checkpoint) 1 0
=HYPERLINK("http://www.godatabase.org/cgi-bin/go.cgi?query=GO:0033326&auto_wild_cards=yes&view=query&action=query&search_constraint=terms"	GO:0033326_cerebrospinal_fluid_secretion) 1 0
=HYPERLINK("http://www.godatabase.org/cgi-bin/go.cgi?query=GO:0033366&auto_wild_cards=yes&view=query&action=query&search_constraint=terms"	GO:0033366_protein_localization_in_secretory_granule) 1 0
=HYPERLINK("http://www.godatabase.org/cgi-bin/go.cgi?query=GO:0033367&auto_wild_cards=yes&view=query&action=query&search_constraint=terms"	GO:0033367_protein_localization_in_mast_cell_secretory_granule) 1 0
=HYPERLINK("http://www.godatabase.org/cgi-bin/go.cgi?query=GO:0033368&auto_wild_cards=yes&view=query&action=query&search_constraint=terms"	GO:0033368_protease_localization_in_mast_cell_secretory_granule) 1 0
=HYPERLINK("http://www.godatabase.org/cgi-bin/go.cgi?query=GO:0033370&auto_wild_cards=yes&view=query&action=query&search_constraint=terms"	GO:0033370_maintenance_of_protein_location_in_mast_cell_secretory_granule) 1 0
=HYPERLINK("http://www.godatabase.org/cgi-bin/go.cgi?query=GO:0033371&auto_wild_cards=yes&view=query&action=query&search_constraint=terms"	GO:0033371_T_cell_secretory_granule_organization) 1 0
=HYPERLINK("http://www.godatabase.org/cgi-bin/go.cgi?query=GO:0033373&auto_wild_cards=yes&view=query&action=query&search_constraint=terms"	GO:0033373_maintenance_of_protease_location_in_mast_cell_secretory_granule) 1 0
=HYPERLINK("http://www.godatabase.org/cgi-bin/go.cgi?query=GO:0033374&auto_wild_cards=yes&view=query&action=query&search_constraint=terms"	GO:0033374_protein_localization_in_T_cell_secretory_granule) 1 0
=HYPERLINK("http://www.godatabase.org/cgi-bin/go.cgi?query=GO:0033375&auto_wild_cards=yes&view=query&action=query&search_constraint=terms"	GO:0033375_protease_localization_in_T_cell_secretory_granule) 1 0
=HYPERLINK("http://www.godatabase.org/cgi-bin/go.cgi?query=GO:0033377&auto_wild_cards=yes&view=query&action=query&search_constraint=terms"	GO:0033377_maintenance_of_protein_location_in_T_cell_secretory_granule) 1 0
=HYPERLINK("http://www.godatabase.org/cgi-bin/go.cgi?query=GO:0033379&auto_wild_cards=yes&view=query&action=query&search_constraint=terms"	GO:0033379_maintenance_of_protease_location_in_T_cell_secretory_granule) 1 0
=HYPERLINK("http://www.godatabase.org/cgi-bin/go.cgi?query=GO:0033380&auto_wild_cards=yes&view=query&action=query&search_constraint=terms"	GO:0033380_granzyme_B_localization_in_T_cell_secretory_granule) 1 0
=HYPERLINK("http://www.godatabase.org/cgi-bin/go.cgi?query=GO:0033382&auto_wild_cards=yes&view=query&action=query&search_constraint=terms"	GO:0033382_maintenance_of_granzyme_B_location_in_T_cell_secretory_granule) 1 0
=HYPERLINK("http://www.godatabase.org/cgi-bin/go.cgi?query=GO:0033483&auto_wild_cards=yes&view=query&action=query&search_constraint=terms"	GO:0033483_gas_homeostasis) 1 0
=HYPERLINK("http://www.godatabase.org/cgi-bin/go.cgi?query=GO:0033484&auto_wild_cards=yes&view=query&action=query&search_constraint=terms"	GO:0033484_nitric_oxide_homeostasis) 1 0
=HYPERLINK("http://www.godatabase.org/cgi-bin/go.cgi?query=GO:0033505&auto_wild_cards=yes&view=query&action=query&search_constraint=terms"	GO:0033505_floor_plate_morphogenesis) 1 0
=HYPERLINK("http://www.godatabase.org/cgi-bin/go.cgi?query=GO:0033522&auto_wild_cards=yes&view=query&action=query&search_constraint=terms"	GO:0033522_histone_H2A_ubiquitination) 1 0
=HYPERLINK("http://www.godatabase.org/cgi-bin/go.cgi?query=GO:0033523&auto_wild_cards=yes&view=query&action=query&search_constraint=terms"	GO:0033523_histone_H2B_ubiquitination) 1 0
=HYPERLINK("http://www.godatabase.org/cgi-bin/go.cgi?query=GO:0033574&auto_wild_cards=yes&view=query&action=query&search_constraint=terms"	GO:0033574_response_to_testosterone_stimulus) 1 0
=HYPERLINK("http://www.godatabase.org/cgi-bin/go.cgi?query=GO:0033606&auto_wild_cards=yes&view=query&action=query&search_constraint=terms"	GO:0033606_chemokine_receptor_transport_within_lipid_bilayer) 1 0
=HYPERLINK("http://www.godatabase.org/cgi-bin/go.cgi?query=GO:0033628&auto_wild_cards=yes&view=query&action=query&search_constraint=terms"	GO:0033628_regulation_of_cell_adhesion_mediated_by_integrin) 1 0
=HYPERLINK("http://www.godatabase.org/cgi-bin/go.cgi?query=GO:0033630&auto_wild_cards=yes&view=query&action=query&search_constraint=terms"	GO:0033630_positive_regulation_of_cell_adhesion_mediated_by_integrin) 1 0
=HYPERLINK("http://www.godatabase.org/cgi-bin/go.cgi?query=GO:0033632&auto_wild_cards=yes&view=query&action=query&search_constraint=terms"	GO:0033632_regulation_of_cell-cell_adhesion_mediated_by_integrin) 1 0
=HYPERLINK("http://www.godatabase.org/cgi-bin/go.cgi?query=GO:0033634&auto_wild_cards=yes&view=query&action=query&search_constraint=terms"	GO:0033634_positive_regulation_of_cell-cell_adhesion_mediated_by_integrin) 1 0
=HYPERLINK("http://www.godatabase.org/cgi-bin/go.cgi?query=GO:0033683&auto_wild_cards=yes&view=query&action=query&search_constraint=terms"	GO:0033683_nucleotide-excision_repair__DNA_incision) 1 0
=HYPERLINK("http://www.godatabase.org/cgi-bin/go.cgi?query=GO:0033687&auto_wild_cards=yes&view=query&action=query&search_constraint=terms"	GO:0033687_osteoblast_proliferation) 1 0
=HYPERLINK("http://www.godatabase.org/cgi-bin/go.cgi?query=GO:0033688&auto_wild_cards=yes&view=query&action=query&search_constraint=terms"	GO:0033688_regulation_of_osteoblast_proliferation) 1 0
=HYPERLINK("http://www.godatabase.org/cgi-bin/go.cgi?query=GO:0033689&auto_wild_cards=yes&view=query&action=query&search_constraint=terms"	GO:0033689_negative_regulation_of_osteoblast_proliferation) 1 0
=HYPERLINK("http://www.godatabase.org/cgi-bin/go.cgi?query=GO:0033750&auto_wild_cards=yes&view=query&action=query&search_constraint=terms"	GO:0033750_ribosome_localization) 1 0
=HYPERLINK("http://www.godatabase.org/cgi-bin/go.cgi?query=GO:0033753&auto_wild_cards=yes&view=query&action=query&search_constraint=terms"	GO:0033753_establishment_of_ribosome_localization) 1 0
=HYPERLINK("http://www.godatabase.org/cgi-bin/go.cgi?query=GO:0033866&auto_wild_cards=yes&view=query&action=query&search_constraint=terms"	GO:0033866_nucleoside_bisphosphate_biosynthetic_process) 1 0
=HYPERLINK("http://www.godatabase.org/cgi-bin/go.cgi?query=GO:0033875&auto_wild_cards=yes&view=query&action=query&search_constraint=terms"	GO:0033875_ribonucleoside_bisphosphate_metabolic_process) 1 0
=HYPERLINK("http://www.godatabase.org/cgi-bin/go.cgi?query=GO:0034030&auto_wild_cards=yes&view=query&action=query&search_constraint=terms"	GO:0034030_ribonucleoside_bisphosphate_biosynthetic_process) 1 0
=HYPERLINK("http://www.godatabase.org/cgi-bin/go.cgi?query=GO:0034032&auto_wild_cards=yes&view=query&action=query&search_constraint=terms"	GO:0034032_purine_nucleoside_bisphosphate_metabolic_process) 1 0
=HYPERLINK("http://www.godatabase.org/cgi-bin/go.cgi?query=GO:0034033&auto_wild_cards=yes&view=query&action=query&search_constraint=terms"	GO:0034033_purine_nucleoside_bisphosphate_biosynthetic_process) 1 0
=HYPERLINK("http://www.godatabase.org/cgi-bin/go.cgi?query=GO:0034035&auto_wild_cards=yes&view=query&action=query&search_constraint=terms"	GO:0034035_purine_ribonucleoside_bisphosphate_metabolic_process) 1 0
=HYPERLINK("http://www.godatabase.org/cgi-bin/go.cgi?query=GO:0034036&auto_wild_cards=yes&view=query&action=query&search_constraint=terms"	GO:0034036_purine_ribonucleoside_bisphosphate_biosynthetic_process) 1 0
=HYPERLINK("http://www.godatabase.org/cgi-bin/go.cgi?query=GO:0034067&auto_wild_cards=yes&view=query&action=query&search_constraint=terms"	GO:0034067_protein_localization_in_Golgi_apparatus) 1 0
=HYPERLINK("http://www.godatabase.org/cgi-bin/go.cgi?query=GO:0034102&auto_wild_cards=yes&view=query&action=query&search_constraint=terms"	GO:0034102_erythrocyte_clearance) 1 0
=HYPERLINK("http://www.godatabase.org/cgi-bin/go.cgi?query=GO:0034106&auto_wild_cards=yes&view=query&action=query&search_constraint=terms"	GO:0034106_regulation_of_erythrocyte_clearance) 1 0
=HYPERLINK("http://www.godatabase.org/cgi-bin/go.cgi?query=GO:0034107&auto_wild_cards=yes&view=query&action=query&search_constraint=terms"	GO:0034107_negative_regulation_of_erythrocyte_clearance) 1 0
=HYPERLINK("http://www.godatabase.org/cgi-bin/go.cgi?query=GO:0034110&auto_wild_cards=yes&view=query&action=query&search_constraint=terms"	GO:0034110_regulation_of_homotypic_cell-cell_adhesion) 1 0
=HYPERLINK("http://www.godatabase.org/cgi-bin/go.cgi?query=GO:0034111&auto_wild_cards=yes&view=query&action=query&search_constraint=terms"	GO:0034111_negative_regulation_of_homotypic_cell-cell_adhesion) 1 0
=HYPERLINK("http://www.godatabase.org/cgi-bin/go.cgi?query=GO:0034113&auto_wild_cards=yes&view=query&action=query&search_constraint=terms"	GO:0034113_heterotypic_cell-cell_adhesion) 1 0
=HYPERLINK("http://www.godatabase.org/cgi-bin/go.cgi?query=GO:0034117&auto_wild_cards=yes&view=query&action=query&search_constraint=terms"	GO:0034117_erythrocyte_aggregation) 1 0
=HYPERLINK("http://www.godatabase.org/cgi-bin/go.cgi?query=GO:0034118&auto_wild_cards=yes&view=query&action=query&search_constraint=terms"	GO:0034118_regulation_of_erythrocyte_aggregation) 1 0
=HYPERLINK("http://www.godatabase.org/cgi-bin/go.cgi?query=GO:0034119&auto_wild_cards=yes&view=query&action=query&search_constraint=terms"	GO:0034119_negative_regulation_of_erythrocyte_aggregation) 1 0
=HYPERLINK("http://www.godatabase.org/cgi-bin/go.cgi?query=GO:0034121&auto_wild_cards=yes&view=query&action=query&search_constraint=terms"	GO:0034121_regulation_of_toll-like_receptor_signaling_pathway) 1 0
=HYPERLINK("http://www.godatabase.org/cgi-bin/go.cgi?query=GO:0034122&auto_wild_cards=yes&view=query&action=query&search_constraint=terms"	GO:0034122_negative_regulation_of_toll-like_receptor_signaling_pathway) 1 0
=HYPERLINK("http://www.godatabase.org/cgi-bin/go.cgi?query=GO:0034230&auto_wild_cards=yes&view=query&action=query&search_constraint=terms"	GO:0034230_enkephalin_processing) 1 0
=HYPERLINK("http://www.godatabase.org/cgi-bin/go.cgi?query=GO:0034372&auto_wild_cards=yes&view=query&action=query&search_constraint=terms"	GO:0034372_very-low-density_lipoprotein_particle_remodeling) 1 0
=HYPERLINK("http://www.godatabase.org/cgi-bin/go.cgi?query=GO:0034379&auto_wild_cards=yes&view=query&action=query&search_constraint=terms"	GO:0034379_very-low-density_lipoprotein_particle_assembly) 1 0
=HYPERLINK("http://www.godatabase.org/cgi-bin/go.cgi?query=GO:0034380&auto_wild_cards=yes&view=query&action=query&search_constraint=terms"	GO:0034380_high-density_lipoprotein_particle_assembly) 1 0
=HYPERLINK("http://www.godatabase.org/cgi-bin/go.cgi?query=GO:0034394&auto_wild_cards=yes&view=query&action=query&search_constraint=terms"	GO:0034394_protein_localization_at_cell_surface) 1 0
=HYPERLINK("http://www.godatabase.org/cgi-bin/go.cgi?query=GO:0034405&auto_wild_cards=yes&view=query&action=query&search_constraint=terms"	GO:0034405_response_to_fluid_shear_stress) 1 0
=HYPERLINK("http://www.godatabase.org/cgi-bin/go.cgi?query=GO:0034472&auto_wild_cards=yes&view=query&action=query&search_constraint=terms"	GO:0034472_snRNA_3'-end_processing) 1 0
=HYPERLINK("http://www.godatabase.org/cgi-bin/go.cgi?query=GO:0034474&auto_wild_cards=yes&view=query&action=query&search_constraint=terms"	GO:0034474_U2_snRNA_3'-end_processing) 1 0
=HYPERLINK("http://www.godatabase.org/cgi-bin/go.cgi?query=GO:0034502&auto_wild_cards=yes&view=query&action=query&search_constraint=terms"	GO:0034502_protein_localization_to_chromosome) 1 0
=HYPERLINK("http://www.godatabase.org/cgi-bin/go.cgi?query=GO:0034505&auto_wild_cards=yes&view=query&action=query&search_constraint=terms"	GO:0034505_tooth_mineralization) 1 0
=HYPERLINK("http://www.godatabase.org/cgi-bin/go.cgi?query=GO:0034508&auto_wild_cards=yes&view=query&action=query&search_constraint=terms"	GO:0034508_centromere_complex_assembly) 1 0
=HYPERLINK("http://www.godatabase.org/cgi-bin/go.cgi?query=GO:0034633&auto_wild_cards=yes&view=query&action=query&search_constraint=terms"	GO:0034633_retinol_transport) 1 0
=HYPERLINK("http://www.godatabase.org/cgi-bin/go.cgi?query=GO:0034643&auto_wild_cards=yes&view=query&action=query&search_constraint=terms"	GO:0034643_mitochondrion_localization__microtubule-mediated) 1 0
=HYPERLINK("http://www.godatabase.org/cgi-bin/go.cgi?query=GO:0034969&auto_wild_cards=yes&view=query&action=query&search_constraint=terms"	GO:0034969_histone_arginine_methylation) 1 0
=HYPERLINK("http://www.godatabase.org/cgi-bin/go.cgi?query=GO:0034982&auto_wild_cards=yes&view=query&action=query&search_constraint=terms"	GO:0034982_mitochondrial_protein_processing) 1 0
=HYPERLINK("http://www.godatabase.org/cgi-bin/go.cgi?query=GO:0035022&auto_wild_cards=yes&view=query&action=query&search_constraint=terms"	GO:0035022_positive_regulation_of_Rac_protein_signal_transduction) 1 0
=HYPERLINK("http://www.godatabase.org/cgi-bin/go.cgi?query=GO:0035024&auto_wild_cards=yes&view=query&action=query&search_constraint=terms"	GO:0035024_negative_regulation_of_Rho_protein_signal_transduction) 1 0
=HYPERLINK("http://www.godatabase.org/cgi-bin/go.cgi?query=GO:0035026&auto_wild_cards=yes&view=query&action=query&search_constraint=terms"	GO:0035026_leading_edge_cell_differentiation) 1 0
=HYPERLINK("http://www.godatabase.org/cgi-bin/go.cgi?query=GO:0035037&auto_wild_cards=yes&view=query&action=query&search_constraint=terms"	GO:0035037_sperm_entry) 1 0
=HYPERLINK("http://www.godatabase.org/cgi-bin/go.cgi?query=GO:0035039&auto_wild_cards=yes&view=query&action=query&search_constraint=terms"	GO:0035039_male_pronucleus_formation) 1 0
=HYPERLINK("http://www.godatabase.org/cgi-bin/go.cgi?query=GO:0035066&auto_wild_cards=yes&view=query&action=query&search_constraint=terms"	GO:0035066_positive_regulation_of_histone_acetylation) 1 0
=HYPERLINK("http://www.godatabase.org/cgi-bin/go.cgi?query=GO:0035083&auto_wild_cards=yes&view=query&action=query&search_constraint=terms"	GO:0035083_cilium_axoneme_assembly) 1 0
=HYPERLINK("http://www.godatabase.org/cgi-bin/go.cgi?query=GO:0035090&auto_wild_cards=yes&view=query&action=query&search_constraint=terms"	GO:0035090_maintenance_of_apical_basal_cell_polarity) 1 0
=HYPERLINK("http://www.godatabase.org/cgi-bin/go.cgi?query=GO:0035106&auto_wild_cards=yes&view=query&action=query&search_constraint=terms"	GO:0035106_operant_conditioning) 1 0
=HYPERLINK("http://www.godatabase.org/cgi-bin/go.cgi?query=GO:0035172&auto_wild_cards=yes&view=query&action=query&search_constraint=terms"	GO:0035172_hemocyte_proliferation) 1 0
=HYPERLINK("http://www.godatabase.org/cgi-bin/go.cgi?query=GO:0035227&auto_wild_cards=yes&view=query&action=query&search_constraint=terms"	GO:0035227_regulation_of_glutamate-cysteine_ligase_activity) 1 0
=HYPERLINK("http://www.godatabase.org/cgi-bin/go.cgi?query=GO:0035229&auto_wild_cards=yes&view=query&action=query&search_constraint=terms"	GO:0035229_positive_regulation_of_glutamate-cysteine_ligase_activity) 1 0
=HYPERLINK("http://www.godatabase.org/cgi-bin/go.cgi?query=GO:0035260&auto_wild_cards=yes&view=query&action=query&search_constraint=terms"	GO:0035260_internal_genitalia_morphogenesis) 1 0
=HYPERLINK("http://www.godatabase.org/cgi-bin/go.cgi?query=GO:0035262&auto_wild_cards=yes&view=query&action=query&search_constraint=terms"	GO:0035262_gonad_morphogenesis) 1 0
=HYPERLINK("http://www.godatabase.org/cgi-bin/go.cgi?query=GO:0035287&auto_wild_cards=yes&view=query&action=query&search_constraint=terms"	GO:0035287_head_segmentation) 1 0
=HYPERLINK("http://www.godatabase.org/cgi-bin/go.cgi?query=GO:0035289&auto_wild_cards=yes&view=query&action=query&search_constraint=terms"	GO:0035289_posterior_head_segmentation) 1 0
=HYPERLINK("http://www.godatabase.org/cgi-bin/go.cgi?query=GO:0035303&auto_wild_cards=yes&view=query&action=query&search_constraint=terms"	GO:0035303_regulation_of_dephosphorylation) 1 0
=HYPERLINK("http://www.godatabase.org/cgi-bin/go.cgi?query=GO:0035304&auto_wild_cards=yes&view=query&action=query&search_constraint=terms"	GO:0035304_regulation_of_protein_amino_acid_dephosphorylation) 1 0
=HYPERLINK("http://www.godatabase.org/cgi-bin/go.cgi?query=GO:0035305&auto_wild_cards=yes&view=query&action=query&search_constraint=terms"	GO:0035305_negative_regulation_of_dephosphorylation) 1 0
=HYPERLINK("http://www.godatabase.org/cgi-bin/go.cgi?query=GO:0035308&auto_wild_cards=yes&view=query&action=query&search_constraint=terms"	GO:0035308_negative_regulation_of_protein_amino_acid_dephosphorylation) 1 0
=HYPERLINK("http://www.godatabase.org/cgi-bin/go.cgi?query=GO:0035313&auto_wild_cards=yes&view=query&action=query&search_constraint=terms"	GO:0035313_wound_healing__spreading_of_epidermal_cells) 1 0
=HYPERLINK("http://www.godatabase.org/cgi-bin/go.cgi?query=GO:0040013&auto_wild_cards=yes&view=query&action=query&search_constraint=terms"	GO:0040013_negative_regulation_of_locomotion) 1 0
=HYPERLINK("http://www.godatabase.org/cgi-bin/go.cgi?query=GO:0040019&auto_wild_cards=yes&view=query&action=query&search_constraint=terms"	GO:0040019_positive_regulation_of_embryonic_development) 1 0
=HYPERLINK("http://www.godatabase.org/cgi-bin/go.cgi?query=GO:0040032&auto_wild_cards=yes&view=query&action=query&search_constraint=terms"	GO:0040032_post-embryonic_body_morphogenesis) 1 0
=HYPERLINK("http://www.godatabase.org/cgi-bin/go.cgi?query=GO:0040038&auto_wild_cards=yes&view=query&action=query&search_constraint=terms"	GO:0040038_polar_body_extrusion_after_meiotic_divisions) 1 0
=HYPERLINK("http://www.godatabase.org/cgi-bin/go.cgi?query=GO:0042026&auto_wild_cards=yes&view=query&action=query&search_constraint=terms"	GO:0042026_protein_refolding) 1 0
=HYPERLINK("http://www.godatabase.org/cgi-bin/go.cgi?query=GO:0042048&auto_wild_cards=yes&view=query&action=query&search_constraint=terms"	GO:0042048_olfactory_behavior) 1 0
=HYPERLINK("http://www.godatabase.org/cgi-bin/go.cgi?query=GO:0042059&auto_wild_cards=yes&view=query&action=query&search_constraint=terms"	GO:0042059_negative_regulation_of_epidermal_growth_factor_receptor_signaling_pathway) 1 0
=HYPERLINK("http://www.godatabase.org/cgi-bin/go.cgi?query=GO:0042073&auto_wild_cards=yes&view=query&action=query&search_constraint=terms"	GO:0042073_intraflagellar_transport) 1 0
=HYPERLINK("http://www.godatabase.org/cgi-bin/go.cgi?query=GO:0042078&auto_wild_cards=yes&view=query&action=query&search_constraint=terms"	GO:0042078_germ-line_stem_cell_division) 1 0
=HYPERLINK("http://www.godatabase.org/cgi-bin/go.cgi?query=GO:0042091&auto_wild_cards=yes&view=query&action=query&search_constraint=terms"	GO:0042091_interleukin-10_biosynthetic_process) 1 0
=HYPERLINK("http://www.godatabase.org/cgi-bin/go.cgi?query=GO:0042103&auto_wild_cards=yes&view=query&action=query&search_constraint=terms"	GO:0042103_positive_regulation_of_T_cell_homeostatic_proliferation) 1 0
=HYPERLINK("http://www.godatabase.org/cgi-bin/go.cgi?query=GO:0042136&auto_wild_cards=yes&view=query&action=query&search_constraint=terms"	GO:0042136_neurotransmitter_biosynthetic_process) 1 0
=HYPERLINK("http://www.godatabase.org/cgi-bin/go.cgi?query=GO:0042137&auto_wild_cards=yes&view=query&action=query&search_constraint=terms"	GO:0042137_sequestering_of_neurotransmitter) 1 0
=HYPERLINK("http://www.godatabase.org/cgi-bin/go.cgi?query=GO:0042138&auto_wild_cards=yes&view=query&action=query&search_constraint=terms"	GO:0042138_meiotic_DNA_double-strand_break_formation) 1 0
=HYPERLINK("http://www.godatabase.org/cgi-bin/go.cgi?query=GO:0042178&auto_wild_cards=yes&view=query&action=query&search_constraint=terms"	GO:0042178_xenobiotic_catabolic_process) 1 0
=HYPERLINK("http://www.godatabase.org/cgi-bin/go.cgi?query=GO:0042225&auto_wild_cards=yes&view=query&action=query&search_constraint=terms"	GO:0042225_interleukin-5_biosynthetic_process) 1 0
=HYPERLINK("http://www.godatabase.org/cgi-bin/go.cgi?query=GO:0042231&auto_wild_cards=yes&view=query&action=query&search_constraint=terms"	GO:0042231_interleukin-13_biosynthetic_process) 1 0
=HYPERLINK("http://www.godatabase.org/cgi-bin/go.cgi?query=GO:0042255&auto_wild_cards=yes&view=query&action=query&search_constraint=terms"	GO:0042255_ribosome_assembly) 1 0
=HYPERLINK("http://www.godatabase.org/cgi-bin/go.cgi?query=GO:0042257&auto_wild_cards=yes&view=query&action=query&search_constraint=terms"	GO:0042257_ribosomal_subunit_assembly) 1 0
=HYPERLINK("http://www.godatabase.org/cgi-bin/go.cgi?query=GO:0042264&auto_wild_cards=yes&view=query&action=query&search_constraint=terms"	GO:0042264_peptidyl-aspartic_acid_hydroxylation) 1 0
=HYPERLINK("http://www.godatabase.org/cgi-bin/go.cgi?query=GO:0042276&auto_wild_cards=yes&view=query&action=query&search_constraint=terms"	GO:0042276_error-prone_postreplication_DNA_repair) 1 0
=HYPERLINK("http://www.godatabase.org/cgi-bin/go.cgi?query=GO:0042297&auto_wild_cards=yes&view=query&action=query&search_constraint=terms"	GO:0042297_vocal_learning) 1 0
=HYPERLINK("http://www.godatabase.org/cgi-bin/go.cgi?query=GO:0042309&auto_wild_cards=yes&view=query&action=query&search_constraint=terms"	GO:0042309_homoiothermy) 1 0
=HYPERLINK("http://www.godatabase.org/cgi-bin/go.cgi?query=GO:0042320&auto_wild_cards=yes&view=query&action=query&search_constraint=terms"	GO:0042320_regulation_of_circadian_sleep_wake_cycle__REM_sleep) 1 0
=HYPERLINK("http://www.godatabase.org/cgi-bin/go.cgi?query=GO:0042339&auto_wild_cards=yes&view=query&action=query&search_constraint=terms"	GO:0042339_keratan_sulfate_metabolic_process) 1 0
=HYPERLINK("http://www.godatabase.org/cgi-bin/go.cgi?query=GO:0042347&auto_wild_cards=yes&view=query&action=query&search_constraint=terms"	GO:0042347_negative_regulation_of_NF-kappaB_import_into_nucleus) 1 0
=HYPERLINK("http://www.godatabase.org/cgi-bin/go.cgi?query=GO:0042360&auto_wild_cards=yes&view=query&action=query&search_constraint=terms"	GO:0042360_vitamin_E_metabolic_process) 1 0
=HYPERLINK("http://www.godatabase.org/cgi-bin/go.cgi?query=GO:0042363&auto_wild_cards=yes&view=query&action=query&search_constraint=terms"	GO:0042363_fat-soluble_vitamin_catabolic_process) 1 0
=HYPERLINK("http://www.godatabase.org/cgi-bin/go.cgi?query=GO:0042369&auto_wild_cards=yes&view=query&action=query&search_constraint=terms"	GO:0042369_vitamin_D_catabolic_process) 1 0
=HYPERLINK("http://www.godatabase.org/cgi-bin/go.cgi?query=GO:0042373&auto_wild_cards=yes&view=query&action=query&search_constraint=terms"	GO:0042373_vitamin_K_metabolic_process) 1 0
=HYPERLINK("http://www.godatabase.org/cgi-bin/go.cgi?query=GO:0042404&auto_wild_cards=yes&view=query&action=query&search_constraint=terms"	GO:0042404_thyroid_hormone_catabolic_process) 1 0
=HYPERLINK("http://www.godatabase.org/cgi-bin/go.cgi?query=GO:0042414&auto_wild_cards=yes&view=query&action=query&search_constraint=terms"	GO:0042414_epinephrine_metabolic_process) 1 0
=HYPERLINK("http://www.godatabase.org/cgi-bin/go.cgi?query=GO:0042436&auto_wild_cards=yes&view=query&action=query&search_constraint=terms"	GO:0042436_indole_derivative_catabolic_process) 1 0
=HYPERLINK("http://www.godatabase.org/cgi-bin/go.cgi?query=GO:0042489&auto_wild_cards=yes&view=query&action=query&search_constraint=terms"	GO:0042489_negative_regulation_of_odontogenesis_of_dentine-containing_tooth) 1 0
=HYPERLINK("http://www.godatabase.org/cgi-bin/go.cgi?query=GO:0042508&auto_wild_cards=yes&view=query&action=query&search_constraint=terms"	GO:0042508_tyrosine_phosphorylation_of_Stat1_protein) 1 0
[truncated: 3,943 more rows]
