# Supplementary material for: RedundancyMiner: De-replication of redundant GO categories in microarray and proteomics analysis
Source: BMC Bioinformatics. 2011 Feb 10;12:52. doi: 10.1186/1471-2105-12-52 (PMC3223614; doi:10.1186/1471-2105-12-52)
Supplement: Additional file 8 — Retinal development HTGM download. compressed package of the results of running HTGM on the retinal development genes list. [file 1471-2105-12-52-S8.ZIP › SCENARIO_2_MODIFIED/total.txt.total.txt.dir/Exp1_BestClusterMap_LEIGS_KM_24.csv.join.2.txt.dir/Exp1_BestClusterMap_LEIGS_KM_24.csv.join.2.txt.change.gce]

GO:0006695_cholesterol_biosynthetic_process	CYP51	14	2	36.547619	-2.893684	1	1.38	1.380000
GO:0006695_cholesterol_biosynthetic_process	HSD17B7	14	2	36.547619	-2.893684	1	1.38	1.380000
GO:0016126_sterol_biosynthetic_process	CYP51	16	2	31.979167	-2.775556	2	1.71	0.855000
GO:0016126_sterol_biosynthetic_process	HSD17B7	16	2	31.979167	-2.775556	2	1.71	0.855000
GO:0008202_steroid_metabolic_process	CYP51	82	3	9.359756	-2.436321	3	3.02	1.006667
GO:0008202_steroid_metabolic_process	STUB1	82	3	9.359756	-2.436321	3	3.02	1.006667
GO:0008202_steroid_metabolic_process	HSD17B7	82	3	9.359756	-2.436321	3	3.02	1.006667
GO:0033108_mitochondrial_respiratory_chain_complex_assembly	TFAM	1	1							
GO:0009266_response_to_temperature_stimulus	LXN	30	2	17.055556	-2.230317	4	4.4	1.100000
GO:0009266_response_to_temperature_stimulus	ST8SIA1	30	2	17.055556	-2.230317	4	4.4	1.100000
GO:0006694_steroid_biosynthetic_process	CYP51	31	2	16.505376	-2.202357	5	4.83	0.966000
GO:0006694_steroid_biosynthetic_process	HSD17B7	31	2	16.505376	-2.202357	5	4.83	0.966000
GO:0019067_viral_assembly__maturation__egress__and_release	PCSK5	2	1							
GO:0033092_positive_regulation_of_immature_T_cell_proliferation_in_the_thymus	BMI1	2	1							
GO:0016567_protein_ubiquitination	BMI1	35	2	14.619048	-2.099307	6	5.64	0.940000
GO:0016567_protein_ubiquitination	STUB1	35	2	14.619048	-2.099307	6	5.64	0.940000
GO:0008203_cholesterol_metabolic_process	CYP51	40	2	12.791667	-1.986744	7	6.7	0.957143
GO:0008203_cholesterol_metabolic_process	HSD17B7	40	2	12.791667	-1.986744	7	6.7	0.957143
GO:0016125_sterol_metabolic_process	CYP51	42	2	12.182540	-1.945840	8	7.53	0.941250
GO:0016125_sterol_metabolic_process	HSD17B7	42	2	12.182540	-1.945840	8	7.53	0.941250
GO:0019058_viral_infectious_cycle	PCSK5	3	1							
GO:0031398_positive_regulation_of_protein_ubiquitination	STUB1	3	1							
GO:0031943_regulation_of_glucocorticoid_metabolic_process	STUB1	3	1							
GO:0032436_positive_regulation_of_proteasomal_ubiquitin-dependent_protein_catabolic_process	STUB1	3	1							
GO:0033080_immature_T_cell_proliferation_in_the_thymus	BMI1	3	1							
GO:0033084_regulation_of_immature_T_cell_proliferation_in_the_thymus	BMI1	3	1							
GO:0033091_positive_regulation_of_immature_T_cell_proliferation	BMI1	3	1							
GO:0042271_susceptibility_to_natural_killer_cell_mediated_cytotoxicity	CADM1	3	1							
GO:0032446_protein_modification_by_small_protein_conjugation	BMI1	43	2	11.899225	-1.926157	10	7.79	0.779000
GO:0032446_protein_modification_by_small_protein_conjugation	STUB1	43	2	11.899225	-1.926157	10	7.79	0.779000
GO:0051604_protein_maturation	STUB1	43	2	11.899225	-1.926157	10	7.79	0.779000
GO:0051604_protein_maturation	PCSK5	43	2	11.899225	-1.926157	10	7.79	0.779000
GO:0016338_calcium-independent_cell-cell_adhesion	CADM1	4	1							
GO:0033079_immature_T_cell_proliferation	BMI1	4	1							
GO:0033083_regulation_of_immature_T_cell_proliferation	BMI1	4	1							
GO:0043043_peptide_biosynthetic_process	PCSK5	4	1							
GO:0048011_nerve_growth_factor_receptor_signaling_pathway	RAF1	4	1							
GO:0050961_detection_of_temperature_stimulus_involved_in_sensory_perception	LXN	4	1							
GO:0050965_detection_of_temperature_stimulus_involved_in_sensory_perception_of_pain	LXN	4	1							
GO:0051606_detection_of_stimulus	CADM1	50	2	10.233333	-1.800720	12	9.41	0.784167
GO:0051606_detection_of_stimulus	LXN	50	2	10.233333	-1.800720	12	9.41	0.784167
GO:0070647_protein_modification_by_small_protein_conjugation_or_removal	BMI1	50	2	10.233333	-1.800720	12	9.41	0.784167
GO:0070647_protein_modification_by_small_protein_conjugation_or_removal	STUB1	50	2	10.233333	-1.800720	12	9.41	0.784167
GO:0016048_detection_of_temperature_stimulus	LXN	5	1	51.166667	-1.712195	16	15.62	0.976250
GO:0022415_viral_reproductive_process	PCSK5	5	1	51.166667	-1.712195	16	15.62	0.976250
GO:0032350_regulation_of_hormone_metabolic_process	STUB1	5	1	51.166667	-1.712195	16	15.62	0.976250
GO:0032434_regulation_of_proteasomal_ubiquitin-dependent_protein_catabolic_process	STUB1	5	1	51.166667	-1.712195	16	15.62	0.976250
GO:0016032_viral_reproduction	PCSK5	6	1	42.638889	-1.633815	20	21.11	1.055500
GO:0016574_histone_ubiquitination	BMI1	6	1	42.638889	-1.633815	20	21.11	1.055500
GO:0048103_somatic_stem_cell_division	BMI1	6	1	42.638889	-1.633815	20	21.11	1.055500
GO:0050951_sensory_perception_of_temperature_stimulus	LXN	6	1	42.638889	-1.633815	20	21.11	1.055500
GO:0021903_rostrocaudal_neural_tube_patterning	BMI1	7	1	36.547619	-1.567669	22	27.18	1.235455
GO:0045862_positive_regulation_of_proteolysis	STUB1	7	1	36.547619	-1.567669	22	27.18	1.235455
GO:0042445_hormone_metabolic_process	STUB1	67	2	7.636816	-1.561266	23	27.33	1.188261
GO:0042445_hormone_metabolic_process	PCSK5	67	2	7.636816	-1.561266	23	27.33	1.188261
GO:0001833_inner_cell_mass_cell_proliferation	NCAPG2	8	1	31.979167	-1.510477	25	32.48	1.299200
GO:0031396_regulation_of_protein_ubiquitination	STUB1	8	1	31.979167	-1.510477	25	32.48	1.299200
GO:0048706_embryonic_skeletal_system_development	BMI1	73	2	7.009132	-1.492218	26	33.07	1.271923
GO:0048706_embryonic_skeletal_system_development	PCSK5	73	2	7.009132	-1.492218	26	33.07	1.271923
GO:0017145_stem_cell_division	BMI1	9	1	28.425926	-1.460124	28	37.46	1.337857
GO:0034605_cellular_response_to_heat	ST8SIA1	9	1	28.425926	-1.460124	28	37.46	1.337857
GO:0000209_protein_polyubiquitination	STUB1	10	1	25.583333	-1.415166	34	42.9	1.261765
GO:0001832_blastocyst_growth	NCAPG2	10	1	25.583333	-1.415166	34	42.9	1.261765
GO:0008211_glucocorticoid_metabolic_process	STUB1	10	1	25.583333	-1.415166	34	42.9	1.261765
GO:0016486_peptide_hormone_processing	PCSK5	10	1	25.583333	-1.415166	34	42.9	1.261765
GO:0031331_positive_regulation_of_cellular_catabolic_process	STUB1	10	1	25.583333	-1.415166	34	42.9	1.261765
GO:0033081_regulation_of_T_cell_differentiation_in_the_thymus	BMI1	10	1	25.583333	-1.415166	34	42.9	1.261765
GO:0002717_positive_regulation_of_natural_killer_cell_mediated_immunity	CADM1	13	1	19.679487	-1.303619	38	55.9	1.471053
GO:0007566_embryo_implantation	PCSK5	13	1	19.679487	-1.303619	38	55.9	1.471053
GO:0045954_positive_regulation_of_natural_killer_cell_mediated_cytotoxicity	CADM1	13	1	19.679487	-1.303619	38	55.9	1.471053
GO:0048566_embryonic_gut_development	PCSK5	13	1	19.679487	-1.303619	38	55.9	1.471053
GO:0008610_lipid_biosynthetic_process	CYP51	94	2	5.443262	-1.292182	39	56.65	1.452564
GO:0008610_lipid_biosynthetic_process	HSD17B7	94	2	5.443262	-1.292182	39	56.65	1.452564
GO:0007157_heterophilic_cell_adhesion	CADM1	14	1	18.273810	-1.272233	43	60.71	1.411860
GO:0016573_histone_acetylation	BMI1	14	1	18.273810	-1.272233	43	60.71	1.411860
GO:0030162_regulation_of_proteolysis	STUB1	14	1	18.273810	-1.272233	43	60.71	1.411860
GO:0045732_positive_regulation_of_protein_catabolic_process	STUB1	14	1	18.273810	-1.272233	43	60.71	1.411860
GO:0006473_protein_amino_acid_acetylation	BMI1	15	1	17.055556	-1.243067	45	65.05	1.445556
GO:0031329_regulation_of_cellular_catabolic_process	STUB1	15	1	17.055556	-1.243067	45	65.05	1.445556
GO:0007156_homophilic_cell_adhesion	CADM1	16	1	15.989583	-1.215835	47	68.47	1.456809
GO:0030890_positive_regulation_of_B_cell_proliferation	BMI1	16	1	15.989583	-1.215835	47	68.47	1.456809
GO:0010817_regulation_of_hormone_levels	STUB1	106	2	4.827044	-1.199220	48	69.09	1.439375
GO:0010817_regulation_of_hormone_levels	PCSK5	106	2	4.827044	-1.199220	48	69.09	1.439375
GO:0009408_response_to_heat	ST8SIA1	17	1	15.049020	-1.190303	50	72.15	1.443000
GO:0051605_protein_maturation_by_peptide_bond_cleavage	PCSK5	17	1	15.049020	-1.190303	50	72.15	1.443000
GO:0002715_regulation_of_natural_killer_cell_mediated_immunity	CADM1	18	1	14.212963	-1.166276	55	75.94	1.380727
GO:0006457_protein_folding	STUB1	18	1	14.212963	-1.166276	55	75.94	1.380727
GO:0010498_proteasomal_protein_catabolic_process	STUB1	18	1	14.212963	-1.166276	55	75.94	1.380727
GO:0042269_regulation_of_natural_killer_cell_mediated_cytotoxicity	CADM1	18	1	14.212963	-1.166276	55	75.94	1.380727
GO:0043161_proteasomal_ubiquitin-dependent_protein_catabolic_process	STUB1	18	1	14.212963	-1.166276	55	75.94	1.380727
GO:0019218_regulation_of_steroid_metabolic_process	STUB1	19	1	13.464912	-1.143591	56	78.87	1.408393
GO:0001912_positive_regulation_of_leukocyte_mediated_cytotoxicity	CADM1	20	1	12.791667	-1.122110	60	82.19	1.369833
GO:0006518_peptide_metabolic_process	PCSK5	20	1	12.791667	-1.122110	60	82.19	1.369833
GO:0007416_synaptogenesis	CADM1	20	1	12.791667	-1.122110	60	82.19	1.369833
GO:0031343_positive_regulation_of_cell_killing	CADM1	20	1	12.791667	-1.122110	60	82.19	1.369833
GO:0006915_apoptosis	BMI1	427	4	2.396565	-1.104977	61	82.62	1.354426
GO:0006915_apoptosis	CADM1	427	4	2.396565	-1.104977	61	82.62	1.354426
GO:0006915_apoptosis	RAF1	427	4	2.396565	-1.104977	61	82.62	1.354426
GO:0006915_apoptosis	BIRC5	427	4	2.396565	-1.104977	61	82.62	1.354426
GO:0021532_neural_tube_patterning	BMI1	21	1	12.182540	-1.101716	63	86.08	1.366349
GO:0030888_regulation_of_B_cell_proliferation	BMI1	21	1	12.182540	-1.101716	63	86.08	1.366349
GO:0044255_cellular_lipid_metabolic_process	CYP51	264	3	2.907197	-1.095095	64	86.57	1.352656
GO:0044255_cellular_lipid_metabolic_process	STUB1	264	3	2.907197	-1.095095	64	86.57	1.352656
GO:0044255_cellular_lipid_metabolic_process	HSD17B7	264	3	2.907197	-1.095095	64	86.57	1.352656
GO:0012501_programmed_cell_death	BMI1	433	4	2.363356	-1.087157	65	87.15	1.340769
GO:0012501_programmed_cell_death	CADM1	433	4	2.363356	-1.087157	65	87.15	1.340769
GO:0012501_programmed_cell_death	RAF1	433	4	2.363356	-1.087157	65	87.15	1.340769
GO:0012501_programmed_cell_death	BIRC5	433	4	2.363356	-1.087157	65	87.15	1.340769
GO:0009896_positive_regulation_of_catabolic_process	STUB1	22	1	11.628788	-1.082308	66	90.87	1.376818
GO:0002228_natural_killer_cell_mediated_immunity	CADM1	23	1	11.123188	-1.063797	68	93.6	1.376471
GO:0042267_natural_killer_cell_mediated_cytotoxicity	CADM1	23	1	11.123188	-1.063797	68	93.6	1.376471
GO:0008219_cell_death	BMI1	444	4	2.304805	-1.055356	69	94.15	1.364493
GO:0008219_cell_death	CADM1	444	4	2.304805	-1.055356	69	94.15	1.364493
GO:0008219_cell_death	RAF1	444	4	2.304805	-1.055356	69	94.15	1.364493
GO:0008219_cell_death	BIRC5	444	4	2.304805	-1.055356	69	94.15	1.364493
GO:0006959_humoral_immune_response	BMI1	24	1	10.659722	-1.046108	70	96.47	1.378143
GO:0006996_organelle_organization	BMI1	449	4	2.279139	-1.041261	71	96.93	1.365211
GO:0006996_organelle_organization	TFAM	449	4	2.279139	-1.041261	71	96.93	1.365211
GO:0006996_organelle_organization	RAF1	449	4	2.279139	-1.041261	71	96.93	1.365211
GO:0006996_organelle_organization	BIRC5	449	4	2.279139	-1.041261	71	96.93	1.365211
GO:0016265_death	BMI1	450	4	2.274074	-1.038468	72	97.14	1.349167
GO:0016265_death	CADM1	450	4	2.274074	-1.038468	72	97.14	1.349167
GO:0016265_death	RAF1	450	4	2.274074	-1.038468	72	97.14	1.349167
GO:0016265_death	BIRC5	450	4	2.274074	-1.038468	72	97.14	1.349167
GO:0043543_protein_amino_acid_acylation	BMI1	25	1	10.233333	-1.029173	74	99.2	1.340541
GO:0045089_positive_regulation_of_innate_immune_response	CADM1	25	1	10.233333	-1.029173	74	99.2	1.340541
GO:0009952_anterior_posterior_pattern_formation	BMI1	133	2	3.847118	-1.028030	75	99.33	1.324400
GO:0009952_anterior_posterior_pattern_formation	PCSK5	133	2	3.847118	-1.028030	75	99.33	1.324400
GO:0006629_lipid_metabolic_process	CYP51	285	3	2.692982	-1.017238	76	99.93	1.314868
GO:0006629_lipid_metabolic_process	STUB1	285	3	2.692982	-1.017238	76	99.93	1.314868
GO:0006629_lipid_metabolic_process	HSD17B7	285	3	2.692982	-1.017238	76	99.93	1.314868
GO:0019233_sensory_perception_of_pain	LXN	26	1	9.839744	-1.012933	77	102.2	1.327273
GO:0001910_regulation_of_leukocyte_mediated_cytotoxicity	CADM1	27	1	9.475309	-0.997336	79	104.17	1.318608
GO:0031341_regulation_of_cell_killing	CADM1	27	1	9.475309	-0.997336	79	104.17	1.318608
GO:0002705_positive_regulation_of_leukocyte_mediated_immunity	CADM1	28	1	9.136905	-0.982334	83	106.85	1.287349
GO:0002708_positive_regulation_of_lymphocyte_mediated_immunity	CADM1	28	1	9.136905	-0.982334	83	106.85	1.287349
GO:0042100_B_cell_proliferation	BMI1	28	1	9.136905	-0.982334	83	106.85	1.287349
GO:0050871_positive_regulation_of_B_cell_activation	BMI1	28	1	9.136905	-0.982334	83	106.85	1.287349
GO:0042176_regulation_of_protein_catabolic_process	STUB1	29	1	8.821839	-0.967886	85	109.56	1.288941
GO:0051301_cell_division	BMI1	29	1	8.821839	-0.967886	85	109.56	1.288941
GO:0048565_gut_development	PCSK5	30	1	8.527778	-0.953955	86	112.35	1.306395
GO:0002684_positive_regulation_of_immune_system_process	BMI1	148	2	3.457207	-0.949679	87	112.62	1.294483
GO:0002684_positive_regulation_of_immune_system_process	CADM1	148	2	3.457207	-0.949679	87	112.62	1.294483
GO:0045088_regulation_of_innate_immune_response	CADM1	31	1	8.252688	-0.940506	88	116.15	1.319886
GO:0042102_positive_regulation_of_T_cell_proliferation	BMI1	32	1	7.994792	-0.927508	89	117.82	1.323820
GO:0007565_female_pregnancy	PCSK5	33	1	7.752525	-0.914935	90	120.13	1.334778
GO:0002699_positive_regulation_of_immune_effector_process	CADM1	34	1	7.524510	-0.902760	91	122.67	1.348022
GO:0006066_alcohol_metabolic_process	CYP51	158	2	3.238397	-0.902547	92	122.87	1.335543
GO:0006066_alcohol_metabolic_process	HSD17B7	158	2	3.238397	-0.902547	92	122.87	1.335543
GO:0001906_cell_killing	CADM1	35	1	7.309524	-0.890961	94	125.05	1.330319
GO:0001909_leukocyte_mediated_cytotoxicity	CADM1	35	1	7.309524	-0.890961	94	125.05	1.330319
GO:0009628_response_to_abiotic_stimulus	LXN	162	2	3.158436	-0.884697	95	125.41	1.320105
GO:0009628_response_to_abiotic_stimulus	ST8SIA1	162	2	3.158436	-0.884697	95	125.41	1.320105
GO:0031349_positive_regulation_of_defense_response	CADM1	37	1	6.914414	-0.868406	97	129.88	1.338969
GO:0050906_detection_of_stimulus_involved_in_sensory_perception	LXN	37	1	6.914414	-0.868406	97	129.88	1.338969
GO:0044249_cellular_biosynthetic_process	BMI1	1150	7	1.557246	-0.860358	98	130.75	1.334184
GO:0044249_cellular_biosynthetic_process	CYP51	1150	7	1.557246	-0.860358	98	130.75	1.334184
GO:0044249_cellular_biosynthetic_process	AHCTF1	1150	7	1.557246	-0.860358	98	130.75	1.334184
GO:0044249_cellular_biosynthetic_process	PCSK5	1150	7	1.557246	-0.860358	98	130.75	1.334184
GO:0044249_cellular_biosynthetic_process	CBFA2T2	1150	7	1.557246	-0.860358	98	130.75	1.334184
GO:0044249_cellular_biosynthetic_process	STUB1	1150	7	1.557246	-0.860358	98	130.75	1.334184
GO:0044249_cellular_biosynthetic_process	HSD17B7	1150	7	1.557246	-0.860358	98	130.75	1.334184
GO:0031401_positive_regulation_of_protein_modification_process	STUB1	38	1	6.732456	-0.857613	100	133.1	1.331000
GO:0045580_regulation_of_T_cell_differentiation	BMI1	38	1	6.732456	-0.857613	100	133.1	1.331000
GO:0006511_ubiquitin-dependent_protein_catabolic_process	STUB1	39	1	6.559829	-0.847120	103	135.84	1.318835
GO:0008037_cell_recognition	CADM1	39	1	6.559829	-0.847120	103	135.84	1.318835
GO:0043524_negative_regulation_of_neuron_apoptosis	BIRC5	39	1	6.559829	-0.847120	103	135.84	1.318835
GO:0001824_blastocyst_development	NCAPG2	40	1	6.395833	-0.836913	105	138.16	1.315810
GO:0016485_protein_processing	PCSK5	40	1	6.395833	-0.836913	105	138.16	1.315810
GO:0009894_regulation_of_catabolic_process	STUB1	41	1	6.239837	-0.826977	109	141.3	1.296330
GO:0019216_regulation_of_lipid_metabolic_process	STUB1	41	1	6.239837	-0.826977	109	141.3	1.296330
GO:0033077_T_cell_differentiation_in_the_thymus	BMI1	41	1	6.239837	-0.826977	109	141.3	1.296330
GO:0050864_regulation_of_B_cell_activation	BMI1	41	1	6.239837	-0.826977	109	141.3	1.296330
GO:0043066_negative_regulation_of_apoptosis	BMI1	176	2	2.907197	-0.826232	110	141.58	1.287091
GO:0043066_negative_regulation_of_apoptosis	BIRC5	176	2	2.907197	-0.826232	110	141.58	1.287091
GO:0009058_biosynthetic_process	BMI1	1175	7	1.524113	-0.821945	111	141.81	1.277568
GO:0009058_biosynthetic_process	CYP51	1175	7	1.524113	-0.821945	111	141.81	1.277568
GO:0009058_biosynthetic_process	AHCTF1	1175	7	1.524113	-0.821945	111	141.81	1.277568
GO:0009058_biosynthetic_process	STUB1	1175	7	1.524113	-0.821945	111	141.81	1.277568
GO:0009058_biosynthetic_process	PCSK5	1175	7	1.524113	-0.821945	111	141.81	1.277568
GO:0009058_biosynthetic_process	CBFA2T2	1175	7	1.524113	-0.821945	111	141.81	1.277568
GO:0009058_biosynthetic_process	HSD17B7	1175	7	1.524113	-0.821945	111	141.81	1.277568
GO:0019941_modification-dependent_protein_catabolic_process	STUB1	42	1	6.091270	-0.817298	116	143.97	1.241121
GO:0032946_positive_regulation_of_mononuclear_cell_proliferation	BMI1	42	1	6.091270	-0.817298	116	143.97	1.241121
GO:0043632_modification-dependent_macromolecule_catabolic_process	STUB1	42	1	6.091270	-0.817298	116	143.97	1.241121
GO:0050671_positive_regulation_of_lymphocyte_proliferation	BMI1	42	1	6.091270	-0.817298	116	143.97	1.241121
GO:0051603_proteolysis_involved_in_cellular_protein_catabolic_process	STUB1	42	1	6.091270	-0.817298	116	143.97	1.241121
GO:0043069_negative_regulation_of_programmed_cell_death	BMI1	179	2	2.858473	-0.814451	118	144.5	1.224576
GO:0043069_negative_regulation_of_programmed_cell_death	BIRC5	179	2	2.858473	-0.814451	118	144.5	1.224576
GO:0060548_negative_regulation_of_cell_death	BMI1	179	2	2.858473	-0.814451	118	144.5	1.224576
GO:0060548_negative_regulation_of_cell_death	BIRC5	179	2	2.858473	-0.814451	118	144.5	1.224576
GO:0009582_detection_of_abiotic_stimulus	LXN	43	1	5.949612	-0.807866	120	147.4	1.228333
GO:0051789_response_to_protein_stimulus	EIF4A2	43	1	5.949612	-0.807866	120	147.4	1.228333
GO:0044257_cellular_protein_catabolic_process	STUB1	44	1	5.814394	-0.798668	124	151.06	1.218226
GO:0050808_synapse_organization	CADM1	44	1	5.814394	-0.798668	124	151.06	1.218226
GO:0070665_positive_regulation_of_leukocyte_proliferation	BMI1	44	1	5.814394	-0.798668	124	151.06	1.218226
GO:0070668_positive_regulation_of_mast_cell_proliferation	BMI1	44	1	5.814394	-0.798668	124	151.06	1.218226
GO:0007010_cytoskeleton_organization	RAF1	185	2	2.765766	-0.791610	125	151.49	1.211920
GO:0007010_cytoskeleton_organization	BIRC5	185	2	2.765766	-0.791610	125	151.49	1.211920
GO:0042981_regulation_of_apoptosis	BMI1	360	3	2.131944	-0.791112	126	151.59	1.203095
GO:0042981_regulation_of_apoptosis	CADM1	360	3	2.131944	-0.791112	126	151.59	1.203095
GO:0042981_regulation_of_apoptosis	BIRC5	360	3	2.131944	-0.791112	126	151.59	1.203095
GO:0043623_cellular_protein_complex_assembly	TFAM	45	1	5.685185	-0.789694	127	152.61	1.201654
GO:0009581_detection_of_external_stimulus	LXN	46	1	5.561594	-0.780935	128	154.71	1.208672
GO:0010941_regulation_of_cell_death	BMI1	365	3	2.102740	-0.778360	131	155.22	1.184885
GO:0010941_regulation_of_cell_death	CADM1	365	3	2.102740	-0.778360	131	155.22	1.184885
GO:0010941_regulation_of_cell_death	BIRC5	365	3	2.102740	-0.778360	131	155.22	1.184885
GO:0043009_chordate_embryonic_development	BMI1	365	3	2.102740	-0.778360	131	155.22	1.184885
GO:0043009_chordate_embryonic_development	NCAPG2	365	3	2.102740	-0.778360	131	155.22	1.184885
GO:0043009_chordate_embryonic_development	PCSK5	365	3	2.102740	-0.778360	131	155.22	1.184885
GO:0043067_regulation_of_programmed_cell_death	BMI1	365	3	2.102740	-0.778360	131	155.22	1.184885
GO:0043067_regulation_of_programmed_cell_death	CADM1	365	3	2.102740	-0.778360	131	155.22	1.184885
GO:0043067_regulation_of_programmed_cell_death	BIRC5	365	3	2.102740	-0.778360	131	155.22	1.184885
GO:0016570_histone_modification	BMI1	47	1	5.443262	-0.772380	135	157.06	1.163407
GO:0034754_cellular_hormone_metabolic_process	STUB1	47	1	5.443262	-0.772380	135	157.06	1.163407
GO:0045087_innate_immune_response	CADM1	47	1	5.443262	-0.772380	135	157.06	1.163407
GO:0045619_regulation_of_lymphocyte_differentiation	BMI1	47	1	5.443262	-0.772380	135	157.06	1.163407
GO:0009792_embryonic_development_ending_in_birth_or_egg_hatching	BMI1	368	3	2.085598	-0.770825	136	157.14	1.155441
GO:0009792_embryonic_development_ending_in_birth_or_egg_hatching	NCAPG2	368	3	2.085598	-0.770825	136	157.14	1.155441
GO:0009792_embryonic_development_ending_in_birth_or_egg_hatching	PCSK5	368	3	2.085598	-0.770825	136	157.14	1.155441
GO:0009790_embryonic_development	BMI1	567	4	1.804821	-0.762848	137	158.94	1.160146
GO:0009790_embryonic_development	NCAPG2	567	4	1.804821	-0.762848	137	158.94	1.160146
GO:0009790_embryonic_development	BIRC5	567	4	1.804821	-0.762848	137	158.94	1.160146
GO:0009790_embryonic_development	PCSK5	567	4	1.804821	-0.762848	137	158.94	1.160146
GO:0003002_regionalization	BMI1	195	2	2.623932	-0.755543	138	161.81	1.172536
GO:0003002_regionalization	PCSK5	195	2	2.623932	-0.755543	138	161.81	1.172536
GO:0042129_regulation_of_T_cell_proliferation	BMI1	50	1	5.116667	-0.747861	139	163.53	1.176475
GO:0016569_covalent_chromatin_modification	BMI1	51	1	5.016340	-0.740044	140	165.69	1.183500
GO:0002706_regulation_of_lymphocyte_mediated_immunity	CADM1	52	1	4.919872	-0.732394	141	166.46	1.180567
GO:0006955_immune_response	BMI1	205	2	2.495935	-0.721755	142	168.96	1.189859
GO:0006955_immune_response	CADM1	205	2	2.495935	-0.721755	142	168.96	1.189859
GO:0008284_positive_regulation_of_cell_proliferation	BMI1	208	2	2.459936	-0.712029	143	171.32	1.198042
GO:0008284_positive_regulation_of_cell_proliferation	ST8SIA1	208	2	2.459936	-0.712029	143	171.32	1.198042
GO:0048568_embryonic_organ_development	PCSK5	55	1	4.651515	-0.710382	145	172.7	1.191034
GO:0048704_embryonic_skeletal_system_morphogenesis	BMI1	55	1	4.651515	-0.710382	145	172.7	1.191034
GO:0002703_regulation_of_leukocyte_mediated_immunity	CADM1	56	1	4.568452	-0.703339	148	175.07	1.182905
GO:0042089_cytokine_biosynthetic_process	PCSK5	56	1	4.568452	-0.703339	148	175.07	1.182905
GO:0042107_cytokine_metabolic_process	PCSK5	56	1	4.568452	-0.703339	148	175.07	1.182905
GO:0000226_microtubule_cytoskeleton_organization	BIRC5	57	1	4.488304	-0.696433	150	177.55	1.183667
GO:0043523_regulation_of_neuron_apoptosis	BIRC5	57	1	4.488304	-0.696433	150	177.55	1.183667
GO:0034622_cellular_macromolecular_complex_assembly	TFAM	58	1	4.410920	-0.689661	151	178.36	1.181192
GO:0050870_positive_regulation_of_T_cell_activation	BMI1	59	1	4.336158	-0.683018	152	179.72	1.182368
GO:0045892_negative_regulation_of_transcription__DNA-dependent	BMI1	218	2	2.347095	-0.680882	153	179.87	1.175621
GO:0045892_negative_regulation_of_transcription__DNA-dependent	CBFA2T2	218	2	2.347095	-0.680882	153	179.87	1.175621
GO:0051253_negative_regulation_of_RNA_metabolic_process	BMI1	220	2	2.325758	-0.674876	154	180.49	1.172013
GO:0051253_negative_regulation_of_RNA_metabolic_process	CBFA2T2	220	2	2.325758	-0.674876	154	180.49	1.172013
GO:0001701_in_utero_embryonic_development	BMI1	221	2	2.315234	-0.671900	155	180.68	1.165677
GO:0001701_in_utero_embryonic_development	NCAPG2	221	2	2.315234	-0.671900	155	180.68	1.165677
GO:0007005_mitochondrion_organization	TFAM	61	1	4.193989	-0.670100	157	181.83	1.158153
GO:0032270_positive_regulation_of_cellular_protein_metabolic_process	STUB1	61	1	4.193989	-0.670100	157	181.83	1.158153
GO:0006916_anti-apoptosis	BIRC5	62	1	4.126344	-0.663817	161	183.32	1.138634
GO:0030855_epithelial_cell_differentiation	CBFA2T2	62	1	4.126344	-0.663817	161	183.32	1.138634
GO:0032944_regulation_of_mononuclear_cell_proliferation	BMI1	62	1	4.126344	-0.663817	161	183.32	1.138634
GO:0050670_regulation_of_lymphocyte_proliferation	BMI1	62	1	4.126344	-0.663817	161	183.32	1.138634
GO:0070662_mast_cell_proliferation	BMI1	63	1	4.060847	-0.657647	163	184.56	1.132270
GO:0070666_regulation_of_mast_cell_proliferation	BMI1	63	1	4.060847	-0.657647	163	184.56	1.132270
GO:0070663_regulation_of_leukocyte_proliferation	BMI1	64	1	3.997396	-0.651586	164	185.55	1.131402
GO:0002682_regulation_of_immune_system_process	BMI1	228	2	2.244152	-0.651552	165	185.9	1.126667
GO:0002682_regulation_of_immune_system_process	CADM1	228	2	2.244152	-0.651552	165	185.9	1.126667
GO:0051402_neuron_apoptosis	BIRC5	66	1	3.876263	-0.639778	166	188.1	1.133133
GO:0031347_regulation_of_defense_response	CADM1	67	1	3.818408	-0.634025	168	189.63	1.128750
GO:0051247_positive_regulation_of_protein_metabolic_process	STUB1	67	1	3.818408	-0.634025	168	189.63	1.128750
GO:0001501_skeletal_system_development	BMI1	236	2	2.168079	-0.629291	169	189.98	1.124142
GO:0001501_skeletal_system_development	PCSK5	236	2	2.168079	-0.629291	169	189.98	1.124142
GO:0002697_regulation_of_immune_effector_process	CADM1	68	1	3.762255	-0.628367	171	190.62	1.114737
GO:0034962_cellular_biopolymer_catabolic_process	STUB1	68	1	3.762255	-0.628367	171	190.62	1.114737
GO:0044085_cellular_component_biogenesis	TFAM	237	2	2.158931	-0.626579	172	191.34	1.112442
GO:0044085_cellular_component_biogenesis	CADM1	237	2	2.158931	-0.626579	172	191.34	1.112442
GO:0016568_chromatin_modification	BMI1	72	1	3.553241	-0.606648	175	198.18	1.132457
GO:0021915_neural_tube_development	BMI1	72	1	3.553241	-0.606648	175	198.18	1.132457
GO:0042098_T_cell_proliferation	BMI1	72	1	3.553241	-0.606648	175	198.18	1.132457
GO:0007389_pattern_specification_process	BMI1	250	2	2.046667	-0.592675	176	201.43	1.144489
GO:0007389_pattern_specification_process	PCSK5	250	2	2.046667	-0.592675	176	201.43	1.144489
GO:0044265_cellular_macromolecule_catabolic_process	STUB1	75	1	3.411111	-0.591242	178	202.15	1.135674
GO:0048589_developmental_growth	NCAPG2	75	1	3.411111	-0.591242	178	202.15	1.135674
GO:0006508_proteolysis	STUB1	76	1	3.366228	-0.586264	180	203.31	1.129500
GO:0034621_cellular_macromolecular_complex_subunit_organization	TFAM	76	1	3.366228	-0.586264	180	203.31	1.129500
GO:0016481_negative_regulation_of_transcription	BMI1	253	2	2.022398	-0.585191	181	203.69	1.125359
GO:0016481_negative_regulation_of_transcription	CBFA2T2	253	2	2.022398	-0.585191	181	203.69	1.125359
GO:0006461_protein_complex_assembly	TFAM	78	1	3.279915	-0.576529	184	207.0	1.125000
GO:0051251_positive_regulation_of_lymphocyte_activation	BMI1	78	1	3.279915	-0.576529	184	207.0	1.125000
GO:0070271_protein_complex_biogenesis	TFAM	78	1	3.279915	-0.576529	184	207.0	1.125000
GO:0010467_gene_expression	BMI1	905	5	1.413444	-0.568034	185	208.21	1.125459
GO:0010467_gene_expression	AHCTF1	905	5	1.413444	-0.568034	185	208.21	1.125459
GO:0010467_gene_expression	STUB1	905	5	1.413444	-0.568034	185	208.21	1.125459
GO:0010467_gene_expression	PCSK5	905	5	1.413444	-0.568034	185	208.21	1.125459
GO:0010467_gene_expression	CBFA2T2	905	5	1.413444	-0.568034	185	208.21	1.125459
GO:0010629_negative_regulation_of_gene_expression	BMI1	262	2	1.952926	-0.563450	186	209.93	1.128656
GO:0010629_negative_regulation_of_gene_expression	CBFA2T2	262	2	1.952926	-0.563450	186	209.93	1.128656
GO:0002696_positive_regulation_of_leukocyte_activation	BMI1	82	1	3.119919	-0.557898	187	211.82	1.132727
GO:0006325_chromatin_organization	BMI1	83	1	3.082329	-0.553405	190	213.59	1.124158
GO:0007017_microtubule-based_process	BIRC5	83	1	3.082329	-0.553405	190	213.59	1.124158
GO:0050867_positive_regulation_of_cell_activation	BMI1	83	1	3.082329	-0.553405	190	213.59	1.124158
GO:0045934_negative_regulation_of_nucleobase__nucleoside__nucleotide_and_nucleic_acid_metabolic_process	BMI1	270	2	1.895062	-0.544976	191	214.77	1.124450
GO:0045934_negative_regulation_of_nucleobase__nucleoside__nucleotide_and_nucleic_acid_metabolic_process	CBFA2T2	270	2	1.895062	-0.544976	191	214.77	1.124450
GO:0002449_lymphocyte_mediated_immunity	CADM1	85	1	3.009804	-0.544604	192	215.42	1.121979
GO:0051172_negative_regulation_of_nitrogen_compound_metabolic_process	BMI1	271	2	1.888069	-0.542721	193	215.58	1.116995
GO:0051172_negative_regulation_of_nitrogen_compound_metabolic_process	CBFA2T2	271	2	1.888069	-0.542721	193	215.58	1.116995
GO:0001822_kidney_development	PCSK5	87	1	2.940613	-0.536043	196	219.67	1.120765
GO:0016337_cell-cell_adhesion	CADM1	87	1	2.940613	-0.536043	196	219.67	1.120765
GO:0050778_positive_regulation_of_immune_response	CADM1	87	1	2.940613	-0.536043	196	219.67	1.120765
GO:0010558_negative_regulation_of_macromolecule_biosynthetic_process	BMI1	274	2	1.867397	-0.536025	197	219.97	1.116599
GO:0010558_negative_regulation_of_macromolecule_biosynthetic_process	CBFA2T2	274	2	1.867397	-0.536025	197	219.97	1.116599
GO:0050863_regulation_of_T_cell_activation	BMI1	88	1	2.907197	-0.531849	198	220.64	1.114343
GO:0042113_B_cell_activation	BMI1	90	1	2.842593	-0.523626	199	222.58	1.118492
GO:0002443_leukocyte_mediated_immunity	CADM1	91	1	2.811355	-0.519595	201	223.39	1.111393
GO:0031399_regulation_of_protein_modification_process	STUB1	91	1	2.811355	-0.519595	201	223.39	1.111393
GO:0031327_negative_regulation_of_cellular_biosynthetic_process	BMI1	282	2	1.814421	-0.518663	202	223.53	1.106584
GO:0031327_negative_regulation_of_cellular_biosynthetic_process	CBFA2T2	282	2	1.814421	-0.518663	202	223.53	1.106584
GO:0030217_T_cell_differentiation	BMI1	92	1	2.780797	-0.515616	204	224.76	1.101765
GO:0030323_respiratory_tube_development	PCSK5	92	1	2.780797	-0.515616	204	224.76	1.101765
GO:0009890_negative_regulation_of_biosynthetic_process	BMI1	284	2	1.801643	-0.514431	205	224.9	1.097073
GO:0009890_negative_regulation_of_biosynthetic_process	CBFA2T2	284	2	1.801643	-0.514431	205	224.9	1.097073
GO:0035107_appendage_morphogenesis	PCSK5	93	1	2.750896	-0.511687	208	226.33	1.088125
GO:0035108_limb_morphogenesis	PCSK5	93	1	2.750896	-0.511687	208	226.33	1.088125
GO:0065003_macromolecular_complex_assembly	TFAM	93	1	2.750896	-0.511687	208	226.33	1.088125
GO:0032943_mononuclear_cell_proliferation	BMI1	94	1	2.721631	-0.507809	210	227.82	1.084857
GO:0046651_lymphocyte_proliferation	BMI1	94	1	2.721631	-0.507809	210	227.82	1.084857
GO:0048736_appendage_development	PCSK5	96	1	2.664931	-0.500198	213	230.1	1.080282
GO:0060173_limb_development	PCSK5	96	1	2.664931	-0.500198	213	230.1	1.080282
GO:0070661_leukocyte_proliferation	BMI1	96	1	2.664931	-0.500198	213	230.1	1.080282
GO:0016043_cellular_component_organization	BMI1	964	5	1.326936	-0.495927	214	230.68	1.077944
GO:0016043_cellular_component_organization	TFAM	964	5	1.326936	-0.495927	214	230.68	1.077944
GO:0016043_cellular_component_organization	CADM1	964	5	1.326936	-0.495927	214	230.68	1.077944
GO:0016043_cellular_component_organization	RAF1	964	5	1.326936	-0.495927	214	230.68	1.077944
GO:0016043_cellular_component_organization	BIRC5	964	5	1.326936	-0.495927	214	230.68	1.077944
GO:0030163_protein_catabolic_process	STUB1	101	1	2.533003	-0.481970	215	234.67	1.091488
GO:0048705_skeletal_system_morphogenesis	BMI1	111	1	2.304805	-0.448584	216	241.79	1.119398
GO:0051249_regulation_of_lymphocyte_activation	BMI1	112	1	2.284226	-0.445448	217	242.65	1.118203
GO:0008283_cell_proliferation	BMI1	544	3	1.410846	-0.444460	218	242.83	1.113899
GO:0008283_cell_proliferation	NCAPG2	544	3	1.410846	-0.444460	218	242.83	1.113899
GO:0008283_cell_proliferation	ST8SIA1	544	3	1.410846	-0.444460	218	242.83	1.113899
GO:0048584_positive_regulation_of_response_to_stimulus	CADM1	115	1	2.224638	-0.436244	219	245.02	1.118813
GO:0080134_regulation_of_response_to_stress	CADM1	116	1	2.205460	-0.433241	220	245.89	1.117682
GO:0043933_macromolecular_complex_subunit_organization	TFAM	117	1	2.186610	-0.430270	221	246.17	1.113891
GO:0010605_negative_regulation_of_macromolecule_metabolic_process	BMI1	331	2	1.545821	-0.426006	223	247.72	1.110852
GO:0010605_negative_regulation_of_macromolecule_metabolic_process	CBFA2T2	331	2	1.545821	-0.426006	223	247.72	1.110852
GO:0051093_negative_regulation_of_developmental_process	BMI1	331	2	1.545821	-0.426006	223	247.72	1.110852
GO:0051093_negative_regulation_of_developmental_process	BIRC5	331	2	1.545821	-0.426006	223	247.72	1.110852
GO:0031324_negative_regulation_of_cellular_metabolic_process	BMI1	332	2	1.541165	-0.424329	224	248.53	1.109509
GO:0031324_negative_regulation_of_cellular_metabolic_process	CBFA2T2	332	2	1.541165	-0.424329	224	248.53	1.109509
GO:0002694_regulation_of_leukocyte_activation	BMI1	121	1	2.114325	-0.418696	227	249.94	1.101057
GO:0006917_induction_of_apoptosis	CADM1	121	1	2.114325	-0.418696	227	249.94	1.101057
GO:0012502_induction_of_programmed_cell_death	CADM1	121	1	2.114325	-0.418696	227	249.94	1.101057
GO:0001816_cytokine_production	PCSK5	122	1	2.096995	-0.415877	231	251.47	1.088615
GO:0002252_immune_effector_process	CADM1	122	1	2.096995	-0.415877	231	251.47	1.088615
GO:0006886_intracellular_protein_transport	AP3S1	122	1	2.096995	-0.415877	231	251.47	1.088615
GO:0050865_regulation_of_cell_activation	BMI1	122	1	2.096995	-0.415877	231	251.47	1.088615
GO:0030098_lymphocyte_differentiation	BMI1	124	1	2.063172	-0.410324	232	253.3	1.091810
GO:0043062_extracellular_structure_organization	CADM1	125	1	2.046667	-0.407590	233	254.36	1.091674
GO:0031326_regulation_of_cellular_biosynthetic_process	BMI1	812	4	1.260263	-0.403446	234	254.83	1.089017
GO:0031326_regulation_of_cellular_biosynthetic_process	AHCTF1	812	4	1.260263	-0.403446	234	254.83	1.089017
GO:0031326_regulation_of_cellular_biosynthetic_process	CBFA2T2	812	4	1.260263	-0.403446	234	254.83	1.089017
GO:0031326_regulation_of_cellular_biosynthetic_process	STUB1	812	4	1.260263	-0.403446	234	254.83	1.089017
GO:0009889_regulation_of_biosynthetic_process	BMI1	815	4	1.255624	-0.400272	235	255.27	1.086255
GO:0009889_regulation_of_biosynthetic_process	AHCTF1	815	4	1.255624	-0.400272	235	255.27	1.086255
GO:0009889_regulation_of_biosynthetic_process	STUB1	815	4	1.255624	-0.400272	235	255.27	1.086255
GO:0009889_regulation_of_biosynthetic_process	CBFA2T2	815	4	1.255624	-0.400272	235	255.27	1.086255
GO:0001655_urogenital_system_development	PCSK5	128	1	1.998698	-0.399549	236	256.17	1.085466
GO:0009892_negative_regulation_of_metabolic_process	BMI1	348	2	1.470307	-0.398521	237	256.33	1.081561
GO:0009892_negative_regulation_of_metabolic_process	CBFA2T2	348	2	1.470307	-0.398521	237	256.33	1.081561
GO:0043285_biopolymer_catabolic_process	STUB1	129	1	1.983204	-0.396922	239	257.03	1.075439
GO:0051276_chromosome_organization	BMI1	129	1	1.983204	-0.396922	239	257.03	1.075439
GO:0050776_regulation_of_immune_response	CADM1	130	1	1.967949	-0.394320	240	258.14	1.075583
GO:0007283_spermatogenesis	IFT81	134	1	1.909204	-0.384162	242	260.15	1.075000
GO:0048232_male_gamete_generation	IFT81	134	1	1.909204	-0.384162	242	260.15	1.075000
GO:0009057_macromolecule_catabolic_process	STUB1	137	1	1.867397	-0.376795	243	262.23	1.079136
GO:0007169_transmembrane_receptor_protein_tyrosine_kinase_signaling_pathway	RAF1	139	1	1.840528	-0.371998	245	263.88	1.077061
GO:0034613_cellular_protein_localization	AP3S1	139	1	1.840528	-0.371998	245	263.88	1.077061
GO:0070727_cellular_macromolecule_localization	AP3S1	141	1	1.814421	-0.367288	246	265.23	1.078171
GO:0022414_reproductive_process	IFT81	376	2	1.360816	-0.357548	247	267.37	1.082470
GO:0022414_reproductive_process	PCSK5	376	2	1.360816	-0.357548	247	267.37	1.082470
GO:0050896_response_to_stimulus	BMI1	1107	5	1.155525	-0.353623	248	269.01	1.084718
GO:0050896_response_to_stimulus	CADM1	1107	5	1.155525	-0.353623	248	269.01	1.084718
GO:0050896_response_to_stimulus	LXN	1107	5	1.155525	-0.353623	248	269.01	1.084718
GO:0050896_response_to_stimulus	EIF4A2	1107	5	1.155525	-0.353623	248	269.01	1.084718
GO:0050896_response_to_stimulus	ST8SIA1	1107	5	1.155525	-0.353623	248	269.01	1.084718
GO:0000003_reproduction	IFT81	379	2	1.350044	-0.353446	249	269.23	1.081245
GO:0000003_reproduction	PCSK5	379	2	1.350044	-0.353446	249	269.23	1.081245
GO:0043687_post-translational_protein_modification	BMI1	384	2	1.332465	-0.346726	250	271.32	1.085280
GO:0043687_post-translational_protein_modification	STUB1	384	2	1.332465	-0.346726	250	271.32	1.085280
GO:0032268_regulation_of_cellular_protein_metabolic_process	STUB1	152	1	1.683114	-0.342858	251	271.82	1.082948
GO:0042127_regulation_of_cell_proliferation	BMI1	393	2	1.301951	-0.334984	252	274.08	1.087619
GO:0042127_regulation_of_cell_proliferation	ST8SIA1	393	2	1.301951	-0.334984	252	274.08	1.087619
GO:0051704_multi-organism_process	PCSK5	157	1	1.629512	-0.332510	253	274.35	1.084387
GO:0002521_leukocyte_differentiation	BMI1	161	1	1.589027	-0.324543	254	276.53	1.088701
GO:0048522_positive_regulation_of_cellular_process	BMI1	895	4	1.143389	-0.323632	255	276.7	1.085098
GO:0048522_positive_regulation_of_cellular_process	CADM1	895	4	1.143389	-0.323632	255	276.7	1.085098
GO:0048522_positive_regulation_of_cellular_process	ST8SIA1	895	4	1.143389	-0.323632	255	276.7	1.085098
GO:0048522_positive_regulation_of_cellular_process	STUB1	895	4	1.143389	-0.323632	255	276.7	1.085098
GO:0042110_T_cell_activation	BMI1	163	1	1.569530	-0.320659	256	278.12	1.086406
GO:0034645_cellular_macromolecule_biosynthetic_process	BMI1	901	4	1.135775	-0.318461	257	278.73	1.084553
GO:0034645_cellular_macromolecule_biosynthetic_process	AHCTF1	901	4	1.135775	-0.318461	257	278.73	1.084553
GO:0034645_cellular_macromolecule_biosynthetic_process	PCSK5	901	4	1.135775	-0.318461	257	278.73	1.084553
GO:0034645_cellular_macromolecule_biosynthetic_process	CBFA2T2	901	4	1.135775	-0.318461	257	278.73	1.084553
GO:0019538_protein_metabolic_process	BMI1	655	3	1.171756	-0.316394	258	280.27	1.086318
GO:0019538_protein_metabolic_process	PCSK5	655	3	1.171756	-0.316394	258	280.27	1.086318
GO:0019538_protein_metabolic_process	STUB1	655	3	1.171756	-0.316394	258	280.27	1.086318
GO:0043065_positive_regulation_of_apoptosis	CADM1	166	1	1.541165	-0.314951	259	281.34	1.086255
GO:0010942_positive_regulation_of_cell_death	CADM1	167	1	1.531936	-0.313079	261	282.63	1.082874
GO:0043068_positive_regulation_of_programmed_cell_death	CADM1	167	1	1.531936	-0.313079	261	282.63	1.082874
GO:0009059_macromolecule_biosynthetic_process	BMI1	910	4	1.124542	-0.310845	262	283.07	1.080420
GO:0009059_macromolecule_biosynthetic_process	AHCTF1	910	4	1.124542	-0.310845	262	283.07	1.080420
GO:0009059_macromolecule_biosynthetic_process	PCSK5	910	4	1.124542	-0.310845	262	283.07	1.080420
GO:0009059_macromolecule_biosynthetic_process	CBFA2T2	910	4	1.124542	-0.310845	262	283.07	1.080420
GO:0051246_regulation_of_protein_metabolic_process	STUB1	170	1	1.504902	-0.307554	263	283.76	1.078935
GO:0007600_sensory_perception	LXN	172	1	1.487403	-0.303944	264	284.67	1.078295
GO:0044248_cellular_catabolic_process	STUB1	173	1	1.478805	-0.302160	265	286.01	1.079283
GO:0000122_negative_regulation_of_transcription_from_RNA_polymerase_II_promoter	BMI1	175	1	1.461905	-0.298635	267	287.57	1.077041
GO:0015031_protein_transport	AP3S1	175	1	1.461905	-0.298635	267	287.57	1.077041
GO:0080090_regulation_of_primary_metabolic_process	BMI1	926	4	1.105112	-0.297708	268	287.8	1.073881
GO:0080090_regulation_of_primary_metabolic_process	AHCTF1	926	4	1.105112	-0.297708	268	287.8	1.073881
GO:0080090_regulation_of_primary_metabolic_process	CBFA2T2	926	4	1.105112	-0.297708	268	287.8	1.073881
GO:0080090_regulation_of_primary_metabolic_process	STUB1	926	4	1.105112	-0.297708	268	287.8	1.073881
GO:0045449_regulation_of_transcription	BMI1	676	3	1.135355	-0.296635	269	289.25	1.075279
GO:0045449_regulation_of_transcription	AHCTF1	676	3	1.135355	-0.296635	269	289.25	1.075279
GO:0045449_regulation_of_transcription	CBFA2T2	676	3	1.135355	-0.296635	269	289.25	1.075279
GO:0045184_establishment_of_protein_localization	AP3S1	180	1	1.421296	-0.290061	270	291.45	1.079444
GO:0060255_regulation_of_macromolecule_metabolic_process	BMI1	936	4	1.093305	-0.289752	271	291.65	1.076199
GO:0060255_regulation_of_macromolecule_metabolic_process	AHCTF1	936	4	1.093305	-0.289752	271	291.65	1.076199
GO:0060255_regulation_of_macromolecule_metabolic_process	STUB1	936	4	1.093305	-0.289752	271	291.65	1.076199
GO:0060255_regulation_of_macromolecule_metabolic_process	CBFA2T2	936	4	1.093305	-0.289752	271	291.65	1.076199
GO:0016192_vesicle-mediated_transport	AP3S1	184	1	1.390399	-0.283437	272	295.42	1.086103
GO:0006464_protein_modification_process	BMI1	439	2	1.165528	-0.281362	273	296.36	1.085568
GO:0006464_protein_modification_process	STUB1	439	2	1.165528	-0.281362	273	296.36	1.085568
GO:0007155_cell_adhesion	CADM1	186	1	1.375448	-0.280199	275	297.29	1.081055
GO:0022610_biological_adhesion	CADM1	186	1	1.375448	-0.280199	275	297.29	1.081055
GO:0006952_defense_response	CADM1	187	1	1.368093	-0.278599	276	297.67	1.078514
GO:0007276_gamete_generation	IFT81	188	1	1.360816	-0.277011	277	298.31	1.076931
GO:0006350_transcription	BMI1	701	3	1.094864	-0.274660	278	299.64	1.077842
GO:0006350_transcription	AHCTF1	701	3	1.094864	-0.274660	278	299.64	1.077842
GO:0006350_transcription	CBFA2T2	701	3	1.094864	-0.274660	278	299.64	1.077842
GO:0050793_regulation_of_developmental_process	BMI1	703	3	1.091750	-0.272971	279	300.18	1.075914
GO:0050793_regulation_of_developmental_process	CADM1	703	3	1.091750	-0.272971	279	300.18	1.075914
GO:0050793_regulation_of_developmental_process	BIRC5	703	3	1.091750	-0.272971	279	300.18	1.075914
GO:0046907_intracellular_transport	AP3S1	194	1	1.318729	-0.267725	280	301.75	1.077679
GO:0007507_heart_development	PCSK5	195	1	1.311966	-0.266217	281	302.95	1.078114
GO:0033554_cellular_response_to_stress	ST8SIA1	196	1	1.305272	-0.264720	282	303.28	1.075461
GO:0043412_biopolymer_modification	BMI1	458	2	1.117176	-0.261966	283	304.57	1.076219
GO:0043412_biopolymer_modification	STUB1	458	2	1.117176	-0.261966	283	304.57	1.076219
GO:0002009_morphogenesis_of_an_epithelium	CBFA2T2	198	1	1.292088	-0.261759	285	305.39	1.071544
GO:0060429_epithelium_development	CBFA2T2	198	1	1.292088	-0.261759	285	305.39	1.071544
GO:0022607_cellular_component_assembly	TFAM	204	1	1.254085	-0.253127	286	307.14	1.073916
GO:0007243_protein_kinase_cascade	RAF1	205	1	1.247967	-0.251724	287	308.09	1.073484
GO:0048518_positive_regulation_of_biological_process	BMI1	995	4	1.028476	-0.246543	288	309.32	1.074028
GO:0048518_positive_regulation_of_biological_process	CADM1	995	4	1.028476	-0.246543	288	309.32	1.074028
GO:0048518_positive_regulation_of_biological_process	ST8SIA1	995	4	1.028476	-0.246543	288	309.32	1.074028
GO:0048518_positive_regulation_of_biological_process	STUB1	995	4	1.028476	-0.246543	288	309.32	1.074028
GO:0035295_tube_development	PCSK5	212	1	1.206761	-0.242175	289	309.72	1.071696
GO:0010556_regulation_of_macromolecule_biosynthetic_process	BMI1	745	3	1.030201	-0.239698	290	310.21	1.069690
GO:0010556_regulation_of_macromolecule_biosynthetic_process	AHCTF1	745	3	1.030201	-0.239698	290	310.21	1.069690
GO:0010556_regulation_of_macromolecule_biosynthetic_process	CBFA2T2	745	3	1.030201	-0.239698	290	310.21	1.069690
GO:0010033_response_to_organic_substance	EIF4A2	216	1	1.184414	-0.236924	291	310.58	1.067285
GO:0040007_growth	NCAPG2	217	1	1.178955	-0.235634	293	311.25	1.062287
GO:0048583_regulation_of_response_to_stimulus	CADM1	217	1	1.178955	-0.235634	293	311.25	1.062287
GO:0031323_regulation_of_cellular_metabolic_process	BMI1	1015	4	1.008210	-0.233247	294	311.78	1.060476
GO:0031323_regulation_of_cellular_metabolic_process	AHCTF1	1015	4	1.008210	-0.233247	294	311.78	1.060476
GO:0031323_regulation_of_cellular_metabolic_process	STUB1	1015	4	1.008210	-0.233247	294	311.78	1.060476
GO:0031323_regulation_of_cellular_metabolic_process	CBFA2T2	1015	4	1.008210	-0.233247	294	311.78	1.060476
GO:0019219_regulation_of_nucleobase__nucleoside__nucleotide_and_nucleic_acid_metabolic_process	BMI1	757	3	1.013871	-0.230918	295	312.77	1.060237
GO:0019219_regulation_of_nucleobase__nucleoside__nucleotide_and_nucleic_acid_metabolic_process	AHCTF1	757	3	1.013871	-0.230918	295	312.77	1.060237
GO:0019219_regulation_of_nucleobase__nucleoside__nucleotide_and_nucleic_acid_metabolic_process	CBFA2T2	757	3	1.013871	-0.230918	295	312.77	1.060237
GO:0019953_sexual_reproduction	IFT81	228	1	1.122076	-0.222003	297	314.27	1.058148
GO:0046649_lymphocyte_activation	BMI1	228	1	1.122076	-0.222003	297	314.27	1.058148
GO:0051171_regulation_of_nitrogen_compound_metabolic_process	BMI1	771	3	0.995460	-0.221055	298	314.75	1.056208
GO:0051171_regulation_of_nitrogen_compound_metabolic_process	AHCTF1	771	3	0.995460	-0.221055	298	314.75	1.056208
GO:0051171_regulation_of_nitrogen_compound_metabolic_process	CBFA2T2	771	3	0.995460	-0.221055	298	314.75	1.056208
GO:0007167_enzyme_linked_receptor_protein_signaling_pathway	RAF1	229	1	1.117176	-0.220813	299	315.16	1.054047
GO:0002376_immune_system_process	BMI1	505	2	1.013201	-0.219754	300	315.38	1.051267
GO:0002376_immune_system_process	CADM1	505	2	1.013201	-0.219754	300	315.38	1.051267
GO:0048523_negative_regulation_of_cellular_process	BMI1	774	3	0.991602	-0.218994	301	315.52	1.048239
GO:0048523_negative_regulation_of_cellular_process	BIRC5	774	3	0.991602	-0.218994	301	315.52	1.048239
GO:0048523_negative_regulation_of_cellular_process	CBFA2T2	774	3	0.991602	-0.218994	301	315.52	1.048239
GO:0007420_brain_development	BMI1	231	1	1.107504	-0.218456	302	315.91	1.046060
GO:0010468_regulation_of_gene_expression	BMI1	778	3	0.986504	-0.216273	303	316.21	1.043597
GO:0010468_regulation_of_gene_expression	AHCTF1	778	3	0.986504	-0.216273	303	316.21	1.043597
GO:0010468_regulation_of_gene_expression	CBFA2T2	778	3	0.986504	-0.216273	303	316.21	1.043597
GO:0050890_cognition	LXN	233	1	1.097997	-0.216130	304	317.04	1.042895
GO:0016477_cell_migration	DOCK1	234	1	1.093305	-0.214979	305	317.41	1.040689
GO:0009056_catabolic_process	STUB1	243	1	1.052812	-0.204945	306	320.55	1.047549
GO:0045321_leukocyte_activation	BMI1	248	1	1.031586	-0.199616	307	321.57	1.047459
GO:0034961_cellular_biopolymer_biosynthetic_process	BMI1	804	3	0.954602	-0.199338	308	321.76	1.044675
GO:0034961_cellular_biopolymer_biosynthetic_process	AHCTF1	804	3	0.954602	-0.199338	308	321.76	1.044675
GO:0034961_cellular_biopolymer_biosynthetic_process	CBFA2T2	804	3	0.954602	-0.199338	308	321.76	1.044675
GO:0043284_biopolymer_biosynthetic_process	BMI1	807	3	0.951053	-0.197466	309	322.57	1.043916
GO:0043284_biopolymer_biosynthetic_process	AHCTF1	807	3	0.951053	-0.197466	309	322.57	1.043916
GO:0043284_biopolymer_biosynthetic_process	CBFA2T2	807	3	0.951053	-0.197466	309	322.57	1.043916
GO:0008104_protein_localization	AP3S1	251	1	1.019256	-0.196499	310	322.94	1.041742
GO:0030097_hemopoiesis	BMI1	253	1	1.011199	-0.194453	311	323.93	1.041576
GO:0048729_tissue_morphogenesis	CBFA2T2	255	1	1.003268	-0.192433	312	325.21	1.042340
GO:0048870_cell_motility	DOCK1	257	1	0.995460	-0.190437	313	326.2	1.042173
GO:0019222_regulation_of_metabolic_process	BMI1	1088	4	0.940564	-0.189887	314	326.68	1.040382
GO:0019222_regulation_of_metabolic_process	AHCTF1	1088	4	0.940564	-0.189887	314	326.68	1.040382
GO:0019222_regulation_of_metabolic_process	STUB1	1088	4	0.940564	-0.189887	314	326.68	1.040382
GO:0019222_regulation_of_metabolic_process	CBFA2T2	1088	4	0.940564	-0.189887	314	326.68	1.040382
GO:0006950_response_to_stress	CADM1	549	2	0.931998	-0.186549	315	326.98	1.038032
GO:0006950_response_to_stress	ST8SIA1	549	2	0.931998	-0.186549	315	326.98	1.038032
GO:0001775_cell_activation	BMI1	262	1	0.976463	-0.185556	316	328.65	1.040032
GO:0044267_cellular_protein_metabolic_process	BMI1	559	2	0.915325	-0.179736	317	330.22	1.041703
GO:0044267_cellular_protein_metabolic_process	STUB1	559	2	0.915325	-0.179736	317	330.22	1.041703
GO:0051716_cellular_response_to_stimulus	ST8SIA1	273	1	0.937118	-0.175327	318	331.86	1.043585
GO:0033036_macromolecule_localization	AP3S1	274	1	0.933698	-0.174431	319	332.85	1.043417
GO:0044238_primary_metabolic_process	CYP51	1905	7	0.940070	-0.173760	320	333.0	1.040625
GO:0044238_primary_metabolic_process	BMI1	1905	7	0.940070	-0.173760	320	333.0	1.040625
GO:0044238_primary_metabolic_process	AHCTF1	1905	7	0.940070	-0.173760	320	333.0	1.040625
GO:0044238_primary_metabolic_process	PCSK5	1905	7	0.940070	-0.173760	320	333.0	1.040625
GO:0044238_primary_metabolic_process	STUB1	1905	7	0.940070	-0.173760	320	333.0	1.040625
GO:0044238_primary_metabolic_process	CBFA2T2	1905	7	0.940070	-0.173760	320	333.0	1.040625
GO:0044238_primary_metabolic_process	HSD17B7	1905	7	0.940070	-0.173760	320	333.0	1.040625
GO:0048534_hemopoietic_or_lymphoid_organ_development	BMI1	277	1	0.923586	-0.171773	321	333.72	1.039626
GO:0009987_cellular_process	CYP51	3868	15	0.992115	-0.169364	322	334.87	1.039969
GO:0009987_cellular_process	BMI1	3868	15	0.992115	-0.169364	322	334.87	1.039969
GO:0009987_cellular_process	CADM1	3868	15	0.992115	-0.169364	322	334.87	1.039969
GO:0009987_cellular_process	ST8SIA1	3868	15	0.992115	-0.169364	322	334.87	1.039969
GO:0009987_cellular_process	AP3S1	3868	15	0.992115	-0.169364	322	334.87	1.039969
GO:0009987_cellular_process	RAF1	3868	15	0.992115	-0.169364	322	334.87	1.039969
GO:0009987_cellular_process	AHCTF1	3868	15	0.992115	-0.169364	322	334.87	1.039969
GO:0009987_cellular_process	BIRC5	3868	15	0.992115	-0.169364	322	334.87	1.039969
GO:0009987_cellular_process	CBFA2T2	3868	15	0.992115	-0.169364	322	334.87	1.039969
GO:0009987_cellular_process	STUB1	3868	15	0.992115	-0.169364	322	334.87	1.039969
GO:0009987_cellular_process	TFAM	3868	15	0.992115	-0.169364	322	334.87	1.039969
GO:0009987_cellular_process	DOCK1	3868	15	0.992115	-0.169364	322	334.87	1.039969
GO:0009987_cellular_process	NCAPG2	3868	15	0.992115	-0.169364	322	334.87	1.039969
GO:0009987_cellular_process	PCSK5	3868	15	0.992115	-0.169364	322	334.87	1.039969
GO:0009987_cellular_process	HSD17B7	3868	15	0.992115	-0.169364	322	334.87	1.039969
GO:0006355_regulation_of_transcription__DNA-dependent	BMI1	575	2	0.889855	-0.169348	323	335.19	1.037740
GO:0006355_regulation_of_transcription__DNA-dependent	CBFA2T2	575	2	0.889855	-0.169348	323	335.19	1.037740
GO:0048519_negative_regulation_of_biological_process	BMI1	859	3	0.893481	-0.167469	324	335.52	1.035556
GO:0048519_negative_regulation_of_biological_process	BIRC5	859	3	0.893481	-0.167469	324	335.52	1.035556
GO:0048519_negative_regulation_of_biological_process	CBFA2T2	859	3	0.893481	-0.167469	324	335.52	1.035556
GO:0007417_central_nervous_system_development	BMI1	287	1	0.891405	-0.163248	325	337.52	1.038523
GO:0050794_regulation_of_cellular_process	BMI1	2190	8	0.934551	-0.161004	326	338.06	1.036994
GO:0050794_regulation_of_cellular_process	CADM1	2190	8	0.934551	-0.161004	326	338.06	1.036994
GO:0050794_regulation_of_cellular_process	ST8SIA1	2190	8	0.934551	-0.161004	326	338.06	1.036994
GO:0050794_regulation_of_cellular_process	AHCTF1	2190	8	0.934551	-0.161004	326	338.06	1.036994
GO:0050794_regulation_of_cellular_process	RAF1	2190	8	0.934551	-0.161004	326	338.06	1.036994
GO:0050794_regulation_of_cellular_process	BIRC5	2190	8	0.934551	-0.161004	326	338.06	1.036994
GO:0050794_regulation_of_cellular_process	STUB1	2190	8	0.934551	-0.161004	326	338.06	1.036994
GO:0050794_regulation_of_cellular_process	CBFA2T2	2190	8	0.934551	-0.161004	326	338.06	1.036994
GO:0051252_regulation_of_RNA_metabolic_process	BMI1	590	2	0.867232	-0.160150	327	338.38	1.034801
GO:0051252_regulation_of_RNA_metabolic_process	CBFA2T2	590	2	0.867232	-0.160150	327	338.38	1.034801
GO:0006351_transcription__DNA-dependent	BMI1	594	2	0.861392	-0.157782	328	339.07	1.033750
GO:0006351_transcription__DNA-dependent	CBFA2T2	594	2	0.861392	-0.157782	328	339.07	1.033750
GO:0032774_RNA_biosynthetic_process	BMI1	595	2	0.859944	-0.157195	329	339.36	1.031489
GO:0032774_RNA_biosynthetic_process	CBFA2T2	595	2	0.859944	-0.157195	329	339.36	1.031489
GO:0002520_immune_system_development	BMI1	295	1	0.867232	-0.156778	332	340.41	1.025331
GO:0040011_locomotion	DOCK1	295	1	0.867232	-0.156778	332	340.41	1.025331
GO:0045595_regulation_of_cell_differentiation	BMI1	295	1	0.867232	-0.156778	332	340.41	1.025331
GO:0048598_embryonic_morphogenesis	BMI1	299	1	0.855630	-0.153654	333	341.28	1.024865
GO:0051094_positive_regulation_of_developmental_process	CADM1	308	1	0.830628	-0.146880	334	343.11	1.027275
GO:0044260_cellular_macromolecule_metabolic_process	BMI1	1447	5	0.884013	-0.146439	335	343.26	1.024657
GO:0044260_cellular_macromolecule_metabolic_process	AHCTF1	1447	5	0.884013	-0.146439	335	343.26	1.024657
GO:0044260_cellular_macromolecule_metabolic_process	STUB1	1447	5	0.884013	-0.146439	335	343.26	1.024657
GO:0044260_cellular_macromolecule_metabolic_process	PCSK5	1447	5	0.884013	-0.146439	335	343.26	1.024657
GO:0044260_cellular_macromolecule_metabolic_process	CBFA2T2	1447	5	0.884013	-0.146439	335	343.26	1.024657
GO:0044237_cellular_metabolic_process	CYP51	1974	7	0.907210	-0.145196	336	344.03	1.023899
GO:0044237_cellular_metabolic_process	BMI1	1974	7	0.907210	-0.145196	336	344.03	1.023899
GO:0044237_cellular_metabolic_process	AHCTF1	1974	7	0.907210	-0.145196	336	344.03	1.023899
GO:0044237_cellular_metabolic_process	STUB1	1974	7	0.907210	-0.145196	336	344.03	1.023899
GO:0044237_cellular_metabolic_process	PCSK5	1974	7	0.907210	-0.145196	336	344.03	1.023899
GO:0044237_cellular_metabolic_process	CBFA2T2	1974	7	0.907210	-0.145196	336	344.03	1.023899
GO:0044237_cellular_metabolic_process	HSD17B7	1974	7	0.907210	-0.145196	336	344.03	1.023899
GO:0007399_nervous_system_development	BMI1	621	2	0.823940	-0.142671	337	344.49	1.022226
GO:0007399_nervous_system_development	CADM1	621	2	0.823940	-0.142671	337	344.49	1.022226
GO:0009887_organ_morphogenesis	BMI1	642	2	0.796989	-0.131903	338	345.41	1.021923
GO:0009887_organ_morphogenesis	CBFA2T2	642	2	0.796989	-0.131903	338	345.41	1.021923
GO:0006928_cell_motion	DOCK1	330	1	0.775253	-0.131695	340	346.63	1.019500
GO:0051674_localization_of_cell	DOCK1	330	1	0.775253	-0.131695	340	346.63	1.019500
GO:0043283_biopolymer_metabolic_process	BMI1	1490	5	0.858501	-0.129667	341	348.11	1.020850
GO:0043283_biopolymer_metabolic_process	AHCTF1	1490	5	0.858501	-0.129667	341	348.11	1.020850
GO:0043283_biopolymer_metabolic_process	CBFA2T2	1490	5	0.858501	-0.129667	341	348.11	1.020850
GO:0043283_biopolymer_metabolic_process	PCSK5	1490	5	0.858501	-0.129667	341	348.11	1.020850
GO:0043283_biopolymer_metabolic_process	STUB1	1490	5	0.858501	-0.129667	341	348.11	1.020850
GO:0007275_multicellular_organismal_development	BMI1	1760	6	0.872159	-0.128096	342	348.29	1.018392
GO:0007275_multicellular_organismal_development	CADM1	1760	6	0.872159	-0.128096	342	348.29	1.018392
GO:0007275_multicellular_organismal_development	NCAPG2	1760	6	0.872159	-0.128096	342	348.29	1.018392
GO:0007275_multicellular_organismal_development	BIRC5	1760	6	0.872159	-0.128096	342	348.29	1.018392
GO:0007275_multicellular_organismal_development	CBFA2T2	1760	6	0.872159	-0.128096	342	348.29	1.018392
GO:0007275_multicellular_organismal_development	PCSK5	1760	6	0.872159	-0.128096	342	348.29	1.018392
GO:0009605_response_to_external_stimulus	LXN	339	1	0.754671	-0.125995	343	349.33	1.018455
GO:0016070_RNA_metabolic_process	BMI1	658	2	0.777609	-0.124232	344	350.65	1.019331
GO:0016070_RNA_metabolic_process	CBFA2T2	658	2	0.777609	-0.124232	344	350.65	1.019331
GO:0051649_establishment_of_localization_in_cell	AP3S1	342	1	0.748051	-0.124156	345	351.05	1.017536
GO:0009653_anatomical_structure_morphogenesis	BMI1	958	3	0.801148	-0.121533	346	351.73	1.016561
GO:0009653_anatomical_structure_morphogenesis	PCSK5	958	3	0.801148	-0.121533	346	351.73	1.016561
GO:0009653_anatomical_structure_morphogenesis	CBFA2T2	958	3	0.801148	-0.121533	346	351.73	1.016561
GO:0065008_regulation_of_biological_quality	STUB1	693	2	0.738336	-0.108919	347	356.21	1.026542
GO:0065008_regulation_of_biological_quality	PCSK5	693	2	0.738336	-0.108919	347	356.21	1.026542
GO:0051641_cellular_localization	AP3S1	370	1	0.691441	-0.108341	348	356.63	1.024799
GO:0065007_biological_regulation	BMI1	2593	9	0.887968	-0.106427	349	357.35	1.023926
GO:0065007_biological_regulation	CADM1	2593	9	0.887968	-0.106427	349	357.35	1.023926
GO:0065007_biological_regulation	ST8SIA1	2593	9	0.887968	-0.106427	349	357.35	1.023926
GO:0065007_biological_regulation	RAF1	2593	9	0.887968	-0.106427	349	357.35	1.023926
GO:0065007_biological_regulation	AHCTF1	2593	9	0.887968	-0.106427	349	357.35	1.023926
GO:0065007_biological_regulation	BIRC5	2593	9	0.887968	-0.106427	349	357.35	1.023926
GO:0065007_biological_regulation	PCSK5	2593	9	0.887968	-0.106427	349	357.35	1.023926
GO:0065007_biological_regulation	STUB1	2593	9	0.887968	-0.106427	349	357.35	1.023926
GO:0065007_biological_regulation	CBFA2T2	2593	9	0.887968	-0.106427	349	357.35	1.023926
GO:0006139_nucleobase__nucleoside__nucleotide_and_nucleic_acid_metabolic_process	BMI1	1002	3	0.765968	-0.105038	350	358.18	1.023371
GO:0006139_nucleobase__nucleoside__nucleotide_and_nucleic_acid_metabolic_process	AHCTF1	1002	3	0.765968	-0.105038	350	358.18	1.023371
GO:0006139_nucleobase__nucleoside__nucleotide_and_nucleic_acid_metabolic_process	CBFA2T2	1002	3	0.765968	-0.105038	350	358.18	1.023371
GO:0050789_regulation_of_biological_process	BMI1	2357	8	0.868335	-0.102053	351	358.9	1.022507
GO:0050789_regulation_of_biological_process	CADM1	2357	8	0.868335	-0.102053	351	358.9	1.022507
GO:0050789_regulation_of_biological_process	ST8SIA1	2357	8	0.868335	-0.102053	351	358.9	1.022507
GO:0050789_regulation_of_biological_process	RAF1	2357	8	0.868335	-0.102053	351	358.9	1.022507
GO:0050789_regulation_of_biological_process	AHCTF1	2357	8	0.868335	-0.102053	351	358.9	1.022507
GO:0050789_regulation_of_biological_process	BIRC5	2357	8	0.868335	-0.102053	351	358.9	1.022507
GO:0050789_regulation_of_biological_process	STUB1	2357	8	0.868335	-0.102053	351	358.9	1.022507
GO:0050789_regulation_of_biological_process	CBFA2T2	2357	8	0.868335	-0.102053	351	358.9	1.022507
GO:0043170_macromolecule_metabolic_process	BMI1	1576	5	0.811654	-0.100828	352	359.34	1.020852
GO:0043170_macromolecule_metabolic_process	AHCTF1	1576	5	0.811654	-0.100828	352	359.34	1.020852
GO:0043170_macromolecule_metabolic_process	PCSK5	1576	5	0.811654	-0.100828	352	359.34	1.020852
GO:0043170_macromolecule_metabolic_process	CBFA2T2	1576	5	0.811654	-0.100828	352	359.34	1.020852
GO:0043170_macromolecule_metabolic_process	STUB1	1576	5	0.811654	-0.100828	352	359.34	1.020852
GO:0050877_neurological_system_process	LXN	390	1	0.655983	-0.098386	353	360.73	1.021898
GO:0008152_metabolic_process	BMI1	2133	7	0.839584	-0.093045	354	361.75	1.021893
GO:0008152_metabolic_process	CYP51	2133	7	0.839584	-0.093045	354	361.75	1.021893
GO:0008152_metabolic_process	AHCTF1	2133	7	0.839584	-0.093045	354	361.75	1.021893
GO:0008152_metabolic_process	PCSK5	2133	7	0.839584	-0.093045	354	361.75	1.021893
GO:0008152_metabolic_process	STUB1	2133	7	0.839584	-0.093045	354	361.75	1.021893
GO:0008152_metabolic_process	CBFA2T2	2133	7	0.839584	-0.093045	354	361.75	1.021893
GO:0008152_metabolic_process	HSD17B7	2133	7	0.839584	-0.093045	354	361.75	1.021893
GO:0042221_response_to_chemical_stimulus	EIF4A2	409	1	0.625509	-0.089830	355	362.14	1.020113
GO:0007242_intracellular_signaling_cascade	RAF1	411	1	0.622466	-0.088976	356	362.64	1.018652
GO:0010604_positive_regulation_of_macromolecule_metabolic_process	STUB1	433	1	0.590839	-0.080130	357	365.53	1.023894
GO:0032501_multicellular_organismal_process	BMI1	2183	7	0.820354	-0.080092	358	365.65	1.021369
GO:0032501_multicellular_organismal_process	CADM1	2183	7	0.820354	-0.080092	358	365.65	1.021369
GO:0032501_multicellular_organismal_process	NCAPG2	2183	7	0.820354	-0.080092	358	365.65	1.021369
GO:0032501_multicellular_organismal_process	LXN	2183	7	0.820354	-0.080092	358	365.65	1.021369
GO:0032501_multicellular_organismal_process	BIRC5	2183	7	0.820354	-0.080092	358	365.65	1.021369
GO:0032501_multicellular_organismal_process	CBFA2T2	2183	7	0.820354	-0.080092	358	365.65	1.021369
GO:0032501_multicellular_organismal_process	PCSK5	2183	7	0.820354	-0.080092	358	365.65	1.021369
GO:0006357_regulation_of_transcription_from_RNA_polymerase_II_promoter	BMI1	435	1	0.588123	-0.079373	359	366.12	1.019833
GO:0031325_positive_regulation_of_cellular_metabolic_process	STUB1	442	1	0.578808	-0.076781	360	367.19	1.019972
GO:0006366_transcription_from_RNA_polymerase_II_promoter	BMI1	444	1	0.576201	-0.076057	361	367.87	1.019030
GO:0010926_anatomical_structure_formation	TFAM	447	1	0.572334	-0.074984	362	368.18	1.017072
GO:0034960_cellular_biopolymer_metabolic_process	BMI1	1395	4	0.733572	-0.074465	363	368.31	1.014628
GO:0034960_cellular_biopolymer_metabolic_process	AHCTF1	1395	4	0.733572	-0.074465	363	368.31	1.014628
GO:0034960_cellular_biopolymer_metabolic_process	STUB1	1395	4	0.733572	-0.074465	363	368.31	1.014628
GO:0034960_cellular_biopolymer_metabolic_process	CBFA2T2	1395	4	0.733572	-0.074465	363	368.31	1.014628
GO:0048856_anatomical_structure_development	BMI1	1688	5	0.757800	-0.071366	364	369.44	1.014945
GO:0048856_anatomical_structure_development	CADM1	1688	5	0.757800	-0.071366	364	369.44	1.014945
GO:0048856_anatomical_structure_development	NCAPG2	1688	5	0.757800	-0.071366	364	369.44	1.014945
GO:0048856_anatomical_structure_development	PCSK5	1688	5	0.757800	-0.071366	364	369.44	1.014945
GO:0048856_anatomical_structure_development	CBFA2T2	1688	5	0.757800	-0.071366	364	369.44	1.014945
GO:0009893_positive_regulation_of_metabolic_process	STUB1	458	1	0.558588	-0.071182	365	370.2	1.014247
GO:0006807_nitrogen_compound_metabolic_process	BMI1	1147	3	0.669137	-0.063838	366	371.19	1.014180
GO:0006807_nitrogen_compound_metabolic_process	AHCTF1	1147	3	0.669137	-0.063838	366	371.19	1.014180
GO:0006807_nitrogen_compound_metabolic_process	CBFA2T2	1147	3	0.669137	-0.063838	366	371.19	1.014180
GO:0003008_system_process	LXN	516	1	0.495801	-0.054167	367	372.6	1.015259
GO:0009888_tissue_development	CBFA2T2	525	1	0.487302	-0.051925	368	372.91	1.013342
GO:0032502_developmental_process	BMI1	2060	6	0.745146	-0.051336	369	373.03	1.010921
GO:0032502_developmental_process	CADM1	2060	6	0.745146	-0.051336	369	373.03	1.010921
GO:0032502_developmental_process	NCAPG2	2060	6	0.745146	-0.051336	369	373.03	1.010921
GO:0032502_developmental_process	BIRC5	2060	6	0.745146	-0.051336	369	373.03	1.010921
GO:0032502_developmental_process	CBFA2T2	2060	6	0.745146	-0.051336	369	373.03	1.010921
GO:0032502_developmental_process	PCSK5	2060	6	0.745146	-0.051336	369	373.03	1.010921
GO:0051239_regulation_of_multicellular_organismal_process	BMI1	587	1	0.435832	-0.038813	370	376.23	1.016838
GO:0007166_cell_surface_receptor_linked_signal_transduction	RAF1	597	1	0.428532	-0.037032	371	377.09	1.016415
GO:0048731_system_development	BMI1	1609	4	0.636006	-0.035560	372	377.22	1.014032
GO:0048731_system_development	CADM1	1609	4	0.636006	-0.035560	372	377.22	1.014032
GO:0048731_system_development	CBFA2T2	1609	4	0.636006	-0.035560	372	377.22	1.014032
GO:0048731_system_development	PCSK5	1609	4	0.636006	-0.035560	372	377.22	1.014032
GO:0048513_organ_development	BMI1	1365	3	0.562271	-0.028463	373	378.38	1.014424
GO:0048513_organ_development	CBFA2T2	1365	3	0.562271	-0.028463	373	378.38	1.014424
GO:0048513_organ_development	PCSK5	1365	3	0.562271	-0.028463	373	378.38	1.014424
GO:0051179_localization	DOCK1	1058	2	0.483617	-0.025793	374	379.27	1.014091
GO:0051179_localization	AP3S1	1058	2	0.483617	-0.025793	374	379.27	1.014091
GO:0030154_cell_differentiation	BMI1	1060	2	0.482704	-0.025579	375	379.36	1.011627
GO:0030154_cell_differentiation	CBFA2T2	1060	2	0.482704	-0.025579	375	379.36	1.011627
GO:0006810_transport	AP3S1	718	1	0.356314	-0.020915	376	380.64	1.012340
GO:0048869_cellular_developmental_process	BMI1	1113	2	0.459718	-0.020457	377	380.83	1.010159
GO:0048869_cellular_developmental_process	CBFA2T2	1113	2	0.459718	-0.020457	377	380.83	1.010159
GO:0051234_establishment_of_localization	AP3S1	729	1	0.350937	-0.019848	378	381.09	1.008175
GO:0007165_signal_transduction	RAF1	915	1	0.279599	-0.008064	379	383.71	1.012427
GO:0007154_cell_communication	RAF1	1096	1	0.233425	-0.003236	380	384.71	1.012395
GO:0008150_biological_process	CYP51	4605	18	1.000000	0.000000	1894	1893.87	0.999931
GO:0008150_biological_process	BMI1	4605	18	1.000000	0.000000	1894	1893.87	0.999931
GO:0008150_biological_process	CADM1	4605	18	1.000000	0.000000	1894	1893.87	0.999931
GO:0008150_biological_process	LXN	4605	18	1.000000	0.000000	1894	1893.87	0.999931
GO:0008150_biological_process	ST8SIA1	4605	18	1.000000	0.000000	1894	1893.87	0.999931
GO:0008150_biological_process	RAF1	4605	18	1.000000	0.000000	1894	1893.87	0.999931
GO:0008150_biological_process	AHCTF1	4605	18	1.000000	0.000000	1894	1893.87	0.999931
GO:0008150_biological_process	AP3S1	4605	18	1.000000	0.000000	1894	1893.87	0.999931
GO:0008150_biological_process	BIRC5	4605	18	1.000000	0.000000	1894	1893.87	0.999931
GO:0008150_biological_process	CBFA2T2	4605	18	1.000000	0.000000	1894	1893.87	0.999931
GO:0008150_biological_process	STUB1	4605	18	1.000000	0.000000	1894	1893.87	0.999931
GO:0008150_biological_process	TFAM	4605	18	1.000000	0.000000	1894	1893.87	0.999931
GO:0008150_biological_process	DOCK1	4605	18	1.000000	0.000000	1894	1893.87	0.999931
GO:0008150_biological_process	NCAPG2	4605	18	1.000000	0.000000	1894	1893.87	0.999931
GO:0008150_biological_process	EIF4A2	4605	18	1.000000	0.000000	1894	1893.87	0.999931
GO:0008150_biological_process	IFT81	4605	18	1.000000	0.000000	1894	1893.87	0.999931
GO:0008150_biological_process	PCSK5	4605	18	1.000000	0.000000	1894	1893.87	0.999931
GO:0008150_biological_process	HSD17B7	4605	18	1.000000	0.000000	1894	1893.87	0.999931
