# Supplementary material for: RedundancyMiner: De-replication of redundant GO categories in microarray and proteomics analysis
Source: BMC Bioinformatics. 2011 Feb 10;12:52. doi: 10.1186/1471-2105-12-52 (PMC3223614; doi:10.1186/1471-2105-12-52)
Supplement: Additional file 8 — Retinal development HTGM download. compressed package of the results of running HTGM on the retinal development genes list. [file 1471-2105-12-52-S8.ZIP › SCENARIO_2_MODIFIED/total.txt.total.txt.dir/Exp1_BestClusterMap_LEIGS_KM_24.csv.join.2.txt.dir/Exp1_BestClusterMap_LEIGS_KM_24.csv.join.2.txt.change.gce.xls]

=HYPERLINK("http://discover.nci.nih.gov/gominer/hi-thruput-defs.jsp#GO"	HYPERLINKED GO CATEGORY) =HYPERLINK("http://discover.nci.nih.gov/gominer/hi-thruput-defs.jsp#GENE"	HYPERLINKED GENE NAME) =HYPERLINK("http://discover.nci.nih.gov/gominer/hi-thruput-defs.jsp#Total"	TOTAL GENES) =HYPERLINK("http://discover.nci.nih.gov/gominer/hi-thruput-defs.jsp#CHANGED"	CHANGED GENES) =HYPERLINK("http://discover.nci.nih.gov/gominer/hi-thruput-defs.jsp#ENRICH"	ENRICHMENT) =HYPERLINK("http://discover.nci.nih.gov/gominer/hi-thruput-defs.jsp#LOG10"	LOG10(p)) =HYPERLINK("http://discover.nci.nih.gov/gominer/hi-thruput-defs.jsp#NUMB"	CUMULATIVE NUMBER OF CATEGORIES) =HYPERLINK("http://discover.nci.nih.gov/gominer/hi-thruput-defs.jsp#RM"	CUMULATIVE RANDOMS MEAN) =HYPERLINK("http://discover.nci.nih.gov/gominer/hi-thruput-defs.jsp#FDR"	FALSE DISCOVERY RATE)
=HYPERLINK("http://www.godatabase.org/cgi-bin/go.cgi?query=GO:0006695&auto_wild_cards=yes&view=query&action=query&search_constraint=terms"	GO:0006695_cholesterol_biosynthetic_process) =HYPERLINK("http://www.ncbi.nih.gov/gquery/gquery.fcgi?term=CYP51"	CYP51) 14 2 36.547619 -2.893684 1 1.38 1.380000
=HYPERLINK("http://www.godatabase.org/cgi-bin/go.cgi?query=GO:0006695&auto_wild_cards=yes&view=query&action=query&search_constraint=terms"	GO:0006695_cholesterol_biosynthetic_process) =HYPERLINK("http://www.ncbi.nih.gov/gquery/gquery.fcgi?term=HSD17B7"	HSD17B7) 14 2 36.547619 -2.893684 1 1.38 1.380000
=HYPERLINK("http://www.godatabase.org/cgi-bin/go.cgi?query=GO:0016126&auto_wild_cards=yes&view=query&action=query&search_constraint=terms"	GO:0016126_sterol_biosynthetic_process) =HYPERLINK("http://www.ncbi.nih.gov/gquery/gquery.fcgi?term=CYP51"	CYP51) 16 2 31.979167 -2.775556 2 1.71 0.855000
=HYPERLINK("http://www.godatabase.org/cgi-bin/go.cgi?query=GO:0016126&auto_wild_cards=yes&view=query&action=query&search_constraint=terms"	GO:0016126_sterol_biosynthetic_process) =HYPERLINK("http://www.ncbi.nih.gov/gquery/gquery.fcgi?term=HSD17B7"	HSD17B7) 16 2 31.979167 -2.775556 2 1.71 0.855000
=HYPERLINK("http://www.godatabase.org/cgi-bin/go.cgi?query=GO:0008202&auto_wild_cards=yes&view=query&action=query&search_constraint=terms"	GO:0008202_steroid_metabolic_process) =HYPERLINK("http://www.ncbi.nih.gov/gquery/gquery.fcgi?term=CYP51"	CYP51) 82 3 9.359756 -2.436321 3 3.02 1.006667
=HYPERLINK("http://www.godatabase.org/cgi-bin/go.cgi?query=GO:0008202&auto_wild_cards=yes&view=query&action=query&search_constraint=terms"	GO:0008202_steroid_metabolic_process) =HYPERLINK("http://www.ncbi.nih.gov/gquery/gquery.fcgi?term=STUB1"	STUB1) 82 3 9.359756 -2.436321 3 3.02 1.006667
=HYPERLINK("http://www.godatabase.org/cgi-bin/go.cgi?query=GO:0008202&auto_wild_cards=yes&view=query&action=query&search_constraint=terms"	GO:0008202_steroid_metabolic_process) =HYPERLINK("http://www.ncbi.nih.gov/gquery/gquery.fcgi?term=HSD17B7"	HSD17B7) 82 3 9.359756 -2.436321 3 3.02 1.006667
=HYPERLINK("http://www.godatabase.org/cgi-bin/go.cgi?query=GO:0033108&auto_wild_cards=yes&view=query&action=query&search_constraint=terms"	GO:0033108_mitochondrial_respiratory_chain_complex_assembly) =HYPERLINK("http://www.ncbi.nih.gov/gquery/gquery.fcgi?term=TFAM"	TFAM) 1 1
=HYPERLINK("http://www.godatabase.org/cgi-bin/go.cgi?query=GO:0009266&auto_wild_cards=yes&view=query&action=query&search_constraint=terms"	GO:0009266_response_to_temperature_stimulus) =HYPERLINK("http://www.ncbi.nih.gov/gquery/gquery.fcgi?term=LXN"	LXN) 30 2 17.055556 -2.230317 4 4.4 1.100000
=HYPERLINK("http://www.godatabase.org/cgi-bin/go.cgi?query=GO:0009266&auto_wild_cards=yes&view=query&action=query&search_constraint=terms"	GO:0009266_response_to_temperature_stimulus) =HYPERLINK("http://www.ncbi.nih.gov/gquery/gquery.fcgi?term=ST8SIA1"	ST8SIA1) 30 2 17.055556 -2.230317 4 4.4 1.100000
=HYPERLINK("http://www.godatabase.org/cgi-bin/go.cgi?query=GO:0006694&auto_wild_cards=yes&view=query&action=query&search_constraint=terms"	GO:0006694_steroid_biosynthetic_process) =HYPERLINK("http://www.ncbi.nih.gov/gquery/gquery.fcgi?term=CYP51"	CYP51) 31 2 16.505376 -2.202357 5 4.83 0.966000
=HYPERLINK("http://www.godatabase.org/cgi-bin/go.cgi?query=GO:0006694&auto_wild_cards=yes&view=query&action=query&search_constraint=terms"	GO:0006694_steroid_biosynthetic_process) =HYPERLINK("http://www.ncbi.nih.gov/gquery/gquery.fcgi?term=HSD17B7"	HSD17B7) 31 2 16.505376 -2.202357 5 4.83 0.966000
=HYPERLINK("http://www.godatabase.org/cgi-bin/go.cgi?query=GO:0019067&auto_wild_cards=yes&view=query&action=query&search_constraint=terms"	GO:0019067_viral_assembly__maturation__egress__and_release) =HYPERLINK("http://www.ncbi.nih.gov/gquery/gquery.fcgi?term=PCSK5"	PCSK5) 2 1
=HYPERLINK("http://www.godatabase.org/cgi-bin/go.cgi?query=GO:0033092&auto_wild_cards=yes&view=query&action=query&search_constraint=terms"	GO:0033092_positive_regulation_of_immature_T_cell_proliferation_in_the_thymus) =HYPERLINK("http://www.ncbi.nih.gov/gquery/gquery.fcgi?term=BMI1"	BMI1) 2 1
=HYPERLINK("http://www.godatabase.org/cgi-bin/go.cgi?query=GO:0016567&auto_wild_cards=yes&view=query&action=query&search_constraint=terms"	GO:0016567_protein_ubiquitination) =HYPERLINK("http://www.ncbi.nih.gov/gquery/gquery.fcgi?term=BMI1"	BMI1) 35 2 14.619048 -2.099307 6 5.64 0.940000
=HYPERLINK("http://www.godatabase.org/cgi-bin/go.cgi?query=GO:0016567&auto_wild_cards=yes&view=query&action=query&search_constraint=terms"	GO:0016567_protein_ubiquitination) =HYPERLINK("http://www.ncbi.nih.gov/gquery/gquery.fcgi?term=STUB1"	STUB1) 35 2 14.619048 -2.099307 6 5.64 0.940000
=HYPERLINK("http://www.godatabase.org/cgi-bin/go.cgi?query=GO:0008203&auto_wild_cards=yes&view=query&action=query&search_constraint=terms"	GO:0008203_cholesterol_metabolic_process) =HYPERLINK("http://www.ncbi.nih.gov/gquery/gquery.fcgi?term=CYP51"	CYP51) 40 2 12.791667 -1.986744 7 6.7 0.957143
=HYPERLINK("http://www.godatabase.org/cgi-bin/go.cgi?query=GO:0008203&auto_wild_cards=yes&view=query&action=query&search_constraint=terms"	GO:0008203_cholesterol_metabolic_process) =HYPERLINK("http://www.ncbi.nih.gov/gquery/gquery.fcgi?term=HSD17B7"	HSD17B7) 40 2 12.791667 -1.986744 7 6.7 0.957143
=HYPERLINK("http://www.godatabase.org/cgi-bin/go.cgi?query=GO:0016125&auto_wild_cards=yes&view=query&action=query&search_constraint=terms"	GO:0016125_sterol_metabolic_process) =HYPERLINK("http://www.ncbi.nih.gov/gquery/gquery.fcgi?term=CYP51"	CYP51) 42 2 12.182540 -1.945840 8 7.53 0.941250
=HYPERLINK("http://www.godatabase.org/cgi-bin/go.cgi?query=GO:0016125&auto_wild_cards=yes&view=query&action=query&search_constraint=terms"	GO:0016125_sterol_metabolic_process) =HYPERLINK("http://www.ncbi.nih.gov/gquery/gquery.fcgi?term=HSD17B7"	HSD17B7) 42 2 12.182540 -1.945840 8 7.53 0.941250
=HYPERLINK("http://www.godatabase.org/cgi-bin/go.cgi?query=GO:0019058&auto_wild_cards=yes&view=query&action=query&search_constraint=terms"	GO:0019058_viral_infectious_cycle) =HYPERLINK("http://www.ncbi.nih.gov/gquery/gquery.fcgi?term=PCSK5"	PCSK5) 3 1
=HYPERLINK("http://www.godatabase.org/cgi-bin/go.cgi?query=GO:0031398&auto_wild_cards=yes&view=query&action=query&search_constraint=terms"	GO:0031398_positive_regulation_of_protein_ubiquitination) =HYPERLINK("http://www.ncbi.nih.gov/gquery/gquery.fcgi?term=STUB1"	STUB1) 3 1
=HYPERLINK("http://www.godatabase.org/cgi-bin/go.cgi?query=GO:0031943&auto_wild_cards=yes&view=query&action=query&search_constraint=terms"	GO:0031943_regulation_of_glucocorticoid_metabolic_process) =HYPERLINK("http://www.ncbi.nih.gov/gquery/gquery.fcgi?term=STUB1"	STUB1) 3 1
=HYPERLINK("http://www.godatabase.org/cgi-bin/go.cgi?query=GO:0032436&auto_wild_cards=yes&view=query&action=query&search_constraint=terms"	GO:0032436_positive_regulation_of_proteasomal_ubiquitin-dependent_protein_catabolic_process) =HYPERLINK("http://www.ncbi.nih.gov/gquery/gquery.fcgi?term=STUB1"	STUB1) 3 1
=HYPERLINK("http://www.godatabase.org/cgi-bin/go.cgi?query=GO:0033080&auto_wild_cards=yes&view=query&action=query&search_constraint=terms"	GO:0033080_immature_T_cell_proliferation_in_the_thymus) =HYPERLINK("http://www.ncbi.nih.gov/gquery/gquery.fcgi?term=BMI1"	BMI1) 3 1
=HYPERLINK("http://www.godatabase.org/cgi-bin/go.cgi?query=GO:0033084&auto_wild_cards=yes&view=query&action=query&search_constraint=terms"	GO:0033084_regulation_of_immature_T_cell_proliferation_in_the_thymus) =HYPERLINK("http://www.ncbi.nih.gov/gquery/gquery.fcgi?term=BMI1"	BMI1) 3 1
=HYPERLINK("http://www.godatabase.org/cgi-bin/go.cgi?query=GO:0033091&auto_wild_cards=yes&view=query&action=query&search_constraint=terms"	GO:0033091_positive_regulation_of_immature_T_cell_proliferation) =HYPERLINK("http://www.ncbi.nih.gov/gquery/gquery.fcgi?term=BMI1"	BMI1) 3 1
=HYPERLINK("http://www.godatabase.org/cgi-bin/go.cgi?query=GO:0042271&auto_wild_cards=yes&view=query&action=query&search_constraint=terms"	GO:0042271_susceptibility_to_natural_killer_cell_mediated_cytotoxicity) =HYPERLINK("http://www.ncbi.nih.gov/gquery/gquery.fcgi?term=CADM1"	CADM1) 3 1
=HYPERLINK("http://www.godatabase.org/cgi-bin/go.cgi?query=GO:0032446&auto_wild_cards=yes&view=query&action=query&search_constraint=terms"	GO:0032446_protein_modification_by_small_protein_conjugation) =HYPERLINK("http://www.ncbi.nih.gov/gquery/gquery.fcgi?term=BMI1"	BMI1) 43 2 11.899225 -1.926157 10 7.79 0.779000
=HYPERLINK("http://www.godatabase.org/cgi-bin/go.cgi?query=GO:0032446&auto_wild_cards=yes&view=query&action=query&search_constraint=terms"	GO:0032446_protein_modification_by_small_protein_conjugation) =HYPERLINK("http://www.ncbi.nih.gov/gquery/gquery.fcgi?term=STUB1"	STUB1) 43 2 11.899225 -1.926157 10 7.79 0.779000
=HYPERLINK("http://www.godatabase.org/cgi-bin/go.cgi?query=GO:0051604&auto_wild_cards=yes&view=query&action=query&search_constraint=terms"	GO:0051604_protein_maturation) =HYPERLINK("http://www.ncbi.nih.gov/gquery/gquery.fcgi?term=STUB1"	STUB1) 43 2 11.899225 -1.926157 10 7.79 0.779000
=HYPERLINK("http://www.godatabase.org/cgi-bin/go.cgi?query=GO:0051604&auto_wild_cards=yes&view=query&action=query&search_constraint=terms"	GO:0051604_protein_maturation) =HYPERLINK("http://www.ncbi.nih.gov/gquery/gquery.fcgi?term=PCSK5"	PCSK5) 43 2 11.899225 -1.926157 10 7.79 0.779000
=HYPERLINK("http://www.godatabase.org/cgi-bin/go.cgi?query=GO:0016338&auto_wild_cards=yes&view=query&action=query&search_constraint=terms"	GO:0016338_calcium-independent_cell-cell_adhesion) =HYPERLINK("http://www.ncbi.nih.gov/gquery/gquery.fcgi?term=CADM1"	CADM1) 4 1
=HYPERLINK("http://www.godatabase.org/cgi-bin/go.cgi?query=GO:0033079&auto_wild_cards=yes&view=query&action=query&search_constraint=terms"	GO:0033079_immature_T_cell_proliferation) =HYPERLINK("http://www.ncbi.nih.gov/gquery/gquery.fcgi?term=BMI1"	BMI1) 4 1
=HYPERLINK("http://www.godatabase.org/cgi-bin/go.cgi?query=GO:0033083&auto_wild_cards=yes&view=query&action=query&search_constraint=terms"	GO:0033083_regulation_of_immature_T_cell_proliferation) =HYPERLINK("http://www.ncbi.nih.gov/gquery/gquery.fcgi?term=BMI1"	BMI1) 4 1
=HYPERLINK("http://www.godatabase.org/cgi-bin/go.cgi?query=GO:0043043&auto_wild_cards=yes&view=query&action=query&search_constraint=terms"	GO:0043043_peptide_biosynthetic_process) =HYPERLINK("http://www.ncbi.nih.gov/gquery/gquery.fcgi?term=PCSK5"	PCSK5) 4 1
=HYPERLINK("http://www.godatabase.org/cgi-bin/go.cgi?query=GO:0048011&auto_wild_cards=yes&view=query&action=query&search_constraint=terms"	GO:0048011_nerve_growth_factor_receptor_signaling_pathway) =HYPERLINK("http://www.ncbi.nih.gov/gquery/gquery.fcgi?term=RAF1"	RAF1) 4 1
=HYPERLINK("http://www.godatabase.org/cgi-bin/go.cgi?query=GO:0050961&auto_wild_cards=yes&view=query&action=query&search_constraint=terms"	GO:0050961_detection_of_temperature_stimulus_involved_in_sensory_perception) =HYPERLINK("http://www.ncbi.nih.gov/gquery/gquery.fcgi?term=LXN"	LXN) 4 1
=HYPERLINK("http://www.godatabase.org/cgi-bin/go.cgi?query=GO:0050965&auto_wild_cards=yes&view=query&action=query&search_constraint=terms"	GO:0050965_detection_of_temperature_stimulus_involved_in_sensory_perception_of_pain) =HYPERLINK("http://www.ncbi.nih.gov/gquery/gquery.fcgi?term=LXN"	LXN) 4 1
=HYPERLINK("http://www.godatabase.org/cgi-bin/go.cgi?query=GO:0051606&auto_wild_cards=yes&view=query&action=query&search_constraint=terms"	GO:0051606_detection_of_stimulus) =HYPERLINK("http://www.ncbi.nih.gov/gquery/gquery.fcgi?term=CADM1"	CADM1) 50 2 10.233333 -1.800720 12 9.41 0.784167
=HYPERLINK("http://www.godatabase.org/cgi-bin/go.cgi?query=GO:0051606&auto_wild_cards=yes&view=query&action=query&search_constraint=terms"	GO:0051606_detection_of_stimulus) =HYPERLINK("http://www.ncbi.nih.gov/gquery/gquery.fcgi?term=LXN"	LXN) 50 2 10.233333 -1.800720 12 9.41 0.784167
=HYPERLINK("http://www.godatabase.org/cgi-bin/go.cgi?query=GO:0070647&auto_wild_cards=yes&view=query&action=query&search_constraint=terms"	GO:0070647_protein_modification_by_small_protein_conjugation_or_removal) =HYPERLINK("http://www.ncbi.nih.gov/gquery/gquery.fcgi?term=BMI1"	BMI1) 50 2 10.233333 -1.800720 12 9.41 0.784167
=HYPERLINK("http://www.godatabase.org/cgi-bin/go.cgi?query=GO:0070647&auto_wild_cards=yes&view=query&action=query&search_constraint=terms"	GO:0070647_protein_modification_by_small_protein_conjugation_or_removal) =HYPERLINK("http://www.ncbi.nih.gov/gquery/gquery.fcgi?term=STUB1"	STUB1) 50 2 10.233333 -1.800720 12 9.41 0.784167
=HYPERLINK("http://www.godatabase.org/cgi-bin/go.cgi?query=GO:0016048&auto_wild_cards=yes&view=query&action=query&search_constraint=terms"	GO:0016048_detection_of_temperature_stimulus) =HYPERLINK("http://www.ncbi.nih.gov/gquery/gquery.fcgi?term=LXN"	LXN) 5 1 51.166667 -1.712195 16 15.62 0.976250
=HYPERLINK("http://www.godatabase.org/cgi-bin/go.cgi?query=GO:0022415&auto_wild_cards=yes&view=query&action=query&search_constraint=terms"	GO:0022415_viral_reproductive_process) =HYPERLINK("http://www.ncbi.nih.gov/gquery/gquery.fcgi?term=PCSK5"	PCSK5) 5 1 51.166667 -1.712195 16 15.62 0.976250
=HYPERLINK("http://www.godatabase.org/cgi-bin/go.cgi?query=GO:0032350&auto_wild_cards=yes&view=query&action=query&search_constraint=terms"	GO:0032350_regulation_of_hormone_metabolic_process) =HYPERLINK("http://www.ncbi.nih.gov/gquery/gquery.fcgi?term=STUB1"	STUB1) 5 1 51.166667 -1.712195 16 15.62 0.976250
=HYPERLINK("http://www.godatabase.org/cgi-bin/go.cgi?query=GO:0032434&auto_wild_cards=yes&view=query&action=query&search_constraint=terms"	GO:0032434_regulation_of_proteasomal_ubiquitin-dependent_protein_catabolic_process) =HYPERLINK("http://www.ncbi.nih.gov/gquery/gquery.fcgi?term=STUB1"	STUB1) 5 1 51.166667 -1.712195 16 15.62 0.976250
=HYPERLINK("http://www.godatabase.org/cgi-bin/go.cgi?query=GO:0016032&auto_wild_cards=yes&view=query&action=query&search_constraint=terms"	GO:0016032_viral_reproduction) =HYPERLINK("http://www.ncbi.nih.gov/gquery/gquery.fcgi?term=PCSK5"	PCSK5) 6 1 42.638889 -1.633815 20 21.11 1.055500
=HYPERLINK("http://www.godatabase.org/cgi-bin/go.cgi?query=GO:0016574&auto_wild_cards=yes&view=query&action=query&search_constraint=terms"	GO:0016574_histone_ubiquitination) =HYPERLINK("http://www.ncbi.nih.gov/gquery/gquery.fcgi?term=BMI1"	BMI1) 6 1 42.638889 -1.633815 20 21.11 1.055500
=HYPERLINK("http://www.godatabase.org/cgi-bin/go.cgi?query=GO:0048103&auto_wild_cards=yes&view=query&action=query&search_constraint=terms"	GO:0048103_somatic_stem_cell_division) =HYPERLINK("http://www.ncbi.nih.gov/gquery/gquery.fcgi?term=BMI1"	BMI1) 6 1 42.638889 -1.633815 20 21.11 1.055500
=HYPERLINK("http://www.godatabase.org/cgi-bin/go.cgi?query=GO:0050951&auto_wild_cards=yes&view=query&action=query&search_constraint=terms"	GO:0050951_sensory_perception_of_temperature_stimulus) =HYPERLINK("http://www.ncbi.nih.gov/gquery/gquery.fcgi?term=LXN"	LXN) 6 1 42.638889 -1.633815 20 21.11 1.055500
=HYPERLINK("http://www.godatabase.org/cgi-bin/go.cgi?query=GO:0021903&auto_wild_cards=yes&view=query&action=query&search_constraint=terms"	GO:0021903_rostrocaudal_neural_tube_patterning) =HYPERLINK("http://www.ncbi.nih.gov/gquery/gquery.fcgi?term=BMI1"	BMI1) 7 1 36.547619 -1.567669 22 27.18 1.235455
=HYPERLINK("http://www.godatabase.org/cgi-bin/go.cgi?query=GO:0045862&auto_wild_cards=yes&view=query&action=query&search_constraint=terms"	GO:0045862_positive_regulation_of_proteolysis) =HYPERLINK("http://www.ncbi.nih.gov/gquery/gquery.fcgi?term=STUB1"	STUB1) 7 1 36.547619 -1.567669 22 27.18 1.235455
=HYPERLINK("http://www.godatabase.org/cgi-bin/go.cgi?query=GO:0042445&auto_wild_cards=yes&view=query&action=query&search_constraint=terms"	GO:0042445_hormone_metabolic_process) =HYPERLINK("http://www.ncbi.nih.gov/gquery/gquery.fcgi?term=STUB1"	STUB1) 67 2 7.636816 -1.561266 23 27.33 1.188261
=HYPERLINK("http://www.godatabase.org/cgi-bin/go.cgi?query=GO:0042445&auto_wild_cards=yes&view=query&action=query&search_constraint=terms"	GO:0042445_hormone_metabolic_process) =HYPERLINK("http://www.ncbi.nih.gov/gquery/gquery.fcgi?term=PCSK5"	PCSK5) 67 2 7.636816 -1.561266 23 27.33 1.188261
=HYPERLINK("http://www.godatabase.org/cgi-bin/go.cgi?query=GO:0001833&auto_wild_cards=yes&view=query&action=query&search_constraint=terms"	GO:0001833_inner_cell_mass_cell_proliferation) =HYPERLINK("http://www.ncbi.nih.gov/gquery/gquery.fcgi?term=NCAPG2"	NCAPG2) 8 1 31.979167 -1.510477 25 32.48 1.299200
=HYPERLINK("http://www.godatabase.org/cgi-bin/go.cgi?query=GO:0031396&auto_wild_cards=yes&view=query&action=query&search_constraint=terms"	GO:0031396_regulation_of_protein_ubiquitination) =HYPERLINK("http://www.ncbi.nih.gov/gquery/gquery.fcgi?term=STUB1"	STUB1) 8 1 31.979167 -1.510477 25 32.48 1.299200
=HYPERLINK("http://www.godatabase.org/cgi-bin/go.cgi?query=GO:0048706&auto_wild_cards=yes&view=query&action=query&search_constraint=terms"	GO:0048706_embryonic_skeletal_system_development) =HYPERLINK("http://www.ncbi.nih.gov/gquery/gquery.fcgi?term=BMI1"	BMI1) 73 2 7.009132 -1.492218 26 33.07 1.271923
=HYPERLINK("http://www.godatabase.org/cgi-bin/go.cgi?query=GO:0048706&auto_wild_cards=yes&view=query&action=query&search_constraint=terms"	GO:0048706_embryonic_skeletal_system_development) =HYPERLINK("http://www.ncbi.nih.gov/gquery/gquery.fcgi?term=PCSK5"	PCSK5) 73 2 7.009132 -1.492218 26 33.07 1.271923
=HYPERLINK("http://www.godatabase.org/cgi-bin/go.cgi?query=GO:0017145&auto_wild_cards=yes&view=query&action=query&search_constraint=terms"	GO:0017145_stem_cell_division) =HYPERLINK("http://www.ncbi.nih.gov/gquery/gquery.fcgi?term=BMI1"	BMI1) 9 1 28.425926 -1.460124 28 37.46 1.337857
=HYPERLINK("http://www.godatabase.org/cgi-bin/go.cgi?query=GO:0034605&auto_wild_cards=yes&view=query&action=query&search_constraint=terms"	GO:0034605_cellular_response_to_heat) =HYPERLINK("http://www.ncbi.nih.gov/gquery/gquery.fcgi?term=ST8SIA1"	ST8SIA1) 9 1 28.425926 -1.460124 28 37.46 1.337857
=HYPERLINK("http://www.godatabase.org/cgi-bin/go.cgi?query=GO:0000209&auto_wild_cards=yes&view=query&action=query&search_constraint=terms"	GO:0000209_protein_polyubiquitination) =HYPERLINK("http://www.ncbi.nih.gov/gquery/gquery.fcgi?term=STUB1"	STUB1) 10 1 25.583333 -1.415166 34 42.9 1.261765
=HYPERLINK("http://www.godatabase.org/cgi-bin/go.cgi?query=GO:0001832&auto_wild_cards=yes&view=query&action=query&search_constraint=terms"	GO:0001832_blastocyst_growth) =HYPERLINK("http://www.ncbi.nih.gov/gquery/gquery.fcgi?term=NCAPG2"	NCAPG2) 10 1 25.583333 -1.415166 34 42.9 1.261765
=HYPERLINK("http://www.godatabase.org/cgi-bin/go.cgi?query=GO:0008211&auto_wild_cards=yes&view=query&action=query&search_constraint=terms"	GO:0008211_glucocorticoid_metabolic_process) =HYPERLINK("http://www.ncbi.nih.gov/gquery/gquery.fcgi?term=STUB1"	STUB1) 10 1 25.583333 -1.415166 34 42.9 1.261765
=HYPERLINK("http://www.godatabase.org/cgi-bin/go.cgi?query=GO:0016486&auto_wild_cards=yes&view=query&action=query&search_constraint=terms"	GO:0016486_peptide_hormone_processing) =HYPERLINK("http://www.ncbi.nih.gov/gquery/gquery.fcgi?term=PCSK5"	PCSK5) 10 1 25.583333 -1.415166 34 42.9 1.261765
=HYPERLINK("http://www.godatabase.org/cgi-bin/go.cgi?query=GO:0031331&auto_wild_cards=yes&view=query&action=query&search_constraint=terms"	GO:0031331_positive_regulation_of_cellular_catabolic_process) =HYPERLINK("http://www.ncbi.nih.gov/gquery/gquery.fcgi?term=STUB1"	STUB1) 10 1 25.583333 -1.415166 34 42.9 1.261765
=HYPERLINK("http://www.godatabase.org/cgi-bin/go.cgi?query=GO:0033081&auto_wild_cards=yes&view=query&action=query&search_constraint=terms"	GO:0033081_regulation_of_T_cell_differentiation_in_the_thymus) =HYPERLINK("http://www.ncbi.nih.gov/gquery/gquery.fcgi?term=BMI1"	BMI1) 10 1 25.583333 -1.415166 34 42.9 1.261765
=HYPERLINK("http://www.godatabase.org/cgi-bin/go.cgi?query=GO:0002717&auto_wild_cards=yes&view=query&action=query&search_constraint=terms"	GO:0002717_positive_regulation_of_natural_killer_cell_mediated_immunity) =HYPERLINK("http://www.ncbi.nih.gov/gquery/gquery.fcgi?term=CADM1"	CADM1) 13 1 19.679487 -1.303619 38 55.9 1.471053
=HYPERLINK("http://www.godatabase.org/cgi-bin/go.cgi?query=GO:0007566&auto_wild_cards=yes&view=query&action=query&search_constraint=terms"	GO:0007566_embryo_implantation) =HYPERLINK("http://www.ncbi.nih.gov/gquery/gquery.fcgi?term=PCSK5"	PCSK5) 13 1 19.679487 -1.303619 38 55.9 1.471053
=HYPERLINK("http://www.godatabase.org/cgi-bin/go.cgi?query=GO:0045954&auto_wild_cards=yes&view=query&action=query&search_constraint=terms"	GO:0045954_positive_regulation_of_natural_killer_cell_mediated_cytotoxicity) =HYPERLINK("http://www.ncbi.nih.gov/gquery/gquery.fcgi?term=CADM1"	CADM1) 13 1 19.679487 -1.303619 38 55.9 1.471053
=HYPERLINK("http://www.godatabase.org/cgi-bin/go.cgi?query=GO:0048566&auto_wild_cards=yes&view=query&action=query&search_constraint=terms"	GO:0048566_embryonic_gut_development) =HYPERLINK("http://www.ncbi.nih.gov/gquery/gquery.fcgi?term=PCSK5"	PCSK5) 13 1 19.679487 -1.303619 38 55.9 1.471053
=HYPERLINK("http://www.godatabase.org/cgi-bin/go.cgi?query=GO:0008610&auto_wild_cards=yes&view=query&action=query&search_constraint=terms"	GO:0008610_lipid_biosynthetic_process) =HYPERLINK("http://www.ncbi.nih.gov/gquery/gquery.fcgi?term=CYP51"	CYP51) 94 2 5.443262 -1.292182 39 56.65 1.452564
=HYPERLINK("http://www.godatabase.org/cgi-bin/go.cgi?query=GO:0008610&auto_wild_cards=yes&view=query&action=query&search_constraint=terms"	GO:0008610_lipid_biosynthetic_process) =HYPERLINK("http://www.ncbi.nih.gov/gquery/gquery.fcgi?term=HSD17B7"	HSD17B7) 94 2 5.443262 -1.292182 39 56.65 1.452564
=HYPERLINK("http://www.godatabase.org/cgi-bin/go.cgi?query=GO:0007157&auto_wild_cards=yes&view=query&action=query&search_constraint=terms"	GO:0007157_heterophilic_cell_adhesion) =HYPERLINK("http://www.ncbi.nih.gov/gquery/gquery.fcgi?term=CADM1"	CADM1) 14 1 18.273810 -1.272233 43 60.71 1.411860
=HYPERLINK("http://www.godatabase.org/cgi-bin/go.cgi?query=GO:0016573&auto_wild_cards=yes&view=query&action=query&search_constraint=terms"	GO:0016573_histone_acetylation) =HYPERLINK("http://www.ncbi.nih.gov/gquery/gquery.fcgi?term=BMI1"	BMI1) 14 1 18.273810 -1.272233 43 60.71 1.411860
=HYPERLINK("http://www.godatabase.org/cgi-bin/go.cgi?query=GO:0030162&auto_wild_cards=yes&view=query&action=query&search_constraint=terms"	GO:0030162_regulation_of_proteolysis) =HYPERLINK("http://www.ncbi.nih.gov/gquery/gquery.fcgi?term=STUB1"	STUB1) 14 1 18.273810 -1.272233 43 60.71 1.411860
=HYPERLINK("http://www.godatabase.org/cgi-bin/go.cgi?query=GO:0045732&auto_wild_cards=yes&view=query&action=query&search_constraint=terms"	GO:0045732_positive_regulation_of_protein_catabolic_process) =HYPERLINK("http://www.ncbi.nih.gov/gquery/gquery.fcgi?term=STUB1"	STUB1) 14 1 18.273810 -1.272233 43 60.71 1.411860
=HYPERLINK("http://www.godatabase.org/cgi-bin/go.cgi?query=GO:0006473&auto_wild_cards=yes&view=query&action=query&search_constraint=terms"	GO:0006473_protein_amino_acid_acetylation) =HYPERLINK("http://www.ncbi.nih.gov/gquery/gquery.fcgi?term=BMI1"	BMI1) 15 1 17.055556 -1.243067 45 65.05 1.445556
=HYPERLINK("http://www.godatabase.org/cgi-bin/go.cgi?query=GO:0031329&auto_wild_cards=yes&view=query&action=query&search_constraint=terms"	GO:0031329_regulation_of_cellular_catabolic_process) =HYPERLINK("http://www.ncbi.nih.gov/gquery/gquery.fcgi?term=STUB1"	STUB1) 15 1 17.055556 -1.243067 45 65.05 1.445556
=HYPERLINK("http://www.godatabase.org/cgi-bin/go.cgi?query=GO:0007156&auto_wild_cards=yes&view=query&action=query&search_constraint=terms"	GO:0007156_homophilic_cell_adhesion) =HYPERLINK("http://www.ncbi.nih.gov/gquery/gquery.fcgi?term=CADM1"	CADM1) 16 1 15.989583 -1.215835 47 68.47 1.456809
=HYPERLINK("http://www.godatabase.org/cgi-bin/go.cgi?query=GO:0030890&auto_wild_cards=yes&view=query&action=query&search_constraint=terms"	GO:0030890_positive_regulation_of_B_cell_proliferation) =HYPERLINK("http://www.ncbi.nih.gov/gquery/gquery.fcgi?term=BMI1"	BMI1) 16 1 15.989583 -1.215835 47 68.47 1.456809
=HYPERLINK("http://www.godatabase.org/cgi-bin/go.cgi?query=GO:0010817&auto_wild_cards=yes&view=query&action=query&search_constraint=terms"	GO:0010817_regulation_of_hormone_levels) =HYPERLINK("http://www.ncbi.nih.gov/gquery/gquery.fcgi?term=STUB1"	STUB1) 106 2 4.827044 -1.199220 48 69.09 1.439375
=HYPERLINK("http://www.godatabase.org/cgi-bin/go.cgi?query=GO:0010817&auto_wild_cards=yes&view=query&action=query&search_constraint=terms"	GO:0010817_regulation_of_hormone_levels) =HYPERLINK("http://www.ncbi.nih.gov/gquery/gquery.fcgi?term=PCSK5"	PCSK5) 106 2 4.827044 -1.199220 48 69.09 1.439375
=HYPERLINK("http://www.godatabase.org/cgi-bin/go.cgi?query=GO:0009408&auto_wild_cards=yes&view=query&action=query&search_constraint=terms"	GO:0009408_response_to_heat) =HYPERLINK("http://www.ncbi.nih.gov/gquery/gquery.fcgi?term=ST8SIA1"	ST8SIA1) 17 1 15.049020 -1.190303 50 72.15 1.443000
=HYPERLINK("http://www.godatabase.org/cgi-bin/go.cgi?query=GO:0051605&auto_wild_cards=yes&view=query&action=query&search_constraint=terms"	GO:0051605_protein_maturation_by_peptide_bond_cleavage) =HYPERLINK("http://www.ncbi.nih.gov/gquery/gquery.fcgi?term=PCSK5"	PCSK5) 17 1 15.049020 -1.190303 50 72.15 1.443000
=HYPERLINK("http://www.godatabase.org/cgi-bin/go.cgi?query=GO:0002715&auto_wild_cards=yes&view=query&action=query&search_constraint=terms"	GO:0002715_regulation_of_natural_killer_cell_mediated_immunity) =HYPERLINK("http://www.ncbi.nih.gov/gquery/gquery.fcgi?term=CADM1"	CADM1) 18 1 14.212963 -1.166276 55 75.94 1.380727
=HYPERLINK("http://www.godatabase.org/cgi-bin/go.cgi?query=GO:0006457&auto_wild_cards=yes&view=query&action=query&search_constraint=terms"	GO:0006457_protein_folding) =HYPERLINK("http://www.ncbi.nih.gov/gquery/gquery.fcgi?term=STUB1"	STUB1) 18 1 14.212963 -1.166276 55 75.94 1.380727
=HYPERLINK("http://www.godatabase.org/cgi-bin/go.cgi?query=GO:0010498&auto_wild_cards=yes&view=query&action=query&search_constraint=terms"	GO:0010498_proteasomal_protein_catabolic_process) =HYPERLINK("http://www.ncbi.nih.gov/gquery/gquery.fcgi?term=STUB1"	STUB1) 18 1 14.212963 -1.166276 55 75.94 1.380727
=HYPERLINK("http://www.godatabase.org/cgi-bin/go.cgi?query=GO:0042269&auto_wild_cards=yes&view=query&action=query&search_constraint=terms"	GO:0042269_regulation_of_natural_killer_cell_mediated_cytotoxicity) =HYPERLINK("http://www.ncbi.nih.gov/gquery/gquery.fcgi?term=CADM1"	CADM1) 18 1 14.212963 -1.166276 55 75.94 1.380727
=HYPERLINK("http://www.godatabase.org/cgi-bin/go.cgi?query=GO:0043161&auto_wild_cards=yes&view=query&action=query&search_constraint=terms"	GO:0043161_proteasomal_ubiquitin-dependent_protein_catabolic_process) =HYPERLINK("http://www.ncbi.nih.gov/gquery/gquery.fcgi?term=STUB1"	STUB1) 18 1 14.212963 -1.166276 55 75.94 1.380727
=HYPERLINK("http://www.godatabase.org/cgi-bin/go.cgi?query=GO:0019218&auto_wild_cards=yes&view=query&action=query&search_constraint=terms"	GO:0019218_regulation_of_steroid_metabolic_process) =HYPERLINK("http://www.ncbi.nih.gov/gquery/gquery.fcgi?term=STUB1"	STUB1) 19 1 13.464912 -1.143591 56 78.87 1.408393
=HYPERLINK("http://www.godatabase.org/cgi-bin/go.cgi?query=GO:0001912&auto_wild_cards=yes&view=query&action=query&search_constraint=terms"	GO:0001912_positive_regulation_of_leukocyte_mediated_cytotoxicity) =HYPERLINK("http://www.ncbi.nih.gov/gquery/gquery.fcgi?term=CADM1"	CADM1) 20 1 12.791667 -1.122110 60 82.19 1.369833
=HYPERLINK("http://www.godatabase.org/cgi-bin/go.cgi?query=GO:0006518&auto_wild_cards=yes&view=query&action=query&search_constraint=terms"	GO:0006518_peptide_metabolic_process) =HYPERLINK("http://www.ncbi.nih.gov/gquery/gquery.fcgi?term=PCSK5"	PCSK5) 20 1 12.791667 -1.122110 60 82.19 1.369833
=HYPERLINK("http://www.godatabase.org/cgi-bin/go.cgi?query=GO:0007416&auto_wild_cards=yes&view=query&action=query&search_constraint=terms"	GO:0007416_synaptogenesis) =HYPERLINK("http://www.ncbi.nih.gov/gquery/gquery.fcgi?term=CADM1"	CADM1) 20 1 12.791667 -1.122110 60 82.19 1.369833
=HYPERLINK("http://www.godatabase.org/cgi-bin/go.cgi?query=GO:0031343&auto_wild_cards=yes&view=query&action=query&search_constraint=terms"	GO:0031343_positive_regulation_of_cell_killing) =HYPERLINK("http://www.ncbi.nih.gov/gquery/gquery.fcgi?term=CADM1"	CADM1) 20 1 12.791667 -1.122110 60 82.19 1.369833
=HYPERLINK("http://www.godatabase.org/cgi-bin/go.cgi?query=GO:0006915&auto_wild_cards=yes&view=query&action=query&search_constraint=terms"	GO:0006915_apoptosis) =HYPERLINK("http://www.ncbi.nih.gov/gquery/gquery.fcgi?term=BMI1"	BMI1) 427 4 2.396565 -1.104977 61 82.62 1.354426
=HYPERLINK("http://www.godatabase.org/cgi-bin/go.cgi?query=GO:0006915&auto_wild_cards=yes&view=query&action=query&search_constraint=terms"	GO:0006915_apoptosis) =HYPERLINK("http://www.ncbi.nih.gov/gquery/gquery.fcgi?term=CADM1"	CADM1) 427 4 2.396565 -1.104977 61 82.62 1.354426
=HYPERLINK("http://www.godatabase.org/cgi-bin/go.cgi?query=GO:0006915&auto_wild_cards=yes&view=query&action=query&search_constraint=terms"	GO:0006915_apoptosis) =HYPERLINK("http://www.ncbi.nih.gov/gquery/gquery.fcgi?term=RAF1"	RAF1) 427 4 2.396565 -1.104977 61 82.62 1.354426
=HYPERLINK("http://www.godatabase.org/cgi-bin/go.cgi?query=GO:0006915&auto_wild_cards=yes&view=query&action=query&search_constraint=terms"	GO:0006915_apoptosis) =HYPERLINK("http://www.ncbi.nih.gov/gquery/gquery.fcgi?term=BIRC5"	BIRC5) 427 4 2.396565 -1.104977 61 82.62 1.354426
=HYPERLINK("http://www.godatabase.org/cgi-bin/go.cgi?query=GO:0021532&auto_wild_cards=yes&view=query&action=query&search_constraint=terms"	GO:0021532_neural_tube_patterning) =HYPERLINK("http://www.ncbi.nih.gov/gquery/gquery.fcgi?term=BMI1"	BMI1) 21 1 12.182540 -1.101716 63 86.08 1.366349
=HYPERLINK("http://www.godatabase.org/cgi-bin/go.cgi?query=GO:0030888&auto_wild_cards=yes&view=query&action=query&search_constraint=terms"	GO:0030888_regulation_of_B_cell_proliferation) =HYPERLINK("http://www.ncbi.nih.gov/gquery/gquery.fcgi?term=BMI1"	BMI1) 21 1 12.182540 -1.101716 63 86.08 1.366349
=HYPERLINK("http://www.godatabase.org/cgi-bin/go.cgi?query=GO:0044255&auto_wild_cards=yes&view=query&action=query&search_constraint=terms"	GO:0044255_cellular_lipid_metabolic_process) =HYPERLINK("http://www.ncbi.nih.gov/gquery/gquery.fcgi?term=CYP51"	CYP51) 264 3 2.907197 -1.095095 64 86.57 1.352656
=HYPERLINK("http://www.godatabase.org/cgi-bin/go.cgi?query=GO:0044255&auto_wild_cards=yes&view=query&action=query&search_constraint=terms"	GO:0044255_cellular_lipid_metabolic_process) =HYPERLINK("http://www.ncbi.nih.gov/gquery/gquery.fcgi?term=STUB1"	STUB1) 264 3 2.907197 -1.095095 64 86.57 1.352656
=HYPERLINK("http://www.godatabase.org/cgi-bin/go.cgi?query=GO:0044255&auto_wild_cards=yes&view=query&action=query&search_constraint=terms"	GO:0044255_cellular_lipid_metabolic_process) =HYPERLINK("http://www.ncbi.nih.gov/gquery/gquery.fcgi?term=HSD17B7"	HSD17B7) 264 3 2.907197 -1.095095 64 86.57 1.352656
=HYPERLINK("http://www.godatabase.org/cgi-bin/go.cgi?query=GO:0012501&auto_wild_cards=yes&view=query&action=query&search_constraint=terms"	GO:0012501_programmed_cell_death) =HYPERLINK("http://www.ncbi.nih.gov/gquery/gquery.fcgi?term=BMI1"	BMI1) 433 4 2.363356 -1.087157 65 87.15 1.340769
=HYPERLINK("http://www.godatabase.org/cgi-bin/go.cgi?query=GO:0012501&auto_wild_cards=yes&view=query&action=query&search_constraint=terms"	GO:0012501_programmed_cell_death) =HYPERLINK("http://www.ncbi.nih.gov/gquery/gquery.fcgi?term=CADM1"	CADM1) 433 4 2.363356 -1.087157 65 87.15 1.340769
=HYPERLINK("http://www.godatabase.org/cgi-bin/go.cgi?query=GO:0012501&auto_wild_cards=yes&view=query&action=query&search_constraint=terms"	GO:0012501_programmed_cell_death) =HYPERLINK("http://www.ncbi.nih.gov/gquery/gquery.fcgi?term=RAF1"	RAF1) 433 4 2.363356 -1.087157 65 87.15 1.340769
=HYPERLINK("http://www.godatabase.org/cgi-bin/go.cgi?query=GO:0012501&auto_wild_cards=yes&view=query&action=query&search_constraint=terms"	GO:0012501_programmed_cell_death) =HYPERLINK("http://www.ncbi.nih.gov/gquery/gquery.fcgi?term=BIRC5"	BIRC5) 433 4 2.363356 -1.087157 65 87.15 1.340769
=HYPERLINK("http://www.godatabase.org/cgi-bin/go.cgi?query=GO:0009896&auto_wild_cards=yes&view=query&action=query&search_constraint=terms"	GO:0009896_positive_regulation_of_catabolic_process) =HYPERLINK("http://www.ncbi.nih.gov/gquery/gquery.fcgi?term=STUB1"	STUB1) 22 1 11.628788 -1.082308 66 90.87 1.376818
=HYPERLINK("http://www.godatabase.org/cgi-bin/go.cgi?query=GO:0002228&auto_wild_cards=yes&view=query&action=query&search_constraint=terms"	GO:0002228_natural_killer_cell_mediated_immunity) =HYPERLINK("http://www.ncbi.nih.gov/gquery/gquery.fcgi?term=CADM1"	CADM1) 23 1 11.123188 -1.063797 68 93.6 1.376471
=HYPERLINK("http://www.godatabase.org/cgi-bin/go.cgi?query=GO:0042267&auto_wild_cards=yes&view=query&action=query&search_constraint=terms"	GO:0042267_natural_killer_cell_mediated_cytotoxicity) =HYPERLINK("http://www.ncbi.nih.gov/gquery/gquery.fcgi?term=CADM1"	CADM1) 23 1 11.123188 -1.063797 68 93.6 1.376471
=HYPERLINK("http://www.godatabase.org/cgi-bin/go.cgi?query=GO:0008219&auto_wild_cards=yes&view=query&action=query&search_constraint=terms"	GO:0008219_cell_death) =HYPERLINK("http://www.ncbi.nih.gov/gquery/gquery.fcgi?term=BMI1"	BMI1) 444 4 2.304805 -1.055356 69 94.15 1.364493
=HYPERLINK("http://www.godatabase.org/cgi-bin/go.cgi?query=GO:0008219&auto_wild_cards=yes&view=query&action=query&search_constraint=terms"	GO:0008219_cell_death) =HYPERLINK("http://www.ncbi.nih.gov/gquery/gquery.fcgi?term=CADM1"	CADM1) 444 4 2.304805 -1.055356 69 94.15 1.364493
=HYPERLINK("http://www.godatabase.org/cgi-bin/go.cgi?query=GO:0008219&auto_wild_cards=yes&view=query&action=query&search_constraint=terms"	GO:0008219_cell_death) =HYPERLINK("http://www.ncbi.nih.gov/gquery/gquery.fcgi?term=RAF1"	RAF1) 444 4 2.304805 -1.055356 69 94.15 1.364493
=HYPERLINK("http://www.godatabase.org/cgi-bin/go.cgi?query=GO:0008219&auto_wild_cards=yes&view=query&action=query&search_constraint=terms"	GO:0008219_cell_death) =HYPERLINK("http://www.ncbi.nih.gov/gquery/gquery.fcgi?term=BIRC5"	BIRC5) 444 4 2.304805 -1.055356 69 94.15 1.364493
=HYPERLINK("http://www.godatabase.org/cgi-bin/go.cgi?query=GO:0006959&auto_wild_cards=yes&view=query&action=query&search_constraint=terms"	GO:0006959_humoral_immune_response) =HYPERLINK("http://www.ncbi.nih.gov/gquery/gquery.fcgi?term=BMI1"	BMI1) 24 1 10.659722 -1.046108 70 96.47 1.378143
=HYPERLINK("http://www.godatabase.org/cgi-bin/go.cgi?query=GO:0006996&auto_wild_cards=yes&view=query&action=query&search_constraint=terms"	GO:0006996_organelle_organization) =HYPERLINK("http://www.ncbi.nih.gov/gquery/gquery.fcgi?term=BMI1"	BMI1) 449 4 2.279139 -1.041261 71 96.93 1.365211
=HYPERLINK("http://www.godatabase.org/cgi-bin/go.cgi?query=GO:0006996&auto_wild_cards=yes&view=query&action=query&search_constraint=terms"	GO:0006996_organelle_organization) =HYPERLINK("http://www.ncbi.nih.gov/gquery/gquery.fcgi?term=TFAM"	TFAM) 449 4 2.279139 -1.041261 71 96.93 1.365211
=HYPERLINK("http://www.godatabase.org/cgi-bin/go.cgi?query=GO:0006996&auto_wild_cards=yes&view=query&action=query&search_constraint=terms"	GO:0006996_organelle_organization) =HYPERLINK("http://www.ncbi.nih.gov/gquery/gquery.fcgi?term=RAF1"	RAF1) 449 4 2.279139 -1.041261 71 96.93 1.365211
=HYPERLINK("http://www.godatabase.org/cgi-bin/go.cgi?query=GO:0006996&auto_wild_cards=yes&view=query&action=query&search_constraint=terms"	GO:0006996_organelle_organization) =HYPERLINK("http://www.ncbi.nih.gov/gquery/gquery.fcgi?term=BIRC5"	BIRC5) 449 4 2.279139 -1.041261 71 96.93 1.365211
=HYPERLINK("http://www.godatabase.org/cgi-bin/go.cgi?query=GO:0016265&auto_wild_cards=yes&view=query&action=query&search_constraint=terms"	GO:0016265_death) =HYPERLINK("http://www.ncbi.nih.gov/gquery/gquery.fcgi?term=BMI1"	BMI1) 450 4 2.274074 -1.038468 72 97.14 1.349167
=HYPERLINK("http://www.godatabase.org/cgi-bin/go.cgi?query=GO:0016265&auto_wild_cards=yes&view=query&action=query&search_constraint=terms"	GO:0016265_death) =HYPERLINK("http://www.ncbi.nih.gov/gquery/gquery.fcgi?term=CADM1"	CADM1) 450 4 2.274074 -1.038468 72 97.14 1.349167
=HYPERLINK("http://www.godatabase.org/cgi-bin/go.cgi?query=GO:0016265&auto_wild_cards=yes&view=query&action=query&search_constraint=terms"	GO:0016265_death) =HYPERLINK("http://www.ncbi.nih.gov/gquery/gquery.fcgi?term=RAF1"	RAF1) 450 4 2.274074 -1.038468 72 97.14 1.349167
=HYPERLINK("http://www.godatabase.org/cgi-bin/go.cgi?query=GO:0016265&auto_wild_cards=yes&view=query&action=query&search_constraint=terms"	GO:0016265_death) =HYPERLINK("http://www.ncbi.nih.gov/gquery/gquery.fcgi?term=BIRC5"	BIRC5) 450 4 2.274074 -1.038468 72 97.14 1.349167
=HYPERLINK("http://www.godatabase.org/cgi-bin/go.cgi?query=GO:0043543&auto_wild_cards=yes&view=query&action=query&search_constraint=terms"	GO:0043543_protein_amino_acid_acylation) =HYPERLINK("http://www.ncbi.nih.gov/gquery/gquery.fcgi?term=BMI1"	BMI1) 25 1 10.233333 -1.029173 74 99.2 1.340541
=HYPERLINK("http://www.godatabase.org/cgi-bin/go.cgi?query=GO:0045089&auto_wild_cards=yes&view=query&action=query&search_constraint=terms"	GO:0045089_positive_regulation_of_innate_immune_response) =HYPERLINK("http://www.ncbi.nih.gov/gquery/gquery.fcgi?term=CADM1"	CADM1) 25 1 10.233333 -1.029173 74 99.2 1.340541
=HYPERLINK("http://www.godatabase.org/cgi-bin/go.cgi?query=GO:0009952&auto_wild_cards=yes&view=query&action=query&search_constraint=terms"	GO:0009952_anterior_posterior_pattern_formation) =HYPERLINK("http://www.ncbi.nih.gov/gquery/gquery.fcgi?term=BMI1"	BMI1) 133 2 3.847118 -1.028030 75 99.33 1.324400
=HYPERLINK("http://www.godatabase.org/cgi-bin/go.cgi?query=GO:0009952&auto_wild_cards=yes&view=query&action=query&search_constraint=terms"	GO:0009952_anterior_posterior_pattern_formation) =HYPERLINK("http://www.ncbi.nih.gov/gquery/gquery.fcgi?term=PCSK5"	PCSK5) 133 2 3.847118 -1.028030 75 99.33 1.324400
=HYPERLINK("http://www.godatabase.org/cgi-bin/go.cgi?query=GO:0006629&auto_wild_cards=yes&view=query&action=query&search_constraint=terms"	GO:0006629_lipid_metabolic_process) =HYPERLINK("http://www.ncbi.nih.gov/gquery/gquery.fcgi?term=CYP51"	CYP51) 285 3 2.692982 -1.017238 76 99.93 1.314868
=HYPERLINK("http://www.godatabase.org/cgi-bin/go.cgi?query=GO:0006629&auto_wild_cards=yes&view=query&action=query&search_constraint=terms"	GO:0006629_lipid_metabolic_process) =HYPERLINK("http://www.ncbi.nih.gov/gquery/gquery.fcgi?term=STUB1"	STUB1) 285 3 2.692982 -1.017238 76 99.93 1.314868
=HYPERLINK("http://www.godatabase.org/cgi-bin/go.cgi?query=GO:0006629&auto_wild_cards=yes&view=query&action=query&search_constraint=terms"	GO:0006629_lipid_metabolic_process) =HYPERLINK("http://www.ncbi.nih.gov/gquery/gquery.fcgi?term=HSD17B7"	HSD17B7) 285 3 2.692982 -1.017238 76 99.93 1.314868
=HYPERLINK("http://www.godatabase.org/cgi-bin/go.cgi?query=GO:0019233&auto_wild_cards=yes&view=query&action=query&search_constraint=terms"	GO:0019233_sensory_perception_of_pain) =HYPERLINK("http://www.ncbi.nih.gov/gquery/gquery.fcgi?term=LXN"	LXN) 26 1 9.839744 -1.012933 77 102.2 1.327273
=HYPERLINK("http://www.godatabase.org/cgi-bin/go.cgi?query=GO:0001910&auto_wild_cards=yes&view=query&action=query&search_constraint=terms"	GO:0001910_regulation_of_leukocyte_mediated_cytotoxicity) =HYPERLINK("http://www.ncbi.nih.gov/gquery/gquery.fcgi?term=CADM1"	CADM1) 27 1 9.475309 -0.997336 79 104.17 1.318608
=HYPERLINK("http://www.godatabase.org/cgi-bin/go.cgi?query=GO:0031341&auto_wild_cards=yes&view=query&action=query&search_constraint=terms"	GO:0031341_regulation_of_cell_killing) =HYPERLINK("http://www.ncbi.nih.gov/gquery/gquery.fcgi?term=CADM1"	CADM1) 27 1 9.475309 -0.997336 79 104.17 1.318608
=HYPERLINK("http://www.godatabase.org/cgi-bin/go.cgi?query=GO:0002705&auto_wild_cards=yes&view=query&action=query&search_constraint=terms"	GO:0002705_positive_regulation_of_leukocyte_mediated_immunity) =HYPERLINK("http://www.ncbi.nih.gov/gquery/gquery.fcgi?term=CADM1"	CADM1) 28 1 9.136905 -0.982334 83 106.85 1.287349
=HYPERLINK("http://www.godatabase.org/cgi-bin/go.cgi?query=GO:0002708&auto_wild_cards=yes&view=query&action=query&search_constraint=terms"	GO:0002708_positive_regulation_of_lymphocyte_mediated_immunity) =HYPERLINK("http://www.ncbi.nih.gov/gquery/gquery.fcgi?term=CADM1"	CADM1) 28 1 9.136905 -0.982334 83 106.85 1.287349
=HYPERLINK("http://www.godatabase.org/cgi-bin/go.cgi?query=GO:0042100&auto_wild_cards=yes&view=query&action=query&search_constraint=terms"	GO:0042100_B_cell_proliferation) =HYPERLINK("http://www.ncbi.nih.gov/gquery/gquery.fcgi?term=BMI1"	BMI1) 28 1 9.136905 -0.982334 83 106.85 1.287349
=HYPERLINK("http://www.godatabase.org/cgi-bin/go.cgi?query=GO:0050871&auto_wild_cards=yes&view=query&action=query&search_constraint=terms"	GO:0050871_positive_regulation_of_B_cell_activation) =HYPERLINK("http://www.ncbi.nih.gov/gquery/gquery.fcgi?term=BMI1"	BMI1) 28 1 9.136905 -0.982334 83 106.85 1.287349
=HYPERLINK("http://www.godatabase.org/cgi-bin/go.cgi?query=GO:0042176&auto_wild_cards=yes&view=query&action=query&search_constraint=terms"	GO:0042176_regulation_of_protein_catabolic_process) =HYPERLINK("http://www.ncbi.nih.gov/gquery/gquery.fcgi?term=STUB1"	STUB1) 29 1 8.821839 -0.967886 85 109.56 1.288941
=HYPERLINK("http://www.godatabase.org/cgi-bin/go.cgi?query=GO:0051301&auto_wild_cards=yes&view=query&action=query&search_constraint=terms"	GO:0051301_cell_division) =HYPERLINK("http://www.ncbi.nih.gov/gquery/gquery.fcgi?term=BMI1"	BMI1) 29 1 8.821839 -0.967886 85 109.56 1.288941
=HYPERLINK("http://www.godatabase.org/cgi-bin/go.cgi?query=GO:0048565&auto_wild_cards=yes&view=query&action=query&search_constraint=terms"	GO:0048565_gut_development) =HYPERLINK("http://www.ncbi.nih.gov/gquery/gquery.fcgi?term=PCSK5"	PCSK5) 30 1 8.527778 -0.953955 86 112.35 1.306395
=HYPERLINK("http://www.godatabase.org/cgi-bin/go.cgi?query=GO:0002684&auto_wild_cards=yes&view=query&action=query&search_constraint=terms"	GO:0002684_positive_regulation_of_immune_system_process) =HYPERLINK("http://www.ncbi.nih.gov/gquery/gquery.fcgi?term=BMI1"	BMI1) 148 2 3.457207 -0.949679 87 112.62 1.294483
=HYPERLINK("http://www.godatabase.org/cgi-bin/go.cgi?query=GO:0002684&auto_wild_cards=yes&view=query&action=query&search_constraint=terms"	GO:0002684_positive_regulation_of_immune_system_process) =HYPERLINK("http://www.ncbi.nih.gov/gquery/gquery.fcgi?term=CADM1"	CADM1) 148 2 3.457207 -0.949679 87 112.62 1.294483
=HYPERLINK("http://www.godatabase.org/cgi-bin/go.cgi?query=GO:0045088&auto_wild_cards=yes&view=query&action=query&search_constraint=terms"	GO:0045088_regulation_of_innate_immune_response) =HYPERLINK("http://www.ncbi.nih.gov/gquery/gquery.fcgi?term=CADM1"	CADM1) 31 1 8.252688 -0.940506 88 116.15 1.319886
=HYPERLINK("http://www.godatabase.org/cgi-bin/go.cgi?query=GO:0042102&auto_wild_cards=yes&view=query&action=query&search_constraint=terms"	GO:0042102_positive_regulation_of_T_cell_proliferation) =HYPERLINK("http://www.ncbi.nih.gov/gquery/gquery.fcgi?term=BMI1"	BMI1) 32 1 7.994792 -0.927508 89 117.82 1.323820
=HYPERLINK("http://www.godatabase.org/cgi-bin/go.cgi?query=GO:0007565&auto_wild_cards=yes&view=query&action=query&search_constraint=terms"	GO:0007565_female_pregnancy) =HYPERLINK("http://www.ncbi.nih.gov/gquery/gquery.fcgi?term=PCSK5"	PCSK5) 33 1 7.752525 -0.914935 90 120.13 1.334778
=HYPERLINK("http://www.godatabase.org/cgi-bin/go.cgi?query=GO:0002699&auto_wild_cards=yes&view=query&action=query&search_constraint=terms"	GO:0002699_positive_regulation_of_immune_effector_process) =HYPERLINK("http://www.ncbi.nih.gov/gquery/gquery.fcgi?term=CADM1"	CADM1) 34 1 7.524510 -0.902760 91 122.67 1.348022
=HYPERLINK("http://www.godatabase.org/cgi-bin/go.cgi?query=GO:0006066&auto_wild_cards=yes&view=query&action=query&search_constraint=terms"	GO:0006066_alcohol_metabolic_process) =HYPERLINK("http://www.ncbi.nih.gov/gquery/gquery.fcgi?term=CYP51"	CYP51) 158 2 3.238397 -0.902547 92 122.87 1.335543
=HYPERLINK("http://www.godatabase.org/cgi-bin/go.cgi?query=GO:0006066&auto_wild_cards=yes&view=query&action=query&search_constraint=terms"	GO:0006066_alcohol_metabolic_process) =HYPERLINK("http://www.ncbi.nih.gov/gquery/gquery.fcgi?term=HSD17B7"	HSD17B7) 158 2 3.238397 -0.902547 92 122.87 1.335543
=HYPERLINK("http://www.godatabase.org/cgi-bin/go.cgi?query=GO:0001906&auto_wild_cards=yes&view=query&action=query&search_constraint=terms"	GO:0001906_cell_killing) =HYPERLINK("http://www.ncbi.nih.gov/gquery/gquery.fcgi?term=CADM1"	CADM1) 35 1 7.309524 -0.890961 94 125.05 1.330319
=HYPERLINK("http://www.godatabase.org/cgi-bin/go.cgi?query=GO:0001909&auto_wild_cards=yes&view=query&action=query&search_constraint=terms"	GO:0001909_leukocyte_mediated_cytotoxicity) =HYPERLINK("http://www.ncbi.nih.gov/gquery/gquery.fcgi?term=CADM1"	CADM1) 35 1 7.309524 -0.890961 94 125.05 1.330319
=HYPERLINK("http://www.godatabase.org/cgi-bin/go.cgi?query=GO:0009628&auto_wild_cards=yes&view=query&action=query&search_constraint=terms"	GO:0009628_response_to_abiotic_stimulus) =HYPERLINK("http://www.ncbi.nih.gov/gquery/gquery.fcgi?term=LXN"	LXN) 162 2 3.158436 -0.884697 95 125.41 1.320105
=HYPERLINK("http://www.godatabase.org/cgi-bin/go.cgi?query=GO:0009628&auto_wild_cards=yes&view=query&action=query&search_constraint=terms"	GO:0009628_response_to_abiotic_stimulus) =HYPERLINK("http://www.ncbi.nih.gov/gquery/gquery.fcgi?term=ST8SIA1"	ST8SIA1) 162 2 3.158436 -0.884697 95 125.41 1.320105
=HYPERLINK("http://www.godatabase.org/cgi-bin/go.cgi?query=GO:0031349&auto_wild_cards=yes&view=query&action=query&search_constraint=terms"	GO:0031349_positive_regulation_of_defense_response) =HYPERLINK("http://www.ncbi.nih.gov/gquery/gquery.fcgi?term=CADM1"	CADM1) 37 1 6.914414 -0.868406 97 129.88 1.338969
=HYPERLINK("http://www.godatabase.org/cgi-bin/go.cgi?query=GO:0050906&auto_wild_cards=yes&view=query&action=query&search_constraint=terms"	GO:0050906_detection_of_stimulus_involved_in_sensory_perception) =HYPERLINK("http://www.ncbi.nih.gov/gquery/gquery.fcgi?term=LXN"	LXN) 37 1 6.914414 -0.868406 97 129.88 1.338969
=HYPERLINK("http://www.godatabase.org/cgi-bin/go.cgi?query=GO:0044249&auto_wild_cards=yes&view=query&action=query&search_constraint=terms"	GO:0044249_cellular_biosynthetic_process) =HYPERLINK("http://www.ncbi.nih.gov/gquery/gquery.fcgi?term=BMI1"	BMI1) 1150 7 1.557246 -0.860358 98 130.75 1.334184
=HYPERLINK("http://www.godatabase.org/cgi-bin/go.cgi?query=GO:0044249&auto_wild_cards=yes&view=query&action=query&search_constraint=terms"	GO:0044249_cellular_biosynthetic_process) =HYPERLINK("http://www.ncbi.nih.gov/gquery/gquery.fcgi?term=CYP51"	CYP51) 1150 7 1.557246 -0.860358 98 130.75 1.334184
=HYPERLINK("http://www.godatabase.org/cgi-bin/go.cgi?query=GO:0044249&auto_wild_cards=yes&view=query&action=query&search_constraint=terms"	GO:0044249_cellular_biosynthetic_process) =HYPERLINK("http://www.ncbi.nih.gov/gquery/gquery.fcgi?term=AHCTF1"	AHCTF1) 1150 7 1.557246 -0.860358 98 130.75 1.334184
=HYPERLINK("http://www.godatabase.org/cgi-bin/go.cgi?query=GO:0044249&auto_wild_cards=yes&view=query&action=query&search_constraint=terms"	GO:0044249_cellular_biosynthetic_process) =HYPERLINK("http://www.ncbi.nih.gov/gquery/gquery.fcgi?term=PCSK5"	PCSK5) 1150 7 1.557246 -0.860358 98 130.75 1.334184
=HYPERLINK("http://www.godatabase.org/cgi-bin/go.cgi?query=GO:0044249&auto_wild_cards=yes&view=query&action=query&search_constraint=terms"	GO:0044249_cellular_biosynthetic_process) =HYPERLINK("http://www.ncbi.nih.gov/gquery/gquery.fcgi?term=CBFA2T2"	CBFA2T2) 1150 7 1.557246 -0.860358 98 130.75 1.334184
=HYPERLINK("http://www.godatabase.org/cgi-bin/go.cgi?query=GO:0044249&auto_wild_cards=yes&view=query&action=query&search_constraint=terms"	GO:0044249_cellular_biosynthetic_process) =HYPERLINK("http://www.ncbi.nih.gov/gquery/gquery.fcgi?term=STUB1"	STUB1) 1150 7 1.557246 -0.860358 98 130.75 1.334184
=HYPERLINK("http://www.godatabase.org/cgi-bin/go.cgi?query=GO:0044249&auto_wild_cards=yes&view=query&action=query&search_constraint=terms"	GO:0044249_cellular_biosynthetic_process) =HYPERLINK("http://www.ncbi.nih.gov/gquery/gquery.fcgi?term=HSD17B7"	HSD17B7) 1150 7 1.557246 -0.860358 98 130.75 1.334184
=HYPERLINK("http://www.godatabase.org/cgi-bin/go.cgi?query=GO:0031401&auto_wild_cards=yes&view=query&action=query&search_constraint=terms"	GO:0031401_positive_regulation_of_protein_modification_process) =HYPERLINK("http://www.ncbi.nih.gov/gquery/gquery.fcgi?term=STUB1"	STUB1) 38 1 6.732456 -0.857613 100 133.1 1.331000
=HYPERLINK("http://www.godatabase.org/cgi-bin/go.cgi?query=GO:0045580&auto_wild_cards=yes&view=query&action=query&search_constraint=terms"	GO:0045580_regulation_of_T_cell_differentiation) =HYPERLINK("http://www.ncbi.nih.gov/gquery/gquery.fcgi?term=BMI1"	BMI1) 38 1 6.732456 -0.857613 100 133.1 1.331000
=HYPERLINK("http://www.godatabase.org/cgi-bin/go.cgi?query=GO:0006511&auto_wild_cards=yes&view=query&action=query&search_constraint=terms"	GO:0006511_ubiquitin-dependent_protein_catabolic_process) =HYPERLINK("http://www.ncbi.nih.gov/gquery/gquery.fcgi?term=STUB1"	STUB1) 39 1 6.559829 -0.847120 103 135.84 1.318835
=HYPERLINK("http://www.godatabase.org/cgi-bin/go.cgi?query=GO:0008037&auto_wild_cards=yes&view=query&action=query&search_constraint=terms"	GO:0008037_cell_recognition) =HYPERLINK("http://www.ncbi.nih.gov/gquery/gquery.fcgi?term=CADM1"	CADM1) 39 1 6.559829 -0.847120 103 135.84 1.318835
=HYPERLINK("http://www.godatabase.org/cgi-bin/go.cgi?query=GO:0043524&auto_wild_cards=yes&view=query&action=query&search_constraint=terms"	GO:0043524_negative_regulation_of_neuron_apoptosis) =HYPERLINK("http://www.ncbi.nih.gov/gquery/gquery.fcgi?term=BIRC5"	BIRC5) 39 1 6.559829 -0.847120 103 135.84 1.318835
=HYPERLINK("http://www.godatabase.org/cgi-bin/go.cgi?query=GO:0001824&auto_wild_cards=yes&view=query&action=query&search_constraint=terms"	GO:0001824_blastocyst_development) =HYPERLINK("http://www.ncbi.nih.gov/gquery/gquery.fcgi?term=NCAPG2"	NCAPG2) 40 1 6.395833 -0.836913 105 138.16 1.315810
=HYPERLINK("http://www.godatabase.org/cgi-bin/go.cgi?query=GO:0016485&auto_wild_cards=yes&view=query&action=query&search_constraint=terms"	GO:0016485_protein_processing) =HYPERLINK("http://www.ncbi.nih.gov/gquery/gquery.fcgi?term=PCSK5"	PCSK5) 40 1 6.395833 -0.836913 105 138.16 1.315810
=HYPERLINK("http://www.godatabase.org/cgi-bin/go.cgi?query=GO:0009894&auto_wild_cards=yes&view=query&action=query&search_constraint=terms"	GO:0009894_regulation_of_catabolic_process) =HYPERLINK("http://www.ncbi.nih.gov/gquery/gquery.fcgi?term=STUB1"	STUB1) 41 1 6.239837 -0.826977 109 141.3 1.296330
=HYPERLINK("http://www.godatabase.org/cgi-bin/go.cgi?query=GO:0019216&auto_wild_cards=yes&view=query&action=query&search_constraint=terms"	GO:0019216_regulation_of_lipid_metabolic_process) =HYPERLINK("http://www.ncbi.nih.gov/gquery/gquery.fcgi?term=STUB1"	STUB1) 41 1 6.239837 -0.826977 109 141.3 1.296330
=HYPERLINK("http://www.godatabase.org/cgi-bin/go.cgi?query=GO:0033077&auto_wild_cards=yes&view=query&action=query&search_constraint=terms"	GO:0033077_T_cell_differentiation_in_the_thymus) =HYPERLINK("http://www.ncbi.nih.gov/gquery/gquery.fcgi?term=BMI1"	BMI1) 41 1 6.239837 -0.826977 109 141.3 1.296330
=HYPERLINK("http://www.godatabase.org/cgi-bin/go.cgi?query=GO:0050864&auto_wild_cards=yes&view=query&action=query&search_constraint=terms"	GO:0050864_regulation_of_B_cell_activation) =HYPERLINK("http://www.ncbi.nih.gov/gquery/gquery.fcgi?term=BMI1"	BMI1) 41 1 6.239837 -0.826977 109 141.3 1.296330
=HYPERLINK("http://www.godatabase.org/cgi-bin/go.cgi?query=GO:0043066&auto_wild_cards=yes&view=query&action=query&search_constraint=terms"	GO:0043066_negative_regulation_of_apoptosis) =HYPERLINK("http://www.ncbi.nih.gov/gquery/gquery.fcgi?term=BMI1"	BMI1) 176 2 2.907197 -0.826232 110 141.58 1.287091
=HYPERLINK("http://www.godatabase.org/cgi-bin/go.cgi?query=GO:0043066&auto_wild_cards=yes&view=query&action=query&search_constraint=terms"	GO:0043066_negative_regulation_of_apoptosis) =HYPERLINK("http://www.ncbi.nih.gov/gquery/gquery.fcgi?term=BIRC5"	BIRC5) 176 2 2.907197 -0.826232 110 141.58 1.287091
=HYPERLINK("http://www.godatabase.org/cgi-bin/go.cgi?query=GO:0009058&auto_wild_cards=yes&view=query&action=query&search_constraint=terms"	GO:0009058_biosynthetic_process) =HYPERLINK("http://www.ncbi.nih.gov/gquery/gquery.fcgi?term=BMI1"	BMI1) 1175 7 1.524113 -0.821945 111 141.81 1.277568
=HYPERLINK("http://www.godatabase.org/cgi-bin/go.cgi?query=GO:0009058&auto_wild_cards=yes&view=query&action=query&search_constraint=terms"	GO:0009058_biosynthetic_process) =HYPERLINK("http://www.ncbi.nih.gov/gquery/gquery.fcgi?term=CYP51"	CYP51) 1175 7 1.524113 -0.821945 111 141.81 1.277568
=HYPERLINK("http://www.godatabase.org/cgi-bin/go.cgi?query=GO:0009058&auto_wild_cards=yes&view=query&action=query&search_constraint=terms"	GO:0009058_biosynthetic_process) =HYPERLINK("http://www.ncbi.nih.gov/gquery/gquery.fcgi?term=AHCTF1"	AHCTF1) 1175 7 1.524113 -0.821945 111 141.81 1.277568
=HYPERLINK("http://www.godatabase.org/cgi-bin/go.cgi?query=GO:0009058&auto_wild_cards=yes&view=query&action=query&search_constraint=terms"	GO:0009058_biosynthetic_process) =HYPERLINK("http://www.ncbi.nih.gov/gquery/gquery.fcgi?term=STUB1"	STUB1) 1175 7 1.524113 -0.821945 111 141.81 1.277568
=HYPERLINK("http://www.godatabase.org/cgi-bin/go.cgi?query=GO:0009058&auto_wild_cards=yes&view=query&action=query&search_constraint=terms"	GO:0009058_biosynthetic_process) =HYPERLINK("http://www.ncbi.nih.gov/gquery/gquery.fcgi?term=PCSK5"	PCSK5) 1175 7 1.524113 -0.821945 111 141.81 1.277568
=HYPERLINK("http://www.godatabase.org/cgi-bin/go.cgi?query=GO:0009058&auto_wild_cards=yes&view=query&action=query&search_constraint=terms"	GO:0009058_biosynthetic_process) =HYPERLINK("http://www.ncbi.nih.gov/gquery/gquery.fcgi?term=CBFA2T2"	CBFA2T2) 1175 7 1.524113 -0.821945 111 141.81 1.277568
=HYPERLINK("http://www.godatabase.org/cgi-bin/go.cgi?query=GO:0009058&auto_wild_cards=yes&view=query&action=query&search_constraint=terms"	GO:0009058_biosynthetic_process) =HYPERLINK("http://www.ncbi.nih.gov/gquery/gquery.fcgi?term=HSD17B7"	HSD17B7) 1175 7 1.524113 -0.821945 111 141.81 1.277568
=HYPERLINK("http://www.godatabase.org/cgi-bin/go.cgi?query=GO:0019941&auto_wild_cards=yes&view=query&action=query&search_constraint=terms"	GO:0019941_modification-dependent_protein_catabolic_process) =HYPERLINK("http://www.ncbi.nih.gov/gquery/gquery.fcgi?term=STUB1"	STUB1) 42 1 6.091270 -0.817298 116 143.97 1.241121
=HYPERLINK("http://www.godatabase.org/cgi-bin/go.cgi?query=GO:0032946&auto_wild_cards=yes&view=query&action=query&search_constraint=terms"	GO:0032946_positive_regulation_of_mononuclear_cell_proliferation) =HYPERLINK("http://www.ncbi.nih.gov/gquery/gquery.fcgi?term=BMI1"	BMI1) 42 1 6.091270 -0.817298 116 143.97 1.241121
=HYPERLINK("http://www.godatabase.org/cgi-bin/go.cgi?query=GO:0043632&auto_wild_cards=yes&view=query&action=query&search_constraint=terms"	GO:0043632_modification-dependent_macromolecule_catabolic_process) =HYPERLINK("http://www.ncbi.nih.gov/gquery/gquery.fcgi?term=STUB1"	STUB1) 42 1 6.091270 -0.817298 116 143.97 1.241121
=HYPERLINK("http://www.godatabase.org/cgi-bin/go.cgi?query=GO:0050671&auto_wild_cards=yes&view=query&action=query&search_constraint=terms"	GO:0050671_positive_regulation_of_lymphocyte_proliferation) =HYPERLINK("http://www.ncbi.nih.gov/gquery/gquery.fcgi?term=BMI1"	BMI1) 42 1 6.091270 -0.817298 116 143.97 1.241121
=HYPERLINK("http://www.godatabase.org/cgi-bin/go.cgi?query=GO:0051603&auto_wild_cards=yes&view=query&action=query&search_constraint=terms"	GO:0051603_proteolysis_involved_in_cellular_protein_catabolic_process) =HYPERLINK("http://www.ncbi.nih.gov/gquery/gquery.fcgi?term=STUB1"	STUB1) 42 1 6.091270 -0.817298 116 143.97 1.241121
=HYPERLINK("http://www.godatabase.org/cgi-bin/go.cgi?query=GO:0043069&auto_wild_cards=yes&view=query&action=query&search_constraint=terms"	GO:0043069_negative_regulation_of_programmed_cell_death) =HYPERLINK("http://www.ncbi.nih.gov/gquery/gquery.fcgi?term=BMI1"	BMI1) 179 2 2.858473 -0.814451 118 144.5 1.224576
=HYPERLINK("http://www.godatabase.org/cgi-bin/go.cgi?query=GO:0043069&auto_wild_cards=yes&view=query&action=query&search_constraint=terms"	GO:0043069_negative_regulation_of_programmed_cell_death) =HYPERLINK("http://www.ncbi.nih.gov/gquery/gquery.fcgi?term=BIRC5"	BIRC5) 179 2 2.858473 -0.814451 118 144.5 1.224576
=HYPERLINK("http://www.godatabase.org/cgi-bin/go.cgi?query=GO:0060548&auto_wild_cards=yes&view=query&action=query&search_constraint=terms"	GO:0060548_negative_regulation_of_cell_death) =HYPERLINK("http://www.ncbi.nih.gov/gquery/gquery.fcgi?term=BMI1"	BMI1) 179 2 2.858473 -0.814451 118 144.5 1.224576
=HYPERLINK("http://www.godatabase.org/cgi-bin/go.cgi?query=GO:0060548&auto_wild_cards=yes&view=query&action=query&search_constraint=terms"	GO:0060548_negative_regulation_of_cell_death) =HYPERLINK("http://www.ncbi.nih.gov/gquery/gquery.fcgi?term=BIRC5"	BIRC5) 179 2 2.858473 -0.814451 118 144.5 1.224576
=HYPERLINK("http://www.godatabase.org/cgi-bin/go.cgi?query=GO:0009582&auto_wild_cards=yes&view=query&action=query&search_constraint=terms"	GO:0009582_detection_of_abiotic_stimulus) =HYPERLINK("http://www.ncbi.nih.gov/gquery/gquery.fcgi?term=LXN"	LXN) 43 1 5.949612 -0.807866 120 147.4 1.228333
=HYPERLINK("http://www.godatabase.org/cgi-bin/go.cgi?query=GO:0051789&auto_wild_cards=yes&view=query&action=query&search_constraint=terms"	GO:0051789_response_to_protein_stimulus) =HYPERLINK("http://www.ncbi.nih.gov/gquery/gquery.fcgi?term=EIF4A2"	EIF4A2) 43 1 5.949612 -0.807866 120 147.4 1.228333
=HYPERLINK("http://www.godatabase.org/cgi-bin/go.cgi?query=GO:0044257&auto_wild_cards=yes&view=query&action=query&search_constraint=terms"	GO:0044257_cellular_protein_catabolic_process) =HYPERLINK("http://www.ncbi.nih.gov/gquery/gquery.fcgi?term=STUB1"	STUB1) 44 1 5.814394 -0.798668 124 151.06 1.218226
=HYPERLINK("http://www.godatabase.org/cgi-bin/go.cgi?query=GO:0050808&auto_wild_cards=yes&view=query&action=query&search_constraint=terms"	GO:0050808_synapse_organization) =HYPERLINK("http://www.ncbi.nih.gov/gquery/gquery.fcgi?term=CADM1"	CADM1) 44 1 5.814394 -0.798668 124 151.06 1.218226
=HYPERLINK("http://www.godatabase.org/cgi-bin/go.cgi?query=GO:0070665&auto_wild_cards=yes&view=query&action=query&search_constraint=terms"	GO:0070665_positive_regulation_of_leukocyte_proliferation) =HYPERLINK("http://www.ncbi.nih.gov/gquery/gquery.fcgi?term=BMI1"	BMI1) 44 1 5.814394 -0.798668 124 151.06 1.218226
=HYPERLINK("http://www.godatabase.org/cgi-bin/go.cgi?query=GO:0070668&auto_wild_cards=yes&view=query&action=query&search_constraint=terms"	GO:0070668_positive_regulation_of_mast_cell_proliferation) =HYPERLINK("http://www.ncbi.nih.gov/gquery/gquery.fcgi?term=BMI1"	BMI1) 44 1 5.814394 -0.798668 124 151.06 1.218226
=HYPERLINK("http://www.godatabase.org/cgi-bin/go.cgi?query=GO:0007010&auto_wild_cards=yes&view=query&action=query&search_constraint=terms"	GO:0007010_cytoskeleton_organization) =HYPERLINK("http://www.ncbi.nih.gov/gquery/gquery.fcgi?term=RAF1"	RAF1) 185 2 2.765766 -0.791610 125 151.49 1.211920
=HYPERLINK("http://www.godatabase.org/cgi-bin/go.cgi?query=GO:0007010&auto_wild_cards=yes&view=query&action=query&search_constraint=terms"	GO:0007010_cytoskeleton_organization) =HYPERLINK("http://www.ncbi.nih.gov/gquery/gquery.fcgi?term=BIRC5"	BIRC5) 185 2 2.765766 -0.791610 125 151.49 1.211920
=HYPERLINK("http://www.godatabase.org/cgi-bin/go.cgi?query=GO:0042981&auto_wild_cards=yes&view=query&action=query&search_constraint=terms"	GO:0042981_regulation_of_apoptosis) =HYPERLINK("http://www.ncbi.nih.gov/gquery/gquery.fcgi?term=BMI1"	BMI1) 360 3 2.131944 -0.791112 126 151.59 1.203095
=HYPERLINK("http://www.godatabase.org/cgi-bin/go.cgi?query=GO:0042981&auto_wild_cards=yes&view=query&action=query&search_constraint=terms"	GO:0042981_regulation_of_apoptosis) =HYPERLINK("http://www.ncbi.nih.gov/gquery/gquery.fcgi?term=CADM1"	CADM1) 360 3 2.131944 -0.791112 126 151.59 1.203095
=HYPERLINK("http://www.godatabase.org/cgi-bin/go.cgi?query=GO:0042981&auto_wild_cards=yes&view=query&action=query&search_constraint=terms"	GO:0042981_regulation_of_apoptosis) =HYPERLINK("http://www.ncbi.nih.gov/gquery/gquery.fcgi?term=BIRC5"	BIRC5) 360 3 2.131944 -0.791112 126 151.59 1.203095
=HYPERLINK("http://www.godatabase.org/cgi-bin/go.cgi?query=GO:0043623&auto_wild_cards=yes&view=query&action=query&search_constraint=terms"	GO:0043623_cellular_protein_complex_assembly) =HYPERLINK("http://www.ncbi.nih.gov/gquery/gquery.fcgi?term=TFAM"	TFAM) 45 1 5.685185 -0.789694 127 152.61 1.201654
=HYPERLINK("http://www.godatabase.org/cgi-bin/go.cgi?query=GO:0009581&auto_wild_cards=yes&view=query&action=query&search_constraint=terms"	GO:0009581_detection_of_external_stimulus) =HYPERLINK("http://www.ncbi.nih.gov/gquery/gquery.fcgi?term=LXN"	LXN) 46 1 5.561594 -0.780935 128 154.71 1.208672
=HYPERLINK("http://www.godatabase.org/cgi-bin/go.cgi?query=GO:0010941&auto_wild_cards=yes&view=query&action=query&search_constraint=terms"	GO:0010941_regulation_of_cell_death) =HYPERLINK("http://www.ncbi.nih.gov/gquery/gquery.fcgi?term=BMI1"	BMI1) 365 3 2.102740 -0.778360 131 155.22 1.184885
=HYPERLINK("http://www.godatabase.org/cgi-bin/go.cgi?query=GO:0010941&auto_wild_cards=yes&view=query&action=query&search_constraint=terms"	GO:0010941_regulation_of_cell_death) =HYPERLINK("http://www.ncbi.nih.gov/gquery/gquery.fcgi?term=CADM1"	CADM1) 365 3 2.102740 -0.778360 131 155.22 1.184885
=HYPERLINK("http://www.godatabase.org/cgi-bin/go.cgi?query=GO:0010941&auto_wild_cards=yes&view=query&action=query&search_constraint=terms"	GO:0010941_regulation_of_cell_death) =HYPERLINK("http://www.ncbi.nih.gov/gquery/gquery.fcgi?term=BIRC5"	BIRC5) 365 3 2.102740 -0.778360 131 155.22 1.184885
=HYPERLINK("http://www.godatabase.org/cgi-bin/go.cgi?query=GO:0043009&auto_wild_cards=yes&view=query&action=query&search_constraint=terms"	GO:0043009_chordate_embryonic_development) =HYPERLINK("http://www.ncbi.nih.gov/gquery/gquery.fcgi?term=BMI1"	BMI1) 365 3 2.102740 -0.778360 131 155.22 1.184885
=HYPERLINK("http://www.godatabase.org/cgi-bin/go.cgi?query=GO:0043009&auto_wild_cards=yes&view=query&action=query&search_constraint=terms"	GO:0043009_chordate_embryonic_development) =HYPERLINK("http://www.ncbi.nih.gov/gquery/gquery.fcgi?term=NCAPG2"	NCAPG2) 365 3 2.102740 -0.778360 131 155.22 1.184885
=HYPERLINK("http://www.godatabase.org/cgi-bin/go.cgi?query=GO:0043009&auto_wild_cards=yes&view=query&action=query&search_constraint=terms"	GO:0043009_chordate_embryonic_development) =HYPERLINK("http://www.ncbi.nih.gov/gquery/gquery.fcgi?term=PCSK5"	PCSK5) 365 3 2.102740 -0.778360 131 155.22 1.184885
=HYPERLINK("http://www.godatabase.org/cgi-bin/go.cgi?query=GO:0043067&auto_wild_cards=yes&view=query&action=query&search_constraint=terms"	GO:0043067_regulation_of_programmed_cell_death) =HYPERLINK("http://www.ncbi.nih.gov/gquery/gquery.fcgi?term=BMI1"	BMI1) 365 3 2.102740 -0.778360 131 155.22 1.184885
=HYPERLINK("http://www.godatabase.org/cgi-bin/go.cgi?query=GO:0043067&auto_wild_cards=yes&view=query&action=query&search_constraint=terms"	GO:0043067_regulation_of_programmed_cell_death) =HYPERLINK("http://www.ncbi.nih.gov/gquery/gquery.fcgi?term=CADM1"	CADM1) 365 3 2.102740 -0.778360 131 155.22 1.184885
=HYPERLINK("http://www.godatabase.org/cgi-bin/go.cgi?query=GO:0043067&auto_wild_cards=yes&view=query&action=query&search_constraint=terms"	GO:0043067_regulation_of_programmed_cell_death) =HYPERLINK("http://www.ncbi.nih.gov/gquery/gquery.fcgi?term=BIRC5"	BIRC5) 365 3 2.102740 -0.778360 131 155.22 1.184885
=HYPERLINK("http://www.godatabase.org/cgi-bin/go.cgi?query=GO:0016570&auto_wild_cards=yes&view=query&action=query&search_constraint=terms"	GO:0016570_histone_modification) =HYPERLINK("http://www.ncbi.nih.gov/gquery/gquery.fcgi?term=BMI1"	BMI1) 47 1 5.443262 -0.772380 135 157.06 1.163407
=HYPERLINK("http://www.godatabase.org/cgi-bin/go.cgi?query=GO:0034754&auto_wild_cards=yes&view=query&action=query&search_constraint=terms"	GO:0034754_cellular_hormone_metabolic_process) =HYPERLINK("http://www.ncbi.nih.gov/gquery/gquery.fcgi?term=STUB1"	STUB1) 47 1 5.443262 -0.772380 135 157.06 1.163407
=HYPERLINK("http://www.godatabase.org/cgi-bin/go.cgi?query=GO:0045087&auto_wild_cards=yes&view=query&action=query&search_constraint=terms"	GO:0045087_innate_immune_response) =HYPERLINK("http://www.ncbi.nih.gov/gquery/gquery.fcgi?term=CADM1"	CADM1) 47 1 5.443262 -0.772380 135 157.06 1.163407
=HYPERLINK("http://www.godatabase.org/cgi-bin/go.cgi?query=GO:0045619&auto_wild_cards=yes&view=query&action=query&search_constraint=terms"	GO:0045619_regulation_of_lymphocyte_differentiation) =HYPERLINK("http://www.ncbi.nih.gov/gquery/gquery.fcgi?term=BMI1"	BMI1) 47 1 5.443262 -0.772380 135 157.06 1.163407
=HYPERLINK("http://www.godatabase.org/cgi-bin/go.cgi?query=GO:0009792&auto_wild_cards=yes&view=query&action=query&search_constraint=terms"	GO:0009792_embryonic_development_ending_in_birth_or_egg_hatching) =HYPERLINK("http://www.ncbi.nih.gov/gquery/gquery.fcgi?term=BMI1"	BMI1) 368 3 2.085598 -0.770825 136 157.14 1.155441
=HYPERLINK("http://www.godatabase.org/cgi-bin/go.cgi?query=GO:0009792&auto_wild_cards=yes&view=query&action=query&search_constraint=terms"	GO:0009792_embryonic_development_ending_in_birth_or_egg_hatching) =HYPERLINK("http://www.ncbi.nih.gov/gquery/gquery.fcgi?term=NCAPG2"	NCAPG2) 368 3 2.085598 -0.770825 136 157.14 1.155441
=HYPERLINK("http://www.godatabase.org/cgi-bin/go.cgi?query=GO:0009792&auto_wild_cards=yes&view=query&action=query&search_constraint=terms"	GO:0009792_embryonic_development_ending_in_birth_or_egg_hatching) =HYPERLINK("http://www.ncbi.nih.gov/gquery/gquery.fcgi?term=PCSK5"	PCSK5) 368 3 2.085598 -0.770825 136 157.14 1.155441
=HYPERLINK("http://www.godatabase.org/cgi-bin/go.cgi?query=GO:0009790&auto_wild_cards=yes&view=query&action=query&search_constraint=terms"	GO:0009790_embryonic_development) =HYPERLINK("http://www.ncbi.nih.gov/gquery/gquery.fcgi?term=BMI1"	BMI1) 567 4 1.804821 -0.762848 137 158.94 1.160146
=HYPERLINK("http://www.godatabase.org/cgi-bin/go.cgi?query=GO:0009790&auto_wild_cards=yes&view=query&action=query&search_constraint=terms"	GO:0009790_embryonic_development) =HYPERLINK("http://www.ncbi.nih.gov/gquery/gquery.fcgi?term=NCAPG2"	NCAPG2) 567 4 1.804821 -0.762848 137 158.94 1.160146
=HYPERLINK("http://www.godatabase.org/cgi-bin/go.cgi?query=GO:0009790&auto_wild_cards=yes&view=query&action=query&search_constraint=terms"	GO:0009790_embryonic_development) =HYPERLINK("http://www.ncbi.nih.gov/gquery/gquery.fcgi?term=BIRC5"	BIRC5) 567 4 1.804821 -0.762848 137 158.94 1.160146
=HYPERLINK("http://www.godatabase.org/cgi-bin/go.cgi?query=GO:0009790&auto_wild_cards=yes&view=query&action=query&search_constraint=terms"	GO:0009790_embryonic_development) =HYPERLINK("http://www.ncbi.nih.gov/gquery/gquery.fcgi?term=PCSK5"	PCSK5) 567 4 1.804821 -0.762848 137 158.94 1.160146
=HYPERLINK("http://www.godatabase.org/cgi-bin/go.cgi?query=GO:0003002&auto_wild_cards=yes&view=query&action=query&search_constraint=terms"	GO:0003002_regionalization) =HYPERLINK("http://www.ncbi.nih.gov/gquery/gquery.fcgi?term=BMI1"	BMI1) 195 2 2.623932 -0.755543 138 161.81 1.172536
=HYPERLINK("http://www.godatabase.org/cgi-bin/go.cgi?query=GO:0003002&auto_wild_cards=yes&view=query&action=query&search_constraint=terms"	GO:0003002_regionalization) =HYPERLINK("http://www.ncbi.nih.gov/gquery/gquery.fcgi?term=PCSK5"	PCSK5) 195 2 2.623932 -0.755543 138 161.81 1.172536
=HYPERLINK("http://www.godatabase.org/cgi-bin/go.cgi?query=GO:0042129&auto_wild_cards=yes&view=query&action=query&search_constraint=terms"	GO:0042129_regulation_of_T_cell_proliferation) =HYPERLINK("http://www.ncbi.nih.gov/gquery/gquery.fcgi?term=BMI1"	BMI1) 50 1 5.116667 -0.747861 139 163.53 1.176475
=HYPERLINK("http://www.godatabase.org/cgi-bin/go.cgi?query=GO:0016569&auto_wild_cards=yes&view=query&action=query&search_constraint=terms"	GO:0016569_covalent_chromatin_modification) =HYPERLINK("http://www.ncbi.nih.gov/gquery/gquery.fcgi?term=BMI1"	BMI1) 51 1 5.016340 -0.740044 140 165.69 1.183500
=HYPERLINK("http://www.godatabase.org/cgi-bin/go.cgi?query=GO:0002706&auto_wild_cards=yes&view=query&action=query&search_constraint=terms"	GO:0002706_regulation_of_lymphocyte_mediated_immunity) =HYPERLINK("http://www.ncbi.nih.gov/gquery/gquery.fcgi?term=CADM1"	CADM1) 52 1 4.919872 -0.732394 141 166.46 1.180567
=HYPERLINK("http://www.godatabase.org/cgi-bin/go.cgi?query=GO:0006955&auto_wild_cards=yes&view=query&action=query&search_constraint=terms"	GO:0006955_immune_response) =HYPERLINK("http://www.ncbi.nih.gov/gquery/gquery.fcgi?term=BMI1"	BMI1) 205 2 2.495935 -0.721755 142 168.96 1.189859
=HYPERLINK("http://www.godatabase.org/cgi-bin/go.cgi?query=GO:0006955&auto_wild_cards=yes&view=query&action=query&search_constraint=terms"	GO:0006955_immune_response) =HYPERLINK("http://www.ncbi.nih.gov/gquery/gquery.fcgi?term=CADM1"	CADM1) 205 2 2.495935 -0.721755 142 168.96 1.189859
=HYPERLINK("http://www.godatabase.org/cgi-bin/go.cgi?query=GO:0008284&auto_wild_cards=yes&view=query&action=query&search_constraint=terms"	GO:0008284_positive_regulation_of_cell_proliferation) =HYPERLINK("http://www.ncbi.nih.gov/gquery/gquery.fcgi?term=BMI1"	BMI1) 208 2 2.459936 -0.712029 143 171.32 1.198042
=HYPERLINK("http://www.godatabase.org/cgi-bin/go.cgi?query=GO:0008284&auto_wild_cards=yes&view=query&action=query&search_constraint=terms"	GO:0008284_positive_regulation_of_cell_proliferation) =HYPERLINK("http://www.ncbi.nih.gov/gquery/gquery.fcgi?term=ST8SIA1"	ST8SIA1) 208 2 2.459936 -0.712029 143 171.32 1.198042
=HYPERLINK("http://www.godatabase.org/cgi-bin/go.cgi?query=GO:0048568&auto_wild_cards=yes&view=query&action=query&search_constraint=terms"	GO:0048568_embryonic_organ_development) =HYPERLINK("http://www.ncbi.nih.gov/gquery/gquery.fcgi?term=PCSK5"	PCSK5) 55 1 4.651515 -0.710382 145 172.7 1.191034
=HYPERLINK("http://www.godatabase.org/cgi-bin/go.cgi?query=GO:0048704&auto_wild_cards=yes&view=query&action=query&search_constraint=terms"	GO:0048704_embryonic_skeletal_system_morphogenesis) =HYPERLINK("http://www.ncbi.nih.gov/gquery/gquery.fcgi?term=BMI1"	BMI1) 55 1 4.651515 -0.710382 145 172.7 1.191034
=HYPERLINK("http://www.godatabase.org/cgi-bin/go.cgi?query=GO:0002703&auto_wild_cards=yes&view=query&action=query&search_constraint=terms"	GO:0002703_regulation_of_leukocyte_mediated_immunity) =HYPERLINK("http://www.ncbi.nih.gov/gquery/gquery.fcgi?term=CADM1"	CADM1) 56 1 4.568452 -0.703339 148 175.07 1.182905
=HYPERLINK("http://www.godatabase.org/cgi-bin/go.cgi?query=GO:0042089&auto_wild_cards=yes&view=query&action=query&search_constraint=terms"	GO:0042089_cytokine_biosynthetic_process) =HYPERLINK("http://www.ncbi.nih.gov/gquery/gquery.fcgi?term=PCSK5"	PCSK5) 56 1 4.568452 -0.703339 148 175.07 1.182905
=HYPERLINK("http://www.godatabase.org/cgi-bin/go.cgi?query=GO:0042107&auto_wild_cards=yes&view=query&action=query&search_constraint=terms"	GO:0042107_cytokine_metabolic_process) =HYPERLINK("http://www.ncbi.nih.gov/gquery/gquery.fcgi?term=PCSK5"	PCSK5) 56 1 4.568452 -0.703339 148 175.07 1.182905
=HYPERLINK("http://www.godatabase.org/cgi-bin/go.cgi?query=GO:0000226&auto_wild_cards=yes&view=query&action=query&search_constraint=terms"	GO:0000226_microtubule_cytoskeleton_organization) =HYPERLINK("http://www.ncbi.nih.gov/gquery/gquery.fcgi?term=BIRC5"	BIRC5) 57 1 4.488304 -0.696433 150 177.55 1.183667
=HYPERLINK("http://www.godatabase.org/cgi-bin/go.cgi?query=GO:0043523&auto_wild_cards=yes&view=query&action=query&search_constraint=terms"	GO:0043523_regulation_of_neuron_apoptosis) =HYPERLINK("http://www.ncbi.nih.gov/gquery/gquery.fcgi?term=BIRC5"	BIRC5) 57 1 4.488304 -0.696433 150 177.55 1.183667
=HYPERLINK("http://www.godatabase.org/cgi-bin/go.cgi?query=GO:0034622&auto_wild_cards=yes&view=query&action=query&search_constraint=terms"	GO:0034622_cellular_macromolecular_complex_assembly) =HYPERLINK("http://www.ncbi.nih.gov/gquery/gquery.fcgi?term=TFAM"	TFAM) 58 1 4.410920 -0.689661 151 178.36 1.181192
=HYPERLINK("http://www.godatabase.org/cgi-bin/go.cgi?query=GO:0050870&auto_wild_cards=yes&view=query&action=query&search_constraint=terms"	GO:0050870_positive_regulation_of_T_cell_activation) =HYPERLINK("http://www.ncbi.nih.gov/gquery/gquery.fcgi?term=BMI1"	BMI1) 59 1 4.336158 -0.683018 152 179.72 1.182368
=HYPERLINK("http://www.godatabase.org/cgi-bin/go.cgi?query=GO:0045892&auto_wild_cards=yes&view=query&action=query&search_constraint=terms"	GO:0045892_negative_regulation_of_transcription__DNA-dependent) =HYPERLINK("http://www.ncbi.nih.gov/gquery/gquery.fcgi?term=BMI1"	BMI1) 218 2 2.347095 -0.680882 153 179.87 1.175621
=HYPERLINK("http://www.godatabase.org/cgi-bin/go.cgi?query=GO:0045892&auto_wild_cards=yes&view=query&action=query&search_constraint=terms"	GO:0045892_negative_regulation_of_transcription__DNA-dependent) =HYPERLINK("http://www.ncbi.nih.gov/gquery/gquery.fcgi?term=CBFA2T2"	CBFA2T2) 218 2 2.347095 -0.680882 153 179.87 1.175621
=HYPERLINK("http://www.godatabase.org/cgi-bin/go.cgi?query=GO:0051253&auto_wild_cards=yes&view=query&action=query&search_constraint=terms"	GO:0051253_negative_regulation_of_RNA_metabolic_process) =HYPERLINK("http://www.ncbi.nih.gov/gquery/gquery.fcgi?term=BMI1"	BMI1) 220 2 2.325758 -0.674876 154 180.49 1.172013
=HYPERLINK("http://www.godatabase.org/cgi-bin/go.cgi?query=GO:0051253&auto_wild_cards=yes&view=query&action=query&search_constraint=terms"	GO:0051253_negative_regulation_of_RNA_metabolic_process) =HYPERLINK("http://www.ncbi.nih.gov/gquery/gquery.fcgi?term=CBFA2T2"	CBFA2T2) 220 2 2.325758 -0.674876 154 180.49 1.172013
=HYPERLINK("http://www.godatabase.org/cgi-bin/go.cgi?query=GO:0001701&auto_wild_cards=yes&view=query&action=query&search_constraint=terms"	GO:0001701_in_utero_embryonic_development) =HYPERLINK("http://www.ncbi.nih.gov/gquery/gquery.fcgi?term=BMI1"	BMI1) 221 2 2.315234 -0.671900 155 180.68 1.165677
=HYPERLINK("http://www.godatabase.org/cgi-bin/go.cgi?query=GO:0001701&auto_wild_cards=yes&view=query&action=query&search_constraint=terms"	GO:0001701_in_utero_embryonic_development) =HYPERLINK("http://www.ncbi.nih.gov/gquery/gquery.fcgi?term=NCAPG2"	NCAPG2) 221 2 2.315234 -0.671900 155 180.68 1.165677
=HYPERLINK("http://www.godatabase.org/cgi-bin/go.cgi?query=GO:0007005&auto_wild_cards=yes&view=query&action=query&search_constraint=terms"	GO:0007005_mitochondrion_organization) =HYPERLINK("http://www.ncbi.nih.gov/gquery/gquery.fcgi?term=TFAM"	TFAM) 61 1 4.193989 -0.670100 157 181.83 1.158153
=HYPERLINK("http://www.godatabase.org/cgi-bin/go.cgi?query=GO:0032270&auto_wild_cards=yes&view=query&action=query&search_constraint=terms"	GO:0032270_positive_regulation_of_cellular_protein_metabolic_process) =HYPERLINK("http://www.ncbi.nih.gov/gquery/gquery.fcgi?term=STUB1"	STUB1) 61 1 4.193989 -0.670100 157 181.83 1.158153
=HYPERLINK("http://www.godatabase.org/cgi-bin/go.cgi?query=GO:0006916&auto_wild_cards=yes&view=query&action=query&search_constraint=terms"	GO:0006916_anti-apoptosis) =HYPERLINK("http://www.ncbi.nih.gov/gquery/gquery.fcgi?term=BIRC5"	BIRC5) 62 1 4.126344 -0.663817 161 183.32 1.138634
=HYPERLINK("http://www.godatabase.org/cgi-bin/go.cgi?query=GO:0030855&auto_wild_cards=yes&view=query&action=query&search_constraint=terms"	GO:0030855_epithelial_cell_differentiation) =HYPERLINK("http://www.ncbi.nih.gov/gquery/gquery.fcgi?term=CBFA2T2"	CBFA2T2) 62 1 4.126344 -0.663817 161 183.32 1.138634
=HYPERLINK("http://www.godatabase.org/cgi-bin/go.cgi?query=GO:0032944&auto_wild_cards=yes&view=query&action=query&search_constraint=terms"	GO:0032944_regulation_of_mononuclear_cell_proliferation) =HYPERLINK("http://www.ncbi.nih.gov/gquery/gquery.fcgi?term=BMI1"	BMI1) 62 1 4.126344 -0.663817 161 183.32 1.138634
=HYPERLINK("http://www.godatabase.org/cgi-bin/go.cgi?query=GO:0050670&auto_wild_cards=yes&view=query&action=query&search_constraint=terms"	GO:0050670_regulation_of_lymphocyte_proliferation) =HYPERLINK("http://www.ncbi.nih.gov/gquery/gquery.fcgi?term=BMI1"	BMI1) 62 1 4.126344 -0.663817 161 183.32 1.138634
=HYPERLINK("http://www.godatabase.org/cgi-bin/go.cgi?query=GO:0070662&auto_wild_cards=yes&view=query&action=query&search_constraint=terms"	GO:0070662_mast_cell_proliferation) =HYPERLINK("http://www.ncbi.nih.gov/gquery/gquery.fcgi?term=BMI1"	BMI1) 63 1 4.060847 -0.657647 163 184.56 1.132270
=HYPERLINK("http://www.godatabase.org/cgi-bin/go.cgi?query=GO:0070666&auto_wild_cards=yes&view=query&action=query&search_constraint=terms"	GO:0070666_regulation_of_mast_cell_proliferation) =HYPERLINK("http://www.ncbi.nih.gov/gquery/gquery.fcgi?term=BMI1"	BMI1) 63 1 4.060847 -0.657647 163 184.56 1.132270
=HYPERLINK("http://www.godatabase.org/cgi-bin/go.cgi?query=GO:0070663&auto_wild_cards=yes&view=query&action=query&search_constraint=terms"	GO:0070663_regulation_of_leukocyte_proliferation) =HYPERLINK("http://www.ncbi.nih.gov/gquery/gquery.fcgi?term=BMI1"	BMI1) 64 1 3.997396 -0.651586 164 185.55 1.131402
=HYPERLINK("http://www.godatabase.org/cgi-bin/go.cgi?query=GO:0002682&auto_wild_cards=yes&view=query&action=query&search_constraint=terms"	GO:0002682_regulation_of_immune_system_process) =HYPERLINK("http://www.ncbi.nih.gov/gquery/gquery.fcgi?term=BMI1"	BMI1) 228 2 2.244152 -0.651552 165 185.9 1.126667
=HYPERLINK("http://www.godatabase.org/cgi-bin/go.cgi?query=GO:0002682&auto_wild_cards=yes&view=query&action=query&search_constraint=terms"	GO:0002682_regulation_of_immune_system_process) =HYPERLINK("http://www.ncbi.nih.gov/gquery/gquery.fcgi?term=CADM1"	CADM1) 228 2 2.244152 -0.651552 165 185.9 1.126667
=HYPERLINK("http://www.godatabase.org/cgi-bin/go.cgi?query=GO:0051402&auto_wild_cards=yes&view=query&action=query&search_constraint=terms"	GO:0051402_neuron_apoptosis) =HYPERLINK("http://www.ncbi.nih.gov/gquery/gquery.fcgi?term=BIRC5"	BIRC5) 66 1 3.876263 -0.639778 166 188.1 1.133133
=HYPERLINK("http://www.godatabase.org/cgi-bin/go.cgi?query=GO:0031347&auto_wild_cards=yes&view=query&action=query&search_constraint=terms"	GO:0031347_regulation_of_defense_response) =HYPERLINK("http://www.ncbi.nih.gov/gquery/gquery.fcgi?term=CADM1"	CADM1) 67 1 3.818408 -0.634025 168 189.63 1.128750
=HYPERLINK("http://www.godatabase.org/cgi-bin/go.cgi?query=GO:0051247&auto_wild_cards=yes&view=query&action=query&search_constraint=terms"	GO:0051247_positive_regulation_of_protein_metabolic_process) =HYPERLINK("http://www.ncbi.nih.gov/gquery/gquery.fcgi?term=STUB1"	STUB1) 67 1 3.818408 -0.634025 168 189.63 1.128750
=HYPERLINK("http://www.godatabase.org/cgi-bin/go.cgi?query=GO:0001501&auto_wild_cards=yes&view=query&action=query&search_constraint=terms"	GO:0001501_skeletal_system_development) =HYPERLINK("http://www.ncbi.nih.gov/gquery/gquery.fcgi?term=BMI1"	BMI1) 236 2 2.168079 -0.629291 169 189.98 1.124142
=HYPERLINK("http://www.godatabase.org/cgi-bin/go.cgi?query=GO:0001501&auto_wild_cards=yes&view=query&action=query&search_constraint=terms"	GO:0001501_skeletal_system_development) =HYPERLINK("http://www.ncbi.nih.gov/gquery/gquery.fcgi?term=PCSK5"	PCSK5) 236 2 2.168079 -0.629291 169 189.98 1.124142
=HYPERLINK("http://www.godatabase.org/cgi-bin/go.cgi?query=GO:0002697&auto_wild_cards=yes&view=query&action=query&search_constraint=terms"	GO:0002697_regulation_of_immune_effector_process) =HYPERLINK("http://www.ncbi.nih.gov/gquery/gquery.fcgi?term=CADM1"	CADM1) 68 1 3.762255 -0.628367 171 190.62 1.114737
=HYPERLINK("http://www.godatabase.org/cgi-bin/go.cgi?query=GO:0034962&auto_wild_cards=yes&view=query&action=query&search_constraint=terms"	GO:0034962_cellular_biopolymer_catabolic_process) =HYPERLINK("http://www.ncbi.nih.gov/gquery/gquery.fcgi?term=STUB1"	STUB1) 68 1 3.762255 -0.628367 171 190.62 1.114737
=HYPERLINK("http://www.godatabase.org/cgi-bin/go.cgi?query=GO:0044085&auto_wild_cards=yes&view=query&action=query&search_constraint=terms"	GO:0044085_cellular_component_biogenesis) =HYPERLINK("http://www.ncbi.nih.gov/gquery/gquery.fcgi?term=TFAM"	TFAM) 237 2 2.158931 -0.626579 172 191.34 1.112442
=HYPERLINK("http://www.godatabase.org/cgi-bin/go.cgi?query=GO:0044085&auto_wild_cards=yes&view=query&action=query&search_constraint=terms"	GO:0044085_cellular_component_biogenesis) =HYPERLINK("http://www.ncbi.nih.gov/gquery/gquery.fcgi?term=CADM1"	CADM1) 237 2 2.158931 -0.626579 172 191.34 1.112442
=HYPERLINK("http://www.godatabase.org/cgi-bin/go.cgi?query=GO:0016568&auto_wild_cards=yes&view=query&action=query&search_constraint=terms"	GO:0016568_chromatin_modification) =HYPERLINK("http://www.ncbi.nih.gov/gquery/gquery.fcgi?term=BMI1"	BMI1) 72 1 3.553241 -0.606648 175 198.18 1.132457
=HYPERLINK("http://www.godatabase.org/cgi-bin/go.cgi?query=GO:0021915&auto_wild_cards=yes&view=query&action=query&search_constraint=terms"	GO:0021915_neural_tube_development) =HYPERLINK("http://www.ncbi.nih.gov/gquery/gquery.fcgi?term=BMI1"	BMI1) 72 1 3.553241 -0.606648 175 198.18 1.132457
=HYPERLINK("http://www.godatabase.org/cgi-bin/go.cgi?query=GO:0042098&auto_wild_cards=yes&view=query&action=query&search_constraint=terms"	GO:0042098_T_cell_proliferation) =HYPERLINK("http://www.ncbi.nih.gov/gquery/gquery.fcgi?term=BMI1"	BMI1) 72 1 3.553241 -0.606648 175 198.18 1.132457
=HYPERLINK("http://www.godatabase.org/cgi-bin/go.cgi?query=GO:0007389&auto_wild_cards=yes&view=query&action=query&search_constraint=terms"	GO:0007389_pattern_specification_process) =HYPERLINK("http://www.ncbi.nih.gov/gquery/gquery.fcgi?term=BMI1"	BMI1) 250 2 2.046667 -0.592675 176 201.43 1.144489
=HYPERLINK("http://www.godatabase.org/cgi-bin/go.cgi?query=GO:0007389&auto_wild_cards=yes&view=query&action=query&search_constraint=terms"	GO:0007389_pattern_specification_process) =HYPERLINK("http://www.ncbi.nih.gov/gquery/gquery.fcgi?term=PCSK5"	PCSK5) 250 2 2.046667 -0.592675 176 201.43 1.144489
=HYPERLINK("http://www.godatabase.org/cgi-bin/go.cgi?query=GO:0044265&auto_wild_cards=yes&view=query&action=query&search_constraint=terms"	GO:0044265_cellular_macromolecule_catabolic_process) =HYPERLINK("http://www.ncbi.nih.gov/gquery/gquery.fcgi?term=STUB1"	STUB1) 75 1 3.411111 -0.591242 178 202.15 1.135674
=HYPERLINK("http://www.godatabase.org/cgi-bin/go.cgi?query=GO:0048589&auto_wild_cards=yes&view=query&action=query&search_constraint=terms"	GO:0048589_developmental_growth) =HYPERLINK("http://www.ncbi.nih.gov/gquery/gquery.fcgi?term=NCAPG2"	NCAPG2) 75 1 3.411111 -0.591242 178 202.15 1.135674
=HYPERLINK("http://www.godatabase.org/cgi-bin/go.cgi?query=GO:0006508&auto_wild_cards=yes&view=query&action=query&search_constraint=terms"	GO:0006508_proteolysis) =HYPERLINK("http://www.ncbi.nih.gov/gquery/gquery.fcgi?term=STUB1"	STUB1) 76 1 3.366228 -0.586264 180 203.31 1.129500
=HYPERLINK("http://www.godatabase.org/cgi-bin/go.cgi?query=GO:0034621&auto_wild_cards=yes&view=query&action=query&search_constraint=terms"	GO:0034621_cellular_macromolecular_complex_subunit_organization) =HYPERLINK("http://www.ncbi.nih.gov/gquery/gquery.fcgi?term=TFAM"	TFAM) 76 1 3.366228 -0.586264 180 203.31 1.129500
=HYPERLINK("http://www.godatabase.org/cgi-bin/go.cgi?query=GO:0016481&auto_wild_cards=yes&view=query&action=query&search_constraint=terms"	GO:0016481_negative_regulation_of_transcription) =HYPERLINK("http://www.ncbi.nih.gov/gquery/gquery.fcgi?term=BMI1"	BMI1) 253 2 2.022398 -0.585191 181 203.69 1.125359
=HYPERLINK("http://www.godatabase.org/cgi-bin/go.cgi?query=GO:0016481&auto_wild_cards=yes&view=query&action=query&search_constraint=terms"	GO:0016481_negative_regulation_of_transcription) =HYPERLINK("http://www.ncbi.nih.gov/gquery/gquery.fcgi?term=CBFA2T2"	CBFA2T2) 253 2 2.022398 -0.585191 181 203.69 1.125359
=HYPERLINK("http://www.godatabase.org/cgi-bin/go.cgi?query=GO:0006461&auto_wild_cards=yes&view=query&action=query&search_constraint=terms"	GO:0006461_protein_complex_assembly) =HYPERLINK("http://www.ncbi.nih.gov/gquery/gquery.fcgi?term=TFAM"	TFAM) 78 1 3.279915 -0.576529 184 207.0 1.125000
=HYPERLINK("http://www.godatabase.org/cgi-bin/go.cgi?query=GO:0051251&auto_wild_cards=yes&view=query&action=query&search_constraint=terms"	GO:0051251_positive_regulation_of_lymphocyte_activation) =HYPERLINK("http://www.ncbi.nih.gov/gquery/gquery.fcgi?term=BMI1"	BMI1) 78 1 3.279915 -0.576529 184 207.0 1.125000
=HYPERLINK("http://www.godatabase.org/cgi-bin/go.cgi?query=GO:0070271&auto_wild_cards=yes&view=query&action=query&search_constraint=terms"	GO:0070271_protein_complex_biogenesis) =HYPERLINK("http://www.ncbi.nih.gov/gquery/gquery.fcgi?term=TFAM"	TFAM) 78 1 3.279915 -0.576529 184 207.0 1.125000
=HYPERLINK("http://www.godatabase.org/cgi-bin/go.cgi?query=GO:0010467&auto_wild_cards=yes&view=query&action=query&search_constraint=terms"	GO:0010467_gene_expression) =HYPERLINK("http://www.ncbi.nih.gov/gquery/gquery.fcgi?term=BMI1"	BMI1) 905 5 1.413444 -0.568034 185 208.21 1.125459
=HYPERLINK("http://www.godatabase.org/cgi-bin/go.cgi?query=GO:0010467&auto_wild_cards=yes&view=query&action=query&search_constraint=terms"	GO:0010467_gene_expression) =HYPERLINK("http://www.ncbi.nih.gov/gquery/gquery.fcgi?term=AHCTF1"	AHCTF1) 905 5 1.413444 -0.568034 185 208.21 1.125459
=HYPERLINK("http://www.godatabase.org/cgi-bin/go.cgi?query=GO:0010467&auto_wild_cards=yes&view=query&action=query&search_constraint=terms"	GO:0010467_gene_expression) =HYPERLINK("http://www.ncbi.nih.gov/gquery/gquery.fcgi?term=STUB1"	STUB1) 905 5 1.413444 -0.568034 185 208.21 1.125459
=HYPERLINK("http://www.godatabase.org/cgi-bin/go.cgi?query=GO:0010467&auto_wild_cards=yes&view=query&action=query&search_constraint=terms"	GO:0010467_gene_expression) =HYPERLINK("http://www.ncbi.nih.gov/gquery/gquery.fcgi?term=PCSK5"	PCSK5) 905 5 1.413444 -0.568034 185 208.21 1.125459
=HYPERLINK("http://www.godatabase.org/cgi-bin/go.cgi?query=GO:0010467&auto_wild_cards=yes&view=query&action=query&search_constraint=terms"	GO:0010467_gene_expression) =HYPERLINK("http://www.ncbi.nih.gov/gquery/gquery.fcgi?term=CBFA2T2"	CBFA2T2) 905 5 1.413444 -0.568034 185 208.21 1.125459
=HYPERLINK("http://www.godatabase.org/cgi-bin/go.cgi?query=GO:0010629&auto_wild_cards=yes&view=query&action=query&search_constraint=terms"	GO:0010629_negative_regulation_of_gene_expression) =HYPERLINK("http://www.ncbi.nih.gov/gquery/gquery.fcgi?term=BMI1"	BMI1) 262 2 1.952926 -0.563450 186 209.93 1.128656
=HYPERLINK("http://www.godatabase.org/cgi-bin/go.cgi?query=GO:0010629&auto_wild_cards=yes&view=query&action=query&search_constraint=terms"	GO:0010629_negative_regulation_of_gene_expression) =HYPERLINK("http://www.ncbi.nih.gov/gquery/gquery.fcgi?term=CBFA2T2"	CBFA2T2) 262 2 1.952926 -0.563450 186 209.93 1.128656
=HYPERLINK("http://www.godatabase.org/cgi-bin/go.cgi?query=GO:0002696&auto_wild_cards=yes&view=query&action=query&search_constraint=terms"	GO:0002696_positive_regulation_of_leukocyte_activation) =HYPERLINK("http://www.ncbi.nih.gov/gquery/gquery.fcgi?term=BMI1"	BMI1) 82 1 3.119919 -0.557898 187 211.82 1.132727
=HYPERLINK("http://www.godatabase.org/cgi-bin/go.cgi?query=GO:0006325&auto_wild_cards=yes&view=query&action=query&search_constraint=terms"	GO:0006325_chromatin_organization) =HYPERLINK("http://www.ncbi.nih.gov/gquery/gquery.fcgi?term=BMI1"	BMI1) 83 1 3.082329 -0.553405 190 213.59 1.124158
=HYPERLINK("http://www.godatabase.org/cgi-bin/go.cgi?query=GO:0007017&auto_wild_cards=yes&view=query&action=query&search_constraint=terms"	GO:0007017_microtubule-based_process) =HYPERLINK("http://www.ncbi.nih.gov/gquery/gquery.fcgi?term=BIRC5"	BIRC5) 83 1 3.082329 -0.553405 190 213.59 1.124158
=HYPERLINK("http://www.godatabase.org/cgi-bin/go.cgi?query=GO:0050867&auto_wild_cards=yes&view=query&action=query&search_constraint=terms"	GO:0050867_positive_regulation_of_cell_activation) =HYPERLINK("http://www.ncbi.nih.gov/gquery/gquery.fcgi?term=BMI1"	BMI1) 83 1 3.082329 -0.553405 190 213.59 1.124158
=HYPERLINK("http://www.godatabase.org/cgi-bin/go.cgi?query=GO:0045934&auto_wild_cards=yes&view=query&action=query&search_constraint=terms"	GO:0045934_negative_regulation_of_nucleobase__nucleoside__nucleotide_and_nucleic_acid_metabolic_process) =HYPERLINK("http://www.ncbi.nih.gov/gquery/gquery.fcgi?term=BMI1"	BMI1) 270 2 1.895062 -0.544976 191 214.77 1.124450
=HYPERLINK("http://www.godatabase.org/cgi-bin/go.cgi?query=GO:0045934&auto_wild_cards=yes&view=query&action=query&search_constraint=terms"	GO:0045934_negative_regulation_of_nucleobase__nucleoside__nucleotide_and_nucleic_acid_metabolic_process) =HYPERLINK("http://www.ncbi.nih.gov/gquery/gquery.fcgi?term=CBFA2T2"	CBFA2T2) 270 2 1.895062 -0.544976 191 214.77 1.124450
=HYPERLINK("http://www.godatabase.org/cgi-bin/go.cgi?query=GO:0002449&auto_wild_cards=yes&view=query&action=query&search_constraint=terms"	GO:0002449_lymphocyte_mediated_immunity) =HYPERLINK("http://www.ncbi.nih.gov/gquery/gquery.fcgi?term=CADM1"	CADM1) 85 1 3.009804 -0.544604 192 215.42 1.121979
=HYPERLINK("http://www.godatabase.org/cgi-bin/go.cgi?query=GO:0051172&auto_wild_cards=yes&view=query&action=query&search_constraint=terms"	GO:0051172_negative_regulation_of_nitrogen_compound_metabolic_process) =HYPERLINK("http://www.ncbi.nih.gov/gquery/gquery.fcgi?term=BMI1"	BMI1) 271 2 1.888069 -0.542721 193 215.58 1.116995
=HYPERLINK("http://www.godatabase.org/cgi-bin/go.cgi?query=GO:0051172&auto_wild_cards=yes&view=query&action=query&search_constraint=terms"	GO:0051172_negative_regulation_of_nitrogen_compound_metabolic_process) =HYPERLINK("http://www.ncbi.nih.gov/gquery/gquery.fcgi?term=CBFA2T2"	CBFA2T2) 271 2 1.888069 -0.542721 193 215.58 1.116995
=HYPERLINK("http://www.godatabase.org/cgi-bin/go.cgi?query=GO:0001822&auto_wild_cards=yes&view=query&action=query&search_constraint=terms"	GO:0001822_kidney_development) =HYPERLINK("http://www.ncbi.nih.gov/gquery/gquery.fcgi?term=PCSK5"	PCSK5) 87 1 2.940613 -0.536043 196 219.67 1.120765
=HYPERLINK("http://www.godatabase.org/cgi-bin/go.cgi?query=GO:0016337&auto_wild_cards=yes&view=query&action=query&search_constraint=terms"	GO:0016337_cell-cell_adhesion) =HYPERLINK("http://www.ncbi.nih.gov/gquery/gquery.fcgi?term=CADM1"	CADM1) 87 1 2.940613 -0.536043 196 219.67 1.120765
=HYPERLINK("http://www.godatabase.org/cgi-bin/go.cgi?query=GO:0050778&auto_wild_cards=yes&view=query&action=query&search_constraint=terms"	GO:0050778_positive_regulation_of_immune_response) =HYPERLINK("http://www.ncbi.nih.gov/gquery/gquery.fcgi?term=CADM1"	CADM1) 87 1 2.940613 -0.536043 196 219.67 1.120765
=HYPERLINK("http://www.godatabase.org/cgi-bin/go.cgi?query=GO:0010558&auto_wild_cards=yes&view=query&action=query&search_constraint=terms"	GO:0010558_negative_regulation_of_macromolecule_biosynthetic_process) =HYPERLINK("http://www.ncbi.nih.gov/gquery/gquery.fcgi?term=BMI1"	BMI1) 274 2 1.867397 -0.536025 197 219.97 1.116599
=HYPERLINK("http://www.godatabase.org/cgi-bin/go.cgi?query=GO:0010558&auto_wild_cards=yes&view=query&action=query&search_constraint=terms"	GO:0010558_negative_regulation_of_macromolecule_biosynthetic_process) =HYPERLINK("http://www.ncbi.nih.gov/gquery/gquery.fcgi?term=CBFA2T2"	CBFA2T2) 274 2 1.867397 -0.536025 197 219.97 1.116599
=HYPERLINK("http://www.godatabase.org/cgi-bin/go.cgi?query=GO:0050863&auto_wild_cards=yes&view=query&action=query&search_constraint=terms"	GO:0050863_regulation_of_T_cell_activation) =HYPERLINK("http://www.ncbi.nih.gov/gquery/gquery.fcgi?term=BMI1"	BMI1) 88 1 2.907197 -0.531849 198 220.64 1.114343
=HYPERLINK("http://www.godatabase.org/cgi-bin/go.cgi?query=GO:0042113&auto_wild_cards=yes&view=query&action=query&search_constraint=terms"	GO:0042113_B_cell_activation) =HYPERLINK("http://www.ncbi.nih.gov/gquery/gquery.fcgi?term=BMI1"	BMI1) 90 1 2.842593 -0.523626 199 222.58 1.118492
=HYPERLINK("http://www.godatabase.org/cgi-bin/go.cgi?query=GO:0002443&auto_wild_cards=yes&view=query&action=query&search_constraint=terms"	GO:0002443_leukocyte_mediated_immunity) =HYPERLINK("http://www.ncbi.nih.gov/gquery/gquery.fcgi?term=CADM1"	CADM1) 91 1 2.811355 -0.519595 201 223.39 1.111393
=HYPERLINK("http://www.godatabase.org/cgi-bin/go.cgi?query=GO:0031399&auto_wild_cards=yes&view=query&action=query&search_constraint=terms"	GO:0031399_regulation_of_protein_modification_process) =HYPERLINK("http://www.ncbi.nih.gov/gquery/gquery.fcgi?term=STUB1"	STUB1) 91 1 2.811355 -0.519595 201 223.39 1.111393
=HYPERLINK("http://www.godatabase.org/cgi-bin/go.cgi?query=GO:0031327&auto_wild_cards=yes&view=query&action=query&search_constraint=terms"	GO:0031327_negative_regulation_of_cellular_biosynthetic_process) =HYPERLINK("http://www.ncbi.nih.gov/gquery/gquery.fcgi?term=BMI1"	BMI1) 282 2 1.814421 -0.518663 202 223.53 1.106584
=HYPERLINK("http://www.godatabase.org/cgi-bin/go.cgi?query=GO:0031327&auto_wild_cards=yes&view=query&action=query&search_constraint=terms"	GO:0031327_negative_regulation_of_cellular_biosynthetic_process) =HYPERLINK("http://www.ncbi.nih.gov/gquery/gquery.fcgi?term=CBFA2T2"	CBFA2T2) 282 2 1.814421 -0.518663 202 223.53 1.106584
=HYPERLINK("http://www.godatabase.org/cgi-bin/go.cgi?query=GO:0030217&auto_wild_cards=yes&view=query&action=query&search_constraint=terms"	GO:0030217_T_cell_differentiation) =HYPERLINK("http://www.ncbi.nih.gov/gquery/gquery.fcgi?term=BMI1"	BMI1) 92 1 2.780797 -0.515616 204 224.76 1.101765
=HYPERLINK("http://www.godatabase.org/cgi-bin/go.cgi?query=GO:0030323&auto_wild_cards=yes&view=query&action=query&search_constraint=terms"	GO:0030323_respiratory_tube_development) =HYPERLINK("http://www.ncbi.nih.gov/gquery/gquery.fcgi?term=PCSK5"	PCSK5) 92 1 2.780797 -0.515616 204 224.76 1.101765
=HYPERLINK("http://www.godatabase.org/cgi-bin/go.cgi?query=GO:0009890&auto_wild_cards=yes&view=query&action=query&search_constraint=terms"	GO:0009890_negative_regulation_of_biosynthetic_process) =HYPERLINK("http://www.ncbi.nih.gov/gquery/gquery.fcgi?term=BMI1"	BMI1) 284 2 1.801643 -0.514431 205 224.9 1.097073
=HYPERLINK("http://www.godatabase.org/cgi-bin/go.cgi?query=GO:0009890&auto_wild_cards=yes&view=query&action=query&search_constraint=terms"	GO:0009890_negative_regulation_of_biosynthetic_process) =HYPERLINK("http://www.ncbi.nih.gov/gquery/gquery.fcgi?term=CBFA2T2"	CBFA2T2) 284 2 1.801643 -0.514431 205 224.9 1.097073
=HYPERLINK("http://www.godatabase.org/cgi-bin/go.cgi?query=GO:0035107&auto_wild_cards=yes&view=query&action=query&search_constraint=terms"	GO:0035107_appendage_morphogenesis) =HYPERLINK("http://www.ncbi.nih.gov/gquery/gquery.fcgi?term=PCSK5"	PCSK5) 93 1 2.750896 -0.511687 208 226.33 1.088125
=HYPERLINK("http://www.godatabase.org/cgi-bin/go.cgi?query=GO:0035108&auto_wild_cards=yes&view=query&action=query&search_constraint=terms"	GO:0035108_limb_morphogenesis) =HYPERLINK("http://www.ncbi.nih.gov/gquery/gquery.fcgi?term=PCSK5"	PCSK5) 93 1 2.750896 -0.511687 208 226.33 1.088125
=HYPERLINK("http://www.godatabase.org/cgi-bin/go.cgi?query=GO:0065003&auto_wild_cards=yes&view=query&action=query&search_constraint=terms"	GO:0065003_macromolecular_complex_assembly) =HYPERLINK("http://www.ncbi.nih.gov/gquery/gquery.fcgi?term=TFAM"	TFAM) 93 1 2.750896 -0.511687 208 226.33 1.088125
=HYPERLINK("http://www.godatabase.org/cgi-bin/go.cgi?query=GO:0032943&auto_wild_cards=yes&view=query&action=query&search_constraint=terms"	GO:0032943_mononuclear_cell_proliferation) =HYPERLINK("http://www.ncbi.nih.gov/gquery/gquery.fcgi?term=BMI1"	BMI1) 94 1 2.721631 -0.507809 210 227.82 1.084857
=HYPERLINK("http://www.godatabase.org/cgi-bin/go.cgi?query=GO:0046651&auto_wild_cards=yes&view=query&action=query&search_constraint=terms"	GO:0046651_lymphocyte_proliferation) =HYPERLINK("http://www.ncbi.nih.gov/gquery/gquery.fcgi?term=BMI1"	BMI1) 94 1 2.721631 -0.507809 210 227.82 1.084857
=HYPERLINK("http://www.godatabase.org/cgi-bin/go.cgi?query=GO:0048736&auto_wild_cards=yes&view=query&action=query&search_constraint=terms"	GO:0048736_appendage_development) =HYPERLINK("http://www.ncbi.nih.gov/gquery/gquery.fcgi?term=PCSK5"	PCSK5) 96 1 2.664931 -0.500198 213 230.1 1.080282
=HYPERLINK("http://www.godatabase.org/cgi-bin/go.cgi?query=GO:0060173&auto_wild_cards=yes&view=query&action=query&search_constraint=terms"	GO:0060173_limb_development) =HYPERLINK("http://www.ncbi.nih.gov/gquery/gquery.fcgi?term=PCSK5"	PCSK5) 96 1 2.664931 -0.500198 213 230.1 1.080282
=HYPERLINK("http://www.godatabase.org/cgi-bin/go.cgi?query=GO:0070661&auto_wild_cards=yes&view=query&action=query&search_constraint=terms"	GO:0070661_leukocyte_proliferation) =HYPERLINK("http://www.ncbi.nih.gov/gquery/gquery.fcgi?term=BMI1"	BMI1) 96 1 2.664931 -0.500198 213 230.1 1.080282
=HYPERLINK("http://www.godatabase.org/cgi-bin/go.cgi?query=GO:0016043&auto_wild_cards=yes&view=query&action=query&search_constraint=terms"	GO:0016043_cellular_component_organization) =HYPERLINK("http://www.ncbi.nih.gov/gquery/gquery.fcgi?term=BMI1"	BMI1) 964 5 1.326936 -0.495927 214 230.68 1.077944
=HYPERLINK("http://www.godatabase.org/cgi-bin/go.cgi?query=GO:0016043&auto_wild_cards=yes&view=query&action=query&search_constraint=terms"	GO:0016043_cellular_component_organization) =HYPERLINK("http://www.ncbi.nih.gov/gquery/gquery.fcgi?term=TFAM"	TFAM) 964 5 1.326936 -0.495927 214 230.68 1.077944
=HYPERLINK("http://www.godatabase.org/cgi-bin/go.cgi?query=GO:0016043&auto_wild_cards=yes&view=query&action=query&search_constraint=terms"	GO:0016043_cellular_component_organization) =HYPERLINK("http://www.ncbi.nih.gov/gquery/gquery.fcgi?term=CADM1"	CADM1) 964 5 1.326936 -0.495927 214 230.68 1.077944
=HYPERLINK("http://www.godatabase.org/cgi-bin/go.cgi?query=GO:0016043&auto_wild_cards=yes&view=query&action=query&search_constraint=terms"	GO:0016043_cellular_component_organization) =HYPERLINK("http://www.ncbi.nih.gov/gquery/gquery.fcgi?term=RAF1"	RAF1) 964 5 1.326936 -0.495927 214 230.68 1.077944
=HYPERLINK("http://www.godatabase.org/cgi-bin/go.cgi?query=GO:0016043&auto_wild_cards=yes&view=query&action=query&search_constraint=terms"	GO:0016043_cellular_component_organization) =HYPERLINK("http://www.ncbi.nih.gov/gquery/gquery.fcgi?term=BIRC5"	BIRC5) 964 5 1.326936 -0.495927 214 230.68 1.077944
=HYPERLINK("http://www.godatabase.org/cgi-bin/go.cgi?query=GO:0030163&auto_wild_cards=yes&view=query&action=query&search_constraint=terms"	GO:0030163_protein_catabolic_process) =HYPERLINK("http://www.ncbi.nih.gov/gquery/gquery.fcgi?term=STUB1"	STUB1) 101 1 2.533003 -0.481970 215 234.67 1.091488
=HYPERLINK("http://www.godatabase.org/cgi-bin/go.cgi?query=GO:0048705&auto_wild_cards=yes&view=query&action=query&search_constraint=terms"	GO:0048705_skeletal_system_morphogenesis) =HYPERLINK("http://www.ncbi.nih.gov/gquery/gquery.fcgi?term=BMI1"	BMI1) 111 1 2.304805 -0.448584 216 241.79 1.119398
=HYPERLINK("http://www.godatabase.org/cgi-bin/go.cgi?query=GO:0051249&auto_wild_cards=yes&view=query&action=query&search_constraint=terms"	GO:0051249_regulation_of_lymphocyte_activation) =HYPERLINK("http://www.ncbi.nih.gov/gquery/gquery.fcgi?term=BMI1"	BMI1) 112 1 2.284226 -0.445448 217 242.65 1.118203
=HYPERLINK("http://www.godatabase.org/cgi-bin/go.cgi?query=GO:0008283&auto_wild_cards=yes&view=query&action=query&search_constraint=terms"	GO:0008283_cell_proliferation) =HYPERLINK("http://www.ncbi.nih.gov/gquery/gquery.fcgi?term=BMI1"	BMI1) 544 3 1.410846 -0.444460 218 242.83 1.113899
=HYPERLINK("http://www.godatabase.org/cgi-bin/go.cgi?query=GO:0008283&auto_wild_cards=yes&view=query&action=query&search_constraint=terms"	GO:0008283_cell_proliferation) =HYPERLINK("http://www.ncbi.nih.gov/gquery/gquery.fcgi?term=NCAPG2"	NCAPG2) 544 3 1.410846 -0.444460 218 242.83 1.113899
=HYPERLINK("http://www.godatabase.org/cgi-bin/go.cgi?query=GO:0008283&auto_wild_cards=yes&view=query&action=query&search_constraint=terms"	GO:0008283_cell_proliferation) =HYPERLINK("http://www.ncbi.nih.gov/gquery/gquery.fcgi?term=ST8SIA1"	ST8SIA1) 544 3 1.410846 -0.444460 218 242.83 1.113899
=HYPERLINK("http://www.godatabase.org/cgi-bin/go.cgi?query=GO:0048584&auto_wild_cards=yes&view=query&action=query&search_constraint=terms"	GO:0048584_positive_regulation_of_response_to_stimulus) =HYPERLINK("http://www.ncbi.nih.gov/gquery/gquery.fcgi?term=CADM1"	CADM1) 115 1 2.224638 -0.436244 219 245.02 1.118813
=HYPERLINK("http://www.godatabase.org/cgi-bin/go.cgi?query=GO:0080134&auto_wild_cards=yes&view=query&action=query&search_constraint=terms"	GO:0080134_regulation_of_response_to_stress) =HYPERLINK("http://www.ncbi.nih.gov/gquery/gquery.fcgi?term=CADM1"	CADM1) 116 1 2.205460 -0.433241 220 245.89 1.117682
=HYPERLINK("http://www.godatabase.org/cgi-bin/go.cgi?query=GO:0043933&auto_wild_cards=yes&view=query&action=query&search_constraint=terms"	GO:0043933_macromolecular_complex_subunit_organization) =HYPERLINK("http://www.ncbi.nih.gov/gquery/gquery.fcgi?term=TFAM"	TFAM) 117 1 2.186610 -0.430270 221 246.17 1.113891
=HYPERLINK("http://www.godatabase.org/cgi-bin/go.cgi?query=GO:0010605&auto_wild_cards=yes&view=query&action=query&search_constraint=terms"	GO:0010605_negative_regulation_of_macromolecule_metabolic_process) =HYPERLINK("http://www.ncbi.nih.gov/gquery/gquery.fcgi?term=BMI1"	BMI1) 331 2 1.545821 -0.426006 223 247.72 1.110852
=HYPERLINK("http://www.godatabase.org/cgi-bin/go.cgi?query=GO:0010605&auto_wild_cards=yes&view=query&action=query&search_constraint=terms"	GO:0010605_negative_regulation_of_macromolecule_metabolic_process) =HYPERLINK("http://www.ncbi.nih.gov/gquery/gquery.fcgi?term=CBFA2T2"	CBFA2T2) 331 2 1.545821 -0.426006 223 247.72 1.110852
=HYPERLINK("http://www.godatabase.org/cgi-bin/go.cgi?query=GO:0051093&auto_wild_cards=yes&view=query&action=query&search_constraint=terms"	GO:0051093_negative_regulation_of_developmental_process) =HYPERLINK("http://www.ncbi.nih.gov/gquery/gquery.fcgi?term=BMI1"	BMI1) 331 2 1.545821 -0.426006 223 247.72 1.110852
=HYPERLINK("http://www.godatabase.org/cgi-bin/go.cgi?query=GO:0051093&auto_wild_cards=yes&view=query&action=query&search_constraint=terms"	GO:0051093_negative_regulation_of_developmental_process) =HYPERLINK("http://www.ncbi.nih.gov/gquery/gquery.fcgi?term=BIRC5"	BIRC5) 331 2 1.545821 -0.426006 223 247.72 1.110852
=HYPERLINK("http://www.godatabase.org/cgi-bin/go.cgi?query=GO:0031324&auto_wild_cards=yes&view=query&action=query&search_constraint=terms"	GO:0031324_negative_regulation_of_cellular_metabolic_process) =HYPERLINK("http://www.ncbi.nih.gov/gquery/gquery.fcgi?term=BMI1"	BMI1) 332 2 1.541165 -0.424329 224 248.53 1.109509
=HYPERLINK("http://www.godatabase.org/cgi-bin/go.cgi?query=GO:0031324&auto_wild_cards=yes&view=query&action=query&search_constraint=terms"	GO:0031324_negative_regulation_of_cellular_metabolic_process) =HYPERLINK("http://www.ncbi.nih.gov/gquery/gquery.fcgi?term=CBFA2T2"	CBFA2T2) 332 2 1.541165 -0.424329 224 248.53 1.109509
=HYPERLINK("http://www.godatabase.org/cgi-bin/go.cgi?query=GO:0002694&auto_wild_cards=yes&view=query&action=query&search_constraint=terms"	GO:0002694_regulation_of_leukocyte_activation) =HYPERLINK("http://www.ncbi.nih.gov/gquery/gquery.fcgi?term=BMI1"	BMI1) 121 1 2.114325 -0.418696 227 249.94 1.101057
=HYPERLINK("http://www.godatabase.org/cgi-bin/go.cgi?query=GO:0006917&auto_wild_cards=yes&view=query&action=query&search_constraint=terms"	GO:0006917_induction_of_apoptosis) =HYPERLINK("http://www.ncbi.nih.gov/gquery/gquery.fcgi?term=CADM1"	CADM1) 121 1 2.114325 -0.418696 227 249.94 1.101057
=HYPERLINK("http://www.godatabase.org/cgi-bin/go.cgi?query=GO:0012502&auto_wild_cards=yes&view=query&action=query&search_constraint=terms"	GO:0012502_induction_of_programmed_cell_death) =HYPERLINK("http://www.ncbi.nih.gov/gquery/gquery.fcgi?term=CADM1"	CADM1) 121 1 2.114325 -0.418696 227 249.94 1.101057
=HYPERLINK("http://www.godatabase.org/cgi-bin/go.cgi?query=GO:0001816&auto_wild_cards=yes&view=query&action=query&search_constraint=terms"	GO:0001816_cytokine_production) =HYPERLINK("http://www.ncbi.nih.gov/gquery/gquery.fcgi?term=PCSK5"	PCSK5) 122 1 2.096995 -0.415877 231 251.47 1.088615
=HYPERLINK("http://www.godatabase.org/cgi-bin/go.cgi?query=GO:0002252&auto_wild_cards=yes&view=query&action=query&search_constraint=terms"	GO:0002252_immune_effector_process) =HYPERLINK("http://www.ncbi.nih.gov/gquery/gquery.fcgi?term=CADM1"	CADM1) 122 1 2.096995 -0.415877 231 251.47 1.088615
=HYPERLINK("http://www.godatabase.org/cgi-bin/go.cgi?query=GO:0006886&auto_wild_cards=yes&view=query&action=query&search_constraint=terms"	GO:0006886_intracellular_protein_transport) =HYPERLINK("http://www.ncbi.nih.gov/gquery/gquery.fcgi?term=AP3S1"	AP3S1) 122 1 2.096995 -0.415877 231 251.47 1.088615
=HYPERLINK("http://www.godatabase.org/cgi-bin/go.cgi?query=GO:0050865&auto_wild_cards=yes&view=query&action=query&search_constraint=terms"	GO:0050865_regulation_of_cell_activation) =HYPERLINK("http://www.ncbi.nih.gov/gquery/gquery.fcgi?term=BMI1"	BMI1) 122 1 2.096995 -0.415877 231 251.47 1.088615
=HYPERLINK("http://www.godatabase.org/cgi-bin/go.cgi?query=GO:0030098&auto_wild_cards=yes&view=query&action=query&search_constraint=terms"	GO:0030098_lymphocyte_differentiation) =HYPERLINK("http://www.ncbi.nih.gov/gquery/gquery.fcgi?term=BMI1"	BMI1) 124 1 2.063172 -0.410324 232 253.3 1.091810
=HYPERLINK("http://www.godatabase.org/cgi-bin/go.cgi?query=GO:0043062&auto_wild_cards=yes&view=query&action=query&search_constraint=terms"	GO:0043062_extracellular_structure_organization) =HYPERLINK("http://www.ncbi.nih.gov/gquery/gquery.fcgi?term=CADM1"	CADM1) 125 1 2.046667 -0.407590 233 254.36 1.091674
=HYPERLINK("http://www.godatabase.org/cgi-bin/go.cgi?query=GO:0031326&auto_wild_cards=yes&view=query&action=query&search_constraint=terms"	GO:0031326_regulation_of_cellular_biosynthetic_process) =HYPERLINK("http://www.ncbi.nih.gov/gquery/gquery.fcgi?term=BMI1"	BMI1) 812 4 1.260263 -0.403446 234 254.83 1.089017
=HYPERLINK("http://www.godatabase.org/cgi-bin/go.cgi?query=GO:0031326&auto_wild_cards=yes&view=query&action=query&search_constraint=terms"	GO:0031326_regulation_of_cellular_biosynthetic_process) =HYPERLINK("http://www.ncbi.nih.gov/gquery/gquery.fcgi?term=AHCTF1"	AHCTF1) 812 4 1.260263 -0.403446 234 254.83 1.089017
=HYPERLINK("http://www.godatabase.org/cgi-bin/go.cgi?query=GO:0031326&auto_wild_cards=yes&view=query&action=query&search_constraint=terms"	GO:0031326_regulation_of_cellular_biosynthetic_process) =HYPERLINK("http://www.ncbi.nih.gov/gquery/gquery.fcgi?term=CBFA2T2"	CBFA2T2) 812 4 1.260263 -0.403446 234 254.83 1.089017
=HYPERLINK("http://www.godatabase.org/cgi-bin/go.cgi?query=GO:0031326&auto_wild_cards=yes&view=query&action=query&search_constraint=terms"	GO:0031326_regulation_of_cellular_biosynthetic_process) =HYPERLINK("http://www.ncbi.nih.gov/gquery/gquery.fcgi?term=STUB1"	STUB1) 812 4 1.260263 -0.403446 234 254.83 1.089017
=HYPERLINK("http://www.godatabase.org/cgi-bin/go.cgi?query=GO:0009889&auto_wild_cards=yes&view=query&action=query&search_constraint=terms"	GO:0009889_regulation_of_biosynthetic_process) =HYPERLINK("http://www.ncbi.nih.gov/gquery/gquery.fcgi?term=BMI1"	BMI1) 815 4 1.255624 -0.400272 235 255.27 1.086255
=HYPERLINK("http://www.godatabase.org/cgi-bin/go.cgi?query=GO:0009889&auto_wild_cards=yes&view=query&action=query&search_constraint=terms"	GO:0009889_regulation_of_biosynthetic_process) =HYPERLINK("http://www.ncbi.nih.gov/gquery/gquery.fcgi?term=AHCTF1"	AHCTF1) 815 4 1.255624 -0.400272 235 255.27 1.086255
=HYPERLINK("http://www.godatabase.org/cgi-bin/go.cgi?query=GO:0009889&auto_wild_cards=yes&view=query&action=query&search_constraint=terms"	GO:0009889_regulation_of_biosynthetic_process) =HYPERLINK("http://www.ncbi.nih.gov/gquery/gquery.fcgi?term=STUB1"	STUB1) 815 4 1.255624 -0.400272 235 255.27 1.086255
=HYPERLINK("http://www.godatabase.org/cgi-bin/go.cgi?query=GO:0009889&auto_wild_cards=yes&view=query&action=query&search_constraint=terms"	GO:0009889_regulation_of_biosynthetic_process) =HYPERLINK("http://www.ncbi.nih.gov/gquery/gquery.fcgi?term=CBFA2T2"	CBFA2T2) 815 4 1.255624 -0.400272 235 255.27 1.086255
=HYPERLINK("http://www.godatabase.org/cgi-bin/go.cgi?query=GO:0001655&auto_wild_cards=yes&view=query&action=query&search_constraint=terms"	GO:0001655_urogenital_system_development) =HYPERLINK("http://www.ncbi.nih.gov/gquery/gquery.fcgi?term=PCSK5"	PCSK5) 128 1 1.998698 -0.399549 236 256.17 1.085466
=HYPERLINK("http://www.godatabase.org/cgi-bin/go.cgi?query=GO:0009892&auto_wild_cards=yes&view=query&action=query&search_constraint=terms"	GO:0009892_negative_regulation_of_metabolic_process) =HYPERLINK("http://www.ncbi.nih.gov/gquery/gquery.fcgi?term=BMI1"	BMI1) 348 2 1.470307 -0.398521 237 256.33 1.081561
=HYPERLINK("http://www.godatabase.org/cgi-bin/go.cgi?query=GO:0009892&auto_wild_cards=yes&view=query&action=query&search_constraint=terms"	GO:0009892_negative_regulation_of_metabolic_process) =HYPERLINK("http://www.ncbi.nih.gov/gquery/gquery.fcgi?term=CBFA2T2"	CBFA2T2) 348 2 1.470307 -0.398521 237 256.33 1.081561
=HYPERLINK("http://www.godatabase.org/cgi-bin/go.cgi?query=GO:0043285&auto_wild_cards=yes&view=query&action=query&search_constraint=terms"	GO:0043285_biopolymer_catabolic_process) =HYPERLINK("http://www.ncbi.nih.gov/gquery/gquery.fcgi?term=STUB1"	STUB1) 129 1 1.983204 -0.396922 239 257.03 1.075439
=HYPERLINK("http://www.godatabase.org/cgi-bin/go.cgi?query=GO:0051276&auto_wild_cards=yes&view=query&action=query&search_constraint=terms"	GO:0051276_chromosome_organization) =HYPERLINK("http://www.ncbi.nih.gov/gquery/gquery.fcgi?term=BMI1"	BMI1) 129 1 1.983204 -0.396922 239 257.03 1.075439
=HYPERLINK("http://www.godatabase.org/cgi-bin/go.cgi?query=GO:0050776&auto_wild_cards=yes&view=query&action=query&search_constraint=terms"	GO:0050776_regulation_of_immune_response) =HYPERLINK("http://www.ncbi.nih.gov/gquery/gquery.fcgi?term=CADM1"	CADM1) 130 1 1.967949 -0.394320 240 258.14 1.075583
=HYPERLINK("http://www.godatabase.org/cgi-bin/go.cgi?query=GO:0007283&auto_wild_cards=yes&view=query&action=query&search_constraint=terms"	GO:0007283_spermatogenesis) =HYPERLINK("http://www.ncbi.nih.gov/gquery/gquery.fcgi?term=IFT81"	IFT81) 134 1 1.909204 -0.384162 242 260.15 1.075000
=HYPERLINK("http://www.godatabase.org/cgi-bin/go.cgi?query=GO:0048232&auto_wild_cards=yes&view=query&action=query&search_constraint=terms"	GO:0048232_male_gamete_generation) =HYPERLINK("http://www.ncbi.nih.gov/gquery/gquery.fcgi?term=IFT81"	IFT81) 134 1 1.909204 -0.384162 242 260.15 1.075000
=HYPERLINK("http://www.godatabase.org/cgi-bin/go.cgi?query=GO:0009057&auto_wild_cards=yes&view=query&action=query&search_constraint=terms"	GO:0009057_macromolecule_catabolic_process) =HYPERLINK("http://www.ncbi.nih.gov/gquery/gquery.fcgi?term=STUB1"	STUB1) 137 1 1.867397 -0.376795 243 262.23 1.079136
=HYPERLINK("http://www.godatabase.org/cgi-bin/go.cgi?query=GO:0007169&auto_wild_cards=yes&view=query&action=query&search_constraint=terms"	GO:0007169_transmembrane_receptor_protein_tyrosine_kinase_signaling_pathway) =HYPERLINK("http://www.ncbi.nih.gov/gquery/gquery.fcgi?term=RAF1"	RAF1) 139 1 1.840528 -0.371998 245 263.88 1.077061
=HYPERLINK("http://www.godatabase.org/cgi-bin/go.cgi?query=GO:0034613&auto_wild_cards=yes&view=query&action=query&search_constraint=terms"	GO:0034613_cellular_protein_localization) =HYPERLINK("http://www.ncbi.nih.gov/gquery/gquery.fcgi?term=AP3S1"	AP3S1) 139 1 1.840528 -0.371998 245 263.88 1.077061
=HYPERLINK("http://www.godatabase.org/cgi-bin/go.cgi?query=GO:0070727&auto_wild_cards=yes&view=query&action=query&search_constraint=terms"	GO:0070727_cellular_macromolecule_localization) =HYPERLINK("http://www.ncbi.nih.gov/gquery/gquery.fcgi?term=AP3S1"	AP3S1) 141 1 1.814421 -0.367288 246 265.23 1.078171
=HYPERLINK("http://www.godatabase.org/cgi-bin/go.cgi?query=GO:0022414&auto_wild_cards=yes&view=query&action=query&search_constraint=terms"	GO:0022414_reproductive_process) =HYPERLINK("http://www.ncbi.nih.gov/gquery/gquery.fcgi?term=IFT81"	IFT81) 376 2 1.360816 -0.357548 247 267.37 1.082470
=HYPERLINK("http://www.godatabase.org/cgi-bin/go.cgi?query=GO:0022414&auto_wild_cards=yes&view=query&action=query&search_constraint=terms"	GO:0022414_reproductive_process) =HYPERLINK("http://www.ncbi.nih.gov/gquery/gquery.fcgi?term=PCSK5"	PCSK5) 376 2 1.360816 -0.357548 247 267.37 1.082470
=HYPERLINK("http://www.godatabase.org/cgi-bin/go.cgi?query=GO:0050896&auto_wild_cards=yes&view=query&action=query&search_constraint=terms"	GO:0050896_response_to_stimulus) =HYPERLINK("http://www.ncbi.nih.gov/gquery/gquery.fcgi?term=BMI1"	BMI1) 1107 5 1.155525 -0.353623 248 269.01 1.084718
=HYPERLINK("http://www.godatabase.org/cgi-bin/go.cgi?query=GO:0050896&auto_wild_cards=yes&view=query&action=query&search_constraint=terms"	GO:0050896_response_to_stimulus) =HYPERLINK("http://www.ncbi.nih.gov/gquery/gquery.fcgi?term=CADM1"	CADM1) 1107 5 1.155525 -0.353623 248 269.01 1.084718
=HYPERLINK("http://www.godatabase.org/cgi-bin/go.cgi?query=GO:0050896&auto_wild_cards=yes&view=query&action=query&search_constraint=terms"	GO:0050896_response_to_stimulus) =HYPERLINK("http://www.ncbi.nih.gov/gquery/gquery.fcgi?term=LXN"	LXN) 1107 5 1.155525 -0.353623 248 269.01 1.084718
=HYPERLINK("http://www.godatabase.org/cgi-bin/go.cgi?query=GO:0050896&auto_wild_cards=yes&view=query&action=query&search_constraint=terms"	GO:0050896_response_to_stimulus) =HYPERLINK("http://www.ncbi.nih.gov/gquery/gquery.fcgi?term=EIF4A2"	EIF4A2) 1107 5 1.155525 -0.353623 248 269.01 1.084718
=HYPERLINK("http://www.godatabase.org/cgi-bin/go.cgi?query=GO:0050896&auto_wild_cards=yes&view=query&action=query&search_constraint=terms"	GO:0050896_response_to_stimulus) =HYPERLINK("http://www.ncbi.nih.gov/gquery/gquery.fcgi?term=ST8SIA1"	ST8SIA1) 1107 5 1.155525 -0.353623 248 269.01 1.084718
=HYPERLINK("http://www.godatabase.org/cgi-bin/go.cgi?query=GO:0000003&auto_wild_cards=yes&view=query&action=query&search_constraint=terms"	GO:0000003_reproduction) =HYPERLINK("http://www.ncbi.nih.gov/gquery/gquery.fcgi?term=IFT81"	IFT81) 379 2 1.350044 -0.353446 249 269.23 1.081245
=HYPERLINK("http://www.godatabase.org/cgi-bin/go.cgi?query=GO:0000003&auto_wild_cards=yes&view=query&action=query&search_constraint=terms"	GO:0000003_reproduction) =HYPERLINK("http://www.ncbi.nih.gov/gquery/gquery.fcgi?term=PCSK5"	PCSK5) 379 2 1.350044 -0.353446 249 269.23 1.081245
=HYPERLINK("http://www.godatabase.org/cgi-bin/go.cgi?query=GO:0043687&auto_wild_cards=yes&view=query&action=query&search_constraint=terms"	GO:0043687_post-translational_protein_modification) =HYPERLINK("http://www.ncbi.nih.gov/gquery/gquery.fcgi?term=BMI1"	BMI1) 384 2 1.332465 -0.346726 250 271.32 1.085280
=HYPERLINK("http://www.godatabase.org/cgi-bin/go.cgi?query=GO:0043687&auto_wild_cards=yes&view=query&action=query&search_constraint=terms"	GO:0043687_post-translational_protein_modification) =HYPERLINK("http://www.ncbi.nih.gov/gquery/gquery.fcgi?term=STUB1"	STUB1) 384 2 1.332465 -0.346726 250 271.32 1.085280
=HYPERLINK("http://www.godatabase.org/cgi-bin/go.cgi?query=GO:0032268&auto_wild_cards=yes&view=query&action=query&search_constraint=terms"	GO:0032268_regulation_of_cellular_protein_metabolic_process) =HYPERLINK("http://www.ncbi.nih.gov/gquery/gquery.fcgi?term=STUB1"	STUB1) 152 1 1.683114 -0.342858 251 271.82 1.082948
=HYPERLINK("http://www.godatabase.org/cgi-bin/go.cgi?query=GO:0042127&auto_wild_cards=yes&view=query&action=query&search_constraint=terms"	GO:0042127_regulation_of_cell_proliferation) =HYPERLINK("http://www.ncbi.nih.gov/gquery/gquery.fcgi?term=BMI1"	BMI1) 393 2 1.301951 -0.334984 252 274.08 1.087619
=HYPERLINK("http://www.godatabase.org/cgi-bin/go.cgi?query=GO:0042127&auto_wild_cards=yes&view=query&action=query&search_constraint=terms"	GO:0042127_regulation_of_cell_proliferation) =HYPERLINK("http://www.ncbi.nih.gov/gquery/gquery.fcgi?term=ST8SIA1"	ST8SIA1) 393 2 1.301951 -0.334984 252 274.08 1.087619
=HYPERLINK("http://www.godatabase.org/cgi-bin/go.cgi?query=GO:0051704&auto_wild_cards=yes&view=query&action=query&search_constraint=terms"	GO:0051704_multi-organism_process) =HYPERLINK("http://www.ncbi.nih.gov/gquery/gquery.fcgi?term=PCSK5"	PCSK5) 157 1 1.629512 -0.332510 253 274.35 1.084387
=HYPERLINK("http://www.godatabase.org/cgi-bin/go.cgi?query=GO:0002521&auto_wild_cards=yes&view=query&action=query&search_constraint=terms"	GO:0002521_leukocyte_differentiation) =HYPERLINK("http://www.ncbi.nih.gov/gquery/gquery.fcgi?term=BMI1"	BMI1) 161 1 1.589027 -0.324543 254 276.53 1.088701
=HYPERLINK("http://www.godatabase.org/cgi-bin/go.cgi?query=GO:0048522&auto_wild_cards=yes&view=query&action=query&search_constraint=terms"	GO:0048522_positive_regulation_of_cellular_process) =HYPERLINK("http://www.ncbi.nih.gov/gquery/gquery.fcgi?term=BMI1"	BMI1) 895 4 1.143389 -0.323632 255 276.7 1.085098
=HYPERLINK("http://www.godatabase.org/cgi-bin/go.cgi?query=GO:0048522&auto_wild_cards=yes&view=query&action=query&search_constraint=terms"	GO:0048522_positive_regulation_of_cellular_process) =HYPERLINK("http://www.ncbi.nih.gov/gquery/gquery.fcgi?term=CADM1"	CADM1) 895 4 1.143389 -0.323632 255 276.7 1.085098
=HYPERLINK("http://www.godatabase.org/cgi-bin/go.cgi?query=GO:0048522&auto_wild_cards=yes&view=query&action=query&search_constraint=terms"	GO:0048522_positive_regulation_of_cellular_process) =HYPERLINK("http://www.ncbi.nih.gov/gquery/gquery.fcgi?term=ST8SIA1"	ST8SIA1) 895 4 1.143389 -0.323632 255 276.7 1.085098
=HYPERLINK("http://www.godatabase.org/cgi-bin/go.cgi?query=GO:0048522&auto_wild_cards=yes&view=query&action=query&search_constraint=terms"	GO:0048522_positive_regulation_of_cellular_process) =HYPERLINK("http://www.ncbi.nih.gov/gquery/gquery.fcgi?term=STUB1"	STUB1) 895 4 1.143389 -0.323632 255 276.7 1.085098
=HYPERLINK("http://www.godatabase.org/cgi-bin/go.cgi?query=GO:0042110&auto_wild_cards=yes&view=query&action=query&search_constraint=terms"	GO:0042110_T_cell_activation) =HYPERLINK("http://www.ncbi.nih.gov/gquery/gquery.fcgi?term=BMI1"	BMI1) 163 1 1.569530 -0.320659 256 278.12 1.086406
=HYPERLINK("http://www.godatabase.org/cgi-bin/go.cgi?query=GO:0034645&auto_wild_cards=yes&view=query&action=query&search_constraint=terms"	GO:0034645_cellular_macromolecule_biosynthetic_process) =HYPERLINK("http://www.ncbi.nih.gov/gquery/gquery.fcgi?term=BMI1"	BMI1) 901 4 1.135775 -0.318461 257 278.73 1.084553
=HYPERLINK("http://www.godatabase.org/cgi-bin/go.cgi?query=GO:0034645&auto_wild_cards=yes&view=query&action=query&search_constraint=terms"	GO:0034645_cellular_macromolecule_biosynthetic_process) =HYPERLINK("http://www.ncbi.nih.gov/gquery/gquery.fcgi?term=AHCTF1"	AHCTF1) 901 4 1.135775 -0.318461 257 278.73 1.084553
=HYPERLINK("http://www.godatabase.org/cgi-bin/go.cgi?query=GO:0034645&auto_wild_cards=yes&view=query&action=query&search_constraint=terms"	GO:0034645_cellular_macromolecule_biosynthetic_process) =HYPERLINK("http://www.ncbi.nih.gov/gquery/gquery.fcgi?term=PCSK5"	PCSK5) 901 4 1.135775 -0.318461 257 278.73 1.084553
=HYPERLINK("http://www.godatabase.org/cgi-bin/go.cgi?query=GO:0034645&auto_wild_cards=yes&view=query&action=query&search_constraint=terms"	GO:0034645_cellular_macromolecule_biosynthetic_process) =HYPERLINK("http://www.ncbi.nih.gov/gquery/gquery.fcgi?term=CBFA2T2"	CBFA2T2) 901 4 1.135775 -0.318461 257 278.73 1.084553
=HYPERLINK("http://www.godatabase.org/cgi-bin/go.cgi?query=GO:0019538&auto_wild_cards=yes&view=query&action=query&search_constraint=terms"	GO:0019538_protein_metabolic_process) =HYPERLINK("http://www.ncbi.nih.gov/gquery/gquery.fcgi?term=BMI1"	BMI1) 655 3 1.171756 -0.316394 258 280.27 1.086318
=HYPERLINK("http://www.godatabase.org/cgi-bin/go.cgi?query=GO:0019538&auto_wild_cards=yes&view=query&action=query&search_constraint=terms"	GO:0019538_protein_metabolic_process) =HYPERLINK("http://www.ncbi.nih.gov/gquery/gquery.fcgi?term=PCSK5"	PCSK5) 655 3 1.171756 -0.316394 258 280.27 1.086318
=HYPERLINK("http://www.godatabase.org/cgi-bin/go.cgi?query=GO:0019538&auto_wild_cards=yes&view=query&action=query&search_constraint=terms"	GO:0019538_protein_metabolic_process) =HYPERLINK("http://www.ncbi.nih.gov/gquery/gquery.fcgi?term=STUB1"	STUB1) 655 3 1.171756 -0.316394 258 280.27 1.086318
=HYPERLINK("http://www.godatabase.org/cgi-bin/go.cgi?query=GO:0043065&auto_wild_cards=yes&view=query&action=query&search_constraint=terms"	GO:0043065_positive_regulation_of_apoptosis) =HYPERLINK("http://www.ncbi.nih.gov/gquery/gquery.fcgi?term=CADM1"	CADM1) 166 1 1.541165 -0.314951 259 281.34 1.086255
=HYPERLINK("http://www.godatabase.org/cgi-bin/go.cgi?query=GO:0010942&auto_wild_cards=yes&view=query&action=query&search_constraint=terms"	GO:0010942_positive_regulation_of_cell_death) =HYPERLINK("http://www.ncbi.nih.gov/gquery/gquery.fcgi?term=CADM1"	CADM1) 167 1 1.531936 -0.313079 261 282.63 1.082874
=HYPERLINK("http://www.godatabase.org/cgi-bin/go.cgi?query=GO:0043068&auto_wild_cards=yes&view=query&action=query&search_constraint=terms"	GO:0043068_positive_regulation_of_programmed_cell_death) =HYPERLINK("http://www.ncbi.nih.gov/gquery/gquery.fcgi?term=CADM1"	CADM1) 167 1 1.531936 -0.313079 261 282.63 1.082874
=HYPERLINK("http://www.godatabase.org/cgi-bin/go.cgi?query=GO:0009059&auto_wild_cards=yes&view=query&action=query&search_constraint=terms"	GO:0009059_macromolecule_biosynthetic_process) =HYPERLINK("http://www.ncbi.nih.gov/gquery/gquery.fcgi?term=BMI1"	BMI1) 910 4 1.124542 -0.310845 262 283.07 1.080420
=HYPERLINK("http://www.godatabase.org/cgi-bin/go.cgi?query=GO:0009059&auto_wild_cards=yes&view=query&action=query&search_constraint=terms"	GO:0009059_macromolecule_biosynthetic_process) =HYPERLINK("http://www.ncbi.nih.gov/gquery/gquery.fcgi?term=AHCTF1"	AHCTF1) 910 4 1.124542 -0.310845 262 283.07 1.080420
=HYPERLINK("http://www.godatabase.org/cgi-bin/go.cgi?query=GO:0009059&auto_wild_cards=yes&view=query&action=query&search_constraint=terms"	GO:0009059_macromolecule_biosynthetic_process) =HYPERLINK("http://www.ncbi.nih.gov/gquery/gquery.fcgi?term=PCSK5"	PCSK5) 910 4 1.124542 -0.310845 262 283.07 1.080420
=HYPERLINK("http://www.godatabase.org/cgi-bin/go.cgi?query=GO:0009059&auto_wild_cards=yes&view=query&action=query&search_constraint=terms"	GO:0009059_macromolecule_biosynthetic_process) =HYPERLINK("http://www.ncbi.nih.gov/gquery/gquery.fcgi?term=CBFA2T2"	CBFA2T2) 910 4 1.124542 -0.310845 262 283.07 1.080420
=HYPERLINK("http://www.godatabase.org/cgi-bin/go.cgi?query=GO:0051246&auto_wild_cards=yes&view=query&action=query&search_constraint=terms"	GO:0051246_regulation_of_protein_metabolic_process) =HYPERLINK("http://www.ncbi.nih.gov/gquery/gquery.fcgi?term=STUB1"	STUB1) 170 1 1.504902 -0.307554 263 283.76 1.078935
=HYPERLINK("http://www.godatabase.org/cgi-bin/go.cgi?query=GO:0007600&auto_wild_cards=yes&view=query&action=query&search_constraint=terms"	GO:0007600_sensory_perception) =HYPERLINK("http://www.ncbi.nih.gov/gquery/gquery.fcgi?term=LXN"	LXN) 172 1 1.487403 -0.303944 264 284.67 1.078295
=HYPERLINK("http://www.godatabase.org/cgi-bin/go.cgi?query=GO:0044248&auto_wild_cards=yes&view=query&action=query&search_constraint=terms"	GO:0044248_cellular_catabolic_process) =HYPERLINK("http://www.ncbi.nih.gov/gquery/gquery.fcgi?term=STUB1"	STUB1) 173 1 1.478805 -0.302160 265 286.01 1.079283
=HYPERLINK("http://www.godatabase.org/cgi-bin/go.cgi?query=GO:0000122&auto_wild_cards=yes&view=query&action=query&search_constraint=terms"	GO:0000122_negative_regulation_of_transcription_from_RNA_polymerase_II_promoter) =HYPERLINK("http://www.ncbi.nih.gov/gquery/gquery.fcgi?term=BMI1"	BMI1) 175 1 1.461905 -0.298635 267 287.57 1.077041
=HYPERLINK("http://www.godatabase.org/cgi-bin/go.cgi?query=GO:0015031&auto_wild_cards=yes&view=query&action=query&search_constraint=terms"	GO:0015031_protein_transport) =HYPERLINK("http://www.ncbi.nih.gov/gquery/gquery.fcgi?term=AP3S1"	AP3S1) 175 1 1.461905 -0.298635 267 287.57 1.077041
=HYPERLINK("http://www.godatabase.org/cgi-bin/go.cgi?query=GO:0080090&auto_wild_cards=yes&view=query&action=query&search_constraint=terms"	GO:0080090_regulation_of_primary_metabolic_process) =HYPERLINK("http://www.ncbi.nih.gov/gquery/gquery.fcgi?term=BMI1"	BMI1) 926 4 1.105112 -0.297708 268 287.8 1.073881
=HYPERLINK("http://www.godatabase.org/cgi-bin/go.cgi?query=GO:0080090&auto_wild_cards=yes&view=query&action=query&search_constraint=terms"	GO:0080090_regulation_of_primary_metabolic_process) =HYPERLINK("http://www.ncbi.nih.gov/gquery/gquery.fcgi?term=AHCTF1"	AHCTF1) 926 4 1.105112 -0.297708 268 287.8 1.073881
=HYPERLINK("http://www.godatabase.org/cgi-bin/go.cgi?query=GO:0080090&auto_wild_cards=yes&view=query&action=query&search_constraint=terms"	GO:0080090_regulation_of_primary_metabolic_process) =HYPERLINK("http://www.ncbi.nih.gov/gquery/gquery.fcgi?term=CBFA2T2"	CBFA2T2) 926 4 1.105112 -0.297708 268 287.8 1.073881
=HYPERLINK("http://www.godatabase.org/cgi-bin/go.cgi?query=GO:0080090&auto_wild_cards=yes&view=query&action=query&search_constraint=terms"	GO:0080090_regulation_of_primary_metabolic_process) =HYPERLINK("http://www.ncbi.nih.gov/gquery/gquery.fcgi?term=STUB1"	STUB1) 926 4 1.105112 -0.297708 268 287.8 1.073881
=HYPERLINK("http://www.godatabase.org/cgi-bin/go.cgi?query=GO:0045449&auto_wild_cards=yes&view=query&action=query&search_constraint=terms"	GO:0045449_regulation_of_transcription) =HYPERLINK("http://www.ncbi.nih.gov/gquery/gquery.fcgi?term=BMI1"	BMI1) 676 3 1.135355 -0.296635 269 289.25 1.075279
=HYPERLINK("http://www.godatabase.org/cgi-bin/go.cgi?query=GO:0045449&auto_wild_cards=yes&view=query&action=query&search_constraint=terms"	GO:0045449_regulation_of_transcription) =HYPERLINK("http://www.ncbi.nih.gov/gquery/gquery.fcgi?term=AHCTF1"	AHCTF1) 676 3 1.135355 -0.296635 269 289.25 1.075279
=HYPERLINK("http://www.godatabase.org/cgi-bin/go.cgi?query=GO:0045449&auto_wild_cards=yes&view=query&action=query&search_constraint=terms"	GO:0045449_regulation_of_transcription) =HYPERLINK("http://www.ncbi.nih.gov/gquery/gquery.fcgi?term=CBFA2T2"	CBFA2T2) 676 3 1.135355 -0.296635 269 289.25 1.075279
=HYPERLINK("http://www.godatabase.org/cgi-bin/go.cgi?query=GO:0045184&auto_wild_cards=yes&view=query&action=query&search_constraint=terms"	GO:0045184_establishment_of_protein_localization) =HYPERLINK("http://www.ncbi.nih.gov/gquery/gquery.fcgi?term=AP3S1"	AP3S1) 180 1 1.421296 -0.290061 270 291.45 1.079444
=HYPERLINK("http://www.godatabase.org/cgi-bin/go.cgi?query=GO:0060255&auto_wild_cards=yes&view=query&action=query&search_constraint=terms"	GO:0060255_regulation_of_macromolecule_metabolic_process) =HYPERLINK("http://www.ncbi.nih.gov/gquery/gquery.fcgi?term=BMI1"	BMI1) 936 4 1.093305 -0.289752 271 291.65 1.076199
=HYPERLINK("http://www.godatabase.org/cgi-bin/go.cgi?query=GO:0060255&auto_wild_cards=yes&view=query&action=query&search_constraint=terms"	GO:0060255_regulation_of_macromolecule_metabolic_process) =HYPERLINK("http://www.ncbi.nih.gov/gquery/gquery.fcgi?term=AHCTF1"	AHCTF1) 936 4 1.093305 -0.289752 271 291.65 1.076199
=HYPERLINK("http://www.godatabase.org/cgi-bin/go.cgi?query=GO:0060255&auto_wild_cards=yes&view=query&action=query&search_constraint=terms"	GO:0060255_regulation_of_macromolecule_metabolic_process) =HYPERLINK("http://www.ncbi.nih.gov/gquery/gquery.fcgi?term=STUB1"	STUB1) 936 4 1.093305 -0.289752 271 291.65 1.076199
=HYPERLINK("http://www.godatabase.org/cgi-bin/go.cgi?query=GO:0060255&auto_wild_cards=yes&view=query&action=query&search_constraint=terms"	GO:0060255_regulation_of_macromolecule_metabolic_process) =HYPERLINK("http://www.ncbi.nih.gov/gquery/gquery.fcgi?term=CBFA2T2"	CBFA2T2) 936 4 1.093305 -0.289752 271 291.65 1.076199
=HYPERLINK("http://www.godatabase.org/cgi-bin/go.cgi?query=GO:0016192&auto_wild_cards=yes&view=query&action=query&search_constraint=terms"	GO:0016192_vesicle-mediated_transport) =HYPERLINK("http://www.ncbi.nih.gov/gquery/gquery.fcgi?term=AP3S1"	AP3S1) 184 1 1.390399 -0.283437 272 295.42 1.086103
=HYPERLINK("http://www.godatabase.org/cgi-bin/go.cgi?query=GO:0006464&auto_wild_cards=yes&view=query&action=query&search_constraint=terms"	GO:0006464_protein_modification_process) =HYPERLINK("http://www.ncbi.nih.gov/gquery/gquery.fcgi?term=BMI1"	BMI1) 439 2 1.165528 -0.281362 273 296.36 1.085568
=HYPERLINK("http://www.godatabase.org/cgi-bin/go.cgi?query=GO:0006464&auto_wild_cards=yes&view=query&action=query&search_constraint=terms"	GO:0006464_protein_modification_process) =HYPERLINK("http://www.ncbi.nih.gov/gquery/gquery.fcgi?term=STUB1"	STUB1) 439 2 1.165528 -0.281362 273 296.36 1.085568
=HYPERLINK("http://www.godatabase.org/cgi-bin/go.cgi?query=GO:0007155&auto_wild_cards=yes&view=query&action=query&search_constraint=terms"	GO:0007155_cell_adhesion) =HYPERLINK("http://www.ncbi.nih.gov/gquery/gquery.fcgi?term=CADM1"	CADM1) 186 1 1.375448 -0.280199 275 297.29 1.081055
=HYPERLINK("http://www.godatabase.org/cgi-bin/go.cgi?query=GO:0022610&auto_wild_cards=yes&view=query&action=query&search_constraint=terms"	GO:0022610_biological_adhesion) =HYPERLINK("http://www.ncbi.nih.gov/gquery/gquery.fcgi?term=CADM1"	CADM1) 186 1 1.375448 -0.280199 275 297.29 1.081055
=HYPERLINK("http://www.godatabase.org/cgi-bin/go.cgi?query=GO:0006952&auto_wild_cards=yes&view=query&action=query&search_constraint=terms"	GO:0006952_defense_response) =HYPERLINK("http://www.ncbi.nih.gov/gquery/gquery.fcgi?term=CADM1"	CADM1) 187 1 1.368093 -0.278599 276 297.67 1.078514
=HYPERLINK("http://www.godatabase.org/cgi-bin/go.cgi?query=GO:0007276&auto_wild_cards=yes&view=query&action=query&search_constraint=terms"	GO:0007276_gamete_generation) =HYPERLINK("http://www.ncbi.nih.gov/gquery/gquery.fcgi?term=IFT81"	IFT81) 188 1 1.360816 -0.277011 277 298.31 1.076931
=HYPERLINK("http://www.godatabase.org/cgi-bin/go.cgi?query=GO:0006350&auto_wild_cards=yes&view=query&action=query&search_constraint=terms"	GO:0006350_transcription) =HYPERLINK("http://www.ncbi.nih.gov/gquery/gquery.fcgi?term=BMI1"	BMI1) 701 3 1.094864 -0.274660 278 299.64 1.077842
=HYPERLINK("http://www.godatabase.org/cgi-bin/go.cgi?query=GO:0006350&auto_wild_cards=yes&view=query&action=query&search_constraint=terms"	GO:0006350_transcription) =HYPERLINK("http://www.ncbi.nih.gov/gquery/gquery.fcgi?term=AHCTF1"	AHCTF1) 701 3 1.094864 -0.274660 278 299.64 1.077842
=HYPERLINK("http://www.godatabase.org/cgi-bin/go.cgi?query=GO:0006350&auto_wild_cards=yes&view=query&action=query&search_constraint=terms"	GO:0006350_transcription) =HYPERLINK("http://www.ncbi.nih.gov/gquery/gquery.fcgi?term=CBFA2T2"	CBFA2T2) 701 3 1.094864 -0.274660 278 299.64 1.077842
=HYPERLINK("http://www.godatabase.org/cgi-bin/go.cgi?query=GO:0050793&auto_wild_cards=yes&view=query&action=query&search_constraint=terms"	GO:0050793_regulation_of_developmental_process) =HYPERLINK("http://www.ncbi.nih.gov/gquery/gquery.fcgi?term=BMI1"	BMI1) 703 3 1.091750 -0.272971 279 300.18 1.075914
=HYPERLINK("http://www.godatabase.org/cgi-bin/go.cgi?query=GO:0050793&auto_wild_cards=yes&view=query&action=query&search_constraint=terms"	GO:0050793_regulation_of_developmental_process) =HYPERLINK("http://www.ncbi.nih.gov/gquery/gquery.fcgi?term=CADM1"	CADM1) 703 3 1.091750 -0.272971 279 300.18 1.075914
=HYPERLINK("http://www.godatabase.org/cgi-bin/go.cgi?query=GO:0050793&auto_wild_cards=yes&view=query&action=query&search_constraint=terms"	GO:0050793_regulation_of_developmental_process) =HYPERLINK("http://www.ncbi.nih.gov/gquery/gquery.fcgi?term=BIRC5"	BIRC5) 703 3 1.091750 -0.272971 279 300.18 1.075914
=HYPERLINK("http://www.godatabase.org/cgi-bin/go.cgi?query=GO:0046907&auto_wild_cards=yes&view=query&action=query&search_constraint=terms"	GO:0046907_intracellular_transport) =HYPERLINK("http://www.ncbi.nih.gov/gquery/gquery.fcgi?term=AP3S1"	AP3S1) 194 1 1.318729 -0.267725 280 301.75 1.077679
=HYPERLINK("http://www.godatabase.org/cgi-bin/go.cgi?query=GO:0007507&auto_wild_cards=yes&view=query&action=query&search_constraint=terms"	GO:0007507_heart_development) =HYPERLINK("http://www.ncbi.nih.gov/gquery/gquery.fcgi?term=PCSK5"	PCSK5) 195 1 1.311966 -0.266217 281 302.95 1.078114
=HYPERLINK("http://www.godatabase.org/cgi-bin/go.cgi?query=GO:0033554&auto_wild_cards=yes&view=query&action=query&search_constraint=terms"	GO:0033554_cellular_response_to_stress) =HYPERLINK("http://www.ncbi.nih.gov/gquery/gquery.fcgi?term=ST8SIA1"	ST8SIA1) 196 1 1.305272 -0.264720 282 303.28 1.075461
=HYPERLINK("http://www.godatabase.org/cgi-bin/go.cgi?query=GO:0043412&auto_wild_cards=yes&view=query&action=query&search_constraint=terms"	GO:0043412_biopolymer_modification) =HYPERLINK("http://www.ncbi.nih.gov/gquery/gquery.fcgi?term=BMI1"	BMI1) 458 2 1.117176 -0.261966 283 304.57 1.076219
=HYPERLINK("http://www.godatabase.org/cgi-bin/go.cgi?query=GO:0043412&auto_wild_cards=yes&view=query&action=query&search_constraint=terms"	GO:0043412_biopolymer_modification) =HYPERLINK("http://www.ncbi.nih.gov/gquery/gquery.fcgi?term=STUB1"	STUB1) 458 2 1.117176 -0.261966 283 304.57 1.076219
=HYPERLINK("http://www.godatabase.org/cgi-bin/go.cgi?query=GO:0002009&auto_wild_cards=yes&view=query&action=query&search_constraint=terms"	GO:0002009_morphogenesis_of_an_epithelium) =HYPERLINK("http://www.ncbi.nih.gov/gquery/gquery.fcgi?term=CBFA2T2"	CBFA2T2) 198 1 1.292088 -0.261759 285 305.39 1.071544
=HYPERLINK("http://www.godatabase.org/cgi-bin/go.cgi?query=GO:0060429&auto_wild_cards=yes&view=query&action=query&search_constraint=terms"	GO:0060429_epithelium_development) =HYPERLINK("http://www.ncbi.nih.gov/gquery/gquery.fcgi?term=CBFA2T2"	CBFA2T2) 198 1 1.292088 -0.261759 285 305.39 1.071544
=HYPERLINK("http://www.godatabase.org/cgi-bin/go.cgi?query=GO:0022607&auto_wild_cards=yes&view=query&action=query&search_constraint=terms"	GO:0022607_cellular_component_assembly) =HYPERLINK("http://www.ncbi.nih.gov/gquery/gquery.fcgi?term=TFAM"	TFAM) 204 1 1.254085 -0.253127 286 307.14 1.073916
=HYPERLINK("http://www.godatabase.org/cgi-bin/go.cgi?query=GO:0007243&auto_wild_cards=yes&view=query&action=query&search_constraint=terms"	GO:0007243_protein_kinase_cascade) =HYPERLINK("http://www.ncbi.nih.gov/gquery/gquery.fcgi?term=RAF1"	RAF1) 205 1 1.247967 -0.251724 287 308.09 1.073484
=HYPERLINK("http://www.godatabase.org/cgi-bin/go.cgi?query=GO:0048518&auto_wild_cards=yes&view=query&action=query&search_constraint=terms"	GO:0048518_positive_regulation_of_biological_process) =HYPERLINK("http://www.ncbi.nih.gov/gquery/gquery.fcgi?term=BMI1"	BMI1) 995 4 1.028476 -0.246543 288 309.32 1.074028
=HYPERLINK("http://www.godatabase.org/cgi-bin/go.cgi?query=GO:0048518&auto_wild_cards=yes&view=query&action=query&search_constraint=terms"	GO:0048518_positive_regulation_of_biological_process) =HYPERLINK("http://www.ncbi.nih.gov/gquery/gquery.fcgi?term=CADM1"	CADM1) 995 4 1.028476 -0.246543 288 309.32 1.074028
=HYPERLINK("http://www.godatabase.org/cgi-bin/go.cgi?query=GO:0048518&auto_wild_cards=yes&view=query&action=query&search_constraint=terms"	GO:0048518_positive_regulation_of_biological_process) =HYPERLINK("http://www.ncbi.nih.gov/gquery/gquery.fcgi?term=ST8SIA1"	ST8SIA1) 995 4 1.028476 -0.246543 288 309.32 1.074028
=HYPERLINK("http://www.godatabase.org/cgi-bin/go.cgi?query=GO:0048518&auto_wild_cards=yes&view=query&action=query&search_constraint=terms"	GO:0048518_positive_regulation_of_biological_process) =HYPERLINK("http://www.ncbi.nih.gov/gquery/gquery.fcgi?term=STUB1"	STUB1) 995 4 1.028476 -0.246543 288 309.32 1.074028
=HYPERLINK("http://www.godatabase.org/cgi-bin/go.cgi?query=GO:0035295&auto_wild_cards=yes&view=query&action=query&search_constraint=terms"	GO:0035295_tube_development) =HYPERLINK("http://www.ncbi.nih.gov/gquery/gquery.fcgi?term=PCSK5"	PCSK5) 212 1 1.206761 -0.242175 289 309.72 1.071696
=HYPERLINK("http://www.godatabase.org/cgi-bin/go.cgi?query=GO:0010556&auto_wild_cards=yes&view=query&action=query&search_constraint=terms"	GO:0010556_regulation_of_macromolecule_biosynthetic_process) =HYPERLINK("http://www.ncbi.nih.gov/gquery/gquery.fcgi?term=BMI1"	BMI1) 745 3 1.030201 -0.239698 290 310.21 1.069690
=HYPERLINK("http://www.godatabase.org/cgi-bin/go.cgi?query=GO:0010556&auto_wild_cards=yes&view=query&action=query&search_constraint=terms"	GO:0010556_regulation_of_macromolecule_biosynthetic_process) =HYPERLINK("http://www.ncbi.nih.gov/gquery/gquery.fcgi?term=AHCTF1"	AHCTF1) 745 3 1.030201 -0.239698 290 310.21 1.069690
=HYPERLINK("http://www.godatabase.org/cgi-bin/go.cgi?query=GO:0010556&auto_wild_cards=yes&view=query&action=query&search_constraint=terms"	GO:0010556_regulation_of_macromolecule_biosynthetic_process) =HYPERLINK("http://www.ncbi.nih.gov/gquery/gquery.fcgi?term=CBFA2T2"	CBFA2T2) 745 3 1.030201 -0.239698 290 310.21 1.069690
=HYPERLINK("http://www.godatabase.org/cgi-bin/go.cgi?query=GO:0010033&auto_wild_cards=yes&view=query&action=query&search_constraint=terms"	GO:0010033_response_to_organic_substance) =HYPERLINK("http://www.ncbi.nih.gov/gquery/gquery.fcgi?term=EIF4A2"	EIF4A2) 216 1 1.184414 -0.236924 291 310.58 1.067285
=HYPERLINK("http://www.godatabase.org/cgi-bin/go.cgi?query=GO:0040007&auto_wild_cards=yes&view=query&action=query&search_constraint=terms"	GO:0040007_growth) =HYPERLINK("http://www.ncbi.nih.gov/gquery/gquery.fcgi?term=NCAPG2"	NCAPG2) 217 1 1.178955 -0.235634 293 311.25 1.062287
=HYPERLINK("http://www.godatabase.org/cgi-bin/go.cgi?query=GO:0048583&auto_wild_cards=yes&view=query&action=query&search_constraint=terms"	GO:0048583_regulation_of_response_to_stimulus) =HYPERLINK("http://www.ncbi.nih.gov/gquery/gquery.fcgi?term=CADM1"	CADM1) 217 1 1.178955 -0.235634 293 311.25 1.062287
=HYPERLINK("http://www.godatabase.org/cgi-bin/go.cgi?query=GO:0031323&auto_wild_cards=yes&view=query&action=query&search_constraint=terms"	GO:0031323_regulation_of_cellular_metabolic_process) =HYPERLINK("http://www.ncbi.nih.gov/gquery/gquery.fcgi?term=BMI1"	BMI1) 1015 4 1.008210 -0.233247 294 311.78 1.060476
=HYPERLINK("http://www.godatabase.org/cgi-bin/go.cgi?query=GO:0031323&auto_wild_cards=yes&view=query&action=query&search_constraint=terms"	GO:0031323_regulation_of_cellular_metabolic_process) =HYPERLINK("http://www.ncbi.nih.gov/gquery/gquery.fcgi?term=AHCTF1"	AHCTF1) 1015 4 1.008210 -0.233247 294 311.78 1.060476
=HYPERLINK("http://www.godatabase.org/cgi-bin/go.cgi?query=GO:0031323&auto_wild_cards=yes&view=query&action=query&search_constraint=terms"	GO:0031323_regulation_of_cellular_metabolic_process) =HYPERLINK("http://www.ncbi.nih.gov/gquery/gquery.fcgi?term=STUB1"	STUB1) 1015 4 1.008210 -0.233247 294 311.78 1.060476
=HYPERLINK("http://www.godatabase.org/cgi-bin/go.cgi?query=GO:0031323&auto_wild_cards=yes&view=query&action=query&search_constraint=terms"	GO:0031323_regulation_of_cellular_metabolic_process) =HYPERLINK("http://www.ncbi.nih.gov/gquery/gquery.fcgi?term=CBFA2T2"	CBFA2T2) 1015 4 1.008210 -0.233247 294 311.78 1.060476
=HYPERLINK("http://www.godatabase.org/cgi-bin/go.cgi?query=GO:0019219&auto_wild_cards=yes&view=query&action=query&search_constraint=terms"	GO:0019219_regulation_of_nucleobase__nucleoside__nucleotide_and_nucleic_acid_metabolic_process) =HYPERLINK("http://www.ncbi.nih.gov/gquery/gquery.fcgi?term=BMI1"	BMI1) 757 3 1.013871 -0.230918 295 312.77 1.060237
=HYPERLINK("http://www.godatabase.org/cgi-bin/go.cgi?query=GO:0019219&auto_wild_cards=yes&view=query&action=query&search_constraint=terms"	GO:0019219_regulation_of_nucleobase__nucleoside__nucleotide_and_nucleic_acid_metabolic_process) =HYPERLINK("http://www.ncbi.nih.gov/gquery/gquery.fcgi?term=AHCTF1"	AHCTF1) 757 3 1.013871 -0.230918 295 312.77 1.060237
=HYPERLINK("http://www.godatabase.org/cgi-bin/go.cgi?query=GO:0019219&auto_wild_cards=yes&view=query&action=query&search_constraint=terms"	GO:0019219_regulation_of_nucleobase__nucleoside__nucleotide_and_nucleic_acid_metabolic_process) =HYPERLINK("http://www.ncbi.nih.gov/gquery/gquery.fcgi?term=CBFA2T2"	CBFA2T2) 757 3 1.013871 -0.230918 295 312.77 1.060237
=HYPERLINK("http://www.godatabase.org/cgi-bin/go.cgi?query=GO:0019953&auto_wild_cards=yes&view=query&action=query&search_constraint=terms"	GO:0019953_sexual_reproduction) =HYPERLINK("http://www.ncbi.nih.gov/gquery/gquery.fcgi?term=IFT81"	IFT81) 228 1 1.122076 -0.222003 297 314.27 1.058148
=HYPERLINK("http://www.godatabase.org/cgi-bin/go.cgi?query=GO:0046649&auto_wild_cards=yes&view=query&action=query&search_constraint=terms"	GO:0046649_lymphocyte_activation) =HYPERLINK("http://www.ncbi.nih.gov/gquery/gquery.fcgi?term=BMI1"	BMI1) 228 1 1.122076 -0.222003 297 314.27 1.058148
=HYPERLINK("http://www.godatabase.org/cgi-bin/go.cgi?query=GO:0051171&auto_wild_cards=yes&view=query&action=query&search_constraint=terms"	GO:0051171_regulation_of_nitrogen_compound_metabolic_process) =HYPERLINK("http://www.ncbi.nih.gov/gquery/gquery.fcgi?term=BMI1"	BMI1) 771 3 0.995460 -0.221055 298 314.75 1.056208
=HYPERLINK("http://www.godatabase.org/cgi-bin/go.cgi?query=GO:0051171&auto_wild_cards=yes&view=query&action=query&search_constraint=terms"	GO:0051171_regulation_of_nitrogen_compound_metabolic_process) =HYPERLINK("http://www.ncbi.nih.gov/gquery/gquery.fcgi?term=AHCTF1"	AHCTF1) 771 3 0.995460 -0.221055 298 314.75 1.056208
=HYPERLINK("http://www.godatabase.org/cgi-bin/go.cgi?query=GO:0051171&auto_wild_cards=yes&view=query&action=query&search_constraint=terms"	GO:0051171_regulation_of_nitrogen_compound_metabolic_process) =HYPERLINK("http://www.ncbi.nih.gov/gquery/gquery.fcgi?term=CBFA2T2"	CBFA2T2) 771 3 0.995460 -0.221055 298 314.75 1.056208
=HYPERLINK("http://www.godatabase.org/cgi-bin/go.cgi?query=GO:0007167&auto_wild_cards=yes&view=query&action=query&search_constraint=terms"	GO:0007167_enzyme_linked_receptor_protein_signaling_pathway) =HYPERLINK("http://www.ncbi.nih.gov/gquery/gquery.fcgi?term=RAF1"	RAF1) 229 1 1.117176 -0.220813 299 315.16 1.054047
=HYPERLINK("http://www.godatabase.org/cgi-bin/go.cgi?query=GO:0002376&auto_wild_cards=yes&view=query&action=query&search_constraint=terms"	GO:0002376_immune_system_process) =HYPERLINK("http://www.ncbi.nih.gov/gquery/gquery.fcgi?term=BMI1"	BMI1) 505 2 1.013201 -0.219754 300 315.38 1.051267
=HYPERLINK("http://www.godatabase.org/cgi-bin/go.cgi?query=GO:0002376&auto_wild_cards=yes&view=query&action=query&search_constraint=terms"	GO:0002376_immune_system_process) =HYPERLINK("http://www.ncbi.nih.gov/gquery/gquery.fcgi?term=CADM1"	CADM1) 505 2 1.013201 -0.219754 300 315.38 1.051267
=HYPERLINK("http://www.godatabase.org/cgi-bin/go.cgi?query=GO:0048523&auto_wild_cards=yes&view=query&action=query&search_constraint=terms"	GO:0048523_negative_regulation_of_cellular_process) =HYPERLINK("http://www.ncbi.nih.gov/gquery/gquery.fcgi?term=BMI1"	BMI1) 774 3 0.991602 -0.218994 301 315.52 1.048239
=HYPERLINK("http://www.godatabase.org/cgi-bin/go.cgi?query=GO:0048523&auto_wild_cards=yes&view=query&action=query&search_constraint=terms"	GO:0048523_negative_regulation_of_cellular_process) =HYPERLINK("http://www.ncbi.nih.gov/gquery/gquery.fcgi?term=BIRC5"	BIRC5) 774 3 0.991602 -0.218994 301 315.52 1.048239
=HYPERLINK("http://www.godatabase.org/cgi-bin/go.cgi?query=GO:0048523&auto_wild_cards=yes&view=query&action=query&search_constraint=terms"	GO:0048523_negative_regulation_of_cellular_process) =HYPERLINK("http://www.ncbi.nih.gov/gquery/gquery.fcgi?term=CBFA2T2"	CBFA2T2) 774 3 0.991602 -0.218994 301 315.52 1.048239
=HYPERLINK("http://www.godatabase.org/cgi-bin/go.cgi?query=GO:0007420&auto_wild_cards=yes&view=query&action=query&search_constraint=terms"	GO:0007420_brain_development) =HYPERLINK("http://www.ncbi.nih.gov/gquery/gquery.fcgi?term=BMI1"	BMI1) 231 1 1.107504 -0.218456 302 315.91 1.046060
=HYPERLINK("http://www.godatabase.org/cgi-bin/go.cgi?query=GO:0010468&auto_wild_cards=yes&view=query&action=query&search_constraint=terms"	GO:0010468_regulation_of_gene_expression) =HYPERLINK("http://www.ncbi.nih.gov/gquery/gquery.fcgi?term=BMI1"	BMI1) 778 3 0.986504 -0.216273 303 316.21 1.043597
=HYPERLINK("http://www.godatabase.org/cgi-bin/go.cgi?query=GO:0010468&auto_wild_cards=yes&view=query&action=query&search_constraint=terms"	GO:0010468_regulation_of_gene_expression) =HYPERLINK("http://www.ncbi.nih.gov/gquery/gquery.fcgi?term=AHCTF1"	AHCTF1) 778 3 0.986504 -0.216273 303 316.21 1.043597
=HYPERLINK("http://www.godatabase.org/cgi-bin/go.cgi?query=GO:0010468&auto_wild_cards=yes&view=query&action=query&search_constraint=terms"	GO:0010468_regulation_of_gene_expression) =HYPERLINK("http://www.ncbi.nih.gov/gquery/gquery.fcgi?term=CBFA2T2"	CBFA2T2) 778 3 0.986504 -0.216273 303 316.21 1.043597
=HYPERLINK("http://www.godatabase.org/cgi-bin/go.cgi?query=GO:0050890&auto_wild_cards=yes&view=query&action=query&search_constraint=terms"	GO:0050890_cognition) =HYPERLINK("http://www.ncbi.nih.gov/gquery/gquery.fcgi?term=LXN"	LXN) 233 1 1.097997 -0.216130 304 317.04 1.042895
=HYPERLINK("http://www.godatabase.org/cgi-bin/go.cgi?query=GO:0016477&auto_wild_cards=yes&view=query&action=query&search_constraint=terms"	GO:0016477_cell_migration) =HYPERLINK("http://www.ncbi.nih.gov/gquery/gquery.fcgi?term=DOCK1"	DOCK1) 234 1 1.093305 -0.214979 305 317.41 1.040689
=HYPERLINK("http://www.godatabase.org/cgi-bin/go.cgi?query=GO:0009056&auto_wild_cards=yes&view=query&action=query&search_constraint=terms"	GO:0009056_catabolic_process) =HYPERLINK("http://www.ncbi.nih.gov/gquery/gquery.fcgi?term=STUB1"	STUB1) 243 1 1.052812 -0.204945 306 320.55 1.047549
=HYPERLINK("http://www.godatabase.org/cgi-bin/go.cgi?query=GO:0045321&auto_wild_cards=yes&view=query&action=query&search_constraint=terms"	GO:0045321_leukocyte_activation) =HYPERLINK("http://www.ncbi.nih.gov/gquery/gquery.fcgi?term=BMI1"	BMI1) 248 1 1.031586 -0.199616 307 321.57 1.047459
=HYPERLINK("http://www.godatabase.org/cgi-bin/go.cgi?query=GO:0034961&auto_wild_cards=yes&view=query&action=query&search_constraint=terms"	GO:0034961_cellular_biopolymer_biosynthetic_process) =HYPERLINK("http://www.ncbi.nih.gov/gquery/gquery.fcgi?term=BMI1"	BMI1) 804 3 0.954602 -0.199338 308 321.76 1.044675
=HYPERLINK("http://www.godatabase.org/cgi-bin/go.cgi?query=GO:0034961&auto_wild_cards=yes&view=query&action=query&search_constraint=terms"	GO:0034961_cellular_biopolymer_biosynthetic_process) =HYPERLINK("http://www.ncbi.nih.gov/gquery/gquery.fcgi?term=AHCTF1"	AHCTF1) 804 3 0.954602 -0.199338 308 321.76 1.044675
=HYPERLINK("http://www.godatabase.org/cgi-bin/go.cgi?query=GO:0034961&auto_wild_cards=yes&view=query&action=query&search_constraint=terms"	GO:0034961_cellular_biopolymer_biosynthetic_process) =HYPERLINK("http://www.ncbi.nih.gov/gquery/gquery.fcgi?term=CBFA2T2"	CBFA2T2) 804 3 0.954602 -0.199338 308 321.76 1.044675
=HYPERLINK("http://www.godatabase.org/cgi-bin/go.cgi?query=GO:0043284&auto_wild_cards=yes&view=query&action=query&search_constraint=terms"	GO:0043284_biopolymer_biosynthetic_process) =HYPERLINK("http://www.ncbi.nih.gov/gquery/gquery.fcgi?term=BMI1"	BMI1) 807 3 0.951053 -0.197466 309 322.57 1.043916
=HYPERLINK("http://www.godatabase.org/cgi-bin/go.cgi?query=GO:0043284&auto_wild_cards=yes&view=query&action=query&search_constraint=terms"	GO:0043284_biopolymer_biosynthetic_process) =HYPERLINK("http://www.ncbi.nih.gov/gquery/gquery.fcgi?term=AHCTF1"	AHCTF1) 807 3 0.951053 -0.197466 309 322.57 1.043916
=HYPERLINK("http://www.godatabase.org/cgi-bin/go.cgi?query=GO:0043284&auto_wild_cards=yes&view=query&action=query&search_constraint=terms"	GO:0043284_biopolymer_biosynthetic_process) =HYPERLINK("http://www.ncbi.nih.gov/gquery/gquery.fcgi?term=CBFA2T2"	CBFA2T2) 807 3 0.951053 -0.197466 309 322.57 1.043916
=HYPERLINK("http://www.godatabase.org/cgi-bin/go.cgi?query=GO:0008104&auto_wild_cards=yes&view=query&action=query&search_constraint=terms"	GO:0008104_protein_localization) =HYPERLINK("http://www.ncbi.nih.gov/gquery/gquery.fcgi?term=AP3S1"	AP3S1) 251 1 1.019256 -0.196499 310 322.94 1.041742
=HYPERLINK("http://www.godatabase.org/cgi-bin/go.cgi?query=GO:0030097&auto_wild_cards=yes&view=query&action=query&search_constraint=terms"	GO:0030097_hemopoiesis) =HYPERLINK("http://www.ncbi.nih.gov/gquery/gquery.fcgi?term=BMI1"	BMI1) 253 1 1.011199 -0.194453 311 323.93 1.041576
=HYPERLINK("http://www.godatabase.org/cgi-bin/go.cgi?query=GO:0048729&auto_wild_cards=yes&view=query&action=query&search_constraint=terms"	GO:0048729_tissue_morphogenesis) =HYPERLINK("http://www.ncbi.nih.gov/gquery/gquery.fcgi?term=CBFA2T2"	CBFA2T2) 255 1 1.003268 -0.192433 312 325.21 1.042340
=HYPERLINK("http://www.godatabase.org/cgi-bin/go.cgi?query=GO:0048870&auto_wild_cards=yes&view=query&action=query&search_constraint=terms"	GO:0048870_cell_motility) =HYPERLINK("http://www.ncbi.nih.gov/gquery/gquery.fcgi?term=DOCK1"	DOCK1) 257 1 0.995460 -0.190437 313 326.2 1.042173
=HYPERLINK("http://www.godatabase.org/cgi-bin/go.cgi?query=GO:0019222&auto_wild_cards=yes&view=query&action=query&search_constraint=terms"	GO:0019222_regulation_of_metabolic_process) =HYPERLINK("http://www.ncbi.nih.gov/gquery/gquery.fcgi?term=BMI1"	BMI1) 1088 4 0.940564 -0.189887 314 326.68 1.040382
=HYPERLINK("http://www.godatabase.org/cgi-bin/go.cgi?query=GO:0019222&auto_wild_cards=yes&view=query&action=query&search_constraint=terms"	GO:0019222_regulation_of_metabolic_process) =HYPERLINK("http://www.ncbi.nih.gov/gquery/gquery.fcgi?term=AHCTF1"	AHCTF1) 1088 4 0.940564 -0.189887 314 326.68 1.040382
=HYPERLINK("http://www.godatabase.org/cgi-bin/go.cgi?query=GO:0019222&auto_wild_cards=yes&view=query&action=query&search_constraint=terms"	GO:0019222_regulation_of_metabolic_process) =HYPERLINK("http://www.ncbi.nih.gov/gquery/gquery.fcgi?term=STUB1"	STUB1) 1088 4 0.940564 -0.189887 314 326.68 1.040382
=HYPERLINK("http://www.godatabase.org/cgi-bin/go.cgi?query=GO:0019222&auto_wild_cards=yes&view=query&action=query&search_constraint=terms"	GO:0019222_regulation_of_metabolic_process) =HYPERLINK("http://www.ncbi.nih.gov/gquery/gquery.fcgi?term=CBFA2T2"	CBFA2T2) 1088 4 0.940564 -0.189887 314 326.68 1.040382
=HYPERLINK("http://www.godatabase.org/cgi-bin/go.cgi?query=GO:0006950&auto_wild_cards=yes&view=query&action=query&search_constraint=terms"	GO:0006950_response_to_stress) =HYPERLINK("http://www.ncbi.nih.gov/gquery/gquery.fcgi?term=CADM1"	CADM1) 549 2 0.931998 -0.186549 315 326.98 1.038032
=HYPERLINK("http://www.godatabase.org/cgi-bin/go.cgi?query=GO:0006950&auto_wild_cards=yes&view=query&action=query&search_constraint=terms"	GO:0006950_response_to_stress) =HYPERLINK("http://www.ncbi.nih.gov/gquery/gquery.fcgi?term=ST8SIA1"	ST8SIA1) 549 2 0.931998 -0.186549 315 326.98 1.038032
=HYPERLINK("http://www.godatabase.org/cgi-bin/go.cgi?query=GO:0001775&auto_wild_cards=yes&view=query&action=query&search_constraint=terms"	GO:0001775_cell_activation) =HYPERLINK("http://www.ncbi.nih.gov/gquery/gquery.fcgi?term=BMI1"	BMI1) 262 1 0.976463 -0.185556 316 328.65 1.040032
=HYPERLINK("http://www.godatabase.org/cgi-bin/go.cgi?query=GO:0044267&auto_wild_cards=yes&view=query&action=query&search_constraint=terms"	GO:0044267_cellular_protein_metabolic_process) =HYPERLINK("http://www.ncbi.nih.gov/gquery/gquery.fcgi?term=BMI1"	BMI1) 559 2 0.915325 -0.179736 317 330.22 1.041703
=HYPERLINK("http://www.godatabase.org/cgi-bin/go.cgi?query=GO:0044267&auto_wild_cards=yes&view=query&action=query&search_constraint=terms"	GO:0044267_cellular_protein_metabolic_process) =HYPERLINK("http://www.ncbi.nih.gov/gquery/gquery.fcgi?term=STUB1"	STUB1) 559 2 0.915325 -0.179736 317 330.22 1.041703
=HYPERLINK("http://www.godatabase.org/cgi-bin/go.cgi?query=GO:0051716&auto_wild_cards=yes&view=query&action=query&search_constraint=terms"	GO:0051716_cellular_response_to_stimulus) =HYPERLINK("http://www.ncbi.nih.gov/gquery/gquery.fcgi?term=ST8SIA1"	ST8SIA1) 273 1 0.937118 -0.175327 318 331.86 1.043585
=HYPERLINK("http://www.godatabase.org/cgi-bin/go.cgi?query=GO:0033036&auto_wild_cards=yes&view=query&action=query&search_constraint=terms"	GO:0033036_macromolecule_localization) =HYPERLINK("http://www.ncbi.nih.gov/gquery/gquery.fcgi?term=AP3S1"	AP3S1) 274 1 0.933698 -0.174431 319 332.85 1.043417
=HYPERLINK("http://www.godatabase.org/cgi-bin/go.cgi?query=GO:0044238&auto_wild_cards=yes&view=query&action=query&search_constraint=terms"	GO:0044238_primary_metabolic_process) =HYPERLINK("http://www.ncbi.nih.gov/gquery/gquery.fcgi?term=CYP51"	CYP51) 1905 7 0.940070 -0.173760 320 333.0 1.040625
=HYPERLINK("http://www.godatabase.org/cgi-bin/go.cgi?query=GO:0044238&auto_wild_cards=yes&view=query&action=query&search_constraint=terms"	GO:0044238_primary_metabolic_process) =HYPERLINK("http://www.ncbi.nih.gov/gquery/gquery.fcgi?term=BMI1"	BMI1) 1905 7 0.940070 -0.173760 320 333.0 1.040625
=HYPERLINK("http://www.godatabase.org/cgi-bin/go.cgi?query=GO:0044238&auto_wild_cards=yes&view=query&action=query&search_constraint=terms"	GO:0044238_primary_metabolic_process) =HYPERLINK("http://www.ncbi.nih.gov/gquery/gquery.fcgi?term=AHCTF1"	AHCTF1) 1905 7 0.940070 -0.173760 320 333.0 1.040625
=HYPERLINK("http://www.godatabase.org/cgi-bin/go.cgi?query=GO:0044238&auto_wild_cards=yes&view=query&action=query&search_constraint=terms"	GO:0044238_primary_metabolic_process) =HYPERLINK("http://www.ncbi.nih.gov/gquery/gquery.fcgi?term=PCSK5"	PCSK5) 1905 7 0.940070 -0.173760 320 333.0 1.040625
=HYPERLINK("http://www.godatabase.org/cgi-bin/go.cgi?query=GO:0044238&auto_wild_cards=yes&view=query&action=query&search_constraint=terms"	GO:0044238_primary_metabolic_process) =HYPERLINK("http://www.ncbi.nih.gov/gquery/gquery.fcgi?term=STUB1"	STUB1) 1905 7 0.940070 -0.173760 320 333.0 1.040625
=HYPERLINK("http://www.godatabase.org/cgi-bin/go.cgi?query=GO:0044238&auto_wild_cards=yes&view=query&action=query&search_constraint=terms"	GO:0044238_primary_metabolic_process) =HYPERLINK("http://www.ncbi.nih.gov/gquery/gquery.fcgi?term=CBFA2T2"	CBFA2T2) 1905 7 0.940070 -0.173760 320 333.0 1.040625
=HYPERLINK("http://www.godatabase.org/cgi-bin/go.cgi?query=GO:0044238&auto_wild_cards=yes&view=query&action=query&search_constraint=terms"	GO:0044238_primary_metabolic_process) =HYPERLINK("http://www.ncbi.nih.gov/gquery/gquery.fcgi?term=HSD17B7"	HSD17B7) 1905 7 0.940070 -0.173760 320 333.0 1.040625
=HYPERLINK("http://www.godatabase.org/cgi-bin/go.cgi?query=GO:0048534&auto_wild_cards=yes&view=query&action=query&search_constraint=terms"	GO:0048534_hemopoietic_or_lymphoid_organ_development) =HYPERLINK("http://www.ncbi.nih.gov/gquery/gquery.fcgi?term=BMI1"	BMI1) 277 1 0.923586 -0.171773 321 333.72 1.039626
=HYPERLINK("http://www.godatabase.org/cgi-bin/go.cgi?query=GO:0009987&auto_wild_cards=yes&view=query&action=query&search_constraint=terms"	GO:0009987_cellular_process) =HYPERLINK("http://www.ncbi.nih.gov/gquery/gquery.fcgi?term=CYP51"	CYP51) 3868 15 0.992115 -0.169364 322 334.87 1.039969
=HYPERLINK("http://www.godatabase.org/cgi-bin/go.cgi?query=GO:0009987&auto_wild_cards=yes&view=query&action=query&search_constraint=terms"	GO:0009987_cellular_process) =HYPERLINK("http://www.ncbi.nih.gov/gquery/gquery.fcgi?term=BMI1"	BMI1) 3868 15 0.992115 -0.169364 322 334.87 1.039969
=HYPERLINK("http://www.godatabase.org/cgi-bin/go.cgi?query=GO:0009987&auto_wild_cards=yes&view=query&action=query&search_constraint=terms"	GO:0009987_cellular_process) =HYPERLINK("http://www.ncbi.nih.gov/gquery/gquery.fcgi?term=CADM1"	CADM1) 3868 15 0.992115 -0.169364 322 334.87 1.039969
=HYPERLINK("http://www.godatabase.org/cgi-bin/go.cgi?query=GO:0009987&auto_wild_cards=yes&view=query&action=query&search_constraint=terms"	GO:0009987_cellular_process) =HYPERLINK("http://www.ncbi.nih.gov/gquery/gquery.fcgi?term=ST8SIA1"	ST8SIA1) 3868 15 0.992115 -0.169364 322 334.87 1.039969
=HYPERLINK("http://www.godatabase.org/cgi-bin/go.cgi?query=GO:0009987&auto_wild_cards=yes&view=query&action=query&search_constraint=terms"	GO:0009987_cellular_process) =HYPERLINK("http://www.ncbi.nih.gov/gquery/gquery.fcgi?term=AP3S1"	AP3S1) 3868 15 0.992115 -0.169364 322 334.87 1.039969
=HYPERLINK("http://www.godatabase.org/cgi-bin/go.cgi?query=GO:0009987&auto_wild_cards=yes&view=query&action=query&search_constraint=terms"	GO:0009987_cellular_process) =HYPERLINK("http://www.ncbi.nih.gov/gquery/gquery.fcgi?term=RAF1"	RAF1) 3868 15 0.992115 -0.169364 322 334.87 1.039969
=HYPERLINK("http://www.godatabase.org/cgi-bin/go.cgi?query=GO:0009987&auto_wild_cards=yes&view=query&action=query&search_constraint=terms"	GO:0009987_cellular_process) =HYPERLINK("http://www.ncbi.nih.gov/gquery/gquery.fcgi?term=AHCTF1"	AHCTF1) 3868 15 0.992115 -0.169364 322 334.87 1.039969
=HYPERLINK("http://www.godatabase.org/cgi-bin/go.cgi?query=GO:0009987&auto_wild_cards=yes&view=query&action=query&search_constraint=terms"	GO:0009987_cellular_process) =HYPERLINK("http://www.ncbi.nih.gov/gquery/gquery.fcgi?term=BIRC5"	BIRC5) 3868 15 0.992115 -0.169364 322 334.87 1.039969
=HYPERLINK("http://www.godatabase.org/cgi-bin/go.cgi?query=GO:0009987&auto_wild_cards=yes&view=query&action=query&search_constraint=terms"	GO:0009987_cellular_process) =HYPERLINK("http://www.ncbi.nih.gov/gquery/gquery.fcgi?term=CBFA2T2"	CBFA2T2) 3868 15 0.992115 -0.169364 322 334.87 1.039969
=HYPERLINK("http://www.godatabase.org/cgi-bin/go.cgi?query=GO:0009987&auto_wild_cards=yes&view=query&action=query&search_constraint=terms"	GO:0009987_cellular_process) =HYPERLINK("http://www.ncbi.nih.gov/gquery/gquery.fcgi?term=STUB1"	STUB1) 3868 15 0.992115 -0.169364 322 334.87 1.039969
=HYPERLINK("http://www.godatabase.org/cgi-bin/go.cgi?query=GO:0009987&auto_wild_cards=yes&view=query&action=query&search_constraint=terms"	GO:0009987_cellular_process) =HYPERLINK("http://www.ncbi.nih.gov/gquery/gquery.fcgi?term=TFAM"	TFAM) 3868 15 0.992115 -0.169364 322 334.87 1.039969
=HYPERLINK("http://www.godatabase.org/cgi-bin/go.cgi?query=GO:0009987&auto_wild_cards=yes&view=query&action=query&search_constraint=terms"	GO:0009987_cellular_process) =HYPERLINK("http://www.ncbi.nih.gov/gquery/gquery.fcgi?term=DOCK1"	DOCK1) 3868 15 0.992115 -0.169364 322 334.87 1.039969
=HYPERLINK("http://www.godatabase.org/cgi-bin/go.cgi?query=GO:0009987&auto_wild_cards=yes&view=query&action=query&search_constraint=terms"	GO:0009987_cellular_process) =HYPERLINK("http://www.ncbi.nih.gov/gquery/gquery.fcgi?term=NCAPG2"	NCAPG2) 3868 15 0.992115 -0.169364 322 334.87 1.039969
=HYPERLINK("http://www.godatabase.org/cgi-bin/go.cgi?query=GO:0009987&auto_wild_cards=yes&view=query&action=query&search_constraint=terms"	GO:0009987_cellular_process) =HYPERLINK("http://www.ncbi.nih.gov/gquery/gquery.fcgi?term=PCSK5"	PCSK5) 3868 15 0.992115 -0.169364 322 334.87 1.039969
=HYPERLINK("http://www.godatabase.org/cgi-bin/go.cgi?query=GO:0009987&auto_wild_cards=yes&view=query&action=query&search_constraint=terms"	GO:0009987_cellular_process) =HYPERLINK("http://www.ncbi.nih.gov/gquery/gquery.fcgi?term=HSD17B7"	HSD17B7) 3868 15 0.992115 -0.169364 322 334.87 1.039969
=HYPERLINK("http://www.godatabase.org/cgi-bin/go.cgi?query=GO:0006355&auto_wild_cards=yes&view=query&action=query&search_constraint=terms"	GO:0006355_regulation_of_transcription__DNA-dependent) =HYPERLINK("http://www.ncbi.nih.gov/gquery/gquery.fcgi?term=BMI1"	BMI1) 575 2 0.889855 -0.169348 323 335.19 1.037740
=HYPERLINK("http://www.godatabase.org/cgi-bin/go.cgi?query=GO:0006355&auto_wild_cards=yes&view=query&action=query&search_constraint=terms"	GO:0006355_regulation_of_transcription__DNA-dependent) =HYPERLINK("http://www.ncbi.nih.gov/gquery/gquery.fcgi?term=CBFA2T2"	CBFA2T2) 575 2 0.889855 -0.169348 323 335.19 1.037740
=HYPERLINK("http://www.godatabase.org/cgi-bin/go.cgi?query=GO:0048519&auto_wild_cards=yes&view=query&action=query&search_constraint=terms"	GO:0048519_negative_regulation_of_biological_process) =HYPERLINK("http://www.ncbi.nih.gov/gquery/gquery.fcgi?term=BMI1"	BMI1) 859 3 0.893481 -0.167469 324 335.52 1.035556
=HYPERLINK("http://www.godatabase.org/cgi-bin/go.cgi?query=GO:0048519&auto_wild_cards=yes&view=query&action=query&search_constraint=terms"	GO:0048519_negative_regulation_of_biological_process) =HYPERLINK("http://www.ncbi.nih.gov/gquery/gquery.fcgi?term=BIRC5"	BIRC5) 859 3 0.893481 -0.167469 324 335.52 1.035556
=HYPERLINK("http://www.godatabase.org/cgi-bin/go.cgi?query=GO:0048519&auto_wild_cards=yes&view=query&action=query&search_constraint=terms"	GO:0048519_negative_regulation_of_biological_process) =HYPERLINK("http://www.ncbi.nih.gov/gquery/gquery.fcgi?term=CBFA2T2"	CBFA2T2) 859 3 0.893481 -0.167469 324 335.52 1.035556
=HYPERLINK("http://www.godatabase.org/cgi-bin/go.cgi?query=GO:0007417&auto_wild_cards=yes&view=query&action=query&search_constraint=terms"	GO:0007417_central_nervous_system_development) =HYPERLINK("http://www.ncbi.nih.gov/gquery/gquery.fcgi?term=BMI1"	BMI1) 287 1 0.891405 -0.163248 325 337.52 1.038523
=HYPERLINK("http://www.godatabase.org/cgi-bin/go.cgi?query=GO:0050794&auto_wild_cards=yes&view=query&action=query&search_constraint=terms"	GO:0050794_regulation_of_cellular_process) =HYPERLINK("http://www.ncbi.nih.gov/gquery/gquery.fcgi?term=BMI1"	BMI1) 2190 8 0.934551 -0.161004 326 338.06 1.036994
=HYPERLINK("http://www.godatabase.org/cgi-bin/go.cgi?query=GO:0050794&auto_wild_cards=yes&view=query&action=query&search_constraint=terms"	GO:0050794_regulation_of_cellular_process) =HYPERLINK("http://www.ncbi.nih.gov/gquery/gquery.fcgi?term=CADM1"	CADM1) 2190 8 0.934551 -0.161004 326 338.06 1.036994
=HYPERLINK("http://www.godatabase.org/cgi-bin/go.cgi?query=GO:0050794&auto_wild_cards=yes&view=query&action=query&search_constraint=terms"	GO:0050794_regulation_of_cellular_process) =HYPERLINK("http://www.ncbi.nih.gov/gquery/gquery.fcgi?term=ST8SIA1"	ST8SIA1) 2190 8 0.934551 -0.161004 326 338.06 1.036994
=HYPERLINK("http://www.godatabase.org/cgi-bin/go.cgi?query=GO:0050794&auto_wild_cards=yes&view=query&action=query&search_constraint=terms"	GO:0050794_regulation_of_cellular_process) =HYPERLINK("http://www.ncbi.nih.gov/gquery/gquery.fcgi?term=AHCTF1"	AHCTF1) 2190 8 0.934551 -0.161004 326 338.06 1.036994
=HYPERLINK("http://www.godatabase.org/cgi-bin/go.cgi?query=GO:0050794&auto_wild_cards=yes&view=query&action=query&search_constraint=terms"	GO:0050794_regulation_of_cellular_process) =HYPERLINK("http://www.ncbi.nih.gov/gquery/gquery.fcgi?term=RAF1"	RAF1) 2190 8 0.934551 -0.161004 326 338.06 1.036994
=HYPERLINK("http://www.godatabase.org/cgi-bin/go.cgi?query=GO:0050794&auto_wild_cards=yes&view=query&action=query&search_constraint=terms"	GO:0050794_regulation_of_cellular_process) =HYPERLINK("http://www.ncbi.nih.gov/gquery/gquery.fcgi?term=BIRC5"	BIRC5) 2190 8 0.934551 -0.161004 326 338.06 1.036994
=HYPERLINK("http://www.godatabase.org/cgi-bin/go.cgi?query=GO:0050794&auto_wild_cards=yes&view=query&action=query&search_constraint=terms"	GO:0050794_regulation_of_cellular_process) =HYPERLINK("http://www.ncbi.nih.gov/gquery/gquery.fcgi?term=STUB1"	STUB1) 2190 8 0.934551 -0.161004 326 338.06 1.036994
=HYPERLINK("http://www.godatabase.org/cgi-bin/go.cgi?query=GO:0050794&auto_wild_cards=yes&view=query&action=query&search_constraint=terms"	GO:0050794_regulation_of_cellular_process) =HYPERLINK("http://www.ncbi.nih.gov/gquery/gquery.fcgi?term=CBFA2T2"	CBFA2T2) 2190 8 0.934551 -0.161004 326 338.06 1.036994
=HYPERLINK("http://www.godatabase.org/cgi-bin/go.cgi?query=GO:0051252&auto_wild_cards=yes&view=query&action=query&search_constraint=terms"	GO:0051252_regulation_of_RNA_metabolic_process) =HYPERLINK("http://www.ncbi.nih.gov/gquery/gquery.fcgi?term=BMI1"	BMI1) 590 2 0.867232 -0.160150 327 338.38 1.034801
=HYPERLINK("http://www.godatabase.org/cgi-bin/go.cgi?query=GO:0051252&auto_wild_cards=yes&view=query&action=query&search_constraint=terms"	GO:0051252_regulation_of_RNA_metabolic_process) =HYPERLINK("http://www.ncbi.nih.gov/gquery/gquery.fcgi?term=CBFA2T2"	CBFA2T2) 590 2 0.867232 -0.160150 327 338.38 1.034801
=HYPERLINK("http://www.godatabase.org/cgi-bin/go.cgi?query=GO:0006351&auto_wild_cards=yes&view=query&action=query&search_constraint=terms"	GO:0006351_transcription__DNA-dependent) =HYPERLINK("http://www.ncbi.nih.gov/gquery/gquery.fcgi?term=BMI1"	BMI1) 594 2 0.861392 -0.157782 328 339.07 1.033750
=HYPERLINK("http://www.godatabase.org/cgi-bin/go.cgi?query=GO:0006351&auto_wild_cards=yes&view=query&action=query&search_constraint=terms"	GO:0006351_transcription__DNA-dependent) =HYPERLINK("http://www.ncbi.nih.gov/gquery/gquery.fcgi?term=CBFA2T2"	CBFA2T2) 594 2 0.861392 -0.157782 328 339.07 1.033750
=HYPERLINK("http://www.godatabase.org/cgi-bin/go.cgi?query=GO:0032774&auto_wild_cards=yes&view=query&action=query&search_constraint=terms"	GO:0032774_RNA_biosynthetic_process) =HYPERLINK("http://www.ncbi.nih.gov/gquery/gquery.fcgi?term=BMI1"	BMI1) 595 2 0.859944 -0.157195 329 339.36 1.031489
=HYPERLINK("http://www.godatabase.org/cgi-bin/go.cgi?query=GO:0032774&auto_wild_cards=yes&view=query&action=query&search_constraint=terms"	GO:0032774_RNA_biosynthetic_process) =HYPERLINK("http://www.ncbi.nih.gov/gquery/gquery.fcgi?term=CBFA2T2"	CBFA2T2) 595 2 0.859944 -0.157195 329 339.36 1.031489
=HYPERLINK("http://www.godatabase.org/cgi-bin/go.cgi?query=GO:0002520&auto_wild_cards=yes&view=query&action=query&search_constraint=terms"	GO:0002520_immune_system_development) =HYPERLINK("http://www.ncbi.nih.gov/gquery/gquery.fcgi?term=BMI1"	BMI1) 295 1 0.867232 -0.156778 332 340.41 1.025331
=HYPERLINK("http://www.godatabase.org/cgi-bin/go.cgi?query=GO:0040011&auto_wild_cards=yes&view=query&action=query&search_constraint=terms"	GO:0040011_locomotion) =HYPERLINK("http://www.ncbi.nih.gov/gquery/gquery.fcgi?term=DOCK1"	DOCK1) 295 1 0.867232 -0.156778 332 340.41 1.025331
=HYPERLINK("http://www.godatabase.org/cgi-bin/go.cgi?query=GO:0045595&auto_wild_cards=yes&view=query&action=query&search_constraint=terms"	GO:0045595_regulation_of_cell_differentiation) =HYPERLINK("http://www.ncbi.nih.gov/gquery/gquery.fcgi?term=BMI1"	BMI1) 295 1 0.867232 -0.156778 332 340.41 1.025331
=HYPERLINK("http://www.godatabase.org/cgi-bin/go.cgi?query=GO:0048598&auto_wild_cards=yes&view=query&action=query&search_constraint=terms"	GO:0048598_embryonic_morphogenesis) =HYPERLINK("http://www.ncbi.nih.gov/gquery/gquery.fcgi?term=BMI1"	BMI1) 299 1 0.855630 -0.153654 333 341.28 1.024865
=HYPERLINK("http://www.godatabase.org/cgi-bin/go.cgi?query=GO:0051094&auto_wild_cards=yes&view=query&action=query&search_constraint=terms"	GO:0051094_positive_regulation_of_developmental_process) =HYPERLINK("http://www.ncbi.nih.gov/gquery/gquery.fcgi?term=CADM1"	CADM1) 308 1 0.830628 -0.146880 334 343.11 1.027275
=HYPERLINK("http://www.godatabase.org/cgi-bin/go.cgi?query=GO:0044260&auto_wild_cards=yes&view=query&action=query&search_constraint=terms"	GO:0044260_cellular_macromolecule_metabolic_process) =HYPERLINK("http://www.ncbi.nih.gov/gquery/gquery.fcgi?term=BMI1"	BMI1) 1447 5 0.884013 -0.146439 335 343.26 1.024657
=HYPERLINK("http://www.godatabase.org/cgi-bin/go.cgi?query=GO:0044260&auto_wild_cards=yes&view=query&action=query&search_constraint=terms"	GO:0044260_cellular_macromolecule_metabolic_process) =HYPERLINK("http://www.ncbi.nih.gov/gquery/gquery.fcgi?term=AHCTF1"	AHCTF1) 1447 5 0.884013 -0.146439 335 343.26 1.024657
=HYPERLINK("http://www.godatabase.org/cgi-bin/go.cgi?query=GO:0044260&auto_wild_cards=yes&view=query&action=query&search_constraint=terms"	GO:0044260_cellular_macromolecule_metabolic_process) =HYPERLINK("http://www.ncbi.nih.gov/gquery/gquery.fcgi?term=STUB1"	STUB1) 1447 5 0.884013 -0.146439 335 343.26 1.024657
=HYPERLINK("http://www.godatabase.org/cgi-bin/go.cgi?query=GO:0044260&auto_wild_cards=yes&view=query&action=query&search_constraint=terms"	GO:0044260_cellular_macromolecule_metabolic_process) =HYPERLINK("http://www.ncbi.nih.gov/gquery/gquery.fcgi?term=PCSK5"	PCSK5) 1447 5 0.884013 -0.146439 335 343.26 1.024657
=HYPERLINK("http://www.godatabase.org/cgi-bin/go.cgi?query=GO:0044260&auto_wild_cards=yes&view=query&action=query&search_constraint=terms"	GO:0044260_cellular_macromolecule_metabolic_process) =HYPERLINK("http://www.ncbi.nih.gov/gquery/gquery.fcgi?term=CBFA2T2"	CBFA2T2) 1447 5 0.884013 -0.146439 335 343.26 1.024657
=HYPERLINK("http://www.godatabase.org/cgi-bin/go.cgi?query=GO:0044237&auto_wild_cards=yes&view=query&action=query&search_constraint=terms"	GO:0044237_cellular_metabolic_process) =HYPERLINK("http://www.ncbi.nih.gov/gquery/gquery.fcgi?term=CYP51"	CYP51) 1974 7 0.907210 -0.145196 336 344.03 1.023899
=HYPERLINK("http://www.godatabase.org/cgi-bin/go.cgi?query=GO:0044237&auto_wild_cards=yes&view=query&action=query&search_constraint=terms"	GO:0044237_cellular_metabolic_process) =HYPERLINK("http://www.ncbi.nih.gov/gquery/gquery.fcgi?term=BMI1"	BMI1) 1974 7 0.907210 -0.145196 336 344.03 1.023899
=HYPERLINK("http://www.godatabase.org/cgi-bin/go.cgi?query=GO:0044237&auto_wild_cards=yes&view=query&action=query&search_constraint=terms"	GO:0044237_cellular_metabolic_process) =HYPERLINK("http://www.ncbi.nih.gov/gquery/gquery.fcgi?term=AHCTF1"	AHCTF1) 1974 7 0.907210 -0.145196 336 344.03 1.023899
=HYPERLINK("http://www.godatabase.org/cgi-bin/go.cgi?query=GO:0044237&auto_wild_cards=yes&view=query&action=query&search_constraint=terms"	GO:0044237_cellular_metabolic_process) =HYPERLINK("http://www.ncbi.nih.gov/gquery/gquery.fcgi?term=STUB1"	STUB1) 1974 7 0.907210 -0.145196 336 344.03 1.023899
=HYPERLINK("http://www.godatabase.org/cgi-bin/go.cgi?query=GO:0044237&auto_wild_cards=yes&view=query&action=query&search_constraint=terms"	GO:0044237_cellular_metabolic_process) =HYPERLINK("http://www.ncbi.nih.gov/gquery/gquery.fcgi?term=PCSK5"	PCSK5) 1974 7 0.907210 -0.145196 336 344.03 1.023899
=HYPERLINK("http://www.godatabase.org/cgi-bin/go.cgi?query=GO:0044237&auto_wild_cards=yes&view=query&action=query&search_constraint=terms"	GO:0044237_cellular_metabolic_process) =HYPERLINK("http://www.ncbi.nih.gov/gquery/gquery.fcgi?term=CBFA2T2"	CBFA2T2) 1974 7 0.907210 -0.145196 336 344.03 1.023899
=HYPERLINK("http://www.godatabase.org/cgi-bin/go.cgi?query=GO:0044237&auto_wild_cards=yes&view=query&action=query&search_constraint=terms"	GO:0044237_cellular_metabolic_process) =HYPERLINK("http://www.ncbi.nih.gov/gquery/gquery.fcgi?term=HSD17B7"	HSD17B7) 1974 7 0.907210 -0.145196 336 344.03 1.023899
=HYPERLINK("http://www.godatabase.org/cgi-bin/go.cgi?query=GO:0007399&auto_wild_cards=yes&view=query&action=query&search_constraint=terms"	GO:0007399_nervous_system_development) =HYPERLINK("http://www.ncbi.nih.gov/gquery/gquery.fcgi?term=BMI1"	BMI1) 621 2 0.823940 -0.142671 337 344.49 1.022226
=HYPERLINK("http://www.godatabase.org/cgi-bin/go.cgi?query=GO:0007399&auto_wild_cards=yes&view=query&action=query&search_constraint=terms"	GO:0007399_nervous_system_development) =HYPERLINK("http://www.ncbi.nih.gov/gquery/gquery.fcgi?term=CADM1"	CADM1) 621 2 0.823940 -0.142671 337 344.49 1.022226
=HYPERLINK("http://www.godatabase.org/cgi-bin/go.cgi?query=GO:0009887&auto_wild_cards=yes&view=query&action=query&search_constraint=terms"	GO:0009887_organ_morphogenesis) =HYPERLINK("http://www.ncbi.nih.gov/gquery/gquery.fcgi?term=BMI1"	BMI1) 642 2 0.796989 -0.131903 338 345.41 1.021923
=HYPERLINK("http://www.godatabase.org/cgi-bin/go.cgi?query=GO:0009887&auto_wild_cards=yes&view=query&action=query&search_constraint=terms"	GO:0009887_organ_morphogenesis) =HYPERLINK("http://www.ncbi.nih.gov/gquery/gquery.fcgi?term=CBFA2T2"	CBFA2T2) 642 2 0.796989 -0.131903 338 345.41 1.021923
=HYPERLINK("http://www.godatabase.org/cgi-bin/go.cgi?query=GO:0006928&auto_wild_cards=yes&view=query&action=query&search_constraint=terms"	GO:0006928_cell_motion) =HYPERLINK("http://www.ncbi.nih.gov/gquery/gquery.fcgi?term=DOCK1"	DOCK1) 330 1 0.775253 -0.131695 340 346.63 1.019500
=HYPERLINK("http://www.godatabase.org/cgi-bin/go.cgi?query=GO:0051674&auto_wild_cards=yes&view=query&action=query&search_constraint=terms"	GO:0051674_localization_of_cell) =HYPERLINK("http://www.ncbi.nih.gov/gquery/gquery.fcgi?term=DOCK1"	DOCK1) 330 1 0.775253 -0.131695 340 346.63 1.019500
=HYPERLINK("http://www.godatabase.org/cgi-bin/go.cgi?query=GO:0043283&auto_wild_cards=yes&view=query&action=query&search_constraint=terms"	GO:0043283_biopolymer_metabolic_process) =HYPERLINK("http://www.ncbi.nih.gov/gquery/gquery.fcgi?term=BMI1"	BMI1) 1490 5 0.858501 -0.129667 341 348.11 1.020850
=HYPERLINK("http://www.godatabase.org/cgi-bin/go.cgi?query=GO:0043283&auto_wild_cards=yes&view=query&action=query&search_constraint=terms"	GO:0043283_biopolymer_metabolic_process) =HYPERLINK("http://www.ncbi.nih.gov/gquery/gquery.fcgi?term=AHCTF1"	AHCTF1) 1490 5 0.858501 -0.129667 341 348.11 1.020850
=HYPERLINK("http://www.godatabase.org/cgi-bin/go.cgi?query=GO:0043283&auto_wild_cards=yes&view=query&action=query&search_constraint=terms"	GO:0043283_biopolymer_metabolic_process) =HYPERLINK("http://www.ncbi.nih.gov/gquery/gquery.fcgi?term=CBFA2T2"	CBFA2T2) 1490 5 0.858501 -0.129667 341 348.11 1.020850
=HYPERLINK("http://www.godatabase.org/cgi-bin/go.cgi?query=GO:0043283&auto_wild_cards=yes&view=query&action=query&search_constraint=terms"	GO:0043283_biopolymer_metabolic_process) =HYPERLINK("http://www.ncbi.nih.gov/gquery/gquery.fcgi?term=PCSK5"	PCSK5) 1490 5 0.858501 -0.129667 341 348.11 1.020850
=HYPERLINK("http://www.godatabase.org/cgi-bin/go.cgi?query=GO:0043283&auto_wild_cards=yes&view=query&action=query&search_constraint=terms"	GO:0043283_biopolymer_metabolic_process) =HYPERLINK("http://www.ncbi.nih.gov/gquery/gquery.fcgi?term=STUB1"	STUB1) 1490 5 0.858501 -0.129667 341 348.11 1.020850
=HYPERLINK("http://www.godatabase.org/cgi-bin/go.cgi?query=GO:0007275&auto_wild_cards=yes&view=query&action=query&search_constraint=terms"	GO:0007275_multicellular_organismal_development) =HYPERLINK("http://www.ncbi.nih.gov/gquery/gquery.fcgi?term=BMI1"	BMI1) 1760 6 0.872159 -0.128096 342 348.29 1.018392
=HYPERLINK("http://www.godatabase.org/cgi-bin/go.cgi?query=GO:0007275&auto_wild_cards=yes&view=query&action=query&search_constraint=terms"	GO:0007275_multicellular_organismal_development) =HYPERLINK("http://www.ncbi.nih.gov/gquery/gquery.fcgi?term=CADM1"	CADM1) 1760 6 0.872159 -0.128096 342 348.29 1.018392
=HYPERLINK("http://www.godatabase.org/cgi-bin/go.cgi?query=GO:0007275&auto_wild_cards=yes&view=query&action=query&search_constraint=terms"	GO:0007275_multicellular_organismal_development) =HYPERLINK("http://www.ncbi.nih.gov/gquery/gquery.fcgi?term=NCAPG2"	NCAPG2) 1760 6 0.872159 -0.128096 342 348.29 1.018392
=HYPERLINK("http://www.godatabase.org/cgi-bin/go.cgi?query=GO:0007275&auto_wild_cards=yes&view=query&action=query&search_constraint=terms"	GO:0007275_multicellular_organismal_development) =HYPERLINK("http://www.ncbi.nih.gov/gquery/gquery.fcgi?term=BIRC5"	BIRC5) 1760 6 0.872159 -0.128096 342 348.29 1.018392
=HYPERLINK("http://www.godatabase.org/cgi-bin/go.cgi?query=GO:0007275&auto_wild_cards=yes&view=query&action=query&search_constraint=terms"	GO:0007275_multicellular_organismal_development) =HYPERLINK("http://www.ncbi.nih.gov/gquery/gquery.fcgi?term=CBFA2T2"	CBFA2T2) 1760 6 0.872159 -0.128096 342 348.29 1.018392
=HYPERLINK("http://www.godatabase.org/cgi-bin/go.cgi?query=GO:0007275&auto_wild_cards=yes&view=query&action=query&search_constraint=terms"	GO:0007275_multicellular_organismal_development) =HYPERLINK("http://www.ncbi.nih.gov/gquery/gquery.fcgi?term=PCSK5"	PCSK5) 1760 6 0.872159 -0.128096 342 348.29 1.018392
=HYPERLINK("http://www.godatabase.org/cgi-bin/go.cgi?query=GO:0009605&auto_wild_cards=yes&view=query&action=query&search_constraint=terms"	GO:0009605_response_to_external_stimulus) =HYPERLINK("http://www.ncbi.nih.gov/gquery/gquery.fcgi?term=LXN"	LXN) 339 1 0.754671 -0.125995 343 349.33 1.018455
=HYPERLINK("http://www.godatabase.org/cgi-bin/go.cgi?query=GO:0016070&auto_wild_cards=yes&view=query&action=query&search_constraint=terms"	GO:0016070_RNA_metabolic_process) =HYPERLINK("http://www.ncbi.nih.gov/gquery/gquery.fcgi?term=BMI1"	BMI1) 658 2 0.777609 -0.124232 344 350.65 1.019331
=HYPERLINK("http://www.godatabase.org/cgi-bin/go.cgi?query=GO:0016070&auto_wild_cards=yes&view=query&action=query&search_constraint=terms"	GO:0016070_RNA_metabolic_process) =HYPERLINK("http://www.ncbi.nih.gov/gquery/gquery.fcgi?term=CBFA2T2"	CBFA2T2) 658 2 0.777609 -0.124232 344 350.65 1.019331
=HYPERLINK("http://www.godatabase.org/cgi-bin/go.cgi?query=GO:0051649&auto_wild_cards=yes&view=query&action=query&search_constraint=terms"	GO:0051649_establishment_of_localization_in_cell) =HYPERLINK("http://www.ncbi.nih.gov/gquery/gquery.fcgi?term=AP3S1"	AP3S1) 342 1 0.748051 -0.124156 345 351.05 1.017536
=HYPERLINK("http://www.godatabase.org/cgi-bin/go.cgi?query=GO:0009653&auto_wild_cards=yes&view=query&action=query&search_constraint=terms"	GO:0009653_anatomical_structure_morphogenesis) =HYPERLINK("http://www.ncbi.nih.gov/gquery/gquery.fcgi?term=BMI1"	BMI1) 958 3 0.801148 -0.121533 346 351.73 1.016561
=HYPERLINK("http://www.godatabase.org/cgi-bin/go.cgi?query=GO:0009653&auto_wild_cards=yes&view=query&action=query&search_constraint=terms"	GO:0009653_anatomical_structure_morphogenesis) =HYPERLINK("http://www.ncbi.nih.gov/gquery/gquery.fcgi?term=PCSK5"	PCSK5) 958 3 0.801148 -0.121533 346 351.73 1.016561
=HYPERLINK("http://www.godatabase.org/cgi-bin/go.cgi?query=GO:0009653&auto_wild_cards=yes&view=query&action=query&search_constraint=terms"	GO:0009653_anatomical_structure_morphogenesis) =HYPERLINK("http://www.ncbi.nih.gov/gquery/gquery.fcgi?term=CBFA2T2"	CBFA2T2) 958 3 0.801148 -0.121533 346 351.73 1.016561
=HYPERLINK("http://www.godatabase.org/cgi-bin/go.cgi?query=GO:0065008&auto_wild_cards=yes&view=query&action=query&search_constraint=terms"	GO:0065008_regulation_of_biological_quality) =HYPERLINK("http://www.ncbi.nih.gov/gquery/gquery.fcgi?term=STUB1"	STUB1) 693 2 0.738336 -0.108919 347 356.21 1.026542
=HYPERLINK("http://www.godatabase.org/cgi-bin/go.cgi?query=GO:0065008&auto_wild_cards=yes&view=query&action=query&search_constraint=terms"	GO:0065008_regulation_of_biological_quality) =HYPERLINK("http://www.ncbi.nih.gov/gquery/gquery.fcgi?term=PCSK5"	PCSK5) 693 2 0.738336 -0.108919 347 356.21 1.026542
=HYPERLINK("http://www.godatabase.org/cgi-bin/go.cgi?query=GO:0051641&auto_wild_cards=yes&view=query&action=query&search_constraint=terms"	GO:0051641_cellular_localization) =HYPERLINK("http://www.ncbi.nih.gov/gquery/gquery.fcgi?term=AP3S1"	AP3S1) 370 1 0.691441 -0.108341 348 356.63 1.024799
=HYPERLINK("http://www.godatabase.org/cgi-bin/go.cgi?query=GO:0065007&auto_wild_cards=yes&view=query&action=query&search_constraint=terms"	GO:0065007_biological_regulation) =HYPERLINK("http://www.ncbi.nih.gov/gquery/gquery.fcgi?term=BMI1"	BMI1) 2593 9 0.887968 -0.106427 349 357.35 1.023926
=HYPERLINK("http://www.godatabase.org/cgi-bin/go.cgi?query=GO:0065007&auto_wild_cards=yes&view=query&action=query&search_constraint=terms"	GO:0065007_biological_regulation) =HYPERLINK("http://www.ncbi.nih.gov/gquery/gquery.fcgi?term=CADM1"	CADM1) 2593 9 0.887968 -0.106427 349 357.35 1.023926
=HYPERLINK("http://www.godatabase.org/cgi-bin/go.cgi?query=GO:0065007&auto_wild_cards=yes&view=query&action=query&search_constraint=terms"	GO:0065007_biological_regulation) =HYPERLINK("http://www.ncbi.nih.gov/gquery/gquery.fcgi?term=ST8SIA1"	ST8SIA1) 2593 9 0.887968 -0.106427 349 357.35 1.023926
=HYPERLINK("http://www.godatabase.org/cgi-bin/go.cgi?query=GO:0065007&auto_wild_cards=yes&view=query&action=query&search_constraint=terms"	GO:0065007_biological_regulation) =HYPERLINK("http://www.ncbi.nih.gov/gquery/gquery.fcgi?term=RAF1"	RAF1) 2593 9 0.887968 -0.106427 349 357.35 1.023926
=HYPERLINK("http://www.godatabase.org/cgi-bin/go.cgi?query=GO:0065007&auto_wild_cards=yes&view=query&action=query&search_constraint=terms"	GO:0065007_biological_regulation) =HYPERLINK("http://www.ncbi.nih.gov/gquery/gquery.fcgi?term=AHCTF1"	AHCTF1) 2593 9 0.887968 -0.106427 349 357.35 1.023926
=HYPERLINK("http://www.godatabase.org/cgi-bin/go.cgi?query=GO:0065007&auto_wild_cards=yes&view=query&action=query&search_constraint=terms"	GO:0065007_biological_regulation) =HYPERLINK("http://www.ncbi.nih.gov/gquery/gquery.fcgi?term=BIRC5"	BIRC5) 2593 9 0.887968 -0.106427 349 357.35 1.023926
=HYPERLINK("http://www.godatabase.org/cgi-bin/go.cgi?query=GO:0065007&auto_wild_cards=yes&view=query&action=query&search_constraint=terms"	GO:0065007_biological_regulation) =HYPERLINK("http://www.ncbi.nih.gov/gquery/gquery.fcgi?term=PCSK5"	PCSK5) 2593 9 0.887968 -0.106427 349 357.35 1.023926
=HYPERLINK("http://www.godatabase.org/cgi-bin/go.cgi?query=GO:0065007&auto_wild_cards=yes&view=query&action=query&search_constraint=terms"	GO:0065007_biological_regulation) =HYPERLINK("http://www.ncbi.nih.gov/gquery/gquery.fcgi?term=STUB1"	STUB1) 2593 9 0.887968 -0.106427 349 357.35 1.023926
=HYPERLINK("http://www.godatabase.org/cgi-bin/go.cgi?query=GO:0065007&auto_wild_cards=yes&view=query&action=query&search_constraint=terms"	GO:0065007_biological_regulation) =HYPERLINK("http://www.ncbi.nih.gov/gquery/gquery.fcgi?term=CBFA2T2"	CBFA2T2) 2593 9 0.887968 -0.106427 349 357.35 1.023926
=HYPERLINK("http://www.godatabase.org/cgi-bin/go.cgi?query=GO:0006139&auto_wild_cards=yes&view=query&action=query&search_constraint=terms"	GO:0006139_nucleobase__nucleoside__nucleotide_and_nucleic_acid_metabolic_process) =HYPERLINK("http://www.ncbi.nih.gov/gquery/gquery.fcgi?term=BMI1"	BMI1) 1002 3 0.765968 -0.105038 350 358.18 1.023371
=HYPERLINK("http://www.godatabase.org/cgi-bin/go.cgi?query=GO:0006139&auto_wild_cards=yes&view=query&action=query&search_constraint=terms"	GO:0006139_nucleobase__nucleoside__nucleotide_and_nucleic_acid_metabolic_process) =HYPERLINK("http://www.ncbi.nih.gov/gquery/gquery.fcgi?term=AHCTF1"	AHCTF1) 1002 3 0.765968 -0.105038 350 358.18 1.023371
=HYPERLINK("http://www.godatabase.org/cgi-bin/go.cgi?query=GO:0006139&auto_wild_cards=yes&view=query&action=query&search_constraint=terms"	GO:0006139_nucleobase__nucleoside__nucleotide_and_nucleic_acid_metabolic_process) =HYPERLINK("http://www.ncbi.nih.gov/gquery/gquery.fcgi?term=CBFA2T2"	CBFA2T2) 1002 3 0.765968 -0.105038 350 358.18 1.023371
=HYPERLINK("http://www.godatabase.org/cgi-bin/go.cgi?query=GO:0050789&auto_wild_cards=yes&view=query&action=query&search_constraint=terms"	GO:0050789_regulation_of_biological_process) =HYPERLINK("http://www.ncbi.nih.gov/gquery/gquery.fcgi?term=BMI1"	BMI1) 2357 8 0.868335 -0.102053 351 358.9 1.022507
=HYPERLINK("http://www.godatabase.org/cgi-bin/go.cgi?query=GO:0050789&auto_wild_cards=yes&view=query&action=query&search_constraint=terms"	GO:0050789_regulation_of_biological_process) =HYPERLINK("http://www.ncbi.nih.gov/gquery/gquery.fcgi?term=CADM1"	CADM1) 2357 8 0.868335 -0.102053 351 358.9 1.022507
=HYPERLINK("http://www.godatabase.org/cgi-bin/go.cgi?query=GO:0050789&auto_wild_cards=yes&view=query&action=query&search_constraint=terms"	GO:0050789_regulation_of_biological_process) =HYPERLINK("http://www.ncbi.nih.gov/gquery/gquery.fcgi?term=ST8SIA1"	ST8SIA1) 2357 8 0.868335 -0.102053 351 358.9 1.022507
=HYPERLINK("http://www.godatabase.org/cgi-bin/go.cgi?query=GO:0050789&auto_wild_cards=yes&view=query&action=query&search_constraint=terms"	GO:0050789_regulation_of_biological_process) =HYPERLINK("http://www.ncbi.nih.gov/gquery/gquery.fcgi?term=RAF1"	RAF1) 2357 8 0.868335 -0.102053 351 358.9 1.022507
=HYPERLINK("http://www.godatabase.org/cgi-bin/go.cgi?query=GO:0050789&auto_wild_cards=yes&view=query&action=query&search_constraint=terms"	GO:0050789_regulation_of_biological_process) =HYPERLINK("http://www.ncbi.nih.gov/gquery/gquery.fcgi?term=AHCTF1"	AHCTF1) 2357 8 0.868335 -0.102053 351 358.9 1.022507
=HYPERLINK("http://www.godatabase.org/cgi-bin/go.cgi?query=GO:0050789&auto_wild_cards=yes&view=query&action=query&search_constraint=terms"	GO:0050789_regulation_of_biological_process) =HYPERLINK("http://www.ncbi.nih.gov/gquery/gquery.fcgi?term=BIRC5"	BIRC5) 2357 8 0.868335 -0.102053 351 358.9 1.022507
=HYPERLINK("http://www.godatabase.org/cgi-bin/go.cgi?query=GO:0050789&auto_wild_cards=yes&view=query&action=query&search_constraint=terms"	GO:0050789_regulation_of_biological_process) =HYPERLINK("http://www.ncbi.nih.gov/gquery/gquery.fcgi?term=STUB1"	STUB1) 2357 8 0.868335 -0.102053 351 358.9 1.022507
=HYPERLINK("http://www.godatabase.org/cgi-bin/go.cgi?query=GO:0050789&auto_wild_cards=yes&view=query&action=query&search_constraint=terms"	GO:0050789_regulation_of_biological_process) =HYPERLINK("http://www.ncbi.nih.gov/gquery/gquery.fcgi?term=CBFA2T2"	CBFA2T2) 2357 8 0.868335 -0.102053 351 358.9 1.022507
=HYPERLINK("http://www.godatabase.org/cgi-bin/go.cgi?query=GO:0043170&auto_wild_cards=yes&view=query&action=query&search_constraint=terms"	GO:0043170_macromolecule_metabolic_process) =HYPERLINK("http://www.ncbi.nih.gov/gquery/gquery.fcgi?term=BMI1"	BMI1) 1576 5 0.811654 -0.100828 352 359.34 1.020852
=HYPERLINK("http://www.godatabase.org/cgi-bin/go.cgi?query=GO:0043170&auto_wild_cards=yes&view=query&action=query&search_constraint=terms"	GO:0043170_macromolecule_metabolic_process) =HYPERLINK("http://www.ncbi.nih.gov/gquery/gquery.fcgi?term=AHCTF1"	AHCTF1) 1576 5 0.811654 -0.100828 352 359.34 1.020852
=HYPERLINK("http://www.godatabase.org/cgi-bin/go.cgi?query=GO:0043170&auto_wild_cards=yes&view=query&action=query&search_constraint=terms"	GO:0043170_macromolecule_metabolic_process) =HYPERLINK("http://www.ncbi.nih.gov/gquery/gquery.fcgi?term=PCSK5"	PCSK5) 1576 5 0.811654 -0.100828 352 359.34 1.020852
=HYPERLINK("http://www.godatabase.org/cgi-bin/go.cgi?query=GO:0043170&auto_wild_cards=yes&view=query&action=query&search_constraint=terms"	GO:0043170_macromolecule_metabolic_process) =HYPERLINK("http://www.ncbi.nih.gov/gquery/gquery.fcgi?term=CBFA2T2"	CBFA2T2) 1576 5 0.811654 -0.100828 352 359.34 1.020852
=HYPERLINK("http://www.godatabase.org/cgi-bin/go.cgi?query=GO:0043170&auto_wild_cards=yes&view=query&action=query&search_constraint=terms"	GO:0043170_macromolecule_metabolic_process) =HYPERLINK("http://www.ncbi.nih.gov/gquery/gquery.fcgi?term=STUB1"	STUB1) 1576 5 0.811654 -0.100828 352 359.34 1.020852
=HYPERLINK("http://www.godatabase.org/cgi-bin/go.cgi?query=GO:0050877&auto_wild_cards=yes&view=query&action=query&search_constraint=terms"	GO:0050877_neurological_system_process) =HYPERLINK("http://www.ncbi.nih.gov/gquery/gquery.fcgi?term=LXN"	LXN) 390 1 0.655983 -0.098386 353 360.73 1.021898
=HYPERLINK("http://www.godatabase.org/cgi-bin/go.cgi?query=GO:0008152&auto_wild_cards=yes&view=query&action=query&search_constraint=terms"	GO:0008152_metabolic_process) =HYPERLINK("http://www.ncbi.nih.gov/gquery/gquery.fcgi?term=BMI1"	BMI1) 2133 7 0.839584 -0.093045 354 361.75 1.021893
=HYPERLINK("http://www.godatabase.org/cgi-bin/go.cgi?query=GO:0008152&auto_wild_cards=yes&view=query&action=query&search_constraint=terms"	GO:0008152_metabolic_process) =HYPERLINK("http://www.ncbi.nih.gov/gquery/gquery.fcgi?term=CYP51"	CYP51) 2133 7 0.839584 -0.093045 354 361.75 1.021893
=HYPERLINK("http://www.godatabase.org/cgi-bin/go.cgi?query=GO:0008152&auto_wild_cards=yes&view=query&action=query&search_constraint=terms"	GO:0008152_metabolic_process) =HYPERLINK("http://www.ncbi.nih.gov/gquery/gquery.fcgi?term=AHCTF1"	AHCTF1) 2133 7 0.839584 -0.093045 354 361.75 1.021893
=HYPERLINK("http://www.godatabase.org/cgi-bin/go.cgi?query=GO:0008152&auto_wild_cards=yes&view=query&action=query&search_constraint=terms"	GO:0008152_metabolic_process) =HYPERLINK("http://www.ncbi.nih.gov/gquery/gquery.fcgi?term=PCSK5"	PCSK5) 2133 7 0.839584 -0.093045 354 361.75 1.021893
=HYPERLINK("http://www.godatabase.org/cgi-bin/go.cgi?query=GO:0008152&auto_wild_cards=yes&view=query&action=query&search_constraint=terms"	GO:0008152_metabolic_process) =HYPERLINK("http://www.ncbi.nih.gov/gquery/gquery.fcgi?term=STUB1"	STUB1) 2133 7 0.839584 -0.093045 354 361.75 1.021893
=HYPERLINK("http://www.godatabase.org/cgi-bin/go.cgi?query=GO:0008152&auto_wild_cards=yes&view=query&action=query&search_constraint=terms"	GO:0008152_metabolic_process) =HYPERLINK("http://www.ncbi.nih.gov/gquery/gquery.fcgi?term=CBFA2T2"	CBFA2T2) 2133 7 0.839584 -0.093045 354 361.75 1.021893
=HYPERLINK("http://www.godatabase.org/cgi-bin/go.cgi?query=GO:0008152&auto_wild_cards=yes&view=query&action=query&search_constraint=terms"	GO:0008152_metabolic_process) =HYPERLINK("http://www.ncbi.nih.gov/gquery/gquery.fcgi?term=HSD17B7"	HSD17B7) 2133 7 0.839584 -0.093045 354 361.75 1.021893
=HYPERLINK("http://www.godatabase.org/cgi-bin/go.cgi?query=GO:0042221&auto_wild_cards=yes&view=query&action=query&search_constraint=terms"	GO:0042221_response_to_chemical_stimulus) =HYPERLINK("http://www.ncbi.nih.gov/gquery/gquery.fcgi?term=EIF4A2"	EIF4A2) 409 1 0.625509 -0.089830 355 362.14 1.020113
=HYPERLINK("http://www.godatabase.org/cgi-bin/go.cgi?query=GO:0007242&auto_wild_cards=yes&view=query&action=query&search_constraint=terms"	GO:0007242_intracellular_signaling_cascade) =HYPERLINK("http://www.ncbi.nih.gov/gquery/gquery.fcgi?term=RAF1"	RAF1) 411 1 0.622466 -0.088976 356 362.64 1.018652
=HYPERLINK("http://www.godatabase.org/cgi-bin/go.cgi?query=GO:0010604&auto_wild_cards=yes&view=query&action=query&search_constraint=terms"	GO:0010604_positive_regulation_of_macromolecule_metabolic_process) =HYPERLINK("http://www.ncbi.nih.gov/gquery/gquery.fcgi?term=STUB1"	STUB1) 433 1 0.590839 -0.080130 357 365.53 1.023894
=HYPERLINK("http://www.godatabase.org/cgi-bin/go.cgi?query=GO:0032501&auto_wild_cards=yes&view=query&action=query&search_constraint=terms"	GO:0032501_multicellular_organismal_process) =HYPERLINK("http://www.ncbi.nih.gov/gquery/gquery.fcgi?term=BMI1"	BMI1) 2183 7 0.820354 -0.080092 358 365.65 1.021369
=HYPERLINK("http://www.godatabase.org/cgi-bin/go.cgi?query=GO:0032501&auto_wild_cards=yes&view=query&action=query&search_constraint=terms"	GO:0032501_multicellular_organismal_process) =HYPERLINK("http://www.ncbi.nih.gov/gquery/gquery.fcgi?term=CADM1"	CADM1) 2183 7 0.820354 -0.080092 358 365.65 1.021369
=HYPERLINK("http://www.godatabase.org/cgi-bin/go.cgi?query=GO:0032501&auto_wild_cards=yes&view=query&action=query&search_constraint=terms"	GO:0032501_multicellular_organismal_process) =HYPERLINK("http://www.ncbi.nih.gov/gquery/gquery.fcgi?term=NCAPG2"	NCAPG2) 2183 7 0.820354 -0.080092 358 365.65 1.021369
=HYPERLINK("http://www.godatabase.org/cgi-bin/go.cgi?query=GO:0032501&auto_wild_cards=yes&view=query&action=query&search_constraint=terms"	GO:0032501_multicellular_organismal_process) =HYPERLINK("http://www.ncbi.nih.gov/gquery/gquery.fcgi?term=LXN"	LXN) 2183 7 0.820354 -0.080092 358 365.65 1.021369
=HYPERLINK("http://www.godatabase.org/cgi-bin/go.cgi?query=GO:0032501&auto_wild_cards=yes&view=query&action=query&search_constraint=terms"	GO:0032501_multicellular_organismal_process) =HYPERLINK("http://www.ncbi.nih.gov/gquery/gquery.fcgi?term=BIRC5"	BIRC5) 2183 7 0.820354 -0.080092 358 365.65 1.021369
=HYPERLINK("http://www.godatabase.org/cgi-bin/go.cgi?query=GO:0032501&auto_wild_cards=yes&view=query&action=query&search_constraint=terms"	GO:0032501_multicellular_organismal_process) =HYPERLINK("http://www.ncbi.nih.gov/gquery/gquery.fcgi?term=CBFA2T2"	CBFA2T2) 2183 7 0.820354 -0.080092 358 365.65 1.021369
=HYPERLINK("http://www.godatabase.org/cgi-bin/go.cgi?query=GO:0032501&auto_wild_cards=yes&view=query&action=query&search_constraint=terms"	GO:0032501_multicellular_organismal_process) =HYPERLINK("http://www.ncbi.nih.gov/gquery/gquery.fcgi?term=PCSK5"	PCSK5) 2183 7 0.820354 -0.080092 358 365.65 1.021369
=HYPERLINK("http://www.godatabase.org/cgi-bin/go.cgi?query=GO:0006357&auto_wild_cards=yes&view=query&action=query&search_constraint=terms"	GO:0006357_regulation_of_transcription_from_RNA_polymerase_II_promoter) =HYPERLINK("http://www.ncbi.nih.gov/gquery/gquery.fcgi?term=BMI1"	BMI1) 435 1 0.588123 -0.079373 359 366.12 1.019833
=HYPERLINK("http://www.godatabase.org/cgi-bin/go.cgi?query=GO:0031325&auto_wild_cards=yes&view=query&action=query&search_constraint=terms"	GO:0031325_positive_regulation_of_cellular_metabolic_process) =HYPERLINK("http://www.ncbi.nih.gov/gquery/gquery.fcgi?term=STUB1"	STUB1) 442 1 0.578808 -0.076781 360 367.19 1.019972
=HYPERLINK("http://www.godatabase.org/cgi-bin/go.cgi?query=GO:0006366&auto_wild_cards=yes&view=query&action=query&search_constraint=terms"	GO:0006366_transcription_from_RNA_polymerase_II_promoter) =HYPERLINK("http://www.ncbi.nih.gov/gquery/gquery.fcgi?term=BMI1"	BMI1) 444 1 0.576201 -0.076057 361 367.87 1.019030
=HYPERLINK("http://www.godatabase.org/cgi-bin/go.cgi?query=GO:0010926&auto_wild_cards=yes&view=query&action=query&search_constraint=terms"	GO:0010926_anatomical_structure_formation) =HYPERLINK("http://www.ncbi.nih.gov/gquery/gquery.fcgi?term=TFAM"	TFAM) 447 1 0.572334 -0.074984 362 368.18 1.017072
=HYPERLINK("http://www.godatabase.org/cgi-bin/go.cgi?query=GO:0034960&auto_wild_cards=yes&view=query&action=query&search_constraint=terms"	GO:0034960_cellular_biopolymer_metabolic_process) =HYPERLINK("http://www.ncbi.nih.gov/gquery/gquery.fcgi?term=BMI1"	BMI1) 1395 4 0.733572 -0.074465 363 368.31 1.014628
=HYPERLINK("http://www.godatabase.org/cgi-bin/go.cgi?query=GO:0034960&auto_wild_cards=yes&view=query&action=query&search_constraint=terms"	GO:0034960_cellular_biopolymer_metabolic_process) =HYPERLINK("http://www.ncbi.nih.gov/gquery/gquery.fcgi?term=AHCTF1"	AHCTF1) 1395 4 0.733572 -0.074465 363 368.31 1.014628
=HYPERLINK("http://www.godatabase.org/cgi-bin/go.cgi?query=GO:0034960&auto_wild_cards=yes&view=query&action=query&search_constraint=terms"	GO:0034960_cellular_biopolymer_metabolic_process) =HYPERLINK("http://www.ncbi.nih.gov/gquery/gquery.fcgi?term=STUB1"	STUB1) 1395 4 0.733572 -0.074465 363 368.31 1.014628
=HYPERLINK("http://www.godatabase.org/cgi-bin/go.cgi?query=GO:0034960&auto_wild_cards=yes&view=query&action=query&search_constraint=terms"	GO:0034960_cellular_biopolymer_metabolic_process) =HYPERLINK("http://www.ncbi.nih.gov/gquery/gquery.fcgi?term=CBFA2T2"	CBFA2T2) 1395 4 0.733572 -0.074465 363 368.31 1.014628
=HYPERLINK("http://www.godatabase.org/cgi-bin/go.cgi?query=GO:0048856&auto_wild_cards=yes&view=query&action=query&search_constraint=terms"	GO:0048856_anatomical_structure_development) =HYPERLINK("http://www.ncbi.nih.gov/gquery/gquery.fcgi?term=BMI1"	BMI1) 1688 5 0.757800 -0.071366 364 369.44 1.014945
=HYPERLINK("http://www.godatabase.org/cgi-bin/go.cgi?query=GO:0048856&auto_wild_cards=yes&view=query&action=query&search_constraint=terms"	GO:0048856_anatomical_structure_development) =HYPERLINK("http://www.ncbi.nih.gov/gquery/gquery.fcgi?term=CADM1"	CADM1) 1688 5 0.757800 -0.071366 364 369.44 1.014945
=HYPERLINK("http://www.godatabase.org/cgi-bin/go.cgi?query=GO:0048856&auto_wild_cards=yes&view=query&action=query&search_constraint=terms"	GO:0048856_anatomical_structure_development) =HYPERLINK("http://www.ncbi.nih.gov/gquery/gquery.fcgi?term=NCAPG2"	NCAPG2) 1688 5 0.757800 -0.071366 364 369.44 1.014945
=HYPERLINK("http://www.godatabase.org/cgi-bin/go.cgi?query=GO:0048856&auto_wild_cards=yes&view=query&action=query&search_constraint=terms"	GO:0048856_anatomical_structure_development) =HYPERLINK("http://www.ncbi.nih.gov/gquery/gquery.fcgi?term=PCSK5"	PCSK5) 1688 5 0.757800 -0.071366 364 369.44 1.014945
=HYPERLINK("http://www.godatabase.org/cgi-bin/go.cgi?query=GO:0048856&auto_wild_cards=yes&view=query&action=query&search_constraint=terms"	GO:0048856_anatomical_structure_development) =HYPERLINK("http://www.ncbi.nih.gov/gquery/gquery.fcgi?term=CBFA2T2"	CBFA2T2) 1688 5 0.757800 -0.071366 364 369.44 1.014945
=HYPERLINK("http://www.godatabase.org/cgi-bin/go.cgi?query=GO:0009893&auto_wild_cards=yes&view=query&action=query&search_constraint=terms"	GO:0009893_positive_regulation_of_metabolic_process) =HYPERLINK("http://www.ncbi.nih.gov/gquery/gquery.fcgi?term=STUB1"	STUB1) 458 1 0.558588 -0.071182 365 370.2 1.014247
=HYPERLINK("http://www.godatabase.org/cgi-bin/go.cgi?query=GO:0006807&auto_wild_cards=yes&view=query&action=query&search_constraint=terms"	GO:0006807_nitrogen_compound_metabolic_process) =HYPERLINK("http://www.ncbi.nih.gov/gquery/gquery.fcgi?term=BMI1"	BMI1) 1147 3 0.669137 -0.063838 366 371.19 1.014180
=HYPERLINK("http://www.godatabase.org/cgi-bin/go.cgi?query=GO:0006807&auto_wild_cards=yes&view=query&action=query&search_constraint=terms"	GO:0006807_nitrogen_compound_metabolic_process) =HYPERLINK("http://www.ncbi.nih.gov/gquery/gquery.fcgi?term=AHCTF1"	AHCTF1) 1147 3 0.669137 -0.063838 366 371.19 1.014180
=HYPERLINK("http://www.godatabase.org/cgi-bin/go.cgi?query=GO:0006807&auto_wild_cards=yes&view=query&action=query&search_constraint=terms"	GO:0006807_nitrogen_compound_metabolic_process) =HYPERLINK("http://www.ncbi.nih.gov/gquery/gquery.fcgi?term=CBFA2T2"	CBFA2T2) 1147 3 0.669137 -0.063838 366 371.19 1.014180
=HYPERLINK("http://www.godatabase.org/cgi-bin/go.cgi?query=GO:0003008&auto_wild_cards=yes&view=query&action=query&search_constraint=terms"	GO:0003008_system_process) =HYPERLINK("http://www.ncbi.nih.gov/gquery/gquery.fcgi?term=LXN"	LXN) 516 1 0.495801 -0.054167 367 372.6 1.015259
=HYPERLINK("http://www.godatabase.org/cgi-bin/go.cgi?query=GO:0009888&auto_wild_cards=yes&view=query&action=query&search_constraint=terms"	GO:0009888_tissue_development) =HYPERLINK("http://www.ncbi.nih.gov/gquery/gquery.fcgi?term=CBFA2T2"	CBFA2T2) 525 1 0.487302 -0.051925 368 372.91 1.013342
=HYPERLINK("http://www.godatabase.org/cgi-bin/go.cgi?query=GO:0032502&auto_wild_cards=yes&view=query&action=query&search_constraint=terms"	GO:0032502_developmental_process) =HYPERLINK("http://www.ncbi.nih.gov/gquery/gquery.fcgi?term=BMI1"	BMI1) 2060 6 0.745146 -0.051336 369 373.03 1.010921
=HYPERLINK("http://www.godatabase.org/cgi-bin/go.cgi?query=GO:0032502&auto_wild_cards=yes&view=query&action=query&search_constraint=terms"	GO:0032502_developmental_process) =HYPERLINK("http://www.ncbi.nih.gov/gquery/gquery.fcgi?term=CADM1"	CADM1) 2060 6 0.745146 -0.051336 369 373.03 1.010921
=HYPERLINK("http://www.godatabase.org/cgi-bin/go.cgi?query=GO:0032502&auto_wild_cards=yes&view=query&action=query&search_constraint=terms"	GO:0032502_developmental_process) =HYPERLINK("http://www.ncbi.nih.gov/gquery/gquery.fcgi?term=NCAPG2"	NCAPG2) 2060 6 0.745146 -0.051336 369 373.03 1.010921
=HYPERLINK("http://www.godatabase.org/cgi-bin/go.cgi?query=GO:0032502&auto_wild_cards=yes&view=query&action=query&search_constraint=terms"	GO:0032502_developmental_process) =HYPERLINK("http://www.ncbi.nih.gov/gquery/gquery.fcgi?term=BIRC5"	BIRC5) 2060 6 0.745146 -0.051336 369 373.03 1.010921
=HYPERLINK("http://www.godatabase.org/cgi-bin/go.cgi?query=GO:0032502&auto_wild_cards=yes&view=query&action=query&search_constraint=terms"	GO:0032502_developmental_process) =HYPERLINK("http://www.ncbi.nih.gov/gquery/gquery.fcgi?term=CBFA2T2"	CBFA2T2) 2060 6 0.745146 -0.051336 369 373.03 1.010921
=HYPERLINK("http://www.godatabase.org/cgi-bin/go.cgi?query=GO:0032502&auto_wild_cards=yes&view=query&action=query&search_constraint=terms"	GO:0032502_developmental_process) =HYPERLINK("http://www.ncbi.nih.gov/gquery/gquery.fcgi?term=PCSK5"	PCSK5) 2060 6 0.745146 -0.051336 369 373.03 1.010921
=HYPERLINK("http://www.godatabase.org/cgi-bin/go.cgi?query=GO:0051239&auto_wild_cards=yes&view=query&action=query&search_constraint=terms"	GO:0051239_regulation_of_multicellular_organismal_process) =HYPERLINK("http://www.ncbi.nih.gov/gquery/gquery.fcgi?term=BMI1"	BMI1) 587 1 0.435832 -0.038813 370 376.23 1.016838
=HYPERLINK("http://www.godatabase.org/cgi-bin/go.cgi?query=GO:0007166&auto_wild_cards=yes&view=query&action=query&search_constraint=terms"	GO:0007166_cell_surface_receptor_linked_signal_transduction) =HYPERLINK("http://www.ncbi.nih.gov/gquery/gquery.fcgi?term=RAF1"	RAF1) 597 1 0.428532 -0.037032 371 377.09 1.016415
=HYPERLINK("http://www.godatabase.org/cgi-bin/go.cgi?query=GO:0048731&auto_wild_cards=yes&view=query&action=query&search_constraint=terms"	GO:0048731_system_development) =HYPERLINK("http://www.ncbi.nih.gov/gquery/gquery.fcgi?term=BMI1"	BMI1) 1609 4 0.636006 -0.035560 372 377.22 1.014032
=HYPERLINK("http://www.godatabase.org/cgi-bin/go.cgi?query=GO:0048731&auto_wild_cards=yes&view=query&action=query&search_constraint=terms"	GO:0048731_system_development) =HYPERLINK("http://www.ncbi.nih.gov/gquery/gquery.fcgi?term=CADM1"	CADM1) 1609 4 0.636006 -0.035560 372 377.22 1.014032
=HYPERLINK("http://www.godatabase.org/cgi-bin/go.cgi?query=GO:0048731&auto_wild_cards=yes&view=query&action=query&search_constraint=terms"	GO:0048731_system_development) =HYPERLINK("http://www.ncbi.nih.gov/gquery/gquery.fcgi?term=CBFA2T2"	CBFA2T2) 1609 4 0.636006 -0.035560 372 377.22 1.014032
=HYPERLINK("http://www.godatabase.org/cgi-bin/go.cgi?query=GO:0048731&auto_wild_cards=yes&view=query&action=query&search_constraint=terms"	GO:0048731_system_development) =HYPERLINK("http://www.ncbi.nih.gov/gquery/gquery.fcgi?term=PCSK5"	PCSK5) 1609 4 0.636006 -0.035560 372 377.22 1.014032
=HYPERLINK("http://www.godatabase.org/cgi-bin/go.cgi?query=GO:0048513&auto_wild_cards=yes&view=query&action=query&search_constraint=terms"	GO:0048513_organ_development) =HYPERLINK("http://www.ncbi.nih.gov/gquery/gquery.fcgi?term=BMI1"	BMI1) 1365 3 0.562271 -0.028463 373 378.38 1.014424
=HYPERLINK("http://www.godatabase.org/cgi-bin/go.cgi?query=GO:0048513&auto_wild_cards=yes&view=query&action=query&search_constraint=terms"	GO:0048513_organ_development) =HYPERLINK("http://www.ncbi.nih.gov/gquery/gquery.fcgi?term=CBFA2T2"	CBFA2T2) 1365 3 0.562271 -0.028463 373 378.38 1.014424
=HYPERLINK("http://www.godatabase.org/cgi-bin/go.cgi?query=GO:0048513&auto_wild_cards=yes&view=query&action=query&search_constraint=terms"	GO:0048513_organ_development) =HYPERLINK("http://www.ncbi.nih.gov/gquery/gquery.fcgi?term=PCSK5"	PCSK5) 1365 3 0.562271 -0.028463 373 378.38 1.014424
=HYPERLINK("http://www.godatabase.org/cgi-bin/go.cgi?query=GO:0051179&auto_wild_cards=yes&view=query&action=query&search_constraint=terms"	GO:0051179_localization) =HYPERLINK("http://www.ncbi.nih.gov/gquery/gquery.fcgi?term=DOCK1"	DOCK1) 1058 2 0.483617 -0.025793 374 379.27 1.014091
=HYPERLINK("http://www.godatabase.org/cgi-bin/go.cgi?query=GO:0051179&auto_wild_cards=yes&view=query&action=query&search_constraint=terms"	GO:0051179_localization) =HYPERLINK("http://www.ncbi.nih.gov/gquery/gquery.fcgi?term=AP3S1"	AP3S1) 1058 2 0.483617 -0.025793 374 379.27 1.014091
=HYPERLINK("http://www.godatabase.org/cgi-bin/go.cgi?query=GO:0030154&auto_wild_cards=yes&view=query&action=query&search_constraint=terms"	GO:0030154_cell_differentiation) =HYPERLINK("http://www.ncbi.nih.gov/gquery/gquery.fcgi?term=BMI1"	BMI1) 1060 2 0.482704 -0.025579 375 379.36 1.011627
=HYPERLINK("http://www.godatabase.org/cgi-bin/go.cgi?query=GO:0030154&auto_wild_cards=yes&view=query&action=query&search_constraint=terms"	GO:0030154_cell_differentiation) =HYPERLINK("http://www.ncbi.nih.gov/gquery/gquery.fcgi?term=CBFA2T2"	CBFA2T2) 1060 2 0.482704 -0.025579 375 379.36 1.011627
=HYPERLINK("http://www.godatabase.org/cgi-bin/go.cgi?query=GO:0006810&auto_wild_cards=yes&view=query&action=query&search_constraint=terms"	GO:0006810_transport) =HYPERLINK("http://www.ncbi.nih.gov/gquery/gquery.fcgi?term=AP3S1"	AP3S1) 718 1 0.356314 -0.020915 376 380.64 1.012340
=HYPERLINK("http://www.godatabase.org/cgi-bin/go.cgi?query=GO:0048869&auto_wild_cards=yes&view=query&action=query&search_constraint=terms"	GO:0048869_cellular_developmental_process) =HYPERLINK("http://www.ncbi.nih.gov/gquery/gquery.fcgi?term=BMI1"	BMI1) 1113 2 0.459718 -0.020457 377 380.83 1.010159
=HYPERLINK("http://www.godatabase.org/cgi-bin/go.cgi?query=GO:0048869&auto_wild_cards=yes&view=query&action=query&search_constraint=terms"	GO:0048869_cellular_developmental_process) =HYPERLINK("http://www.ncbi.nih.gov/gquery/gquery.fcgi?term=CBFA2T2"	CBFA2T2) 1113 2 0.459718 -0.020457 377 380.83 1.010159
=HYPERLINK("http://www.godatabase.org/cgi-bin/go.cgi?query=GO:0051234&auto_wild_cards=yes&view=query&action=query&search_constraint=terms"	GO:0051234_establishment_of_localization) =HYPERLINK("http://www.ncbi.nih.gov/gquery/gquery.fcgi?term=AP3S1"	AP3S1) 729 1 0.350937 -0.019848 378 381.09 1.008175
=HYPERLINK("http://www.godatabase.org/cgi-bin/go.cgi?query=GO:0007165&auto_wild_cards=yes&view=query&action=query&search_constraint=terms"	GO:0007165_signal_transduction) =HYPERLINK("http://www.ncbi.nih.gov/gquery/gquery.fcgi?term=RAF1"	RAF1) 915 1 0.279599 -0.008064 379 383.71 1.012427
=HYPERLINK("http://www.godatabase.org/cgi-bin/go.cgi?query=GO:0007154&auto_wild_cards=yes&view=query&action=query&search_constraint=terms"	GO:0007154_cell_communication) =HYPERLINK("http://www.ncbi.nih.gov/gquery/gquery.fcgi?term=RAF1"	RAF1) 1096 1 0.233425 -0.003236 380 384.71 1.012395
=HYPERLINK("http://www.godatabase.org/cgi-bin/go.cgi?query=GO:0008150&auto_wild_cards=yes&view=query&action=query&search_constraint=terms"	GO:0008150_biological_process) =HYPERLINK("http://www.ncbi.nih.gov/gquery/gquery.fcgi?term=CYP51"	CYP51) 4605 18 1.000000 0.000000 1894 1893.87 0.999931
=HYPERLINK("http://www.godatabase.org/cgi-bin/go.cgi?query=GO:0008150&auto_wild_cards=yes&view=query&action=query&search_constraint=terms"	GO:0008150_biological_process) =HYPERLINK("http://www.ncbi.nih.gov/gquery/gquery.fcgi?term=BMI1"	BMI1) 4605 18 1.000000 0.000000 1894 1893.87 0.999931
=HYPERLINK("http://www.godatabase.org/cgi-bin/go.cgi?query=GO:0008150&auto_wild_cards=yes&view=query&action=query&search_constraint=terms"	GO:0008150_biological_process) =HYPERLINK("http://www.ncbi.nih.gov/gquery/gquery.fcgi?term=CADM1"	CADM1) 4605 18 1.000000 0.000000 1894 1893.87 0.999931
=HYPERLINK("http://www.godatabase.org/cgi-bin/go.cgi?query=GO:0008150&auto_wild_cards=yes&view=query&action=query&search_constraint=terms"	GO:0008150_biological_process) =HYPERLINK("http://www.ncbi.nih.gov/gquery/gquery.fcgi?term=LXN"	LXN) 4605 18 1.000000 0.000000 1894 1893.87 0.999931
=HYPERLINK("http://www.godatabase.org/cgi-bin/go.cgi?query=GO:0008150&auto_wild_cards=yes&view=query&action=query&search_constraint=terms"	GO:0008150_biological_process) =HYPERLINK("http://www.ncbi.nih.gov/gquery/gquery.fcgi?term=ST8SIA1"	ST8SIA1) 4605 18 1.000000 0.000000 1894 1893.87 0.999931
=HYPERLINK("http://www.godatabase.org/cgi-bin/go.cgi?query=GO:0008150&auto_wild_cards=yes&view=query&action=query&search_constraint=terms"	GO:0008150_biological_process) =HYPERLINK("http://www.ncbi.nih.gov/gquery/gquery.fcgi?term=RAF1"	RAF1) 4605 18 1.000000 0.000000 1894 1893.87 0.999931
=HYPERLINK("http://www.godatabase.org/cgi-bin/go.cgi?query=GO:0008150&auto_wild_cards=yes&view=query&action=query&search_constraint=terms"	GO:0008150_biological_process) =HYPERLINK("http://www.ncbi.nih.gov/gquery/gquery.fcgi?term=AHCTF1"	AHCTF1) 4605 18 1.000000 0.000000 1894 1893.87 0.999931
=HYPERLINK("http://www.godatabase.org/cgi-bin/go.cgi?query=GO:0008150&auto_wild_cards=yes&view=query&action=query&search_constraint=terms"	GO:0008150_biological_process) =HYPERLINK("http://www.ncbi.nih.gov/gquery/gquery.fcgi?term=AP3S1"	AP3S1) 4605 18 1.000000 0.000000 1894 1893.87 0.999931
=HYPERLINK("http://www.godatabase.org/cgi-bin/go.cgi?query=GO:0008150&auto_wild_cards=yes&view=query&action=query&search_constraint=terms"	GO:0008150_biological_process) =HYPERLINK("http://www.ncbi.nih.gov/gquery/gquery.fcgi?term=BIRC5"	BIRC5) 4605 18 1.000000 0.000000 1894 1893.87 0.999931
=HYPERLINK("http://www.godatabase.org/cgi-bin/go.cgi?query=GO:0008150&auto_wild_cards=yes&view=query&action=query&search_constraint=terms"	GO:0008150_biological_process) =HYPERLINK("http://www.ncbi.nih.gov/gquery/gquery.fcgi?term=CBFA2T2"	CBFA2T2) 4605 18 1.000000 0.000000 1894 1893.87 0.999931
=HYPERLINK("http://www.godatabase.org/cgi-bin/go.cgi?query=GO:0008150&auto_wild_cards=yes&view=query&action=query&search_constraint=terms"	GO:0008150_biological_process) =HYPERLINK("http://www.ncbi.nih.gov/gquery/gquery.fcgi?term=STUB1"	STUB1) 4605 18 1.000000 0.000000 1894 1893.87 0.999931
=HYPERLINK("http://www.godatabase.org/cgi-bin/go.cgi?query=GO:0008150&auto_wild_cards=yes&view=query&action=query&search_constraint=terms"	GO:0008150_biological_process) =HYPERLINK("http://www.ncbi.nih.gov/gquery/gquery.fcgi?term=TFAM"	TFAM) 4605 18 1.000000 0.000000 1894 1893.87 0.999931
=HYPERLINK("http://www.godatabase.org/cgi-bin/go.cgi?query=GO:0008150&auto_wild_cards=yes&view=query&action=query&search_constraint=terms"	GO:0008150_biological_process) =HYPERLINK("http://www.ncbi.nih.gov/gquery/gquery.fcgi?term=DOCK1"	DOCK1) 4605 18 1.000000 0.000000 1894 1893.87 0.999931
=HYPERLINK("http://www.godatabase.org/cgi-bin/go.cgi?query=GO:0008150&auto_wild_cards=yes&view=query&action=query&search_constraint=terms"	GO:0008150_biological_process) =HYPERLINK("http://www.ncbi.nih.gov/gquery/gquery.fcgi?term=NCAPG2"	NCAPG2) 4605 18 1.000000 0.000000 1894 1893.87 0.999931
=HYPERLINK("http://www.godatabase.org/cgi-bin/go.cgi?query=GO:0008150&auto_wild_cards=yes&view=query&action=query&search_constraint=terms"	GO:0008150_biological_process) =HYPERLINK("http://www.ncbi.nih.gov/gquery/gquery.fcgi?term=EIF4A2"	EIF4A2) 4605 18 1.000000 0.000000 1894 1893.87 0.999931
=HYPERLINK("http://www.godatabase.org/cgi-bin/go.cgi?query=GO:0008150&auto_wild_cards=yes&view=query&action=query&search_constraint=terms"	GO:0008150_biological_process) =HYPERLINK("http://www.ncbi.nih.gov/gquery/gquery.fcgi?term=IFT81"	IFT81) 4605 18 1.000000 0.000000 1894 1893.87 0.999931
=HYPERLINK("http://www.godatabase.org/cgi-bin/go.cgi?query=GO:0008150&auto_wild_cards=yes&view=query&action=query&search_constraint=terms"	GO:0008150_biological_process) =HYPERLINK("http://www.ncbi.nih.gov/gquery/gquery.fcgi?term=PCSK5"	PCSK5) 4605 18 1.000000 0.000000 1894 1893.87 0.999931
=HYPERLINK("http://www.godatabase.org/cgi-bin/go.cgi?query=GO:0008150&auto_wild_cards=yes&view=query&action=query&search_constraint=terms"	GO:0008150_biological_process) =HYPERLINK("http://www.ncbi.nih.gov/gquery/gquery.fcgi?term=HSD17B7"	HSD17B7) 4605 18 1.000000 0.000000 1894 1893.87 0.999931
