# Supplementary material for: RedundancyMiner: De-replication of redundant GO categories in microarray and proteomics analysis
Source: BMC Bioinformatics. 2011 Feb 10;12:52. doi: 10.1186/1471-2105-12-52 (PMC3223614; doi:10.1186/1471-2105-12-52)
Supplement: Additional file 8 — Retinal development HTGM download. compressed package of the results of running HTGM on the retinal development genes list. [file 1471-2105-12-52-S8.ZIP › SCENARIO_2_MODIFIED/total.txt.total.txt.dir/Exp1_BestClusterMap_LEIGS_KM_24.csv.join.2.txt.dir/Exp1_BestClusterMap_LEIGS_KM_24.csv.join.2.txt.change.xls]

=HYPERLINK("http://discover.nci.nih.gov/gominer/hi-thruput-defs.jsp#GO"	HYPERLINKED GO CATEGORY) =HYPERLINK("http://discover.nci.nih.gov/gominer/hi-thruput-defs.jsp#Total"	TOTAL GENES) =HYPERLINK("http://discover.nci.nih.gov/gominer/hi-thruput-defs.jsp#CHANGED"	CHANGED GENES) =HYPERLINK("http://discover.nci.nih.gov/gominer/hi-thruput-defs.jsp#ENRICH"	ENRICHMENT) =HYPERLINK("http://discover.nci.nih.gov/gominer/hi-thruput-defs.jsp#LOG10"	LOG10(p)) =HYPERLINK("http://discover.nci.nih.gov/gominer/hi-thruput-defs.jsp#NUMB"	CUMULATIVE NUMBER OF CATEGORIES) =HYPERLINK("http://discover.nci.nih.gov/gominer/hi-thruput-defs.jsp#RLB"	CUMULATIVE RANDOMS LOWER BOUND) =HYPERLINK("http://discover.nci.nih.gov/gominer/hi-thruput-defs.jsp#RM"	CUMULATIVE RANDOMS MEAN) =HYPERLINK("http://discover.nci.nih.gov/gominer/hi-thruput-defs.jsp#RUB"	CUMULATIVE RANDOMS UPPER BOUND) =HYPERLINK("http://discover.nci.nih.gov/gominer/hi-thruput-defs.jsp#FDR"	FALSE DISCOVERY RATE)
=HYPERLINK("http://www.godatabase.org/cgi-bin/go.cgi?query=GO:0006695&auto_wild_cards=yes&view=query&action=query&search_constraint=terms"	GO:0006695_cholesterol_biosynthetic_process) 14 2 36.547619 -2.893684 1 -1.970803 1.38 4.730803 1.380000
=HYPERLINK("http://www.godatabase.org/cgi-bin/go.cgi?query=GO:0016126&auto_wild_cards=yes&view=query&action=query&search_constraint=terms"	GO:0016126_sterol_biosynthetic_process) 16 2 31.979167 -2.775556 2 -2.178068 1.71 5.598068 0.855000
=HYPERLINK("http://www.godatabase.org/cgi-bin/go.cgi?query=GO:0008202&auto_wild_cards=yes&view=query&action=query&search_constraint=terms"	GO:0008202_steroid_metabolic_process) 82 3 9.359756 -2.436321 3 -2.976598 3.02 9.016598 1.006667
=HYPERLINK("http://www.godatabase.org/cgi-bin/go.cgi?query=GO:0033108&auto_wild_cards=yes&view=query&action=query&search_constraint=terms"	GO:0033108_mitochondrial_respiratory_chain_complex_assembly) 1 1
=HYPERLINK("http://www.godatabase.org/cgi-bin/go.cgi?query=GO:0009266&auto_wild_cards=yes&view=query&action=query&search_constraint=terms"	GO:0009266_response_to_temperature_stimulus) 30 2 17.055556 -2.230317 4 -3.088712 4.4 11.888712 1.100000
=HYPERLINK("http://www.godatabase.org/cgi-bin/go.cgi?query=GO:0006694&auto_wild_cards=yes&view=query&action=query&search_constraint=terms"	GO:0006694_steroid_biosynthetic_process) 31 2 16.505376 -2.202357 5 -2.842666 4.83 12.502666 0.966000
=HYPERLINK("http://www.godatabase.org/cgi-bin/go.cgi?query=GO:0019067&auto_wild_cards=yes&view=query&action=query&search_constraint=terms"	GO:0019067_viral_assembly__maturation__egress__and_release) 2 1
=HYPERLINK("http://www.godatabase.org/cgi-bin/go.cgi?query=GO:0033092&auto_wild_cards=yes&view=query&action=query&search_constraint=terms"	GO:0033092_positive_regulation_of_immature_T_cell_proliferation_in_the_thymus) 2 1
=HYPERLINK("http://www.godatabase.org/cgi-bin/go.cgi?query=GO:0016567&auto_wild_cards=yes&view=query&action=query&search_constraint=terms"	GO:0016567_protein_ubiquitination) 35 2 14.619048 -2.099307 6 -3.108472 5.64 14.388472 0.940000
=HYPERLINK("http://www.godatabase.org/cgi-bin/go.cgi?query=GO:0008203&auto_wild_cards=yes&view=query&action=query&search_constraint=terms"	GO:0008203_cholesterol_metabolic_process) 40 2 12.791667 -1.986744 7 -3.344849 6.7 16.744849 0.957143
=HYPERLINK("http://www.godatabase.org/cgi-bin/go.cgi?query=GO:0016125&auto_wild_cards=yes&view=query&action=query&search_constraint=terms"	GO:0016125_sterol_metabolic_process) 42 2 12.182540 -1.945840 8 -3.416569 7.53 18.476569 0.941250
=HYPERLINK("http://www.godatabase.org/cgi-bin/go.cgi?query=GO:0019058&auto_wild_cards=yes&view=query&action=query&search_constraint=terms"	GO:0019058_viral_infectious_cycle) 3 1
=HYPERLINK("http://www.godatabase.org/cgi-bin/go.cgi?query=GO:0031398&auto_wild_cards=yes&view=query&action=query&search_constraint=terms"	GO:0031398_positive_regulation_of_protein_ubiquitination) 3 1
=HYPERLINK("http://www.godatabase.org/cgi-bin/go.cgi?query=GO:0031943&auto_wild_cards=yes&view=query&action=query&search_constraint=terms"	GO:0031943_regulation_of_glucocorticoid_metabolic_process) 3 1
=HYPERLINK("http://www.godatabase.org/cgi-bin/go.cgi?query=GO:0032436&auto_wild_cards=yes&view=query&action=query&search_constraint=terms"	GO:0032436_positive_regulation_of_proteasomal_ubiquitin-dependent_protein_catabolic_process) 3 1
=HYPERLINK("http://www.godatabase.org/cgi-bin/go.cgi?query=GO:0033080&auto_wild_cards=yes&view=query&action=query&search_constraint=terms"	GO:0033080_immature_T_cell_proliferation_in_the_thymus) 3 1
=HYPERLINK("http://www.godatabase.org/cgi-bin/go.cgi?query=GO:0033084&auto_wild_cards=yes&view=query&action=query&search_constraint=terms"	GO:0033084_regulation_of_immature_T_cell_proliferation_in_the_thymus) 3 1
=HYPERLINK("http://www.godatabase.org/cgi-bin/go.cgi?query=GO:0033091&auto_wild_cards=yes&view=query&action=query&search_constraint=terms"	GO:0033091_positive_regulation_of_immature_T_cell_proliferation) 3 1
=HYPERLINK("http://www.godatabase.org/cgi-bin/go.cgi?query=GO:0042271&auto_wild_cards=yes&view=query&action=query&search_constraint=terms"	GO:0042271_susceptibility_to_natural_killer_cell_mediated_cytotoxicity) 3 1
=HYPERLINK("http://www.godatabase.org/cgi-bin/go.cgi?query=GO:0032446&auto_wild_cards=yes&view=query&action=query&search_constraint=terms"	GO:0032446_protein_modification_by_small_protein_conjugation) 43 2 11.899225 -1.926157 10 -3.413620 7.79 18.993620 0.779000
=HYPERLINK("http://www.godatabase.org/cgi-bin/go.cgi?query=GO:0051604&auto_wild_cards=yes&view=query&action=query&search_constraint=terms"	GO:0051604_protein_maturation) 43 2 11.899225 -1.926157 10 -3.413620 7.79 18.993620 0.779000
=HYPERLINK("http://www.godatabase.org/cgi-bin/go.cgi?query=GO:0016338&auto_wild_cards=yes&view=query&action=query&search_constraint=terms"	GO:0016338_calcium-independent_cell-cell_adhesion) 4 1
=HYPERLINK("http://www.godatabase.org/cgi-bin/go.cgi?query=GO:0033079&auto_wild_cards=yes&view=query&action=query&search_constraint=terms"	GO:0033079_immature_T_cell_proliferation) 4 1
=HYPERLINK("http://www.godatabase.org/cgi-bin/go.cgi?query=GO:0033083&auto_wild_cards=yes&view=query&action=query&search_constraint=terms"	GO:0033083_regulation_of_immature_T_cell_proliferation) 4 1
=HYPERLINK("http://www.godatabase.org/cgi-bin/go.cgi?query=GO:0043043&auto_wild_cards=yes&view=query&action=query&search_constraint=terms"	GO:0043043_peptide_biosynthetic_process) 4 1
=HYPERLINK("http://www.godatabase.org/cgi-bin/go.cgi?query=GO:0048011&auto_wild_cards=yes&view=query&action=query&search_constraint=terms"	GO:0048011_nerve_growth_factor_receptor_signaling_pathway) 4 1
=HYPERLINK("http://www.godatabase.org/cgi-bin/go.cgi?query=GO:0050961&auto_wild_cards=yes&view=query&action=query&search_constraint=terms"	GO:0050961_detection_of_temperature_stimulus_involved_in_sensory_perception) 4 1
=HYPERLINK("http://www.godatabase.org/cgi-bin/go.cgi?query=GO:0050965&auto_wild_cards=yes&view=query&action=query&search_constraint=terms"	GO:0050965_detection_of_temperature_stimulus_involved_in_sensory_perception_of_pain) 4 1
=HYPERLINK("http://www.godatabase.org/cgi-bin/go.cgi?query=GO:0051606&auto_wild_cards=yes&view=query&action=query&search_constraint=terms"	GO:0051606_detection_of_stimulus) 50 2 10.233333 -1.800720 12 -3.294167 9.41 22.114167 0.784167
=HYPERLINK("http://www.godatabase.org/cgi-bin/go.cgi?query=GO:0070647&auto_wild_cards=yes&view=query&action=query&search_constraint=terms"	GO:0070647_protein_modification_by_small_protein_conjugation_or_removal) 50 2 10.233333 -1.800720 12 -3.294167 9.41 22.114167 0.784167
=HYPERLINK("http://www.godatabase.org/cgi-bin/go.cgi?query=GO:0016048&auto_wild_cards=yes&view=query&action=query&search_constraint=terms"	GO:0016048_detection_of_temperature_stimulus) 5 1 51.166667 -1.712195 16 -0.129157 15.62 31.369157 0.976250
=HYPERLINK("http://www.godatabase.org/cgi-bin/go.cgi?query=GO:0022415&auto_wild_cards=yes&view=query&action=query&search_constraint=terms"	GO:0022415_viral_reproductive_process) 5 1 51.166667 -1.712195 16 -0.129157 15.62 31.369157 0.976250
=HYPERLINK("http://www.godatabase.org/cgi-bin/go.cgi?query=GO:0032350&auto_wild_cards=yes&view=query&action=query&search_constraint=terms"	GO:0032350_regulation_of_hormone_metabolic_process) 5 1 51.166667 -1.712195 16 -0.129157 15.62 31.369157 0.976250
=HYPERLINK("http://www.godatabase.org/cgi-bin/go.cgi?query=GO:0032434&auto_wild_cards=yes&view=query&action=query&search_constraint=terms"	GO:0032434_regulation_of_proteasomal_ubiquitin-dependent_protein_catabolic_process) 5 1 51.166667 -1.712195 16 -0.129157 15.62 31.369157 0.976250
=HYPERLINK("http://www.godatabase.org/cgi-bin/go.cgi?query=GO:0016032&auto_wild_cards=yes&view=query&action=query&search_constraint=terms"	GO:0016032_viral_reproduction) 6 1 42.638889 -1.633815 20 2.719788 21.11 39.500212 1.055500
=HYPERLINK("http://www.godatabase.org/cgi-bin/go.cgi?query=GO:0016574&auto_wild_cards=yes&view=query&action=query&search_constraint=terms"	GO:0016574_histone_ubiquitination) 6 1 42.638889 -1.633815 20 2.719788 21.11 39.500212 1.055500
=HYPERLINK("http://www.godatabase.org/cgi-bin/go.cgi?query=GO:0048103&auto_wild_cards=yes&view=query&action=query&search_constraint=terms"	GO:0048103_somatic_stem_cell_division) 6 1 42.638889 -1.633815 20 2.719788 21.11 39.500212 1.055500
=HYPERLINK("http://www.godatabase.org/cgi-bin/go.cgi?query=GO:0050951&auto_wild_cards=yes&view=query&action=query&search_constraint=terms"	GO:0050951_sensory_perception_of_temperature_stimulus) 6 1 42.638889 -1.633815 20 2.719788 21.11 39.500212 1.055500
=HYPERLINK("http://www.godatabase.org/cgi-bin/go.cgi?query=GO:0021903&auto_wild_cards=yes&view=query&action=query&search_constraint=terms"	GO:0021903_rostrocaudal_neural_tube_patterning) 7 1 36.547619 -1.567669 22 6.107552 27.18 48.252448 1.235455
=HYPERLINK("http://www.godatabase.org/cgi-bin/go.cgi?query=GO:0045862&auto_wild_cards=yes&view=query&action=query&search_constraint=terms"	GO:0045862_positive_regulation_of_proteolysis) 7 1 36.547619 -1.567669 22 6.107552 27.18 48.252448 1.235455
=HYPERLINK("http://www.godatabase.org/cgi-bin/go.cgi?query=GO:0042445&auto_wild_cards=yes&view=query&action=query&search_constraint=terms"	GO:0042445_hormone_metabolic_process) 67 2 7.636816 -1.561266 23 6.125343 27.33 48.534657 1.188261
=HYPERLINK("http://www.godatabase.org/cgi-bin/go.cgi?query=GO:0001833&auto_wild_cards=yes&view=query&action=query&search_constraint=terms"	GO:0001833_inner_cell_mass_cell_proliferation) 8 1 31.979167 -1.510477 25 9.418168 32.48 55.541832 1.299200
=HYPERLINK("http://www.godatabase.org/cgi-bin/go.cgi?query=GO:0031396&auto_wild_cards=yes&view=query&action=query&search_constraint=terms"	GO:0031396_regulation_of_protein_ubiquitination) 8 1 31.979167 -1.510477 25 9.418168 32.48 55.541832 1.299200
=HYPERLINK("http://www.godatabase.org/cgi-bin/go.cgi?query=GO:0048706&auto_wild_cards=yes&view=query&action=query&search_constraint=terms"	GO:0048706_embryonic_skeletal_system_development) 73 2 7.009132 -1.492218 26 9.701518 33.07 56.438482 1.271923
=HYPERLINK("http://www.godatabase.org/cgi-bin/go.cgi?query=GO:0017145&auto_wild_cards=yes&view=query&action=query&search_constraint=terms"	GO:0017145_stem_cell_division) 9 1 28.425926 -1.460124 28 12.314597 37.46 62.605403 1.337857
=HYPERLINK("http://www.godatabase.org/cgi-bin/go.cgi?query=GO:0034605&auto_wild_cards=yes&view=query&action=query&search_constraint=terms"	GO:0034605_cellular_response_to_heat) 9 1 28.425926 -1.460124 28 12.314597 37.46 62.605403 1.337857
=HYPERLINK("http://www.godatabase.org/cgi-bin/go.cgi?query=GO:0000209&auto_wild_cards=yes&view=query&action=query&search_constraint=terms"	GO:0000209_protein_polyubiquitination) 10 1 25.583333 -1.415166 34 16.045924 42.9 69.754076 1.261765
=HYPERLINK("http://www.godatabase.org/cgi-bin/go.cgi?query=GO:0001832&auto_wild_cards=yes&view=query&action=query&search_constraint=terms"	GO:0001832_blastocyst_growth) 10 1 25.583333 -1.415166 34 16.045924 42.9 69.754076 1.261765
=HYPERLINK("http://www.godatabase.org/cgi-bin/go.cgi?query=GO:0008211&auto_wild_cards=yes&view=query&action=query&search_constraint=terms"	GO:0008211_glucocorticoid_metabolic_process) 10 1 25.583333 -1.415166 34 16.045924 42.9 69.754076 1.261765
=HYPERLINK("http://www.godatabase.org/cgi-bin/go.cgi?query=GO:0016486&auto_wild_cards=yes&view=query&action=query&search_constraint=terms"	GO:0016486_peptide_hormone_processing) 10 1 25.583333 -1.415166 34 16.045924 42.9 69.754076 1.261765
=HYPERLINK("http://www.godatabase.org/cgi-bin/go.cgi?query=GO:0031331&auto_wild_cards=yes&view=query&action=query&search_constraint=terms"	GO:0031331_positive_regulation_of_cellular_catabolic_process) 10 1 25.583333 -1.415166 34 16.045924 42.9 69.754076 1.261765
=HYPERLINK("http://www.godatabase.org/cgi-bin/go.cgi?query=GO:0033081&auto_wild_cards=yes&view=query&action=query&search_constraint=terms"	GO:0033081_regulation_of_T_cell_differentiation_in_the_thymus) 10 1 25.583333 -1.415166 34 16.045924 42.9 69.754076 1.261765
=HYPERLINK("http://www.godatabase.org/cgi-bin/go.cgi?query=GO:0002717&auto_wild_cards=yes&view=query&action=query&search_constraint=terms"	GO:0002717_positive_regulation_of_natural_killer_cell_mediated_immunity) 13 1 19.679487 -1.303619 38 24.029207 55.9 87.770793 1.471053
=HYPERLINK("http://www.godatabase.org/cgi-bin/go.cgi?query=GO:0007566&auto_wild_cards=yes&view=query&action=query&search_constraint=terms"	GO:0007566_embryo_implantation) 13 1 19.679487 -1.303619 38 24.029207 55.9 87.770793 1.471053
=HYPERLINK("http://www.godatabase.org/cgi-bin/go.cgi?query=GO:0045954&auto_wild_cards=yes&view=query&action=query&search_constraint=terms"	GO:0045954_positive_regulation_of_natural_killer_cell_mediated_cytotoxicity) 13 1 19.679487 -1.303619 38 24.029207 55.9 87.770793 1.471053
=HYPERLINK("http://www.godatabase.org/cgi-bin/go.cgi?query=GO:0048566&auto_wild_cards=yes&view=query&action=query&search_constraint=terms"	GO:0048566_embryonic_gut_development) 13 1 19.679487 -1.303619 38 24.029207 55.9 87.770793 1.471053
=HYPERLINK("http://www.godatabase.org/cgi-bin/go.cgi?query=GO:0008610&auto_wild_cards=yes&view=query&action=query&search_constraint=terms"	GO:0008610_lipid_biosynthetic_process) 94 2 5.443262 -1.292182 39 24.256780 56.65 89.043220 1.452564
=HYPERLINK("http://www.godatabase.org/cgi-bin/go.cgi?query=GO:0007157&auto_wild_cards=yes&view=query&action=query&search_constraint=terms"	GO:0007157_heterophilic_cell_adhesion) 14 1 18.273810 -1.272233 43 26.577077 60.71 94.842923 1.411860
=HYPERLINK("http://www.godatabase.org/cgi-bin/go.cgi?query=GO:0016573&auto_wild_cards=yes&view=query&action=query&search_constraint=terms"	GO:0016573_histone_acetylation) 14 1 18.273810 -1.272233 43 26.577077 60.71 94.842923 1.411860
=HYPERLINK("http://www.godatabase.org/cgi-bin/go.cgi?query=GO:0030162&auto_wild_cards=yes&view=query&action=query&search_constraint=terms"	GO:0030162_regulation_of_proteolysis) 14 1 18.273810 -1.272233 43 26.577077 60.71 94.842923 1.411860
=HYPERLINK("http://www.godatabase.org/cgi-bin/go.cgi?query=GO:0045732&auto_wild_cards=yes&view=query&action=query&search_constraint=terms"	GO:0045732_positive_regulation_of_protein_catabolic_process) 14 1 18.273810 -1.272233 43 26.577077 60.71 94.842923 1.411860
=HYPERLINK("http://www.godatabase.org/cgi-bin/go.cgi?query=GO:0006473&auto_wild_cards=yes&view=query&action=query&search_constraint=terms"	GO:0006473_protein_amino_acid_acetylation) 15 1 17.055556 -1.243067 45 28.933920 65.05 101.166080 1.445556
=HYPERLINK("http://www.godatabase.org/cgi-bin/go.cgi?query=GO:0031329&auto_wild_cards=yes&view=query&action=query&search_constraint=terms"	GO:0031329_regulation_of_cellular_catabolic_process) 15 1 17.055556 -1.243067 45 28.933920 65.05 101.166080 1.445556
=HYPERLINK("http://www.godatabase.org/cgi-bin/go.cgi?query=GO:0007156&auto_wild_cards=yes&view=query&action=query&search_constraint=terms"	GO:0007156_homophilic_cell_adhesion) 16 1 15.989583 -1.215835 47 30.998542 68.47 105.941458 1.456809
=HYPERLINK("http://www.godatabase.org/cgi-bin/go.cgi?query=GO:0030890&auto_wild_cards=yes&view=query&action=query&search_constraint=terms"	GO:0030890_positive_regulation_of_B_cell_proliferation) 16 1 15.989583 -1.215835 47 30.998542 68.47 105.941458 1.456809
=HYPERLINK("http://www.godatabase.org/cgi-bin/go.cgi?query=GO:0010817&auto_wild_cards=yes&view=query&action=query&search_constraint=terms"	GO:0010817_regulation_of_hormone_levels) 106 2 4.827044 -1.199220 48 31.401190 69.09 106.778810 1.439375
=HYPERLINK("http://www.godatabase.org/cgi-bin/go.cgi?query=GO:0009408&auto_wild_cards=yes&view=query&action=query&search_constraint=terms"	GO:0009408_response_to_heat) 17 1 15.049020 -1.190303 50 33.770614 72.15 110.529386 1.443000
=HYPERLINK("http://www.godatabase.org/cgi-bin/go.cgi?query=GO:0051605&auto_wild_cards=yes&view=query&action=query&search_constraint=terms"	GO:0051605_protein_maturation_by_peptide_bond_cleavage) 17 1 15.049020 -1.190303 50 33.770614 72.15 110.529386 1.443000
=HYPERLINK("http://www.godatabase.org/cgi-bin/go.cgi?query=GO:0002715&auto_wild_cards=yes&view=query&action=query&search_constraint=terms"	GO:0002715_regulation_of_natural_killer_cell_mediated_immunity) 18 1 14.212963 -1.166276 55 36.748211 75.94 115.131789 1.380727
=HYPERLINK("http://www.godatabase.org/cgi-bin/go.cgi?query=GO:0006457&auto_wild_cards=yes&view=query&action=query&search_constraint=terms"	GO:0006457_protein_folding) 18 1 14.212963 -1.166276 55 36.748211 75.94 115.131789 1.380727
=HYPERLINK("http://www.godatabase.org/cgi-bin/go.cgi?query=GO:0010498&auto_wild_cards=yes&view=query&action=query&search_constraint=terms"	GO:0010498_proteasomal_protein_catabolic_process) 18 1 14.212963 -1.166276 55 36.748211 75.94 115.131789 1.380727
=HYPERLINK("http://www.godatabase.org/cgi-bin/go.cgi?query=GO:0042269&auto_wild_cards=yes&view=query&action=query&search_constraint=terms"	GO:0042269_regulation_of_natural_killer_cell_mediated_cytotoxicity) 18 1 14.212963 -1.166276 55 36.748211 75.94 115.131789 1.380727
=HYPERLINK("http://www.godatabase.org/cgi-bin/go.cgi?query=GO:0043161&auto_wild_cards=yes&view=query&action=query&search_constraint=terms"	GO:0043161_proteasomal_ubiquitin-dependent_protein_catabolic_process) 18 1 14.212963 -1.166276 55 36.748211 75.94 115.131789 1.380727
=HYPERLINK("http://www.godatabase.org/cgi-bin/go.cgi?query=GO:0019218&auto_wild_cards=yes&view=query&action=query&search_constraint=terms"	GO:0019218_regulation_of_steroid_metabolic_process) 19 1 13.464912 -1.143591 56 38.844338 78.87 118.895662 1.408393
=HYPERLINK("http://www.godatabase.org/cgi-bin/go.cgi?query=GO:0001912&auto_wild_cards=yes&view=query&action=query&search_constraint=terms"	GO:0001912_positive_regulation_of_leukocyte_mediated_cytotoxicity) 20 1 12.791667 -1.122110 60 41.111682 82.19 123.268318 1.369833
=HYPERLINK("http://www.godatabase.org/cgi-bin/go.cgi?query=GO:0006518&auto_wild_cards=yes&view=query&action=query&search_constraint=terms"	GO:0006518_peptide_metabolic_process) 20 1 12.791667 -1.122110 60 41.111682 82.19 123.268318 1.369833
=HYPERLINK("http://www.godatabase.org/cgi-bin/go.cgi?query=GO:0007416&auto_wild_cards=yes&view=query&action=query&search_constraint=terms"	GO:0007416_synaptogenesis) 20 1 12.791667 -1.122110 60 41.111682 82.19 123.268318 1.369833
=HYPERLINK("http://www.godatabase.org/cgi-bin/go.cgi?query=GO:0031343&auto_wild_cards=yes&view=query&action=query&search_constraint=terms"	GO:0031343_positive_regulation_of_cell_killing) 20 1 12.791667 -1.122110 60 41.111682 82.19 123.268318 1.369833
=HYPERLINK("http://www.godatabase.org/cgi-bin/go.cgi?query=GO:0006915&auto_wild_cards=yes&view=query&action=query&search_constraint=terms"	GO:0006915_apoptosis) 427 4 2.396565 -1.104977 61 41.508233 82.62 123.731767 1.354426
=HYPERLINK("http://www.godatabase.org/cgi-bin/go.cgi?query=GO:0021532&auto_wild_cards=yes&view=query&action=query&search_constraint=terms"	GO:0021532_neural_tube_patterning) 21 1 12.182540 -1.101716 63 43.629392 86.08 128.530608 1.366349
=HYPERLINK("http://www.godatabase.org/cgi-bin/go.cgi?query=GO:0030888&auto_wild_cards=yes&view=query&action=query&search_constraint=terms"	GO:0030888_regulation_of_B_cell_proliferation) 21 1 12.182540 -1.101716 63 43.629392 86.08 128.530608 1.366349
=HYPERLINK("http://www.godatabase.org/cgi-bin/go.cgi?query=GO:0044255&auto_wild_cards=yes&view=query&action=query&search_constraint=terms"	GO:0044255_cellular_lipid_metabolic_process) 264 3 2.907197 -1.095095 64 43.804902 86.57 129.335098 1.352656
=HYPERLINK("http://www.godatabase.org/cgi-bin/go.cgi?query=GO:0012501&auto_wild_cards=yes&view=query&action=query&search_constraint=terms"	GO:0012501_programmed_cell_death) 433 4 2.363356 -1.087157 65 44.069297 87.15 130.230703 1.340769
=HYPERLINK("http://www.godatabase.org/cgi-bin/go.cgi?query=GO:0009896&auto_wild_cards=yes&view=query&action=query&search_constraint=terms"	GO:0009896_positive_regulation_of_catabolic_process) 22 1 11.628788 -1.082308 66 46.903839 90.87 134.836161 1.376818
=HYPERLINK("http://www.godatabase.org/cgi-bin/go.cgi?query=GO:0002228&auto_wild_cards=yes&view=query&action=query&search_constraint=terms"	GO:0002228_natural_killer_cell_mediated_immunity) 23 1 11.123188 -1.063797 68 48.643905 93.6 138.556095 1.376471
=HYPERLINK("http://www.godatabase.org/cgi-bin/go.cgi?query=GO:0042267&auto_wild_cards=yes&view=query&action=query&search_constraint=terms"	GO:0042267_natural_killer_cell_mediated_cytotoxicity) 23 1 11.123188 -1.063797 68 48.643905 93.6 138.556095 1.376471
=HYPERLINK("http://www.godatabase.org/cgi-bin/go.cgi?query=GO:0008219&auto_wild_cards=yes&view=query&action=query&search_constraint=terms"	GO:0008219_cell_death) 444 4 2.304805 -1.055356 69 49.068844 94.15 139.231156 1.364493
=HYPERLINK("http://www.godatabase.org/cgi-bin/go.cgi?query=GO:0006959&auto_wild_cards=yes&view=query&action=query&search_constraint=terms"	GO:0006959_humoral_immune_response) 24 1 10.659722 -1.046108 70 50.855353 96.47 142.084647 1.378143
=HYPERLINK("http://www.godatabase.org/cgi-bin/go.cgi?query=GO:0006996&auto_wild_cards=yes&view=query&action=query&search_constraint=terms"	GO:0006996_organelle_organization) 449 4 2.279139 -1.041261 71 51.023583 96.93 142.836417 1.365211
=HYPERLINK("http://www.godatabase.org/cgi-bin/go.cgi?query=GO:0016265&auto_wild_cards=yes&view=query&action=query&search_constraint=terms"	GO:0016265_death) 450 4 2.274074 -1.038468 72 51.194925 97.14 143.085075 1.349167
=HYPERLINK("http://www.godatabase.org/cgi-bin/go.cgi?query=GO:0043543&auto_wild_cards=yes&view=query&action=query&search_constraint=terms"	GO:0043543_protein_amino_acid_acylation) 25 1 10.233333 -1.029173 74 52.611537 99.2 145.788463 1.340541
=HYPERLINK("http://www.godatabase.org/cgi-bin/go.cgi?query=GO:0045089&auto_wild_cards=yes&view=query&action=query&search_constraint=terms"	GO:0045089_positive_regulation_of_innate_immune_response) 25 1 10.233333 -1.029173 74 52.611537 99.2 145.788463 1.340541
=HYPERLINK("http://www.godatabase.org/cgi-bin/go.cgi?query=GO:0009952&auto_wild_cards=yes&view=query&action=query&search_constraint=terms"	GO:0009952_anterior_posterior_pattern_formation) 133 2 3.847118 -1.028030 75 52.687570 99.33 145.972430 1.324400
=HYPERLINK("http://www.godatabase.org/cgi-bin/go.cgi?query=GO:0006629&auto_wild_cards=yes&view=query&action=query&search_constraint=terms"	GO:0006629_lipid_metabolic_process) 285 3 2.692982 -1.017238 76 53.171161 99.93 146.688839 1.314868
=HYPERLINK("http://www.godatabase.org/cgi-bin/go.cgi?query=GO:0019233&auto_wild_cards=yes&view=query&action=query&search_constraint=terms"	GO:0019233_sensory_perception_of_pain) 26 1 9.839744 -1.012933 77 54.749015 102.2 149.650985 1.327273
=HYPERLINK("http://www.godatabase.org/cgi-bin/go.cgi?query=GO:0001910&auto_wild_cards=yes&view=query&action=query&search_constraint=terms"	GO:0001910_regulation_of_leukocyte_mediated_cytotoxicity) 27 1 9.475309 -0.997336 79 56.242644 104.17 152.097356 1.318608
=HYPERLINK("http://www.godatabase.org/cgi-bin/go.cgi?query=GO:0031341&auto_wild_cards=yes&view=query&action=query&search_constraint=terms"	GO:0031341_regulation_of_cell_killing) 27 1 9.475309 -0.997336 79 56.242644 104.17 152.097356 1.318608
=HYPERLINK("http://www.godatabase.org/cgi-bin/go.cgi?query=GO:0002705&auto_wild_cards=yes&view=query&action=query&search_constraint=terms"	GO:0002705_positive_regulation_of_leukocyte_mediated_immunity) 28 1 9.136905 -0.982334 83 58.052671 106.85 155.647329 1.287349
=HYPERLINK("http://www.godatabase.org/cgi-bin/go.cgi?query=GO:0002708&auto_wild_cards=yes&view=query&action=query&search_constraint=terms"	GO:0002708_positive_regulation_of_lymphocyte_mediated_immunity) 28 1 9.136905 -0.982334 83 58.052671 106.85 155.647329 1.287349
=HYPERLINK("http://www.godatabase.org/cgi-bin/go.cgi?query=GO:0042100&auto_wild_cards=yes&view=query&action=query&search_constraint=terms"	GO:0042100_B_cell_proliferation) 28 1 9.136905 -0.982334 83 58.052671 106.85 155.647329 1.287349
=HYPERLINK("http://www.godatabase.org/cgi-bin/go.cgi?query=GO:0050871&auto_wild_cards=yes&view=query&action=query&search_constraint=terms"	GO:0050871_positive_regulation_of_B_cell_activation) 28 1 9.136905 -0.982334 83 58.052671 106.85 155.647329 1.287349
=HYPERLINK("http://www.godatabase.org/cgi-bin/go.cgi?query=GO:0042176&auto_wild_cards=yes&view=query&action=query&search_constraint=terms"	GO:0042176_regulation_of_protein_catabolic_process) 29 1 8.821839 -0.967886 85 59.723840 109.56 159.396160 1.288941
=HYPERLINK("http://www.godatabase.org/cgi-bin/go.cgi?query=GO:0051301&auto_wild_cards=yes&view=query&action=query&search_constraint=terms"	GO:0051301_cell_division) 29 1 8.821839 -0.967886 85 59.723840 109.56 159.396160 1.288941
=HYPERLINK("http://www.godatabase.org/cgi-bin/go.cgi?query=GO:0048565&auto_wild_cards=yes&view=query&action=query&search_constraint=terms"	GO:0048565_gut_development) 30 1 8.527778 -0.953955 86 61.884415 112.35 162.815585 1.306395
=HYPERLINK("http://www.godatabase.org/cgi-bin/go.cgi?query=GO:0002684&auto_wild_cards=yes&view=query&action=query&search_constraint=terms"	GO:0002684_positive_regulation_of_immune_system_process) 148 2 3.457207 -0.949679 87 62.061347 112.62 163.178653 1.294483
=HYPERLINK("http://www.godatabase.org/cgi-bin/go.cgi?query=GO:0045088&auto_wild_cards=yes&view=query&action=query&search_constraint=terms"	GO:0045088_regulation_of_innate_immune_response) 31 1 8.252688 -0.940506 88 64.181988 116.15 168.118012 1.319886
=HYPERLINK("http://www.godatabase.org/cgi-bin/go.cgi?query=GO:0042102&auto_wild_cards=yes&view=query&action=query&search_constraint=terms"	GO:0042102_positive_regulation_of_T_cell_proliferation) 32 1 7.994792 -0.927508 89 65.151726 117.82 170.488274 1.323820
=HYPERLINK("http://www.godatabase.org/cgi-bin/go.cgi?query=GO:0007565&auto_wild_cards=yes&view=query&action=query&search_constraint=terms"	GO:0007565_female_pregnancy) 33 1 7.752525 -0.914935 90 67.089963 120.13 173.170037 1.334778
=HYPERLINK("http://www.godatabase.org/cgi-bin/go.cgi?query=GO:0002699&auto_wild_cards=yes&view=query&action=query&search_constraint=terms"	GO:0002699_positive_regulation_of_immune_effector_process) 34 1 7.524510 -0.902760 91 68.971053 122.67 176.368947 1.348022
=HYPERLINK("http://www.godatabase.org/cgi-bin/go.cgi?query=GO:0006066&auto_wild_cards=yes&view=query&action=query&search_constraint=terms"	GO:0006066_alcohol_metabolic_process) 158 2 3.238397 -0.902547 92 69.114351 122.87 176.625649 1.335543
=HYPERLINK("http://www.godatabase.org/cgi-bin/go.cgi?query=GO:0001906&auto_wild_cards=yes&view=query&action=query&search_constraint=terms"	GO:0001906_cell_killing) 35 1 7.309524 -0.890961 94 70.805999 125.05 179.294001 1.330319
=HYPERLINK("http://www.godatabase.org/cgi-bin/go.cgi?query=GO:0001909&auto_wild_cards=yes&view=query&action=query&search_constraint=terms"	GO:0001909_leukocyte_mediated_cytotoxicity) 35 1 7.309524 -0.890961 94 70.805999 125.05 179.294001 1.330319
=HYPERLINK("http://www.godatabase.org/cgi-bin/go.cgi?query=GO:0009628&auto_wild_cards=yes&view=query&action=query&search_constraint=terms"	GO:0009628_response_to_abiotic_stimulus) 162 2 3.158436 -0.884697 95 70.992591 125.41 179.827409 1.320105
=HYPERLINK("http://www.godatabase.org/cgi-bin/go.cgi?query=GO:0031349&auto_wild_cards=yes&view=query&action=query&search_constraint=terms"	GO:0031349_positive_regulation_of_defense_response) 37 1 6.914414 -0.868406 97 74.190333 129.88 185.569667 1.338969
=HYPERLINK("http://www.godatabase.org/cgi-bin/go.cgi?query=GO:0050906&auto_wild_cards=yes&view=query&action=query&search_constraint=terms"	GO:0050906_detection_of_stimulus_involved_in_sensory_perception) 37 1 6.914414 -0.868406 97 74.190333 129.88 185.569667 1.338969
=HYPERLINK("http://www.godatabase.org/cgi-bin/go.cgi?query=GO:0044249&auto_wild_cards=yes&view=query&action=query&search_constraint=terms"	GO:0044249_cellular_biosynthetic_process) 1150 7 1.557246 -0.860358 98 74.716032 130.75 186.783968 1.334184
=HYPERLINK("http://www.godatabase.org/cgi-bin/go.cgi?query=GO:0031401&auto_wild_cards=yes&view=query&action=query&search_constraint=terms"	GO:0031401_positive_regulation_of_protein_modification_process) 38 1 6.732456 -0.857613 100 76.272332 133.1 189.927668 1.331000
=HYPERLINK("http://www.godatabase.org/cgi-bin/go.cgi?query=GO:0045580&auto_wild_cards=yes&view=query&action=query&search_constraint=terms"	GO:0045580_regulation_of_T_cell_differentiation) 38 1 6.732456 -0.857613 100 76.272332 133.1 189.927668 1.331000
=HYPERLINK("http://www.godatabase.org/cgi-bin/go.cgi?query=GO:0006511&auto_wild_cards=yes&view=query&action=query&search_constraint=terms"	GO:0006511_ubiquitin-dependent_protein_catabolic_process) 39 1 6.559829 -0.847120 103 78.690768 135.84 192.989232 1.318835
=HYPERLINK("http://www.godatabase.org/cgi-bin/go.cgi?query=GO:0008037&auto_wild_cards=yes&view=query&action=query&search_constraint=terms"	GO:0008037_cell_recognition) 39 1 6.559829 -0.847120 103 78.690768 135.84 192.989232 1.318835
=HYPERLINK("http://www.godatabase.org/cgi-bin/go.cgi?query=GO:0043524&auto_wild_cards=yes&view=query&action=query&search_constraint=terms"	GO:0043524_negative_regulation_of_neuron_apoptosis) 39 1 6.559829 -0.847120 103 78.690768 135.84 192.989232 1.318835
=HYPERLINK("http://www.godatabase.org/cgi-bin/go.cgi?query=GO:0001824&auto_wild_cards=yes&view=query&action=query&search_constraint=terms"	GO:0001824_blastocyst_development) 40 1 6.395833 -0.836913 105 80.408754 138.16 195.911246 1.315810
=HYPERLINK("http://www.godatabase.org/cgi-bin/go.cgi?query=GO:0016485&auto_wild_cards=yes&view=query&action=query&search_constraint=terms"	GO:0016485_protein_processing) 40 1 6.395833 -0.836913 105 80.408754 138.16 195.911246 1.315810
=HYPERLINK("http://www.godatabase.org/cgi-bin/go.cgi?query=GO:0009894&auto_wild_cards=yes&view=query&action=query&search_constraint=terms"	GO:0009894_regulation_of_catabolic_process) 41 1 6.239837 -0.826977 109 82.865801 141.3 199.734199 1.296330
=HYPERLINK("http://www.godatabase.org/cgi-bin/go.cgi?query=GO:0019216&auto_wild_cards=yes&view=query&action=query&search_constraint=terms"	GO:0019216_regulation_of_lipid_metabolic_process) 41 1 6.239837 -0.826977 109 82.865801 141.3 199.734199 1.296330
=HYPERLINK("http://www.godatabase.org/cgi-bin/go.cgi?query=GO:0033077&auto_wild_cards=yes&view=query&action=query&search_constraint=terms"	GO:0033077_T_cell_differentiation_in_the_thymus) 41 1 6.239837 -0.826977 109 82.865801 141.3 199.734199 1.296330
=HYPERLINK("http://www.godatabase.org/cgi-bin/go.cgi?query=GO:0050864&auto_wild_cards=yes&view=query&action=query&search_constraint=terms"	GO:0050864_regulation_of_B_cell_activation) 41 1 6.239837 -0.826977 109 82.865801 141.3 199.734199 1.296330
=HYPERLINK("http://www.godatabase.org/cgi-bin/go.cgi?query=GO:0043066&auto_wild_cards=yes&view=query&action=query&search_constraint=terms"	GO:0043066_negative_regulation_of_apoptosis) 176 2 2.907197 -0.826232 110 83.108358 141.58 200.051642 1.287091
=HYPERLINK("http://www.godatabase.org/cgi-bin/go.cgi?query=GO:0009058&auto_wild_cards=yes&view=query&action=query&search_constraint=terms"	GO:0009058_biosynthetic_process) 1175 7 1.524113 -0.821945 111 83.308909 141.81 200.311091 1.277568
=HYPERLINK("http://www.godatabase.org/cgi-bin/go.cgi?query=GO:0019941&auto_wild_cards=yes&view=query&action=query&search_constraint=terms"	GO:0019941_modification-dependent_protein_catabolic_process) 42 1 6.091270 -0.817298 116 85.075735 143.97 202.864265 1.241121
=HYPERLINK("http://www.godatabase.org/cgi-bin/go.cgi?query=GO:0032946&auto_wild_cards=yes&view=query&action=query&search_constraint=terms"	GO:0032946_positive_regulation_of_mononuclear_cell_proliferation) 42 1 6.091270 -0.817298 116 85.075735 143.97 202.864265 1.241121
=HYPERLINK("http://www.godatabase.org/cgi-bin/go.cgi?query=GO:0043632&auto_wild_cards=yes&view=query&action=query&search_constraint=terms"	GO:0043632_modification-dependent_macromolecule_catabolic_process) 42 1 6.091270 -0.817298 116 85.075735 143.97 202.864265 1.241121
=HYPERLINK("http://www.godatabase.org/cgi-bin/go.cgi?query=GO:0050671&auto_wild_cards=yes&view=query&action=query&search_constraint=terms"	GO:0050671_positive_regulation_of_lymphocyte_proliferation) 42 1 6.091270 -0.817298 116 85.075735 143.97 202.864265 1.241121
=HYPERLINK("http://www.godatabase.org/cgi-bin/go.cgi?query=GO:0051603&auto_wild_cards=yes&view=query&action=query&search_constraint=terms"	GO:0051603_proteolysis_involved_in_cellular_protein_catabolic_process) 42 1 6.091270 -0.817298 116 85.075735 143.97 202.864265 1.241121
=HYPERLINK("http://www.godatabase.org/cgi-bin/go.cgi?query=GO:0043069&auto_wild_cards=yes&view=query&action=query&search_constraint=terms"	GO:0043069_negative_regulation_of_programmed_cell_death) 179 2 2.858473 -0.814451 118 85.581549 144.5 203.418451 1.224576
=HYPERLINK("http://www.godatabase.org/cgi-bin/go.cgi?query=GO:0060548&auto_wild_cards=yes&view=query&action=query&search_constraint=terms"	GO:0060548_negative_regulation_of_cell_death) 179 2 2.858473 -0.814451 118 85.581549 144.5 203.418451 1.224576
=HYPERLINK("http://www.godatabase.org/cgi-bin/go.cgi?query=GO:0009582&auto_wild_cards=yes&view=query&action=query&search_constraint=terms"	GO:0009582_detection_of_abiotic_stimulus) 43 1 5.949612 -0.807866 120 87.816428 147.4 206.983572 1.228333
=HYPERLINK("http://www.godatabase.org/cgi-bin/go.cgi?query=GO:0051789&auto_wild_cards=yes&view=query&action=query&search_constraint=terms"	GO:0051789_response_to_protein_stimulus) 43 1 5.949612 -0.807866 120 87.816428 147.4 206.983572 1.228333
=HYPERLINK("http://www.godatabase.org/cgi-bin/go.cgi?query=GO:0044257&auto_wild_cards=yes&view=query&action=query&search_constraint=terms"	GO:0044257_cellular_protein_catabolic_process) 44 1 5.814394 -0.798668 124 90.356578 151.06 211.763422 1.218226
=HYPERLINK("http://www.godatabase.org/cgi-bin/go.cgi?query=GO:0050808&auto_wild_cards=yes&view=query&action=query&search_constraint=terms"	GO:0050808_synapse_organization) 44 1 5.814394 -0.798668 124 90.356578 151.06 211.763422 1.218226
=HYPERLINK("http://www.godatabase.org/cgi-bin/go.cgi?query=GO:0070665&auto_wild_cards=yes&view=query&action=query&search_constraint=terms"	GO:0070665_positive_regulation_of_leukocyte_proliferation) 44 1 5.814394 -0.798668 124 90.356578 151.06 211.763422 1.218226
=HYPERLINK("http://www.godatabase.org/cgi-bin/go.cgi?query=GO:0070668&auto_wild_cards=yes&view=query&action=query&search_constraint=terms"	GO:0070668_positive_regulation_of_mast_cell_proliferation) 44 1 5.814394 -0.798668 124 90.356578 151.06 211.763422 1.218226
=HYPERLINK("http://www.godatabase.org/cgi-bin/go.cgi?query=GO:0007010&auto_wild_cards=yes&view=query&action=query&search_constraint=terms"	GO:0007010_cytoskeleton_organization) 185 2 2.765766 -0.791610 125 90.727921 151.49 212.252079 1.211920
=HYPERLINK("http://www.godatabase.org/cgi-bin/go.cgi?query=GO:0042981&auto_wild_cards=yes&view=query&action=query&search_constraint=terms"	GO:0042981_regulation_of_apoptosis) 360 3 2.131944 -0.791112 126 90.762857 151.59 212.417143 1.203095
=HYPERLINK("http://www.godatabase.org/cgi-bin/go.cgi?query=GO:0043623&auto_wild_cards=yes&view=query&action=query&search_constraint=terms"	GO:0043623_cellular_protein_complex_assembly) 45 1 5.685185 -0.789694 127 91.710531 152.61 213.509469 1.201654
=HYPERLINK("http://www.godatabase.org/cgi-bin/go.cgi?query=GO:0009581&auto_wild_cards=yes&view=query&action=query&search_constraint=terms"	GO:0009581_detection_of_external_stimulus) 46 1 5.561594 -0.780935 128 93.149437 154.71 216.270563 1.208672
=HYPERLINK("http://www.godatabase.org/cgi-bin/go.cgi?query=GO:0010941&auto_wild_cards=yes&view=query&action=query&search_constraint=terms"	GO:0010941_regulation_of_cell_death) 365 3 2.102740 -0.778360 131 93.493398 155.22 216.946602 1.184885
=HYPERLINK("http://www.godatabase.org/cgi-bin/go.cgi?query=GO:0043009&auto_wild_cards=yes&view=query&action=query&search_constraint=terms"	GO:0043009_chordate_embryonic_development) 365 3 2.102740 -0.778360 131 93.493398 155.22 216.946602 1.184885
=HYPERLINK("http://www.godatabase.org/cgi-bin/go.cgi?query=GO:0043067&auto_wild_cards=yes&view=query&action=query&search_constraint=terms"	GO:0043067_regulation_of_programmed_cell_death) 365 3 2.102740 -0.778360 131 93.493398 155.22 216.946602 1.184885
=HYPERLINK("http://www.godatabase.org/cgi-bin/go.cgi?query=GO:0016570&auto_wild_cards=yes&view=query&action=query&search_constraint=terms"	GO:0016570_histone_modification) 47 1 5.443262 -0.772380 135 95.065080 157.06 219.054920 1.163407
=HYPERLINK("http://www.godatabase.org/cgi-bin/go.cgi?query=GO:0034754&auto_wild_cards=yes&view=query&action=query&search_constraint=terms"	GO:0034754_cellular_hormone_metabolic_process) 47 1 5.443262 -0.772380 135 95.065080 157.06 219.054920 1.163407
=HYPERLINK("http://www.godatabase.org/cgi-bin/go.cgi?query=GO:0045087&auto_wild_cards=yes&view=query&action=query&search_constraint=terms"	GO:0045087_innate_immune_response) 47 1 5.443262 -0.772380 135 95.065080 157.06 219.054920 1.163407
=HYPERLINK("http://www.godatabase.org/cgi-bin/go.cgi?query=GO:0045619&auto_wild_cards=yes&view=query&action=query&search_constraint=terms"	GO:0045619_regulation_of_lymphocyte_differentiation) 47 1 5.443262 -0.772380 135 95.065080 157.06 219.054920 1.163407
=HYPERLINK("http://www.godatabase.org/cgi-bin/go.cgi?query=GO:0009792&auto_wild_cards=yes&view=query&action=query&search_constraint=terms"	GO:0009792_embryonic_development_ending_in_birth_or_egg_hatching) 368 3 2.085598 -0.770825 136 95.152380 157.14 219.127620 1.155441
=HYPERLINK("http://www.godatabase.org/cgi-bin/go.cgi?query=GO:0009790&auto_wild_cards=yes&view=query&action=query&search_constraint=terms"	GO:0009790_embryonic_development) 567 4 1.804821 -0.762848 137 96.417144 158.94 221.462856 1.160146
=HYPERLINK("http://www.godatabase.org/cgi-bin/go.cgi?query=GO:0003002&auto_wild_cards=yes&view=query&action=query&search_constraint=terms"	GO:0003002_regionalization) 195 2 2.623932 -0.755543 138 98.666473 161.81 224.953527 1.172536
=HYPERLINK("http://www.godatabase.org/cgi-bin/go.cgi?query=GO:0042129&auto_wild_cards=yes&view=query&action=query&search_constraint=terms"	GO:0042129_regulation_of_T_cell_proliferation) 50 1 5.116667 -0.747861 139 100.278625 163.53 226.781375 1.176475
=HYPERLINK("http://www.godatabase.org/cgi-bin/go.cgi?query=GO:0016569&auto_wild_cards=yes&view=query&action=query&search_constraint=terms"	GO:0016569_covalent_chromatin_modification) 51 1 5.016340 -0.740044 140 101.824027 165.69 229.555973 1.183500
=HYPERLINK("http://www.godatabase.org/cgi-bin/go.cgi?query=GO:0002706&auto_wild_cards=yes&view=query&action=query&search_constraint=terms"	GO:0002706_regulation_of_lymphocyte_mediated_immunity) 52 1 4.919872 -0.732394 141 102.225987 166.46 230.694013 1.180567
=HYPERLINK("http://www.godatabase.org/cgi-bin/go.cgi?query=GO:0006955&auto_wild_cards=yes&view=query&action=query&search_constraint=terms"	GO:0006955_immune_response) 205 2 2.495935 -0.721755 142 104.241508 168.96 233.678492 1.189859
=HYPERLINK("http://www.godatabase.org/cgi-bin/go.cgi?query=GO:0008284&auto_wild_cards=yes&view=query&action=query&search_constraint=terms"	GO:0008284_positive_regulation_of_cell_proliferation) 208 2 2.459936 -0.712029 143 106.047165 171.32 236.592835 1.198042
=HYPERLINK("http://www.godatabase.org/cgi-bin/go.cgi?query=GO:0048568&auto_wild_cards=yes&view=query&action=query&search_constraint=terms"	GO:0048568_embryonic_organ_development) 55 1 4.651515 -0.710382 145 107.159897 172.7 238.240103 1.191034
=HYPERLINK("http://www.godatabase.org/cgi-bin/go.cgi?query=GO:0048704&auto_wild_cards=yes&view=query&action=query&search_constraint=terms"	GO:0048704_embryonic_skeletal_system_morphogenesis) 55 1 4.651515 -0.710382 145 107.159897 172.7 238.240103 1.191034
=HYPERLINK("http://www.godatabase.org/cgi-bin/go.cgi?query=GO:0002703&auto_wild_cards=yes&view=query&action=query&search_constraint=terms"	GO:0002703_regulation_of_leukocyte_mediated_immunity) 56 1 4.568452 -0.703339 148 108.792156 175.07 241.347844 1.182905
=HYPERLINK("http://www.godatabase.org/cgi-bin/go.cgi?query=GO:0042089&auto_wild_cards=yes&view=query&action=query&search_constraint=terms"	GO:0042089_cytokine_biosynthetic_process) 56 1 4.568452 -0.703339 148 108.792156 175.07 241.347844 1.182905
=HYPERLINK("http://www.godatabase.org/cgi-bin/go.cgi?query=GO:0042107&auto_wild_cards=yes&view=query&action=query&search_constraint=terms"	GO:0042107_cytokine_metabolic_process) 56 1 4.568452 -0.703339 148 108.792156 175.07 241.347844 1.182905
=HYPERLINK("http://www.godatabase.org/cgi-bin/go.cgi?query=GO:0000226&auto_wild_cards=yes&view=query&action=query&search_constraint=terms"	GO:0000226_microtubule_cytoskeleton_organization) 57 1 4.488304 -0.696433 150 110.929201 177.55 244.170799 1.183667
=HYPERLINK("http://www.godatabase.org/cgi-bin/go.cgi?query=GO:0043523&auto_wild_cards=yes&view=query&action=query&search_constraint=terms"	GO:0043523_regulation_of_neuron_apoptosis) 57 1 4.488304 -0.696433 150 110.929201 177.55 244.170799 1.183667
=HYPERLINK("http://www.godatabase.org/cgi-bin/go.cgi?query=GO:0034622&auto_wild_cards=yes&view=query&action=query&search_constraint=terms"	GO:0034622_cellular_macromolecular_complex_assembly) 58 1 4.410920 -0.689661 151 111.604072 178.36 245.115928 1.181192
=HYPERLINK("http://www.godatabase.org/cgi-bin/go.cgi?query=GO:0050870&auto_wild_cards=yes&view=query&action=query&search_constraint=terms"	GO:0050870_positive_regulation_of_T_cell_activation) 59 1 4.336158 -0.683018 152 112.566764 179.72 246.873236 1.182368
=HYPERLINK("http://www.godatabase.org/cgi-bin/go.cgi?query=GO:0045892&auto_wild_cards=yes&view=query&action=query&search_constraint=terms"	GO:0045892_negative_regulation_of_transcription__DNA-dependent) 218 2 2.347095 -0.680882 153 112.712315 179.87 247.027685 1.175621
=HYPERLINK("http://www.godatabase.org/cgi-bin/go.cgi?query=GO:0051253&auto_wild_cards=yes&view=query&action=query&search_constraint=terms"	GO:0051253_negative_regulation_of_RNA_metabolic_process) 220 2 2.325758 -0.674876 154 113.351143 180.49 247.628857 1.172013
=HYPERLINK("http://www.godatabase.org/cgi-bin/go.cgi?query=GO:0001701&auto_wild_cards=yes&view=query&action=query&search_constraint=terms"	GO:0001701_in_utero_embryonic_development) 221 2 2.315234 -0.671900 155 113.476723 180.68 247.883277 1.165677
=HYPERLINK("http://www.godatabase.org/cgi-bin/go.cgi?query=GO:0007005&auto_wild_cards=yes&view=query&action=query&search_constraint=terms"	GO:0007005_mitochondrion_organization) 61 1 4.193989 -0.670100 157 114.432183 181.83 249.227817 1.158153
=HYPERLINK("http://www.godatabase.org/cgi-bin/go.cgi?query=GO:0032270&auto_wild_cards=yes&view=query&action=query&search_constraint=terms"	GO:0032270_positive_regulation_of_cellular_protein_metabolic_process) 61 1 4.193989 -0.670100 157 114.432183 181.83 249.227817 1.158153
=HYPERLINK("http://www.godatabase.org/cgi-bin/go.cgi?query=GO:0006916&auto_wild_cards=yes&view=query&action=query&search_constraint=terms"	GO:0006916_anti-apoptosis) 62 1 4.126344 -0.663817 161 115.836986 183.32 250.803014 1.138634
=HYPERLINK("http://www.godatabase.org/cgi-bin/go.cgi?query=GO:0030855&auto_wild_cards=yes&view=query&action=query&search_constraint=terms"	GO:0030855_epithelial_cell_differentiation) 62 1 4.126344 -0.663817 161 115.836986 183.32 250.803014 1.138634
=HYPERLINK("http://www.godatabase.org/cgi-bin/go.cgi?query=GO:0032944&auto_wild_cards=yes&view=query&action=query&search_constraint=terms"	GO:0032944_regulation_of_mononuclear_cell_proliferation) 62 1 4.126344 -0.663817 161 115.836986 183.32 250.803014 1.138634
=HYPERLINK("http://www.godatabase.org/cgi-bin/go.cgi?query=GO:0050670&auto_wild_cards=yes&view=query&action=query&search_constraint=terms"	GO:0050670_regulation_of_lymphocyte_proliferation) 62 1 4.126344 -0.663817 161 115.836986 183.32 250.803014 1.138634
=HYPERLINK("http://www.godatabase.org/cgi-bin/go.cgi?query=GO:0070662&auto_wild_cards=yes&view=query&action=query&search_constraint=terms"	GO:0070662_mast_cell_proliferation) 63 1 4.060847 -0.657647 163 116.850681 184.56 252.269319 1.132270
=HYPERLINK("http://www.godatabase.org/cgi-bin/go.cgi?query=GO:0070666&auto_wild_cards=yes&view=query&action=query&search_constraint=terms"	GO:0070666_regulation_of_mast_cell_proliferation) 63 1 4.060847 -0.657647 163 116.850681 184.56 252.269319 1.132270
=HYPERLINK("http://www.godatabase.org/cgi-bin/go.cgi?query=GO:0070663&auto_wild_cards=yes&view=query&action=query&search_constraint=terms"	GO:0070663_regulation_of_leukocyte_proliferation) 64 1 3.997396 -0.651586 164 117.612956 185.55 253.487044 1.131402
=HYPERLINK("http://www.godatabase.org/cgi-bin/go.cgi?query=GO:0002682&auto_wild_cards=yes&view=query&action=query&search_constraint=terms"	GO:0002682_regulation_of_immune_system_process) 228 2 2.244152 -0.651552 165 117.816198 185.9 253.983802 1.126667
=HYPERLINK("http://www.godatabase.org/cgi-bin/go.cgi?query=GO:0051402&auto_wild_cards=yes&view=query&action=query&search_constraint=terms"	GO:0051402_neuron_apoptosis) 66 1 3.876263 -0.639778 166 119.763710 188.1 256.436290 1.133133
=HYPERLINK("http://www.godatabase.org/cgi-bin/go.cgi?query=GO:0031347&auto_wild_cards=yes&view=query&action=query&search_constraint=terms"	GO:0031347_regulation_of_defense_response) 67 1 3.818408 -0.634025 168 120.826275 189.63 258.433725 1.128750
=HYPERLINK("http://www.godatabase.org/cgi-bin/go.cgi?query=GO:0051247&auto_wild_cards=yes&view=query&action=query&search_constraint=terms"	GO:0051247_positive_regulation_of_protein_metabolic_process) 67 1 3.818408 -0.634025 168 120.826275 189.63 258.433725 1.128750
=HYPERLINK("http://www.godatabase.org/cgi-bin/go.cgi?query=GO:0001501&auto_wild_cards=yes&view=query&action=query&search_constraint=terms"	GO:0001501_skeletal_system_development) 236 2 2.168079 -0.629291 169 120.994570 189.98 258.965430 1.124142
=HYPERLINK("http://www.godatabase.org/cgi-bin/go.cgi?query=GO:0002697&auto_wild_cards=yes&view=query&action=query&search_constraint=terms"	GO:0002697_regulation_of_immune_effector_process) 68 1 3.762255 -0.628367 171 121.414731 190.62 259.825269 1.114737
=HYPERLINK("http://www.godatabase.org/cgi-bin/go.cgi?query=GO:0034962&auto_wild_cards=yes&view=query&action=query&search_constraint=terms"	GO:0034962_cellular_biopolymer_catabolic_process) 68 1 3.762255 -0.628367 171 121.414731 190.62 259.825269 1.114737
=HYPERLINK("http://www.godatabase.org/cgi-bin/go.cgi?query=GO:0044085&auto_wild_cards=yes&view=query&action=query&search_constraint=terms"	GO:0044085_cellular_component_biogenesis) 237 2 2.158931 -0.626579 172 121.772909 191.34 260.907091 1.112442
=HYPERLINK("http://www.godatabase.org/cgi-bin/go.cgi?query=GO:0016568&auto_wild_cards=yes&view=query&action=query&search_constraint=terms"	GO:0016568_chromatin_modification) 72 1 3.553241 -0.606648 175 127.340107 198.18 269.019893 1.132457
=HYPERLINK("http://www.godatabase.org/cgi-bin/go.cgi?query=GO:0021915&auto_wild_cards=yes&view=query&action=query&search_constraint=terms"	GO:0021915_neural_tube_development) 72 1 3.553241 -0.606648 175 127.340107 198.18 269.019893 1.132457
=HYPERLINK("http://www.godatabase.org/cgi-bin/go.cgi?query=GO:0042098&auto_wild_cards=yes&view=query&action=query&search_constraint=terms"	GO:0042098_T_cell_proliferation) 72 1 3.553241 -0.606648 175 127.340107 198.18 269.019893 1.132457
=HYPERLINK("http://www.godatabase.org/cgi-bin/go.cgi?query=GO:0007389&auto_wild_cards=yes&view=query&action=query&search_constraint=terms"	GO:0007389_pattern_specification_process) 250 2 2.046667 -0.592675 176 129.642539 201.43 273.217461 1.144489
=HYPERLINK("http://www.godatabase.org/cgi-bin/go.cgi?query=GO:0044265&auto_wild_cards=yes&view=query&action=query&search_constraint=terms"	GO:0044265_cellular_macromolecule_catabolic_process) 75 1 3.411111 -0.591242 178 130.261566 202.15 274.038434 1.135674
=HYPERLINK("http://www.godatabase.org/cgi-bin/go.cgi?query=GO:0048589&auto_wild_cards=yes&view=query&action=query&search_constraint=terms"	GO:0048589_developmental_growth) 75 1 3.411111 -0.591242 178 130.261566 202.15 274.038434 1.135674
=HYPERLINK("http://www.godatabase.org/cgi-bin/go.cgi?query=GO:0006508&auto_wild_cards=yes&view=query&action=query&search_constraint=terms"	GO:0006508_proteolysis) 76 1 3.366228 -0.586264 180 131.270351 203.31 275.349649 1.129500
=HYPERLINK("http://www.godatabase.org/cgi-bin/go.cgi?query=GO:0034621&auto_wild_cards=yes&view=query&action=query&search_constraint=terms"	GO:0034621_cellular_macromolecular_complex_subunit_organization) 76 1 3.366228 -0.586264 180 131.270351 203.31 275.349649 1.129500
=HYPERLINK("http://www.godatabase.org/cgi-bin/go.cgi?query=GO:0016481&auto_wild_cards=yes&view=query&action=query&search_constraint=terms"	GO:0016481_negative_regulation_of_transcription) 253 2 2.022398 -0.585191 181 131.619511 203.69 275.760489 1.125359
=HYPERLINK("http://www.godatabase.org/cgi-bin/go.cgi?query=GO:0006461&auto_wild_cards=yes&view=query&action=query&search_constraint=terms"	GO:0006461_protein_complex_assembly) 78 1 3.279915 -0.576529 184 133.946263 207.0 280.053737 1.125000
=HYPERLINK("http://www.godatabase.org/cgi-bin/go.cgi?query=GO:0051251&auto_wild_cards=yes&view=query&action=query&search_constraint=terms"	GO:0051251_positive_regulation_of_lymphocyte_activation) 78 1 3.279915 -0.576529 184 133.946263 207.0 280.053737 1.125000
=HYPERLINK("http://www.godatabase.org/cgi-bin/go.cgi?query=GO:0070271&auto_wild_cards=yes&view=query&action=query&search_constraint=terms"	GO:0070271_protein_complex_biogenesis) 78 1 3.279915 -0.576529 184 133.946263 207.0 280.053737 1.125000
=HYPERLINK("http://www.godatabase.org/cgi-bin/go.cgi?query=GO:0010467&auto_wild_cards=yes&view=query&action=query&search_constraint=terms"	GO:0010467_gene_expression) 905 5 1.413444 -0.568034 185 134.948424 208.21 281.471576 1.125459
=HYPERLINK("http://www.godatabase.org/cgi-bin/go.cgi?query=GO:0010629&auto_wild_cards=yes&view=query&action=query&search_constraint=terms"	GO:0010629_negative_regulation_of_gene_expression) 262 2 1.952926 -0.563450 186 136.095725 209.93 283.764275 1.128656
=HYPERLINK("http://www.godatabase.org/cgi-bin/go.cgi?query=GO:0002696&auto_wild_cards=yes&view=query&action=query&search_constraint=terms"	GO:0002696_positive_regulation_of_leukocyte_activation) 82 1 3.119919 -0.557898 187 137.758003 211.82 285.881997 1.132727
=HYPERLINK("http://www.godatabase.org/cgi-bin/go.cgi?query=GO:0006325&auto_wild_cards=yes&view=query&action=query&search_constraint=terms"	GO:0006325_chromatin_organization) 83 1 3.082329 -0.553405 190 139.460970 213.59 287.719030 1.124158
=HYPERLINK("http://www.godatabase.org/cgi-bin/go.cgi?query=GO:0007017&auto_wild_cards=yes&view=query&action=query&search_constraint=terms"	GO:0007017_microtubule-based_process) 83 1 3.082329 -0.553405 190 139.460970 213.59 287.719030 1.124158
=HYPERLINK("http://www.godatabase.org/cgi-bin/go.cgi?query=GO:0050867&auto_wild_cards=yes&view=query&action=query&search_constraint=terms"	GO:0050867_positive_regulation_of_cell_activation) 83 1 3.082329 -0.553405 190 139.460970 213.59 287.719030 1.124158
=HYPERLINK("http://www.godatabase.org/cgi-bin/go.cgi?query=GO:0045934&auto_wild_cards=yes&view=query&action=query&search_constraint=terms"	GO:0045934_negative_regulation_of_nucleobase__nucleoside__nucleotide_and_nucleic_acid_metabolic_process) 270 2 1.895062 -0.544976 191 140.530985 214.77 289.009015 1.124450
=HYPERLINK("http://www.godatabase.org/cgi-bin/go.cgi?query=GO:0002449&auto_wild_cards=yes&view=query&action=query&search_constraint=terms"	GO:0002449_lymphocyte_mediated_immunity) 85 1 3.009804 -0.544604 192 140.956101 215.42 289.883899 1.121979
=HYPERLINK("http://www.godatabase.org/cgi-bin/go.cgi?query=GO:0051172&auto_wild_cards=yes&view=query&action=query&search_constraint=terms"	GO:0051172_negative_regulation_of_nitrogen_compound_metabolic_process) 271 2 1.888069 -0.542721 193 141.145000 215.58 290.015000 1.116995
=HYPERLINK("http://www.godatabase.org/cgi-bin/go.cgi?query=GO:0001822&auto_wild_cards=yes&view=query&action=query&search_constraint=terms"	GO:0001822_kidney_development) 87 1 2.940613 -0.536043 196 144.253707 219.67 295.086293 1.120765
=HYPERLINK("http://www.godatabase.org/cgi-bin/go.cgi?query=GO:0016337&auto_wild_cards=yes&view=query&action=query&search_constraint=terms"	GO:0016337_cell-cell_adhesion) 87 1 2.940613 -0.536043 196 144.253707 219.67 295.086293 1.120765
=HYPERLINK("http://www.godatabase.org/cgi-bin/go.cgi?query=GO:0050778&auto_wild_cards=yes&view=query&action=query&search_constraint=terms"	GO:0050778_positive_regulation_of_immune_response) 87 1 2.940613 -0.536043 196 144.253707 219.67 295.086293 1.120765
=HYPERLINK("http://www.godatabase.org/cgi-bin/go.cgi?query=GO:0010558&auto_wild_cards=yes&view=query&action=query&search_constraint=terms"	GO:0010558_negative_regulation_of_macromolecule_biosynthetic_process) 274 2 1.867397 -0.536025 197 144.621858 219.97 295.318142 1.116599
=HYPERLINK("http://www.godatabase.org/cgi-bin/go.cgi?query=GO:0050863&auto_wild_cards=yes&view=query&action=query&search_constraint=terms"	GO:0050863_regulation_of_T_cell_activation) 88 1 2.907197 -0.531849 198 145.159784 220.64 296.120216 1.114343
=HYPERLINK("http://www.godatabase.org/cgi-bin/go.cgi?query=GO:0042113&auto_wild_cards=yes&view=query&action=query&search_constraint=terms"	GO:0042113_B_cell_activation) 90 1 2.842593 -0.523626 199 146.785331 222.58 298.374669 1.118492
=HYPERLINK("http://www.godatabase.org/cgi-bin/go.cgi?query=GO:0002443&auto_wild_cards=yes&view=query&action=query&search_constraint=terms"	GO:0002443_leukocyte_mediated_immunity) 91 1 2.811355 -0.519595 201 147.192238 223.39 299.587762 1.111393
=HYPERLINK("http://www.godatabase.org/cgi-bin/go.cgi?query=GO:0031399&auto_wild_cards=yes&view=query&action=query&search_constraint=terms"	GO:0031399_regulation_of_protein_modification_process) 91 1 2.811355 -0.519595 201 147.192238 223.39 299.587762 1.111393
=HYPERLINK("http://www.godatabase.org/cgi-bin/go.cgi?query=GO:0031327&auto_wild_cards=yes&view=query&action=query&search_constraint=terms"	GO:0031327_negative_regulation_of_cellular_biosynthetic_process) 282 2 1.814421 -0.518663 202 147.365842 223.53 299.694158 1.106584
=HYPERLINK("http://www.godatabase.org/cgi-bin/go.cgi?query=GO:0030217&auto_wild_cards=yes&view=query&action=query&search_constraint=terms"	GO:0030217_T_cell_differentiation) 92 1 2.780797 -0.515616 204 148.491982 224.76 301.028018 1.101765
=HYPERLINK("http://www.godatabase.org/cgi-bin/go.cgi?query=GO:0030323&auto_wild_cards=yes&view=query&action=query&search_constraint=terms"	GO:0030323_respiratory_tube_development) 92 1 2.780797 -0.515616 204 148.491982 224.76 301.028018 1.101765
=HYPERLINK("http://www.godatabase.org/cgi-bin/go.cgi?query=GO:0009890&auto_wild_cards=yes&view=query&action=query&search_constraint=terms"	GO:0009890_negative_regulation_of_biosynthetic_process) 284 2 1.801643 -0.514431 205 148.664122 224.9 301.135878 1.097073
=HYPERLINK("http://www.godatabase.org/cgi-bin/go.cgi?query=GO:0035107&auto_wild_cards=yes&view=query&action=query&search_constraint=terms"	GO:0035107_appendage_morphogenesis) 93 1 2.750896 -0.511687 208 149.849983 226.33 302.810017 1.088125
=HYPERLINK("http://www.godatabase.org/cgi-bin/go.cgi?query=GO:0035108&auto_wild_cards=yes&view=query&action=query&search_constraint=terms"	GO:0035108_limb_morphogenesis) 93 1 2.750896 -0.511687 208 149.849983 226.33 302.810017 1.088125
=HYPERLINK("http://www.godatabase.org/cgi-bin/go.cgi?query=GO:0065003&auto_wild_cards=yes&view=query&action=query&search_constraint=terms"	GO:0065003_macromolecular_complex_assembly) 93 1 2.750896 -0.511687 208 149.849983 226.33 302.810017 1.088125
=HYPERLINK("http://www.godatabase.org/cgi-bin/go.cgi?query=GO:0032943&auto_wild_cards=yes&view=query&action=query&search_constraint=terms"	GO:0032943_mononuclear_cell_proliferation) 94 1 2.721631 -0.507809 210 151.264035 227.82 304.375965 1.084857
=HYPERLINK("http://www.godatabase.org/cgi-bin/go.cgi?query=GO:0046651&auto_wild_cards=yes&view=query&action=query&search_constraint=terms"	GO:0046651_lymphocyte_proliferation) 94 1 2.721631 -0.507809 210 151.264035 227.82 304.375965 1.084857
=HYPERLINK("http://www.godatabase.org/cgi-bin/go.cgi?query=GO:0048736&auto_wild_cards=yes&view=query&action=query&search_constraint=terms"	GO:0048736_appendage_development) 96 1 2.664931 -0.500198 213 153.036796 230.1 307.163204 1.080282
=HYPERLINK("http://www.godatabase.org/cgi-bin/go.cgi?query=GO:0060173&auto_wild_cards=yes&view=query&action=query&search_constraint=terms"	GO:0060173_limb_development) 96 1 2.664931 -0.500198 213 153.036796 230.1 307.163204 1.080282
=HYPERLINK("http://www.godatabase.org/cgi-bin/go.cgi?query=GO:0070661&auto_wild_cards=yes&view=query&action=query&search_constraint=terms"	GO:0070661_leukocyte_proliferation) 96 1 2.664931 -0.500198 213 153.036796 230.1 307.163204 1.080282
=HYPERLINK("http://www.godatabase.org/cgi-bin/go.cgi?query=GO:0016043&auto_wild_cards=yes&view=query&action=query&search_constraint=terms"	GO:0016043_cellular_component_organization) 964 5 1.326936 -0.495927 214 153.685329 230.68 307.674671 1.077944
=HYPERLINK("http://www.godatabase.org/cgi-bin/go.cgi?query=GO:0030163&auto_wild_cards=yes&view=query&action=query&search_constraint=terms"	GO:0030163_protein_catabolic_process) 101 1 2.533003 -0.481970 215 157.182946 234.67 312.157054 1.091488
=HYPERLINK("http://www.godatabase.org/cgi-bin/go.cgi?query=GO:0048705&auto_wild_cards=yes&view=query&action=query&search_constraint=terms"	GO:0048705_skeletal_system_morphogenesis) 111 1 2.304805 -0.448584 216 162.619771 241.79 320.960229 1.119398
=HYPERLINK("http://www.godatabase.org/cgi-bin/go.cgi?query=GO:0051249&auto_wild_cards=yes&view=query&action=query&search_constraint=terms"	GO:0051249_regulation_of_lymphocyte_activation) 112 1 2.284226 -0.445448 217 163.411914 242.65 321.888086 1.118203
=HYPERLINK("http://www.godatabase.org/cgi-bin/go.cgi?query=GO:0008283&auto_wild_cards=yes&view=query&action=query&search_constraint=terms"	GO:0008283_cell_proliferation) 544 3 1.410846 -0.444460 218 163.617327 242.83 322.042673 1.113899
=HYPERLINK("http://www.godatabase.org/cgi-bin/go.cgi?query=GO:0048584&auto_wild_cards=yes&view=query&action=query&search_constraint=terms"	GO:0048584_positive_regulation_of_response_to_stimulus) 115 1 2.224638 -0.436244 219 165.295730 245.02 324.744270 1.118813
=HYPERLINK("http://www.godatabase.org/cgi-bin/go.cgi?query=GO:0080134&auto_wild_cards=yes&view=query&action=query&search_constraint=terms"	GO:0080134_regulation_of_response_to_stress) 116 1 2.205460 -0.433241 220 166.119762 245.89 325.660238 1.117682
=HYPERLINK("http://www.godatabase.org/cgi-bin/go.cgi?query=GO:0043933&auto_wild_cards=yes&view=query&action=query&search_constraint=terms"	GO:0043933_macromolecular_complex_subunit_organization) 117 1 2.186610 -0.430270 221 166.349614 246.17 325.990386 1.113891
=HYPERLINK("http://www.godatabase.org/cgi-bin/go.cgi?query=GO:0010605&auto_wild_cards=yes&view=query&action=query&search_constraint=terms"	GO:0010605_negative_regulation_of_macromolecule_metabolic_process) 331 2 1.545821 -0.426006 223 167.710395 247.72 327.729605 1.110852
=HYPERLINK("http://www.godatabase.org/cgi-bin/go.cgi?query=GO:0051093&auto_wild_cards=yes&view=query&action=query&search_constraint=terms"	GO:0051093_negative_regulation_of_developmental_process) 331 2 1.545821 -0.426006 223 167.710395 247.72 327.729605 1.110852
=HYPERLINK("http://www.godatabase.org/cgi-bin/go.cgi?query=GO:0031324&auto_wild_cards=yes&view=query&action=query&search_constraint=terms"	GO:0031324_negative_regulation_of_cellular_metabolic_process) 332 2 1.541165 -0.424329 224 168.344677 248.53 328.715323 1.109509
=HYPERLINK("http://www.godatabase.org/cgi-bin/go.cgi?query=GO:0002694&auto_wild_cards=yes&view=query&action=query&search_constraint=terms"	GO:0002694_regulation_of_leukocyte_activation) 121 1 2.114325 -0.418696 227 169.478099 249.94 330.401901 1.101057
=HYPERLINK("http://www.godatabase.org/cgi-bin/go.cgi?query=GO:0006917&auto_wild_cards=yes&view=query&action=query&search_constraint=terms"	GO:0006917_induction_of_apoptosis) 121 1 2.114325 -0.418696 227 169.478099 249.94 330.401901 1.101057
=HYPERLINK("http://www.godatabase.org/cgi-bin/go.cgi?query=GO:0012502&auto_wild_cards=yes&view=query&action=query&search_constraint=terms"	GO:0012502_induction_of_programmed_cell_death) 121 1 2.114325 -0.418696 227 169.478099 249.94 330.401901 1.101057
=HYPERLINK("http://www.godatabase.org/cgi-bin/go.cgi?query=GO:0001816&auto_wild_cards=yes&view=query&action=query&search_constraint=terms"	GO:0001816_cytokine_production) 122 1 2.096995 -0.415877 231 170.820183 251.47 332.119817 1.088615
=HYPERLINK("http://www.godatabase.org/cgi-bin/go.cgi?query=GO:0002252&auto_wild_cards=yes&view=query&action=query&search_constraint=terms"	GO:0002252_immune_effector_process) 122 1 2.096995 -0.415877 231 170.820183 251.47 332.119817 1.088615
=HYPERLINK("http://www.godatabase.org/cgi-bin/go.cgi?query=GO:0006886&auto_wild_cards=yes&view=query&action=query&search_constraint=terms"	GO:0006886_intracellular_protein_transport) 122 1 2.096995 -0.415877 231 170.820183 251.47 332.119817 1.088615
=HYPERLINK("http://www.godatabase.org/cgi-bin/go.cgi?query=GO:0050865&auto_wild_cards=yes&view=query&action=query&search_constraint=terms"	GO:0050865_regulation_of_cell_activation) 122 1 2.096995 -0.415877 231 170.820183 251.47 332.119817 1.088615
=HYPERLINK("http://www.godatabase.org/cgi-bin/go.cgi?query=GO:0030098&auto_wild_cards=yes&view=query&action=query&search_constraint=terms"	GO:0030098_lymphocyte_differentiation) 124 1 2.063172 -0.410324 232 172.311598 253.3 334.288402 1.091810
=HYPERLINK("http://www.godatabase.org/cgi-bin/go.cgi?query=GO:0043062&auto_wild_cards=yes&view=query&action=query&search_constraint=terms"	GO:0043062_extracellular_structure_organization) 125 1 2.046667 -0.407590 233 173.214599 254.36 335.505401 1.091674
=HYPERLINK("http://www.godatabase.org/cgi-bin/go.cgi?query=GO:0031326&auto_wild_cards=yes&view=query&action=query&search_constraint=terms"	GO:0031326_regulation_of_cellular_biosynthetic_process) 812 4 1.260263 -0.403446 234 173.541630 254.83 336.118370 1.089017
=HYPERLINK("http://www.godatabase.org/cgi-bin/go.cgi?query=GO:0009889&auto_wild_cards=yes&view=query&action=query&search_constraint=terms"	GO:0009889_regulation_of_biosynthetic_process) 815 4 1.255624 -0.400272 235 173.920045 255.27 336.619955 1.086255
=HYPERLINK("http://www.godatabase.org/cgi-bin/go.cgi?query=GO:0001655&auto_wild_cards=yes&view=query&action=query&search_constraint=terms"	GO:0001655_urogenital_system_development) 128 1 1.998698 -0.399549 236 174.706610 256.17 337.633390 1.085466
=HYPERLINK("http://www.godatabase.org/cgi-bin/go.cgi?query=GO:0009892&auto_wild_cards=yes&view=query&action=query&search_constraint=terms"	GO:0009892_negative_regulation_of_metabolic_process) 348 2 1.470307 -0.398521 237 174.846277 256.33 337.813723 1.081561
=HYPERLINK("http://www.godatabase.org/cgi-bin/go.cgi?query=GO:0043285&auto_wild_cards=yes&view=query&action=query&search_constraint=terms"	GO:0043285_biopolymer_catabolic_process) 129 1 1.983204 -0.396922 239 175.340213 257.03 338.719787 1.075439
=HYPERLINK("http://www.godatabase.org/cgi-bin/go.cgi?query=GO:0051276&auto_wild_cards=yes&view=query&action=query&search_constraint=terms"	GO:0051276_chromosome_organization) 129 1 1.983204 -0.396922 239 175.340213 257.03 338.719787 1.075439
=HYPERLINK("http://www.godatabase.org/cgi-bin/go.cgi?query=GO:0050776&auto_wild_cards=yes&view=query&action=query&search_constraint=terms"	GO:0050776_regulation_of_immune_response) 130 1 1.967949 -0.394320 240 176.407742 258.14 339.872258 1.075583
=HYPERLINK("http://www.godatabase.org/cgi-bin/go.cgi?query=GO:0007283&auto_wild_cards=yes&view=query&action=query&search_constraint=terms"	GO:0007283_spermatogenesis) 134 1 1.909204 -0.384162 242 178.332468 260.15 341.967532 1.075000
=HYPERLINK("http://www.godatabase.org/cgi-bin/go.cgi?query=GO:0048232&auto_wild_cards=yes&view=query&action=query&search_constraint=terms"	GO:0048232_male_gamete_generation) 134 1 1.909204 -0.384162 242 178.332468 260.15 341.967532 1.075000
=HYPERLINK("http://www.godatabase.org/cgi-bin/go.cgi?query=GO:0009057&auto_wild_cards=yes&view=query&action=query&search_constraint=terms"	GO:0009057_macromolecule_catabolic_process) 137 1 1.867397 -0.376795 243 179.937610 262.23 344.522390 1.079136
=HYPERLINK("http://www.godatabase.org/cgi-bin/go.cgi?query=GO:0007169&auto_wild_cards=yes&view=query&action=query&search_constraint=terms"	GO:0007169_transmembrane_receptor_protein_tyrosine_kinase_signaling_pathway) 139 1 1.840528 -0.371998 245 181.427041 263.88 346.332959 1.077061
=HYPERLINK("http://www.godatabase.org/cgi-bin/go.cgi?query=GO:0034613&auto_wild_cards=yes&view=query&action=query&search_constraint=terms"	GO:0034613_cellular_protein_localization) 139 1 1.840528 -0.371998 245 181.427041 263.88 346.332959 1.077061
=HYPERLINK("http://www.godatabase.org/cgi-bin/go.cgi?query=GO:0070727&auto_wild_cards=yes&view=query&action=query&search_constraint=terms"	GO:0070727_cellular_macromolecule_localization) 141 1 1.814421 -0.367288 246 182.679635 265.23 347.780365 1.078171
=HYPERLINK("http://www.godatabase.org/cgi-bin/go.cgi?query=GO:0022414&auto_wild_cards=yes&view=query&action=query&search_constraint=terms"	GO:0022414_reproductive_process) 376 2 1.360816 -0.357548 247 184.379474 267.37 350.360526 1.082470
=HYPERLINK("http://www.godatabase.org/cgi-bin/go.cgi?query=GO:0050896&auto_wild_cards=yes&view=query&action=query&search_constraint=terms"	GO:0050896_response_to_stimulus) 1107 5 1.155525 -0.353623 248 185.840282 269.01 352.179718 1.084718
=HYPERLINK("http://www.godatabase.org/cgi-bin/go.cgi?query=GO:0000003&auto_wild_cards=yes&view=query&action=query&search_constraint=terms"	GO:0000003_reproduction) 379 2 1.350044 -0.353446 249 186.007425 269.23 352.452575 1.081245
=HYPERLINK("http://www.godatabase.org/cgi-bin/go.cgi?query=GO:0043687&auto_wild_cards=yes&view=query&action=query&search_constraint=terms"	GO:0043687_post-translational_protein_modification) 384 2 1.332465 -0.346726 250 187.788372 271.32 354.851628 1.085280
=HYPERLINK("http://www.godatabase.org/cgi-bin/go.cgi?query=GO:0032268&auto_wild_cards=yes&view=query&action=query&search_constraint=terms"	GO:0032268_regulation_of_cellular_protein_metabolic_process) 152 1 1.683114 -0.342858 251 188.173995 271.82 355.466005 1.082948
=HYPERLINK("http://www.godatabase.org/cgi-bin/go.cgi?query=GO:0042127&auto_wild_cards=yes&view=query&action=query&search_constraint=terms"	GO:0042127_regulation_of_cell_proliferation) 393 2 1.301951 -0.334984 252 190.290620 274.08 357.869380 1.087619
=HYPERLINK("http://www.godatabase.org/cgi-bin/go.cgi?query=GO:0051704&auto_wild_cards=yes&view=query&action=query&search_constraint=terms"	GO:0051704_multi-organism_process) 157 1 1.629512 -0.332510 253 190.538116 274.35 358.161884 1.084387
=HYPERLINK("http://www.godatabase.org/cgi-bin/go.cgi?query=GO:0002521&auto_wild_cards=yes&view=query&action=query&search_constraint=terms"	GO:0002521_leukocyte_differentiation) 161 1 1.589027 -0.324543 254 192.513713 276.53 360.546287 1.088701
=HYPERLINK("http://www.godatabase.org/cgi-bin/go.cgi?query=GO:0048522&auto_wild_cards=yes&view=query&action=query&search_constraint=terms"	GO:0048522_positive_regulation_of_cellular_process) 895 4 1.143389 -0.323632 255 192.713649 276.7 360.686351 1.085098
=HYPERLINK("http://www.godatabase.org/cgi-bin/go.cgi?query=GO:0042110&auto_wild_cards=yes&view=query&action=query&search_constraint=terms"	GO:0042110_T_cell_activation) 163 1 1.569530 -0.320659 256 194.063708 278.12 362.176292 1.086406
=HYPERLINK("http://www.godatabase.org/cgi-bin/go.cgi?query=GO:0034645&auto_wild_cards=yes&view=query&action=query&search_constraint=terms"	GO:0034645_cellular_macromolecule_biosynthetic_process) 901 4 1.135775 -0.318461 257 194.563996 278.73 362.896004 1.084553
=HYPERLINK("http://www.godatabase.org/cgi-bin/go.cgi?query=GO:0019538&auto_wild_cards=yes&view=query&action=query&search_constraint=terms"	GO:0019538_protein_metabolic_process) 655 3 1.171756 -0.316394 258 195.924767 280.27 364.615233 1.086318
=HYPERLINK("http://www.godatabase.org/cgi-bin/go.cgi?query=GO:0043065&auto_wild_cards=yes&view=query&action=query&search_constraint=terms"	GO:0043065_positive_regulation_of_apoptosis) 166 1 1.541165 -0.314951 259 196.840258 281.34 365.839742 1.086255
=HYPERLINK("http://www.godatabase.org/cgi-bin/go.cgi?query=GO:0010942&auto_wild_cards=yes&view=query&action=query&search_constraint=terms"	GO:0010942_positive_regulation_of_cell_death) 167 1 1.531936 -0.313079 261 198.088855 282.63 367.171145 1.082874
=HYPERLINK("http://www.godatabase.org/cgi-bin/go.cgi?query=GO:0043068&auto_wild_cards=yes&view=query&action=query&search_constraint=terms"	GO:0043068_positive_regulation_of_programmed_cell_death) 167 1 1.531936 -0.313079 261 198.088855 282.63 367.171145 1.082874
=HYPERLINK("http://www.godatabase.org/cgi-bin/go.cgi?query=GO:0009059&auto_wild_cards=yes&view=query&action=query&search_constraint=terms"	GO:0009059_macromolecule_biosynthetic_process) 910 4 1.124542 -0.310845 262 198.451276 283.07 367.688724 1.080420
=HYPERLINK("http://www.godatabase.org/cgi-bin/go.cgi?query=GO:0051246&auto_wild_cards=yes&view=query&action=query&search_constraint=terms"	GO:0051246_regulation_of_protein_metabolic_process) 170 1 1.504902 -0.307554 263 199.203030 283.76 368.316970 1.078935
=HYPERLINK("http://www.godatabase.org/cgi-bin/go.cgi?query=GO:0007600&auto_wild_cards=yes&view=query&action=query&search_constraint=terms"	GO:0007600_sensory_perception) 172 1 1.487403 -0.303944 264 200.058940 284.67 369.281060 1.078295
=HYPERLINK("http://www.godatabase.org/cgi-bin/go.cgi?query=GO:0044248&auto_wild_cards=yes&view=query&action=query&search_constraint=terms"	GO:0044248_cellular_catabolic_process) 173 1 1.478805 -0.302160 265 201.411304 286.01 370.608696 1.079283
=HYPERLINK("http://www.godatabase.org/cgi-bin/go.cgi?query=GO:0000122&auto_wild_cards=yes&view=query&action=query&search_constraint=terms"	GO:0000122_negative_regulation_of_transcription_from_RNA_polymerase_II_promoter) 175 1 1.461905 -0.298635 267 202.903422 287.57 372.236578 1.077041
=HYPERLINK("http://www.godatabase.org/cgi-bin/go.cgi?query=GO:0015031&auto_wild_cards=yes&view=query&action=query&search_constraint=terms"	GO:0015031_protein_transport) 175 1 1.461905 -0.298635 267 202.903422 287.57 372.236578 1.077041
=HYPERLINK("http://www.godatabase.org/cgi-bin/go.cgi?query=GO:0080090&auto_wild_cards=yes&view=query&action=query&search_constraint=terms"	GO:0080090_regulation_of_primary_metabolic_process) 926 4 1.105112 -0.297708 268 203.056537 287.8 372.543463 1.073881
=HYPERLINK("http://www.godatabase.org/cgi-bin/go.cgi?query=GO:0045449&auto_wild_cards=yes&view=query&action=query&search_constraint=terms"	GO:0045449_regulation_of_transcription) 676 3 1.135355 -0.296635 269 204.383691 289.25 374.116309 1.075279
=HYPERLINK("http://www.godatabase.org/cgi-bin/go.cgi?query=GO:0045184&auto_wild_cards=yes&view=query&action=query&search_constraint=terms"	GO:0045184_establishment_of_protein_localization) 180 1 1.421296 -0.290061 270 206.345623 291.45 376.554377 1.079444
=HYPERLINK("http://www.godatabase.org/cgi-bin/go.cgi?query=GO:0060255&auto_wild_cards=yes&view=query&action=query&search_constraint=terms"	GO:0060255_regulation_of_macromolecule_metabolic_process) 936 4 1.093305 -0.289752 271 206.507057 291.65 376.792943 1.076199
=HYPERLINK("http://www.godatabase.org/cgi-bin/go.cgi?query=GO:0016192&auto_wild_cards=yes&view=query&action=query&search_constraint=terms"	GO:0016192_vesicle-mediated_transport) 184 1 1.390399 -0.283437 272 210.313747 295.42 380.526253 1.086103
=HYPERLINK("http://www.godatabase.org/cgi-bin/go.cgi?query=GO:0006464&auto_wild_cards=yes&view=query&action=query&search_constraint=terms"	GO:0006464_protein_modification_process) 439 2 1.165528 -0.281362 273 211.071953 296.36 381.648047 1.085568
=HYPERLINK("http://www.godatabase.org/cgi-bin/go.cgi?query=GO:0007155&auto_wild_cards=yes&view=query&action=query&search_constraint=terms"	GO:0007155_cell_adhesion) 186 1 1.375448 -0.280199 275 212.030527 297.29 382.549473 1.081055
=HYPERLINK("http://www.godatabase.org/cgi-bin/go.cgi?query=GO:0022610&auto_wild_cards=yes&view=query&action=query&search_constraint=terms"	GO:0022610_biological_adhesion) 186 1 1.375448 -0.280199 275 212.030527 297.29 382.549473 1.081055
=HYPERLINK("http://www.godatabase.org/cgi-bin/go.cgi?query=GO:0006952&auto_wild_cards=yes&view=query&action=query&search_constraint=terms"	GO:0006952_defense_response) 187 1 1.368093 -0.278599 276 212.362469 297.67 382.977531 1.078514
=HYPERLINK("http://www.godatabase.org/cgi-bin/go.cgi?query=GO:0007276&auto_wild_cards=yes&view=query&action=query&search_constraint=terms"	GO:0007276_gamete_generation) 188 1 1.360816 -0.277011 277 213.095038 298.31 383.524962 1.076931
=HYPERLINK("http://www.godatabase.org/cgi-bin/go.cgi?query=GO:0006350&auto_wild_cards=yes&view=query&action=query&search_constraint=terms"	GO:0006350_transcription) 701 3 1.094864 -0.274660 278 214.295006 299.64 384.984994 1.077842
=HYPERLINK("http://www.godatabase.org/cgi-bin/go.cgi?query=GO:0050793&auto_wild_cards=yes&view=query&action=query&search_constraint=terms"	GO:0050793_regulation_of_developmental_process) 703 3 1.091750 -0.272971 279 214.739208 300.18 385.620792 1.075914
=HYPERLINK("http://www.godatabase.org/cgi-bin/go.cgi?query=GO:0046907&auto_wild_cards=yes&view=query&action=query&search_constraint=terms"	GO:0046907_intracellular_transport) 194 1 1.318729 -0.267725 280 216.179027 301.75 387.320973 1.077679
=HYPERLINK("http://www.godatabase.org/cgi-bin/go.cgi?query=GO:0007507&auto_wild_cards=yes&view=query&action=query&search_constraint=terms"	GO:0007507_heart_development) 195 1 1.311966 -0.266217 281 217.371945 302.95 388.528055 1.078114
=HYPERLINK("http://www.godatabase.org/cgi-bin/go.cgi?query=GO:0033554&auto_wild_cards=yes&view=query&action=query&search_constraint=terms"	GO:0033554_cellular_response_to_stress) 196 1 1.305272 -0.264720 282 217.655841 303.28 388.904159 1.075461
=HYPERLINK("http://www.godatabase.org/cgi-bin/go.cgi?query=GO:0043412&auto_wild_cards=yes&view=query&action=query&search_constraint=terms"	GO:0043412_biopolymer_modification) 458 2 1.117176 -0.261966 283 218.959978 304.57 390.180022 1.076219
=HYPERLINK("http://www.godatabase.org/cgi-bin/go.cgi?query=GO:0002009&auto_wild_cards=yes&view=query&action=query&search_constraint=terms"	GO:0002009_morphogenesis_of_an_epithelium) 198 1 1.292088 -0.261759 285 219.569551 305.39 391.210449 1.071544
=HYPERLINK("http://www.godatabase.org/cgi-bin/go.cgi?query=GO:0060429&auto_wild_cards=yes&view=query&action=query&search_constraint=terms"	GO:0060429_epithelium_development) 198 1 1.292088 -0.261759 285 219.569551 305.39 391.210449 1.071544
=HYPERLINK("http://www.godatabase.org/cgi-bin/go.cgi?query=GO:0022607&auto_wild_cards=yes&view=query&action=query&search_constraint=terms"	GO:0022607_cellular_component_assembly) 204 1 1.254085 -0.253127 286 221.448161 307.14 392.831839 1.073916
=HYPERLINK("http://www.godatabase.org/cgi-bin/go.cgi?query=GO:0007243&auto_wild_cards=yes&view=query&action=query&search_constraint=terms"	GO:0007243_protein_kinase_cascade) 205 1 1.247967 -0.251724 287 222.445905 308.09 393.734095 1.073484
=HYPERLINK("http://www.godatabase.org/cgi-bin/go.cgi?query=GO:0048518&auto_wild_cards=yes&view=query&action=query&search_constraint=terms"	GO:0048518_positive_regulation_of_biological_process) 995 4 1.028476 -0.246543 288 223.687371 309.32 394.952629 1.074028
=HYPERLINK("http://www.godatabase.org/cgi-bin/go.cgi?query=GO:0035295&auto_wild_cards=yes&view=query&action=query&search_constraint=terms"	GO:0035295_tube_development) 212 1 1.206761 -0.242175 289 224.087348 309.72 395.352652 1.071696
=HYPERLINK("http://www.godatabase.org/cgi-bin/go.cgi?query=GO:0010556&auto_wild_cards=yes&view=query&action=query&search_constraint=terms"	GO:0010556_regulation_of_macromolecule_biosynthetic_process) 745 3 1.030201 -0.239698 290 224.463098 310.21 395.956902 1.069690
=HYPERLINK("http://www.godatabase.org/cgi-bin/go.cgi?query=GO:0010033&auto_wild_cards=yes&view=query&action=query&search_constraint=terms"	GO:0010033_response_to_organic_substance) 216 1 1.184414 -0.236924 291 224.823452 310.58 396.336548 1.067285
=HYPERLINK("http://www.godatabase.org/cgi-bin/go.cgi?query=GO:0040007&auto_wild_cards=yes&view=query&action=query&search_constraint=terms"	GO:0040007_growth) 217 1 1.178955 -0.235634 293 225.406547 311.25 397.093453 1.062287
=HYPERLINK("http://www.godatabase.org/cgi-bin/go.cgi?query=GO:0048583&auto_wild_cards=yes&view=query&action=query&search_constraint=terms"	GO:0048583_regulation_of_response_to_stimulus) 217 1 1.178955 -0.235634 293 225.406547 311.25 397.093453 1.062287
=HYPERLINK("http://www.godatabase.org/cgi-bin/go.cgi?query=GO:0031323&auto_wild_cards=yes&view=query&action=query&search_constraint=terms"	GO:0031323_regulation_of_cellular_metabolic_process) 1015 4 1.008210 -0.233247 294 225.888527 311.78 397.671473 1.060476
=HYPERLINK("http://www.godatabase.org/cgi-bin/go.cgi?query=GO:0019219&auto_wild_cards=yes&view=query&action=query&search_constraint=terms"	GO:0019219_regulation_of_nucleobase__nucleoside__nucleotide_and_nucleic_acid_metabolic_process) 757 3 1.013871 -0.230918 295 226.641149 312.77 398.898851 1.060237
=HYPERLINK("http://www.godatabase.org/cgi-bin/go.cgi?query=GO:0019953&auto_wild_cards=yes&view=query&action=query&search_constraint=terms"	GO:0019953_sexual_reproduction) 228 1 1.122076 -0.222003 297 228.290456 314.27 400.249544 1.058148
=HYPERLINK("http://www.godatabase.org/cgi-bin/go.cgi?query=GO:0046649&auto_wild_cards=yes&view=query&action=query&search_constraint=terms"	GO:0046649_lymphocyte_activation) 228 1 1.122076 -0.222003 297 228.290456 314.27 400.249544 1.058148
=HYPERLINK("http://www.godatabase.org/cgi-bin/go.cgi?query=GO:0051171&auto_wild_cards=yes&view=query&action=query&search_constraint=terms"	GO:0051171_regulation_of_nitrogen_compound_metabolic_process) 771 3 0.995460 -0.221055 298 228.660972 314.75 400.839028 1.056208
=HYPERLINK("http://www.godatabase.org/cgi-bin/go.cgi?query=GO:0007167&auto_wild_cards=yes&view=query&action=query&search_constraint=terms"	GO:0007167_enzyme_linked_receptor_protein_signaling_pathway) 229 1 1.117176 -0.220813 299 229.033276 315.16 401.286724 1.054047
=HYPERLINK("http://www.godatabase.org/cgi-bin/go.cgi?query=GO:0002376&auto_wild_cards=yes&view=query&action=query&search_constraint=terms"	GO:0002376_immune_system_process) 505 2 1.013201 -0.219754 300 229.313338 315.38 401.446662 1.051267
=HYPERLINK("http://www.godatabase.org/cgi-bin/go.cgi?query=GO:0048523&auto_wild_cards=yes&view=query&action=query&search_constraint=terms"	GO:0048523_negative_regulation_of_cellular_process) 774 3 0.991602 -0.218994 301 229.404916 315.52 401.635084 1.048239
=HYPERLINK("http://www.godatabase.org/cgi-bin/go.cgi?query=GO:0007420&auto_wild_cards=yes&view=query&action=query&search_constraint=terms"	GO:0007420_brain_development) 231 1 1.107504 -0.218456 302 229.893664 315.91 401.926336 1.046060
=HYPERLINK("http://www.godatabase.org/cgi-bin/go.cgi?query=GO:0010468&auto_wild_cards=yes&view=query&action=query&search_constraint=terms"	GO:0010468_regulation_of_gene_expression) 778 3 0.986504 -0.216273 303 230.148676 316.21 402.271324 1.043597
=HYPERLINK("http://www.godatabase.org/cgi-bin/go.cgi?query=GO:0050890&auto_wild_cards=yes&view=query&action=query&search_constraint=terms"	GO:0050890_cognition) 233 1 1.097997 -0.216130 304 230.960765 317.04 403.119235 1.042895
=HYPERLINK("http://www.godatabase.org/cgi-bin/go.cgi?query=GO:0016477&auto_wild_cards=yes&view=query&action=query&search_constraint=terms"	GO:0016477_cell_migration) 234 1 1.093305 -0.214979 305 231.377813 317.41 403.442187 1.040689
=HYPERLINK("http://www.godatabase.org/cgi-bin/go.cgi?query=GO:0009056&auto_wild_cards=yes&view=query&action=query&search_constraint=terms"	GO:0009056_catabolic_process) 243 1 1.052812 -0.204945 306 234.602826 320.55 406.497174 1.047549
=HYPERLINK("http://www.godatabase.org/cgi-bin/go.cgi?query=GO:0045321&auto_wild_cards=yes&view=query&action=query&search_constraint=terms"	GO:0045321_leukocyte_activation) 248 1 1.031586 -0.199616 307 235.618022 321.57 407.521978 1.047459
=HYPERLINK("http://www.godatabase.org/cgi-bin/go.cgi?query=GO:0034961&auto_wild_cards=yes&view=query&action=query&search_constraint=terms"	GO:0034961_cellular_biopolymer_biosynthetic_process) 804 3 0.954602 -0.199338 308 235.782540 321.76 407.737460 1.044675
=HYPERLINK("http://www.godatabase.org/cgi-bin/go.cgi?query=GO:0043284&auto_wild_cards=yes&view=query&action=query&search_constraint=terms"	GO:0043284_biopolymer_biosynthetic_process) 807 3 0.951053 -0.197466 309 236.615789 322.57 408.524211 1.043916
=HYPERLINK("http://www.godatabase.org/cgi-bin/go.cgi?query=GO:0008104&auto_wild_cards=yes&view=query&action=query&search_constraint=terms"	GO:0008104_protein_localization) 251 1 1.019256 -0.196499 310 237.018163 322.94 408.861837 1.041742
=HYPERLINK("http://www.godatabase.org/cgi-bin/go.cgi?query=GO:0030097&auto_wild_cards=yes&view=query&action=query&search_constraint=terms"	GO:0030097_hemopoiesis) 253 1 1.011199 -0.194453 311 238.068324 323.93 409.791676 1.041576
=HYPERLINK("http://www.godatabase.org/cgi-bin/go.cgi?query=GO:0048729&auto_wild_cards=yes&view=query&action=query&search_constraint=terms"	GO:0048729_tissue_morphogenesis) 255 1 1.003268 -0.192433 312 239.215603 325.21 411.204397 1.042340
=HYPERLINK("http://www.godatabase.org/cgi-bin/go.cgi?query=GO:0048870&auto_wild_cards=yes&view=query&action=query&search_constraint=terms"	GO:0048870_cell_motility) 257 1 0.995460 -0.190437 313 240.239473 326.2 412.160527 1.042173
=HYPERLINK("http://www.godatabase.org/cgi-bin/go.cgi?query=GO:0019222&auto_wild_cards=yes&view=query&action=query&search_constraint=terms"	GO:0019222_regulation_of_metabolic_process) 1088 4 0.940564 -0.189887 314 240.703038 326.68 412.656962 1.040382
=HYPERLINK("http://www.godatabase.org/cgi-bin/go.cgi?query=GO:0006950&auto_wild_cards=yes&view=query&action=query&search_constraint=terms"	GO:0006950_response_to_stress) 549 2 0.931998 -0.186549 315 240.995038 326.98 412.964962 1.038032
=HYPERLINK("http://www.godatabase.org/cgi-bin/go.cgi?query=GO:0001775&auto_wild_cards=yes&view=query&action=query&search_constraint=terms"	GO:0001775_cell_activation) 262 1 0.976463 -0.185556 316 242.895550 328.65 414.404450 1.040032
=HYPERLINK("http://www.godatabase.org/cgi-bin/go.cgi?query=GO:0044267&auto_wild_cards=yes&view=query&action=query&search_constraint=terms"	GO:0044267_cellular_protein_metabolic_process) 559 2 0.915325 -0.179736 317 244.584458 330.22 415.855542 1.041703
=HYPERLINK("http://www.godatabase.org/cgi-bin/go.cgi?query=GO:0051716&auto_wild_cards=yes&view=query&action=query&search_constraint=terms"	GO:0051716_cellular_response_to_stimulus) 273 1 0.937118 -0.175327 318 246.310673 331.86 417.409327 1.043585
=HYPERLINK("http://www.godatabase.org/cgi-bin/go.cgi?query=GO:0033036&auto_wild_cards=yes&view=query&action=query&search_constraint=terms"	GO:0033036_macromolecule_localization) 274 1 0.933698 -0.174431 319 247.360988 332.85 418.339012 1.043417
=HYPERLINK("http://www.godatabase.org/cgi-bin/go.cgi?query=GO:0044238&auto_wild_cards=yes&view=query&action=query&search_constraint=terms"	GO:0044238_primary_metabolic_process) 1905 7 0.940070 -0.173760 320 247.569776 333.0 418.430224 1.040625
=HYPERLINK("http://www.godatabase.org/cgi-bin/go.cgi?query=GO:0048534&auto_wild_cards=yes&view=query&action=query&search_constraint=terms"	GO:0048534_hemopoietic_or_lymphoid_organ_development) 277 1 0.923586 -0.171773 321 248.229250 333.72 419.210750 1.039626
=HYPERLINK("http://www.godatabase.org/cgi-bin/go.cgi?query=GO:0009987&auto_wild_cards=yes&view=query&action=query&search_constraint=terms"	GO:0009987_cellular_process) 3868 15 0.992115 -0.169364 322 249.429530 334.87 420.310470 1.039969
=HYPERLINK("http://www.godatabase.org/cgi-bin/go.cgi?query=GO:0006355&auto_wild_cards=yes&view=query&action=query&search_constraint=terms"	GO:0006355_regulation_of_transcription__DNA-dependent) 575 2 0.889855 -0.169348 323 249.775066 335.19 420.604934 1.037740
=HYPERLINK("http://www.godatabase.org/cgi-bin/go.cgi?query=GO:0048519&auto_wild_cards=yes&view=query&action=query&search_constraint=terms"	GO:0048519_negative_regulation_of_biological_process) 859 3 0.893481 -0.167469 324 250.062174 335.52 420.977826 1.035556
=HYPERLINK("http://www.godatabase.org/cgi-bin/go.cgi?query=GO:0007417&auto_wild_cards=yes&view=query&action=query&search_constraint=terms"	GO:0007417_central_nervous_system_development) 287 1 0.891405 -0.163248 325 252.161282 337.52 422.878718 1.038523
=HYPERLINK("http://www.godatabase.org/cgi-bin/go.cgi?query=GO:0050794&auto_wild_cards=yes&view=query&action=query&search_constraint=terms"	GO:0050794_regulation_of_cellular_process) 2190 8 0.934551 -0.161004 326 252.757588 338.06 423.362412 1.036994
=HYPERLINK("http://www.godatabase.org/cgi-bin/go.cgi?query=GO:0051252&auto_wild_cards=yes&view=query&action=query&search_constraint=terms"	GO:0051252_regulation_of_RNA_metabolic_process) 590 2 0.867232 -0.160150 327 253.100095 338.38 423.659905 1.034801
=HYPERLINK("http://www.godatabase.org/cgi-bin/go.cgi?query=GO:0006351&auto_wild_cards=yes&view=query&action=query&search_constraint=terms"	GO:0006351_transcription__DNA-dependent) 594 2 0.861392 -0.157782 328 253.760432 339.07 424.379568 1.033750
=HYPERLINK("http://www.godatabase.org/cgi-bin/go.cgi?query=GO:0032774&auto_wild_cards=yes&view=query&action=query&search_constraint=terms"	GO:0032774_RNA_biosynthetic_process) 595 2 0.859944 -0.157195 329 254.025658 339.36 424.694342 1.031489
=HYPERLINK("http://www.godatabase.org/cgi-bin/go.cgi?query=GO:0002520&auto_wild_cards=yes&view=query&action=query&search_constraint=terms"	GO:0002520_immune_system_development) 295 1 0.867232 -0.156778 332 255.111937 340.41 425.708063 1.025331
=HYPERLINK("http://www.godatabase.org/cgi-bin/go.cgi?query=GO:0040011&auto_wild_cards=yes&view=query&action=query&search_constraint=terms"	GO:0040011_locomotion) 295 1 0.867232 -0.156778 332 255.111937 340.41 425.708063 1.025331
=HYPERLINK("http://www.godatabase.org/cgi-bin/go.cgi?query=GO:0045595&auto_wild_cards=yes&view=query&action=query&search_constraint=terms"	GO:0045595_regulation_of_cell_differentiation) 295 1 0.867232 -0.156778 332 255.111937 340.41 425.708063 1.025331
=HYPERLINK("http://www.godatabase.org/cgi-bin/go.cgi?query=GO:0048598&auto_wild_cards=yes&view=query&action=query&search_constraint=terms"	GO:0048598_embryonic_morphogenesis) 299 1 0.855630 -0.153654 333 256.115503 341.28 426.444497 1.024865
=HYPERLINK("http://www.godatabase.org/cgi-bin/go.cgi?query=GO:0051094&auto_wild_cards=yes&view=query&action=query&search_constraint=terms"	GO:0051094_positive_regulation_of_developmental_process) 308 1 0.830628 -0.146880 334 258.098664 343.11 428.121336 1.027275
=HYPERLINK("http://www.godatabase.org/cgi-bin/go.cgi?query=GO:0044260&auto_wild_cards=yes&view=query&action=query&search_constraint=terms"	GO:0044260_cellular_macromolecule_metabolic_process) 1447 5 0.884013 -0.146439 335 258.220779 343.26 428.299221 1.024657
=HYPERLINK("http://www.godatabase.org/cgi-bin/go.cgi?query=GO:0044237&auto_wild_cards=yes&view=query&action=query&search_constraint=terms"	GO:0044237_cellular_metabolic_process) 1974 7 0.907210 -0.145196 336 259.041533 344.03 429.018467 1.023899
=HYPERLINK("http://www.godatabase.org/cgi-bin/go.cgi?query=GO:0007399&auto_wild_cards=yes&view=query&action=query&search_constraint=terms"	GO:0007399_nervous_system_development) 621 2 0.823940 -0.142671 337 259.506996 344.49 429.473004 1.022226
=HYPERLINK("http://www.godatabase.org/cgi-bin/go.cgi?query=GO:0009887&auto_wild_cards=yes&view=query&action=query&search_constraint=terms"	GO:0009887_organ_morphogenesis) 642 2 0.796989 -0.131903 338 260.586821 345.41 430.233179 1.021923
=HYPERLINK("http://www.godatabase.org/cgi-bin/go.cgi?query=GO:0006928&auto_wild_cards=yes&view=query&action=query&search_constraint=terms"	GO:0006928_cell_motion) 330 1 0.775253 -0.131695 340 261.879427 346.63 431.380573 1.019500
=HYPERLINK("http://www.godatabase.org/cgi-bin/go.cgi?query=GO:0051674&auto_wild_cards=yes&view=query&action=query&search_constraint=terms"	GO:0051674_localization_of_cell) 330 1 0.775253 -0.131695 340 261.879427 346.63 431.380573 1.019500
=HYPERLINK("http://www.godatabase.org/cgi-bin/go.cgi?query=GO:0043283&auto_wild_cards=yes&view=query&action=query&search_constraint=terms"	GO:0043283_biopolymer_metabolic_process) 1490 5 0.858501 -0.129667 341 263.264342 348.11 432.955658 1.020850
=HYPERLINK("http://www.godatabase.org/cgi-bin/go.cgi?query=GO:0007275&auto_wild_cards=yes&view=query&action=query&search_constraint=terms"	GO:0007275_multicellular_organismal_development) 1760 6 0.872159 -0.128096 342 263.473705 348.29 433.106295 1.018392
=HYPERLINK("http://www.godatabase.org/cgi-bin/go.cgi?query=GO:0009605&auto_wild_cards=yes&view=query&action=query&search_constraint=terms"	GO:0009605_response_to_external_stimulus) 339 1 0.754671 -0.125995 343 264.579141 349.33 434.080859 1.018455
=HYPERLINK("http://www.godatabase.org/cgi-bin/go.cgi?query=GO:0016070&auto_wild_cards=yes&view=query&action=query&search_constraint=terms"	GO:0016070_RNA_metabolic_process) 658 2 0.777609 -0.124232 344 265.949652 350.65 435.350348 1.019331
=HYPERLINK("http://www.godatabase.org/cgi-bin/go.cgi?query=GO:0051649&auto_wild_cards=yes&view=query&action=query&search_constraint=terms"	GO:0051649_establishment_of_localization_in_cell) 342 1 0.748051 -0.124156 345 266.388299 351.05 435.711701 1.017536
=HYPERLINK("http://www.godatabase.org/cgi-bin/go.cgi?query=GO:0009653&auto_wild_cards=yes&view=query&action=query&search_constraint=terms"	GO:0009653_anatomical_structure_morphogenesis) 958 3 0.801148 -0.121533 346 266.978688 351.73 436.481312 1.016561
=HYPERLINK("http://www.godatabase.org/cgi-bin/go.cgi?query=GO:0065008&auto_wild_cards=yes&view=query&action=query&search_constraint=terms"	GO:0065008_regulation_of_biological_quality) 693 2 0.738336 -0.108919 347 271.987676 356.21 440.432324 1.026542
=HYPERLINK("http://www.godatabase.org/cgi-bin/go.cgi?query=GO:0051641&auto_wild_cards=yes&view=query&action=query&search_constraint=terms"	GO:0051641_cellular_localization) 370 1 0.691441 -0.108341 348 272.440141 356.63 440.819859 1.024799
=HYPERLINK("http://www.godatabase.org/cgi-bin/go.cgi?query=GO:0065007&auto_wild_cards=yes&view=query&action=query&search_constraint=terms"	GO:0065007_biological_regulation) 2593 9 0.887968 -0.106427 349 273.152496 357.35 441.547504 1.023926
=HYPERLINK("http://www.godatabase.org/cgi-bin/go.cgi?query=GO:0006139&auto_wild_cards=yes&view=query&action=query&search_constraint=terms"	GO:0006139_nucleobase__nucleoside__nucleotide_and_nucleic_acid_metabolic_process) 1002 3 0.765968 -0.105038 350 274.173822 358.18 442.186178 1.023371
=HYPERLINK("http://www.godatabase.org/cgi-bin/go.cgi?query=GO:0050789&auto_wild_cards=yes&view=query&action=query&search_constraint=terms"	GO:0050789_regulation_of_biological_process) 2357 8 0.868335 -0.102053 351 275.087137 358.9 442.712863 1.022507
=HYPERLINK("http://www.godatabase.org/cgi-bin/go.cgi?query=GO:0043170&auto_wild_cards=yes&view=query&action=query&search_constraint=terms"	GO:0043170_macromolecule_metabolic_process) 1576 5 0.811654 -0.100828 352 275.499336 359.34 443.180664 1.020852
=HYPERLINK("http://www.godatabase.org/cgi-bin/go.cgi?query=GO:0050877&auto_wild_cards=yes&view=query&action=query&search_constraint=terms"	GO:0050877_neurological_system_process) 390 1 0.655983 -0.098386 353 276.934089 360.73 444.525911 1.021898
=HYPERLINK("http://www.godatabase.org/cgi-bin/go.cgi?query=GO:0008152&auto_wild_cards=yes&view=query&action=query&search_constraint=terms"	GO:0008152_metabolic_process) 2133 7 0.839584 -0.093045 354 278.100735 361.75 445.399265 1.021893
=HYPERLINK("http://www.godatabase.org/cgi-bin/go.cgi?query=GO:0042221&auto_wild_cards=yes&view=query&action=query&search_constraint=terms"	GO:0042221_response_to_chemical_stimulus) 409 1 0.625509 -0.089830 355 278.513604 362.14 445.766396 1.020113
=HYPERLINK("http://www.godatabase.org/cgi-bin/go.cgi?query=GO:0007242&auto_wild_cards=yes&view=query&action=query&search_constraint=terms"	GO:0007242_intracellular_signaling_cascade) 411 1 0.622466 -0.088976 356 279.054379 362.64 446.225621 1.018652
=HYPERLINK("http://www.godatabase.org/cgi-bin/go.cgi?query=GO:0010604&auto_wild_cards=yes&view=query&action=query&search_constraint=terms"	GO:0010604_positive_regulation_of_macromolecule_metabolic_process) 433 1 0.590839 -0.080130 357 282.444860 365.53 448.615140 1.023894
=HYPERLINK("http://www.godatabase.org/cgi-bin/go.cgi?query=GO:0032501&auto_wild_cards=yes&view=query&action=query&search_constraint=terms"	GO:0032501_multicellular_organismal_process) 2183 7 0.820354 -0.080092 358 282.582013 365.65 448.717987 1.021369
=HYPERLINK("http://www.godatabase.org/cgi-bin/go.cgi?query=GO:0006357&auto_wild_cards=yes&view=query&action=query&search_constraint=terms"	GO:0006357_regulation_of_transcription_from_RNA_polymerase_II_promoter) 435 1 0.588123 -0.079373 359 283.132928 366.12 449.107072 1.019833
=HYPERLINK("http://www.godatabase.org/cgi-bin/go.cgi?query=GO:0031325&auto_wild_cards=yes&view=query&action=query&search_constraint=terms"	GO:0031325_positive_regulation_of_cellular_metabolic_process) 442 1 0.578808 -0.076781 360 284.447159 367.19 449.932841 1.019972
=HYPERLINK("http://www.godatabase.org/cgi-bin/go.cgi?query=GO:0006366&auto_wild_cards=yes&view=query&action=query&search_constraint=terms"	GO:0006366_transcription_from_RNA_polymerase_II_promoter) 444 1 0.576201 -0.076057 361 285.248965 367.87 450.491035 1.019030
=HYPERLINK("http://www.godatabase.org/cgi-bin/go.cgi?query=GO:0010926&auto_wild_cards=yes&view=query&action=query&search_constraint=terms"	GO:0010926_anatomical_structure_formation) 447 1 0.572334 -0.074984 362 285.655271 368.18 450.704729 1.017072
=HYPERLINK("http://www.godatabase.org/cgi-bin/go.cgi?query=GO:0034960&auto_wild_cards=yes&view=query&action=query&search_constraint=terms"	GO:0034960_cellular_biopolymer_metabolic_process) 1395 4 0.733572 -0.074465 363 285.772014 368.31 450.847986 1.014628
=HYPERLINK("http://www.godatabase.org/cgi-bin/go.cgi?query=GO:0048856&auto_wild_cards=yes&view=query&action=query&search_constraint=terms"	GO:0048856_anatomical_structure_development) 1688 5 0.757800 -0.071366 364 287.080561 369.44 451.799439 1.014945
=HYPERLINK("http://www.godatabase.org/cgi-bin/go.cgi?query=GO:0009893&auto_wild_cards=yes&view=query&action=query&search_constraint=terms"	GO:0009893_positive_regulation_of_metabolic_process) 458 1 0.558588 -0.071182 365 288.012238 370.2 452.387762 1.014247
=HYPERLINK("http://www.godatabase.org/cgi-bin/go.cgi?query=GO:0006807&auto_wild_cards=yes&view=query&action=query&search_constraint=terms"	GO:0006807_nitrogen_compound_metabolic_process) 1147 3 0.669137 -0.063838 366 289.222318 371.19 453.157682 1.014180
=HYPERLINK("http://www.godatabase.org/cgi-bin/go.cgi?query=GO:0003008&auto_wild_cards=yes&view=query&action=query&search_constraint=terms"	GO:0003008_system_process) 516 1 0.495801 -0.054167 367 291.011850 372.6 454.188150 1.015259
=HYPERLINK("http://www.godatabase.org/cgi-bin/go.cgi?query=GO:0009888&auto_wild_cards=yes&view=query&action=query&search_constraint=terms"	GO:0009888_tissue_development) 525 1 0.487302 -0.051925 368 291.391322 372.91 454.428678 1.013342
=HYPERLINK("http://www.godatabase.org/cgi-bin/go.cgi?query=GO:0032502&auto_wild_cards=yes&view=query&action=query&search_constraint=terms"	GO:0032502_developmental_process) 2060 6 0.745146 -0.051336 369 291.520943 373.03 454.539057 1.010921
=HYPERLINK("http://www.godatabase.org/cgi-bin/go.cgi?query=GO:0051239&auto_wild_cards=yes&view=query&action=query&search_constraint=terms"	GO:0051239_regulation_of_multicellular_organismal_process) 587 1 0.435832 -0.038813 370 295.785169 376.23 456.674831 1.016838
=HYPERLINK("http://www.godatabase.org/cgi-bin/go.cgi?query=GO:0007166&auto_wild_cards=yes&view=query&action=query&search_constraint=terms"	GO:0007166_cell_surface_receptor_linked_signal_transduction) 597 1 0.428532 -0.037032 371 296.859260 377.09 457.320740 1.016415
=HYPERLINK("http://www.godatabase.org/cgi-bin/go.cgi?query=GO:0048731&auto_wild_cards=yes&view=query&action=query&search_constraint=terms"	GO:0048731_system_development) 1609 4 0.636006 -0.035560 372 297.057340 377.22 457.382660 1.014032
=HYPERLINK("http://www.godatabase.org/cgi-bin/go.cgi?query=GO:0048513&auto_wild_cards=yes&view=query&action=query&search_constraint=terms"	GO:0048513_organ_development) 1365 3 0.562271 -0.028463 373 298.551550 378.38 458.208450 1.014424
=HYPERLINK("http://www.godatabase.org/cgi-bin/go.cgi?query=GO:0051179&auto_wild_cards=yes&view=query&action=query&search_constraint=terms"	GO:0051179_localization) 1058 2 0.483617 -0.025793 374 299.661380 379.27 458.878620 1.014091
=HYPERLINK("http://www.godatabase.org/cgi-bin/go.cgi?query=GO:0030154&auto_wild_cards=yes&view=query&action=query&search_constraint=terms"	GO:0030154_cell_differentiation) 1060 2 0.482704 -0.025579 375 299.758909 379.36 458.961091 1.011627
=HYPERLINK("http://www.godatabase.org/cgi-bin/go.cgi?query=GO:0006810&auto_wild_cards=yes&view=query&action=query&search_constraint=terms"	GO:0006810_transport) 718 1 0.356314 -0.020915 376 301.508155 380.64 459.771845 1.012340
=HYPERLINK("http://www.godatabase.org/cgi-bin/go.cgi?query=GO:0048869&auto_wild_cards=yes&view=query&action=query&search_constraint=terms"	GO:0048869_cellular_developmental_process) 1113 2 0.459718 -0.020457 377 301.797331 380.83 459.862669 1.010159
=HYPERLINK("http://www.godatabase.org/cgi-bin/go.cgi?query=GO:0051234&auto_wild_cards=yes&view=query&action=query&search_constraint=terms"	GO:0051234_establishment_of_localization) 729 1 0.350937 -0.019848 378 302.100665 381.09 460.079335 1.008175
=HYPERLINK("http://www.godatabase.org/cgi-bin/go.cgi?query=GO:0007165&auto_wild_cards=yes&view=query&action=query&search_constraint=terms"	GO:0007165_signal_transduction) 915 1 0.279599 -0.008064 379 306.138099 383.71 461.281901 1.012427
=HYPERLINK("http://www.godatabase.org/cgi-bin/go.cgi?query=GO:0007154&auto_wild_cards=yes&view=query&action=query&search_constraint=terms"	GO:0007154_cell_communication) 1096 1 0.233425 -0.003236 380 307.665176 384.71 461.754824 1.012395
=HYPERLINK("http://www.godatabase.org/cgi-bin/go.cgi?query=GO:0000060&auto_wild_cards=yes&view=query&action=query&search_constraint=terms"	GO:0000060_protein_import_into_nucleus__translocation) 14 0 0.000000 -0.000000 440 371.764196 446.81 521.855804 1.015477
=HYPERLINK("http://www.godatabase.org/cgi-bin/go.cgi?query=GO:0000077&auto_wild_cards=yes&view=query&action=query&search_constraint=terms"	GO:0000077_DNA_damage_checkpoint) 14 0 0.000000 -0.000000 440 371.764196 446.81 521.855804 1.015477
=HYPERLINK("http://www.godatabase.org/cgi-bin/go.cgi?query=GO:0001502&auto_wild_cards=yes&view=query&action=query&search_constraint=terms"	GO:0001502_cartilage_condensation) 14 0 0.000000 -0.000000 440 371.764196 446.81 521.855804 1.015477
=HYPERLINK("http://www.godatabase.org/cgi-bin/go.cgi?query=GO:0001829&auto_wild_cards=yes&view=query&action=query&search_constraint=terms"	GO:0001829_trophectodermal_cell_differentiation) 14 0 0.000000 -0.000000 440 371.764196 446.81 521.855804 1.015477
=HYPERLINK("http://www.godatabase.org/cgi-bin/go.cgi?query=GO:0002027&auto_wild_cards=yes&view=query&action=query&search_constraint=terms"	GO:0002027_regulation_of_heart_rate) 14 0 0.000000 -0.000000 440 371.764196 446.81 521.855804 1.015477
=HYPERLINK("http://www.godatabase.org/cgi-bin/go.cgi?query=GO:0002262&auto_wild_cards=yes&view=query&action=query&search_constraint=terms"	GO:0002262_myeloid_cell_homeostasis) 14 0 0.000000 -0.000000 440 371.764196 446.81 521.855804 1.015477
=HYPERLINK("http://www.godatabase.org/cgi-bin/go.cgi?query=GO:0002698&auto_wild_cards=yes&view=query&action=query&search_constraint=terms"	GO:0002698_negative_regulation_of_immune_effector_process) 14 0 0.000000 -0.000000 440 371.764196 446.81 521.855804 1.015477
=HYPERLINK("http://www.godatabase.org/cgi-bin/go.cgi?query=GO:0006304&auto_wild_cards=yes&view=query&action=query&search_constraint=terms"	GO:0006304_DNA_modification) 14 0 0.000000 -0.000000 440 371.764196 446.81 521.855804 1.015477
=HYPERLINK("http://www.godatabase.org/cgi-bin/go.cgi?query=GO:0006305&auto_wild_cards=yes&view=query&action=query&search_constraint=terms"	GO:0006305_DNA_alkylation) 14 0 0.000000 -0.000000 440 371.764196 446.81 521.855804 1.015477
=HYPERLINK("http://www.godatabase.org/cgi-bin/go.cgi?query=GO:0006306&auto_wild_cards=yes&view=query&action=query&search_constraint=terms"	GO:0006306_DNA_methylation) 14 0 0.000000 -0.000000 440 371.764196 446.81 521.855804 1.015477
=HYPERLINK("http://www.godatabase.org/cgi-bin/go.cgi?query=GO:0006809&auto_wild_cards=yes&view=query&action=query&search_constraint=terms"	GO:0006809_nitric_oxide_biosynthetic_process) 14 0 0.000000 -0.000000 440 371.764196 446.81 521.855804 1.015477
=HYPERLINK("http://www.godatabase.org/cgi-bin/go.cgi?query=GO:0006914&auto_wild_cards=yes&view=query&action=query&search_constraint=terms"	GO:0006914_autophagy) 14 0 0.000000 -0.000000 440 371.764196 446.81 521.855804 1.015477
=HYPERLINK("http://www.godatabase.org/cgi-bin/go.cgi?query=GO:0006970&auto_wild_cards=yes&view=query&action=query&search_constraint=terms"	GO:0006970_response_to_osmotic_stress) 14 0 0.000000 -0.000000 440 371.764196 446.81 521.855804 1.015477
=HYPERLINK("http://www.godatabase.org/cgi-bin/go.cgi?query=GO:0007530&auto_wild_cards=yes&view=query&action=query&search_constraint=terms"	GO:0007530_sex_determination) 14 0 0.000000 -0.000000 440 371.764196 446.81 521.855804 1.015477
=HYPERLINK("http://www.godatabase.org/cgi-bin/go.cgi?query=GO:0007589&auto_wild_cards=yes&view=query&action=query&search_constraint=terms"	GO:0007589_body_fluid_secretion) 14 0 0.000000 -0.000000 440 371.764196 446.81 521.855804 1.015477
=HYPERLINK("http://www.godatabase.org/cgi-bin/go.cgi?query=GO:0008064&auto_wild_cards=yes&view=query&action=query&search_constraint=terms"	GO:0008064_regulation_of_actin_polymerization_or_depolymerization) 14 0 0.000000 -0.000000 440 371.764196 446.81 521.855804 1.015477
=HYPERLINK("http://www.godatabase.org/cgi-bin/go.cgi?query=GO:0008306&auto_wild_cards=yes&view=query&action=query&search_constraint=terms"	GO:0008306_associative_learning) 14 0 0.000000 -0.000000 440 371.764196 446.81 521.855804 1.015477
=HYPERLINK("http://www.godatabase.org/cgi-bin/go.cgi?query=GO:0008630&auto_wild_cards=yes&view=query&action=query&search_constraint=terms"	GO:0008630_DNA_damage_response__signal_transduction_resulting_in_induction_of_apoptosis) 14 0 0.000000 -0.000000 440 371.764196 446.81 521.855804 1.015477
=HYPERLINK("http://www.godatabase.org/cgi-bin/go.cgi?query=GO:0009108&auto_wild_cards=yes&view=query&action=query&search_constraint=terms"	GO:0009108_coenzyme_biosynthetic_process) 14 0 0.000000 -0.000000 440 371.764196 446.81 521.855804 1.015477
=HYPERLINK("http://www.godatabase.org/cgi-bin/go.cgi?query=GO:0009267&auto_wild_cards=yes&view=query&action=query&search_constraint=terms"	GO:0009267_cellular_response_to_starvation) 14 0 0.000000 -0.000000 440 371.764196 446.81 521.855804 1.015477
=HYPERLINK("http://www.godatabase.org/cgi-bin/go.cgi?query=GO:0009895&auto_wild_cards=yes&view=query&action=query&search_constraint=terms"	GO:0009895_negative_regulation_of_catabolic_process) 14 0 0.000000 -0.000000 440 371.764196 446.81 521.855804 1.015477
=HYPERLINK("http://www.godatabase.org/cgi-bin/go.cgi?query=GO:0010332&auto_wild_cards=yes&view=query&action=query&search_constraint=terms"	GO:0010332_response_to_gamma_radiation) 14 0 0.000000 -0.000000 440 371.764196 446.81 521.855804 1.015477
=HYPERLINK("http://www.godatabase.org/cgi-bin/go.cgi?query=GO:0014855&auto_wild_cards=yes&view=query&action=query&search_constraint=terms"	GO:0014855_striated_muscle_cell_proliferation) 14 0 0.000000 -0.000000 440 371.764196 446.81 521.855804 1.015477
=HYPERLINK("http://www.godatabase.org/cgi-bin/go.cgi?query=GO:0018130&auto_wild_cards=yes&view=query&action=query&search_constraint=terms"	GO:0018130_heterocycle_biosynthetic_process) 14 0 0.000000 -0.000000 440 371.764196 446.81 521.855804 1.015477
=HYPERLINK("http://www.godatabase.org/cgi-bin/go.cgi?query=GO:0019217&auto_wild_cards=yes&view=query&action=query&search_constraint=terms"	GO:0019217_regulation_of_fatty_acid_metabolic_process) 14 0 0.000000 -0.000000 440 371.764196 446.81 521.855804 1.015477
=HYPERLINK("http://www.godatabase.org/cgi-bin/go.cgi?query=GO:0021782&auto_wild_cards=yes&view=query&action=query&search_constraint=terms"	GO:0021782_glial_cell_development) 14 0 0.000000 -0.000000 440 371.764196 446.81 521.855804 1.015477
=HYPERLINK("http://www.godatabase.org/cgi-bin/go.cgi?query=GO:0021904&auto_wild_cards=yes&view=query&action=query&search_constraint=terms"	GO:0021904_dorsal_ventral_neural_tube_patterning) 14 0 0.000000 -0.000000 440 371.764196 446.81 521.855804 1.015477
=HYPERLINK("http://www.godatabase.org/cgi-bin/go.cgi?query=GO:0030032&auto_wild_cards=yes&view=query&action=query&search_constraint=terms"	GO:0030032_lamellipodium_assembly) 14 0 0.000000 -0.000000 440 371.764196 446.81 521.855804 1.015477
=HYPERLINK("http://www.godatabase.org/cgi-bin/go.cgi?query=GO:0030148&auto_wild_cards=yes&view=query&action=query&search_constraint=terms"	GO:0030148_sphingolipid_biosynthetic_process) 14 0 0.000000 -0.000000 440 371.764196 446.81 521.855804 1.015477
=HYPERLINK("http://www.godatabase.org/cgi-bin/go.cgi?query=GO:0030832&auto_wild_cards=yes&view=query&action=query&search_constraint=terms"	GO:0030832_regulation_of_actin_filament_length) 14 0 0.000000 -0.000000 440 371.764196 446.81 521.855804 1.015477
=HYPERLINK("http://www.godatabase.org/cgi-bin/go.cgi?query=GO:0031099&auto_wild_cards=yes&view=query&action=query&search_constraint=terms"	GO:0031099_regeneration) 14 0 0.000000 -0.000000 440 371.764196 446.81 521.855804 1.015477
=HYPERLINK("http://www.godatabase.org/cgi-bin/go.cgi?query=GO:0031346&auto_wild_cards=yes&view=query&action=query&search_constraint=terms"	GO:0031346_positive_regulation_of_cell_projection_organization) 14 0 0.000000 -0.000000 440 371.764196 446.81 521.855804 1.015477
=HYPERLINK("http://www.godatabase.org/cgi-bin/go.cgi?query=GO:0031663&auto_wild_cards=yes&view=query&action=query&search_constraint=terms"	GO:0031663_lipopolysaccharide-mediated_signaling_pathway) 14 0 0.000000 -0.000000 440 371.764196 446.81 521.855804 1.015477
=HYPERLINK("http://www.godatabase.org/cgi-bin/go.cgi?query=GO:0032271&auto_wild_cards=yes&view=query&action=query&search_constraint=terms"	GO:0032271_regulation_of_protein_polymerization) 14 0 0.000000 -0.000000 440 371.764196 446.81 521.855804 1.015477
=HYPERLINK("http://www.godatabase.org/cgi-bin/go.cgi?query=GO:0033044&auto_wild_cards=yes&view=query&action=query&search_constraint=terms"	GO:0033044_regulation_of_chromosome_organization) 14 0 0.000000 -0.000000 440 371.764196 446.81 521.855804 1.015477
=HYPERLINK("http://www.godatabase.org/cgi-bin/go.cgi?query=GO:0034104&auto_wild_cards=yes&view=query&action=query&search_constraint=terms"	GO:0034104_negative_regulation_of_tissue_remodeling) 14 0 0.000000 -0.000000 440 371.764196 446.81 521.855804 1.015477
=HYPERLINK("http://www.godatabase.org/cgi-bin/go.cgi?query=GO:0034623&auto_wild_cards=yes&view=query&action=query&search_constraint=terms"	GO:0034623_cellular_macromolecular_complex_disassembly) 14 0 0.000000 -0.000000 440 371.764196 446.81 521.855804 1.015477
=HYPERLINK("http://www.godatabase.org/cgi-bin/go.cgi?query=GO:0035036&auto_wild_cards=yes&view=query&action=query&search_constraint=terms"	GO:0035036_sperm-egg_recognition) 14 0 0.000000 -0.000000 440 371.764196 446.81 521.855804 1.015477
=HYPERLINK("http://www.godatabase.org/cgi-bin/go.cgi?query=GO:0042310&auto_wild_cards=yes&view=query&action=query&search_constraint=terms"	GO:0042310_vasoconstriction) 14 0 0.000000 -0.000000 440 371.764196 446.81 521.855804 1.015477
=HYPERLINK("http://www.godatabase.org/cgi-bin/go.cgi?query=GO:0042573&auto_wild_cards=yes&view=query&action=query&search_constraint=terms"	GO:0042573_retinoic_acid_metabolic_process) 14 0 0.000000 -0.000000 440 371.764196 446.81 521.855804 1.015477
=HYPERLINK("http://www.godatabase.org/cgi-bin/go.cgi?query=GO:0043123&auto_wild_cards=yes&view=query&action=query&search_constraint=terms"	GO:0043123_positive_regulation_of_I-kappaB_kinase_NF-kappaB_cascade) 14 0 0.000000 -0.000000 440 371.764196 446.81 521.855804 1.015477
=HYPERLINK("http://www.godatabase.org/cgi-bin/go.cgi?query=GO:0043254&auto_wild_cards=yes&view=query&action=query&search_constraint=terms"	GO:0043254_regulation_of_protein_complex_assembly) 14 0 0.000000 -0.000000 440 371.764196 446.81 521.855804 1.015477
=HYPERLINK("http://www.godatabase.org/cgi-bin/go.cgi?query=GO:0043491&auto_wild_cards=yes&view=query&action=query&search_constraint=terms"	GO:0043491_protein_kinase_B_signaling_cascade) 14 0 0.000000 -0.000000 440 371.764196 446.81 521.855804 1.015477
=HYPERLINK("http://www.godatabase.org/cgi-bin/go.cgi?query=GO:0044236&auto_wild_cards=yes&view=query&action=query&search_constraint=terms"	GO:0044236_multicellular_organismal_metabolic_process) 14 0 0.000000 -0.000000 440 371.764196 446.81 521.855804 1.015477
=HYPERLINK("http://www.godatabase.org/cgi-bin/go.cgi?query=GO:0045061&auto_wild_cards=yes&view=query&action=query&search_constraint=terms"	GO:0045061_thymic_T_cell_selection) 14 0 0.000000 -0.000000 440 371.764196 446.81 521.855804 1.015477
=HYPERLINK("http://www.godatabase.org/cgi-bin/go.cgi?query=GO:0045453&auto_wild_cards=yes&view=query&action=query&search_constraint=terms"	GO:0045453_bone_resorption) 14 0 0.000000 -0.000000 440 371.764196 446.81 521.855804 1.015477
=HYPERLINK("http://www.godatabase.org/cgi-bin/go.cgi?query=GO:0045598&auto_wild_cards=yes&view=query&action=query&search_constraint=terms"	GO:0045598_regulation_of_fat_cell_differentiation) 14 0 0.000000 -0.000000 440 371.764196 446.81 521.855804 1.015477
=HYPERLINK("http://www.godatabase.org/cgi-bin/go.cgi?query=GO:0046209&auto_wild_cards=yes&view=query&action=query&search_constraint=terms"	GO:0046209_nitric_oxide_metabolic_process) 14 0 0.000000 -0.000000 440 371.764196 446.81 521.855804 1.015477
=HYPERLINK("http://www.godatabase.org/cgi-bin/go.cgi?query=GO:0048048&auto_wild_cards=yes&view=query&action=query&search_constraint=terms"	GO:0048048_embryonic_eye_morphogenesis) 14 0 0.000000 -0.000000 440 371.764196 446.81 521.855804 1.015477
=HYPERLINK("http://www.godatabase.org/cgi-bin/go.cgi?query=GO:0048545&auto_wild_cards=yes&view=query&action=query&search_constraint=terms"	GO:0048545_response_to_steroid_hormone_stimulus) 14 0 0.000000 -0.000000 440 371.764196 446.81 521.855804 1.015477
=HYPERLINK("http://www.godatabase.org/cgi-bin/go.cgi?query=GO:0048665&auto_wild_cards=yes&view=query&action=query&search_constraint=terms"	GO:0048665_neuron_fate_specification) 14 0 0.000000 -0.000000 440 371.764196 446.81 521.855804 1.015477
=HYPERLINK("http://www.godatabase.org/cgi-bin/go.cgi?query=GO:0048844&auto_wild_cards=yes&view=query&action=query&search_constraint=terms"	GO:0048844_artery_morphogenesis) 14 0 0.000000 -0.000000 440 371.764196 446.81 521.855804 1.015477
=HYPERLINK("http://www.godatabase.org/cgi-bin/go.cgi?query=GO:0050810&auto_wild_cards=yes&view=query&action=query&search_constraint=terms"	GO:0050810_regulation_of_steroid_biosynthetic_process) 14 0 0.000000 -0.000000 440 371.764196 446.81 521.855804 1.015477
=HYPERLINK("http://www.godatabase.org/cgi-bin/go.cgi?query=GO:0051017&auto_wild_cards=yes&view=query&action=query&search_constraint=terms"	GO:0051017_actin_filament_bundle_formation) 14 0 0.000000 -0.000000 440 371.764196 446.81 521.855804 1.015477
=HYPERLINK("http://www.godatabase.org/cgi-bin/go.cgi?query=GO:0051053&auto_wild_cards=yes&view=query&action=query&search_constraint=terms"	GO:0051053_negative_regulation_of_DNA_metabolic_process) 14 0 0.000000 -0.000000 440 371.764196 446.81 521.855804 1.015477
=HYPERLINK("http://www.godatabase.org/cgi-bin/go.cgi?query=GO:0051054&auto_wild_cards=yes&view=query&action=query&search_constraint=terms"	GO:0051054_positive_regulation_of_DNA_metabolic_process) 14 0 0.000000 -0.000000 440 371.764196 446.81 521.855804 1.015477
=HYPERLINK("http://www.godatabase.org/cgi-bin/go.cgi?query=GO:0051100&auto_wild_cards=yes&view=query&action=query&search_constraint=terms"	GO:0051100_negative_regulation_of_binding) 14 0 0.000000 -0.000000 440 371.764196 446.81 521.855804 1.015477
=HYPERLINK("http://www.godatabase.org/cgi-bin/go.cgi?query=GO:0051952&auto_wild_cards=yes&view=query&action=query&search_constraint=terms"	GO:0051952_regulation_of_amine_transport) 14 0 0.000000 -0.000000 440 371.764196 446.81 521.855804 1.015477
=HYPERLINK("http://www.godatabase.org/cgi-bin/go.cgi?query=GO:0060716&auto_wild_cards=yes&view=query&action=query&search_constraint=terms"	GO:0060716_labyrinthine_layer_blood_vessel_development) 14 0 0.000000 -0.000000 440 371.764196 446.81 521.855804 1.015477
=HYPERLINK("http://www.godatabase.org/cgi-bin/go.cgi?query=GO:0060840&auto_wild_cards=yes&view=query&action=query&search_constraint=terms"	GO:0060840_artery_development) 14 0 0.000000 -0.000000 440 371.764196 446.81 521.855804 1.015477
=HYPERLINK("http://www.godatabase.org/cgi-bin/go.cgi?query=GO:0006576&auto_wild_cards=yes&view=query&action=query&search_constraint=terms"	GO:0006576_biogenic_amine_metabolic_process) 53 0 0.000000 -0.000000 448 378.506443 453.32 528.133557 1.011875
=HYPERLINK("http://www.godatabase.org/cgi-bin/go.cgi?query=GO:0006935&auto_wild_cards=yes&view=query&action=query&search_constraint=terms"	GO:0006935_chemotaxis) 53 0 0.000000 -0.000000 448 378.506443 453.32 528.133557 1.011875
=HYPERLINK("http://www.godatabase.org/cgi-bin/go.cgi?query=GO:0030031&auto_wild_cards=yes&view=query&action=query&search_constraint=terms"	GO:0030031_cell_projection_assembly) 53 0 0.000000 -0.000000 448 378.506443 453.32 528.133557 1.011875
=HYPERLINK("http://www.godatabase.org/cgi-bin/go.cgi?query=GO:0042330&auto_wild_cards=yes&view=query&action=query&search_constraint=terms"	GO:0042330_taxis) 53 0 0.000000 -0.000000 448 378.506443 453.32 528.133557 1.011875
=HYPERLINK("http://www.godatabase.org/cgi-bin/go.cgi?query=GO:0046942&auto_wild_cards=yes&view=query&action=query&search_constraint=terms"	GO:0046942_carboxylic_acid_transport) 53 0 0.000000 -0.000000 448 378.506443 453.32 528.133557 1.011875
=HYPERLINK("http://www.godatabase.org/cgi-bin/go.cgi?query=GO:0050905&auto_wild_cards=yes&view=query&action=query&search_constraint=terms"	GO:0050905_neuromuscular_process) 53 0 0.000000 -0.000000 448 378.506443 453.32 528.133557 1.011875
=HYPERLINK("http://www.godatabase.org/cgi-bin/go.cgi?query=GO:0051248&auto_wild_cards=yes&view=query&action=query&search_constraint=terms"	GO:0051248_negative_regulation_of_protein_metabolic_process) 53 0 0.000000 -0.000000 448 378.506443 453.32 528.133557 1.011875
=HYPERLINK("http://www.godatabase.org/cgi-bin/go.cgi?query=GO:0055085&auto_wild_cards=yes&view=query&action=query&search_constraint=terms"	GO:0055085_transmembrane_transport) 53 0 0.000000 -0.000000 448 378.506443 453.32 528.133557 1.011875
=HYPERLINK("http://www.godatabase.org/cgi-bin/go.cgi?query=GO:0051726&auto_wild_cards=yes&view=query&action=query&search_constraint=terms"	GO:0051726_regulation_of_cell_cycle) 121 0 0.000000 -0.000000 449 381.469009 455.88 530.290991 1.015323
=HYPERLINK("http://www.godatabase.org/cgi-bin/go.cgi?query=GO:0032940&auto_wild_cards=yes&view=query&action=query&search_constraint=terms"	GO:0032940_secretion_by_cell) 149 0 0.000000 -0.000000 450 382.085419 456.41 530.734581 1.014244
=HYPERLINK("http://www.godatabase.org/cgi-bin/go.cgi?query=GO:0014706&auto_wild_cards=yes&view=query&action=query&search_constraint=terms"	GO:0014706_striated_muscle_tissue_development) 120 0 0.000000 -0.000000 451 382.796357 457.05 531.303643 1.013415
=HYPERLINK("http://www.godatabase.org/cgi-bin/go.cgi?query=GO:0001776&auto_wild_cards=yes&view=query&action=query&search_constraint=terms"	GO:0001776_leukocyte_homeostasis) 41 0 0.000000 -0.000000 467 400.703207 474.22 547.736793 1.015460
=HYPERLINK("http://www.godatabase.org/cgi-bin/go.cgi?query=GO:0002429&auto_wild_cards=yes&view=query&action=query&search_constraint=terms"	GO:0002429_immune_response-activating_cell_surface_receptor_signaling_pathway) 41 0 0.000000 -0.000000 467 400.703207 474.22 547.736793 1.015460
=HYPERLINK("http://www.godatabase.org/cgi-bin/go.cgi?query=GO:0006260&auto_wild_cards=yes&view=query&action=query&search_constraint=terms"	GO:0006260_DNA_replication) 41 0 0.000000 -0.000000 467 400.703207 474.22 547.736793 1.015460
=HYPERLINK("http://www.godatabase.org/cgi-bin/go.cgi?query=GO:0006836&auto_wild_cards=yes&view=query&action=query&search_constraint=terms"	GO:0006836_neurotransmitter_transport) 41 0 0.000000 -0.000000 467 400.703207 474.22 547.736793 1.015460
=HYPERLINK("http://www.godatabase.org/cgi-bin/go.cgi?query=GO:0006865&auto_wild_cards=yes&view=query&action=query&search_constraint=terms"	GO:0006865_amino_acid_transport) 41 0 0.000000 -0.000000 467 400.703207 474.22 547.736793 1.015460
=HYPERLINK("http://www.godatabase.org/cgi-bin/go.cgi?query=GO:0006979&auto_wild_cards=yes&view=query&action=query&search_constraint=terms"	GO:0006979_response_to_oxidative_stress) 41 0 0.000000 -0.000000 467 400.703207 474.22 547.736793 1.015460
=HYPERLINK("http://www.godatabase.org/cgi-bin/go.cgi?query=GO:0007254&auto_wild_cards=yes&view=query&action=query&search_constraint=terms"	GO:0007254_JNK_cascade) 41 0 0.000000 -0.000000 467 400.703207 474.22 547.736793 1.015460
=HYPERLINK("http://www.godatabase.org/cgi-bin/go.cgi?query=GO:0008585&auto_wild_cards=yes&view=query&action=query&search_constraint=terms"	GO:0008585_female_gonad_development) 41 0 0.000000 -0.000000 467 400.703207 474.22 547.736793 1.015460
=HYPERLINK("http://www.godatabase.org/cgi-bin/go.cgi?query=GO:0010551&auto_wild_cards=yes&view=query&action=query&search_constraint=terms"	GO:0010551_regulation_of_specific_transcription_from_RNA_polymerase_II_promoter) 41 0 0.000000 -0.000000 467 400.703207 474.22 547.736793 1.015460
=HYPERLINK("http://www.godatabase.org/cgi-bin/go.cgi?query=GO:0015833&auto_wild_cards=yes&view=query&action=query&search_constraint=terms"	GO:0015833_peptide_transport) 41 0 0.000000 -0.000000 467 400.703207 474.22 547.736793 1.015460
=HYPERLINK("http://www.godatabase.org/cgi-bin/go.cgi?query=GO:0015980&auto_wild_cards=yes&view=query&action=query&search_constraint=terms"	GO:0015980_energy_derivation_by_oxidation_of_organic_compounds) 41 0 0.000000 -0.000000 467 400.703207 474.22 547.736793 1.015460
=HYPERLINK("http://www.godatabase.org/cgi-bin/go.cgi?query=GO:0019748&auto_wild_cards=yes&view=query&action=query&search_constraint=terms"	GO:0019748_secondary_metabolic_process) 41 0 0.000000 -0.000000 467 400.703207 474.22 547.736793 1.015460
=HYPERLINK("http://www.godatabase.org/cgi-bin/go.cgi?query=GO:0030817&auto_wild_cards=yes&view=query&action=query&search_constraint=terms"	GO:0030817_regulation_of_cAMP_biosynthetic_process) 41 0 0.000000 -0.000000 467 400.703207 474.22 547.736793 1.015460
=HYPERLINK("http://www.godatabase.org/cgi-bin/go.cgi?query=GO:0031344&auto_wild_cards=yes&view=query&action=query&search_constraint=terms"	GO:0031344_regulation_of_cell_projection_organization) 41 0 0.000000 -0.000000 467 400.703207 474.22 547.736793 1.015460
=HYPERLINK("http://www.godatabase.org/cgi-bin/go.cgi?query=GO:0032569&auto_wild_cards=yes&view=query&action=query&search_constraint=terms"	GO:0032569_specific_transcription_from_RNA_polymerase_II_promoter) 41 0 0.000000 -0.000000 467 400.703207 474.22 547.736793 1.015460
=HYPERLINK("http://www.godatabase.org/cgi-bin/go.cgi?query=GO:0032844&auto_wild_cards=yes&view=query&action=query&search_constraint=terms"	GO:0032844_regulation_of_homeostatic_process) 41 0 0.000000 -0.000000 467 400.703207 474.22 547.736793 1.015460
=HYPERLINK("http://www.godatabase.org/cgi-bin/go.cgi?query=GO:0000910&auto_wild_cards=yes&view=query&action=query&search_constraint=terms"	GO:0000910_cytokinesis) 8 0 0.000000 -0.000000 597 532.068641 604.18 676.291359 1.012027
=HYPERLINK("http://www.godatabase.org/cgi-bin/go.cgi?query=GO:0001783&auto_wild_cards=yes&view=query&action=query&search_constraint=terms"	GO:0001783_B_cell_apoptosis) 8 0 0.000000 -0.000000 597 532.068641 604.18 676.291359 1.012027
=HYPERLINK("http://www.godatabase.org/cgi-bin/go.cgi?query=GO:0001840&auto_wild_cards=yes&view=query&action=query&search_constraint=terms"	GO:0001840_neural_plate_development) 8 0 0.000000 -0.000000 597 532.068641 604.18 676.291359 1.012027
=HYPERLINK("http://www.godatabase.org/cgi-bin/go.cgi?query=GO:0001893&auto_wild_cards=yes&view=query&action=query&search_constraint=terms"	GO:0001893_maternal_placenta_development) 8 0 0.000000 -0.000000 597 532.068641 604.18 676.291359 1.012027
=HYPERLINK("http://www.godatabase.org/cgi-bin/go.cgi?query=GO:0001911&auto_wild_cards=yes&view=query&action=query&search_constraint=terms"	GO:0001911_negative_regulation_of_leukocyte_mediated_cytotoxicity) 8 0 0.000000 -0.000000 597 532.068641 604.18 676.291359 1.012027
=HYPERLINK("http://www.godatabase.org/cgi-bin/go.cgi?query=GO:0001916&auto_wild_cards=yes&view=query&action=query&search_constraint=terms"	GO:0001916_positive_regulation_of_T_cell_mediated_cytotoxicity) 8 0 0.000000 -0.000000 597 532.068641 604.18 676.291359 1.012027
=HYPERLINK("http://www.godatabase.org/cgi-bin/go.cgi?query=GO:0002065&auto_wild_cards=yes&view=query&action=query&search_constraint=terms"	GO:0002065_columnar_cuboidal_epithelial_cell_differentiation) 8 0 0.000000 -0.000000 597 532.068641 604.18 676.291359 1.012027
=HYPERLINK("http://www.godatabase.org/cgi-bin/go.cgi?query=GO:0002320&auto_wild_cards=yes&view=query&action=query&search_constraint=terms"	GO:0002320_lymphoid_progenitor_cell_differentiation) 8 0 0.000000 -0.000000 597 532.068641 604.18 676.291359 1.012027
=HYPERLINK("http://www.godatabase.org/cgi-bin/go.cgi?query=GO:0002438&auto_wild_cards=yes&view=query&action=query&search_constraint=terms"	GO:0002438_acute_inflammatory_response_to_antigenic_stimulus) 8 0 0.000000 -0.000000 597 532.068641 604.18 676.291359 1.012027
=HYPERLINK("http://www.godatabase.org/cgi-bin/go.cgi?query=GO:0002524&auto_wild_cards=yes&view=query&action=query&search_constraint=terms"	GO:0002524_hypersensitivity) 8 0 0.000000 -0.000000 597 532.068641 604.18 676.291359 1.012027
=HYPERLINK("http://www.godatabase.org/cgi-bin/go.cgi?query=GO:0002566&auto_wild_cards=yes&view=query&action=query&search_constraint=terms"	GO:0002566_somatic_diversification_of_immune_receptors_via_somatic_mutation) 8 0 0.000000 -0.000000 597 532.068641 604.18 676.291359 1.012027
=HYPERLINK("http://www.godatabase.org/cgi-bin/go.cgi?query=GO:0002864&auto_wild_cards=yes&view=query&action=query&search_constraint=terms"	GO:0002864_regulation_of_acute_inflammatory_response_to_antigenic_stimulus) 8 0 0.000000 -0.000000 597 532.068641 604.18 676.291359 1.012027
=HYPERLINK("http://www.godatabase.org/cgi-bin/go.cgi?query=GO:0002883&auto_wild_cards=yes&view=query&action=query&search_constraint=terms"	GO:0002883_regulation_of_hypersensitivity) 8 0 0.000000 -0.000000 597 532.068641 604.18 676.291359 1.012027
=HYPERLINK("http://www.godatabase.org/cgi-bin/go.cgi?query=GO:0003081&auto_wild_cards=yes&view=query&action=query&search_constraint=terms"	GO:0003081_regulation_of_systemic_arterial_blood_pressure_by_renin-angiotensin) 8 0 0.000000 -0.000000 597 532.068641 604.18 676.291359 1.012027
=HYPERLINK("http://www.godatabase.org/cgi-bin/go.cgi?query=GO:0006020&auto_wild_cards=yes&view=query&action=query&search_constraint=terms"	GO:0006020_inositol_metabolic_process) 8 0 0.000000 -0.000000 597 532.068641 604.18 676.291359 1.012027
=HYPERLINK("http://www.godatabase.org/cgi-bin/go.cgi?query=GO:0006195&auto_wild_cards=yes&view=query&action=query&search_constraint=terms"	GO:0006195_purine_nucleotide_catabolic_process) 8 0 0.000000 -0.000000 597 532.068641 604.18 676.291359 1.012027
=HYPERLINK("http://www.godatabase.org/cgi-bin/go.cgi?query=GO:0006284&auto_wild_cards=yes&view=query&action=query&search_constraint=terms"	GO:0006284_base-excision_repair) 8 0 0.000000 -0.000000 597 532.068641 604.18 676.291359 1.012027
=HYPERLINK("http://www.godatabase.org/cgi-bin/go.cgi?query=GO:0006349&auto_wild_cards=yes&view=query&action=query&search_constraint=terms"	GO:0006349_genetic_imprinting) 8 0 0.000000 -0.000000 597 532.068641 604.18 676.291359 1.012027
=HYPERLINK("http://www.godatabase.org/cgi-bin/go.cgi?query=GO:0006360&auto_wild_cards=yes&view=query&action=query&search_constraint=terms"	GO:0006360_transcription_from_RNA_polymerase_I_promoter) 8 0 0.000000 -0.000000 597 532.068641 604.18 676.291359 1.012027
=HYPERLINK("http://www.godatabase.org/cgi-bin/go.cgi?query=GO:0006399&auto_wild_cards=yes&view=query&action=query&search_constraint=terms"	GO:0006399_tRNA_metabolic_process) 8 0 0.000000 -0.000000 597 532.068641 604.18 676.291359 1.012027
=HYPERLINK("http://www.godatabase.org/cgi-bin/go.cgi?query=GO:0006458&auto_wild_cards=yes&view=query&action=query&search_constraint=terms"	GO:0006458_'de_novo'_protein_folding) 8 0 0.000000 -0.000000 597 532.068641 604.18 676.291359 1.012027
=HYPERLINK("http://www.godatabase.org/cgi-bin/go.cgi?query=GO:0006493&auto_wild_cards=yes&view=query&action=query&search_constraint=terms"	GO:0006493_protein_amino_acid_O-linked_glycosylation) 8 0 0.000000 -0.000000 597 532.068641 604.18 676.291359 1.012027
=HYPERLINK("http://www.godatabase.org/cgi-bin/go.cgi?query=GO:0006582&auto_wild_cards=yes&view=query&action=query&search_constraint=terms"	GO:0006582_melanin_metabolic_process) 8 0 0.000000 -0.000000 597 532.068641 604.18 676.291359 1.012027
=HYPERLINK("http://www.godatabase.org/cgi-bin/go.cgi?query=GO:0006733&auto_wild_cards=yes&view=query&action=query&search_constraint=terms"	GO:0006733_oxidoreduction_coenzyme_metabolic_process) 8 0 0.000000 -0.000000 597 532.068641 604.18 676.291359 1.012027
=HYPERLINK("http://www.godatabase.org/cgi-bin/go.cgi?query=GO:0006829&auto_wild_cards=yes&view=query&action=query&search_constraint=terms"	GO:0006829_zinc_ion_transport) 8 0 0.000000 -0.000000 597 532.068641 604.18 676.291359 1.012027
=HYPERLINK("http://www.godatabase.org/cgi-bin/go.cgi?query=GO:0007009&auto_wild_cards=yes&view=query&action=query&search_constraint=terms"	GO:0007009_plasma_membrane_organization) 8 0 0.000000 -0.000000 597 532.068641 604.18 676.291359 1.012027
=HYPERLINK("http://www.godatabase.org/cgi-bin/go.cgi?query=GO:0007098&auto_wild_cards=yes&view=query&action=query&search_constraint=terms"	GO:0007098_centrosome_cycle) 8 0 0.000000 -0.000000 597 532.068641 604.18 676.291359 1.012027
=HYPERLINK("http://www.godatabase.org/cgi-bin/go.cgi?query=GO:0007131&auto_wild_cards=yes&view=query&action=query&search_constraint=terms"	GO:0007131_reciprocal_meiotic_recombination) 8 0 0.000000 -0.000000 597 532.068641 604.18 676.291359 1.012027
=HYPERLINK("http://www.godatabase.org/cgi-bin/go.cgi?query=GO:0007141&auto_wild_cards=yes&view=query&action=query&search_constraint=terms"	GO:0007141_male_meiosis_I) 8 0 0.000000 -0.000000 597 532.068641 604.18 676.291359 1.012027
=HYPERLINK("http://www.godatabase.org/cgi-bin/go.cgi?query=GO:0007625&auto_wild_cards=yes&view=query&action=query&search_constraint=terms"	GO:0007625_grooming_behavior) 8 0 0.000000 -0.000000 597 532.068641 604.18 676.291359 1.012027
=HYPERLINK("http://www.godatabase.org/cgi-bin/go.cgi?query=GO:0008105&auto_wild_cards=yes&view=query&action=query&search_constraint=terms"	GO:0008105_asymmetric_protein_localization) 8 0 0.000000 -0.000000 597 532.068641 604.18 676.291359 1.012027
=HYPERLINK("http://www.godatabase.org/cgi-bin/go.cgi?query=GO:0008593&auto_wild_cards=yes&view=query&action=query&search_constraint=terms"	GO:0008593_regulation_of_Notch_signaling_pathway) 8 0 0.000000 -0.000000 597 532.068641 604.18 676.291359 1.012027
=HYPERLINK("http://www.godatabase.org/cgi-bin/go.cgi?query=GO:0009072&auto_wild_cards=yes&view=query&action=query&search_constraint=terms"	GO:0009072_aromatic_amino_acid_family_metabolic_process) 8 0 0.000000 -0.000000 597 532.068641 604.18 676.291359 1.012027
=HYPERLINK("http://www.godatabase.org/cgi-bin/go.cgi?query=GO:0009144&auto_wild_cards=yes&view=query&action=query&search_constraint=terms"	GO:0009144_purine_nucleoside_triphosphate_metabolic_process) 8 0 0.000000 -0.000000 597 532.068641 604.18 676.291359 1.012027
=HYPERLINK("http://www.godatabase.org/cgi-bin/go.cgi?query=GO:0009746&auto_wild_cards=yes&view=query&action=query&search_constraint=terms"	GO:0009746_response_to_hexose_stimulus) 8 0 0.000000 -0.000000 597 532.068641 604.18 676.291359 1.012027
=HYPERLINK("http://www.godatabase.org/cgi-bin/go.cgi?query=GO:0009749&auto_wild_cards=yes&view=query&action=query&search_constraint=terms"	GO:0009749_response_to_glucose_stimulus) 8 0 0.000000 -0.000000 597 532.068641 604.18 676.291359 1.012027
=HYPERLINK("http://www.godatabase.org/cgi-bin/go.cgi?query=GO:0014014&auto_wild_cards=yes&view=query&action=query&search_constraint=terms"	GO:0014014_negative_regulation_of_gliogenesis) 8 0 0.000000 -0.000000 597 532.068641 604.18 676.291359 1.012027
=HYPERLINK("http://www.godatabase.org/cgi-bin/go.cgi?query=GO:0014046&auto_wild_cards=yes&view=query&action=query&search_constraint=terms"	GO:0014046_dopamine_secretion) 8 0 0.000000 -0.000000 597 532.068641 604.18 676.291359 1.012027
=HYPERLINK("http://www.godatabase.org/cgi-bin/go.cgi?query=GO:0014059&auto_wild_cards=yes&view=query&action=query&search_constraint=terms"	GO:0014059_regulation_of_dopamine_secretion) 8 0 0.000000 -0.000000 597 532.068641 604.18 676.291359 1.012027
=HYPERLINK("http://www.godatabase.org/cgi-bin/go.cgi?query=GO:0014065&auto_wild_cards=yes&view=query&action=query&search_constraint=terms"	GO:0014065_phosphoinositide_3-kinase_cascade) 8 0 0.000000 -0.000000 597 532.068641 604.18 676.291359 1.012027
=HYPERLINK("http://www.godatabase.org/cgi-bin/go.cgi?query=GO:0015800&auto_wild_cards=yes&view=query&action=query&search_constraint=terms"	GO:0015800_acidic_amino_acid_transport) 8 0 0.000000 -0.000000 597 532.068641 604.18 676.291359 1.012027
=HYPERLINK("http://www.godatabase.org/cgi-bin/go.cgi?query=GO:0015804&auto_wild_cards=yes&view=query&action=query&search_constraint=terms"	GO:0015804_neutral_amino_acid_transport) 8 0 0.000000 -0.000000 597 532.068641 604.18 676.291359 1.012027
=HYPERLINK("http://www.godatabase.org/cgi-bin/go.cgi?query=GO:0016236&auto_wild_cards=yes&view=query&action=query&search_constraint=terms"	GO:0016236_macroautophagy) 8 0 0.000000 -0.000000 597 532.068641 604.18 676.291359 1.012027
=HYPERLINK("http://www.godatabase.org/cgi-bin/go.cgi?query=GO:0016446&auto_wild_cards=yes&view=query&action=query&search_constraint=terms"	GO:0016446_somatic_hypermutation_of_immunoglobulin_genes) 8 0 0.000000 -0.000000 597 532.068641 604.18 676.291359 1.012027
=HYPERLINK("http://www.godatabase.org/cgi-bin/go.cgi?query=GO:0018107&auto_wild_cards=yes&view=query&action=query&search_constraint=terms"	GO:0018107_peptidyl-threonine_phosphorylation) 8 0 0.000000 -0.000000 597 532.068641 604.18 676.291359 1.012027
=HYPERLINK("http://www.godatabase.org/cgi-bin/go.cgi?query=GO:0018210&auto_wild_cards=yes&view=query&action=query&search_constraint=terms"	GO:0018210_peptidyl-threonine_modification) 8 0 0.000000 -0.000000 597 532.068641 604.18 676.291359 1.012027
=HYPERLINK("http://www.godatabase.org/cgi-bin/go.cgi?query=GO:0018345&auto_wild_cards=yes&view=query&action=query&search_constraint=terms"	GO:0018345_protein_palmitoylation) 8 0 0.000000 -0.000000 597 532.068641 604.18 676.291359 1.012027
=HYPERLINK("http://www.godatabase.org/cgi-bin/go.cgi?query=GO:0019229&auto_wild_cards=yes&view=query&action=query&search_constraint=terms"	GO:0019229_regulation_of_vasoconstriction) 8 0 0.000000 -0.000000 597 532.068641 604.18 676.291359 1.012027
=HYPERLINK("http://www.godatabase.org/cgi-bin/go.cgi?query=GO:0019400&auto_wild_cards=yes&view=query&action=query&search_constraint=terms"	GO:0019400_alditol_metabolic_process) 8 0 0.000000 -0.000000 597 532.068641 604.18 676.291359 1.012027
=HYPERLINK("http://www.godatabase.org/cgi-bin/go.cgi?query=GO:0021692&auto_wild_cards=yes&view=query&action=query&search_constraint=terms"	GO:0021692_cerebellar_Purkinje_cell_layer_morphogenesis) 8 0 0.000000 -0.000000 597 532.068641 604.18 676.291359 1.012027
=HYPERLINK("http://www.godatabase.org/cgi-bin/go.cgi?query=GO:0021694&auto_wild_cards=yes&view=query&action=query&search_constraint=terms"	GO:0021694_cerebellar_Purkinje_cell_layer_formation) 8 0 0.000000 -0.000000 597 532.068641 604.18 676.291359 1.012027
=HYPERLINK("http://www.godatabase.org/cgi-bin/go.cgi?query=GO:0021702&auto_wild_cards=yes&view=query&action=query&search_constraint=terms"	GO:0021702_cerebellar_Purkinje_cell_differentiation) 8 0 0.000000 -0.000000 597 532.068641 604.18 676.291359 1.012027
=HYPERLINK("http://www.godatabase.org/cgi-bin/go.cgi?query=GO:0021781&auto_wild_cards=yes&view=query&action=query&search_constraint=terms"	GO:0021781_glial_cell_fate_commitment) 8 0 0.000000 -0.000000 597 532.068641 604.18 676.291359 1.012027
=HYPERLINK("http://www.godatabase.org/cgi-bin/go.cgi?query=GO:0021799&auto_wild_cards=yes&view=query&action=query&search_constraint=terms"	GO:0021799_cerebral_cortex_radially_oriented_cell_migration) 8 0 0.000000 -0.000000 597 532.068641 604.18 676.291359 1.012027
=HYPERLINK("http://www.godatabase.org/cgi-bin/go.cgi?query=GO:0022898&auto_wild_cards=yes&view=query&action=query&search_constraint=terms"	GO:0022898_regulation_of_transmembrane_transporter_activity) 8 0 0.000000 -0.000000 597 532.068641 604.18 676.291359 1.012027
=HYPERLINK("http://www.godatabase.org/cgi-bin/go.cgi?query=GO:0030035&auto_wild_cards=yes&view=query&action=query&search_constraint=terms"	GO:0030035_microspike_assembly) 8 0 0.000000 -0.000000 597 532.068641 604.18 676.291359 1.012027
=HYPERLINK("http://www.godatabase.org/cgi-bin/go.cgi?query=GO:0030193&auto_wild_cards=yes&view=query&action=query&search_constraint=terms"	GO:0030193_regulation_of_blood_coagulation) 8 0 0.000000 -0.000000 597 532.068641 604.18 676.291359 1.012027
=HYPERLINK("http://www.godatabase.org/cgi-bin/go.cgi?query=GO:0030204&auto_wild_cards=yes&view=query&action=query&search_constraint=terms"	GO:0030204_chondroitin_sulfate_metabolic_process) 8 0 0.000000 -0.000000 597 532.068641 604.18 676.291359 1.012027
=HYPERLINK("http://www.godatabase.org/cgi-bin/go.cgi?query=GO:0030500&auto_wild_cards=yes&view=query&action=query&search_constraint=terms"	GO:0030500_regulation_of_bone_mineralization) 8 0 0.000000 -0.000000 597 532.068641 604.18 676.291359 1.012027
=HYPERLINK("http://www.godatabase.org/cgi-bin/go.cgi?query=GO:0030511&auto_wild_cards=yes&view=query&action=query&search_constraint=terms"	GO:0030511_positive_regulation_of_transforming_growth_factor_beta_receptor_signaling_pathway) 8 0 0.000000 -0.000000 597 532.068641 604.18 676.291359 1.012027
=HYPERLINK("http://www.godatabase.org/cgi-bin/go.cgi?query=GO:0031102&auto_wild_cards=yes&view=query&action=query&search_constraint=terms"	GO:0031102_neuron_projection_regeneration) 8 0 0.000000 -0.000000 597 532.068641 604.18 676.291359 1.012027
=HYPERLINK("http://www.godatabase.org/cgi-bin/go.cgi?query=GO:0031103&auto_wild_cards=yes&view=query&action=query&search_constraint=terms"	GO:0031103_axon_regeneration) 8 0 0.000000 -0.000000 597 532.068641 604.18 676.291359 1.012027
=HYPERLINK("http://www.godatabase.org/cgi-bin/go.cgi?query=GO:0031111&auto_wild_cards=yes&view=query&action=query&search_constraint=terms"	GO:0031111_negative_regulation_of_microtubule_polymerization_or_depolymerization) 8 0 0.000000 -0.000000 597 532.068641 604.18 676.291359 1.012027
=HYPERLINK("http://www.godatabase.org/cgi-bin/go.cgi?query=GO:0031123&auto_wild_cards=yes&view=query&action=query&search_constraint=terms"	GO:0031123_RNA_3'-end_processing) 8 0 0.000000 -0.000000 597 532.068641 604.18 676.291359 1.012027
=HYPERLINK("http://www.godatabase.org/cgi-bin/go.cgi?query=GO:0031294&auto_wild_cards=yes&view=query&action=query&search_constraint=terms"	GO:0031294_lymphocyte_costimulation) 8 0 0.000000 -0.000000 597 532.068641 604.18 676.291359 1.012027
=HYPERLINK("http://www.godatabase.org/cgi-bin/go.cgi?query=GO:0031295&auto_wild_cards=yes&view=query&action=query&search_constraint=terms"	GO:0031295_T_cell_costimulation) 8 0 0.000000 -0.000000 597 532.068641 604.18 676.291359 1.012027
=HYPERLINK("http://www.godatabase.org/cgi-bin/go.cgi?query=GO:0031334&auto_wild_cards=yes&view=query&action=query&search_constraint=terms"	GO:0031334_positive_regulation_of_protein_complex_assembly) 8 0 0.000000 -0.000000 597 532.068641 604.18 676.291359 1.012027
=HYPERLINK("http://www.godatabase.org/cgi-bin/go.cgi?query=GO:0031342&auto_wild_cards=yes&view=query&action=query&search_constraint=terms"	GO:0031342_negative_regulation_of_cell_killing) 8 0 0.000000 -0.000000 597 532.068641 604.18 676.291359 1.012027
=HYPERLINK("http://www.godatabase.org/cgi-bin/go.cgi?query=GO:0032094&auto_wild_cards=yes&view=query&action=query&search_constraint=terms"	GO:0032094_response_to_food) 8 0 0.000000 -0.000000 597 532.068641 604.18 676.291359 1.012027
=HYPERLINK("http://www.godatabase.org/cgi-bin/go.cgi?query=GO:0032273&auto_wild_cards=yes&view=query&action=query&search_constraint=terms"	GO:0032273_positive_regulation_of_protein_polymerization) 8 0 0.000000 -0.000000 597 532.068641 604.18 676.291359 1.012027
=HYPERLINK("http://www.godatabase.org/cgi-bin/go.cgi?query=GO:0032409&auto_wild_cards=yes&view=query&action=query&search_constraint=terms"	GO:0032409_regulation_of_transporter_activity) 8 0 0.000000 -0.000000 597 532.068641 604.18 676.291359 1.012027
=HYPERLINK("http://www.godatabase.org/cgi-bin/go.cgi?query=GO:0032412&auto_wild_cards=yes&view=query&action=query&search_constraint=terms"	GO:0032412_regulation_of_ion_transmembrane_transporter_activity) 8 0 0.000000 -0.000000 597 532.068641 604.18 676.291359 1.012027
=HYPERLINK("http://www.godatabase.org/cgi-bin/go.cgi?query=GO:0032613&auto_wild_cards=yes&view=query&action=query&search_constraint=terms"	GO:0032613_interleukin-10_production) 8 0 0.000000 -0.000000 597 532.068641 604.18 676.291359 1.012027
=HYPERLINK("http://www.godatabase.org/cgi-bin/go.cgi?query=GO:0033198&auto_wild_cards=yes&view=query&action=query&search_constraint=terms"	GO:0033198_response_to_ATP) 8 0 0.000000 -0.000000 597 532.068641 604.18 676.291359 1.012027
=HYPERLINK("http://www.godatabase.org/cgi-bin/go.cgi?query=GO:0034284&auto_wild_cards=yes&view=query&action=query&search_constraint=terms"	GO:0034284_response_to_monosaccharide_stimulus) 8 0 0.000000 -0.000000 597 532.068641 604.18 676.291359 1.012027
=HYPERLINK("http://www.godatabase.org/cgi-bin/go.cgi?query=GO:0034728&auto_wild_cards=yes&view=query&action=query&search_constraint=terms"	GO:0034728_nucleosome_organization) 8 0 0.000000 -0.000000 597 532.068641 604.18 676.291359 1.012027
=HYPERLINK("http://www.godatabase.org/cgi-bin/go.cgi?query=GO:0035023&auto_wild_cards=yes&view=query&action=query&search_constraint=terms"	GO:0035023_regulation_of_Rho_protein_signal_transduction) 8 0 0.000000 -0.000000 597 532.068641 604.18 676.291359 1.012027
=HYPERLINK("http://www.godatabase.org/cgi-bin/go.cgi?query=GO:0035112&auto_wild_cards=yes&view=query&action=query&search_constraint=terms"	GO:0035112_genitalia_morphogenesis) 8 0 0.000000 -0.000000 597 532.068641 604.18 676.291359 1.012027
=HYPERLINK("http://www.godatabase.org/cgi-bin/go.cgi?query=GO:0040017&auto_wild_cards=yes&view=query&action=query&search_constraint=terms"	GO:0040017_positive_regulation_of_locomotion) 8 0 0.000000 -0.000000 597 532.068641 604.18 676.291359 1.012027
=HYPERLINK("http://www.godatabase.org/cgi-bin/go.cgi?query=GO:0040034&auto_wild_cards=yes&view=query&action=query&search_constraint=terms"	GO:0040034_regulation_of_development__heterochronic) 8 0 0.000000 -0.000000 597 532.068641 604.18 676.291359 1.012027
=HYPERLINK("http://www.godatabase.org/cgi-bin/go.cgi?query=GO:0042074&auto_wild_cards=yes&view=query&action=query&search_constraint=terms"	GO:0042074_cell_migration_involved_in_gastrulation) 8 0 0.000000 -0.000000 597 532.068641 604.18 676.291359 1.012027
=HYPERLINK("http://www.godatabase.org/cgi-bin/go.cgi?query=GO:0042090&auto_wild_cards=yes&view=query&action=query&search_constraint=terms"	GO:0042090_interleukin-12_biosynthetic_process) 8 0 0.000000 -0.000000 597 532.068641 604.18 676.291359 1.012027
=HYPERLINK("http://www.godatabase.org/cgi-bin/go.cgi?query=GO:0042092&auto_wild_cards=yes&view=query&action=query&search_constraint=terms"	GO:0042092_T-helper_2_type_immune_response) 8 0 0.000000 -0.000000 597 532.068641 604.18 676.291359 1.012027
=HYPERLINK("http://www.godatabase.org/cgi-bin/go.cgi?query=GO:0042095&auto_wild_cards=yes&view=query&action=query&search_constraint=terms"	GO:0042095_interferon-gamma_biosynthetic_process) 8 0 0.000000 -0.000000 597 532.068641 604.18 676.291359 1.012027
=HYPERLINK("http://www.godatabase.org/cgi-bin/go.cgi?query=GO:0042104&auto_wild_cards=yes&view=query&action=query&search_constraint=terms"	GO:0042104_positive_regulation_of_activated_T_cell_proliferation) 8 0 0.000000 -0.000000 597 532.068641 604.18 676.291359 1.012027
=HYPERLINK("http://www.godatabase.org/cgi-bin/go.cgi?query=GO:0042226&auto_wild_cards=yes&view=query&action=query&search_constraint=terms"	GO:0042226_interleukin-6_biosynthetic_process) 8 0 0.000000 -0.000000 597 532.068641 604.18 676.291359 1.012027
=HYPERLINK("http://www.godatabase.org/cgi-bin/go.cgi?query=GO:0042304&auto_wild_cards=yes&view=query&action=query&search_constraint=terms"	GO:0042304_regulation_of_fatty_acid_biosynthetic_process) 8 0 0.000000 -0.000000 597 532.068641 604.18 676.291359 1.012027
=HYPERLINK("http://www.godatabase.org/cgi-bin/go.cgi?query=GO:0042423&auto_wild_cards=yes&view=query&action=query&search_constraint=terms"	GO:0042423_catecholamine_biosynthetic_process) 8 0 0.000000 -0.000000 597 532.068641 604.18 676.291359 1.012027
=HYPERLINK("http://www.godatabase.org/cgi-bin/go.cgi?query=GO:0042771&auto_wild_cards=yes&view=query&action=query&search_constraint=terms"	GO:0042771_DNA_damage_response__signal_transduction_by_p53_class_mediator_resulting_in_induction_of_apoptosis) 8 0 0.000000 -0.000000 597 532.068641 604.18 676.291359 1.012027
=HYPERLINK("http://www.godatabase.org/cgi-bin/go.cgi?query=GO:0042990&auto_wild_cards=yes&view=query&action=query&search_constraint=terms"	GO:0042990_regulation_of_transcription_factor_import_into_nucleus) 8 0 0.000000 -0.000000 597 532.068641 604.18 676.291359 1.012027
=HYPERLINK("http://www.godatabase.org/cgi-bin/go.cgi?query=GO:0042991&auto_wild_cards=yes&view=query&action=query&search_constraint=terms"	GO:0042991_transcription_factor_import_into_nucleus) 8 0 0.000000 -0.000000 597 532.068641 604.18 676.291359 1.012027
=HYPERLINK("http://www.godatabase.org/cgi-bin/go.cgi?query=GO:0043011&auto_wild_cards=yes&view=query&action=query&search_constraint=terms"	GO:0043011_myeloid_dendritic_cell_differentiation) 8 0 0.000000 -0.000000 597 532.068641 604.18 676.291359 1.012027
=HYPERLINK("http://www.godatabase.org/cgi-bin/go.cgi?query=GO:0043368&auto_wild_cards=yes&view=query&action=query&search_constraint=terms"	GO:0043368_positive_T_cell_selection) 8 0 0.000000 -0.000000 597 532.068641 604.18 676.291359 1.012027
=HYPERLINK("http://www.godatabase.org/cgi-bin/go.cgi?query=GO:0043370&auto_wild_cards=yes&view=query&action=query&search_constraint=terms"	GO:0043370_regulation_of_CD4-positive__alpha_beta_T_cell_differentiation) 8 0 0.000000 -0.000000 597 532.068641 604.18 676.291359 1.012027
=HYPERLINK("http://www.godatabase.org/cgi-bin/go.cgi?query=GO:0043542&auto_wild_cards=yes&view=query&action=query&search_constraint=terms"	GO:0043542_endothelial_cell_migration) 8 0 0.000000 -0.000000 597 532.068641 604.18 676.291359 1.012027
=HYPERLINK("http://www.godatabase.org/cgi-bin/go.cgi?query=GO:0043616&auto_wild_cards=yes&view=query&action=query&search_constraint=terms"	GO:0043616_keratinocyte_proliferation) 8 0 0.000000 -0.000000 597 532.068641 604.18 676.291359 1.012027
=HYPERLINK("http://www.godatabase.org/cgi-bin/go.cgi?query=GO:0045075&auto_wild_cards=yes&view=query&action=query&search_constraint=terms"	GO:0045075_regulation_of_interleukin-12_biosynthetic_process) 8 0 0.000000 -0.000000 597 532.068641 604.18 676.291359 1.012027
=HYPERLINK("http://www.godatabase.org/cgi-bin/go.cgi?query=GO:0045086&auto_wild_cards=yes&view=query&action=query&search_constraint=terms"	GO:0045086_positive_regulation_of_interleukin-2_biosynthetic_process) 8 0 0.000000 -0.000000 597 532.068641 604.18 676.291359 1.012027
=HYPERLINK("http://www.godatabase.org/cgi-bin/go.cgi?query=GO:0045351&auto_wild_cards=yes&view=query&action=query&search_constraint=terms"	GO:0045351_type_I_interferon_biosynthetic_process) 8 0 0.000000 -0.000000 597 532.068641 604.18 676.291359 1.012027
=HYPERLINK("http://www.godatabase.org/cgi-bin/go.cgi?query=GO:0045408&auto_wild_cards=yes&view=query&action=query&search_constraint=terms"	GO:0045408_regulation_of_interleukin-6_biosynthetic_process) 8 0 0.000000 -0.000000 597 532.068641 604.18 676.291359 1.012027
=HYPERLINK("http://www.godatabase.org/cgi-bin/go.cgi?query=GO:0045429&auto_wild_cards=yes&view=query&action=query&search_constraint=terms"	GO:0045429_positive_regulation_of_nitric_oxide_biosynthetic_process) 8 0 0.000000 -0.000000 597 532.068641 604.18 676.291359 1.012027
=HYPERLINK("http://www.godatabase.org/cgi-bin/go.cgi?query=GO:0045494&auto_wild_cards=yes&view=query&action=query&search_constraint=terms"	GO:0045494_photoreceptor_cell_maintenance) 8 0 0.000000 -0.000000 597 532.068641 604.18 676.291359 1.012027
=HYPERLINK("http://www.godatabase.org/cgi-bin/go.cgi?query=GO:0045686&auto_wild_cards=yes&view=query&action=query&search_constraint=terms"	GO:0045686_negative_regulation_of_glial_cell_differentiation) 8 0 0.000000 -0.000000 597 532.068641 604.18 676.291359 1.012027
=HYPERLINK("http://www.godatabase.org/cgi-bin/go.cgi?query=GO:0045910&auto_wild_cards=yes&view=query&action=query&search_constraint=terms"	GO:0045910_negative_regulation_of_DNA_recombination) 8 0 0.000000 -0.000000 597 532.068641 604.18 676.291359 1.012027
=HYPERLINK("http://www.godatabase.org/cgi-bin/go.cgi?query=GO:0045921&auto_wild_cards=yes&view=query&action=query&search_constraint=terms"	GO:0045921_positive_regulation_of_exocytosis) 8 0 0.000000 -0.000000 597 532.068641 604.18 676.291359 1.012027
=HYPERLINK("http://www.godatabase.org/cgi-bin/go.cgi?query=GO:0045932&auto_wild_cards=yes&view=query&action=query&search_constraint=terms"	GO:0045932_negative_regulation_of_muscle_contraction) 8 0 0.000000 -0.000000 597 532.068641 604.18 676.291359 1.012027
=HYPERLINK("http://www.godatabase.org/cgi-bin/go.cgi?query=GO:0046470&auto_wild_cards=yes&view=query&action=query&search_constraint=terms"	GO:0046470_phosphatidylcholine_metabolic_process) 8 0 0.000000 -0.000000 597 532.068641 604.18 676.291359 1.012027
=HYPERLINK("http://www.godatabase.org/cgi-bin/go.cgi?query=GO:0048266&auto_wild_cards=yes&view=query&action=query&search_constraint=terms"	GO:0048266_behavioral_response_to_pain) 8 0 0.000000 -0.000000 597 532.068641 604.18 676.291359 1.012027
=HYPERLINK("http://www.godatabase.org/cgi-bin/go.cgi?query=GO:0048505&auto_wild_cards=yes&view=query&action=query&search_constraint=terms"	GO:0048505_regulation_of_timing_of_cell_differentiation) 8 0 0.000000 -0.000000 597 532.068641 604.18 676.291359 1.012027
=HYPERLINK("http://www.godatabase.org/cgi-bin/go.cgi?query=GO:0048520&auto_wild_cards=yes&view=query&action=query&search_constraint=terms"	GO:0048520_positive_regulation_of_behavior) 8 0 0.000000 -0.000000 597 532.068641 604.18 676.291359 1.012027
=HYPERLINK("http://www.godatabase.org/cgi-bin/go.cgi?query=GO:0048557&auto_wild_cards=yes&view=query&action=query&search_constraint=terms"	GO:0048557_embryonic_digestive_tract_morphogenesis) 8 0 0.000000 -0.000000 597 532.068641 604.18 676.291359 1.012027
=HYPERLINK("http://www.godatabase.org/cgi-bin/go.cgi?query=GO:0048638&auto_wild_cards=yes&view=query&action=query&search_constraint=terms"	GO:0048638_regulation_of_developmental_growth) 8 0 0.000000 -0.000000 597 532.068641 604.18 676.291359 1.012027
=HYPERLINK("http://www.godatabase.org/cgi-bin/go.cgi?query=GO:0048742&auto_wild_cards=yes&view=query&action=query&search_constraint=terms"	GO:0048742_regulation_of_skeletal_muscle_fiber_development) 8 0 0.000000 -0.000000 597 532.068641 604.18 676.291359 1.012027
=HYPERLINK("http://www.godatabase.org/cgi-bin/go.cgi?query=GO:0050707&auto_wild_cards=yes&view=query&action=query&search_constraint=terms"	GO:0050707_regulation_of_cytokine_secretion) 8 0 0.000000 -0.000000 597 532.068641 604.18 676.291359 1.012027
=HYPERLINK("http://www.godatabase.org/cgi-bin/go.cgi?query=GO:0050909&auto_wild_cards=yes&view=query&action=query&search_constraint=terms"	GO:0050909_sensory_perception_of_taste) 8 0 0.000000 -0.000000 597 532.068641 604.18 676.291359 1.012027
=HYPERLINK("http://www.godatabase.org/cgi-bin/go.cgi?query=GO:0050920&auto_wild_cards=yes&view=query&action=query&search_constraint=terms"	GO:0050920_regulation_of_chemotaxis) 8 0 0.000000 -0.000000 597 532.068641 604.18 676.291359 1.012027
=HYPERLINK("http://www.godatabase.org/cgi-bin/go.cgi?query=GO:0050921&auto_wild_cards=yes&view=query&action=query&search_constraint=terms"	GO:0050921_positive_regulation_of_chemotaxis) 8 0 0.000000 -0.000000 597 532.068641 604.18 676.291359 1.012027
=HYPERLINK("http://www.godatabase.org/cgi-bin/go.cgi?query=GO:0050926&auto_wild_cards=yes&view=query&action=query&search_constraint=terms"	GO:0050926_regulation_of_positive_chemotaxis) 8 0 0.000000 -0.000000 597 532.068641 604.18 676.291359 1.012027
=HYPERLINK("http://www.godatabase.org/cgi-bin/go.cgi?query=GO:0050927&auto_wild_cards=yes&view=query&action=query&search_constraint=terms"	GO:0050927_positive_regulation_of_positive_chemotaxis) 8 0 0.000000 -0.000000 597 532.068641 604.18 676.291359 1.012027
=HYPERLINK("http://www.godatabase.org/cgi-bin/go.cgi?query=GO:0050930&auto_wild_cards=yes&view=query&action=query&search_constraint=terms"	GO:0050930_induction_of_positive_chemotaxis) 8 0 0.000000 -0.000000 597 532.068641 604.18 676.291359 1.012027
=HYPERLINK("http://www.godatabase.org/cgi-bin/go.cgi?query=GO:0051084&auto_wild_cards=yes&view=query&action=query&search_constraint=terms"	GO:0051084_'de_novo'_posttranslational_protein_folding) 8 0 0.000000 -0.000000 597 532.068641 604.18 676.291359 1.012027
=HYPERLINK("http://www.godatabase.org/cgi-bin/go.cgi?query=GO:0051181&auto_wild_cards=yes&view=query&action=query&search_constraint=terms"	GO:0051181_cofactor_transport) 8 0 0.000000 -0.000000 597 532.068641 604.18 676.291359 1.012027
=HYPERLINK("http://www.godatabase.org/cgi-bin/go.cgi?query=GO:0060043&auto_wild_cards=yes&view=query&action=query&search_constraint=terms"	GO:0060043_regulation_of_cardiac_muscle_cell_proliferation) 8 0 0.000000 -0.000000 597 532.068641 604.18 676.291359 1.012027
=HYPERLINK("http://www.godatabase.org/cgi-bin/go.cgi?query=GO:0060347&auto_wild_cards=yes&view=query&action=query&search_constraint=terms"	GO:0060347_heart_trabecula_formation) 8 0 0.000000 -0.000000 597 532.068641 604.18 676.291359 1.012027
=HYPERLINK("http://www.godatabase.org/cgi-bin/go.cgi?query=GO:0060670&auto_wild_cards=yes&view=query&action=query&search_constraint=terms"	GO:0060670_branching_involved_in_embryonic_placenta_morphogenesis) 8 0 0.000000 -0.000000 597 532.068641 604.18 676.291359 1.012027
=HYPERLINK("http://www.godatabase.org/cgi-bin/go.cgi?query=GO:0060712&auto_wild_cards=yes&view=query&action=query&search_constraint=terms"	GO:0060712_spongiotrophoblast_layer_development) 8 0 0.000000 -0.000000 597 532.068641 604.18 676.291359 1.012027
=HYPERLINK("http://www.godatabase.org/cgi-bin/go.cgi?query=GO:0070167&auto_wild_cards=yes&view=query&action=query&search_constraint=terms"	GO:0070167_regulation_of_biomineral_formation) 8 0 0.000000 -0.000000 597 532.068641 604.18 676.291359 1.012027
=HYPERLINK("http://www.godatabase.org/cgi-bin/go.cgi?query=GO:0070193&auto_wild_cards=yes&view=query&action=query&search_constraint=terms"	GO:0070193_synaptonemal_complex_organization) 8 0 0.000000 -0.000000 597 532.068641 604.18 676.291359 1.012027
=HYPERLINK("http://www.godatabase.org/cgi-bin/go.cgi?query=GO:0070231&auto_wild_cards=yes&view=query&action=query&search_constraint=terms"	GO:0070231_T_cell_apoptosis) 8 0 0.000000 -0.000000 597 532.068641 604.18 676.291359 1.012027
=HYPERLINK("http://www.godatabase.org/cgi-bin/go.cgi?query=GO:0070584&auto_wild_cards=yes&view=query&action=query&search_constraint=terms"	GO:0070584_mitochondrion_morphogenesis) 8 0 0.000000 -0.000000 597 532.068641 604.18 676.291359 1.012027
=HYPERLINK("http://www.godatabase.org/cgi-bin/go.cgi?query=GO:0030029&auto_wild_cards=yes&view=query&action=query&search_constraint=terms"	GO:0030029_actin_filament-based_process) 109 0 0.000000 -0.000000 598 532.900166 604.88 676.859834 1.011505
=HYPERLINK("http://www.godatabase.org/cgi-bin/go.cgi?query=GO:0006954&auto_wild_cards=yes&view=query&action=query&search_constraint=terms"	GO:0006954_inflammatory_response) 96 0 0.000000 -0.000000 600 536.666015 608.18 679.693985 1.013633
=HYPERLINK("http://www.godatabase.org/cgi-bin/go.cgi?query=GO:0060249&auto_wild_cards=yes&view=query&action=query&search_constraint=terms"	GO:0060249_anatomical_structure_homeostasis) 96 0 0.000000 -0.000000 600 536.666015 608.18 679.693985 1.013633
=HYPERLINK("http://www.godatabase.org/cgi-bin/go.cgi?query=GO:0007281&auto_wild_cards=yes&view=query&action=query&search_constraint=terms"	GO:0007281_germ_cell_development) 75 0 0.000000 -0.000000 602 539.988889 611.31 682.631111 1.015465
=HYPERLINK("http://www.godatabase.org/cgi-bin/go.cgi?query=GO:0051050&auto_wild_cards=yes&view=query&action=query&search_constraint=terms"	GO:0051050_positive_regulation_of_transport) 75 0 0.000000 -0.000000 602 539.988889 611.31 682.631111 1.015465
=HYPERLINK("http://www.godatabase.org/cgi-bin/go.cgi?query=GO:0000280&auto_wild_cards=yes&view=query&action=query&search_constraint=terms"	GO:0000280_nuclear_division) 24 0 0.000000 -0.000000 630 567.374990 638.05 708.725010 1.012778
=HYPERLINK("http://www.godatabase.org/cgi-bin/go.cgi?query=GO:0001541&auto_wild_cards=yes&view=query&action=query&search_constraint=terms"	GO:0001541_ovarian_follicle_development) 24 0 0.000000 -0.000000 630 567.374990 638.05 708.725010 1.012778
=HYPERLINK("http://www.godatabase.org/cgi-bin/go.cgi?query=GO:0002381&auto_wild_cards=yes&view=query&action=query&search_constraint=terms"	GO:0002381_immunoglobulin_production_during_immune_response) 24 0 0.000000 -0.000000 630 567.374990 638.05 708.725010 1.012778
=HYPERLINK("http://www.godatabase.org/cgi-bin/go.cgi?query=GO:0006650&auto_wild_cards=yes&view=query&action=query&search_constraint=terms"	GO:0006650_glycerophospholipid_metabolic_process) 24 0 0.000000 -0.000000 630 567.374990 638.05 708.725010 1.012778
=HYPERLINK("http://www.godatabase.org/cgi-bin/go.cgi?query=GO:0006941&auto_wild_cards=yes&view=query&action=query&search_constraint=terms"	GO:0006941_striated_muscle_contraction) 24 0 0.000000 -0.000000 630 567.374990 638.05 708.725010 1.012778
=HYPERLINK("http://www.godatabase.org/cgi-bin/go.cgi?query=GO:0007050&auto_wild_cards=yes&view=query&action=query&search_constraint=terms"	GO:0007050_cell_cycle_arrest) 24 0 0.000000 -0.000000 630 567.374990 638.05 708.725010 1.012778
=HYPERLINK("http://www.godatabase.org/cgi-bin/go.cgi?query=GO:0007067&auto_wild_cards=yes&view=query&action=query&search_constraint=terms"	GO:0007067_mitosis) 24 0 0.000000 -0.000000 630 567.374990 638.05 708.725010 1.012778
=HYPERLINK("http://www.godatabase.org/cgi-bin/go.cgi?query=GO:0007204&auto_wild_cards=yes&view=query&action=query&search_constraint=terms"	GO:0007204_elevation_of_cytosolic_calcium_ion_concentration) 24 0 0.000000 -0.000000 630 567.374990 638.05 708.725010 1.012778
=HYPERLINK("http://www.godatabase.org/cgi-bin/go.cgi?query=GO:0007259&auto_wild_cards=yes&view=query&action=query&search_constraint=terms"	GO:0007259_JAK-STAT_cascade) 24 0 0.000000 -0.000000 630 567.374990 638.05 708.725010 1.012778
=HYPERLINK("http://www.godatabase.org/cgi-bin/go.cgi?query=GO:0007266&auto_wild_cards=yes&view=query&action=query&search_constraint=terms"	GO:0007266_Rho_protein_signal_transduction) 24 0 0.000000 -0.000000 630 567.374990 638.05 708.725010 1.012778
=HYPERLINK("http://www.godatabase.org/cgi-bin/go.cgi?query=GO:0007632&auto_wild_cards=yes&view=query&action=query&search_constraint=terms"	GO:0007632_visual_behavior) 24 0 0.000000 -0.000000 630 567.374990 638.05 708.725010 1.012778
=HYPERLINK("http://www.godatabase.org/cgi-bin/go.cgi?query=GO:0008629&auto_wild_cards=yes&view=query&action=query&search_constraint=terms"	GO:0008629_induction_of_apoptosis_by_intracellular_signals) 24 0 0.000000 -0.000000 630 567.374990 638.05 708.725010 1.012778
=HYPERLINK("http://www.godatabase.org/cgi-bin/go.cgi?query=GO:0009612&auto_wild_cards=yes&view=query&action=query&search_constraint=terms"	GO:0009612_response_to_mechanical_stimulus) 24 0 0.000000 -0.000000 630 567.374990 638.05 708.725010 1.012778
=HYPERLINK("http://www.godatabase.org/cgi-bin/go.cgi?query=GO:0014070&auto_wild_cards=yes&view=query&action=query&search_constraint=terms"	GO:0014070_response_to_organic_cyclic_substance) 24 0 0.000000 -0.000000 630 567.374990 638.05 708.725010 1.012778
=HYPERLINK("http://www.godatabase.org/cgi-bin/go.cgi?query=GO:0021515&auto_wild_cards=yes&view=query&action=query&search_constraint=terms"	GO:0021515_cell_differentiation_in_spinal_cord) 24 0 0.000000 -0.000000 630 567.374990 638.05 708.725010 1.012778
=HYPERLINK("http://www.godatabase.org/cgi-bin/go.cgi?query=GO:0032386&auto_wild_cards=yes&view=query&action=query&search_constraint=terms"	GO:0032386_regulation_of_intracellular_transport) 24 0 0.000000 -0.000000 630 567.374990 638.05 708.725010 1.012778
=HYPERLINK("http://www.godatabase.org/cgi-bin/go.cgi?query=GO:0042158&auto_wild_cards=yes&view=query&action=query&search_constraint=terms"	GO:0042158_lipoprotein_biosynthetic_process) 24 0 0.000000 -0.000000 630 567.374990 638.05 708.725010 1.012778
=HYPERLINK("http://www.godatabase.org/cgi-bin/go.cgi?query=GO:0042632&auto_wild_cards=yes&view=query&action=query&search_constraint=terms"	GO:0042632_cholesterol_homeostasis) 24 0 0.000000 -0.000000 630 567.374990 638.05 708.725010 1.012778
=HYPERLINK("http://www.godatabase.org/cgi-bin/go.cgi?query=GO:0043410&auto_wild_cards=yes&view=query&action=query&search_constraint=terms"	GO:0043410_positive_regulation_of_MAPKKK_cascade) 24 0 0.000000 -0.000000 630 567.374990 638.05 708.725010 1.012778
=HYPERLINK("http://www.godatabase.org/cgi-bin/go.cgi?query=GO:0043588&auto_wild_cards=yes&view=query&action=query&search_constraint=terms"	GO:0043588_skin_development) 24 0 0.000000 -0.000000 630 567.374990 638.05 708.725010 1.012778
=HYPERLINK("http://www.godatabase.org/cgi-bin/go.cgi?query=GO:0048002&auto_wild_cards=yes&view=query&action=query&search_constraint=terms"	GO:0048002_antigen_processing_and_presentation_of_peptide_antigen) 24 0 0.000000 -0.000000 630 567.374990 638.05 708.725010 1.012778
=HYPERLINK("http://www.godatabase.org/cgi-bin/go.cgi?query=GO:0048546&auto_wild_cards=yes&view=query&action=query&search_constraint=terms"	GO:0048546_digestive_tract_morphogenesis) 24 0 0.000000 -0.000000 630 567.374990 638.05 708.725010 1.012778
=HYPERLINK("http://www.godatabase.org/cgi-bin/go.cgi?query=GO:0050679&auto_wild_cards=yes&view=query&action=query&search_constraint=terms"	GO:0050679_positive_regulation_of_epithelial_cell_proliferation) 24 0 0.000000 -0.000000 630 567.374990 638.05 708.725010 1.012778
=HYPERLINK("http://www.godatabase.org/cgi-bin/go.cgi?query=GO:0051099&auto_wild_cards=yes&view=query&action=query&search_constraint=terms"	GO:0051099_positive_regulation_of_binding) 24 0 0.000000 -0.000000 630 567.374990 638.05 708.725010 1.012778
=HYPERLINK("http://www.godatabase.org/cgi-bin/go.cgi?query=GO:0055092&auto_wild_cards=yes&view=query&action=query&search_constraint=terms"	GO:0055092_sterol_homeostasis) 24 0 0.000000 -0.000000 630 567.374990 638.05 708.725010 1.012778
=HYPERLINK("http://www.godatabase.org/cgi-bin/go.cgi?query=GO:0060078&auto_wild_cards=yes&view=query&action=query&search_constraint=terms"	GO:0060078_regulation_of_postsynaptic_membrane_potential) 24 0 0.000000 -0.000000 630 567.374990 638.05 708.725010 1.012778
=HYPERLINK("http://www.godatabase.org/cgi-bin/go.cgi?query=GO:0060113&auto_wild_cards=yes&view=query&action=query&search_constraint=terms"	GO:0060113_inner_ear_receptor_cell_differentiation) 24 0 0.000000 -0.000000 630 567.374990 638.05 708.725010 1.012778
=HYPERLINK("http://www.godatabase.org/cgi-bin/go.cgi?query=GO:0070667&auto_wild_cards=yes&view=query&action=query&search_constraint=terms"	GO:0070667_negative_regulation_of_mast_cell_proliferation) 24 0 0.000000 -0.000000 630 567.374990 638.05 708.725010 1.012778
=HYPERLINK("http://www.godatabase.org/cgi-bin/go.cgi?query=GO:0002757&auto_wild_cards=yes&view=query&action=query&search_constraint=terms"	GO:0002757_immune_response-activating_signal_transduction) 47 0 0.000000 -0.000000 638 578.004696 648.18 718.355304 1.015956
=HYPERLINK("http://www.godatabase.org/cgi-bin/go.cgi?query=GO:0006140&auto_wild_cards=yes&view=query&action=query&search_constraint=terms"	GO:0006140_regulation_of_nucleotide_metabolic_process) 47 0 0.000000 -0.000000 638 578.004696 648.18 718.355304 1.015956
=HYPERLINK("http://www.godatabase.org/cgi-bin/go.cgi?query=GO:0006396&auto_wild_cards=yes&view=query&action=query&search_constraint=terms"	GO:0006396_RNA_processing) 47 0 0.000000 -0.000000 638 578.004696 648.18 718.355304 1.015956
=HYPERLINK("http://www.godatabase.org/cgi-bin/go.cgi?query=GO:0030183&auto_wild_cards=yes&view=query&action=query&search_constraint=terms"	GO:0030183_B_cell_differentiation) 47 0 0.000000 -0.000000 638 578.004696 648.18 718.355304 1.015956
=HYPERLINK("http://www.godatabase.org/cgi-bin/go.cgi?query=GO:0030799&auto_wild_cards=yes&view=query&action=query&search_constraint=terms"	GO:0030799_regulation_of_cyclic_nucleotide_metabolic_process) 47 0 0.000000 -0.000000 638 578.004696 648.18 718.355304 1.015956
=HYPERLINK("http://www.godatabase.org/cgi-bin/go.cgi?query=GO:0031667&auto_wild_cards=yes&view=query&action=query&search_constraint=terms"	GO:0031667_response_to_nutrient_levels) 47 0 0.000000 -0.000000 638 578.004696 648.18 718.355304 1.015956
=HYPERLINK("http://www.godatabase.org/cgi-bin/go.cgi?query=GO:0048871&auto_wild_cards=yes&view=query&action=query&search_constraint=terms"	GO:0048871_multicellular_organismal_homeostasis) 47 0 0.000000 -0.000000 638 578.004696 648.18 718.355304 1.015956
=HYPERLINK("http://www.godatabase.org/cgi-bin/go.cgi?query=GO:0060627&auto_wild_cards=yes&view=query&action=query&search_constraint=terms"	GO:0060627_regulation_of_vesicle-mediated_transport) 47 0 0.000000 -0.000000 638 578.004696 648.18 718.355304 1.015956
=HYPERLINK("http://www.godatabase.org/cgi-bin/go.cgi?query=GO:0009416&auto_wild_cards=yes&view=query&action=query&search_constraint=terms"	GO:0009416_response_to_light_stimulus) 74 0 0.000000 -0.000000 640 579.643038 649.63 719.616962 1.015047
=HYPERLINK("http://www.godatabase.org/cgi-bin/go.cgi?query=GO:0048771&auto_wild_cards=yes&view=query&action=query&search_constraint=terms"	GO:0048771_tissue_remodeling) 74 0 0.000000 -0.000000 640 579.643038 649.63 719.616962 1.015047
=HYPERLINK("http://www.godatabase.org/cgi-bin/go.cgi?query=GO:0000086&auto_wild_cards=yes&view=query&action=query&search_constraint=terms"	GO:0000086_G2_M_transition_of_mitotic_cell_cycle) 4 0
=HYPERLINK("http://www.godatabase.org/cgi-bin/go.cgi?query=GO:0000305&auto_wild_cards=yes&view=query&action=query&search_constraint=terms"	GO:0000305_response_to_oxygen_radical) 4 0
=HYPERLINK("http://www.godatabase.org/cgi-bin/go.cgi?query=GO:0001661&auto_wild_cards=yes&view=query&action=query&search_constraint=terms"	GO:0001661_conditioned_taste_aversion) 4 0
=HYPERLINK("http://www.godatabase.org/cgi-bin/go.cgi?query=GO:0001678&auto_wild_cards=yes&view=query&action=query&search_constraint=terms"	GO:0001678_cellular_glucose_homeostasis) 4 0
=HYPERLINK("http://www.godatabase.org/cgi-bin/go.cgi?query=GO:0001777&auto_wild_cards=yes&view=query&action=query&search_constraint=terms"	GO:0001777_T_cell_homeostatic_proliferation) 4 0
=HYPERLINK("http://www.godatabase.org/cgi-bin/go.cgi?query=GO:0001794&auto_wild_cards=yes&view=query&action=query&search_constraint=terms"	GO:0001794_type_IIa_hypersensitivity) 4 0
=HYPERLINK("http://www.godatabase.org/cgi-bin/go.cgi?query=GO:0001796&auto_wild_cards=yes&view=query&action=query&search_constraint=terms"	GO:0001796_regulation_of_type_IIa_hypersensitivity) 4 0
=HYPERLINK("http://www.godatabase.org/cgi-bin/go.cgi?query=GO:0001798&auto_wild_cards=yes&view=query&action=query&search_constraint=terms"	GO:0001798_positive_regulation_of_type_IIa_hypersensitivity) 4 0
=HYPERLINK("http://www.godatabase.org/cgi-bin/go.cgi?query=GO:0001810&auto_wild_cards=yes&view=query&action=query&search_constraint=terms"	GO:0001810_regulation_of_type_I_hypersensitivity) 4 0
=HYPERLINK("http://www.godatabase.org/cgi-bin/go.cgi?query=GO:0001820&auto_wild_cards=yes&view=query&action=query&search_constraint=terms"	GO:0001820_serotonin_secretion) 4 0
=HYPERLINK("http://www.godatabase.org/cgi-bin/go.cgi?query=GO:0001835&auto_wild_cards=yes&view=query&action=query&search_constraint=terms"	GO:0001835_blastocyst_hatching) 4 0
=HYPERLINK("http://www.godatabase.org/cgi-bin/go.cgi?query=GO:0001842&auto_wild_cards=yes&view=query&action=query&search_constraint=terms"	GO:0001842_neural_fold_formation) 4 0
=HYPERLINK("http://www.godatabase.org/cgi-bin/go.cgi?query=GO:0001881&auto_wild_cards=yes&view=query&action=query&search_constraint=terms"	GO:0001881_receptor_recycling) 4 0
=HYPERLINK("http://www.godatabase.org/cgi-bin/go.cgi?query=GO:0001938&auto_wild_cards=yes&view=query&action=query&search_constraint=terms"	GO:0001938_positive_regulation_of_endothelial_cell_proliferation) 4 0
=HYPERLINK("http://www.godatabase.org/cgi-bin/go.cgi?query=GO:0001978&auto_wild_cards=yes&view=query&action=query&search_constraint=terms"	GO:0001978_regulation_of_systemic_arterial_blood_pressure_by_carotid_sinus_baroreceptor_feedback) 4 0
=HYPERLINK("http://www.godatabase.org/cgi-bin/go.cgi?query=GO:0002035&auto_wild_cards=yes&view=query&action=query&search_constraint=terms"	GO:0002035_brain_renin-angiotensin_system) 4 0
=HYPERLINK("http://www.godatabase.org/cgi-bin/go.cgi?query=GO:0002051&auto_wild_cards=yes&view=query&action=query&search_constraint=terms"	GO:0002051_osteoblast_fate_commitment) 4 0
=HYPERLINK("http://www.godatabase.org/cgi-bin/go.cgi?query=GO:0002220&auto_wild_cards=yes&view=query&action=query&search_constraint=terms"	GO:0002220_innate_immune_response_activating_cell_surface_receptor_signaling_pathway) 4 0
=HYPERLINK("http://www.godatabase.org/cgi-bin/go.cgi?query=GO:0002249&auto_wild_cards=yes&view=query&action=query&search_constraint=terms"	GO:0002249_lymphocyte_anergy) 4 0
=HYPERLINK("http://www.godatabase.org/cgi-bin/go.cgi?query=GO:0002312&auto_wild_cards=yes&view=query&action=query&search_constraint=terms"	GO:0002312_B_cell_activation_during_immune_response) 4 0
=HYPERLINK("http://www.godatabase.org/cgi-bin/go.cgi?query=GO:0002313&auto_wild_cards=yes&view=query&action=query&search_constraint=terms"	GO:0002313_mature_B_cell_differentiation_during_immune_response) 4 0
=HYPERLINK("http://www.godatabase.org/cgi-bin/go.cgi?query=GO:0002318&auto_wild_cards=yes&view=query&action=query&search_constraint=terms"	GO:0002318_myeloid_progenitor_cell_differentiation) 4 0
=HYPERLINK("http://www.godatabase.org/cgi-bin/go.cgi?query=GO:0002326&auto_wild_cards=yes&view=query&action=query&search_constraint=terms"	GO:0002326_B_cell_lineage_commitment) 4 0
=HYPERLINK("http://www.godatabase.org/cgi-bin/go.cgi?query=GO:0002347&auto_wild_cards=yes&view=query&action=query&search_constraint=terms"	GO:0002347_response_to_tumor_cell) 4 0
=HYPERLINK("http://www.godatabase.org/cgi-bin/go.cgi?query=GO:0002418&auto_wild_cards=yes&view=query&action=query&search_constraint=terms"	GO:0002418_immune_response_to_tumor_cell) 4 0
=HYPERLINK("http://www.godatabase.org/cgi-bin/go.cgi?query=GO:0002445&auto_wild_cards=yes&view=query&action=query&search_constraint=terms"	GO:0002445_type_II_hypersensitivity) 4 0
=HYPERLINK("http://www.godatabase.org/cgi-bin/go.cgi?query=GO:0002544&auto_wild_cards=yes&view=query&action=query&search_constraint=terms"	GO:0002544_chronic_inflammatory_response) 4 0
=HYPERLINK("http://www.godatabase.org/cgi-bin/go.cgi?query=GO:0002636&auto_wild_cards=yes&view=query&action=query&search_constraint=terms"	GO:0002636_positive_regulation_of_germinal_center_formation) 4 0
=HYPERLINK("http://www.godatabase.org/cgi-bin/go.cgi?query=GO:0002667&auto_wild_cards=yes&view=query&action=query&search_constraint=terms"	GO:0002667_regulation_of_T_cell_anergy) 4 0
=HYPERLINK("http://www.godatabase.org/cgi-bin/go.cgi?query=GO:0002669&auto_wild_cards=yes&view=query&action=query&search_constraint=terms"	GO:0002669_positive_regulation_of_T_cell_anergy) 4 0
=HYPERLINK("http://www.godatabase.org/cgi-bin/go.cgi?query=GO:0002687&auto_wild_cards=yes&view=query&action=query&search_constraint=terms"	GO:0002687_positive_regulation_of_leukocyte_migration) 4 0
=HYPERLINK("http://www.godatabase.org/cgi-bin/go.cgi?query=GO:0002702&auto_wild_cards=yes&view=query&action=query&search_constraint=terms"	GO:0002702_positive_regulation_of_production_of_molecular_mediator_of_immune_response) 4 0
=HYPERLINK("http://www.godatabase.org/cgi-bin/go.cgi?query=GO:0002718&auto_wild_cards=yes&view=query&action=query&search_constraint=terms"	GO:0002718_regulation_of_cytokine_production_during_immune_response) 4 0
=HYPERLINK("http://www.godatabase.org/cgi-bin/go.cgi?query=GO:0002829&auto_wild_cards=yes&view=query&action=query&search_constraint=terms"	GO:0002829_negative_regulation_of_T-helper_2_type_immune_response) 4 0
=HYPERLINK("http://www.godatabase.org/cgi-bin/go.cgi?query=GO:0002833&auto_wild_cards=yes&view=query&action=query&search_constraint=terms"	GO:0002833_positive_regulation_of_response_to_biotic_stimulus) 4 0
=HYPERLINK("http://www.godatabase.org/cgi-bin/go.cgi?query=GO:0002834&auto_wild_cards=yes&view=query&action=query&search_constraint=terms"	GO:0002834_regulation_of_response_to_tumor_cell) 4 0
=HYPERLINK("http://www.godatabase.org/cgi-bin/go.cgi?query=GO:0002836&auto_wild_cards=yes&view=query&action=query&search_constraint=terms"	GO:0002836_positive_regulation_of_response_to_tumor_cell) 4 0
=HYPERLINK("http://www.godatabase.org/cgi-bin/go.cgi?query=GO:0002837&auto_wild_cards=yes&view=query&action=query&search_constraint=terms"	GO:0002837_regulation_of_immune_response_to_tumor_cell) 4 0
=HYPERLINK("http://www.godatabase.org/cgi-bin/go.cgi?query=GO:0002839&auto_wild_cards=yes&view=query&action=query&search_constraint=terms"	GO:0002839_positive_regulation_of_immune_response_to_tumor_cell) 4 0
=HYPERLINK("http://www.godatabase.org/cgi-bin/go.cgi?query=GO:0002870&auto_wild_cards=yes&view=query&action=query&search_constraint=terms"	GO:0002870_T_cell_anergy) 4 0
=HYPERLINK("http://www.godatabase.org/cgi-bin/go.cgi?query=GO:0002888&auto_wild_cards=yes&view=query&action=query&search_constraint=terms"	GO:0002888_positive_regulation_of_myeloid_leukocyte_mediated_immunity) 4 0
=HYPERLINK("http://www.godatabase.org/cgi-bin/go.cgi?query=GO:0002892&auto_wild_cards=yes&view=query&action=query&search_constraint=terms"	GO:0002892_regulation_of_type_II_hypersensitivity) 4 0
=HYPERLINK("http://www.godatabase.org/cgi-bin/go.cgi?query=GO:0002894&auto_wild_cards=yes&view=query&action=query&search_constraint=terms"	GO:0002894_positive_regulation_of_type_II_hypersensitivity) 4 0
=HYPERLINK("http://www.godatabase.org/cgi-bin/go.cgi?query=GO:0002911&auto_wild_cards=yes&view=query&action=query&search_constraint=terms"	GO:0002911_regulation_of_lymphocyte_anergy) 4 0
=HYPERLINK("http://www.godatabase.org/cgi-bin/go.cgi?query=GO:0002913&auto_wild_cards=yes&view=query&action=query&search_constraint=terms"	GO:0002913_positive_regulation_of_lymphocyte_anergy) 4 0
=HYPERLINK("http://www.godatabase.org/cgi-bin/go.cgi?query=GO:0002923&auto_wild_cards=yes&view=query&action=query&search_constraint=terms"	GO:0002923_regulation_of_humoral_immune_response_mediated_by_circulating_immunoglobulin) 4 0
=HYPERLINK("http://www.godatabase.org/cgi-bin/go.cgi?query=GO:0003025&auto_wild_cards=yes&view=query&action=query&search_constraint=terms"	GO:0003025_regulation_of_systemic_arterial_blood_pressure_by_baroreceptor_feedback) 4 0
=HYPERLINK("http://www.godatabase.org/cgi-bin/go.cgi?query=GO:0003091&auto_wild_cards=yes&view=query&action=query&search_constraint=terms"	GO:0003091_renal_water_homeostasis) 4 0
=HYPERLINK("http://www.godatabase.org/cgi-bin/go.cgi?query=GO:0005978&auto_wild_cards=yes&view=query&action=query&search_constraint=terms"	GO:0005978_glycogen_biosynthetic_process) 4 0
=HYPERLINK("http://www.godatabase.org/cgi-bin/go.cgi?query=GO:0006012&auto_wild_cards=yes&view=query&action=query&search_constraint=terms"	GO:0006012_galactose_metabolic_process) 4 0
=HYPERLINK("http://www.godatabase.org/cgi-bin/go.cgi?query=GO:0006085&auto_wild_cards=yes&view=query&action=query&search_constraint=terms"	GO:0006085_acetyl-CoA_biosynthetic_process) 4 0
=HYPERLINK("http://www.godatabase.org/cgi-bin/go.cgi?query=GO:0006111&auto_wild_cards=yes&view=query&action=query&search_constraint=terms"	GO:0006111_regulation_of_gluconeogenesis) 4 0
=HYPERLINK("http://www.godatabase.org/cgi-bin/go.cgi?query=GO:0006144&auto_wild_cards=yes&view=query&action=query&search_constraint=terms"	GO:0006144_purine_base_metabolic_process) 4 0
=HYPERLINK("http://www.godatabase.org/cgi-bin/go.cgi?query=GO:0006290&auto_wild_cards=yes&view=query&action=query&search_constraint=terms"	GO:0006290_pyrimidine_dimer_repair) 4 0
=HYPERLINK("http://www.godatabase.org/cgi-bin/go.cgi?query=GO:0006334&auto_wild_cards=yes&view=query&action=query&search_constraint=terms"	GO:0006334_nucleosome_assembly) 4 0
=HYPERLINK("http://www.godatabase.org/cgi-bin/go.cgi?query=GO:0006534&auto_wild_cards=yes&view=query&action=query&search_constraint=terms"	GO:0006534_cysteine_metabolic_process) 4 0
=HYPERLINK("http://www.godatabase.org/cgi-bin/go.cgi?query=GO:0006547&auto_wild_cards=yes&view=query&action=query&search_constraint=terms"	GO:0006547_histidine_metabolic_process) 4 0
=HYPERLINK("http://www.godatabase.org/cgi-bin/go.cgi?query=GO:0006548&auto_wild_cards=yes&view=query&action=query&search_constraint=terms"	GO:0006548_histidine_catabolic_process) 4 0
=HYPERLINK("http://www.godatabase.org/cgi-bin/go.cgi?query=GO:0006555&auto_wild_cards=yes&view=query&action=query&search_constraint=terms"	GO:0006555_methionine_metabolic_process) 4 0
=HYPERLINK("http://www.godatabase.org/cgi-bin/go.cgi?query=GO:0006599&auto_wild_cards=yes&view=query&action=query&search_constraint=terms"	GO:0006599_phosphagen_metabolic_process) 4 0
=HYPERLINK("http://www.godatabase.org/cgi-bin/go.cgi?query=GO:0006623&auto_wild_cards=yes&view=query&action=query&search_constraint=terms"	GO:0006623_protein_targeting_to_vacuole) 4 0
=HYPERLINK("http://www.godatabase.org/cgi-bin/go.cgi?query=GO:0006626&auto_wild_cards=yes&view=query&action=query&search_constraint=terms"	GO:0006626_protein_targeting_to_mitochondrion) 4 0
=HYPERLINK("http://www.godatabase.org/cgi-bin/go.cgi?query=GO:0006684&auto_wild_cards=yes&view=query&action=query&search_constraint=terms"	GO:0006684_sphingomyelin_metabolic_process) 4 0
=HYPERLINK("http://www.godatabase.org/cgi-bin/go.cgi?query=GO:0006688&auto_wild_cards=yes&view=query&action=query&search_constraint=terms"	GO:0006688_glycosphingolipid_biosynthetic_process) 4 0
=HYPERLINK("http://www.godatabase.org/cgi-bin/go.cgi?query=GO:0006707&auto_wild_cards=yes&view=query&action=query&search_constraint=terms"	GO:0006707_cholesterol_catabolic_process) 4 0
=HYPERLINK("http://www.godatabase.org/cgi-bin/go.cgi?query=GO:0006739&auto_wild_cards=yes&view=query&action=query&search_constraint=terms"	GO:0006739_NADP_metabolic_process) 4 0
=HYPERLINK("http://www.godatabase.org/cgi-bin/go.cgi?query=GO:0006835&auto_wild_cards=yes&view=query&action=query&search_constraint=terms"	GO:0006835_dicarboxylic_acid_transport) 4 0
=HYPERLINK("http://www.godatabase.org/cgi-bin/go.cgi?query=GO:0006837&auto_wild_cards=yes&view=query&action=query&search_constraint=terms"	GO:0006837_serotonin_transport) 4 0
=HYPERLINK("http://www.godatabase.org/cgi-bin/go.cgi?query=GO:0006888&auto_wild_cards=yes&view=query&action=query&search_constraint=terms"	GO:0006888_ER_to_Golgi_vesicle-mediated_transport) 4 0
=HYPERLINK("http://www.godatabase.org/cgi-bin/go.cgi?query=GO:0006906&auto_wild_cards=yes&view=query&action=query&search_constraint=terms"	GO:0006906_vesicle_fusion) 4 0
=HYPERLINK("http://www.godatabase.org/cgi-bin/go.cgi?query=GO:0006927&auto_wild_cards=yes&view=query&action=query&search_constraint=terms"	GO:0006927_transformed_cell_apoptosis) 4 0
=HYPERLINK("http://www.godatabase.org/cgi-bin/go.cgi?query=GO:0006972&auto_wild_cards=yes&view=query&action=query&search_constraint=terms"	GO:0006972_hyperosmotic_response) 4 0
=HYPERLINK("http://www.godatabase.org/cgi-bin/go.cgi?query=GO:0007028&auto_wild_cards=yes&view=query&action=query&search_constraint=terms"	GO:0007028_cytoplasm_organization) 4 0
=HYPERLINK("http://www.godatabase.org/cgi-bin/go.cgi?query=GO:0007031&auto_wild_cards=yes&view=query&action=query&search_constraint=terms"	GO:0007031_peroxisome_organization) 4 0
=HYPERLINK("http://www.godatabase.org/cgi-bin/go.cgi?query=GO:0007066&auto_wild_cards=yes&view=query&action=query&search_constraint=terms"	GO:0007066_female_meiosis_sister_chromatid_cohesion) 4 0
=HYPERLINK("http://www.godatabase.org/cgi-bin/go.cgi?query=GO:0007144&auto_wild_cards=yes&view=query&action=query&search_constraint=terms"	GO:0007144_female_meiosis_I) 4 0
=HYPERLINK("http://www.godatabase.org/cgi-bin/go.cgi?query=GO:0007184&auto_wild_cards=yes&view=query&action=query&search_constraint=terms"	GO:0007184_SMAD_protein_nuclear_translocation) 4 0
=HYPERLINK("http://www.godatabase.org/cgi-bin/go.cgi?query=GO:0007216&auto_wild_cards=yes&view=query&action=query&search_constraint=terms"	GO:0007216_metabotropic_glutamate_receptor_signaling_pathway) 4 0
=HYPERLINK("http://www.godatabase.org/cgi-bin/go.cgi?query=GO:0007342&auto_wild_cards=yes&view=query&action=query&search_constraint=terms"	GO:0007342_fusion_of_sperm_to_egg_plasma_membrane) 4 0
=HYPERLINK("http://www.godatabase.org/cgi-bin/go.cgi?query=GO:0007386&auto_wild_cards=yes&view=query&action=query&search_constraint=terms"	GO:0007386_compartment_specification) 4 0
=HYPERLINK("http://www.godatabase.org/cgi-bin/go.cgi?query=GO:0008053&auto_wild_cards=yes&view=query&action=query&search_constraint=terms"	GO:0008053_mitochondrial_fusion) 4 0
=HYPERLINK("http://www.godatabase.org/cgi-bin/go.cgi?query=GO:0008207&auto_wild_cards=yes&view=query&action=query&search_constraint=terms"	GO:0008207_C21-steroid_hormone_metabolic_process) 4 0
=HYPERLINK("http://www.godatabase.org/cgi-bin/go.cgi?query=GO:0008215&auto_wild_cards=yes&view=query&action=query&search_constraint=terms"	GO:0008215_spermine_metabolic_process) 4 0
=HYPERLINK("http://www.godatabase.org/cgi-bin/go.cgi?query=GO:0009065&auto_wild_cards=yes&view=query&action=query&search_constraint=terms"	GO:0009065_glutamine_family_amino_acid_catabolic_process) 4 0
=HYPERLINK("http://www.godatabase.org/cgi-bin/go.cgi?query=GO:0009075&auto_wild_cards=yes&view=query&action=query&search_constraint=terms"	GO:0009075_histidine_family_amino_acid_metabolic_process) 4 0
=HYPERLINK("http://www.godatabase.org/cgi-bin/go.cgi?query=GO:0009077&auto_wild_cards=yes&view=query&action=query&search_constraint=terms"	GO:0009077_histidine_family_amino_acid_catabolic_process) 4 0
=HYPERLINK("http://www.godatabase.org/cgi-bin/go.cgi?query=GO:0009134&auto_wild_cards=yes&view=query&action=query&search_constraint=terms"	GO:0009134_nucleoside_diphosphate_catabolic_process) 4 0
=HYPERLINK("http://www.godatabase.org/cgi-bin/go.cgi?query=GO:0009163&auto_wild_cards=yes&view=query&action=query&search_constraint=terms"	GO:0009163_nucleoside_biosynthetic_process) 4 0
=HYPERLINK("http://www.godatabase.org/cgi-bin/go.cgi?query=GO:0009225&auto_wild_cards=yes&view=query&action=query&search_constraint=terms"	GO:0009225_nucleotide-sugar_metabolic_process) 4 0
=HYPERLINK("http://www.godatabase.org/cgi-bin/go.cgi?query=GO:0009250&auto_wild_cards=yes&view=query&action=query&search_constraint=terms"	GO:0009250_glucan_biosynthetic_process) 4 0
=HYPERLINK("http://www.godatabase.org/cgi-bin/go.cgi?query=GO:0009404&auto_wild_cards=yes&view=query&action=query&search_constraint=terms"	GO:0009404_toxin_metabolic_process) 4 0
=HYPERLINK("http://www.godatabase.org/cgi-bin/go.cgi?query=GO:0009593&auto_wild_cards=yes&view=query&action=query&search_constraint=terms"	GO:0009593_detection_of_chemical_stimulus) 4 0
=HYPERLINK("http://www.godatabase.org/cgi-bin/go.cgi?query=GO:0009595&auto_wild_cards=yes&view=query&action=query&search_constraint=terms"	GO:0009595_detection_of_biotic_stimulus) 4 0
=HYPERLINK("http://www.godatabase.org/cgi-bin/go.cgi?query=GO:0009755&auto_wild_cards=yes&view=query&action=query&search_constraint=terms"	GO:0009755_hormone-mediated_signaling) 4 0
=HYPERLINK("http://www.godatabase.org/cgi-bin/go.cgi?query=GO:0009912&auto_wild_cards=yes&view=query&action=query&search_constraint=terms"	GO:0009912_auditory_receptor_cell_fate_commitment) 4 0
=HYPERLINK("http://www.godatabase.org/cgi-bin/go.cgi?query=GO:0010224&auto_wild_cards=yes&view=query&action=query&search_constraint=terms"	GO:0010224_response_to_UV-B) 4 0
=HYPERLINK("http://www.godatabase.org/cgi-bin/go.cgi?query=GO:0010453&auto_wild_cards=yes&view=query&action=query&search_constraint=terms"	GO:0010453_regulation_of_cell_fate_commitment) 4 0
=HYPERLINK("http://www.godatabase.org/cgi-bin/go.cgi?query=GO:0010506&auto_wild_cards=yes&view=query&action=query&search_constraint=terms"	GO:0010506_regulation_of_autophagy) 4 0
=HYPERLINK("http://www.godatabase.org/cgi-bin/go.cgi?query=GO:0010631&auto_wild_cards=yes&view=query&action=query&search_constraint=terms"	GO:0010631_epithelial_cell_migration) 4 0
=HYPERLINK("http://www.godatabase.org/cgi-bin/go.cgi?query=GO:0010812&auto_wild_cards=yes&view=query&action=query&search_constraint=terms"	GO:0010812_negative_regulation_of_cell-substrate_adhesion) 4 0
=HYPERLINK("http://www.godatabase.org/cgi-bin/go.cgi?query=GO:0010829&auto_wild_cards=yes&view=query&action=query&search_constraint=terms"	GO:0010829_negative_regulation_of_glucose_transport) 4 0
=HYPERLINK("http://www.godatabase.org/cgi-bin/go.cgi?query=GO:0014002&auto_wild_cards=yes&view=query&action=query&search_constraint=terms"	GO:0014002_astrocyte_development) 4 0
=HYPERLINK("http://www.godatabase.org/cgi-bin/go.cgi?query=GO:0014832&auto_wild_cards=yes&view=query&action=query&search_constraint=terms"	GO:0014832_urinary_bladder_smooth_muscle_contraction) 4 0
=HYPERLINK("http://www.godatabase.org/cgi-bin/go.cgi?query=GO:0014848&auto_wild_cards=yes&view=query&action=query&search_constraint=terms"	GO:0014848_urinary_tract_smooth_muscle_contraction) 4 0
=HYPERLINK("http://www.godatabase.org/cgi-bin/go.cgi?query=GO:0015701&auto_wild_cards=yes&view=query&action=query&search_constraint=terms"	GO:0015701_bicarbonate_transport) 4 0
=HYPERLINK("http://www.godatabase.org/cgi-bin/go.cgi?query=GO:0015809&auto_wild_cards=yes&view=query&action=query&search_constraint=terms"	GO:0015809_arginine_transport) 4 0
=HYPERLINK("http://www.godatabase.org/cgi-bin/go.cgi?query=GO:0015850&auto_wild_cards=yes&view=query&action=query&search_constraint=terms"	GO:0015850_organic_alcohol_transport) 4 0
=HYPERLINK("http://www.godatabase.org/cgi-bin/go.cgi?query=GO:0015858&auto_wild_cards=yes&view=query&action=query&search_constraint=terms"	GO:0015858_nucleoside_transport) 4 0
=HYPERLINK("http://www.godatabase.org/cgi-bin/go.cgi?query=GO:0016068&auto_wild_cards=yes&view=query&action=query&search_constraint=terms"	GO:0016068_type_I_hypersensitivity) 4 0
=HYPERLINK("http://www.godatabase.org/cgi-bin/go.cgi?query=GO:0016127&auto_wild_cards=yes&view=query&action=query&search_constraint=terms"	GO:0016127_sterol_catabolic_process) 4 0
=HYPERLINK("http://www.godatabase.org/cgi-bin/go.cgi?query=GO:0016198&auto_wild_cards=yes&view=query&action=query&search_constraint=terms"	GO:0016198_axon_choice_point_recognition) 4 0
=HYPERLINK("http://www.godatabase.org/cgi-bin/go.cgi?query=GO:0018198&auto_wild_cards=yes&view=query&action=query&search_constraint=terms"	GO:0018198_peptidyl-cysteine_modification) 4 0
=HYPERLINK("http://www.godatabase.org/cgi-bin/go.cgi?query=GO:0018409&auto_wild_cards=yes&view=query&action=query&search_constraint=terms"	GO:0018409_peptide_or_protein_amino-terminal_blocking) 4 0
=HYPERLINK("http://www.godatabase.org/cgi-bin/go.cgi?query=GO:0019377&auto_wild_cards=yes&view=query&action=query&search_constraint=terms"	GO:0019377_glycolipid_catabolic_process) 4 0
=HYPERLINK("http://www.godatabase.org/cgi-bin/go.cgi?query=GO:0019432&auto_wild_cards=yes&view=query&action=query&search_constraint=terms"	GO:0019432_triglyceride_biosynthetic_process) 4 0
=HYPERLINK("http://www.godatabase.org/cgi-bin/go.cgi?query=GO:0019530&auto_wild_cards=yes&view=query&action=query&search_constraint=terms"	GO:0019530_taurine_metabolic_process) 4 0
=HYPERLINK("http://www.godatabase.org/cgi-bin/go.cgi?query=GO:0021523&auto_wild_cards=yes&view=query&action=query&search_constraint=terms"	GO:0021523_somatic_motor_neuron_differentiation) 4 0
=HYPERLINK("http://www.godatabase.org/cgi-bin/go.cgi?query=GO:0021535&auto_wild_cards=yes&view=query&action=query&search_constraint=terms"	GO:0021535_cell_migration_in_hindbrain) 4 0
=HYPERLINK("http://www.godatabase.org/cgi-bin/go.cgi?query=GO:0021542&auto_wild_cards=yes&view=query&action=query&search_constraint=terms"	GO:0021542_dentate_gyrus_development) 4 0
=HYPERLINK("http://www.godatabase.org/cgi-bin/go.cgi?query=GO:0021561&auto_wild_cards=yes&view=query&action=query&search_constraint=terms"	GO:0021561_facial_nerve_development) 4 0
=HYPERLINK("http://www.godatabase.org/cgi-bin/go.cgi?query=GO:0021569&auto_wild_cards=yes&view=query&action=query&search_constraint=terms"	GO:0021569_rhombomere_3_development) 4 0
=HYPERLINK("http://www.godatabase.org/cgi-bin/go.cgi?query=GO:0021571&auto_wild_cards=yes&view=query&action=query&search_constraint=terms"	GO:0021571_rhombomere_5_development) 4 0
=HYPERLINK("http://www.godatabase.org/cgi-bin/go.cgi?query=GO:0021604&auto_wild_cards=yes&view=query&action=query&search_constraint=terms"	GO:0021604_cranial_nerve_structural_organization) 4 0
=HYPERLINK("http://www.godatabase.org/cgi-bin/go.cgi?query=GO:0021610&auto_wild_cards=yes&view=query&action=query&search_constraint=terms"	GO:0021610_facial_nerve_morphogenesis) 4 0
=HYPERLINK("http://www.godatabase.org/cgi-bin/go.cgi?query=GO:0021612&auto_wild_cards=yes&view=query&action=query&search_constraint=terms"	GO:0021612_facial_nerve_structural_organization) 4 0
=HYPERLINK("http://www.godatabase.org/cgi-bin/go.cgi?query=GO:0021631&auto_wild_cards=yes&view=query&action=query&search_constraint=terms"	GO:0021631_optic_nerve_morphogenesis) 4 0
=HYPERLINK("http://www.godatabase.org/cgi-bin/go.cgi?query=GO:0021681&auto_wild_cards=yes&view=query&action=query&search_constraint=terms"	GO:0021681_cerebellar_granular_layer_development) 4 0
=HYPERLINK("http://www.godatabase.org/cgi-bin/go.cgi?query=GO:0021683&auto_wild_cards=yes&view=query&action=query&search_constraint=terms"	GO:0021683_cerebellar_granular_layer_morphogenesis) 4 0
=HYPERLINK("http://www.godatabase.org/cgi-bin/go.cgi?query=GO:0021684&auto_wild_cards=yes&view=query&action=query&search_constraint=terms"	GO:0021684_cerebellar_granular_layer_formation) 4 0
=HYPERLINK("http://www.godatabase.org/cgi-bin/go.cgi?query=GO:0021707&auto_wild_cards=yes&view=query&action=query&search_constraint=terms"	GO:0021707_cerebellar_granule_cell_differentiation) 4 0
=HYPERLINK("http://www.godatabase.org/cgi-bin/go.cgi?query=GO:0021778&auto_wild_cards=yes&view=query&action=query&search_constraint=terms"	GO:0021778_oligodendrocyte_cell_fate_specification) 4 0
=HYPERLINK("http://www.godatabase.org/cgi-bin/go.cgi?query=GO:0021779&auto_wild_cards=yes&view=query&action=query&search_constraint=terms"	GO:0021779_oligodendrocyte_cell_fate_commitment) 4 0
=HYPERLINK("http://www.godatabase.org/cgi-bin/go.cgi?query=GO:0021780&auto_wild_cards=yes&view=query&action=query&search_constraint=terms"	GO:0021780_glial_cell_fate_specification) 4 0
=HYPERLINK("http://www.godatabase.org/cgi-bin/go.cgi?query=GO:0021801&auto_wild_cards=yes&view=query&action=query&search_constraint=terms"	GO:0021801_cerebral_cortex_radial_glia_guided_migration) 4 0
=HYPERLINK("http://www.godatabase.org/cgi-bin/go.cgi?query=GO:0021830&auto_wild_cards=yes&view=query&action=query&search_constraint=terms"	GO:0021830_interneuron_migration_from_the_subpallium_to_the_cortex) 4 0
=HYPERLINK("http://www.godatabase.org/cgi-bin/go.cgi?query=GO:0021853&auto_wild_cards=yes&view=query&action=query&search_constraint=terms"	GO:0021853_cerebral_cortex_GABAergic_interneuron_migration) 4 0
=HYPERLINK("http://www.godatabase.org/cgi-bin/go.cgi?query=GO:0021877&auto_wild_cards=yes&view=query&action=query&search_constraint=terms"	GO:0021877_forebrain_neuron_fate_commitment) 4 0
=HYPERLINK("http://www.godatabase.org/cgi-bin/go.cgi?query=GO:0021894&auto_wild_cards=yes&view=query&action=query&search_constraint=terms"	GO:0021894_cerebral_cortex_GABAergic_interneuron_development) 4 0
=HYPERLINK("http://www.godatabase.org/cgi-bin/go.cgi?query=GO:0021910&auto_wild_cards=yes&view=query&action=query&search_constraint=terms"	GO:0021910_smoothened_signaling_pathway_involved_in_ventral_spinal_cord_patterning) 4 0
=HYPERLINK("http://www.godatabase.org/cgi-bin/go.cgi?query=GO:0021913&auto_wild_cards=yes&view=query&action=query&search_constraint=terms"	GO:0021913_regulation_of_transcription_from_RNA_polymerase_II_promoter_involved_in_ventral_spinal_cord_interneuron_specification) 4 0
=HYPERLINK("http://www.godatabase.org/cgi-bin/go.cgi?query=GO:0021938&auto_wild_cards=yes&view=query&action=query&search_constraint=terms"	GO:0021938_smoothened_signaling_pathway_involved_in_regulation_of_granule_cell_precursor_cell_proliferation) 4 0
=HYPERLINK("http://www.godatabase.org/cgi-bin/go.cgi?query=GO:0021978&auto_wild_cards=yes&view=query&action=query&search_constraint=terms"	GO:0021978_telencephalon_regionalization) 4 0
=HYPERLINK("http://www.godatabase.org/cgi-bin/go.cgi?query=GO:0022011&auto_wild_cards=yes&view=query&action=query&search_constraint=terms"	GO:0022011_myelination_in_the_peripheral_nervous_system) 4 0
=HYPERLINK("http://www.godatabase.org/cgi-bin/go.cgi?query=GO:0030146&auto_wild_cards=yes&view=query&action=query&search_constraint=terms"	GO:0030146_diuresis) 4 0
=HYPERLINK("http://www.godatabase.org/cgi-bin/go.cgi?query=GO:0030300&auto_wild_cards=yes&view=query&action=query&search_constraint=terms"	GO:0030300_regulation_of_intestinal_cholesterol_absorption) 4 0
=HYPERLINK("http://www.godatabase.org/cgi-bin/go.cgi?query=GO:0030800&auto_wild_cards=yes&view=query&action=query&search_constraint=terms"	GO:0030800_negative_regulation_of_cyclic_nucleotide_metabolic_process) 4 0
=HYPERLINK("http://www.godatabase.org/cgi-bin/go.cgi?query=GO:0030803&auto_wild_cards=yes&view=query&action=query&search_constraint=terms"	GO:0030803_negative_regulation_of_cyclic_nucleotide_biosynthetic_process) 4 0
=HYPERLINK("http://www.godatabase.org/cgi-bin/go.cgi?query=GO:0030809&auto_wild_cards=yes&view=query&action=query&search_constraint=terms"	GO:0030809_negative_regulation_of_nucleotide_biosynthetic_process) 4 0
=HYPERLINK("http://www.godatabase.org/cgi-bin/go.cgi?query=GO:0030815&auto_wild_cards=yes&view=query&action=query&search_constraint=terms"	GO:0030815_negative_regulation_of_cAMP_metabolic_process) 4 0
=HYPERLINK("http://www.godatabase.org/cgi-bin/go.cgi?query=GO:0030816&auto_wild_cards=yes&view=query&action=query&search_constraint=terms"	GO:0030816_positive_regulation_of_cAMP_metabolic_process) 4 0
=HYPERLINK("http://www.godatabase.org/cgi-bin/go.cgi?query=GO:0030818&auto_wild_cards=yes&view=query&action=query&search_constraint=terms"	GO:0030818_negative_regulation_of_cAMP_biosynthetic_process) 4 0
=HYPERLINK("http://www.godatabase.org/cgi-bin/go.cgi?query=GO:0030819&auto_wild_cards=yes&view=query&action=query&search_constraint=terms"	GO:0030819_positive_regulation_of_cAMP_biosynthetic_process) 4 0
=HYPERLINK("http://www.godatabase.org/cgi-bin/go.cgi?query=GO:0030826&auto_wild_cards=yes&view=query&action=query&search_constraint=terms"	GO:0030826_regulation_of_cGMP_biosynthetic_process) 4 0
=HYPERLINK("http://www.godatabase.org/cgi-bin/go.cgi?query=GO:0030858&auto_wild_cards=yes&view=query&action=query&search_constraint=terms"	GO:0030858_positive_regulation_of_epithelial_cell_differentiation) 4 0
=HYPERLINK("http://www.godatabase.org/cgi-bin/go.cgi?query=GO:0030859&auto_wild_cards=yes&view=query&action=query&search_constraint=terms"	GO:0030859_polarized_epithelial_cell_differentiation) 4 0
=HYPERLINK("http://www.godatabase.org/cgi-bin/go.cgi?query=GO:0030949&auto_wild_cards=yes&view=query&action=query&search_constraint=terms"	GO:0030949_positive_regulation_of_vascular_endothelial_growth_factor_receptor_signaling_pathway) 4 0
=HYPERLINK("http://www.godatabase.org/cgi-bin/go.cgi?query=GO:0031113&auto_wild_cards=yes&view=query&action=query&search_constraint=terms"	GO:0031113_regulation_of_microtubule_polymerization) 4 0
=HYPERLINK("http://www.godatabase.org/cgi-bin/go.cgi?query=GO:0031365&auto_wild_cards=yes&view=query&action=query&search_constraint=terms"	GO:0031365_N-terminal_protein_amino_acid_modification) 4 0
=HYPERLINK("http://www.godatabase.org/cgi-bin/go.cgi?query=GO:0031424&auto_wild_cards=yes&view=query&action=query&search_constraint=terms"	GO:0031424_keratinization) 4 0
=HYPERLINK("http://www.godatabase.org/cgi-bin/go.cgi?query=GO:0031557&auto_wild_cards=yes&view=query&action=query&search_constraint=terms"	GO:0031557_induction_of_programmed_cell_death_in_response_to_chemical_stimulus) 4 0
=HYPERLINK("http://www.godatabase.org/cgi-bin/go.cgi?query=GO:0031558&auto_wild_cards=yes&view=query&action=query&search_constraint=terms"	GO:0031558_induction_of_apoptosis_in_response_to_chemical_stimulus) 4 0
=HYPERLINK("http://www.godatabase.org/cgi-bin/go.cgi?query=GO:0031623&auto_wild_cards=yes&view=query&action=query&search_constraint=terms"	GO:0031623_receptor_internalization) 4 0
=HYPERLINK("http://www.godatabase.org/cgi-bin/go.cgi?query=GO:0032088&auto_wild_cards=yes&view=query&action=query&search_constraint=terms"	GO:0032088_negative_regulation_of_NF-kappaB_transcription_factor_activity) 4 0
=HYPERLINK("http://www.godatabase.org/cgi-bin/go.cgi?query=GO:0032098&auto_wild_cards=yes&view=query&action=query&search_constraint=terms"	GO:0032098_regulation_of_appetite) 4 0
=HYPERLINK("http://www.godatabase.org/cgi-bin/go.cgi?query=GO:0032105&auto_wild_cards=yes&view=query&action=query&search_constraint=terms"	GO:0032105_negative_regulation_of_response_to_extracellular_stimulus) 4 0
=HYPERLINK("http://www.godatabase.org/cgi-bin/go.cgi?query=GO:0032108&auto_wild_cards=yes&view=query&action=query&search_constraint=terms"	GO:0032108_negative_regulation_of_response_to_nutrient_levels) 4 0
=HYPERLINK("http://www.godatabase.org/cgi-bin/go.cgi?query=GO:0032225&auto_wild_cards=yes&view=query&action=query&search_constraint=terms"	GO:0032225_regulation_of_synaptic_transmission__dopaminergic) 4 0
=HYPERLINK("http://www.godatabase.org/cgi-bin/go.cgi?query=GO:0032292&auto_wild_cards=yes&view=query&action=query&search_constraint=terms"	GO:0032292_ensheathment_of_axons_in_the_peripheral_nervous_system) 4 0
=HYPERLINK("http://www.godatabase.org/cgi-bin/go.cgi?query=GO:0032321&auto_wild_cards=yes&view=query&action=query&search_constraint=terms"	GO:0032321_positive_regulation_of_Rho_GTPase_activity) 4 0
=HYPERLINK("http://www.godatabase.org/cgi-bin/go.cgi?query=GO:0032371&auto_wild_cards=yes&view=query&action=query&search_constraint=terms"	GO:0032371_regulation_of_sterol_transport) 4 0
=HYPERLINK("http://www.godatabase.org/cgi-bin/go.cgi?query=GO:0032374&auto_wild_cards=yes&view=query&action=query&search_constraint=terms"	GO:0032374_regulation_of_cholesterol_transport) 4 0
=HYPERLINK("http://www.godatabase.org/cgi-bin/go.cgi?query=GO:0032401&auto_wild_cards=yes&view=query&action=query&search_constraint=terms"	GO:0032401_establishment_of_melanosome_localization) 4 0
=HYPERLINK("http://www.godatabase.org/cgi-bin/go.cgi?query=GO:0032608&auto_wild_cards=yes&view=query&action=query&search_constraint=terms"	GO:0032608_interferon-beta_production) 4 0
=HYPERLINK("http://www.godatabase.org/cgi-bin/go.cgi?query=GO:0032611&auto_wild_cards=yes&view=query&action=query&search_constraint=terms"	GO:0032611_interleukin-1_beta_production) 4 0
=HYPERLINK("http://www.godatabase.org/cgi-bin/go.cgi?query=GO:0032612&auto_wild_cards=yes&view=query&action=query&search_constraint=terms"	GO:0032612_interleukin-1_production) 4 0
=HYPERLINK("http://www.godatabase.org/cgi-bin/go.cgi?query=GO:0032648&auto_wild_cards=yes&view=query&action=query&search_constraint=terms"	GO:0032648_regulation_of_interferon-beta_production) 4 0
=HYPERLINK("http://www.godatabase.org/cgi-bin/go.cgi?query=GO:0032651&auto_wild_cards=yes&view=query&action=query&search_constraint=terms"	GO:0032651_regulation_of_interleukin-1_beta_production) 4 0
=HYPERLINK("http://www.godatabase.org/cgi-bin/go.cgi?query=GO:0032652&auto_wild_cards=yes&view=query&action=query&search_constraint=terms"	GO:0032652_regulation_of_interleukin-1_production) 4 0
=HYPERLINK("http://www.godatabase.org/cgi-bin/go.cgi?query=GO:0032689&auto_wild_cards=yes&view=query&action=query&search_constraint=terms"	GO:0032689_negative_regulation_of_interferon-gamma_production) 4 0
=HYPERLINK("http://www.godatabase.org/cgi-bin/go.cgi?query=GO:0032713&auto_wild_cards=yes&view=query&action=query&search_constraint=terms"	GO:0032713_negative_regulation_of_interleukin-4_production) 4 0
=HYPERLINK("http://www.godatabase.org/cgi-bin/go.cgi?query=GO:0032715&auto_wild_cards=yes&view=query&action=query&search_constraint=terms"	GO:0032715_negative_regulation_of_interleukin-6_production) 4 0
=HYPERLINK("http://www.godatabase.org/cgi-bin/go.cgi?query=GO:0032733&auto_wild_cards=yes&view=query&action=query&search_constraint=terms"	GO:0032733_positive_regulation_of_interleukin-10_production) 4 0
=HYPERLINK("http://www.godatabase.org/cgi-bin/go.cgi?query=GO:0032808&auto_wild_cards=yes&view=query&action=query&search_constraint=terms"	GO:0032808_lacrimal_gland_development) 4 0
=HYPERLINK("http://www.godatabase.org/cgi-bin/go.cgi?query=GO:0032835&auto_wild_cards=yes&view=query&action=query&search_constraint=terms"	GO:0032835_glomerulus_development) 4 0
=HYPERLINK("http://www.godatabase.org/cgi-bin/go.cgi?query=GO:0032872&auto_wild_cards=yes&view=query&action=query&search_constraint=terms"	GO:0032872_regulation_of_stress-activated_MAPK_cascade) 4 0
=HYPERLINK("http://www.godatabase.org/cgi-bin/go.cgi?query=GO:0032922&auto_wild_cards=yes&view=query&action=query&search_constraint=terms"	GO:0032922_circadian_regulation_of_gene_expression) 4 0
=HYPERLINK("http://www.godatabase.org/cgi-bin/go.cgi?query=GO:0033026&auto_wild_cards=yes&view=query&action=query&search_constraint=terms"	GO:0033026_negative_regulation_of_mast_cell_apoptosis) 4 0
=HYPERLINK("http://www.godatabase.org/cgi-bin/go.cgi?query=GO:0033089&auto_wild_cards=yes&view=query&action=query&search_constraint=terms"	GO:0033089_positive_regulation_of_T_cell_differentiation_in_the_thymus) 4 0
=HYPERLINK("http://www.godatabase.org/cgi-bin/go.cgi?query=GO:0033135&auto_wild_cards=yes&view=query&action=query&search_constraint=terms"	GO:0033135_regulation_of_peptidyl-serine_phosphorylation) 4 0
=HYPERLINK("http://www.godatabase.org/cgi-bin/go.cgi?query=GO:0033299&auto_wild_cards=yes&view=query&action=query&search_constraint=terms"	GO:0033299_secretion_of_lysosomal_enzymes) 4 0
=HYPERLINK("http://www.godatabase.org/cgi-bin/go.cgi?query=GO:0033327&auto_wild_cards=yes&view=query&action=query&search_constraint=terms"	GO:0033327_Leydig_cell_differentiation) 4 0
=HYPERLINK("http://www.godatabase.org/cgi-bin/go.cgi?query=GO:0033363&auto_wild_cards=yes&view=query&action=query&search_constraint=terms"	GO:0033363_secretory_granule_organization) 4 0
=HYPERLINK("http://www.godatabase.org/cgi-bin/go.cgi?query=GO:0033599&auto_wild_cards=yes&view=query&action=query&search_constraint=terms"	GO:0033599_regulation_of_mammary_gland_epithelial_cell_proliferation) 4 0
=HYPERLINK("http://www.godatabase.org/cgi-bin/go.cgi?query=GO:0033865&auto_wild_cards=yes&view=query&action=query&search_constraint=terms"	GO:0033865_nucleoside_bisphosphate_metabolic_process) 4 0
=HYPERLINK("http://www.godatabase.org/cgi-bin/go.cgi?query=GO:0034204&auto_wild_cards=yes&view=query&action=query&search_constraint=terms"	GO:0034204_lipid_translocation) 4 0
=HYPERLINK("http://www.godatabase.org/cgi-bin/go.cgi?query=GO:0034404&auto_wild_cards=yes&view=query&action=query&search_constraint=terms"	GO:0034404_nucleobase__nucleoside_and_nucleotide_biosynthetic_process) 4 0
=HYPERLINK("http://www.godatabase.org/cgi-bin/go.cgi?query=GO:0034587&auto_wild_cards=yes&view=query&action=query&search_constraint=terms"	GO:0034587_piRNA_metabolic_process) 4 0
=HYPERLINK("http://www.godatabase.org/cgi-bin/go.cgi?query=GO:0034614&auto_wild_cards=yes&view=query&action=query&search_constraint=terms"	GO:0034614_cellular_response_to_reactive_oxygen_species) 4 0
=HYPERLINK("http://www.godatabase.org/cgi-bin/go.cgi?query=GO:0034654&auto_wild_cards=yes&view=query&action=query&search_constraint=terms"	GO:0034654_nucleobase__nucleoside__nucleotide_and_nucleic_acid_biosynthetic_process) 4 0
=HYPERLINK("http://www.godatabase.org/cgi-bin/go.cgi?query=GO:0035020&auto_wild_cards=yes&view=query&action=query&search_constraint=terms"	GO:0035020_regulation_of_Rac_protein_signal_transduction) 4 0
=HYPERLINK("http://www.godatabase.org/cgi-bin/go.cgi?query=GO:0035082&auto_wild_cards=yes&view=query&action=query&search_constraint=terms"	GO:0035082_axoneme_assembly) 4 0
=HYPERLINK("http://www.godatabase.org/cgi-bin/go.cgi?query=GO:0035188&auto_wild_cards=yes&view=query&action=query&search_constraint=terms"	GO:0035188_hatching) 4 0
=HYPERLINK("http://www.godatabase.org/cgi-bin/go.cgi?query=GO:0035235&auto_wild_cards=yes&view=query&action=query&search_constraint=terms"	GO:0035235_ionotropic_glutamate_receptor_signaling_pathway) 4 0
=HYPERLINK("http://www.godatabase.org/cgi-bin/go.cgi?query=GO:0042345&auto_wild_cards=yes&view=query&action=query&search_constraint=terms"	GO:0042345_regulation_of_NF-kappaB_import_into_nucleus) 4 0
=HYPERLINK("http://www.godatabase.org/cgi-bin/go.cgi?query=GO:0042348&auto_wild_cards=yes&view=query&action=query&search_constraint=terms"	GO:0042348_NF-kappaB_import_into_nucleus) 4 0
=HYPERLINK("http://www.godatabase.org/cgi-bin/go.cgi?query=GO:0042359&auto_wild_cards=yes&view=query&action=query&search_constraint=terms"	GO:0042359_vitamin_D_metabolic_process) 4 0
=HYPERLINK("http://www.godatabase.org/cgi-bin/go.cgi?query=GO:0042428&auto_wild_cards=yes&view=query&action=query&search_constraint=terms"	GO:0042428_serotonin_metabolic_process) 4 0
=HYPERLINK("http://www.godatabase.org/cgi-bin/go.cgi?query=GO:0042451&auto_wild_cards=yes&view=query&action=query&search_constraint=terms"	GO:0042451_purine_nucleoside_biosynthetic_process) 4 0
=HYPERLINK("http://www.godatabase.org/cgi-bin/go.cgi?query=GO:0042455&auto_wild_cards=yes&view=query&action=query&search_constraint=terms"	GO:0042455_ribonucleoside_biosynthetic_process) 4 0
=HYPERLINK("http://www.godatabase.org/cgi-bin/go.cgi?query=GO:0042473&auto_wild_cards=yes&view=query&action=query&search_constraint=terms"	GO:0042473_outer_ear_morphogenesis) 4 0
=HYPERLINK("http://www.godatabase.org/cgi-bin/go.cgi?query=GO:0042522&auto_wild_cards=yes&view=query&action=query&search_constraint=terms"	GO:0042522_regulation_of_tyrosine_phosphorylation_of_Stat5_protein) 4 0
=HYPERLINK("http://www.godatabase.org/cgi-bin/go.cgi?query=GO:0042535&auto_wild_cards=yes&view=query&action=query&search_constraint=terms"	GO:0042535_positive_regulation_of_tumor_necrosis_factor_biosynthetic_process) 4 0
=HYPERLINK("http://www.godatabase.org/cgi-bin/go.cgi?query=GO:0042541&auto_wild_cards=yes&view=query&action=query&search_constraint=terms"	GO:0042541_hemoglobin_biosynthetic_process) 4 0
=HYPERLINK("http://www.godatabase.org/cgi-bin/go.cgi?query=GO:0042558&auto_wild_cards=yes&view=query&action=query&search_constraint=terms"	GO:0042558_pteridine_and_derivative_metabolic_process) 4 0
=HYPERLINK("http://www.godatabase.org/cgi-bin/go.cgi?query=GO:0042634&auto_wild_cards=yes&view=query&action=query&search_constraint=terms"	GO:0042634_regulation_of_hair_cycle) 4 0
=HYPERLINK("http://www.godatabase.org/cgi-bin/go.cgi?query=GO:0042744&auto_wild_cards=yes&view=query&action=query&search_constraint=terms"	GO:0042744_hydrogen_peroxide_catabolic_process) 4 0
=HYPERLINK("http://www.godatabase.org/cgi-bin/go.cgi?query=GO:0042773&auto_wild_cards=yes&view=query&action=query&search_constraint=terms"	GO:0042773_ATP_synthesis_coupled_electron_transport) 4 0
=HYPERLINK("http://www.godatabase.org/cgi-bin/go.cgi?query=GO:0042775&auto_wild_cards=yes&view=query&action=query&search_constraint=terms"	GO:0042775_mitochondrial_ATP_synthesis_coupled_electron_transport) 4 0
=HYPERLINK("http://www.godatabase.org/cgi-bin/go.cgi?query=GO:0042832&auto_wild_cards=yes&view=query&action=query&search_constraint=terms"	GO:0042832_defense_response_to_protozoan) 4 0
=HYPERLINK("http://www.godatabase.org/cgi-bin/go.cgi?query=GO:0042982&auto_wild_cards=yes&view=query&action=query&search_constraint=terms"	GO:0042982_amyloid_precursor_protein_metabolic_process) 4 0
=HYPERLINK("http://www.godatabase.org/cgi-bin/go.cgi?query=GO:0042992&auto_wild_cards=yes&view=query&action=query&search_constraint=terms"	GO:0042992_negative_regulation_of_transcription_factor_import_into_nucleus) 4 0
=HYPERLINK("http://www.godatabase.org/cgi-bin/go.cgi?query=GO:0043129&auto_wild_cards=yes&view=query&action=query&search_constraint=terms"	GO:0043129_surfactant_homeostasis) 4 0
=HYPERLINK("http://www.godatabase.org/cgi-bin/go.cgi?query=GO:0043374&auto_wild_cards=yes&view=query&action=query&search_constraint=terms"	GO:0043374_CD8-positive__alpha-beta_T_cell_differentiation) 4 0
=HYPERLINK("http://www.godatabase.org/cgi-bin/go.cgi?query=GO:0043470&auto_wild_cards=yes&view=query&action=query&search_constraint=terms"	GO:0043470_regulation_of_carbohydrate_catabolic_process) 4 0
=HYPERLINK("http://www.godatabase.org/cgi-bin/go.cgi?query=GO:0043471&auto_wild_cards=yes&view=query&action=query&search_constraint=terms"	GO:0043471_regulation_of_cellular_carbohydrate_catabolic_process) 4 0
=HYPERLINK("http://www.godatabase.org/cgi-bin/go.cgi?query=GO:0043484&auto_wild_cards=yes&view=query&action=query&search_constraint=terms"	GO:0043484_regulation_of_RNA_splicing) 4 0
=HYPERLINK("http://www.godatabase.org/cgi-bin/go.cgi?query=GO:0043500&auto_wild_cards=yes&view=query&action=query&search_constraint=terms"	GO:0043500_muscle_adaptation) 4 0
=HYPERLINK("http://www.godatabase.org/cgi-bin/go.cgi?query=GO:0043534&auto_wild_cards=yes&view=query&action=query&search_constraint=terms"	GO:0043534_blood_vessel_endothelial_cell_migration) 4 0
=HYPERLINK("http://www.godatabase.org/cgi-bin/go.cgi?query=GO:0043691&auto_wild_cards=yes&view=query&action=query&search_constraint=terms"	GO:0043691_reverse_cholesterol_transport) 4 0
=HYPERLINK("http://www.godatabase.org/cgi-bin/go.cgi?query=GO:0044243&auto_wild_cards=yes&view=query&action=query&search_constraint=terms"	GO:0044243_multicellular_organismal_catabolic_process) 4 0
=HYPERLINK("http://www.godatabase.org/cgi-bin/go.cgi?query=GO:0044403&auto_wild_cards=yes&view=query&action=query&search_constraint=terms"	GO:0044403_symbiosis__encompassing_mutualism_through_parasitism) 4 0
=HYPERLINK("http://www.godatabase.org/cgi-bin/go.cgi?query=GO:0044419&auto_wild_cards=yes&view=query&action=query&search_constraint=terms"	GO:0044419_interspecies_interaction_between_organisms) 4 0
=HYPERLINK("http://www.godatabase.org/cgi-bin/go.cgi?query=GO:0045066&auto_wild_cards=yes&view=query&action=query&search_constraint=terms"	GO:0045066_regulatory_T_cell_differentiation) 4 0
=HYPERLINK("http://www.godatabase.org/cgi-bin/go.cgi?query=GO:0045078&auto_wild_cards=yes&view=query&action=query&search_constraint=terms"	GO:0045078_positive_regulation_of_interferon-gamma_biosynthetic_process) 4 0
=HYPERLINK("http://www.godatabase.org/cgi-bin/go.cgi?query=GO:0045332&auto_wild_cards=yes&view=query&action=query&search_constraint=terms"	GO:0045332_phospholipid_translocation) 4 0
=HYPERLINK("http://www.godatabase.org/cgi-bin/go.cgi?query=GO:0045346&auto_wild_cards=yes&view=query&action=query&search_constraint=terms"	GO:0045346_regulation_of_MHC_class_II_biosynthetic_process) 4 0
=HYPERLINK("http://www.godatabase.org/cgi-bin/go.cgi?query=GO:0045350&auto_wild_cards=yes&view=query&action=query&search_constraint=terms"	GO:0045350_interferon-beta_biosynthetic_process) 4 0
=HYPERLINK("http://www.godatabase.org/cgi-bin/go.cgi?query=GO:0045357&auto_wild_cards=yes&view=query&action=query&search_constraint=terms"	GO:0045357_regulation_of_interferon-beta_biosynthetic_process) 4 0
=HYPERLINK("http://www.godatabase.org/cgi-bin/go.cgi?query=GO:0045359&auto_wild_cards=yes&view=query&action=query&search_constraint=terms"	GO:0045359_positive_regulation_of_interferon-beta_biosynthetic_process) 4 0
=HYPERLINK("http://www.godatabase.org/cgi-bin/go.cgi?query=GO:0045600&auto_wild_cards=yes&view=query&action=query&search_constraint=terms"	GO:0045600_positive_regulation_of_fat_cell_differentiation) 4 0
=HYPERLINK("http://www.godatabase.org/cgi-bin/go.cgi?query=GO:0045616&auto_wild_cards=yes&view=query&action=query&search_constraint=terms"	GO:0045616_regulation_of_keratinocyte_differentiation) 4 0
=HYPERLINK("http://www.godatabase.org/cgi-bin/go.cgi?query=GO:0045624&auto_wild_cards=yes&view=query&action=query&search_constraint=terms"	GO:0045624_positive_regulation_of_T-helper_cell_differentiation) 4 0
=HYPERLINK("http://www.godatabase.org/cgi-bin/go.cgi?query=GO:0045628&auto_wild_cards=yes&view=query&action=query&search_constraint=terms"	GO:0045628_regulation_of_T-helper_2_cell_differentiation) 4 0
=HYPERLINK("http://www.godatabase.org/cgi-bin/go.cgi?query=GO:0045634&auto_wild_cards=yes&view=query&action=query&search_constraint=terms"	GO:0045634_regulation_of_melanocyte_differentiation) 4 0
=HYPERLINK("http://www.godatabase.org/cgi-bin/go.cgi?query=GO:0045647&auto_wild_cards=yes&view=query&action=query&search_constraint=terms"	GO:0045647_negative_regulation_of_erythrocyte_differentiation) 4 0
=HYPERLINK("http://www.godatabase.org/cgi-bin/go.cgi?query=GO:0045672&auto_wild_cards=yes&view=query&action=query&search_constraint=terms"	GO:0045672_positive_regulation_of_osteoclast_differentiation) 4 0
=HYPERLINK("http://www.godatabase.org/cgi-bin/go.cgi?query=GO:0045684&auto_wild_cards=yes&view=query&action=query&search_constraint=terms"	GO:0045684_positive_regulation_of_epidermis_development) 4 0
=HYPERLINK("http://www.godatabase.org/cgi-bin/go.cgi?query=GO:0045736&auto_wild_cards=yes&view=query&action=query&search_constraint=terms"	GO:0045736_negative_regulation_of_cyclin-dependent_protein_kinase_activity) 4 0
=HYPERLINK("http://www.godatabase.org/cgi-bin/go.cgi?query=GO:0045742&auto_wild_cards=yes&view=query&action=query&search_constraint=terms"	GO:0045742_positive_regulation_of_epidermal_growth_factor_receptor_signaling_pathway) 4 0
=HYPERLINK("http://www.godatabase.org/cgi-bin/go.cgi?query=GO:0045747&auto_wild_cards=yes&view=query&action=query&search_constraint=terms"	GO:0045747_positive_regulation_of_Notch_signaling_pathway) 4 0
=HYPERLINK("http://www.godatabase.org/cgi-bin/go.cgi?query=GO:0045767&auto_wild_cards=yes&view=query&action=query&search_constraint=terms"	GO:0045767_regulation_of_anti-apoptosis) 4 0
=HYPERLINK("http://www.godatabase.org/cgi-bin/go.cgi?query=GO:0045779&auto_wild_cards=yes&view=query&action=query&search_constraint=terms"	GO:0045779_negative_regulation_of_bone_resorption) 4 0
=HYPERLINK("http://www.godatabase.org/cgi-bin/go.cgi?query=GO:0045923&auto_wild_cards=yes&view=query&action=query&search_constraint=terms"	GO:0045923_positive_regulation_of_fatty_acid_metabolic_process) 4 0
=HYPERLINK("http://www.godatabase.org/cgi-bin/go.cgi?query=GO:0045930&auto_wild_cards=yes&view=query&action=query&search_constraint=terms"	GO:0045930_negative_regulation_of_mitotic_cell_cycle) 4 0
=HYPERLINK("http://www.godatabase.org/cgi-bin/go.cgi?query=GO:0045940&auto_wild_cards=yes&view=query&action=query&search_constraint=terms"	GO:0045940_positive_regulation_of_steroid_metabolic_process) 4 0
=HYPERLINK("http://www.godatabase.org/cgi-bin/go.cgi?query=GO:0045980&auto_wild_cards=yes&view=query&action=query&search_constraint=terms"	GO:0045980_negative_regulation_of_nucleotide_metabolic_process) 4 0
=HYPERLINK("http://www.godatabase.org/cgi-bin/go.cgi?query=GO:0046129&auto_wild_cards=yes&view=query&action=query&search_constraint=terms"	GO:0046129_purine_ribonucleoside_biosynthetic_process) 4 0
=HYPERLINK("http://www.godatabase.org/cgi-bin/go.cgi?query=GO:0046173&auto_wild_cards=yes&view=query&action=query&search_constraint=terms"	GO:0046173_polyol_biosynthetic_process) 4 0
=HYPERLINK("http://www.godatabase.org/cgi-bin/go.cgi?query=GO:0046541&auto_wild_cards=yes&view=query&action=query&search_constraint=terms"	GO:0046541_saliva_secretion) 4 0
=HYPERLINK("http://www.godatabase.org/cgi-bin/go.cgi?query=GO:0046548&auto_wild_cards=yes&view=query&action=query&search_constraint=terms"	GO:0046548_retinal_rod_cell_development) 4 0
=HYPERLINK("http://www.godatabase.org/cgi-bin/go.cgi?query=GO:0046579&auto_wild_cards=yes&view=query&action=query&search_constraint=terms"	GO:0046579_positive_regulation_of_Ras_protein_signal_transduction) 4 0
=HYPERLINK("http://www.godatabase.org/cgi-bin/go.cgi?query=GO:0046639&auto_wild_cards=yes&view=query&action=query&search_constraint=terms"	GO:0046639_negative_regulation_of_alpha-beta_T_cell_differentiation) 4 0
=HYPERLINK("http://www.godatabase.org/cgi-bin/go.cgi?query=GO:0046642&auto_wild_cards=yes&view=query&action=query&search_constraint=terms"	GO:0046642_negative_regulation_of_alpha-beta_T_cell_proliferation) 4 0
=HYPERLINK("http://www.godatabase.org/cgi-bin/go.cgi?query=GO:0046668&auto_wild_cards=yes&view=query&action=query&search_constraint=terms"	GO:0046668_regulation_of_retinal_cell_programmed_cell_death) 4 0
=HYPERLINK("http://www.godatabase.org/cgi-bin/go.cgi?query=GO:0046686&auto_wild_cards=yes&view=query&action=query&search_constraint=terms"	GO:0046686_response_to_cadmium_ion) 4 0
=HYPERLINK("http://www.godatabase.org/cgi-bin/go.cgi?query=GO:0046835&auto_wild_cards=yes&view=query&action=query&search_constraint=terms"	GO:0046835_carbohydrate_phosphorylation) 4 0
=HYPERLINK("http://www.godatabase.org/cgi-bin/go.cgi?query=GO:0046902&auto_wild_cards=yes&view=query&action=query&search_constraint=terms"	GO:0046902_regulation_of_mitochondrial_membrane_permeability) 4 0
=HYPERLINK("http://www.godatabase.org/cgi-bin/go.cgi?query=GO:0047496&auto_wild_cards=yes&view=query&action=query&search_constraint=terms"	GO:0047496_vesicle_transport_along_microtubule) 4 0
=HYPERLINK("http://www.godatabase.org/cgi-bin/go.cgi?query=GO:0048024&auto_wild_cards=yes&view=query&action=query&search_constraint=terms"	GO:0048024_regulation_of_nuclear_mRNA_splicing__via_spliceosome) 4 0
=HYPERLINK("http://www.godatabase.org/cgi-bin/go.cgi?query=GO:0048240&auto_wild_cards=yes&view=query&action=query&search_constraint=terms"	GO:0048240_sperm_capacitation) 4 0
=HYPERLINK("http://www.godatabase.org/cgi-bin/go.cgi?query=GO:0048341&auto_wild_cards=yes&view=query&action=query&search_constraint=terms"	GO:0048341_paraxial_mesoderm_formation) 4 0
=HYPERLINK("http://www.godatabase.org/cgi-bin/go.cgi?query=GO:0048484&auto_wild_cards=yes&view=query&action=query&search_constraint=terms"	GO:0048484_enteric_nervous_system_development) 4 0
=HYPERLINK("http://www.godatabase.org/cgi-bin/go.cgi?query=GO:0048512&auto_wild_cards=yes&view=query&action=query&search_constraint=terms"	GO:0048512_circadian_behavior) 4 0
=HYPERLINK("http://www.godatabase.org/cgi-bin/go.cgi?query=GO:0048558&auto_wild_cards=yes&view=query&action=query&search_constraint=terms"	GO:0048558_embryonic_gut_morphogenesis) 4 0
=HYPERLINK("http://www.godatabase.org/cgi-bin/go.cgi?query=GO:0048639&auto_wild_cards=yes&view=query&action=query&search_constraint=terms"	GO:0048639_positive_regulation_of_developmental_growth) 4 0
=HYPERLINK("http://www.godatabase.org/cgi-bin/go.cgi?query=GO:0048710&auto_wild_cards=yes&view=query&action=query&search_constraint=terms"	GO:0048710_regulation_of_astrocyte_differentiation) 4 0
=HYPERLINK("http://www.godatabase.org/cgi-bin/go.cgi?query=GO:0048841&auto_wild_cards=yes&view=query&action=query&search_constraint=terms"	GO:0048841_regulation_of_axon_extension_involved_in_axon_guidance) 4 0
=HYPERLINK("http://www.godatabase.org/cgi-bin/go.cgi?query=GO:0048843&auto_wild_cards=yes&view=query&action=query&search_constraint=terms"	GO:0048843_negative_regulation_of_axon_extension_involved_in_axon_guidance) 4 0
=HYPERLINK("http://www.godatabase.org/cgi-bin/go.cgi?query=GO:0048846&auto_wild_cards=yes&view=query&action=query&search_constraint=terms"	GO:0048846_axon_extension_involved_in_axon_guidance) 4 0
=HYPERLINK("http://www.godatabase.org/cgi-bin/go.cgi?query=GO:0048875&auto_wild_cards=yes&view=query&action=query&search_constraint=terms"	GO:0048875_chemical_homeostasis_within_a_tissue) 4 0
=HYPERLINK("http://www.godatabase.org/cgi-bin/go.cgi?query=GO:0048935&auto_wild_cards=yes&view=query&action=query&search_constraint=terms"	GO:0048935_peripheral_nervous_system_neuron_development) 4 0
=HYPERLINK("http://www.godatabase.org/cgi-bin/go.cgi?query=GO:0050702&auto_wild_cards=yes&view=query&action=query&search_constraint=terms"	GO:0050702_interleukin-1_beta_secretion) 4 0
=HYPERLINK("http://www.godatabase.org/cgi-bin/go.cgi?query=GO:0050704&auto_wild_cards=yes&view=query&action=query&search_constraint=terms"	GO:0050704_regulation_of_interleukin-1_secretion) 4 0
=HYPERLINK("http://www.godatabase.org/cgi-bin/go.cgi?query=GO:0050706&auto_wild_cards=yes&view=query&action=query&search_constraint=terms"	GO:0050706_regulation_of_interleukin-1_beta_secretion) 4 0
=HYPERLINK("http://www.godatabase.org/cgi-bin/go.cgi?query=GO:0050716&auto_wild_cards=yes&view=query&action=query&search_constraint=terms"	GO:0050716_positive_regulation_of_interleukin-1_secretion) 4 0
=HYPERLINK("http://www.godatabase.org/cgi-bin/go.cgi?query=GO:0050718&auto_wild_cards=yes&view=query&action=query&search_constraint=terms"	GO:0050718_positive_regulation_of_interleukin-1_beta_secretion) 4 0
=HYPERLINK("http://www.godatabase.org/cgi-bin/go.cgi?query=GO:0050820&auto_wild_cards=yes&view=query&action=query&search_constraint=terms"	GO:0050820_positive_regulation_of_coagulation) 4 0
=HYPERLINK("http://www.godatabase.org/cgi-bin/go.cgi?query=GO:0050891&auto_wild_cards=yes&view=query&action=query&search_constraint=terms"	GO:0050891_multicellular_organismal_water_homeostasis) 4 0
=HYPERLINK("http://www.godatabase.org/cgi-bin/go.cgi?query=GO:0050919&auto_wild_cards=yes&view=query&action=query&search_constraint=terms"	GO:0050919_negative_chemotaxis) 4 0
=HYPERLINK("http://www.godatabase.org/cgi-bin/go.cgi?query=GO:0050932&auto_wild_cards=yes&view=query&action=query&search_constraint=terms"	GO:0050932_regulation_of_pigment_cell_differentiation) 4 0
=HYPERLINK("http://www.godatabase.org/cgi-bin/go.cgi?query=GO:0050994&auto_wild_cards=yes&view=query&action=query&search_constraint=terms"	GO:0050994_regulation_of_lipid_catabolic_process) 4 0
=HYPERLINK("http://www.godatabase.org/cgi-bin/go.cgi?query=GO:0051024&auto_wild_cards=yes&view=query&action=query&search_constraint=terms"	GO:0051024_positive_regulation_of_immunoglobulin_secretion) 4 0
=HYPERLINK("http://www.godatabase.org/cgi-bin/go.cgi?query=GO:0051055&auto_wild_cards=yes&view=query&action=query&search_constraint=terms"	GO:0051055_negative_regulation_of_lipid_biosynthetic_process) 4 0
=HYPERLINK("http://www.godatabase.org/cgi-bin/go.cgi?query=GO:0051124&auto_wild_cards=yes&view=query&action=query&search_constraint=terms"	GO:0051124_synaptic_growth_at_neuromuscular_junction) 4 0
=HYPERLINK("http://www.godatabase.org/cgi-bin/go.cgi?query=GO:0051148&auto_wild_cards=yes&view=query&action=query&search_constraint=terms"	GO:0051148_negative_regulation_of_muscle_cell_differentiation) 4 0
=HYPERLINK("http://www.godatabase.org/cgi-bin/go.cgi?query=GO:0051205&auto_wild_cards=yes&view=query&action=query&search_constraint=terms"	GO:0051205_protein_insertion_into_membrane) 4 0
=HYPERLINK("http://www.godatabase.org/cgi-bin/go.cgi?query=GO:0051225&auto_wild_cards=yes&view=query&action=query&search_constraint=terms"	GO:0051225_spindle_assembly) 4 0
=HYPERLINK("http://www.godatabase.org/cgi-bin/go.cgi?query=GO:0051341&auto_wild_cards=yes&view=query&action=query&search_constraint=terms"	GO:0051341_regulation_of_oxidoreductase_activity) 4 0
=HYPERLINK("http://www.godatabase.org/cgi-bin/go.cgi?query=GO:0051452&auto_wild_cards=yes&view=query&action=query&search_constraint=terms"	GO:0051452_intracellular_pH_reduction) 4 0
=HYPERLINK("http://www.godatabase.org/cgi-bin/go.cgi?query=GO:0051567&auto_wild_cards=yes&view=query&action=query&search_constraint=terms"	GO:0051567_histone_H3-K9_methylation) 4 0
=HYPERLINK("http://www.godatabase.org/cgi-bin/go.cgi?query=GO:0051642&auto_wild_cards=yes&view=query&action=query&search_constraint=terms"	GO:0051642_centrosome_localization) 4 0
=HYPERLINK("http://www.godatabase.org/cgi-bin/go.cgi?query=GO:0051797&auto_wild_cards=yes&view=query&action=query&search_constraint=terms"	GO:0051797_regulation_of_hair_follicle_development) 4 0
=HYPERLINK("http://www.godatabase.org/cgi-bin/go.cgi?query=GO:0051897&auto_wild_cards=yes&view=query&action=query&search_constraint=terms"	GO:0051897_positive_regulation_of_protein_kinase_B_signaling_cascade) 4 0
=HYPERLINK("http://www.godatabase.org/cgi-bin/go.cgi?query=GO:0051904&auto_wild_cards=yes&view=query&action=query&search_constraint=terms"	GO:0051904_pigment_granule_transport) 4 0
=HYPERLINK("http://www.godatabase.org/cgi-bin/go.cgi?query=GO:0055009&auto_wild_cards=yes&view=query&action=query&search_constraint=terms"	GO:0055009_atrial_cardiac_muscle_morphogenesis) 4 0
=HYPERLINK("http://www.godatabase.org/cgi-bin/go.cgi?query=GO:0060008&auto_wild_cards=yes&view=query&action=query&search_constraint=terms"	GO:0060008_Sertoli_cell_differentiation) 4 0
=HYPERLINK("http://www.godatabase.org/cgi-bin/go.cgi?query=GO:0060011&auto_wild_cards=yes&view=query&action=query&search_constraint=terms"	GO:0060011_Sertoli_cell_proliferation) 4 0
=HYPERLINK("http://www.godatabase.org/cgi-bin/go.cgi?query=GO:0060057&auto_wild_cards=yes&view=query&action=query&search_constraint=terms"	GO:0060057_apoptosis_involved_in_mammary_gland_involution) 4 0
=HYPERLINK("http://www.godatabase.org/cgi-bin/go.cgi?query=GO:0060058&auto_wild_cards=yes&view=query&action=query&search_constraint=terms"	GO:0060058_positive_regulation_of_apoptosis_involved_in_mammary_gland_involution) 4 0
=HYPERLINK("http://www.godatabase.org/cgi-bin/go.cgi?query=GO:0060065&auto_wild_cards=yes&view=query&action=query&search_constraint=terms"	GO:0060065_uterus_development) 4 0
=HYPERLINK("http://www.godatabase.org/cgi-bin/go.cgi?query=GO:0060087&auto_wild_cards=yes&view=query&action=query&search_constraint=terms"	GO:0060087_relaxation_of_vascular_smooth_muscle) 4 0
=HYPERLINK("http://www.godatabase.org/cgi-bin/go.cgi?query=GO:0060120&auto_wild_cards=yes&view=query&action=query&search_constraint=terms"	GO:0060120_inner_ear_receptor_cell_fate_commitment) 4 0
=HYPERLINK("http://www.godatabase.org/cgi-bin/go.cgi?query=GO:0060157&auto_wild_cards=yes&view=query&action=query&search_constraint=terms"	GO:0060157_urinary_bladder_development) 4 0
=HYPERLINK("http://www.godatabase.org/cgi-bin/go.cgi?query=GO:0060158&auto_wild_cards=yes&view=query&action=query&search_constraint=terms"	GO:0060158_activation_of_phospholipase_C_activity_by_dopamine_receptor_signaling_pathway) 4 0
=HYPERLINK("http://www.godatabase.org/cgi-bin/go.cgi?query=GO:0060164&auto_wild_cards=yes&view=query&action=query&search_constraint=terms"	GO:0060164_regulation_of_timing_of_neuron_differentiation) 4 0
=HYPERLINK("http://www.godatabase.org/cgi-bin/go.cgi?query=GO:0060235&auto_wild_cards=yes&view=query&action=query&search_constraint=terms"	GO:0060235_lens_induction_in_camera-type_eye) 4 0
=HYPERLINK("http://www.godatabase.org/cgi-bin/go.cgi?query=GO:0060291&auto_wild_cards=yes&view=query&action=query&search_constraint=terms"	GO:0060291_long-term_synaptic_potentiation) 4 0
=HYPERLINK("http://www.godatabase.org/cgi-bin/go.cgi?query=GO:0060412&auto_wild_cards=yes&view=query&action=query&search_constraint=terms"	GO:0060412_ventricular_septum_morphogenesis) 4 0
=HYPERLINK("http://www.godatabase.org/cgi-bin/go.cgi?query=GO:0060459&auto_wild_cards=yes&view=query&action=query&search_constraint=terms"	GO:0060459_left_lung_development) 4 0
=HYPERLINK("http://www.godatabase.org/cgi-bin/go.cgi?query=GO:0060528&auto_wild_cards=yes&view=query&action=query&search_constraint=terms"	GO:0060528_secretory_columnal_luminar_epithelial_cell_differentiation_involved_in_prostate_glandular_acinus_development) 4 0
=HYPERLINK("http://www.godatabase.org/cgi-bin/go.cgi?query=GO:0060561&auto_wild_cards=yes&view=query&action=query&search_constraint=terms"	GO:0060561_apoptosis_involved_in_morphogenesis) 4 0
=HYPERLINK("http://www.godatabase.org/cgi-bin/go.cgi?query=GO:0060592&auto_wild_cards=yes&view=query&action=query&search_constraint=terms"	GO:0060592_mammary_gland_formation) 4 0
=HYPERLINK("http://www.godatabase.org/cgi-bin/go.cgi?query=GO:0060644&auto_wild_cards=yes&view=query&action=query&search_constraint=terms"	GO:0060644_mammary_gland_epithelial_cell_differentiation) 4 0
=HYPERLINK("http://www.godatabase.org/cgi-bin/go.cgi?query=GO:0060666&auto_wild_cards=yes&view=query&action=query&search_constraint=terms"	GO:0060666_dichotomous_subdivision_of_terminal_units_involved_in_salivary_gland_branching) 4 0
=HYPERLINK("http://www.godatabase.org/cgi-bin/go.cgi?query=GO:0060737&auto_wild_cards=yes&view=query&action=query&search_constraint=terms"	GO:0060737_prostate_gland_morphogenetic_growth) 4 0
=HYPERLINK("http://www.godatabase.org/cgi-bin/go.cgi?query=GO:0060743&auto_wild_cards=yes&view=query&action=query&search_constraint=terms"	GO:0060743_epithelial_cell_maturation_involved_in_prostate_gland_development) 4 0
=HYPERLINK("http://www.godatabase.org/cgi-bin/go.cgi?query=GO:0060751&auto_wild_cards=yes&view=query&action=query&search_constraint=terms"	GO:0060751_mammary_gland_duct_branch_elongation) 4 0
=HYPERLINK("http://www.godatabase.org/cgi-bin/go.cgi?query=GO:0060900&auto_wild_cards=yes&view=query&action=query&search_constraint=terms"	GO:0060900_embryonic_camera-type_eye_formation) 4 0
=HYPERLINK("http://www.godatabase.org/cgi-bin/go.cgi?query=GO:0070059&auto_wild_cards=yes&view=query&action=query&search_constraint=terms"	GO:0070059_apoptosis_in_response_to_endoplasmic_reticulum_stress) 4 0
=HYPERLINK("http://www.godatabase.org/cgi-bin/go.cgi?query=GO:0070254&auto_wild_cards=yes&view=query&action=query&search_constraint=terms"	GO:0070254_mucus_secretion) 4 0
=HYPERLINK("http://www.godatabase.org/cgi-bin/go.cgi?query=GO:0070255&auto_wild_cards=yes&view=query&action=query&search_constraint=terms"	GO:0070255_regulation_of_mucus_secretion) 4 0
=HYPERLINK("http://www.godatabase.org/cgi-bin/go.cgi?query=GO:0070301&auto_wild_cards=yes&view=query&action=query&search_constraint=terms"	GO:0070301_cellular_response_to_hydrogen_peroxide) 4 0
=HYPERLINK("http://www.godatabase.org/cgi-bin/go.cgi?query=GO:0070585&auto_wild_cards=yes&view=query&action=query&search_constraint=terms"	GO:0070585_protein_localization_in_mitochondrion) 4 0
=HYPERLINK("http://www.godatabase.org/cgi-bin/go.cgi?query=GO:0000079&auto_wild_cards=yes&view=query&action=query&search_constraint=terms"	GO:0000079_regulation_of_cyclin-dependent_protein_kinase_activity) 7 0 0.000000 -0.000000 820 759.153259 827.35 895.546741 1.008963
=HYPERLINK("http://www.godatabase.org/cgi-bin/go.cgi?query=GO:0000188&auto_wild_cards=yes&view=query&action=query&search_constraint=terms"	GO:0000188_inactivation_of_MAPK_activity) 7 0 0.000000 -0.000000 820 759.153259 827.35 895.546741 1.008963
=HYPERLINK("http://www.godatabase.org/cgi-bin/go.cgi?query=GO:0001504&auto_wild_cards=yes&view=query&action=query&search_constraint=terms"	GO:0001504_neurotransmitter_uptake) 7 0 0.000000 -0.000000 820 759.153259 827.35 895.546741 1.008963
=HYPERLINK("http://www.godatabase.org/cgi-bin/go.cgi?query=GO:0001556&auto_wild_cards=yes&view=query&action=query&search_constraint=terms"	GO:0001556_oocyte_maturation) 7 0 0.000000 -0.000000 820 759.153259 827.35 895.546741 1.008963
=HYPERLINK("http://www.godatabase.org/cgi-bin/go.cgi?query=GO:0001573&auto_wild_cards=yes&view=query&action=query&search_constraint=terms"	GO:0001573_ganglioside_metabolic_process) 7 0 0.000000 -0.000000 820 759.153259 827.35 895.546741 1.008963
=HYPERLINK("http://www.godatabase.org/cgi-bin/go.cgi?query=GO:0001736&auto_wild_cards=yes&view=query&action=query&search_constraint=terms"	GO:0001736_establishment_of_planar_polarity) 7 0 0.000000 -0.000000 820 759.153259 827.35 895.546741 1.008963
=HYPERLINK("http://www.godatabase.org/cgi-bin/go.cgi?query=GO:0001839&auto_wild_cards=yes&view=query&action=query&search_constraint=terms"	GO:0001839_neural_plate_morphogenesis) 7 0 0.000000 -0.000000 820 759.153259 827.35 895.546741 1.008963
=HYPERLINK("http://www.godatabase.org/cgi-bin/go.cgi?query=GO:0001936&auto_wild_cards=yes&view=query&action=query&search_constraint=terms"	GO:0001936_regulation_of_endothelial_cell_proliferation) 7 0 0.000000 -0.000000 820 759.153259 827.35 895.546741 1.008963
=HYPERLINK("http://www.godatabase.org/cgi-bin/go.cgi?query=GO:0001967&auto_wild_cards=yes&view=query&action=query&search_constraint=terms"	GO:0001967_suckling_behavior) 7 0 0.000000 -0.000000 820 759.153259 827.35 895.546741 1.008963
=HYPERLINK("http://www.godatabase.org/cgi-bin/go.cgi?query=GO:0002011&auto_wild_cards=yes&view=query&action=query&search_constraint=terms"	GO:0002011_morphogenesis_of_an_epithelial_sheet) 7 0 0.000000 -0.000000 820 759.153259 827.35 895.546741 1.008963
=HYPERLINK("http://www.godatabase.org/cgi-bin/go.cgi?query=GO:0002052&auto_wild_cards=yes&view=query&action=query&search_constraint=terms"	GO:0002052_positive_regulation_of_neuroblast_proliferation) 7 0 0.000000 -0.000000 820 759.153259 827.35 895.546741 1.008963
=HYPERLINK("http://www.godatabase.org/cgi-bin/go.cgi?query=GO:0002063&auto_wild_cards=yes&view=query&action=query&search_constraint=terms"	GO:0002063_chondrocyte_development) 7 0 0.000000 -0.000000 820 759.153259 827.35 895.546741 1.008963
=HYPERLINK("http://www.godatabase.org/cgi-bin/go.cgi?query=GO:0002067&auto_wild_cards=yes&view=query&action=query&search_constraint=terms"	GO:0002067_glandular_epithelial_cell_differentiation) 7 0 0.000000 -0.000000 820 759.153259 827.35 895.546741 1.008963
=HYPERLINK("http://www.godatabase.org/cgi-bin/go.cgi?query=GO:0002076&auto_wild_cards=yes&view=query&action=query&search_constraint=terms"	GO:0002076_osteoblast_development) 7 0 0.000000 -0.000000 820 759.153259 827.35 895.546741 1.008963
=HYPERLINK("http://www.godatabase.org/cgi-bin/go.cgi?query=GO:0002087&auto_wild_cards=yes&view=query&action=query&search_constraint=terms"	GO:0002087_regulation_of_respiratory_gaseous_exchange_by_neurological_system_process) 7 0 0.000000 -0.000000 820 759.153259 827.35 895.546741 1.008963
=HYPERLINK("http://www.godatabase.org/cgi-bin/go.cgi?query=GO:0002093&auto_wild_cards=yes&view=query&action=query&search_constraint=terms"	GO:0002093_auditory_receptor_cell_morphogenesis) 7 0 0.000000 -0.000000 820 759.153259 827.35 895.546741 1.008963
=HYPERLINK("http://www.godatabase.org/cgi-bin/go.cgi?query=GO:0002224&auto_wild_cards=yes&view=query&action=query&search_constraint=terms"	GO:0002224_toll-like_receptor_signaling_pathway) 7 0 0.000000 -0.000000 820 759.153259 827.35 895.546741 1.008963
=HYPERLINK("http://www.godatabase.org/cgi-bin/go.cgi?query=GO:0002455&auto_wild_cards=yes&view=query&action=query&search_constraint=terms"	GO:0002455_humoral_immune_response_mediated_by_circulating_immunoglobulin) 7 0 0.000000 -0.000000 820 759.153259 827.35 895.546741 1.008963
=HYPERLINK("http://www.godatabase.org/cgi-bin/go.cgi?query=GO:0002643&auto_wild_cards=yes&view=query&action=query&search_constraint=terms"	GO:0002643_regulation_of_tolerance_induction) 7 0 0.000000 -0.000000 820 759.153259 827.35 895.546741 1.008963
=HYPERLINK("http://www.godatabase.org/cgi-bin/go.cgi?query=GO:0002645&auto_wild_cards=yes&view=query&action=query&search_constraint=terms"	GO:0002645_positive_regulation_of_tolerance_induction) 7 0 0.000000 -0.000000 820 759.153259 827.35 895.546741 1.008963
=HYPERLINK("http://www.godatabase.org/cgi-bin/go.cgi?query=GO:0002714&auto_wild_cards=yes&view=query&action=query&search_constraint=terms"	GO:0002714_positive_regulation_of_B_cell_mediated_immunity) 7 0 0.000000 -0.000000 820 759.153259 827.35 895.546741 1.008963
=HYPERLINK("http://www.godatabase.org/cgi-bin/go.cgi?query=GO:0002792&auto_wild_cards=yes&view=query&action=query&search_constraint=terms"	GO:0002792_negative_regulation_of_peptide_secretion) 7 0 0.000000 -0.000000 820 759.153259 827.35 895.546741 1.008963
=HYPERLINK("http://www.godatabase.org/cgi-bin/go.cgi?query=GO:0002793&auto_wild_cards=yes&view=query&action=query&search_constraint=terms"	GO:0002793_positive_regulation_of_peptide_secretion) 7 0 0.000000 -0.000000 820 759.153259 827.35 895.546741 1.008963
=HYPERLINK("http://www.godatabase.org/cgi-bin/go.cgi?query=GO:0002828&auto_wild_cards=yes&view=query&action=query&search_constraint=terms"	GO:0002828_regulation_of_T-helper_2_type_immune_response) 7 0 0.000000 -0.000000 820 759.153259 827.35 895.546741 1.008963
=HYPERLINK("http://www.godatabase.org/cgi-bin/go.cgi?query=GO:0002863&auto_wild_cards=yes&view=query&action=query&search_constraint=terms"	GO:0002863_positive_regulation_of_inflammatory_response_to_antigenic_stimulus) 7 0 0.000000 -0.000000 820 759.153259 827.35 895.546741 1.008963
=HYPERLINK("http://www.godatabase.org/cgi-bin/go.cgi?query=GO:0002891&auto_wild_cards=yes&view=query&action=query&search_constraint=terms"	GO:0002891_positive_regulation_of_immunoglobulin_mediated_immune_response) 7 0 0.000000 -0.000000 820 759.153259 827.35 895.546741 1.008963
=HYPERLINK("http://www.godatabase.org/cgi-bin/go.cgi?query=GO:0003084&auto_wild_cards=yes&view=query&action=query&search_constraint=terms"	GO:0003084_positive_regulation_of_systemic_arterial_blood_pressure) 7 0 0.000000 -0.000000 820 759.153259 827.35 895.546741 1.008963
=HYPERLINK("http://www.godatabase.org/cgi-bin/go.cgi?query=GO:0003085&auto_wild_cards=yes&view=query&action=query&search_constraint=terms"	GO:0003085_negative_regulation_of_systemic_arterial_blood_pressure) 7 0 0.000000 -0.000000 820 759.153259 827.35 895.546741 1.008963
=HYPERLINK("http://www.godatabase.org/cgi-bin/go.cgi?query=GO:0006014&auto_wild_cards=yes&view=query&action=query&search_constraint=terms"	GO:0006014_D-ribose_metabolic_process) 7 0 0.000000 -0.000000 820 759.153259 827.35 895.546741 1.008963
=HYPERLINK("http://www.godatabase.org/cgi-bin/go.cgi?query=GO:0006041&auto_wild_cards=yes&view=query&action=query&search_constraint=terms"	GO:0006041_glucosamine_metabolic_process) 7 0 0.000000 -0.000000 820 759.153259 827.35 895.546741 1.008963
=HYPERLINK("http://www.godatabase.org/cgi-bin/go.cgi?query=GO:0006044&auto_wild_cards=yes&view=query&action=query&search_constraint=terms"	GO:0006044_N-acetylglucosamine_metabolic_process) 7 0 0.000000 -0.000000 820 759.153259 827.35 895.546741 1.008963
=HYPERLINK("http://www.godatabase.org/cgi-bin/go.cgi?query=GO:0006096&auto_wild_cards=yes&view=query&action=query&search_constraint=terms"	GO:0006096_glycolysis) 7 0 0.000000 -0.000000 820 759.153259 827.35 895.546741 1.008963
=HYPERLINK("http://www.godatabase.org/cgi-bin/go.cgi?query=GO:0006119&auto_wild_cards=yes&view=query&action=query&search_constraint=terms"	GO:0006119_oxidative_phosphorylation) 7 0 0.000000 -0.000000 820 759.153259 827.35 895.546741 1.008963
=HYPERLINK("http://www.godatabase.org/cgi-bin/go.cgi?query=GO:0006275&auto_wild_cards=yes&view=query&action=query&search_constraint=terms"	GO:0006275_regulation_of_DNA_replication) 7 0 0.000000 -0.000000 820 759.153259 827.35 895.546741 1.008963
=HYPERLINK("http://www.godatabase.org/cgi-bin/go.cgi?query=GO:0006298&auto_wild_cards=yes&view=query&action=query&search_constraint=terms"	GO:0006298_mismatch_repair) 7 0 0.000000 -0.000000 820 759.153259 827.35 895.546741 1.008963
=HYPERLINK("http://www.godatabase.org/cgi-bin/go.cgi?query=GO:0006352&auto_wild_cards=yes&view=query&action=query&search_constraint=terms"	GO:0006352_transcription_initiation) 7 0 0.000000 -0.000000 820 759.153259 827.35 895.546741 1.008963
=HYPERLINK("http://www.godatabase.org/cgi-bin/go.cgi?query=GO:0006401&auto_wild_cards=yes&view=query&action=query&search_constraint=terms"	GO:0006401_RNA_catabolic_process) 7 0 0.000000 -0.000000 820 759.153259 827.35 895.546741 1.008963
=HYPERLINK("http://www.godatabase.org/cgi-bin/go.cgi?query=GO:0006406&auto_wild_cards=yes&view=query&action=query&search_constraint=terms"	GO:0006406_mRNA_export_from_nucleus) 7 0 0.000000 -0.000000 820 759.153259 827.35 895.546741 1.008963
=HYPERLINK("http://www.godatabase.org/cgi-bin/go.cgi?query=GO:0006505&auto_wild_cards=yes&view=query&action=query&search_constraint=terms"	GO:0006505_GPI_anchor_metabolic_process) 7 0 0.000000 -0.000000 820 759.153259 827.35 895.546741 1.008963
=HYPERLINK("http://www.godatabase.org/cgi-bin/go.cgi?query=GO:0006516&auto_wild_cards=yes&view=query&action=query&search_constraint=terms"	GO:0006516_glycoprotein_catabolic_process) 7 0 0.000000 -0.000000 820 759.153259 827.35 895.546741 1.008963
=HYPERLINK("http://www.godatabase.org/cgi-bin/go.cgi?query=GO:0006612&auto_wild_cards=yes&view=query&action=query&search_constraint=terms"	GO:0006612_protein_targeting_to_membrane) 7 0 0.000000 -0.000000 820 759.153259 827.35 895.546741 1.008963
=HYPERLINK("http://www.godatabase.org/cgi-bin/go.cgi?query=GO:0006769&auto_wild_cards=yes&view=query&action=query&search_constraint=terms"	GO:0006769_nicotinamide_metabolic_process) 7 0 0.000000 -0.000000 820 759.153259 827.35 895.546741 1.008963
=HYPERLINK("http://www.godatabase.org/cgi-bin/go.cgi?query=GO:0006783&auto_wild_cards=yes&view=query&action=query&search_constraint=terms"	GO:0006783_heme_biosynthetic_process) 7 0 0.000000 -0.000000 820 759.153259 827.35 895.546741 1.008963
=HYPERLINK("http://www.godatabase.org/cgi-bin/go.cgi?query=GO:0006818&auto_wild_cards=yes&view=query&action=query&search_constraint=terms"	GO:0006818_hydrogen_transport) 7 0 0.000000 -0.000000 820 759.153259 827.35 895.546741 1.008963
=HYPERLINK("http://www.godatabase.org/cgi-bin/go.cgi?query=GO:0006878&auto_wild_cards=yes&view=query&action=query&search_constraint=terms"	GO:0006878_cellular_copper_ion_homeostasis) 7 0 0.000000 -0.000000 820 759.153259 827.35 895.546741 1.008963
=HYPERLINK("http://www.godatabase.org/cgi-bin/go.cgi?query=GO:0006884&auto_wild_cards=yes&view=query&action=query&search_constraint=terms"	GO:0006884_cell_volume_homeostasis) 7 0 0.000000 -0.000000 820 759.153259 827.35 895.546741 1.008963
=HYPERLINK("http://www.godatabase.org/cgi-bin/go.cgi?query=GO:0006949&auto_wild_cards=yes&view=query&action=query&search_constraint=terms"	GO:0006949_syncytium_formation) 7 0 0.000000 -0.000000 820 759.153259 827.35 895.546741 1.008963
=HYPERLINK("http://www.godatabase.org/cgi-bin/go.cgi?query=GO:0007019&auto_wild_cards=yes&view=query&action=query&search_constraint=terms"	GO:0007019_microtubule_depolymerization) 7 0 0.000000 -0.000000 820 759.153259 827.35 895.546741 1.008963
=HYPERLINK("http://www.godatabase.org/cgi-bin/go.cgi?query=GO:0007026&auto_wild_cards=yes&view=query&action=query&search_constraint=terms"	GO:0007026_negative_regulation_of_microtubule_depolymerization) 7 0 0.000000 -0.000000 820 759.153259 827.35 895.546741 1.008963
=HYPERLINK("http://www.godatabase.org/cgi-bin/go.cgi?query=GO:0007034&auto_wild_cards=yes&view=query&action=query&search_constraint=terms"	GO:0007034_vacuolar_transport) 7 0 0.000000 -0.000000 820 759.153259 827.35 895.546741 1.008963
=HYPERLINK("http://www.godatabase.org/cgi-bin/go.cgi?query=GO:0007062&auto_wild_cards=yes&view=query&action=query&search_constraint=terms"	GO:0007062_sister_chromatid_cohesion) 7 0 0.000000 -0.000000 820 759.153259 827.35 895.546741 1.008963
=HYPERLINK("http://www.godatabase.org/cgi-bin/go.cgi?query=GO:0007130&auto_wild_cards=yes&view=query&action=query&search_constraint=terms"	GO:0007130_synaptonemal_complex_assembly) 7 0 0.000000 -0.000000 820 759.153259 827.35 895.546741 1.008963
=HYPERLINK("http://www.godatabase.org/cgi-bin/go.cgi?query=GO:0007164&auto_wild_cards=yes&view=query&action=query&search_constraint=terms"	GO:0007164_establishment_of_tissue_polarity) 7 0 0.000000 -0.000000 820 759.153259 827.35 895.546741 1.008963
=HYPERLINK("http://www.godatabase.org/cgi-bin/go.cgi?query=GO:0007191&auto_wild_cards=yes&view=query&action=query&search_constraint=terms"	GO:0007191_activation_of_adenylate_cyclase_activity_by_dopamine_receptor_signaling_pathway) 7 0 0.000000 -0.000000 820 759.153259 827.35 895.546741 1.008963
=HYPERLINK("http://www.godatabase.org/cgi-bin/go.cgi?query=GO:0007271&auto_wild_cards=yes&view=query&action=query&search_constraint=terms"	GO:0007271_synaptic_transmission__cholinergic) 7 0 0.000000 -0.000000 820 759.153259 827.35 895.546741 1.008963
=HYPERLINK("http://www.godatabase.org/cgi-bin/go.cgi?query=GO:0007413&auto_wild_cards=yes&view=query&action=query&search_constraint=terms"	GO:0007413_axonal_fasciculation) 7 0 0.000000 -0.000000 820 759.153259 827.35 895.546741 1.008963
=HYPERLINK("http://www.godatabase.org/cgi-bin/go.cgi?query=GO:0007440&auto_wild_cards=yes&view=query&action=query&search_constraint=terms"	GO:0007440_foregut_morphogenesis) 7 0 0.000000 -0.000000 820 759.153259 827.35 895.546741 1.008963
=HYPERLINK("http://www.godatabase.org/cgi-bin/go.cgi?query=GO:0007616&auto_wild_cards=yes&view=query&action=query&search_constraint=terms"	GO:0007616_long-term_memory) 7 0 0.000000 -0.000000 820 759.153259 827.35 895.546741 1.008963
=HYPERLINK("http://www.godatabase.org/cgi-bin/go.cgi?query=GO:0008033&auto_wild_cards=yes&view=query&action=query&search_constraint=terms"	GO:0008033_tRNA_processing) 7 0 0.000000 -0.000000 820 759.153259 827.35 895.546741 1.008963
=HYPERLINK("http://www.godatabase.org/cgi-bin/go.cgi?query=GO:0008299&auto_wild_cards=yes&view=query&action=query&search_constraint=terms"	GO:0008299_isoprenoid_biosynthetic_process) 7 0 0.000000 -0.000000 820 759.153259 827.35 895.546741 1.008963
=HYPERLINK("http://www.godatabase.org/cgi-bin/go.cgi?query=GO:0008340&auto_wild_cards=yes&view=query&action=query&search_constraint=terms"	GO:0008340_determination_of_adult_lifespan) 7 0 0.000000 -0.000000 820 759.153259 827.35 895.546741 1.008963
=HYPERLINK("http://www.godatabase.org/cgi-bin/go.cgi?query=GO:0009150&auto_wild_cards=yes&view=query&action=query&search_constraint=terms"	GO:0009150_purine_ribonucleotide_metabolic_process) 7 0 0.000000 -0.000000 820 759.153259 827.35 895.546741 1.008963
=HYPERLINK("http://www.godatabase.org/cgi-bin/go.cgi?query=GO:0009200&auto_wild_cards=yes&view=query&action=query&search_constraint=terms"	GO:0009200_deoxyribonucleoside_triphosphate_metabolic_process) 7 0 0.000000 -0.000000 820 759.153259 827.35 895.546741 1.008963
=HYPERLINK("http://www.godatabase.org/cgi-bin/go.cgi?query=GO:0009259&auto_wild_cards=yes&view=query&action=query&search_constraint=terms"	GO:0009259_ribonucleotide_metabolic_process) 7 0 0.000000 -0.000000 820 759.153259 827.35 895.546741 1.008963
=HYPERLINK("http://www.godatabase.org/cgi-bin/go.cgi?query=GO:0009311&auto_wild_cards=yes&view=query&action=query&search_constraint=terms"	GO:0009311_oligosaccharide_metabolic_process) 7 0 0.000000 -0.000000 820 759.153259 827.35 895.546741 1.008963
=HYPERLINK("http://www.godatabase.org/cgi-bin/go.cgi?query=GO:0009394&auto_wild_cards=yes&view=query&action=query&search_constraint=terms"	GO:0009394_2'-deoxyribonucleotide_metabolic_process) 7 0 0.000000 -0.000000 820 759.153259 827.35 895.546741 1.008963
=HYPERLINK("http://www.godatabase.org/cgi-bin/go.cgi?query=GO:0009820&auto_wild_cards=yes&view=query&action=query&search_constraint=terms"	GO:0009820_alkaloid_metabolic_process) 7 0 0.000000 -0.000000 820 759.153259 827.35 895.546741 1.008963
=HYPERLINK("http://www.godatabase.org/cgi-bin/go.cgi?query=GO:0010469&auto_wild_cards=yes&view=query&action=query&search_constraint=terms"	GO:0010469_regulation_of_receptor_activity) 7 0 0.000000 -0.000000 820 759.153259 827.35 895.546741 1.008963
=HYPERLINK("http://www.godatabase.org/cgi-bin/go.cgi?query=GO:0010948&auto_wild_cards=yes&view=query&action=query&search_constraint=terms"	GO:0010948_negative_regulation_of_cell_cycle_process) 7 0 0.000000 -0.000000 820 759.153259 827.35 895.546741 1.008963
=HYPERLINK("http://www.godatabase.org/cgi-bin/go.cgi?query=GO:0014047&auto_wild_cards=yes&view=query&action=query&search_constraint=terms"	GO:0014047_glutamate_secretion) 7 0 0.000000 -0.000000 820 759.153259 827.35 895.546741 1.008963
=HYPERLINK("http://www.godatabase.org/cgi-bin/go.cgi?query=GO:0014066&auto_wild_cards=yes&view=query&action=query&search_constraint=terms"	GO:0014066_regulation_of_phosphoinositide_3-kinase_cascade) 7 0 0.000000 -0.000000 820 759.153259 827.35 895.546741 1.008963
=HYPERLINK("http://www.godatabase.org/cgi-bin/go.cgi?query=GO:0014821&auto_wild_cards=yes&view=query&action=query&search_constraint=terms"	GO:0014821_phasic_smooth_muscle_contraction) 7 0 0.000000 -0.000000 820 759.153259 827.35 895.546741 1.008963
=HYPERLINK("http://www.godatabase.org/cgi-bin/go.cgi?query=GO:0015697&auto_wild_cards=yes&view=query&action=query&search_constraint=terms"	GO:0015697_quaternary_ammonium_group_transport) 7 0 0.000000 -0.000000 820 759.153259 827.35 895.546741 1.008963
=HYPERLINK("http://www.godatabase.org/cgi-bin/go.cgi?query=GO:0015813&auto_wild_cards=yes&view=query&action=query&search_constraint=terms"	GO:0015813_L-glutamate_transport) 7 0 0.000000 -0.000000 820 759.153259 827.35 895.546741 1.008963
=HYPERLINK("http://www.godatabase.org/cgi-bin/go.cgi?query=GO:0015908&auto_wild_cards=yes&view=query&action=query&search_constraint=terms"	GO:0015908_fatty_acid_transport) 7 0 0.000000 -0.000000 820 759.153259 827.35 895.546741 1.008963
=HYPERLINK("http://www.godatabase.org/cgi-bin/go.cgi?query=GO:0015914&auto_wild_cards=yes&view=query&action=query&search_constraint=terms"	GO:0015914_phospholipid_transport) 7 0 0.000000 -0.000000 820 759.153259 827.35 895.546741 1.008963
=HYPERLINK("http://www.godatabase.org/cgi-bin/go.cgi?query=GO:0015992&auto_wild_cards=yes&view=query&action=query&search_constraint=terms"	GO:0015992_proton_transport) 7 0 0.000000 -0.000000 820 759.153259 827.35 895.546741 1.008963
=HYPERLINK("http://www.godatabase.org/cgi-bin/go.cgi?query=GO:0016339&auto_wild_cards=yes&view=query&action=query&search_constraint=terms"	GO:0016339_calcium-dependent_cell-cell_adhesion) 7 0 0.000000 -0.000000 820 759.153259 827.35 895.546741 1.008963
=HYPERLINK("http://www.godatabase.org/cgi-bin/go.cgi?query=GO:0016575&auto_wild_cards=yes&view=query&action=query&search_constraint=terms"	GO:0016575_histone_deacetylation) 7 0 0.000000 -0.000000 820 759.153259 827.35 895.546741 1.008963
=HYPERLINK("http://www.godatabase.org/cgi-bin/go.cgi?query=GO:0019362&auto_wild_cards=yes&view=query&action=query&search_constraint=terms"	GO:0019362_pyridine_nucleotide_metabolic_process) 7 0 0.000000 -0.000000 820 759.153259 827.35 895.546741 1.008963
=HYPERLINK("http://www.godatabase.org/cgi-bin/go.cgi?query=GO:0019692&auto_wild_cards=yes&view=query&action=query&search_constraint=terms"	GO:0019692_deoxyribose_phosphate_metabolic_process) 7 0 0.000000 -0.000000 820 759.153259 827.35 895.546741 1.008963
=HYPERLINK("http://www.godatabase.org/cgi-bin/go.cgi?query=GO:0019800&auto_wild_cards=yes&view=query&action=query&search_constraint=terms"	GO:0019800_peptide_cross-linking_via_chondroitin_4-sulfate_glycosaminoglycan) 7 0 0.000000 -0.000000 820 759.153259 827.35 895.546741 1.008963
=HYPERLINK("http://www.godatabase.org/cgi-bin/go.cgi?query=GO:0020027&auto_wild_cards=yes&view=query&action=query&search_constraint=terms"	GO:0020027_hemoglobin_metabolic_process) 7 0 0.000000 -0.000000 820 759.153259 827.35 895.546741 1.008963
=HYPERLINK("http://www.godatabase.org/cgi-bin/go.cgi?query=GO:0021514&auto_wild_cards=yes&view=query&action=query&search_constraint=terms"	GO:0021514_ventral_spinal_cord_interneuron_differentiation) 7 0 0.000000 -0.000000 820 759.153259 827.35 895.546741 1.008963
=HYPERLINK("http://www.godatabase.org/cgi-bin/go.cgi?query=GO:0021516&auto_wild_cards=yes&view=query&action=query&search_constraint=terms"	GO:0021516_dorsal_spinal_cord_development) 7 0 0.000000 -0.000000 820 759.153259 827.35 895.546741 1.008963
=HYPERLINK("http://www.godatabase.org/cgi-bin/go.cgi?query=GO:0021520&auto_wild_cards=yes&view=query&action=query&search_constraint=terms"	GO:0021520_spinal_cord_motor_neuron_cell_fate_specification) 7 0 0.000000 -0.000000 820 759.153259 827.35 895.546741 1.008963
=HYPERLINK("http://www.godatabase.org/cgi-bin/go.cgi?query=GO:0021521&auto_wild_cards=yes&view=query&action=query&search_constraint=terms"	GO:0021521_ventral_spinal_cord_interneuron_specification) 7 0 0.000000 -0.000000 820 759.153259 827.35 895.546741 1.008963
=HYPERLINK("http://www.godatabase.org/cgi-bin/go.cgi?query=GO:0021546&auto_wild_cards=yes&view=query&action=query&search_constraint=terms"	GO:0021546_rhombomere_development) 7 0 0.000000 -0.000000 820 759.153259 827.35 895.546741 1.008963
=HYPERLINK("http://www.godatabase.org/cgi-bin/go.cgi?query=GO:0021756&auto_wild_cards=yes&view=query&action=query&search_constraint=terms"	GO:0021756_striatum_development) 7 0 0.000000 -0.000000 820 759.153259 827.35 895.546741 1.008963
=HYPERLINK("http://www.godatabase.org/cgi-bin/go.cgi?query=GO:0021884&auto_wild_cards=yes&view=query&action=query&search_constraint=terms"	GO:0021884_forebrain_neuron_development) 7 0 0.000000 -0.000000 820 759.153259 827.35 895.546741 1.008963
=HYPERLINK("http://www.godatabase.org/cgi-bin/go.cgi?query=GO:0021984&auto_wild_cards=yes&view=query&action=query&search_constraint=terms"	GO:0021984_adenohypophysis_development) 7 0 0.000000 -0.000000 820 759.153259 827.35 895.546741 1.008963
=HYPERLINK("http://www.godatabase.org/cgi-bin/go.cgi?query=GO:0022407&auto_wild_cards=yes&view=query&action=query&search_constraint=terms"	GO:0022407_regulation_of_cell-cell_adhesion) 7 0 0.000000 -0.000000 820 759.153259 827.35 895.546741 1.008963
=HYPERLINK("http://www.godatabase.org/cgi-bin/go.cgi?query=GO:0022618&auto_wild_cards=yes&view=query&action=query&search_constraint=terms"	GO:0022618_ribonucleoprotein_complex_assembly) 7 0 0.000000 -0.000000 820 759.153259 827.35 895.546741 1.008963
=HYPERLINK("http://www.godatabase.org/cgi-bin/go.cgi?query=GO:0030104&auto_wild_cards=yes&view=query&action=query&search_constraint=terms"	GO:0030104_water_homeostasis) 7 0 0.000000 -0.000000 820 759.153259 827.35 895.546741 1.008963
=HYPERLINK("http://www.godatabase.org/cgi-bin/go.cgi?query=GO:0030201&auto_wild_cards=yes&view=query&action=query&search_constraint=terms"	GO:0030201_heparan_sulfate_proteoglycan_metabolic_process) 7 0 0.000000 -0.000000 820 759.153259 827.35 895.546741 1.008963
=HYPERLINK("http://www.godatabase.org/cgi-bin/go.cgi?query=GO:0030432&auto_wild_cards=yes&view=query&action=query&search_constraint=terms"	GO:0030432_peristalsis) 7 0 0.000000 -0.000000 820 759.153259 827.35 895.546741 1.008963
=HYPERLINK("http://www.godatabase.org/cgi-bin/go.cgi?query=GO:0030517&auto_wild_cards=yes&view=query&action=query&search_constraint=terms"	GO:0030517_negative_regulation_of_axon_extension) 7 0 0.000000 -0.000000 820 759.153259 827.35 895.546741 1.008963
=HYPERLINK("http://www.godatabase.org/cgi-bin/go.cgi?query=GO:0030520&auto_wild_cards=yes&view=query&action=query&search_constraint=terms"	GO:0030520_estrogen_receptor_signaling_pathway) 7 0 0.000000 -0.000000 820 759.153259 827.35 895.546741 1.008963
=HYPERLINK("http://www.godatabase.org/cgi-bin/go.cgi?query=GO:0030521&auto_wild_cards=yes&view=query&action=query&search_constraint=terms"	GO:0030521_androgen_receptor_signaling_pathway) 7 0 0.000000 -0.000000 820 759.153259 827.35 895.546741 1.008963
=HYPERLINK("http://www.godatabase.org/cgi-bin/go.cgi?query=GO:0030903&auto_wild_cards=yes&view=query&action=query&search_constraint=terms"	GO:0030903_notochord_development) 7 0 0.000000 -0.000000 820 759.153259 827.35 895.546741 1.008963
=HYPERLINK("http://www.godatabase.org/cgi-bin/go.cgi?query=GO:0031017&auto_wild_cards=yes&view=query&action=query&search_constraint=terms"	GO:0031017_exocrine_pancreas_development) 7 0 0.000000 -0.000000 820 759.153259 827.35 895.546741 1.008963
=HYPERLINK("http://www.godatabase.org/cgi-bin/go.cgi?query=GO:0031114&auto_wild_cards=yes&view=query&action=query&search_constraint=terms"	GO:0031114_regulation_of_microtubule_depolymerization) 7 0 0.000000 -0.000000 820 759.153259 827.35 895.546741 1.008963
=HYPERLINK("http://www.godatabase.org/cgi-bin/go.cgi?query=GO:0031124&auto_wild_cards=yes&view=query&action=query&search_constraint=terms"	GO:0031124_mRNA_3'-end_processing) 7 0 0.000000 -0.000000 820 759.153259 827.35 895.546741 1.008963
=HYPERLINK("http://www.godatabase.org/cgi-bin/go.cgi?query=GO:0031497&auto_wild_cards=yes&view=query&action=query&search_constraint=terms"	GO:0031497_chromatin_assembly) 7 0 0.000000 -0.000000 820 759.153259 827.35 895.546741 1.008963
=HYPERLINK("http://www.godatabase.org/cgi-bin/go.cgi?query=GO:0032104&auto_wild_cards=yes&view=query&action=query&search_constraint=terms"	GO:0032104_regulation_of_response_to_extracellular_stimulus) 7 0 0.000000 -0.000000 820 759.153259 827.35 895.546741 1.008963
=HYPERLINK("http://www.godatabase.org/cgi-bin/go.cgi?query=GO:0032107&auto_wild_cards=yes&view=query&action=query&search_constraint=terms"	GO:0032107_regulation_of_response_to_nutrient_levels) 7 0 0.000000 -0.000000 820 759.153259 827.35 895.546741 1.008963
=HYPERLINK("http://www.godatabase.org/cgi-bin/go.cgi?query=GO:0032228&auto_wild_cards=yes&view=query&action=query&search_constraint=terms"	GO:0032228_regulation_of_synaptic_transmission__GABAergic) 7 0 0.000000 -0.000000 820 759.153259 827.35 895.546741 1.008963
=HYPERLINK("http://www.godatabase.org/cgi-bin/go.cgi?query=GO:0032319&auto_wild_cards=yes&view=query&action=query&search_constraint=terms"	GO:0032319_regulation_of_Rho_GTPase_activity) 7 0 0.000000 -0.000000 820 759.153259 827.35 895.546741 1.008963
=HYPERLINK("http://www.godatabase.org/cgi-bin/go.cgi?query=GO:0032387&auto_wild_cards=yes&view=query&action=query&search_constraint=terms"	GO:0032387_negative_regulation_of_intracellular_transport) 7 0 0.000000 -0.000000 820 759.153259 827.35 895.546741 1.008963
=HYPERLINK("http://www.godatabase.org/cgi-bin/go.cgi?query=GO:0032507&auto_wild_cards=yes&view=query&action=query&search_constraint=terms"	GO:0032507_maintenance_of_protein_location_in_cell) 7 0 0.000000 -0.000000 820 759.153259 827.35 895.546741 1.008963
=HYPERLINK("http://www.godatabase.org/cgi-bin/go.cgi?query=GO:0033032&auto_wild_cards=yes&view=query&action=query&search_constraint=terms"	GO:0033032_regulation_of_myeloid_cell_apoptosis) 7 0 0.000000 -0.000000 820 759.153259 827.35 895.546741 1.008963
=HYPERLINK("http://www.godatabase.org/cgi-bin/go.cgi?query=GO:0033057&auto_wild_cards=yes&view=query&action=query&search_constraint=terms"	GO:0033057_reproductive_behavior_in_a_multicellular_organism) 7 0 0.000000 -0.000000 820 759.153259 827.35 895.546741 1.008963
=HYPERLINK("http://www.godatabase.org/cgi-bin/go.cgi?query=GO:0034599&auto_wild_cards=yes&view=query&action=query&search_constraint=terms"	GO:0034599_cellular_response_to_oxidative_stress) 7 0 0.000000 -0.000000 820 759.153259 827.35 895.546741 1.008963
=HYPERLINK("http://www.godatabase.org/cgi-bin/go.cgi?query=GO:0042033&auto_wild_cards=yes&view=query&action=query&search_constraint=terms"	GO:0042033_chemokine_biosynthetic_process) 7 0 0.000000 -0.000000 820 759.153259 827.35 895.546741 1.008963
=HYPERLINK("http://www.godatabase.org/cgi-bin/go.cgi?query=GO:0042133&auto_wild_cards=yes&view=query&action=query&search_constraint=terms"	GO:0042133_neurotransmitter_metabolic_process) 7 0 0.000000 -0.000000 820 759.153259 827.35 895.546741 1.008963
=HYPERLINK("http://www.godatabase.org/cgi-bin/go.cgi?query=GO:0042168&auto_wild_cards=yes&view=query&action=query&search_constraint=terms"	GO:0042168_heme_metabolic_process) 7 0 0.000000 -0.000000 820 759.153259 827.35 895.546741 1.008963
=HYPERLINK("http://www.godatabase.org/cgi-bin/go.cgi?query=GO:0042415&auto_wild_cards=yes&view=query&action=query&search_constraint=terms"	GO:0042415_norepinephrine_metabolic_process) 7 0 0.000000 -0.000000 820 759.153259 827.35 895.546741 1.008963
=HYPERLINK("http://www.godatabase.org/cgi-bin/go.cgi?query=GO:0042438&auto_wild_cards=yes&view=query&action=query&search_constraint=terms"	GO:0042438_melanin_biosynthetic_process) 7 0 0.000000 -0.000000 820 759.153259 827.35 895.546741 1.008963
=HYPERLINK("http://www.godatabase.org/cgi-bin/go.cgi?query=GO:0042503&auto_wild_cards=yes&view=query&action=query&search_constraint=terms"	GO:0042503_tyrosine_phosphorylation_of_Stat3_protein) 7 0 0.000000 -0.000000 820 759.153259 827.35 895.546741 1.008963
=HYPERLINK("http://www.godatabase.org/cgi-bin/go.cgi?query=GO:0042572&auto_wild_cards=yes&view=query&action=query&search_constraint=terms"	GO:0042572_retinol_metabolic_process) 7 0 0.000000 -0.000000 820 759.153259 827.35 895.546741 1.008963
=HYPERLINK("http://www.godatabase.org/cgi-bin/go.cgi?query=GO:0043353&auto_wild_cards=yes&view=query&action=query&search_constraint=terms"	GO:0043353_enucleate_erythrocyte_differentiation) 7 0 0.000000 -0.000000 820 759.153259 827.35 895.546741 1.008963
=HYPERLINK("http://www.godatabase.org/cgi-bin/go.cgi?query=GO:0043372&auto_wild_cards=yes&view=query&action=query&search_constraint=terms"	GO:0043372_positive_regulation_of_CD4-positive__alpha_beta_T_cell_differentiation) 7 0 0.000000 -0.000000 820 759.153259 827.35 895.546741 1.008963
=HYPERLINK("http://www.godatabase.org/cgi-bin/go.cgi?query=GO:0043449&auto_wild_cards=yes&view=query&action=query&search_constraint=terms"	GO:0043449_cellular_alkene_metabolic_process) 7 0 0.000000 -0.000000 820 759.153259 827.35 895.546741 1.008963
=HYPERLINK("http://www.godatabase.org/cgi-bin/go.cgi?query=GO:0043507&auto_wild_cards=yes&view=query&action=query&search_constraint=terms"	GO:0043507_positive_regulation_of_JUN_kinase_activity) 7 0 0.000000 -0.000000 820 759.153259 827.35 895.546741 1.008963
=HYPERLINK("http://www.godatabase.org/cgi-bin/go.cgi?query=GO:0043567&auto_wild_cards=yes&view=query&action=query&search_constraint=terms"	GO:0043567_regulation_of_insulin-like_growth_factor_receptor_signaling_pathway) 7 0 0.000000 -0.000000 820 759.153259 827.35 895.546741 1.008963
=HYPERLINK("http://www.godatabase.org/cgi-bin/go.cgi?query=GO:0043584&auto_wild_cards=yes&view=query&action=query&search_constraint=terms"	GO:0043584_nose_development) 7 0 0.000000 -0.000000 820 759.153259 827.35 895.546741 1.008963
=HYPERLINK("http://www.godatabase.org/cgi-bin/go.cgi?query=GO:0044065&auto_wild_cards=yes&view=query&action=query&search_constraint=terms"	GO:0044065_regulation_of_respiratory_system_process) 7 0 0.000000 -0.000000 820 759.153259 827.35 895.546741 1.008963
=HYPERLINK("http://www.godatabase.org/cgi-bin/go.cgi?query=GO:0044275&auto_wild_cards=yes&view=query&action=query&search_constraint=terms"	GO:0044275_cellular_carbohydrate_catabolic_process) 7 0 0.000000 -0.000000 820 759.153259 827.35 895.546741 1.008963
=HYPERLINK("http://www.godatabase.org/cgi-bin/go.cgi?query=GO:0045059&auto_wild_cards=yes&view=query&action=query&search_constraint=terms"	GO:0045059_positive_thymic_T_cell_selection) 7 0 0.000000 -0.000000 820 759.153259 827.35 895.546741 1.008963
=HYPERLINK("http://www.godatabase.org/cgi-bin/go.cgi?query=GO:0045073&auto_wild_cards=yes&view=query&action=query&search_constraint=terms"	GO:0045073_regulation_of_chemokine_biosynthetic_process) 7 0 0.000000 -0.000000 820 759.153259 827.35 895.546741 1.008963
=HYPERLINK("http://www.godatabase.org/cgi-bin/go.cgi?query=GO:0045581&auto_wild_cards=yes&view=query&action=query&search_constraint=terms"	GO:0045581_negative_regulation_of_T_cell_differentiation) 7 0 0.000000 -0.000000 820 759.153259 827.35 895.546741 1.008963
=HYPERLINK("http://www.godatabase.org/cgi-bin/go.cgi?query=GO:0045599&auto_wild_cards=yes&view=query&action=query&search_constraint=terms"	GO:0045599_negative_regulation_of_fat_cell_differentiation) 7 0 0.000000 -0.000000 820 759.153259 827.35 895.546741 1.008963
=HYPERLINK("http://www.godatabase.org/cgi-bin/go.cgi?query=GO:0045604&auto_wild_cards=yes&view=query&action=query&search_constraint=terms"	GO:0045604_regulation_of_epidermal_cell_differentiation) 7 0 0.000000 -0.000000 820 759.153259 827.35 895.546741 1.008963
=HYPERLINK("http://www.godatabase.org/cgi-bin/go.cgi?query=GO:0045668&auto_wild_cards=yes&view=query&action=query&search_constraint=terms"	GO:0045668_negative_regulation_of_osteoblast_differentiation) 7 0 0.000000 -0.000000 820 759.153259 827.35 895.546741 1.008963
=HYPERLINK("http://www.godatabase.org/cgi-bin/go.cgi?query=GO:0045823&auto_wild_cards=yes&view=query&action=query&search_constraint=terms"	GO:0045823_positive_regulation_of_heart_contraction) 7 0 0.000000 -0.000000 820 759.153259 827.35 895.546741 1.008963
=HYPERLINK("http://www.godatabase.org/cgi-bin/go.cgi?query=GO:0045840&auto_wild_cards=yes&view=query&action=query&search_constraint=terms"	GO:0045840_positive_regulation_of_mitosis) 7 0 0.000000 -0.000000 820 759.153259 827.35 895.546741 1.008963
=HYPERLINK("http://www.godatabase.org/cgi-bin/go.cgi?query=GO:0045879&auto_wild_cards=yes&view=query&action=query&search_constraint=terms"	GO:0045879_negative_regulation_of_smoothened_signaling_pathway) 7 0 0.000000 -0.000000 820 759.153259 827.35 895.546741 1.008963
=HYPERLINK("http://www.godatabase.org/cgi-bin/go.cgi?query=GO:0045880&auto_wild_cards=yes&view=query&action=query&search_constraint=terms"	GO:0045880_positive_regulation_of_smoothened_signaling_pathway) 7 0 0.000000 -0.000000 820 759.153259 827.35 895.546741 1.008963
=HYPERLINK("http://www.godatabase.org/cgi-bin/go.cgi?query=GO:0045986&auto_wild_cards=yes&view=query&action=query&search_constraint=terms"	GO:0045986_negative_regulation_of_smooth_muscle_contraction) 7 0 0.000000 -0.000000 820 759.153259 827.35 895.546741 1.008963
=HYPERLINK("http://www.godatabase.org/cgi-bin/go.cgi?query=GO:0046496&auto_wild_cards=yes&view=query&action=query&search_constraint=terms"	GO:0046496_nicotinamide_nucleotide_metabolic_process) 7 0 0.000000 -0.000000 820 759.153259 827.35 895.546741 1.008963
=HYPERLINK("http://www.godatabase.org/cgi-bin/go.cgi?query=GO:0046504&auto_wild_cards=yes&view=query&action=query&search_constraint=terms"	GO:0046504_glycerol_ether_biosynthetic_process) 7 0 0.000000 -0.000000 820 759.153259 827.35 895.546741 1.008963
=HYPERLINK("http://www.godatabase.org/cgi-bin/go.cgi?query=GO:0046513&auto_wild_cards=yes&view=query&action=query&search_constraint=terms"	GO:0046513_ceramide_biosynthetic_process) 7 0 0.000000 -0.000000 820 759.153259 827.35 895.546741 1.008963
=HYPERLINK("http://www.godatabase.org/cgi-bin/go.cgi?query=GO:0046520&auto_wild_cards=yes&view=query&action=query&search_constraint=terms"	GO:0046520_sphingoid_biosynthetic_process) 7 0 0.000000 -0.000000 820 759.153259 827.35 895.546741 1.008963
=HYPERLINK("http://www.godatabase.org/cgi-bin/go.cgi?query=GO:0046543&auto_wild_cards=yes&view=query&action=query&search_constraint=terms"	GO:0046543_development_of_secondary_female_sexual_characteristics) 7 0 0.000000 -0.000000 820 759.153259 827.35 895.546741 1.008963
=HYPERLINK("http://www.godatabase.org/cgi-bin/go.cgi?query=GO:0046622&auto_wild_cards=yes&view=query&action=query&search_constraint=terms"	GO:0046622_positive_regulation_of_organ_growth) 7 0 0.000000 -0.000000 820 759.153259 827.35 895.546741 1.008963
=HYPERLINK("http://www.godatabase.org/cgi-bin/go.cgi?query=GO:0046626&auto_wild_cards=yes&view=query&action=query&search_constraint=terms"	GO:0046626_regulation_of_insulin_receptor_signaling_pathway) 7 0 0.000000 -0.000000 820 759.153259 827.35 895.546741 1.008963
=HYPERLINK("http://www.godatabase.org/cgi-bin/go.cgi?query=GO:0046676&auto_wild_cards=yes&view=query&action=query&search_constraint=terms"	GO:0046676_negative_regulation_of_insulin_secretion) 7 0 0.000000 -0.000000 820 759.153259 827.35 895.546741 1.008963
=HYPERLINK("http://www.godatabase.org/cgi-bin/go.cgi?query=GO:0046677&auto_wild_cards=yes&view=query&action=query&search_constraint=terms"	GO:0046677_response_to_antibiotic) 7 0 0.000000 -0.000000 820 759.153259 827.35 895.546741 1.008963
=HYPERLINK("http://www.godatabase.org/cgi-bin/go.cgi?query=GO:0046823&auto_wild_cards=yes&view=query&action=query&search_constraint=terms"	GO:0046823_negative_regulation_of_nucleocytoplasmic_transport) 7 0 0.000000 -0.000000 820 759.153259 827.35 895.546741 1.008963
=HYPERLINK("http://www.godatabase.org/cgi-bin/go.cgi?query=GO:0046824&auto_wild_cards=yes&view=query&action=query&search_constraint=terms"	GO:0046824_positive_regulation_of_nucleocytoplasmic_transport) 7 0 0.000000 -0.000000 820 759.153259 827.35 895.546741 1.008963
=HYPERLINK("http://www.godatabase.org/cgi-bin/go.cgi?query=GO:0046847&auto_wild_cards=yes&view=query&action=query&search_constraint=terms"	GO:0046847_filopodium_assembly) 7 0 0.000000 -0.000000 820 759.153259 827.35 895.546741 1.008963
=HYPERLINK("http://www.godatabase.org/cgi-bin/go.cgi?query=GO:0048148&auto_wild_cards=yes&view=query&action=query&search_constraint=terms"	GO:0048148_behavioral_response_to_cocaine) 7 0 0.000000 -0.000000 820 759.153259 827.35 895.546741 1.008963
=HYPERLINK("http://www.godatabase.org/cgi-bin/go.cgi?query=GO:0048304&auto_wild_cards=yes&view=query&action=query&search_constraint=terms"	GO:0048304_positive_regulation_of_isotype_switching_to_IgG_isotypes) 7 0 0.000000 -0.000000 820 759.153259 827.35 895.546741 1.008963
=HYPERLINK("http://www.godatabase.org/cgi-bin/go.cgi?query=GO:0048486&auto_wild_cards=yes&view=query&action=query&search_constraint=terms"	GO:0048486_parasympathetic_nervous_system_development) 7 0 0.000000 -0.000000 820 759.153259 827.35 895.546741 1.008963
=HYPERLINK("http://www.godatabase.org/cgi-bin/go.cgi?query=GO:0048537&auto_wild_cards=yes&view=query&action=query&search_constraint=terms"	GO:0048537_mucosal-associated_lymphoid_tissue_development) 7 0 0.000000 -0.000000 820 759.153259 827.35 895.546741 1.008963
=HYPERLINK("http://www.godatabase.org/cgi-bin/go.cgi?query=GO:0048753&auto_wild_cards=yes&view=query&action=query&search_constraint=terms"	GO:0048753_pigment_granule_organization) 7 0 0.000000 -0.000000 820 759.153259 827.35 895.546741 1.008963
=HYPERLINK("http://www.godatabase.org/cgi-bin/go.cgi?query=GO:0048814&auto_wild_cards=yes&view=query&action=query&search_constraint=terms"	GO:0048814_regulation_of_dendrite_morphogenesis) 7 0 0.000000 -0.000000 820 759.153259 827.35 895.546741 1.008963
=HYPERLINK("http://www.godatabase.org/cgi-bin/go.cgi?query=GO:0048857&auto_wild_cards=yes&view=query&action=query&search_constraint=terms"	GO:0048857_neural_nucleus_development) 7 0 0.000000 -0.000000 820 759.153259 827.35 895.546741 1.008963
=HYPERLINK("http://www.godatabase.org/cgi-bin/go.cgi?query=GO:0050755&auto_wild_cards=yes&view=query&action=query&search_constraint=terms"	GO:0050755_chemokine_metabolic_process) 7 0 0.000000 -0.000000 820 759.153259 827.35 895.546741 1.008963
=HYPERLINK("http://www.godatabase.org/cgi-bin/go.cgi?query=GO:0050773&auto_wild_cards=yes&view=query&action=query&search_constraint=terms"	GO:0050773_regulation_of_dendrite_development) 7 0 0.000000 -0.000000 820 759.153259 827.35 895.546741 1.008963
=HYPERLINK("http://www.godatabase.org/cgi-bin/go.cgi?query=GO:0051028&auto_wild_cards=yes&view=query&action=query&search_constraint=terms"	GO:0051028_mRNA_transport) 7 0 0.000000 -0.000000 820 759.153259 827.35 895.546741 1.008963
=HYPERLINK("http://www.godatabase.org/cgi-bin/go.cgi?query=GO:0051785&auto_wild_cards=yes&view=query&action=query&search_constraint=terms"	GO:0051785_positive_regulation_of_nuclear_division) 7 0 0.000000 -0.000000 820 759.153259 827.35 895.546741 1.008963
=HYPERLINK("http://www.godatabase.org/cgi-bin/go.cgi?query=GO:0051928&auto_wild_cards=yes&view=query&action=query&search_constraint=terms"	GO:0051928_positive_regulation_of_calcium_ion_transport) 7 0 0.000000 -0.000000 820 759.153259 827.35 895.546741 1.008963
=HYPERLINK("http://www.godatabase.org/cgi-bin/go.cgi?query=GO:0055069&auto_wild_cards=yes&view=query&action=query&search_constraint=terms"	GO:0055069_zinc_ion_homeostasis) 7 0 0.000000 -0.000000 820 759.153259 827.35 895.546741 1.008963
=HYPERLINK("http://www.godatabase.org/cgi-bin/go.cgi?query=GO:0055070&auto_wild_cards=yes&view=query&action=query&search_constraint=terms"	GO:0055070_copper_ion_homeostasis) 7 0 0.000000 -0.000000 820 759.153259 827.35 895.546741 1.008963
=HYPERLINK("http://www.godatabase.org/cgi-bin/go.cgi?query=GO:0060037&auto_wild_cards=yes&view=query&action=query&search_constraint=terms"	GO:0060037_pharyngeal_system_development) 7 0 0.000000 -0.000000 820 759.153259 827.35 895.546741 1.008963
=HYPERLINK("http://www.godatabase.org/cgi-bin/go.cgi?query=GO:0060080&auto_wild_cards=yes&view=query&action=query&search_constraint=terms"	GO:0060080_regulation_of_inhibitory_postsynaptic_membrane_potential) 7 0 0.000000 -0.000000 820 759.153259 827.35 895.546741 1.008963
=HYPERLINK("http://www.godatabase.org/cgi-bin/go.cgi?query=GO:0060088&auto_wild_cards=yes&view=query&action=query&search_constraint=terms"	GO:0060088_auditory_receptor_cell_stereocilium_organization) 7 0 0.000000 -0.000000 820 759.153259 827.35 895.546741 1.008963
=HYPERLINK("http://www.godatabase.org/cgi-bin/go.cgi?query=GO:0060117&auto_wild_cards=yes&view=query&action=query&search_constraint=terms"	GO:0060117_auditory_receptor_cell_development) 7 0 0.000000 -0.000000 820 759.153259 827.35 895.546741 1.008963
=HYPERLINK("http://www.godatabase.org/cgi-bin/go.cgi?query=GO:0060441&auto_wild_cards=yes&view=query&action=query&search_constraint=terms"	GO:0060441_branching_involved_in_lung_morphogenesis) 7 0 0.000000 -0.000000 820 759.153259 827.35 895.546741 1.008963
=HYPERLINK("http://www.godatabase.org/cgi-bin/go.cgi?query=GO:0060526&auto_wild_cards=yes&view=query&action=query&search_constraint=terms"	GO:0060526_prostate_glandular_acinus_morphogenesis) 7 0 0.000000 -0.000000 820 759.153259 827.35 895.546741 1.008963
=HYPERLINK("http://www.godatabase.org/cgi-bin/go.cgi?query=GO:0060527&auto_wild_cards=yes&view=query&action=query&search_constraint=terms"	GO:0060527_prostate_epithelial_cord_arborization_involved_in_prostate_glandular_acinus_morphogenesis) 7 0 0.000000 -0.000000 820 759.153259 827.35 895.546741 1.008963
=HYPERLINK("http://www.godatabase.org/cgi-bin/go.cgi?query=GO:0060579&auto_wild_cards=yes&view=query&action=query&search_constraint=terms"	GO:0060579_ventral_spinal_cord_interneuron_fate_commitment) 7 0 0.000000 -0.000000 820 759.153259 827.35 895.546741 1.008963
=HYPERLINK("http://www.godatabase.org/cgi-bin/go.cgi?query=GO:0060664&auto_wild_cards=yes&view=query&action=query&search_constraint=terms"	GO:0060664_epithelial_cell_proliferation_involved_in_salivary_gland_morphogenesis) 7 0 0.000000 -0.000000 820 759.153259 827.35 895.546741 1.008963
=HYPERLINK("http://www.godatabase.org/cgi-bin/go.cgi?query=GO:0060687&auto_wild_cards=yes&view=query&action=query&search_constraint=terms"	GO:0060687_regulation_of_branching_involved_in_prostate_gland_morphogenesis) 7 0 0.000000 -0.000000 820 759.153259 827.35 895.546741 1.008963
=HYPERLINK("http://www.godatabase.org/cgi-bin/go.cgi?query=GO:0060770&auto_wild_cards=yes&view=query&action=query&search_constraint=terms"	GO:0060770_negative_regulation_of_epithelial_cell_proliferation_involved_in_prostate_gland_development) 7 0 0.000000 -0.000000 820 759.153259 827.35 895.546741 1.008963
=HYPERLINK("http://www.godatabase.org/cgi-bin/go.cgi?query=GO:0060788&auto_wild_cards=yes&view=query&action=query&search_constraint=terms"	GO:0060788_ectodermal_placode_formation) 7 0 0.000000 -0.000000 820 759.153259 827.35 895.546741 1.008963
=HYPERLINK("http://www.godatabase.org/cgi-bin/go.cgi?query=GO:0060795&auto_wild_cards=yes&view=query&action=query&search_constraint=terms"	GO:0060795_cell_fate_commitment_involved_in_the_formation_of_primary_germ_layers) 7 0 0.000000 -0.000000 820 759.153259 827.35 895.546741 1.008963
=HYPERLINK("http://www.godatabase.org/cgi-bin/go.cgi?query=GO:0070228&auto_wild_cards=yes&view=query&action=query&search_constraint=terms"	GO:0070228_regulation_of_lymphocyte_apoptosis) 7 0 0.000000 -0.000000 820 759.153259 827.35 895.546741 1.008963
=HYPERLINK("http://www.godatabase.org/cgi-bin/go.cgi?query=GO:0070646&auto_wild_cards=yes&view=query&action=query&search_constraint=terms"	GO:0070646_protein_modification_by_small_protein_removal) 7 0 0.000000 -0.000000 820 759.153259 827.35 895.546741 1.008963
=HYPERLINK("http://www.godatabase.org/cgi-bin/go.cgi?query=GO:0016044&auto_wild_cards=yes&view=query&action=query&search_constraint=terms"	GO:0016044_membrane_organization) 140 0 0.000000 -0.000000 821 759.753436 827.92 896.086564 1.008429
=HYPERLINK("http://www.godatabase.org/cgi-bin/go.cgi?query=GO:0006753&auto_wild_cards=yes&view=query&action=query&search_constraint=terms"	GO:0006753_nucleoside_phosphate_metabolic_process) 94 0 0.000000 -0.000000 824 764.390310 832.18 899.969690 1.009927
=HYPERLINK("http://www.godatabase.org/cgi-bin/go.cgi?query=GO:0009117&auto_wild_cards=yes&view=query&action=query&search_constraint=terms"	GO:0009117_nucleotide_metabolic_process) 94 0 0.000000 -0.000000 824 764.390310 832.18 899.969690 1.009927
=HYPERLINK("http://www.godatabase.org/cgi-bin/go.cgi?query=GO:0034984&auto_wild_cards=yes&view=query&action=query&search_constraint=terms"	GO:0034984_cellular_response_to_DNA_damage_stimulus) 94 0 0.000000 -0.000000 824 764.390310 832.18 899.969690 1.009927
=HYPERLINK("http://www.godatabase.org/cgi-bin/go.cgi?query=GO:0007268&auto_wild_cards=yes&view=query&action=query&search_constraint=terms"	GO:0007268_synaptic_transmission) 154 0 0.000000 -0.000000 825 764.919857 832.67 900.420143 1.009297
=HYPERLINK("http://www.godatabase.org/cgi-bin/go.cgi?query=GO:0010647&auto_wild_cards=yes&view=query&action=query&search_constraint=terms"	GO:0010647_positive_regulation_of_cell_communication) 110 0 0.000000 -0.000000 829 768.161346 835.37 902.578654 1.007684
=HYPERLINK("http://www.godatabase.org/cgi-bin/go.cgi?query=GO:0010648&auto_wild_cards=yes&view=query&action=query&search_constraint=terms"	GO:0010648_negative_regulation_of_cell_communication) 110 0 0.000000 -0.000000 829 768.161346 835.37 902.578654 1.007684
=HYPERLINK("http://www.godatabase.org/cgi-bin/go.cgi?query=GO:0043010&auto_wild_cards=yes&view=query&action=query&search_constraint=terms"	GO:0043010_camera-type_eye_development) 110 0 0.000000 -0.000000 829 768.161346 835.37 902.578654 1.007684
=HYPERLINK("http://www.godatabase.org/cgi-bin/go.cgi?query=GO:0055080&auto_wild_cards=yes&view=query&action=query&search_constraint=terms"	GO:0055080_cation_homeostasis) 110 0 0.000000 -0.000000 829 768.161346 835.37 902.578654 1.007684
=HYPERLINK("http://www.godatabase.org/cgi-bin/go.cgi?query=GO:0019752&auto_wild_cards=yes&view=query&action=query&search_constraint=terms"	GO:0019752_carboxylic_acid_metabolic_process) 181 0 0.000000 -0.000000 832 769.626078 836.69 903.753922 1.005637
=HYPERLINK("http://www.godatabase.org/cgi-bin/go.cgi?query=GO:0043436&auto_wild_cards=yes&view=query&action=query&search_constraint=terms"	GO:0043436_oxoacid_metabolic_process) 181 0 0.000000 -0.000000 832 769.626078 836.69 903.753922 1.005637
=HYPERLINK("http://www.godatabase.org/cgi-bin/go.cgi?query=GO:0055082&auto_wild_cards=yes&view=query&action=query&search_constraint=terms"	GO:0055082_cellular_chemical_homeostasis) 181 0 0.000000 -0.000000 832 769.626078 836.69 903.753922 1.005637
=HYPERLINK("http://www.godatabase.org/cgi-bin/go.cgi?query=GO:0000002&auto_wild_cards=yes&view=query&action=query&search_constraint=terms"	GO:0000002_mitochondrial_genome_maintenance) 9 0 0.000000 -0.000000 950 887.179692 952.74 1018.300308 1.002884
=HYPERLINK("http://www.godatabase.org/cgi-bin/go.cgi?query=GO:0000186&auto_wild_cards=yes&view=query&action=query&search_constraint=terms"	GO:0000186_activation_of_MAPKK_activity) 9 0 0.000000 -0.000000 950 887.179692 952.74 1018.300308 1.002884
=HYPERLINK("http://www.godatabase.org/cgi-bin/go.cgi?query=GO:0001539&auto_wild_cards=yes&view=query&action=query&search_constraint=terms"	GO:0001539_ciliary_or_flagellar_motility) 9 0 0.000000 -0.000000 950 887.179692 952.74 1018.300308 1.002884
=HYPERLINK("http://www.godatabase.org/cgi-bin/go.cgi?query=GO:0001542&auto_wild_cards=yes&view=query&action=query&search_constraint=terms"	GO:0001542_ovulation_from_ovarian_follicle) 9 0 0.000000 -0.000000 950 887.179692 952.74 1018.300308 1.002884
=HYPERLINK("http://www.godatabase.org/cgi-bin/go.cgi?query=GO:0001667&auto_wild_cards=yes&view=query&action=query&search_constraint=terms"	GO:0001667_ameboidal_cell_migration) 9 0 0.000000 -0.000000 950 887.179692 952.74 1018.300308 1.002884
=HYPERLINK("http://www.godatabase.org/cgi-bin/go.cgi?query=GO:0001676&auto_wild_cards=yes&view=query&action=query&search_constraint=terms"	GO:0001676_long-chain_fatty_acid_metabolic_process) 9 0 0.000000 -0.000000 950 887.179692 952.74 1018.300308 1.002884
=HYPERLINK("http://www.godatabase.org/cgi-bin/go.cgi?query=GO:0001935&auto_wild_cards=yes&view=query&action=query&search_constraint=terms"	GO:0001935_endothelial_cell_proliferation) 9 0 0.000000 -0.000000 950 887.179692 952.74 1018.300308 1.002884
=HYPERLINK("http://www.godatabase.org/cgi-bin/go.cgi?query=GO:0002021&auto_wild_cards=yes&view=query&action=query&search_constraint=terms"	GO:0002021_response_to_dietary_excess) 9 0 0.000000 -0.000000 950 887.179692 952.74 1018.300308 1.002884
=HYPERLINK("http://www.godatabase.org/cgi-bin/go.cgi?query=GO:0002028&auto_wild_cards=yes&view=query&action=query&search_constraint=terms"	GO:0002028_regulation_of_sodium_ion_transport) 9 0 0.000000 -0.000000 950 887.179692 952.74 1018.300308 1.002884
=HYPERLINK("http://www.godatabase.org/cgi-bin/go.cgi?query=GO:0002221&auto_wild_cards=yes&view=query&action=query&search_constraint=terms"	GO:0002221_pattern_recognition_receptor_signaling_pathway) 9 0 0.000000 -0.000000 950 887.179692 952.74 1018.300308 1.002884
=HYPERLINK("http://www.godatabase.org/cgi-bin/go.cgi?query=GO:0002292&auto_wild_cards=yes&view=query&action=query&search_constraint=terms"	GO:0002292_T_cell_differentiation_during_immune_response) 9 0 0.000000 -0.000000 950 887.179692 952.74 1018.300308 1.002884
=HYPERLINK("http://www.godatabase.org/cgi-bin/go.cgi?query=GO:0002293&auto_wild_cards=yes&view=query&action=query&search_constraint=terms"	GO:0002293_alpha-beta_T_cell_differentiation_during_immune_response) 9 0 0.000000 -0.000000 950 887.179692 952.74 1018.300308 1.002884
=HYPERLINK("http://www.godatabase.org/cgi-bin/go.cgi?query=GO:0002294&auto_wild_cards=yes&view=query&action=query&search_constraint=terms"	GO:0002294_CD4-positive__alpha-beta_T_cell_differentiation_during_immune_response) 9 0 0.000000 -0.000000 950 887.179692 952.74 1018.300308 1.002884
=HYPERLINK("http://www.godatabase.org/cgi-bin/go.cgi?query=GO:0002507&auto_wild_cards=yes&view=query&action=query&search_constraint=terms"	GO:0002507_tolerance_induction) 9 0 0.000000 -0.000000 950 887.179692 952.74 1018.300308 1.002884
=HYPERLINK("http://www.godatabase.org/cgi-bin/go.cgi?query=GO:0002886&auto_wild_cards=yes&view=query&action=query&search_constraint=terms"	GO:0002886_regulation_of_myeloid_leukocyte_mediated_immunity) 9 0 0.000000 -0.000000 950 887.179692 952.74 1018.300308 1.002884
=HYPERLINK("http://www.godatabase.org/cgi-bin/go.cgi?query=GO:0006007&auto_wild_cards=yes&view=query&action=query&search_constraint=terms"	GO:0006007_glucose_catabolic_process) 9 0 0.000000 -0.000000 950 887.179692 952.74 1018.300308 1.002884
=HYPERLINK("http://www.godatabase.org/cgi-bin/go.cgi?query=GO:0006182&auto_wild_cards=yes&view=query&action=query&search_constraint=terms"	GO:0006182_cGMP_biosynthetic_process) 9 0 0.000000 -0.000000 950 887.179692 952.74 1018.300308 1.002884
=HYPERLINK("http://www.godatabase.org/cgi-bin/go.cgi?query=GO:0006309&auto_wild_cards=yes&view=query&action=query&search_constraint=terms"	GO:0006309_DNA_fragmentation_involved_in_apoptosis) 9 0 0.000000 -0.000000 950 887.179692 952.74 1018.300308 1.002884
=HYPERLINK("http://www.godatabase.org/cgi-bin/go.cgi?query=GO:0006364&auto_wild_cards=yes&view=query&action=query&search_constraint=terms"	GO:0006364_rRNA_processing) 9 0 0.000000 -0.000000 950 887.179692 952.74 1018.300308 1.002884
=HYPERLINK("http://www.godatabase.org/cgi-bin/go.cgi?query=GO:0006476&auto_wild_cards=yes&view=query&action=query&search_constraint=terms"	GO:0006476_protein_amino_acid_deacetylation) 9 0 0.000000 -0.000000 950 887.179692 952.74 1018.300308 1.002884
=HYPERLINK("http://www.godatabase.org/cgi-bin/go.cgi?query=GO:0006595&auto_wild_cards=yes&view=query&action=query&search_constraint=terms"	GO:0006595_polyamine_metabolic_process) 9 0 0.000000 -0.000000 950 887.179692 952.74 1018.300308 1.002884
=HYPERLINK("http://www.godatabase.org/cgi-bin/go.cgi?query=GO:0006611&auto_wild_cards=yes&view=query&action=query&search_constraint=terms"	GO:0006611_protein_export_from_nucleus) 9 0 0.000000 -0.000000 950 887.179692 952.74 1018.300308 1.002884
=HYPERLINK("http://www.godatabase.org/cgi-bin/go.cgi?query=GO:0006910&auto_wild_cards=yes&view=query&action=query&search_constraint=terms"	GO:0006910_phagocytosis__recognition) 9 0 0.000000 -0.000000 950 887.179692 952.74 1018.300308 1.002884
=HYPERLINK("http://www.godatabase.org/cgi-bin/go.cgi?query=GO:0006911&auto_wild_cards=yes&view=query&action=query&search_constraint=terms"	GO:0006911_phagocytosis__engulfment) 9 0 0.000000 -0.000000 950 887.179692 952.74 1018.300308 1.002884
=HYPERLINK("http://www.godatabase.org/cgi-bin/go.cgi?query=GO:0007128&auto_wild_cards=yes&view=query&action=query&search_constraint=terms"	GO:0007128_meiotic_prophase_I) 9 0 0.000000 -0.000000 950 887.179692 952.74 1018.300308 1.002884
=HYPERLINK("http://www.godatabase.org/cgi-bin/go.cgi?query=GO:0007193&auto_wild_cards=yes&view=query&action=query&search_constraint=terms"	GO:0007193_inhibition_of_adenylate_cyclase_activity_by_G-protein_signaling) 9 0 0.000000 -0.000000 950 887.179692 952.74 1018.300308 1.002884
=HYPERLINK("http://www.godatabase.org/cgi-bin/go.cgi?query=GO:0007379&auto_wild_cards=yes&view=query&action=query&search_constraint=terms"	GO:0007379_segment_specification) 9 0 0.000000 -0.000000 950 887.179692 952.74 1018.300308 1.002884
=HYPERLINK("http://www.godatabase.org/cgi-bin/go.cgi?query=GO:0007617&auto_wild_cards=yes&view=query&action=query&search_constraint=terms"	GO:0007617_mating_behavior) 9 0 0.000000 -0.000000 950 887.179692 952.74 1018.300308 1.002884
=HYPERLINK("http://www.godatabase.org/cgi-bin/go.cgi?query=GO:0009451&auto_wild_cards=yes&view=query&action=query&search_constraint=terms"	GO:0009451_RNA_modification) 9 0 0.000000 -0.000000 950 887.179692 952.74 1018.300308 1.002884
=HYPERLINK("http://www.godatabase.org/cgi-bin/go.cgi?query=GO:0010165&auto_wild_cards=yes&view=query&action=query&search_constraint=terms"	GO:0010165_response_to_X-ray) 9 0 0.000000 -0.000000 950 887.179692 952.74 1018.300308 1.002884
=HYPERLINK("http://www.godatabase.org/cgi-bin/go.cgi?query=GO:0010675&auto_wild_cards=yes&view=query&action=query&search_constraint=terms"	GO:0010675_regulation_of_cellular_carbohydrate_metabolic_process) 9 0 0.000000 -0.000000 950 887.179692 952.74 1018.300308 1.002884
=HYPERLINK("http://www.godatabase.org/cgi-bin/go.cgi?query=GO:0014037&auto_wild_cards=yes&view=query&action=query&search_constraint=terms"	GO:0014037_Schwann_cell_differentiation) 9 0 0.000000 -0.000000 950 887.179692 952.74 1018.300308 1.002884
=HYPERLINK("http://www.godatabase.org/cgi-bin/go.cgi?query=GO:0014073&auto_wild_cards=yes&view=query&action=query&search_constraint=terms"	GO:0014073_response_to_tropane) 9 0 0.000000 -0.000000 950 887.179692 952.74 1018.300308 1.002884
=HYPERLINK("http://www.godatabase.org/cgi-bin/go.cgi?query=GO:0015695&auto_wild_cards=yes&view=query&action=query&search_constraint=terms"	GO:0015695_organic_cation_transport) 9 0 0.000000 -0.000000 950 887.179692 952.74 1018.300308 1.002884
=HYPERLINK("http://www.godatabase.org/cgi-bin/go.cgi?query=GO:0016072&auto_wild_cards=yes&view=query&action=query&search_constraint=terms"	GO:0016072_rRNA_metabolic_process) 9 0 0.000000 -0.000000 950 887.179692 952.74 1018.300308 1.002884
=HYPERLINK("http://www.godatabase.org/cgi-bin/go.cgi?query=GO:0016601&auto_wild_cards=yes&view=query&action=query&search_constraint=terms"	GO:0016601_Rac_protein_signal_transduction) 9 0 0.000000 -0.000000 950 887.179692 952.74 1018.300308 1.002884
=HYPERLINK("http://www.godatabase.org/cgi-bin/go.cgi?query=GO:0019320&auto_wild_cards=yes&view=query&action=query&search_constraint=terms"	GO:0019320_hexose_catabolic_process) 9 0 0.000000 -0.000000 950 887.179692 952.74 1018.300308 1.002884
=HYPERLINK("http://www.godatabase.org/cgi-bin/go.cgi?query=GO:0021544&auto_wild_cards=yes&view=query&action=query&search_constraint=terms"	GO:0021544_subpallium_development) 9 0 0.000000 -0.000000 950 887.179692 952.74 1018.300308 1.002884
=HYPERLINK("http://www.godatabase.org/cgi-bin/go.cgi?query=GO:0021936&auto_wild_cards=yes&view=query&action=query&search_constraint=terms"	GO:0021936_regulation_of_granule_cell_precursor_proliferation) 9 0 0.000000 -0.000000 950 887.179692 952.74 1018.300308 1.002884
=HYPERLINK("http://www.godatabase.org/cgi-bin/go.cgi?query=GO:0021940&auto_wild_cards=yes&view=query&action=query&search_constraint=terms"	GO:0021940_positive_regulation_of_granule_cell_precursor_proliferation) 9 0 0.000000 -0.000000 950 887.179692 952.74 1018.300308 1.002884
=HYPERLINK("http://www.godatabase.org/cgi-bin/go.cgi?query=GO:0030048&auto_wild_cards=yes&view=query&action=query&search_constraint=terms"	GO:0030048_actin_filament-based_movement) 9 0 0.000000 -0.000000 950 887.179692 952.74 1018.300308 1.002884
=HYPERLINK("http://www.godatabase.org/cgi-bin/go.cgi?query=GO:0030279&auto_wild_cards=yes&view=query&action=query&search_constraint=terms"	GO:0030279_negative_regulation_of_ossification) 9 0 0.000000 -0.000000 950 887.179692 952.74 1018.300308 1.002884
=HYPERLINK("http://www.godatabase.org/cgi-bin/go.cgi?query=GO:0030325&auto_wild_cards=yes&view=query&action=query&search_constraint=terms"	GO:0030325_adrenal_gland_development) 9 0 0.000000 -0.000000 950 887.179692 952.74 1018.300308 1.002884
=HYPERLINK("http://www.godatabase.org/cgi-bin/go.cgi?query=GO:0030728&auto_wild_cards=yes&view=query&action=query&search_constraint=terms"	GO:0030728_ovulation) 9 0 0.000000 -0.000000 950 887.179692 952.74 1018.300308 1.002884
=HYPERLINK("http://www.godatabase.org/cgi-bin/go.cgi?query=GO:0031023&auto_wild_cards=yes&view=query&action=query&search_constraint=terms"	GO:0031023_microtubule_organizing_center_organization) 9 0 0.000000 -0.000000 950 887.179692 952.74 1018.300308 1.002884
=HYPERLINK("http://www.godatabase.org/cgi-bin/go.cgi?query=GO:0032388&auto_wild_cards=yes&view=query&action=query&search_constraint=terms"	GO:0032388_positive_regulation_of_intracellular_transport) 9 0 0.000000 -0.000000 950 887.179692 952.74 1018.300308 1.002884
=HYPERLINK("http://www.godatabase.org/cgi-bin/go.cgi?query=GO:0032606&auto_wild_cards=yes&view=query&action=query&search_constraint=terms"	GO:0032606_type_I_interferon_production) 9 0 0.000000 -0.000000 950 887.179692 952.74 1018.300308 1.002884
=HYPERLINK("http://www.godatabase.org/cgi-bin/go.cgi?query=GO:0032814&auto_wild_cards=yes&view=query&action=query&search_constraint=terms"	GO:0032814_regulation_of_natural_killer_cell_activation) 9 0 0.000000 -0.000000 950 887.179692 952.74 1018.300308 1.002884
=HYPERLINK("http://www.godatabase.org/cgi-bin/go.cgi?query=GO:0032816&auto_wild_cards=yes&view=query&action=query&search_constraint=terms"	GO:0032816_positive_regulation_of_natural_killer_cell_activation) 9 0 0.000000 -0.000000 950 887.179692 952.74 1018.300308 1.002884
=HYPERLINK("http://www.godatabase.org/cgi-bin/go.cgi?query=GO:0032963&auto_wild_cards=yes&view=query&action=query&search_constraint=terms"	GO:0032963_collagen_metabolic_process) 9 0 0.000000 -0.000000 950 887.179692 952.74 1018.300308 1.002884
=HYPERLINK("http://www.godatabase.org/cgi-bin/go.cgi?query=GO:0033028&auto_wild_cards=yes&view=query&action=query&search_constraint=terms"	GO:0033028_myeloid_cell_apoptosis) 9 0 0.000000 -0.000000 950 887.179692 952.74 1018.300308 1.002884
=HYPERLINK("http://www.godatabase.org/cgi-bin/go.cgi?query=GO:0033143&auto_wild_cards=yes&view=query&action=query&search_constraint=terms"	GO:0033143_regulation_of_steroid_hormone_receptor_signaling_pathway) 9 0 0.000000 -0.000000 950 887.179692 952.74 1018.300308 1.002884
=HYPERLINK("http://www.godatabase.org/cgi-bin/go.cgi?query=GO:0033151&auto_wild_cards=yes&view=query&action=query&search_constraint=terms"	GO:0033151_V(D)J_recombination) 9 0 0.000000 -0.000000 950 887.179692 952.74 1018.300308 1.002884
=HYPERLINK("http://www.godatabase.org/cgi-bin/go.cgi?query=GO:0033344&auto_wild_cards=yes&view=query&action=query&search_constraint=terms"	GO:0033344_cholesterol_efflux) 9 0 0.000000 -0.000000 950 887.179692 952.74 1018.300308 1.002884
=HYPERLINK("http://www.godatabase.org/cgi-bin/go.cgi?query=GO:0035088&auto_wild_cards=yes&view=query&action=query&search_constraint=terms"	GO:0035088_establishment_or_maintenance_of_apical_basal_cell_polarity) 9 0 0.000000 -0.000000 950 887.179692 952.74 1018.300308 1.002884
=HYPERLINK("http://www.godatabase.org/cgi-bin/go.cgi?query=GO:0035162&auto_wild_cards=yes&view=query&action=query&search_constraint=terms"	GO:0035162_embryonic_hemopoiesis) 9 0 0.000000 -0.000000 950 887.179692 952.74 1018.300308 1.002884
=HYPERLINK("http://www.godatabase.org/cgi-bin/go.cgi?query=GO:0040020&auto_wild_cards=yes&view=query&action=query&search_constraint=terms"	GO:0040020_regulation_of_meiosis) 9 0 0.000000 -0.000000 950 887.179692 952.74 1018.300308 1.002884
=HYPERLINK("http://www.godatabase.org/cgi-bin/go.cgi?query=GO:0042058&auto_wild_cards=yes&view=query&action=query&search_constraint=terms"	GO:0042058_regulation_of_epidermal_growth_factor_receptor_signaling_pathway) 9 0 0.000000 -0.000000 950 887.179692 952.74 1018.300308 1.002884
=HYPERLINK("http://www.godatabase.org/cgi-bin/go.cgi?query=GO:0042093&auto_wild_cards=yes&view=query&action=query&search_constraint=terms"	GO:0042093_T-helper_cell_differentiation) 9 0 0.000000 -0.000000 950 887.179692 952.74 1018.300308 1.002884
=HYPERLINK("http://www.godatabase.org/cgi-bin/go.cgi?query=GO:0042220&auto_wild_cards=yes&view=query&action=query&search_constraint=terms"	GO:0042220_response_to_cocaine) 9 0 0.000000 -0.000000 950 887.179692 952.74 1018.300308 1.002884
=HYPERLINK("http://www.godatabase.org/cgi-bin/go.cgi?query=GO:0042402&auto_wild_cards=yes&view=query&action=query&search_constraint=terms"	GO:0042402_biogenic_amine_catabolic_process) 9 0 0.000000 -0.000000 950 887.179692 952.74 1018.300308 1.002884
=HYPERLINK("http://www.godatabase.org/cgi-bin/go.cgi?query=GO:0042509&auto_wild_cards=yes&view=query&action=query&search_constraint=terms"	GO:0042509_regulation_of_tyrosine_phosphorylation_of_STAT_protein) 9 0 0.000000 -0.000000 950 887.179692 952.74 1018.300308 1.002884
=HYPERLINK("http://www.godatabase.org/cgi-bin/go.cgi?query=GO:0042640&auto_wild_cards=yes&view=query&action=query&search_constraint=terms"	GO:0042640_anagen) 9 0 0.000000 -0.000000 950 887.179692 952.74 1018.300308 1.002884
=HYPERLINK("http://www.godatabase.org/cgi-bin/go.cgi?query=GO:0043242&auto_wild_cards=yes&view=query&action=query&search_constraint=terms"	GO:0043242_negative_regulation_of_protein_complex_disassembly) 9 0 0.000000 -0.000000 950 887.179692 952.74 1018.300308 1.002884
=HYPERLINK("http://www.godatabase.org/cgi-bin/go.cgi?query=GO:0043299&auto_wild_cards=yes&view=query&action=query&search_constraint=terms"	GO:0043299_leukocyte_degranulation) 9 0 0.000000 -0.000000 950 887.179692 952.74 1018.300308 1.002884
=HYPERLINK("http://www.godatabase.org/cgi-bin/go.cgi?query=GO:0043383&auto_wild_cards=yes&view=query&action=query&search_constraint=terms"	GO:0043383_negative_T_cell_selection) 9 0 0.000000 -0.000000 950 887.179692 952.74 1018.300308 1.002884
=HYPERLINK("http://www.godatabase.org/cgi-bin/go.cgi?query=GO:0043409&auto_wild_cards=yes&view=query&action=query&search_constraint=terms"	GO:0043409_negative_regulation_of_MAPKKK_cascade) 9 0 0.000000 -0.000000 950 887.179692 952.74 1018.300308 1.002884
=HYPERLINK("http://www.godatabase.org/cgi-bin/go.cgi?query=GO:0043433&auto_wild_cards=yes&view=query&action=query&search_constraint=terms"	GO:0043433_negative_regulation_of_transcription_factor_activity) 9 0 0.000000 -0.000000 950 887.179692 952.74 1018.300308 1.002884
=HYPERLINK("http://www.godatabase.org/cgi-bin/go.cgi?query=GO:0043603&auto_wild_cards=yes&view=query&action=query&search_constraint=terms"	GO:0043603_cellular_amide_metabolic_process) 9 0 0.000000 -0.000000 950 887.179692 952.74 1018.300308 1.002884
=HYPERLINK("http://www.godatabase.org/cgi-bin/go.cgi?query=GO:0045060&auto_wild_cards=yes&view=query&action=query&search_constraint=terms"	GO:0045060_negative_thymic_T_cell_selection) 9 0 0.000000 -0.000000 950 887.179692 952.74 1018.300308 1.002884
=HYPERLINK("http://www.godatabase.org/cgi-bin/go.cgi?query=GO:0045109&auto_wild_cards=yes&view=query&action=query&search_constraint=terms"	GO:0045109_intermediate_filament_organization) 9 0 0.000000 -0.000000 950 887.179692 952.74 1018.300308 1.002884
=HYPERLINK("http://www.godatabase.org/cgi-bin/go.cgi?query=GO:0045136&auto_wild_cards=yes&view=query&action=query&search_constraint=terms"	GO:0045136_development_of_secondary_sexual_characteristics) 9 0 0.000000 -0.000000 950 887.179692 952.74 1018.300308 1.002884
=HYPERLINK("http://www.godatabase.org/cgi-bin/go.cgi?query=GO:0045185&auto_wild_cards=yes&view=query&action=query&search_constraint=terms"	GO:0045185_maintenance_of_protein_location) 9 0 0.000000 -0.000000 950 887.179692 952.74 1018.300308 1.002884
=HYPERLINK("http://www.godatabase.org/cgi-bin/go.cgi?query=GO:0045214&auto_wild_cards=yes&view=query&action=query&search_constraint=terms"	GO:0045214_sarcomere_organization) 9 0 0.000000 -0.000000 950 887.179692 952.74 1018.300308 1.002884
=HYPERLINK("http://www.godatabase.org/cgi-bin/go.cgi?query=GO:0045428&auto_wild_cards=yes&view=query&action=query&search_constraint=terms"	GO:0045428_regulation_of_nitric_oxide_biosynthetic_process) 9 0 0.000000 -0.000000 950 887.179692 952.74 1018.300308 1.002884
=HYPERLINK("http://www.godatabase.org/cgi-bin/go.cgi?query=GO:0045620&auto_wild_cards=yes&view=query&action=query&search_constraint=terms"	GO:0045620_negative_regulation_of_lymphocyte_differentiation) 9 0 0.000000 -0.000000 950 887.179692 952.74 1018.300308 1.002884
=HYPERLINK("http://www.godatabase.org/cgi-bin/go.cgi?query=GO:0045646&auto_wild_cards=yes&view=query&action=query&search_constraint=terms"	GO:0045646_regulation_of_erythrocyte_differentiation) 9 0 0.000000 -0.000000 950 887.179692 952.74 1018.300308 1.002884
=HYPERLINK("http://www.godatabase.org/cgi-bin/go.cgi?query=GO:0045671&auto_wild_cards=yes&view=query&action=query&search_constraint=terms"	GO:0045671_negative_regulation_of_osteoclast_differentiation) 9 0 0.000000 -0.000000 950 887.179692 952.74 1018.300308 1.002884
=HYPERLINK("http://www.godatabase.org/cgi-bin/go.cgi?query=GO:0045766&auto_wild_cards=yes&view=query&action=query&search_constraint=terms"	GO:0045766_positive_regulation_of_angiogenesis) 9 0 0.000000 -0.000000 950 887.179692 952.74 1018.300308 1.002884
=HYPERLINK("http://www.godatabase.org/cgi-bin/go.cgi?query=GO:0045830&auto_wild_cards=yes&view=query&action=query&search_constraint=terms"	GO:0045830_positive_regulation_of_isotype_switching) 9 0 0.000000 -0.000000 950 887.179692 952.74 1018.300308 1.002884
=HYPERLINK("http://www.godatabase.org/cgi-bin/go.cgi?query=GO:0045884&auto_wild_cards=yes&view=query&action=query&search_constraint=terms"	GO:0045884_regulation_of_survival_gene_product_expression) 9 0 0.000000 -0.000000 950 887.179692 952.74 1018.300308 1.002884
=HYPERLINK("http://www.godatabase.org/cgi-bin/go.cgi?query=GO:0046006&auto_wild_cards=yes&view=query&action=query&search_constraint=terms"	GO:0046006_regulation_of_activated_T_cell_proliferation) 9 0 0.000000 -0.000000 950 887.179692 952.74 1018.300308 1.002884
=HYPERLINK("http://www.godatabase.org/cgi-bin/go.cgi?query=GO:0046324&auto_wild_cards=yes&view=query&action=query&search_constraint=terms"	GO:0046324_regulation_of_glucose_import) 9 0 0.000000 -0.000000 950 887.179692 952.74 1018.300308 1.002884
=HYPERLINK("http://www.godatabase.org/cgi-bin/go.cgi?query=GO:0046365&auto_wild_cards=yes&view=query&action=query&search_constraint=terms"	GO:0046365_monosaccharide_catabolic_process) 9 0 0.000000 -0.000000 950 887.179692 952.74 1018.300308 1.002884
=HYPERLINK("http://www.godatabase.org/cgi-bin/go.cgi?query=GO:0046636&auto_wild_cards=yes&view=query&action=query&search_constraint=terms"	GO:0046636_negative_regulation_of_alpha-beta_T_cell_activation) 9 0 0.000000 -0.000000 950 887.179692 952.74 1018.300308 1.002884
=HYPERLINK("http://www.godatabase.org/cgi-bin/go.cgi?query=GO:0046641&auto_wild_cards=yes&view=query&action=query&search_constraint=terms"	GO:0046641_positive_regulation_of_alpha-beta_T_cell_proliferation) 9 0 0.000000 -0.000000 950 887.179692 952.74 1018.300308 1.002884
=HYPERLINK("http://www.godatabase.org/cgi-bin/go.cgi?query=GO:0046888&auto_wild_cards=yes&view=query&action=query&search_constraint=terms"	GO:0046888_negative_regulation_of_hormone_secretion) 9 0 0.000000 -0.000000 950 887.179692 952.74 1018.300308 1.002884
=HYPERLINK("http://www.godatabase.org/cgi-bin/go.cgi?query=GO:0048070&auto_wild_cards=yes&view=query&action=query&search_constraint=terms"	GO:0048070_regulation_of_pigmentation_during_development) 9 0 0.000000 -0.000000 950 887.179692 952.74 1018.300308 1.002884
=HYPERLINK("http://www.godatabase.org/cgi-bin/go.cgi?query=GO:0048146&auto_wild_cards=yes&view=query&action=query&search_constraint=terms"	GO:0048146_positive_regulation_of_fibroblast_proliferation) 9 0 0.000000 -0.000000 950 887.179692 952.74 1018.300308 1.002884
=HYPERLINK("http://www.godatabase.org/cgi-bin/go.cgi?query=GO:0048284&auto_wild_cards=yes&view=query&action=query&search_constraint=terms"	GO:0048284_organelle_fusion) 9 0 0.000000 -0.000000 950 887.179692 952.74 1018.300308 1.002884
=HYPERLINK("http://www.godatabase.org/cgi-bin/go.cgi?query=GO:0048488&auto_wild_cards=yes&view=query&action=query&search_constraint=terms"	GO:0048488_synaptic_vesicle_endocytosis) 9 0 0.000000 -0.000000 950 887.179692 952.74 1018.300308 1.002884
=HYPERLINK("http://www.godatabase.org/cgi-bin/go.cgi?query=GO:0048569&auto_wild_cards=yes&view=query&action=query&search_constraint=terms"	GO:0048569_post-embryonic_organ_development) 9 0 0.000000 -0.000000 950 887.179692 952.74 1018.300308 1.002884
=HYPERLINK("http://www.godatabase.org/cgi-bin/go.cgi?query=GO:0048708&auto_wild_cards=yes&view=query&action=query&search_constraint=terms"	GO:0048708_astrocyte_differentiation) 9 0 0.000000 -0.000000 950 887.179692 952.74 1018.300308 1.002884
=HYPERLINK("http://www.godatabase.org/cgi-bin/go.cgi?query=GO:0050433&auto_wild_cards=yes&view=query&action=query&search_constraint=terms"	GO:0050433_regulation_of_catecholamine_secretion) 9 0 0.000000 -0.000000 950 887.179692 952.74 1018.300308 1.002884
=HYPERLINK("http://www.godatabase.org/cgi-bin/go.cgi?query=GO:0050856&auto_wild_cards=yes&view=query&action=query&search_constraint=terms"	GO:0050856_regulation_of_T_cell_receptor_signaling_pathway) 9 0 0.000000 -0.000000 950 887.179692 952.74 1018.300308 1.002884
=HYPERLINK("http://www.godatabase.org/cgi-bin/go.cgi?query=GO:0050884&auto_wild_cards=yes&view=query&action=query&search_constraint=terms"	GO:0050884_neuromuscular_process_controlling_posture) 9 0 0.000000 -0.000000 950 887.179692 952.74 1018.300308 1.002884
=HYPERLINK("http://www.godatabase.org/cgi-bin/go.cgi?query=GO:0050910&auto_wild_cards=yes&view=query&action=query&search_constraint=terms"	GO:0050910_detection_of_mechanical_stimulus_involved_in_sensory_perception_of_sound) 9 0 0.000000 -0.000000 950 887.179692 952.74 1018.300308 1.002884
=HYPERLINK("http://www.godatabase.org/cgi-bin/go.cgi?query=GO:0050918&auto_wild_cards=yes&view=query&action=query&search_constraint=terms"	GO:0050918_positive_chemotaxis) 9 0 0.000000 -0.000000 950 887.179692 952.74 1018.300308 1.002884
=HYPERLINK("http://www.godatabase.org/cgi-bin/go.cgi?query=GO:0051023&auto_wild_cards=yes&view=query&action=query&search_constraint=terms"	GO:0051023_regulation_of_immunoglobulin_secretion) 9 0 0.000000 -0.000000 950 887.179692 952.74 1018.300308 1.002884
=HYPERLINK("http://www.godatabase.org/cgi-bin/go.cgi?query=GO:0051297&auto_wild_cards=yes&view=query&action=query&search_constraint=terms"	GO:0051297_centrosome_organization) 9 0 0.000000 -0.000000 950 887.179692 952.74 1018.300308 1.002884
=HYPERLINK("http://www.godatabase.org/cgi-bin/go.cgi?query=GO:0051324&auto_wild_cards=yes&view=query&action=query&search_constraint=terms"	GO:0051324_prophase) 9 0 0.000000 -0.000000 950 887.179692 952.74 1018.300308 1.002884
=HYPERLINK("http://www.godatabase.org/cgi-bin/go.cgi?query=GO:0051607&auto_wild_cards=yes&view=query&action=query&search_constraint=terms"	GO:0051607_defense_response_to_virus) 9 0 0.000000 -0.000000 950 887.179692 952.74 1018.300308 1.002884
=HYPERLINK("http://www.godatabase.org/cgi-bin/go.cgi?query=GO:0051647&auto_wild_cards=yes&view=query&action=query&search_constraint=terms"	GO:0051647_nucleus_localization) 9 0 0.000000 -0.000000 950 887.179692 952.74 1018.300308 1.002884
=HYPERLINK("http://www.godatabase.org/cgi-bin/go.cgi?query=GO:0051896&auto_wild_cards=yes&view=query&action=query&search_constraint=terms"	GO:0051896_regulation_of_protein_kinase_B_signaling_cascade) 9 0 0.000000 -0.000000 950 887.179692 952.74 1018.300308 1.002884
=HYPERLINK("http://www.godatabase.org/cgi-bin/go.cgi?query=GO:0051932&auto_wild_cards=yes&view=query&action=query&search_constraint=terms"	GO:0051932_synaptic_transmission__GABAergic) 9 0 0.000000 -0.000000 950 887.179692 952.74 1018.300308 1.002884
=HYPERLINK("http://www.godatabase.org/cgi-bin/go.cgi?query=GO:0051963&auto_wild_cards=yes&view=query&action=query&search_constraint=terms"	GO:0051963_regulation_of_synaptogenesis) 9 0 0.000000 -0.000000 950 887.179692 952.74 1018.300308 1.002884
=HYPERLINK("http://www.godatabase.org/cgi-bin/go.cgi?query=GO:0055012&auto_wild_cards=yes&view=query&action=query&search_constraint=terms"	GO:0055012_ventricular_cardiac_muscle_cell_differentiation) 9 0 0.000000 -0.000000 950 887.179692 952.74 1018.300308 1.002884
=HYPERLINK("http://www.godatabase.org/cgi-bin/go.cgi?query=GO:0055013&auto_wild_cards=yes&view=query&action=query&search_constraint=terms"	GO:0055013_cardiac_muscle_cell_development) 9 0 0.000000 -0.000000 950 887.179692 952.74 1018.300308 1.002884
=HYPERLINK("http://www.godatabase.org/cgi-bin/go.cgi?query=GO:0060052&auto_wild_cards=yes&view=query&action=query&search_constraint=terms"	GO:0060052_neurofilament_cytoskeleton_organization) 9 0 0.000000 -0.000000 950 887.179692 952.74 1018.300308 1.002884
=HYPERLINK("http://www.godatabase.org/cgi-bin/go.cgi?query=GO:0060081&auto_wild_cards=yes&view=query&action=query&search_constraint=terms"	GO:0060081_membrane_hyperpolarization) 9 0 0.000000 -0.000000 950 887.179692 952.74 1018.300308 1.002884
=HYPERLINK("http://www.godatabase.org/cgi-bin/go.cgi?query=GO:0060119&auto_wild_cards=yes&view=query&action=query&search_constraint=terms"	GO:0060119_inner_ear_receptor_cell_development) 9 0 0.000000 -0.000000 950 887.179692 952.74 1018.300308 1.002884
=HYPERLINK("http://www.godatabase.org/cgi-bin/go.cgi?query=GO:0060122&auto_wild_cards=yes&view=query&action=query&search_constraint=terms"	GO:0060122_inner_ear_receptor_stereocilium_organization) 9 0 0.000000 -0.000000 950 887.179692 952.74 1018.300308 1.002884
=HYPERLINK("http://www.godatabase.org/cgi-bin/go.cgi?query=GO:0060325&auto_wild_cards=yes&view=query&action=query&search_constraint=terms"	GO:0060325_face_morphogenesis) 9 0 0.000000 -0.000000 950 887.179692 952.74 1018.300308 1.002884
=HYPERLINK("http://www.godatabase.org/cgi-bin/go.cgi?query=GO:0060513&auto_wild_cards=yes&view=query&action=query&search_constraint=terms"	GO:0060513_prostatic_bud_formation) 9 0 0.000000 -0.000000 950 887.179692 952.74 1018.300308 1.002884
=HYPERLINK("http://www.godatabase.org/cgi-bin/go.cgi?query=GO:0060602&auto_wild_cards=yes&view=query&action=query&search_constraint=terms"	GO:0060602_branch_elongation_of_an_epithelium) 9 0 0.000000 -0.000000 950 887.179692 952.74 1018.300308 1.002884
=HYPERLINK("http://www.godatabase.org/cgi-bin/go.cgi?query=GO:0060693&auto_wild_cards=yes&view=query&action=query&search_constraint=terms"	GO:0060693_regulation_of_branching_involved_in_salivary_gland_morphogenesis) 9 0 0.000000 -0.000000 950 887.179692 952.74 1018.300308 1.002884
=HYPERLINK("http://www.godatabase.org/cgi-bin/go.cgi?query=GO:0070306&auto_wild_cards=yes&view=query&action=query&search_constraint=terms"	GO:0070306_lens_fiber_cell_differentiation) 9 0 0.000000 -0.000000 950 887.179692 952.74 1018.300308 1.002884
=HYPERLINK("http://www.godatabase.org/cgi-bin/go.cgi?query=GO:0090048&auto_wild_cards=yes&view=query&action=query&search_constraint=terms"	GO:0090048_negative_regulation_of_transcription_regulator_activity) 9 0 0.000000 -0.000000 950 887.179692 952.74 1018.300308 1.002884
=HYPERLINK("http://www.godatabase.org/cgi-bin/go.cgi?query=GO:0002200&auto_wild_cards=yes&view=query&action=query&search_constraint=terms"	GO:0002200_somatic_diversification_of_immune_receptors) 34 0 0.000000 -0.000000 967 903.561568 968.46 1033.358432 1.001510
=HYPERLINK("http://www.godatabase.org/cgi-bin/go.cgi?query=GO:0002237&auto_wild_cards=yes&view=query&action=query&search_constraint=terms"	GO:0002237_response_to_molecule_of_bacterial_origin) 34 0 0.000000 -0.000000 967 903.561568 968.46 1033.358432 1.001510
=HYPERLINK("http://www.godatabase.org/cgi-bin/go.cgi?query=GO:0007269&auto_wild_cards=yes&view=query&action=query&search_constraint=terms"	GO:0007269_neurotransmitter_secretion) 34 0 0.000000 -0.000000 967 903.561568 968.46 1033.358432 1.001510
=HYPERLINK("http://www.godatabase.org/cgi-bin/go.cgi?query=GO:0007338&auto_wild_cards=yes&view=query&action=query&search_constraint=terms"	GO:0007338_single_fertilization) 34 0 0.000000 -0.000000 967 903.561568 968.46 1033.358432 1.001510
=HYPERLINK("http://www.godatabase.org/cgi-bin/go.cgi?query=GO:0007568&auto_wild_cards=yes&view=query&action=query&search_constraint=terms"	GO:0007568_aging) 34 0 0.000000 -0.000000 967 903.561568 968.46 1033.358432 1.001510
=HYPERLINK("http://www.godatabase.org/cgi-bin/go.cgi?query=GO:0010720&auto_wild_cards=yes&view=query&action=query&search_constraint=terms"	GO:0010720_positive_regulation_of_cell_development) 34 0 0.000000 -0.000000 967 903.561568 968.46 1033.358432 1.001510
=HYPERLINK("http://www.godatabase.org/cgi-bin/go.cgi?query=GO:0010721&auto_wild_cards=yes&view=query&action=query&search_constraint=terms"	GO:0010721_negative_regulation_of_cell_development) 34 0 0.000000 -0.000000 967 903.561568 968.46 1033.358432 1.001510
=HYPERLINK("http://www.godatabase.org/cgi-bin/go.cgi?query=GO:0016054&auto_wild_cards=yes&view=query&action=query&search_constraint=terms"	GO:0016054_organic_acid_catabolic_process) 34 0 0.000000 -0.000000 967 903.561568 968.46 1033.358432 1.001510
=HYPERLINK("http://www.godatabase.org/cgi-bin/go.cgi?query=GO:0019882&auto_wild_cards=yes&view=query&action=query&search_constraint=terms"	GO:0019882_antigen_processing_and_presentation) 34 0 0.000000 -0.000000 967 903.561568 968.46 1033.358432 1.001510
=HYPERLINK("http://www.godatabase.org/cgi-bin/go.cgi?query=GO:0030509&auto_wild_cards=yes&view=query&action=query&search_constraint=terms"	GO:0030509_BMP_signaling_pathway) 34 0 0.000000 -0.000000 967 903.561568 968.46 1033.358432 1.001510
=HYPERLINK("http://www.godatabase.org/cgi-bin/go.cgi?query=GO:0045927&auto_wild_cards=yes&view=query&action=query&search_constraint=terms"	GO:0045927_positive_regulation_of_growth) 34 0 0.000000 -0.000000 967 903.561568 968.46 1033.358432 1.001510
=HYPERLINK("http://www.godatabase.org/cgi-bin/go.cgi?query=GO:0046395&auto_wild_cards=yes&view=query&action=query&search_constraint=terms"	GO:0046395_carboxylic_acid_catabolic_process) 34 0 0.000000 -0.000000 967 903.561568 968.46 1033.358432 1.001510
=HYPERLINK("http://www.godatabase.org/cgi-bin/go.cgi?query=GO:0050730&auto_wild_cards=yes&view=query&action=query&search_constraint=terms"	GO:0050730_regulation_of_peptidyl-tyrosine_phosphorylation) 34 0 0.000000 -0.000000 967 903.561568 968.46 1033.358432 1.001510
=HYPERLINK("http://www.godatabase.org/cgi-bin/go.cgi?query=GO:0051047&auto_wild_cards=yes&view=query&action=query&search_constraint=terms"	GO:0051047_positive_regulation_of_secretion) 34 0 0.000000 -0.000000 967 903.561568 968.46 1033.358432 1.001510
=HYPERLINK("http://www.godatabase.org/cgi-bin/go.cgi?query=GO:0051052&auto_wild_cards=yes&view=query&action=query&search_constraint=terms"	GO:0051052_regulation_of_DNA_metabolic_process) 34 0 0.000000 -0.000000 967 903.561568 968.46 1033.358432 1.001510
=HYPERLINK("http://www.godatabase.org/cgi-bin/go.cgi?query=GO:0060443&auto_wild_cards=yes&view=query&action=query&search_constraint=terms"	GO:0060443_mammary_gland_morphogenesis) 34 0 0.000000 -0.000000 967 903.561568 968.46 1033.358432 1.001510
=HYPERLINK("http://www.godatabase.org/cgi-bin/go.cgi?query=GO:0060711&auto_wild_cards=yes&view=query&action=query&search_constraint=terms"	GO:0060711_labyrinthine_layer_development) 34 0 0.000000 -0.000000 967 903.561568 968.46 1033.358432 1.001510
=HYPERLINK("http://www.godatabase.org/cgi-bin/go.cgi?query=GO:0001708&auto_wild_cards=yes&view=query&action=query&search_constraint=terms"	GO:0001708_cell_fate_specification) 56 0 0.000000 -0.000000 974 912.244896 976.61 1040.975104 1.002680
=HYPERLINK("http://www.godatabase.org/cgi-bin/go.cgi?query=GO:0002683&auto_wild_cards=yes&view=query&action=query&search_constraint=terms"	GO:0002683_negative_regulation_of_immune_system_process) 56 0 0.000000 -0.000000 974 912.244896 976.61 1040.975104 1.002680
=HYPERLINK("http://www.godatabase.org/cgi-bin/go.cgi?query=GO:0006790&auto_wild_cards=yes&view=query&action=query&search_constraint=terms"	GO:0006790_sulfur_metabolic_process) 56 0 0.000000 -0.000000 974 912.244896 976.61 1040.975104 1.002680
=HYPERLINK("http://www.godatabase.org/cgi-bin/go.cgi?query=GO:0009187&auto_wild_cards=yes&view=query&action=query&search_constraint=terms"	GO:0009187_cyclic_nucleotide_metabolic_process) 56 0 0.000000 -0.000000 974 912.244896 976.61 1040.975104 1.002680
=HYPERLINK("http://www.godatabase.org/cgi-bin/go.cgi?query=GO:0046486&auto_wild_cards=yes&view=query&action=query&search_constraint=terms"	GO:0046486_glycerolipid_metabolic_process) 56 0 0.000000 -0.000000 974 912.244896 976.61 1040.975104 1.002680
=HYPERLINK("http://www.godatabase.org/cgi-bin/go.cgi?query=GO:0050678&auto_wild_cards=yes&view=query&action=query&search_constraint=terms"	GO:0050678_regulation_of_epithelial_cell_proliferation) 56 0 0.000000 -0.000000 974 912.244896 976.61 1040.975104 1.002680
=HYPERLINK("http://www.godatabase.org/cgi-bin/go.cgi?query=GO:0051321&auto_wild_cards=yes&view=query&action=query&search_constraint=terms"	GO:0051321_meiotic_cell_cycle) 56 0 0.000000 -0.000000 974 912.244896 976.61 1040.975104 1.002680
=HYPERLINK("http://www.godatabase.org/cgi-bin/go.cgi?query=GO:0007346&auto_wild_cards=yes&view=query&action=query&search_constraint=terms"	GO:0007346_regulation_of_mitotic_cell_cycle) 40 0 0.000000 -0.000000 984 924.181073 988.05 1051.918927 1.004116
=HYPERLINK("http://www.godatabase.org/cgi-bin/go.cgi?query=GO:0007599&auto_wild_cards=yes&view=query&action=query&search_constraint=terms"	GO:0007599_hemostasis) 40 0 0.000000 -0.000000 984 924.181073 988.05 1051.918927 1.004116
=HYPERLINK("http://www.godatabase.org/cgi-bin/go.cgi?query=GO:0014031&auto_wild_cards=yes&view=query&action=query&search_constraint=terms"	GO:0014031_mesenchymal_cell_development) 40 0 0.000000 -0.000000 984 924.181073 988.05 1051.918927 1.004116
=HYPERLINK("http://www.godatabase.org/cgi-bin/go.cgi?query=GO:0016071&auto_wild_cards=yes&view=query&action=query&search_constraint=terms"	GO:0016071_mRNA_metabolic_process) 40 0 0.000000 -0.000000 984 924.181073 988.05 1051.918927 1.004116
=HYPERLINK("http://www.godatabase.org/cgi-bin/go.cgi?query=GO:0016358&auto_wild_cards=yes&view=query&action=query&search_constraint=terms"	GO:0016358_dendrite_development) 40 0 0.000000 -0.000000 984 924.181073 988.05 1051.918927 1.004116
=HYPERLINK("http://www.godatabase.org/cgi-bin/go.cgi?query=GO:0017015&auto_wild_cards=yes&view=query&action=query&search_constraint=terms"	GO:0017015_regulation_of_transforming_growth_factor_beta_receptor_signaling_pathway) 40 0 0.000000 -0.000000 984 924.181073 988.05 1051.918927 1.004116
=HYPERLINK("http://www.godatabase.org/cgi-bin/go.cgi?query=GO:0019935&auto_wild_cards=yes&view=query&action=query&search_constraint=terms"	GO:0019935_cyclic-nucleotide-mediated_signaling) 40 0 0.000000 -0.000000 984 924.181073 988.05 1051.918927 1.004116
=HYPERLINK("http://www.godatabase.org/cgi-bin/go.cgi?query=GO:0035272&auto_wild_cards=yes&view=query&action=query&search_constraint=terms"	GO:0035272_exocrine_system_development) 40 0 0.000000 -0.000000 984 924.181073 988.05 1051.918927 1.004116
=HYPERLINK("http://www.godatabase.org/cgi-bin/go.cgi?query=GO:0046850&auto_wild_cards=yes&view=query&action=query&search_constraint=terms"	GO:0046850_regulation_of_bone_remodeling) 40 0 0.000000 -0.000000 984 924.181073 988.05 1051.918927 1.004116
=HYPERLINK("http://www.godatabase.org/cgi-bin/go.cgi?query=GO:0051129&auto_wild_cards=yes&view=query&action=query&search_constraint=terms"	GO:0051129_negative_regulation_of_cellular_component_organization) 40 0 0.000000 -0.000000 984 924.181073 988.05 1051.918927 1.004116
=HYPERLINK("http://www.godatabase.org/cgi-bin/go.cgi?query=GO:0000027&auto_wild_cards=yes&view=query&action=query&search_constraint=terms"	GO:0000027_ribosomal_large_subunit_assembly) 1 0
=HYPERLINK("http://www.godatabase.org/cgi-bin/go.cgi?query=GO:0000042&auto_wild_cards=yes&view=query&action=query&search_constraint=terms"	GO:0000042_protein_targeting_to_Golgi) 1 0
=HYPERLINK("http://www.godatabase.org/cgi-bin/go.cgi?query=GO:0000046&auto_wild_cards=yes&view=query&action=query&search_constraint=terms"	GO:0000046_autophagic_vacuole_fusion) 1 0
=HYPERLINK("http://www.godatabase.org/cgi-bin/go.cgi?query=GO:0000050&auto_wild_cards=yes&view=query&action=query&search_constraint=terms"	GO:0000050_urea_cycle) 1 0
=HYPERLINK("http://www.godatabase.org/cgi-bin/go.cgi?query=GO:0000054&auto_wild_cards=yes&view=query&action=query&search_constraint=terms"	GO:0000054_ribosome_export_from_nucleus) 1 0
=HYPERLINK("http://www.godatabase.org/cgi-bin/go.cgi?query=GO:0000055&auto_wild_cards=yes&view=query&action=query&search_constraint=terms"	GO:0000055_ribosomal_large_subunit_export_from_nucleus) 1 0
=HYPERLINK("http://www.godatabase.org/cgi-bin/go.cgi?query=GO:0000056&auto_wild_cards=yes&view=query&action=query&search_constraint=terms"	GO:0000056_ribosomal_small_subunit_export_from_nucleus) 1 0
=HYPERLINK("http://www.godatabase.org/cgi-bin/go.cgi?query=GO:0000072&auto_wild_cards=yes&view=query&action=query&search_constraint=terms"	GO:0000072_M_phase_specific_microtubule_process) 1 0
=HYPERLINK("http://www.godatabase.org/cgi-bin/go.cgi?query=GO:0000101&auto_wild_cards=yes&view=query&action=query&search_constraint=terms"	GO:0000101_sulfur_amino_acid_transport) 1 0
=HYPERLINK("http://www.godatabase.org/cgi-bin/go.cgi?query=GO:0000147&auto_wild_cards=yes&view=query&action=query&search_constraint=terms"	GO:0000147_actin_cortical_patch_assembly) 1 0
=HYPERLINK("http://www.godatabase.org/cgi-bin/go.cgi?query=GO:0000154&auto_wild_cards=yes&view=query&action=query&search_constraint=terms"	GO:0000154_rRNA_modification) 1 0
=HYPERLINK("http://www.godatabase.org/cgi-bin/go.cgi?query=GO:0000183&auto_wild_cards=yes&view=query&action=query&search_constraint=terms"	GO:0000183_chromatin_silencing_at_rDNA) 1 0
=HYPERLINK("http://www.godatabase.org/cgi-bin/go.cgi?query=GO:0000185&auto_wild_cards=yes&view=query&action=query&search_constraint=terms"	GO:0000185_activation_of_MAPKKK_activity) 1 0
=HYPERLINK("http://www.godatabase.org/cgi-bin/go.cgi?query=GO:0000238&auto_wild_cards=yes&view=query&action=query&search_constraint=terms"	GO:0000238_zygotene) 1 0
=HYPERLINK("http://www.godatabase.org/cgi-bin/go.cgi?query=GO:0000255&auto_wild_cards=yes&view=query&action=query&search_constraint=terms"	GO:0000255_allantoin_metabolic_process) 1 0
=HYPERLINK("http://www.godatabase.org/cgi-bin/go.cgi?query=GO:0000266&auto_wild_cards=yes&view=query&action=query&search_constraint=terms"	GO:0000266_mitochondrial_fission) 1 0
=HYPERLINK("http://www.godatabase.org/cgi-bin/go.cgi?query=GO:0000273&auto_wild_cards=yes&view=query&action=query&search_constraint=terms"	GO:0000273_lipoic_acid_metabolic_process) 1 0
=HYPERLINK("http://www.godatabase.org/cgi-bin/go.cgi?query=GO:0000301&auto_wild_cards=yes&view=query&action=query&search_constraint=terms"	GO:0000301_retrograde_transport__vesicle_recycling_within_Golgi) 1 0
=HYPERLINK("http://www.godatabase.org/cgi-bin/go.cgi?query=GO:0000394&auto_wild_cards=yes&view=query&action=query&search_constraint=terms"	GO:0000394_RNA_splicing__via_endonucleolytic_cleavage_and_ligation) 1 0
=HYPERLINK("http://www.godatabase.org/cgi-bin/go.cgi?query=GO:0000429&auto_wild_cards=yes&view=query&action=query&search_constraint=terms"	GO:0000429_regulation_of_transcription_from_RNA_polymerase_II_promoter_by_carbon_catabolites) 1 0
=HYPERLINK("http://www.godatabase.org/cgi-bin/go.cgi?query=GO:0000430&auto_wild_cards=yes&view=query&action=query&search_constraint=terms"	GO:0000430_regulation_of_transcription_from_RNA_polymerase_II_promoter_by_glucose) 1 0
=HYPERLINK("http://www.godatabase.org/cgi-bin/go.cgi?query=GO:0000432&auto_wild_cards=yes&view=query&action=query&search_constraint=terms"	GO:0000432_positive_regulation_of_transcription_from_RNA_polymerase_II_promoter_by_glucose) 1 0
=HYPERLINK("http://www.godatabase.org/cgi-bin/go.cgi?query=GO:0000436&auto_wild_cards=yes&view=query&action=query&search_constraint=terms"	GO:0000436_positive_regulation_of_transcription_from_RNA_polymerase_II_promoter_by_carbon_catabolites) 1 0
=HYPERLINK("http://www.godatabase.org/cgi-bin/go.cgi?query=GO:0000448&auto_wild_cards=yes&view=query&action=query&search_constraint=terms"	GO:0000448_cleavage_in_ITS2_between_5.8S_rRNA_and_LSU-rRNA_of_tricistronic_rRNA_transcript_(SSU-rRNA__5.8S_rRNA__LSU-rRNA)) 1 0
=HYPERLINK("http://www.godatabase.org/cgi-bin/go.cgi?query=GO:0000460&auto_wild_cards=yes&view=query&action=query&search_constraint=terms"	GO:0000460_maturation_of_5.8S_rRNA) 1 0
=HYPERLINK("http://www.godatabase.org/cgi-bin/go.cgi?query=GO:0000463&auto_wild_cards=yes&view=query&action=query&search_constraint=terms"	GO:0000463_maturation_of_LSU-rRNA_from_tricistronic_rRNA_transcript_(SSU-rRNA__5.8S_rRNA__LSU-rRNA)) 1 0
=HYPERLINK("http://www.godatabase.org/cgi-bin/go.cgi?query=GO:0000466&auto_wild_cards=yes&view=query&action=query&search_constraint=terms"	GO:0000466_maturation_of_5.8S_rRNA_from_tricistronic_rRNA_transcript_(SSU-rRNA__5.8S_rRNA__LSU-rRNA)) 1 0
=HYPERLINK("http://www.godatabase.org/cgi-bin/go.cgi?query=GO:0000469&auto_wild_cards=yes&view=query&action=query&search_constraint=terms"	GO:0000469_cleavages_during_rRNA_processing) 1 0
=HYPERLINK("http://www.godatabase.org/cgi-bin/go.cgi?query=GO:0000470&auto_wild_cards=yes&view=query&action=query&search_constraint=terms"	GO:0000470_maturation_of_LSU-rRNA) 1 0
=HYPERLINK("http://www.godatabase.org/cgi-bin/go.cgi?query=GO:0000478&auto_wild_cards=yes&view=query&action=query&search_constraint=terms"	GO:0000478_endonucleolytic_cleavages_during_rRNA_processing) 1 0
=HYPERLINK("http://www.godatabase.org/cgi-bin/go.cgi?query=GO:0000479&auto_wild_cards=yes&view=query&action=query&search_constraint=terms"	GO:0000479_endonucleolytic_cleavage_of_tricistronic_rRNA_transcript_(SSU-rRNA__5.8S_rRNA__LSU-rRNA)) 1 0
=HYPERLINK("http://www.godatabase.org/cgi-bin/go.cgi?query=GO:0000705&auto_wild_cards=yes&view=query&action=query&search_constraint=terms"	GO:0000705_achiasmate_meiosis_I) 1 0
=HYPERLINK("http://www.godatabase.org/cgi-bin/go.cgi?query=GO:0000966&auto_wild_cards=yes&view=query&action=query&search_constraint=terms"	GO:0000966_RNA_5'-end_processing) 1 0
=HYPERLINK("http://www.godatabase.org/cgi-bin/go.cgi?query=GO:0001300&auto_wild_cards=yes&view=query&action=query&search_constraint=terms"	GO:0001300_chronological_cell_aging) 1 0
=HYPERLINK("http://www.godatabase.org/cgi-bin/go.cgi?query=GO:0001547&auto_wild_cards=yes&view=query&action=query&search_constraint=terms"	GO:0001547_antral_ovarian_follicle_growth) 1 0
=HYPERLINK("http://www.godatabase.org/cgi-bin/go.cgi?query=GO:0001555&auto_wild_cards=yes&view=query&action=query&search_constraint=terms"	GO:0001555_oocyte_growth) 1 0
=HYPERLINK("http://www.godatabase.org/cgi-bin/go.cgi?query=GO:0001560&auto_wild_cards=yes&view=query&action=query&search_constraint=terms"	GO:0001560_regulation_of_cell_growth_by_extracellular_stimulus) 1 0
=HYPERLINK("http://www.godatabase.org/cgi-bin/go.cgi?query=GO:0001660&auto_wild_cards=yes&view=query&action=query&search_constraint=terms"	GO:0001660_fever) 1 0
=HYPERLINK("http://www.godatabase.org/cgi-bin/go.cgi?query=GO:0001696&auto_wild_cards=yes&view=query&action=query&search_constraint=terms"	GO:0001696_gastric_acid_secretion) 1 0
=HYPERLINK("http://www.godatabase.org/cgi-bin/go.cgi?query=GO:0001712&auto_wild_cards=yes&view=query&action=query&search_constraint=terms"	GO:0001712_ectodermal_cell_fate_commitment) 1 0
=HYPERLINK("http://www.godatabase.org/cgi-bin/go.cgi?query=GO:0001714&auto_wild_cards=yes&view=query&action=query&search_constraint=terms"	GO:0001714_endodermal_cell_fate_specification) 1 0
=HYPERLINK("http://www.godatabase.org/cgi-bin/go.cgi?query=GO:0001762&auto_wild_cards=yes&view=query&action=query&search_constraint=terms"	GO:0001762_beta-alanine_transport) 1 0
=HYPERLINK("http://www.godatabase.org/cgi-bin/go.cgi?query=GO:0001766&auto_wild_cards=yes&view=query&action=query&search_constraint=terms"	GO:0001766_membrane_raft_polarization) 1 0
=HYPERLINK("http://www.godatabase.org/cgi-bin/go.cgi?query=GO:0001811&auto_wild_cards=yes&view=query&action=query&search_constraint=terms"	GO:0001811_negative_regulation_of_type_I_hypersensitivity) 1 0
=HYPERLINK("http://www.godatabase.org/cgi-bin/go.cgi?query=GO:0001821&auto_wild_cards=yes&view=query&action=query&search_constraint=terms"	GO:0001821_histamine_secretion) 1 0
=HYPERLINK("http://www.godatabase.org/cgi-bin/go.cgi?query=GO:0001826&auto_wild_cards=yes&view=query&action=query&search_constraint=terms"	GO:0001826_inner_cell_mass_cell_differentiation) 1 0
=HYPERLINK("http://www.godatabase.org/cgi-bin/go.cgi?query=GO:0001830&auto_wild_cards=yes&view=query&action=query&search_constraint=terms"	GO:0001830_trophectodermal_cell_fate_commitment) 1 0
=HYPERLINK("http://www.godatabase.org/cgi-bin/go.cgi?query=GO:0001834&auto_wild_cards=yes&view=query&action=query&search_constraint=terms"	GO:0001834_trophectodermal_cell_proliferation) 1 0
=HYPERLINK("http://www.godatabase.org/cgi-bin/go.cgi?query=GO:0001867&auto_wild_cards=yes&view=query&action=query&search_constraint=terms"	GO:0001867_complement_activation__lectin_pathway) 1 0
=HYPERLINK("http://www.godatabase.org/cgi-bin/go.cgi?query=GO:0001880&auto_wild_cards=yes&view=query&action=query&search_constraint=terms"	GO:0001880_Mullerian_duct_regression) 1 0
=HYPERLINK("http://www.godatabase.org/cgi-bin/go.cgi?query=GO:0001887&auto_wild_cards=yes&view=query&action=query&search_constraint=terms"	GO:0001887_selenium_metabolic_process) 1 0
=HYPERLINK("http://www.godatabase.org/cgi-bin/go.cgi?query=GO:0001922&auto_wild_cards=yes&view=query&action=query&search_constraint=terms"	GO:0001922_B-1_B_cell_homeostasis) 1 0
=HYPERLINK("http://www.godatabase.org/cgi-bin/go.cgi?query=GO:0001923&auto_wild_cards=yes&view=query&action=query&search_constraint=terms"	GO:0001923_B-1_B_cell_differentiation) 1 0
=HYPERLINK("http://www.godatabase.org/cgi-bin/go.cgi?query=GO:0001941&auto_wild_cards=yes&view=query&action=query&search_constraint=terms"	GO:0001941_postsynaptic_membrane_organization) 1 0
=HYPERLINK("http://www.godatabase.org/cgi-bin/go.cgi?query=GO:0001946&auto_wild_cards=yes&view=query&action=query&search_constraint=terms"	GO:0001946_lymphangiogenesis) 1 0
=HYPERLINK("http://www.godatabase.org/cgi-bin/go.cgi?query=GO:0001956&auto_wild_cards=yes&view=query&action=query&search_constraint=terms"	GO:0001956_positive_regulation_of_neurotransmitter_secretion) 1 0
=HYPERLINK("http://www.godatabase.org/cgi-bin/go.cgi?query=GO:0001961&auto_wild_cards=yes&view=query&action=query&search_constraint=terms"	GO:0001961_positive_regulation_of_cytokine-mediated_signaling_pathway) 1 0
=HYPERLINK("http://www.godatabase.org/cgi-bin/go.cgi?query=GO:0001979&auto_wild_cards=yes&view=query&action=query&search_constraint=terms"	GO:0001979_regulation_of_systemic_arterial_blood_pressure_by_chemoreceptor_signaling) 1 0
=HYPERLINK("http://www.godatabase.org/cgi-bin/go.cgi?query=GO:0001980&auto_wild_cards=yes&view=query&action=query&search_constraint=terms"	GO:0001980_regulation_of_systemic_arterial_blood_pressure_by_ischemic_conditions) 1 0
=HYPERLINK("http://www.godatabase.org/cgi-bin/go.cgi?query=GO:0001984&auto_wild_cards=yes&view=query&action=query&search_constraint=terms"	GO:0001984_vasodilation_of_artery_during_baroreceptor_response_to_increased_systemic_arterial_blood_pressure) 1 0
=HYPERLINK("http://www.godatabase.org/cgi-bin/go.cgi?query=GO:0001985&auto_wild_cards=yes&view=query&action=query&search_constraint=terms"	GO:0001985_negative_regulation_of_heart_rate_in_baroreceptor_response_to_increased_systemic_arterial_blood_pressure) 1 0
=HYPERLINK("http://www.godatabase.org/cgi-bin/go.cgi?query=GO:0001987&auto_wild_cards=yes&view=query&action=query&search_constraint=terms"	GO:0001987_vasoconstriction_of_artery_involved_in_baroreceptor_response_to_lowering_of_systemic_arterial_blood_pressure) 1 0
=HYPERLINK("http://www.godatabase.org/cgi-bin/go.cgi?query=GO:0001988&auto_wild_cards=yes&view=query&action=query&search_constraint=terms"	GO:0001988_positive_regulation_of_heart_rate_in_baroreceptor_response_to_decreased_systemic_arterial_blood_pressure) 1 0
=HYPERLINK("http://www.godatabase.org/cgi-bin/go.cgi?query=GO:0001994&auto_wild_cards=yes&view=query&action=query&search_constraint=terms"	GO:0001994_norepinephrine-epinephrine_vasoconstriction_involved_in_regulation_of_systemic_arterial_blood_pressure) 1 0
=HYPERLINK("http://www.godatabase.org/cgi-bin/go.cgi?query=GO:0002001&auto_wild_cards=yes&view=query&action=query&search_constraint=terms"	GO:0002001_renin_secretion_into_blood_stream) 1 0
=HYPERLINK("http://www.godatabase.org/cgi-bin/go.cgi?query=GO:0002002&auto_wild_cards=yes&view=query&action=query&search_constraint=terms"	GO:0002002_regulation_of_angiotensin_levels_in_blood) 1 0
=HYPERLINK("http://www.godatabase.org/cgi-bin/go.cgi?query=GO:0002003&auto_wild_cards=yes&view=query&action=query&search_constraint=terms"	GO:0002003_angiotensin_maturation) 1 0
=HYPERLINK("http://www.godatabase.org/cgi-bin/go.cgi?query=GO:0002007&auto_wild_cards=yes&view=query&action=query&search_constraint=terms"	GO:0002007_detection_of_hypoxic_conditions_in_blood_by_chemoreceptor_signaling) 1 0
=HYPERLINK("http://www.godatabase.org/cgi-bin/go.cgi?query=GO:0002017&auto_wild_cards=yes&view=query&action=query&search_constraint=terms"	GO:0002017_regulation_of_blood_volume_by_renal_aldosterone) 1 0
=HYPERLINK("http://www.godatabase.org/cgi-bin/go.cgi?query=GO:0002023&auto_wild_cards=yes&view=query&action=query&search_constraint=terms"	GO:0002023_reduction_of_food_intake_in_response_to_dietary_excess) 1 0
=HYPERLINK("http://www.godatabase.org/cgi-bin/go.cgi?query=GO:0002031&auto_wild_cards=yes&view=query&action=query&search_constraint=terms"	GO:0002031_G-protein_coupled_receptor_internalization) 1 0
=HYPERLINK("http://www.godatabase.org/cgi-bin/go.cgi?query=GO:0002036&auto_wild_cards=yes&view=query&action=query&search_constraint=terms"	GO:0002036_regulation_of_L-glutamate_transport) 1 0
=HYPERLINK("http://www.godatabase.org/cgi-bin/go.cgi?query=GO:0002040&auto_wild_cards=yes&view=query&action=query&search_constraint=terms"	GO:0002040_sprouting_angiogenesis) 1 0
=HYPERLINK("http://www.godatabase.org/cgi-bin/go.cgi?query=GO:0002041&auto_wild_cards=yes&view=query&action=query&search_constraint=terms"	GO:0002041_intussusceptive_angiogenesis) 1 0
=HYPERLINK("http://www.godatabase.org/cgi-bin/go.cgi?query=GO:0002068&auto_wild_cards=yes&view=query&action=query&search_constraint=terms"	GO:0002068_glandular_epithelial_cell_development) 1 0
=HYPERLINK("http://www.godatabase.org/cgi-bin/go.cgi?query=GO:0002069&auto_wild_cards=yes&view=query&action=query&search_constraint=terms"	GO:0002069_columnar_cuboidal_epithelial_cell_maturation) 1 0
=HYPERLINK("http://www.godatabase.org/cgi-bin/go.cgi?query=GO:0002071&auto_wild_cards=yes&view=query&action=query&search_constraint=terms"	GO:0002071_glandular_epithelial_cell_maturation) 1 0
=HYPERLINK("http://www.godatabase.org/cgi-bin/go.cgi?query=GO:0002082&auto_wild_cards=yes&view=query&action=query&search_constraint=terms"	GO:0002082_regulation_of_oxidative_phosphorylation) 1 0
=HYPERLINK("http://www.godatabase.org/cgi-bin/go.cgi?query=GO:0002084&auto_wild_cards=yes&view=query&action=query&search_constraint=terms"	GO:0002084_protein_depalmitoylation) 1 0
=HYPERLINK("http://www.godatabase.org/cgi-bin/go.cgi?query=GO:0002085&auto_wild_cards=yes&view=query&action=query&search_constraint=terms"	GO:0002085_inhibition_of_neuroepithelial_cell_differentiation) 1 0
=HYPERLINK("http://www.godatabase.org/cgi-bin/go.cgi?query=GO:0002086&auto_wild_cards=yes&view=query&action=query&search_constraint=terms"	GO:0002086_diaphragm_contraction) 1 0
=HYPERLINK("http://www.godatabase.org/cgi-bin/go.cgi?query=GO:0002118&auto_wild_cards=yes&view=query&action=query&search_constraint=terms"	GO:0002118_aggressive_behavior) 1 0
=HYPERLINK("http://www.godatabase.org/cgi-bin/go.cgi?query=GO:0002121&auto_wild_cards=yes&view=query&action=query&search_constraint=terms"	GO:0002121_inter-male_aggressive_behavior) 1 0
=HYPERLINK("http://www.godatabase.org/cgi-bin/go.cgi?query=GO:0002124&auto_wild_cards=yes&view=query&action=query&search_constraint=terms"	GO:0002124_territorial_aggressive_behavior) 1 0
=HYPERLINK("http://www.godatabase.org/cgi-bin/go.cgi?query=GO:0002227&auto_wild_cards=yes&view=query&action=query&search_constraint=terms"	GO:0002227_innate_immune_response_in_mucosa) 1 0
=HYPERLINK("http://www.godatabase.org/cgi-bin/go.cgi?query=GO:0002232&auto_wild_cards=yes&view=query&action=query&search_constraint=terms"	GO:0002232_leukocyte_chemotaxis_during_inflammatory_response) 1 0
=HYPERLINK("http://www.godatabase.org/cgi-bin/go.cgi?query=GO:0002248&auto_wild_cards=yes&view=query&action=query&search_constraint=terms"	GO:0002248_connective_tissue_replacement_during_inflammatory_response) 1 0
=HYPERLINK("http://www.godatabase.org/cgi-bin/go.cgi?query=GO:0002282&auto_wild_cards=yes&view=query&action=query&search_constraint=terms"	GO:0002282_microglial_cell_activation_during_immune_response) 1 0
=HYPERLINK("http://www.godatabase.org/cgi-bin/go.cgi?query=GO:0002287&auto_wild_cards=yes&view=query&action=query&search_constraint=terms"	GO:0002287_alpha-beta_T_cell_activation_during_immune_response) 1 0
=HYPERLINK("http://www.godatabase.org/cgi-bin/go.cgi?query=GO:0002314&auto_wild_cards=yes&view=query&action=query&search_constraint=terms"	GO:0002314_germinal_center_B_cell_differentiation) 1 0
=HYPERLINK("http://www.godatabase.org/cgi-bin/go.cgi?query=GO:0002315&auto_wild_cards=yes&view=query&action=query&search_constraint=terms"	GO:0002315_marginal_zone_B_cell_differentiation) 1 0
=HYPERLINK("http://www.godatabase.org/cgi-bin/go.cgi?query=GO:0002316&auto_wild_cards=yes&view=query&action=query&search_constraint=terms"	GO:0002316_follicular_B_cell_differentiation) 1 0
=HYPERLINK("http://www.godatabase.org/cgi-bin/go.cgi?query=GO:0002317&auto_wild_cards=yes&view=query&action=query&search_constraint=terms"	GO:0002317_plasma_cell_differentiation) 1 0
=HYPERLINK("http://www.godatabase.org/cgi-bin/go.cgi?query=GO:0002349&auto_wild_cards=yes&view=query&action=query&search_constraint=terms"	GO:0002349_histamine_production_during_acute_inflammatory_response) 1 0
=HYPERLINK("http://www.godatabase.org/cgi-bin/go.cgi?query=GO:0002351&auto_wild_cards=yes&view=query&action=query&search_constraint=terms"	GO:0002351_serotonin_production_during_acute_inflammatory_response) 1 0
=HYPERLINK("http://www.godatabase.org/cgi-bin/go.cgi?query=GO:0002355&auto_wild_cards=yes&view=query&action=query&search_constraint=terms"	GO:0002355_detection_of_tumor_cell) 1 0
=HYPERLINK("http://www.godatabase.org/cgi-bin/go.cgi?query=GO:0002370&auto_wild_cards=yes&view=query&action=query&search_constraint=terms"	GO:0002370_natural_killer_cell_cytokine_production) 1 0
=HYPERLINK("http://www.godatabase.org/cgi-bin/go.cgi?query=GO:0002371&auto_wild_cards=yes&view=query&action=query&search_constraint=terms"	GO:0002371_dendritic_cell_cytokine_production) 1 0
=HYPERLINK("http://www.godatabase.org/cgi-bin/go.cgi?query=GO:0002380&auto_wild_cards=yes&view=query&action=query&search_constraint=terms"	GO:0002380_immunoglobulin_secretion_during_immune_response) 1 0
=HYPERLINK("http://www.godatabase.org/cgi-bin/go.cgi?query=GO:0002396&auto_wild_cards=yes&view=query&action=query&search_constraint=terms"	GO:0002396_MHC_protein_complex_assembly) 1 0
=HYPERLINK("http://www.godatabase.org/cgi-bin/go.cgi?query=GO:0002397&auto_wild_cards=yes&view=query&action=query&search_constraint=terms"	GO:0002397_MHC_class_I_protein_complex_assembly) 1 0
=HYPERLINK("http://www.godatabase.org/cgi-bin/go.cgi?query=GO:0002420&auto_wild_cards=yes&view=query&action=query&search_constraint=terms"	GO:0002420_natural_killer_cell_mediated_cytotoxicity_directed_against_tumor_cell_target) 1 0
=HYPERLINK("http://www.godatabase.org/cgi-bin/go.cgi?query=GO:0002423&auto_wild_cards=yes&view=query&action=query&search_constraint=terms"	GO:0002423_natural_killer_cell_mediated_immune_response_to_tumor_cell) 1 0
=HYPERLINK("http://www.godatabase.org/cgi-bin/go.cgi?query=GO:0002424&auto_wild_cards=yes&view=query&action=query&search_constraint=terms"	GO:0002424_T_cell_mediated_immune_response_to_tumor_cell) 1 0
=HYPERLINK("http://www.godatabase.org/cgi-bin/go.cgi?query=GO:0002426&auto_wild_cards=yes&view=query&action=query&search_constraint=terms"	GO:0002426_immunoglobulin_production_in_mucosal_tissue) 1 0
=HYPERLINK("http://www.godatabase.org/cgi-bin/go.cgi?query=GO:0002431&auto_wild_cards=yes&view=query&action=query&search_constraint=terms"	GO:0002431_Fc_receptor_mediated_stimulatory_signaling_pathway) 1 0
=HYPERLINK("http://www.godatabase.org/cgi-bin/go.cgi?query=GO:0002432&auto_wild_cards=yes&view=query&action=query&search_constraint=terms"	GO:0002432_granuloma_formation) 1 0
=HYPERLINK("http://www.godatabase.org/cgi-bin/go.cgi?query=GO:0002441&auto_wild_cards=yes&view=query&action=query&search_constraint=terms"	GO:0002441_histamine_secretion_during_acute_inflammatory_response) 1 0
=HYPERLINK("http://www.godatabase.org/cgi-bin/go.cgi?query=GO:0002442&auto_wild_cards=yes&view=query&action=query&search_constraint=terms"	GO:0002442_serotonin_secretion_during_acute_inflammatory_response) 1 0
=HYPERLINK("http://www.godatabase.org/cgi-bin/go.cgi?query=GO:0002457&auto_wild_cards=yes&view=query&action=query&search_constraint=terms"	GO:0002457_T_cell_antigen_processing_and_presentation) 1 0
=HYPERLINK("http://www.godatabase.org/cgi-bin/go.cgi?query=GO:0002458&auto_wild_cards=yes&view=query&action=query&search_constraint=terms"	GO:0002458_peripheral_T_cell_tolerance_induction) 1 0
=HYPERLINK("http://www.godatabase.org/cgi-bin/go.cgi?query=GO:0002461&auto_wild_cards=yes&view=query&action=query&search_constraint=terms"	GO:0002461_tolerance_induction_dependent_upon_immune_response) 1 0
=HYPERLINK("http://www.godatabase.org/cgi-bin/go.cgi?query=GO:0002465&auto_wild_cards=yes&view=query&action=query&search_constraint=terms"	GO:0002465_peripheral_tolerance_induction) 1 0
=HYPERLINK("http://www.godatabase.org/cgi-bin/go.cgi?query=GO:0002468&auto_wild_cards=yes&view=query&action=query&search_constraint=terms"	GO:0002468_dendritic_cell_antigen_processing_and_presentation) 1 0
=HYPERLINK("http://www.godatabase.org/cgi-bin/go.cgi?query=GO:0002476&auto_wild_cards=yes&view=query&action=query&search_constraint=terms"	GO:0002476_antigen_processing_and_presentation_of_endogenous_peptide_antigen_via_MHC_class_Ib) 1 0
=HYPERLINK("http://www.godatabase.org/cgi-bin/go.cgi?query=GO:0002479&auto_wild_cards=yes&view=query&action=query&search_constraint=terms"	GO:0002479_antigen_processing_and_presentation_of_exogenous_peptide_antigen_via_MHC_class_I__TAP-dependent) 1 0
=HYPERLINK("http://www.godatabase.org/cgi-bin/go.cgi?query=GO:0002483&auto_wild_cards=yes&view=query&action=query&search_constraint=terms"	GO:0002483_antigen_processing_and_presentation_of_endogenous_peptide_antigen) 1 0
=HYPERLINK("http://www.godatabase.org/cgi-bin/go.cgi?query=GO:0002501&auto_wild_cards=yes&view=query&action=query&search_constraint=terms"	GO:0002501_peptide_antigen_assembly_with_MHC_protein_complex) 1 0
=HYPERLINK("http://www.godatabase.org/cgi-bin/go.cgi?query=GO:0002502&auto_wild_cards=yes&view=query&action=query&search_constraint=terms"	GO:0002502_peptide_antigen_assembly_with_MHC_class_I_protein_complex) 1 0
=HYPERLINK("http://www.godatabase.org/cgi-bin/go.cgi?query=GO:0002508&auto_wild_cards=yes&view=query&action=query&search_constraint=terms"	GO:0002508_central_tolerance_induction) 1 0
=HYPERLINK("http://www.godatabase.org/cgi-bin/go.cgi?query=GO:0002510&auto_wild_cards=yes&view=query&action=query&search_constraint=terms"	GO:0002510_central_B_cell_tolerance_induction) 1 0
=HYPERLINK("http://www.godatabase.org/cgi-bin/go.cgi?query=GO:0002545&auto_wild_cards=yes&view=query&action=query&search_constraint=terms"	GO:0002545_chronic_inflammatory_response_to_non-antigenic_stimulus) 1 0
=HYPERLINK("http://www.godatabase.org/cgi-bin/go.cgi?query=GO:0002553&auto_wild_cards=yes&view=query&action=query&search_constraint=terms"	GO:0002553_histamine_secretion_by_mast_cell) 1 0
=HYPERLINK("http://www.godatabase.org/cgi-bin/go.cgi?query=GO:0002554&auto_wild_cards=yes&view=query&action=query&search_constraint=terms"	GO:0002554_serotonin_secretion_by_platelet) 1 0
=HYPERLINK("http://www.godatabase.org/cgi-bin/go.cgi?query=GO:0002572&auto_wild_cards=yes&view=query&action=query&search_constraint=terms"	GO:0002572_pro-T_cell_differentiation) 1 0
=HYPERLINK("http://www.godatabase.org/cgi-bin/go.cgi?query=GO:0002577&auto_wild_cards=yes&view=query&action=query&search_constraint=terms"	GO:0002577_regulation_of_antigen_processing_and_presentation) 1 0
=HYPERLINK("http://www.godatabase.org/cgi-bin/go.cgi?query=GO:0002579&auto_wild_cards=yes&view=query&action=query&search_constraint=terms"	GO:0002579_positive_regulation_of_antigen_processing_and_presentation) 1 0
=HYPERLINK("http://www.godatabase.org/cgi-bin/go.cgi?query=GO:0002604&auto_wild_cards=yes&view=query&action=query&search_constraint=terms"	GO:0002604_regulation_of_dendritic_cell_antigen_processing_and_presentation) 1 0
=HYPERLINK("http://www.godatabase.org/cgi-bin/go.cgi?query=GO:0002606&auto_wild_cards=yes&view=query&action=query&search_constraint=terms"	GO:0002606_positive_regulation_of_dendritic_cell_antigen_processing_and_presentation) 1 0
=HYPERLINK("http://www.godatabase.org/cgi-bin/go.cgi?query=GO:0002635&auto_wild_cards=yes&view=query&action=query&search_constraint=terms"	GO:0002635_negative_regulation_of_germinal_center_formation) 1 0
=HYPERLINK("http://www.godatabase.org/cgi-bin/go.cgi?query=GO:0002646&auto_wild_cards=yes&view=query&action=query&search_constraint=terms"	GO:0002646_regulation_of_central_tolerance_induction) 1 0
=HYPERLINK("http://www.godatabase.org/cgi-bin/go.cgi?query=GO:0002648&auto_wild_cards=yes&view=query&action=query&search_constraint=terms"	GO:0002648_positive_regulation_of_central_tolerance_induction) 1 0
=HYPERLINK("http://www.godatabase.org/cgi-bin/go.cgi?query=GO:0002649&auto_wild_cards=yes&view=query&action=query&search_constraint=terms"	GO:0002649_regulation_of_tolerance_induction_to_self_antigen) 1 0
=HYPERLINK("http://www.godatabase.org/cgi-bin/go.cgi?query=GO:0002651&auto_wild_cards=yes&view=query&action=query&search_constraint=terms"	GO:0002651_positive_regulation_of_tolerance_induction_to_self_antigen) 1 0
=HYPERLINK("http://www.godatabase.org/cgi-bin/go.cgi?query=GO:0002652&auto_wild_cards=yes&view=query&action=query&search_constraint=terms"	GO:0002652_regulation_of_tolerance_induction_dependent_upon_immune_response) 1 0
=HYPERLINK("http://www.godatabase.org/cgi-bin/go.cgi?query=GO:0002654&auto_wild_cards=yes&view=query&action=query&search_constraint=terms"	GO:0002654_positive_regulation_of_tolerance_induction_dependent_upon_immune_response) 1 0
=HYPERLINK("http://www.godatabase.org/cgi-bin/go.cgi?query=GO:0002658&auto_wild_cards=yes&view=query&action=query&search_constraint=terms"	GO:0002658_regulation_of_peripheral_tolerance_induction) 1 0
=HYPERLINK("http://www.godatabase.org/cgi-bin/go.cgi?query=GO:0002660&auto_wild_cards=yes&view=query&action=query&search_constraint=terms"	GO:0002660_positive_regulation_of_peripheral_tolerance_induction) 1 0
=HYPERLINK("http://www.godatabase.org/cgi-bin/go.cgi?query=GO:0002677&auto_wild_cards=yes&view=query&action=query&search_constraint=terms"	GO:0002677_negative_regulation_of_chronic_inflammatory_response) 1 0
=HYPERLINK("http://www.godatabase.org/cgi-bin/go.cgi?query=GO:0002678&auto_wild_cards=yes&view=query&action=query&search_constraint=terms"	GO:0002678_positive_regulation_of_chronic_inflammatory_response) 1 0
=HYPERLINK("http://www.godatabase.org/cgi-bin/go.cgi?query=GO:0002701&auto_wild_cards=yes&view=query&action=query&search_constraint=terms"	GO:0002701_negative_regulation_of_production_of_molecular_mediator_of_immune_response) 1 0
=HYPERLINK("http://www.godatabase.org/cgi-bin/go.cgi?query=GO:0002719&auto_wild_cards=yes&view=query&action=query&search_constraint=terms"	GO:0002719_negative_regulation_of_cytokine_production_during_immune_response) 1 0
=HYPERLINK("http://www.godatabase.org/cgi-bin/go.cgi?query=GO:0002724&auto_wild_cards=yes&view=query&action=query&search_constraint=terms"	GO:0002724_regulation_of_T_cell_cytokine_production) 1 0
=HYPERLINK("http://www.godatabase.org/cgi-bin/go.cgi?query=GO:0002727&auto_wild_cards=yes&view=query&action=query&search_constraint=terms"	GO:0002727_regulation_of_natural_killer_cell_cytokine_production) 1 0
=HYPERLINK("http://www.godatabase.org/cgi-bin/go.cgi?query=GO:0002729&auto_wild_cards=yes&view=query&action=query&search_constraint=terms"	GO:0002729_positive_regulation_of_natural_killer_cell_cytokine_production) 1 0
=HYPERLINK("http://www.godatabase.org/cgi-bin/go.cgi?query=GO:0002730&auto_wild_cards=yes&view=query&action=query&search_constraint=terms"	GO:0002730_regulation_of_dendritic_cell_cytokine_production) 1 0
=HYPERLINK("http://www.godatabase.org/cgi-bin/go.cgi?query=GO:0002756&auto_wild_cards=yes&view=query&action=query&search_constraint=terms"	GO:0002756_MyD88-independent_toll-like_receptor_signaling_pathway) 1 0
=HYPERLINK("http://www.godatabase.org/cgi-bin/go.cgi?query=GO:0002767&auto_wild_cards=yes&view=query&action=query&search_constraint=terms"	GO:0002767_immune_response-inhibiting_cell_surface_receptor_signaling_pathway) 1 0
=HYPERLINK("http://www.godatabase.org/cgi-bin/go.cgi?query=GO:0002769&auto_wild_cards=yes&view=query&action=query&search_constraint=terms"	GO:0002769_natural_killer_cell_inhibitory_signaling_pathway) 1 0
=HYPERLINK("http://www.godatabase.org/cgi-bin/go.cgi?query=GO:0002840&auto_wild_cards=yes&view=query&action=query&search_constraint=terms"	GO:0002840_regulation_of_T_cell_mediated_immune_response_to_tumor_cell) 1 0
=HYPERLINK("http://www.godatabase.org/cgi-bin/go.cgi?query=GO:0002842&auto_wild_cards=yes&view=query&action=query&search_constraint=terms"	GO:0002842_positive_regulation_of_T_cell_mediated_immune_response_to_tumor_cell) 1 0
=HYPERLINK("http://www.godatabase.org/cgi-bin/go.cgi?query=GO:0002849&auto_wild_cards=yes&view=query&action=query&search_constraint=terms"	GO:0002849_regulation_of_peripheral_T_cell_tolerance_induction) 1 0
=HYPERLINK("http://www.godatabase.org/cgi-bin/go.cgi?query=GO:0002851&auto_wild_cards=yes&view=query&action=query&search_constraint=terms"	GO:0002851_positive_regulation_of_peripheral_T_cell_tolerance_induction) 1 0
=HYPERLINK("http://www.godatabase.org/cgi-bin/go.cgi?query=GO:0002855&auto_wild_cards=yes&view=query&action=query&search_constraint=terms"	GO:0002855_regulation_of_natural_killer_cell_mediated_immune_response_to_tumor_cell) 1 0
=HYPERLINK("http://www.godatabase.org/cgi-bin/go.cgi?query=GO:0002857&auto_wild_cards=yes&view=query&action=query&search_constraint=terms"	GO:0002857_positive_regulation_of_natural_killer_cell_mediated_immune_response_to_tumor_cell) 1 0
=HYPERLINK("http://www.godatabase.org/cgi-bin/go.cgi?query=GO:0002858&auto_wild_cards=yes&view=query&action=query&search_constraint=terms"	GO:0002858_regulation_of_natural_killer_cell_mediated_cytotoxicity_directed_against_tumor_cell_target) 1 0
=HYPERLINK("http://www.godatabase.org/cgi-bin/go.cgi?query=GO:0002860&auto_wild_cards=yes&view=query&action=query&search_constraint=terms"	GO:0002860_positive_regulation_of_natural_killer_cell_mediated_cytotoxicity_directed_against_tumor_cell_target) 1 0
=HYPERLINK("http://www.godatabase.org/cgi-bin/go.cgi?query=GO:0002880&auto_wild_cards=yes&view=query&action=query&search_constraint=terms"	GO:0002880_regulation_of_chronic_inflammatory_response_to_non-antigenic_stimulus) 1 0
=HYPERLINK("http://www.godatabase.org/cgi-bin/go.cgi?query=GO:0002882&auto_wild_cards=yes&view=query&action=query&search_constraint=terms"	GO:0002882_positive_regulation_of_chronic_inflammatory_response_to_non-antigenic_stimulus) 1 0
=HYPERLINK("http://www.godatabase.org/cgi-bin/go.cgi?query=GO:0002895&auto_wild_cards=yes&view=query&action=query&search_constraint=terms"	GO:0002895_regulation_of_central_B_cell_tolerance_induction) 1 0
=HYPERLINK("http://www.godatabase.org/cgi-bin/go.cgi?query=GO:0002897&auto_wild_cards=yes&view=query&action=query&search_constraint=terms"	GO:0002897_positive_regulation_of_central_B_cell_tolerance_induction) 1 0
=HYPERLINK("http://www.godatabase.org/cgi-bin/go.cgi?query=GO:0002901&auto_wild_cards=yes&view=query&action=query&search_constraint=terms"	GO:0002901_mature_B_cell_apoptosis) 1 0
=HYPERLINK("http://www.godatabase.org/cgi-bin/go.cgi?query=GO:0002903&auto_wild_cards=yes&view=query&action=query&search_constraint=terms"	GO:0002903_negative_regulation_of_B_cell_apoptosis) 1 0
=HYPERLINK("http://www.godatabase.org/cgi-bin/go.cgi?query=GO:0002905&auto_wild_cards=yes&view=query&action=query&search_constraint=terms"	GO:0002905_regulation_of_mature_B_cell_apoptosis) 1 0
=HYPERLINK("http://www.godatabase.org/cgi-bin/go.cgi?query=GO:0002906&auto_wild_cards=yes&view=query&action=query&search_constraint=terms"	GO:0002906_negative_regulation_of_mature_B_cell_apoptosis) 1 0
=HYPERLINK("http://www.godatabase.org/cgi-bin/go.cgi?query=GO:0003011&auto_wild_cards=yes&view=query&action=query&search_constraint=terms"	GO:0003011_involuntary_skeletal_muscle_contraction) 1 0
=HYPERLINK("http://www.godatabase.org/cgi-bin/go.cgi?query=GO:0003027&auto_wild_cards=yes&view=query&action=query&search_constraint=terms"	GO:0003027_regulation_of_systemic_arterial_blood_pressure_by_carotid_body_chemoreceptor_signaling) 1 0
=HYPERLINK("http://www.godatabase.org/cgi-bin/go.cgi?query=GO:0003029&auto_wild_cards=yes&view=query&action=query&search_constraint=terms"	GO:0003029_detection_of_hypoxic_conditions_in_blood_by_carotid_body_chemoreceptor_signaling) 1 0
=HYPERLINK("http://www.godatabase.org/cgi-bin/go.cgi?query=GO:0003032&auto_wild_cards=yes&view=query&action=query&search_constraint=terms"	GO:0003032_detection_of_oxygen) 1 0
=HYPERLINK("http://www.godatabase.org/cgi-bin/go.cgi?query=GO:0003056&auto_wild_cards=yes&view=query&action=query&search_constraint=terms"	GO:0003056_regulation_of_vascular_smooth_muscle_contraction) 1 0
=HYPERLINK("http://www.godatabase.org/cgi-bin/go.cgi?query=GO:0003062&auto_wild_cards=yes&view=query&action=query&search_constraint=terms"	GO:0003062_regulation_of_heart_rate_by_chemical_signal) 1 0
=HYPERLINK("http://www.godatabase.org/cgi-bin/go.cgi?query=GO:0003065&auto_wild_cards=yes&view=query&action=query&search_constraint=terms"	GO:0003065_positive_regulation_of_heart_rate_by_epinephrine) 1 0
=HYPERLINK("http://www.godatabase.org/cgi-bin/go.cgi?query=GO:0003068&auto_wild_cards=yes&view=query&action=query&search_constraint=terms"	GO:0003068_regulation_of_systemic_arterial_blood_pressure_by_acetylcholine) 1 0
=HYPERLINK("http://www.godatabase.org/cgi-bin/go.cgi?query=GO:0003069&auto_wild_cards=yes&view=query&action=query&search_constraint=terms"	GO:0003069_vasodilation_by_acetylcholine_involved_in_regulation_of_systemic_arterial_blood_pressure) 1 0
=HYPERLINK("http://www.godatabase.org/cgi-bin/go.cgi?query=GO:0003070&auto_wild_cards=yes&view=query&action=query&search_constraint=terms"	GO:0003070_regulation_of_systemic_arterial_blood_pressure_by_neurotransmitter) 1 0
=HYPERLINK("http://www.godatabase.org/cgi-bin/go.cgi?query=GO:0003097&auto_wild_cards=yes&view=query&action=query&search_constraint=terms"	GO:0003097_renal_water_transport) 1 0
=HYPERLINK("http://www.godatabase.org/cgi-bin/go.cgi?query=GO:0005979&auto_wild_cards=yes&view=query&action=query&search_constraint=terms"	GO:0005979_regulation_of_glycogen_biosynthetic_process) 1 0
=HYPERLINK("http://www.godatabase.org/cgi-bin/go.cgi?query=GO:0005984&auto_wild_cards=yes&view=query&action=query&search_constraint=terms"	GO:0005984_disaccharide_metabolic_process) 1 0
=HYPERLINK("http://www.godatabase.org/cgi-bin/go.cgi?query=GO:0005988&auto_wild_cards=yes&view=query&action=query&search_constraint=terms"	GO:0005988_lactose_metabolic_process) 1 0
=HYPERLINK("http://www.godatabase.org/cgi-bin/go.cgi?query=GO:0005989&auto_wild_cards=yes&view=query&action=query&search_constraint=terms"	GO:0005989_lactose_biosynthetic_process) 1 0
=HYPERLINK("http://www.godatabase.org/cgi-bin/go.cgi?query=GO:0005997&auto_wild_cards=yes&view=query&action=query&search_constraint=terms"	GO:0005997_xylulose_metabolic_process) 1 0
=HYPERLINK("http://www.godatabase.org/cgi-bin/go.cgi?query=GO:0006000&auto_wild_cards=yes&view=query&action=query&search_constraint=terms"	GO:0006000_fructose_metabolic_process) 1 0
=HYPERLINK("http://www.godatabase.org/cgi-bin/go.cgi?query=GO:0006002&auto_wild_cards=yes&view=query&action=query&search_constraint=terms"	GO:0006002_fructose_6-phosphate_metabolic_process) 1 0
=HYPERLINK("http://www.godatabase.org/cgi-bin/go.cgi?query=GO:0006004&auto_wild_cards=yes&view=query&action=query&search_constraint=terms"	GO:0006004_fucose_metabolic_process) 1 0
=HYPERLINK("http://www.godatabase.org/cgi-bin/go.cgi?query=GO:0006013&auto_wild_cards=yes&view=query&action=query&search_constraint=terms"	GO:0006013_mannose_metabolic_process) 1 0
=HYPERLINK("http://www.godatabase.org/cgi-bin/go.cgi?query=GO:0006060&auto_wild_cards=yes&view=query&action=query&search_constraint=terms"	GO:0006060_sorbitol_metabolic_process) 1 0
=HYPERLINK("http://www.godatabase.org/cgi-bin/go.cgi?query=GO:0006064&auto_wild_cards=yes&view=query&action=query&search_constraint=terms"	GO:0006064_glucuronate_catabolic_process) 1 0
=HYPERLINK("http://www.godatabase.org/cgi-bin/go.cgi?query=GO:0006086&auto_wild_cards=yes&view=query&action=query&search_constraint=terms"	GO:0006086_acetyl-CoA_biosynthetic_process_from_pyruvate) 1 0
=HYPERLINK("http://www.godatabase.org/cgi-bin/go.cgi?query=GO:0006098&auto_wild_cards=yes&view=query&action=query&search_constraint=terms"	GO:0006098_pentose-phosphate_shunt) 1 0
=HYPERLINK("http://www.godatabase.org/cgi-bin/go.cgi?query=GO:0006101&auto_wild_cards=yes&view=query&action=query&search_constraint=terms"	GO:0006101_citrate_metabolic_process) 1 0
=HYPERLINK("http://www.godatabase.org/cgi-bin/go.cgi?query=GO:0006104&auto_wild_cards=yes&view=query&action=query&search_constraint=terms"	GO:0006104_succinyl-CoA_metabolic_process) 1 0
=HYPERLINK("http://www.godatabase.org/cgi-bin/go.cgi?query=GO:0006116&auto_wild_cards=yes&view=query&action=query&search_constraint=terms"	GO:0006116_NADH_oxidation) 1 0
=HYPERLINK("http://www.godatabase.org/cgi-bin/go.cgi?query=GO:0006120&auto_wild_cards=yes&view=query&action=query&search_constraint=terms"	GO:0006120_mitochondrial_electron_transport__NADH_to_ubiquinone) 1 0
=HYPERLINK("http://www.godatabase.org/cgi-bin/go.cgi?query=GO:0006154&auto_wild_cards=yes&view=query&action=query&search_constraint=terms"	GO:0006154_adenosine_catabolic_process) 1 0
=HYPERLINK("http://www.godatabase.org/cgi-bin/go.cgi?query=GO:0006157&auto_wild_cards=yes&view=query&action=query&search_constraint=terms"	GO:0006157_deoxyadenosine_catabolic_process) 1 0
=HYPERLINK("http://www.godatabase.org/cgi-bin/go.cgi?query=GO:0006167&auto_wild_cards=yes&view=query&action=query&search_constraint=terms"	GO:0006167_AMP_biosynthetic_process) 1 0
=HYPERLINK("http://www.godatabase.org/cgi-bin/go.cgi?query=GO:0006175&auto_wild_cards=yes&view=query&action=query&search_constraint=terms"	GO:0006175_dATP_biosynthetic_process) 1 0
=HYPERLINK("http://www.godatabase.org/cgi-bin/go.cgi?query=GO:0006178&auto_wild_cards=yes&view=query&action=query&search_constraint=terms"	GO:0006178_guanine_salvage) 1 0
=HYPERLINK("http://www.godatabase.org/cgi-bin/go.cgi?query=GO:0006196&auto_wild_cards=yes&view=query&action=query&search_constraint=terms"	GO:0006196_AMP_catabolic_process) 1 0
=HYPERLINK("http://www.godatabase.org/cgi-bin/go.cgi?query=GO:0006203&auto_wild_cards=yes&view=query&action=query&search_constraint=terms"	GO:0006203_dGTP_catabolic_process) 1 0
=HYPERLINK("http://www.godatabase.org/cgi-bin/go.cgi?query=GO:0006208&auto_wild_cards=yes&view=query&action=query&search_constraint=terms"	GO:0006208_pyrimidine_base_catabolic_process) 1 0
=HYPERLINK("http://www.godatabase.org/cgi-bin/go.cgi?query=GO:0006221&auto_wild_cards=yes&view=query&action=query&search_constraint=terms"	GO:0006221_pyrimidine_nucleotide_biosynthetic_process) 1 0
=HYPERLINK("http://www.godatabase.org/cgi-bin/go.cgi?query=GO:0006235&auto_wild_cards=yes&view=query&action=query&search_constraint=terms"	GO:0006235_dTTP_biosynthetic_process) 1 0
=HYPERLINK("http://www.godatabase.org/cgi-bin/go.cgi?query=GO:0006244&auto_wild_cards=yes&view=query&action=query&search_constraint=terms"	GO:0006244_pyrimidine_nucleotide_catabolic_process) 1 0
=HYPERLINK("http://www.godatabase.org/cgi-bin/go.cgi?query=GO:0006269&auto_wild_cards=yes&view=query&action=query&search_constraint=terms"	GO:0006269_DNA_replication__synthesis_of_RNA_primer) 1 0
=HYPERLINK("http://www.godatabase.org/cgi-bin/go.cgi?query=GO:0006283&auto_wild_cards=yes&view=query&action=query&search_constraint=terms"	GO:0006283_transcription-coupled_nucleotide-excision_repair) 1 0
=HYPERLINK("http://www.godatabase.org/cgi-bin/go.cgi?query=GO:0006296&auto_wild_cards=yes&view=query&action=query&search_constraint=terms"	GO:0006296_nucleotide-excision_repair__DNA_incision__5'-to_lesion) 1 0
=HYPERLINK("http://www.godatabase.org/cgi-bin/go.cgi?query=GO:0006307&auto_wild_cards=yes&view=query&action=query&search_constraint=terms"	GO:0006307_DNA_dealkylation) 1 0
=HYPERLINK("http://www.godatabase.org/cgi-bin/go.cgi?query=GO:0006337&auto_wild_cards=yes&view=query&action=query&search_constraint=terms"	GO:0006337_nucleosome_disassembly) 1 0
=HYPERLINK("http://www.godatabase.org/cgi-bin/go.cgi?query=GO:0006344&auto_wild_cards=yes&view=query&action=query&search_constraint=terms"	GO:0006344_maintenance_of_chromatin_silencing) 1 0
=HYPERLINK("http://www.godatabase.org/cgi-bin/go.cgi?query=GO:0006356&auto_wild_cards=yes&view=query&action=query&search_constraint=terms"	GO:0006356_regulation_of_transcription_from_RNA_polymerase_I_promoter) 1 0
=HYPERLINK("http://www.godatabase.org/cgi-bin/go.cgi?query=GO:0006388&auto_wild_cards=yes&view=query&action=query&search_constraint=terms"	GO:0006388_tRNA_splicing__via_endonucleolytic_cleavage_and_ligation) 1 0
=HYPERLINK("http://www.godatabase.org/cgi-bin/go.cgi?query=GO:0006407&auto_wild_cards=yes&view=query&action=query&search_constraint=terms"	GO:0006407_rRNA_export_from_nucleus) 1 0
=HYPERLINK("http://www.godatabase.org/cgi-bin/go.cgi?query=GO:0006419&auto_wild_cards=yes&view=query&action=query&search_constraint=terms"	GO:0006419_alanyl-tRNA_aminoacylation) 1 0
=HYPERLINK("http://www.godatabase.org/cgi-bin/go.cgi?query=GO:0006434&auto_wild_cards=yes&view=query&action=query&search_constraint=terms"	GO:0006434_seryl-tRNA_aminoacylation) 1 0
=HYPERLINK("http://www.godatabase.org/cgi-bin/go.cgi?query=GO:0006447&auto_wild_cards=yes&view=query&action=query&search_constraint=terms"	GO:0006447_regulation_of_translational_initiation_by_iron) 1 0
=HYPERLINK("http://www.godatabase.org/cgi-bin/go.cgi?query=GO:0006463&auto_wild_cards=yes&view=query&action=query&search_constraint=terms"	GO:0006463_steroid_hormone_receptor_complex_assembly) 1 0
=HYPERLINK("http://www.godatabase.org/cgi-bin/go.cgi?query=GO:0006467&auto_wild_cards=yes&view=query&action=query&search_constraint=terms"	GO:0006467_protein_thiol-disulfide_exchange) 1 0
=HYPERLINK("http://www.godatabase.org/cgi-bin/go.cgi?query=GO:0006474&auto_wild_cards=yes&view=query&action=query&search_constraint=terms"	GO:0006474_N-terminal_protein_amino_acid_acetylation) 1 0
=HYPERLINK("http://www.godatabase.org/cgi-bin/go.cgi?query=GO:0006481&auto_wild_cards=yes&view=query&action=query&search_constraint=terms"	GO:0006481_C-terminal_protein_amino_acid_methylation) 1 0
=HYPERLINK("http://www.godatabase.org/cgi-bin/go.cgi?query=GO:0006488&auto_wild_cards=yes&view=query&action=query&search_constraint=terms"	GO:0006488_dolichol-linked_oligosaccharide_biosynthetic_process) 1 0
=HYPERLINK("http://www.godatabase.org/cgi-bin/go.cgi?query=GO:0006494&auto_wild_cards=yes&view=query&action=query&search_constraint=terms"	GO:0006494_protein_amino_acid_terminal_glycosylation) 1 0
=HYPERLINK("http://www.godatabase.org/cgi-bin/go.cgi?query=GO:0006496&auto_wild_cards=yes&view=query&action=query&search_constraint=terms"	GO:0006496_protein_amino_acid_terminal_N-glycosylation) 1 0
=HYPERLINK("http://www.godatabase.org/cgi-bin/go.cgi?query=GO:0006500&auto_wild_cards=yes&view=query&action=query&search_constraint=terms"	GO:0006500_N-terminal_protein_palmitoylation) 1 0
=HYPERLINK("http://www.godatabase.org/cgi-bin/go.cgi?query=GO:0006507&auto_wild_cards=yes&view=query&action=query&search_constraint=terms"	GO:0006507_GPI_anchor_release) 1 0
=HYPERLINK("http://www.godatabase.org/cgi-bin/go.cgi?query=GO:0006537&auto_wild_cards=yes&view=query&action=query&search_constraint=terms"	GO:0006537_glutamate_biosynthetic_process) 1 0
=HYPERLINK("http://www.godatabase.org/cgi-bin/go.cgi?query=GO:0006544&auto_wild_cards=yes&view=query&action=query&search_constraint=terms"	GO:0006544_glycine_metabolic_process) 1 0
=HYPERLINK("http://www.godatabase.org/cgi-bin/go.cgi?query=GO:0006549&auto_wild_cards=yes&view=query&action=query&search_constraint=terms"	GO:0006549_isoleucine_metabolic_process) 1 0
=HYPERLINK("http://www.godatabase.org/cgi-bin/go.cgi?query=GO:0006553&auto_wild_cards=yes&view=query&action=query&search_constraint=terms"	GO:0006553_lysine_metabolic_process) 1 0
=HYPERLINK("http://www.godatabase.org/cgi-bin/go.cgi?query=GO:0006554&auto_wild_cards=yes&view=query&action=query&search_constraint=terms"	GO:0006554_lysine_catabolic_process) 1 0
=HYPERLINK("http://www.godatabase.org/cgi-bin/go.cgi?query=GO:0006556&auto_wild_cards=yes&view=query&action=query&search_constraint=terms"	GO:0006556_S-adenosylmethionine_biosynthetic_process) 1 0
=HYPERLINK("http://www.godatabase.org/cgi-bin/go.cgi?query=GO:0006559&auto_wild_cards=yes&view=query&action=query&search_constraint=terms"	GO:0006559_L-phenylalanine_catabolic_process) 1 0
=HYPERLINK("http://www.godatabase.org/cgi-bin/go.cgi?query=GO:0006569&auto_wild_cards=yes&view=query&action=query&search_constraint=terms"	GO:0006569_tryptophan_catabolic_process) 1 0
=HYPERLINK("http://www.godatabase.org/cgi-bin/go.cgi?query=GO:0006572&auto_wild_cards=yes&view=query&action=query&search_constraint=terms"	GO:0006572_tyrosine_catabolic_process) 1 0
=HYPERLINK("http://www.godatabase.org/cgi-bin/go.cgi?query=GO:0006573&auto_wild_cards=yes&view=query&action=query&search_constraint=terms"	GO:0006573_valine_metabolic_process) 1 0
=HYPERLINK("http://www.godatabase.org/cgi-bin/go.cgi?query=GO:0006581&auto_wild_cards=yes&view=query&action=query&search_constraint=terms"	GO:0006581_acetylcholine_catabolic_process) 1 0
=HYPERLINK("http://www.godatabase.org/cgi-bin/go.cgi?query=GO:0006585&auto_wild_cards=yes&view=query&action=query&search_constraint=terms"	GO:0006585_dopamine_biosynthetic_process_from_tyrosine) 1 0
=HYPERLINK("http://www.godatabase.org/cgi-bin/go.cgi?query=GO:0006590&auto_wild_cards=yes&view=query&action=query&search_constraint=terms"	GO:0006590_thyroid_hormone_generation) 1 0
=HYPERLINK("http://www.godatabase.org/cgi-bin/go.cgi?query=GO:0006591&auto_wild_cards=yes&view=query&action=query&search_constraint=terms"	GO:0006591_ornithine_metabolic_process) 1 0
=HYPERLINK("http://www.godatabase.org/cgi-bin/go.cgi?query=GO:0006596&auto_wild_cards=yes&view=query&action=query&search_constraint=terms"	GO:0006596_polyamine_biosynthetic_process) 1 0
=HYPERLINK("http://www.godatabase.org/cgi-bin/go.cgi?query=GO:0006597&auto_wild_cards=yes&view=query&action=query&search_constraint=terms"	GO:0006597_spermine_biosynthetic_process) 1 0
=HYPERLINK("http://www.godatabase.org/cgi-bin/go.cgi?query=GO:0006601&auto_wild_cards=yes&view=query&action=query&search_constraint=terms"	GO:0006601_creatine_biosynthetic_process) 1 0
=HYPERLINK("http://www.godatabase.org/cgi-bin/go.cgi?query=GO:0006613&auto_wild_cards=yes&view=query&action=query&search_constraint=terms"	GO:0006613_cotranslational_protein_targeting_to_membrane) 1 0
=HYPERLINK("http://www.godatabase.org/cgi-bin/go.cgi?query=GO:0006622&auto_wild_cards=yes&view=query&action=query&search_constraint=terms"	GO:0006622_protein_targeting_to_lysosome) 1 0
=HYPERLINK("http://www.godatabase.org/cgi-bin/go.cgi?query=GO:0006627&auto_wild_cards=yes&view=query&action=query&search_constraint=terms"	GO:0006627_mitochondrial_protein_processing_during_import) 1 0
=HYPERLINK("http://www.godatabase.org/cgi-bin/go.cgi?query=GO:0006653&auto_wild_cards=yes&view=query&action=query&search_constraint=terms"	GO:0006653_lecithin_metabolic_process) 1 0
=HYPERLINK("http://www.godatabase.org/cgi-bin/go.cgi?query=GO:0006654&auto_wild_cards=yes&view=query&action=query&search_constraint=terms"	GO:0006654_phosphatidic_acid_biosynthetic_process) 1 0
=HYPERLINK("http://www.godatabase.org/cgi-bin/go.cgi?query=GO:0006658&auto_wild_cards=yes&view=query&action=query&search_constraint=terms"	GO:0006658_phosphatidylserine_metabolic_process) 1 0
=HYPERLINK("http://www.godatabase.org/cgi-bin/go.cgi?query=GO:0006659&auto_wild_cards=yes&view=query&action=query&search_constraint=terms"	GO:0006659_phosphatidylserine_biosynthetic_process) 1 0
=HYPERLINK("http://www.godatabase.org/cgi-bin/go.cgi?query=GO:0006667&auto_wild_cards=yes&view=query&action=query&search_constraint=terms"	GO:0006667_sphinganine_metabolic_process) 1 0
=HYPERLINK("http://www.godatabase.org/cgi-bin/go.cgi?query=GO:0006668&auto_wild_cards=yes&view=query&action=query&search_constraint=terms"	GO:0006668_sphinganine-1-phosphate_metabolic_process) 1 0
=HYPERLINK("http://www.godatabase.org/cgi-bin/go.cgi?query=GO:0006678&auto_wild_cards=yes&view=query&action=query&search_constraint=terms"	GO:0006678_glucosylceramide_metabolic_process) 1 0
=HYPERLINK("http://www.godatabase.org/cgi-bin/go.cgi?query=GO:0006682&auto_wild_cards=yes&view=query&action=query&search_constraint=terms"	GO:0006682_galactosylceramide_biosynthetic_process) 1 0
=HYPERLINK("http://www.godatabase.org/cgi-bin/go.cgi?query=GO:0006685&auto_wild_cards=yes&view=query&action=query&search_constraint=terms"	GO:0006685_sphingomyelin_catabolic_process) 1 0
=HYPERLINK("http://www.godatabase.org/cgi-bin/go.cgi?query=GO:0006700&auto_wild_cards=yes&view=query&action=query&search_constraint=terms"	GO:0006700_C21-steroid_hormone_biosynthetic_process) 1 0
=HYPERLINK("http://www.godatabase.org/cgi-bin/go.cgi?query=GO:0006705&auto_wild_cards=yes&view=query&action=query&search_constraint=terms"	GO:0006705_mineralocorticoid_biosynthetic_process) 1 0
=HYPERLINK("http://www.godatabase.org/cgi-bin/go.cgi?query=GO:0006709&auto_wild_cards=yes&view=query&action=query&search_constraint=terms"	GO:0006709_progesterone_catabolic_process) 1 0
=HYPERLINK("http://www.godatabase.org/cgi-bin/go.cgi?query=GO:0006729&auto_wild_cards=yes&view=query&action=query&search_constraint=terms"	GO:0006729_tetrahydrobiopterin_biosynthetic_process) 1 0
=HYPERLINK("http://www.godatabase.org/cgi-bin/go.cgi?query=GO:0006734&auto_wild_cards=yes&view=query&action=query&search_constraint=terms"	GO:0006734_NADH_metabolic_process) 1 0
=HYPERLINK("http://www.godatabase.org/cgi-bin/go.cgi?query=GO:0006740&auto_wild_cards=yes&view=query&action=query&search_constraint=terms"	GO:0006740_NADPH_regeneration) 1 0
=HYPERLINK("http://www.godatabase.org/cgi-bin/go.cgi?query=GO:0006741&auto_wild_cards=yes&view=query&action=query&search_constraint=terms"	GO:0006741_NADP_biosynthetic_process) 1 0
=HYPERLINK("http://www.godatabase.org/cgi-bin/go.cgi?query=GO:0006743&auto_wild_cards=yes&view=query&action=query&search_constraint=terms"	GO:0006743_ubiquinone_metabolic_process) 1 0
=HYPERLINK("http://www.godatabase.org/cgi-bin/go.cgi?query=GO:0006744&auto_wild_cards=yes&view=query&action=query&search_constraint=terms"	GO:0006744_ubiquinone_biosynthetic_process) 1 0
=HYPERLINK("http://www.godatabase.org/cgi-bin/go.cgi?query=GO:0006772&auto_wild_cards=yes&view=query&action=query&search_constraint=terms"	GO:0006772_thiamin_metabolic_process) 1 0
=HYPERLINK("http://www.godatabase.org/cgi-bin/go.cgi?query=GO:0006784&auto_wild_cards=yes&view=query&action=query&search_constraint=terms"	GO:0006784_heme_a_biosynthetic_process) 1 0
=HYPERLINK("http://www.godatabase.org/cgi-bin/go.cgi?query=GO:0006797&auto_wild_cards=yes&view=query&action=query&search_constraint=terms"	GO:0006797_polyphosphate_metabolic_process) 1 0
=HYPERLINK("http://www.godatabase.org/cgi-bin/go.cgi?query=GO:0006798&auto_wild_cards=yes&view=query&action=query&search_constraint=terms"	GO:0006798_polyphosphate_catabolic_process) 1 0
=HYPERLINK("http://www.godatabase.org/cgi-bin/go.cgi?query=GO:0006824&auto_wild_cards=yes&view=query&action=query&search_constraint=terms"	GO:0006824_cobalt_ion_transport) 1 0
=HYPERLINK("http://www.godatabase.org/cgi-bin/go.cgi?query=GO:0006842&auto_wild_cards=yes&view=query&action=query&search_constraint=terms"	GO:0006842_tricarboxylic_acid_transport) 1 0
=HYPERLINK("http://www.godatabase.org/cgi-bin/go.cgi?query=GO:0006844&auto_wild_cards=yes&view=query&action=query&search_constraint=terms"	GO:0006844_acyl_carnitine_transport) 1 0
=HYPERLINK("http://www.godatabase.org/cgi-bin/go.cgi?query=GO:0006855&auto_wild_cards=yes&view=query&action=query&search_constraint=terms"	GO:0006855_multidrug_transport) 1 0
=HYPERLINK("http://www.godatabase.org/cgi-bin/go.cgi?query=GO:0006863&auto_wild_cards=yes&view=query&action=query&search_constraint=terms"	GO:0006863_purine_transport) 1 0
=HYPERLINK("http://www.godatabase.org/cgi-bin/go.cgi?query=GO:0006890&auto_wild_cards=yes&view=query&action=query&search_constraint=terms"	GO:0006890_retrograde_vesicle-mediated_transport__Golgi_to_ER) 1 0
=HYPERLINK("http://www.godatabase.org/cgi-bin/go.cgi?query=GO:0006891&auto_wild_cards=yes&view=query&action=query&search_constraint=terms"	GO:0006891_intra-Golgi_vesicle-mediated_transport) 1 0
=HYPERLINK("http://www.godatabase.org/cgi-bin/go.cgi?query=GO:0006893&auto_wild_cards=yes&view=query&action=query&search_constraint=terms"	GO:0006893_Golgi_to_plasma_membrane_transport) 1 0
=HYPERLINK("http://www.godatabase.org/cgi-bin/go.cgi?query=GO:0006895&auto_wild_cards=yes&view=query&action=query&search_constraint=terms"	GO:0006895_Golgi_to_endosome_transport) 1 0
=HYPERLINK("http://www.godatabase.org/cgi-bin/go.cgi?query=GO:0006896&auto_wild_cards=yes&view=query&action=query&search_constraint=terms"	GO:0006896_Golgi_to_vacuole_transport) 1 0
=HYPERLINK("http://www.godatabase.org/cgi-bin/go.cgi?query=GO:0006900&auto_wild_cards=yes&view=query&action=query&search_constraint=terms"	GO:0006900_membrane_budding) 1 0
=HYPERLINK("http://www.godatabase.org/cgi-bin/go.cgi?query=GO:0006930&auto_wild_cards=yes&view=query&action=query&search_constraint=terms"	GO:0006930_substrate-bound_cell_migration__cell_extension) 1 0
=HYPERLINK("http://www.godatabase.org/cgi-bin/go.cgi?query=GO:0006931&auto_wild_cards=yes&view=query&action=query&search_constraint=terms"	GO:0006931_substrate-bound_cell_migration__cell_attachment_to_substrate) 1 0
=HYPERLINK("http://www.godatabase.org/cgi-bin/go.cgi?query=GO:0006933&auto_wild_cards=yes&view=query&action=query&search_constraint=terms"	GO:0006933_negative_regulation_of_cell_adhesion_involved_in_substrate-bound_cell_migration) 1 0
=HYPERLINK("http://www.godatabase.org/cgi-bin/go.cgi?query=GO:0006957&auto_wild_cards=yes&view=query&action=query&search_constraint=terms"	GO:0006957_complement_activation__alternative_pathway) 1 0
=HYPERLINK("http://www.godatabase.org/cgi-bin/go.cgi?query=GO:0006958&auto_wild_cards=yes&view=query&action=query&search_constraint=terms"	GO:0006958_complement_activation__classical_pathway) 1 0
=HYPERLINK("http://www.godatabase.org/cgi-bin/go.cgi?query=GO:0006978&auto_wild_cards=yes&view=query&action=query&search_constraint=terms"	GO:0006978_DNA_damage_response__signal_transduction_by_p53_class_mediator_resulting_in_transcription_of_p21_class_mediator) 1 0
=HYPERLINK("http://www.godatabase.org/cgi-bin/go.cgi?query=GO:0007016&auto_wild_cards=yes&view=query&action=query&search_constraint=terms"	GO:0007016_cytoskeletal_anchoring_at_plasma_membrane) 1 0
=HYPERLINK("http://www.godatabase.org/cgi-bin/go.cgi?query=GO:0007021&auto_wild_cards=yes&view=query&action=query&search_constraint=terms"	GO:0007021_tubulin_complex_assembly) 1 0
=HYPERLINK("http://www.godatabase.org/cgi-bin/go.cgi?query=GO:0007052&auto_wild_cards=yes&view=query&action=query&search_constraint=terms"	GO:0007052_mitotic_spindle_organization) 1 0
=HYPERLINK("http://www.godatabase.org/cgi-bin/go.cgi?query=GO:0007056&auto_wild_cards=yes&view=query&action=query&search_constraint=terms"	GO:0007056_spindle_assembly_involved_in_female_meiosis) 1 0
=HYPERLINK("http://www.godatabase.org/cgi-bin/go.cgi?query=GO:0007057&auto_wild_cards=yes&view=query&action=query&search_constraint=terms"	GO:0007057_spindle_assembly_involved_in_female_meiosis_I) 1 0
=HYPERLINK("http://www.godatabase.org/cgi-bin/go.cgi?query=GO:0007063&auto_wild_cards=yes&view=query&action=query&search_constraint=terms"	GO:0007063_regulation_of_sister_chromatid_cohesion) 1 0
=HYPERLINK("http://www.godatabase.org/cgi-bin/go.cgi?query=GO:0007065&auto_wild_cards=yes&view=query&action=query&search_constraint=terms"	GO:0007065_male_meiosis_sister_chromatid_cohesion) 1 0
=HYPERLINK("http://www.godatabase.org/cgi-bin/go.cgi?query=GO:0007076&auto_wild_cards=yes&view=query&action=query&search_constraint=terms"	GO:0007076_mitotic_chromosome_condensation) 1 0
=HYPERLINK("http://www.godatabase.org/cgi-bin/go.cgi?query=GO:0007095&auto_wild_cards=yes&view=query&action=query&search_constraint=terms"	GO:0007095_mitotic_cell_cycle_G2_M_transition_DNA_damage_checkpoint) 1 0
=HYPERLINK("http://www.godatabase.org/cgi-bin/go.cgi?query=GO:0007096&auto_wild_cards=yes&view=query&action=query&search_constraint=terms"	GO:0007096_regulation_of_exit_from_mitosis) 1 0
=HYPERLINK("http://www.godatabase.org/cgi-bin/go.cgi?query=GO:0007158&auto_wild_cards=yes&view=query&action=query&search_constraint=terms"	GO:0007158_neuron_adhesion) 1 0
=HYPERLINK("http://www.godatabase.org/cgi-bin/go.cgi?query=GO:0007168&auto_wild_cards=yes&view=query&action=query&search_constraint=terms"	GO:0007168_receptor_guanylyl_cyclase_signaling_pathway) 1 0
=HYPERLINK("http://www.godatabase.org/cgi-bin/go.cgi?query=GO:0007197&auto_wild_cards=yes&view=query&action=query&search_constraint=terms"	GO:0007197_inhibition_of_adenylate_cyclase_activity_by_muscarinic_acetylcholine_receptor_signaling_pathway) 1 0
=HYPERLINK("http://www.godatabase.org/cgi-bin/go.cgi?query=GO:0007207&auto_wild_cards=yes&view=query&action=query&search_constraint=terms"	GO:0007207_activation_of_phospholipase_C_activity_by_muscarinic_acetylcholine_receptor_signaling_pathway) 1 0
=HYPERLINK("http://www.godatabase.org/cgi-bin/go.cgi?query=GO:0007208&auto_wild_cards=yes&view=query&action=query&search_constraint=terms"	GO:0007208_activation_of_phospholipase_C_activity_by_serotonin_receptor_signaling_pathway) 1 0
=HYPERLINK("http://www.godatabase.org/cgi-bin/go.cgi?query=GO:0007217&auto_wild_cards=yes&view=query&action=query&search_constraint=terms"	GO:0007217_tachykinin_receptor_signaling_pathway) 1 0
=HYPERLINK("http://www.godatabase.org/cgi-bin/go.cgi?query=GO:0007221&auto_wild_cards=yes&view=query&action=query&search_constraint=terms"	GO:0007221_positive_regulation_of_transcription_of_Notch_receptor_target) 1 0
=HYPERLINK("http://www.godatabase.org/cgi-bin/go.cgi?query=GO:0007223&auto_wild_cards=yes&view=query&action=query&search_constraint=terms"	GO:0007223_Wnt_receptor_signaling_pathway__calcium_modulating_pathway) 1 0
=HYPERLINK("http://www.godatabase.org/cgi-bin/go.cgi?query=GO:0007225&auto_wild_cards=yes&view=query&action=query&search_constraint=terms"	GO:0007225_patched_ligand_processing) 1 0
=HYPERLINK("http://www.godatabase.org/cgi-bin/go.cgi?query=GO:0007227&auto_wild_cards=yes&view=query&action=query&search_constraint=terms"	GO:0007227_signal_transduction_downstream_of_smoothened) 1 0
=HYPERLINK("http://www.godatabase.org/cgi-bin/go.cgi?query=GO:0007228&auto_wild_cards=yes&view=query&action=query&search_constraint=terms"	GO:0007228_positive_regulation_of_hh_target_transcription_factor_activity) 1 0
=HYPERLINK("http://www.godatabase.org/cgi-bin/go.cgi?query=GO:0007231&auto_wild_cards=yes&view=query&action=query&search_constraint=terms"	GO:0007231_osmosensory_signaling_pathway) 1 0
=HYPERLINK("http://www.godatabase.org/cgi-bin/go.cgi?query=GO:0007284&auto_wild_cards=yes&view=query&action=query&search_constraint=terms"	GO:0007284_spermatogonial_cell_division) 1 0
=HYPERLINK("http://www.godatabase.org/cgi-bin/go.cgi?query=GO:0007290&auto_wild_cards=yes&view=query&action=query&search_constraint=terms"	GO:0007290_spermatid_nucleus_elongation) 1 0
=HYPERLINK("http://www.godatabase.org/cgi-bin/go.cgi?query=GO:0007296&auto_wild_cards=yes&view=query&action=query&search_constraint=terms"	GO:0007296_vitellogenesis) 1 0
=HYPERLINK("http://www.godatabase.org/cgi-bin/go.cgi?query=GO:0007321&auto_wild_cards=yes&view=query&action=query&search_constraint=terms"	GO:0007321_sperm_displacement) 1 0
=HYPERLINK("http://www.godatabase.org/cgi-bin/go.cgi?query=GO:0007380&auto_wild_cards=yes&view=query&action=query&search_constraint=terms"	GO:0007380_specification_of_segmental_identity__head) 1 0
=HYPERLINK("http://www.godatabase.org/cgi-bin/go.cgi?query=GO:0007382&auto_wild_cards=yes&view=query&action=query&search_constraint=terms"	GO:0007382_specification_of_segmental_identity__maxillary_segment) 1 0
=HYPERLINK("http://www.godatabase.org/cgi-bin/go.cgi?query=GO:0007400&auto_wild_cards=yes&view=query&action=query&search_constraint=terms"	GO:0007400_neuroblast_fate_determination) 1 0
=HYPERLINK("http://www.godatabase.org/cgi-bin/go.cgi?query=GO:0007402&auto_wild_cards=yes&view=query&action=query&search_constraint=terms"	GO:0007402_ganglion_mother_cell_fate_determination) 1 0
=HYPERLINK("http://www.godatabase.org/cgi-bin/go.cgi?query=GO:0007495&auto_wild_cards=yes&view=query&action=query&search_constraint=terms"	GO:0007495_visceral_mesoderm-endoderm_interaction_involved_in_midgut_development) 1 0
=HYPERLINK("http://www.godatabase.org/cgi-bin/go.cgi?query=GO:0007497&auto_wild_cards=yes&view=query&action=query&search_constraint=terms"	GO:0007497_posterior_midgut_development) 1 0
=HYPERLINK("http://www.godatabase.org/cgi-bin/go.cgi?query=GO:0007499&auto_wild_cards=yes&view=query&action=query&search_constraint=terms"	GO:0007499_ectoderm_and_mesoderm_interaction) 1 0
=HYPERLINK("http://www.godatabase.org/cgi-bin/go.cgi?query=GO:0007500&auto_wild_cards=yes&view=query&action=query&search_constraint=terms"	GO:0007500_mesodermal_cell_fate_determination) 1 0
=HYPERLINK("http://www.godatabase.org/cgi-bin/go.cgi?query=GO:0007509&auto_wild_cards=yes&view=query&action=query&search_constraint=terms"	GO:0007509_mesoderm_migration) 1 0
=HYPERLINK("http://www.godatabase.org/cgi-bin/go.cgi?query=GO:0007518&auto_wild_cards=yes&view=query&action=query&search_constraint=terms"	GO:0007518_myoblast_cell_fate_determination) 1 0
=HYPERLINK("http://www.godatabase.org/cgi-bin/go.cgi?query=GO:0007521&auto_wild_cards=yes&view=query&action=query&search_constraint=terms"	GO:0007521_muscle_cell_fate_determination) 1 0
=HYPERLINK("http://www.godatabase.org/cgi-bin/go.cgi?query=GO:0007522&auto_wild_cards=yes&view=query&action=query&search_constraint=terms"	GO:0007522_visceral_muscle_development) 1 0
=HYPERLINK("http://www.godatabase.org/cgi-bin/go.cgi?query=GO:0007529&auto_wild_cards=yes&view=query&action=query&search_constraint=terms"	GO:0007529_establishment_of_synaptic_specificity_at_neuromuscular_junction) 1 0
=HYPERLINK("http://www.godatabase.org/cgi-bin/go.cgi?query=GO:0007538&auto_wild_cards=yes&view=query&action=query&search_constraint=terms"	GO:0007538_primary_sex_determination) 1 0
=HYPERLINK("http://www.godatabase.org/cgi-bin/go.cgi?query=GO:0007542&auto_wild_cards=yes&view=query&action=query&search_constraint=terms"	GO:0007542_primary_sex_determination__germ-line) 1 0
=HYPERLINK("http://www.godatabase.org/cgi-bin/go.cgi?query=GO:0007567&auto_wild_cards=yes&view=query&action=query&search_constraint=terms"	GO:0007567_parturition) 1 0
=HYPERLINK("http://www.godatabase.org/cgi-bin/go.cgi?query=GO:0007614&auto_wild_cards=yes&view=query&action=query&search_constraint=terms"	GO:0007614_short-term_memory) 1 0
=HYPERLINK("http://www.godatabase.org/cgi-bin/go.cgi?query=GO:0007621&auto_wild_cards=yes&view=query&action=query&search_constraint=terms"	GO:0007621_negative_regulation_of_female_receptivity) 1 0
=HYPERLINK("http://www.godatabase.org/cgi-bin/go.cgi?query=GO:0008049&auto_wild_cards=yes&view=query&action=query&search_constraint=terms"	GO:0008049_male_courtship_behavior) 1 0
=HYPERLINK("http://www.godatabase.org/cgi-bin/go.cgi?query=GO:0008050&auto_wild_cards=yes&view=query&action=query&search_constraint=terms"	GO:0008050_female_courtship_behavior) 1 0
=HYPERLINK("http://www.godatabase.org/cgi-bin/go.cgi?query=GO:0008052&auto_wild_cards=yes&view=query&action=query&search_constraint=terms"	GO:0008052_sensory_organ_boundary_specification) 1 0
=HYPERLINK("http://www.godatabase.org/cgi-bin/go.cgi?query=GO:0008054&auto_wild_cards=yes&view=query&action=query&search_constraint=terms"	GO:0008054_cyclin_catabolic_process) 1 0
=HYPERLINK("http://www.godatabase.org/cgi-bin/go.cgi?query=GO:0008057&auto_wild_cards=yes&view=query&action=query&search_constraint=terms"	GO:0008057_eye_pigment_granule_organization) 1 0
=HYPERLINK("http://www.godatabase.org/cgi-bin/go.cgi?query=GO:0008078&auto_wild_cards=yes&view=query&action=query&search_constraint=terms"	GO:0008078_mesodermal_cell_migration) 1 0
=HYPERLINK("http://www.godatabase.org/cgi-bin/go.cgi?query=GO:0008208&auto_wild_cards=yes&view=query&action=query&search_constraint=terms"	GO:0008208_C21-steroid_hormone_catabolic_process) 1 0
=HYPERLINK("http://www.godatabase.org/cgi-bin/go.cgi?query=GO:0008216&auto_wild_cards=yes&view=query&action=query&search_constraint=terms"	GO:0008216_spermidine_metabolic_process) 1 0
=HYPERLINK("http://www.godatabase.org/cgi-bin/go.cgi?query=GO:0008292&auto_wild_cards=yes&view=query&action=query&search_constraint=terms"	GO:0008292_acetylcholine_biosynthetic_process) 1 0
=HYPERLINK("http://www.godatabase.org/cgi-bin/go.cgi?query=GO:0008295&auto_wild_cards=yes&view=query&action=query&search_constraint=terms"	GO:0008295_spermidine_biosynthetic_process) 1 0
=HYPERLINK("http://www.godatabase.org/cgi-bin/go.cgi?query=GO:0008300&auto_wild_cards=yes&view=query&action=query&search_constraint=terms"	GO:0008300_isoprenoid_catabolic_process) 1 0
=HYPERLINK("http://www.godatabase.org/cgi-bin/go.cgi?query=GO:0008333&auto_wild_cards=yes&view=query&action=query&search_constraint=terms"	GO:0008333_endosome_to_lysosome_transport) 1 0
=HYPERLINK("http://www.godatabase.org/cgi-bin/go.cgi?query=GO:0008355&auto_wild_cards=yes&view=query&action=query&search_constraint=terms"	GO:0008355_olfactory_learning) 1 0
=HYPERLINK("http://www.godatabase.org/cgi-bin/go.cgi?query=GO:0008611&auto_wild_cards=yes&view=query&action=query&search_constraint=terms"	GO:0008611_ether_lipid_biosynthetic_process) 1 0
=HYPERLINK("http://www.godatabase.org/cgi-bin/go.cgi?query=GO:0008626&auto_wild_cards=yes&view=query&action=query&search_constraint=terms"	GO:0008626_induction_of_apoptosis_by_granzyme) 1 0
=HYPERLINK("http://www.godatabase.org/cgi-bin/go.cgi?query=GO:0008633&auto_wild_cards=yes&view=query&action=query&search_constraint=terms"	GO:0008633_activation_of_pro-apoptotic_gene_products) 1 0
=HYPERLINK("http://www.godatabase.org/cgi-bin/go.cgi?query=GO:0008653&auto_wild_cards=yes&view=query&action=query&search_constraint=terms"	GO:0008653_lipopolysaccharide_metabolic_process) 1 0
=HYPERLINK("http://www.godatabase.org/cgi-bin/go.cgi?query=GO:0009068&auto_wild_cards=yes&view=query&action=query&search_constraint=terms"	GO:0009068_aspartate_family_amino_acid_catabolic_process) 1 0
=HYPERLINK("http://www.godatabase.org/cgi-bin/go.cgi?query=GO:0009084&auto_wild_cards=yes&view=query&action=query&search_constraint=terms"	GO:0009084_glutamine_family_amino_acid_biosynthetic_process) 1 0
=HYPERLINK("http://www.godatabase.org/cgi-bin/go.cgi?query=GO:0009088&auto_wild_cards=yes&view=query&action=query&search_constraint=terms"	GO:0009088_threonine_biosynthetic_process) 1 0
=HYPERLINK("http://www.godatabase.org/cgi-bin/go.cgi?query=GO:0009105&auto_wild_cards=yes&view=query&action=query&search_constraint=terms"	GO:0009105_lipoic_acid_biosynthetic_process) 1 0
=HYPERLINK("http://www.godatabase.org/cgi-bin/go.cgi?query=GO:0009109&auto_wild_cards=yes&view=query&action=query&search_constraint=terms"	GO:0009109_coenzyme_catabolic_process) 1 0
=HYPERLINK("http://www.godatabase.org/cgi-bin/go.cgi?query=GO:0009111&auto_wild_cards=yes&view=query&action=query&search_constraint=terms"	GO:0009111_vitamin_catabolic_process) 1 0
=HYPERLINK("http://www.godatabase.org/cgi-bin/go.cgi?query=GO:0009113&auto_wild_cards=yes&view=query&action=query&search_constraint=terms"	GO:0009113_purine_base_biosynthetic_process) 1 0
=HYPERLINK("http://www.godatabase.org/cgi-bin/go.cgi?query=GO:0009127&auto_wild_cards=yes&view=query&action=query&search_constraint=terms"	GO:0009127_purine_nucleoside_monophosphate_biosynthetic_process) 1 0
=HYPERLINK("http://www.godatabase.org/cgi-bin/go.cgi?query=GO:0009128&auto_wild_cards=yes&view=query&action=query&search_constraint=terms"	GO:0009128_purine_nucleoside_monophosphate_catabolic_process) 1 0
=HYPERLINK("http://www.godatabase.org/cgi-bin/go.cgi?query=GO:0009129&auto_wild_cards=yes&view=query&action=query&search_constraint=terms"	GO:0009129_pyrimidine_nucleoside_monophosphate_metabolic_process) 1 0
=HYPERLINK("http://www.godatabase.org/cgi-bin/go.cgi?query=GO:0009131&auto_wild_cards=yes&view=query&action=query&search_constraint=terms"	GO:0009131_pyrimidine_nucleoside_monophosphate_catabolic_process) 1 0
=HYPERLINK("http://www.godatabase.org/cgi-bin/go.cgi?query=GO:0009133&auto_wild_cards=yes&view=query&action=query&search_constraint=terms"	GO:0009133_nucleoside_diphosphate_biosynthetic_process) 1 0
=HYPERLINK("http://www.godatabase.org/cgi-bin/go.cgi?query=GO:0009145&auto_wild_cards=yes&view=query&action=query&search_constraint=terms"	GO:0009145_purine_nucleoside_triphosphate_biosynthetic_process) 1 0
=HYPERLINK("http://www.godatabase.org/cgi-bin/go.cgi?query=GO:0009147&auto_wild_cards=yes&view=query&action=query&search_constraint=terms"	GO:0009147_pyrimidine_nucleoside_triphosphate_metabolic_process) 1 0
=HYPERLINK("http://www.godatabase.org/cgi-bin/go.cgi?query=GO:0009148&auto_wild_cards=yes&view=query&action=query&search_constraint=terms"	GO:0009148_pyrimidine_nucleoside_triphosphate_biosynthetic_process) 1 0
=HYPERLINK("http://www.godatabase.org/cgi-bin/go.cgi?query=GO:0009152&auto_wild_cards=yes&view=query&action=query&search_constraint=terms"	GO:0009152_purine_ribonucleotide_biosynthetic_process) 1 0
=HYPERLINK("http://www.godatabase.org/cgi-bin/go.cgi?query=GO:0009153&auto_wild_cards=yes&view=query&action=query&search_constraint=terms"	GO:0009153_purine_deoxyribonucleotide_biosynthetic_process) 1 0
=HYPERLINK("http://www.godatabase.org/cgi-bin/go.cgi?query=GO:0009156&auto_wild_cards=yes&view=query&action=query&search_constraint=terms"	GO:0009156_ribonucleoside_monophosphate_biosynthetic_process) 1 0
=HYPERLINK("http://www.godatabase.org/cgi-bin/go.cgi?query=GO:0009158&auto_wild_cards=yes&view=query&action=query&search_constraint=terms"	GO:0009158_ribonucleoside_monophosphate_catabolic_process) 1 0
=HYPERLINK("http://www.godatabase.org/cgi-bin/go.cgi?query=GO:0009159&auto_wild_cards=yes&view=query&action=query&search_constraint=terms"	GO:0009159_deoxyribonucleoside_monophosphate_catabolic_process) 1 0
=HYPERLINK("http://www.godatabase.org/cgi-bin/go.cgi?query=GO:0009162&auto_wild_cards=yes&view=query&action=query&search_constraint=terms"	GO:0009162_deoxyribonucleoside_monophosphate_metabolic_process) 1 0
=HYPERLINK("http://www.godatabase.org/cgi-bin/go.cgi?query=GO:0009168&auto_wild_cards=yes&view=query&action=query&search_constraint=terms"	GO:0009168_purine_ribonucleoside_monophosphate_biosynthetic_process) 1 0
=HYPERLINK("http://www.godatabase.org/cgi-bin/go.cgi?query=GO:0009169&auto_wild_cards=yes&view=query&action=query&search_constraint=terms"	GO:0009169_purine_ribonucleoside_monophosphate_catabolic_process) 1 0
=HYPERLINK("http://www.godatabase.org/cgi-bin/go.cgi?query=GO:0009176&auto_wild_cards=yes&view=query&action=query&search_constraint=terms"	GO:0009176_pyrimidine_deoxyribonucleoside_monophosphate_metabolic_process) 1 0
=HYPERLINK("http://www.godatabase.org/cgi-bin/go.cgi?query=GO:0009178&auto_wild_cards=yes&view=query&action=query&search_constraint=terms"	GO:0009178_pyrimidine_deoxyribonucleoside_monophosphate_catabolic_process) 1 0
=HYPERLINK("http://www.godatabase.org/cgi-bin/go.cgi?query=GO:0009211&auto_wild_cards=yes&view=query&action=query&search_constraint=terms"	GO:0009211_pyrimidine_deoxyribonucleoside_triphosphate_metabolic_process) 1 0
=HYPERLINK("http://www.godatabase.org/cgi-bin/go.cgi?query=GO:0009212&auto_wild_cards=yes&view=query&action=query&search_constraint=terms"	GO:0009212_pyrimidine_deoxyribonucleoside_triphosphate_biosynthetic_process) 1 0
=HYPERLINK("http://www.godatabase.org/cgi-bin/go.cgi?query=GO:0009216&auto_wild_cards=yes&view=query&action=query&search_constraint=terms"	GO:0009216_purine_deoxyribonucleoside_triphosphate_biosynthetic_process) 1 0
=HYPERLINK("http://www.godatabase.org/cgi-bin/go.cgi?query=GO:0009221&auto_wild_cards=yes&view=query&action=query&search_constraint=terms"	GO:0009221_pyrimidine_deoxyribonucleotide_biosynthetic_process) 1 0
=HYPERLINK("http://www.godatabase.org/cgi-bin/go.cgi?query=GO:0009223&auto_wild_cards=yes&view=query&action=query&search_constraint=terms"	GO:0009223_pyrimidine_deoxyribonucleotide_catabolic_process) 1 0
=HYPERLINK("http://www.godatabase.org/cgi-bin/go.cgi?query=GO:0009260&auto_wild_cards=yes&view=query&action=query&search_constraint=terms"	GO:0009260_ribonucleotide_biosynthetic_process) 1 0
=HYPERLINK("http://www.godatabase.org/cgi-bin/go.cgi?query=GO:0009405&auto_wild_cards=yes&view=query&action=query&search_constraint=terms"	GO:0009405_pathogenesis) 1 0
=HYPERLINK("http://www.godatabase.org/cgi-bin/go.cgi?query=GO:0009414&auto_wild_cards=yes&view=query&action=query&search_constraint=terms"	GO:0009414_response_to_water_deprivation) 1 0
=HYPERLINK("http://www.godatabase.org/cgi-bin/go.cgi?query=GO:0009415&auto_wild_cards=yes&view=query&action=query&search_constraint=terms"	GO:0009415_response_to_water) 1 0
=HYPERLINK("http://www.godatabase.org/cgi-bin/go.cgi?query=GO:0009449&auto_wild_cards=yes&view=query&action=query&search_constraint=terms"	GO:0009449_gamma-aminobutyric_acid_biosynthetic_process) 1 0
=HYPERLINK("http://www.godatabase.org/cgi-bin/go.cgi?query=GO:0009450&auto_wild_cards=yes&view=query&action=query&search_constraint=terms"	GO:0009450_gamma-aminobutyric_acid_catabolic_process) 1 0
=HYPERLINK("http://www.godatabase.org/cgi-bin/go.cgi?query=GO:0009589&auto_wild_cards=yes&view=query&action=query&search_constraint=terms"	GO:0009589_detection_of_UV) 1 0
=HYPERLINK("http://www.godatabase.org/cgi-bin/go.cgi?query=GO:0009590&auto_wild_cards=yes&view=query&action=query&search_constraint=terms"	GO:0009590_detection_of_gravity) 1 0
=HYPERLINK("http://www.godatabase.org/cgi-bin/go.cgi?query=GO:0009624&auto_wild_cards=yes&view=query&action=query&search_constraint=terms"	GO:0009624_response_to_nematode) 1 0
=HYPERLINK("http://www.godatabase.org/cgi-bin/go.cgi?query=GO:0009629&auto_wild_cards=yes&view=query&action=query&search_constraint=terms"	GO:0009629_response_to_gravity) 1 0
=HYPERLINK("http://www.godatabase.org/cgi-bin/go.cgi?query=GO:0009648&auto_wild_cards=yes&view=query&action=query&search_constraint=terms"	GO:0009648_photoperiodism) 1 0
=HYPERLINK("http://www.godatabase.org/cgi-bin/go.cgi?query=GO:0009690&auto_wild_cards=yes&view=query&action=query&search_constraint=terms"	GO:0009690_cytokinin_metabolic_process) 1 0
=HYPERLINK("http://www.godatabase.org/cgi-bin/go.cgi?query=GO:0009691&auto_wild_cards=yes&view=query&action=query&search_constraint=terms"	GO:0009691_cytokinin_biosynthetic_process) 1 0
=HYPERLINK("http://www.godatabase.org/cgi-bin/go.cgi?query=GO:0009786&auto_wild_cards=yes&view=query&action=query&search_constraint=terms"	GO:0009786_regulation_of_asymmetric_cell_division) 1 0
=HYPERLINK("http://www.godatabase.org/cgi-bin/go.cgi?query=GO:0009794&auto_wild_cards=yes&view=query&action=query&search_constraint=terms"	GO:0009794_regulation_of_mitotic_cell_cycle__embryonic) 1 0
=HYPERLINK("http://www.godatabase.org/cgi-bin/go.cgi?query=GO:0009956&auto_wild_cards=yes&view=query&action=query&search_constraint=terms"	GO:0009956_radial_pattern_formation) 1 0
=HYPERLINK("http://www.godatabase.org/cgi-bin/go.cgi?query=GO:0009957&auto_wild_cards=yes&view=query&action=query&search_constraint=terms"	GO:0009957_epidermal_cell_fate_specification) 1 0
=HYPERLINK("http://www.godatabase.org/cgi-bin/go.cgi?query=GO:0009992&auto_wild_cards=yes&view=query&action=query&search_constraint=terms"	GO:0009992_cellular_water_homeostasis) 1 0
=HYPERLINK("http://www.godatabase.org/cgi-bin/go.cgi?query=GO:0010032&auto_wild_cards=yes&view=query&action=query&search_constraint=terms"	GO:0010032_meiotic_chromosome_condensation) 1 0
=HYPERLINK("http://www.godatabase.org/cgi-bin/go.cgi?query=GO:0010039&auto_wild_cards=yes&view=query&action=query&search_constraint=terms"	GO:0010039_response_to_iron_ion) 1 0
=HYPERLINK("http://www.godatabase.org/cgi-bin/go.cgi?query=GO:0010042&auto_wild_cards=yes&view=query&action=query&search_constraint=terms"	GO:0010042_response_to_manganese_ion) 1 0
=HYPERLINK("http://www.godatabase.org/cgi-bin/go.cgi?query=GO:0010045&auto_wild_cards=yes&view=query&action=query&search_constraint=terms"	GO:0010045_response_to_nickel_ion) 1 0
=HYPERLINK("http://www.godatabase.org/cgi-bin/go.cgi?query=GO:0010046&auto_wild_cards=yes&view=query&action=query&search_constraint=terms"	GO:0010046_response_to_mycotoxin) 1 0
=HYPERLINK("http://www.godatabase.org/cgi-bin/go.cgi?query=GO:0010107&auto_wild_cards=yes&view=query&action=query&search_constraint=terms"	GO:0010107_potassium_ion_import) 1 0
=HYPERLINK("http://www.godatabase.org/cgi-bin/go.cgi?query=GO:0010155&auto_wild_cards=yes&view=query&action=query&search_constraint=terms"	GO:0010155_regulation_of_proton_transport) 1 0
=HYPERLINK("http://www.godatabase.org/cgi-bin/go.cgi?query=GO:0010160&auto_wild_cards=yes&view=query&action=query&search_constraint=terms"	GO:0010160_formation_of_organ_boundary) 1 0
=HYPERLINK("http://www.godatabase.org/cgi-bin/go.cgi?query=GO:0010260&auto_wild_cards=yes&view=query&action=query&search_constraint=terms"	GO:0010260_organ_senescence) 1 0
=HYPERLINK("http://www.godatabase.org/cgi-bin/go.cgi?query=GO:0010310&auto_wild_cards=yes&view=query&action=query&search_constraint=terms"	GO:0010310_regulation_of_hydrogen_peroxide_metabolic_process) 1 0
=HYPERLINK("http://www.godatabase.org/cgi-bin/go.cgi?query=GO:0010447&auto_wild_cards=yes&view=query&action=query&search_constraint=terms"	GO:0010447_response_to_acidity) 1 0
=HYPERLINK("http://www.godatabase.org/cgi-bin/go.cgi?query=GO:0010452&auto_wild_cards=yes&view=query&action=query&search_constraint=terms"	GO:0010452_histone_H3-K36_methylation) 1 0
=HYPERLINK("http://www.godatabase.org/cgi-bin/go.cgi?query=GO:0010455&auto_wild_cards=yes&view=query&action=query&search_constraint=terms"	GO:0010455_positive_regulation_of_cell_fate_commitment) 1 0
[truncated: 3,989 more rows]
