# Supplementary material for: RedundancyMiner: De-replication of redundant GO categories in microarray and proteomics analysis
Source: BMC Bioinformatics. 2011 Feb 10;12:52. doi: 10.1186/1471-2105-12-52 (PMC3223614; doi:10.1186/1471-2105-12-52)
Supplement: Additional file 8 — Retinal development HTGM download. compressed package of the results of running HTGM on the retinal development genes list. [file 1471-2105-12-52-S8.ZIP › SCENARIO_2_MODIFIED/total.txt.total.txt.dir/Exp1_BestClusterMap_LEIGS_KM_24.csv.join.20.txt.dir/Exp1_BestClusterMap_LEIGS_KM_24.csv.join.20.txt.change]

GO:0006508_proteolysis	76	4	9.694737	-3.176313	1	-1.210667	0.66	2.530667	0.660000
GO:0006476_protein_amino_acid_deacetylation	9	2	40.933333	-3.002047	2	-1.540777	1.06	3.660777	0.530000
GO:0030163_protein_catabolic_process	101	4	7.295050	-2.713343	3	-1.632492	1.98	5.592492	0.660000
GO:0010639_negative_regulation_of_organelle_organization	19	2	19.389474	-2.339802	4	-1.566569	3.79	9.146569	0.947500
GO:0043285_biopolymer_catabolic_process	129	4	5.711628	-2.327118	5	-1.564940	3.82	9.204940	0.764000
GO:0003032_detection_of_oxygen	1	1									
GO:0003068_regulation_of_systemic_arterial_blood_pressure_by_acetylcholine	1	1									
GO:0003069_vasodilation_by_acetylcholine_involved_in_regulation_of_systemic_arterial_blood_pressure	1	1									
GO:0003070_regulation_of_systemic_arterial_blood_pressure_by_neurotransmitter	1	1									
GO:0007063_regulation_of_sister_chromatid_cohesion	1	1									
GO:0010260_organ_senescence	1	1									
GO:0030210_heparin_biosynthetic_process	1	1									
GO:0045875_negative_regulation_of_sister_chromatid_cohesion	1	1									
GO:0048773_erythrophore_differentiation	1	1									
GO:0055093_response_to_hyperoxia	1	1									
GO:0009057_macromolecule_catabolic_process	137	4	5.378102	-2.234127	6	-1.464920	4.36	10.184920	0.726667
GO:0001306_age-dependent_response_to_oxidative_stress	2	1									
GO:0007571_age-dependent_general_metabolic_decline	2	1									
GO:0010149_senescence	2	1									
GO:0016584_nucleosome_positioning	2	1									
GO:0030202_heparin_metabolic_process	2	1									
GO:0000303_response_to_superoxide	3	1									
GO:0018196_peptidyl-asparagine_modification	3	1									
GO:0018279_protein_amino_acid_N-linked_glycosylation_via_asparagine	3	1									
GO:0051983_regulation_of_chromosome_segregation	3	1									
GO:0006511_ubiquitin-dependent_protein_catabolic_process	39	2	9.446154	-1.731760	7	0.576615	10.68	20.783385	1.525714
GO:0051129_negative_regulation_of_cellular_component_organization	40	2	9.210000	-1.710919	8	0.579707	11.08	21.580293	1.385000
GO:0019941_modification-dependent_protein_catabolic_process	42	2	8.771429	-1.670879	11	1.204911	12.14	23.075089	1.103636
GO:0043632_modification-dependent_macromolecule_catabolic_process	42	2	8.771429	-1.670879	11	1.204911	12.14	23.075089	1.103636
GO:0051603_proteolysis_involved_in_cellular_protein_catabolic_process	42	2	8.771429	-1.670879	11	1.204911	12.14	23.075089	1.103636
GO:0000305_response_to_oxygen_radical	4	1									
GO:0006972_hyperosmotic_response	4	1									
GO:0009593_detection_of_chemical_stimulus	4	1									
GO:0051897_positive_regulation_of_protein_kinase_B_signaling_cascade	4	1									
GO:0044257_cellular_protein_catabolic_process	44	2	8.372727	-1.632858	12	1.773650	13.24	24.706350	1.103333
GO:0006023_aminoglycan_biosynthetic_process	5	1	36.840000	-1.570848	17	6.739120	21.68	36.620880	1.275294
GO:0006024_glycosaminoglycan_biosynthetic_process	5	1	36.840000	-1.570848	17	6.739120	21.68	36.620880	1.275294
GO:0019430_removal_of_superoxide_radicals	5	1	36.840000	-1.570848	17	6.739120	21.68	36.620880	1.275294
GO:0042554_superoxide_anion_generation	5	1	36.840000	-1.570848	17	6.739120	21.68	36.620880	1.275294
GO:0051898_negative_regulation_of_protein_kinase_B_signaling_cascade	5	1	36.840000	-1.570848	17	6.739120	21.68	36.620880	1.275294
GO:0009101_glycoprotein_biosynthetic_process	48	2	7.675000	-1.562169	18	6.802960	22.05	37.297040	1.225000
GO:0043473_pigmentation	49	2	7.518367	-1.545502	19	7.066560	22.46	37.853440	1.182105
GO:0006996_organelle_organization	449	6	2.461470	-1.529323	20	7.224396	22.71	38.195604	1.135500
GO:0051276_chromosome_organization	129	3	4.283721	-1.501631	21	7.587379	23.6	39.612621	1.123810
GO:0014823_response_to_activity	6	1	30.700000	-1.492797	25	12.089772	29.64	47.190228	1.185600
GO:0015012_heparan_sulfate_proteoglycan_biosynthetic_process	6	1	30.700000	-1.492797	25	12.089772	29.64	47.190228	1.185600
GO:0048147_negative_regulation_of_fibroblast_proliferation	6	1	30.700000	-1.492797	25	12.089772	29.64	47.190228	1.185600
GO:0051881_regulation_of_mitochondrial_membrane_potential	6	1	30.700000	-1.492797	25	12.089772	29.64	47.190228	1.185600
GO:0007265_Ras_protein_signal_transduction	54	2	6.822222	-1.467420	26	12.543745	30.87	49.196255	1.187308
GO:0006790_sulfur_metabolic_process	56	2	6.578571	-1.438396	27	12.998133	31.57	50.141867	1.169259
GO:0000188_inactivation_of_MAPK_activity	7	1	26.314286	-1.426980	39	17.743956	38.09	58.436044	0.976667
GO:0003085_negative_regulation_of_systemic_arterial_blood_pressure	7	1	26.314286	-1.426980	39	17.743956	38.09	58.436044	0.976667
GO:0007019_microtubule_depolymerization	7	1	26.314286	-1.426980	39	17.743956	38.09	58.436044	0.976667
GO:0007026_negative_regulation_of_microtubule_depolymerization	7	1	26.314286	-1.426980	39	17.743956	38.09	58.436044	0.976667
GO:0007062_sister_chromatid_cohesion	7	1	26.314286	-1.426980	39	17.743956	38.09	58.436044	0.976667
GO:0010948_negative_regulation_of_cell_cycle_process	7	1	26.314286	-1.426980	39	17.743956	38.09	58.436044	0.976667
GO:0016575_histone_deacetylation	7	1	26.314286	-1.426980	39	17.743956	38.09	58.436044	0.976667
GO:0030201_heparan_sulfate_proteoglycan_metabolic_process	7	1	26.314286	-1.426980	39	17.743956	38.09	58.436044	0.976667
GO:0031017_exocrine_pancreas_development	7	1	26.314286	-1.426980	39	17.743956	38.09	58.436044	0.976667
GO:0031114_regulation_of_microtubule_depolymerization	7	1	26.314286	-1.426980	39	17.743956	38.09	58.436044	0.976667
GO:0031497_chromatin_assembly	7	1	26.314286	-1.426980	39	17.743956	38.09	58.436044	0.976667
GO:0045599_negative_regulation_of_fat_cell_differentiation	7	1	26.314286	-1.426980	39	17.743956	38.09	58.436044	0.976667
GO:0033043_regulation_of_organelle_organization	58	2	6.351724	-1.410499	40	18.294350	38.96	59.625650	0.974000
GO:0009056_catabolic_process	243	4	3.032099	-1.398814	41	18.396243	39.14	59.883757	0.954634
GO:0031111_negative_regulation_of_microtubule_polymerization_or_depolymerization	8	1	23.025000	-1.370116	44	22.591442	45.04	67.488558	1.023636
GO:0034728_nucleosome_organization	8	1	23.025000	-1.370116	44	22.591442	45.04	67.488558	1.023636
GO:0045429_positive_regulation_of_nitric_oxide_biosynthetic_process	8	1	23.025000	-1.370116	44	22.591442	45.04	67.488558	1.023636
GO:0001542_ovulation_from_ovarian_follicle	9	1	20.466667	-1.320091	51	27.370350	52.48	77.589650	1.029020
GO:0016601_Rac_protein_signal_transduction	9	1	20.466667	-1.320091	51	27.370350	52.48	77.589650	1.029020
GO:0030728_ovulation	9	1	20.466667	-1.320091	51	27.370350	52.48	77.589650	1.029020
GO:0043242_negative_regulation_of_protein_complex_disassembly	9	1	20.466667	-1.320091	51	27.370350	52.48	77.589650	1.029020
GO:0043409_negative_regulation_of_MAPKKK_cascade	9	1	20.466667	-1.320091	51	27.370350	52.48	77.589650	1.029020
GO:0045428_regulation_of_nitric_oxide_biosynthetic_process	9	1	20.466667	-1.320091	51	27.370350	52.48	77.589650	1.029020
GO:0051896_regulation_of_protein_kinase_B_signaling_cascade	9	1	20.466667	-1.320091	51	27.370350	52.48	77.589650	1.029020
GO:0034962_cellular_biopolymer_catabolic_process	68	2	5.417647	-1.285471	52	27.798760	53.61	79.421240	1.030962
GO:0000209_protein_polyubiquitination	10	1	18.420000	-1.275461	57	32.585766	60.08	87.574234	1.054035
GO:0006801_superoxide_metabolic_process	10	1	18.420000	-1.275461	57	32.585766	60.08	87.574234	1.054035
GO:0022900_electron_transport_chain	10	1	18.420000	-1.275461	57	32.585766	60.08	87.574234	1.054035
GO:0022904_respiratory_electron_transport_chain	10	1	18.420000	-1.275461	57	32.585766	60.08	87.574234	1.054035
GO:0045776_negative_regulation_of_blood_pressure	10	1	18.420000	-1.275461	57	32.585766	60.08	87.574234	1.054035
GO:0051128_regulation_of_cellular_component_organization	160	3	3.453750	-1.266794	58	32.642838	60.43	88.217162	1.041897
GO:0019538_protein_metabolic_process	655	7	1.968550	-1.265801	59	32.639371	60.48	88.320629	1.025085
GO:0006281_DNA_repair	71	2	5.188732	-1.251966	61	33.082270	61.18	89.277730	1.002951
GO:0009100_glycoprotein_metabolic_process	71	2	5.188732	-1.251966	61	33.082270	61.18	89.277730	1.002951
GO:0007264_small_GTPase_mediated_signal_transduction	72	2	5.116667	-1.241153	62	33.603546	62.21	90.816454	1.003387
GO:0000271_polysaccharide_biosynthetic_process	11	1	16.745455	-1.235194	70	37.178393	67.04	96.901607	0.957714
GO:0006333_chromatin_assembly_or_disassembly	11	1	16.745455	-1.235194	70	37.178393	67.04	96.901607	0.957714
GO:0030238_male_sex_determination	11	1	16.745455	-1.235194	70	37.178393	67.04	96.901607	0.957714
GO:0031110_regulation_of_microtubule_polymerization_or_depolymerization	11	1	16.745455	-1.235194	70	37.178393	67.04	96.901607	0.957714
GO:0042542_response_to_hydrogen_peroxide	11	1	16.745455	-1.235194	70	37.178393	67.04	96.901607	0.957714
GO:0048678_response_to_axon_injury	11	1	16.745455	-1.235194	70	37.178393	67.04	96.901607	0.957714
GO:0051092_positive_regulation_of_NF-kappaB_transcription_factor_activity	11	1	16.745455	-1.235194	70	37.178393	67.04	96.901607	0.957714
GO:0051494_negative_regulation_of_cytoskeleton_organization	11	1	16.745455	-1.235194	70	37.178393	67.04	96.901607	0.957714
GO:0044265_cellular_macromolecule_catabolic_process	75	2	4.912000	-1.209714	71	37.799386	68.25	98.700614	0.961268
GO:0034621_cellular_macromolecular_complex_subunit_organization	76	2	4.847368	-1.199552	72	37.941239	68.6	99.258761	0.952778
GO:0030166_proteoglycan_biosynthetic_process	12	1	15.350000	-1.198531	77	41.556468	73.2	104.843532	0.950649
GO:0031109_microtubule_polymerization_or_depolymerization	12	1	15.350000	-1.198531	77	41.556468	73.2	104.843532	0.950649
GO:0043624_cellular_protein_complex_disassembly	12	1	15.350000	-1.198531	77	41.556468	73.2	104.843532	0.950649
GO:0051261_protein_depolymerization	12	1	15.350000	-1.198531	77	41.556468	73.2	104.843532	0.950649
GO:0055114_oxidation_reduction	12	1	15.350000	-1.198531	77	41.556468	73.2	104.843532	0.950649
GO:0001836_release_of_cytochrome_c_from_mitochondria	13	1	14.169231	-1.164893	82	45.628577	79.31	112.991423	0.967195
GO:0001976_neurological_system_process_involved_in_regulation_of_systemic_arterial_blood_pressure	13	1	14.169231	-1.164893	82	45.628577	79.31	112.991423	0.967195
GO:0031290_retinal_ganglion_cell_axon_guidance	13	1	14.169231	-1.164893	82	45.628577	79.31	112.991423	0.967195
GO:0043241_protein_complex_disassembly	13	1	14.169231	-1.164893	82	45.628577	79.31	112.991423	0.967195
GO:0043244_regulation_of_protein_complex_disassembly	13	1	14.169231	-1.164893	82	45.628577	79.31	112.991423	0.967195
GO:0001502_cartilage_condensation	14	1	13.157143	-1.133832	92	49.401568	84.73	120.058432	0.920978
GO:0006809_nitric_oxide_biosynthetic_process	14	1	13.157143	-1.133832	92	49.401568	84.73	120.058432	0.920978
GO:0006970_response_to_osmotic_stress	14	1	13.157143	-1.133832	92	49.401568	84.73	120.058432	0.920978
GO:0007530_sex_determination	14	1	13.157143	-1.133832	92	49.401568	84.73	120.058432	0.920978
GO:0010332_response_to_gamma_radiation	14	1	13.157143	-1.133832	92	49.401568	84.73	120.058432	0.920978
GO:0033044_regulation_of_chromosome_organization	14	1	13.157143	-1.133832	92	49.401568	84.73	120.058432	0.920978
GO:0034623_cellular_macromolecular_complex_disassembly	14	1	13.157143	-1.133832	92	49.401568	84.73	120.058432	0.920978
GO:0043491_protein_kinase_B_signaling_cascade	14	1	13.157143	-1.133832	92	49.401568	84.73	120.058432	0.920978
GO:0045598_regulation_of_fat_cell_differentiation	14	1	13.157143	-1.133832	92	49.401568	84.73	120.058432	0.920978
GO:0046209_nitric_oxide_metabolic_process	14	1	13.157143	-1.133832	92	49.401568	84.73	120.058432	0.920978
GO:0006325_chromatin_organization	83	2	4.438554	-1.132463	93	49.771803	85.32	120.868197	0.917419
GO:0043283_biopolymer_metabolic_process	1490	12	1.483490	-1.126677	94	49.841250	85.46	121.078750	0.909149
GO:0006487_protein_amino_acid_N-linked_glycosylation	15	1	12.280000	-1.104991	99	54.102531	90.91	127.717469	0.918283
GO:0006749_glutathione_metabolic_process	15	1	12.280000	-1.104991	99	54.102531	90.91	127.717469	0.918283
GO:0048144_fibroblast_proliferation	15	1	12.280000	-1.104991	99	54.102531	90.91	127.717469	0.918283
GO:0048145_regulation_of_fibroblast_proliferation	15	1	12.280000	-1.104991	99	54.102531	90.91	127.717469	0.918283
GO:0070507_regulation_of_microtubule_cytoskeleton_organization	15	1	12.280000	-1.104991	99	54.102531	90.91	127.717469	0.918283
GO:0000302_response_to_reactive_oxygen_species	16	1	11.512500	-1.078084	103	57.667590	95.95	134.232410	0.931553
GO:0003044_regulation_of_systemic_arterial_blood_pressure_mediated_by_a_chemical_signal	16	1	11.512500	-1.078084	103	57.667590	95.95	134.232410	0.931553
GO:0006821_chloride_transport	16	1	11.512500	-1.078084	103	57.667590	95.95	134.232410	0.931553
GO:0042311_vasodilation	16	1	11.512500	-1.078084	103	57.667590	95.95	134.232410	0.931553
GO:0006323_DNA_packaging	17	1	10.835294	-1.052876	110	61.108619	100.79	140.471381	0.916273
GO:0010741_negative_regulation_of_protein_kinase_cascade	17	1	10.835294	-1.052876	110	61.108619	100.79	140.471381	0.916273
GO:0043407_negative_regulation_of_MAP_kinase_activity	17	1	10.835294	-1.052876	110	61.108619	100.79	140.471381	0.916273
GO:0045333_cellular_respiration	17	1	10.835294	-1.052876	110	61.108619	100.79	140.471381	0.916273
GO:0051091_positive_regulation_of_transcription_factor_activity	17	1	10.835294	-1.052876	110	61.108619	100.79	140.471381	0.916273
GO:0055072_iron_ion_homeostasis	17	1	10.835294	-1.052876	110	61.108619	100.79	140.471381	0.916273
GO:0090047_positive_regulation_of_transcription_regulator_activity	17	1	10.835294	-1.052876	110	61.108619	100.79	140.471381	0.916273
GO:0034984_cellular_response_to_DNA_damage_stimulus	94	2	3.919149	-1.039301	111	61.653293	101.92	142.186707	0.918198
GO:0006022_aminoglycan_metabolic_process	18	1	10.233333	-1.029173	115	64.518442	106.52	148.521558	0.926261
GO:0030203_glycosaminoglycan_metabolic_process	18	1	10.233333	-1.029173	115	64.518442	106.52	148.521558	0.926261
GO:0032984_macromolecular_complex_disassembly	18	1	10.233333	-1.029173	115	64.518442	106.52	148.521558	0.926261
GO:0044272_sulfur_compound_biosynthetic_process	18	1	10.233333	-1.029173	115	64.518442	106.52	148.521558	0.926261
GO:0050931_pigment_cell_differentiation	19	1	9.694737	-1.006811	116	67.752456	110.95	154.147544	0.956466
GO:0010605_negative_regulation_of_macromolecule_metabolic_process	331	4	2.225982	-0.998687	117	68.181708	111.91	155.638292	0.956496
GO:0031324_negative_regulation_of_cellular_metabolic_process	332	4	2.219277	-0.995007	118	68.318510	112.15	155.981490	0.950424
GO:0006518_peptide_metabolic_process	20	1	9.210000	-0.985653	120	70.662633	115.32	159.977367	0.961000
GO:0008360_regulation_of_cell_shape	20	1	9.210000	-0.985653	120	70.662633	115.32	159.977367	0.961000
GO:0008637_apoptotic_mitochondrial_changes	21	1	8.771429	-0.965582	121	73.964221	120.0	166.035779	0.991736
GO:0043170_macromolecule_metabolic_process	1576	12	1.402538	-0.965487	122	73.997407	120.09	166.182593	0.984344
GO:0048523_negative_regulation_of_cellular_process	774	7	1.665891	-0.948841	123	74.451377	121.19	167.928623	0.985285
GO:0006029_proteoglycan_metabolic_process	22	1	8.372727	-0.946495	126	78.027692	126.24	174.452308	1.001905
GO:0007059_chromosome_segregation	22	1	8.372727	-0.946495	126	78.027692	126.24	174.452308	1.001905
GO:0032886_regulation_of_microtubule-based_process	22	1	8.372727	-0.946495	126	78.027692	126.24	174.452308	1.001905
GO:0009892_negative_regulation_of_metabolic_process	348	4	2.117241	-0.938203	127	78.365651	126.88	175.394349	0.999055
GO:0000082_G1_S_transition_of_mitotic_cell_cycle	23	1	8.008696	-0.928306	131	80.365375	130.0	179.634625	0.992366
GO:0003073_regulation_of_systemic_arterial_blood_pressure	23	1	8.008696	-0.928306	131	80.365375	130.0	179.634625	0.992366
GO:0015698_inorganic_anion_transport	23	1	8.008696	-0.928306	131	80.365375	130.0	179.634625	0.992366
GO:0043388_positive_regulation_of_DNA_binding	23	1	8.008696	-0.928306	131	80.365375	130.0	179.634625	0.992366
GO:0048705_skeletal_system_morphogenesis	111	2	3.318919	-0.918135	132	80.716589	130.51	180.303411	0.988712
GO:0043410_positive_regulation_of_MAPKKK_cascade	24	1	7.675000	-0.910938	134	83.529321	134.5	185.470679	1.003731
GO:0051099_positive_regulation_of_binding	24	1	7.675000	-0.910938	134	83.529321	134.5	185.470679	1.003731
GO:0006974_response_to_DNA_damage_stimulus	113	2	3.260177	-0.905361	135	83.766859	135.06	186.353141	1.000444
GO:0000165_MAPKKK_cascade	114	2	3.231579	-0.899078	136	83.879513	135.33	186.780487	0.995074
GO:0006302_double-strand_break_repair	25	1	7.368000	-0.894323	140	86.342023	139.02	191.697977	0.993000
GO:0050852_T_cell_receptor_signaling_pathway	25	1	7.368000	-0.894323	140	86.342023	139.02	191.697977	0.993000
GO:0051090_regulation_of_transcription_factor_activity	25	1	7.368000	-0.894323	140	86.342023	139.02	191.697977	0.993000
GO:0090046_regulation_of_transcription_regulator_activity	25	1	7.368000	-0.894323	140	86.342023	139.02	191.697977	0.993000
GO:0048608_reproductive_structure_development	116	2	3.175862	-0.886710	141	86.694114	139.73	192.765886	0.990993
GO:0043933_macromolecular_complex_subunit_organization	117	2	3.148718	-0.880624	142	87.196899	140.46	193.723101	0.989155
GO:0006800_oxygen_and_reactive_oxygen_species_metabolic_process	26	1	7.084615	-0.878403	144	89.458787	143.13	196.801213	0.993958
GO:0010212_response_to_ionizing_radiation	26	1	7.084615	-0.878403	144	89.458787	143.13	196.801213	0.993958
GO:0016043_cellular_component_organization	964	8	1.528631	-0.875193	145	89.533491	143.26	196.986509	0.988000
GO:0007049_cell_cycle	238	3	2.321849	-0.865969	146	90.434380	144.49	198.545620	0.989658
GO:0031016_pancreas_development	27	1	6.822222	-0.863126	148	91.950442	146.66	201.369558	0.990946
GO:0070482_response_to_oxygen_levels	27	1	6.822222	-0.863126	148	91.950442	146.66	201.369558	0.990946
GO:0051726_regulation_of_cell_cycle	121	2	3.044628	-0.856903	149	92.462387	147.36	202.257613	0.988993
GO:0010564_regulation_of_cell_cycle_process	29	1	6.351724	-0.834314	152	96.788217	153.8	210.811783	1.011842
GO:0048066_pigmentation_during_development	29	1	6.351724	-0.834314	152	96.788217	153.8	210.811783	1.011842
GO:0060041_retina_development_in_camera-type_eye	29	1	6.351724	-0.834314	152	96.788217	153.8	210.811783	1.011842
GO:0050794_regulation_of_cellular_process	2190	15	1.261644	-0.831931	153	96.964272	154.11	211.255728	1.007255
GO:0022411_cellular_component_disassembly	30	1	6.140000	-0.820701	155	99.909193	158.2	216.490807	1.020645
GO:0060740_prostate_gland_epithelium_morphogenesis	30	1	6.140000	-0.820701	155	99.909193	158.2	216.490807	1.020645
GO:0016481_negative_regulation_of_transcription	253	3	2.184190	-0.808781	156	100.813275	159.63	218.446725	1.023269
GO:0003018_vascular_process_in_circulatory_system	31	1	5.941935	-0.807570	163	103.871591	164.26	224.648409	1.007730
GO:0006486_protein_amino_acid_glycosylation	31	1	5.941935	-0.807570	163	103.871591	164.26	224.648409	1.007730
GO:0035150_regulation_of_tube_size	31	1	5.941935	-0.807570	163	103.871591	164.26	224.648409	1.007730
GO:0043413_biopolymer_glycosylation	31	1	5.941935	-0.807570	163	103.871591	164.26	224.648409	1.007730
GO:0050880_regulation_of_blood_vessel_size	31	1	5.941935	-0.807570	163	103.871591	164.26	224.648409	1.007730
GO:0060512_prostate_gland_morphogenesis	31	1	5.941935	-0.807570	163	103.871591	164.26	224.648409	1.007730
GO:0070085_glycosylation	31	1	5.941935	-0.807570	163	103.871591	164.26	224.648409	1.007730
GO:0051493_regulation_of_cytoskeleton_organization	32	1	5.756250	-0.794890	164	106.367780	167.36	228.352220	1.020488
GO:0031323_regulation_of_cellular_metabolic_process	1015	8	1.451823	-0.778672	165	108.713796	170.78	232.846204	1.035030
GO:0010629_negative_regulation_of_gene_expression	262	3	2.109160	-0.776696	167	108.927568	171.23	233.532432	1.025329
GO:0048666_neuron_development	262	3	2.109160	-0.776696	167	108.927568	171.23	233.532432	1.025329
GO:0007568_aging	34	1	5.417647	-0.770776	169	111.037676	174.19	237.342324	1.030710
GO:0030509_BMP_signaling_pathway	34	1	5.417647	-0.770776	169	111.037676	174.19	237.342324	1.030710
GO:0048519_negative_regulation_of_biological_process	859	7	1.501048	-0.769608	170	111.181169	174.46	237.738831	1.026235
GO:0001756_somitogenesis	35	1	5.262857	-0.759292	176	113.246302	177.08	240.913698	1.006136
GO:0007292_female_gamete_generation	35	1	5.262857	-0.759292	176	113.246302	177.08	240.913698	1.006136
GO:0016051_carbohydrate_biosynthetic_process	35	1	5.262857	-0.759292	176	113.246302	177.08	240.913698	1.006136
GO:0016567_protein_ubiquitination	35	1	5.262857	-0.759292	176	113.246302	177.08	240.913698	1.006136
GO:0051325_interphase	35	1	5.262857	-0.759292	176	113.246302	177.08	240.913698	1.006136
GO:0051329_interphase_of_mitotic_cell_cycle	35	1	5.262857	-0.759292	176	113.246302	177.08	240.913698	1.006136
GO:0003006_reproductive_developmental_process	141	2	2.612766	-0.751422	177	113.812389	177.85	241.887611	1.004802
GO:0045934_negative_regulation_of_nucleobase__nucleoside__nucleotide_and_nucleic_acid_metabolic_process	270	3	2.046667	-0.749462	178	113.969824	178.03	242.090176	1.000169
GO:0001889_liver_development	36	1	5.116667	-0.748163	183	116.389661	181.14	245.890339	0.989836
GO:0006469_negative_regulation_of_protein_kinase_activity	36	1	5.116667	-0.748163	183	116.389661	181.14	245.890339	0.989836
GO:0022602_ovulation_cycle_process	36	1	5.116667	-0.748163	183	116.389661	181.14	245.890339	0.989836
GO:0033673_negative_regulation_of_kinase_activity	36	1	5.116667	-0.748163	183	116.389661	181.14	245.890339	0.989836
GO:0050851_antigen_receptor-mediated_signaling_pathway	36	1	5.116667	-0.748163	183	116.389661	181.14	245.890339	0.989836
GO:0007242_intracellular_signaling_cascade	411	4	1.792701	-0.747451	184	116.401110	181.23	246.058890	0.984946
GO:0044267_cellular_protein_metabolic_process	559	5	1.647585	-0.747414	185	116.427084	181.29	246.152916	0.979946
GO:0051172_negative_regulation_of_nitrogen_compound_metabolic_process	271	3	2.039114	-0.746139	186	116.581836	181.47	246.358164	0.975645
GO:0042698_ovulation_cycle	37	1	4.978378	-0.737368	188	118.446541	183.71	248.973459	0.977181
GO:0051101_regulation_of_DNA_binding	37	1	4.978378	-0.737368	188	118.446541	183.71	248.973459	0.977181
GO:0010558_negative_regulation_of_macromolecule_biosynthetic_process	274	3	2.016788	-0.736275	189	118.809346	184.38	249.950654	0.975556
GO:0005975_carbohydrate_metabolic_process	146	2	2.523288	-0.727993	190	119.075993	184.88	250.684007	0.973053
GO:0006820_anion_transport	38	1	4.847368	-0.726890	192	121.915558	188.34	254.764442	0.980938
GO:0051348_negative_regulation_of_transferase_activity	38	1	4.847368	-0.726890	192	121.915558	188.34	254.764442	0.980938
GO:0065009_regulation_of_molecular_function	279	3	1.980645	-0.720179	193	122.371517	189.16	255.948483	0.980104
GO:0005976_polysaccharide_metabolic_process	39	1	4.723077	-0.716711	194	124.451633	191.98	259.508367	0.989588
GO:0031327_negative_regulation_of_cellular_biosynthetic_process	282	3	1.959574	-0.710721	195	125.013963	192.71	260.406037	0.988256
GO:0000902_cell_morphogenesis	283	3	1.952650	-0.707600	196	125.075663	192.8	260.524337	0.983673
GO:0035272_exocrine_system_development	40	1	4.605000	-0.706817	197	126.901427	195.01	263.118573	0.989898
GO:0009890_negative_regulation_of_biosynthetic_process	284	3	1.945775	-0.704496	198	127.046111	195.24	263.433889	0.986061
GO:0034960_cellular_biopolymer_metabolic_process	1395	10	1.320430	-0.703527	199	127.175944	195.48	263.784056	0.982312
GO:0002429_immune_response-activating_cell_surface_receptor_signaling_pathway	41	1	4.492683	-0.697194	203	130.152419	199.59	269.027581	0.983202
GO:0006979_response_to_oxidative_stress	41	1	4.492683	-0.697194	203	130.152419	199.59	269.027581	0.983202
GO:0008585_female_gonad_development	41	1	4.492683	-0.697194	203	130.152419	199.59	269.027581	0.983202
GO:0015980_energy_derivation_by_oxidation_of_organic_compounds	41	1	4.492683	-0.697194	203	130.152419	199.59	269.027581	0.983202
GO:0034645_cellular_macromolecule_biosynthetic_process	901	7	1.431077	-0.692796	204	130.524081	200.04	269.555919	0.980588
GO:0022402_cell_cycle_process	155	2	2.376774	-0.688332	205	131.056220	200.81	270.563780	0.979561
GO:0010740_positive_regulation_of_protein_kinase_cascade	42	1	4.385714	-0.687829	206	133.925682	204.44	274.954318	0.992427
GO:0032446_protein_modification_by_small_protein_conjugation	43	1	4.283721	-0.678709	207	137.428084	208.75	280.071916	1.008454
GO:0009059_macromolecule_biosynthetic_process	910	7	1.416923	-0.677244	208	137.649186	208.94	280.230814	1.004519
GO:0006464_protein_modification_process	439	4	1.678360	-0.676599	209	137.793861	209.07	280.346139	1.000335
GO:0007409_axonogenesis	158	2	2.331646	-0.675776	210	138.157531	209.53	280.902469	0.997762
GO:0002768_immune_response-regulating_cell_surface_receptor_signaling_pathway	44	1	4.186364	-0.669823	213	142.268819	214.77	287.271181	1.008310
GO:0035282_segmentation	44	1	4.186364	-0.669823	213	142.268819	214.77	287.271181	1.008310
GO:0046545_development_of_primary_female_sexual_characteristics	44	1	4.186364	-0.669823	213	142.268819	214.77	287.271181	1.008310
GO:0007165_signal_transduction	915	7	1.409180	-0.668736	214	142.527637	215.15	287.772363	1.005374
GO:0009628_response_to_abiotic_stimulus	162	2	2.274074	-0.659516	215	144.253313	217.41	290.566687	1.011209
GO:0019222_regulation_of_metabolic_process	1088	8	1.354412	-0.656346	216	144.376243	217.77	291.163757	1.008194
GO:0006732_coenzyme_metabolic_process	46	1	4.004348	-0.652712	220	145.990751	220.04	294.089249	1.000182
GO:0008217_regulation_of_blood_pressure	46	1	4.004348	-0.652712	220	145.990751	220.04	294.089249	1.000182
GO:0030850_prostate_gland_development	46	1	4.004348	-0.652712	220	145.990751	220.04	294.089249	1.000182
GO:0051098_regulation_of_binding	46	1	4.004348	-0.652712	220	145.990751	220.04	294.089249	1.000182
GO:0006259_DNA_metabolic_process	165	2	2.232727	-0.647666	221	146.560438	221.01	295.459562	1.000045
GO:0002757_immune_response-activating_signal_transduction	47	1	3.919149	-0.644468	223	148.222483	223.45	298.677517	1.002018
GO:0016570_histone_modification	47	1	3.919149	-0.644468	223	148.222483	223.45	298.677517	1.002018
GO:0032989_cellular_component_morphogenesis	307	3	1.800000	-0.637299	224	149.033121	224.56	300.086879	1.002500
GO:0051171_regulation_of_nitrogen_compound_metabolic_process	771	6	1.433463	-0.636681	225	149.150378	224.67	300.189622	0.998533
GO:0032269_negative_regulation_of_cellular_protein_metabolic_process	48	1	3.837500	-0.636419	226	150.147111	225.94	301.732889	0.999735
GO:0043412_biopolymer_modification	458	4	1.608734	-0.632571	227	150.476692	226.46	302.443308	0.997621
GO:0044260_cellular_macromolecule_metabolic_process	1447	10	1.272979	-0.629126	228	150.889985	226.87	302.850015	0.995044
GO:0046660_female_sex_differentiation	49	1	3.759184	-0.628559	229	152.686516	229.37	306.053484	1.001616
GO:0048812_neuron_projection_morphogenesis	170	2	2.167059	-0.628544	230	152.970850	229.75	306.529150	0.998913
GO:0051606_detection_of_stimulus	50	1	3.684000	-0.620878	232	154.978537	232.19	309.401463	1.000819
GO:0070647_protein_modification_by_small_protein_conjugation_or_removal	50	1	3.684000	-0.620878	232	154.978537	232.19	309.401463	1.000819
GO:0007399_nervous_system_development	621	5	1.483092	-0.617976	233	155.214487	232.49	309.765513	0.997811
GO:0044248_cellular_catabolic_process	173	2	2.129480	-0.617431	235	155.603381	233.02	310.436619	0.991574
GO:0048667_cell_morphogenesis_involved_in_neuron_differentiation	173	2	2.129480	-0.617431	235	155.603381	233.02	310.436619	0.991574
GO:0002764_immune_response-regulating_signal_transduction	51	1	3.611765	-0.613370	238	157.067351	235.08	313.092649	0.987731
GO:0016569_covalent_chromatin_modification	51	1	3.611765	-0.613370	238	157.067351	235.08	313.092649	0.987731
GO:0043408_regulation_of_MAPKKK_cascade	51	1	3.611765	-0.613370	238	157.067351	235.08	313.092649	0.987731
GO:0048858_cell_projection_morphogenesis	176	2	2.093182	-0.606576	239	157.966904	236.22	314.473096	0.988368
GO:0050789_regulation_of_biological_process	2357	15	1.172253	-0.605940	240	158.828104	237.31	315.791896	0.988792
GO:0051248_negative_regulation_of_protein_metabolic_process	53	1	3.475472	-0.598847	241	160.172225	239.0	317.827775	0.991701
GO:0002253_activation_of_immune_response	54	1	3.411111	-0.591819	245	162.182336	241.69	321.197664	0.986490
GO:0006091_generation_of_precursor_metabolites_and_energy	54	1	3.411111	-0.591819	245	162.182336	241.69	321.197664	0.986490
GO:0043405_regulation_of_MAP_kinase_activity	54	1	3.411111	-0.591819	245	162.182336	241.69	321.197664	0.986490
GO:0044271_nitrogen_compound_biosynthetic_process	54	1	3.411111	-0.591819	245	162.182336	241.69	321.197664	0.986490
GO:0007605_sensory_perception_of_sound	55	1	3.349091	-0.584939	246	164.290222	244.12	323.949778	0.992358
GO:0034961_cellular_biopolymer_biosynthetic_process	804	6	1.374627	-0.580935	247	164.498817	244.36	324.221183	0.989312
GO:0032990_cell_part_morphogenesis	184	2	2.002174	-0.578825	248	165.026125	244.95	324.873875	0.987702
GO:0043284_biopolymer_biosynthetic_process	807	6	1.369517	-0.576093	249	167.090753	247.98	328.869247	0.995904
GO:0007010_cytoskeleton_organization	185	2	1.991351	-0.575473	250	167.208083	248.13	329.051917	0.992520
GO:0000226_microtubule_cytoskeleton_organization	57	1	3.231579	-0.571602	253	170.105219	251.91	333.714781	0.995692
GO:0009953_dorsal_ventral_pattern_formation	57	1	3.231579	-0.571602	253	170.105219	251.91	333.714781	0.995692
GO:0045444_fat_cell_differentiation	57	1	3.231579	-0.571602	253	170.105219	251.91	333.714781	0.995692
GO:0031326_regulation_of_cellular_biosynthetic_process	812	6	1.361084	-0.568102	254	170.473541	252.31	334.146459	0.993346
GO:0007276_gamete_generation	188	2	1.959574	-0.565565	255	170.559782	252.44	334.320218	0.989961
GO:0044249_cellular_biosynthetic_process	1150	8	1.281391	-0.565460	256	170.625543	252.57	334.514457	0.986602
GO:0009889_regulation_of_biosynthetic_process	815	6	1.356074	-0.563355	257	171.402819	253.38	335.357181	0.985914
GO:0007005_mitochondrion_organization	61	1	3.019672	-0.546488	258	174.972991	257.41	339.847009	0.997713
GO:0003002_regionalization	195	2	1.889231	-0.543283	260	175.899996	258.65	341.400004	0.994808
GO:0007507_heart_development	195	2	1.889231	-0.543283	260	175.899996	258.65	341.400004	0.994808
GO:0022604_regulation_of_cell_morphogenesis	62	1	2.970968	-0.540509	262	177.811379	260.84	343.868621	0.995573
GO:0050954_sensory_perception_of_mechanical_stimulus	62	1	2.970968	-0.540509	262	177.811379	260.84	343.868621	0.995573
GO:0033554_cellular_response_to_stress	196	2	1.879592	-0.540191	263	177.973222	261.02	344.066778	0.992471
GO:0031175_neuron_projection_development	197	2	1.870051	-0.537122	264	178.429337	261.54	344.650663	0.990682
GO:0051186_cofactor_metabolic_process	63	1	2.923810	-0.534642	266	180.191413	263.55	346.908587	0.990789
GO:0051216_cartilage_development	63	1	2.923810	-0.534642	266	180.191413	263.55	346.908587	0.990789
GO:0009058_biosynthetic_process	1175	8	1.254128	-0.531875	267	180.713583	264.02	347.326417	0.988839
GO:0000904_cell_morphogenesis_involved_in_differentiation	199	2	1.851256	-0.531049	268	180.927440	264.26	347.592560	0.986045
GO:0043086_negative_regulation_of_catalytic_activity	65	1	2.833846	-0.523231	270	182.732800	266.44	350.147200	0.986815
GO:0048511_rhythmic_process	65	1	2.833846	-0.523231	270	182.732800	266.44	350.147200	0.986815
GO:0045449_regulation_of_transcription	676	5	1.362426	-0.521407	271	182.822893	266.54	350.257107	0.983542
GO:0007179_transforming_growth_factor_beta_receptor_signaling_pathway	66	1	2.790909	-0.517680	272	184.239792	268.21	352.180208	0.986066
GO:0030182_neuron_differentiation	356	3	1.552247	-0.516984	273	184.385748	268.49	352.594252	0.983480
GO:0007243_protein_kinase_cascade	205	2	1.797073	-0.513340	274	185.181380	269.42	353.658620	0.983285
GO:0009791_post-embryonic_development	67	1	2.749254	-0.512228	275	186.322781	270.72	355.117219	0.984436
GO:0051173_positive_regulation_of_nitrogen_compound_metabolic_process	361	3	1.530748	-0.506189	276	187.593359	272.22	356.846641	0.986304
GO:0044238_primary_metabolic_process	1905	12	1.160315	-0.500570	277	189.284059	274.18	359.075941	0.989819
GO:0008406_gonad_development	70	1	2.631429	-0.496436	278	191.221130	276.3	361.378870	0.993885
GO:0016568_chromatin_modification	72	1	2.558333	-0.486351	281	195.493777	281.18	366.866223	1.000641
GO:0030879_mammary_gland_development	72	1	2.558333	-0.486351	281	195.493777	281.18	366.866223	1.000641
GO:0044262_cellular_carbohydrate_metabolic_process	72	1	2.558333	-0.486351	281	195.493777	281.18	366.866223	1.000641
GO:0006350_transcription	701	5	1.313837	-0.482361	282	195.929142	281.68	367.430858	0.998865
GO:0045892_negative_regulation_of_transcription__DNA-dependent	218	2	1.689908	-0.477415	283	197.814875	283.89	369.965125	1.003145
GO:0022414_reproductive_process	376	3	1.469681	-0.475236	284	198.380888	284.66	370.939112	1.002324
GO:0051253_negative_regulation_of_RNA_metabolic_process	220	2	1.674545	-0.472165	285	198.764548	285.08	371.395452	1.000281
GO:0007281_germ_cell_development	75	1	2.456000	-0.471840	286	199.671411	286.22	372.768589	1.000769
GO:0000003_reproduction	379	3	1.458047	-0.469292	287	200.092161	286.69	373.287839	0.998920
GO:0043687_post-translational_protein_modification	384	3	1.439063	-0.459560	288	202.142764	289.04	375.937236	1.003611
GO:0030326_embryonic_limb_morphogenesis	78	1	2.361538	-0.458018	290	203.938446	291.28	378.621554	1.004414
GO:0035113_embryonic_appendage_morphogenesis	78	1	2.361538	-0.458018	290	203.938446	291.28	378.621554	1.004414
GO:0031328_positive_regulation_of_cellular_biosynthetic_process	387	3	1.427907	-0.453824	291	204.225650	291.57	378.914350	1.001959
GO:0009891_positive_regulation_of_biosynthetic_process	388	3	1.424227	-0.451929	292	204.828531	292.35	379.871469	1.001199
GO:0019953_sexual_reproduction	228	2	1.615789	-0.451852	293	205.296567	293.01	380.723433	1.000034
GO:0008152_metabolic_process	2133	13	1.122644	-0.450411	294	205.398011	293.15	380.901989	0.997109
GO:0000278_mitotic_cell_cycle	80	1	2.302500	-0.449158	296	206.988188	294.95	382.911812	0.996453
GO:0044092_negative_regulation_of_molecular_function	80	1	2.302500	-0.449158	296	206.988188	294.95	382.911812	0.996453
GO:0007420_brain_development	231	2	1.594805	-0.444507	297	207.915873	295.95	383.984127	0.996465
GO:0042127_regulation_of_cell_proliferation	393	3	1.406107	-0.442577	298	208.223185	296.3	384.376815	0.994295
GO:0007411_axon_guidance	82	1	2.246341	-0.440567	300	209.422295	297.97	386.517705	0.993233
GO:0010627_regulation_of_protein_kinase_cascade	82	1	2.246341	-0.440567	300	209.422295	297.97	386.517705	0.993233
GO:0050790_regulation_of_catalytic_activity	233	2	1.581116	-0.439690	301	209.826684	298.4	386.973316	0.991362
GO:0048699_generation_of_neurons	396	3	1.395455	-0.437064	302	210.149482	298.86	387.570518	0.989603
GO:0006575_cellular_amino_acid_derivative_metabolic_process	83	1	2.219277	-0.436368	304	211.603600	300.55	389.496400	0.988651
GO:0007017_microtubule-based_process	83	1	2.219277	-0.436368	304	211.603600	300.55	389.496400	0.988651
GO:0001501_skeletal_system_development	236	2	1.561017	-0.432579	305	212.005785	301.08	390.154215	0.987148
GO:0045137_development_of_primary_sexual_characteristics	84	1	2.192857	-0.432231	306	212.634287	301.72	390.805713	0.986013
GO:0032504_multicellular_organism_reproduction	86	1	2.141860	-0.424137	309	215.953415	305.79	395.626585	0.989612
GO:0034641_cellular_nitrogen_compound_metabolic_process	86	1	2.141860	-0.424137	309	215.953415	305.79	395.626585	0.989612
GO:0048609_reproductive_process_in_a_multicellular_organism	86	1	2.141860	-0.424137	309	215.953415	305.79	395.626585	0.989612
GO:0007178_transmembrane_receptor_protein_serine_threonine_kinase_signaling_pathway	87	1	2.117241	-0.420178	313	217.576024	307.92	398.263976	0.983770
GO:0016337_cell-cell_adhesion	87	1	2.117241	-0.420178	313	217.576024	307.92	398.263976	0.983770
GO:0022612_gland_morphogenesis	87	1	2.117241	-0.420178	313	217.576024	307.92	398.263976	0.983770
GO:0050778_positive_regulation_of_immune_response	87	1	2.117241	-0.420178	313	217.576024	307.92	398.263976	0.983770
GO:0010556_regulation_of_macromolecule_biosynthetic_process	745	5	1.236242	-0.420112	314	217.679572	308.07	398.460428	0.981115
GO:0007154_cell_communication	1096	7	1.176460	-0.416389	315	218.153773	308.85	399.546227	0.980476
GO:0080090_regulation_of_primary_metabolic_process	926	6	1.193521	-0.410563	316	219.491583	310.24	400.988417	0.981772
GO:0019219_regulation_of_nucleobase__nucleoside__nucleotide_and_nucleic_acid_metabolic_process	757	5	1.216645	-0.404455	317	222.068202	313.36	404.651798	0.988517
GO:0007389_pattern_specification_process	250	2	1.473600	-0.401140	318	223.429469	314.95	406.470531	0.990409
GO:0060255_regulation_of_macromolecule_metabolic_process	936	6	1.180769	-0.398771	319	223.911088	315.44	406.968912	0.988840
GO:0035107_appendage_morphogenesis	93	1	1.980645	-0.397565	322	225.028921	316.73	408.431079	0.983634
GO:0035108_limb_morphogenesis	93	1	1.980645	-0.397565	322	225.028921	316.73	408.431079	0.983634
GO:0055066_di-__tri-valent_inorganic_cation_homeostasis	93	1	1.980645	-0.397565	322	225.028921	316.73	408.431079	0.983634
GO:0022008_neurogenesis	423	3	1.306383	-0.390553	323	228.483917	320.83	413.176083	0.993282
GO:0042391_regulation_of_membrane_potential	95	1	1.938947	-0.390435	324	229.053342	321.39	413.726658	0.991944
GO:0048736_appendage_development	96	1	1.918750	-0.386941	326	231.055074	323.71	416.364926	0.992975
GO:0060173_limb_development	96	1	1.918750	-0.386941	326	231.055074	323.71	416.364926	0.992975
GO:0018193_peptidyl-amino_acid_modification	97	1	1.898969	-0.383493	327	231.846953	324.82	417.793047	0.993333
GO:0007548_sex_differentiation	98	1	1.879592	-0.380091	330	233.266730	326.57	419.873270	0.989606
GO:0009314_response_to_radiation	98	1	1.879592	-0.380091	330	233.266730	326.57	419.873270	0.989606
GO:0009967_positive_regulation_of_signal_transduction	98	1	1.879592	-0.380091	330	233.266730	326.57	419.873270	0.989606
GO:0010468_regulation_of_gene_expression	778	5	1.183805	-0.378319	331	233.311256	326.69	420.068744	0.986979
GO:0030030_cell_projection_organization	263	2	1.400760	-0.374307	332	236.043657	329.57	423.096343	0.992681
GO:0009653_anatomical_structure_morphogenesis	958	6	1.153653	-0.373851	333	236.121606	329.69	423.258394	0.990060
GO:0030036_actin_cytoskeleton_organization	102	1	1.805882	-0.366916	334	237.624275	331.3	424.975725	0.991916
GO:0003013_circulatory_system_process	103	1	1.788350	-0.363727	337	238.488973	332.46	426.431027	0.986528
GO:0008015_blood_circulation	103	1	1.788350	-0.363727	337	238.488973	332.46	426.431027	0.986528
GO:0009968_negative_regulation_of_signal_transduction	103	1	1.788350	-0.363727	337	238.488973	332.46	426.431027	0.986528
GO:0006807_nitrogen_compound_metabolic_process	1147	7	1.124150	-0.361894	338	238.841320	332.84	426.838680	0.984734
GO:0031325_positive_regulation_of_cellular_metabolic_process	442	3	1.250226	-0.360904	339	239.050540	333.04	427.029460	0.982419
GO:0065007_biological_regulation	2593	15	1.065561	-0.360891	340	239.144315	333.17	427.195685	0.979912
GO:0051716_cellular_response_to_stimulus	273	2	1.349451	-0.355062	341	241.689019	335.85	430.010981	0.984897
GO:0045859_regulation_of_protein_kinase_activity	107	1	1.721495	-0.351362	342	243.195807	337.38	431.564193	0.986491
GO:0030029_actin_filament-based_process	109	1	1.689908	-0.345405	343	245.174665	339.58	433.985335	0.990029
GO:0010647_positive_regulation_of_cell_communication	110	1	1.674545	-0.342480	347	246.864503	341.65	436.435497	0.984582
GO:0010648_negative_regulation_of_cell_communication	110	1	1.674545	-0.342480	347	246.864503	341.65	436.435497	0.984582
GO:0043010_camera-type_eye_development	110	1	1.674545	-0.342480	347	246.864503	341.65	436.435497	0.984582
GO:0055080_cation_homeostasis	110	1	1.674545	-0.342480	347	246.864503	341.65	436.435497	0.984582
GO:0009893_positive_regulation_of_metabolic_process	458	3	1.206550	-0.337715	348	248.051104	342.9	437.748896	0.985345
GO:0043549_regulation_of_kinase_activity	112	1	1.644643	-0.336736	349	248.944668	343.9	438.855332	0.985387
GO:0048518_positive_regulation_of_biological_process	995	6	1.110754	-0.334946	350	249.484070	344.58	439.675930	0.984514
GO:0007417_central_nervous_system_development	287	2	1.283624	-0.329970	351	251.346621	346.67	441.993379	0.987664
GO:0048584_positive_regulation_of_response_to_stimulus	115	1	1.601739	-0.328370	353	252.045135	347.55	443.054865	0.984561
GO:0051338_regulation_of_transferase_activity	115	1	1.601739	-0.328370	353	252.045135	347.55	443.054865	0.984561
GO:0006139_nucleobase__nucleoside__nucleotide_and_nucleic_acid_metabolic_process	1002	6	1.102994	-0.327988	354	252.334569	347.95	443.565431	0.982910
GO:0006519_cellular_amino_acid_and_derivative_metabolic_process	118	1	1.561017	-0.320292	355	254.365593	350.19	446.014407	0.986451
GO:0022403_cell_cycle_phase	119	1	1.547899	-0.317661	356	254.757811	350.53	446.302189	0.984635
GO:0048468_cell_development	654	4	1.126606	-0.315636	357	255.644142	351.47	447.295858	0.984510
GO:0009308_amine_metabolic_process	124	1	1.485484	-0.304942	358	260.604588	356.85	453.095412	0.996788
GO:0045893_positive_regulation_of_transcription__DNA-dependent	306	2	1.203922	-0.299016	360	261.961409	358.34	454.718591	0.995389
GO:0051254_positive_regulation_of_RNA_metabolic_process	306	2	1.203922	-0.299016	360	261.961409	358.34	454.718591	0.995389
GO:0001655_urogenital_system_development	128	1	1.439063	-0.295262	361	263.534237	360.08	456.625763	0.997452
GO:0016310_phosphorylation	309	2	1.192233	-0.294427	362	263.732062	360.38	457.027938	0.995525
GO:0050776_regulation_of_immune_response	130	1	1.416923	-0.290578	363	265.646241	362.72	459.793759	0.999229
GO:0009952_anterior_posterior_pattern_formation	133	1	1.384962	-0.283737	364	266.319079	363.54	460.760921	0.998736
GO:0007283_spermatogenesis	134	1	1.374627	-0.281504	366	266.998443	364.26	461.521557	0.995246
GO:0048232_male_gamete_generation	134	1	1.374627	-0.281504	366	266.998443	364.26	461.521557	0.995246
GO:0001654_eye_development	136	1	1.354412	-0.277109	367	267.541623	364.8	462.058377	0.994005
GO:0044237_cellular_metabolic_process	1974	11	1.026444	-0.274888	368	268.513962	365.81	463.106038	0.994049
GO:0045596_negative_regulation_of_cell_differentiation	144	1	1.279167	-0.260404	369	274.131101	371.56	468.988899	1.006938
GO:0048522_positive_regulation_of_cellular_process	895	5	1.029050	-0.258338	370	274.452082	371.93	469.407918	1.005216
GO:0030900_forebrain_development	146	1	1.261644	-0.256435	371	275.636254	373.1	470.563746	1.005660
GO:0009888_tissue_development	525	3	1.052571	-0.255671	372	276.141780	373.56	470.978220	1.004194
GO:0022603_regulation_of_anatomical_structure_morphogenesis	147	1	1.253061	-0.254480	373	276.395698	373.85	471.304302	1.002279
GO:0045941_positive_regulation_of_transcription	338	2	1.089941	-0.253798	374	276.605445	374.06	471.514555	1.000160
GO:0002684_positive_regulation_of_immune_system_process	148	1	1.244595	-0.252544	375	277.548434	375.03	472.511566	1.000080
GO:0006793_phosphorus_metabolic_process	340	2	1.083529	-0.251227	377	278.609878	376.21	473.810122	0.997905
GO:0006796_phosphate_metabolic_process	340	2	1.083529	-0.251227	377	278.609878	376.21	473.810122	0.997905
GO:0010467_gene_expression	905	5	1.017680	-0.249843	378	279.190280	376.86	474.529720	0.996984
GO:0032268_regulation_of_cellular_protein_metabolic_process	152	1	1.211842	-0.244986	379	280.266494	377.79	475.313506	0.996807
GO:0010628_positive_regulation_of_gene_expression	346	2	1.064740	-0.243677	380	280.468142	378.01	475.551858	0.994763
GO:0008285_negative_regulation_of_cell_proliferation	155	1	1.188387	-0.239507	381	282.654929	380.12	477.585071	0.997690
GO:0045935_positive_regulation_of_nucleobase__nucleoside__nucleotide_and_nucleic_acid_metabolic_process	352	2	1.046591	-0.236368	382	283.043620	380.48	477.916380	0.996021
GO:0008283_cell_proliferation	544	3	1.015809	-0.236195	383	283.237465	380.75	478.262535	0.994125
GO:0006950_response_to_stress	549	3	1.006557	-0.231313	384	285.741292	383.28	480.818708	0.998125
GO:0007626_locomotory_behavior	163	1	1.130061	-0.225637	385	288.392840	385.97	483.547160	1.002519
GO:0042325_regulation_of_phosphorylation	164	1	1.123171	-0.223975	386	289.124563	386.67	484.215437	1.001736
GO:0019220_regulation_of_phosphate_metabolic_process	165	1	1.116364	-0.222328	388	290.127094	387.76	485.392906	0.999381
GO:0051174_regulation_of_phosphorus_metabolic_process	165	1	1.116364	-0.222328	388	290.127094	387.76	485.392906	0.999381
GO:0043009_chordate_embryonic_development	365	2	1.009315	-0.221309	389	291.122944	388.82	486.517056	0.999537
GO:0048856_anatomical_structure_development	1688	9	0.982109	-0.220533	390	291.500215	389.3	487.099785	0.998205
GO:0009792_embryonic_development_ending_in_birth_or_egg_hatching	368	2	1.001087	-0.217978	391	292.486756	390.5	488.513244	0.998721
GO:0032502_developmental_process	2060	11	0.983592	-0.217731	392	292.608618	390.64	488.671382	0.996531
GO:0010557_positive_regulation_of_macromolecule_biosynthetic_process	371	2	0.992992	-0.214700	393	293.366994	391.29	489.213006	0.995649
GO:0051246_regulation_of_protein_metabolic_process	170	1	1.083529	-0.214317	394	294.488266	392.32	490.151734	0.995736
GO:0007600_sensory_perception	172	1	1.070930	-0.211213	396	295.235102	392.97	490.704898	0.992348
GO:0009611_response_to_wounding	172	1	1.070930	-0.211213	396	295.235102	392.97	490.704898	0.992348
GO:0044093_positive_regulation_of_molecular_function	173	1	1.064740	-0.209681	397	296.439266	394.19	491.940734	0.992922
GO:0006355_regulation_of_transcription__DNA-dependent	575	3	0.961043	-0.207443	398	297.454463	395.11	492.765537	0.992739
GO:0000122_negative_regulation_of_transcription_from_RNA_polymerase_II_promoter	175	1	1.052571	-0.206659	399	298.564367	396.26	493.955633	0.993133
GO:0006873_cellular_ion_homeostasis	176	1	1.046591	-0.205168	401	300.349028	397.91	495.470972	0.992294
GO:0043066_negative_regulation_of_apoptosis	176	1	1.046591	-0.205168	401	300.349028	397.91	495.470972	0.992294
GO:0009987_cellular_process	3868	21	1.000052	-0.201216	402	301.170155	398.7	496.229845	0.991791
GO:0043069_negative_regulation_of_programmed_cell_death	179	1	1.029050	-0.200774	405	302.756556	400.22	497.683444	0.988198
GO:0048732_gland_development	179	1	1.029050	-0.200774	405	302.756556	400.22	497.683444	0.988198
GO:0060548_negative_regulation_of_cell_death	179	1	1.029050	-0.200774	405	302.756556	400.22	497.683444	0.988198
GO:0055082_cellular_chemical_homeostasis	181	1	1.017680	-0.197907	406	304.598999	402.13	499.661001	0.990468
GO:0051252_regulation_of_RNA_metabolic_process	590	3	0.936610	-0.194760	407	306.446438	404.04	501.633562	0.992727
GO:0006351_transcription__DNA-dependent	594	3	0.930303	-0.191504	408	308.241543	405.67	503.098457	0.994289
GO:0006811_ion_transport	186	1	0.990323	-0.190956	411	309.618514	406.87	504.121486	0.989951
GO:0007155_cell_adhesion	186	1	0.990323	-0.190956	411	309.618514	406.87	504.121486	0.989951
GO:0022610_biological_adhesion	186	1	0.990323	-0.190956	411	309.618514	406.87	504.121486	0.989951
GO:0032774_RNA_biosynthetic_process	595	3	0.928739	-0.190698	412	310.057346	407.27	504.482654	0.988519
GO:0048513_organ_development	1365	7	0.944615	-0.190183	413	310.158210	407.38	504.601790	0.986392
GO:0019725_cellular_homeostasis	195	1	0.944615	-0.179168	414	314.502823	411.45	508.397177	0.993841
GO:0007275_multicellular_organismal_development	1760	9	0.941932	-0.178481	415	314.614725	411.59	508.565275	0.991783
GO:0050801_ion_homeostasis	197	1	0.935025	-0.176668	416	316.337015	413.13	509.922985	0.993101
GO:0002009_morphogenesis_of_an_epithelium	198	1	0.930303	-0.175433	418	317.866137	414.52	511.173863	0.991675
GO:0060429_epithelium_development	198	1	0.930303	-0.175433	418	317.866137	414.52	511.173863	0.991675
GO:0022607_cellular_component_assembly	204	1	0.902941	-0.168235	419	320.105443	416.76	513.414557	0.994654
GO:0006955_immune_response	205	1	0.898537	-0.167070	420	320.881778	417.5	514.118222	0.994048
GO:0008284_positive_regulation_of_cell_proliferation	208	1	0.885577	-0.163629	421	321.858281	418.57	515.281719	0.994228
GO:0048731_system_development	1609	8	0.915848	-0.159718	422	322.355461	419.07	515.784539	0.993057
GO:0010604_positive_regulation_of_macromolecule_metabolic_process	433	2	0.850808	-0.157179	423	323.245287	419.96	516.674713	0.992813
GO:0009887_organ_morphogenesis	642	3	0.860748	-0.156223	424	323.409194	420.14	516.870806	0.990896
GO:0006357_regulation_of_transcription_from_RNA_polymerase_II_promoter	435	2	0.846897	-0.155609	425	323.963723	420.57	517.176277	0.989576
GO:0048583_regulation_of_response_to_stimulus	217	1	0.848848	-0.153792	426	325.190410	421.79	518.389590	0.990117
GO:0007423_sensory_organ_development	219	1	0.841096	-0.151700	427	326.318691	422.88	519.441309	0.990351
GO:0001701_in_utero_embryonic_development	221	1	0.833484	-0.149641	428	327.174936	423.79	520.405064	0.990164
GO:0006366_transcription_from_RNA_polymerase_II_promoter	444	2	0.829730	-0.148737	429	327.608155	424.27	520.931845	0.988974
GO:0016070_RNA_metabolic_process	658	3	0.839818	-0.145883	430	329.655375	426.02	522.384625	0.990744
GO:0002682_regulation_of_immune_system_process	228	1	0.807895	-0.142681	431	331.899674	428.0	524.100326	0.993039
GO:0007167_enzyme_linked_receptor_protein_signaling_pathway	229	1	0.804367	-0.141718	432	332.321028	428.43	524.538972	0.991736
GO:0050890_cognition	233	1	0.790558	-0.137936	433	334.058535	430.09	526.121465	0.993279
GO:0006468_protein_amino_acid_phosphorylation	237	1	0.777215	-0.134269	435	335.724545	431.79	527.855455	0.992621
GO:0044085_cellular_component_biogenesis	237	1	0.777215	-0.134269	435	335.724545	431.79	527.855455	0.992621
GO:0030097_hemopoiesis	253	1	0.728063	-0.120655	436	341.772396	437.19	532.607604	1.002729
GO:0048869_cellular_developmental_process	1113	5	0.827493	-0.120094	437	342.500869	437.78	533.059131	1.001785
GO:0048878_chemical_homeostasis	254	1	0.725197	-0.119857	438	342.903436	438.19	533.476564	1.000434
GO:0048729_tissue_morphogenesis	255	1	0.722353	-0.119065	439	343.225722	438.49	533.754278	0.998838
GO:0009966_regulation_of_signal_transduction	256	1	0.719531	-0.118278	440	343.626332	438.83	534.033668	0.997341
GO:0002376_immune_system_process	505	2	0.729505	-0.109453	441	347.258642	442.05	536.841358	1.002381
GO:0045944_positive_regulation_of_transcription_from_RNA_polymerase_II_promoter	269	1	0.684758	-0.108558	442	347.918700	442.61	537.301300	1.001380
GO:0048534_hemopoietic_or_lymphoid_organ_development	277	1	0.664982	-0.103014	443	351.158467	445.73	540.301533	1.006163
GO:0007610_behavior	279	1	0.660215	-0.101677	444	351.920520	446.39	540.859480	1.005383
GO:0002520_immune_system_development	295	1	0.624407	-0.091631	446	357.049182	450.85	544.650818	1.010874
GO:0045595_regulation_of_cell_differentiation	295	1	0.624407	-0.091631	446	357.049182	450.85	544.650818	1.010874
GO:0048598_embryonic_morphogenesis	299	1	0.616054	-0.089290	447	357.641233	451.34	545.038767	1.009709
GO:0009790_embryonic_development	567	2	0.649735	-0.079948	448	362.335351	455.65	548.964649	1.017076
GO:0006928_cell_motion	330	1	0.558182	-0.073169	451	364.187762	457.3	550.412238	1.013969
GO:0010646_regulation_of_cell_communication	330	1	0.558182	-0.073169	451	364.187762	457.3	550.412238	1.013969
GO:0051674_localization_of_cell	330	1	0.558182	-0.073169	451	364.187762	457.3	550.412238	1.013969
GO:0051093_negative_regulation_of_developmental_process	331	1	0.556495	-0.072703	452	365.112856	458.12	551.127144	1.013540
GO:0009605_response_to_external_stimulus	339	1	0.543363	-0.069087	453	367.540518	460.11	552.679482	1.015695
GO:0007166_cell_surface_receptor_linked_signal_transduction	597	2	0.617085	-0.068579	454	368.603084	460.98	553.356916	1.015374
GO:0030154_cell_differentiation	1060	4	0.695094	-0.065045	455	370.238915	462.31	554.381085	1.016066
GO:0042981_regulation_of_apoptosis	360	1	0.511667	-0.060458	456	371.928592	463.68	555.431408	1.016842
GO:0010941_regulation_of_cell_death	365	1	0.504658	-0.058574	458	373.769483	465.19	556.610517	1.015699
GO:0043067_regulation_of_programmed_cell_death	365	1	0.504658	-0.058574	458	373.769483	465.19	556.610517	1.015699
GO:0050896_response_to_stimulus	1107	4	0.665583	-0.053087	459	376.342909	467.48	558.617091	1.018475
GO:0050877_neurological_system_process	390	1	0.472308	-0.050018	460	378.516583	469.25	559.983417	1.020109
GO:0042221_response_to_chemical_stimulus	409	1	0.450367	-0.044377	461	380.535810	471.04	561.544190	1.021779
GO:0042592_homeostatic_process	419	1	0.439618	-0.041673	462	382.350368	472.46	562.569632	1.022641
GO:0065008_regulation_of_biological_quality	693	2	0.531602	-0.041640	463	382.518637	472.59	562.661363	1.020713
GO:0032501_multicellular_organismal_process	2183	9	0.759414	-0.040065	464	383.268851	473.16	563.051149	1.019741
GO:0006915_apoptosis	427	1	0.431382	-0.039629	465	383.825426	473.59	563.354574	1.018473
GO:0050793_regulation_of_developmental_process	703	2	0.524040	-0.039499	466	384.024911	473.76	563.495089	1.016652
GO:0012501_programmed_cell_death	433	1	0.425404	-0.038163	467	384.991075	474.56	564.128925	1.016188
GO:0008219_cell_death	444	1	0.414865	-0.035616	468	387.037176	476.34	565.642824	1.017821
GO:0010926_anatomical_structure_formation	447	1	0.412081	-0.034951	469	387.231109	476.53	565.828891	1.016055
GO:0016265_death	450	1	0.409333	-0.034299	470	387.854053	477.11	566.365947	1.015128
GO:0003008_system_process	516	1	0.356977	-0.022655	471	390.903400	479.49	568.076600	1.018025
GO:0006810_transport	718	1	0.256546	-0.006241	472	398.077006	484.9	571.722994	1.027331
GO:0051234_establishment_of_localization	729	1	0.252675	-0.005810	473	398.209741	484.97	571.730259	1.025307
GO:0051179_localization	1058	2	0.348204	-0.005341	474	398.243359	484.99	571.736641	1.023186
GO:0006520_cellular_amino_acid_metabolic_process	51	0	0.000000	-0.000000	481	408.868256	494.26	579.651744	1.027568
GO:0006887_exocytosis	51	0	0.000000	-0.000000	481	408.868256	494.26	579.651744	1.027568
GO:0007601_visual_perception	51	0	0.000000	-0.000000	481	408.868256	494.26	579.651744	1.027568
GO:0032583_regulation_of_gene-specific_transcription	51	0	0.000000	-0.000000	481	408.868256	494.26	579.651744	1.027568
GO:0032880_regulation_of_protein_localization	51	0	0.000000	-0.000000	481	408.868256	494.26	579.651744	1.027568
GO:0044106_cellular_amine_metabolic_process	51	0	0.000000	-0.000000	481	408.868256	494.26	579.651744	1.027568
GO:0048747_muscle_fiber_development	51	0	0.000000	-0.000000	481	408.868256	494.26	579.651744	1.027568
GO:0006812_cation_transport	146	0	0.000000	-0.000000	482	410.449272	495.6	580.750728	1.028216
GO:0032940_secretion_by_cell	149	0	0.000000	-0.000000	483	411.145849	496.11	581.074151	1.027143
GO:0002200_somatic_diversification_of_immune_receptors	34	0	0.000000	-0.000000	499	427.220083	511.36	595.499917	1.024770
GO:0002237_response_to_molecule_of_bacterial_origin	34	0	0.000000	-0.000000	499	427.220083	511.36	595.499917	1.024770
GO:0002699_positive_regulation_of_immune_effector_process	34	0	0.000000	-0.000000	499	427.220083	511.36	595.499917	1.024770
GO:0007269_neurotransmitter_secretion	34	0	0.000000	-0.000000	499	427.220083	511.36	595.499917	1.024770
GO:0007338_single_fertilization	34	0	0.000000	-0.000000	499	427.220083	511.36	595.499917	1.024770
GO:0010720_positive_regulation_of_cell_development	34	0	0.000000	-0.000000	499	427.220083	511.36	595.499917	1.024770
GO:0010721_negative_regulation_of_cell_development	34	0	0.000000	-0.000000	499	427.220083	511.36	595.499917	1.024770
GO:0016054_organic_acid_catabolic_process	34	0	0.000000	-0.000000	499	427.220083	511.36	595.499917	1.024770
GO:0019882_antigen_processing_and_presentation	34	0	0.000000	-0.000000	499	427.220083	511.36	595.499917	1.024770
GO:0045927_positive_regulation_of_growth	34	0	0.000000	-0.000000	499	427.220083	511.36	595.499917	1.024770
GO:0046395_carboxylic_acid_catabolic_process	34	0	0.000000	-0.000000	499	427.220083	511.36	595.499917	1.024770
GO:0050730_regulation_of_peptidyl-tyrosine_phosphorylation	34	0	0.000000	-0.000000	499	427.220083	511.36	595.499917	1.024770
GO:0051047_positive_regulation_of_secretion	34	0	0.000000	-0.000000	499	427.220083	511.36	595.499917	1.024770
GO:0051052_regulation_of_DNA_metabolic_process	34	0	0.000000	-0.000000	499	427.220083	511.36	595.499917	1.024770
GO:0060443_mammary_gland_morphogenesis	34	0	0.000000	-0.000000	499	427.220083	511.36	595.499917	1.024770
GO:0060711_labyrinthine_layer_development	34	0	0.000000	-0.000000	499	427.220083	511.36	595.499917	1.024770
GO:0000079_regulation_of_cyclin-dependent_protein_kinase_activity	7	0	0.000000	-0.000000	669	604.649854	686.8	768.950146	1.026607
GO:0001504_neurotransmitter_uptake	7	0	0.000000	-0.000000	669	604.649854	686.8	768.950146	1.026607
GO:0001556_oocyte_maturation	7	0	0.000000	-0.000000	669	604.649854	686.8	768.950146	1.026607
GO:0001573_ganglioside_metabolic_process	7	0	0.000000	-0.000000	669	604.649854	686.8	768.950146	1.026607
GO:0001736_establishment_of_planar_polarity	7	0	0.000000	-0.000000	669	604.649854	686.8	768.950146	1.026607
GO:0001839_neural_plate_morphogenesis	7	0	0.000000	-0.000000	669	604.649854	686.8	768.950146	1.026607
GO:0001936_regulation_of_endothelial_cell_proliferation	7	0	0.000000	-0.000000	669	604.649854	686.8	768.950146	1.026607
GO:0001967_suckling_behavior	7	0	0.000000	-0.000000	669	604.649854	686.8	768.950146	1.026607
GO:0002011_morphogenesis_of_an_epithelial_sheet	7	0	0.000000	-0.000000	669	604.649854	686.8	768.950146	1.026607
GO:0002052_positive_regulation_of_neuroblast_proliferation	7	0	0.000000	-0.000000	669	604.649854	686.8	768.950146	1.026607
GO:0002063_chondrocyte_development	7	0	0.000000	-0.000000	669	604.649854	686.8	768.950146	1.026607
GO:0002067_glandular_epithelial_cell_differentiation	7	0	0.000000	-0.000000	669	604.649854	686.8	768.950146	1.026607
GO:0002076_osteoblast_development	7	0	0.000000	-0.000000	669	604.649854	686.8	768.950146	1.026607
GO:0002087_regulation_of_respiratory_gaseous_exchange_by_neurological_system_process	7	0	0.000000	-0.000000	669	604.649854	686.8	768.950146	1.026607
GO:0002093_auditory_receptor_cell_morphogenesis	7	0	0.000000	-0.000000	669	604.649854	686.8	768.950146	1.026607
GO:0002224_toll-like_receptor_signaling_pathway	7	0	0.000000	-0.000000	669	604.649854	686.8	768.950146	1.026607
GO:0002455_humoral_immune_response_mediated_by_circulating_immunoglobulin	7	0	0.000000	-0.000000	669	604.649854	686.8	768.950146	1.026607
GO:0002643_regulation_of_tolerance_induction	7	0	0.000000	-0.000000	669	604.649854	686.8	768.950146	1.026607
GO:0002645_positive_regulation_of_tolerance_induction	7	0	0.000000	-0.000000	669	604.649854	686.8	768.950146	1.026607
GO:0002714_positive_regulation_of_B_cell_mediated_immunity	7	0	0.000000	-0.000000	669	604.649854	686.8	768.950146	1.026607
GO:0002792_negative_regulation_of_peptide_secretion	7	0	0.000000	-0.000000	669	604.649854	686.8	768.950146	1.026607
GO:0002793_positive_regulation_of_peptide_secretion	7	0	0.000000	-0.000000	669	604.649854	686.8	768.950146	1.026607
GO:0002828_regulation_of_T-helper_2_type_immune_response	7	0	0.000000	-0.000000	669	604.649854	686.8	768.950146	1.026607
GO:0002863_positive_regulation_of_inflammatory_response_to_antigenic_stimulus	7	0	0.000000	-0.000000	669	604.649854	686.8	768.950146	1.026607
GO:0002891_positive_regulation_of_immunoglobulin_mediated_immune_response	7	0	0.000000	-0.000000	669	604.649854	686.8	768.950146	1.026607
GO:0003084_positive_regulation_of_systemic_arterial_blood_pressure	7	0	0.000000	-0.000000	669	604.649854	686.8	768.950146	1.026607
GO:0006014_D-ribose_metabolic_process	7	0	0.000000	-0.000000	669	604.649854	686.8	768.950146	1.026607
GO:0006041_glucosamine_metabolic_process	7	0	0.000000	-0.000000	669	604.649854	686.8	768.950146	1.026607
GO:0006044_N-acetylglucosamine_metabolic_process	7	0	0.000000	-0.000000	669	604.649854	686.8	768.950146	1.026607
GO:0006096_glycolysis	7	0	0.000000	-0.000000	669	604.649854	686.8	768.950146	1.026607
GO:0006119_oxidative_phosphorylation	7	0	0.000000	-0.000000	669	604.649854	686.8	768.950146	1.026607
GO:0006275_regulation_of_DNA_replication	7	0	0.000000	-0.000000	669	604.649854	686.8	768.950146	1.026607
GO:0006298_mismatch_repair	7	0	0.000000	-0.000000	669	604.649854	686.8	768.950146	1.026607
GO:0006352_transcription_initiation	7	0	0.000000	-0.000000	669	604.649854	686.8	768.950146	1.026607
GO:0006401_RNA_catabolic_process	7	0	0.000000	-0.000000	669	604.649854	686.8	768.950146	1.026607
GO:0006406_mRNA_export_from_nucleus	7	0	0.000000	-0.000000	669	604.649854	686.8	768.950146	1.026607
GO:0006505_GPI_anchor_metabolic_process	7	0	0.000000	-0.000000	669	604.649854	686.8	768.950146	1.026607
GO:0006516_glycoprotein_catabolic_process	7	0	0.000000	-0.000000	669	604.649854	686.8	768.950146	1.026607
GO:0006612_protein_targeting_to_membrane	7	0	0.000000	-0.000000	669	604.649854	686.8	768.950146	1.026607
GO:0006769_nicotinamide_metabolic_process	7	0	0.000000	-0.000000	669	604.649854	686.8	768.950146	1.026607
GO:0006783_heme_biosynthetic_process	7	0	0.000000	-0.000000	669	604.649854	686.8	768.950146	1.026607
GO:0006818_hydrogen_transport	7	0	0.000000	-0.000000	669	604.649854	686.8	768.950146	1.026607
GO:0006878_cellular_copper_ion_homeostasis	7	0	0.000000	-0.000000	669	604.649854	686.8	768.950146	1.026607
GO:0006884_cell_volume_homeostasis	7	0	0.000000	-0.000000	669	604.649854	686.8	768.950146	1.026607
GO:0006949_syncytium_formation	7	0	0.000000	-0.000000	669	604.649854	686.8	768.950146	1.026607
GO:0007034_vacuolar_transport	7	0	0.000000	-0.000000	669	604.649854	686.8	768.950146	1.026607
GO:0007130_synaptonemal_complex_assembly	7	0	0.000000	-0.000000	669	604.649854	686.8	768.950146	1.026607
GO:0007164_establishment_of_tissue_polarity	7	0	0.000000	-0.000000	669	604.649854	686.8	768.950146	1.026607
GO:0007191_activation_of_adenylate_cyclase_activity_by_dopamine_receptor_signaling_pathway	7	0	0.000000	-0.000000	669	604.649854	686.8	768.950146	1.026607
GO:0007271_synaptic_transmission__cholinergic	7	0	0.000000	-0.000000	669	604.649854	686.8	768.950146	1.026607
GO:0007413_axonal_fasciculation	7	0	0.000000	-0.000000	669	604.649854	686.8	768.950146	1.026607
GO:0007440_foregut_morphogenesis	7	0	0.000000	-0.000000	669	604.649854	686.8	768.950146	1.026607
GO:0007616_long-term_memory	7	0	0.000000	-0.000000	669	604.649854	686.8	768.950146	1.026607
GO:0008033_tRNA_processing	7	0	0.000000	-0.000000	669	604.649854	686.8	768.950146	1.026607
GO:0008299_isoprenoid_biosynthetic_process	7	0	0.000000	-0.000000	669	604.649854	686.8	768.950146	1.026607
GO:0008340_determination_of_adult_lifespan	7	0	0.000000	-0.000000	669	604.649854	686.8	768.950146	1.026607
GO:0009150_purine_ribonucleotide_metabolic_process	7	0	0.000000	-0.000000	669	604.649854	686.8	768.950146	1.026607
GO:0009200_deoxyribonucleoside_triphosphate_metabolic_process	7	0	0.000000	-0.000000	669	604.649854	686.8	768.950146	1.026607
GO:0009259_ribonucleotide_metabolic_process	7	0	0.000000	-0.000000	669	604.649854	686.8	768.950146	1.026607
GO:0009311_oligosaccharide_metabolic_process	7	0	0.000000	-0.000000	669	604.649854	686.8	768.950146	1.026607
GO:0009394_2'-deoxyribonucleotide_metabolic_process	7	0	0.000000	-0.000000	669	604.649854	686.8	768.950146	1.026607
GO:0009820_alkaloid_metabolic_process	7	0	0.000000	-0.000000	669	604.649854	686.8	768.950146	1.026607
GO:0010469_regulation_of_receptor_activity	7	0	0.000000	-0.000000	669	604.649854	686.8	768.950146	1.026607
GO:0014047_glutamate_secretion	7	0	0.000000	-0.000000	669	604.649854	686.8	768.950146	1.026607
GO:0014066_regulation_of_phosphoinositide_3-kinase_cascade	7	0	0.000000	-0.000000	669	604.649854	686.8	768.950146	1.026607
GO:0014821_phasic_smooth_muscle_contraction	7	0	0.000000	-0.000000	669	604.649854	686.8	768.950146	1.026607
GO:0015697_quaternary_ammonium_group_transport	7	0	0.000000	-0.000000	669	604.649854	686.8	768.950146	1.026607
GO:0015813_L-glutamate_transport	7	0	0.000000	-0.000000	669	604.649854	686.8	768.950146	1.026607
GO:0015908_fatty_acid_transport	7	0	0.000000	-0.000000	669	604.649854	686.8	768.950146	1.026607
GO:0015914_phospholipid_transport	7	0	0.000000	-0.000000	669	604.649854	686.8	768.950146	1.026607
GO:0015992_proton_transport	7	0	0.000000	-0.000000	669	604.649854	686.8	768.950146	1.026607
GO:0016339_calcium-dependent_cell-cell_adhesion	7	0	0.000000	-0.000000	669	604.649854	686.8	768.950146	1.026607
GO:0019362_pyridine_nucleotide_metabolic_process	7	0	0.000000	-0.000000	669	604.649854	686.8	768.950146	1.026607
GO:0019692_deoxyribose_phosphate_metabolic_process	7	0	0.000000	-0.000000	669	604.649854	686.8	768.950146	1.026607
GO:0019800_peptide_cross-linking_via_chondroitin_4-sulfate_glycosaminoglycan	7	0	0.000000	-0.000000	669	604.649854	686.8	768.950146	1.026607
GO:0020027_hemoglobin_metabolic_process	7	0	0.000000	-0.000000	669	604.649854	686.8	768.950146	1.026607
GO:0021514_ventral_spinal_cord_interneuron_differentiation	7	0	0.000000	-0.000000	669	604.649854	686.8	768.950146	1.026607
GO:0021516_dorsal_spinal_cord_development	7	0	0.000000	-0.000000	669	604.649854	686.8	768.950146	1.026607
GO:0021520_spinal_cord_motor_neuron_cell_fate_specification	7	0	0.000000	-0.000000	669	604.649854	686.8	768.950146	1.026607
GO:0021521_ventral_spinal_cord_interneuron_specification	7	0	0.000000	-0.000000	669	604.649854	686.8	768.950146	1.026607
GO:0021546_rhombomere_development	7	0	0.000000	-0.000000	669	604.649854	686.8	768.950146	1.026607
GO:0021756_striatum_development	7	0	0.000000	-0.000000	669	604.649854	686.8	768.950146	1.026607
GO:0021884_forebrain_neuron_development	7	0	0.000000	-0.000000	669	604.649854	686.8	768.950146	1.026607
GO:0021903_rostrocaudal_neural_tube_patterning	7	0	0.000000	-0.000000	669	604.649854	686.8	768.950146	1.026607
GO:0021984_adenohypophysis_development	7	0	0.000000	-0.000000	669	604.649854	686.8	768.950146	1.026607
GO:0022407_regulation_of_cell-cell_adhesion	7	0	0.000000	-0.000000	669	604.649854	686.8	768.950146	1.026607
GO:0022618_ribonucleoprotein_complex_assembly	7	0	0.000000	-0.000000	669	604.649854	686.8	768.950146	1.026607
GO:0030104_water_homeostasis	7	0	0.000000	-0.000000	669	604.649854	686.8	768.950146	1.026607
GO:0030432_peristalsis	7	0	0.000000	-0.000000	669	604.649854	686.8	768.950146	1.026607
GO:0030517_negative_regulation_of_axon_extension	7	0	0.000000	-0.000000	669	604.649854	686.8	768.950146	1.026607
GO:0030520_estrogen_receptor_signaling_pathway	7	0	0.000000	-0.000000	669	604.649854	686.8	768.950146	1.026607
GO:0030521_androgen_receptor_signaling_pathway	7	0	0.000000	-0.000000	669	604.649854	686.8	768.950146	1.026607
GO:0030903_notochord_development	7	0	0.000000	-0.000000	669	604.649854	686.8	768.950146	1.026607
GO:0031124_mRNA_3'-end_processing	7	0	0.000000	-0.000000	669	604.649854	686.8	768.950146	1.026607
GO:0032104_regulation_of_response_to_extracellular_stimulus	7	0	0.000000	-0.000000	669	604.649854	686.8	768.950146	1.026607
GO:0032107_regulation_of_response_to_nutrient_levels	7	0	0.000000	-0.000000	669	604.649854	686.8	768.950146	1.026607
GO:0032228_regulation_of_synaptic_transmission__GABAergic	7	0	0.000000	-0.000000	669	604.649854	686.8	768.950146	1.026607
GO:0032319_regulation_of_Rho_GTPase_activity	7	0	0.000000	-0.000000	669	604.649854	686.8	768.950146	1.026607
GO:0032387_negative_regulation_of_intracellular_transport	7	0	0.000000	-0.000000	669	604.649854	686.8	768.950146	1.026607
GO:0032507_maintenance_of_protein_location_in_cell	7	0	0.000000	-0.000000	669	604.649854	686.8	768.950146	1.026607
GO:0033032_regulation_of_myeloid_cell_apoptosis	7	0	0.000000	-0.000000	669	604.649854	686.8	768.950146	1.026607
GO:0033057_reproductive_behavior_in_a_multicellular_organism	7	0	0.000000	-0.000000	669	604.649854	686.8	768.950146	1.026607
GO:0034599_cellular_response_to_oxidative_stress	7	0	0.000000	-0.000000	669	604.649854	686.8	768.950146	1.026607
GO:0042033_chemokine_biosynthetic_process	7	0	0.000000	-0.000000	669	604.649854	686.8	768.950146	1.026607
GO:0042133_neurotransmitter_metabolic_process	7	0	0.000000	-0.000000	669	604.649854	686.8	768.950146	1.026607
GO:0042168_heme_metabolic_process	7	0	0.000000	-0.000000	669	604.649854	686.8	768.950146	1.026607
GO:0042415_norepinephrine_metabolic_process	7	0	0.000000	-0.000000	669	604.649854	686.8	768.950146	1.026607
GO:0042438_melanin_biosynthetic_process	7	0	0.000000	-0.000000	669	604.649854	686.8	768.950146	1.026607
GO:0042503_tyrosine_phosphorylation_of_Stat3_protein	7	0	0.000000	-0.000000	669	604.649854	686.8	768.950146	1.026607
GO:0042572_retinol_metabolic_process	7	0	0.000000	-0.000000	669	604.649854	686.8	768.950146	1.026607
GO:0043353_enucleate_erythrocyte_differentiation	7	0	0.000000	-0.000000	669	604.649854	686.8	768.950146	1.026607
GO:0043372_positive_regulation_of_CD4-positive__alpha_beta_T_cell_differentiation	7	0	0.000000	-0.000000	669	604.649854	686.8	768.950146	1.026607
GO:0043449_cellular_alkene_metabolic_process	7	0	0.000000	-0.000000	669	604.649854	686.8	768.950146	1.026607
GO:0043507_positive_regulation_of_JUN_kinase_activity	7	0	0.000000	-0.000000	669	604.649854	686.8	768.950146	1.026607
GO:0043567_regulation_of_insulin-like_growth_factor_receptor_signaling_pathway	7	0	0.000000	-0.000000	669	604.649854	686.8	768.950146	1.026607
GO:0043584_nose_development	7	0	0.000000	-0.000000	669	604.649854	686.8	768.950146	1.026607
GO:0044065_regulation_of_respiratory_system_process	7	0	0.000000	-0.000000	669	604.649854	686.8	768.950146	1.026607
GO:0044275_cellular_carbohydrate_catabolic_process	7	0	0.000000	-0.000000	669	604.649854	686.8	768.950146	1.026607
GO:0045059_positive_thymic_T_cell_selection	7	0	0.000000	-0.000000	669	604.649854	686.8	768.950146	1.026607
GO:0045073_regulation_of_chemokine_biosynthetic_process	7	0	0.000000	-0.000000	669	604.649854	686.8	768.950146	1.026607
GO:0045581_negative_regulation_of_T_cell_differentiation	7	0	0.000000	-0.000000	669	604.649854	686.8	768.950146	1.026607
GO:0045604_regulation_of_epidermal_cell_differentiation	7	0	0.000000	-0.000000	669	604.649854	686.8	768.950146	1.026607
GO:0045668_negative_regulation_of_osteoblast_differentiation	7	0	0.000000	-0.000000	669	604.649854	686.8	768.950146	1.026607
GO:0045823_positive_regulation_of_heart_contraction	7	0	0.000000	-0.000000	669	604.649854	686.8	768.950146	1.026607
GO:0045840_positive_regulation_of_mitosis	7	0	0.000000	-0.000000	669	604.649854	686.8	768.950146	1.026607
GO:0045862_positive_regulation_of_proteolysis	7	0	0.000000	-0.000000	669	604.649854	686.8	768.950146	1.026607
GO:0045879_negative_regulation_of_smoothened_signaling_pathway	7	0	0.000000	-0.000000	669	604.649854	686.8	768.950146	1.026607
GO:0045880_positive_regulation_of_smoothened_signaling_pathway	7	0	0.000000	-0.000000	669	604.649854	686.8	768.950146	1.026607
GO:0045986_negative_regulation_of_smooth_muscle_contraction	7	0	0.000000	-0.000000	669	604.649854	686.8	768.950146	1.026607
GO:0046496_nicotinamide_nucleotide_metabolic_process	7	0	0.000000	-0.000000	669	604.649854	686.8	768.950146	1.026607
GO:0046504_glycerol_ether_biosynthetic_process	7	0	0.000000	-0.000000	669	604.649854	686.8	768.950146	1.026607
GO:0046513_ceramide_biosynthetic_process	7	0	0.000000	-0.000000	669	604.649854	686.8	768.950146	1.026607
GO:0046520_sphingoid_biosynthetic_process	7	0	0.000000	-0.000000	669	604.649854	686.8	768.950146	1.026607
GO:0046543_development_of_secondary_female_sexual_characteristics	7	0	0.000000	-0.000000	669	604.649854	686.8	768.950146	1.026607
GO:0046622_positive_regulation_of_organ_growth	7	0	0.000000	-0.000000	669	604.649854	686.8	768.950146	1.026607
GO:0046626_regulation_of_insulin_receptor_signaling_pathway	7	0	0.000000	-0.000000	669	604.649854	686.8	768.950146	1.026607
GO:0046676_negative_regulation_of_insulin_secretion	7	0	0.000000	-0.000000	669	604.649854	686.8	768.950146	1.026607
GO:0046677_response_to_antibiotic	7	0	0.000000	-0.000000	669	604.649854	686.8	768.950146	1.026607
GO:0046823_negative_regulation_of_nucleocytoplasmic_transport	7	0	0.000000	-0.000000	669	604.649854	686.8	768.950146	1.026607
GO:0046824_positive_regulation_of_nucleocytoplasmic_transport	7	0	0.000000	-0.000000	669	604.649854	686.8	768.950146	1.026607
GO:0046847_filopodium_assembly	7	0	0.000000	-0.000000	669	604.649854	686.8	768.950146	1.026607
GO:0048148_behavioral_response_to_cocaine	7	0	0.000000	-0.000000	669	604.649854	686.8	768.950146	1.026607
GO:0048304_positive_regulation_of_isotype_switching_to_IgG_isotypes	7	0	0.000000	-0.000000	669	604.649854	686.8	768.950146	1.026607
GO:0048486_parasympathetic_nervous_system_development	7	0	0.000000	-0.000000	669	604.649854	686.8	768.950146	1.026607
GO:0048537_mucosal-associated_lymphoid_tissue_development	7	0	0.000000	-0.000000	669	604.649854	686.8	768.950146	1.026607
GO:0048753_pigment_granule_organization	7	0	0.000000	-0.000000	669	604.649854	686.8	768.950146	1.026607
GO:0048814_regulation_of_dendrite_morphogenesis	7	0	0.000000	-0.000000	669	604.649854	686.8	768.950146	1.026607
GO:0048857_neural_nucleus_development	7	0	0.000000	-0.000000	669	604.649854	686.8	768.950146	1.026607
GO:0050755_chemokine_metabolic_process	7	0	0.000000	-0.000000	669	604.649854	686.8	768.950146	1.026607
GO:0050773_regulation_of_dendrite_development	7	0	0.000000	-0.000000	669	604.649854	686.8	768.950146	1.026607
GO:0051028_mRNA_transport	7	0	0.000000	-0.000000	669	604.649854	686.8	768.950146	1.026607
GO:0051785_positive_regulation_of_nuclear_division	7	0	0.000000	-0.000000	669	604.649854	686.8	768.950146	1.026607
GO:0051928_positive_regulation_of_calcium_ion_transport	7	0	0.000000	-0.000000	669	604.649854	686.8	768.950146	1.026607
GO:0055069_zinc_ion_homeostasis	7	0	0.000000	-0.000000	669	604.649854	686.8	768.950146	1.026607
GO:0055070_copper_ion_homeostasis	7	0	0.000000	-0.000000	669	604.649854	686.8	768.950146	1.026607
GO:0060037_pharyngeal_system_development	7	0	0.000000	-0.000000	669	604.649854	686.8	768.950146	1.026607
GO:0060080_regulation_of_inhibitory_postsynaptic_membrane_potential	7	0	0.000000	-0.000000	669	604.649854	686.8	768.950146	1.026607
GO:0060088_auditory_receptor_cell_stereocilium_organization	7	0	0.000000	-0.000000	669	604.649854	686.8	768.950146	1.026607
GO:0060117_auditory_receptor_cell_development	7	0	0.000000	-0.000000	669	604.649854	686.8	768.950146	1.026607
GO:0060441_branching_involved_in_lung_morphogenesis	7	0	0.000000	-0.000000	669	604.649854	686.8	768.950146	1.026607
GO:0060526_prostate_glandular_acinus_morphogenesis	7	0	0.000000	-0.000000	669	604.649854	686.8	768.950146	1.026607
GO:0060527_prostate_epithelial_cord_arborization_involved_in_prostate_glandular_acinus_morphogenesis	7	0	0.000000	-0.000000	669	604.649854	686.8	768.950146	1.026607
GO:0060579_ventral_spinal_cord_interneuron_fate_commitment	7	0	0.000000	-0.000000	669	604.649854	686.8	768.950146	1.026607
GO:0060664_epithelial_cell_proliferation_involved_in_salivary_gland_morphogenesis	7	0	0.000000	-0.000000	669	604.649854	686.8	768.950146	1.026607
GO:0060687_regulation_of_branching_involved_in_prostate_gland_morphogenesis	7	0	0.000000	-0.000000	669	604.649854	686.8	768.950146	1.026607
GO:0060770_negative_regulation_of_epithelial_cell_proliferation_involved_in_prostate_gland_development	7	0	0.000000	-0.000000	669	604.649854	686.8	768.950146	1.026607
GO:0060788_ectodermal_placode_formation	7	0	0.000000	-0.000000	669	604.649854	686.8	768.950146	1.026607
GO:0060795_cell_fate_commitment_involved_in_the_formation_of_primary_germ_layers	7	0	0.000000	-0.000000	669	604.649854	686.8	768.950146	1.026607
GO:0070228_regulation_of_lymphocyte_apoptosis	7	0	0.000000	-0.000000	669	604.649854	686.8	768.950146	1.026607
GO:0070646_protein_modification_by_small_protein_removal	7	0	0.000000	-0.000000	669	604.649854	686.8	768.950146	1.026607
GO:0009607_response_to_biotic_stimulus	114	0	0.000000	-0.000000	670	605.854331	687.86	769.865669	1.026657
GO:0001708_cell_fate_specification	56	0	0.000000	-0.000000	679	614.198598	695.18	776.161402	1.023829
GO:0002683_negative_regulation_of_immune_system_process	56	0	0.000000	-0.000000	679	614.198598	695.18	776.161402	1.023829
GO:0002703_regulation_of_leukocyte_mediated_immunity	56	0	0.000000	-0.000000	679	614.198598	695.18	776.161402	1.023829
GO:0009187_cyclic_nucleotide_metabolic_process	56	0	0.000000	-0.000000	679	614.198598	695.18	776.161402	1.023829
GO:0042089_cytokine_biosynthetic_process	56	0	0.000000	-0.000000	679	614.198598	695.18	776.161402	1.023829
GO:0042107_cytokine_metabolic_process	56	0	0.000000	-0.000000	679	614.198598	695.18	776.161402	1.023829
GO:0046486_glycerolipid_metabolic_process	56	0	0.000000	-0.000000	679	614.198598	695.18	776.161402	1.023829
GO:0050678_regulation_of_epithelial_cell_proliferation	56	0	0.000000	-0.000000	679	614.198598	695.18	776.161402	1.023829
GO:0051321_meiotic_cell_cycle	56	0	0.000000	-0.000000	679	614.198598	695.18	776.161402	1.023829
GO:0001824_blastocyst_development	40	0	0.000000	-0.000000	690	625.173493	705.74	786.306507	1.022812
GO:0007346_regulation_of_mitotic_cell_cycle	40	0	0.000000	-0.000000	690	625.173493	705.74	786.306507	1.022812
GO:0007599_hemostasis	40	0	0.000000	-0.000000	690	625.173493	705.74	786.306507	1.022812
GO:0008203_cholesterol_metabolic_process	40	0	0.000000	-0.000000	690	625.173493	705.74	786.306507	1.022812
GO:0014031_mesenchymal_cell_development	40	0	0.000000	-0.000000	690	625.173493	705.74	786.306507	1.022812
GO:0016071_mRNA_metabolic_process	40	0	0.000000	-0.000000	690	625.173493	705.74	786.306507	1.022812
GO:0016358_dendrite_development	40	0	0.000000	-0.000000	690	625.173493	705.74	786.306507	1.022812
GO:0016485_protein_processing	40	0	0.000000	-0.000000	690	625.173493	705.74	786.306507	1.022812
GO:0017015_regulation_of_transforming_growth_factor_beta_receptor_signaling_pathway	40	0	0.000000	-0.000000	690	625.173493	705.74	786.306507	1.022812
GO:0019935_cyclic-nucleotide-mediated_signaling	40	0	0.000000	-0.000000	690	625.173493	705.74	786.306507	1.022812
GO:0046850_regulation_of_bone_remodeling	40	0	0.000000	-0.000000	690	625.173493	705.74	786.306507	1.022812
GO:0001843_neural_tube_closure	33	0	0.000000	-0.000000	705	640.388248	719.94	799.491752	1.021191
GO:0002562_somatic_diversification_of_immune_receptors_via_germline_recombination_within_a_single_locus	33	0	0.000000	-0.000000	705	640.388248	719.94	799.491752	1.021191
GO:0006643_membrane_lipid_metabolic_process	33	0	0.000000	-0.000000	705	640.388248	719.94	799.491752	1.021191
GO:0007188_G-protein_signaling__coupled_to_cAMP_nucleotide_second_messenger	33	0	0.000000	-0.000000	705	640.388248	719.94	799.491752	1.021191
GO:0007270_nerve-nerve_synaptic_transmission	33	0	0.000000	-0.000000	705	640.388248	719.94	799.491752	1.021191
GO:0007431_salivary_gland_development	33	0	0.000000	-0.000000	705	640.388248	719.94	799.491752	1.021191
GO:0007565_female_pregnancy	33	0	0.000000	-0.000000	705	640.388248	719.94	799.491752	1.021191
GO:0008584_male_gonad_development	33	0	0.000000	-0.000000	705	640.388248	719.94	799.491752	1.021191
GO:0008643_carbohydrate_transport	33	0	0.000000	-0.000000	705	640.388248	719.94	799.491752	1.021191
GO:0016444_somatic_cell_DNA_recombination	33	0	0.000000	-0.000000	705	640.388248	719.94	799.491752	1.021191
GO:0021536_diencephalon_development	33	0	0.000000	-0.000000	705	640.388248	719.94	799.491752	1.021191
GO:0021987_cerebral_cortex_development	33	0	0.000000	-0.000000	705	640.388248	719.94	799.491752	1.021191
GO:0022037_metencephalon_development	33	0	0.000000	-0.000000	705	640.388248	719.94	799.491752	1.021191
GO:0042108_positive_regulation_of_cytokine_biosynthetic_process	33	0	0.000000	-0.000000	705	640.388248	719.94	799.491752	1.021191
GO:0060606_tube_closure	33	0	0.000000	-0.000000	705	640.388248	719.94	799.491752	1.021191
GO:0040008_regulation_of_growth	113	0	0.000000	-0.000000	706	641.531994	721.02	800.508006	1.021275
GO:0048589_developmental_growth	75	0	0.000000	-0.000000	708	644.603725	723.67	802.736275	1.022133
GO:0051050_positive_regulation_of_transport	75	0	0.000000	-0.000000	708	644.603725	723.67	802.736275	1.022133
GO:0000027_ribosomal_large_subunit_assembly	1	0									
GO:0000042_protein_targeting_to_Golgi	1	0									
GO:0000046_autophagic_vacuole_fusion	1	0									
GO:0000050_urea_cycle	1	0									
GO:0000054_ribosome_export_from_nucleus	1	0									
GO:0000055_ribosomal_large_subunit_export_from_nucleus	1	0									
GO:0000056_ribosomal_small_subunit_export_from_nucleus	1	0									
GO:0000072_M_phase_specific_microtubule_process	1	0									
GO:0000101_sulfur_amino_acid_transport	1	0									
GO:0000147_actin_cortical_patch_assembly	1	0									
GO:0000154_rRNA_modification	1	0									
GO:0000183_chromatin_silencing_at_rDNA	1	0									
GO:0000185_activation_of_MAPKKK_activity	1	0									
GO:0000238_zygotene	1	0									
GO:0000255_allantoin_metabolic_process	1	0									
GO:0000266_mitochondrial_fission	1	0									
GO:0000273_lipoic_acid_metabolic_process	1	0									
GO:0000301_retrograde_transport__vesicle_recycling_within_Golgi	1	0									
GO:0000394_RNA_splicing__via_endonucleolytic_cleavage_and_ligation	1	0									
GO:0000429_regulation_of_transcription_from_RNA_polymerase_II_promoter_by_carbon_catabolites	1	0									
GO:0000430_regulation_of_transcription_from_RNA_polymerase_II_promoter_by_glucose	1	0									
GO:0000432_positive_regulation_of_transcription_from_RNA_polymerase_II_promoter_by_glucose	1	0									
GO:0000436_positive_regulation_of_transcription_from_RNA_polymerase_II_promoter_by_carbon_catabolites	1	0									
GO:0000448_cleavage_in_ITS2_between_5.8S_rRNA_and_LSU-rRNA_of_tricistronic_rRNA_transcript_(SSU-rRNA__5.8S_rRNA__LSU-rRNA)	1	0									
GO:0000460_maturation_of_5.8S_rRNA	1	0									
GO:0000463_maturation_of_LSU-rRNA_from_tricistronic_rRNA_transcript_(SSU-rRNA__5.8S_rRNA__LSU-rRNA)	1	0									
GO:0000466_maturation_of_5.8S_rRNA_from_tricistronic_rRNA_transcript_(SSU-rRNA__5.8S_rRNA__LSU-rRNA)	1	0									
GO:0000469_cleavages_during_rRNA_processing	1	0									
GO:0000470_maturation_of_LSU-rRNA	1	0									
GO:0000478_endonucleolytic_cleavages_during_rRNA_processing	1	0									
GO:0000479_endonucleolytic_cleavage_of_tricistronic_rRNA_transcript_(SSU-rRNA__5.8S_rRNA__LSU-rRNA)	1	0									
GO:0000705_achiasmate_meiosis_I	1	0									
GO:0000966_RNA_5'-end_processing	1	0									
GO:0001300_chronological_cell_aging	1	0									
GO:0001547_antral_ovarian_follicle_growth	1	0									
GO:0001555_oocyte_growth	1	0									
GO:0001560_regulation_of_cell_growth_by_extracellular_stimulus	1	0									
GO:0001660_fever	1	0									
GO:0001696_gastric_acid_secretion	1	0									
GO:0001712_ectodermal_cell_fate_commitment	1	0									
GO:0001714_endodermal_cell_fate_specification	1	0									
GO:0001762_beta-alanine_transport	1	0									
GO:0001766_membrane_raft_polarization	1	0									
GO:0001811_negative_regulation_of_type_I_hypersensitivity	1	0									
GO:0001821_histamine_secretion	1	0									
GO:0001826_inner_cell_mass_cell_differentiation	1	0									
GO:0001830_trophectodermal_cell_fate_commitment	1	0									
GO:0001834_trophectodermal_cell_proliferation	1	0									
GO:0001867_complement_activation__lectin_pathway	1	0									
GO:0001880_Mullerian_duct_regression	1	0									
GO:0001887_selenium_metabolic_process	1	0									
GO:0001922_B-1_B_cell_homeostasis	1	0									
GO:0001923_B-1_B_cell_differentiation	1	0									
GO:0001941_postsynaptic_membrane_organization	1	0									
GO:0001946_lymphangiogenesis	1	0									
GO:0001956_positive_regulation_of_neurotransmitter_secretion	1	0									
GO:0001961_positive_regulation_of_cytokine-mediated_signaling_pathway	1	0									
GO:0001979_regulation_of_systemic_arterial_blood_pressure_by_chemoreceptor_signaling	1	0									
GO:0001980_regulation_of_systemic_arterial_blood_pressure_by_ischemic_conditions	1	0									
GO:0001984_vasodilation_of_artery_during_baroreceptor_response_to_increased_systemic_arterial_blood_pressure	1	0									
GO:0001985_negative_regulation_of_heart_rate_in_baroreceptor_response_to_increased_systemic_arterial_blood_pressure	1	0									
GO:0001987_vasoconstriction_of_artery_involved_in_baroreceptor_response_to_lowering_of_systemic_arterial_blood_pressure	1	0									
GO:0001988_positive_regulation_of_heart_rate_in_baroreceptor_response_to_decreased_systemic_arterial_blood_pressure	1	0									
GO:0001994_norepinephrine-epinephrine_vasoconstriction_involved_in_regulation_of_systemic_arterial_blood_pressure	1	0									
GO:0002001_renin_secretion_into_blood_stream	1	0									
GO:0002002_regulation_of_angiotensin_levels_in_blood	1	0									
GO:0002003_angiotensin_maturation	1	0									
GO:0002007_detection_of_hypoxic_conditions_in_blood_by_chemoreceptor_signaling	1	0									
GO:0002017_regulation_of_blood_volume_by_renal_aldosterone	1	0									
GO:0002023_reduction_of_food_intake_in_response_to_dietary_excess	1	0									
GO:0002031_G-protein_coupled_receptor_internalization	1	0									
GO:0002036_regulation_of_L-glutamate_transport	1	0									
GO:0002040_sprouting_angiogenesis	1	0									
GO:0002041_intussusceptive_angiogenesis	1	0									
GO:0002068_glandular_epithelial_cell_development	1	0									
GO:0002069_columnar_cuboidal_epithelial_cell_maturation	1	0									
GO:0002071_glandular_epithelial_cell_maturation	1	0									
GO:0002082_regulation_of_oxidative_phosphorylation	1	0									
GO:0002084_protein_depalmitoylation	1	0									
GO:0002085_inhibition_of_neuroepithelial_cell_differentiation	1	0									
GO:0002086_diaphragm_contraction	1	0									
GO:0002118_aggressive_behavior	1	0									
GO:0002121_inter-male_aggressive_behavior	1	0									
GO:0002124_territorial_aggressive_behavior	1	0									
GO:0002227_innate_immune_response_in_mucosa	1	0									
GO:0002232_leukocyte_chemotaxis_during_inflammatory_response	1	0									
GO:0002248_connective_tissue_replacement_during_inflammatory_response	1	0									
GO:0002282_microglial_cell_activation_during_immune_response	1	0									
GO:0002287_alpha-beta_T_cell_activation_during_immune_response	1	0									
GO:0002314_germinal_center_B_cell_differentiation	1	0									
GO:0002315_marginal_zone_B_cell_differentiation	1	0									
GO:0002316_follicular_B_cell_differentiation	1	0									
GO:0002317_plasma_cell_differentiation	1	0									
GO:0002349_histamine_production_during_acute_inflammatory_response	1	0									
GO:0002351_serotonin_production_during_acute_inflammatory_response	1	0									
GO:0002355_detection_of_tumor_cell	1	0									
GO:0002370_natural_killer_cell_cytokine_production	1	0									
GO:0002371_dendritic_cell_cytokine_production	1	0									
GO:0002380_immunoglobulin_secretion_during_immune_response	1	0									
GO:0002396_MHC_protein_complex_assembly	1	0									
GO:0002397_MHC_class_I_protein_complex_assembly	1	0									
GO:0002420_natural_killer_cell_mediated_cytotoxicity_directed_against_tumor_cell_target	1	0									
GO:0002423_natural_killer_cell_mediated_immune_response_to_tumor_cell	1	0									
GO:0002424_T_cell_mediated_immune_response_to_tumor_cell	1	0									
GO:0002426_immunoglobulin_production_in_mucosal_tissue	1	0									
GO:0002431_Fc_receptor_mediated_stimulatory_signaling_pathway	1	0									
GO:0002432_granuloma_formation	1	0									
GO:0002441_histamine_secretion_during_acute_inflammatory_response	1	0									
GO:0002442_serotonin_secretion_during_acute_inflammatory_response	1	0									
GO:0002457_T_cell_antigen_processing_and_presentation	1	0									
GO:0002458_peripheral_T_cell_tolerance_induction	1	0									
GO:0002461_tolerance_induction_dependent_upon_immune_response	1	0									
GO:0002465_peripheral_tolerance_induction	1	0									
GO:0002468_dendritic_cell_antigen_processing_and_presentation	1	0									
GO:0002476_antigen_processing_and_presentation_of_endogenous_peptide_antigen_via_MHC_class_Ib	1	0									
GO:0002479_antigen_processing_and_presentation_of_exogenous_peptide_antigen_via_MHC_class_I__TAP-dependent	1	0									
GO:0002483_antigen_processing_and_presentation_of_endogenous_peptide_antigen	1	0									
GO:0002501_peptide_antigen_assembly_with_MHC_protein_complex	1	0									
GO:0002502_peptide_antigen_assembly_with_MHC_class_I_protein_complex	1	0									
GO:0002508_central_tolerance_induction	1	0									
GO:0002510_central_B_cell_tolerance_induction	1	0									
GO:0002545_chronic_inflammatory_response_to_non-antigenic_stimulus	1	0									
GO:0002553_histamine_secretion_by_mast_cell	1	0									
GO:0002554_serotonin_secretion_by_platelet	1	0									
GO:0002572_pro-T_cell_differentiation	1	0									
GO:0002577_regulation_of_antigen_processing_and_presentation	1	0									
GO:0002579_positive_regulation_of_antigen_processing_and_presentation	1	0									
GO:0002604_regulation_of_dendritic_cell_antigen_processing_and_presentation	1	0									
GO:0002606_positive_regulation_of_dendritic_cell_antigen_processing_and_presentation	1	0									
GO:0002635_negative_regulation_of_germinal_center_formation	1	0									
GO:0002646_regulation_of_central_tolerance_induction	1	0									
GO:0002648_positive_regulation_of_central_tolerance_induction	1	0									
GO:0002649_regulation_of_tolerance_induction_to_self_antigen	1	0									
GO:0002651_positive_regulation_of_tolerance_induction_to_self_antigen	1	0									
GO:0002652_regulation_of_tolerance_induction_dependent_upon_immune_response	1	0									
GO:0002654_positive_regulation_of_tolerance_induction_dependent_upon_immune_response	1	0									
GO:0002658_regulation_of_peripheral_tolerance_induction	1	0									
GO:0002660_positive_regulation_of_peripheral_tolerance_induction	1	0									
GO:0002677_negative_regulation_of_chronic_inflammatory_response	1	0									
GO:0002678_positive_regulation_of_chronic_inflammatory_response	1	0									
GO:0002701_negative_regulation_of_production_of_molecular_mediator_of_immune_response	1	0									
GO:0002719_negative_regulation_of_cytokine_production_during_immune_response	1	0									
GO:0002724_regulation_of_T_cell_cytokine_production	1	0									
GO:0002727_regulation_of_natural_killer_cell_cytokine_production	1	0									
GO:0002729_positive_regulation_of_natural_killer_cell_cytokine_production	1	0									
GO:0002730_regulation_of_dendritic_cell_cytokine_production	1	0									
GO:0002756_MyD88-independent_toll-like_receptor_signaling_pathway	1	0									
GO:0002767_immune_response-inhibiting_cell_surface_receptor_signaling_pathway	1	0									
GO:0002769_natural_killer_cell_inhibitory_signaling_pathway	1	0									
GO:0002840_regulation_of_T_cell_mediated_immune_response_to_tumor_cell	1	0									
GO:0002842_positive_regulation_of_T_cell_mediated_immune_response_to_tumor_cell	1	0									
GO:0002849_regulation_of_peripheral_T_cell_tolerance_induction	1	0									
GO:0002851_positive_regulation_of_peripheral_T_cell_tolerance_induction	1	0									
GO:0002855_regulation_of_natural_killer_cell_mediated_immune_response_to_tumor_cell	1	0									
GO:0002857_positive_regulation_of_natural_killer_cell_mediated_immune_response_to_tumor_cell	1	0									
GO:0002858_regulation_of_natural_killer_cell_mediated_cytotoxicity_directed_against_tumor_cell_target	1	0									
GO:0002860_positive_regulation_of_natural_killer_cell_mediated_cytotoxicity_directed_against_tumor_cell_target	1	0									
GO:0002880_regulation_of_chronic_inflammatory_response_to_non-antigenic_stimulus	1	0									
GO:0002882_positive_regulation_of_chronic_inflammatory_response_to_non-antigenic_stimulus	1	0									
GO:0002895_regulation_of_central_B_cell_tolerance_induction	1	0									
GO:0002897_positive_regulation_of_central_B_cell_tolerance_induction	1	0									
GO:0002901_mature_B_cell_apoptosis	1	0									
GO:0002903_negative_regulation_of_B_cell_apoptosis	1	0									
GO:0002905_regulation_of_mature_B_cell_apoptosis	1	0									
GO:0002906_negative_regulation_of_mature_B_cell_apoptosis	1	0									
GO:0003011_involuntary_skeletal_muscle_contraction	1	0									
GO:0003027_regulation_of_systemic_arterial_blood_pressure_by_carotid_body_chemoreceptor_signaling	1	0									
GO:0003029_detection_of_hypoxic_conditions_in_blood_by_carotid_body_chemoreceptor_signaling	1	0									
GO:0003056_regulation_of_vascular_smooth_muscle_contraction	1	0									
GO:0003062_regulation_of_heart_rate_by_chemical_signal	1	0									
GO:0003065_positive_regulation_of_heart_rate_by_epinephrine	1	0									
GO:0003097_renal_water_transport	1	0									
GO:0005979_regulation_of_glycogen_biosynthetic_process	1	0									
GO:0005984_disaccharide_metabolic_process	1	0									
GO:0005988_lactose_metabolic_process	1	0									
GO:0005989_lactose_biosynthetic_process	1	0									
GO:0005997_xylulose_metabolic_process	1	0									
GO:0006000_fructose_metabolic_process	1	0									
GO:0006002_fructose_6-phosphate_metabolic_process	1	0									
GO:0006004_fucose_metabolic_process	1	0									
GO:0006013_mannose_metabolic_process	1	0									
GO:0006060_sorbitol_metabolic_process	1	0									
GO:0006064_glucuronate_catabolic_process	1	0									
GO:0006086_acetyl-CoA_biosynthetic_process_from_pyruvate	1	0									
GO:0006098_pentose-phosphate_shunt	1	0									
GO:0006101_citrate_metabolic_process	1	0									
GO:0006104_succinyl-CoA_metabolic_process	1	0									
GO:0006116_NADH_oxidation	1	0									
GO:0006120_mitochondrial_electron_transport__NADH_to_ubiquinone	1	0									
GO:0006154_adenosine_catabolic_process	1	0									
GO:0006157_deoxyadenosine_catabolic_process	1	0									
GO:0006167_AMP_biosynthetic_process	1	0									
GO:0006175_dATP_biosynthetic_process	1	0									
GO:0006178_guanine_salvage	1	0									
GO:0006196_AMP_catabolic_process	1	0									
GO:0006203_dGTP_catabolic_process	1	0									
GO:0006208_pyrimidine_base_catabolic_process	1	0									
GO:0006221_pyrimidine_nucleotide_biosynthetic_process	1	0									
GO:0006235_dTTP_biosynthetic_process	1	0									
GO:0006244_pyrimidine_nucleotide_catabolic_process	1	0									
GO:0006269_DNA_replication__synthesis_of_RNA_primer	1	0									
GO:0006283_transcription-coupled_nucleotide-excision_repair	1	0									
GO:0006296_nucleotide-excision_repair__DNA_incision__5'-to_lesion	1	0									
GO:0006307_DNA_dealkylation	1	0									
GO:0006337_nucleosome_disassembly	1	0									
GO:0006344_maintenance_of_chromatin_silencing	1	0									
GO:0006356_regulation_of_transcription_from_RNA_polymerase_I_promoter	1	0									
GO:0006388_tRNA_splicing__via_endonucleolytic_cleavage_and_ligation	1	0									
GO:0006407_rRNA_export_from_nucleus	1	0									
GO:0006419_alanyl-tRNA_aminoacylation	1	0									
GO:0006434_seryl-tRNA_aminoacylation	1	0									
GO:0006447_regulation_of_translational_initiation_by_iron	1	0									
GO:0006463_steroid_hormone_receptor_complex_assembly	1	0									
GO:0006467_protein_thiol-disulfide_exchange	1	0									
GO:0006474_N-terminal_protein_amino_acid_acetylation	1	0									
GO:0006481_C-terminal_protein_amino_acid_methylation	1	0									
GO:0006488_dolichol-linked_oligosaccharide_biosynthetic_process	1	0									
GO:0006494_protein_amino_acid_terminal_glycosylation	1	0									
GO:0006496_protein_amino_acid_terminal_N-glycosylation	1	0									
GO:0006500_N-terminal_protein_palmitoylation	1	0									
GO:0006507_GPI_anchor_release	1	0									
GO:0006537_glutamate_biosynthetic_process	1	0									
GO:0006544_glycine_metabolic_process	1	0									
GO:0006549_isoleucine_metabolic_process	1	0									
GO:0006553_lysine_metabolic_process	1	0									
GO:0006554_lysine_catabolic_process	1	0									
GO:0006556_S-adenosylmethionine_biosynthetic_process	1	0									
GO:0006559_L-phenylalanine_catabolic_process	1	0									
GO:0006569_tryptophan_catabolic_process	1	0									
GO:0006572_tyrosine_catabolic_process	1	0									
GO:0006573_valine_metabolic_process	1	0									
GO:0006581_acetylcholine_catabolic_process	1	0									
GO:0006585_dopamine_biosynthetic_process_from_tyrosine	1	0									
GO:0006590_thyroid_hormone_generation	1	0									
GO:0006591_ornithine_metabolic_process	1	0									
GO:0006596_polyamine_biosynthetic_process	1	0									
GO:0006597_spermine_biosynthetic_process	1	0									
GO:0006601_creatine_biosynthetic_process	1	0									
GO:0006613_cotranslational_protein_targeting_to_membrane	1	0									
GO:0006622_protein_targeting_to_lysosome	1	0									
GO:0006627_mitochondrial_protein_processing_during_import	1	0									
GO:0006653_lecithin_metabolic_process	1	0									
GO:0006654_phosphatidic_acid_biosynthetic_process	1	0									
GO:0006658_phosphatidylserine_metabolic_process	1	0									
GO:0006659_phosphatidylserine_biosynthetic_process	1	0									
GO:0006667_sphinganine_metabolic_process	1	0									
GO:0006668_sphinganine-1-phosphate_metabolic_process	1	0									
GO:0006678_glucosylceramide_metabolic_process	1	0									
GO:0006682_galactosylceramide_biosynthetic_process	1	0									
GO:0006685_sphingomyelin_catabolic_process	1	0									
GO:0006700_C21-steroid_hormone_biosynthetic_process	1	0									
GO:0006705_mineralocorticoid_biosynthetic_process	1	0									
GO:0006709_progesterone_catabolic_process	1	0									
GO:0006729_tetrahydrobiopterin_biosynthetic_process	1	0									
GO:0006734_NADH_metabolic_process	1	0									
GO:0006740_NADPH_regeneration	1	0									
GO:0006741_NADP_biosynthetic_process	1	0									
GO:0006743_ubiquinone_metabolic_process	1	0									
GO:0006744_ubiquinone_biosynthetic_process	1	0									
GO:0006772_thiamin_metabolic_process	1	0									
GO:0006784_heme_a_biosynthetic_process	1	0									
GO:0006797_polyphosphate_metabolic_process	1	0									
GO:0006798_polyphosphate_catabolic_process	1	0									
GO:0006824_cobalt_ion_transport	1	0									
GO:0006842_tricarboxylic_acid_transport	1	0									
GO:0006844_acyl_carnitine_transport	1	0									
GO:0006855_multidrug_transport	1	0									
GO:0006863_purine_transport	1	0									
GO:0006890_retrograde_vesicle-mediated_transport__Golgi_to_ER	1	0									
GO:0006891_intra-Golgi_vesicle-mediated_transport	1	0									
GO:0006893_Golgi_to_plasma_membrane_transport	1	0									
GO:0006895_Golgi_to_endosome_transport	1	0									
GO:0006896_Golgi_to_vacuole_transport	1	0									
GO:0006900_membrane_budding	1	0									
GO:0006930_substrate-bound_cell_migration__cell_extension	1	0									
GO:0006931_substrate-bound_cell_migration__cell_attachment_to_substrate	1	0									
GO:0006933_negative_regulation_of_cell_adhesion_involved_in_substrate-bound_cell_migration	1	0									
GO:0006957_complement_activation__alternative_pathway	1	0									
GO:0006958_complement_activation__classical_pathway	1	0									
GO:0006978_DNA_damage_response__signal_transduction_by_p53_class_mediator_resulting_in_transcription_of_p21_class_mediator	1	0									
GO:0007016_cytoskeletal_anchoring_at_plasma_membrane	1	0									
GO:0007021_tubulin_complex_assembly	1	0									
GO:0007052_mitotic_spindle_organization	1	0									
GO:0007056_spindle_assembly_involved_in_female_meiosis	1	0									
GO:0007057_spindle_assembly_involved_in_female_meiosis_I	1	0									
GO:0007065_male_meiosis_sister_chromatid_cohesion	1	0									
GO:0007076_mitotic_chromosome_condensation	1	0									
GO:0007095_mitotic_cell_cycle_G2_M_transition_DNA_damage_checkpoint	1	0									
GO:0007096_regulation_of_exit_from_mitosis	1	0									
GO:0007158_neuron_adhesion	1	0									
GO:0007168_receptor_guanylyl_cyclase_signaling_pathway	1	0									
GO:0007197_inhibition_of_adenylate_cyclase_activity_by_muscarinic_acetylcholine_receptor_signaling_pathway	1	0									
GO:0007207_activation_of_phospholipase_C_activity_by_muscarinic_acetylcholine_receptor_signaling_pathway	1	0									
GO:0007208_activation_of_phospholipase_C_activity_by_serotonin_receptor_signaling_pathway	1	0									
GO:0007217_tachykinin_receptor_signaling_pathway	1	0									
GO:0007221_positive_regulation_of_transcription_of_Notch_receptor_target	1	0									
GO:0007223_Wnt_receptor_signaling_pathway__calcium_modulating_pathway	1	0									
GO:0007225_patched_ligand_processing	1	0									
GO:0007227_signal_transduction_downstream_of_smoothened	1	0									
GO:0007228_positive_regulation_of_hh_target_transcription_factor_activity	1	0									
GO:0007231_osmosensory_signaling_pathway	1	0									
GO:0007284_spermatogonial_cell_division	1	0									
GO:0007290_spermatid_nucleus_elongation	1	0									
GO:0007296_vitellogenesis	1	0									
GO:0007321_sperm_displacement	1	0									
GO:0007380_specification_of_segmental_identity__head	1	0									
GO:0007382_specification_of_segmental_identity__maxillary_segment	1	0									
GO:0007400_neuroblast_fate_determination	1	0									
GO:0007402_ganglion_mother_cell_fate_determination	1	0									
GO:0007495_visceral_mesoderm-endoderm_interaction_involved_in_midgut_development	1	0									
GO:0007497_posterior_midgut_development	1	0									
GO:0007499_ectoderm_and_mesoderm_interaction	1	0									
GO:0007500_mesodermal_cell_fate_determination	1	0									
GO:0007509_mesoderm_migration	1	0									
GO:0007518_myoblast_cell_fate_determination	1	0									
GO:0007521_muscle_cell_fate_determination	1	0									
GO:0007522_visceral_muscle_development	1	0									
GO:0007529_establishment_of_synaptic_specificity_at_neuromuscular_junction	1	0									
GO:0007538_primary_sex_determination	1	0									
GO:0007542_primary_sex_determination__germ-line	1	0									
GO:0007567_parturition	1	0									
GO:0007614_short-term_memory	1	0									
GO:0007621_negative_regulation_of_female_receptivity	1	0									
GO:0008049_male_courtship_behavior	1	0									
GO:0008050_female_courtship_behavior	1	0									
GO:0008052_sensory_organ_boundary_specification	1	0									
GO:0008054_cyclin_catabolic_process	1	0									
GO:0008057_eye_pigment_granule_organization	1	0									
GO:0008078_mesodermal_cell_migration	1	0									
GO:0008208_C21-steroid_hormone_catabolic_process	1	0									
GO:0008216_spermidine_metabolic_process	1	0									
GO:0008292_acetylcholine_biosynthetic_process	1	0									
GO:0008295_spermidine_biosynthetic_process	1	0									
GO:0008300_isoprenoid_catabolic_process	1	0									
GO:0008333_endosome_to_lysosome_transport	1	0									
GO:0008355_olfactory_learning	1	0									
GO:0008611_ether_lipid_biosynthetic_process	1	0									
GO:0008626_induction_of_apoptosis_by_granzyme	1	0									
GO:0008633_activation_of_pro-apoptotic_gene_products	1	0									
GO:0008653_lipopolysaccharide_metabolic_process	1	0									
GO:0009068_aspartate_family_amino_acid_catabolic_process	1	0									
GO:0009084_glutamine_family_amino_acid_biosynthetic_process	1	0									
GO:0009088_threonine_biosynthetic_process	1	0									
GO:0009105_lipoic_acid_biosynthetic_process	1	0									
GO:0009109_coenzyme_catabolic_process	1	0									
GO:0009111_vitamin_catabolic_process	1	0									
GO:0009113_purine_base_biosynthetic_process	1	0									
GO:0009127_purine_nucleoside_monophosphate_biosynthetic_process	1	0									
GO:0009128_purine_nucleoside_monophosphate_catabolic_process	1	0									
GO:0009129_pyrimidine_nucleoside_monophosphate_metabolic_process	1	0									
GO:0009131_pyrimidine_nucleoside_monophosphate_catabolic_process	1	0									
GO:0009133_nucleoside_diphosphate_biosynthetic_process	1	0									
GO:0009145_purine_nucleoside_triphosphate_biosynthetic_process	1	0									
GO:0009147_pyrimidine_nucleoside_triphosphate_metabolic_process	1	0									
GO:0009148_pyrimidine_nucleoside_triphosphate_biosynthetic_process	1	0									
GO:0009152_purine_ribonucleotide_biosynthetic_process	1	0									
GO:0009153_purine_deoxyribonucleotide_biosynthetic_process	1	0									
GO:0009156_ribonucleoside_monophosphate_biosynthetic_process	1	0									
GO:0009158_ribonucleoside_monophosphate_catabolic_process	1	0									
GO:0009159_deoxyribonucleoside_monophosphate_catabolic_process	1	0									
GO:0009162_deoxyribonucleoside_monophosphate_metabolic_process	1	0									
GO:0009168_purine_ribonucleoside_monophosphate_biosynthetic_process	1	0									
GO:0009169_purine_ribonucleoside_monophosphate_catabolic_process	1	0									
GO:0009176_pyrimidine_deoxyribonucleoside_monophosphate_metabolic_process	1	0									
GO:0009178_pyrimidine_deoxyribonucleoside_monophosphate_catabolic_process	1	0									
GO:0009211_pyrimidine_deoxyribonucleoside_triphosphate_metabolic_process	1	0									
GO:0009212_pyrimidine_deoxyribonucleoside_triphosphate_biosynthetic_process	1	0									
GO:0009216_purine_deoxyribonucleoside_triphosphate_biosynthetic_process	1	0									
GO:0009221_pyrimidine_deoxyribonucleotide_biosynthetic_process	1	0									
GO:0009223_pyrimidine_deoxyribonucleotide_catabolic_process	1	0									
GO:0009260_ribonucleotide_biosynthetic_process	1	0									
GO:0009405_pathogenesis	1	0									
GO:0009414_response_to_water_deprivation	1	0									
GO:0009415_response_to_water	1	0									
GO:0009449_gamma-aminobutyric_acid_biosynthetic_process	1	0									
GO:0009450_gamma-aminobutyric_acid_catabolic_process	1	0									
GO:0009589_detection_of_UV	1	0									
GO:0009590_detection_of_gravity	1	0									
GO:0009624_response_to_nematode	1	0									
GO:0009629_response_to_gravity	1	0									
GO:0009648_photoperiodism	1	0									
GO:0009690_cytokinin_metabolic_process	1	0									
GO:0009691_cytokinin_biosynthetic_process	1	0									
GO:0009786_regulation_of_asymmetric_cell_division	1	0									
GO:0009794_regulation_of_mitotic_cell_cycle__embryonic	1	0									
GO:0009956_radial_pattern_formation	1	0									
GO:0009957_epidermal_cell_fate_specification	1	0									
GO:0009992_cellular_water_homeostasis	1	0									
GO:0010032_meiotic_chromosome_condensation	1	0									
GO:0010039_response_to_iron_ion	1	0									
GO:0010042_response_to_manganese_ion	1	0									
GO:0010045_response_to_nickel_ion	1	0									
GO:0010046_response_to_mycotoxin	1	0									
GO:0010107_potassium_ion_import	1	0									
GO:0010155_regulation_of_proton_transport	1	0									
GO:0010160_formation_of_organ_boundary	1	0									
GO:0010310_regulation_of_hydrogen_peroxide_metabolic_process	1	0									
GO:0010447_response_to_acidity	1	0									
GO:0010452_histone_H3-K36_methylation	1	0									
GO:0010455_positive_regulation_of_cell_fate_commitment	1	0									
GO:0010470_regulation_of_gastrulation	1	0									
GO:0010508_positive_regulation_of_autophagy	1	0									
GO:0010519_negative_regulation_of_phospholipase_activity	1	0									
GO:0010520_regulation_of_reciprocal_meiotic_recombination	1	0									
GO:0010523_negative_regulation_of_calcium_ion_transport_into_cytosol	1	0									
GO:0010543_regulation_of_platelet_activation	1	0									
GO:0010561_negative_regulation_of_glycoprotein_biosynthetic_process	1	0									
GO:0010569_regulation_of_double-strand_break_repair_via_homologous_recombination	1	0									
GO:0010572_positive_regulation_of_platelet_activation	1	0									
GO:0010594_regulation_of_endothelial_cell_migration	1	0									
GO:0010596_negative_regulation_of_endothelial_cell_migration	1	0									
GO:0010611_regulation_of_cardiac_muscle_hypertrophy	1	0									
GO:0010612_regulation_of_cardiac_muscle_adaptation	1	0									
GO:0010614_negative_regulation_of_cardiac_muscle_hypertrophy	1	0									
GO:0010616_negative_regulation_of_cardiac_muscle_adaptation	1	0									
GO:0010634_positive_regulation_of_epithelial_cell_migration	1	0									
GO:0010656_negative_regulation_of_muscle_cell_apoptosis	1	0									
GO:0010657_muscle_cell_apoptosis	1	0									
GO:0010658_striated_muscle_cell_apoptosis	1	0									
GO:0010659_cardiac_muscle_cell_apoptosis	1	0									
GO:0010660_regulation_of_muscle_cell_apoptosis	1	0									
GO:0010662_regulation_of_striated_muscle_cell_apoptosis	1	0									
GO:0010664_negative_regulation_of_striated_muscle_cell_apoptosis	1	0									
GO:0010665_regulation_of_cardiac_muscle_cell_apoptosis	1	0									
GO:0010667_negative_regulation_of_cardiac_muscle_cell_apoptosis	1	0									
GO:0010668_ectodermal_cell_differentiation	1	0									
GO:0010671_negative_regulation_of_oxygen_and_reactive_oxygen_species_metabolic_process	1	0									
GO:0010719_negative_regulation_of_epithelial_to_mesenchymal_transition	1	0									
GO:0010735_positive_regulation_of_transcription_via_serum_response_element_binding	1	0									
GO:0010825_positive_regulation_of_centrosome_duplication	1	0									
GO:0010845_positive_regulation_of_reciprocal_meiotic_recombination	1	0									
GO:0010850_chemoreceptor_signaling_pathway_involved_in_regulation_of_blood_pressure	1	0									
GO:0010873_positive_regulation_of_cholesterol_esterification	1	0									
GO:0010880_regulation_of_release_of_sequestered_calcium_ion_into_cytosol_by_sarcoplasmic_reticulum	1	0									
GO:0010881_regulation_of_cardiac_muscle_contraction_by_regulation_of_the_release_of_sequestered_calcium_ion	1	0									
GO:0010882_regulation_of_cardiac_muscle_contraction_by_calcium_ion_signaling	1	0									
GO:0010890_positive_regulation_of_sequestering_of_triglyceride	1	0									
GO:0010919_regulation_of_inositol_phosphate_biosynthetic_process	1	0									
GO:0010931_macrophage_tolerance_induction	1	0									
GO:0010932_regulation_of_macrophage_tolerance_induction	1	0									
GO:0010933_positive_regulation_of_macrophage_tolerance_induction	1	0									
GO:0010934_macrophage_cytokine_production	1	0									
GO:0010935_regulation_of_macrophage_cytokine_production	1	0									
GO:0010936_negative_regulation_of_macrophage_cytokine_production	1	0									
GO:0010953_regulation_of_protein_maturation_by_peptide_bond_cleavage	1	0									
GO:0010962_regulation_of_glucan_biosynthetic_process	1	0									
GO:0010966_regulation_of_phosphate_transport	1	0									
GO:0014012_axon_regeneration_in_the_peripheral_nervous_system	1	0									
GO:0014016_neuroblast_differentiation	1	0									
GO:0014017_neuroblast_fate_commitment	1	0									
GO:0014041_regulation_of_neuron_maturation	1	0									
GO:0014042_positive_regulation_of_neuron_maturation	1	0									
GO:0014049_positive_regulation_of_glutamate_secretion	1	0									
GO:0014061_regulation_of_norepinephrine_secretion	1	0									
GO:0014071_response_to_cycloalkane	1	0									
GO:0014707_branchiomeric_skeletal_muscle_development	1	0									
GO:0014738_regulation_of_muscle_hyperplasia	1	0									
GO:0014740_negative_regulation_of_muscle_hyperplasia	1	0									
GO:0014741_negative_regulation_of_muscle_hypertrophy	1	0									
GO:0014743_regulation_of_muscle_hypertrophy	1	0									
GO:0014805_smooth_muscle_adaptation	1	0									
GO:0014806_smooth_muscle_hyperplasia	1	0									
GO:0014807_regulation_of_somitogenesis	1	0									
GO:0014808_release_of_sequestered_calcium_ion_into_cytosol_by_sarcoplasmic_reticulum	1	0									
GO:0014813_satellite_cell_commitment	1	0									
GO:0014816_satellite_cell_differentiation	1	0									
GO:0014819_regulation_of_skeletal_muscle_contraction	1	0									
GO:0014852_regulation_of_skeletal_muscle_contraction_by_neural_stimulation_via_neuromuscular_junction	1	0									
GO:0014853_regulation_of_excitatory_postsynaptic_membrane_potential_involved_in_skeletal_muscle_contraction	1	0									
GO:0014856_skeletal_muscle_cell_proliferation	1	0									
GO:0014857_regulation_of_skeletal_muscle_cell_proliferation	1	0									
GO:0014858_positive_regulation_of_skeletal_muscle_cell_proliferation	1	0									
GO:0014887_cardiac_muscle_adaptation	1	0									
GO:0014889_muscle_atrophy	1	0									
GO:0014896_muscle_hypertrophy	1	0									
GO:0014897_striated_muscle_hypertrophy	1	0									
GO:0014898_cardiac_muscle_hypertrophy	1	0									
GO:0014900_muscle_hyperplasia	1	0									
GO:0014910_regulation_of_smooth_muscle_cell_migration	1	0									
GO:0014911_positive_regulation_of_smooth_muscle_cell_migration	1	0									
GO:0015014_heparan_sulfate_proteoglycan_biosynthetic_process__polysaccharide_chain_biosynthetic_process	1	0									
GO:0015074_DNA_integration	1	0									
GO:0015670_carbon_dioxide_transport	1	0									
GO:0015677_copper_ion_import	1	0									
GO:0015680_intracellular_copper_ion_transport	1	0									
GO:0015684_ferrous_iron_transport	1	0									
GO:0015707_nitrite_transport	1	0									
GO:0015724_formate_transport	1	0									
GO:0015734_taurine_transport	1	0									
GO:0015740_C4-dicarboxylate_transport	1	0									
GO:0015744_succinate_transport	1	0									
GO:0015746_citrate_transport	1	0									
GO:0015747_urate_transport	1	0									
GO:0015791_polyol_transport	1	0									
GO:0015798_myo-inositol_transport	1	0									
GO:0015808_L-alanine_transport	1	0									
GO:0015810_aspartate_transport	1	0									
GO:0015811_L-cystine_transport	1	0									
GO:0015817_histidine_transport	1	0									
GO:0015822_ornithine_transport	1	0									
GO:0015824_proline_transport	1	0									
GO:0015851_nucleobase_transport	1	0									
GO:0015864_pyrimidine_nucleoside_transport	1	0									
GO:0015874_norepinephrine_transport	1	0									
GO:0015881_creatine_transport	1	0									
GO:0015884_folic_acid_transport	1	0									
GO:0015886_heme_transport	1	0									
GO:0015888_thiamin_transport	1	0									
GO:0015938_coenzyme_A_catabolic_process	1	0									
GO:0015939_pantothenate_metabolic_process	1	0									
GO:0016073_snRNA_metabolic_process	1	0									
GO:0016074_snoRNA_metabolic_process	1	0									
GO:0016082_synaptic_vesicle_priming	1	0									
GO:0016090_prenol_metabolic_process	1	0									
GO:0016093_polyprenol_metabolic_process	1	0									
GO:0016180_snRNA_processing	1	0									
GO:0016239_positive_regulation_of_macroautophagy	1	0									
GO:0016246_RNA_interference	1	0									
GO:0016255_attachment_of_GPI_anchor_to_protein	1	0									
GO:0016333_morphogenesis_of_follicular_epithelium	1	0									
GO:0016340_calcium-dependent_cell-matrix_adhesion	1	0									
GO:0016344_meiotic_chromosome_movement_towards_spindle_pole	1	0									
GO:0016482_cytoplasmic_transport	1	0									
GO:0016553_base_conversion_or_substitution_editing	1	0									
GO:0016554_cytidine_to_uridine_editing	1	0									
GO:0016560_protein_import_into_peroxisome_matrix__docking	1	0									
GO:0016578_histone_deubiquitination	1	0									
GO:0016598_protein_arginylation	1	0									
GO:0017004_cytochrome_complex_assembly	1	0									
GO:0018022_peptidyl-lysine_methylation	1	0									
GO:0018023_peptidyl-lysine_trimethylation	1	0									
GO:0018120_peptidyl-arginine_ADP-ribosylation	1	0									
GO:0018126_protein_amino_acid_hydroxylation	1	0									
GO:0018146_keratan_sulfate_biosynthetic_process	1	0									
GO:0018158_protein_amino_acid_oxidation	1	0									
GO:0018195_peptidyl-arginine_modification	1	0									
GO:0018197_peptidyl-aspartic_acid_modification	1	0									
GO:0018282_metal_incorporation_into_metallo-sulfur_cluster	1	0									
GO:0018283_iron_incorporation_into_metallo-sulfur_cluster	1	0									
GO:0018318_protein_amino_acid_palmitoylation	1	0									
GO:0018342_protein_prenylation	1	0									
GO:0018344_protein_geranylgeranylation	1	0									
GO:0018410_peptide_or_protein_carboxyl-terminal_blocking	1	0									
GO:0018916_nitrobenzene_metabolic_process	1	0									
GO:0018931_naphthalene_metabolic_process	1	0									
GO:0018992_germ-line_sex_determination	1	0									
GO:0019042_latent_virus_infection	1	0									
GO:0019046_reactivation_of_latent_virus	1	0									
GO:0019047_provirus_integration	1	0									
GO:0019076_release_of_virus_from_host	1	0									
GO:0019079_viral_genome_replication	1	0									
GO:0019100_male_germ-line_sex_determination	1	0									
GO:0019101_female_somatic_sex_determination	1	0									
GO:0019102_male_somatic_sex_determination	1	0									
GO:0019255_glucose_1-phosphate_metabolic_process	1	0									
GO:0019276_UDP-N-acetylgalactosamine_metabolic_process	1	0									
GO:0019344_cysteine_biosynthetic_process	1	0									
GO:0019348_dolichol_metabolic_process	1	0									
GO:0019375_galactolipid_biosynthetic_process	1	0									
GO:0019402_galactitol_metabolic_process	1	0									
GO:0019441_tryptophan_catabolic_process_to_kynurenine	1	0									
GO:0019477_L-lysine_catabolic_process	1	0									
GO:0019510_S-adenosylhomocysteine_catabolic_process	1	0									
GO:0019532_oxalate_transport	1	0									
GO:0019626_short-chain_fatty_acid_catabolic_process	1	0									
GO:0019627_urea_metabolic_process	1	0									
GO:0019676_ammonia_assimilation_cycle	1	0									
GO:0019682_glyceraldehyde-3-phosphate_metabolic_process	1	0									
GO:0019695_choline_metabolic_process	1	0									
GO:0019731_antibacterial_humoral_response	1	0									
GO:0019794_nonprotein_amino_acid_metabolic_process	1	0									
GO:0019858_cytosine_metabolic_process	1	0									
GO:0019883_antigen_processing_and_presentation_of_endogenous_antigen	1	0									
GO:0019889_pteridine_metabolic_process	1	0									
GO:0019896_axon_transport_of_mitochondrion	1	0									
GO:0021508_floor_plate_formation	1	0									
GO:0021528_commissural_neuron_differentiation_in_the_spinal_cord	1	0									
GO:0021572_rhombomere_6_development	1	0									
GO:0021577_hindbrain_structural_organization	1	0									
GO:0021586_pons_maturation	1	0									
GO:0021589_cerebellum_structural_organization	1	0									
GO:0021590_cerebellum_maturation	1	0									
GO:0021592_fourth_ventricle_development	1	0									
GO:0021594_rhombomere_formation	1	0									
GO:0021660_rhombomere_3_formation	1	0									
GO:0021664_rhombomere_5_morphogenesis	1	0									
GO:0021666_rhombomere_5_formation	1	0									
GO:0021670_lateral_ventricle_development	1	0									
GO:0021678_third_ventricle_development	1	0									
GO:0021679_cerebellar_molecular_layer_development	1	0									
GO:0021703_locus_ceruleus_development	1	0									
GO:0021732_midbrain-hindbrain_boundary_maturation	1	0									
GO:0021747_cochlear_nucleus_development	1	0									
GO:0021750_vestibular_nucleus_development	1	0									
GO:0021759_globus_pallidus_development	1	0									
GO:0021768_nucleus_accumbens_development	1	0									
GO:0021771_lateral_geniculate_nucleus_development	1	0									
GO:0021812_neuronal-glial_interaction_involved_in_cerebral_cortex_radial_glia_guided_migration	1	0									
GO:0021813_cell-cell_adhesion_involved_in_neuronal-glial_interactions_involved_in_cerebral_cortex_radial_glia_guided_migration	1	0									
GO:0021870_Cajal-Retzius_cell_differentiation	1	0									
GO:0021874_Wnt_receptor_signaling_pathway_in_forebrain_neuroblast_division	1	0									
GO:0021896_forebrain_astrocyte_differentiation	1	0									
GO:0021897_forebrain_astrocyte_development	1	0									
GO:0021902_commitment_of_a_neuronal_cell_to_a_specific_type_of_neuron_in_the_forebrain	1	0									
GO:0021905_forebrain-midbrain_boundary_formation	1	0									
GO:0021914_negative_regulation_of_smoothened_signaling_pathway_involved_in_ventral_spinal_cord_patterning	1	0									
GO:0021917_somatic_motor_neuron_fate_commitment	1	0									
GO:0021918_regulation_of_transcription_from_RNA_polymerase_II_promoter_involved_in_somatic_motor_neuron_fate_commitment	1	0									
GO:0021933_radial_glia_guided_migration_of_granule_cell	1	0									
GO:0021934_hindbrain_tangential_cell_migration	1	0									
GO:0021935_granule_cell_precursor_tangential_migration	1	0									
GO:0021942_radial_glia_guided_migration_of_Purkinje_cell	1	0									
GO:0021960_anterior_commissure_morphogenesis	1	0									
GO:0021997_neural_plate_axis_specification	1	0									
GO:0021999_neural_plate_anterior_posterior_pattern_formation	1	0									
GO:0022004_midbrain-hindbrain_boundary_maturation_during_brain_development	1	0									
GO:0022038_corpus_callosum_development	1	0									
GO:0022605_oogenesis_stage	1	0									
GO:0030011_maintenance_of_cell_polarity	1	0									
GO:0030069_lysogeny	1	0									
GO:0030070_insulin_processing	1	0									
GO:0030092_regulation_of_flagellum_assembly	1	0									
GO:0030103_vasopressin_secretion	1	0									
GO:0030194_positive_regulation_of_blood_coagulation	1	0									
GO:0030206_chondroitin_sulfate_biosynthetic_process	1	0									
GO:0030220_platelet_formation	1	0									
GO:0030222_eosinophil_differentiation	1	0									
GO:0030237_female_sex_determination	1	0									
GO:0030264_nuclear_fragmentation_during_apoptosis	1	0									
GO:0030322_stabilization_of_membrane_potential	1	0									
GO:0030327_prenylated_protein_catabolic_process	1	0									
GO:0030328_prenylcysteine_catabolic_process	1	0									
GO:0030329_prenylcysteine_metabolic_process	1	0									
GO:0030382_sperm_mitochondrion_organization	1	0									
GO:0030389_fructosamine_metabolic_process	1	0									
GO:0030422_RNA_interference__production_of_siRNA	1	0									
GO:0030449_regulation_of_complement_activation	1	0									
GO:0030497_fatty_acid_elongation	1	0									
GO:0030575_nuclear_body_organization	1	0									
GO:0030578_PML_body_organization	1	0									
GO:0030853_negative_regulation_of_granulocyte_differentiation	1	0									
GO:0030854_positive_regulation_of_granulocyte_differentiation	1	0									
GO:0030886_negative_regulation_of_myeloid_dendritic_cell_activation	1	0									
GO:0030913_paranodal_junction_assembly	1	0									
GO:0031033_myosin_filament_assembly_or_disassembly	1	0									
GO:0031034_myosin_filament_assembly	1	0									
GO:0031055_chromatin_remodeling_at_centromere	1	0									
GO:0031062_positive_regulation_of_histone_methylation	1	0									
GO:0031115_negative_regulation_of_microtubule_polymerization	1	0									
GO:0031129_inductive_cell-cell_signaling	1	0									
GO:0031284_positive_regulation_of_guanylate_cyclase_activity	1	0									
GO:0031498_chromatin_disassembly	1	0									
GO:0031507_heterochromatin_formation	1	0									
GO:0031508_centromeric_heterochromatin_formation	1	0									
GO:0031529_ruffle_organization	1	0									
GO:0031536_positive_regulation_of_exit_from_mitosis	1	0									
GO:0031572_G2_M_transition_DNA_damage_checkpoint	1	0									
GO:0031576_G2_M_transition_checkpoint	1	0									
GO:0031580_membrane_raft_distribution	1	0									
GO:0031583_activation_of_phospholipase_D_activity_by_G-protein_coupled_receptor_protein_signaling_pathway	1	0									
GO:0031584_activation_of_phospholipase_D_activity	1	0									
GO:0031585_regulation_of_inositol-1_4_5-triphosphate_receptor_activity	1	0									
GO:0031639_plasminogen_activation	1	0									
GO:0031648_protein_destabilization	1	0									
GO:0031665_negative_regulation_of_lipopolysaccharide-mediated_signaling_pathway	1	0									
GO:0031914_negative_regulation_of_synaptic_plasticity	1	0									
GO:0031944_negative_regulation_of_glucocorticoid_metabolic_process	1	0									
GO:0031947_negative_regulation_of_glucocorticoid_biosynthetic_process	1	0									
GO:0032025_response_to_cobalt_ion	1	0									
GO:0032026_response_to_magnesium_ion	1	0									
GO:0032048_cardiolipin_metabolic_process	1	0									
GO:0032066_nucleolus_to_nucleoplasm_transport	1	0									
GO:0032091_negative_regulation_of_protein_binding	1	0									
GO:0032092_positive_regulation_of_protein_binding	1	0									
GO:0032097_positive_regulation_of_response_to_food	1	0									
GO:0032100_positive_regulation_of_appetite	1	0									
GO:0032204_regulation_of_telomere_maintenance	1	0									
GO:0032206_positive_regulation_of_telomere_maintenance	1	0									
GO:0032222_regulation_of_synaptic_transmission__cholinergic	1	0									
GO:0032224_positive_regulation_of_synaptic_transmission__cholinergic	1	0									
GO:0032229_negative_regulation_of_synaptic_transmission__GABAergic	1	0									
GO:0032237_activation_of_store-operated_calcium_channel_activity	1	0									
GO:0032239_regulation_of_nucleobase__nucleoside__nucleotide_and_nucleic_acid_transport	1	0									
GO:0032252_secretory_granule_localization	1	0									
GO:0032274_gonadotropin_secretion	1	0									
GO:0032275_luteinizing_hormone_secretion	1	0									
GO:0032287_myelin_maintenance_in_the_peripheral_nervous_system	1	0									
GO:0032289_myelin_formation_in_the_central_nervous_system	1	0									
GO:0032303_regulation_of_icosanoid_secretion	1	0									
GO:0032305_positive_regulation_of_icosanoid_secretion	1	0									
GO:0032306_regulation_of_prostaglandin_secretion	1	0									
GO:0032308_positive_regulation_of_prostaglandin_secretion	1	0									
GO:0032310_prostaglandin_secretion	1	0									
GO:0032313_regulation_of_Rab_GTPase_activity	1	0									
GO:0032314_regulation_of_Rac_GTPase_activity	1	0									
GO:0032317_regulation_of_Rap_GTPase_activity	1	0									
GO:0032324_molybdopterin_cofactor_biosynthetic_process	1	0									
GO:0032329_serine_transport	1	0									
GO:0032342_aldosterone_biosynthetic_process	1	0									
GO:0032344_regulation_of_aldosterone_metabolic_process	1	0									
GO:0032365_intracellular_lipid_transport	1	0									
GO:0032366_intracellular_sterol_transport	1	0									
GO:0032367_intracellular_cholesterol_transport	1	0									
GO:0032370_positive_regulation_of_lipid_transport	1	0									
GO:0032410_negative_regulation_of_transporter_activity	1	0									
GO:0032413_negative_regulation_of_ion_transmembrane_transporter_activity	1	0									
GO:0032429_regulation_of_phospholipase_A2_activity	1	0									
GO:0032474_otolith_morphogenesis	1	0									
GO:0032482_Rab_protein_signal_transduction	1	0									
GO:0032483_regulation_of_Rab_protein_signal_transduction	1	0									
GO:0032486_Rap_protein_signal_transduction	1	0									
GO:0032487_regulation_of_Rap_protein_signal_transduction	1	0									
GO:0032594_protein_transport_within_lipid_bilayer	1	0									
GO:0032599_protein_transport_out_of_membrane_raft	1	0									
GO:0032600_chemokine_receptor_transport_out_of_membrane_raft	1	0									
GO:0032607_interferon-alpha_production	1	0									
GO:0032621_interleukin-18_production	1	0									
GO:0032647_regulation_of_interferon-alpha_production	1	0									
GO:0032656_regulation_of_interleukin-13_production	1	0									
GO:0032682_negative_regulation_of_chemokine_production	1	0									
GO:0032691_negative_regulation_of_interleukin-1_beta_production	1	0									
GO:0032692_negative_regulation_of_interleukin-1_production	1	0									
GO:0032693_negative_regulation_of_interleukin-10_production	1	0									
GO:0032696_negative_regulation_of_interleukin-13_production	1	0									
GO:0032727_positive_regulation_of_interferon-alpha_production	1	0									
GO:0032731_positive_regulation_of_interleukin-1_beta_production	1	0									
GO:0032732_positive_regulation_of_interleukin-1_production	1	0									
GO:0032735_positive_regulation_of_interleukin-12_production	1	0									
GO:0032764_negative_regulation_of_mast_cell_cytokine_production	1	0									
GO:0032765_positive_regulation_of_mast_cell_cytokine_production	1	0									
GO:0032769_negative_regulation_of_monooxygenase_activity	1	0									
GO:0032781_positive_regulation_of_ATPase_activity	1	0									
GO:0032790_ribosome_disassembly	1	0									
GO:0032799_low-density_lipoprotein_receptor_metabolic_process	1	0									
GO:0032802_low-density_lipoprotein_receptor_catabolic_process	1	0									
GO:0032803_regulation_of_low-density_lipoprotein_receptor_catabolic_process	1	0									
GO:0032817_regulation_of_natural_killer_cell_proliferation	1	0									
GO:0032819_positive_regulation_of_natural_killer_cell_proliferation	1	0									
GO:0032836_glomerular_basement_membrane_development	1	0									
GO:0032855_positive_regulation_of_Rac_GTPase_activity	1	0									
GO:0032863_activation_of_Rac_GTPase_activity	1	0									
GO:0032864_activation_of_Cdc42_GTPase_activity	1	0									
GO:0032885_regulation_of_polysaccharide_biosynthetic_process	1	0									
GO:0032907_transforming_growth_factor-beta3_production	1	0									
GO:0032910_regulation_of_transforming_growth_factor-beta3_production	1	0									
GO:0032913_negative_regulation_of_transforming_growth_factor-beta3_production	1	0									
GO:0032924_activin_receptor_signaling_pathway	1	0									
GO:0032925_regulation_of_activin_receptor_signaling_pathway	1	0									
GO:0032960_regulation_of_inositol_trisphosphate_biosynthetic_process	1	0									
GO:0032962_positive_regulation_of_inositol_trisphosphate_biosynthetic_process	1	0									
GO:0032964_collagen_biosynthetic_process	1	0									
GO:0032971_regulation_of_muscle_filament_sliding	1	0									
GO:0032972_regulation_of_muscle_filament_sliding_speed	1	0									
GO:0032986_protein-DNA_complex_disassembly	1	0									
GO:0032988_ribonucleoprotein_complex_disassembly	1	0									
GO:0033037_polysaccharide_localization	1	0									
GO:0033078_extrathymic_T_cell_differentiation	1	0									
GO:0033085_negative_regulation_of_T_cell_differentiation_in_the_thymus	1	0									
GO:0033087_negative_regulation_of_immature_T_cell_proliferation	1	0									
GO:0033088_negative_regulation_of_immature_T_cell_proliferation_in_the_thymus	1	0									
GO:0033108_mitochondrial_respiratory_chain_complex_assembly	1	0									
GO:0033127_regulation_of_histone_phosphorylation	1	0									
GO:0033128_negative_regulation_of_histone_phosphorylation	1	0									
GO:0033138_positive_regulation_of_peptidyl-serine_phosphorylation	1	0									
GO:0033158_regulation_of_protein_import_into_nucleus__translocation	1	0									
GO:0033160_positive_regulation_of_protein_import_into_nucleus__translocation	1	0									
GO:0033169_histone_H3-K9_demethylation	1	0									
GO:0033206_cytokinesis_after_meiosis	1	0									
GO:0033240_positive_regulation_of_cellular_amine_metabolic_process	1	0									
GO:0033313_meiotic_cell_cycle_checkpoint	1	0									
GO:0033315_meiotic_cell_cycle_DNA_replication_checkpoint	1	0									
GO:0033326_cerebrospinal_fluid_secretion	1	0									
GO:0033366_protein_localization_in_secretory_granule	1	0									
GO:0033367_protein_localization_in_mast_cell_secretory_granule	1	0									
GO:0033368_protease_localization_in_mast_cell_secretory_granule	1	0									
GO:0033370_maintenance_of_protein_location_in_mast_cell_secretory_granule	1	0									
GO:0033371_T_cell_secretory_granule_organization	1	0									
GO:0033373_maintenance_of_protease_location_in_mast_cell_secretory_granule	1	0									
GO:0033374_protein_localization_in_T_cell_secretory_granule	1	0									
GO:0033375_protease_localization_in_T_cell_secretory_granule	1	0									
GO:0033377_maintenance_of_protein_location_in_T_cell_secretory_granule	1	0									
GO:0033379_maintenance_of_protease_location_in_T_cell_secretory_granule	1	0									
GO:0033380_granzyme_B_localization_in_T_cell_secretory_granule	1	0									
GO:0033382_maintenance_of_granzyme_B_location_in_T_cell_secretory_granule	1	0									
GO:0033483_gas_homeostasis	1	0									
GO:0033484_nitric_oxide_homeostasis	1	0									
GO:0033505_floor_plate_morphogenesis	1	0									
GO:0033522_histone_H2A_ubiquitination	1	0									
GO:0033523_histone_H2B_ubiquitination	1	0									
GO:0033574_response_to_testosterone_stimulus	1	0									
GO:0033606_chemokine_receptor_transport_within_lipid_bilayer	1	0									
GO:0033628_regulation_of_cell_adhesion_mediated_by_integrin	1	0									
GO:0033630_positive_regulation_of_cell_adhesion_mediated_by_integrin	1	0									
GO:0033632_regulation_of_cell-cell_adhesion_mediated_by_integrin	1	0									
GO:0033634_positive_regulation_of_cell-cell_adhesion_mediated_by_integrin	1	0									
GO:0033683_nucleotide-excision_repair__DNA_incision	1	0									
GO:0033687_osteoblast_proliferation	1	0									
GO:0033688_regulation_of_osteoblast_proliferation	1	0									
GO:0033689_negative_regulation_of_osteoblast_proliferation	1	0									
GO:0033750_ribosome_localization	1	0									
GO:0033753_establishment_of_ribosome_localization	1	0									
GO:0033866_nucleoside_bisphosphate_biosynthetic_process	1	0									
GO:0033875_ribonucleoside_bisphosphate_metabolic_process	1	0									
GO:0034030_ribonucleoside_bisphosphate_biosynthetic_process	1	0									
GO:0034032_purine_nucleoside_bisphosphate_metabolic_process	1	0									
GO:0034033_purine_nucleoside_bisphosphate_biosynthetic_process	1	0									
GO:0034035_purine_ribonucleoside_bisphosphate_metabolic_process	1	0									
GO:0034036_purine_ribonucleoside_bisphosphate_biosynthetic_process	1	0									
GO:0034067_protein_localization_in_Golgi_apparatus	1	0									
GO:0034102_erythrocyte_clearance	1	0									
GO:0034106_regulation_of_erythrocyte_clearance	1	0									
GO:0034107_negative_regulation_of_erythrocyte_clearance	1	0									
GO:0034110_regulation_of_homotypic_cell-cell_adhesion	1	0									
GO:0034111_negative_regulation_of_homotypic_cell-cell_adhesion	1	0									
GO:0034113_heterotypic_cell-cell_adhesion	1	0									
GO:0034117_erythrocyte_aggregation	1	0									
GO:0034118_regulation_of_erythrocyte_aggregation	1	0									
GO:0034119_negative_regulation_of_erythrocyte_aggregation	1	0									
GO:0034121_regulation_of_toll-like_receptor_signaling_pathway	1	0									
GO:0034122_negative_regulation_of_toll-like_receptor_signaling_pathway	1	0									
GO:0034230_enkephalin_processing	1	0									
GO:0034372_very-low-density_lipoprotein_particle_remodeling	1	0									
GO:0034379_very-low-density_lipoprotein_particle_assembly	1	0									
GO:0034380_high-density_lipoprotein_particle_assembly	1	0									
GO:0034394_protein_localization_at_cell_surface	1	0									
GO:0034405_response_to_fluid_shear_stress	1	0									
GO:0034472_snRNA_3'-end_processing	1	0									
GO:0034474_U2_snRNA_3'-end_processing	1	0									
GO:0034502_protein_localization_to_chromosome	1	0									
GO:0034505_tooth_mineralization	1	0									
GO:0034508_centromere_complex_assembly	1	0									
GO:0034633_retinol_transport	1	0									
GO:0034643_mitochondrion_localization__microtubule-mediated	1	0									
GO:0034969_histone_arginine_methylation	1	0									
GO:0034982_mitochondrial_protein_processing	1	0									
GO:0035022_positive_regulation_of_Rac_protein_signal_transduction	1	0									
GO:0035024_negative_regulation_of_Rho_protein_signal_transduction	1	0									
GO:0035026_leading_edge_cell_differentiation	1	0									
GO:0035037_sperm_entry	1	0									
GO:0035039_male_pronucleus_formation	1	0									
GO:0035066_positive_regulation_of_histone_acetylation	1	0									
GO:0035083_cilium_axoneme_assembly	1	0									
GO:0035090_maintenance_of_apical_basal_cell_polarity	1	0									
GO:0035106_operant_conditioning	1	0									
GO:0035172_hemocyte_proliferation	1	0									
GO:0035227_regulation_of_glutamate-cysteine_ligase_activity	1	0									
GO:0035229_positive_regulation_of_glutamate-cysteine_ligase_activity	1	0									
GO:0035260_internal_genitalia_morphogenesis	1	0									
GO:0035262_gonad_morphogenesis	1	0									
GO:0035287_head_segmentation	1	0									
GO:0035289_posterior_head_segmentation	1	0									
GO:0035303_regulation_of_dephosphorylation	1	0									
GO:0035304_regulation_of_protein_amino_acid_dephosphorylation	1	0									
GO:0035305_negative_regulation_of_dephosphorylation	1	0									
GO:0035308_negative_regulation_of_protein_amino_acid_dephosphorylation	1	0									
GO:0035313_wound_healing__spreading_of_epidermal_cells	1	0									
GO:0040013_negative_regulation_of_locomotion	1	0									
GO:0040019_positive_regulation_of_embryonic_development	1	0									
GO:0040032_post-embryonic_body_morphogenesis	1	0									
GO:0040038_polar_body_extrusion_after_meiotic_divisions	1	0									
GO:0042026_protein_refolding	1	0									
GO:0042048_olfactory_behavior	1	0									
GO:0042059_negative_regulation_of_epidermal_growth_factor_receptor_signaling_pathway	1	0									
GO:0042073_intraflagellar_transport	1	0									
GO:0042078_germ-line_stem_cell_division	1	0									
GO:0042091_interleukin-10_biosynthetic_process	1	0									
GO:0042103_positive_regulation_of_T_cell_homeostatic_proliferation	1	0									
GO:0042136_neurotransmitter_biosynthetic_process	1	0									
GO:0042137_sequestering_of_neurotransmitter	1	0									
GO:0042138_meiotic_DNA_double-strand_break_formation	1	0									
GO:0042178_xenobiotic_catabolic_process	1	0									
GO:0042225_interleukin-5_biosynthetic_process	1	0									
GO:0042231_interleukin-13_biosynthetic_process	1	0									
GO:0042255_ribosome_assembly	1	0									
GO:0042257_ribosomal_subunit_assembly	1	0									
GO:0042264_peptidyl-aspartic_acid_hydroxylation	1	0									
GO:0042276_error-prone_postreplication_DNA_repair	1	0									
GO:0042297_vocal_learning	1	0									
GO:0042309_homoiothermy	1	0									
GO:0042320_regulation_of_circadian_sleep_wake_cycle__REM_sleep	1	0									
GO:0042339_keratan_sulfate_metabolic_process	1	0									
GO:0042347_negative_regulation_of_NF-kappaB_import_into_nucleus	1	0									
GO:0042360_vitamin_E_metabolic_process	1	0									
GO:0042363_fat-soluble_vitamin_catabolic_process	1	0									
GO:0042369_vitamin_D_catabolic_process	1	0									
GO:0042373_vitamin_K_metabolic_process	1	0									
GO:0042404_thyroid_hormone_catabolic_process	1	0									
GO:0042414_epinephrine_metabolic_process	1	0									
GO:0042436_indole_derivative_catabolic_process	1	0									
GO:0042489_negative_regulation_of_odontogenesis_of_dentine-containing_tooth	1	0									
GO:0042508_tyrosine_phosphorylation_of_Stat1_protein	1	0									
GO:0042518_negative_regulation_of_tyrosine_phosphorylation_of_Stat3_protein	1	0									
GO:0042524_negative_regulation_of_tyrosine_phosphorylation_of_Stat5_protein	1	0									
GO:0042536_negative_regulation_of_tumor_necrosis_factor_biosynthetic_process	1	0									
GO:0042538_hyperosmotic_salinity_response	1	0									
GO:0042628_mating_plug_formation	1	0									
GO:0042631_cellular_response_to_water_deprivation	1	0									
GO:0042637_catagen	1	0									
GO:0042660_positive_regulation_of_cell_fate_specification	1	0									
GO:0042663_regulation_of_endodermal_cell_fate_specification	1	0									
GO:0042664_negative_regulation_of_endodermal_cell_fate_specification	1	0									
GO:0042667_auditory_receptor_cell_fate_specification	1	0									
GO:0042694_muscle_cell_fate_specification	1	0									
GO:0042706_eye_photoreceptor_cell_fate_commitment	1	0									
GO:0042713_sperm_ejaculation	1	0									
GO:0042723_thiamin_and_derivative_metabolic_process	1	0									
GO:0042737_drug_catabolic_process	1	0									
GO:0042738_exogenous_drug_catabolic_process	1	0									
GO:0042747_circadian_sleep_wake_cycle__REM_sleep	1	0									
GO:0042748_circadian_sleep_wake_cycle__non-REM_sleep	1	0									
GO:0042772_DNA_damage_response__signal_transduction_resulting_in_transcription	1	0									
GO:0042790_transcription_of_nuclear_rRNA_large_RNA_polymerase_I_transcript	1	0									
GO:0042839_D-glucuronate_metabolic_process	1	0									
GO:0042840_D-glucuronate_catabolic_process	1	0									
GO:0042891_antibiotic_transport	1	0									
GO:0042892_chloramphenicol_transport	1	0									
GO:0042940_D-amino_acid_transport	1	0									
GO:0042941_D-alanine_transport	1	0									
GO:0042942_D-serine_transport	1	0									
GO:0042983_amyloid_precursor_protein_biosynthetic_process	1	0									
GO:0042984_regulation_of_amyloid_precursor_protein_biosynthetic_process	1	0									
GO:0042985_negative_regulation_of_amyloid_precursor_protein_biosynthetic_process	1	0									
GO:0042989_sequestering_of_actin_monomers	1	0									
GO:0043044_ATP-dependent_chromatin_remodeling	1	0									
GO:0043056_forward_locomotion	1	0									
GO:0043060_meiotic_metaphase_I_plate_congression	1	0									
GO:0043091_L-arginine_import	1	0									
GO:0043124_negative_regulation_of_I-kappaB_kinase_NF-kappaB_cascade	1	0									
GO:0043132_NAD_transport	1	0									
GO:0043153_entrainment_of_circadian_clock_by_photoperiod	1	0									
GO:0043171_peptide_catabolic_process	1	0									
GO:0043179_rhythmic_excitation	1	0									
GO:0043206_fibril_organization	1	0									
GO:0043217_myelin_maintenance	1	0									
GO:0043313_regulation_of_neutrophil_degranulation	1	0									
GO:0043316_cytotoxic_T_cell_degranulation	1	0									
GO:0043369_CD4-positive_or_CD8-positive__alpha-beta_T_cell_lineage_commitment	1	0									
GO:0043375_CD8-positive__alpha-beta_T_cell_lineage_commitment	1	0									
GO:0043379_memory_T_cell_differentiation	1	0									
GO:0043380_regulation_of_memory_T_cell_differentiation	1	0									
GO:0043400_cortisol_secretion	1	0									
GO:0043415_positive_regulation_of_skeletal_muscle_regeneration	1	0									
GO:0043416_regulation_of_skeletal_muscle_regeneration	1	0									
GO:0043437_butanoic_acid_metabolic_process	1	0									
GO:0043438_acetoacetic_acid_metabolic_process	1	0									
GO:0043480_pigment_accumulation_in_tissues	1	0									
GO:0043482_cellular_pigment_accumulation	1	0									
GO:0043486_histone_exchange	1	0									
GO:0043496_regulation_of_protein_homodimerization_activity	1	0									
GO:0043501_skeletal_muscle_adaptation	1	0									
GO:0043508_negative_regulation_of_JUN_kinase_activity	1	0									
GO:0043517_positive_regulation_of_DNA_damage_response__signal_transduction_by_p53_class_mediator	1	0									
GO:0043535_regulation_of_blood_vessel_endothelial_cell_migration	1	0									
GO:0043537_negative_regulation_of_blood_vessel_endothelial_cell_migration	1	0									
GO:0043545_molybdopterin_cofactor_metabolic_process	1	0									
GO:0043587_tongue_morphogenesis	1	0									
GO:0043604_amide_biosynthetic_process	1	0									
GO:0043628_ncRNA_3'-end_processing	1	0									
GO:0044254_multicellular_organismal_protein_catabolic_process	1	0									
GO:0044256_protein_digestion	1	0									
GO:0044266_multicellular_organismal_macromolecule_catabolic_process	1	0									
GO:0045004_DNA_replication_proofreading	1	0									
GO:0045019_negative_regulation_of_nitric_oxide_biosynthetic_process	1	0									
GO:0045020_error-prone_DNA_repair	1	0									
GO:0045022_early_endosome_to_late_endosome_transport	1	0									
GO:0045062_extrathymic_T_cell_selection	1	0									
GO:0045069_regulation_of_viral_genome_replication	1	0									
GO:0045074_regulation_of_interleukin-10_biosynthetic_process	1	0									
GO:0045082_positive_regulation_of_interleukin-10_biosynthetic_process	1	0									
GO:0045083_negative_regulation_of_interleukin-12_biosynthetic_process	1	0									
GO:0045112_integrin_biosynthetic_process	1	0									
GO:0045113_regulation_of_integrin_biosynthetic_process	1	0									
GO:0045188_regulation_of_circadian_sleep_wake_cycle__non-REM_sleep	1	0									
GO:0045210_FasL_biosynthetic_process	1	0									
GO:0045297_post-mating_behavior	1	0									
GO:0045299_otolith_mineralization	1	0									
GO:0045329_carnitine_biosynthetic_process	1	0									
GO:0045341_MHC_class_I_biosynthetic_process	1	0									
GO:0045343_regulation_of_MHC_class_I_biosynthetic_process	1	0									
GO:0045347_negative_regulation_of_MHC_class_II_biosynthetic_process	1	0									
GO:0045405_regulation_of_interleukin-5_biosynthetic_process	1	0									
GO:0045407_positive_regulation_of_interleukin-5_biosynthetic_process	1	0									
GO:0045426_quinone_cofactor_biosynthetic_process	1	0									
GO:0045448_mitotic_cell_cycle__embryonic	1	0									
GO:0045454_cell_redox_homeostasis	1	0									
GO:0045583_regulation_of_cytotoxic_T_cell_differentiation	1	0									
GO:0045585_positive_regulation_of_cytotoxic_T_cell_differentiation	1	0									
GO:0045601_regulation_of_endothelial_cell_differentiation	1	0									
GO:0045602_negative_regulation_of_endothelial_cell_differentiation	1	0									
GO:0045605_negative_regulation_of_epidermal_cell_differentiation	1	0									
GO:0045606_positive_regulation_of_epidermal_cell_differentiation	1	0									
GO:0045609_positive_regulation_of_auditory_receptor_cell_differentiation	1	0									
GO:0045617_negative_regulation_of_keratinocyte_differentiation	1	0									
GO:0045618_positive_regulation_of_keratinocyte_differentiation	1	0									
GO:0045626_negative_regulation_of_T-helper_1_cell_differentiation	1	0									
GO:0045633_positive_regulation_of_mechanoreceptor_differentiation	1	0									
GO:0045650_negative_regulation_of_macrophage_differentiation	1	0									
GO:0045656_negative_regulation_of_monocyte_differentiation	1	0									
GO:0045657_positive_regulation_of_monocyte_differentiation	1	0									
GO:0045659_negative_regulation_of_neutrophil_differentiation	1	0									
GO:0045660_positive_regulation_of_neutrophil_differentiation	1	0									
GO:0045721_negative_regulation_of_gluconeogenesis	1	0									
GO:0045724_positive_regulation_of_flagellum_assembly	1	0									
GO:0045725_positive_regulation_of_glycogen_biosynthetic_process	1	0									
GO:0045740_positive_regulation_of_DNA_replication	1	0									
GO:0045759_negative_regulation_of_action_potential	1	0									
GO:0045768_positive_regulation_of_anti-apoptosis	1	0									
GO:0045769_negative_regulation_of_asymmetric_cell_division	1	0									
GO:0045794_negative_regulation_of_cell_volume	1	0									
GO:0045815_positive_regulation_of_gene_expression__epigenetic	1	0									
GO:0045818_negative_regulation_of_glycogen_catabolic_process	1	0									
GO:0045842_positive_regulation_of_mitotic_metaphase_anaphase_transition	1	0									
GO:0045898_regulation_of_transcriptional_preinitiation_complex_assembly	1	0									
GO:0045899_positive_regulation_of_transcriptional_preinitiation_complex_assembly	1	0									
GO:0045906_negative_regulation_of_vasoconstriction	1	0									
GO:0045908_negative_regulation_of_vasodilation	1	0									
GO:0045909_positive_regulation_of_vasodilation	1	0									
GO:0045915_positive_regulation_of_catecholamine_metabolic_process	1	0									
GO:0045920_negative_regulation_of_exocytosis	1	0									
GO:0045924_regulation_of_female_receptivity	1	0									
GO:0045947_negative_regulation_of_translational_initiation	1	0									
GO:0045955_negative_regulation_of_calcium_ion-dependent_exocytosis	1	0									
GO:0045956_positive_regulation_of_calcium_ion-dependent_exocytosis	1	0									
GO:0045964_positive_regulation_of_dopamine_metabolic_process	1	0									
GO:0045988_negative_regulation_of_striated_muscle_contraction	1	0									
GO:0045989_positive_regulation_of_striated_muscle_contraction	1	0									
GO:0045990_regulation_of_transcription_by_carbon_catabolites	1	0									
GO:0045991_positive_regulation_of_transcription_by_carbon_catabolites	1	0									
GO:0045994_positive_regulation_of_translational_initiation_by_iron	1	0									
GO:0046007_negative_regulation_of_activated_T_cell_proliferation	1	0									
GO:0046014_negative_regulation_of_T_cell_homeostatic_proliferation	1	0									
GO:0046015_regulation_of_transcription_by_glucose	1	0									
GO:0046016_positive_regulation_of_transcription_by_glucose	1	0									
GO:0046031_ADP_metabolic_process	1	0									
GO:0046032_ADP_catabolic_process	1	0									
GO:0046061_dATP_catabolic_process	1	0									
GO:0046075_dTTP_metabolic_process	1	0									
GO:0046078_dUMP_metabolic_process	1	0									
GO:0046079_dUMP_catabolic_process	1	0									
GO:0046086_adenosine_biosynthetic_process	1	0									
GO:0046090_deoxyadenosine_metabolic_process	1	0									
GO:0046098_guanine_metabolic_process	1	0									
GO:0046101_hypoxanthine_biosynthetic_process	1	0									
GO:0046102_inosine_metabolic_process	1	0									
GO:0046103_inosine_biosynthetic_process	1	0									
GO:0046108_uridine_metabolic_process	1	0									
GO:0046110_xanthine_metabolic_process	1	0									
GO:0046111_xanthine_biosynthetic_process	1	0									
GO:0046112_nucleobase_biosynthetic_process	1	0									
GO:0046113_nucleobase_catabolic_process	1	0									
GO:0046121_deoxyribonucleoside_catabolic_process	1	0									
GO:0046122_purine_deoxyribonucleoside_metabolic_process	1	0									
GO:0046124_purine_deoxyribonucleoside_catabolic_process	1	0									
GO:0046125_pyrimidine_deoxyribonucleoside_metabolic_process	1	0									
GO:0046131_pyrimidine_ribonucleoside_metabolic_process	1	0									
GO:0046160_heme_a_metabolic_process	1	0									
GO:0046218_indolalkylamine_catabolic_process	1	0									
GO:0046292_formaldehyde_metabolic_process	1	0									
GO:0046294_formaldehyde_catabolic_process	1	0									
GO:0046314_phosphocreatine_biosynthetic_process	1	0									
GO:0046327_glycerol_biosynthetic_process_from_pyruvate	1	0									
GO:0046329_negative_regulation_of_JNK_cascade	1	0									
GO:0046340_diacylglycerol_catabolic_process	1	0									
GO:0046351_disaccharide_biosynthetic_process	1	0									
GO:0046356_acetyl-CoA_catabolic_process	1	0									
GO:0046358_butyrate_biosynthetic_process	1	0									
GO:0046359_butyrate_catabolic_process	1	0									
GO:0046381_CMP-N-acetylneuraminate_metabolic_process	1	0									
GO:0046415_urate_metabolic_process	1	0									
GO:0046416_D-amino_acid_metabolic_process	1	0									
GO:0046434_organophosphate_catabolic_process	1	0									
GO:0046437_D-amino_acid_biosynthetic_process	1	0									
GO:0046440_L-lysine_metabolic_process	1	0									
GO:0046449_creatinine_metabolic_process	1	0									
GO:0046471_phosphatidylglycerol_metabolic_process	1	0									
GO:0046473_phosphatidic_acid_metabolic_process	1	0									
GO:0046476_glycosylceramide_biosynthetic_process	1	0									
GO:0046477_glycosylceramide_catabolic_process	1	0									
GO:0046485_ether_lipid_metabolic_process	1	0									
GO:0046487_glyoxylate_metabolic_process	1	0									
GO:0046498_S-adenosylhomocysteine_metabolic_process	1	0									
GO:0046552_photoreceptor_cell_fate_commitment	1	0									
GO:0046586_regulation_of_calcium-dependent_cell-cell_adhesion	1	0									
GO:0046587_positive_regulation_of_calcium-dependent_cell-cell_adhesion	1	0									
GO:0046602_regulation_of_mitotic_centrosome_separation	1	0									
GO:0046604_positive_regulation_of_mitotic_centrosome_separation	1	0									
GO:0046607_positive_regulation_of_centrosome_cycle	1	0									
GO:0046655_folic_acid_metabolic_process	1	0									
GO:0046671_negative_regulation_of_retinal_cell_programmed_cell_death	1	0									
GO:0046685_response_to_arsenic	1	0									
GO:0046692_sperm_competition	1	0									
GO:0046707_IDP_metabolic_process	1	0									
GO:0046709_IDP_catabolic_process	1	0									
GO:0046724_oxalic_acid_secretion	1	0									
GO:0046753_non-lytic_viral_release	1	0									
GO:0046755_non-lytic_virus_budding	1	0									
GO:0046826_negative_regulation_of_protein_export_from_nucleus	1	0									
GO:0046827_positive_regulation_of_protein_export_from_nucleus	1	0									
GO:0046831_regulation_of_RNA_export_from_nucleus	1	0									
GO:0046834_lipid_phosphorylation	1	0									
GO:0046853_inositol_and_derivative_phosphorylation	1	0									
GO:0046864_isoprenoid_transport	1	0									
GO:0046865_terpenoid_transport	1	0									
GO:0046877_regulation_of_saliva_secretion	1	0									
GO:0046878_positive_regulation_of_saliva_secretion	1	0									
GO:0046884_follicle-stimulating_hormone_secretion	1	0									
GO:0046898_response_to_cycloheximide	1	0									
GO:0046929_negative_regulation_of_neurotransmitter_secretion	1	0									
GO:0046931_pore_complex_biogenesis	1	0									
GO:0046949_acyl-CoA_biosynthetic_process	1	0									
GO:0046958_nonassociative_learning	1	0									
GO:0046960_sensitization	1	0									
GO:0046986_negative_regulation_of_hemoglobin_biosynthetic_process	1	0									
GO:0047497_mitochondrion_transport_along_microtubule	1	0									
GO:0048047_mating_behavior__sex_discrimination	1	0									
GO:0048133_male_germ-line_stem_cell_division	1	0									
GO:0048137_spermatocyte_division	1	0									
GO:0048143_astrocyte_activation	1	0									
GO:0048170_positive_regulation_of_long-term_neuronal_synaptic_plasticity	1	0									
GO:0048199_vesicle_targeting__to__from_or_within_Golgi	1	0									
GO:0048241_epinephrine_transport	1	0									
GO:0048242_epinephrine_secretion	1	0									
GO:0048243_norepinephrine_secretion	1	0									
GO:0048247_lymphocyte_chemotaxis	1	0									
GO:0048250_mitochondrial_iron_ion_transport	1	0									
GO:0048259_regulation_of_receptor-mediated_endocytosis	1	0									
GO:0048260_positive_regulation_of_receptor-mediated_endocytosis	1	0									
GO:0048290_isotype_switching_to_IgA_isotypes	1	0									
GO:0048296_regulation_of_isotype_switching_to_IgA_isotypes	1	0									
GO:0048298_positive_regulation_of_isotype_switching_to_IgA_isotypes	1	0									
GO:0048319_axial_mesoderm_morphogenesis	1	0									
GO:0048320_axial_mesoderm_formation	1	0									
GO:0048385_regulation_of_retinoic_acid_receptor_signaling_pathway	1	0									
GO:0048387_negative_regulation_of_retinoic_acid_receptor_signaling_pathway	1	0									
GO:0048388_endosomal_lumen_acidification	1	0									
GO:0048389_intermediate_mesoderm_development	1	0									
GO:0048478_replication_fork_protection	1	0									
GO:0048496_maintenance_of_organ_identity	1	0									
GO:0048525_negative_regulation_of_viral_reproduction	1	0									
GO:0048539_bone_marrow_development	1	0									
GO:0048548_regulation_of_pinocytosis	1	0									
GO:0048549_positive_regulation_of_pinocytosis	1	0									
GO:0048553_negative_regulation_of_metalloenzyme_activity	1	0									
GO:0048588_developmental_cell_growth	1	0									
GO:0048601_oocyte_morphogenesis	1	0									
GO:0048621_post-embryonic_gut_morphogenesis	1	0									
GO:0048640_negative_regulation_of_developmental_growth	1	0									
GO:0048642_negative_regulation_of_skeletal_muscle_tissue_development	1	0									
GO:0048669_collateral_sprouting_in_the_absence_of_injury	1	0									
GO:0048680_positive_regulation_of_axon_regeneration	1	0									
GO:0048681_negative_regulation_of_axon_regeneration	1	0									
GO:0048686_regulation_of_sprouting_of_injured_axon	1	0									
GO:0048687_positive_regulation_of_sprouting_of_injured_axon	1	0									
GO:0048690_regulation_of_axon_extension_involved_in_regeneration	1	0									
GO:0048691_positive_regulation_of_axon_extension_involved_in_regeneration	1	0									
GO:0048714_positive_regulation_of_oligodendrocyte_differentiation	1	0									
GO:0048733_sebaceous_gland_development	1	0									
GO:0048743_positive_regulation_of_skeletal_muscle_fiber_development	1	0									
GO:0048752_semicircular_canal_morphogenesis	1	0									
GO:0048790_maintenance_of_presynaptic_active_zone_structure	1	0									
GO:0048791_calcium_ion-dependent_exocytosis_of_neurotransmitter	1	0									
GO:0048822_enucleate_erythrocyte_development	1	0									
GO:0048866_stem_cell_fate_specification	1	0									
GO:0048936_peripheral_nervous_system_neuron_axonogenesis	1	0									
GO:0050427_3'-phosphoadenosine_5'-phosphosulfate_metabolic_process	1	0									
GO:0050428_3'-phosphoadenosine_5'-phosphosulfate_biosynthetic_process	1	0									
GO:0050482_arachidonic_acid_secretion	1	0									
GO:0050667_homocysteine_metabolic_process	1	0									
GO:0050674_urothelial_cell_proliferation	1	0									
GO:0050675_regulation_of_urothelial_cell_proliferation	1	0									
GO:0050677_positive_regulation_of_urothelial_cell_proliferation	1	0									
GO:0050691_regulation_of_defense_response_to_virus_by_host	1	0									
GO:0050748_negative_regulation_of_lipoprotein_metabolic_process	1	0									
GO:0050757_thymidylate_synthase_biosynthetic_process	1	0									
GO:0050758_regulation_of_thymidylate_synthase_biosynthetic_process	1	0									
GO:0050760_negative_regulation_of_thymidylate_synthase_biosynthetic_process	1	0									
GO:0050812_regulation_of_acyl-CoA_biosynthetic_process	1	0									
GO:0050832_defense_response_to_fungus	1	0									
GO:0050861_positive_regulation_of_B_cell_receptor_signaling_pathway	1	0									
GO:0050862_positive_regulation_of_T_cell_receptor_signaling_pathway	1	0									
GO:0050916_sensory_perception_of_sweet_taste	1	0									
GO:0050975_sensory_perception_of_touch	1	0									
GO:0050995_negative_regulation_of_lipid_catabolic_process	1	0									
GO:0051001_negative_regulation_of_nitric-oxide_synthase_activity	1	0									
GO:0051005_negative_regulation_of_lipoprotein_lipase_activity	1	0									
GO:0051006_positive_regulation_of_lipoprotein_lipase_activity	1	0									
GO:0051016_barbed-end_actin_filament_capping	1	0									
GO:0051029_rRNA_transport	1	0									
GO:0051043_regulation_of_membrane_protein_ectodomain_proteolysis	1	0									
GO:0051044_positive_regulation_of_membrane_protein_ectodomain_proteolysis	1	0									
GO:0051088_PMA-inducible_membrane_protein_ectodomain_proteolysis	1	0									
GO:0051102_DNA_ligation_during_DNA_recombination	1	0									
GO:0051103_DNA_ligation_during_DNA_repair	1	0									
GO:0051123_transcriptional_preinitiation_complex_assembly	1	0									
GO:0051125_regulation_of_actin_nucleation	1	0									
GO:0051127_positive_regulation_of_actin_nucleation	1	0									
GO:0051151_negative_regulation_of_smooth_muscle_cell_differentiation	1	0									
GO:0051154_negative_regulation_of_striated_muscle_cell_differentiation	1	0									
GO:0051155_positive_regulation_of_striated_muscle_cell_differentiation	1	0									
GO:0051156_glucose_6-phosphate_metabolic_process	1	0									
GO:0051187_cofactor_catabolic_process	1	0									
GO:0051189_prosthetic_group_metabolic_process	1	0									
GO:0051193_regulation_of_cofactor_metabolic_process	1	0									
GO:0051196_regulation_of_coenzyme_metabolic_process	1	0									
GO:0051255_spindle_midzone_assembly	1	0									
GO:0051257_spindle_midzone_assembly_involved_in_meiosis	1	0									
GO:0051281_positive_regulation_of_release_of_sequestered_calcium_ion_into_cytosol	1	0									
GO:0051290_protein_heterotetramerization	1	0									
GO:0051305_chromosome_movement_towards_spindle_pole	1	0									
GO:0051310_metaphase_plate_congression	1	0									
GO:0051311_meiotic_metaphase_plate_congression	1	0									
GO:0051340_regulation_of_ligase_activity	1	0									
GO:0051351_positive_regulation_of_ligase_activity	1	0									
GO:0051354_negative_regulation_of_oxidoreductase_activity	1	0									
GO:0051355_proprioception_during_equilibrioception	1	0									
GO:0051383_kinetochore_organization	1	0									
GO:0051386_regulation_of_nerve_growth_factor_receptor_signaling_pathway	1	0									
GO:0051409_response_to_nitrosative_stress	1	0									
GO:0051457_maintenance_of_protein_location_in_nucleus	1	0									
GO:0051462_regulation_of_cortisol_secretion	1	0									
GO:0051463_negative_regulation_of_cortisol_secretion	1	0									
GO:0051481_reduction_of_cytosolic_calcium_ion_concentration	1	0									
GO:0051482_elevation_of_cytosolic_calcium_ion_concentration_during_G-protein_signaling__coupled_to_IP3_second_messenger_(phospholipase_C_activating)	1	0									
GO:0051542_elastin_biosynthetic_process	1	0									
GO:0051568_histone_H3-K4_methylation	1	0									
GO:0051569_regulation_of_histone_H3-K4_methylation	1	0									
GO:0051570_regulation_of_histone_H3-K9_methylation	1	0									
GO:0051573_negative_regulation_of_histone_H3-K9_methylation	1	0									
GO:0051580_regulation_of_neurotransmitter_uptake	1	0									
GO:0051582_positive_regulation_of_neurotransmitter_uptake	1	0									
GO:0051584_regulation_of_dopamine_uptake	1	0									
GO:0051586_positive_regulation_of_dopamine_uptake	1	0									
GO:0051589_negative_regulation_of_neurotransmitter_transport	1	0									
GO:0051593_response_to_folic_acid	1	0									
GO:0051615_histamine_uptake	1	0									
GO:0051646_mitochondrion_localization	1	0									
GO:0051654_establishment_of_mitochondrion_localization	1	0									
GO:0051661_maintenance_of_centrosome_location	1	0									
GO:0051665_membrane_raft_localization	1	0									
GO:0051685_maintenance_of_ER_location	1	0									
GO:0051693_actin_filament_capping	1	0									
GO:0051701_interaction_with_host	1	0									
GO:0051754_meiotic_sister_chromatid_cohesion__centromeric	1	0									
GO:0051782_negative_regulation_of_cell_division	1	0									
GO:0051790_short-chain_fatty_acid_biosynthetic_process	1	0									
GO:0051799_negative_regulation_of_hair_follicle_development	1	0									
GO:0051823_regulation_of_synapse_structural_plasticity	1	0									
GO:0051865_protein_autoubiquitination	1	0									
GO:0051901_positive_regulation_of_mitochondrial_depolarization	1	0									
GO:0051917_regulation_of_fibrinolysis	1	0									
GO:0051918_negative_regulation_of_fibrinolysis	1	0									
GO:0051929_positive_regulation_of_calcium_ion_transport_via_voltage-gated_calcium_channel_activity	1	0									
GO:0051933_amino_acid_uptake_during_transmission_of_nerve_impulse	1	0									
GO:0051935_glutamate_uptake_during_transmission_of_nerve_impulse	1	0									
GO:0051940_regulation_of_catecholamine_uptake_during_transmission_of_nerve_impulse	1	0									
GO:0051944_positive_regulation_of_catecholamine_uptake_during_transmission_of_nerve_impulse	1	0									
GO:0051961_negative_regulation_of_nervous_system_development	1	0									
GO:0051964_negative_regulation_of_synaptogenesis	1	0									
GO:0051968_positive_regulation_of_synaptic_transmission__glutamatergic	1	0									
GO:0051984_positive_regulation_of_chromosome_segregation	1	0									
GO:0051987_positive_regulation_of_attachment_of_spindle_microtubules_to_kinetochore	1	0									
GO:0052173_response_to_defenses_of_other_organism_during_symbiotic_interaction	1	0									
GO:0052200_response_to_host_defenses	1	0									
GO:0052551_response_to_defense-related_nitric_oxide_production_by_other_organism_during_symbiotic_interaction	1	0									
GO:0052564_response_to_immune_response_of_other_organism_during_symbiotic_interaction	1	0									
GO:0052565_response_to_defense-related_host_nitric_oxide_production	1	0									
GO:0052572_response_to_host_immune_response	1	0									
GO:0055005_ventricular_cardiac_myofibril_development	1	0									
GO:0055011_atrial_cardiac_muscle_cell_differentiation	1	0									
GO:0055014_atrial_cardiac_muscle_cell_development	1	0									
GO:0055078_sodium_ion_homeostasis	1	0									
GO:0055089_fatty_acid_homeostasis	1	0									
GO:0060003_copper_ion_export	1	0									
GO:0060005_vestibular_reflex	1	0									
GO:0060014_granulosa_cell_differentiation	1	0									
GO:0060018_astrocyte_fate_commitment	1	0									
GO:0060020_Bergmann_glial_cell_differentiation	1	0									
GO:0060022_hard_palate_development	1	0									
GO:0060034_notochord_cell_differentiation	1	0									
GO:0060035_notochord_cell_development	1	0									
GO:0060046_regulation_of_acrosome_reaction	1	0									
GO:0060054_positive_regulation_of_epithelial_cell_proliferation_involved_in_wound_healing	1	0									
GO:0060059_embryonic_retina_morphogenesis_in_camera-type_eye	1	0									
GO:0060061_Spemann_organizer_formation	1	0									
GO:0060064_Spemann_organizer_formation_at_the_anterior_end_of_the_primitive_streak	1	0									
GO:0060071_Wnt_receptor_signaling_pathway__planar_cell_polarity_pathway	1	0									
GO:0060075_regulation_of_resting_membrane_potential	1	0									
GO:0060082_eye_blink_reflex	1	0									
GO:0060112_generation_of_ovulation_cycle_rhythm	1	0									
GO:0060125_negative_regulation_of_growth_hormone_secretion	1	0									
GO:0060151_peroxisome_localization	1	0									
GO:0060152_microtubule-based_peroxisome_localization	1	0									
GO:0060161_positive_regulation_of_dopamine_receptor_signaling_pathway	1	0									
GO:0060163_subpallium_neuron_fate_commitment	1	0									
GO:0060165_regulation_of_timing_of_subpallium_neuron_differentiation	1	0									
GO:0060174_limb_bud_formation	1	0									
GO:0060177_regulation_of_angiotensin_metabolic_process	1	0									
GO:0060197_cloacal_septation	1	0									
GO:0060215_primitive_hemopoiesis	1	0									
GO:0060231_mesenchymal_to_epithelial_transition	1	0									
GO:0060254_regulation_of_N-terminal_protein_palmitoylation	1	0									
GO:0060261_positive_regulation_of_transcription_initiation_from_RNA_polymerase_II_promoter	1	0									
GO:0060262_negative_regulation_of_N-terminal_protein_palmitoylation	1	0									
GO:0060263_regulation_of_respiratory_burst	1	0									
GO:0060264_regulation_of_respiratory_burst_during_acute_inflammatory_response	1	0									
GO:0060265_positive_regulation_of_respiratory_burst_during_acute_inflammatory_response	1	0									
GO:0060267_positive_regulation_of_respiratory_burst	1	0									
GO:0060272_embryonic_skeletal_joint_morphogenesis	1	0									
GO:0060297_regulation_of_sarcomere_organization	1	0									
GO:0060298_positive_regulation_of_sarcomere_organization	1	0									
GO:0060315_negative_regulation_of_ryanodine-sensitive_calcium-release_channel_activity	1	0									
GO:0060319_primitive_erythrocyte_differentiation	1	0									
GO:0060371_regulation_of_atrial_cardiomyocyte_membrane_depolarization	1	0									
GO:0060374_mast_cell_differentiation	1	0									
GO:0060375_regulation_of_mast_cell_differentiation	1	0									
GO:0060376_positive_regulation_of_mast_cell_differentiation	1	0									
GO:0060390_regulation_of_SMAD_protein_nuclear_translocation	1	0									
GO:0060391_positive_regulation_of_SMAD_protein_nuclear_translocation	1	0									
GO:0060398_regulation_of_growth_hormone_receptor_signaling_pathway	1	0									
GO:0060399_positive_regulation_of_growth_hormone_receptor_signaling_pathway	1	0									
GO:0060405_regulation_of_penile_erection	1	0									
GO:0060407_negative_regulation_of_penile_erection	1	0									
GO:0060413_atrial_septum_morphogenesis	1	0									
GO:0060414_aorta_smooth_muscle_tissue_morphogenesis	1	0									
GO:0060419_heart_growth	1	0									
GO:0060420_regulation_of_heart_growth	1	0									
GO:0060421_positive_regulation_of_heart_growth	1	0									
GO:0060431_primary_lung_bud_formation	1	0									
GO:0060436_bronchiole_morphogenesis	1	0									
GO:0060440_trachea_formation	1	0									
GO:0060449_bud_elongation_involved_in_lung_branching	1	0									
GO:0060456_positive_regulation_of_digestive_system_process	1	0									
GO:0060461_right_lung_morphogenesis	1	0									
GO:0060481_lobar_bronchus_epithelium_development	1	0									
GO:0060482_lobar_bronchus_development	1	0									
GO:0060484_lung-associated_mesenchyme_development	1	0									
GO:0060486_Clara_cell_differentiation	1	0									
GO:0060510_Type_II_pneumocyte_differentiation	1	0									
GO:0060514_prostate_induction	1	0									
GO:0060515_prostate_field_specification	1	0									
GO:0060517_epithelial_cell_proliferation_involved_in_prostatic_bud_elongation	1	0									
GO:0060520_activation_of_prostate_induction_by_androgen_receptor_signaling_pathway	1	0									
GO:0060535_trachea_cartilage_morphogenesis	1	0									
GO:0060536_cartilage_morphogenesis	1	0									
GO:0060563_neuroepithelial_cell_differentiation	1	0									
GO:0060577_pulmonary_vein_morphogenesis	1	0									
GO:0060578_superior_vena_cava_morphogenesis	1	0									
GO:0060584_regulation_of_prostaglandin-endoperoxide_synthase_activity	1	0									
GO:0060585_positive_regulation_of_prostaglandin-endoperoxidase_synthase_activity	1	0									
GO:0060598_dichotomous_subdivision_of_terminal_units_involved_in_mammary_gland_duct_morphogenesis	1	0									
GO:0060611_mammary_gland_fat_development	1	0									
GO:0060618_nipple_development	1	0									
GO:0060631_regulation_of_meiosis_I	1	0									
GO:0060649_mammary_gland_bud_elongation	1	0									
GO:0060658_nipple_morphogenesis	1	0									
GO:0060659_nipple_sheath_formation	1	0									
GO:0060668_regulation_of_branching_involved_in_salivary_gland_morphogenesis_by_extracellular_matrix-epithelial_cell_signaling	1	0									
GO:0060683_regulation_of_branching_involved_in_salivary_gland_morphogenesis_by_epithelial-mesenchymal_signaling	1	0									
GO:0060691_epithelial_cell_maturation_involved_in_salivary_gland_development	1	0									
GO:0060709_glycogen_cell_development_involved_in_embryonic_placenta_development	1	0									
GO:0060732_positive_regulation_of_inositol_phosphate_biosynthetic_process	1	0									
GO:0060739_mesenchymal-epithelial_cell_signaling_involved_in_prostate_gland_development	1	0									
GO:0060781_mesenchymal_cell_proliferation_involved_in_prostate_gland_development	1	0									
GO:0060782_regulation_of_mesenchymal_cell_proliferation_involved_in_prostate_gland_development	1	0									
GO:0060783_mesenchymal_smoothened_signaling_pathway_involved_in_prostate_gland_development	1	0									
GO:0060872_semicircular_canal_development	1	0									
GO:0060896_neural_plate_pattern_specification	1	0									
GO:0070091_glucagon_secretion	1	0									
GO:0070162_adiponectin_secretion	1	0									
GO:0070163_regulation_of_adiponectin_secretion	1	0									
GO:0070164_negative_regulation_of_adiponectin_secretion	1	0									
GO:0070178_D-serine_metabolic_process	1	0									
GO:0070179_D-serine_biosynthetic_process	1	0									
GO:0070296_sarcoplasmic_reticulum_calcium_ion_transport	1	0									
GO:0070303_negative_regulation_of_stress-activated_protein_kinase_signaling_pathway	1	0									
GO:0070328_triglyceride_homeostasis	1	0									
GO:0070365_hepatocyte_differentiation	1	0									
GO:0070384_Harderian_gland_development	1	0									
GO:0070391_response_to_lipoteichoic_acid	1	0									
GO:0070424_regulation_of_nucleotide-binding_oligomerization_domain_containing_signaling_pathway	1	0									
GO:0070426_positive_regulation_of_nucleotide-binding_oligomerization_domain_containing_signaling_pathway	1	0									
GO:0070428_regulation_of_nucleotide-binding_oligomerization_domain_containing_1_signaling_pathway	1	0									
GO:0070430_positive_regulation_of_nucleotide-binding_oligomerization_domain_containing_1_signaling_pathway	1	0									
GO:0070432_regulation_of_nucleotide-binding_oligomerization_domain_containing_2_signaling_pathway	1	0									
GO:0070434_positive_regulation_of_nucleotide-binding_oligomerization_domain_containing_2_signaling_pathway	1	0									
GO:0070493_thrombin_receptor_signaling_pathway	1	0									
GO:0070508_cholesterol_import	1	0									
GO:0070527_platelet_aggregation	1	0									
GO:0070528_protein_kinase_C_signaling_cascade	1	0									
GO:0070555_response_to_interleukin-1	1	0									
GO:0070560_protein_secretion_by_platelet	1	0									
GO:0070561_vitamin_D_receptor_signaling_pathway	1	0									
GO:0070562_regulation_of_vitamin_D_receptor_signaling_pathway	1	0									
GO:0070571_negative_regulation_of_neuron_projection_regeneration	1	0									
GO:0070572_positive_regulation_of_neuron_projection_regeneration	1	0									
GO:0070613_regulation_of_protein_processing	1	0									
GO:0070627_ferrous_iron_import	1	0									
GO:0070669_response_to_interleukin-2	1	0									
GO:0070670_response_to_interleukin-4	1	0									
GO:0070671_response_to_interleukin-12	1	0									
GO:0070672_response_to_interleukin-15	1	0									
GO:0070673_response_to_interleukin-18	1	0									
GO:0070828_heterochromatin_organization	1	0									
GO:0070874_negative_regulation_of_glycogen_metabolic_process	1	0									
GO:0075136_response_to_host	1	0									
GO:0080010_regulation_of_oxygen_and_reactive_oxygen_species_metabolic_process	1	0									
GO:0090032_negative_regulation_of_steroid_hormone_biosynthetic_process	1	0									
GO:0000187_activation_of_MAPK_activity	30	0	0.000000	-0.000000	730	666.444890	744.64	822.835110	1.020055
GO:0002260_lymphocyte_homeostasis	30	0	0.000000	-0.000000	730	666.444890	744.64	822.835110	1.020055
GO:0007219_Notch_signaling_pathway	30	0	0.000000	-0.000000	730	666.444890	744.64	822.835110	1.020055
GO:0007435_salivary_gland_morphogenesis	30	0	0.000000	-0.000000	730	666.444890	744.64	822.835110	1.020055
GO:0009266_response_to_temperature_stimulus	30	0	0.000000	-0.000000	730	666.444890	744.64	822.835110	1.020055
GO:0014032_neural_crest_cell_development	30	0	0.000000	-0.000000	730	666.444890	744.64	822.835110	1.020055
GO:0014033_neural_crest_cell_differentiation	30	0	0.000000	-0.000000	730	666.444890	744.64	822.835110	1.020055
GO:0016445_somatic_diversification_of_immunoglobulins	30	0	0.000000	-0.000000	730	666.444890	744.64	822.835110	1.020055
GO:0030522_intracellular_receptor-mediated_signaling_pathway	30	0	0.000000	-0.000000	730	666.444890	744.64	822.835110	1.020055
GO:0031281_positive_regulation_of_cyclase_activity	30	0	0.000000	-0.000000	730	666.444890	744.64	822.835110	1.020055
GO:0031668_cellular_response_to_extracellular_stimulus	30	0	0.000000	-0.000000	730	666.444890	744.64	822.835110	1.020055
GO:0032102_negative_regulation_of_response_to_external_stimulus	30	0	0.000000	-0.000000	730	666.444890	744.64	822.835110	1.020055
GO:0033500_carbohydrate_homeostasis	30	0	0.000000	-0.000000	730	666.444890	744.64	822.835110	1.020055
GO:0035265_organ_growth	30	0	0.000000	-0.000000	730	666.444890	744.64	822.835110	1.020055
GO:0042552_myelination	30	0	0.000000	-0.000000	730	666.444890	744.64	822.835110	1.020055
GO:0042593_glucose_homeostasis	30	0	0.000000	-0.000000	730	666.444890	744.64	822.835110	1.020055
GO:0045762_positive_regulation_of_adenylate_cyclase_activity	30	0	0.000000	-0.000000	730	666.444890	744.64	822.835110	1.020055
GO:0048565_gut_development	30	0	0.000000	-0.000000	730	666.444890	744.64	822.835110	1.020055
GO:0051146_striated_muscle_cell_differentiation	30	0	0.000000	-0.000000	730	666.444890	744.64	822.835110	1.020055
GO:0051349_positive_regulation_of_lyase_activity	30	0	0.000000	-0.000000	730	666.444890	744.64	822.835110	1.020055
GO:0052547_regulation_of_peptidase_activity	30	0	0.000000	-0.000000	730	666.444890	744.64	822.835110	1.020055
GO:0060021_palate_development	30	0	0.000000	-0.000000	730	666.444890	744.64	822.835110	1.020055
GO:0000060_protein_import_into_nucleus__translocation	14	0	0.000000	-0.000000	785	728.271880	805.51	882.748120	1.026127
GO:0000077_DNA_damage_checkpoint	14	0	0.000000	-0.000000	785	728.271880	805.51	882.748120	1.026127
GO:0001829_trophectodermal_cell_differentiation	14	0	0.000000	-0.000000	785	728.271880	805.51	882.748120	1.026127
GO:0002027_regulation_of_heart_rate	14	0	0.000000	-0.000000	785	728.271880	805.51	882.748120	1.026127
GO:0002262_myeloid_cell_homeostasis	14	0	0.000000	-0.000000	785	728.271880	805.51	882.748120	1.026127
GO:0002698_negative_regulation_of_immune_effector_process	14	0	0.000000	-0.000000	785	728.271880	805.51	882.748120	1.026127
GO:0006304_DNA_modification	14	0	0.000000	-0.000000	785	728.271880	805.51	882.748120	1.026127
GO:0006305_DNA_alkylation	14	0	0.000000	-0.000000	785	728.271880	805.51	882.748120	1.026127
GO:0006306_DNA_methylation	14	0	0.000000	-0.000000	785	728.271880	805.51	882.748120	1.026127
GO:0006695_cholesterol_biosynthetic_process	14	0	0.000000	-0.000000	785	728.271880	805.51	882.748120	1.026127
GO:0006914_autophagy	14	0	0.000000	-0.000000	785	728.271880	805.51	882.748120	1.026127
GO:0007157_heterophilic_cell_adhesion	14	0	0.000000	-0.000000	785	728.271880	805.51	882.748120	1.026127
GO:0007589_body_fluid_secretion	14	0	0.000000	-0.000000	785	728.271880	805.51	882.748120	1.026127
GO:0008064_regulation_of_actin_polymerization_or_depolymerization	14	0	0.000000	-0.000000	785	728.271880	805.51	882.748120	1.026127
GO:0008306_associative_learning	14	0	0.000000	-0.000000	785	728.271880	805.51	882.748120	1.026127
GO:0008630_DNA_damage_response__signal_transduction_resulting_in_induction_of_apoptosis	14	0	0.000000	-0.000000	785	728.271880	805.51	882.748120	1.026127
GO:0009108_coenzyme_biosynthetic_process	14	0	0.000000	-0.000000	785	728.271880	805.51	882.748120	1.026127
GO:0009267_cellular_response_to_starvation	14	0	0.000000	-0.000000	785	728.271880	805.51	882.748120	1.026127
GO:0009895_negative_regulation_of_catabolic_process	14	0	0.000000	-0.000000	785	728.271880	805.51	882.748120	1.026127
GO:0014855_striated_muscle_cell_proliferation	14	0	0.000000	-0.000000	785	728.271880	805.51	882.748120	1.026127
GO:0016573_histone_acetylation	14	0	0.000000	-0.000000	785	728.271880	805.51	882.748120	1.026127
GO:0018130_heterocycle_biosynthetic_process	14	0	0.000000	-0.000000	785	728.271880	805.51	882.748120	1.026127
GO:0019217_regulation_of_fatty_acid_metabolic_process	14	0	0.000000	-0.000000	785	728.271880	805.51	882.748120	1.026127
GO:0021782_glial_cell_development	14	0	0.000000	-0.000000	785	728.271880	805.51	882.748120	1.026127
GO:0021904_dorsal_ventral_neural_tube_patterning	14	0	0.000000	-0.000000	785	728.271880	805.51	882.748120	1.026127
GO:0030032_lamellipodium_assembly	14	0	0.000000	-0.000000	785	728.271880	805.51	882.748120	1.026127
GO:0030148_sphingolipid_biosynthetic_process	14	0	0.000000	-0.000000	785	728.271880	805.51	882.748120	1.026127
GO:0030162_regulation_of_proteolysis	14	0	0.000000	-0.000000	785	728.271880	805.51	882.748120	1.026127
GO:0030832_regulation_of_actin_filament_length	14	0	0.000000	-0.000000	785	728.271880	805.51	882.748120	1.026127
GO:0031099_regeneration	14	0	0.000000	-0.000000	785	728.271880	805.51	882.748120	1.026127
GO:0031346_positive_regulation_of_cell_projection_organization	14	0	0.000000	-0.000000	785	728.271880	805.51	882.748120	1.026127
GO:0031663_lipopolysaccharide-mediated_signaling_pathway	14	0	0.000000	-0.000000	785	728.271880	805.51	882.748120	1.026127
GO:0032271_regulation_of_protein_polymerization	14	0	0.000000	-0.000000	785	728.271880	805.51	882.748120	1.026127
GO:0034104_negative_regulation_of_tissue_remodeling	14	0	0.000000	-0.000000	785	728.271880	805.51	882.748120	1.026127
GO:0035036_sperm-egg_recognition	14	0	0.000000	-0.000000	785	728.271880	805.51	882.748120	1.026127
GO:0042310_vasoconstriction	14	0	0.000000	-0.000000	785	728.271880	805.51	882.748120	1.026127
GO:0042573_retinoic_acid_metabolic_process	14	0	0.000000	-0.000000	785	728.271880	805.51	882.748120	1.026127
GO:0043123_positive_regulation_of_I-kappaB_kinase_NF-kappaB_cascade	14	0	0.000000	-0.000000	785	728.271880	805.51	882.748120	1.026127
GO:0043254_regulation_of_protein_complex_assembly	14	0	0.000000	-0.000000	785	728.271880	805.51	882.748120	1.026127
GO:0044236_multicellular_organismal_metabolic_process	14	0	0.000000	-0.000000	785	728.271880	805.51	882.748120	1.026127
GO:0045061_thymic_T_cell_selection	14	0	0.000000	-0.000000	785	728.271880	805.51	882.748120	1.026127
GO:0045453_bone_resorption	14	0	0.000000	-0.000000	785	728.271880	805.51	882.748120	1.026127
GO:0045732_positive_regulation_of_protein_catabolic_process	14	0	0.000000	-0.000000	785	728.271880	805.51	882.748120	1.026127
GO:0048048_embryonic_eye_morphogenesis	14	0	0.000000	-0.000000	785	728.271880	805.51	882.748120	1.026127
GO:0048545_response_to_steroid_hormone_stimulus	14	0	0.000000	-0.000000	785	728.271880	805.51	882.748120	1.026127
GO:0048665_neuron_fate_specification	14	0	0.000000	-0.000000	785	728.271880	805.51	882.748120	1.026127
GO:0048844_artery_morphogenesis	14	0	0.000000	-0.000000	785	728.271880	805.51	882.748120	1.026127
GO:0050810_regulation_of_steroid_biosynthetic_process	14	0	0.000000	-0.000000	785	728.271880	805.51	882.748120	1.026127
GO:0051017_actin_filament_bundle_formation	14	0	0.000000	-0.000000	785	728.271880	805.51	882.748120	1.026127
GO:0051053_negative_regulation_of_DNA_metabolic_process	14	0	0.000000	-0.000000	785	728.271880	805.51	882.748120	1.026127
GO:0051054_positive_regulation_of_DNA_metabolic_process	14	0	0.000000	-0.000000	785	728.271880	805.51	882.748120	1.026127
GO:0051100_negative_regulation_of_binding	14	0	0.000000	-0.000000	785	728.271880	805.51	882.748120	1.026127
GO:0051952_regulation_of_amine_transport	14	0	0.000000	-0.000000	785	728.271880	805.51	882.748120	1.026127
GO:0060716_labyrinthine_layer_blood_vessel_development	14	0	0.000000	-0.000000	785	728.271880	805.51	882.748120	1.026127
GO:0060840_artery_development	14	0	0.000000	-0.000000	785	728.271880	805.51	882.748120	1.026127
GO:0002204_somatic_recombination_of_immunoglobulin_genes_during_immune_response	23	0	0.000000	-0.000000	805	751.756817	827.8	903.843183	1.028323
GO:0002208_somatic_diversification_of_immunoglobulins_during_immune_response	23	0	0.000000	-0.000000	805	751.756817	827.8	903.843183	1.028323
GO:0002228_natural_killer_cell_mediated_immunity	23	0	0.000000	-0.000000	805	751.756817	827.8	903.843183	1.028323
GO:0002821_positive_regulation_of_adaptive_immune_response	23	0	0.000000	-0.000000	805	751.756817	827.8	903.843183	1.028323
GO:0002824_positive_regulation_of_adaptive_immune_response_based_on_somatic_recombination_of_immune_receptors_built_from_immunoglobulin_superfamily_domains	23	0	0.000000	-0.000000	805	751.756817	827.8	903.843183	1.028323
GO:0006397_mRNA_processing	23	0	0.000000	-0.000000	805	751.756817	827.8	903.843183	1.028323
GO:0007018_microtubule-based_movement	23	0	0.000000	-0.000000	805	751.756817	827.8	903.843183	1.028323
GO:0007163_establishment_or_maintenance_of_cell_polarity	23	0	0.000000	-0.000000	805	751.756817	827.8	903.843183	1.028323
GO:0007584_response_to_nutrient	23	0	0.000000	-0.000000	805	751.756817	827.8	903.843183	1.028323
GO:0008542_visual_learning	23	0	0.000000	-0.000000	805	751.756817	827.8	903.843183	1.028323
GO:0009954_proximal_distal_pattern_formation	23	0	0.000000	-0.000000	805	751.756817	827.8	903.843183	1.028323
GO:0022613_ribonucleoprotein_complex_biogenesis	23	0	0.000000	-0.000000	805	751.756817	827.8	903.843183	1.028323
GO:0030512_negative_regulation_of_transforming_growth_factor_beta_receptor_signaling_pathway	23	0	0.000000	-0.000000	805	751.756817	827.8	903.843183	1.028323
GO:0032635_interleukin-6_production	23	0	0.000000	-0.000000	805	751.756817	827.8	903.843183	1.028323
GO:0032675_regulation_of_interleukin-6_production	23	0	0.000000	-0.000000	805	751.756817	827.8	903.843183	1.028323
GO:0042267_natural_killer_cell_mediated_cytotoxicity	23	0	0.000000	-0.000000	805	751.756817	827.8	903.843183	1.028323
GO:0045190_isotype_switching	23	0	0.000000	-0.000000	805	751.756817	827.8	903.843183	1.028323
GO:0051705_behavioral_interaction_between_organisms	23	0	0.000000	-0.000000	805	751.756817	827.8	903.843183	1.028323
GO:0060349_bone_morphogenesis	23	0	0.000000	-0.000000	805	751.756817	827.8	903.843183	1.028323
GO:0060445_branching_involved_in_salivary_gland_morphogenesis	23	0	0.000000	-0.000000	805	751.756817	827.8	903.843183	1.028323
GO:0016044_membrane_organization	140	0	0.000000	-0.000000	806	752.300738	828.25	904.199262	1.027605
GO:0002697_regulation_of_immune_effector_process	68	0	0.000000	-0.000000	809	755.274016	831.02	906.765984	1.027219
GO:0019932_second-messenger-mediated_signaling	68	0	0.000000	-0.000000	809	755.274016	831.02	906.765984	1.027219
GO:0042692_muscle_cell_differentiation	68	0	0.000000	-0.000000	809	755.274016	831.02	906.765984	1.027219
GO:0001776_leukocyte_homeostasis	41	0	0.000000	-0.000000	825	772.403326	847.03	921.656674	1.026703
GO:0006260_DNA_replication	41	0	0.000000	-0.000000	825	772.403326	847.03	921.656674	1.026703
GO:0006836_neurotransmitter_transport	41	0	0.000000	-0.000000	825	772.403326	847.03	921.656674	1.026703
GO:0006865_amino_acid_transport	41	0	0.000000	-0.000000	825	772.403326	847.03	921.656674	1.026703
GO:0007254_JNK_cascade	41	0	0.000000	-0.000000	825	772.403326	847.03	921.656674	1.026703
GO:0009894_regulation_of_catabolic_process	41	0	0.000000	-0.000000	825	772.403326	847.03	921.656674	1.026703
GO:0010551_regulation_of_specific_transcription_from_RNA_polymerase_II_promoter	41	0	0.000000	-0.000000	825	772.403326	847.03	921.656674	1.026703
GO:0015833_peptide_transport	41	0	0.000000	-0.000000	825	772.403326	847.03	921.656674	1.026703
GO:0019216_regulation_of_lipid_metabolic_process	41	0	0.000000	-0.000000	825	772.403326	847.03	921.656674	1.026703
GO:0019748_secondary_metabolic_process	41	0	0.000000	-0.000000	825	772.403326	847.03	921.656674	1.026703
GO:0030817_regulation_of_cAMP_biosynthetic_process	41	0	0.000000	-0.000000	825	772.403326	847.03	921.656674	1.026703
GO:0031344_regulation_of_cell_projection_organization	41	0	0.000000	-0.000000	825	772.403326	847.03	921.656674	1.026703
GO:0032569_specific_transcription_from_RNA_polymerase_II_promoter	41	0	0.000000	-0.000000	825	772.403326	847.03	921.656674	1.026703
GO:0032844_regulation_of_homeostatic_process	41	0	0.000000	-0.000000	825	772.403326	847.03	921.656674	1.026703
GO:0033077_T_cell_differentiation_in_the_thymus	41	0	0.000000	-0.000000	825	772.403326	847.03	921.656674	1.026703
GO:0050864_regulation_of_B_cell_activation	41	0	0.000000	-0.000000	825	772.403326	847.03	921.656674	1.026703
GO:0044057_regulation_of_system_process	133	0	0.000000	-0.000000	826	773.547040	848.02	922.492960	1.026659
GO:0006954_inflammatory_response	96	0	0.000000	-0.000000	829	777.067661	850.84	924.612339	1.026345
GO:0060249_anatomical_structure_homeostasis	96	0	0.000000	-0.000000	829	777.067661	850.84	924.612339	1.026345
GO:0070661_leukocyte_proliferation	96	0	0.000000	-0.000000	829	777.067661	850.84	924.612339	1.026345
GO:0015031_protein_transport	175	0	0.000000	-0.000000	831	778.516894	851.98	925.443106	1.025247
GO:0046903_secretion	175	0	0.000000	-0.000000	831	778.516894	851.98	925.443106	1.025247
GO:0006140_regulation_of_nucleotide_metabolic_process	47	0	0.000000	-0.000000	841	788.999765	861.42	933.840235	1.024281
GO:0006396_RNA_processing	47	0	0.000000	-0.000000	841	788.999765	861.42	933.840235	1.024281
GO:0030183_B_cell_differentiation	47	0	0.000000	-0.000000	841	788.999765	861.42	933.840235	1.024281
GO:0030799_regulation_of_cyclic_nucleotide_metabolic_process	47	0	0.000000	-0.000000	841	788.999765	861.42	933.840235	1.024281
GO:0031667_response_to_nutrient_levels	47	0	0.000000	-0.000000	841	788.999765	861.42	933.840235	1.024281
GO:0034754_cellular_hormone_metabolic_process	47	0	0.000000	-0.000000	841	788.999765	861.42	933.840235	1.024281
GO:0045087_innate_immune_response	47	0	0.000000	-0.000000	841	788.999765	861.42	933.840235	1.024281
GO:0045619_regulation_of_lymphocyte_differentiation	47	0	0.000000	-0.000000	841	788.999765	861.42	933.840235	1.024281
GO:0048871_multicellular_organismal_homeostasis	47	0	0.000000	-0.000000	841	788.999765	861.42	933.840235	1.024281
GO:0060627_regulation_of_vesicle-mediated_transport	47	0	0.000000	-0.000000	841	788.999765	861.42	933.840235	1.024281
GO:0014706_striated_muscle_tissue_development	120	0	0.000000	-0.000000	842	789.555779	861.87	934.184221	1.023599
GO:0009416_response_to_light_stimulus	74	0	0.000000	-0.000000	844	791.143394	863.3	935.456606	1.022867
GO:0048771_tissue_remodeling	74	0	0.000000	-0.000000	844	791.143394	863.3	935.456606	1.022867
GO:0000724_double-strand_break_repair_via_homologous_recombination	10	0	0.000000	-0.000000	963	910.534630	980.77	1051.005370	1.018453
GO:0000725_recombinational_repair	10	0	0.000000	-0.000000	963	910.534630	980.77	1051.005370	1.018453
GO:0001578_microtubule_bundle_formation	10	0	0.000000	-0.000000	963	910.534630	980.77	1051.005370	1.018453
GO:0001659_temperature_homeostasis	10	0	0.000000	-0.000000	963	910.534630	980.77	1051.005370	1.018453
GO:0001773_myeloid_dendritic_cell_activation	10	0	0.000000	-0.000000	963	910.534630	980.77	1051.005370	1.018453
GO:0001832_blastocyst_growth	10	0	0.000000	-0.000000	963	910.534630	980.77	1051.005370	1.018453
GO:0001914_regulation_of_T_cell_mediated_cytotoxicity	10	0	0.000000	-0.000000	963	910.534630	980.77	1051.005370	1.018453
GO:0001990_regulation_of_systemic_arterial_blood_pressure_by_hormone	10	0	0.000000	-0.000000	963	910.534630	980.77	1051.005370	1.018453
GO:0002070_epithelial_cell_maturation	10	0	0.000000	-0.000000	963	910.534630	980.77	1051.005370	1.018453
GO:0002673_regulation_of_acute_inflammatory_response	10	0	0.000000	-0.000000	963	910.534630	980.77	1051.005370	1.018453
GO:0002711_positive_regulation_of_T_cell_mediated_immunity	10	0	0.000000	-0.000000	963	910.534630	980.77	1051.005370	1.018453
GO:0002762_negative_regulation_of_myeloid_leukocyte_differentiation	10	0	0.000000	-0.000000	963	910.534630	980.77	1051.005370	1.018453
GO:0006040_amino_sugar_metabolic_process	10	0	0.000000	-0.000000	963	910.534630	980.77	1051.005370	1.018453
GO:0006081_cellular_aldehyde_metabolic_process	10	0	0.000000	-0.000000	963	910.534630	980.77	1051.005370	1.018453
GO:0006109_regulation_of_carbohydrate_metabolic_process	10	0	0.000000	-0.000000	963	910.534630	980.77	1051.005370	1.018453
GO:0006289_nucleotide-excision_repair	10	0	0.000000	-0.000000	963	910.534630	980.77	1051.005370	1.018453
GO:0006342_chromatin_silencing	10	0	0.000000	-0.000000	963	910.534630	980.77	1051.005370	1.018453
GO:0006405_RNA_export_from_nucleus	10	0	0.000000	-0.000000	963	910.534630	980.77	1051.005370	1.018453
GO:0006805_xenobiotic_metabolic_process	10	0	0.000000	-0.000000	963	910.534630	980.77	1051.005370	1.018453
GO:0006826_iron_ion_transport	10	0	0.000000	-0.000000	963	910.534630	980.77	1051.005370	1.018453
GO:0006921_cell_structure_disassembly_during_apoptosis	10	0	0.000000	-0.000000	963	910.534630	980.77	1051.005370	1.018453
GO:0006968_cellular_defense_response	10	0	0.000000	-0.000000	963	910.534630	980.77	1051.005370	1.018453
GO:0007006_mitochondrial_membrane_organization	10	0	0.000000	-0.000000	963	910.534630	980.77	1051.005370	1.018453
GO:0007044_cell-substrate_junction_assembly	10	0	0.000000	-0.000000	963	910.534630	980.77	1051.005370	1.018453
GO:0007093_mitotic_cell_cycle_checkpoint	10	0	0.000000	-0.000000	963	910.534630	980.77	1051.005370	1.018453
GO:0007172_signal_complex_assembly	10	0	0.000000	-0.000000	963	910.534630	980.77	1051.005370	1.018453
GO:0007194_negative_regulation_of_adenylate_cyclase_activity	10	0	0.000000	-0.000000	963	910.534630	980.77	1051.005370	1.018453
GO:0008088_axon_cargo_transport	10	0	0.000000	-0.000000	963	910.534630	980.77	1051.005370	1.018453
GO:0008206_bile_acid_metabolic_process	10	0	0.000000	-0.000000	963	910.534630	980.77	1051.005370	1.018453
GO:0008211_glucocorticoid_metabolic_process	10	0	0.000000	-0.000000	963	910.534630	980.77	1051.005370	1.018453
GO:0009066_aspartate_family_amino_acid_metabolic_process	10	0	0.000000	-0.000000	963	910.534630	980.77	1051.005370	1.018453
GO:0009110_vitamin_biosynthetic_process	10	0	0.000000	-0.000000	963	910.534630	980.77	1051.005370	1.018453
GO:0009620_response_to_fungus	10	0	0.000000	-0.000000	963	910.534630	980.77	1051.005370	1.018453
GO:0009743_response_to_carbohydrate_stimulus	10	0	0.000000	-0.000000	963	910.534630	980.77	1051.005370	1.018453
GO:0009948_anterior_posterior_axis_specification	10	0	0.000000	-0.000000	963	910.534630	980.77	1051.005370	1.018453
GO:0010827_regulation_of_glucose_transport	10	0	0.000000	-0.000000	963	910.534630	980.77	1051.005370	1.018453
GO:0015718_monocarboxylic_acid_transport	10	0	0.000000	-0.000000	963	910.534630	980.77	1051.005370	1.018453
GO:0016197_endosome_transport	10	0	0.000000	-0.000000	963	910.534630	980.77	1051.005370	1.018453
GO:0016486_peptide_hormone_processing	10	0	0.000000	-0.000000	963	910.534630	980.77	1051.005370	1.018453
GO:0017156_calcium_ion-dependent_exocytosis	10	0	0.000000	-0.000000	963	910.534630	980.77	1051.005370	1.018453
GO:0018149_peptide_cross-linking	10	0	0.000000	-0.000000	963	910.534630	980.77	1051.005370	1.018453
GO:0019321_pentose_metabolic_process	10	0	0.000000	-0.000000	963	910.534630	980.77	1051.005370	1.018453
GO:0021534_cell_proliferation_in_hindbrain	10	0	0.000000	-0.000000	963	910.534630	980.77	1051.005370	1.018453
GO:0021871_forebrain_regionalization	10	0	0.000000	-0.000000	963	910.534630	980.77	1051.005370	1.018453
GO:0021895_cerebral_cortex_neuron_differentiation	10	0	0.000000	-0.000000	963	910.534630	980.77	1051.005370	1.018453
GO:0021924_cell_proliferation_in_the_external_granule_layer	10	0	0.000000	-0.000000	963	910.534630	980.77	1051.005370	1.018453
GO:0021930_granule_cell_precursor_proliferation	10	0	0.000000	-0.000000	963	910.534630	980.77	1051.005370	1.018453
GO:0021952_central_nervous_system_projection_neuron_axonogenesis	10	0	0.000000	-0.000000	963	910.534630	980.77	1051.005370	1.018453
GO:0030168_platelet_activation	10	0	0.000000	-0.000000	963	910.534630	980.77	1051.005370	1.018453
GO:0030833_regulation_of_actin_filament_polymerization	10	0	0.000000	-0.000000	963	910.534630	980.77	1051.005370	1.018453
GO:0031018_endocrine_pancreas_development	10	0	0.000000	-0.000000	963	910.534630	980.77	1051.005370	1.018453
GO:0031280_negative_regulation_of_cyclase_activity	10	0	0.000000	-0.000000	963	910.534630	980.77	1051.005370	1.018453
GO:0031331_positive_regulation_of_cellular_catabolic_process	10	0	0.000000	-0.000000	963	910.534630	980.77	1051.005370	1.018453
GO:0031645_negative_regulation_of_neurological_system_process	10	0	0.000000	-0.000000	963	910.534630	980.77	1051.005370	1.018453
GO:0032318_regulation_of_Ras_GTPase_activity	10	0	0.000000	-0.000000	963	910.534630	980.77	1051.005370	1.018453
GO:0032602_chemokine_production	10	0	0.000000	-0.000000	963	910.534630	980.77	1051.005370	1.018453
GO:0032633_interleukin-4_production	10	0	0.000000	-0.000000	963	910.534630	980.77	1051.005370	1.018453
GO:0032642_regulation_of_chemokine_production	10	0	0.000000	-0.000000	963	910.534630	980.77	1051.005370	1.018453
GO:0032673_regulation_of_interleukin-4_production	10	0	0.000000	-0.000000	963	910.534630	980.77	1051.005370	1.018453
GO:0032760_positive_regulation_of_tumor_necrosis_factor_production	10	0	0.000000	-0.000000	963	910.534630	980.77	1051.005370	1.018453
GO:0033081_regulation_of_T_cell_differentiation_in_the_thymus	10	0	0.000000	-0.000000	963	910.534630	980.77	1051.005370	1.018453
GO:0034105_positive_regulation_of_tissue_remodeling	10	0	0.000000	-0.000000	963	910.534630	980.77	1051.005370	1.018453
GO:0034637_cellular_carbohydrate_biosynthetic_process	10	0	0.000000	-0.000000	963	910.534630	980.77	1051.005370	1.018453
GO:0040015_negative_regulation_of_multicellular_organism_growth	10	0	0.000000	-0.000000	963	910.534630	980.77	1051.005370	1.018453
GO:0042088_T-helper_1_type_immune_response	10	0	0.000000	-0.000000	963	910.534630	980.77	1051.005370	1.018453
GO:0042116_macrophage_activation	10	0	0.000000	-0.000000	963	910.534630	980.77	1051.005370	1.018453
GO:0042177_negative_regulation_of_protein_catabolic_process	10	0	0.000000	-0.000000	963	910.534630	980.77	1051.005370	1.018453
GO:0042755_eating_behavior	10	0	0.000000	-0.000000	963	910.534630	980.77	1051.005370	1.018453
GO:0043113_receptor_clustering	10	0	0.000000	-0.000000	963	910.534630	980.77	1051.005370	1.018453
GO:0043330_response_to_exogenous_dsRNA	10	0	0.000000	-0.000000	963	910.534630	980.77	1051.005370	1.018453
GO:0043488_regulation_of_mRNA_stability	10	0	0.000000	-0.000000	963	910.534630	980.77	1051.005370	1.018453
GO:0043506_regulation_of_JUN_kinase_activity	10	0	0.000000	-0.000000	963	910.534630	980.77	1051.005370	1.018453
GO:0043525_positive_regulation_of_neuron_apoptosis	10	0	0.000000	-0.000000	963	910.534630	980.77	1051.005370	1.018453
GO:0044259_multicellular_organismal_macromolecule_metabolic_process	10	0	0.000000	-0.000000	963	910.534630	980.77	1051.005370	1.018453
GO:0045132_meiotic_chromosome_segregation	10	0	0.000000	-0.000000	963	910.534630	980.77	1051.005370	1.018453
GO:0045446_endothelial_cell_differentiation	10	0	0.000000	-0.000000	963	910.534630	980.77	1051.005370	1.018453
GO:0045576_mast_cell_activation	10	0	0.000000	-0.000000	963	910.534630	980.77	1051.005370	1.018453
GO:0045669_positive_regulation_of_osteoblast_differentiation	10	0	0.000000	-0.000000	963	910.534630	980.77	1051.005370	1.018453
GO:0045777_positive_regulation_of_blood_pressure	10	0	0.000000	-0.000000	963	910.534630	980.77	1051.005370	1.018453
GO:0045814_negative_regulation_of_gene_expression__epigenetic	10	0	0.000000	-0.000000	963	910.534630	980.77	1051.005370	1.018453
GO:0045911_positive_regulation_of_DNA_recombination	10	0	0.000000	-0.000000	963	910.534630	980.77	1051.005370	1.018453
GO:0046887_positive_regulation_of_hormone_secretion	10	0	0.000000	-0.000000	963	910.534630	980.77	1051.005370	1.018453
GO:0048291_isotype_switching_to_IgG_isotypes	10	0	0.000000	-0.000000	963	910.534630	980.77	1051.005370	1.018453
GO:0048302_regulation_of_isotype_switching_to_IgG_isotypes	10	0	0.000000	-0.000000	963	910.534630	980.77	1051.005370	1.018453
GO:0048339_paraxial_mesoderm_development	10	0	0.000000	-0.000000	963	910.534630	980.77	1051.005370	1.018453
GO:0048384_retinoic_acid_receptor_signaling_pathway	10	0	0.000000	-0.000000	963	910.534630	980.77	1051.005370	1.018453
GO:0048596_embryonic_camera-type_eye_morphogenesis	10	0	0.000000	-0.000000	963	910.534630	980.77	1051.005370	1.018453
GO:0048641_regulation_of_skeletal_muscle_tissue_development	10	0	0.000000	-0.000000	963	910.534630	980.77	1051.005370	1.018453
GO:0048738_cardiac_muscle_tissue_development	10	0	0.000000	-0.000000	963	910.534630	980.77	1051.005370	1.018453
GO:0050654_chondroitin_sulfate_proteoglycan_metabolic_process	10	0	0.000000	-0.000000	963	910.534630	980.77	1051.005370	1.018453
GO:0050657_nucleic_acid_transport	10	0	0.000000	-0.000000	963	910.534630	980.77	1051.005370	1.018453
GO:0050658_RNA_transport	10	0	0.000000	-0.000000	963	910.534630	980.77	1051.005370	1.018453
GO:0050663_cytokine_secretion	10	0	0.000000	-0.000000	963	910.534630	980.77	1051.005370	1.018453
GO:0050714_positive_regulation_of_protein_secretion	10	0	0.000000	-0.000000	963	910.534630	980.77	1051.005370	1.018453
GO:0050879_multicellular_organismal_movement	10	0	0.000000	-0.000000	963	910.534630	980.77	1051.005370	1.018453
GO:0050881_musculoskeletal_movement	10	0	0.000000	-0.000000	963	910.534630	980.77	1051.005370	1.018453
GO:0050886_endocrine_process	10	0	0.000000	-0.000000	963	910.534630	980.77	1051.005370	1.018453
GO:0050892_intestinal_absorption	10	0	0.000000	-0.000000	963	910.534630	980.77	1051.005370	1.018453
GO:0051147_regulation_of_muscle_cell_differentiation	10	0	0.000000	-0.000000	963	910.534630	980.77	1051.005370	1.018453
GO:0051208_sequestering_of_calcium_ion	10	0	0.000000	-0.000000	963	910.534630	980.77	1051.005370	1.018453
GO:0051209_release_of_sequestered_calcium_ion_into_cytosol	10	0	0.000000	-0.000000	963	910.534630	980.77	1051.005370	1.018453
GO:0051224_negative_regulation_of_protein_transport	10	0	0.000000	-0.000000	963	910.534630	980.77	1051.005370	1.018453
GO:0051236_establishment_of_RNA_localization	10	0	0.000000	-0.000000	963	910.534630	980.77	1051.005370	1.018453
GO:0051238_sequestering_of_metal_ion	10	0	0.000000	-0.000000	963	910.534630	980.77	1051.005370	1.018453
GO:0051262_protein_tetramerization	10	0	0.000000	-0.000000	963	910.534630	980.77	1051.005370	1.018453
GO:0051282_regulation_of_sequestering_of_calcium_ion	10	0	0.000000	-0.000000	963	910.534630	980.77	1051.005370	1.018453
GO:0051283_negative_regulation_of_sequestering_of_calcium_ion	10	0	0.000000	-0.000000	963	910.534630	980.77	1051.005370	1.018453
GO:0051350_negative_regulation_of_lyase_activity	10	0	0.000000	-0.000000	963	910.534630	980.77	1051.005370	1.018453
GO:0051445_regulation_of_meiotic_cell_cycle	10	0	0.000000	-0.000000	963	910.534630	980.77	1051.005370	1.018453
GO:0051650_establishment_of_vesicle_localization	10	0	0.000000	-0.000000	963	910.534630	980.77	1051.005370	1.018453
GO:0051651_maintenance_of_location_in_cell	10	0	0.000000	-0.000000	963	910.534630	980.77	1051.005370	1.018453
GO:0060135_maternal_process_involved_in_female_pregnancy	10	0	0.000000	-0.000000	963	910.534630	980.77	1051.005370	1.018453
GO:0060216_definitive_hemopoiesis	10	0	0.000000	-0.000000	963	910.534630	980.77	1051.005370	1.018453
GO:0060323_head_morphogenesis	10	0	0.000000	-0.000000	963	910.534630	980.77	1051.005370	1.018453
GO:0060343_trabecula_formation	10	0	0.000000	-0.000000	963	910.534630	980.77	1051.005370	1.018453
GO:0060601_lateral_sprouting_from_an_epithelium	10	0	0.000000	-0.000000	963	910.534630	980.77	1051.005370	1.018453
GO:0060669_embryonic_placenta_morphogenesis	10	0	0.000000	-0.000000	963	910.534630	980.77	1051.005370	1.018453
GO:0060706_cell_differentiation_involved_in_embryonic_placenta_development	10	0	0.000000	-0.000000	963	910.534630	980.77	1051.005370	1.018453
GO:0060768_regulation_of_epithelial_cell_proliferation_involved_in_prostate_gland_development	10	0	0.000000	-0.000000	963	910.534630	980.77	1051.005370	1.018453
GO:0006163_purine_nucleotide_metabolic_process	73	0	0.000000	-0.000000	968	914.249648	984.22	1054.190352	1.016756
GO:0006936_muscle_contraction	73	0	0.000000	-0.000000	968	914.249648	984.22	1054.190352	1.016756
GO:0048706_embryonic_skeletal_system_development	73	0	0.000000	-0.000000	968	914.249648	984.22	1054.190352	1.016756
GO:0051270_regulation_of_cell_motion	73	0	0.000000	-0.000000	968	914.249648	984.22	1054.190352	1.016756
GO:0051336_regulation_of_hydrolase_activity	73	0	0.000000	-0.000000	968	914.249648	984.22	1054.190352	1.016756
GO:0021700_developmental_maturation	81	0	0.000000	-0.000000	969	914.868725	984.76	1054.651275	1.016264
GO:0000012_single_strand_break_repair	2	0									
GO:0000019_regulation_of_mitotic_recombination	2	0									
GO:0000076_DNA_replication_checkpoint	2	0									
GO:0000080_G1_phase_of_mitotic_cell_cycle	2	0									
GO:0000083_regulation_of_transcription_of_G1_S-phase_of_mitotic_cell_cycle	2	0									
GO:0000085_G2_phase_of_mitotic_cell_cycle	2	0									
GO:0000289_nuclear-transcribed_mRNA_poly(A)_tail_shortening	2	0									
GO:0000381_regulation_of_alternative_nuclear_mRNA_splicing__via_spliceosome	2	0									
GO:0000712_resolution_of_meiotic_joint_molecules_as_recombinants	2	0									
GO:0000720_pyrimidine_dimer_repair_by_nucleotide-excision_repair	2	0									
GO:0001302_replicative_cell_aging	2	0									
GO:0001514_selenocysteine_incorporation	2	0									
GO:0001522_pseudouridine_synthesis	2	0									
GO:0001543_ovarian_follicle_rupture	2	0									
GO:0001561_fatty_acid_alpha-oxidation	2	0									
GO:0001675_acrosome_assembly	2	0									
GO:0001743_optic_placode_formation	2	0									
GO:0001767_establishment_of_lymphocyte_polarity	2	0									
GO:0001768_establishment_of_T_cell_polarity	2	0									
GO:0001771_formation_of_immunological_synapse	2	0									
GO:0001774_microglial_cell_activation	2	0									
GO:0001781_neutrophil_apoptosis	2	0									
GO:0001787_natural_killer_cell_proliferation	2	0									
GO:0001788_antibody-dependent_cellular_cytotoxicity	2	0									
GO:0001806_type_IV_hypersensitivity	2	0									
GO:0001807_regulation_of_type_IV_hypersensitivity	2	0									
GO:0001808_negative_regulation_of_type_IV_hypersensitivity	2	0									
GO:0001823_mesonephros_development	2	0									
GO:0001845_phagolysosome_formation	2	0									
GO:0001866_NK_T_cell_proliferation	2	0									
GO:0001879_detection_of_yeast	2	0									
GO:0001886_endothelial_cell_morphogenesis	2	0									
GO:0001919_regulation_of_receptor_recycling	2	0									
GO:0001954_positive_regulation_of_cell-matrix_adhesion	2	0									
GO:0001977_renal_system_process_involved_in_regulation_of_blood_volume	2	0									
GO:0001982_baroreceptor_response_to_decreased_systemic_arterial_blood_pressure	2	0									
GO:0001983_baroreceptor_response_to_increased_systemic_arterial_blood_pressure	2	0									
GO:0001992_regulation_of_systemic_arterial_blood_pressure_by_vasopressin	2	0									
GO:0001997_positive_regulation_of_the_force_of_heart_contraction_by_epinephrine-norepinephrine	2	0									
GO:0001998_angiotensin_mediated_vasoconstriction_involved_in_regulation_of_systemic_arterial_blood_pressure	2	0									
GO:0001999_renal_response_to_blood_flow_during_renin-angiotensin_regulation_of_systemic_arterial_blood_pressure	2	0									
GO:0002018_renin-angiotensin_regulation_of_aldosterone_production	2	0									
GO:0002019_regulation_of_renal_output_by_angiotensin	2	0									
GO:0002024_diet_induced_thermogenesis	2	0									
GO:0002025_vasodilation_by_norepinephrine-epinephrine_involved_in_regulation_of_systemic_arterial_blood_pressure	2	0									
GO:0002029_desensitization_of_G-protein_coupled_receptor_protein_signaling_pathway	2	0									
GO:0002033_vasodilation_by_angiotensin_involved_in_regulation_of_systemic_arterial_blood_pressure	2	0									
GO:0002066_columnar_cuboidal_epithelial_cell_development	2	0									
GO:0002072_optic_cup_morphogenesis_involved_in_camera-type_eye_development	2	0									
GO:0002074_extraocular_skeletal_muscle_development	2	0									
GO:0002138_retinoic_acid_biosynthetic_process	2	0									
GO:0002223_stimulatory_C-type_lectin_receptor_signaling_pathway	2	0									
GO:0002246_healing_during_inflammatory_response	2	0									
GO:0002251_organ_or_tissue_specific_immune_response	2	0									
GO:0002266_follicular_dendritic_cell_activation	2	0									
GO:0002268_follicular_dendritic_cell_differentiation	2	0									
GO:0002327_immature_B_cell_differentiation	2	0									
GO:0002329_pre-B_cell_differentiation	2	0									
GO:0002339_B_cell_selection	2	0									
GO:0002352_B_cell_negative_selection	2	0									
GO:0002358_B_cell_homeostatic_proliferation	2	0									
GO:0002385_mucosal_immune_response	2	0									
GO:0002514_B_cell_tolerance_induction	2	0									
GO:0002523_leukocyte_migration_during_inflammatory_response	2	0									
GO:0002536_respiratory_burst_during_acute_inflammatory_response	2	0									
GO:0002537_production_of_nitric_oxide_during_acute_inflammatory_response	2	0									
GO:0002576_platelet_degranulation	2	0									
GO:0002639_positive_regulation_of_immunoglobulin_production	2	0									
GO:0002661_regulation_of_B_cell_tolerance_induction	2	0									
GO:0002663_positive_regulation_of_B_cell_tolerance_induction	2	0									
GO:0002676_regulation_of_chronic_inflammatory_response	2	0									
GO:0002679_respiratory_burst_during_defense_response	2	0									
GO:0002686_negative_regulation_of_leukocyte_migration	2	0									
GO:0002720_positive_regulation_of_cytokine_production_during_immune_response	2	0									
GO:0002752_cell_surface_pattern_recognition_receptor_signaling_pathway	2	0									
GO:0002755_MyD88-dependent_toll-like_receptor_signaling_pathway	2	0									
GO:0002765_immune_response-inhibiting_signal_transduction	2	0									
GO:0002921_negative_regulation_of_humoral_immune_response	2	0									
GO:0002922_positive_regulation_of_humoral_immune_response	2	0									
GO:0002924_negative_regulation_of_humoral_immune_response_mediated_by_circulating_immunoglobulin	2	0									
GO:0002925_positive_regulation_of_humoral_immune_response_mediated_by_circulating_immunoglobulin	2	0									
GO:0003057_regulation_of_the_force_of_heart_contraction_by_chemical_signal	2	0									
GO:0003099_positive_regulation_of_the_force_of_heart_contraction_by_chemical_signal	2	0									
GO:0005981_regulation_of_glycogen_catabolic_process	2	0									
GO:0006021_inositol_biosynthetic_process	2	0									
GO:0006042_glucosamine_biosynthetic_process	2	0									
GO:0006045_N-acetylglucosamine_biosynthetic_process	2	0									
GO:0006048_UDP-N-acetylglucosamine_biosynthetic_process	2	0									
GO:0006054_N-acetylneuraminate_metabolic_process	2	0									
GO:0006059_hexitol_metabolic_process	2	0									
GO:0006063_uronic_acid_metabolic_process	2	0									
GO:0006068_ethanol_catabolic_process	2	0									
GO:0006083_acetate_metabolic_process	2	0									
GO:0006089_lactate_metabolic_process	2	0									
GO:0006105_succinate_metabolic_process	2	0									
GO:0006106_fumarate_metabolic_process	2	0									
GO:0006110_regulation_of_glycolysis	2	0									
GO:0006113_fermentation	2	0									
GO:0006114_glycerol_biosynthetic_process	2	0									
GO:0006122_mitochondrial_electron_transport__ubiquinol_to_cytochrome_c	2	0									
GO:0006152_purine_nucleoside_catabolic_process	2	0									
GO:0006168_adenine_salvage	2	0									
GO:0006200_ATP_catabolic_process	2	0									
GO:0006206_pyrimidine_base_metabolic_process	2	0									
GO:0006213_pyrimidine_nucleoside_metabolic_process	2	0									
GO:0006265_DNA_topological_change	2	0									
GO:0006278_RNA-dependent_DNA_replication	2	0									
GO:0006312_mitotic_recombination	2	0									
GO:0006398_histone_mRNA_3'-end_processing	2	0									
GO:0006418_tRNA_aminoacylation_for_protein_translation	2	0									
GO:0006451_translational_readthrough	2	0									
GO:0006477_protein_amino_acid_sulfation	2	0									
GO:0006482_protein_amino_acid_demethylation	2	0									
GO:0006499_N-terminal_protein_myristoylation	2	0									
GO:0006525_arginine_metabolic_process	2	0									
GO:0006527_arginine_catabolic_process	2	0									
GO:0006532_aspartate_biosynthetic_process	2	0									
GO:0006538_glutamate_catabolic_process	2	0									
GO:0006558_L-phenylalanine_metabolic_process	2	0									
GO:0006563_L-serine_metabolic_process	2	0									
GO:0006566_threonine_metabolic_process	2	0									
GO:0006568_tryptophan_metabolic_process	2	0									
GO:0006583_melanin_biosynthetic_process_from_tyrosine	2	0									
GO:0006600_creatine_metabolic_process	2	0									
GO:0006603_phosphocreatine_metabolic_process	2	0									
GO:0006610_ribosomal_protein_import_into_nucleus	2	0									
GO:0006642_triglyceride_mobilization	2	0									
GO:0006649_phospholipid_transfer_to_membrane	2	0									
GO:0006681_galactosylceramide_metabolic_process	2	0									
GO:0006686_sphingomyelin_biosynthetic_process	2	0									
GO:0006702_androgen_biosynthetic_process	2	0									
GO:0006750_glutathione_biosynthetic_process	2	0									
GO:0006760_folic_acid_and_derivative_metabolic_process	2	0									
GO:0006808_regulation_of_nitrogen_utilization	2	0									
GO:0006868_glutamine_transport	2	0									
GO:0006907_pinocytosis	2	0									
GO:0006925_inflammatory_cell_apoptosis	2	0									
GO:0006977_DNA_damage_response__signal_transduction_by_p53_class_mediator_resulting_in_cell_cycle_arrest	2	0									
GO:0006991_response_to_sterol_depletion	2	0									
GO:0007004_telomere_maintenance_via_telomerase	2	0									
GO:0007020_microtubule_nucleation	2	0									
GO:0007030_Golgi_organization	2	0									
GO:0007035_vacuolar_acidification	2	0									
GO:0007042_lysosomal_lumen_acidification	2	0									
GO:0007060_male_meiosis_chromosome_segregation	2	0									
GO:0007089_traversing_start_control_point_of_mitotic_cell_cycle	2	0									
GO:0007094_mitotic_cell_cycle_spindle_assembly_checkpoint	2	0									
GO:0007097_nuclear_migration	2	0									
GO:0007100_mitotic_centrosome_separation	2	0									
GO:0007132_meiotic_metaphase_I	2	0									
GO:0007171_activation_of_transmembrane_receptor_protein_tyrosine_kinase_activity	2	0									
GO:0007182_common-partner_SMAD_protein_phosphorylation	2	0									
GO:0007185_transmembrane_receptor_protein_tyrosine_phosphatase_signaling_pathway	2	0									
GO:0007205_activation_of_protein_kinase_C_activity_by_G-protein_coupled_receptor_protein_signaling_pathway	2	0									
GO:0007210_serotonin_receptor_signaling_pathway	2	0									
GO:0007220_Notch_receptor_processing	2	0									
GO:0007256_activation_of_JNKK_activity	2	0									
GO:0007258_JUN_phosphorylation	2	0									
GO:0007263_nitric_oxide_mediated_signal_transduction	2	0									
GO:0007289_spermatid_nucleus_differentiation	2	0									
GO:0007343_egg_activation	2	0									
GO:0007351_tripartite_regional_subdivision	2	0									
GO:0007418_ventral_midline_development	2	0									
GO:0007494_midgut_development	2	0									
GO:0007527_adult_somatic_muscle_development	2	0									
GO:0007549_dosage_compensation	2	0									
GO:0007603_phototransduction__visible_light	2	0									
GO:0007619_courtship_behavior	2	0									
GO:0008065_establishment_of_blood-nerve_barrier	2	0									
GO:0008089_anterograde_axon_cargo_transport	2	0									
GO:0008210_estrogen_metabolic_process	2	0									
GO:0008212_mineralocorticoid_metabolic_process	2	0									
GO:0008214_protein_amino_acid_dealkylation	2	0									
GO:0008228_opsonization	2	0									
GO:0008272_sulfate_transport	2	0									
GO:0008291_acetylcholine_metabolic_process	2	0									
GO:0008298_intracellular_mRNA_localization	2	0									
GO:0008334_histone_mRNA_metabolic_process	2	0									
GO:0008356_asymmetric_cell_division	2	0									
GO:0008582_regulation_of_synaptic_growth_at_neuromuscular_junction	2	0									
GO:0008594_photoreceptor_cell_morphogenesis	2	0									
GO:0008595_determination_of_anterior_posterior_axis__embryo	2	0									
GO:0008608_attachment_of_spindle_microtubules_to_kinetochore	2	0									
GO:0008616_queuosine_biosynthetic_process	2	0									
GO:0008617_guanosine_metabolic_process	2	0									
GO:0008618_7-methylguanosine_metabolic_process	2	0									
GO:0008634_negative_regulation_of_survival_gene_product_expression	2	0									
GO:0009048_dosage_compensation__by_inactivation_of_X_chromosome	2	0									
GO:0009070_serine_family_amino_acid_biosynthetic_process	2	0									
GO:0009071_serine_family_amino_acid_catabolic_process	2	0									
GO:0009074_aromatic_amino_acid_family_catabolic_process	2	0									
GO:0009083_branched_chain_family_amino_acid_catabolic_process	2	0									
GO:0009093_cysteine_catabolic_process	2	0									
GO:0009120_deoxyribonucleoside_metabolic_process	2	0									
GO:0009125_nucleoside_monophosphate_catabolic_process	2	0									
GO:0009126_purine_nucleoside_monophosphate_metabolic_process	2	0									
GO:0009142_nucleoside_triphosphate_biosynthetic_process	2	0									
GO:0009161_ribonucleoside_monophosphate_metabolic_process	2	0									
GO:0009164_nucleoside_catabolic_process	2	0									
GO:0009167_purine_ribonucleoside_monophosphate_metabolic_process	2	0									
GO:0009202_deoxyribonucleoside_triphosphate_biosynthetic_process	2	0									
GO:0009203_ribonucleoside_triphosphate_catabolic_process	2	0									
GO:0009207_purine_ribonucleoside_triphosphate_catabolic_process	2	0									
GO:0009219_pyrimidine_deoxyribonucleotide_metabolic_process	2	0									
GO:0009265_2'-deoxyribonucleotide_biosynthetic_process	2	0									
GO:0009268_response_to_pH	2	0									
GO:0009313_oligosaccharide_catabolic_process	2	0									
GO:0009395_phospholipid_catabolic_process	2	0									
GO:0009435_NAD_biosynthetic_process	2	0									
GO:0009608_response_to_symbiont	2	0									
GO:0009609_response_to_symbiotic_bacterium	2	0									
GO:0009649_entrainment_of_circadian_clock	2	0									
GO:0009996_negative_regulation_of_cell_fate_specification	2	0									
GO:0010002_cardioblast_differentiation	2	0									
GO:0010225_response_to_UV-C	2	0									
GO:0010389_regulation_of_G2_M_transition_of_mitotic_cell_cycle	2	0									
GO:0010458_exit_from_mitosis	2	0									
GO:0010459_negative_regulation_of_heart_rate	2	0									
GO:0010559_regulation_of_glycoprotein_biosynthetic_process	2	0									
GO:0010633_negative_regulation_of_epithelial_cell_migration	2	0									
GO:0010677_negative_regulation_of_cellular_carbohydrate_metabolic_process	2	0									
GO:0010718_positive_regulation_of_epithelial_to_mesenchymal_transition	2	0									
GO:0010742_foam_cell_differentiation	2	0									
GO:0010743_regulation_of_foam_cell_differentiation	2	0									
GO:0010744_positive_regulation_of_foam_cell_differentiation	2	0									
GO:0010765_positive_regulation_of_sodium_ion_transport	2	0									
GO:0010766_negative_regulation_of_sodium_ion_transport	2	0									
GO:0010770_positive_regulation_of_cell_morphogenesis_involved_in_differentiation	2	0									
GO:0010771_negative_regulation_of_cell_morphogenesis_involved_in_differentiation	2	0									
GO:0010824_regulation_of_centrosome_duplication	2	0									
GO:0010833_telomere_maintenance_via_telomere_lengthening	2	0									
GO:0010862_positive_regulation_of_pathway-restricted_SMAD_protein_phosphorylation	2	0									
GO:0010872_regulation_of_cholesterol_esterification	2	0									
GO:0010878_cholesterol_storage	2	0									
GO:0010885_regulation_of_cholesterol_storage	2	0									
GO:0010886_positive_regulation_of_cholesterol_storage	2	0									
GO:0010891_negative_regulation_of_sequestering_of_triglyceride	2	0									
GO:0010896_regulation_of_triglyceride_catabolic_process	2	0									
GO:0010898_positive_regulation_of_triglyceride_catabolic_process	2	0									
GO:0010907_positive_regulation_of_glucose_metabolic_process	2	0									
GO:0014028_notochord_formation	2	0									
GO:0014048_regulation_of_glutamate_secretion	2	0									
GO:0014052_regulation_of_gamma-aminobutyric_acid_secretion	2	0									
GO:0014054_positive_regulation_of_gamma-aminobutyric_acid_secretion	2	0									
GO:0014055_acetylcholine_secretion	2	0									
GO:0014056_regulation_of_acetylcholine_secretion	2	0									
GO:0014067_negative_regulation_of_phosphoinositide_3-kinase_cascade	2	0									
GO:0014745_negative_regulation_of_muscle_adaptation	2	0									
GO:0014829_vascular_smooth_muscle_contraction	2	0									
GO:0014850_response_to_muscle_activity	2	0									
GO:0014866_skeletal_myofibril_assembly	2	0									
GO:0014888_striated_muscle_adaptation	2	0									
GO:0014916_regulation_of_lung_blood_pressure	2	0									
GO:0015671_oxygen_transport	2	0									
GO:0015696_ammonium_transport	2	0									
GO:0015732_prostaglandin_transport	2	0									
GO:0015819_lysine_transport	2	0									
GO:0015840_urea_transport	2	0									
GO:0015860_purine_nucleoside_transport	2	0									
GO:0015870_acetylcholine_transport	2	0									
GO:0015937_coenzyme_A_biosynthetic_process	2	0									
GO:0016045_detection_of_bacterium	2	0									
GO:0016046_detection_of_fungus	2	0									
GO:0016080_synaptic_vesicle_targeting	2	0									
GO:0016199_axon_midline_choice_point_recognition	2	0									
GO:0016226_iron-sulfur_cluster_assembly	2	0									
GO:0016233_telomere_capping	2	0									
GO:0016242_negative_regulation_of_macroautophagy	2	0									
GO:0016441_posttranscriptional_gene_silencing	2	0									
GO:0016540_protein_autoprocessing	2	0									
GO:0016558_protein_import_into_peroxisome_matrix	2	0									
GO:0016572_histone_phosphorylation	2	0									
GO:0016577_histone_demethylation	2	0									
GO:0016926_protein_desumoylation	2	0									
GO:0017014_protein_amino_acid_nitrosylation	2	0									
GO:0017144_drug_metabolic_process	2	0									
GO:0018094_protein_polyglycylation	2	0									
GO:0018119_peptidyl-cysteine_S-nitrosylation	2	0									
GO:0018125_peptidyl-cysteine_methylation	2	0									
GO:0018205_peptidyl-lysine_modification	2	0									
GO:0018319_protein_amino_acid_myristoylation	2	0									
GO:0018377_protein_myristoylation	2	0									
GO:0018401_peptidyl-proline_hydroxylation_to_4-hydroxy-L-proline	2	0									
GO:0018993_somatic_sex_determination	2	0									
GO:0019067_viral_assembly__maturation__egress__and_release	2	0									
GO:0019322_pentose_biosynthetic_process	2	0									
GO:0019370_leukotriene_biosynthetic_process	2	0									
GO:0019374_galactolipid_metabolic_process	2	0									
GO:0019401_alditol_biosynthetic_process	2	0									
GO:0019448_L-cysteine_catabolic_process	2	0									
GO:0019452_L-cysteine_catabolic_process_to_taurine	2	0									
GO:0019471_4-hydroxyproline_metabolic_process	2	0									
GO:0019511_peptidyl-proline_hydroxylation	2	0									
GO:0019550_glutamate_catabolic_process_to_aspartate	2	0									
GO:0019551_glutamate_catabolic_process_to_2-oxoglutarate	2	0									
GO:0019585_glucuronate_metabolic_process	2	0									
GO:0019730_antimicrobial_humoral_response	2	0									
GO:0019740_nitrogen_utilization	2	0									
GO:0019853_L-ascorbic_acid_biosynthetic_process	2	0									
GO:0021506_anterior_neuropore_closure	2	0									
GO:0021524_visceral_motor_neuron_differentiation	2	0									
GO:0021526_medial_motor_column_neuron_differentiation	2	0									
GO:0021557_oculomotor_nerve_development	2	0									
GO:0021558_trochlear_nerve_development	2	0									
GO:0021562_vestibulocochlear_nerve_development	2	0									
GO:0021568_rhombomere_2_development	2	0									
GO:0021578_hindbrain_maturation	2	0									
GO:0021593_rhombomere_morphogenesis	2	0									
GO:0021626_central_nervous_system_maturation	2	0									
GO:0021658_rhombomere_3_morphogenesis	2	0									
GO:0021754_facial_nucleus_development	2	0									
GO:0021775_smoothened_signaling_pathway_involved_in_ventral_spinal_cord_interneuron_specification	2	0									
GO:0021776_smoothened_signaling_pathway_involved_in_spinal_cord_motor_neuron_cell_fate_specification	2	0									
GO:0021796_cerebral_cortex_regionalization	2	0									
GO:0021831_embryonic_olfactory_bulb_interneuron_precursor_migration	2	0									
GO:0021869_forebrain_ventricular_zone_progenitor_cell_division	2	0									
GO:0021873_forebrain_neuroblast_division	2	0									
GO:0021882_regulation_of_transcription_from_RNA_polymerase_II_promoter_involved_in_forebrain_neuron_fate_commitment	2	0									
GO:0021893_cerebral_cortex_GABAergic_interneuron_fate_commitment	2	0									
GO:0021898_commitment_of_multipotent_stem_cells_to_the_neuronal_lineage_in_the_forebrain	2	0									
GO:0021932_hindbrain_radial_glia_guided_cell_migration	2	0									
GO:0021965_spinal_cord_ventral_commissure_morphogenesis	2	0									
GO:0021985_neurohypophysis_development	2	0									
GO:0021990_neural_plate_formation	2	0									
GO:0021995_neuropore_closure	2	0									
GO:0022028_tangential_migration_from_the_subventricular_zone_to_the_olfactory_bulb	2	0									
GO:0022401_adaptation_of_signaling_pathway	2	0									
GO:0022408_negative_regulation_of_cell-cell_adhesion	2	0									
GO:0022410_circadian_sleep_wake_cycle_process	2	0									
GO:0030046_parallel_actin_filament_bundle_formation	2	0									
GO:0030049_muscle_filament_sliding	2	0									
GO:0030050_vesicle_transport_along_actin_filament	2	0									
GO:0030071_regulation_of_mitotic_metaphase_anaphase_transition	2	0									
GO:0030147_natriuresis	2	0									
GO:0030174_regulation_of_DNA_replication_initiation	2	0									
GO:0030219_megakaryocyte_differentiation	2	0									
GO:0030223_neutrophil_differentiation	2	0									
GO:0030240_muscle_thin_filament_assembly	2	0									
GO:0030259_lipid_glycosylation	2	0									
GO:0030397_membrane_disassembly	2	0									
GO:0030502_negative_regulation_of_bone_mineralization	2	0									
GO:0030644_cellular_chloride_ion_homeostasis	2	0									
GO:0030825_positive_regulation_of_cGMP_metabolic_process	2	0									
GO:0030828_positive_regulation_of_cGMP_biosynthetic_process	2	0									
GO:0030835_negative_regulation_of_actin_filament_depolymerization	2	0									
GO:0030837_negative_regulation_of_actin_filament_polymerization	2	0									
GO:0030852_regulation_of_granulocyte_differentiation	2	0									
GO:0030885_regulation_of_myeloid_dendritic_cell_activation	2	0									
GO:0030910_olfactory_placode_formation	2	0									
GO:0030948_negative_regulation_of_vascular_endothelial_growth_factor_receptor_signaling_pathway	2	0									
GO:0030953_spindle_astral_microtubule_organization	2	0									
GO:0031050_dsRNA_fragmentation	2	0									
GO:0031061_negative_regulation_of_histone_methylation	2	0									
GO:0031119_tRNA_pseudouridine_synthesis	2	0									
GO:0031163_metallo-sulfur_cluster_assembly	2	0									
GO:0031223_auditory_behavior	2	0									
GO:0031296_B_cell_costimulation	2	0									
GO:0031338_regulation_of_vesicle_fusion	2	0									
GO:0031573_intra-S_DNA_damage_checkpoint	2	0									
GO:0031577_spindle_checkpoint	2	0									
GO:0031629_synaptic_vesicle_fusion_to_presynaptic_membrane	2	0									
GO:0031630_regulation_of_synaptic_vesicle_fusion_to_presynaptic_membrane	2	0									
GO:0031664_regulation_of_lipopolysaccharide-mediated_signaling_pathway	2	0									
GO:0031670_cellular_response_to_nutrient	2	0									
GO:0031848_protection_from_non-homologous_end_joining_at_telomere	2	0									
GO:0031946_regulation_of_glucocorticoid_biosynthetic_process	2	0									
GO:0031952_regulation_of_protein_amino_acid_autophosphorylation	2	0									
GO:0031953_negative_regulation_of_protein_amino_acid_autophosphorylation	2	0									
GO:0031958_corticosteroid_receptor_signaling_pathway	2	0									
GO:0031987_locomotion_involved_in_locomotory_behavior	2	0									
GO:0032096_negative_regulation_of_response_to_food	2	0									
GO:0032099_negative_regulation_of_appetite	2	0									
GO:0032106_positive_regulation_of_response_to_extracellular_stimulus	2	0									
GO:0032109_positive_regulation_of_response_to_nutrient_levels	2	0									
GO:0032226_positive_regulation_of_synaptic_transmission__dopaminergic	2	0									
GO:0032230_positive_regulation_of_synaptic_transmission__GABAergic	2	0									
GO:0032234_regulation_of_calcium_ion_transport_via_store-operated_calcium_channel_activity	2	0									
GO:0032236_positive_regulation_of_calcium_ion_transport_via_store-operated_calcium_channel_activity	2	0									
GO:0032297_negative_regulation_of_DNA_replication_initiation	2	0									
GO:0032309_icosanoid_secretion	2	0									
GO:0032328_alanine_transport	2	0									
GO:0032341_aldosterone_metabolic_process	2	0									
GO:0032351_negative_regulation_of_hormone_metabolic_process	2	0									
GO:0032353_negative_regulation_of_hormone_biosynthetic_process	2	0									
GO:0032435_negative_regulation_of_proteasomal_ubiquitin-dependent_protein_catabolic_process	2	0									
GO:0032471_reduction_of_endoplasmic_reticulum_calcium_ion_concentration	2	0									
GO:0032481_positive_regulation_of_type_I_interferon_production	2	0									
GO:0032488_Cdc42_protein_signal_transduction	2	0									
GO:0032489_regulation_of_Cdc42_protein_signal_transduction	2	0									
GO:0032495_response_to_muramyl_dipeptide	2	0									
GO:0032604_granulocyte_macrophage_colony-stimulating_factor_production	2	0									
GO:0032616_interleukin-13_production	2	0									
GO:0032645_regulation_of_granulocyte_macrophage_colony-stimulating_factor_production	2	0									
GO:0032672_regulation_of_interleukin-3_production	2	0									
GO:0032695_negative_regulation_of_interleukin-12_production	2	0									
GO:0032714_negative_regulation_of_interleukin-5_production	2	0									
GO:0032722_positive_regulation_of_chemokine_production	2	0									
GO:0032743_positive_regulation_of_interleukin-2_production	2	0									
GO:0032762_mast_cell_cytokine_production	2	0									
GO:0032763_regulation_of_mast_cell_cytokine_production	2	0									
GO:0032768_regulation_of_monooxygenase_activity	2	0									
GO:0032788_saturated_monocarboxylic_acid_metabolic_process	2	0									
GO:0032789_unsaturated_monocarboxylic_acid_metabolic_process	2	0									
GO:0032796_uropod_organization	2	0									
GO:0032800_receptor_biosynthetic_process	2	0									
GO:0032801_receptor_catabolic_process	2	0									
GO:0032829_regulation_of_CD4-positive__CD25-positive__alpha-beta_regulatory_T_cell_differentiation	2	0									
GO:0032831_positive_regulation_of_CD4-positive__CD25-positive__alpha-beta_regulatory_T_cell_differentiation	2	0									
GO:0032892_positive_regulation_of_organic_acid_transport	2	0									
GO:0032905_transforming_growth_factor-beta1_production	2	0									
GO:0032908_regulation_of_transforming_growth_factor-beta1_production	2	0									
GO:0032914_positive_regulation_of_transforming_growth_factor-beta1_production	2	0									
GO:0032933_SREBP-mediated_signaling_pathway	2	0									
GO:0032957_inositol_trisphosphate_metabolic_process	2	0									
GO:0032958_inositol_phosphate_biosynthetic_process	2	0									
GO:0032959_inositol_trisphosphate_biosynthetic_process	2	0									
GO:0033092_positive_regulation_of_immature_T_cell_proliferation_in_the_thymus	2	0									
GO:0033119_negative_regulation_of_RNA_splicing	2	0									
GO:0033136_serine_phosphorylation_of_STAT3_protein	2	0									
GO:0033145_positive_regulation_of_steroid_hormone_receptor_signaling_pathway	2	0									
GO:0033147_negative_regulation_of_estrogen_receptor_signaling_pathway	2	0									
GO:0033148_positive_regulation_of_estrogen_receptor_signaling_pathway	2	0									
GO:0033194_response_to_hydroperoxide	2	0									
GO:0033275_actin-myosin_filament_sliding	2	0									
GO:0033280_response_to_vitamin_D	2	0									
GO:0033364_mast_cell_secretory_granule_organization	2	0									
GO:0033504_floor_plate_development	2	0									
GO:0033603_positive_regulation_of_dopamine_secretion	2	0									
GO:0033605_positive_regulation_of_catecholamine_secretion	2	0									
GO:0033622_integrin_activation	2	0									
GO:0033623_regulation_of_integrin_activation	2	0									
GO:0033625_positive_regulation_of_integrin_activation	2	0									
GO:0033700_phospholipid_efflux	2	0									
GO:0034142_toll-like_receptor_4_signaling_pathway	2	0									
GO:0034310_monohydric_alcohol_catabolic_process	2	0									
GO:0034341_response_to_interferon-gamma	2	0									
GO:0034370_triglyceride-rich_lipoprotein_particle_remodeling	2	0									
GO:0034374_low-density_lipoprotein_particle_remodeling	2	0									
GO:0034377_plasma_lipoprotein_particle_assembly	2	0									
GO:0034384_high-density_lipoprotein_particle_clearance	2	0									
GO:0034433_steroid_esterification	2	0									
GO:0034434_sterol_esterification	2	0									
GO:0034435_cholesterol_esterification	2	0									
GO:0034453_microtubule_anchoring	2	0									
GO:0034644_cellular_response_to_UV	2	0									
GO:0034755_iron_ion_transmembrane_transport	2	0									
GO:0034764_positive_regulation_of_transmembrane_transport	2	0									
GO:0035021_negative_regulation_of_Rac_protein_signal_transduction	2	0									
GO:0035054_embryonic_heart_tube_anterior_posterior_pattern_formation	2	0									
GO:0035092_sperm_chromatin_condensation	2	0									
GO:0035110_leg_morphogenesis	2	0									
GO:0035117_embryonic_arm_morphogenesis	2	0									
GO:0035120_post-embryonic_appendage_morphogenesis	2	0									
GO:0035127_post-embryonic_limb_morphogenesis	2	0									
GO:0035129_post-embryonic_hindlimb_morphogenesis	2	0									
GO:0035140_arm_morphogenesis	2	0									
GO:0035194_posttranscriptional_gene_silencing_by_RNA	2	0									
GO:0035195_gene_silencing_by_miRNA	2	0									
GO:0035196_gene_silencing_by_miRNA__production_of_miRNAs	2	0									
GO:0035315_hair_cell_differentiation	2	0									
GO:0040009_regulation_of_growth_rate	2	0									
GO:0040037_negative_regulation_of_fibroblast_growth_factor_receptor_signaling_pathway	2	0									
GO:0042119_neutrophil_activation	2	0									
GO:0042147_retrograde_transport__endosome_to_Golgi	2	0									
GO:0042223_interleukin-3_biosynthetic_process	2	0									
GO:0042249_establishment_of_polarity_of_embryonic_epithelium	2	0									
GO:0042253_granulocyte_macrophage_colony-stimulating_factor_biosynthetic_process	2	0									
GO:0042270_protection_from_natural_killer_cell_mediated_cytotoxicity	2	0									
GO:0042274_ribosomal_small_subunit_biogenesis	2	0									
GO:0042312_regulation_of_vasodilation	2	0									
GO:0042346_positive_regulation_of_NF-kappaB_import_into_nucleus	2	0									
GO:0042396_phosphagen_biosynthetic_process	2	0									
GO:0042454_ribonucleoside_catabolic_process	2	0									
GO:0042482_positive_regulation_of_odontogenesis	2	0									
GO:0042483_negative_regulation_of_odontogenesis	2	0									
GO:0042488_positive_regulation_of_odontogenesis_of_dentine-containing_tooth	2	0									
GO:0042501_serine_phosphorylation_of_STAT_protein	2	0									
GO:0042517_positive_regulation_of_tyrosine_phosphorylation_of_Stat3_protein	2	0									
GO:0042532_negative_regulation_of_tyrosine_phosphorylation_of_STAT_protein	2	0									
GO:0042559_pteridine_and_derivative_biosynthetic_process	2	0									
GO:0042730_fibrinolysis	2	0									
GO:0042749_regulation_of_circadian_sleep_wake_cycle	2	0									
GO:0042886_amide_transport	2	0									
GO:0042921_glucocorticoid_receptor_signaling_pathway	2	0									
GO:0042987_amyloid_precursor_protein_catabolic_process	2	0									
GO:0042993_positive_regulation_of_transcription_factor_import_into_nucleus	2	0									
GO:0042994_cytoplasmic_sequestering_of_transcription_factor	2	0									
GO:0043032_positive_regulation_of_macrophage_activation	2	0									
GO:0043038_amino_acid_activation	2	0									
GO:0043039_tRNA_aminoacylation	2	0									
GO:0043084_penile_erection	2	0									
GO:0043088_regulation_of_Cdc42_GTPase_activity	2	0									
GO:0043089_positive_regulation_of_Cdc42_GTPase_activity	2	0									
GO:0043096_purine_base_salvage	2	0									
GO:0043247_telomere_maintenance_in_response_to_DNA_damage	2	0									
GO:0043297_apical_junction_assembly	2	0									
GO:0043312_neutrophil_degranulation	2	0									
GO:0043320_natural_killer_cell_degranulation	2	0									
GO:0043366_beta_selection	2	0									
GO:0043450_alkene_biosynthetic_process	2	0									
GO:0043476_pigment_accumulation	2	0									
GO:0043490_malate-aspartate_shuttle	2	0									
GO:0043502_regulation_of_muscle_adaptation	2	0									
GO:0043516_regulation_of_DNA_damage_response__signal_transduction_by_p53_class_mediator	2	0									
GO:0043568_positive_regulation_of_insulin-like_growth_factor_receptor_signaling_pathway	2	0									
GO:0043589_skin_morphogenesis	2	0									
GO:0043618_regulation_of_transcription_from_RNA_polymerase_II_promoter_in_response_to_stress	2	0									
GO:0043619_regulation_of_transcription_from_RNA_polymerase_II_promoter_in_response_to_oxidative_stress	2	0									
GO:0043620_regulation_of_transcription_in_response_to_stress	2	0									
GO:0043647_inositol_phosphate_metabolic_process	2	0									
GO:0043654_recognition_of_apoptotic_cell	2	0									
GO:0043966_histone_H3_acetylation	2	0									
GO:0043967_histone_H4_acetylation	2	0									
GO:0044070_regulation_of_anion_transport	2	0									
GO:0044246_regulation_of_multicellular_organismal_metabolic_process	2	0									
GO:0044253_positive_regulation_of_multicellular_organismal_metabolic_process	2	0									
GO:0044268_multicellular_organismal_protein_metabolic_process	2	0									
GO:0045005_maintenance_of_fidelity_during_DNA-dependent_DNA_replication	2	0									
GO:0045010_actin_nucleation	2	0									
GO:0045065_cytotoxic_T_cell_differentiation	2	0									
GO:0045077_negative_regulation_of_interferon-gamma_biosynthetic_process	2	0									
GO:0045079_negative_regulation_of_chemokine_biosynthetic_process	2	0									
GO:0045116_protein_neddylation	2	0									
GO:0045187_regulation_of_circadian_sleep_wake_cycle__sleep	2	0									
GO:0045212_neurotransmitter_receptor_biosynthetic_process	2	0									
GO:0045399_regulation_of_interleukin-3_biosynthetic_process	2	0									
GO:0045401_positive_regulation_of_interleukin-3_biosynthetic_process	2	0									
GO:0045409_negative_regulation_of_interleukin-6_biosynthetic_process	2	0									
GO:0045423_regulation_of_granulocyte_macrophage_colony-stimulating_factor_biosynthetic_process	2	0									
GO:0045425_positive_regulation_of_granulocyte_macrophage_colony-stimulating_factor_biosynthetic_process	2	0									
GO:0045475_locomotor_rhythm	2	0									
GO:0045578_negative_regulation_of_B_cell_differentiation	2	0									
GO:0045589_regulation_of_regulatory_T_cell_differentiation	2	0									
GO:0045591_positive_regulation_of_regulatory_T_cell_differentiation	2	0									
GO:0045608_negative_regulation_of_auditory_receptor_cell_differentiation	2	0									
GO:0045627_positive_regulation_of_T-helper_1_cell_differentiation	2	0									
GO:0045629_negative_regulation_of_T-helper_2_cell_differentiation	2	0									
GO:0045630_positive_regulation_of_T-helper_2_cell_differentiation	2	0									
GO:0045632_negative_regulation_of_mechanoreceptor_differentiation	2	0									
GO:0045636_positive_regulation_of_melanocyte_differentiation	2	0									
GO:0045655_regulation_of_monocyte_differentiation	2	0									
GO:0045658_regulation_of_neutrophil_differentiation	2	0									
GO:0045662_negative_regulation_of_myoblast_differentiation	2	0									
GO:0045663_positive_regulation_of_myoblast_differentiation	2	0									
GO:0045683_negative_regulation_of_epidermis_development	2	0									
GO:0045737_positive_regulation_of_cyclin-dependent_protein_kinase_activity	2	0									
GO:0045739_positive_regulation_of_DNA_repair	2	0									
GO:0045741_positive_regulation_of_epidermal_growth_factor_receptor_activity	2	0									
GO:0045743_positive_regulation_of_fibroblast_growth_factor_receptor_signaling_pathway	2	0									
GO:0045749_negative_regulation_of_S_phase_of_mitotic_cell_cycle	2	0									
GO:0045819_positive_regulation_of_glycogen_catabolic_process	2	0									
GO:0045821_positive_regulation_of_glycolysis	2	0									
GO:0045835_negative_regulation_of_meiosis	2	0									
GO:0045836_positive_regulation_of_meiosis	2	0									
GO:0045839_negative_regulation_of_mitosis	2	0									
GO:0045841_negative_regulation_of_mitotic_metaphase_anaphase_transition	2	0									
GO:0045872_positive_regulation_of_rhodopsin_gene_expression	2	0									
GO:0045912_negative_regulation_of_carbohydrate_metabolic_process	2	0									
GO:0045948_positive_regulation_of_translational_initiation	2	0									
GO:0045950_negative_regulation_of_mitotic_recombination	2	0									
GO:0046033_AMP_metabolic_process	2	0									
GO:0046060_dATP_metabolic_process	2	0									
GO:0046070_dGTP_metabolic_process	2	0									
GO:0046083_adenine_metabolic_process	2	0									
GO:0046085_adenosine_metabolic_process	2	0									
GO:0046100_hypoxanthine_metabolic_process	2	0									
GO:0046114_guanosine_biosynthetic_process	2	0									
GO:0046116_queuosine_metabolic_process	2	0									
GO:0046118_7-methylguanosine_biosynthetic_process	2	0									
GO:0046130_purine_ribonucleoside_catabolic_process	2	0									
GO:0046146_tetrahydrobiopterin_metabolic_process	2	0									
GO:0046185_aldehyde_catabolic_process	2	0									
GO:0046208_spermine_catabolic_process	2	0									
GO:0046349_amino_sugar_biosynthetic_process	2	0									
GO:0046439_L-cysteine_metabolic_process	2	0									
GO:0046500_S-adenosylmethionine_metabolic_process	2	0									
GO:0046501_protoporphyrinogen_IX_metabolic_process	2	0									
GO:0046514_ceramide_catabolic_process	2	0									
GO:0046521_sphingoid_catabolic_process	2	0									
GO:0046532_regulation_of_photoreceptor_cell_differentiation	2	0									
GO:0046533_negative_regulation_of_photoreceptor_cell_differentiation	2	0									
GO:0046544_development_of_secondary_male_sexual_characteristics	2	0									
GO:0046619_optic_placode_formation_involved_in_camera-type_eye	2	0									
GO:0046950_cellular_ketone_body_metabolic_process	2	0									
GO:0046984_regulation_of_hemoglobin_biosynthetic_process	2	0									
GO:0047484_regulation_of_response_to_osmotic_stress	2	0									
GO:0048025_negative_regulation_of_nuclear_mRNA_splicing__via_spliceosome	2	0									
GO:0048134_germ-line_cyst_formation	2	0									
GO:0048136_male_germ-line_cyst_formation	2	0									
GO:0048172_regulation_of_short-term_neuronal_synaptic_plasticity	2	0									
GO:0048295_positive_regulation_of_isotype_switching_to_IgE_isotypes	2	0									
GO:0048342_paraxial_mesodermal_cell_differentiation	2	0									
GO:0048343_paraxial_mesodermal_cell_fate_commitment	2	0									
GO:0048382_mesendoderm_development	2	0									
GO:0048552_regulation_of_metalloenzyme_activity	2	0									
GO:0048554_positive_regulation_of_metalloenzyme_activity	2	0									
GO:0048619_embryonic_hindgut_morphogenesis	2	0									
GO:0048625_myoblast_cell_fate_commitment	2	0									
GO:0048627_myoblast_development	2	0									
GO:0048643_positive_regulation_of_skeletal_muscle_tissue_development	2	0									
GO:0048661_positive_regulation_of_smooth_muscle_cell_proliferation	2	0									
GO:0048670_regulation_of_collateral_sprouting	2	0									
GO:0048671_negative_regulation_of_collateral_sprouting	2	0									
GO:0048677_axon_extension_involved_in_regeneration	2	0									
GO:0048679_regulation_of_axon_regeneration	2	0									
GO:0048682_sprouting_of_injured_axon	2	0									
GO:0048702_embryonic_neurocranium_morphogenesis	2	0									
GO:0048711_positive_regulation_of_astrocyte_differentiation	2	0									
GO:0048712_negative_regulation_of_astrocyte_differentiation	2	0									
GO:0048739_cardiac_muscle_fiber_development	2	0									
GO:0048807_female_genitalia_morphogenesis	2	0									
GO:0048808_male_genitalia_morphogenesis	2	0									
GO:0048840_otolith_development	2	0									
GO:0048850_hypophysis_morphogenesis	2	0									
GO:0048867_stem_cell_fate_determination	2	0									
GO:0050000_chromosome_localization	2	0									
GO:0050686_negative_regulation_of_mRNA_processing	2	0									
GO:0050688_regulation_of_defense_response_to_virus	2	0									
GO:0050746_regulation_of_lipoprotein_metabolic_process	2	0									
GO:0050779_RNA_destabilization	2	0									
GO:0050792_regulation_of_viral_reproduction	2	0									
GO:0050802_circadian_sleep_wake_cycle__sleep	2	0									
GO:0050847_progesterone_receptor_signaling_pathway	2	0									
GO:0050855_regulation_of_B_cell_receptor_signaling_pathway	2	0									
GO:0050883_musculoskeletal_movement__spinal_reflex_action	2	0									
GO:0050901_leukocyte_tethering_or_rolling	2	0									
GO:0050907_detection_of_chemical_stimulus_involved_in_sensory_perception	2	0									
GO:0050917_sensory_perception_of_umami_taste	2	0									
GO:0050942_positive_regulation_of_pigment_cell_differentiation	2	0									
GO:0050955_thermoception	2	0									
GO:0050968_detection_of_chemical_stimulus_involved_in_sensory_perception_of_pain	2	0									
GO:0050973_detection_of_mechanical_stimulus_involved_in_equilibrioception	2	0									
GO:0050999_regulation_of_nitric-oxide_synthase_activity	2	0									
GO:0051004_regulation_of_lipoprotein_lipase_activity	2	0									
GO:0051014_actin_filament_severing	2	0									
GO:0051026_chiasma_formation	2	0									
GO:0051081_nuclear_envelope_disassembly	2	0									
GO:0051132_NK_T_cell_activation	2	0									
GO:0051133_regulation_of_NK_T_cell_activation	2	0									
GO:0051135_positive_regulation_of_NK_T_cell_activation	2	0									
GO:0051150_regulation_of_smooth_muscle_cell_differentiation	2	0									
GO:0051220_cytoplasmic_sequestering_of_protein	2	0									
GO:0051279_regulation_of_release_of_sequestered_calcium_ion_into_cytosol	2	0									
GO:0051293_establishment_of_spindle_localization	2	0									
GO:0051295_establishment_of_meiotic_spindle_localization	2	0									
GO:0051299_centrosome_separation	2	0									
GO:0051303_establishment_of_chromosome_localization	2	0									
GO:0051304_chromosome_separation	2	0									
GO:0051307_meiotic_chromosome_separation	2	0									
GO:0051313_attachment_of_spindle_microtubules_to_chromosome	2	0									
GO:0051318_G1_phase	2	0									
GO:0051319_G2_phase	2	0									
GO:0051353_positive_regulation_of_oxidoreductase_activity	2	0									
GO:0051451_myoblast_migration	2	0									
GO:0051489_regulation_of_filopodium_assembly	2	0									
GO:0051491_positive_regulation_of_filopodium_assembly	2	0									
GO:0051541_elastin_metabolic_process	2	0									
GO:0051546_keratinocyte_migration	2	0									
GO:0051563_smooth_endoplasmic_reticulum_calcium_ion_homeostasis	2	0									
GO:0051590_positive_regulation_of_neurotransmitter_transport	2	0									
GO:0051602_response_to_electrical_stimulus	2	0									
GO:0051608_histamine_transport	2	0									
GO:0051643_ER_localization	2	0									
GO:0051653_spindle_localization	2	0									
GO:0051657_maintenance_of_organelle_location	2	0									
GO:0051702_interaction_with_symbiont	2	0									
GO:0051781_positive_regulation_of_cell_division	2	0									
GO:0051784_negative_regulation_of_nuclear_division	2	0									
GO:0051890_regulation_of_cardioblast_differentiation	2	0									
GO:0051891_positive_regulation_of_cardioblast_differentiation	2	0									
GO:0051923_sulfation	2	0									
GO:0051938_L-glutamate_import	2	0									
GO:0051957_positive_regulation_of_amino_acid_transport	2	0									
GO:0051988_regulation_of_attachment_of_spindle_microtubules_to_kinetochore	2	0									
GO:0055057_neuroblast_division	2	0									
GO:0055064_chloride_ion_homeostasis	2	0									
GO:0055075_potassium_ion_homeostasis	2	0									
GO:0055090_acylglycerol_homeostasis	2	0									
GO:0055091_phospholipid_homeostasis	2	0									
GO:0060012_synaptic_transmission__glycinergic	2	0									
GO:0060023_soft_palate_development	2	0									
GO:0060032_notochord_regression	2	0									
GO:0060039_pericardium_development	2	0									
GO:0060044_negative_regulation_of_cardiac_muscle_cell_proliferation	2	0									
GO:0060060_post-embryonic_retina_morphogenesis_in_camera-type_eye	2	0									
GO:0060083_smooth_muscle_contraction_involved_in_micturition	2	0									
GO:0060124_positive_regulation_of_growth_hormone_secretion	2	0									
GO:0060133_somatotropin_secreting_cell_development	2	0									
GO:0060155_platelet_dense_granule_organization	2	0									
GO:0060159_regulation_of_dopamine_receptor_signaling_pathway	2	0									
GO:0060160_negative_regulation_of_dopamine_receptor_signaling_pathway	2	0									
GO:0060166_olfactory_pit_development	2	0									
GO:0060179_male_mating_behavior	2	0									
GO:0060180_female_mating_behavior	2	0									
GO:0060214_endocardium_formation	2	0									
GO:0060218_hemopoietic_stem_cell_differentiation	2	0									
GO:0060259_regulation_of_feeding_behavior	2	0									
GO:0060260_regulation_of_transcription_initiation_from_RNA_polymerase_II_promoter	2	0									
GO:0060292_long_term_synaptic_depression	2	0									
GO:0060318_definitive_erythrocyte_differentiation	2	0									
GO:0060346_bone_trabecula_formation	2	0									
GO:0060363_cranial_suture_morphogenesis	2	0									
GO:0060393_regulation_of_pathway-restricted_SMAD_protein_phosphorylation	2	0									
GO:0060397_JAK-STAT_cascade_involved_in_growth_hormone_signaling_pathway	2	0									
GO:0060426_lung_vasculature_development	2	0									
GO:0060430_lung_saccule_development	2	0									
GO:0060434_bronchus_morphogenesis	2	0									
GO:0060439_trachea_morphogenesis	2	0									
GO:0060458_right_lung_development	2	0									
GO:0060462_lung_lobe_development	2	0									
GO:0060463_lung_lobe_morphogenesis	2	0									
GO:0060479_lung_cell_differentiation	2	0									
GO:0060487_lung_epithelial_cell_differentiation	2	0									
GO:0060516_primary_prostatic_bud_elongation	2	0									
GO:0060529_squamous_basal_epithelial_stem_cell_differentiation_involved_in_prostate_gland_acinus_development	2	0									
GO:0060534_trachea_cartilage_development	2	0									
GO:0060599_lateral_sprouting_involved_in_mammary_gland_duct_morphogenesis	2	0									
GO:0060612_adipose_tissue_development	2	0									
GO:0060615_mammary_gland_bud_formation	2	0									
GO:0060667_branch_elongation_involved_in_salivary_gland_morphogenesis	2	0									
GO:0060690_epithelial_cell_differentiation_involved_in_salivary_gland_development	2	0									
GO:0060738_epithelial-mesenchymal_signaling_involved_in_prostate_gland_development	2	0									
GO:0060741_prostate_gland_stromal_morphogenesis	2	0									
GO:0060763_mammary_duct_terminal_end_bud_growth	2	0									
GO:0060765_regulation_of_androgen_receptor_signaling_pathway	2	0									
GO:0060766_negative_regulation_of_androgen_receptor_signaling_pathway	2	0									
GO:0060769_positive_regulation_of_epithelial_cell_proliferation_involved_in_prostate_gland_development	2	0									
GO:0065005_protein-lipid_complex_assembly	2	0									
GO:0070076_histone_lysine_demethylation	2	0									
GO:0070168_negative_regulation_of_biomineral_formation	2	0									
GO:0070252_actin-mediated_cell_contraction	2	0									
GO:0070256_negative_regulation_of_mucus_secretion	2	0									
GO:0070257_positive_regulation_of_mucus_secretion	2	0									
GO:0070570_regulation_of_neuron_projection_regeneration	2	0									
GO:0070723_response_to_cholesterol	2	0									
GO:0090030_regulation_of_steroid_hormone_biosynthetic_process	2	0									
GO:0006753_nucleoside_phosphate_metabolic_process	94	0	0.000000	-0.000000	974	919.018461	988.4	1057.781539	1.014784
GO:0008610_lipid_biosynthetic_process	94	0	0.000000	-0.000000	974	919.018461	988.4	1057.781539	1.014784
GO:0009117_nucleotide_metabolic_process	94	0	0.000000	-0.000000	974	919.018461	988.4	1057.781539	1.014784
GO:0032943_mononuclear_cell_proliferation	94	0	0.000000	-0.000000	974	919.018461	988.4	1057.781539	1.014784
GO:0046651_lymphocyte_proliferation	94	0	0.000000	-0.000000	974	919.018461	988.4	1057.781539	1.014784
GO:0042110_T_cell_activation	163	0	0.000000	-0.000000	975	920.104804	989.25	1058.395196	1.014615
GO:0001816_cytokine_production	122	0	0.000000	-0.000000	981	923.722814	992.26	1060.797186	1.011478
GO:0002252_immune_effector_process	122	0	0.000000	-0.000000	981	923.722814	992.26	1060.797186	1.011478
GO:0006886_intracellular_protein_transport	122	0	0.000000	-0.000000	981	923.722814	992.26	1060.797186	1.011478
GO:0030001_metal_ion_transport	122	0	0.000000	-0.000000	981	923.722814	992.26	1060.797186	1.011478
GO:0050865_regulation_of_cell_activation	122	0	0.000000	-0.000000	981	923.722814	992.26	1060.797186	1.011478
GO:0060284_regulation_of_cell_development	122	0	0.000000	-0.000000	981	923.722814	992.26	1060.797186	1.011478
GO:0015674_di-__tri-valent_inorganic_cation_transport	79	0	0.000000	-0.000000	983	925.244777	993.55	1061.855223	1.010732
GO:0051046_regulation_of_secretion	79	0	0.000000	-0.000000	983	925.244777	993.55	1061.855223	1.010732
GO:0060341_regulation_of_cellular_localization	97	0	0.000000	-0.000000	984	926.870530	994.81	1062.749470	1.010986
GO:0000375_RNA_splicing__via_transesterification_reactions	12	0	0.000000	-0.000000	1062	1006.201945	1073.03	1139.858055	1.010386
GO:0000377_RNA_splicing__via_transesterification_reactions_with_bulged_adenosine_as_nucleophile	12	0	0.000000	-0.000000	1062	1006.201945	1073.03	1139.858055	1.010386
GO:0000398_nuclear_mRNA_splicing__via_spliceosome	12	0	0.000000	-0.000000	1062	1006.201945	1073.03	1139.858055	1.010386
GO:0001662_behavioral_fear_response	12	0	0.000000	-0.000000	1062	1006.201945	1073.03	1139.858055	1.010386
GO:0001738_morphogenesis_of_a_polarized_epithelium	12	0	0.000000	-0.000000	1062	1006.201945	1073.03	1139.858055	1.010386
GO:0002026_regulation_of_the_force_of_heart_contraction	12	0	0.000000	-0.000000	1062	1006.201945	1073.03	1139.858055	1.010386
GO:0002089_lens_morphogenesis_in_camera-type_eye	12	0	0.000000	-0.000000	1062	1006.201945	1073.03	1139.858055	1.010386
GO:0002209_behavioral_defense_response	12	0	0.000000	-0.000000	1062	1006.201945	1073.03	1139.858055	1.010386
GO:0002218_activation_of_innate_immune_response	12	0	0.000000	-0.000000	1062	1006.201945	1073.03	1139.858055	1.010386
GO:0002244_hemopoietic_progenitor_cell_differentiation	12	0	0.000000	-0.000000	1062	1006.201945	1073.03	1139.858055	1.010386
GO:0002437_inflammatory_response_to_antigenic_stimulus	12	0	0.000000	-0.000000	1062	1006.201945	1073.03	1139.858055	1.010386
GO:0002763_positive_regulation_of_myeloid_leukocyte_differentiation	12	0	0.000000	-0.000000	1062	1006.201945	1073.03	1139.858055	1.010386
GO:0002820_negative_regulation_of_adaptive_immune_response	12	0	0.000000	-0.000000	1062	1006.201945	1073.03	1139.858055	1.010386
GO:0002823_negative_regulation_of_adaptive_immune_response_based_on_somatic_recombination_of_immune_receptors_built_from_immunoglobulin_superfamily_domains	12	0	0.000000	-0.000000	1062	1006.201945	1073.03	1139.858055	1.010386
GO:0002861_regulation_of_inflammatory_response_to_antigenic_stimulus	12	0	0.000000	-0.000000	1062	1006.201945	1073.03	1139.858055	1.010386
GO:0006094_gluconeogenesis	12	0	0.000000	-0.000000	1062	1006.201945	1073.03	1139.858055	1.010386
GO:0006308_DNA_catabolic_process	12	0	0.000000	-0.000000	1062	1006.201945	1073.03	1139.858055	1.010386
GO:0006403_RNA_localization	12	0	0.000000	-0.000000	1062	1006.201945	1073.03	1139.858055	1.010386
GO:0006413_translational_initiation	12	0	0.000000	-0.000000	1062	1006.201945	1073.03	1139.858055	1.010386
GO:0006446_regulation_of_translational_initiation	12	0	0.000000	-0.000000	1062	1006.201945	1073.03	1139.858055	1.010386
GO:0006839_mitochondrial_transport	12	0	0.000000	-0.000000	1062	1006.201945	1073.03	1139.858055	1.010386
GO:0006879_cellular_iron_ion_homeostasis	12	0	0.000000	-0.000000	1062	1006.201945	1073.03	1139.858055	1.010386
GO:0007143_female_meiosis	12	0	0.000000	-0.000000	1062	1006.201945	1073.03	1139.858055	1.010386
GO:0007340_acrosome_reaction	12	0	0.000000	-0.000000	1062	1006.201945	1073.03	1139.858055	1.010386
GO:0008038_neuron_recognition	12	0	0.000000	-0.000000	1062	1006.201945	1073.03	1139.858055	1.010386
GO:0008045_motor_axon_guidance	12	0	0.000000	-0.000000	1062	1006.201945	1073.03	1139.858055	1.010386
GO:0008277_regulation_of_G-protein_coupled_receptor_protein_signaling_pathway	12	0	0.000000	-0.000000	1062	1006.201945	1073.03	1139.858055	1.010386
GO:0009262_deoxyribonucleotide_metabolic_process	12	0	0.000000	-0.000000	1062	1006.201945	1073.03	1139.858055	1.010386
GO:0009886_post-embryonic_morphogenesis	12	0	0.000000	-0.000000	1062	1006.201945	1073.03	1139.858055	1.010386
GO:0015872_dopamine_transport	12	0	0.000000	-0.000000	1062	1006.201945	1073.03	1139.858055	1.010386
GO:0019319_hexose_biosynthetic_process	12	0	0.000000	-0.000000	1062	1006.201945	1073.03	1139.858055	1.010386
GO:0021513_spinal_cord_dorsal_ventral_patterning	12	0	0.000000	-0.000000	1062	1006.201945	1073.03	1139.858055	1.010386
GO:0021680_cerebellar_Purkinje_cell_layer_development	12	0	0.000000	-0.000000	1062	1006.201945	1073.03	1139.858055	1.010386
GO:0021697_cerebellar_cortex_formation	12	0	0.000000	-0.000000	1062	1006.201945	1073.03	1139.858055	1.010386
GO:0030010_establishment_of_cell_polarity	12	0	0.000000	-0.000000	1062	1006.201945	1073.03	1139.858055	1.010386
GO:0030225_macrophage_differentiation	12	0	0.000000	-0.000000	1062	1006.201945	1073.03	1139.858055	1.010386
GO:0030239_myofibril_assembly	12	0	0.000000	-0.000000	1062	1006.201945	1073.03	1139.858055	1.010386
GO:0030262_apoptotic_nuclear_changes	12	0	0.000000	-0.000000	1062	1006.201945	1073.03	1139.858055	1.010386
GO:0030330_DNA_damage_response__signal_transduction_by_p53_class_mediator	12	0	0.000000	-0.000000	1062	1006.201945	1073.03	1139.858055	1.010386
GO:0030514_negative_regulation_of_BMP_signaling_pathway	12	0	0.000000	-0.000000	1062	1006.201945	1073.03	1139.858055	1.010386
GO:0031056_regulation_of_histone_modification	12	0	0.000000	-0.000000	1062	1006.201945	1073.03	1139.858055	1.010386
GO:0032755_positive_regulation_of_interleukin-6_production	12	0	0.000000	-0.000000	1062	1006.201945	1073.03	1139.858055	1.010386
GO:0033598_mammary_gland_epithelial_cell_proliferation	12	0	0.000000	-0.000000	1062	1006.201945	1073.03	1139.858055	1.010386
GO:0035050_embryonic_heart_tube_development	12	0	0.000000	-0.000000	1062	1006.201945	1073.03	1139.858055	1.010386
GO:0042278_purine_nucleoside_metabolic_process	12	0	0.000000	-0.000000	1062	1006.201945	1073.03	1139.858055	1.010386
GO:0042446_hormone_biosynthetic_process	12	0	0.000000	-0.000000	1062	1006.201945	1073.03	1139.858055	1.010386
GO:0042743_hydrogen_peroxide_metabolic_process	12	0	0.000000	-0.000000	1062	1006.201945	1073.03	1139.858055	1.010386
GO:0043331_response_to_dsRNA	12	0	0.000000	-0.000000	1062	1006.201945	1073.03	1139.858055	1.010386
GO:0043392_negative_regulation_of_DNA_binding	12	0	0.000000	-0.000000	1062	1006.201945	1073.03	1139.858055	1.010386
GO:0043487_regulation_of_RNA_stability	12	0	0.000000	-0.000000	1062	1006.201945	1073.03	1139.858055	1.010386
GO:0045076_regulation_of_interleukin-2_biosynthetic_process	12	0	0.000000	-0.000000	1062	1006.201945	1073.03	1139.858055	1.010386
GO:0045445_myoblast_differentiation	12	0	0.000000	-0.000000	1062	1006.201945	1073.03	1139.858055	1.010386
GO:0045471_response_to_ethanol	12	0	0.000000	-0.000000	1062	1006.201945	1073.03	1139.858055	1.010386
GO:0045792_negative_regulation_of_cell_size	12	0	0.000000	-0.000000	1062	1006.201945	1073.03	1139.858055	1.010386
GO:0045995_regulation_of_embryonic_development	12	0	0.000000	-0.000000	1062	1006.201945	1073.03	1139.858055	1.010386
GO:0046068_cGMP_metabolic_process	12	0	0.000000	-0.000000	1062	1006.201945	1073.03	1139.858055	1.010386
GO:0046128_purine_ribonucleoside_metabolic_process	12	0	0.000000	-0.000000	1062	1006.201945	1073.03	1139.858055	1.010386
GO:0046330_positive_regulation_of_JNK_cascade	12	0	0.000000	-0.000000	1062	1006.201945	1073.03	1139.858055	1.010386
GO:0048169_regulation_of_long-term_neuronal_synaptic_plasticity	12	0	0.000000	-0.000000	1062	1006.201945	1073.03	1139.858055	1.010386
GO:0048820_hair_follicle_maturation	12	0	0.000000	-0.000000	1062	1006.201945	1073.03	1139.858055	1.010386
GO:0048821_erythrocyte_development	12	0	0.000000	-0.000000	1062	1006.201945	1073.03	1139.858055	1.010386
GO:0048854_brain_morphogenesis	12	0	0.000000	-0.000000	1062	1006.201945	1073.03	1139.858055	1.010386
GO:0050432_catecholamine_secretion	12	0	0.000000	-0.000000	1062	1006.201945	1073.03	1139.858055	1.010386
GO:0050795_regulation_of_behavior	12	0	0.000000	-0.000000	1062	1006.201945	1073.03	1139.858055	1.010386
GO:0050803_regulation_of_synapse_structure_and_activity	12	0	0.000000	-0.000000	1062	1006.201945	1073.03	1139.858055	1.010386
GO:0050848_regulation_of_calcium-mediated_signaling	12	0	0.000000	-0.000000	1062	1006.201945	1073.03	1139.858055	1.010386
GO:0050850_positive_regulation_of_calcium-mediated_signaling	12	0	0.000000	-0.000000	1062	1006.201945	1073.03	1139.858055	1.010386
GO:0050853_B_cell_receptor_signaling_pathway	12	0	0.000000	-0.000000	1062	1006.201945	1073.03	1139.858055	1.010386
GO:0050869_negative_regulation_of_B_cell_activation	12	0	0.000000	-0.000000	1062	1006.201945	1073.03	1139.858055	1.010386
GO:0051145_smooth_muscle_cell_differentiation	12	0	0.000000	-0.000000	1062	1006.201945	1073.03	1139.858055	1.010386
GO:0051588_regulation_of_neurotransmitter_transport	12	0	0.000000	-0.000000	1062	1006.201945	1073.03	1139.858055	1.010386
GO:0055002_striated_muscle_cell_development	12	0	0.000000	-0.000000	1062	1006.201945	1073.03	1139.858055	1.010386
GO:0060042_retina_morphogenesis_in_camera-type_eye	12	0	0.000000	-0.000000	1062	1006.201945	1073.03	1139.858055	1.010386
GO:0060048_cardiac_muscle_contraction	12	0	0.000000	-0.000000	1062	1006.201945	1073.03	1139.858055	1.010386
GO:0060525_prostate_glandular_acinus_development	12	0	0.000000	-0.000000	1062	1006.201945	1073.03	1139.858055	1.010386
GO:0060572_morphogenesis_of_an_epithelial_bud	12	0	0.000000	-0.000000	1062	1006.201945	1073.03	1139.858055	1.010386
GO:0060736_prostate_gland_growth	12	0	0.000000	-0.000000	1062	1006.201945	1073.03	1139.858055	1.010386
GO:0070304_positive_regulation_of_stress-activated_protein_kinase_signaling_pathway	12	0	0.000000	-0.000000	1062	1006.201945	1073.03	1139.858055	1.010386
GO:0001817_regulation_of_cytokine_production	99	0	0.000000	-0.000000	1066	1008.710160	1075.33	1141.949840	1.008752
GO:0007398_ectoderm_development	99	0	0.000000	-0.000000	1066	1008.710160	1075.33	1141.949840	1.008752
GO:0060348_bone_development	99	0	0.000000	-0.000000	1066	1008.710160	1075.33	1141.949840	1.008752
GO:0060562_epithelial_tube_morphogenesis	99	0	0.000000	-0.000000	1066	1008.710160	1075.33	1141.949840	1.008752
GO:0032787_monocarboxylic_acid_metabolic_process	130	0	0.000000	-0.000000	1068	1010.610991	1076.89	1143.169009	1.008324
GO:0045165_cell_fate_commitment	130	0	0.000000	-0.000000	1068	1010.610991	1076.89	1143.169009	1.008324
GO:0001934_positive_regulation_of_protein_amino_acid_phosphorylation	29	0	0.000000	-0.000000	1087	1030.967208	1096.3	1161.632792	1.008556
GO:0006417_regulation_of_translation	29	0	0.000000	-0.000000	1087	1030.967208	1096.3	1161.632792	1.008556
GO:0006641_triglyceride_metabolic_process	29	0	0.000000	-0.000000	1087	1030.967208	1096.3	1161.632792	1.008556
GO:0006909_phagocytosis	29	0	0.000000	-0.000000	1087	1030.967208	1096.3	1161.632792	1.008556
GO:0007190_activation_of_adenylate_cyclase_activity	29	0	0.000000	-0.000000	1087	1030.967208	1096.3	1161.632792	1.008556
GO:0016447_somatic_recombination_of_immunoglobulin_gene_segments	29	0	0.000000	-0.000000	1087	1030.967208	1096.3	1161.632792	1.008556
GO:0021761_limbic_system_development	29	0	0.000000	-0.000000	1087	1030.967208	1096.3	1161.632792	1.008556
GO:0042176_regulation_of_protein_catabolic_process	29	0	0.000000	-0.000000	1087	1030.967208	1096.3	1161.632792	1.008556
GO:0042490_mechanoreceptor_differentiation	29	0	0.000000	-0.000000	1087	1030.967208	1096.3	1161.632792	1.008556
GO:0042770_DNA_damage_response__signal_transduction	29	0	0.000000	-0.000000	1087	1030.967208	1096.3	1161.632792	1.008556
GO:0043281_regulation_of_caspase_activity	29	0	0.000000	-0.000000	1087	1030.967208	1096.3	1161.632792	1.008556
GO:0044087_regulation_of_cellular_component_biogenesis	29	0	0.000000	-0.000000	1087	1030.967208	1096.3	1161.632792	1.008556
GO:0044270_nitrogen_compound_catabolic_process	29	0	0.000000	-0.000000	1087	1030.967208	1096.3	1161.632792	1.008556
GO:0045621_positive_regulation_of_lymphocyte_differentiation	29	0	0.000000	-0.000000	1087	1030.967208	1096.3	1161.632792	1.008556
GO:0046634_regulation_of_alpha-beta_T_cell_activation	29	0	0.000000	-0.000000	1087	1030.967208	1096.3	1161.632792	1.008556
GO:0050769_positive_regulation_of_neurogenesis	29	0	0.000000	-0.000000	1087	1030.967208	1096.3	1161.632792	1.008556
GO:0051301_cell_division	29	0	0.000000	-0.000000	1087	1030.967208	1096.3	1161.632792	1.008556
GO:0052548_regulation_of_endopeptidase_activity	29	0	0.000000	-0.000000	1087	1030.967208	1096.3	1161.632792	1.008556
GO:0070302_regulation_of_stress-activated_protein_kinase_signaling_pathway	29	0	0.000000	-0.000000	1087	1030.967208	1096.3	1161.632792	1.008556
GO:0000280_nuclear_division	24	0	0.000000	-0.000000	1114	1057.322726	1121.43	1185.537274	1.006670
GO:0001541_ovarian_follicle_development	24	0	0.000000	-0.000000	1114	1057.322726	1121.43	1185.537274	1.006670
GO:0002381_immunoglobulin_production_during_immune_response	24	0	0.000000	-0.000000	1114	1057.322726	1121.43	1185.537274	1.006670
GO:0006650_glycerophospholipid_metabolic_process	24	0	0.000000	-0.000000	1114	1057.322726	1121.43	1185.537274	1.006670
GO:0006941_striated_muscle_contraction	24	0	0.000000	-0.000000	1114	1057.322726	1121.43	1185.537274	1.006670
GO:0006959_humoral_immune_response	24	0	0.000000	-0.000000	1114	1057.322726	1121.43	1185.537274	1.006670
GO:0007050_cell_cycle_arrest	24	0	0.000000	-0.000000	1114	1057.322726	1121.43	1185.537274	1.006670
GO:0007067_mitosis	24	0	0.000000	-0.000000	1114	1057.322726	1121.43	1185.537274	1.006670
GO:0007204_elevation_of_cytosolic_calcium_ion_concentration	24	0	0.000000	-0.000000	1114	1057.322726	1121.43	1185.537274	1.006670
GO:0007259_JAK-STAT_cascade	24	0	0.000000	-0.000000	1114	1057.322726	1121.43	1185.537274	1.006670
GO:0007266_Rho_protein_signal_transduction	24	0	0.000000	-0.000000	1114	1057.322726	1121.43	1185.537274	1.006670
GO:0007632_visual_behavior	24	0	0.000000	-0.000000	1114	1057.322726	1121.43	1185.537274	1.006670
GO:0008629_induction_of_apoptosis_by_intracellular_signals	24	0	0.000000	-0.000000	1114	1057.322726	1121.43	1185.537274	1.006670
GO:0009612_response_to_mechanical_stimulus	24	0	0.000000	-0.000000	1114	1057.322726	1121.43	1185.537274	1.006670
GO:0014070_response_to_organic_cyclic_substance	24	0	0.000000	-0.000000	1114	1057.322726	1121.43	1185.537274	1.006670
GO:0021515_cell_differentiation_in_spinal_cord	24	0	0.000000	-0.000000	1114	1057.322726	1121.43	1185.537274	1.006670
GO:0032386_regulation_of_intracellular_transport	24	0	0.000000	-0.000000	1114	1057.322726	1121.43	1185.537274	1.006670
GO:0042158_lipoprotein_biosynthetic_process	24	0	0.000000	-0.000000	1114	1057.322726	1121.43	1185.537274	1.006670
GO:0042632_cholesterol_homeostasis	24	0	0.000000	-0.000000	1114	1057.322726	1121.43	1185.537274	1.006670
GO:0043588_skin_development	24	0	0.000000	-0.000000	1114	1057.322726	1121.43	1185.537274	1.006670
GO:0048002_antigen_processing_and_presentation_of_peptide_antigen	24	0	0.000000	-0.000000	1114	1057.322726	1121.43	1185.537274	1.006670
GO:0048546_digestive_tract_morphogenesis	24	0	0.000000	-0.000000	1114	1057.322726	1121.43	1185.537274	1.006670
GO:0050679_positive_regulation_of_epithelial_cell_proliferation	24	0	0.000000	-0.000000	1114	1057.322726	1121.43	1185.537274	1.006670
GO:0055092_sterol_homeostasis	24	0	0.000000	-0.000000	1114	1057.322726	1121.43	1185.537274	1.006670
GO:0060078_regulation_of_postsynaptic_membrane_potential	24	0	0.000000	-0.000000	1114	1057.322726	1121.43	1185.537274	1.006670
GO:0060113_inner_ear_receptor_cell_differentiation	24	0	0.000000	-0.000000	1114	1057.322726	1121.43	1185.537274	1.006670
GO:0070667_negative_regulation_of_mast_cell_proliferation	24	0	0.000000	-0.000000	1114	1057.322726	1121.43	1185.537274	1.006670
GO:0043065_positive_regulation_of_apoptosis	166	0	0.000000	-0.000000	1115	1057.979056	1121.98	1185.980944	1.006260
GO:0007612_learning	46	0	0.000000	-0.000000	1121	1066.479512	1129.88	1193.280488	1.007921
GO:0009581_detection_of_external_stimulus	46	0	0.000000	-0.000000	1121	1066.479512	1129.88	1193.280488	1.007921
GO:0019724_B_cell_mediated_immunity	46	0	0.000000	-0.000000	1121	1066.479512	1129.88	1193.280488	1.007921
GO:0030218_erythrocyte_differentiation	46	0	0.000000	-0.000000	1121	1066.479512	1129.88	1193.280488	1.007921
GO:0042063_gliogenesis	46	0	0.000000	-0.000000	1121	1066.479512	1129.88	1193.280488	1.007921
GO:0046631_alpha-beta_T_cell_activation	46	0	0.000000	-0.000000	1121	1066.479512	1129.88	1193.280488	1.007921
GO:0035239_tube_morphogenesis	143	0	0.000000	-0.000000	1122	1066.949057	1130.32	1193.690943	1.007415
GO:0030198_extracellular_matrix_organization	83	0	0.000000	-0.000000	1125	1071.185626	1134.17	1197.154374	1.008151
GO:0030534_adult_behavior	83	0	0.000000	-0.000000	1125	1071.185626	1134.17	1197.154374	1.008151
GO:0050867_positive_regulation_of_cell_activation	83	0	0.000000	-0.000000	1125	1071.185626	1134.17	1197.154374	1.008151
GO:0003007_heart_morphogenesis	67	0	0.000000	-0.000000	1129	1075.107395	1137.68	1200.252605	1.007688
GO:0031347_regulation_of_defense_response	67	0	0.000000	-0.000000	1129	1075.107395	1137.68	1200.252605	1.007688
GO:0042445_hormone_metabolic_process	67	0	0.000000	-0.000000	1129	1075.107395	1137.68	1200.252605	1.007688
GO:0051247_positive_regulation_of_protein_metabolic_process	67	0	0.000000	-0.000000	1129	1075.107395	1137.68	1200.252605	1.007688
GO:0001890_placenta_development	77	0	0.000000	-0.000000	1131	1076.713608	1139.05	1201.386392	1.007118
GO:0051241_negative_regulation_of_multicellular_organismal_process	77	0	0.000000	-0.000000	1131	1076.713608	1139.05	1201.386392	1.007118
GO:0002694_regulation_of_leukocyte_activation	121	0	0.000000	-0.000000	1134	1079.244591	1141.31	1203.375409	1.006446
GO:0006917_induction_of_apoptosis	121	0	0.000000	-0.000000	1134	1079.244591	1141.31	1203.375409	1.006446
GO:0012502_induction_of_programmed_cell_death	121	0	0.000000	-0.000000	1134	1079.244591	1141.31	1203.375409	1.006446
GO:0050767_regulation_of_neurogenesis	104	0	0.000000	-0.000000	1136	1080.604914	1142.53	1204.455086	1.005748
GO:0055086_nucleobase__nucleoside_and_nucleotide_metabolic_process	104	0	0.000000	-0.000000	1136	1080.604914	1142.53	1204.455086	1.005748
GO:0006576_biogenic_amine_metabolic_process	53	0	0.000000	-0.000000	1143	1089.732259	1150.84	1211.947741	1.006859
GO:0006935_chemotaxis	53	0	0.000000	-0.000000	1143	1089.732259	1150.84	1211.947741	1.006859
GO:0030031_cell_projection_assembly	53	0	0.000000	-0.000000	1143	1089.732259	1150.84	1211.947741	1.006859
GO:0042330_taxis	53	0	0.000000	-0.000000	1143	1089.732259	1150.84	1211.947741	1.006859
GO:0046942_carboxylic_acid_transport	53	0	0.000000	-0.000000	1143	1089.732259	1150.84	1211.947741	1.006859
GO:0050905_neuromuscular_process	53	0	0.000000	-0.000000	1143	1089.732259	1150.84	1211.947741	1.006859
GO:0055085_transmembrane_transport	53	0	0.000000	-0.000000	1143	1089.732259	1150.84	1211.947741	1.006859
GO:0006338_chromatin_remodeling	19	0	0.000000	-0.000000	1175	1121.411332	1181.77	1242.128668	1.005762
GO:0006497_protein_amino_acid_lipidation	19	0	0.000000	-0.000000	1175	1121.411332	1181.77	1242.128668	1.005762
GO:0006672_ceramide_metabolic_process	19	0	0.000000	-0.000000	1175	1121.411332	1181.77	1242.128668	1.005762
GO:0006776_vitamin_A_metabolic_process	19	0	0.000000	-0.000000	1175	1121.411332	1181.77	1242.128668	1.005762
GO:0007569_cell_aging	19	0	0.000000	-0.000000	1175	1121.411332	1181.77	1242.128668	1.005762
GO:0007595_lactation	19	0	0.000000	-0.000000	1175	1121.411332	1181.77	1242.128668	1.005762
GO:0009584_detection_of_visible_light	19	0	0.000000	-0.000000	1175	1121.411332	1181.77	1242.128668	1.005762
GO:0009798_axis_specification	19	0	0.000000	-0.000000	1175	1121.411332	1181.77	1242.128668	1.005762
GO:0010952_positive_regulation_of_peptidase_activity	19	0	0.000000	-0.000000	1175	1121.411332	1181.77	1242.128668	1.005762
GO:0019218_regulation_of_steroid_metabolic_process	19	0	0.000000	-0.000000	1175	1121.411332	1181.77	1242.128668	1.005762
GO:0021587_cerebellum_morphogenesis	19	0	0.000000	-0.000000	1175	1121.411332	1181.77	1242.128668	1.005762
GO:0030199_collagen_fibril_organization	19	0	0.000000	-0.000000	1175	1121.411332	1181.77	1242.128668	1.005762
GO:0030518_steroid_hormone_receptor_signaling_pathway	19	0	0.000000	-0.000000	1175	1121.411332	1181.77	1242.128668	1.005762
GO:0030595_leukocyte_chemotaxis	19	0	0.000000	-0.000000	1175	1121.411332	1181.77	1242.128668	1.005762
GO:0032526_response_to_retinoic_acid	19	0	0.000000	-0.000000	1175	1121.411332	1181.77	1242.128668	1.005762
GO:0033002_muscle_cell_proliferation	19	0	0.000000	-0.000000	1175	1121.411332	1181.77	1242.128668	1.005762
GO:0033189_response_to_vitamin_A	19	0	0.000000	-0.000000	1175	1121.411332	1181.77	1242.128668	1.005762
GO:0042462_eye_photoreceptor_cell_development	19	0	0.000000	-0.000000	1175	1121.411332	1181.77	1242.128668	1.005762
GO:0042491_auditory_receptor_cell_differentiation	19	0	0.000000	-0.000000	1175	1121.411332	1181.77	1242.128668	1.005762
GO:0043280_positive_regulation_of_caspase_activity	19	0	0.000000	-0.000000	1175	1121.411332	1181.77	1242.128668	1.005762
GO:0046165_alcohol_biosynthetic_process	19	0	0.000000	-0.000000	1175	1121.411332	1181.77	1242.128668	1.005762
GO:0046890_regulation_of_lipid_biosynthetic_process	19	0	0.000000	-0.000000	1175	1121.411332	1181.77	1242.128668	1.005762
GO:0048536_spleen_development	19	0	0.000000	-0.000000	1175	1121.411332	1181.77	1242.128668	1.005762
GO:0048547_gut_morphogenesis	19	0	0.000000	-0.000000	1175	1121.411332	1181.77	1242.128668	1.005762
GO:0048701_embryonic_cranial_skeleton_morphogenesis	19	0	0.000000	-0.000000	1175	1121.411332	1181.77	1242.128668	1.005762
GO:0050728_negative_regulation_of_inflammatory_response	19	0	0.000000	-0.000000	1175	1121.411332	1181.77	1242.128668	1.005762
GO:0050908_detection_of_light_stimulus_involved_in_visual_perception	19	0	0.000000	-0.000000	1175	1121.411332	1181.77	1242.128668	1.005762
GO:0050962_detection_of_light_stimulus_involved_in_sensory_perception	19	0	0.000000	-0.000000	1175	1121.411332	1181.77	1242.128668	1.005762
GO:0051056_regulation_of_small_GTPase_mediated_signal_transduction	19	0	0.000000	-0.000000	1175	1121.411332	1181.77	1242.128668	1.005762
GO:0060079_regulation_of_excitatory_postsynaptic_membrane_potential	19	0	0.000000	-0.000000	1175	1121.411332	1181.77	1242.128668	1.005762
GO:0060326_cell_chemotaxis	19	0	0.000000	-0.000000	1175	1121.411332	1181.77	1242.128668	1.005762
GO:0060444_branching_involved_in_mammary_gland_duct_morphogenesis	19	0	0.000000	-0.000000	1175	1121.411332	1181.77	1242.128668	1.005762
GO:0000084_S_phase_of_mitotic_cell_cycle	3	0									
GO:0000089_mitotic_metaphase	3	0									
GO:0000098_sulfur_amino_acid_catabolic_process	3	0									
GO:0000103_sulfate_assimilation	3	0									
GO:0000212_meiotic_spindle_organization	3	0									
GO:0000281_cytokinesis_after_mitosis	3	0									
GO:0000320_re-entry_into_mitotic_cell_cycle	3	0									
GO:0000380_alternative_nuclear_mRNA_splicing__via_spliceosome	3	0									
GO:0001516_prostaglandin_biosynthetic_process	3	0									
GO:0001553_luteinization	3	0									
GO:0001574_ganglioside_biosynthetic_process	3	0									
GO:0001705_ectoderm_formation	3	0									
GO:0001711_endodermal_cell_fate_commitment	3	0									
GO:0001757_somite_specification	3	0									
GO:0001778_plasma_membrane_repair	3	0									
GO:0001780_neutrophil_homeostasis	3	0									
GO:0001802_type_III_hypersensitivity	3	0									
GO:0001803_regulation_of_type_III_hypersensitivity	3	0									
GO:0001805_positive_regulation_of_type_III_hypersensitivity	3	0									
GO:0001812_positive_regulation_of_type_I_hypersensitivity	3	0									
GO:0001831_trophectodermal_cellular_morphogenesis	3	0									
GO:0001844_protein_insertion_into_mitochondrial_membrane_during_induction_of_apoptosis	3	0									
GO:0001878_response_to_yeast	3	0									
GO:0001895_retina_homeostasis	3	0									
GO:0001915_negative_regulation_of_T_cell_mediated_cytotoxicity	3	0									
GO:0001937_negative_regulation_of_endothelial_cell_proliferation	3	0									
GO:0001953_negative_regulation_of_cell-matrix_adhesion	3	0									
GO:0001955_blood_vessel_maturation	3	0									
GO:0001960_negative_regulation_of_cytokine-mediated_signaling_pathway	3	0									
GO:0001973_adenosine_receptor_signaling_pathway	3	0									
GO:0001996_positive_regulation_of_heart_rate_by_epinephrine-norepinephrine	3	0									
GO:0002034_regulation_of_blood_vessel_size_by_renin-angiotensin	3	0									
GO:0002238_response_to_molecule_of_fungal_origin	3	0									
GO:0002275_myeloid_cell_activation_during_immune_response	3	0									
GO:0002281_macrophage_activation_during_immune_response	3	0									
GO:0002309_T_cell_proliferation_during_immune_response	3	0									
GO:0002361_CD4-positive__CD25-positive__alpha-beta_regulatory_T_cell_differentiation	3	0									
GO:0002369_T_cell_cytokine_production	3	0									
GO:0002428_antigen_processing_and_presentation_of_peptide_antigen_via_MHC_class_Ib	3	0									
GO:0002446_neutrophil_mediated_immunity	3	0									
GO:0002477_antigen_processing_and_presentation_of_exogenous_peptide_antigen_via_MHC_class_Ib	3	0									
GO:0002481_antigen_processing_and_presentation_of_exogenous_protein_antigen_via_MHC_class_Ib__TAP-dependent	3	0									
GO:0002513_tolerance_induction_to_self_antigen	3	0									
GO:0002568_somatic_diversification_of_T_cell_receptor_genes	3	0									
GO:0002674_negative_regulation_of_acute_inflammatory_response	3	0									
GO:0002681_somatic_recombination_of_T_cell_receptor_gene_segments	3	0									
GO:0002713_negative_regulation_of_B_cell_mediated_immunity	3	0									
GO:0002827_positive_regulation_of_T-helper_1_type_immune_response	3	0									
GO:0002865_negative_regulation_of_acute_inflammatory_response_to_antigenic_stimulus	3	0									
GO:0002884_negative_regulation_of_hypersensitivity	3	0									
GO:0002890_negative_regulation_of_immunoglobulin_mediated_immune_response	3	0									
GO:0002904_positive_regulation_of_B_cell_apoptosis	3	0									
GO:0003009_skeletal_muscle_contraction	3	0									
GO:0003072_renal_control_of_peripheral_vascular_resistance_involved_in_regulation_of_systemic_arterial_blood_pressure	3	0									
GO:0006047_UDP-N-acetylglucosamine_metabolic_process	3	0									
GO:0006067_ethanol_metabolic_process	3	0									
GO:0006072_glycerol-3-phosphate_metabolic_process	3	0									
GO:0006103_2-oxoglutarate_metabolic_process	3	0									
GO:0006107_oxaloacetate_metabolic_process	3	0									
GO:0006166_purine_ribonucleoside_salvage	3	0									
GO:0006220_pyrimidine_nucleotide_metabolic_process	3	0									
GO:0006266_DNA_ligation	3	0									
GO:0006282_regulation_of_DNA_repair	3	0									
GO:0006287_base-excision_repair__gap-filling	3	0									
GO:0006301_postreplication_repair	3	0									
GO:0006361_transcription_initiation_from_RNA_polymerase_I_promoter	3	0									
GO:0006367_transcription_initiation_from_RNA_polymerase_II_promoter	3	0									
GO:0006414_translational_elongation	3	0									
GO:0006491_N-glycan_processing	3	0									
GO:0006498_N-terminal_protein_lipidation	3	0									
GO:0006531_aspartate_metabolic_process	3	0									
GO:0006598_polyamine_catabolic_process	3	0									
GO:0006620_posttranslational_protein_targeting_to_membrane	3	0									
GO:0006625_protein_targeting_to_peroxisome	3	0									
GO:0006651_diacylglycerol_biosynthetic_process	3	0									
GO:0006670_sphingosine_metabolic_process	3	0									
GO:0006677_glycosylceramide_metabolic_process	3	0									
GO:0006689_ganglioside_catabolic_process	3	0									
GO:0006699_bile_acid_biosynthetic_process	3	0									
GO:0006791_sulfur_utilization	3	0									
GO:0006817_phosphate_transport	3	0									
GO:0006825_copper_ion_transport	3	0									
GO:0006828_manganese_ion_transport	3	0									
GO:0006857_oligopeptide_transport	3	0									
GO:0006892_post-Golgi_vesicle-mediated_transport	3	0									
GO:0006904_vesicle_docking_during_exocytosis	3	0									
GO:0006926_virus-infected_cell_apoptosis	3	0									
GO:0006953_acute-phase_response	3	0									
GO:0007000_nucleolus_organization	3	0									
GO:0007041_lysosomal_transport	3	0									
GO:0007043_cell-cell_junction_assembly	3	0									
GO:0007090_regulation_of_S_phase_of_mitotic_cell_cycle	3	0									
GO:0007195_inhibition_of_adenylate_cyclase_activity_by_dopamine_receptor_signaling_pathway	3	0									
GO:0007199_G-protein_signaling__coupled_to_cGMP_nucleotide_second_messenger	3	0									
GO:0007213_muscarinic_acetylcholine_receptor_signaling_pathway	3	0									
GO:0007250_activation_of_NF-kappaB-inducing_kinase_activity	3	0									
GO:0007252_I-kappaB_phosphorylation	3	0									
GO:0007262_STAT_protein_nuclear_translocation	3	0									
GO:0007288_sperm_axoneme_assembly	3	0									
GO:0007350_blastoderm_segmentation	3	0									
GO:0007403_glial_cell_fate_determination	3	0									
GO:0007412_axon_target_recognition	3	0									
GO:0007468_regulation_of_rhodopsin_gene_expression	3	0									
GO:0007525_somatic_muscle_development	3	0									
GO:0007635_chemosensory_behavior	3	0									
GO:0008090_retrograde_axon_cargo_transport	3	0									
GO:0008347_glial_cell_migration	3	0									
GO:0008635_activation_of_caspase_activity_by_cytochrome_c	3	0									
GO:0009060_aerobic_respiration	3	0									
GO:0009081_branched_chain_family_amino_acid_metabolic_process	3	0									
GO:0009086_methionine_biosynthetic_process	3	0									
GO:0009135_purine_nucleoside_diphosphate_metabolic_process	3	0									
GO:0009137_purine_nucleoside_diphosphate_catabolic_process	3	0									
GO:0009155_purine_deoxyribonucleotide_catabolic_process	3	0									
GO:0009179_purine_ribonucleoside_diphosphate_metabolic_process	3	0									
GO:0009181_purine_ribonucleoside_diphosphate_catabolic_process	3	0									
GO:0009185_ribonucleoside_diphosphate_metabolic_process	3	0									
GO:0009191_ribonucleoside_diphosphate_catabolic_process	3	0									
GO:0009199_ribonucleoside_triphosphate_metabolic_process	3	0									
GO:0009204_deoxyribonucleoside_triphosphate_catabolic_process	3	0									
GO:0009205_purine_ribonucleoside_triphosphate_metabolic_process	3	0									
GO:0009217_purine_deoxyribonucleoside_triphosphate_catabolic_process	3	0									
GO:0009448_gamma-aminobutyric_acid_metabolic_process	3	0									
GO:0010043_response_to_zinc_ion	3	0									
GO:0010159_specification_of_organ_position	3	0									
GO:0010172_embryonic_body_morphogenesis	3	0									
GO:0010216_maintenance_of_DNA_methylation	3	0									
GO:0010273_detoxification_of_copper_ion	3	0									
GO:0010454_negative_regulation_of_cell_fate_commitment	3	0									
GO:0010507_negative_regulation_of_autophagy	3	0									
GO:0010524_positive_regulation_of_calcium_ion_transport_into_cytosol	3	0									
GO:0010573_vascular_endothelial_growth_factor_production	3	0									
GO:0010574_regulation_of_vascular_endothelial_growth_factor_production	3	0									
GO:0010575_positive_regulation_vascular_endothelial_growth_factor_production	3	0									
GO:0010632_regulation_of_epithelial_cell_migration	3	0									
GO:0010717_regulation_of_epithelial_to_mesenchymal_transition	3	0									
GO:0010884_positive_regulation_of_lipid_storage	3	0									
GO:0010888_negative_regulation_of_lipid_storage	3	0									
GO:0010889_regulation_of_sequestering_of_triglyceride	3	0									
GO:0010893_positive_regulation_of_steroid_biosynthetic_process	3	0									
GO:0010894_negative_regulation_of_steroid_biosynthetic_process	3	0									
GO:0010998_regulation_of_translational_initiation_by_eIF2_alpha_phosphorylation	3	0									
GO:0010999_regulation_of_eIF2_alpha_phosphorylation_by_heme	3	0									
GO:0014074_response_to_purine	3	0									
GO:0014909_smooth_muscle_cell_migration	3	0									
GO:0015669_gas_transport	3	0									
GO:0015760_glucose-6-phosphate_transport	3	0									
GO:0015816_glycine_transport	3	0									
GO:0015838_betaine_transport	3	0									
GO:0015871_choline_transport	3	0									
GO:0015879_carnitine_transport	3	0									
GO:0015893_drug_transport	3	0									
GO:0015909_long-chain_fatty_acid_transport	3	0									
GO:0015936_coenzyme_A_metabolic_process	3	0									
GO:0015988_energy_coupled_proton_transport__against_electrochemical_gradient	3	0									
GO:0015991_ATP_hydrolysis_coupled_proton_transport	3	0									
GO:0016241_regulation_of_macroautophagy	3	0									
GO:0016322_neuron_remodeling	3	0									
GO:0016556_mRNA_modification	3	0									
GO:0016973_poly(A)+_mRNA_export_from_nucleus	3	0									
GO:0018208_peptidyl-proline_modification	3	0									
GO:0018894_dibenzo-p-dioxin_metabolic_process	3	0									
GO:0019058_viral_infectious_cycle	3	0									
GO:0019230_proprioception	3	0									
GO:0019236_response_to_pheromone	3	0									
GO:0019359_nicotinamide_nucleotide_biosynthetic_process	3	0									
GO:0019363_pyridine_nucleotide_biosynthetic_process	3	0									
GO:0019438_aromatic_compound_biosynthetic_process	3	0									
GO:0019439_aromatic_compound_catabolic_process	3	0									
GO:0019605_butyrate_metabolic_process	3	0									
GO:0019614_catechol_catabolic_process	3	0									
GO:0019674_NAD_metabolic_process	3	0									
GO:0019852_L-ascorbic_acid_metabolic_process	3	0									
GO:0019934_cGMP-mediated_signaling	3	0									
GO:0019987_negative_regulation_of_anti-apoptosis	3	0									
GO:0021527_spinal_cord_association_neuron_differentiation	3	0									
GO:0021529_spinal_cord_oligodendrocyte_cell_differentiation	3	0									
GO:0021530_spinal_cord_oligodendrocyte_cell_fate_specification	3	0									
GO:0021555_midbrain-hindbrain_boundary_morphogenesis	3	0									
GO:0021563_glossopharyngeal_nerve_development	3	0									
GO:0021570_rhombomere_4_development	3	0									
GO:0021591_ventricular_system_development	3	0									
GO:0021615_glossopharyngeal_nerve_morphogenesis	3	0									
GO:0021794_thalamus_development	3	0									
GO:0021797_forebrain_anterior_posterior_pattern_formation	3	0									
GO:0021798_forebrain_dorsal_ventral_pattern_formation	3	0									
GO:0021800_cerebral_cortex_tangential_migration	3	0									
GO:0021819_layer_formation_in_the_cerebral_cortex	3	0									
GO:0021859_pyramidal_neuron_differentiation	3	0									
GO:0021860_pyramidal_neuron_development	3	0									
GO:0021889_olfactory_bulb_interneuron_differentiation	3	0									
GO:0021891_olfactory_bulb_interneuron_development	3	0									
GO:0021912_regulation_of_transcription_from_RNA_polymerase_II_promoter_involved_in_spinal_cord_motor_neuron_fate_specification	3	0									
GO:0021979_hypothalamus_cell_differentiation	3	0									
GO:0022010_myelination_in_the_central_nervous_system	3	0									
GO:0022027_interkinetic_nuclear_migration	3	0									
GO:0022406_membrane_docking	3	0									
GO:0030033_microvillus_assembly	3	0									
GO:0030091_protein_repair	3	0									
GO:0030195_negative_regulation_of_blood_coagulation	3	0									
GO:0030224_monocyte_differentiation	3	0									
GO:0030307_positive_regulation_of_cell_growth	3	0									
GO:0030319_cellular_di-__tri-valent_inorganic_anion_homeostasis	3	0									
GO:0030320_cellular_monovalent_inorganic_anion_homeostasis	3	0									
GO:0030321_transepithelial_chloride_transport	3	0									
GO:0030501_positive_regulation_of_bone_mineralization	3	0									
GO:0030513_positive_regulation_of_BMP_signaling_pathway	3	0									
GO:0030538_embryonic_genitalia_morphogenesis	3	0									
GO:0030540_female_genitalia_development	3	0									
GO:0030574_collagen_catabolic_process	3	0									
GO:0030643_cellular_phosphate_ion_homeostasis	3	0									
GO:0030718_germ-line_stem_cell_maintenance	3	0									
GO:0030730_sequestering_of_triglyceride	3	0									
GO:0030836_positive_regulation_of_actin_filament_depolymerization	3	0									
GO:0030857_negative_regulation_of_epithelial_cell_differentiation	3	0									
GO:0030916_otic_vesicle_formation	3	0									
GO:0031000_response_to_caffeine	3	0									
GO:0031063_regulation_of_histone_deacetylation	3	0									
GO:0031065_positive_regulation_of_histone_deacetylation	3	0									
GO:0031112_positive_regulation_of_microtubule_polymerization_or_depolymerization	3	0									
GO:0031116_positive_regulation_of_microtubule_polymerization	3	0									
GO:0031133_regulation_of_axon_diameter	3	0									
GO:0031282_regulation_of_guanylate_cyclase_activity	3	0									
GO:0031333_negative_regulation_of_protein_complex_assembly	3	0									
GO:0031397_negative_regulation_of_protein_ubiquitination	3	0									
GO:0031398_positive_regulation_of_protein_ubiquitination	3	0									
GO:0031503_protein_complex_localization	3	0									
GO:0031571_G1_DNA_damage_checkpoint	3	0									
GO:0031579_membrane_raft_organization	3	0									
GO:0031638_zymogen_activation	3	0									
GO:0031641_regulation_of_myelination	3	0									
GO:0031642_negative_regulation_of_myelination	3	0									
GO:0031649_heat_generation	3	0									
GO:0031943_regulation_of_glucocorticoid_metabolic_process	3	0									
GO:0032020_ISG15-protein_conjugation	3	0									
GO:0032060_bleb_formation	3	0									
GO:0032095_regulation_of_response_to_food	3	0									
GO:0032272_negative_regulation_of_protein_polymerization	3	0									
GO:0032288_myelin_assembly	3	0									
GO:0032291_ensheathment_of_axons_in_the_central_nervous_system	3	0									
GO:0032355_response_to_estradiol_stimulus	3	0									
GO:0032402_melanosome_transport	3	0									
GO:0032411_positive_regulation_of_transporter_activity	3	0									
GO:0032414_positive_regulation_of_ion_transmembrane_transporter_activity	3	0									
GO:0032436_positive_regulation_of_proteasomal_ubiquitin-dependent_protein_catabolic_process	3	0									
GO:0032528_microvillus_organization	3	0									
GO:0032536_regulation_of_cell_projection_size	3	0									
GO:0032632_interleukin-3_production	3	0									
GO:0032634_interleukin-5_production	3	0									
GO:0032674_regulation_of_interleukin-5_production	3	0									
GO:0032703_negative_regulation_of_interleukin-2_production	3	0									
GO:0032753_positive_regulation_of_interleukin-4_production	3	0									
GO:0032823_regulation_of_natural_killer_cell_differentiation	3	0									
GO:0032825_positive_regulation_of_natural_killer_cell_differentiation	3	0									
GO:0032856_activation_of_Ras_GTPase_activity	3	0									
GO:0032862_activation_of_Rho_GTPase_activity	3	0									
GO:0032874_positive_regulation_of_stress-activated_MAPK_cascade	3	0									
GO:0032881_regulation_of_polysaccharide_metabolic_process	3	0									
GO:0032890_regulation_of_organic_acid_transport	3	0									
GO:0033058_directional_locomotion	3	0									
GO:0033080_immature_T_cell_proliferation_in_the_thymus	3	0									
GO:0033084_regulation_of_immature_T_cell_proliferation_in_the_thymus	3	0									
GO:0033091_positive_regulation_of_immature_T_cell_proliferation	3	0									
GO:0033137_negative_regulation_of_peptidyl-serine_phosphorylation	3	0									
GO:0033153_T_cell_receptor_V(D)J_recombination	3	0									
GO:0033209_tumor_necrosis_factor-mediated_signaling_pathway	3	0									
GO:0033261_regulation_of_S_phase	3	0									
GO:0033600_negative_regulation_of_mammary_gland_epithelial_cell_proliferation	3	0									
GO:0033631_cell-cell_adhesion_mediated_by_integrin	3	0									
GO:0033993_response_to_lipid	3	0									
GO:0034220_ion_transmembrane_transport	3	0									
GO:0034308_monohydric_alcohol_metabolic_process	3	0									
GO:0034313_diol_catabolic_process	3	0									
GO:0034331_cell_junction_maintenance	3	0									
GO:0034332_adherens_junction_organization	3	0									
GO:0034375_high-density_lipoprotein_particle_remodeling	3	0									
GO:0034381_lipoprotein_particle_clearance	3	0									
GO:0034612_response_to_tumor_necrosis_factor	3	0									
GO:0034655_nucleobase__nucleoside__nucleotide_and_nucleic_acid_catabolic_process	3	0									
GO:0034656_nucleobase__nucleoside_and_nucleotide_catabolic_process	3	0									
GO:0035067_negative_regulation_of_histone_acetylation	3	0									
GO:0035084_flagellar_axoneme_assembly	3	0									
GO:0035166_post-embryonic_hemopoiesis	3	0									
GO:0035283_central_nervous_system_segmentation	3	0									
GO:0035284_brain_segmentation	3	0									
GO:0042097_interleukin-4_biosynthetic_process	3	0									
GO:0042135_neurotransmitter_catabolic_process	3	0									
GO:0042271_susceptibility_to_natural_killer_cell_mediated_cytotoxicity	3	0									
GO:0042273_ribosomal_large_subunit_biogenesis	3	0									
GO:0042375_quinone_cofactor_metabolic_process	3	0									
GO:0042420_dopamine_catabolic_process	3	0									
GO:0042421_norepinephrine_biosynthetic_process	3	0									
GO:0042424_catecholamine_catabolic_process	3	0									
GO:0042447_hormone_catabolic_process	3	0									
GO:0042448_progesterone_metabolic_process	3	0									
GO:0042523_positive_regulation_of_tyrosine_phosphorylation_of_Stat5_protein	3	0									
GO:0042659_regulation_of_cell_fate_specification	3	0									
GO:0042668_auditory_receptor_cell_fate_determination	3	0									
GO:0042670_retinal_cone_cell_differentiation	3	0									
GO:0042693_muscle_cell_fate_commitment	3	0									
GO:0042711_maternal_behavior	3	0									
GO:0042745_circadian_sleep_wake_cycle	3	0									
GO:0042759_long-chain_fatty_acid_biosynthetic_process	3	0									
GO:0042787_protein_ubiquitination_during_ubiquitin-dependent_protein_catabolic_process	3	0									
GO:0043045_DNA_methylation_during_embryonic_development	3	0									
GO:0043090_amino_acid_import	3	0									
GO:0043092_L-amino_acid_import	3	0									
GO:0043094_cellular_metabolic_compound_salvage	3	0									
GO:0043101_purine_salvage	3	0									
GO:0043149_stress_fiber_formation	3	0									
GO:0043174_nucleoside_salvage	3	0									
GO:0043200_response_to_amino_acid_stimulus	3	0									
GO:0043243_positive_regulation_of_protein_complex_disassembly	3	0									
GO:0043249_erythrocyte_maturation	3	0									
GO:0043267_negative_regulation_of_potassium_ion_transport	3	0									
GO:0043371_negative_regulation_of_CD4-positive__alpha_beta_T_cell_differentiation	3	0									
GO:0043462_regulation_of_ATPase_activity	3	0									
GO:0043569_negative_regulation_of_insulin-like_growth_factor_receptor_signaling_pathway	3	0									
GO:0043574_peroxisomal_transport	3	0									
GO:0043586_tongue_development	3	0									
GO:0043900_regulation_of_multi-organism_process	3	0									
GO:0043954_cellular_component_maintenance	3	0									
GO:0044030_regulation_of_DNA_methylation	3	0									
GO:0044089_positive_regulation_of_cellular_component_biogenesis	3	0									
GO:0044273_sulfur_compound_catabolic_process	3	0									
GO:0045047_protein_targeting_to_ER	3	0									
GO:0045085_negative_regulation_of_interleukin-2_biosynthetic_process	3	0									
GO:0045110_intermediate_filament_bundle_assembly	3	0									
GO:0045143_homologous_chromosome_segregation	3	0									
GO:0045198_establishment_of_epithelial_cell_apical_basal_polarity	3	0									
GO:0045217_cell-cell_junction_maintenance	3	0									
GO:0045348_positive_regulation_of_MHC_class_II_biosynthetic_process	3	0									
GO:0045402_regulation_of_interleukin-4_biosynthetic_process	3	0									
GO:0045404_positive_regulation_of_interleukin-4_biosynthetic_process	3	0									
GO:0045542_positive_regulation_of_cholesterol_biosynthetic_process	3	0									
GO:0045607_regulation_of_auditory_receptor_cell_differentiation	3	0									
GO:0045623_negative_regulation_of_T-helper_cell_differentiation	3	0									
GO:0045625_regulation_of_T-helper_1_cell_differentiation	3	0									
GO:0045631_regulation_of_mechanoreceptor_differentiation	3	0									
GO:0045717_negative_regulation_of_fatty_acid_biosynthetic_process	3	0									
GO:0045723_positive_regulation_of_fatty_acid_biosynthetic_process	3	0									
GO:0045746_negative_regulation_of_Notch_signaling_pathway	3	0									
GO:0045806_negative_regulation_of_endocytosis	3	0									
GO:0045829_negative_regulation_of_isotype_switching	3	0									
GO:0045844_positive_regulation_of_striated_muscle_development	3	0									
GO:0045907_positive_regulation_of_vasoconstriction	3	0									
GO:0045922_negative_regulation_of_fatty_acid_metabolic_process	3	0									
GO:0045939_negative_regulation_of_steroid_metabolic_process	3	0									
GO:0046013_regulation_of_T_cell_homeostatic_proliferation	3	0									
GO:0046034_ATP_metabolic_process	3	0									
GO:0046325_negative_regulation_of_glucose_import	3	0									
GO:0046426_negative_regulation_of_JAK-STAT_cascade	3	0									
GO:0046457_prostanoid_biosynthetic_process	3	0									
GO:0046479_glycosphingolipid_catabolic_process	3	0									
GO:0046488_phosphatidylinositol_metabolic_process	3	0									
GO:0046549_retinal_cone_cell_development	3	0									
GO:0046605_regulation_of_centrosome_cycle	3	0									
GO:0046688_response_to_copper_ion	3	0									
GO:0046717_acid_secretion	3	0									
GO:0046825_regulation_of_protein_export_from_nucleus	3	0									
GO:0046885_regulation_of_hormone_biosynthetic_process	3	0									
GO:0048003_antigen_processing_and_presentation_of_lipid_antigen_via_MHC_class_Ib	3	0									
GO:0048007_antigen_processing_and_presentation__exogenous_lipid_antigen_via_MHC_class_Ib	3	0									
GO:0048012_hepatocyte_growth_factor_receptor_signaling_pathway	3	0									
GO:0048050_post-embryonic_eye_morphogenesis	3	0									
GO:0048087_positive_regulation_of_pigmentation_during_development	3	0									
GO:0048246_macrophage_chemotaxis	3	0									
GO:0048251_elastic_fiber_assembly	3	0									
GO:0048278_vesicle_docking	3	0									
GO:0048294_negative_regulation_of_isotype_switching_to_IgE_isotypes	3	0									
GO:0048318_axial_mesoderm_development	3	0									
GO:0048597_post-embryonic_camera-type_eye_morphogenesis	3	0									
GO:0048636_positive_regulation_of_muscle_development	3	0									
GO:0048660_regulation_of_smooth_muscle_cell_proliferation	3	0									
GO:0048668_collateral_sprouting	3	0									
GO:0048676_axon_extension_involved_in_development	3	0									
GO:0048755_branching_morphogenesis_of_a_nerve	3	0									
GO:0048845_venous_blood_vessel_morphogenesis	3	0									
GO:0048852_diencephalon_morphogenesis	3	0									
GO:0048859_formation_of_anatomical_boundary	3	0									
GO:0048865_stem_cell_fate_commitment	3	0									
GO:0050435_beta-amyloid_metabolic_process	3	0									
GO:0050650_chondroitin_sulfate_proteoglycan_biosynthetic_process	3	0									
GO:0050703_interleukin-1_alpha_secretion	3	0									
GO:0050705_regulation_of_interleukin-1_alpha_secretion	3	0									
GO:0050709_negative_regulation_of_protein_secretion	3	0									
GO:0050710_negative_regulation_of_cytokine_secretion	3	0									
GO:0050717_positive_regulation_of_interleukin-1_alpha_secretion	3	0									
GO:0050774_negative_regulation_of_dendrite_morphogenesis	3	0									
GO:0050857_positive_regulation_of_antigen_receptor-mediated_signaling_pathway	3	0									
GO:0050882_voluntary_musculoskeletal_movement	3	0									
GO:0050913_sensory_perception_of_bitter_taste	3	0									
GO:0050957_equilibrioception	3	0									
GO:0050996_positive_regulation_of_lipid_catabolic_process	3	0									
GO:0051149_positive_regulation_of_muscle_cell_differentiation	3	0									
GO:0051153_regulation_of_striated_muscle_cell_differentiation	3	0									
GO:0051204_protein_insertion_into_mitochondrial_membrane	3	0									
GO:0051291_protein_heterooligomerization	3	0									
GO:0051302_regulation_of_cell_division	3	0									
GO:0051320_S_phase	3	0									
GO:0051450_myoblast_proliferation	3	0									
GO:0051583_dopamine_uptake	3	0									
GO:0051798_positive_regulation_of_hair_follicle_development	3	0									
GO:0051882_mitochondrial_depolarization	3	0									
GO:0051900_regulation_of_mitochondrial_depolarization	3	0									
GO:0051925_regulation_of_calcium_ion_transport_via_voltage-gated_calcium_channel_activity	3	0									
GO:0051926_negative_regulation_of_calcium_ion_transport	3	0									
GO:0051930_regulation_of_sensory_perception_of_pain	3	0									
GO:0051931_regulation_of_sensory_perception	3	0									
GO:0051934_catecholamine_uptake_during_transmission_of_nerve_impulse	3	0									
GO:0051955_regulation_of_amino_acid_transport	3	0									
GO:0051962_positive_regulation_of_nervous_system_development	3	0									
GO:0051965_positive_regulation_of_synaptogenesis	3	0									
GO:0051967_negative_regulation_of_synaptic_transmission__glutamatergic	3	0									
GO:0055061_di-__tri-valent_inorganic_anion_homeostasis	3	0									
GO:0055062_phosphate_ion_homeostasis	3	0									
GO:0055083_monovalent_inorganic_anion_homeostasis	3	0									
GO:0055117_regulation_of_cardiac_muscle_contraction	3	0									
GO:0060009_Sertoli_cell_development	3	0									
GO:0060024_rhythmic_synaptic_transmission	3	0									
GO:0060033_anatomical_structure_regression	3	0									
GO:0060040_retinal_bipolar_neuron_differentiation	3	0									
GO:0060055_angiogenesis_involved_in_wound_healing	3	0									
GO:0060084_synaptic_transmission_involved_in_micturition	3	0									
GO:0060123_regulation_of_growth_hormone_secretion	3	0									
GO:0060126_somatotropin_secreting_cell_differentiation	3	0									
GO:0060192_negative_regulation_of_lipase_activity	3	0									
GO:0060219_camera-type_eye_photoreceptor_cell_differentiation	3	0									
GO:0060285_ciliary_cell_motility	3	0									
GO:0060294_cilium_movement_involved_in_ciliary_motility	3	0									
GO:0060295_regulation_of_cilium_movement_involved_in_ciliary_motility	3	0									
GO:0060296_regulation_of_cilium_beat_frequency_involved_in_ciliary_motility	3	0									
GO:0060314_regulation_of_ryanodine-sensitive_calcium-release_channel_activity	3	0									
GO:0060396_growth_hormone_receptor_signaling_pathway	3	0									
GO:0060416_response_to_growth_hormone_stimulus	3	0									
GO:0060428_lung_epithelium_development	3	0									
GO:0060433_bronchus_development	3	0									
GO:0060435_bronchiole_development	3	0									
GO:0060460_left_lung_morphogenesis	3	0									
GO:0060491_regulation_of_cell_projection_assembly	3	0									
GO:0060523_prostate_epithelial_cord_elongation	3	0									
GO:0060586_multicellular_organismal_iron_ion_homeostasis	3	0									
GO:0060596_mammary_placode_formation	3	0									
GO:0060632_regulation_of_microtubule-based_movement	3	0									
GO:0060648_mammary_gland_bud_morphogenesis	3	0									
GO:0060684_epithelial-mesenchymal_cell_signaling	3	0									
GO:0060686_negative_regulation_of_prostatic_bud_formation	3	0									
GO:0060689_cell_differentiation_involved_in_salivary_gland_development	3	0									
GO:0060708_spongiotrophoblast_differentiation	3	0									
GO:0060746_parental_behavior	3	0									
GO:0060748_tertiary_branching_involved_in_mammary_gland_duct_morphogenesis	3	0									
GO:0060750_epithelial_cell_proliferation_involved_in_mammary_gland_duct_elongation	3	0									
GO:0060841_venous_blood_vessel_development	3	0									
GO:0070102_interleukin-6-mediated_signaling_pathway	3	0									
GO:0070169_positive_regulation_of_biomineral_formation	3	0									
GO:0070206_protein_trimerization	3	0									
GO:0070207_protein_homotrimerization	3	0									
GO:0070229_negative_regulation_of_lymphocyte_apoptosis	3	0									
GO:0070230_positive_regulation_of_lymphocyte_apoptosis	3	0									
GO:0070232_regulation_of_T_cell_apoptosis	3	0									
GO:0070233_negative_regulation_of_T_cell_apoptosis	3	0									
GO:0070242_thymocyte_apoptosis	3	0									
GO:0070243_regulation_of_thymocyte_apoptosis	3	0									
GO:0070244_negative_regulation_of_thymocyte_apoptosis	3	0									
GO:0070307_lens_fiber_cell_development	3	0									
GO:0070309_lens_fiber_cell_morphogenesis	3	0									
GO:0070423_nucleotide-binding_oligomerization_domain_containing_signaling_pathway	3	0									
GO:0070427_nucleotide-binding_oligomerization_domain_containing_1_signaling_pathway	3	0									
GO:0070431_nucleotide-binding_oligomerization_domain_containing_2_signaling_pathway	3	0									
GO:0070633_transepithelial_transport	3	0									
GO:0070846_Hsp90_deacetylation	3	0									
GO:0070873_regulation_of_glycogen_metabolic_process	3	0									
GO:0070875_positive_regulation_of_glycogen_metabolic_process	3	0									
GO:0000723_telomere_maintenance	13	0	0.000000	-0.000000	1245	1194.570157	1252.91	1311.249843	1.006353
GO:0001958_endochondral_ossification	13	0	0.000000	-0.000000	1245	1194.570157	1252.91	1311.249843	1.006353
GO:0001975_response_to_amphetamine	13	0	0.000000	-0.000000	1245	1194.570157	1252.91	1311.249843	1.006353
GO:0002704_negative_regulation_of_leukocyte_mediated_immunity	13	0	0.000000	-0.000000	1245	1194.570157	1252.91	1311.249843	1.006353
GO:0002707_negative_regulation_of_lymphocyte_mediated_immunity	13	0	0.000000	-0.000000	1245	1194.570157	1252.91	1311.249843	1.006353
GO:0002717_positive_regulation_of_natural_killer_cell_mediated_immunity	13	0	0.000000	-0.000000	1245	1194.570157	1252.91	1311.249843	1.006353
GO:0003016_respiratory_system_process	13	0	0.000000	-0.000000	1245	1194.570157	1252.91	1311.249843	1.006353
GO:0006090_pyruvate_metabolic_process	13	0	0.000000	-0.000000	1245	1194.570157	1252.91	1311.249843	1.006353
GO:0006687_glycosphingolipid_metabolic_process	13	0	0.000000	-0.000000	1245	1194.570157	1252.91	1311.249843	1.006353
GO:0006778_porphyrin_metabolic_process	13	0	0.000000	-0.000000	1245	1194.570157	1252.91	1311.249843	1.006353
GO:0006833_water_transport	13	0	0.000000	-0.000000	1245	1194.570157	1252.91	1311.249843	1.006353
GO:0006898_receptor-mediated_endocytosis	13	0	0.000000	-0.000000	1245	1194.570157	1252.91	1311.249843	1.006353
GO:0006986_response_to_unfolded_protein	13	0	0.000000	-0.000000	1245	1194.570157	1252.91	1311.249843	1.006353
GO:0007129_synapsis	13	0	0.000000	-0.000000	1245	1194.570157	1252.91	1311.249843	1.006353
GO:0007212_dopamine_receptor_signaling_pathway	13	0	0.000000	-0.000000	1245	1194.570157	1252.91	1311.249843	1.006353
GO:0007274_neuromuscular_synaptic_transmission	13	0	0.000000	-0.000000	1245	1194.570157	1252.91	1311.249843	1.006353
GO:0007339_binding_of_sperm_to_zona_pellucida	13	0	0.000000	-0.000000	1245	1194.570157	1252.91	1311.249843	1.006353
GO:0007439_ectodermal_gut_development	13	0	0.000000	-0.000000	1245	1194.570157	1252.91	1311.249843	1.006353
GO:0007512_adult_heart_development	13	0	0.000000	-0.000000	1245	1194.570157	1252.91	1311.249843	1.006353
GO:0007566_embryo_implantation	13	0	0.000000	-0.000000	1245	1194.570157	1252.91	1311.249843	1.006353
GO:0009119_ribonucleoside_metabolic_process	13	0	0.000000	-0.000000	1245	1194.570157	1252.91	1311.249843	1.006353
GO:0009410_response_to_xenobiotic_stimulus	13	0	0.000000	-0.000000	1245	1194.570157	1252.91	1311.249843	1.006353
GO:0009994_oocyte_differentiation	13	0	0.000000	-0.000000	1245	1194.570157	1252.91	1311.249843	1.006353
GO:0010623_developmental_programmed_cell_death	13	0	0.000000	-0.000000	1245	1194.570157	1252.91	1311.249843	1.006353
GO:0010970_microtubule-based_transport	13	0	0.000000	-0.000000	1245	1194.570157	1252.91	1311.249843	1.006353
GO:0016525_negative_regulation_of_angiogenesis	13	0	0.000000	-0.000000	1245	1194.570157	1252.91	1311.249843	1.006353
GO:0018105_peptidyl-serine_phosphorylation	13	0	0.000000	-0.000000	1245	1194.570157	1252.91	1311.249843	1.006353
GO:0019098_reproductive_behavior	13	0	0.000000	-0.000000	1245	1194.570157	1252.91	1311.249843	1.006353
GO:0021511_spinal_cord_patterning	13	0	0.000000	-0.000000	1245	1194.570157	1252.91	1311.249843	1.006353
GO:0021533_cell_differentiation_in_hindbrain	13	0	0.000000	-0.000000	1245	1194.570157	1252.91	1311.249843	1.006353
GO:0021879_forebrain_neuron_differentiation	13	0	0.000000	-0.000000	1245	1194.570157	1252.91	1311.249843	1.006353
GO:0021955_central_nervous_system_neuron_axonogenesis	13	0	0.000000	-0.000000	1245	1194.570157	1252.91	1311.249843	1.006353
GO:0030384_phosphoinositide_metabolic_process	13	0	0.000000	-0.000000	1245	1194.570157	1252.91	1311.249843	1.006353
GO:0030516_regulation_of_axon_extension	13	0	0.000000	-0.000000	1245	1194.570157	1252.91	1311.249843	1.006353
GO:0030539_male_genitalia_development	13	0	0.000000	-0.000000	1245	1194.570157	1252.91	1311.249843	1.006353
GO:0031032_actomyosin_structure_organization	13	0	0.000000	-0.000000	1245	1194.570157	1252.91	1311.249843	1.006353
GO:0032200_telomere_organization	13	0	0.000000	-0.000000	1245	1194.570157	1252.91	1311.249843	1.006353
GO:0032330_regulation_of_chondrocyte_differentiation	13	0	0.000000	-0.000000	1245	1194.570157	1252.91	1311.249843	1.006353
GO:0032615_interleukin-12_production	13	0	0.000000	-0.000000	1245	1194.570157	1252.91	1311.249843	1.006353
GO:0032729_positive_regulation_of_interferon-gamma_production	13	0	0.000000	-0.000000	1245	1194.570157	1252.91	1311.249843	1.006353
GO:0033013_tetrapyrrole_metabolic_process	13	0	0.000000	-0.000000	1245	1194.570157	1252.91	1311.249843	1.006353
GO:0034329_cell_junction_assembly	13	0	0.000000	-0.000000	1245	1194.570157	1252.91	1311.249843	1.006353
GO:0042044_fluid_transport	13	0	0.000000	-0.000000	1245	1194.570157	1252.91	1311.249843	1.006353
GO:0042094_interleukin-2_biosynthetic_process	13	0	0.000000	-0.000000	1245	1194.570157	1252.91	1311.249843	1.006353
GO:0042474_middle_ear_morphogenesis	13	0	0.000000	-0.000000	1245	1194.570157	1252.91	1311.249843	1.006353
GO:0045191_regulation_of_isotype_switching	13	0	0.000000	-0.000000	1245	1194.570157	1252.91	1311.249843	1.006353
GO:0045577_regulation_of_B_cell_differentiation	13	0	0.000000	-0.000000	1245	1194.570157	1252.91	1311.249843	1.006353
GO:0045682_regulation_of_epidermis_development	13	0	0.000000	-0.000000	1245	1194.570157	1252.91	1311.249843	1.006353
GO:0045954_positive_regulation_of_natural_killer_cell_mediated_cytotoxicity	13	0	0.000000	-0.000000	1245	1194.570157	1252.91	1311.249843	1.006353
GO:0046474_glycerophospholipid_biosynthetic_process	13	0	0.000000	-0.000000	1245	1194.570157	1252.91	1311.249843	1.006353
GO:0046640_regulation_of_alpha-beta_T_cell_proliferation	13	0	0.000000	-0.000000	1245	1194.570157	1252.91	1311.249843	1.006353
GO:0046851_negative_regulation_of_bone_remodeling	13	0	0.000000	-0.000000	1245	1194.570157	1252.91	1311.249843	1.006353
GO:0048305_immunoglobulin_secretion	13	0	0.000000	-0.000000	1245	1194.570157	1252.91	1311.249843	1.006353
GO:0048566_embryonic_gut_development	13	0	0.000000	-0.000000	1245	1194.570157	1252.91	1311.249843	1.006353
GO:0048567_ectodermal_gut_morphogenesis	13	0	0.000000	-0.000000	1245	1194.570157	1252.91	1311.249843	1.006353
GO:0048599_oocyte_development	13	0	0.000000	-0.000000	1245	1194.570157	1252.91	1311.249843	1.006353
GO:0050764_regulation_of_phagocytosis	13	0	0.000000	-0.000000	1245	1194.570157	1252.91	1311.249843	1.006353
GO:0050766_positive_regulation_of_phagocytosis	13	0	0.000000	-0.000000	1245	1194.570157	1252.91	1311.249843	1.006353
GO:0050771_negative_regulation_of_axonogenesis	13	0	0.000000	-0.000000	1245	1194.570157	1252.91	1311.249843	1.006353
GO:0050818_regulation_of_coagulation	13	0	0.000000	-0.000000	1245	1194.570157	1252.91	1311.249843	1.006353
GO:0051346_negative_regulation_of_hydrolase_activity	13	0	0.000000	-0.000000	1245	1194.570157	1252.91	1311.249843	1.006353
GO:0051495_positive_regulation_of_cytoskeleton_organization	13	0	0.000000	-0.000000	1245	1194.570157	1252.91	1311.249843	1.006353
GO:0060038_cardiac_muscle_cell_proliferation	13	0	0.000000	-0.000000	1245	1194.570157	1252.91	1311.249843	1.006353
GO:0060070_Wnt_receptor_signaling_pathway_through_beta-catenin	13	0	0.000000	-0.000000	1245	1194.570157	1252.91	1311.249843	1.006353
GO:0060324_face_development	13	0	0.000000	-0.000000	1245	1194.570157	1252.91	1311.249843	1.006353
GO:0060401_cytosolic_calcium_ion_transport	13	0	0.000000	-0.000000	1245	1194.570157	1252.91	1311.249843	1.006353
GO:0060402_calcium_ion_transport_into_cytosol	13	0	0.000000	-0.000000	1245	1194.570157	1252.91	1311.249843	1.006353
GO:0060560_developmental_growth_involved_in_morphogenesis	13	0	0.000000	-0.000000	1245	1194.570157	1252.91	1311.249843	1.006353
GO:0060742_epithelial_cell_differentiation_involved_in_prostate_gland_development	13	0	0.000000	-0.000000	1245	1194.570157	1252.91	1311.249843	1.006353
GO:0070192_chromosome_organization_involved_in_meiosis	13	0	0.000000	-0.000000	1245	1194.570157	1252.91	1311.249843	1.006353
GO:0006644_phospholipid_metabolic_process	39	0	0.000000	-0.000000	1258	1207.650385	1265.17	1322.689615	1.005700
GO:0006730_one-carbon_metabolic_process	39	0	0.000000	-0.000000	1258	1207.650385	1265.17	1322.689615	1.005700
GO:0007160_cell-matrix_adhesion	39	0	0.000000	-0.000000	1258	1207.650385	1265.17	1322.689615	1.005700
GO:0007286_spermatid_development	39	0	0.000000	-0.000000	1258	1207.650385	1265.17	1322.689615	1.005700
GO:0008037_cell_recognition	39	0	0.000000	-0.000000	1258	1207.650385	1265.17	1322.689615	1.005700
GO:0021953_central_nervous_system_neuron_differentiation	39	0	0.000000	-0.000000	1258	1207.650385	1265.17	1322.689615	1.005700
GO:0031279_regulation_of_cyclase_activity	39	0	0.000000	-0.000000	1258	1207.650385	1265.17	1322.689615	1.005700
GO:0035148_tube_lumen_formation	39	0	0.000000	-0.000000	1258	1207.650385	1265.17	1322.689615	1.005700
GO:0042475_odontogenesis_of_dentine-containing_tooth	39	0	0.000000	-0.000000	1258	1207.650385	1265.17	1322.689615	1.005700
GO:0043524_negative_regulation_of_neuron_apoptosis	39	0	0.000000	-0.000000	1258	1207.650385	1265.17	1322.689615	1.005700
GO:0048663_neuron_fate_commitment	39	0	0.000000	-0.000000	1258	1207.650385	1265.17	1322.689615	1.005700
GO:0051339_regulation_of_lyase_activity	39	0	0.000000	-0.000000	1258	1207.650385	1265.17	1322.689615	1.005700
GO:0070201_regulation_of_establishment_of_protein_localization	39	0	0.000000	-0.000000	1258	1207.650385	1265.17	1322.689615	1.005700
GO:0001912_positive_regulation_of_leukocyte_mediated_cytotoxicity	20	0	0.000000	-0.000000	1287	1236.570701	1293.22	1349.869299	1.004833
GO:0005977_glycogen_metabolic_process	20	0	0.000000	-0.000000	1287	1236.570701	1293.22	1349.869299	1.004833
GO:0006073_cellular_glucan_metabolic_process	20	0	0.000000	-0.000000	1287	1236.570701	1293.22	1349.869299	1.004833
GO:0006584_catecholamine_metabolic_process	20	0	0.000000	-0.000000	1287	1236.570701	1293.22	1349.869299	1.004833
GO:0007416_synaptogenesis	20	0	0.000000	-0.000000	1287	1236.570701	1293.22	1349.869299	1.004833
GO:0007528_neuromuscular_junction_development	20	0	0.000000	-0.000000	1287	1236.570701	1293.22	1349.869299	1.004833
GO:0007586_digestion	20	0	0.000000	-0.000000	1287	1236.570701	1293.22	1349.869299	1.004833
GO:0009615_response_to_virus	20	0	0.000000	-0.000000	1287	1236.570701	1293.22	1349.869299	1.004833
GO:0009712_catechol_metabolic_process	20	0	0.000000	-0.000000	1287	1236.570701	1293.22	1349.869299	1.004833
GO:0010927_cellular_component_assembly_involved_in_morphogenesis	20	0	0.000000	-0.000000	1287	1236.570701	1293.22	1349.869299	1.004833
GO:0016571_histone_methylation	20	0	0.000000	-0.000000	1287	1236.570701	1293.22	1349.869299	1.004833
GO:0018209_peptidyl-serine_modification	20	0	0.000000	-0.000000	1287	1236.570701	1293.22	1349.869299	1.004833
GO:0018958_phenol_metabolic_process	20	0	0.000000	-0.000000	1287	1236.570701	1293.22	1349.869299	1.004833
GO:0021695_cerebellar_cortex_development	20	0	0.000000	-0.000000	1287	1236.570701	1293.22	1349.869299	1.004833
GO:0031128_developmental_induction	20	0	0.000000	-0.000000	1287	1236.570701	1293.22	1349.869299	1.004833
GO:0031214_biomineral_formation	20	0	0.000000	-0.000000	1287	1236.570701	1293.22	1349.869299	1.004833
GO:0031343_positive_regulation_of_cell_killing	20	0	0.000000	-0.000000	1287	1236.570701	1293.22	1349.869299	1.004833
GO:0032582_negative_regulation_of_gene-specific_transcription	20	0	0.000000	-0.000000	1287	1236.570701	1293.22	1349.869299	1.004833
GO:0032640_tumor_necrosis_factor_production	20	0	0.000000	-0.000000	1287	1236.570701	1293.22	1349.869299	1.004833
GO:0032680_regulation_of_tumor_necrosis_factor_production	20	0	0.000000	-0.000000	1287	1236.570701	1293.22	1349.869299	1.004833
GO:0034311_diol_metabolic_process	20	0	0.000000	-0.000000	1287	1236.570701	1293.22	1349.869299	1.004833
GO:0042326_negative_regulation_of_phosphorylation	20	0	0.000000	-0.000000	1287	1236.570701	1293.22	1349.869299	1.004833
GO:0044042_glucan_metabolic_process	20	0	0.000000	-0.000000	1287	1236.570701	1293.22	1349.869299	1.004833
GO:0045017_glycerolipid_biosynthetic_process	20	0	0.000000	-0.000000	1287	1236.570701	1293.22	1349.869299	1.004833
GO:0045168_cell-cell_signaling_involved_in_cell_fate_specification	20	0	0.000000	-0.000000	1287	1236.570701	1293.22	1349.869299	1.004833
GO:0045639_positive_regulation_of_myeloid_cell_differentiation	20	0	0.000000	-0.000000	1287	1236.570701	1293.22	1349.869299	1.004833
GO:0046822_regulation_of_nucleocytoplasmic_transport	20	0	0.000000	-0.000000	1287	1236.570701	1293.22	1349.869299	1.004833
GO:0048806_genitalia_development	20	0	0.000000	-0.000000	1287	1236.570701	1293.22	1349.869299	1.004833
GO:0060191_regulation_of_lipase_activity	20	0	0.000000	-0.000000	1287	1236.570701	1293.22	1349.869299	1.004833
GO:0046483_heterocycle_metabolic_process	116	0	0.000000	-0.000000	1289	1238.505877	1294.82	1351.134123	1.004515
GO:0080134_regulation_of_response_to_stress	116	0	0.000000	-0.000000	1289	1238.505877	1294.82	1351.134123	1.004515
GO:0030902_hindbrain_development	58	0	0.000000	-0.000000	1292	1241.735740	1297.97	1354.204260	1.004621
GO:0034622_cellular_macromolecular_complex_assembly	58	0	0.000000	-0.000000	1292	1241.735740	1297.97	1354.204260	1.004621
GO:0050804_regulation_of_synaptic_transmission	58	0	0.000000	-0.000000	1292	1241.735740	1297.97	1354.204260	1.004621
GO:0001932_regulation_of_protein_amino_acid_phosphorylation	69	0	0.000000	-0.000000	1297	1245.507426	1301.4	1357.292574	1.003392
GO:0005996_monosaccharide_metabolic_process	69	0	0.000000	-0.000000	1297	1245.507426	1301.4	1357.292574	1.003392
GO:0006816_calcium_ion_transport	69	0	0.000000	-0.000000	1297	1245.507426	1301.4	1357.292574	1.003392
GO:0032101_regulation_of_response_to_external_stimulus	69	0	0.000000	-0.000000	1297	1245.507426	1301.4	1357.292574	1.003392
GO:0055065_metal_ion_homeostasis	69	0	0.000000	-0.000000	1297	1245.507426	1301.4	1357.292574	1.003392
GO:0001525_angiogenesis	100	0	0.000000	-0.000000	1298	1246.748284	1302.54	1358.331716	1.003498
GO:0001656_metanephros_development	50	0	0.000000	-0.000000	1304	1254.651310	1309.55	1364.448690	1.004256
GO:0002573_myeloid_leukocyte_differentiation	50	0	0.000000	-0.000000	1304	1254.651310	1309.55	1364.448690	1.004256
GO:0007015_actin_filament_organization	50	0	0.000000	-0.000000	1304	1254.651310	1309.55	1364.448690	1.004256
GO:0009190_cyclic_nucleotide_biosynthetic_process	50	0	0.000000	-0.000000	1304	1254.651310	1309.55	1364.448690	1.004256
GO:0017038_protein_import	50	0	0.000000	-0.000000	1304	1254.651310	1309.55	1364.448690	1.004256
GO:0042129_regulation_of_T_cell_proliferation	50	0	0.000000	-0.000000	1304	1254.651310	1309.55	1364.448690	1.004256
GO:0007611_learning_or_memory	70	0	0.000000	-0.000000	1308	1258.175116	1312.98	1367.784884	1.003807
GO:0009617_response_to_bacterium	70	0	0.000000	-0.000000	1308	1258.175116	1312.98	1367.784884	1.003807
GO:0048592_eye_morphogenesis	70	0	0.000000	-0.000000	1308	1258.175116	1312.98	1367.784884	1.003807
GO:0070838_divalent_metal_ion_transport	70	0	0.000000	-0.000000	1308	1258.175116	1312.98	1367.784884	1.003807
GO:0001822_kidney_development	87	0	0.000000	-0.000000	1311	1263.287250	1317.45	1371.612750	1.004920
GO:0003001_generation_of_a_signal_involved_in_cell-cell_signaling	87	0	0.000000	-0.000000	1311	1263.287250	1317.45	1371.612750	1.004920
GO:0043583_ear_development	87	0	0.000000	-0.000000	1311	1263.287250	1317.45	1371.612750	1.004920
GO:0007369_gastrulation	63	0	0.000000	-0.000000	1315	1267.919537	1321.67	1375.420463	1.005072
GO:0009165_nucleotide_biosynthetic_process	63	0	0.000000	-0.000000	1315	1267.919537	1321.67	1375.420463	1.005072
GO:0070662_mast_cell_proliferation	63	0	0.000000	-0.000000	1315	1267.919537	1321.67	1375.420463	1.005072
GO:0070666_regulation_of_mast_cell_proliferation	63	0	0.000000	-0.000000	1315	1267.919537	1321.67	1375.420463	1.005072
GO:0002440_production_of_molecular_mediator_of_immune_response	49	0	0.000000	-0.000000	1325	1278.530334	1331.42	1384.309666	1.004845
GO:0003015_heart_process	49	0	0.000000	-0.000000	1325	1278.530334	1331.42	1384.309666	1.004845
GO:0006725_cellular_aromatic_compound_metabolic_process	49	0	0.000000	-0.000000	1325	1278.530334	1331.42	1384.309666	1.004845
GO:0007606_sensory_perception_of_chemical_stimulus	49	0	0.000000	-0.000000	1325	1278.530334	1331.42	1384.309666	1.004845
GO:0021543_pallium_development	49	0	0.000000	-0.000000	1325	1278.530334	1331.42	1384.309666	1.004845
GO:0034101_erythrocyte_homeostasis	49	0	0.000000	-0.000000	1325	1278.530334	1331.42	1384.309666	1.004845
GO:0042035_regulation_of_cytokine_biosynthetic_process	49	0	0.000000	-0.000000	1325	1278.530334	1331.42	1384.309666	1.004845
GO:0046661_male_sex_differentiation	49	0	0.000000	-0.000000	1325	1278.530334	1331.42	1384.309666	1.004845
GO:0048741_skeletal_muscle_fiber_development	49	0	0.000000	-0.000000	1325	1278.530334	1331.42	1384.309666	1.004845
GO:0060047_heart_contraction	49	0	0.000000	-0.000000	1325	1278.530334	1331.42	1384.309666	1.004845
GO:0001568_blood_vessel_development	203	0	0.000000	0.000000	1370	1337.417043	1380.55	1423.682957	1.007701
GO:0001704_formation_of_primary_germ_layer	36	0	0.000000	0.000000	1370	1337.417043	1380.55	1423.682957	1.007701
GO:0001775_cell_activation	262	0	0.000000	0.000000	1370	1337.417043	1380.55	1423.682957	1.007701
GO:0001819_positive_regulation_of_cytokine_production	36	0	0.000000	0.000000	1370	1337.417043	1380.55	1423.682957	1.007701
GO:0001944_vasculature_development	208	0	0.000000	0.000000	1370	1337.417043	1380.55	1423.682957	1.007701
GO:0006082_organic_acid_metabolic_process	182	0	0.000000	0.000000	1370	1337.417043	1380.55	1423.682957	1.007701
GO:0006629_lipid_metabolic_process	285	0	0.000000	0.000000	1370	1337.417043	1380.55	1423.682957	1.007701
GO:0006952_defense_response	187	0	0.000000	0.000000	1370	1337.417043	1380.55	1423.682957	1.007701
GO:0007187_G-protein_signaling__coupled_to_cyclic_nucleotide_second_messenger	36	0	0.000000	0.000000	1370	1337.417043	1380.55	1423.682957	1.007701
GO:0007267_cell-cell_signaling	252	0	0.000000	0.000000	1370	1337.417043	1380.55	1423.682957	1.007701
GO:0007368_determination_of_left_right_symmetry	36	0	0.000000	0.000000	1370	1337.417043	1380.55	1423.682957	1.007701
GO:0007631_feeding_behavior	36	0	0.000000	0.000000	1370	1337.417043	1380.55	1423.682957	1.007701
GO:0008104_protein_localization	251	0	0.000000	0.000000	1370	1337.417043	1380.55	1423.682957	1.007701
GO:0008150_biological_process	4605	25	1.000000	0.000000	1370	1337.417043	1380.55	1423.682957	1.007701
GO:0010033_response_to_organic_substance	216	0	0.000000	0.000000	1370	1337.417043	1380.55	1423.682957	1.007701
GO:0014020_primary_neural_tube_formation	36	0	0.000000	0.000000	1370	1337.417043	1380.55	1423.682957	1.007701
GO:0016192_vesicle-mediated_transport	184	0	0.000000	0.000000	1370	1337.417043	1380.55	1423.682957	1.007701
GO:0016477_cell_migration	234	0	0.000000	0.000000	1370	1337.417043	1380.55	1423.682957	1.007701
GO:0019226_transmission_of_nerve_impulse	189	0	0.000000	0.000000	1370	1337.417043	1380.55	1423.682957	1.007701
GO:0019228_regulation_of_action_potential_in_neuron	36	0	0.000000	0.000000	1370	1337.417043	1380.55	1423.682957	1.007701
GO:0019752_carboxylic_acid_metabolic_process	181	0	0.000000	0.000000	1370	1337.417043	1380.55	1423.682957	1.007701
GO:0021510_spinal_cord_development	36	0	0.000000	0.000000	1370	1337.417043	1380.55	1423.682957	1.007701
GO:0030072_peptide_hormone_secretion	36	0	0.000000	0.000000	1370	1337.417043	1380.55	1423.682957	1.007701
GO:0030278_regulation_of_ossification	36	0	0.000000	0.000000	1370	1337.417043	1380.55	1423.682957	1.007701
GO:0032879_regulation_of_localization	248	0	0.000000	0.000000	1370	1337.417043	1380.55	1423.682957	1.007701
GO:0033036_macromolecule_localization	274	0	0.000000	0.000000	1370	1337.417043	1380.55	1423.682957	1.007701
GO:0035295_tube_development	212	0	0.000000	0.000000	1370	1337.417043	1380.55	1423.682957	1.007701
GO:0040007_growth	217	0	0.000000	0.000000	1370	1337.417043	1380.55	1423.682957	1.007701
GO:0040011_locomotion	295	0	0.000000	0.000000	1370	1337.417043	1380.55	1423.682957	1.007701
GO:0042180_cellular_ketone_metabolic_process	183	0	0.000000	0.000000	1370	1337.417043	1380.55	1423.682957	1.007701
GO:0042742_defense_response_to_bacterium	36	0	0.000000	0.000000	1370	1337.417043	1380.55	1423.682957	1.007701
GO:0043436_oxoacid_metabolic_process	181	0	0.000000	0.000000	1370	1337.417043	1380.55	1423.682957	1.007701
GO:0044255_cellular_lipid_metabolic_process	264	0	0.000000	0.000000	1370	1337.417043	1380.55	1423.682957	1.007701
GO:0045184_establishment_of_protein_localization	180	0	0.000000	0.000000	1370	1337.417043	1380.55	1423.682957	1.007701
GO:0045321_leukocyte_activation	248	0	0.000000	0.000000	1370	1337.417043	1380.55	1423.682957	1.007701
GO:0046649_lymphocyte_activation	228	0	0.000000	0.000000	1370	1337.417043	1380.55	1423.682957	1.007701
GO:0046907_intracellular_transport	194	0	0.000000	0.000000	1370	1337.417043	1380.55	1423.682957	1.007701
GO:0048646_anatomical_structure_formation_involved_in_morphogenesis	277	0	0.000000	0.000000	1370	1337.417043	1380.55	1423.682957	1.007701
GO:0048870_cell_motility	257	0	0.000000	0.000000	1370	1337.417043	1380.55	1423.682957	1.007701
GO:0050900_leukocyte_migration	36	0	0.000000	0.000000	1370	1337.417043	1380.55	1423.682957	1.007701
GO:0051094_positive_regulation_of_developmental_process	308	0	0.000000	0.000000	1370	1337.417043	1380.55	1423.682957	1.007701
GO:0051223_regulation_of_protein_transport	36	0	0.000000	0.000000	1370	1337.417043	1380.55	1423.682957	1.007701
GO:0051239_regulation_of_multicellular_organismal_process	587	0	0.000000	0.000000	1370	1337.417043	1380.55	1423.682957	1.007701
GO:0051641_cellular_localization	370	0	0.000000	0.000000	1370	1337.417043	1380.55	1423.682957	1.007701
GO:0051649_establishment_of_localization_in_cell	342	0	0.000000	0.000000	1370	1337.417043	1380.55	1423.682957	1.007701
GO:0002250_adaptive_immune_response	80	0	0.000000	0.000000	1373	1341.477422	1384.12	1426.762578	1.008099
GO:0002460_adaptive_immune_response_based_on_somatic_recombination_of_immune_receptors_built_from_immunoglobulin_superfamily_domains	80	0	0.000000	0.000000	1373	1341.477422	1384.12	1426.762578	1.008099
GO:0006631_fatty_acid_metabolic_process	80	0	0.000000	0.000000	1373	1341.477422	1384.12	1426.762578	1.008099
GO:0002696_positive_regulation_of_leukocyte_activation	82	0	0.000000	0.000000	1376	1345.287170	1387.42	1429.552830	1.008299
GO:0008202_steroid_metabolic_process	82	0	0.000000	0.000000	1376	1345.287170	1387.42	1429.552830	1.008299
GO:0045664_regulation_of_neuron_differentiation	82	0	0.000000	0.000000	1376	1345.287170	1387.42	1429.552830	1.008299
GO:0000045_autophagic_vacuole_formation	5	0	0.000000	0.000000	1659	1629.188850	1668.02	1706.851150	1.005437
GO:0000070_mitotic_sister_chromatid_segregation	5	0	0.000000	0.000000	1659	1629.188850	1668.02	1706.851150	1.005437
GO:0000097_sulfur_amino_acid_biosynthetic_process	5	0	0.000000	0.000000	1659	1629.188850	1668.02	1706.851150	1.005437
GO:0000239_pachytene	5	0	0.000000	0.000000	1659	1629.188850	1668.02	1706.851150	1.005437
GO:0000272_polysaccharide_catabolic_process	5	0	0.000000	0.000000	1659	1629.188850	1668.02	1706.851150	1.005437
GO:0000288_nuclear-transcribed_mRNA_catabolic_process__deadenylation-dependent_decay	5	0	0.000000	0.000000	1659	1629.188850	1668.02	1706.851150	1.005437
GO:0000578_embryonic_axis_specification	5	0	0.000000	0.000000	1659	1629.188850	1668.02	1706.851150	1.005437
GO:0000726_non-recombinational_repair	5	0	0.000000	0.000000	1659	1629.188850	1668.02	1706.851150	1.005437
GO:0000819_sister_chromatid_segregation	5	0	0.000000	0.000000	1659	1629.188850	1668.02	1706.851150	1.005437
GO:0000956_nuclear-transcribed_mRNA_catabolic_process	5	0	0.000000	0.000000	1659	1629.188850	1668.02	1706.851150	1.005437
GO:0001562_response_to_protozoan	5	0	0.000000	0.000000	1659	1629.188850	1668.02	1706.851150	1.005437
GO:0001706_endoderm_formation	5	0	0.000000	0.000000	1659	1629.188850	1668.02	1706.851150	1.005437
GO:0001865_NK_T_cell_differentiation	5	0	0.000000	0.000000	1659	1629.188850	1668.02	1706.851150	1.005437
GO:0001945_lymph_vessel_development	5	0	0.000000	0.000000	1659	1629.188850	1668.02	1706.851150	1.005437
GO:0001957_intramembranous_ossification	5	0	0.000000	0.000000	1659	1629.188850	1668.02	1706.851150	1.005437
GO:0001959_regulation_of_cytokine-mediated_signaling_pathway	5	0	0.000000	0.000000	1659	1629.188850	1668.02	1706.851150	1.005437
GO:0001991_regulation_of_systemic_arterial_blood_pressure_by_circulatory_renin-angiotensin	5	0	0.000000	0.000000	1659	1629.188850	1668.02	1706.851150	1.005437
GO:0001993_regulation_of_systemic_arterial_blood_pressure_by_norepinephrine-epinephrine	5	0	0.000000	0.000000	1659	1629.188850	1668.02	1706.851150	1.005437
GO:0002328_pro-B_cell_differentiation	5	0	0.000000	0.000000	1659	1629.188850	1668.02	1706.851150	1.005437
GO:0002448_mast_cell_mediated_immunity	5	0	0.000000	0.000000	1659	1629.188850	1668.02	1706.851150	1.005437
GO:0002517_T_cell_tolerance_induction	5	0	0.000000	0.000000	1659	1629.188850	1668.02	1706.851150	1.005437
GO:0002634_regulation_of_germinal_center_formation	5	0	0.000000	0.000000	1659	1629.188850	1668.02	1706.851150	1.005437
GO:0002664_regulation_of_T_cell_tolerance_induction	5	0	0.000000	0.000000	1659	1629.188850	1668.02	1706.851150	1.005437
GO:0002666_positive_regulation_of_T_cell_tolerance_induction	5	0	0.000000	0.000000	1659	1629.188850	1668.02	1706.851150	1.005437
GO:0002710_negative_regulation_of_T_cell_mediated_immunity	5	0	0.000000	0.000000	1659	1629.188850	1668.02	1706.851150	1.005437
GO:0002716_negative_regulation_of_natural_killer_cell_mediated_immunity	5	0	0.000000	0.000000	1659	1629.188850	1668.02	1706.851150	1.005437
GO:0002825_regulation_of_T-helper_1_type_immune_response	5	0	0.000000	0.000000	1659	1629.188850	1668.02	1706.851150	1.005437
GO:0002862_negative_regulation_of_inflammatory_response_to_antigenic_stimulus	5	0	0.000000	0.000000	1659	1629.188850	1668.02	1706.851150	1.005437
GO:0002866_positive_regulation_of_acute_inflammatory_response_to_antigenic_stimulus	5	0	0.000000	0.000000	1659	1629.188850	1668.02	1706.851150	1.005437
GO:0002885_positive_regulation_of_hypersensitivity	5	0	0.000000	0.000000	1659	1629.188850	1668.02	1706.851150	1.005437
GO:0002902_regulation_of_B_cell_apoptosis	5	0	0.000000	0.000000	1659	1629.188850	1668.02	1706.851150	1.005437
GO:0003071_renal_system_process_involved_in_regulation_of_systemic_arterial_blood_pressure	5	0	0.000000	0.000000	1659	1629.188850	1668.02	1706.851150	1.005437
GO:0005980_glycogen_catabolic_process	5	0	0.000000	0.000000	1659	1629.188850	1668.02	1706.851150	1.005437
GO:0006268_DNA_unwinding_during_replication	5	0	0.000000	0.000000	1659	1629.188850	1668.02	1706.851150	1.005437
GO:0006270_DNA_replication_initiation	5	0	0.000000	0.000000	1659	1629.188850	1668.02	1706.851150	1.005437
GO:0006303_double-strand_break_repair_via_nonhomologous_end_joining	5	0	0.000000	0.000000	1659	1629.188850	1668.02	1706.851150	1.005437
GO:0006346_methylation-dependent_chromatin_silencing	5	0	0.000000	0.000000	1659	1629.188850	1668.02	1706.851150	1.005437
GO:0006376_mRNA_splice_site_selection	5	0	0.000000	0.000000	1659	1629.188850	1668.02	1706.851150	1.005437
GO:0006378_mRNA_polyadenylation	5	0	0.000000	0.000000	1659	1629.188850	1668.02	1706.851150	1.005437
GO:0006400_tRNA_modification	5	0	0.000000	0.000000	1659	1629.188850	1668.02	1706.851150	1.005437
GO:0006506_GPI_anchor_biosynthetic_process	5	0	0.000000	0.000000	1659	1629.188850	1668.02	1706.851150	1.005437
GO:0006509_membrane_protein_ectodomain_proteolysis	5	0	0.000000	0.000000	1659	1629.188850	1668.02	1706.851150	1.005437
GO:0006515_misfolded_or_incompletely_synthesized_protein_catabolic_process	5	0	0.000000	0.000000	1659	1629.188850	1668.02	1706.851150	1.005437
GO:0006541_glutamine_metabolic_process	5	0	0.000000	0.000000	1659	1629.188850	1668.02	1706.851150	1.005437
GO:0006570_tyrosine_metabolic_process	5	0	0.000000	0.000000	1659	1629.188850	1668.02	1706.851150	1.005437
GO:0006577_betaine_metabolic_process	5	0	0.000000	0.000000	1659	1629.188850	1668.02	1706.851150	1.005437
GO:0006586_indolalkylamine_metabolic_process	5	0	0.000000	0.000000	1659	1629.188850	1668.02	1706.851150	1.005437
GO:0006636_unsaturated_fatty_acid_biosynthetic_process	5	0	0.000000	0.000000	1659	1629.188850	1668.02	1706.851150	1.005437
GO:0006691_leukotriene_metabolic_process	5	0	0.000000	0.000000	1659	1629.188850	1668.02	1706.851150	1.005437
GO:0006704_glucocorticoid_biosynthetic_process	5	0	0.000000	0.000000	1659	1629.188850	1668.02	1706.851150	1.005437
GO:0006903_vesicle_targeting	5	0	0.000000	0.000000	1659	1629.188850	1668.02	1706.851150	1.005437
GO:0006924_activation-induced_cell_death_of_T_cells	5	0	0.000000	0.000000	1659	1629.188850	1668.02	1706.851150	1.005437
GO:0006929_substrate-bound_cell_migration	5	0	0.000000	0.000000	1659	1629.188850	1668.02	1706.851150	1.005437
GO:0006983_ER_overload_response	5	0	0.000000	0.000000	1659	1629.188850	1668.02	1706.851150	1.005437
GO:0007029_endoplasmic_reticulum_organization	5	0	0.000000	0.000000	1659	1629.188850	1668.02	1706.851150	1.005437
GO:0007091_mitotic_metaphase_anaphase_transition	5	0	0.000000	0.000000	1659	1629.188850	1668.02	1706.851150	1.005437
GO:0007320_insemination	5	0	0.000000	0.000000	1659	1629.188850	1668.02	1706.851150	1.005437
GO:0007622_rhythmic_behavior	5	0	0.000000	0.000000	1659	1629.188850	1668.02	1706.851150	1.005437
GO:0007638_mechanosensory_behavior	5	0	0.000000	0.000000	1659	1629.188850	1668.02	1706.851150	1.005437
GO:0008343_adult_feeding_behavior	5	0	0.000000	0.000000	1659	1629.188850	1668.02	1706.851150	1.005437
GO:0008631_induction_of_apoptosis_by_oxidative_stress	5	0	0.000000	0.000000	1659	1629.188850	1668.02	1706.851150	1.005437
GO:0009132_nucleoside_diphosphate_metabolic_process	5	0	0.000000	0.000000	1659	1629.188850	1668.02	1706.851150	1.005437
GO:0009146_purine_nucleoside_triphosphate_catabolic_process	5	0	0.000000	0.000000	1659	1629.188850	1668.02	1706.851150	1.005437
GO:0009151_purine_deoxyribonucleotide_metabolic_process	5	0	0.000000	0.000000	1659	1629.188850	1668.02	1706.851150	1.005437
GO:0009154_purine_ribonucleotide_catabolic_process	5	0	0.000000	0.000000	1659	1629.188850	1668.02	1706.851150	1.005437
GO:0009215_purine_deoxyribonucleoside_triphosphate_metabolic_process	5	0	0.000000	0.000000	1659	1629.188850	1668.02	1706.851150	1.005437
GO:0009251_glucan_catabolic_process	5	0	0.000000	0.000000	1659	1629.188850	1668.02	1706.851150	1.005437
GO:0009261_ribonucleotide_catabolic_process	5	0	0.000000	0.000000	1659	1629.188850	1668.02	1706.851150	1.005437
GO:0009263_deoxyribonucleotide_biosynthetic_process	5	0	0.000000	0.000000	1659	1629.188850	1668.02	1706.851150	1.005437
GO:0009264_deoxyribonucleotide_catabolic_process	5	0	0.000000	0.000000	1659	1629.188850	1668.02	1706.851150	1.005437
GO:0009296_flagellum_assembly	5	0	0.000000	0.000000	1659	1629.188850	1668.02	1706.851150	1.005437
GO:0009303_rRNA_transcription	5	0	0.000000	0.000000	1659	1629.188850	1668.02	1706.851150	1.005437
GO:0009312_oligosaccharide_biosynthetic_process	5	0	0.000000	0.000000	1659	1629.188850	1668.02	1706.851150	1.005437
GO:0009437_carnitine_metabolic_process	5	0	0.000000	0.000000	1659	1629.188850	1668.02	1706.851150	1.005437
GO:0009950_dorsal_ventral_axis_specification	5	0	0.000000	0.000000	1659	1629.188850	1668.02	1706.851150	1.005437
GO:0010460_positive_regulation_of_heart_rate	5	0	0.000000	0.000000	1659	1629.188850	1668.02	1706.851150	1.005437
GO:0010522_regulation_of_calcium_ion_transport_into_cytosol	5	0	0.000000	0.000000	1659	1629.188850	1668.02	1706.851150	1.005437
GO:0010676_positive_regulation_of_cellular_carbohydrate_metabolic_process	5	0	0.000000	0.000000	1659	1629.188850	1668.02	1706.851150	1.005437
GO:0010761_fibroblast_migration	5	0	0.000000	0.000000	1659	1629.188850	1668.02	1706.851150	1.005437
GO:0010828_positive_regulation_of_glucose_transport	5	0	0.000000	0.000000	1659	1629.188850	1668.02	1706.851150	1.005437
GO:0014015_positive_regulation_of_gliogenesis	5	0	0.000000	0.000000	1659	1629.188850	1668.02	1706.851150	1.005437
GO:0014044_Schwann_cell_development	5	0	0.000000	0.000000	1659	1629.188850	1668.02	1706.851150	1.005437
GO:0014068_positive_regulation_of_phosphoinositide_3-kinase_cascade	5	0	0.000000	0.000000	1659	1629.188850	1668.02	1706.851150	1.005437
GO:0015802_basic_amino_acid_transport	5	0	0.000000	0.000000	1659	1629.188850	1668.02	1706.851150	1.005437
GO:0016048_detection_of_temperature_stimulus	5	0	0.000000	0.000000	1659	1629.188850	1668.02	1706.851150	1.005437
GO:0016188_synaptic_vesicle_maturation	5	0	0.000000	0.000000	1659	1629.188850	1668.02	1706.851150	1.005437
GO:0016579_protein_deubiquitination	5	0	0.000000	0.000000	1659	1629.188850	1668.02	1706.851150	1.005437
GO:0017148_negative_regulation_of_translation	5	0	0.000000	0.000000	1659	1629.188850	1668.02	1706.851150	1.005437
GO:0017158_regulation_of_calcium_ion-dependent_exocytosis	5	0	0.000000	0.000000	1659	1629.188850	1668.02	1706.851150	1.005437
GO:0019227_neuronal_action_potential_propagation	5	0	0.000000	0.000000	1659	1629.188850	1668.02	1706.851150	1.005437
GO:0021554_optic_nerve_development	5	0	0.000000	0.000000	1659	1629.188850	1668.02	1706.851150	1.005437
GO:0021772_olfactory_bulb_development	5	0	0.000000	0.000000	1659	1629.188850	1668.02	1706.851150	1.005437
GO:0021826_substrate-independent_telencephalic_tangential_migration	5	0	0.000000	0.000000	1659	1629.188850	1668.02	1706.851150	1.005437
GO:0021843_substrate-independent_telencephalic_tangential_interneuron_migration	5	0	0.000000	0.000000	1659	1629.188850	1668.02	1706.851150	1.005437
GO:0021854_hypothalamus_development	5	0	0.000000	0.000000	1659	1629.188850	1668.02	1706.851150	1.005437
GO:0021988_olfactory_lobe_development	5	0	0.000000	0.000000	1659	1629.188850	1668.02	1706.851150	1.005437
GO:0022415_viral_reproductive_process	5	0	0.000000	0.000000	1659	1629.188850	1668.02	1706.851150	1.005437
GO:0030004_cellular_monovalent_inorganic_cation_homeostasis	5	0	0.000000	0.000000	1659	1629.188850	1668.02	1706.851150	1.005437
GO:0030042_actin_filament_depolymerization	5	0	0.000000	0.000000	1659	1629.188850	1668.02	1706.851150	1.005437
GO:0030177_positive_regulation_of_Wnt_receptor_signaling_pathway	5	0	0.000000	0.000000	1659	1629.188850	1668.02	1706.851150	1.005437
GO:0030261_chromosome_condensation	5	0	0.000000	0.000000	1659	1629.188850	1668.02	1706.851150	1.005437
GO:0030299_intestinal_cholesterol_absorption	5	0	0.000000	0.000000	1659	1629.188850	1668.02	1706.851150	1.005437
GO:0030431_sleep	5	0	0.000000	0.000000	1659	1629.188850	1668.02	1706.851150	1.005437
GO:0030433_ER-associated_protein_catabolic_process	5	0	0.000000	0.000000	1659	1629.188850	1668.02	1706.851150	1.005437
GO:0030641_regulation_of_cellular_pH	5	0	0.000000	0.000000	1659	1629.188850	1668.02	1706.851150	1.005437
GO:0030801_positive_regulation_of_cyclic_nucleotide_metabolic_process	5	0	0.000000	0.000000	1659	1629.188850	1668.02	1706.851150	1.005437
GO:0030804_positive_regulation_of_cyclic_nucleotide_biosynthetic_process	5	0	0.000000	0.000000	1659	1629.188850	1668.02	1706.851150	1.005437
GO:0030810_positive_regulation_of_nucleotide_biosynthetic_process	5	0	0.000000	0.000000	1659	1629.188850	1668.02	1706.851150	1.005437
GO:0030823_regulation_of_cGMP_metabolic_process	5	0	0.000000	0.000000	1659	1629.188850	1668.02	1706.851150	1.005437
GO:0030834_regulation_of_actin_filament_depolymerization	5	0	0.000000	0.000000	1659	1629.188850	1668.02	1706.851150	1.005437
GO:0030838_positive_regulation_of_actin_filament_polymerization	5	0	0.000000	0.000000	1659	1629.188850	1668.02	1706.851150	1.005437
GO:0030851_granulocyte_differentiation	5	0	0.000000	0.000000	1659	1629.188850	1668.02	1706.851150	1.005437
GO:0030866_cortical_actin_cytoskeleton_organization	5	0	0.000000	0.000000	1659	1629.188850	1668.02	1706.851150	1.005437
GO:0030889_negative_regulation_of_B_cell_proliferation	5	0	0.000000	0.000000	1659	1629.188850	1668.02	1706.851150	1.005437
GO:0030917_midbrain-hindbrain_boundary_development	5	0	0.000000	0.000000	1659	1629.188850	1668.02	1706.851150	1.005437
GO:0031047_gene_silencing_by_RNA	5	0	0.000000	0.000000	1659	1629.188850	1668.02	1706.851150	1.005437
GO:0031057_negative_regulation_of_histone_modification	5	0	0.000000	0.000000	1659	1629.188850	1668.02	1706.851150	1.005437
GO:0031058_positive_regulation_of_histone_modification	5	0	0.000000	0.000000	1659	1629.188850	1668.02	1706.851150	1.005437
GO:0031060_regulation_of_histone_methylation	5	0	0.000000	0.000000	1659	1629.188850	1668.02	1706.851150	1.005437
GO:0031122_cytoplasmic_microtubule_organization	5	0	0.000000	0.000000	1659	1629.188850	1668.02	1706.851150	1.005437
GO:0031532_actin_cytoskeleton_reorganization	5	0	0.000000	0.000000	1659	1629.188850	1668.02	1706.851150	1.005437
GO:0032024_positive_regulation_of_insulin_secretion	5	0	0.000000	0.000000	1659	1629.188850	1668.02	1706.851150	1.005437
GO:0032320_positive_regulation_of_Ras_GTPase_activity	5	0	0.000000	0.000000	1659	1629.188850	1668.02	1706.851150	1.005437
GO:0032332_positive_regulation_of_chondrocyte_differentiation	5	0	0.000000	0.000000	1659	1629.188850	1668.02	1706.851150	1.005437
GO:0032350_regulation_of_hormone_metabolic_process	5	0	0.000000	0.000000	1659	1629.188850	1668.02	1706.851150	1.005437
GO:0032368_regulation_of_lipid_transport	5	0	0.000000	0.000000	1659	1629.188850	1668.02	1706.851150	1.005437
GO:0032400_melanosome_localization	5	0	0.000000	0.000000	1659	1629.188850	1668.02	1706.851150	1.005437
GO:0032434_regulation_of_proteasomal_ubiquitin-dependent_protein_catabolic_process	5	0	0.000000	0.000000	1659	1629.188850	1668.02	1706.851150	1.005437
GO:0032479_regulation_of_type_I_interferon_production	5	0	0.000000	0.000000	1659	1629.188850	1668.02	1706.851150	1.005437
GO:0032494_response_to_peptidoglycan	5	0	0.000000	0.000000	1659	1629.188850	1668.02	1706.851150	1.005437
GO:0032508_DNA_duplex_unwinding	5	0	0.000000	0.000000	1659	1629.188850	1668.02	1706.851150	1.005437
GO:0032720_negative_regulation_of_tumor_necrosis_factor_production	5	0	0.000000	0.000000	1659	1629.188850	1668.02	1706.851150	1.005437
GO:0032845_negative_regulation_of_homeostatic_process	5	0	0.000000	0.000000	1659	1629.188850	1668.02	1706.851150	1.005437
GO:0032846_positive_regulation_of_homeostatic_process	5	0	0.000000	0.000000	1659	1629.188850	1668.02	1706.851150	1.005437
GO:0033003_regulation_of_mast_cell_activation	5	0	0.000000	0.000000	1659	1629.188850	1668.02	1706.851150	1.005437
GO:0033005_positive_regulation_of_mast_cell_activation	5	0	0.000000	0.000000	1659	1629.188850	1668.02	1706.851150	1.005437
GO:0033023_mast_cell_homeostasis	5	0	0.000000	0.000000	1659	1629.188850	1668.02	1706.851150	1.005437
GO:0033024_mast_cell_apoptosis	5	0	0.000000	0.000000	1659	1629.188850	1668.02	1706.851150	1.005437
GO:0033025_regulation_of_mast_cell_apoptosis	5	0	0.000000	0.000000	1659	1629.188850	1668.02	1706.851150	1.005437
GO:0033033_negative_regulation_of_myeloid_cell_apoptosis	5	0	0.000000	0.000000	1659	1629.188850	1668.02	1706.851150	1.005437
GO:0033144_negative_regulation_of_steroid_hormone_receptor_signaling_pathway	5	0	0.000000	0.000000	1659	1629.188850	1668.02	1706.851150	1.005437
GO:0033146_regulation_of_estrogen_receptor_signaling_pathway	5	0	0.000000	0.000000	1659	1629.188850	1668.02	1706.851150	1.005437
GO:0033152_immunoglobulin_V(D)J_recombination	5	0	0.000000	0.000000	1659	1629.188850	1668.02	1706.851150	1.005437
GO:0033205_cytokinesis_during_cell_cycle	5	0	0.000000	0.000000	1659	1629.188850	1668.02	1706.851150	1.005437
GO:0033619_membrane_protein_proteolysis	5	0	0.000000	0.000000	1659	1629.188850	1668.02	1706.851150	1.005437
GO:0033627_cell_adhesion_mediated_by_integrin	5	0	0.000000	0.000000	1659	1629.188850	1668.02	1706.851150	1.005437
GO:0033692_cellular_polysaccharide_biosynthetic_process	5	0	0.000000	0.000000	1659	1629.188850	1668.02	1706.851150	1.005437
GO:0034109_homotypic_cell-cell_adhesion	5	0	0.000000	0.000000	1659	1629.188850	1668.02	1706.851150	1.005437
GO:0034367_macromolecular_complex_remodeling	5	0	0.000000	0.000000	1659	1629.188850	1668.02	1706.851150	1.005437
GO:0034368_protein-lipid_complex_remodeling	5	0	0.000000	0.000000	1659	1629.188850	1668.02	1706.851150	1.005437
GO:0034369_plasma_lipoprotein_particle_remodeling	5	0	0.000000	0.000000	1659	1629.188850	1668.02	1706.851150	1.005437
GO:0035058_sensory_cilium_assembly	5	0	0.000000	0.000000	1659	1629.188850	1668.02	1706.851150	1.005437
GO:0035065_regulation_of_histone_acetylation	5	0	0.000000	0.000000	1659	1629.188850	1668.02	1706.851150	1.005437
GO:0035089_establishment_of_apical_basal_cell_polarity	5	0	0.000000	0.000000	1659	1629.188850	1668.02	1706.851150	1.005437
GO:0035095_behavioral_response_to_nicotine	5	0	0.000000	0.000000	1659	1629.188850	1668.02	1706.851150	1.005437
GO:0035234_germ_cell_programmed_cell_death	5	0	0.000000	0.000000	1659	1629.188850	1668.02	1706.851150	1.005437
GO:0035238_vitamin_A_biosynthetic_process	5	0	0.000000	0.000000	1659	1629.188850	1668.02	1706.851150	1.005437
GO:0042159_lipoprotein_catabolic_process	5	0	0.000000	0.000000	1659	1629.188850	1668.02	1706.851150	1.005437
GO:0042362_fat-soluble_vitamin_biosynthetic_process	5	0	0.000000	0.000000	1659	1629.188850	1668.02	1706.851150	1.005437
GO:0042364_water-soluble_vitamin_biosynthetic_process	5	0	0.000000	0.000000	1659	1629.188850	1668.02	1706.851150	1.005437
GO:0042416_dopamine_biosynthetic_process	5	0	0.000000	0.000000	1659	1629.188850	1668.02	1706.851150	1.005437
GO:0042430_indole_and_derivative_metabolic_process	5	0	0.000000	0.000000	1659	1629.188850	1668.02	1706.851150	1.005437
GO:0042434_indole_derivative_metabolic_process	5	0	0.000000	0.000000	1659	1629.188850	1668.02	1706.851150	1.005437
GO:0042487_regulation_of_odontogenesis_of_dentine-containing_tooth	5	0	0.000000	0.000000	1659	1629.188850	1668.02	1706.851150	1.005437
GO:0042506_tyrosine_phosphorylation_of_Stat5_protein	5	0	0.000000	0.000000	1659	1629.188850	1668.02	1706.851150	1.005437
GO:0042516_regulation_of_tyrosine_phosphorylation_of_Stat3_protein	5	0	0.000000	0.000000	1659	1629.188850	1668.02	1706.851150	1.005437
GO:0042531_positive_regulation_of_tyrosine_phosphorylation_of_STAT_protein	5	0	0.000000	0.000000	1659	1629.188850	1668.02	1706.851150	1.005437
GO:0042533_tumor_necrosis_factor_biosynthetic_process	5	0	0.000000	0.000000	1659	1629.188850	1668.02	1706.851150	1.005437
GO:0042534_regulation_of_tumor_necrosis_factor_biosynthetic_process	5	0	0.000000	0.000000	1659	1629.188850	1668.02	1706.851150	1.005437
GO:0042537_benzene_and_derivative_metabolic_process	5	0	0.000000	0.000000	1659	1629.188850	1668.02	1706.851150	1.005437
GO:0042574_retinal_metabolic_process	5	0	0.000000	0.000000	1659	1629.188850	1668.02	1706.851150	1.005437
GO:0042590_antigen_processing_and_presentation_of_exogenous_peptide_antigen_via_MHC_class_I	5	0	0.000000	0.000000	1659	1629.188850	1668.02	1706.851150	1.005437
GO:0042695_thelarche	5	0	0.000000	0.000000	1659	1629.188850	1668.02	1706.851150	1.005437
GO:0042752_regulation_of_circadian_rhythm	5	0	0.000000	0.000000	1659	1629.188850	1668.02	1706.851150	1.005437
GO:0042756_drinking_behavior	5	0	0.000000	0.000000	1659	1629.188850	1668.02	1706.851150	1.005437
GO:0042904_9-cis-retinoic_acid_biosynthetic_process	5	0	0.000000	0.000000	1659	1629.188850	1668.02	1706.851150	1.005437
GO:0042905_9-cis-retinoic_acid_metabolic_process	5	0	0.000000	0.000000	1659	1629.188850	1668.02	1706.851150	1.005437
GO:0043030_regulation_of_macrophage_activation	5	0	0.000000	0.000000	1659	1629.188850	1668.02	1706.851150	1.005437
GO:0043046_DNA_methylation_during_gametogenesis	5	0	0.000000	0.000000	1659	1629.188850	1668.02	1706.851150	1.005437
GO:0043266_regulation_of_potassium_ion_transport	5	0	0.000000	0.000000	1659	1629.188850	1668.02	1706.851150	1.005437
GO:0043277_apoptotic_cell_clearance	5	0	0.000000	0.000000	1659	1629.188850	1668.02	1706.851150	1.005437
GO:0043288_apocarotenoid_metabolic_process	5	0	0.000000	0.000000	1659	1629.188850	1668.02	1706.851150	1.005437
GO:0043302_positive_regulation_of_leukocyte_degranulation	5	0	0.000000	0.000000	1659	1629.188850	1668.02	1706.851150	1.005437
GO:0043303_mast_cell_degranulation	5	0	0.000000	0.000000	1659	1629.188850	1668.02	1706.851150	1.005437
GO:0043304_regulation_of_mast_cell_degranulation	5	0	0.000000	0.000000	1659	1629.188850	1668.02	1706.851150	1.005437
GO:0043306_positive_regulation_of_mast_cell_degranulation	5	0	0.000000	0.000000	1659	1629.188850	1668.02	1706.851150	1.005437
GO:0043393_regulation_of_protein_binding	5	0	0.000000	0.000000	1659	1629.188850	1668.02	1706.851150	1.005437
GO:0043403_skeletal_muscle_regeneration	5	0	0.000000	0.000000	1659	1629.188850	1668.02	1706.851150	1.005437
GO:0043489_RNA_stabilization	5	0	0.000000	0.000000	1659	1629.188850	1668.02	1706.851150	1.005437
GO:0043526_neuroprotection	5	0	0.000000	0.000000	1659	1629.188850	1668.02	1706.851150	1.005437
GO:0043550_regulation_of_lipid_kinase_activity	5	0	0.000000	0.000000	1659	1629.188850	1668.02	1706.851150	1.005437
GO:0043551_regulation_of_phosphoinositide_3-kinase_activity	5	0	0.000000	0.000000	1659	1629.188850	1668.02	1706.851150	1.005437
GO:0043552_positive_regulation_of_phosphoinositide_3-kinase_activity	5	0	0.000000	0.000000	1659	1629.188850	1668.02	1706.851150	1.005437
GO:0043555_regulation_of_translation_in_response_to_stress	5	0	0.000000	0.000000	1659	1629.188850	1668.02	1706.851150	1.005437
GO:0043558_regulation_of_translational_initiation_in_response_to_stress	5	0	0.000000	0.000000	1659	1629.188850	1668.02	1706.851150	1.005437
GO:0043631_RNA_polyadenylation	5	0	0.000000	0.000000	1659	1629.188850	1668.02	1706.851150	1.005437
GO:0043648_dicarboxylic_acid_metabolic_process	5	0	0.000000	0.000000	1659	1629.188850	1668.02	1706.851150	1.005437
GO:0044058_regulation_of_digestive_system_process	5	0	0.000000	0.000000	1659	1629.188850	1668.02	1706.851150	1.005437
GO:0044241_lipid_digestion	5	0	0.000000	0.000000	1659	1629.188850	1668.02	1706.851150	1.005437
GO:0044247_cellular_polysaccharide_catabolic_process	5	0	0.000000	0.000000	1659	1629.188850	1668.02	1706.851150	1.005437
GO:0045063_T-helper_1_cell_differentiation	5	0	0.000000	0.000000	1659	1629.188850	1668.02	1706.851150	1.005437
GO:0045064_T-helper_2_cell_differentiation	5	0	0.000000	0.000000	1659	1629.188850	1668.02	1706.851150	1.005437
GO:0045080_positive_regulation_of_chemokine_biosynthetic_process	5	0	0.000000	0.000000	1659	1629.188850	1668.02	1706.851150	1.005437
GO:0045123_cellular_extravasation	5	0	0.000000	0.000000	1659	1629.188850	1668.02	1706.851150	1.005437
GO:0045197_establishment_or_maintenance_of_epithelial_cell_apical_basal_polarity	5	0	0.000000	0.000000	1659	1629.188850	1668.02	1706.851150	1.005437
GO:0045213_neurotransmitter_receptor_metabolic_process	5	0	0.000000	0.000000	1659	1629.188850	1668.02	1706.851150	1.005437
GO:0045342_MHC_class_II_biosynthetic_process	5	0	0.000000	0.000000	1659	1629.188850	1668.02	1706.851150	1.005437
GO:0045410_positive_regulation_of_interleukin-6_biosynthetic_process	5	0	0.000000	0.000000	1659	1629.188850	1668.02	1706.851150	1.005437
GO:0045586_regulation_of_gamma-delta_T_cell_differentiation	5	0	0.000000	0.000000	1659	1629.188850	1668.02	1706.851150	1.005437
GO:0045588_positive_regulation_of_gamma-delta_T_cell_differentiation	5	0	0.000000	0.000000	1659	1629.188850	1668.02	1706.851150	1.005437
GO:0045622_regulation_of_T-helper_cell_differentiation	5	0	0.000000	0.000000	1659	1629.188850	1668.02	1706.851150	1.005437
GO:0045648_positive_regulation_of_erythrocyte_differentiation	5	0	0.000000	0.000000	1659	1629.188850	1668.02	1706.851150	1.005437
GO:0045651_positive_regulation_of_macrophage_differentiation	5	0	0.000000	0.000000	1659	1629.188850	1668.02	1706.851150	1.005437
GO:0045661_regulation_of_myoblast_differentiation	5	0	0.000000	0.000000	1659	1629.188850	1668.02	1706.851150	1.005437
GO:0045687_positive_regulation_of_glial_cell_differentiation	5	0	0.000000	0.000000	1659	1629.188850	1668.02	1706.851150	1.005437
GO:0045730_respiratory_burst	5	0	0.000000	0.000000	1659	1629.188850	1668.02	1706.851150	1.005437
GO:0045744_negative_regulation_of_G-protein_coupled_receptor_protein_signaling_pathway	5	0	0.000000	0.000000	1659	1629.188850	1668.02	1706.851150	1.005437
GO:0045745_positive_regulation_of_G-protein_coupled_receptor_protein_signaling_pathway	5	0	0.000000	0.000000	1659	1629.188850	1668.02	1706.851150	1.005437
GO:0045773_positive_regulation_of_axon_extension	5	0	0.000000	0.000000	1659	1629.188850	1668.02	1706.851150	1.005437
GO:0045793_positive_regulation_of_cell_size	5	0	0.000000	0.000000	1659	1629.188850	1668.02	1706.851150	1.005437
GO:0045851_pH_reduction	5	0	0.000000	0.000000	1659	1629.188850	1668.02	1706.851150	1.005437
GO:0045885_positive_regulation_of_survival_gene_product_expression	5	0	0.000000	0.000000	1659	1629.188850	1668.02	1706.851150	1.005437
GO:0045953_negative_regulation_of_natural_killer_cell_mediated_cytotoxicity	5	0	0.000000	0.000000	1659	1629.188850	1668.02	1706.851150	1.005437
GO:0045981_positive_regulation_of_nucleotide_metabolic_process	5	0	0.000000	0.000000	1659	1629.188850	1668.02	1706.851150	1.005437
GO:0045987_positive_regulation_of_smooth_muscle_contraction	5	0	0.000000	0.000000	1659	1629.188850	1668.02	1706.851150	1.005437
GO:0046326_positive_regulation_of_glucose_import	5	0	0.000000	0.000000	1659	1629.188850	1668.02	1706.851150	1.005437
GO:0046339_diacylglycerol_metabolic_process	5	0	0.000000	0.000000	1659	1629.188850	1668.02	1706.851150	1.005437
GO:0046456_icosanoid_biosynthetic_process	5	0	0.000000	0.000000	1659	1629.188850	1668.02	1706.851150	1.005437
GO:0046459_short-chain_fatty_acid_metabolic_process	5	0	0.000000	0.000000	1659	1629.188850	1668.02	1706.851150	1.005437
GO:0046489_phosphoinositide_biosynthetic_process	5	0	0.000000	0.000000	1659	1629.188850	1668.02	1706.851150	1.005437
GO:0046621_negative_regulation_of_organ_growth	5	0	0.000000	0.000000	1659	1629.188850	1668.02	1706.851150	1.005437
GO:0046643_regulation_of_gamma-delta_T_cell_activation	5	0	0.000000	0.000000	1659	1629.188850	1668.02	1706.851150	1.005437
GO:0046645_positive_regulation_of_gamma-delta_T_cell_activation	5	0	0.000000	0.000000	1659	1629.188850	1668.02	1706.851150	1.005437
GO:0046697_decidualization	5	0	0.000000	0.000000	1659	1629.188850	1668.02	1706.851150	1.005437
GO:0046785_microtubule_polymerization	5	0	0.000000	0.000000	1659	1629.188850	1668.02	1706.851150	1.005437
GO:0048013_ephrin_receptor_signaling_pathway	5	0	0.000000	0.000000	1659	1629.188850	1668.02	1706.851150	1.005437
GO:0048149_behavioral_response_to_ethanol	5	0	0.000000	0.000000	1659	1629.188850	1668.02	1706.851150	1.005437
GO:0048255_mRNA_stabilization	5	0	0.000000	0.000000	1659	1629.188850	1668.02	1706.851150	1.005437
GO:0048289_isotype_switching_to_IgE_isotypes	5	0	0.000000	0.000000	1659	1629.188850	1668.02	1706.851150	1.005437
GO:0048293_regulation_of_isotype_switching_to_IgE_isotypes	5	0	0.000000	0.000000	1659	1629.188850	1668.02	1706.851150	1.005437
GO:0048485_sympathetic_nervous_system_development	5	0	0.000000	0.000000	1659	1629.188850	1668.02	1706.851150	1.005437
GO:0048532_anatomical_structure_arrangement	5	0	0.000000	0.000000	1659	1629.188850	1668.02	1706.851150	1.005437
GO:0048570_notochord_morphogenesis	5	0	0.000000	0.000000	1659	1629.188850	1668.02	1706.851150	1.005437
GO:0048659_smooth_muscle_cell_proliferation	5	0	0.000000	0.000000	1659	1629.188850	1668.02	1706.851150	1.005437
GO:0048664_neuron_fate_determination	5	0	0.000000	0.000000	1659	1629.188850	1668.02	1706.851150	1.005437
GO:0048715_negative_regulation_of_oligodendrocyte_differentiation	5	0	0.000000	0.000000	1659	1629.188850	1668.02	1706.851150	1.005437
GO:0048934_peripheral_nervous_system_neuron_differentiation	5	0	0.000000	0.000000	1659	1629.188850	1668.02	1706.851150	1.005437
GO:0050665_hydrogen_peroxide_biosynthetic_process	5	0	0.000000	0.000000	1659	1629.188850	1668.02	1706.851150	1.005437
GO:0050701_interleukin-1_secretion	5	0	0.000000	0.000000	1659	1629.188850	1668.02	1706.851150	1.005437
GO:0050715_positive_regulation_of_cytokine_secretion	5	0	0.000000	0.000000	1659	1629.188850	1668.02	1706.851150	1.005437
GO:0050819_negative_regulation_of_coagulation	5	0	0.000000	0.000000	1659	1629.188850	1668.02	1706.851150	1.005437
GO:0050858_negative_regulation_of_antigen_receptor-mediated_signaling_pathway	5	0	0.000000	0.000000	1659	1629.188850	1668.02	1706.851150	1.005437
GO:0050860_negative_regulation_of_T_cell_receptor_signaling_pathway	5	0	0.000000	0.000000	1659	1629.188850	1668.02	1706.851150	1.005437
GO:0051057_positive_regulation_of_small_GTPase_mediated_signal_transduction	5	0	0.000000	0.000000	1659	1629.188850	1668.02	1706.851150	1.005437
GO:0051136_regulation_of_NK_T_cell_differentiation	5	0	0.000000	0.000000	1659	1629.188850	1668.02	1706.851150	1.005437
GO:0051138_positive_regulation_of_NK_T_cell_differentiation	5	0	0.000000	0.000000	1659	1629.188850	1668.02	1706.851150	1.005437
GO:0051177_meiotic_sister_chromatid_cohesion	5	0	0.000000	0.000000	1659	1629.188850	1668.02	1706.851150	1.005437
GO:0051289_protein_homotetramerization	5	0	0.000000	0.000000	1659	1629.188850	1668.02	1706.851150	1.005437
GO:0051298_centrosome_duplication	5	0	0.000000	0.000000	1659	1629.188850	1668.02	1706.851150	1.005437
GO:0051323_metaphase	5	0	0.000000	0.000000	1659	1629.188850	1668.02	1706.851150	1.005437
GO:0051403_stress-activated_MAPK_cascade	5	0	0.000000	0.000000	1659	1629.188850	1668.02	1706.851150	1.005437
GO:0051453_regulation_of_intracellular_pH	5	0	0.000000	0.000000	1659	1629.188850	1668.02	1706.851150	1.005437
GO:0051668_localization_within_membrane	5	0	0.000000	0.000000	1659	1629.188850	1668.02	1706.851150	1.005437
GO:0051905_establishment_of_pigment_granule_localization	5	0	0.000000	0.000000	1659	1629.188850	1668.02	1706.851150	1.005437
GO:0051954_positive_regulation_of_amine_transport	5	0	0.000000	0.000000	1659	1629.188850	1668.02	1706.851150	1.005437
GO:0051966_regulation_of_synaptic_transmission__glutamatergic	5	0	0.000000	0.000000	1659	1629.188850	1668.02	1706.851150	1.005437
GO:0055003_cardiac_myofibril_assembly	5	0	0.000000	0.000000	1659	1629.188850	1668.02	1706.851150	1.005437
GO:0055015_ventricular_cardiac_muscle_cell_development	5	0	0.000000	0.000000	1659	1629.188850	1668.02	1706.851150	1.005437
GO:0060045_positive_regulation_of_cardiac_muscle_cell_proliferation	5	0	0.000000	0.000000	1659	1629.188850	1668.02	1706.851150	1.005437
GO:0060073_micturition	5	0	0.000000	0.000000	1659	1629.188850	1668.02	1706.851150	1.005437
GO:0060351_cartilage_development_involved_in_endochondral_bone_morphogenesis	5	0	0.000000	0.000000	1659	1629.188850	1668.02	1706.851150	1.005437
GO:0060438_trachea_development	5	0	0.000000	0.000000	1659	1629.188850	1668.02	1706.851150	1.005437
GO:0060600_dichotomous_subdivision_of_an_epithelial_terminal_unit	5	0	0.000000	0.000000	1659	1629.188850	1668.02	1706.851150	1.005437
GO:0060605_tube_lumen_cavitation	5	0	0.000000	0.000000	1659	1629.188850	1668.02	1706.851150	1.005437
GO:0060662_salivary_gland_cavitation	5	0	0.000000	0.000000	1659	1629.188850	1668.02	1706.851150	1.005437
GO:0060665_regulation_of_branching_involved_in_salivary_gland_morphogenesis_by_mesenchymal-epithelial_signaling	5	0	0.000000	0.000000	1659	1629.188850	1668.02	1706.851150	1.005437
GO:0060707_trophoblast_giant_cell_differentiation	5	0	0.000000	0.000000	1659	1629.188850	1668.02	1706.851150	1.005437
GO:0060744_mammary_gland_branching_involved_in_thelarche	5	0	0.000000	0.000000	1659	1629.188850	1668.02	1706.851150	1.005437
GO:0060745_mammary_gland_branching_involved_in_pregnancy	5	0	0.000000	0.000000	1659	1629.188850	1668.02	1706.851150	1.005437
GO:0060762_regulation_of_branching_involved_in_mammary_gland_duct_morphogenesis	5	0	0.000000	0.000000	1659	1629.188850	1668.02	1706.851150	1.005437
GO:0070371_ERK1_and_ERK2_cascade	5	0	0.000000	0.000000	1659	1629.188850	1668.02	1706.851150	1.005437
GO:0070372_regulation_of_ERK1_and_ERK2_cascade	5	0	0.000000	0.000000	1659	1629.188850	1668.02	1706.851150	1.005437
GO:0070374_positive_regulation_of_ERK1_and_ERK2_cascade	5	0	0.000000	0.000000	1659	1629.188850	1668.02	1706.851150	1.005437
GO:0051704_multi-organism_process	157	0	0.000000	0.000000	1660	1629.636126	1668.47	1707.303874	1.005102
GO:0001759_induction_of_an_organ	15	0	0.000000	0.000000	1711	1682.019599	1720.09	1758.160401	1.005313
GO:0001782_B_cell_homeostasis	15	0	0.000000	0.000000	1711	1682.019599	1720.09	1758.160401	1.005313
GO:0001964_startle_response	15	0	0.000000	0.000000	1711	1682.019599	1720.09	1758.160401	1.005313
GO:0002286_T_cell_activation_during_immune_response	15	0	0.000000	0.000000	1711	1682.019599	1720.09	1758.160401	1.005313
GO:0002495_antigen_processing_and_presentation_of_peptide_antigen_via_MHC_class_II	15	0	0.000000	0.000000	1711	1682.019599	1720.09	1758.160401	1.005313
GO:0002504_antigen_processing_and_presentation_of_peptide_or_polysaccharide_antigen_via_MHC_class_II	15	0	0.000000	0.000000	1711	1682.019599	1720.09	1758.160401	1.005313
GO:0002709_regulation_of_T_cell_mediated_immunity	15	0	0.000000	0.000000	1711	1682.019599	1720.09	1758.160401	1.005313
GO:0006473_protein_amino_acid_acetylation	15	0	0.000000	0.000000	1711	1682.019599	1720.09	1758.160401	1.005313
GO:0006885_regulation_of_pH	15	0	0.000000	0.000000	1711	1682.019599	1720.09	1758.160401	1.005313
GO:0007040_lysosome_organization	15	0	0.000000	0.000000	1711	1682.019599	1720.09	1758.160401	1.005313
GO:0007173_epidermal_growth_factor_receptor_signaling_pathway	15	0	0.000000	0.000000	1711	1682.019599	1720.09	1758.160401	1.005313
GO:0007200_activation_of_phospholipase_C_activity_by_G-protein_coupled_receptor_protein_signaling_pathway_coupled_to_IP3_second_messenger	15	0	0.000000	0.000000	1711	1682.019599	1720.09	1758.160401	1.005313
GO:0007202_activation_of_phospholipase_C_activity	15	0	0.000000	0.000000	1711	1682.019599	1720.09	1758.160401	1.005313
GO:0007218_neuropeptide_signaling_pathway	15	0	0.000000	0.000000	1711	1682.019599	1720.09	1758.160401	1.005313
GO:0007588_excretion	15	0	0.000000	0.000000	1711	1682.019599	1720.09	1758.160401	1.005313
GO:0007618_mating	15	0	0.000000	0.000000	1711	1682.019599	1720.09	1758.160401	1.005313
GO:0008543_fibroblast_growth_factor_receptor_signaling_pathway	15	0	0.000000	0.000000	1711	1682.019599	1720.09	1758.160401	1.005313
GO:0009062_fatty_acid_catabolic_process	15	0	0.000000	0.000000	1711	1682.019599	1720.09	1758.160401	1.005313
GO:0009116_nucleoside_metabolic_process	15	0	0.000000	0.000000	1711	1682.019599	1720.09	1758.160401	1.005313
GO:0010092_specification_of_organ_identity	15	0	0.000000	0.000000	1711	1682.019599	1720.09	1758.160401	1.005313
GO:0010171_body_morphogenesis	15	0	0.000000	0.000000	1711	1682.019599	1720.09	1758.160401	1.005313
GO:0010518_positive_regulation_of_phospholipase_activity	15	0	0.000000	0.000000	1711	1682.019599	1720.09	1758.160401	1.005313
GO:0010863_positive_regulation_of_phospholipase_C_activity	15	0	0.000000	0.000000	1711	1682.019599	1720.09	1758.160401	1.005313
GO:0015931_nucleobase__nucleoside__nucleotide_and_nucleic_acid_transport	15	0	0.000000	0.000000	1711	1682.019599	1720.09	1758.160401	1.005313
GO:0019886_antigen_processing_and_presentation_of_exogenous_peptide_antigen_via_MHC_class_II	15	0	0.000000	0.000000	1711	1682.019599	1720.09	1758.160401	1.005313
GO:0021795_cerebral_cortex_cell_migration	15	0	0.000000	0.000000	1711	1682.019599	1720.09	1758.160401	1.005313
GO:0021872_generation_of_neurons_in_the_forebrain	15	0	0.000000	0.000000	1711	1682.019599	1720.09	1758.160401	1.005313
GO:0022600_digestive_system_process	15	0	0.000000	0.000000	1711	1682.019599	1720.09	1758.160401	1.005313
GO:0030041_actin_filament_polymerization	15	0	0.000000	0.000000	1711	1682.019599	1720.09	1758.160401	1.005313
GO:0031069_hair_follicle_morphogenesis	15	0	0.000000	0.000000	1711	1682.019599	1720.09	1758.160401	1.005313
GO:0031076_embryonic_camera-type_eye_development	15	0	0.000000	0.000000	1711	1682.019599	1720.09	1758.160401	1.005313
GO:0031329_regulation_of_cellular_catabolic_process	15	0	0.000000	0.000000	1711	1682.019599	1720.09	1758.160401	1.005313
GO:0035116_embryonic_hindlimb_morphogenesis	15	0	0.000000	0.000000	1711	1682.019599	1720.09	1758.160401	1.005313
GO:0035249_synaptic_transmission__glutamatergic	15	0	0.000000	0.000000	1711	1682.019599	1720.09	1758.160401	1.005313
GO:0042306_regulation_of_protein_import_into_nucleus	15	0	0.000000	0.000000	1711	1682.019599	1720.09	1758.160401	1.005313
GO:0045666_positive_regulation_of_neuron_differentiation	15	0	0.000000	0.000000	1711	1682.019599	1720.09	1758.160401	1.005313
GO:0046164_alcohol_catabolic_process	15	0	0.000000	0.000000	1711	1682.019599	1720.09	1758.160401	1.005313
GO:0046638_positive_regulation_of_alpha-beta_T_cell_differentiation	15	0	0.000000	0.000000	1711	1682.019599	1720.09	1758.160401	1.005313
GO:0048008_platelet-derived_growth_factor_receptor_signaling_pathway	15	0	0.000000	0.000000	1711	1682.019599	1720.09	1758.160401	1.005313
GO:0048010_vascular_endothelial_growth_factor_receptor_signaling_pathway	15	0	0.000000	0.000000	1711	1682.019599	1720.09	1758.160401	1.005313
GO:0048610_reproductive_cellular_process	15	0	0.000000	0.000000	1711	1682.019599	1720.09	1758.160401	1.005313
GO:0048709_oligodendrocyte_differentiation	15	0	0.000000	0.000000	1711	1682.019599	1720.09	1758.160401	1.005313
GO:0050729_positive_regulation_of_inflammatory_response	15	0	0.000000	0.000000	1711	1682.019599	1720.09	1758.160401	1.005313
GO:0050796_regulation_of_insulin_secretion	15	0	0.000000	0.000000	1711	1682.019599	1720.09	1758.160401	1.005313
GO:0050798_activated_T_cell_proliferation	15	0	0.000000	0.000000	1711	1682.019599	1720.09	1758.160401	1.005313
GO:0055010_ventricular_cardiac_muscle_morphogenesis	15	0	0.000000	0.000000	1711	1682.019599	1720.09	1758.160401	1.005313
GO:0060322_head_development	15	0	0.000000	0.000000	1711	1682.019599	1720.09	1758.160401	1.005313
GO:0060425_lung_morphogenesis	15	0	0.000000	0.000000	1711	1682.019599	1720.09	1758.160401	1.005313
GO:0060442_branching_involved_in_prostate_gland_morphogenesis	15	0	0.000000	0.000000	1711	1682.019599	1720.09	1758.160401	1.005313
GO:0060749_mammary_gland_alveolus_development	15	0	0.000000	0.000000	1711	1682.019599	1720.09	1758.160401	1.005313
GO:0070227_lymphocyte_apoptosis	15	0	0.000000	0.000000	1711	1682.019599	1720.09	1758.160401	1.005313
GO:0006605_protein_targeting	86	0	0.000000	0.000000	1714	1686.721130	1724.31	1761.898870	1.006015
GO:0006897_endocytosis	86	0	0.000000	0.000000	1714	1686.721130	1724.31	1761.898870	1.006015
GO:0010324_membrane_invagination	86	0	0.000000	0.000000	1714	1686.721130	1724.31	1761.898870	1.006015
GO:0000910_cytokinesis	8	0	0.000000	0.000000	1843	1814.916321	1850.97	1887.023679	1.004324
GO:0001783_B_cell_apoptosis	8	0	0.000000	0.000000	1843	1814.916321	1850.97	1887.023679	1.004324
GO:0001833_inner_cell_mass_cell_proliferation	8	0	0.000000	0.000000	1843	1814.916321	1850.97	1887.023679	1.004324
GO:0001840_neural_plate_development	8	0	0.000000	0.000000	1843	1814.916321	1850.97	1887.023679	1.004324
GO:0001893_maternal_placenta_development	8	0	0.000000	0.000000	1843	1814.916321	1850.97	1887.023679	1.004324
GO:0001911_negative_regulation_of_leukocyte_mediated_cytotoxicity	8	0	0.000000	0.000000	1843	1814.916321	1850.97	1887.023679	1.004324
GO:0001916_positive_regulation_of_T_cell_mediated_cytotoxicity	8	0	0.000000	0.000000	1843	1814.916321	1850.97	1887.023679	1.004324
GO:0002065_columnar_cuboidal_epithelial_cell_differentiation	8	0	0.000000	0.000000	1843	1814.916321	1850.97	1887.023679	1.004324
GO:0002320_lymphoid_progenitor_cell_differentiation	8	0	0.000000	0.000000	1843	1814.916321	1850.97	1887.023679	1.004324
GO:0002438_acute_inflammatory_response_to_antigenic_stimulus	8	0	0.000000	0.000000	1843	1814.916321	1850.97	1887.023679	1.004324
GO:0002524_hypersensitivity	8	0	0.000000	0.000000	1843	1814.916321	1850.97	1887.023679	1.004324
GO:0002566_somatic_diversification_of_immune_receptors_via_somatic_mutation	8	0	0.000000	0.000000	1843	1814.916321	1850.97	1887.023679	1.004324
GO:0002864_regulation_of_acute_inflammatory_response_to_antigenic_stimulus	8	0	0.000000	0.000000	1843	1814.916321	1850.97	1887.023679	1.004324
GO:0002883_regulation_of_hypersensitivity	8	0	0.000000	0.000000	1843	1814.916321	1850.97	1887.023679	1.004324
GO:0003081_regulation_of_systemic_arterial_blood_pressure_by_renin-angiotensin	8	0	0.000000	0.000000	1843	1814.916321	1850.97	1887.023679	1.004324
GO:0006020_inositol_metabolic_process	8	0	0.000000	0.000000	1843	1814.916321	1850.97	1887.023679	1.004324
GO:0006195_purine_nucleotide_catabolic_process	8	0	0.000000	0.000000	1843	1814.916321	1850.97	1887.023679	1.004324
GO:0006284_base-excision_repair	8	0	0.000000	0.000000	1843	1814.916321	1850.97	1887.023679	1.004324
GO:0006349_genetic_imprinting	8	0	0.000000	0.000000	1843	1814.916321	1850.97	1887.023679	1.004324
GO:0006360_transcription_from_RNA_polymerase_I_promoter	8	0	0.000000	0.000000	1843	1814.916321	1850.97	1887.023679	1.004324
GO:0006399_tRNA_metabolic_process	8	0	0.000000	0.000000	1843	1814.916321	1850.97	1887.023679	1.004324
GO:0006458_'de_novo'_protein_folding	8	0	0.000000	0.000000	1843	1814.916321	1850.97	1887.023679	1.004324
GO:0006493_protein_amino_acid_O-linked_glycosylation	8	0	0.000000	0.000000	1843	1814.916321	1850.97	1887.023679	1.004324
GO:0006582_melanin_metabolic_process	8	0	0.000000	0.000000	1843	1814.916321	1850.97	1887.023679	1.004324
GO:0006733_oxidoreduction_coenzyme_metabolic_process	8	0	0.000000	0.000000	1843	1814.916321	1850.97	1887.023679	1.004324
GO:0006829_zinc_ion_transport	8	0	0.000000	0.000000	1843	1814.916321	1850.97	1887.023679	1.004324
GO:0007009_plasma_membrane_organization	8	0	0.000000	0.000000	1843	1814.916321	1850.97	1887.023679	1.004324
GO:0007098_centrosome_cycle	8	0	0.000000	0.000000	1843	1814.916321	1850.97	1887.023679	1.004324
GO:0007131_reciprocal_meiotic_recombination	8	0	0.000000	0.000000	1843	1814.916321	1850.97	1887.023679	1.004324
GO:0007141_male_meiosis_I	8	0	0.000000	0.000000	1843	1814.916321	1850.97	1887.023679	1.004324
GO:0007625_grooming_behavior	8	0	0.000000	0.000000	1843	1814.916321	1850.97	1887.023679	1.004324
GO:0008105_asymmetric_protein_localization	8	0	0.000000	0.000000	1843	1814.916321	1850.97	1887.023679	1.004324
GO:0008593_regulation_of_Notch_signaling_pathway	8	0	0.000000	0.000000	1843	1814.916321	1850.97	1887.023679	1.004324
GO:0009072_aromatic_amino_acid_family_metabolic_process	8	0	0.000000	0.000000	1843	1814.916321	1850.97	1887.023679	1.004324
GO:0009144_purine_nucleoside_triphosphate_metabolic_process	8	0	0.000000	0.000000	1843	1814.916321	1850.97	1887.023679	1.004324
GO:0009746_response_to_hexose_stimulus	8	0	0.000000	0.000000	1843	1814.916321	1850.97	1887.023679	1.004324
GO:0009749_response_to_glucose_stimulus	8	0	0.000000	0.000000	1843	1814.916321	1850.97	1887.023679	1.004324
GO:0014014_negative_regulation_of_gliogenesis	8	0	0.000000	0.000000	1843	1814.916321	1850.97	1887.023679	1.004324
GO:0014046_dopamine_secretion	8	0	0.000000	0.000000	1843	1814.916321	1850.97	1887.023679	1.004324
GO:0014059_regulation_of_dopamine_secretion	8	0	0.000000	0.000000	1843	1814.916321	1850.97	1887.023679	1.004324
GO:0014065_phosphoinositide_3-kinase_cascade	8	0	0.000000	0.000000	1843	1814.916321	1850.97	1887.023679	1.004324
GO:0015800_acidic_amino_acid_transport	8	0	0.000000	0.000000	1843	1814.916321	1850.97	1887.023679	1.004324
GO:0015804_neutral_amino_acid_transport	8	0	0.000000	0.000000	1843	1814.916321	1850.97	1887.023679	1.004324
GO:0016236_macroautophagy	8	0	0.000000	0.000000	1843	1814.916321	1850.97	1887.023679	1.004324
GO:0016446_somatic_hypermutation_of_immunoglobulin_genes	8	0	0.000000	0.000000	1843	1814.916321	1850.97	1887.023679	1.004324
GO:0018107_peptidyl-threonine_phosphorylation	8	0	0.000000	0.000000	1843	1814.916321	1850.97	1887.023679	1.004324
GO:0018210_peptidyl-threonine_modification	8	0	0.000000	0.000000	1843	1814.916321	1850.97	1887.023679	1.004324
GO:0018345_protein_palmitoylation	8	0	0.000000	0.000000	1843	1814.916321	1850.97	1887.023679	1.004324
GO:0019229_regulation_of_vasoconstriction	8	0	0.000000	0.000000	1843	1814.916321	1850.97	1887.023679	1.004324
GO:0019400_alditol_metabolic_process	8	0	0.000000	0.000000	1843	1814.916321	1850.97	1887.023679	1.004324
GO:0021692_cerebellar_Purkinje_cell_layer_morphogenesis	8	0	0.000000	0.000000	1843	1814.916321	1850.97	1887.023679	1.004324
GO:0021694_cerebellar_Purkinje_cell_layer_formation	8	0	0.000000	0.000000	1843	1814.916321	1850.97	1887.023679	1.004324
GO:0021702_cerebellar_Purkinje_cell_differentiation	8	0	0.000000	0.000000	1843	1814.916321	1850.97	1887.023679	1.004324
GO:0021781_glial_cell_fate_commitment	8	0	0.000000	0.000000	1843	1814.916321	1850.97	1887.023679	1.004324
GO:0021799_cerebral_cortex_radially_oriented_cell_migration	8	0	0.000000	0.000000	1843	1814.916321	1850.97	1887.023679	1.004324
GO:0022898_regulation_of_transmembrane_transporter_activity	8	0	0.000000	0.000000	1843	1814.916321	1850.97	1887.023679	1.004324
GO:0030035_microspike_assembly	8	0	0.000000	0.000000	1843	1814.916321	1850.97	1887.023679	1.004324
GO:0030193_regulation_of_blood_coagulation	8	0	0.000000	0.000000	1843	1814.916321	1850.97	1887.023679	1.004324
GO:0030204_chondroitin_sulfate_metabolic_process	8	0	0.000000	0.000000	1843	1814.916321	1850.97	1887.023679	1.004324
GO:0030500_regulation_of_bone_mineralization	8	0	0.000000	0.000000	1843	1814.916321	1850.97	1887.023679	1.004324
GO:0030511_positive_regulation_of_transforming_growth_factor_beta_receptor_signaling_pathway	8	0	0.000000	0.000000	1843	1814.916321	1850.97	1887.023679	1.004324
GO:0031102_neuron_projection_regeneration	8	0	0.000000	0.000000	1843	1814.916321	1850.97	1887.023679	1.004324
GO:0031103_axon_regeneration	8	0	0.000000	0.000000	1843	1814.916321	1850.97	1887.023679	1.004324
GO:0031123_RNA_3'-end_processing	8	0	0.000000	0.000000	1843	1814.916321	1850.97	1887.023679	1.004324
GO:0031294_lymphocyte_costimulation	8	0	0.000000	0.000000	1843	1814.916321	1850.97	1887.023679	1.004324
GO:0031295_T_cell_costimulation	8	0	0.000000	0.000000	1843	1814.916321	1850.97	1887.023679	1.004324
GO:0031334_positive_regulation_of_protein_complex_assembly	8	0	0.000000	0.000000	1843	1814.916321	1850.97	1887.023679	1.004324
GO:0031342_negative_regulation_of_cell_killing	8	0	0.000000	0.000000	1843	1814.916321	1850.97	1887.023679	1.004324
GO:0031396_regulation_of_protein_ubiquitination	8	0	0.000000	0.000000	1843	1814.916321	1850.97	1887.023679	1.004324
GO:0032094_response_to_food	8	0	0.000000	0.000000	1843	1814.916321	1850.97	1887.023679	1.004324
GO:0032273_positive_regulation_of_protein_polymerization	8	0	0.000000	0.000000	1843	1814.916321	1850.97	1887.023679	1.004324
GO:0032409_regulation_of_transporter_activity	8	0	0.000000	0.000000	1843	1814.916321	1850.97	1887.023679	1.004324
GO:0032412_regulation_of_ion_transmembrane_transporter_activity	8	0	0.000000	0.000000	1843	1814.916321	1850.97	1887.023679	1.004324
GO:0032613_interleukin-10_production	8	0	0.000000	0.000000	1843	1814.916321	1850.97	1887.023679	1.004324
GO:0033198_response_to_ATP	8	0	0.000000	0.000000	1843	1814.916321	1850.97	1887.023679	1.004324
GO:0034284_response_to_monosaccharide_stimulus	8	0	0.000000	0.000000	1843	1814.916321	1850.97	1887.023679	1.004324
GO:0035023_regulation_of_Rho_protein_signal_transduction	8	0	0.000000	0.000000	1843	1814.916321	1850.97	1887.023679	1.004324
GO:0035112_genitalia_morphogenesis	8	0	0.000000	0.000000	1843	1814.916321	1850.97	1887.023679	1.004324
GO:0040017_positive_regulation_of_locomotion	8	0	0.000000	0.000000	1843	1814.916321	1850.97	1887.023679	1.004324
GO:0040034_regulation_of_development__heterochronic	8	0	0.000000	0.000000	1843	1814.916321	1850.97	1887.023679	1.004324
GO:0042074_cell_migration_involved_in_gastrulation	8	0	0.000000	0.000000	1843	1814.916321	1850.97	1887.023679	1.004324
GO:0042090_interleukin-12_biosynthetic_process	8	0	0.000000	0.000000	1843	1814.916321	1850.97	1887.023679	1.004324
GO:0042092_T-helper_2_type_immune_response	8	0	0.000000	0.000000	1843	1814.916321	1850.97	1887.023679	1.004324
GO:0042095_interferon-gamma_biosynthetic_process	8	0	0.000000	0.000000	1843	1814.916321	1850.97	1887.023679	1.004324
GO:0042104_positive_regulation_of_activated_T_cell_proliferation	8	0	0.000000	0.000000	1843	1814.916321	1850.97	1887.023679	1.004324
GO:0042226_interleukin-6_biosynthetic_process	8	0	0.000000	0.000000	1843	1814.916321	1850.97	1887.023679	1.004324
GO:0042304_regulation_of_fatty_acid_biosynthetic_process	8	0	0.000000	0.000000	1843	1814.916321	1850.97	1887.023679	1.004324
GO:0042423_catecholamine_biosynthetic_process	8	0	0.000000	0.000000	1843	1814.916321	1850.97	1887.023679	1.004324
GO:0042771_DNA_damage_response__signal_transduction_by_p53_class_mediator_resulting_in_induction_of_apoptosis	8	0	0.000000	0.000000	1843	1814.916321	1850.97	1887.023679	1.004324
GO:0042990_regulation_of_transcription_factor_import_into_nucleus	8	0	0.000000	0.000000	1843	1814.916321	1850.97	1887.023679	1.004324
GO:0042991_transcription_factor_import_into_nucleus	8	0	0.000000	0.000000	1843	1814.916321	1850.97	1887.023679	1.004324
GO:0043011_myeloid_dendritic_cell_differentiation	8	0	0.000000	0.000000	1843	1814.916321	1850.97	1887.023679	1.004324
GO:0043368_positive_T_cell_selection	8	0	0.000000	0.000000	1843	1814.916321	1850.97	1887.023679	1.004324
GO:0043370_regulation_of_CD4-positive__alpha_beta_T_cell_differentiation	8	0	0.000000	0.000000	1843	1814.916321	1850.97	1887.023679	1.004324
GO:0043542_endothelial_cell_migration	8	0	0.000000	0.000000	1843	1814.916321	1850.97	1887.023679	1.004324
GO:0043616_keratinocyte_proliferation	8	0	0.000000	0.000000	1843	1814.916321	1850.97	1887.023679	1.004324
GO:0045075_regulation_of_interleukin-12_biosynthetic_process	8	0	0.000000	0.000000	1843	1814.916321	1850.97	1887.023679	1.004324
GO:0045086_positive_regulation_of_interleukin-2_biosynthetic_process	8	0	0.000000	0.000000	1843	1814.916321	1850.97	1887.023679	1.004324
GO:0045351_type_I_interferon_biosynthetic_process	8	0	0.000000	0.000000	1843	1814.916321	1850.97	1887.023679	1.004324
GO:0045408_regulation_of_interleukin-6_biosynthetic_process	8	0	0.000000	0.000000	1843	1814.916321	1850.97	1887.023679	1.004324
GO:0045494_photoreceptor_cell_maintenance	8	0	0.000000	0.000000	1843	1814.916321	1850.97	1887.023679	1.004324
GO:0045686_negative_regulation_of_glial_cell_differentiation	8	0	0.000000	0.000000	1843	1814.916321	1850.97	1887.023679	1.004324
GO:0045910_negative_regulation_of_DNA_recombination	8	0	0.000000	0.000000	1843	1814.916321	1850.97	1887.023679	1.004324
GO:0045921_positive_regulation_of_exocytosis	8	0	0.000000	0.000000	1843	1814.916321	1850.97	1887.023679	1.004324
GO:0045932_negative_regulation_of_muscle_contraction	8	0	0.000000	0.000000	1843	1814.916321	1850.97	1887.023679	1.004324
GO:0046470_phosphatidylcholine_metabolic_process	8	0	0.000000	0.000000	1843	1814.916321	1850.97	1887.023679	1.004324
GO:0048266_behavioral_response_to_pain	8	0	0.000000	0.000000	1843	1814.916321	1850.97	1887.023679	1.004324
GO:0048505_regulation_of_timing_of_cell_differentiation	8	0	0.000000	0.000000	1843	1814.916321	1850.97	1887.023679	1.004324
GO:0048520_positive_regulation_of_behavior	8	0	0.000000	0.000000	1843	1814.916321	1850.97	1887.023679	1.004324
GO:0048557_embryonic_digestive_tract_morphogenesis	8	0	0.000000	0.000000	1843	1814.916321	1850.97	1887.023679	1.004324
GO:0048638_regulation_of_developmental_growth	8	0	0.000000	0.000000	1843	1814.916321	1850.97	1887.023679	1.004324
GO:0048742_regulation_of_skeletal_muscle_fiber_development	8	0	0.000000	0.000000	1843	1814.916321	1850.97	1887.023679	1.004324
GO:0050707_regulation_of_cytokine_secretion	8	0	0.000000	0.000000	1843	1814.916321	1850.97	1887.023679	1.004324
GO:0050909_sensory_perception_of_taste	8	0	0.000000	0.000000	1843	1814.916321	1850.97	1887.023679	1.004324
GO:0050920_regulation_of_chemotaxis	8	0	0.000000	0.000000	1843	1814.916321	1850.97	1887.023679	1.004324
GO:0050921_positive_regulation_of_chemotaxis	8	0	0.000000	0.000000	1843	1814.916321	1850.97	1887.023679	1.004324
GO:0050926_regulation_of_positive_chemotaxis	8	0	0.000000	0.000000	1843	1814.916321	1850.97	1887.023679	1.004324
GO:0050927_positive_regulation_of_positive_chemotaxis	8	0	0.000000	0.000000	1843	1814.916321	1850.97	1887.023679	1.004324
GO:0050930_induction_of_positive_chemotaxis	8	0	0.000000	0.000000	1843	1814.916321	1850.97	1887.023679	1.004324
GO:0051084_'de_novo'_posttranslational_protein_folding	8	0	0.000000	0.000000	1843	1814.916321	1850.97	1887.023679	1.004324
GO:0051181_cofactor_transport	8	0	0.000000	0.000000	1843	1814.916321	1850.97	1887.023679	1.004324
GO:0060043_regulation_of_cardiac_muscle_cell_proliferation	8	0	0.000000	0.000000	1843	1814.916321	1850.97	1887.023679	1.004324
GO:0060347_heart_trabecula_formation	8	0	0.000000	0.000000	1843	1814.916321	1850.97	1887.023679	1.004324
GO:0060670_branching_involved_in_embryonic_placenta_morphogenesis	8	0	0.000000	0.000000	1843	1814.916321	1850.97	1887.023679	1.004324
GO:0060712_spongiotrophoblast_layer_development	8	0	0.000000	0.000000	1843	1814.916321	1850.97	1887.023679	1.004324
GO:0070167_regulation_of_biomineral_formation	8	0	0.000000	0.000000	1843	1814.916321	1850.97	1887.023679	1.004324
GO:0070193_synaptonemal_complex_organization	8	0	0.000000	0.000000	1843	1814.916321	1850.97	1887.023679	1.004324
GO:0070231_T_cell_apoptosis	8	0	0.000000	0.000000	1843	1814.916321	1850.97	1887.023679	1.004324
GO:0070584_mitochondrion_morphogenesis	8	0	0.000000	0.000000	1843	1814.916321	1850.97	1887.023679	1.004324
GO:0001707_mesoderm_formation	32	0	0.000000	0.000000	1857	1827.996874	1863.59	1899.183126	1.003549
GO:0002274_myeloid_leukocyte_activation	32	0	0.000000	0.000000	1857	1827.996874	1863.59	1899.183126	1.003549
GO:0006638_neutral_lipid_metabolic_process	32	0	0.000000	0.000000	1857	1827.996874	1863.59	1899.183126	1.003549
GO:0006662_glycerol_ether_metabolic_process	32	0	0.000000	0.000000	1857	1827.996874	1863.59	1899.183126	1.003549
GO:0006937_regulation_of_muscle_contraction	32	0	0.000000	0.000000	1857	1827.996874	1863.59	1899.183126	1.003549
GO:0007249_I-kappaB_kinase_NF-kappaB_cascade	32	0	0.000000	0.000000	1857	1827.996874	1863.59	1899.183126	1.003549
GO:0007272_ensheathment_of_neurons	32	0	0.000000	0.000000	1857	1827.996874	1863.59	1899.183126	1.003549
GO:0008366_axon_ensheathment	32	0	0.000000	0.000000	1857	1827.996874	1863.59	1899.183126	1.003549
GO:0042102_positive_regulation_of_T_cell_proliferation	32	0	0.000000	0.000000	1857	1827.996874	1863.59	1899.183126	1.003549
GO:0048332_mesoderm_morphogenesis	32	0	0.000000	0.000000	1857	1827.996874	1863.59	1899.183126	1.003549
GO:0050768_negative_regulation_of_neurogenesis	32	0	0.000000	0.000000	1857	1827.996874	1863.59	1899.183126	1.003549
GO:0050770_regulation_of_axonogenesis	32	0	0.000000	0.000000	1857	1827.996874	1863.59	1899.183126	1.003549
GO:0050885_neuromuscular_process_controlling_balance	32	0	0.000000	0.000000	1857	1827.996874	1863.59	1899.183126	1.003549
GO:0051259_protein_oligomerization	32	0	0.000000	0.000000	1857	1827.996874	1863.59	1899.183126	1.003549
GO:0051249_regulation_of_lymphocyte_activation	112	0	0.000000	0.000000	1858	1830.484762	1865.66	1900.835238	1.004123
GO:0006874_cellular_calcium_ion_homeostasis	61	0	0.000000	0.000000	1862	1834.446339	1869.33	1904.213661	1.003937
GO:0009991_response_to_extracellular_stimulus	61	0	0.000000	0.000000	1862	1834.446339	1869.33	1904.213661	1.003937
GO:0032270_positive_regulation_of_cellular_protein_metabolic_process	61	0	0.000000	0.000000	1862	1834.446339	1869.33	1904.213661	1.003937
GO:0051969_regulation_of_transmission_of_nerve_impulse	61	0	0.000000	0.000000	1862	1834.446339	1869.33	1904.213661	1.003937
GO:0000038_very-long-chain_fatty_acid_metabolic_process	6	0	0.000000	0.000000	2045	2017.268852	2050.43	2083.591148	1.002655
GO:0000245_spliceosome_assembly	6	0	0.000000	0.000000	2045	2017.268852	2050.43	2083.591148	1.002655
GO:0000768_syncytium_formation_by_plasma_membrane_fusion	6	0	0.000000	0.000000	2045	2017.268852	2050.43	2083.591148	1.002655
GO:0001710_mesodermal_cell_fate_commitment	6	0	0.000000	0.000000	2045	2017.268852	2050.43	2083.591148	1.002655
GO:0001779_natural_killer_cell_differentiation	6	0	0.000000	0.000000	2045	2017.268852	2050.43	2083.591148	1.002655
GO:0001885_endothelial_cell_development	6	0	0.000000	0.000000	2045	2017.268852	2050.43	2083.591148	1.002655
GO:0002016_regulation_of_blood_volume_by_renin-angiotensin	6	0	0.000000	0.000000	2045	2017.268852	2050.43	2083.591148	1.002655
GO:0002335_mature_B_cell_differentiation	6	0	0.000000	0.000000	2045	2017.268852	2050.43	2083.591148	1.002655
GO:0002360_T_cell_lineage_commitment	6	0	0.000000	0.000000	2045	2017.268852	2050.43	2083.591148	1.002655
GO:0002367_cytokine_production_during_immune_response	6	0	0.000000	0.000000	2045	2017.268852	2050.43	2083.591148	1.002655
GO:0002474_antigen_processing_and_presentation_of_peptide_antigen_via_MHC_class_I	6	0	0.000000	0.000000	2045	2017.268852	2050.43	2083.591148	1.002655
GO:0002475_antigen_processing_and_presentation_via_MHC_class_Ib	6	0	0.000000	0.000000	2045	2017.268852	2050.43	2083.591148	1.002655
GO:0002532_production_of_molecular_mediator_of_acute_inflammatory_response	6	0	0.000000	0.000000	2045	2017.268852	2050.43	2083.591148	1.002655
GO:0002541_activation_of_plasma_proteins_involved_in_acute_inflammatory_response	6	0	0.000000	0.000000	2045	2017.268852	2050.43	2083.591148	1.002655
GO:0002675_positive_regulation_of_acute_inflammatory_response	6	0	0.000000	0.000000	2045	2017.268852	2050.43	2083.591148	1.002655
GO:0002685_regulation_of_leukocyte_migration	6	0	0.000000	0.000000	2045	2017.268852	2050.43	2083.591148	1.002655
GO:0002831_regulation_of_response_to_biotic_stimulus	6	0	0.000000	0.000000	2045	2017.268852	2050.43	2083.591148	1.002655
GO:0002920_regulation_of_humoral_immune_response	6	0	0.000000	0.000000	2045	2017.268852	2050.43	2083.591148	1.002655
GO:0006071_glycerol_metabolic_process	6	0	0.000000	0.000000	2045	2017.268852	2050.43	2083.591148	1.002655
GO:0006084_acetyl-CoA_metabolic_process	6	0	0.000000	0.000000	2045	2017.268852	2050.43	2083.591148	1.002655
GO:0006264_mitochondrial_DNA_replication	6	0	0.000000	0.000000	2045	2017.268852	2050.43	2083.591148	1.002655
GO:0006402_mRNA_catabolic_process	6	0	0.000000	0.000000	2045	2017.268852	2050.43	2083.591148	1.002655
GO:0006471_protein_amino_acid_ADP-ribosylation	6	0	0.000000	0.000000	2045	2017.268852	2050.43	2083.591148	1.002655
GO:0006536_glutamate_metabolic_process	6	0	0.000000	0.000000	2045	2017.268852	2050.43	2083.591148	1.002655
GO:0006656_phosphatidylcholine_biosynthetic_process	6	0	0.000000	0.000000	2045	2017.268852	2050.43	2083.591148	1.002655
GO:0006692_prostanoid_metabolic_process	6	0	0.000000	0.000000	2045	2017.268852	2050.43	2083.591148	1.002655
GO:0006693_prostaglandin_metabolic_process	6	0	0.000000	0.000000	2045	2017.268852	2050.43	2083.591148	1.002655
GO:0006706_steroid_catabolic_process	6	0	0.000000	0.000000	2045	2017.268852	2050.43	2083.591148	1.002655
GO:0006752_group_transfer_coenzyme_metabolic_process	6	0	0.000000	0.000000	2045	2017.268852	2050.43	2083.591148	1.002655
GO:0006882_cellular_zinc_ion_homeostasis	6	0	0.000000	0.000000	2045	2017.268852	2050.43	2083.591148	1.002655
GO:0006942_regulation_of_striated_muscle_contraction	6	0	0.000000	0.000000	2045	2017.268852	2050.43	2083.591148	1.002655
GO:0006956_complement_activation	6	0	0.000000	0.000000	2045	2017.268852	2050.43	2083.591148	1.002655
GO:0006998_nuclear_envelope_organization	6	0	0.000000	0.000000	2045	2017.268852	2050.43	2083.591148	1.002655
GO:0007032_endosome_organization	6	0	0.000000	0.000000	2045	2017.268852	2050.43	2083.591148	1.002655
GO:0007176_regulation_of_epidermal_growth_factor_receptor_activity	6	0	0.000000	0.000000	2045	2017.268852	2050.43	2083.591148	1.002655
GO:0007214_gamma-aminobutyric_acid_signaling_pathway	6	0	0.000000	0.000000	2045	2017.268852	2050.43	2083.591148	1.002655
GO:0007257_activation_of_JUN_kinase_activity	6	0	0.000000	0.000000	2045	2017.268852	2050.43	2083.591148	1.002655
GO:0007341_penetration_of_zona_pellucida	6	0	0.000000	0.000000	2045	2017.268852	2050.43	2083.591148	1.002655
GO:0007406_negative_regulation_of_neuroblast_proliferation	6	0	0.000000	0.000000	2045	2017.268852	2050.43	2083.591148	1.002655
GO:0007442_hindgut_morphogenesis	6	0	0.000000	0.000000	2045	2017.268852	2050.43	2083.591148	1.002655
GO:0007520_myoblast_fusion	6	0	0.000000	0.000000	2045	2017.268852	2050.43	2083.591148	1.002655
GO:0007620_copulation	6	0	0.000000	0.000000	2045	2017.268852	2050.43	2083.591148	1.002655
GO:0008156_negative_regulation_of_DNA_replication	6	0	0.000000	0.000000	2045	2017.268852	2050.43	2083.591148	1.002655
GO:0008209_androgen_metabolic_process	6	0	0.000000	0.000000	2045	2017.268852	2050.43	2083.591148	1.002655
GO:0008625_induction_of_apoptosis_via_death_domain_receptors	6	0	0.000000	0.000000	2045	2017.268852	2050.43	2083.591148	1.002655
GO:0009067_aspartate_family_amino_acid_biosynthetic_process	6	0	0.000000	0.000000	2045	2017.268852	2050.43	2083.591148	1.002655
GO:0009069_serine_family_amino_acid_metabolic_process	6	0	0.000000	0.000000	2045	2017.268852	2050.43	2083.591148	1.002655
GO:0009112_nucleobase_metabolic_process	6	0	0.000000	0.000000	2045	2017.268852	2050.43	2083.591148	1.002655
GO:0009143_nucleoside_triphosphate_catabolic_process	6	0	0.000000	0.000000	2045	2017.268852	2050.43	2083.591148	1.002655
GO:0009247_glycolipid_biosynthetic_process	6	0	0.000000	0.000000	2045	2017.268852	2050.43	2083.591148	1.002655
GO:0009650_UV_protection	6	0	0.000000	0.000000	2045	2017.268852	2050.43	2083.591148	1.002655
GO:0009651_response_to_salt_stress	6	0	0.000000	0.000000	2045	2017.268852	2050.43	2083.591148	1.002655
GO:0010466_negative_regulation_of_peptidase_activity	6	0	0.000000	0.000000	2045	2017.268852	2050.43	2083.591148	1.002655
GO:0010883_regulation_of_lipid_storage	6	0	0.000000	0.000000	2045	2017.268852	2050.43	2083.591148	1.002655
GO:0010906_regulation_of_glucose_metabolic_process	6	0	0.000000	0.000000	2045	2017.268852	2050.43	2083.591148	1.002655
GO:0014003_oligodendrocyte_development	6	0	0.000000	0.000000	2045	2017.268852	2050.43	2083.591148	1.002655
GO:0014051_gamma-aminobutyric_acid_secretion	6	0	0.000000	0.000000	2045	2017.268852	2050.43	2083.591148	1.002655
GO:0014072_response_to_isoquinoline_alkaloid	6	0	0.000000	0.000000	2045	2017.268852	2050.43	2083.591148	1.002655
GO:0014812_muscle_cell_migration	6	0	0.000000	0.000000	2045	2017.268852	2050.43	2083.591148	1.002655
GO:0015812_gamma-aminobutyric_acid_transport	6	0	0.000000	0.000000	2045	2017.268852	2050.43	2083.591148	1.002655
GO:0016032_viral_reproduction	6	0	0.000000	0.000000	2045	2017.268852	2050.43	2083.591148	1.002655
GO:0016574_histone_ubiquitination	6	0	0.000000	0.000000	2045	2017.268852	2050.43	2083.591148	1.002655
GO:0016925_protein_sumoylation	6	0	0.000000	0.000000	2045	2017.268852	2050.43	2083.591148	1.002655
GO:0019433_triglyceride_catabolic_process	6	0	0.000000	0.000000	2045	2017.268852	2050.43	2083.591148	1.002655
GO:0019835_cytolysis	6	0	0.000000	0.000000	2045	2017.268852	2050.43	2083.591148	1.002655
GO:0021548_pons_development	6	0	0.000000	0.000000	2045	2017.268852	2050.43	2083.591148	1.002655
GO:0021783_preganglionic_parasympathetic_nervous_system_development	6	0	0.000000	0.000000	2045	2017.268852	2050.43	2083.591148	1.002655
GO:0021892_cerebral_cortex_GABAergic_interneuron_differentiation	6	0	0.000000	0.000000	2045	2017.268852	2050.43	2083.591148	1.002655
GO:0021937_Purkinje_cell-granule_cell_precursor_cell_signaling_involved_in_regulation_of_granule_cell_precursor_cell_proliferation	6	0	0.000000	0.000000	2045	2017.268852	2050.43	2083.591148	1.002655
GO:0022409_positive_regulation_of_cell-cell_adhesion	6	0	0.000000	0.000000	2045	2017.268852	2050.43	2083.591148	1.002655
GO:0030002_cellular_anion_homeostasis	6	0	0.000000	0.000000	2045	2017.268852	2050.43	2083.591148	1.002655
GO:0030149_sphingolipid_catabolic_process	6	0	0.000000	0.000000	2045	2017.268852	2050.43	2083.591148	1.002655
GO:0030252_growth_hormone_secretion	6	0	0.000000	0.000000	2045	2017.268852	2050.43	2083.591148	1.002655
GO:0030865_cortical_cytoskeleton_organization	6	0	0.000000	0.000000	2045	2017.268852	2050.43	2083.591148	1.002655
GO:0030947_regulation_of_vascular_endothelial_growth_factor_receptor_signaling_pathway	6	0	0.000000	0.000000	2045	2017.268852	2050.43	2083.591148	1.002655
GO:0031077_post-embryonic_camera-type_eye_development	6	0	0.000000	0.000000	2045	2017.268852	2050.43	2083.591148	1.002655
GO:0031330_negative_regulation_of_cellular_catabolic_process	6	0	0.000000	0.000000	2045	2017.268852	2050.43	2083.591148	1.002655
GO:0031575_G1_S_transition_checkpoint	6	0	0.000000	0.000000	2045	2017.268852	2050.43	2083.591148	1.002655
GO:0031960_response_to_corticosteroid_stimulus	6	0	0.000000	0.000000	2045	2017.268852	2050.43	2083.591148	1.002655
GO:0032042_mitochondrial_DNA_metabolic_process	6	0	0.000000	0.000000	2045	2017.268852	2050.43	2083.591148	1.002655
GO:0032331_negative_regulation_of_chondrocyte_differentiation	6	0	0.000000	0.000000	2045	2017.268852	2050.43	2083.591148	1.002655
GO:0032392_DNA_geometric_change	6	0	0.000000	0.000000	2045	2017.268852	2050.43	2083.591148	1.002655
GO:0032438_melanosome_organization	6	0	0.000000	0.000000	2045	2017.268852	2050.43	2083.591148	1.002655
GO:0032469_endoplasmic_reticulum_calcium_ion_homeostasis	6	0	0.000000	0.000000	2045	2017.268852	2050.43	2083.591148	1.002655
GO:0032653_regulation_of_interleukin-10_production	6	0	0.000000	0.000000	2045	2017.268852	2050.43	2083.591148	1.002655
GO:0033238_regulation_of_cellular_amine_metabolic_process	6	0	0.000000	0.000000	2045	2017.268852	2050.43	2083.591148	1.002655
GO:0034968_histone_lysine_methylation	6	0	0.000000	0.000000	2045	2017.268852	2050.43	2083.591148	1.002655
GO:0035019_somatic_stem_cell_maintenance	6	0	0.000000	0.000000	2045	2017.268852	2050.43	2083.591148	1.002655
GO:0035094_response_to_nicotine	6	0	0.000000	0.000000	2045	2017.268852	2050.43	2083.591148	1.002655
GO:0035121_tail_morphogenesis	6	0	0.000000	0.000000	2045	2017.268852	2050.43	2083.591148	1.002655
GO:0040016_embryonic_cleavage	6	0	0.000000	0.000000	2045	2017.268852	2050.43	2083.591148	1.002655
GO:0040023_establishment_of_nucleus_localization	6	0	0.000000	0.000000	2045	2017.268852	2050.43	2083.591148	1.002655
GO:0040036_regulation_of_fibroblast_growth_factor_receptor_signaling_pathway	6	0	0.000000	0.000000	2045	2017.268852	2050.43	2083.591148	1.002655
GO:0042053_regulation_of_dopamine_metabolic_process	6	0	0.000000	0.000000	2045	2017.268852	2050.43	2083.591148	1.002655
GO:0042069_regulation_of_catecholamine_metabolic_process	6	0	0.000000	0.000000	2045	2017.268852	2050.43	2083.591148	1.002655
GO:0042246_tissue_regeneration	6	0	0.000000	0.000000	2045	2017.268852	2050.43	2083.591148	1.002655
GO:0042307_positive_regulation_of_protein_import_into_nucleus	6	0	0.000000	0.000000	2045	2017.268852	2050.43	2083.591148	1.002655
GO:0042308_negative_regulation_of_protein_import_into_nucleus	6	0	0.000000	0.000000	2045	2017.268852	2050.43	2083.591148	1.002655
GO:0042403_thyroid_hormone_metabolic_process	6	0	0.000000	0.000000	2045	2017.268852	2050.43	2083.591148	1.002655
GO:0042481_regulation_of_odontogenesis	6	0	0.000000	0.000000	2045	2017.268852	2050.43	2083.591148	1.002655
GO:0042492_gamma-delta_T_cell_differentiation	6	0	0.000000	0.000000	2045	2017.268852	2050.43	2083.591148	1.002655
GO:0042953_lipoprotein_transport	6	0	0.000000	0.000000	2045	2017.268852	2050.43	2083.591148	1.002655
GO:0043064_flagellum_organization	6	0	0.000000	0.000000	2045	2017.268852	2050.43	2083.591148	1.002655
GO:0043154_negative_regulation_of_caspase_activity	6	0	0.000000	0.000000	2045	2017.268852	2050.43	2083.591148	1.002655
GO:0043255_regulation_of_carbohydrate_biosynthetic_process	6	0	0.000000	0.000000	2045	2017.268852	2050.43	2083.591148	1.002655
GO:0043271_negative_regulation_of_ion_transport	6	0	0.000000	0.000000	2045	2017.268852	2050.43	2083.591148	1.002655
GO:0043278_response_to_morphine	6	0	0.000000	0.000000	2045	2017.268852	2050.43	2083.591148	1.002655
GO:0043300_regulation_of_leukocyte_degranulation	6	0	0.000000	0.000000	2045	2017.268852	2050.43	2083.591148	1.002655
GO:0043467_regulation_of_generation_of_precursor_metabolites_and_energy	6	0	0.000000	0.000000	2045	2017.268852	2050.43	2083.591148	1.002655
GO:0043547_positive_regulation_of_GTPase_activity	6	0	0.000000	0.000000	2045	2017.268852	2050.43	2083.591148	1.002655
GO:0043627_response_to_estrogen_stimulus	6	0	0.000000	0.000000	2045	2017.268852	2050.43	2083.591148	1.002655
GO:0044269_glycerol_ether_catabolic_process	6	0	0.000000	0.000000	2045	2017.268852	2050.43	2083.591148	1.002655
GO:0045072_regulation_of_interferon-gamma_biosynthetic_process	6	0	0.000000	0.000000	2045	2017.268852	2050.43	2083.591148	1.002655
GO:0045084_positive_regulation_of_interleukin-12_biosynthetic_process	6	0	0.000000	0.000000	2045	2017.268852	2050.43	2083.591148	1.002655
GO:0045124_regulation_of_bone_resorption	6	0	0.000000	0.000000	2045	2017.268852	2050.43	2083.591148	1.002655
GO:0045176_apical_protein_localization	6	0	0.000000	0.000000	2045	2017.268852	2050.43	2083.591148	1.002655
GO:0045540_regulation_of_cholesterol_biosynthetic_process	6	0	0.000000	0.000000	2045	2017.268852	2050.43	2083.591148	1.002655
GO:0045579_positive_regulation_of_B_cell_differentiation	6	0	0.000000	0.000000	2045	2017.268852	2050.43	2083.591148	1.002655
GO:0045649_regulation_of_macrophage_differentiation	6	0	0.000000	0.000000	2045	2017.268852	2050.43	2083.591148	1.002655
GO:0045727_positive_regulation_of_translation	6	0	0.000000	0.000000	2045	2017.268852	2050.43	2083.591148	1.002655
GO:0045778_positive_regulation_of_ossification	6	0	0.000000	0.000000	2045	2017.268852	2050.43	2083.591148	1.002655
GO:0045822_negative_regulation_of_heart_contraction	6	0	0.000000	0.000000	2045	2017.268852	2050.43	2083.591148	1.002655
GO:0045824_negative_regulation_of_innate_immune_response	6	0	0.000000	0.000000	2045	2017.268852	2050.43	2083.591148	1.002655
GO:0045833_negative_regulation_of_lipid_metabolic_process	6	0	0.000000	0.000000	2045	2017.268852	2050.43	2083.591148	1.002655
GO:0045843_negative_regulation_of_striated_muscle_development	6	0	0.000000	0.000000	2045	2017.268852	2050.43	2083.591148	1.002655
GO:0045861_negative_regulation_of_proteolysis	6	0	0.000000	0.000000	2045	2017.268852	2050.43	2083.591148	1.002655
GO:0045913_positive_regulation_of_carbohydrate_metabolic_process	6	0	0.000000	0.000000	2045	2017.268852	2050.43	2083.591148	1.002655
GO:0045931_positive_regulation_of_mitotic_cell_cycle	6	0	0.000000	0.000000	2045	2017.268852	2050.43	2083.591148	1.002655
GO:0045933_positive_regulation_of_muscle_contraction	6	0	0.000000	0.000000	2045	2017.268852	2050.43	2083.591148	1.002655
GO:0046427_positive_regulation_of_JAK-STAT_cascade	6	0	0.000000	0.000000	2045	2017.268852	2050.43	2083.591148	1.002655
GO:0046460_neutral_lipid_biosynthetic_process	6	0	0.000000	0.000000	2045	2017.268852	2050.43	2083.591148	1.002655
GO:0046461_neutral_lipid_catabolic_process	6	0	0.000000	0.000000	2045	2017.268852	2050.43	2083.591148	1.002655
GO:0046463_acylglycerol_biosynthetic_process	6	0	0.000000	0.000000	2045	2017.268852	2050.43	2083.591148	1.002655
GO:0046464_acylglycerol_catabolic_process	6	0	0.000000	0.000000	2045	2017.268852	2050.43	2083.591148	1.002655
GO:0046466_membrane_lipid_catabolic_process	6	0	0.000000	0.000000	2045	2017.268852	2050.43	2083.591148	1.002655
GO:0046503_glycerolipid_catabolic_process	6	0	0.000000	0.000000	2045	2017.268852	2050.43	2083.591148	1.002655
GO:0046580_negative_regulation_of_Ras_protein_signal_transduction	6	0	0.000000	0.000000	2045	2017.268852	2050.43	2083.591148	1.002655
GO:0046627_negative_regulation_of_insulin_receptor_signaling_pathway	6	0	0.000000	0.000000	2045	2017.268852	2050.43	2083.591148	1.002655
GO:0046629_gamma-delta_T_cell_activation	6	0	0.000000	0.000000	2045	2017.268852	2050.43	2083.591148	1.002655
GO:0046666_retinal_cell_programmed_cell_death	6	0	0.000000	0.000000	2045	2017.268852	2050.43	2083.591148	1.002655
GO:0046852_positive_regulation_of_bone_remodeling	6	0	0.000000	0.000000	2045	2017.268852	2050.43	2083.591148	1.002655
GO:0046889_positive_regulation_of_lipid_biosynthetic_process	6	0	0.000000	0.000000	2045	2017.268852	2050.43	2083.591148	1.002655
GO:0048041_focal_adhesion_formation	6	0	0.000000	0.000000	2045	2017.268852	2050.43	2083.591148	1.002655
GO:0048103_somatic_stem_cell_division	6	0	0.000000	0.000000	2045	2017.268852	2050.43	2083.591148	1.002655
GO:0048333_mesodermal_cell_differentiation	6	0	0.000000	0.000000	2045	2017.268852	2050.43	2083.591148	1.002655
GO:0048340_paraxial_mesoderm_morphogenesis	6	0	0.000000	0.000000	2045	2017.268852	2050.43	2083.591148	1.002655
GO:0048541_Peyer's_patch_development	6	0	0.000000	0.000000	2045	2017.268852	2050.43	2083.591148	1.002655
GO:0048563_post-embryonic_organ_morphogenesis	6	0	0.000000	0.000000	2045	2017.268852	2050.43	2083.591148	1.002655
GO:0048617_embryonic_foregut_morphogenesis	6	0	0.000000	0.000000	2045	2017.268852	2050.43	2083.591148	1.002655
GO:0048635_negative_regulation_of_muscle_development	6	0	0.000000	0.000000	2045	2017.268852	2050.43	2083.591148	1.002655
GO:0048644_muscle_organ_morphogenesis	6	0	0.000000	0.000000	2045	2017.268852	2050.43	2083.591148	1.002655
GO:0048703_embryonic_viscerocranium_morphogenesis	6	0	0.000000	0.000000	2045	2017.268852	2050.43	2083.591148	1.002655
GO:0048713_regulation_of_oligodendrocyte_differentiation	6	0	0.000000	0.000000	2045	2017.268852	2050.43	2083.591148	1.002655
GO:0048853_forebrain_morphogenesis	6	0	0.000000	0.000000	2045	2017.268852	2050.43	2083.591148	1.002655
GO:0050684_regulation_of_mRNA_processing	6	0	0.000000	0.000000	2045	2017.268852	2050.43	2083.591148	1.002655
GO:0050732_negative_regulation_of_peptidyl-tyrosine_phosphorylation	6	0	0.000000	0.000000	2045	2017.268852	2050.43	2083.591148	1.002655
GO:0050805_negative_regulation_of_synaptic_transmission	6	0	0.000000	0.000000	2045	2017.268852	2050.43	2083.591148	1.002655
GO:0050821_protein_stabilization	6	0	0.000000	0.000000	2045	2017.268852	2050.43	2083.591148	1.002655
GO:0050829_defense_response_to_Gram-negative_bacterium	6	0	0.000000	0.000000	2045	2017.268852	2050.43	2083.591148	1.002655
GO:0050872_white_fat_cell_differentiation	6	0	0.000000	0.000000	2045	2017.268852	2050.43	2083.591148	1.002655
GO:0050951_sensory_perception_of_temperature_stimulus	6	0	0.000000	0.000000	2045	2017.268852	2050.43	2083.591148	1.002655
GO:0050966_detection_of_mechanical_stimulus_involved_in_sensory_perception_of_pain	6	0	0.000000	0.000000	2045	2017.268852	2050.43	2083.591148	1.002655
GO:0051058_negative_regulation_of_small_GTPase_mediated_signal_transduction	6	0	0.000000	0.000000	2045	2017.268852	2050.43	2083.591148	1.002655
GO:0051085_chaperone_mediated_protein_folding_requiring_cofactor	6	0	0.000000	0.000000	2045	2017.268852	2050.43	2083.591148	1.002655
GO:0051180_vitamin_transport	6	0	0.000000	0.000000	2045	2017.268852	2050.43	2083.591148	1.002655
GO:0051384_response_to_glucocorticoid_stimulus	6	0	0.000000	0.000000	2045	2017.268852	2050.43	2083.591148	1.002655
GO:0051592_response_to_calcium_ion	6	0	0.000000	0.000000	2045	2017.268852	2050.43	2083.591148	1.002655
GO:0051875_pigment_granule_localization	6	0	0.000000	0.000000	2045	2017.268852	2050.43	2083.591148	1.002655
GO:0051970_negative_regulation_of_transmission_of_nerve_impulse	6	0	0.000000	0.000000	2045	2017.268852	2050.43	2083.591148	1.002655
GO:0055081_anion_homeostasis	6	0	0.000000	0.000000	2045	2017.268852	2050.43	2083.591148	1.002655
GO:0060013_righting_reflex	6	0	0.000000	0.000000	2045	2017.268852	2050.43	2083.591148	1.002655
GO:0060017_parathyroid_gland_development	6	0	0.000000	0.000000	2045	2017.268852	2050.43	2083.591148	1.002655
GO:0060056_mammary_gland_involution	6	0	0.000000	0.000000	2045	2017.268852	2050.43	2083.591148	1.002655
GO:0060068_vagina_development	6	0	0.000000	0.000000	2045	2017.268852	2050.43	2083.591148	1.002655
GO:0060134_prepulse_inhibition	6	0	0.000000	0.000000	2045	2017.268852	2050.43	2083.591148	1.002655
GO:0060136_embryonic_process_involved_in_female_pregnancy	6	0	0.000000	0.000000	2045	2017.268852	2050.43	2083.591148	1.002655
GO:0060271_cilium_morphogenesis	6	0	0.000000	0.000000	2045	2017.268852	2050.43	2083.591148	1.002655
GO:0060389_pathway-restricted_SMAD_protein_phosphorylation	6	0	0.000000	0.000000	2045	2017.268852	2050.43	2083.591148	1.002655
GO:0060411_heart_septum_morphogenesis	6	0	0.000000	0.000000	2045	2017.268852	2050.43	2083.591148	1.002655
GO:0060638_mesenchymal-epithelial_cell_signaling	6	0	0.000000	0.000000	2045	2017.268852	2050.43	2083.591148	1.002655
GO:0060685_regulation_of_prostatic_bud_formation	6	0	0.000000	0.000000	2045	2017.268852	2050.43	2083.591148	1.002655
GO:0060710_chorio-allantoic_fusion	6	0	0.000000	0.000000	2045	2017.268852	2050.43	2083.591148	1.002655
GO:0065004_protein-DNA_complex_assembly	6	0	0.000000	0.000000	2045	2017.268852	2050.43	2083.591148	1.002655
GO:0051960_regulation_of_nervous_system_development	118	0	0.000000	0.000000	2046	2018.563395	2051.53	2084.496605	1.002703
GO:0007268_synaptic_transmission	154	0	0.000000	0.000000	2047	2018.991180	2051.98	2084.968820	1.002433
[truncated: 101,244 more chars]
