# Supplementary material for: RedundancyMiner: De-replication of redundant GO categories in microarray and proteomics analysis
Source: BMC Bioinformatics. 2011 Feb 10;12:52. doi: 10.1186/1471-2105-12-52 (PMC3223614; doi:10.1186/1471-2105-12-52)
Supplement: Additional file 8 — Retinal development HTGM download. compressed package of the results of running HTGM on the retinal development genes list. [file 1471-2105-12-52-S8.ZIP › SCENARIO_2_MODIFIED/total.txt.total.txt.dir/Exp1_BestClusterMap_LEIGS_KM_24.csv.join.20.txt.dir/Exp1_BestClusterMap_LEIGS_KM_24.csv.join.20.txt.change.gce]

GO:0006508_proteolysis	UBE2N	76	4	9.694737	-3.176313	1	0.66	0.660000
GO:0006508_proteolysis	CTSS	76	4	9.694737	-3.176313	1	0.66	0.660000
GO:0006508_proteolysis	PCOLCE	76	4	9.694737	-3.176313	1	0.66	0.660000
GO:0006508_proteolysis	HDAC6	76	4	9.694737	-3.176313	1	0.66	0.660000
GO:0006476_protein_amino_acid_deacetylation	SIRT1	9	2	40.933333	-3.002047	2	1.06	0.530000
GO:0006476_protein_amino_acid_deacetylation	HDAC6	9	2	40.933333	-3.002047	2	1.06	0.530000
GO:0030163_protein_catabolic_process	UBE2N	101	4	7.295050	-2.713343	3	1.98	0.660000
GO:0030163_protein_catabolic_process	CTSS	101	4	7.295050	-2.713343	3	1.98	0.660000
GO:0030163_protein_catabolic_process	PCOLCE	101	4	7.295050	-2.713343	3	1.98	0.660000
GO:0030163_protein_catabolic_process	HDAC6	101	4	7.295050	-2.713343	3	1.98	0.660000
GO:0010639_negative_regulation_of_organelle_organization	RECQL4	19	2	19.389474	-2.339802	4	3.79	0.947500
GO:0010639_negative_regulation_of_organelle_organization	HDAC6	19	2	19.389474	-2.339802	4	3.79	0.947500
GO:0043285_biopolymer_catabolic_process	UBE2N	129	4	5.711628	-2.327118	5	3.82	0.764000
GO:0043285_biopolymer_catabolic_process	CTSS	129	4	5.711628	-2.327118	5	3.82	0.764000
GO:0043285_biopolymer_catabolic_process	PCOLCE	129	4	5.711628	-2.327118	5	3.82	0.764000
GO:0043285_biopolymer_catabolic_process	HDAC6	129	4	5.711628	-2.327118	5	3.82	0.764000
GO:0003032_detection_of_oxygen	SOD2	1	1							
GO:0003068_regulation_of_systemic_arterial_blood_pressure_by_acetylcholine	SOD2	1	1							
GO:0003069_vasodilation_by_acetylcholine_involved_in_regulation_of_systemic_arterial_blood_pressure	SOD2	1	1							
GO:0003070_regulation_of_systemic_arterial_blood_pressure_by_neurotransmitter	SOD2	1	1							
GO:0007063_regulation_of_sister_chromatid_cohesion	RECQL4	1	1							
GO:0010260_organ_senescence	SOD2	1	1							
GO:0030210_heparin_biosynthetic_process	GLCE	1	1							
GO:0045875_negative_regulation_of_sister_chromatid_cohesion	RECQL4	1	1							
GO:0048773_erythrophore_differentiation	SOD2	1	1							
GO:0055093_response_to_hyperoxia	SOD2	1	1							
GO:0009057_macromolecule_catabolic_process	UBE2N	137	4	5.378102	-2.234127	6	4.36	0.726667
GO:0009057_macromolecule_catabolic_process	CTSS	137	4	5.378102	-2.234127	6	4.36	0.726667
GO:0009057_macromolecule_catabolic_process	PCOLCE	137	4	5.378102	-2.234127	6	4.36	0.726667
GO:0009057_macromolecule_catabolic_process	HDAC6	137	4	5.378102	-2.234127	6	4.36	0.726667
GO:0001306_age-dependent_response_to_oxidative_stress	SOD2	2	1							
GO:0007571_age-dependent_general_metabolic_decline	SOD2	2	1							
GO:0010149_senescence	SOD2	2	1							
GO:0016584_nucleosome_positioning	HIST1H1C	2	1							
GO:0030202_heparin_metabolic_process	GLCE	2	1							
GO:0000303_response_to_superoxide	SOD2	3	1							
GO:0018196_peptidyl-asparagine_modification	STT3A	3	1							
GO:0018279_protein_amino_acid_N-linked_glycosylation_via_asparagine	STT3A	3	1							
GO:0051983_regulation_of_chromosome_segregation	RECQL4	3	1							
GO:0006511_ubiquitin-dependent_protein_catabolic_process	UBE2N	39	2	9.446154	-1.731760	7	10.68	1.525714
GO:0006511_ubiquitin-dependent_protein_catabolic_process	HDAC6	39	2	9.446154	-1.731760	7	10.68	1.525714
GO:0051129_negative_regulation_of_cellular_component_organization	RECQL4	40	2	9.210000	-1.710919	8	11.08	1.385000
GO:0051129_negative_regulation_of_cellular_component_organization	HDAC6	40	2	9.210000	-1.710919	8	11.08	1.385000
GO:0019941_modification-dependent_protein_catabolic_process	UBE2N	42	2	8.771429	-1.670879	11	12.14	1.103636
GO:0019941_modification-dependent_protein_catabolic_process	HDAC6	42	2	8.771429	-1.670879	11	12.14	1.103636
GO:0043632_modification-dependent_macromolecule_catabolic_process	UBE2N	42	2	8.771429	-1.670879	11	12.14	1.103636
GO:0043632_modification-dependent_macromolecule_catabolic_process	HDAC6	42	2	8.771429	-1.670879	11	12.14	1.103636
GO:0051603_proteolysis_involved_in_cellular_protein_catabolic_process	UBE2N	42	2	8.771429	-1.670879	11	12.14	1.103636
GO:0051603_proteolysis_involved_in_cellular_protein_catabolic_process	HDAC6	42	2	8.771429	-1.670879	11	12.14	1.103636
GO:0000305_response_to_oxygen_radical	SOD2	4	1							
GO:0006972_hyperosmotic_response	PDPK1	4	1							
GO:0009593_detection_of_chemical_stimulus	SOD2	4	1							
GO:0051897_positive_regulation_of_protein_kinase_B_signaling_cascade	IGF1R	4	1							
GO:0044257_cellular_protein_catabolic_process	UBE2N	44	2	8.372727	-1.632858	12	13.24	1.103333
GO:0044257_cellular_protein_catabolic_process	HDAC6	44	2	8.372727	-1.632858	12	13.24	1.103333
GO:0006023_aminoglycan_biosynthetic_process	GLCE	5	1	36.840000	-1.570848	17	21.68	1.275294
GO:0006024_glycosaminoglycan_biosynthetic_process	GLCE	5	1	36.840000	-1.570848	17	21.68	1.275294
GO:0019430_removal_of_superoxide_radicals	SOD2	5	1	36.840000	-1.570848	17	21.68	1.275294
GO:0042554_superoxide_anion_generation	SOD2	5	1	36.840000	-1.570848	17	21.68	1.275294
GO:0051898_negative_regulation_of_protein_kinase_B_signaling_cascade	IGF1R	5	1	36.840000	-1.570848	17	21.68	1.275294
GO:0009101_glycoprotein_biosynthetic_process	STT3A	48	2	7.675000	-1.562169	18	22.05	1.225000
GO:0009101_glycoprotein_biosynthetic_process	GLCE	48	2	7.675000	-1.562169	18	22.05	1.225000
GO:0043473_pigmentation	RECQL4	49	2	7.518367	-1.545502	19	22.46	1.182105
GO:0043473_pigmentation	SOD2	49	2	7.518367	-1.545502	19	22.46	1.182105
GO:0006996_organelle_organization	RECQL4	449	6	2.461470	-1.529323	20	22.71	1.135500
GO:0006996_organelle_organization	HIST1H1C	449	6	2.461470	-1.529323	20	22.71	1.135500
GO:0006996_organelle_organization	RHOU	449	6	2.461470	-1.529323	20	22.71	1.135500
GO:0006996_organelle_organization	SIRT1	449	6	2.461470	-1.529323	20	22.71	1.135500
GO:0006996_organelle_organization	SOD2	449	6	2.461470	-1.529323	20	22.71	1.135500
GO:0006996_organelle_organization	HDAC6	449	6	2.461470	-1.529323	20	22.71	1.135500
GO:0051276_chromosome_organization	RECQL4	129	3	4.283721	-1.501631	21	23.6	1.123810
GO:0051276_chromosome_organization	HIST1H1C	129	3	4.283721	-1.501631	21	23.6	1.123810
GO:0051276_chromosome_organization	SIRT1	129	3	4.283721	-1.501631	21	23.6	1.123810
GO:0014823_response_to_activity	SOD2	6	1	30.700000	-1.492797	25	29.64	1.185600
GO:0015012_heparan_sulfate_proteoglycan_biosynthetic_process	GLCE	6	1	30.700000	-1.492797	25	29.64	1.185600
GO:0048147_negative_regulation_of_fibroblast_proliferation	SOD2	6	1	30.700000	-1.492797	25	29.64	1.185600
GO:0051881_regulation_of_mitochondrial_membrane_potential	SOD2	6	1	30.700000	-1.492797	25	29.64	1.185600
GO:0007265_Ras_protein_signal_transduction	NRAS	54	2	6.822222	-1.467420	26	30.87	1.187308
GO:0007265_Ras_protein_signal_transduction	RHOU	54	2	6.822222	-1.467420	26	30.87	1.187308
GO:0006790_sulfur_metabolic_process	GLCE	56	2	6.578571	-1.438396	27	31.57	1.169259
GO:0006790_sulfur_metabolic_process	SOD2	56	2	6.578571	-1.438396	27	31.57	1.169259
GO:0000188_inactivation_of_MAPK_activity	DUSP16	7	1	26.314286	-1.426980	39	38.09	0.976667
GO:0003085_negative_regulation_of_systemic_arterial_blood_pressure	SOD2	7	1	26.314286	-1.426980	39	38.09	0.976667
GO:0007019_microtubule_depolymerization	HDAC6	7	1	26.314286	-1.426980	39	38.09	0.976667
GO:0007026_negative_regulation_of_microtubule_depolymerization	HDAC6	7	1	26.314286	-1.426980	39	38.09	0.976667
GO:0007062_sister_chromatid_cohesion	RECQL4	7	1	26.314286	-1.426980	39	38.09	0.976667
GO:0010948_negative_regulation_of_cell_cycle_process	RECQL4	7	1	26.314286	-1.426980	39	38.09	0.976667
GO:0016575_histone_deacetylation	SIRT1	7	1	26.314286	-1.426980	39	38.09	0.976667
GO:0030201_heparan_sulfate_proteoglycan_metabolic_process	GLCE	7	1	26.314286	-1.426980	39	38.09	0.976667
GO:0031017_exocrine_pancreas_development	IGF1R	7	1	26.314286	-1.426980	39	38.09	0.976667
GO:0031114_regulation_of_microtubule_depolymerization	HDAC6	7	1	26.314286	-1.426980	39	38.09	0.976667
GO:0031497_chromatin_assembly	HIST1H1C	7	1	26.314286	-1.426980	39	38.09	0.976667
GO:0045599_negative_regulation_of_fat_cell_differentiation	SOD2	7	1	26.314286	-1.426980	39	38.09	0.976667
GO:0033043_regulation_of_organelle_organization	RECQL4	58	2	6.351724	-1.410499	40	38.96	0.974000
GO:0033043_regulation_of_organelle_organization	HDAC6	58	2	6.351724	-1.410499	40	38.96	0.974000
GO:0009056_catabolic_process	UBE2N	243	4	3.032099	-1.398814	41	39.14	0.954634
GO:0009056_catabolic_process	CTSS	243	4	3.032099	-1.398814	41	39.14	0.954634
GO:0009056_catabolic_process	PCOLCE	243	4	3.032099	-1.398814	41	39.14	0.954634
GO:0009056_catabolic_process	HDAC6	243	4	3.032099	-1.398814	41	39.14	0.954634
GO:0031111_negative_regulation_of_microtubule_polymerization_or_depolymerization	HDAC6	8	1	23.025000	-1.370116	44	45.04	1.023636
GO:0034728_nucleosome_organization	HIST1H1C	8	1	23.025000	-1.370116	44	45.04	1.023636
GO:0045429_positive_regulation_of_nitric_oxide_biosynthetic_process	SOD2	8	1	23.025000	-1.370116	44	45.04	1.023636
GO:0001542_ovulation_from_ovarian_follicle	SIRT1	9	1	20.466667	-1.320091	51	52.48	1.029020
GO:0016601_Rac_protein_signal_transduction	RHOU	9	1	20.466667	-1.320091	51	52.48	1.029020
GO:0030728_ovulation	SIRT1	9	1	20.466667	-1.320091	51	52.48	1.029020
GO:0043242_negative_regulation_of_protein_complex_disassembly	HDAC6	9	1	20.466667	-1.320091	51	52.48	1.029020
GO:0043409_negative_regulation_of_MAPKKK_cascade	IGF1R	9	1	20.466667	-1.320091	51	52.48	1.029020
GO:0045428_regulation_of_nitric_oxide_biosynthetic_process	SOD2	9	1	20.466667	-1.320091	51	52.48	1.029020
GO:0051896_regulation_of_protein_kinase_B_signaling_cascade	IGF1R	9	1	20.466667	-1.320091	51	52.48	1.029020
GO:0034962_cellular_biopolymer_catabolic_process	UBE2N	68	2	5.417647	-1.285471	52	53.61	1.030962
GO:0034962_cellular_biopolymer_catabolic_process	HDAC6	68	2	5.417647	-1.285471	52	53.61	1.030962
GO:0000209_protein_polyubiquitination	HDAC6	10	1	18.420000	-1.275461	57	60.08	1.054035
GO:0006801_superoxide_metabolic_process	SOD2	10	1	18.420000	-1.275461	57	60.08	1.054035
GO:0022900_electron_transport_chain	SOD2	10	1	18.420000	-1.275461	57	60.08	1.054035
GO:0022904_respiratory_electron_transport_chain	SOD2	10	1	18.420000	-1.275461	57	60.08	1.054035
GO:0045776_negative_regulation_of_blood_pressure	SOD2	10	1	18.420000	-1.275461	57	60.08	1.054035
GO:0051128_regulation_of_cellular_component_organization	RECQL4	160	3	3.453750	-1.266794	58	60.43	1.041897
GO:0051128_regulation_of_cellular_component_organization	RHOU	160	3	3.453750	-1.266794	58	60.43	1.041897
GO:0051128_regulation_of_cellular_component_organization	HDAC6	160	3	3.453750	-1.266794	58	60.43	1.041897
GO:0019538_protein_metabolic_process	UBE2N	655	7	1.968550	-1.265801	59	60.48	1.025085
GO:0019538_protein_metabolic_process	IGF1R	655	7	1.968550	-1.265801	59	60.48	1.025085
GO:0019538_protein_metabolic_process	STT3A	655	7	1.968550	-1.265801	59	60.48	1.025085
GO:0019538_protein_metabolic_process	CTSS	655	7	1.968550	-1.265801	59	60.48	1.025085
GO:0019538_protein_metabolic_process	SIRT1	655	7	1.968550	-1.265801	59	60.48	1.025085
GO:0019538_protein_metabolic_process	PCOLCE	655	7	1.968550	-1.265801	59	60.48	1.025085
GO:0019538_protein_metabolic_process	HDAC6	655	7	1.968550	-1.265801	59	60.48	1.025085
GO:0006281_DNA_repair	TRP53BP1	71	2	5.188732	-1.251966	61	61.18	1.002951
GO:0006281_DNA_repair	SOD2	71	2	5.188732	-1.251966	61	61.18	1.002951
GO:0009100_glycoprotein_metabolic_process	STT3A	71	2	5.188732	-1.251966	61	61.18	1.002951
GO:0009100_glycoprotein_metabolic_process	GLCE	71	2	5.188732	-1.251966	61	61.18	1.002951
GO:0007264_small_GTPase_mediated_signal_transduction	NRAS	72	2	5.116667	-1.241153	62	62.21	1.003387
GO:0007264_small_GTPase_mediated_signal_transduction	RHOU	72	2	5.116667	-1.241153	62	62.21	1.003387
GO:0000271_polysaccharide_biosynthetic_process	GLCE	11	1	16.745455	-1.235194	70	67.04	0.957714
GO:0006333_chromatin_assembly_or_disassembly	HIST1H1C	11	1	16.745455	-1.235194	70	67.04	0.957714
GO:0030238_male_sex_determination	IGF1R	11	1	16.745455	-1.235194	70	67.04	0.957714
GO:0031110_regulation_of_microtubule_polymerization_or_depolymerization	HDAC6	11	1	16.745455	-1.235194	70	67.04	0.957714
GO:0042542_response_to_hydrogen_peroxide	SOD2	11	1	16.745455	-1.235194	70	67.04	0.957714
GO:0048678_response_to_axon_injury	SOD2	11	1	16.745455	-1.235194	70	67.04	0.957714
GO:0051092_positive_regulation_of_NF-kappaB_transcription_factor_activity	UBE2N	11	1	16.745455	-1.235194	70	67.04	0.957714
GO:0051494_negative_regulation_of_cytoskeleton_organization	HDAC6	11	1	16.745455	-1.235194	70	67.04	0.957714
GO:0044265_cellular_macromolecule_catabolic_process	UBE2N	75	2	4.912000	-1.209714	71	68.25	0.961268
GO:0044265_cellular_macromolecule_catabolic_process	HDAC6	75	2	4.912000	-1.209714	71	68.25	0.961268
GO:0034621_cellular_macromolecular_complex_subunit_organization	HIST1H1C	76	2	4.847368	-1.199552	72	68.6	0.952778
GO:0034621_cellular_macromolecular_complex_subunit_organization	HDAC6	76	2	4.847368	-1.199552	72	68.6	0.952778
GO:0030166_proteoglycan_biosynthetic_process	GLCE	12	1	15.350000	-1.198531	77	73.2	0.950649
GO:0031109_microtubule_polymerization_or_depolymerization	HDAC6	12	1	15.350000	-1.198531	77	73.2	0.950649
GO:0043624_cellular_protein_complex_disassembly	HDAC6	12	1	15.350000	-1.198531	77	73.2	0.950649
GO:0051261_protein_depolymerization	HDAC6	12	1	15.350000	-1.198531	77	73.2	0.950649
GO:0055114_oxidation_reduction	SOD2	12	1	15.350000	-1.198531	77	73.2	0.950649
GO:0001836_release_of_cytochrome_c_from_mitochondria	SOD2	13	1	14.169231	-1.164893	82	79.31	0.967195
GO:0001976_neurological_system_process_involved_in_regulation_of_systemic_arterial_blood_pressure	SOD2	13	1	14.169231	-1.164893	82	79.31	0.967195
GO:0031290_retinal_ganglion_cell_axon_guidance	BMPR1B	13	1	14.169231	-1.164893	82	79.31	0.967195
GO:0043241_protein_complex_disassembly	HDAC6	13	1	14.169231	-1.164893	82	79.31	0.967195
GO:0043244_regulation_of_protein_complex_disassembly	HDAC6	13	1	14.169231	-1.164893	82	79.31	0.967195
GO:0001502_cartilage_condensation	BMPR1B	14	1	13.157143	-1.133832	92	84.73	0.920978
GO:0006809_nitric_oxide_biosynthetic_process	SOD2	14	1	13.157143	-1.133832	92	84.73	0.920978
GO:0006970_response_to_osmotic_stress	PDPK1	14	1	13.157143	-1.133832	92	84.73	0.920978
GO:0007530_sex_determination	IGF1R	14	1	13.157143	-1.133832	92	84.73	0.920978
GO:0010332_response_to_gamma_radiation	SOD2	14	1	13.157143	-1.133832	92	84.73	0.920978
GO:0033044_regulation_of_chromosome_organization	RECQL4	14	1	13.157143	-1.133832	92	84.73	0.920978
GO:0034623_cellular_macromolecular_complex_disassembly	HDAC6	14	1	13.157143	-1.133832	92	84.73	0.920978
GO:0043491_protein_kinase_B_signaling_cascade	IGF1R	14	1	13.157143	-1.133832	92	84.73	0.920978
GO:0045598_regulation_of_fat_cell_differentiation	SOD2	14	1	13.157143	-1.133832	92	84.73	0.920978
GO:0046209_nitric_oxide_metabolic_process	SOD2	14	1	13.157143	-1.133832	92	84.73	0.920978
GO:0006325_chromatin_organization	HIST1H1C	83	2	4.438554	-1.132463	93	85.32	0.917419
GO:0006325_chromatin_organization	SIRT1	83	2	4.438554	-1.132463	93	85.32	0.917419
GO:0043283_biopolymer_metabolic_process	UBE2N	1490	12	1.483490	-1.126677	94	85.46	0.909149
GO:0043283_biopolymer_metabolic_process	IGF1R	1490	12	1.483490	-1.126677	94	85.46	0.909149
GO:0043283_biopolymer_metabolic_process	TRP53BP1	1490	12	1.483490	-1.126677	94	85.46	0.909149
GO:0043283_biopolymer_metabolic_process	SALL4	1490	12	1.483490	-1.126677	94	85.46	0.909149
GO:0043283_biopolymer_metabolic_process	STT3A	1490	12	1.483490	-1.126677	94	85.46	0.909149
GO:0043283_biopolymer_metabolic_process	FOXK1	1490	12	1.483490	-1.126677	94	85.46	0.909149
GO:0043283_biopolymer_metabolic_process	CTSS	1490	12	1.483490	-1.126677	94	85.46	0.909149
GO:0043283_biopolymer_metabolic_process	SIRT1	1490	12	1.483490	-1.126677	94	85.46	0.909149
GO:0043283_biopolymer_metabolic_process	PCOLCE	1490	12	1.483490	-1.126677	94	85.46	0.909149
GO:0043283_biopolymer_metabolic_process	GLCE	1490	12	1.483490	-1.126677	94	85.46	0.909149
GO:0043283_biopolymer_metabolic_process	SOD2	1490	12	1.483490	-1.126677	94	85.46	0.909149
GO:0043283_biopolymer_metabolic_process	HDAC6	1490	12	1.483490	-1.126677	94	85.46	0.909149
GO:0006487_protein_amino_acid_N-linked_glycosylation	STT3A	15	1	12.280000	-1.104991	99	90.91	0.918283
GO:0006749_glutathione_metabolic_process	SOD2	15	1	12.280000	-1.104991	99	90.91	0.918283
GO:0048144_fibroblast_proliferation	SOD2	15	1	12.280000	-1.104991	99	90.91	0.918283
GO:0048145_regulation_of_fibroblast_proliferation	SOD2	15	1	12.280000	-1.104991	99	90.91	0.918283
GO:0070507_regulation_of_microtubule_cytoskeleton_organization	HDAC6	15	1	12.280000	-1.104991	99	90.91	0.918283
GO:0000302_response_to_reactive_oxygen_species	SOD2	16	1	11.512500	-1.078084	103	95.95	0.931553
GO:0003044_regulation_of_systemic_arterial_blood_pressure_mediated_by_a_chemical_signal	SOD2	16	1	11.512500	-1.078084	103	95.95	0.931553
GO:0006821_chloride_transport	SLC4A1	16	1	11.512500	-1.078084	103	95.95	0.931553
GO:0042311_vasodilation	SOD2	16	1	11.512500	-1.078084	103	95.95	0.931553
GO:0006323_DNA_packaging	HIST1H1C	17	1	10.835294	-1.052876	110	100.79	0.916273
GO:0010741_negative_regulation_of_protein_kinase_cascade	IGF1R	17	1	10.835294	-1.052876	110	100.79	0.916273
GO:0043407_negative_regulation_of_MAP_kinase_activity	DUSP16	17	1	10.835294	-1.052876	110	100.79	0.916273
GO:0045333_cellular_respiration	SOD2	17	1	10.835294	-1.052876	110	100.79	0.916273
GO:0051091_positive_regulation_of_transcription_factor_activity	UBE2N	17	1	10.835294	-1.052876	110	100.79	0.916273
GO:0055072_iron_ion_homeostasis	SOD2	17	1	10.835294	-1.052876	110	100.79	0.916273
GO:0090047_positive_regulation_of_transcription_regulator_activity	UBE2N	17	1	10.835294	-1.052876	110	100.79	0.916273
GO:0034984_cellular_response_to_DNA_damage_stimulus	TRP53BP1	94	2	3.919149	-1.039301	111	101.92	0.918198
GO:0034984_cellular_response_to_DNA_damage_stimulus	SOD2	94	2	3.919149	-1.039301	111	101.92	0.918198
GO:0006022_aminoglycan_metabolic_process	GLCE	18	1	10.233333	-1.029173	115	106.52	0.926261
GO:0030203_glycosaminoglycan_metabolic_process	GLCE	18	1	10.233333	-1.029173	115	106.52	0.926261
GO:0032984_macromolecular_complex_disassembly	HDAC6	18	1	10.233333	-1.029173	115	106.52	0.926261
GO:0044272_sulfur_compound_biosynthetic_process	GLCE	18	1	10.233333	-1.029173	115	106.52	0.926261
GO:0050931_pigment_cell_differentiation	SOD2	19	1	9.694737	-1.006811	116	110.95	0.956466
GO:0010605_negative_regulation_of_macromolecule_metabolic_process	SALL4	331	4	2.225982	-0.998687	117	111.91	0.956496
GO:0010605_negative_regulation_of_macromolecule_metabolic_process	FOXK1	331	4	2.225982	-0.998687	117	111.91	0.956496
GO:0010605_negative_regulation_of_macromolecule_metabolic_process	SIRT1	331	4	2.225982	-0.998687	117	111.91	0.956496
GO:0010605_negative_regulation_of_macromolecule_metabolic_process	HDAC6	331	4	2.225982	-0.998687	117	111.91	0.956496
GO:0031324_negative_regulation_of_cellular_metabolic_process	SALL4	332	4	2.219277	-0.995007	118	112.15	0.950424
GO:0031324_negative_regulation_of_cellular_metabolic_process	FOXK1	332	4	2.219277	-0.995007	118	112.15	0.950424
GO:0031324_negative_regulation_of_cellular_metabolic_process	SIRT1	332	4	2.219277	-0.995007	118	112.15	0.950424
GO:0031324_negative_regulation_of_cellular_metabolic_process	HDAC6	332	4	2.219277	-0.995007	118	112.15	0.950424
GO:0006518_peptide_metabolic_process	SOD2	20	1	9.210000	-0.985653	120	115.32	0.961000
GO:0008360_regulation_of_cell_shape	RHOU	20	1	9.210000	-0.985653	120	115.32	0.961000
GO:0008637_apoptotic_mitochondrial_changes	SOD2	21	1	8.771429	-0.965582	121	120.0	0.991736
GO:0043170_macromolecule_metabolic_process	UBE2N	1576	12	1.402538	-0.965487	122	120.09	0.984344
GO:0043170_macromolecule_metabolic_process	IGF1R	1576	12	1.402538	-0.965487	122	120.09	0.984344
GO:0043170_macromolecule_metabolic_process	TRP53BP1	1576	12	1.402538	-0.965487	122	120.09	0.984344
GO:0043170_macromolecule_metabolic_process	STT3A	1576	12	1.402538	-0.965487	122	120.09	0.984344
GO:0043170_macromolecule_metabolic_process	SALL4	1576	12	1.402538	-0.965487	122	120.09	0.984344
GO:0043170_macromolecule_metabolic_process	FOXK1	1576	12	1.402538	-0.965487	122	120.09	0.984344
GO:0043170_macromolecule_metabolic_process	CTSS	1576	12	1.402538	-0.965487	122	120.09	0.984344
GO:0043170_macromolecule_metabolic_process	SIRT1	1576	12	1.402538	-0.965487	122	120.09	0.984344
GO:0043170_macromolecule_metabolic_process	GLCE	1576	12	1.402538	-0.965487	122	120.09	0.984344
GO:0043170_macromolecule_metabolic_process	PCOLCE	1576	12	1.402538	-0.965487	122	120.09	0.984344
GO:0043170_macromolecule_metabolic_process	SOD2	1576	12	1.402538	-0.965487	122	120.09	0.984344
GO:0043170_macromolecule_metabolic_process	HDAC6	1576	12	1.402538	-0.965487	122	120.09	0.984344
GO:0048523_negative_regulation_of_cellular_process	RECQL4	774	7	1.665891	-0.948841	123	121.19	0.985285
GO:0048523_negative_regulation_of_cellular_process	IGF1R	774	7	1.665891	-0.948841	123	121.19	0.985285
GO:0048523_negative_regulation_of_cellular_process	SALL4	774	7	1.665891	-0.948841	123	121.19	0.985285
GO:0048523_negative_regulation_of_cellular_process	FOXK1	774	7	1.665891	-0.948841	123	121.19	0.985285
GO:0048523_negative_regulation_of_cellular_process	SIRT1	774	7	1.665891	-0.948841	123	121.19	0.985285
GO:0048523_negative_regulation_of_cellular_process	HDAC6	774	7	1.665891	-0.948841	123	121.19	0.985285
GO:0048523_negative_regulation_of_cellular_process	SOD2	774	7	1.665891	-0.948841	123	121.19	0.985285
GO:0006029_proteoglycan_metabolic_process	GLCE	22	1	8.372727	-0.946495	126	126.24	1.001905
GO:0007059_chromosome_segregation	RECQL4	22	1	8.372727	-0.946495	126	126.24	1.001905
GO:0032886_regulation_of_microtubule-based_process	HDAC6	22	1	8.372727	-0.946495	126	126.24	1.001905
GO:0009892_negative_regulation_of_metabolic_process	SALL4	348	4	2.117241	-0.938203	127	126.88	0.999055
GO:0009892_negative_regulation_of_metabolic_process	FOXK1	348	4	2.117241	-0.938203	127	126.88	0.999055
GO:0009892_negative_regulation_of_metabolic_process	SIRT1	348	4	2.117241	-0.938203	127	126.88	0.999055
GO:0009892_negative_regulation_of_metabolic_process	HDAC6	348	4	2.117241	-0.938203	127	126.88	0.999055
GO:0000082_G1_S_transition_of_mitotic_cell_cycle	RHOU	23	1	8.008696	-0.928306	131	130.0	0.992366
GO:0003073_regulation_of_systemic_arterial_blood_pressure	SOD2	23	1	8.008696	-0.928306	131	130.0	0.992366
GO:0015698_inorganic_anion_transport	SLC4A1	23	1	8.008696	-0.928306	131	130.0	0.992366
GO:0043388_positive_regulation_of_DNA_binding	UBE2N	23	1	8.008696	-0.928306	131	130.0	0.992366
GO:0048705_skeletal_system_morphogenesis	RECQL4	111	2	3.318919	-0.918135	132	130.51	0.988712
GO:0048705_skeletal_system_morphogenesis	BMPR1B	111	2	3.318919	-0.918135	132	130.51	0.988712
GO:0043410_positive_regulation_of_MAPKKK_cascade	IGF1R	24	1	7.675000	-0.910938	134	134.5	1.003731
GO:0051099_positive_regulation_of_binding	UBE2N	24	1	7.675000	-0.910938	134	134.5	1.003731
GO:0006974_response_to_DNA_damage_stimulus	TRP53BP1	113	2	3.260177	-0.905361	135	135.06	1.000444
GO:0006974_response_to_DNA_damage_stimulus	SOD2	113	2	3.260177	-0.905361	135	135.06	1.000444
GO:0000165_MAPKKK_cascade	IGF1R	114	2	3.231579	-0.899078	136	135.33	0.995074
GO:0000165_MAPKKK_cascade	DUSP16	114	2	3.231579	-0.899078	136	135.33	0.995074
GO:0006302_double-strand_break_repair	SOD2	25	1	7.368000	-0.894323	140	139.02	0.993000
GO:0050852_T_cell_receptor_signaling_pathway	UBE2N	25	1	7.368000	-0.894323	140	139.02	0.993000
GO:0051090_regulation_of_transcription_factor_activity	UBE2N	25	1	7.368000	-0.894323	140	139.02	0.993000
GO:0090046_regulation_of_transcription_regulator_activity	UBE2N	25	1	7.368000	-0.894323	140	139.02	0.993000
GO:0048608_reproductive_structure_development	IGF1R	116	2	3.175862	-0.886710	141	139.73	0.990993
GO:0048608_reproductive_structure_development	SIRT1	116	2	3.175862	-0.886710	141	139.73	0.990993
GO:0043933_macromolecular_complex_subunit_organization	HIST1H1C	117	2	3.148718	-0.880624	142	140.46	0.989155
GO:0043933_macromolecular_complex_subunit_organization	HDAC6	117	2	3.148718	-0.880624	142	140.46	0.989155
GO:0006800_oxygen_and_reactive_oxygen_species_metabolic_process	SOD2	26	1	7.084615	-0.878403	144	143.13	0.993958
GO:0010212_response_to_ionizing_radiation	SOD2	26	1	7.084615	-0.878403	144	143.13	0.993958
GO:0016043_cellular_component_organization	RECQL4	964	8	1.528631	-0.875193	145	143.26	0.988000
GO:0016043_cellular_component_organization	HIST1H1C	964	8	1.528631	-0.875193	145	143.26	0.988000
GO:0016043_cellular_component_organization	PTPRZ1	964	8	1.528631	-0.875193	145	143.26	0.988000
GO:0016043_cellular_component_organization	BMPR1B	964	8	1.528631	-0.875193	145	143.26	0.988000
GO:0016043_cellular_component_organization	RHOU	964	8	1.528631	-0.875193	145	143.26	0.988000
GO:0016043_cellular_component_organization	SIRT1	964	8	1.528631	-0.875193	145	143.26	0.988000
GO:0016043_cellular_component_organization	SOD2	964	8	1.528631	-0.875193	145	143.26	0.988000
GO:0016043_cellular_component_organization	HDAC6	964	8	1.528631	-0.875193	145	143.26	0.988000
GO:0007049_cell_cycle	RECQL4	238	3	2.321849	-0.865969	146	144.49	0.989658
GO:0007049_cell_cycle	NRAS	238	3	2.321849	-0.865969	146	144.49	0.989658
GO:0007049_cell_cycle	RHOU	238	3	2.321849	-0.865969	146	144.49	0.989658
GO:0031016_pancreas_development	IGF1R	27	1	6.822222	-0.863126	148	146.66	0.990946
GO:0070482_response_to_oxygen_levels	SOD2	27	1	6.822222	-0.863126	148	146.66	0.990946
GO:0051726_regulation_of_cell_cycle	RECQL4	121	2	3.044628	-0.856903	149	147.36	0.988993
GO:0051726_regulation_of_cell_cycle	NRAS	121	2	3.044628	-0.856903	149	147.36	0.988993
GO:0010564_regulation_of_cell_cycle_process	RECQL4	29	1	6.351724	-0.834314	152	153.8	1.011842
GO:0048066_pigmentation_during_development	SOD2	29	1	6.351724	-0.834314	152	153.8	1.011842
GO:0060041_retina_development_in_camera-type_eye	BMPR1B	29	1	6.351724	-0.834314	152	153.8	1.011842
GO:0050794_regulation_of_cellular_process	RECQL4	2190	15	1.261644	-0.831931	153	154.11	1.007255
GO:0050794_regulation_of_cellular_process	FOXK1	2190	15	1.261644	-0.831931	153	154.11	1.007255
GO:0050794_regulation_of_cellular_process	RHOU	2190	15	1.261644	-0.831931	153	154.11	1.007255
GO:0050794_regulation_of_cellular_process	SIRT1	2190	15	1.261644	-0.831931	153	154.11	1.007255
GO:0050794_regulation_of_cellular_process	PIN1	2190	15	1.261644	-0.831931	153	154.11	1.007255
GO:0050794_regulation_of_cellular_process	SOD2	2190	15	1.261644	-0.831931	153	154.11	1.007255
GO:0050794_regulation_of_cellular_process	UBE2N	2190	15	1.261644	-0.831931	153	154.11	1.007255
GO:0050794_regulation_of_cellular_process	NRAS	2190	15	1.261644	-0.831931	153	154.11	1.007255
GO:0050794_regulation_of_cellular_process	IGF1R	2190	15	1.261644	-0.831931	153	154.11	1.007255
GO:0050794_regulation_of_cellular_process	PDPK1	2190	15	1.261644	-0.831931	153	154.11	1.007255
GO:0050794_regulation_of_cellular_process	TRP53BP1	2190	15	1.261644	-0.831931	153	154.11	1.007255
GO:0050794_regulation_of_cellular_process	SALL4	2190	15	1.261644	-0.831931	153	154.11	1.007255
GO:0050794_regulation_of_cellular_process	DUSP16	2190	15	1.261644	-0.831931	153	154.11	1.007255
GO:0050794_regulation_of_cellular_process	BMPR1B	2190	15	1.261644	-0.831931	153	154.11	1.007255
GO:0050794_regulation_of_cellular_process	HDAC6	2190	15	1.261644	-0.831931	153	154.11	1.007255
GO:0022411_cellular_component_disassembly	HDAC6	30	1	6.140000	-0.820701	155	158.2	1.020645
GO:0060740_prostate_gland_epithelium_morphogenesis	IGF1R	30	1	6.140000	-0.820701	155	158.2	1.020645
GO:0016481_negative_regulation_of_transcription	SALL4	253	3	2.184190	-0.808781	156	159.63	1.023269
GO:0016481_negative_regulation_of_transcription	FOXK1	253	3	2.184190	-0.808781	156	159.63	1.023269
GO:0016481_negative_regulation_of_transcription	SIRT1	253	3	2.184190	-0.808781	156	159.63	1.023269
GO:0003018_vascular_process_in_circulatory_system	SOD2	31	1	5.941935	-0.807570	163	164.26	1.007730
GO:0006486_protein_amino_acid_glycosylation	STT3A	31	1	5.941935	-0.807570	163	164.26	1.007730
GO:0035150_regulation_of_tube_size	SOD2	31	1	5.941935	-0.807570	163	164.26	1.007730
GO:0043413_biopolymer_glycosylation	STT3A	31	1	5.941935	-0.807570	163	164.26	1.007730
GO:0050880_regulation_of_blood_vessel_size	SOD2	31	1	5.941935	-0.807570	163	164.26	1.007730
GO:0060512_prostate_gland_morphogenesis	IGF1R	31	1	5.941935	-0.807570	163	164.26	1.007730
GO:0070085_glycosylation	STT3A	31	1	5.941935	-0.807570	163	164.26	1.007730
GO:0051493_regulation_of_cytoskeleton_organization	HDAC6	32	1	5.756250	-0.794890	164	167.36	1.020488
GO:0031323_regulation_of_cellular_metabolic_process	UBE2N	1015	8	1.451823	-0.778672	165	170.78	1.035030
GO:0031323_regulation_of_cellular_metabolic_process	TRP53BP1	1015	8	1.451823	-0.778672	165	170.78	1.035030
GO:0031323_regulation_of_cellular_metabolic_process	SALL4	1015	8	1.451823	-0.778672	165	170.78	1.035030
GO:0031323_regulation_of_cellular_metabolic_process	FOXK1	1015	8	1.451823	-0.778672	165	170.78	1.035030
GO:0031323_regulation_of_cellular_metabolic_process	DUSP16	1015	8	1.451823	-0.778672	165	170.78	1.035030
GO:0031323_regulation_of_cellular_metabolic_process	SIRT1	1015	8	1.451823	-0.778672	165	170.78	1.035030
GO:0031323_regulation_of_cellular_metabolic_process	SOD2	1015	8	1.451823	-0.778672	165	170.78	1.035030
GO:0031323_regulation_of_cellular_metabolic_process	HDAC6	1015	8	1.451823	-0.778672	165	170.78	1.035030
GO:0010629_negative_regulation_of_gene_expression	SALL4	262	3	2.109160	-0.776696	167	171.23	1.025329
GO:0010629_negative_regulation_of_gene_expression	FOXK1	262	3	2.109160	-0.776696	167	171.23	1.025329
GO:0010629_negative_regulation_of_gene_expression	SIRT1	262	3	2.109160	-0.776696	167	171.23	1.025329
GO:0048666_neuron_development	PTPRZ1	262	3	2.109160	-0.776696	167	171.23	1.025329
GO:0048666_neuron_development	BMPR1B	262	3	2.109160	-0.776696	167	171.23	1.025329
GO:0048666_neuron_development	SOD2	262	3	2.109160	-0.776696	167	171.23	1.025329
GO:0007568_aging	SOD2	34	1	5.417647	-0.770776	169	174.19	1.030710
GO:0030509_BMP_signaling_pathway	BMPR1B	34	1	5.417647	-0.770776	169	174.19	1.030710
GO:0048519_negative_regulation_of_biological_process	RECQL4	859	7	1.501048	-0.769608	170	174.46	1.026235
GO:0048519_negative_regulation_of_biological_process	IGF1R	859	7	1.501048	-0.769608	170	174.46	1.026235
GO:0048519_negative_regulation_of_biological_process	SALL4	859	7	1.501048	-0.769608	170	174.46	1.026235
GO:0048519_negative_regulation_of_biological_process	FOXK1	859	7	1.501048	-0.769608	170	174.46	1.026235
GO:0048519_negative_regulation_of_biological_process	SIRT1	859	7	1.501048	-0.769608	170	174.46	1.026235
GO:0048519_negative_regulation_of_biological_process	SOD2	859	7	1.501048	-0.769608	170	174.46	1.026235
GO:0048519_negative_regulation_of_biological_process	HDAC6	859	7	1.501048	-0.769608	170	174.46	1.026235
GO:0001756_somitogenesis	ABI1	35	1	5.262857	-0.759292	176	177.08	1.006136
GO:0007292_female_gamete_generation	SIRT1	35	1	5.262857	-0.759292	176	177.08	1.006136
GO:0016051_carbohydrate_biosynthetic_process	GLCE	35	1	5.262857	-0.759292	176	177.08	1.006136
GO:0016567_protein_ubiquitination	HDAC6	35	1	5.262857	-0.759292	176	177.08	1.006136
GO:0051325_interphase	RHOU	35	1	5.262857	-0.759292	176	177.08	1.006136
GO:0051329_interphase_of_mitotic_cell_cycle	RHOU	35	1	5.262857	-0.759292	176	177.08	1.006136
GO:0003006_reproductive_developmental_process	IGF1R	141	2	2.612766	-0.751422	177	177.85	1.004802
GO:0003006_reproductive_developmental_process	SIRT1	141	2	2.612766	-0.751422	177	177.85	1.004802
GO:0045934_negative_regulation_of_nucleobase__nucleoside__nucleotide_and_nucleic_acid_metabolic_process	SALL4	270	3	2.046667	-0.749462	178	178.03	1.000169
GO:0045934_negative_regulation_of_nucleobase__nucleoside__nucleotide_and_nucleic_acid_metabolic_process	FOXK1	270	3	2.046667	-0.749462	178	178.03	1.000169
GO:0045934_negative_regulation_of_nucleobase__nucleoside__nucleotide_and_nucleic_acid_metabolic_process	SIRT1	270	3	2.046667	-0.749462	178	178.03	1.000169
GO:0001889_liver_development	SOD2	36	1	5.116667	-0.748163	183	181.14	0.989836
GO:0006469_negative_regulation_of_protein_kinase_activity	DUSP16	36	1	5.116667	-0.748163	183	181.14	0.989836
GO:0022602_ovulation_cycle_process	SIRT1	36	1	5.116667	-0.748163	183	181.14	0.989836
GO:0033673_negative_regulation_of_kinase_activity	DUSP16	36	1	5.116667	-0.748163	183	181.14	0.989836
GO:0050851_antigen_receptor-mediated_signaling_pathway	UBE2N	36	1	5.116667	-0.748163	183	181.14	0.989836
GO:0007242_intracellular_signaling_cascade	NRAS	411	4	1.792701	-0.747451	184	181.23	0.984946
GO:0007242_intracellular_signaling_cascade	IGF1R	411	4	1.792701	-0.747451	184	181.23	0.984946
GO:0007242_intracellular_signaling_cascade	DUSP16	411	4	1.792701	-0.747451	184	181.23	0.984946
GO:0007242_intracellular_signaling_cascade	RHOU	411	4	1.792701	-0.747451	184	181.23	0.984946
GO:0044267_cellular_protein_metabolic_process	UBE2N	559	5	1.647585	-0.747414	185	181.29	0.979946
GO:0044267_cellular_protein_metabolic_process	IGF1R	559	5	1.647585	-0.747414	185	181.29	0.979946
GO:0044267_cellular_protein_metabolic_process	STT3A	559	5	1.647585	-0.747414	185	181.29	0.979946
GO:0044267_cellular_protein_metabolic_process	SIRT1	559	5	1.647585	-0.747414	185	181.29	0.979946
GO:0044267_cellular_protein_metabolic_process	HDAC6	559	5	1.647585	-0.747414	185	181.29	0.979946
GO:0051172_negative_regulation_of_nitrogen_compound_metabolic_process	SALL4	271	3	2.039114	-0.746139	186	181.47	0.975645
GO:0051172_negative_regulation_of_nitrogen_compound_metabolic_process	FOXK1	271	3	2.039114	-0.746139	186	181.47	0.975645
GO:0051172_negative_regulation_of_nitrogen_compound_metabolic_process	SIRT1	271	3	2.039114	-0.746139	186	181.47	0.975645
GO:0042698_ovulation_cycle	SIRT1	37	1	4.978378	-0.737368	188	183.71	0.977181
GO:0051101_regulation_of_DNA_binding	UBE2N	37	1	4.978378	-0.737368	188	183.71	0.977181
GO:0010558_negative_regulation_of_macromolecule_biosynthetic_process	SALL4	274	3	2.016788	-0.736275	189	184.38	0.975556
GO:0010558_negative_regulation_of_macromolecule_biosynthetic_process	FOXK1	274	3	2.016788	-0.736275	189	184.38	0.975556
GO:0010558_negative_regulation_of_macromolecule_biosynthetic_process	SIRT1	274	3	2.016788	-0.736275	189	184.38	0.975556
GO:0005975_carbohydrate_metabolic_process	STT3A	146	2	2.523288	-0.727993	190	184.88	0.973053
GO:0005975_carbohydrate_metabolic_process	GLCE	146	2	2.523288	-0.727993	190	184.88	0.973053
GO:0006820_anion_transport	SLC4A1	38	1	4.847368	-0.726890	192	188.34	0.980938
GO:0051348_negative_regulation_of_transferase_activity	DUSP16	38	1	4.847368	-0.726890	192	188.34	0.980938
GO:0065009_regulation_of_molecular_function	UBE2N	279	3	1.980645	-0.720179	193	189.16	0.980104
GO:0065009_regulation_of_molecular_function	DUSP16	279	3	1.980645	-0.720179	193	189.16	0.980104
GO:0065009_regulation_of_molecular_function	SOD2	279	3	1.980645	-0.720179	193	189.16	0.980104
GO:0005976_polysaccharide_metabolic_process	GLCE	39	1	4.723077	-0.716711	194	191.98	0.989588
GO:0031327_negative_regulation_of_cellular_biosynthetic_process	SALL4	282	3	1.959574	-0.710721	195	192.71	0.988256
GO:0031327_negative_regulation_of_cellular_biosynthetic_process	FOXK1	282	3	1.959574	-0.710721	195	192.71	0.988256
GO:0031327_negative_regulation_of_cellular_biosynthetic_process	SIRT1	282	3	1.959574	-0.710721	195	192.71	0.988256
GO:0000902_cell_morphogenesis	PTPRZ1	283	3	1.952650	-0.707600	196	192.8	0.983673
GO:0000902_cell_morphogenesis	BMPR1B	283	3	1.952650	-0.707600	196	192.8	0.983673
GO:0000902_cell_morphogenesis	RHOU	283	3	1.952650	-0.707600	196	192.8	0.983673
GO:0035272_exocrine_system_development	IGF1R	40	1	4.605000	-0.706817	197	195.01	0.989898
GO:0009890_negative_regulation_of_biosynthetic_process	SALL4	284	3	1.945775	-0.704496	198	195.24	0.986061
GO:0009890_negative_regulation_of_biosynthetic_process	FOXK1	284	3	1.945775	-0.704496	198	195.24	0.986061
GO:0009890_negative_regulation_of_biosynthetic_process	SIRT1	284	3	1.945775	-0.704496	198	195.24	0.986061
GO:0034960_cellular_biopolymer_metabolic_process	UBE2N	1395	10	1.320430	-0.703527	199	195.48	0.982312
GO:0034960_cellular_biopolymer_metabolic_process	IGF1R	1395	10	1.320430	-0.703527	199	195.48	0.982312
GO:0034960_cellular_biopolymer_metabolic_process	TRP53BP1	1395	10	1.320430	-0.703527	199	195.48	0.982312
GO:0034960_cellular_biopolymer_metabolic_process	STT3A	1395	10	1.320430	-0.703527	199	195.48	0.982312
GO:0034960_cellular_biopolymer_metabolic_process	SALL4	1395	10	1.320430	-0.703527	199	195.48	0.982312
GO:0034960_cellular_biopolymer_metabolic_process	FOXK1	1395	10	1.320430	-0.703527	199	195.48	0.982312
GO:0034960_cellular_biopolymer_metabolic_process	SIRT1	1395	10	1.320430	-0.703527	199	195.48	0.982312
GO:0034960_cellular_biopolymer_metabolic_process	GLCE	1395	10	1.320430	-0.703527	199	195.48	0.982312
GO:0034960_cellular_biopolymer_metabolic_process	HDAC6	1395	10	1.320430	-0.703527	199	195.48	0.982312
GO:0034960_cellular_biopolymer_metabolic_process	SOD2	1395	10	1.320430	-0.703527	199	195.48	0.982312
GO:0002429_immune_response-activating_cell_surface_receptor_signaling_pathway	UBE2N	41	1	4.492683	-0.697194	203	199.59	0.983202
GO:0006979_response_to_oxidative_stress	SOD2	41	1	4.492683	-0.697194	203	199.59	0.983202
GO:0008585_female_gonad_development	SIRT1	41	1	4.492683	-0.697194	203	199.59	0.983202
GO:0015980_energy_derivation_by_oxidation_of_organic_compounds	SOD2	41	1	4.492683	-0.697194	203	199.59	0.983202
GO:0034645_cellular_macromolecule_biosynthetic_process	UBE2N	901	7	1.431077	-0.692796	204	200.04	0.980588
GO:0034645_cellular_macromolecule_biosynthetic_process	TRP53BP1	901	7	1.431077	-0.692796	204	200.04	0.980588
GO:0034645_cellular_macromolecule_biosynthetic_process	SALL4	901	7	1.431077	-0.692796	204	200.04	0.980588
GO:0034645_cellular_macromolecule_biosynthetic_process	STT3A	901	7	1.431077	-0.692796	204	200.04	0.980588
GO:0034645_cellular_macromolecule_biosynthetic_process	FOXK1	901	7	1.431077	-0.692796	204	200.04	0.980588
GO:0034645_cellular_macromolecule_biosynthetic_process	SIRT1	901	7	1.431077	-0.692796	204	200.04	0.980588
GO:0034645_cellular_macromolecule_biosynthetic_process	GLCE	901	7	1.431077	-0.692796	204	200.04	0.980588
GO:0022402_cell_cycle_process	RECQL4	155	2	2.376774	-0.688332	205	200.81	0.979561
GO:0022402_cell_cycle_process	RHOU	155	2	2.376774	-0.688332	205	200.81	0.979561
GO:0010740_positive_regulation_of_protein_kinase_cascade	IGF1R	42	1	4.385714	-0.687829	206	204.44	0.992427
GO:0032446_protein_modification_by_small_protein_conjugation	HDAC6	43	1	4.283721	-0.678709	207	208.75	1.008454
GO:0009059_macromolecule_biosynthetic_process	UBE2N	910	7	1.416923	-0.677244	208	208.94	1.004519
GO:0009059_macromolecule_biosynthetic_process	TRP53BP1	910	7	1.416923	-0.677244	208	208.94	1.004519
GO:0009059_macromolecule_biosynthetic_process	STT3A	910	7	1.416923	-0.677244	208	208.94	1.004519
GO:0009059_macromolecule_biosynthetic_process	SALL4	910	7	1.416923	-0.677244	208	208.94	1.004519
GO:0009059_macromolecule_biosynthetic_process	FOXK1	910	7	1.416923	-0.677244	208	208.94	1.004519
GO:0009059_macromolecule_biosynthetic_process	SIRT1	910	7	1.416923	-0.677244	208	208.94	1.004519
GO:0009059_macromolecule_biosynthetic_process	GLCE	910	7	1.416923	-0.677244	208	208.94	1.004519
GO:0006464_protein_modification_process	IGF1R	439	4	1.678360	-0.676599	209	209.07	1.000335
GO:0006464_protein_modification_process	STT3A	439	4	1.678360	-0.676599	209	209.07	1.000335
GO:0006464_protein_modification_process	SIRT1	439	4	1.678360	-0.676599	209	209.07	1.000335
GO:0006464_protein_modification_process	HDAC6	439	4	1.678360	-0.676599	209	209.07	1.000335
GO:0007409_axonogenesis	PTPRZ1	158	2	2.331646	-0.675776	210	209.53	0.997762
GO:0007409_axonogenesis	BMPR1B	158	2	2.331646	-0.675776	210	209.53	0.997762
GO:0002768_immune_response-regulating_cell_surface_receptor_signaling_pathway	UBE2N	44	1	4.186364	-0.669823	213	214.77	1.008310
GO:0035282_segmentation	ABI1	44	1	4.186364	-0.669823	213	214.77	1.008310
GO:0046545_development_of_primary_female_sexual_characteristics	SIRT1	44	1	4.186364	-0.669823	213	214.77	1.008310
GO:0007165_signal_transduction	UBE2N	915	7	1.409180	-0.668736	214	215.15	1.005374
GO:0007165_signal_transduction	NRAS	915	7	1.409180	-0.668736	214	215.15	1.005374
GO:0007165_signal_transduction	IGF1R	915	7	1.409180	-0.668736	214	215.15	1.005374
GO:0007165_signal_transduction	PDPK1	915	7	1.409180	-0.668736	214	215.15	1.005374
GO:0007165_signal_transduction	DUSP16	915	7	1.409180	-0.668736	214	215.15	1.005374
GO:0007165_signal_transduction	BMPR1B	915	7	1.409180	-0.668736	214	215.15	1.005374
GO:0007165_signal_transduction	RHOU	915	7	1.409180	-0.668736	214	215.15	1.005374
GO:0009628_response_to_abiotic_stimulus	PDPK1	162	2	2.274074	-0.659516	215	217.41	1.011209
GO:0009628_response_to_abiotic_stimulus	SOD2	162	2	2.274074	-0.659516	215	217.41	1.011209
GO:0019222_regulation_of_metabolic_process	UBE2N	1088	8	1.354412	-0.656346	216	217.77	1.008194
GO:0019222_regulation_of_metabolic_process	TRP53BP1	1088	8	1.354412	-0.656346	216	217.77	1.008194
GO:0019222_regulation_of_metabolic_process	SALL4	1088	8	1.354412	-0.656346	216	217.77	1.008194
GO:0019222_regulation_of_metabolic_process	FOXK1	1088	8	1.354412	-0.656346	216	217.77	1.008194
GO:0019222_regulation_of_metabolic_process	DUSP16	1088	8	1.354412	-0.656346	216	217.77	1.008194
GO:0019222_regulation_of_metabolic_process	SIRT1	1088	8	1.354412	-0.656346	216	217.77	1.008194
GO:0019222_regulation_of_metabolic_process	HDAC6	1088	8	1.354412	-0.656346	216	217.77	1.008194
GO:0019222_regulation_of_metabolic_process	SOD2	1088	8	1.354412	-0.656346	216	217.77	1.008194
GO:0006732_coenzyme_metabolic_process	SOD2	46	1	4.004348	-0.652712	220	220.04	1.000182
GO:0008217_regulation_of_blood_pressure	SOD2	46	1	4.004348	-0.652712	220	220.04	1.000182
GO:0030850_prostate_gland_development	IGF1R	46	1	4.004348	-0.652712	220	220.04	1.000182
GO:0051098_regulation_of_binding	UBE2N	46	1	4.004348	-0.652712	220	220.04	1.000182
GO:0006259_DNA_metabolic_process	TRP53BP1	165	2	2.232727	-0.647666	221	221.01	1.000045
GO:0006259_DNA_metabolic_process	SOD2	165	2	2.232727	-0.647666	221	221.01	1.000045
GO:0002757_immune_response-activating_signal_transduction	UBE2N	47	1	3.919149	-0.644468	223	223.45	1.002018
GO:0016570_histone_modification	SIRT1	47	1	3.919149	-0.644468	223	223.45	1.002018
GO:0032989_cellular_component_morphogenesis	PTPRZ1	307	3	1.800000	-0.637299	224	224.56	1.002500
GO:0032989_cellular_component_morphogenesis	BMPR1B	307	3	1.800000	-0.637299	224	224.56	1.002500
GO:0032989_cellular_component_morphogenesis	RHOU	307	3	1.800000	-0.637299	224	224.56	1.002500
GO:0051171_regulation_of_nitrogen_compound_metabolic_process	UBE2N	771	6	1.433463	-0.636681	225	224.67	0.998533
GO:0051171_regulation_of_nitrogen_compound_metabolic_process	TRP53BP1	771	6	1.433463	-0.636681	225	224.67	0.998533
GO:0051171_regulation_of_nitrogen_compound_metabolic_process	SALL4	771	6	1.433463	-0.636681	225	224.67	0.998533
GO:0051171_regulation_of_nitrogen_compound_metabolic_process	FOXK1	771	6	1.433463	-0.636681	225	224.67	0.998533
GO:0051171_regulation_of_nitrogen_compound_metabolic_process	SIRT1	771	6	1.433463	-0.636681	225	224.67	0.998533
GO:0051171_regulation_of_nitrogen_compound_metabolic_process	SOD2	771	6	1.433463	-0.636681	225	224.67	0.998533
GO:0032269_negative_regulation_of_cellular_protein_metabolic_process	HDAC6	48	1	3.837500	-0.636419	226	225.94	0.999735
GO:0043412_biopolymer_modification	IGF1R	458	4	1.608734	-0.632571	227	226.46	0.997621
GO:0043412_biopolymer_modification	STT3A	458	4	1.608734	-0.632571	227	226.46	0.997621
GO:0043412_biopolymer_modification	SIRT1	458	4	1.608734	-0.632571	227	226.46	0.997621
GO:0043412_biopolymer_modification	HDAC6	458	4	1.608734	-0.632571	227	226.46	0.997621
GO:0044260_cellular_macromolecule_metabolic_process	UBE2N	1447	10	1.272979	-0.629126	228	226.87	0.995044
GO:0044260_cellular_macromolecule_metabolic_process	IGF1R	1447	10	1.272979	-0.629126	228	226.87	0.995044
GO:0044260_cellular_macromolecule_metabolic_process	TRP53BP1	1447	10	1.272979	-0.629126	228	226.87	0.995044
GO:0044260_cellular_macromolecule_metabolic_process	SALL4	1447	10	1.272979	-0.629126	228	226.87	0.995044
GO:0044260_cellular_macromolecule_metabolic_process	STT3A	1447	10	1.272979	-0.629126	228	226.87	0.995044
GO:0044260_cellular_macromolecule_metabolic_process	FOXK1	1447	10	1.272979	-0.629126	228	226.87	0.995044
GO:0044260_cellular_macromolecule_metabolic_process	SIRT1	1447	10	1.272979	-0.629126	228	226.87	0.995044
GO:0044260_cellular_macromolecule_metabolic_process	GLCE	1447	10	1.272979	-0.629126	228	226.87	0.995044
GO:0044260_cellular_macromolecule_metabolic_process	HDAC6	1447	10	1.272979	-0.629126	228	226.87	0.995044
GO:0044260_cellular_macromolecule_metabolic_process	SOD2	1447	10	1.272979	-0.629126	228	226.87	0.995044
GO:0046660_female_sex_differentiation	SIRT1	49	1	3.759184	-0.628559	229	229.37	1.001616
GO:0048812_neuron_projection_morphogenesis	PTPRZ1	170	2	2.167059	-0.628544	230	229.75	0.998913
GO:0048812_neuron_projection_morphogenesis	BMPR1B	170	2	2.167059	-0.628544	230	229.75	0.998913
GO:0051606_detection_of_stimulus	SOD2	50	1	3.684000	-0.620878	232	232.19	1.000819
GO:0070647_protein_modification_by_small_protein_conjugation_or_removal	HDAC6	50	1	3.684000	-0.620878	232	232.19	1.000819
GO:0007399_nervous_system_development	ATRX	621	5	1.483092	-0.617976	233	232.49	0.997811
GO:0007399_nervous_system_development	IGF1R	621	5	1.483092	-0.617976	233	232.49	0.997811
GO:0007399_nervous_system_development	PTPRZ1	621	5	1.483092	-0.617976	233	232.49	0.997811
GO:0007399_nervous_system_development	BMPR1B	621	5	1.483092	-0.617976	233	232.49	0.997811
GO:0007399_nervous_system_development	SOD2	621	5	1.483092	-0.617976	233	232.49	0.997811
GO:0044248_cellular_catabolic_process	UBE2N	173	2	2.129480	-0.617431	235	233.02	0.991574
GO:0044248_cellular_catabolic_process	HDAC6	173	2	2.129480	-0.617431	235	233.02	0.991574
GO:0048667_cell_morphogenesis_involved_in_neuron_differentiation	PTPRZ1	173	2	2.129480	-0.617431	235	233.02	0.991574
GO:0048667_cell_morphogenesis_involved_in_neuron_differentiation	BMPR1B	173	2	2.129480	-0.617431	235	233.02	0.991574
GO:0002764_immune_response-regulating_signal_transduction	UBE2N	51	1	3.611765	-0.613370	238	235.08	0.987731
GO:0016569_covalent_chromatin_modification	SIRT1	51	1	3.611765	-0.613370	238	235.08	0.987731
GO:0043408_regulation_of_MAPKKK_cascade	IGF1R	51	1	3.611765	-0.613370	238	235.08	0.987731
GO:0048858_cell_projection_morphogenesis	PTPRZ1	176	2	2.093182	-0.606576	239	236.22	0.988368
GO:0048858_cell_projection_morphogenesis	BMPR1B	176	2	2.093182	-0.606576	239	236.22	0.988368
GO:0050789_regulation_of_biological_process	RECQL4	2357	15	1.172253	-0.605940	240	237.31	0.988792
GO:0050789_regulation_of_biological_process	FOXK1	2357	15	1.172253	-0.605940	240	237.31	0.988792
GO:0050789_regulation_of_biological_process	SIRT1	2357	15	1.172253	-0.605940	240	237.31	0.988792
GO:0050789_regulation_of_biological_process	RHOU	2357	15	1.172253	-0.605940	240	237.31	0.988792
GO:0050789_regulation_of_biological_process	PIN1	2357	15	1.172253	-0.605940	240	237.31	0.988792
GO:0050789_regulation_of_biological_process	SOD2	2357	15	1.172253	-0.605940	240	237.31	0.988792
GO:0050789_regulation_of_biological_process	UBE2N	2357	15	1.172253	-0.605940	240	237.31	0.988792
GO:0050789_regulation_of_biological_process	IGF1R	2357	15	1.172253	-0.605940	240	237.31	0.988792
GO:0050789_regulation_of_biological_process	NRAS	2357	15	1.172253	-0.605940	240	237.31	0.988792
GO:0050789_regulation_of_biological_process	PDPK1	2357	15	1.172253	-0.605940	240	237.31	0.988792
GO:0050789_regulation_of_biological_process	TRP53BP1	2357	15	1.172253	-0.605940	240	237.31	0.988792
GO:0050789_regulation_of_biological_process	SALL4	2357	15	1.172253	-0.605940	240	237.31	0.988792
GO:0050789_regulation_of_biological_process	DUSP16	2357	15	1.172253	-0.605940	240	237.31	0.988792
GO:0050789_regulation_of_biological_process	BMPR1B	2357	15	1.172253	-0.605940	240	237.31	0.988792
GO:0050789_regulation_of_biological_process	HDAC6	2357	15	1.172253	-0.605940	240	237.31	0.988792
GO:0051248_negative_regulation_of_protein_metabolic_process	HDAC6	53	1	3.475472	-0.598847	241	239.0	0.991701
GO:0002253_activation_of_immune_response	UBE2N	54	1	3.411111	-0.591819	245	241.69	0.986490
GO:0006091_generation_of_precursor_metabolites_and_energy	SOD2	54	1	3.411111	-0.591819	245	241.69	0.986490
GO:0043405_regulation_of_MAP_kinase_activity	DUSP16	54	1	3.411111	-0.591819	245	241.69	0.986490
GO:0044271_nitrogen_compound_biosynthetic_process	SOD2	54	1	3.411111	-0.591819	245	241.69	0.986490
GO:0007605_sensory_perception_of_sound	SOD2	55	1	3.349091	-0.584939	246	244.12	0.992358
GO:0034961_cellular_biopolymer_biosynthetic_process	UBE2N	804	6	1.374627	-0.580935	247	244.36	0.989312
GO:0034961_cellular_biopolymer_biosynthetic_process	TRP53BP1	804	6	1.374627	-0.580935	247	244.36	0.989312
GO:0034961_cellular_biopolymer_biosynthetic_process	SALL4	804	6	1.374627	-0.580935	247	244.36	0.989312
GO:0034961_cellular_biopolymer_biosynthetic_process	FOXK1	804	6	1.374627	-0.580935	247	244.36	0.989312
GO:0034961_cellular_biopolymer_biosynthetic_process	SIRT1	804	6	1.374627	-0.580935	247	244.36	0.989312
GO:0034961_cellular_biopolymer_biosynthetic_process	GLCE	804	6	1.374627	-0.580935	247	244.36	0.989312
GO:0032990_cell_part_morphogenesis	PTPRZ1	184	2	2.002174	-0.578825	248	244.95	0.987702
GO:0032990_cell_part_morphogenesis	BMPR1B	184	2	2.002174	-0.578825	248	244.95	0.987702
GO:0043284_biopolymer_biosynthetic_process	UBE2N	807	6	1.369517	-0.576093	249	247.98	0.995904
GO:0043284_biopolymer_biosynthetic_process	TRP53BP1	807	6	1.369517	-0.576093	249	247.98	0.995904
GO:0043284_biopolymer_biosynthetic_process	SALL4	807	6	1.369517	-0.576093	249	247.98	0.995904
GO:0043284_biopolymer_biosynthetic_process	FOXK1	807	6	1.369517	-0.576093	249	247.98	0.995904
GO:0043284_biopolymer_biosynthetic_process	SIRT1	807	6	1.369517	-0.576093	249	247.98	0.995904
GO:0043284_biopolymer_biosynthetic_process	GLCE	807	6	1.369517	-0.576093	249	247.98	0.995904
GO:0007010_cytoskeleton_organization	RHOU	185	2	1.991351	-0.575473	250	248.13	0.992520
GO:0007010_cytoskeleton_organization	HDAC6	185	2	1.991351	-0.575473	250	248.13	0.992520
GO:0000226_microtubule_cytoskeleton_organization	HDAC6	57	1	3.231579	-0.571602	253	251.91	0.995692
GO:0009953_dorsal_ventral_pattern_formation	BMPR1B	57	1	3.231579	-0.571602	253	251.91	0.995692
GO:0045444_fat_cell_differentiation	SOD2	57	1	3.231579	-0.571602	253	251.91	0.995692
GO:0031326_regulation_of_cellular_biosynthetic_process	UBE2N	812	6	1.361084	-0.568102	254	252.31	0.993346
GO:0031326_regulation_of_cellular_biosynthetic_process	TRP53BP1	812	6	1.361084	-0.568102	254	252.31	0.993346
GO:0031326_regulation_of_cellular_biosynthetic_process	SALL4	812	6	1.361084	-0.568102	254	252.31	0.993346
GO:0031326_regulation_of_cellular_biosynthetic_process	FOXK1	812	6	1.361084	-0.568102	254	252.31	0.993346
GO:0031326_regulation_of_cellular_biosynthetic_process	SIRT1	812	6	1.361084	-0.568102	254	252.31	0.993346
GO:0031326_regulation_of_cellular_biosynthetic_process	SOD2	812	6	1.361084	-0.568102	254	252.31	0.993346
GO:0007276_gamete_generation	SIRT1	188	2	1.959574	-0.565565	255	252.44	0.989961
GO:0007276_gamete_generation	ZFP37	188	2	1.959574	-0.565565	255	252.44	0.989961
GO:0044249_cellular_biosynthetic_process	UBE2N	1150	8	1.281391	-0.565460	256	252.57	0.986602
GO:0044249_cellular_biosynthetic_process	TRP53BP1	1150	8	1.281391	-0.565460	256	252.57	0.986602
GO:0044249_cellular_biosynthetic_process	STT3A	1150	8	1.281391	-0.565460	256	252.57	0.986602
GO:0044249_cellular_biosynthetic_process	SALL4	1150	8	1.281391	-0.565460	256	252.57	0.986602
GO:0044249_cellular_biosynthetic_process	FOXK1	1150	8	1.281391	-0.565460	256	252.57	0.986602
GO:0044249_cellular_biosynthetic_process	SIRT1	1150	8	1.281391	-0.565460	256	252.57	0.986602
GO:0044249_cellular_biosynthetic_process	GLCE	1150	8	1.281391	-0.565460	256	252.57	0.986602
GO:0044249_cellular_biosynthetic_process	SOD2	1150	8	1.281391	-0.565460	256	252.57	0.986602
GO:0009889_regulation_of_biosynthetic_process	UBE2N	815	6	1.356074	-0.563355	257	253.38	0.985914
GO:0009889_regulation_of_biosynthetic_process	TRP53BP1	815	6	1.356074	-0.563355	257	253.38	0.985914
GO:0009889_regulation_of_biosynthetic_process	SALL4	815	6	1.356074	-0.563355	257	253.38	0.985914
GO:0009889_regulation_of_biosynthetic_process	FOXK1	815	6	1.356074	-0.563355	257	253.38	0.985914
GO:0009889_regulation_of_biosynthetic_process	SIRT1	815	6	1.356074	-0.563355	257	253.38	0.985914
GO:0009889_regulation_of_biosynthetic_process	SOD2	815	6	1.356074	-0.563355	257	253.38	0.985914
GO:0007005_mitochondrion_organization	SOD2	61	1	3.019672	-0.546488	258	257.41	0.997713
GO:0003002_regionalization	ABI1	195	2	1.889231	-0.543283	260	258.65	0.994808
GO:0003002_regionalization	BMPR1B	195	2	1.889231	-0.543283	260	258.65	0.994808
GO:0007507_heart_development	SALL4	195	2	1.889231	-0.543283	260	258.65	0.994808
GO:0007507_heart_development	SOD2	195	2	1.889231	-0.543283	260	258.65	0.994808
GO:0022604_regulation_of_cell_morphogenesis	RHOU	62	1	2.970968	-0.540509	262	260.84	0.995573
GO:0050954_sensory_perception_of_mechanical_stimulus	SOD2	62	1	2.970968	-0.540509	262	260.84	0.995573
GO:0033554_cellular_response_to_stress	TRP53BP1	196	2	1.879592	-0.540191	263	261.02	0.992471
GO:0033554_cellular_response_to_stress	SOD2	196	2	1.879592	-0.540191	263	261.02	0.992471
GO:0031175_neuron_projection_development	PTPRZ1	197	2	1.870051	-0.537122	264	261.54	0.990682
GO:0031175_neuron_projection_development	BMPR1B	197	2	1.870051	-0.537122	264	261.54	0.990682
GO:0051186_cofactor_metabolic_process	SOD2	63	1	2.923810	-0.534642	266	263.55	0.990789
GO:0051216_cartilage_development	BMPR1B	63	1	2.923810	-0.534642	266	263.55	0.990789
GO:0009058_biosynthetic_process	UBE2N	1175	8	1.254128	-0.531875	267	264.02	0.988839
GO:0009058_biosynthetic_process	TRP53BP1	1175	8	1.254128	-0.531875	267	264.02	0.988839
GO:0009058_biosynthetic_process	STT3A	1175	8	1.254128	-0.531875	267	264.02	0.988839
GO:0009058_biosynthetic_process	SALL4	1175	8	1.254128	-0.531875	267	264.02	0.988839
GO:0009058_biosynthetic_process	FOXK1	1175	8	1.254128	-0.531875	267	264.02	0.988839
GO:0009058_biosynthetic_process	SIRT1	1175	8	1.254128	-0.531875	267	264.02	0.988839
GO:0009058_biosynthetic_process	GLCE	1175	8	1.254128	-0.531875	267	264.02	0.988839
GO:0009058_biosynthetic_process	SOD2	1175	8	1.254128	-0.531875	267	264.02	0.988839
GO:0000904_cell_morphogenesis_involved_in_differentiation	PTPRZ1	199	2	1.851256	-0.531049	268	264.26	0.986045
GO:0000904_cell_morphogenesis_involved_in_differentiation	BMPR1B	199	2	1.851256	-0.531049	268	264.26	0.986045
GO:0043086_negative_regulation_of_catalytic_activity	DUSP16	65	1	2.833846	-0.523231	270	266.44	0.986815
GO:0048511_rhythmic_process	SIRT1	65	1	2.833846	-0.523231	270	266.44	0.986815
GO:0045449_regulation_of_transcription	UBE2N	676	5	1.362426	-0.521407	271	266.54	0.983542
GO:0045449_regulation_of_transcription	TRP53BP1	676	5	1.362426	-0.521407	271	266.54	0.983542
GO:0045449_regulation_of_transcription	SALL4	676	5	1.362426	-0.521407	271	266.54	0.983542
GO:0045449_regulation_of_transcription	FOXK1	676	5	1.362426	-0.521407	271	266.54	0.983542
GO:0045449_regulation_of_transcription	SIRT1	676	5	1.362426	-0.521407	271	266.54	0.983542
GO:0007179_transforming_growth_factor_beta_receptor_signaling_pathway	BMPR1B	66	1	2.790909	-0.517680	272	268.21	0.986066
GO:0030182_neuron_differentiation	PTPRZ1	356	3	1.552247	-0.516984	273	268.49	0.983480
GO:0030182_neuron_differentiation	BMPR1B	356	3	1.552247	-0.516984	273	268.49	0.983480
GO:0030182_neuron_differentiation	SOD2	356	3	1.552247	-0.516984	273	268.49	0.983480
GO:0007243_protein_kinase_cascade	IGF1R	205	2	1.797073	-0.513340	274	269.42	0.983285
GO:0007243_protein_kinase_cascade	DUSP16	205	2	1.797073	-0.513340	274	269.42	0.983285
GO:0009791_post-embryonic_development	SOD2	67	1	2.749254	-0.512228	275	270.72	0.984436
GO:0051173_positive_regulation_of_nitrogen_compound_metabolic_process	SALL4	361	3	1.530748	-0.506189	276	272.22	0.986304
GO:0051173_positive_regulation_of_nitrogen_compound_metabolic_process	FOXK1	361	3	1.530748	-0.506189	276	272.22	0.986304
GO:0051173_positive_regulation_of_nitrogen_compound_metabolic_process	SOD2	361	3	1.530748	-0.506189	276	272.22	0.986304
GO:0044238_primary_metabolic_process	UBE2N	1905	12	1.160315	-0.500570	277	274.18	0.989819
GO:0044238_primary_metabolic_process	IGF1R	1905	12	1.160315	-0.500570	277	274.18	0.989819
GO:0044238_primary_metabolic_process	TRP53BP1	1905	12	1.160315	-0.500570	277	274.18	0.989819
GO:0044238_primary_metabolic_process	SALL4	1905	12	1.160315	-0.500570	277	274.18	0.989819
GO:0044238_primary_metabolic_process	STT3A	1905	12	1.160315	-0.500570	277	274.18	0.989819
GO:0044238_primary_metabolic_process	FOXK1	1905	12	1.160315	-0.500570	277	274.18	0.989819
GO:0044238_primary_metabolic_process	CTSS	1905	12	1.160315	-0.500570	277	274.18	0.989819
GO:0044238_primary_metabolic_process	SIRT1	1905	12	1.160315	-0.500570	277	274.18	0.989819
GO:0044238_primary_metabolic_process	PCOLCE	1905	12	1.160315	-0.500570	277	274.18	0.989819
GO:0044238_primary_metabolic_process	GLCE	1905	12	1.160315	-0.500570	277	274.18	0.989819
GO:0044238_primary_metabolic_process	HDAC6	1905	12	1.160315	-0.500570	277	274.18	0.989819
GO:0044238_primary_metabolic_process	SOD2	1905	12	1.160315	-0.500570	277	274.18	0.989819
GO:0008406_gonad_development	SIRT1	70	1	2.631429	-0.496436	278	276.3	0.993885
GO:0016568_chromatin_modification	SIRT1	72	1	2.558333	-0.486351	281	281.18	1.000641
GO:0030879_mammary_gland_development	IGF1R	72	1	2.558333	-0.486351	281	281.18	1.000641
GO:0044262_cellular_carbohydrate_metabolic_process	STT3A	72	1	2.558333	-0.486351	281	281.18	1.000641
GO:0006350_transcription	UBE2N	701	5	1.313837	-0.482361	282	281.68	0.998865
GO:0006350_transcription	TRP53BP1	701	5	1.313837	-0.482361	282	281.68	0.998865
GO:0006350_transcription	SALL4	701	5	1.313837	-0.482361	282	281.68	0.998865
GO:0006350_transcription	FOXK1	701	5	1.313837	-0.482361	282	281.68	0.998865
GO:0006350_transcription	SIRT1	701	5	1.313837	-0.482361	282	281.68	0.998865
GO:0045892_negative_regulation_of_transcription__DNA-dependent	SALL4	218	2	1.689908	-0.477415	283	283.89	1.003145
GO:0045892_negative_regulation_of_transcription__DNA-dependent	FOXK1	218	2	1.689908	-0.477415	283	283.89	1.003145
GO:0022414_reproductive_process	IGF1R	376	3	1.469681	-0.475236	284	284.66	1.002324
GO:0022414_reproductive_process	SIRT1	376	3	1.469681	-0.475236	284	284.66	1.002324
GO:0022414_reproductive_process	ZFP37	376	3	1.469681	-0.475236	284	284.66	1.002324
GO:0051253_negative_regulation_of_RNA_metabolic_process	SALL4	220	2	1.674545	-0.472165	285	285.08	1.000281
GO:0051253_negative_regulation_of_RNA_metabolic_process	FOXK1	220	2	1.674545	-0.472165	285	285.08	1.000281
GO:0007281_germ_cell_development	ZFP37	75	1	2.456000	-0.471840	286	286.22	1.000769
GO:0000003_reproduction	IGF1R	379	3	1.458047	-0.469292	287	286.69	0.998920
GO:0000003_reproduction	SIRT1	379	3	1.458047	-0.469292	287	286.69	0.998920
GO:0000003_reproduction	ZFP37	379	3	1.458047	-0.469292	287	286.69	0.998920
GO:0043687_post-translational_protein_modification	IGF1R	384	3	1.439063	-0.459560	288	289.04	1.003611
GO:0043687_post-translational_protein_modification	SIRT1	384	3	1.439063	-0.459560	288	289.04	1.003611
GO:0043687_post-translational_protein_modification	HDAC6	384	3	1.439063	-0.459560	288	289.04	1.003611
GO:0030326_embryonic_limb_morphogenesis	SALL4	78	1	2.361538	-0.458018	290	291.28	1.004414
GO:0035113_embryonic_appendage_morphogenesis	SALL4	78	1	2.361538	-0.458018	290	291.28	1.004414
GO:0031328_positive_regulation_of_cellular_biosynthetic_process	SALL4	387	3	1.427907	-0.453824	291	291.57	1.001959
GO:0031328_positive_regulation_of_cellular_biosynthetic_process	FOXK1	387	3	1.427907	-0.453824	291	291.57	1.001959
GO:0031328_positive_regulation_of_cellular_biosynthetic_process	SOD2	387	3	1.427907	-0.453824	291	291.57	1.001959
GO:0009891_positive_regulation_of_biosynthetic_process	SALL4	388	3	1.424227	-0.451929	292	292.35	1.001199
GO:0009891_positive_regulation_of_biosynthetic_process	FOXK1	388	3	1.424227	-0.451929	292	292.35	1.001199
GO:0009891_positive_regulation_of_biosynthetic_process	SOD2	388	3	1.424227	-0.451929	292	292.35	1.001199
GO:0019953_sexual_reproduction	SIRT1	228	2	1.615789	-0.451852	293	293.01	1.000034
GO:0019953_sexual_reproduction	ZFP37	228	2	1.615789	-0.451852	293	293.01	1.000034
GO:0008152_metabolic_process	FOXK1	2133	13	1.122644	-0.450411	294	293.15	0.997109
GO:0008152_metabolic_process	CTSS	2133	13	1.122644	-0.450411	294	293.15	0.997109
GO:0008152_metabolic_process	SIRT1	2133	13	1.122644	-0.450411	294	293.15	0.997109
GO:0008152_metabolic_process	GLCE	2133	13	1.122644	-0.450411	294	293.15	0.997109
GO:0008152_metabolic_process	PCOLCE	2133	13	1.122644	-0.450411	294	293.15	0.997109
GO:0008152_metabolic_process	SOD2	2133	13	1.122644	-0.450411	294	293.15	0.997109
GO:0008152_metabolic_process	UBE2N	2133	13	1.122644	-0.450411	294	293.15	0.997109
GO:0008152_metabolic_process	IGF1R	2133	13	1.122644	-0.450411	294	293.15	0.997109
GO:0008152_metabolic_process	TRP53BP1	2133	13	1.122644	-0.450411	294	293.15	0.997109
GO:0008152_metabolic_process	SALL4	2133	13	1.122644	-0.450411	294	293.15	0.997109
GO:0008152_metabolic_process	STT3A	2133	13	1.122644	-0.450411	294	293.15	0.997109
GO:0008152_metabolic_process	DUSP16	2133	13	1.122644	-0.450411	294	293.15	0.997109
GO:0008152_metabolic_process	HDAC6	2133	13	1.122644	-0.450411	294	293.15	0.997109
GO:0000278_mitotic_cell_cycle	RHOU	80	1	2.302500	-0.449158	296	294.95	0.996453
GO:0044092_negative_regulation_of_molecular_function	DUSP16	80	1	2.302500	-0.449158	296	294.95	0.996453
GO:0007420_brain_development	ATRX	231	2	1.594805	-0.444507	297	295.95	0.996465
GO:0007420_brain_development	IGF1R	231	2	1.594805	-0.444507	297	295.95	0.996465
GO:0042127_regulation_of_cell_proliferation	RECQL4	393	3	1.406107	-0.442577	298	296.3	0.994295
GO:0042127_regulation_of_cell_proliferation	PIN1	393	3	1.406107	-0.442577	298	296.3	0.994295
GO:0042127_regulation_of_cell_proliferation	SOD2	393	3	1.406107	-0.442577	298	296.3	0.994295
GO:0007411_axon_guidance	BMPR1B	82	1	2.246341	-0.440567	300	297.97	0.993233
GO:0010627_regulation_of_protein_kinase_cascade	IGF1R	82	1	2.246341	-0.440567	300	297.97	0.993233
GO:0050790_regulation_of_catalytic_activity	DUSP16	233	2	1.581116	-0.439690	301	298.4	0.991362
GO:0050790_regulation_of_catalytic_activity	SOD2	233	2	1.581116	-0.439690	301	298.4	0.991362
GO:0048699_generation_of_neurons	PTPRZ1	396	3	1.395455	-0.437064	302	298.86	0.989603
GO:0048699_generation_of_neurons	BMPR1B	396	3	1.395455	-0.437064	302	298.86	0.989603
GO:0048699_generation_of_neurons	SOD2	396	3	1.395455	-0.437064	302	298.86	0.989603
GO:0006575_cellular_amino_acid_derivative_metabolic_process	SOD2	83	1	2.219277	-0.436368	304	300.55	0.988651
GO:0007017_microtubule-based_process	HDAC6	83	1	2.219277	-0.436368	304	300.55	0.988651
GO:0001501_skeletal_system_development	RECQL4	236	2	1.561017	-0.432579	305	301.08	0.987148
GO:0001501_skeletal_system_development	BMPR1B	236	2	1.561017	-0.432579	305	301.08	0.987148
GO:0045137_development_of_primary_sexual_characteristics	SIRT1	84	1	2.192857	-0.432231	306	301.72	0.986013
GO:0032504_multicellular_organism_reproduction	SIRT1	86	1	2.141860	-0.424137	309	305.79	0.989612
GO:0034641_cellular_nitrogen_compound_metabolic_process	SOD2	86	1	2.141860	-0.424137	309	305.79	0.989612
GO:0048609_reproductive_process_in_a_multicellular_organism	SIRT1	86	1	2.141860	-0.424137	309	305.79	0.989612
GO:0007178_transmembrane_receptor_protein_serine_threonine_kinase_signaling_pathway	BMPR1B	87	1	2.117241	-0.420178	313	307.92	0.983770
GO:0016337_cell-cell_adhesion	BMPR1B	87	1	2.117241	-0.420178	313	307.92	0.983770
GO:0022612_gland_morphogenesis	IGF1R	87	1	2.117241	-0.420178	313	307.92	0.983770
GO:0050778_positive_regulation_of_immune_response	UBE2N	87	1	2.117241	-0.420178	313	307.92	0.983770
GO:0010556_regulation_of_macromolecule_biosynthetic_process	UBE2N	745	5	1.236242	-0.420112	314	308.07	0.981115
GO:0010556_regulation_of_macromolecule_biosynthetic_process	TRP53BP1	745	5	1.236242	-0.420112	314	308.07	0.981115
GO:0010556_regulation_of_macromolecule_biosynthetic_process	SALL4	745	5	1.236242	-0.420112	314	308.07	0.981115
GO:0010556_regulation_of_macromolecule_biosynthetic_process	FOXK1	745	5	1.236242	-0.420112	314	308.07	0.981115
GO:0010556_regulation_of_macromolecule_biosynthetic_process	SIRT1	745	5	1.236242	-0.420112	314	308.07	0.981115
GO:0007154_cell_communication	UBE2N	1096	7	1.176460	-0.416389	315	308.85	0.980476
GO:0007154_cell_communication	NRAS	1096	7	1.176460	-0.416389	315	308.85	0.980476
GO:0007154_cell_communication	IGF1R	1096	7	1.176460	-0.416389	315	308.85	0.980476
GO:0007154_cell_communication	PDPK1	1096	7	1.176460	-0.416389	315	308.85	0.980476
GO:0007154_cell_communication	DUSP16	1096	7	1.176460	-0.416389	315	308.85	0.980476
GO:0007154_cell_communication	BMPR1B	1096	7	1.176460	-0.416389	315	308.85	0.980476
GO:0007154_cell_communication	RHOU	1096	7	1.176460	-0.416389	315	308.85	0.980476
GO:0080090_regulation_of_primary_metabolic_process	UBE2N	926	6	1.193521	-0.410563	316	310.24	0.981772
GO:0080090_regulation_of_primary_metabolic_process	TRP53BP1	926	6	1.193521	-0.410563	316	310.24	0.981772
GO:0080090_regulation_of_primary_metabolic_process	SALL4	926	6	1.193521	-0.410563	316	310.24	0.981772
GO:0080090_regulation_of_primary_metabolic_process	FOXK1	926	6	1.193521	-0.410563	316	310.24	0.981772
GO:0080090_regulation_of_primary_metabolic_process	SIRT1	926	6	1.193521	-0.410563	316	310.24	0.981772
GO:0080090_regulation_of_primary_metabolic_process	HDAC6	926	6	1.193521	-0.410563	316	310.24	0.981772
GO:0019219_regulation_of_nucleobase__nucleoside__nucleotide_and_nucleic_acid_metabolic_process	UBE2N	757	5	1.216645	-0.404455	317	313.36	0.988517
GO:0019219_regulation_of_nucleobase__nucleoside__nucleotide_and_nucleic_acid_metabolic_process	TRP53BP1	757	5	1.216645	-0.404455	317	313.36	0.988517
GO:0019219_regulation_of_nucleobase__nucleoside__nucleotide_and_nucleic_acid_metabolic_process	SALL4	757	5	1.216645	-0.404455	317	313.36	0.988517
GO:0019219_regulation_of_nucleobase__nucleoside__nucleotide_and_nucleic_acid_metabolic_process	FOXK1	757	5	1.216645	-0.404455	317	313.36	0.988517
GO:0019219_regulation_of_nucleobase__nucleoside__nucleotide_and_nucleic_acid_metabolic_process	SIRT1	757	5	1.216645	-0.404455	317	313.36	0.988517
GO:0007389_pattern_specification_process	ABI1	250	2	1.473600	-0.401140	318	314.95	0.990409
GO:0007389_pattern_specification_process	BMPR1B	250	2	1.473600	-0.401140	318	314.95	0.990409
GO:0060255_regulation_of_macromolecule_metabolic_process	UBE2N	936	6	1.180769	-0.398771	319	315.44	0.988840
GO:0060255_regulation_of_macromolecule_metabolic_process	TRP53BP1	936	6	1.180769	-0.398771	319	315.44	0.988840
GO:0060255_regulation_of_macromolecule_metabolic_process	SALL4	936	6	1.180769	-0.398771	319	315.44	0.988840
GO:0060255_regulation_of_macromolecule_metabolic_process	FOXK1	936	6	1.180769	-0.398771	319	315.44	0.988840
GO:0060255_regulation_of_macromolecule_metabolic_process	SIRT1	936	6	1.180769	-0.398771	319	315.44	0.988840
GO:0060255_regulation_of_macromolecule_metabolic_process	HDAC6	936	6	1.180769	-0.398771	319	315.44	0.988840
GO:0035107_appendage_morphogenesis	SALL4	93	1	1.980645	-0.397565	322	316.73	0.983634
GO:0035108_limb_morphogenesis	SALL4	93	1	1.980645	-0.397565	322	316.73	0.983634
GO:0055066_di-__tri-valent_inorganic_cation_homeostasis	SOD2	93	1	1.980645	-0.397565	322	316.73	0.983634
GO:0022008_neurogenesis	PTPRZ1	423	3	1.306383	-0.390553	323	320.83	0.993282
GO:0022008_neurogenesis	BMPR1B	423	3	1.306383	-0.390553	323	320.83	0.993282
GO:0022008_neurogenesis	SOD2	423	3	1.306383	-0.390553	323	320.83	0.993282
GO:0042391_regulation_of_membrane_potential	SOD2	95	1	1.938947	-0.390435	324	321.39	0.991944
GO:0048736_appendage_development	SALL4	96	1	1.918750	-0.386941	326	323.71	0.992975
GO:0060173_limb_development	SALL4	96	1	1.918750	-0.386941	326	323.71	0.992975
GO:0018193_peptidyl-amino_acid_modification	STT3A	97	1	1.898969	-0.383493	327	324.82	0.993333
GO:0007548_sex_differentiation	SIRT1	98	1	1.879592	-0.380091	330	326.57	0.989606
GO:0009314_response_to_radiation	SOD2	98	1	1.879592	-0.380091	330	326.57	0.989606
GO:0009967_positive_regulation_of_signal_transduction	IGF1R	98	1	1.879592	-0.380091	330	326.57	0.989606
GO:0010468_regulation_of_gene_expression	UBE2N	778	5	1.183805	-0.378319	331	326.69	0.986979
GO:0010468_regulation_of_gene_expression	TRP53BP1	778	5	1.183805	-0.378319	331	326.69	0.986979
GO:0010468_regulation_of_gene_expression	SALL4	778	5	1.183805	-0.378319	331	326.69	0.986979
GO:0010468_regulation_of_gene_expression	FOXK1	778	5	1.183805	-0.378319	331	326.69	0.986979
GO:0010468_regulation_of_gene_expression	SIRT1	778	5	1.183805	-0.378319	331	326.69	0.986979
GO:0030030_cell_projection_organization	PTPRZ1	263	2	1.400760	-0.374307	332	329.57	0.992681
GO:0030030_cell_projection_organization	BMPR1B	263	2	1.400760	-0.374307	332	329.57	0.992681
GO:0009653_anatomical_structure_morphogenesis	RECQL4	958	6	1.153653	-0.373851	333	329.69	0.990060
GO:0009653_anatomical_structure_morphogenesis	IGF1R	958	6	1.153653	-0.373851	333	329.69	0.990060
GO:0009653_anatomical_structure_morphogenesis	SALL4	958	6	1.153653	-0.373851	333	329.69	0.990060
GO:0009653_anatomical_structure_morphogenesis	PTPRZ1	958	6	1.153653	-0.373851	333	329.69	0.990060
GO:0009653_anatomical_structure_morphogenesis	BMPR1B	958	6	1.153653	-0.373851	333	329.69	0.990060
GO:0009653_anatomical_structure_morphogenesis	RHOU	958	6	1.153653	-0.373851	333	329.69	0.990060
GO:0030036_actin_cytoskeleton_organization	RHOU	102	1	1.805882	-0.366916	334	331.3	0.991916
GO:0003013_circulatory_system_process	SOD2	103	1	1.788350	-0.363727	337	332.46	0.986528
GO:0008015_blood_circulation	SOD2	103	1	1.788350	-0.363727	337	332.46	0.986528
GO:0009968_negative_regulation_of_signal_transduction	IGF1R	103	1	1.788350	-0.363727	337	332.46	0.986528
GO:0006807_nitrogen_compound_metabolic_process	UBE2N	1147	7	1.124150	-0.361894	338	332.84	0.984734
GO:0006807_nitrogen_compound_metabolic_process	TRP53BP1	1147	7	1.124150	-0.361894	338	332.84	0.984734
GO:0006807_nitrogen_compound_metabolic_process	SALL4	1147	7	1.124150	-0.361894	338	332.84	0.984734
GO:0006807_nitrogen_compound_metabolic_process	FOXK1	1147	7	1.124150	-0.361894	338	332.84	0.984734
GO:0006807_nitrogen_compound_metabolic_process	SIRT1	1147	7	1.124150	-0.361894	338	332.84	0.984734
GO:0006807_nitrogen_compound_metabolic_process	GLCE	1147	7	1.124150	-0.361894	338	332.84	0.984734
GO:0006807_nitrogen_compound_metabolic_process	SOD2	1147	7	1.124150	-0.361894	338	332.84	0.984734
GO:0031325_positive_regulation_of_cellular_metabolic_process	SALL4	442	3	1.250226	-0.360904	339	333.04	0.982419
GO:0031325_positive_regulation_of_cellular_metabolic_process	FOXK1	442	3	1.250226	-0.360904	339	333.04	0.982419
GO:0031325_positive_regulation_of_cellular_metabolic_process	SOD2	442	3	1.250226	-0.360904	339	333.04	0.982419
GO:0065007_biological_regulation	RECQL4	2593	15	1.065561	-0.360891	340	333.17	0.979912
GO:0065007_biological_regulation	FOXK1	2593	15	1.065561	-0.360891	340	333.17	0.979912
GO:0065007_biological_regulation	SIRT1	2593	15	1.065561	-0.360891	340	333.17	0.979912
GO:0065007_biological_regulation	RHOU	2593	15	1.065561	-0.360891	340	333.17	0.979912
GO:0065007_biological_regulation	PIN1	2593	15	1.065561	-0.360891	340	333.17	0.979912
GO:0065007_biological_regulation	SOD2	2593	15	1.065561	-0.360891	340	333.17	0.979912
GO:0065007_biological_regulation	UBE2N	2593	15	1.065561	-0.360891	340	333.17	0.979912
GO:0065007_biological_regulation	IGF1R	2593	15	1.065561	-0.360891	340	333.17	0.979912
GO:0065007_biological_regulation	NRAS	2593	15	1.065561	-0.360891	340	333.17	0.979912
GO:0065007_biological_regulation	PDPK1	2593	15	1.065561	-0.360891	340	333.17	0.979912
GO:0065007_biological_regulation	TRP53BP1	2593	15	1.065561	-0.360891	340	333.17	0.979912
GO:0065007_biological_regulation	SALL4	2593	15	1.065561	-0.360891	340	333.17	0.979912
GO:0065007_biological_regulation	DUSP16	2593	15	1.065561	-0.360891	340	333.17	0.979912
GO:0065007_biological_regulation	BMPR1B	2593	15	1.065561	-0.360891	340	333.17	0.979912
GO:0065007_biological_regulation	HDAC6	2593	15	1.065561	-0.360891	340	333.17	0.979912
GO:0051716_cellular_response_to_stimulus	TRP53BP1	273	2	1.349451	-0.355062	341	335.85	0.984897
GO:0051716_cellular_response_to_stimulus	SOD2	273	2	1.349451	-0.355062	341	335.85	0.984897
GO:0045859_regulation_of_protein_kinase_activity	DUSP16	107	1	1.721495	-0.351362	342	337.38	0.986491
GO:0030029_actin_filament-based_process	RHOU	109	1	1.689908	-0.345405	343	339.58	0.990029
GO:0010647_positive_regulation_of_cell_communication	IGF1R	110	1	1.674545	-0.342480	347	341.65	0.984582
GO:0010648_negative_regulation_of_cell_communication	IGF1R	110	1	1.674545	-0.342480	347	341.65	0.984582
GO:0043010_camera-type_eye_development	BMPR1B	110	1	1.674545	-0.342480	347	341.65	0.984582
GO:0055080_cation_homeostasis	SOD2	110	1	1.674545	-0.342480	347	341.65	0.984582
GO:0009893_positive_regulation_of_metabolic_process	SALL4	458	3	1.206550	-0.337715	348	342.9	0.985345
GO:0009893_positive_regulation_of_metabolic_process	FOXK1	458	3	1.206550	-0.337715	348	342.9	0.985345
GO:0009893_positive_regulation_of_metabolic_process	SOD2	458	3	1.206550	-0.337715	348	342.9	0.985345
GO:0043549_regulation_of_kinase_activity	DUSP16	112	1	1.644643	-0.336736	349	343.9	0.985387
GO:0048518_positive_regulation_of_biological_process	RECQL4	995	6	1.110754	-0.334946	350	344.58	0.984514
GO:0048518_positive_regulation_of_biological_process	UBE2N	995	6	1.110754	-0.334946	350	344.58	0.984514
GO:0048518_positive_regulation_of_biological_process	IGF1R	995	6	1.110754	-0.334946	350	344.58	0.984514
GO:0048518_positive_regulation_of_biological_process	SALL4	995	6	1.110754	-0.334946	350	344.58	0.984514
GO:0048518_positive_regulation_of_biological_process	FOXK1	995	6	1.110754	-0.334946	350	344.58	0.984514
GO:0048518_positive_regulation_of_biological_process	SOD2	995	6	1.110754	-0.334946	350	344.58	0.984514
GO:0007417_central_nervous_system_development	ATRX	287	2	1.283624	-0.329970	351	346.67	0.987664
GO:0007417_central_nervous_system_development	IGF1R	287	2	1.283624	-0.329970	351	346.67	0.987664
GO:0048584_positive_regulation_of_response_to_stimulus	UBE2N	115	1	1.601739	-0.328370	353	347.55	0.984561
GO:0051338_regulation_of_transferase_activity	DUSP16	115	1	1.601739	-0.328370	353	347.55	0.984561
GO:0006139_nucleobase__nucleoside__nucleotide_and_nucleic_acid_metabolic_process	UBE2N	1002	6	1.102994	-0.327988	354	347.95	0.982910
GO:0006139_nucleobase__nucleoside__nucleotide_and_nucleic_acid_metabolic_process	TRP53BP1	1002	6	1.102994	-0.327988	354	347.95	0.982910
GO:0006139_nucleobase__nucleoside__nucleotide_and_nucleic_acid_metabolic_process	SALL4	1002	6	1.102994	-0.327988	354	347.95	0.982910
GO:0006139_nucleobase__nucleoside__nucleotide_and_nucleic_acid_metabolic_process	FOXK1	1002	6	1.102994	-0.327988	354	347.95	0.982910
GO:0006139_nucleobase__nucleoside__nucleotide_and_nucleic_acid_metabolic_process	SIRT1	1002	6	1.102994	-0.327988	354	347.95	0.982910
GO:0006139_nucleobase__nucleoside__nucleotide_and_nucleic_acid_metabolic_process	SOD2	1002	6	1.102994	-0.327988	354	347.95	0.982910
GO:0006519_cellular_amino_acid_and_derivative_metabolic_process	SOD2	118	1	1.561017	-0.320292	355	350.19	0.986451
GO:0022403_cell_cycle_phase	RHOU	119	1	1.547899	-0.317661	356	350.53	0.984635
GO:0048468_cell_development	PTPRZ1	654	4	1.126606	-0.315636	357	351.47	0.984510
GO:0048468_cell_development	BMPR1B	654	4	1.126606	-0.315636	357	351.47	0.984510
GO:0048468_cell_development	SOD2	654	4	1.126606	-0.315636	357	351.47	0.984510
GO:0048468_cell_development	ZFP37	654	4	1.126606	-0.315636	357	351.47	0.984510
GO:0009308_amine_metabolic_process	GLCE	124	1	1.485484	-0.304942	358	356.85	0.996788
GO:0045893_positive_regulation_of_transcription__DNA-dependent	SALL4	306	2	1.203922	-0.299016	360	358.34	0.995389
GO:0045893_positive_regulation_of_transcription__DNA-dependent	FOXK1	306	2	1.203922	-0.299016	360	358.34	0.995389
GO:0051254_positive_regulation_of_RNA_metabolic_process	SALL4	306	2	1.203922	-0.299016	360	358.34	0.995389
GO:0051254_positive_regulation_of_RNA_metabolic_process	FOXK1	306	2	1.203922	-0.299016	360	358.34	0.995389
GO:0001655_urogenital_system_development	IGF1R	128	1	1.439063	-0.295262	361	360.08	0.997452
GO:0016310_phosphorylation	IGF1R	309	2	1.192233	-0.294427	362	360.38	0.995525
GO:0016310_phosphorylation	DUSP16	309	2	1.192233	-0.294427	362	360.38	0.995525
GO:0050776_regulation_of_immune_response	UBE2N	130	1	1.416923	-0.290578	363	362.72	0.999229
GO:0009952_anterior_posterior_pattern_formation	ABI1	133	1	1.384962	-0.283737	364	363.54	0.998736
GO:0007283_spermatogenesis	SIRT1	134	1	1.374627	-0.281504	366	364.26	0.995246
GO:0048232_male_gamete_generation	SIRT1	134	1	1.374627	-0.281504	366	364.26	0.995246
GO:0001654_eye_development	BMPR1B	136	1	1.354412	-0.277109	367	364.8	0.994005
GO:0044237_cellular_metabolic_process	UBE2N	1974	11	1.026444	-0.274888	368	365.81	0.994049
GO:0044237_cellular_metabolic_process	IGF1R	1974	11	1.026444	-0.274888	368	365.81	0.994049
GO:0044237_cellular_metabolic_process	TRP53BP1	1974	11	1.026444	-0.274888	368	365.81	0.994049
GO:0044237_cellular_metabolic_process	STT3A	1974	11	1.026444	-0.274888	368	365.81	0.994049
GO:0044237_cellular_metabolic_process	SALL4	1974	11	1.026444	-0.274888	368	365.81	0.994049
GO:0044237_cellular_metabolic_process	FOXK1	1974	11	1.026444	-0.274888	368	365.81	0.994049
GO:0044237_cellular_metabolic_process	DUSP16	1974	11	1.026444	-0.274888	368	365.81	0.994049
GO:0044237_cellular_metabolic_process	SIRT1	1974	11	1.026444	-0.274888	368	365.81	0.994049
GO:0044237_cellular_metabolic_process	GLCE	1974	11	1.026444	-0.274888	368	365.81	0.994049
GO:0044237_cellular_metabolic_process	HDAC6	1974	11	1.026444	-0.274888	368	365.81	0.994049
GO:0044237_cellular_metabolic_process	SOD2	1974	11	1.026444	-0.274888	368	365.81	0.994049
GO:0045596_negative_regulation_of_cell_differentiation	SOD2	144	1	1.279167	-0.260404	369	371.56	1.006938
GO:0048522_positive_regulation_of_cellular_process	RECQL4	895	5	1.029050	-0.258338	370	371.93	1.005216
GO:0048522_positive_regulation_of_cellular_process	IGF1R	895	5	1.029050	-0.258338	370	371.93	1.005216
GO:0048522_positive_regulation_of_cellular_process	SALL4	895	5	1.029050	-0.258338	370	371.93	1.005216
GO:0048522_positive_regulation_of_cellular_process	FOXK1	895	5	1.029050	-0.258338	370	371.93	1.005216
GO:0048522_positive_regulation_of_cellular_process	SOD2	895	5	1.029050	-0.258338	370	371.93	1.005216
GO:0030900_forebrain_development	ATRX	146	1	1.261644	-0.256435	371	373.1	1.005660
GO:0009888_tissue_development	IGF1R	525	3	1.052571	-0.255671	372	373.56	1.004194
GO:0009888_tissue_development	SALL4	525	3	1.052571	-0.255671	372	373.56	1.004194
GO:0009888_tissue_development	BMPR1B	525	3	1.052571	-0.255671	372	373.56	1.004194
GO:0022603_regulation_of_anatomical_structure_morphogenesis	RHOU	147	1	1.253061	-0.254480	373	373.85	1.002279
GO:0045941_positive_regulation_of_transcription	SALL4	338	2	1.089941	-0.253798	374	374.06	1.000160
GO:0045941_positive_regulation_of_transcription	FOXK1	338	2	1.089941	-0.253798	374	374.06	1.000160
GO:0002684_positive_regulation_of_immune_system_process	UBE2N	148	1	1.244595	-0.252544	375	375.03	1.000080
GO:0006793_phosphorus_metabolic_process	IGF1R	340	2	1.083529	-0.251227	377	376.21	0.997905
GO:0006793_phosphorus_metabolic_process	DUSP16	340	2	1.083529	-0.251227	377	376.21	0.997905
GO:0006796_phosphate_metabolic_process	IGF1R	340	2	1.083529	-0.251227	377	376.21	0.997905
GO:0006796_phosphate_metabolic_process	DUSP16	340	2	1.083529	-0.251227	377	376.21	0.997905
GO:0010467_gene_expression	UBE2N	905	5	1.017680	-0.249843	378	376.86	0.996984
GO:0010467_gene_expression	TRP53BP1	905	5	1.017680	-0.249843	378	376.86	0.996984
GO:0010467_gene_expression	SALL4	905	5	1.017680	-0.249843	378	376.86	0.996984
GO:0010467_gene_expression	FOXK1	905	5	1.017680	-0.249843	378	376.86	0.996984
GO:0010467_gene_expression	SIRT1	905	5	1.017680	-0.249843	378	376.86	0.996984
GO:0032268_regulation_of_cellular_protein_metabolic_process	HDAC6	152	1	1.211842	-0.244986	379	377.79	0.996807
GO:0010628_positive_regulation_of_gene_expression	SALL4	346	2	1.064740	-0.243677	380	378.01	0.994763
GO:0010628_positive_regulation_of_gene_expression	FOXK1	346	2	1.064740	-0.243677	380	378.01	0.994763
GO:0008285_negative_regulation_of_cell_proliferation	SOD2	155	1	1.188387	-0.239507	381	380.12	0.997690
GO:0045935_positive_regulation_of_nucleobase__nucleoside__nucleotide_and_nucleic_acid_metabolic_process	SALL4	352	2	1.046591	-0.236368	382	380.48	0.996021
GO:0045935_positive_regulation_of_nucleobase__nucleoside__nucleotide_and_nucleic_acid_metabolic_process	FOXK1	352	2	1.046591	-0.236368	382	380.48	0.996021
GO:0008283_cell_proliferation	RECQL4	544	3	1.015809	-0.236195	383	380.75	0.994125
GO:0008283_cell_proliferation	PIN1	544	3	1.015809	-0.236195	383	380.75	0.994125
GO:0008283_cell_proliferation	SOD2	544	3	1.015809	-0.236195	383	380.75	0.994125
GO:0006950_response_to_stress	TRP53BP1	549	3	1.006557	-0.231313	384	383.28	0.998125
GO:0006950_response_to_stress	PDPK1	549	3	1.006557	-0.231313	384	383.28	0.998125
GO:0006950_response_to_stress	SOD2	549	3	1.006557	-0.231313	384	383.28	0.998125
GO:0007626_locomotory_behavior	SOD2	163	1	1.130061	-0.225637	385	385.97	1.002519
GO:0042325_regulation_of_phosphorylation	DUSP16	164	1	1.123171	-0.223975	386	386.67	1.001736
GO:0019220_regulation_of_phosphate_metabolic_process	DUSP16	165	1	1.116364	-0.222328	388	387.76	0.999381
GO:0051174_regulation_of_phosphorus_metabolic_process	DUSP16	165	1	1.116364	-0.222328	388	387.76	0.999381
GO:0043009_chordate_embryonic_development	SALL4	365	2	1.009315	-0.221309	389	388.82	0.999537
GO:0043009_chordate_embryonic_development	ABI1	365	2	1.009315	-0.221309	389	388.82	0.999537
GO:0048856_anatomical_structure_development	ATRX	1688	9	0.982109	-0.220533	390	389.3	0.998205
GO:0048856_anatomical_structure_development	RECQL4	1688	9	0.982109	-0.220533	390	389.3	0.998205
GO:0048856_anatomical_structure_development	IGF1R	1688	9	0.982109	-0.220533	390	389.3	0.998205
GO:0048856_anatomical_structure_development	SALL4	1688	9	0.982109	-0.220533	390	389.3	0.998205
GO:0048856_anatomical_structure_development	PTPRZ1	1688	9	0.982109	-0.220533	390	389.3	0.998205
GO:0048856_anatomical_structure_development	BMPR1B	1688	9	0.982109	-0.220533	390	389.3	0.998205
GO:0048856_anatomical_structure_development	SIRT1	1688	9	0.982109	-0.220533	390	389.3	0.998205
GO:0048856_anatomical_structure_development	RHOU	1688	9	0.982109	-0.220533	390	389.3	0.998205
GO:0048856_anatomical_structure_development	SOD2	1688	9	0.982109	-0.220533	390	389.3	0.998205
GO:0009792_embryonic_development_ending_in_birth_or_egg_hatching	SALL4	368	2	1.001087	-0.217978	391	390.5	0.998721
GO:0009792_embryonic_development_ending_in_birth_or_egg_hatching	ABI1	368	2	1.001087	-0.217978	391	390.5	0.998721
GO:0032502_developmental_process	ATRX	2060	11	0.983592	-0.217731	392	390.64	0.996531
GO:0032502_developmental_process	RECQL4	2060	11	0.983592	-0.217731	392	390.64	0.996531
GO:0032502_developmental_process	IGF1R	2060	11	0.983592	-0.217731	392	390.64	0.996531
GO:0032502_developmental_process	SALL4	2060	11	0.983592	-0.217731	392	390.64	0.996531
GO:0032502_developmental_process	PTPRZ1	2060	11	0.983592	-0.217731	392	390.64	0.996531
GO:0032502_developmental_process	ABI1	2060	11	0.983592	-0.217731	392	390.64	0.996531
GO:0032502_developmental_process	BMPR1B	2060	11	0.983592	-0.217731	392	390.64	0.996531
GO:0032502_developmental_process	RHOU	2060	11	0.983592	-0.217731	392	390.64	0.996531
GO:0032502_developmental_process	SIRT1	2060	11	0.983592	-0.217731	392	390.64	0.996531
GO:0032502_developmental_process	ZFP37	2060	11	0.983592	-0.217731	392	390.64	0.996531
GO:0032502_developmental_process	SOD2	2060	11	0.983592	-0.217731	392	390.64	0.996531
GO:0010557_positive_regulation_of_macromolecule_biosynthetic_process	SALL4	371	2	0.992992	-0.214700	393	391.29	0.995649
GO:0010557_positive_regulation_of_macromolecule_biosynthetic_process	FOXK1	371	2	0.992992	-0.214700	393	391.29	0.995649
GO:0051246_regulation_of_protein_metabolic_process	HDAC6	170	1	1.083529	-0.214317	394	392.32	0.995736
GO:0007600_sensory_perception	SOD2	172	1	1.070930	-0.211213	396	392.97	0.992348
GO:0009611_response_to_wounding	SOD2	172	1	1.070930	-0.211213	396	392.97	0.992348
GO:0044093_positive_regulation_of_molecular_function	UBE2N	173	1	1.064740	-0.209681	397	394.19	0.992922
GO:0006355_regulation_of_transcription__DNA-dependent	TRP53BP1	575	3	0.961043	-0.207443	398	395.11	0.992739
GO:0006355_regulation_of_transcription__DNA-dependent	SALL4	575	3	0.961043	-0.207443	398	395.11	0.992739
GO:0006355_regulation_of_transcription__DNA-dependent	FOXK1	575	3	0.961043	-0.207443	398	395.11	0.992739
GO:0000122_negative_regulation_of_transcription_from_RNA_polymerase_II_promoter	SALL4	175	1	1.052571	-0.206659	399	396.26	0.993133
GO:0006873_cellular_ion_homeostasis	SOD2	176	1	1.046591	-0.205168	401	397.91	0.992294
GO:0043066_negative_regulation_of_apoptosis	SOD2	176	1	1.046591	-0.205168	401	397.91	0.992294
GO:0009987_cellular_process	RECQL4	3868	21	1.000052	-0.201216	402	398.7	0.991791
GO:0009987_cellular_process	FOXK1	3868	21	1.000052	-0.201216	402	398.7	0.991791
GO:0009987_cellular_process	HIST1H1C	3868	21	1.000052	-0.201216	402	398.7	0.991791
GO:0009987_cellular_process	PTPRZ1	3868	21	1.000052	-0.201216	402	398.7	0.991791
GO:0009987_cellular_process	ABI1	3868	21	1.000052	-0.201216	402	398.7	0.991791
GO:0009987_cellular_process	SIRT1	3868	21	1.000052	-0.201216	402	398.7	0.991791
GO:0009987_cellular_process	RHOU	3868	21	1.000052	-0.201216	402	398.7	0.991791
GO:0009987_cellular_process	GLCE	3868	21	1.000052	-0.201216	402	398.7	0.991791
GO:0009987_cellular_process	ZFP37	3868	21	1.000052	-0.201216	402	398.7	0.991791
GO:0009987_cellular_process	SOD2	3868	21	1.000052	-0.201216	402	398.7	0.991791
GO:0009987_cellular_process	PIN1	3868	21	1.000052	-0.201216	402	398.7	0.991791
GO:0009987_cellular_process	UBE2N	3868	21	1.000052	-0.201216	402	398.7	0.991791
GO:0009987_cellular_process	NRAS	3868	21	1.000052	-0.201216	402	398.7	0.991791
GO:0009987_cellular_process	IGF1R	3868	21	1.000052	-0.201216	402	398.7	0.991791
GO:0009987_cellular_process	TRP53BP1	3868	21	1.000052	-0.201216	402	398.7	0.991791
GO:0009987_cellular_process	PDPK1	3868	21	1.000052	-0.201216	402	398.7	0.991791
GO:0009987_cellular_process	STT3A	3868	21	1.000052	-0.201216	402	398.7	0.991791
GO:0009987_cellular_process	SALL4	3868	21	1.000052	-0.201216	402	398.7	0.991791
GO:0009987_cellular_process	DUSP16	3868	21	1.000052	-0.201216	402	398.7	0.991791
GO:0009987_cellular_process	BMPR1B	3868	21	1.000052	-0.201216	402	398.7	0.991791
GO:0009987_cellular_process	HDAC6	3868	21	1.000052	-0.201216	402	398.7	0.991791
GO:0043069_negative_regulation_of_programmed_cell_death	SOD2	179	1	1.029050	-0.200774	405	400.22	0.988198
GO:0048732_gland_development	IGF1R	179	1	1.029050	-0.200774	405	400.22	0.988198
GO:0060548_negative_regulation_of_cell_death	SOD2	179	1	1.029050	-0.200774	405	400.22	0.988198
GO:0055082_cellular_chemical_homeostasis	SOD2	181	1	1.017680	-0.197907	406	402.13	0.990468
GO:0051252_regulation_of_RNA_metabolic_process	TRP53BP1	590	3	0.936610	-0.194760	407	404.04	0.992727
GO:0051252_regulation_of_RNA_metabolic_process	SALL4	590	3	0.936610	-0.194760	407	404.04	0.992727
GO:0051252_regulation_of_RNA_metabolic_process	FOXK1	590	3	0.936610	-0.194760	407	404.04	0.992727
GO:0006351_transcription__DNA-dependent	TRP53BP1	594	3	0.930303	-0.191504	408	405.67	0.994289
GO:0006351_transcription__DNA-dependent	SALL4	594	3	0.930303	-0.191504	408	405.67	0.994289
GO:0006351_transcription__DNA-dependent	FOXK1	594	3	0.930303	-0.191504	408	405.67	0.994289
GO:0006811_ion_transport	SLC4A1	186	1	0.990323	-0.190956	411	406.87	0.989951
GO:0007155_cell_adhesion	BMPR1B	186	1	0.990323	-0.190956	411	406.87	0.989951
GO:0022610_biological_adhesion	BMPR1B	186	1	0.990323	-0.190956	411	406.87	0.989951
GO:0032774_RNA_biosynthetic_process	TRP53BP1	595	3	0.928739	-0.190698	412	407.27	0.988519
GO:0032774_RNA_biosynthetic_process	SALL4	595	3	0.928739	-0.190698	412	407.27	0.988519
GO:0032774_RNA_biosynthetic_process	FOXK1	595	3	0.928739	-0.190698	412	407.27	0.988519
GO:0048513_organ_development	ATRX	1365	7	0.944615	-0.190183	413	407.38	0.986392
GO:0048513_organ_development	RECQL4	1365	7	0.944615	-0.190183	413	407.38	0.986392
GO:0048513_organ_development	IGF1R	1365	7	0.944615	-0.190183	413	407.38	0.986392
GO:0048513_organ_development	SALL4	1365	7	0.944615	-0.190183	413	407.38	0.986392
GO:0048513_organ_development	BMPR1B	1365	7	0.944615	-0.190183	413	407.38	0.986392
GO:0048513_organ_development	SIRT1	1365	7	0.944615	-0.190183	413	407.38	0.986392
GO:0048513_organ_development	SOD2	1365	7	0.944615	-0.190183	413	407.38	0.986392
GO:0019725_cellular_homeostasis	SOD2	195	1	0.944615	-0.179168	414	411.45	0.993841
GO:0007275_multicellular_organismal_development	ATRX	1760	9	0.941932	-0.178481	415	411.59	0.991783
GO:0007275_multicellular_organismal_development	RECQL4	1760	9	0.941932	-0.178481	415	411.59	0.991783
GO:0007275_multicellular_organismal_development	IGF1R	1760	9	0.941932	-0.178481	415	411.59	0.991783
GO:0007275_multicellular_organismal_development	SALL4	1760	9	0.941932	-0.178481	415	411.59	0.991783
GO:0007275_multicellular_organismal_development	PTPRZ1	1760	9	0.941932	-0.178481	415	411.59	0.991783
GO:0007275_multicellular_organismal_development	ABI1	1760	9	0.941932	-0.178481	415	411.59	0.991783
GO:0007275_multicellular_organismal_development	BMPR1B	1760	9	0.941932	-0.178481	415	411.59	0.991783
GO:0007275_multicellular_organismal_development	SIRT1	1760	9	0.941932	-0.178481	415	411.59	0.991783
GO:0007275_multicellular_organismal_development	SOD2	1760	9	0.941932	-0.178481	415	411.59	0.991783
GO:0050801_ion_homeostasis	SOD2	197	1	0.935025	-0.176668	416	413.13	0.993101
GO:0002009_morphogenesis_of_an_epithelium	IGF1R	198	1	0.930303	-0.175433	418	414.52	0.991675
GO:0060429_epithelium_development	IGF1R	198	1	0.930303	-0.175433	418	414.52	0.991675
GO:0022607_cellular_component_assembly	HIST1H1C	204	1	0.902941	-0.168235	419	416.76	0.994654
GO:0006955_immune_response	UBE2N	205	1	0.898537	-0.167070	420	417.5	0.994048
GO:0008284_positive_regulation_of_cell_proliferation	RECQL4	208	1	0.885577	-0.163629	421	418.57	0.994228
GO:0048731_system_development	ATRX	1609	8	0.915848	-0.159718	422	419.07	0.993057
GO:0048731_system_development	RECQL4	1609	8	0.915848	-0.159718	422	419.07	0.993057
GO:0048731_system_development	IGF1R	1609	8	0.915848	-0.159718	422	419.07	0.993057
GO:0048731_system_development	SALL4	1609	8	0.915848	-0.159718	422	419.07	0.993057
GO:0048731_system_development	PTPRZ1	1609	8	0.915848	-0.159718	422	419.07	0.993057
GO:0048731_system_development	BMPR1B	1609	8	0.915848	-0.159718	422	419.07	0.993057
GO:0048731_system_development	SIRT1	1609	8	0.915848	-0.159718	422	419.07	0.993057
GO:0048731_system_development	SOD2	1609	8	0.915848	-0.159718	422	419.07	0.993057
GO:0010604_positive_regulation_of_macromolecule_metabolic_process	SALL4	433	2	0.850808	-0.157179	423	419.96	0.992813
GO:0010604_positive_regulation_of_macromolecule_metabolic_process	FOXK1	433	2	0.850808	-0.157179	423	419.96	0.992813
GO:0009887_organ_morphogenesis	RECQL4	642	3	0.860748	-0.156223	424	420.14	0.990896
GO:0009887_organ_morphogenesis	IGF1R	642	3	0.860748	-0.156223	424	420.14	0.990896
GO:0009887_organ_morphogenesis	BMPR1B	642	3	0.860748	-0.156223	424	420.14	0.990896
GO:0006357_regulation_of_transcription_from_RNA_polymerase_II_promoter	SALL4	435	2	0.846897	-0.155609	425	420.57	0.989576
GO:0006357_regulation_of_transcription_from_RNA_polymerase_II_promoter	FOXK1	435	2	0.846897	-0.155609	425	420.57	0.989576
GO:0048583_regulation_of_response_to_stimulus	UBE2N	217	1	0.848848	-0.153792	426	421.79	0.990117
GO:0007423_sensory_organ_development	BMPR1B	219	1	0.841096	-0.151700	427	422.88	0.990351
GO:0001701_in_utero_embryonic_development	SALL4	221	1	0.833484	-0.149641	428	423.79	0.990164
GO:0006366_transcription_from_RNA_polymerase_II_promoter	SALL4	444	2	0.829730	-0.148737	429	424.27	0.988974
GO:0006366_transcription_from_RNA_polymerase_II_promoter	FOXK1	444	2	0.829730	-0.148737	429	424.27	0.988974
GO:0016070_RNA_metabolic_process	TRP53BP1	658	3	0.839818	-0.145883	430	426.02	0.990744
GO:0016070_RNA_metabolic_process	SALL4	658	3	0.839818	-0.145883	430	426.02	0.990744
GO:0016070_RNA_metabolic_process	FOXK1	658	3	0.839818	-0.145883	430	426.02	0.990744
GO:0002682_regulation_of_immune_system_process	UBE2N	228	1	0.807895	-0.142681	431	428.0	0.993039
GO:0007167_enzyme_linked_receptor_protein_signaling_pathway	BMPR1B	229	1	0.804367	-0.141718	432	428.43	0.991736
GO:0050890_cognition	SOD2	233	1	0.790558	-0.137936	433	430.09	0.993279
GO:0006468_protein_amino_acid_phosphorylation	IGF1R	237	1	0.777215	-0.134269	435	431.79	0.992621
GO:0044085_cellular_component_biogenesis	HIST1H1C	237	1	0.777215	-0.134269	435	431.79	0.992621
GO:0030097_hemopoiesis	SOD2	253	1	0.728063	-0.120655	436	437.19	1.002729
GO:0048869_cellular_developmental_process	PTPRZ1	1113	5	0.827493	-0.120094	437	437.78	1.001785
GO:0048869_cellular_developmental_process	BMPR1B	1113	5	0.827493	-0.120094	437	437.78	1.001785
GO:0048869_cellular_developmental_process	RHOU	1113	5	0.827493	-0.120094	437	437.78	1.001785
GO:0048869_cellular_developmental_process	ZFP37	1113	5	0.827493	-0.120094	437	437.78	1.001785
GO:0048869_cellular_developmental_process	SOD2	1113	5	0.827493	-0.120094	437	437.78	1.001785
GO:0048878_chemical_homeostasis	SOD2	254	1	0.725197	-0.119857	438	438.19	1.000434
GO:0048729_tissue_morphogenesis	IGF1R	255	1	0.722353	-0.119065	439	438.49	0.998838
GO:0009966_regulation_of_signal_transduction	IGF1R	256	1	0.719531	-0.118278	440	438.83	0.997341
GO:0002376_immune_system_process	UBE2N	505	2	0.729505	-0.109453	441	442.05	1.002381
GO:0002376_immune_system_process	SOD2	505	2	0.729505	-0.109453	441	442.05	1.002381
GO:0045944_positive_regulation_of_transcription_from_RNA_polymerase_II_promoter	SALL4	269	1	0.684758	-0.108558	442	442.61	1.001380
GO:0048534_hemopoietic_or_lymphoid_organ_development	SOD2	277	1	0.664982	-0.103014	443	445.73	1.006163
GO:0007610_behavior	SOD2	279	1	0.660215	-0.101677	444	446.39	1.005383
GO:0002520_immune_system_development	SOD2	295	1	0.624407	-0.091631	446	450.85	1.010874
GO:0045595_regulation_of_cell_differentiation	SOD2	295	1	0.624407	-0.091631	446	450.85	1.010874
GO:0048598_embryonic_morphogenesis	SALL4	299	1	0.616054	-0.089290	447	451.34	1.009709
GO:0009790_embryonic_development	SALL4	567	2	0.649735	-0.079948	448	455.65	1.017076
GO:0009790_embryonic_development	ABI1	567	2	0.649735	-0.079948	448	455.65	1.017076
GO:0006928_cell_motion	BMPR1B	330	1	0.558182	-0.073169	451	457.3	1.013969
GO:0010646_regulation_of_cell_communication	IGF1R	330	1	0.558182	-0.073169	451	457.3	1.013969
GO:0051674_localization_of_cell	BMPR1B	330	1	0.558182	-0.073169	451	457.3	1.013969
GO:0051093_negative_regulation_of_developmental_process	SOD2	331	1	0.556495	-0.072703	452	458.12	1.013540
GO:0009605_response_to_external_stimulus	SOD2	339	1	0.543363	-0.069087	453	460.11	1.015695
GO:0007166_cell_surface_receptor_linked_signal_transduction	UBE2N	597	2	0.617085	-0.068579	454	460.98	1.015374
GO:0007166_cell_surface_receptor_linked_signal_transduction	BMPR1B	597	2	0.617085	-0.068579	454	460.98	1.015374
GO:0030154_cell_differentiation	PTPRZ1	1060	4	0.695094	-0.065045	455	462.31	1.016066
GO:0030154_cell_differentiation	BMPR1B	1060	4	0.695094	-0.065045	455	462.31	1.016066
GO:0030154_cell_differentiation	ZFP37	1060	4	0.695094	-0.065045	455	462.31	1.016066
GO:0030154_cell_differentiation	SOD2	1060	4	0.695094	-0.065045	455	462.31	1.016066
GO:0042981_regulation_of_apoptosis	SOD2	360	1	0.511667	-0.060458	456	463.68	1.016842
GO:0010941_regulation_of_cell_death	SOD2	365	1	0.504658	-0.058574	458	465.19	1.015699
GO:0043067_regulation_of_programmed_cell_death	SOD2	365	1	0.504658	-0.058574	458	465.19	1.015699
GO:0050896_response_to_stimulus	UBE2N	1107	4	0.665583	-0.053087	459	467.48	1.018475
GO:0050896_response_to_stimulus	TRP53BP1	1107	4	0.665583	-0.053087	459	467.48	1.018475
GO:0050896_response_to_stimulus	PDPK1	1107	4	0.665583	-0.053087	459	467.48	1.018475
GO:0050896_response_to_stimulus	SOD2	1107	4	0.665583	-0.053087	459	467.48	1.018475
GO:0050877_neurological_system_process	SOD2	390	1	0.472308	-0.050018	460	469.25	1.020109
GO:0042221_response_to_chemical_stimulus	SOD2	409	1	0.450367	-0.044377	461	471.04	1.021779
GO:0042592_homeostatic_process	SOD2	419	1	0.439618	-0.041673	462	472.46	1.022641
GO:0065008_regulation_of_biological_quality	RHOU	693	2	0.531602	-0.041640	463	472.59	1.020713
GO:0065008_regulation_of_biological_quality	SOD2	693	2	0.531602	-0.041640	463	472.59	1.020713
GO:0032501_multicellular_organismal_process	ATRX	2183	9	0.759414	-0.040065	464	473.16	1.019741
GO:0032501_multicellular_organismal_process	RECQL4	2183	9	0.759414	-0.040065	464	473.16	1.019741
GO:0032501_multicellular_organismal_process	IGF1R	2183	9	0.759414	-0.040065	464	473.16	1.019741
GO:0032501_multicellular_organismal_process	SALL4	2183	9	0.759414	-0.040065	464	473.16	1.019741
GO:0032501_multicellular_organismal_process	PTPRZ1	2183	9	0.759414	-0.040065	464	473.16	1.019741
GO:0032501_multicellular_organismal_process	ABI1	2183	9	0.759414	-0.040065	464	473.16	1.019741
GO:0032501_multicellular_organismal_process	BMPR1B	2183	9	0.759414	-0.040065	464	473.16	1.019741
GO:0032501_multicellular_organismal_process	SIRT1	2183	9	0.759414	-0.040065	464	473.16	1.019741
GO:0032501_multicellular_organismal_process	SOD2	2183	9	0.759414	-0.040065	464	473.16	1.019741
GO:0006915_apoptosis	SOD2	427	1	0.431382	-0.039629	465	473.59	1.018473
GO:0050793_regulation_of_developmental_process	RHOU	703	2	0.524040	-0.039499	466	473.76	1.016652
GO:0050793_regulation_of_developmental_process	SOD2	703	2	0.524040	-0.039499	466	473.76	1.016652
GO:0012501_programmed_cell_death	SOD2	433	1	0.425404	-0.038163	467	474.56	1.016188
GO:0008219_cell_death	SOD2	444	1	0.414865	-0.035616	468	476.34	1.017821
GO:0010926_anatomical_structure_formation	HIST1H1C	447	1	0.412081	-0.034951	469	476.53	1.016055
GO:0016265_death	SOD2	450	1	0.409333	-0.034299	470	477.11	1.015128
GO:0003008_system_process	SOD2	516	1	0.356977	-0.022655	471	479.49	1.018025
GO:0006810_transport	SLC4A1	718	1	0.256546	-0.006241	472	484.9	1.027331
GO:0051234_establishment_of_localization	SLC4A1	729	1	0.252675	-0.005810	473	484.97	1.025307
GO:0051179_localization	SLC4A1	1058	2	0.348204	-0.005341	474	484.99	1.023186
GO:0051179_localization	BMPR1B	1058	2	0.348204	-0.005341	474	484.99	1.023186
GO:0008150_biological_process	FOXK1	4605	25	1.000000	0.000000	1370	1380.55	1.007701
GO:0008150_biological_process	ABI1	4605	25	1.000000	0.000000	1370	1380.55	1.007701
GO:0008150_biological_process	RHOU	4605	25	1.000000	0.000000	1370	1380.55	1.007701
GO:0008150_biological_process	PCOLCE	4605	25	1.000000	0.000000	1370	1380.55	1.007701
GO:0008150_biological_process	PIN1	4605	25	1.000000	0.000000	1370	1380.55	1.007701
GO:0008150_biological_process	IGF1R	4605	25	1.000000	0.000000	1370	1380.55	1.007701
GO:0008150_biological_process	TRP53BP1	4605	25	1.000000	0.000000	1370	1380.55	1.007701
GO:0008150_biological_process	PDPK1	4605	25	1.000000	0.000000	1370	1380.55	1.007701
GO:0008150_biological_process	STT3A	4605	25	1.000000	0.000000	1370	1380.55	1.007701
GO:0008150_biological_process	DUSP16	4605	25	1.000000	0.000000	1370	1380.55	1.007701
GO:0008150_biological_process	SLC4A1	4605	25	1.000000	0.000000	1370	1380.55	1.007701
GO:0008150_biological_process	RECQL4	4605	25	1.000000	0.000000	1370	1380.55	1.007701
GO:0008150_biological_process	HIST1H1C	4605	25	1.000000	0.000000	1370	1380.55	1.007701
GO:0008150_biological_process	PTPRZ1	4605	25	1.000000	0.000000	1370	1380.55	1.007701
GO:0008150_biological_process	CTSS	4605	25	1.000000	0.000000	1370	1380.55	1.007701
GO:0008150_biological_process	SIRT1	4605	25	1.000000	0.000000	1370	1380.55	1.007701
GO:0008150_biological_process	GLCE	4605	25	1.000000	0.000000	1370	1380.55	1.007701
GO:0008150_biological_process	SOD2	4605	25	1.000000	0.000000	1370	1380.55	1.007701
GO:0008150_biological_process	ZFP37	4605	25	1.000000	0.000000	1370	1380.55	1.007701
GO:0008150_biological_process	UBE2N	4605	25	1.000000	0.000000	1370	1380.55	1.007701
GO:0008150_biological_process	ATRX	4605	25	1.000000	0.000000	1370	1380.55	1.007701
GO:0008150_biological_process	NRAS	4605	25	1.000000	0.000000	1370	1380.55	1.007701
GO:0008150_biological_process	SALL4	4605	25	1.000000	0.000000	1370	1380.55	1.007701
GO:0008150_biological_process	BMPR1B	4605	25	1.000000	0.000000	1370	1380.55	1.007701
GO:0008150_biological_process	HDAC6	4605	25	1.000000	0.000000	1370	1380.55	1.007701
