# Supplementary material for: RedundancyMiner: De-replication of redundant GO categories in microarray and proteomics analysis
Source: BMC Bioinformatics. 2011 Feb 10;12:52. doi: 10.1186/1471-2105-12-52 (PMC3223614; doi:10.1186/1471-2105-12-52)
Supplement: Additional file 8 — Retinal development HTGM download. compressed package of the results of running HTGM on the retinal development genes list. [file 1471-2105-12-52-S8.ZIP › SCENARIO_2_MODIFIED/total.txt.total.txt.dir/Exp1_BestClusterMap_LEIGS_KM_24.csv.join.20.txt.dir/Exp1_BestClusterMap_LEIGS_KM_24.csv.join.20.txt.change.gce.xls]

=HYPERLINK("http://discover.nci.nih.gov/gominer/hi-thruput-defs.jsp#GO"	HYPERLINKED GO CATEGORY) =HYPERLINK("http://discover.nci.nih.gov/gominer/hi-thruput-defs.jsp#GENE"	HYPERLINKED GENE NAME) =HYPERLINK("http://discover.nci.nih.gov/gominer/hi-thruput-defs.jsp#Total"	TOTAL GENES) =HYPERLINK("http://discover.nci.nih.gov/gominer/hi-thruput-defs.jsp#CHANGED"	CHANGED GENES) =HYPERLINK("http://discover.nci.nih.gov/gominer/hi-thruput-defs.jsp#ENRICH"	ENRICHMENT) =HYPERLINK("http://discover.nci.nih.gov/gominer/hi-thruput-defs.jsp#LOG10"	LOG10(p)) =HYPERLINK("http://discover.nci.nih.gov/gominer/hi-thruput-defs.jsp#NUMB"	CUMULATIVE NUMBER OF CATEGORIES) =HYPERLINK("http://discover.nci.nih.gov/gominer/hi-thruput-defs.jsp#RM"	CUMULATIVE RANDOMS MEAN) =HYPERLINK("http://discover.nci.nih.gov/gominer/hi-thruput-defs.jsp#FDR"	FALSE DISCOVERY RATE)
=HYPERLINK("http://www.godatabase.org/cgi-bin/go.cgi?query=GO:0006508&auto_wild_cards=yes&view=query&action=query&search_constraint=terms"	GO:0006508_proteolysis) =HYPERLINK("http://www.ncbi.nih.gov/gquery/gquery.fcgi?term=UBE2N"	UBE2N) 76 4 9.694737 -3.176313 1 0.66 0.660000
=HYPERLINK("http://www.godatabase.org/cgi-bin/go.cgi?query=GO:0006508&auto_wild_cards=yes&view=query&action=query&search_constraint=terms"	GO:0006508_proteolysis) =HYPERLINK("http://www.ncbi.nih.gov/gquery/gquery.fcgi?term=CTSS"	CTSS) 76 4 9.694737 -3.176313 1 0.66 0.660000
=HYPERLINK("http://www.godatabase.org/cgi-bin/go.cgi?query=GO:0006508&auto_wild_cards=yes&view=query&action=query&search_constraint=terms"	GO:0006508_proteolysis) =HYPERLINK("http://www.ncbi.nih.gov/gquery/gquery.fcgi?term=PCOLCE"	PCOLCE) 76 4 9.694737 -3.176313 1 0.66 0.660000
=HYPERLINK("http://www.godatabase.org/cgi-bin/go.cgi?query=GO:0006508&auto_wild_cards=yes&view=query&action=query&search_constraint=terms"	GO:0006508_proteolysis) =HYPERLINK("http://www.ncbi.nih.gov/gquery/gquery.fcgi?term=HDAC6"	HDAC6) 76 4 9.694737 -3.176313 1 0.66 0.660000
=HYPERLINK("http://www.godatabase.org/cgi-bin/go.cgi?query=GO:0006476&auto_wild_cards=yes&view=query&action=query&search_constraint=terms"	GO:0006476_protein_amino_acid_deacetylation) =HYPERLINK("http://www.ncbi.nih.gov/gquery/gquery.fcgi?term=SIRT1"	SIRT1) 9 2 40.933333 -3.002047 2 1.06 0.530000
=HYPERLINK("http://www.godatabase.org/cgi-bin/go.cgi?query=GO:0006476&auto_wild_cards=yes&view=query&action=query&search_constraint=terms"	GO:0006476_protein_amino_acid_deacetylation) =HYPERLINK("http://www.ncbi.nih.gov/gquery/gquery.fcgi?term=HDAC6"	HDAC6) 9 2 40.933333 -3.002047 2 1.06 0.530000
=HYPERLINK("http://www.godatabase.org/cgi-bin/go.cgi?query=GO:0030163&auto_wild_cards=yes&view=query&action=query&search_constraint=terms"	GO:0030163_protein_catabolic_process) =HYPERLINK("http://www.ncbi.nih.gov/gquery/gquery.fcgi?term=UBE2N"	UBE2N) 101 4 7.295050 -2.713343 3 1.98 0.660000
=HYPERLINK("http://www.godatabase.org/cgi-bin/go.cgi?query=GO:0030163&auto_wild_cards=yes&view=query&action=query&search_constraint=terms"	GO:0030163_protein_catabolic_process) =HYPERLINK("http://www.ncbi.nih.gov/gquery/gquery.fcgi?term=CTSS"	CTSS) 101 4 7.295050 -2.713343 3 1.98 0.660000
=HYPERLINK("http://www.godatabase.org/cgi-bin/go.cgi?query=GO:0030163&auto_wild_cards=yes&view=query&action=query&search_constraint=terms"	GO:0030163_protein_catabolic_process) =HYPERLINK("http://www.ncbi.nih.gov/gquery/gquery.fcgi?term=PCOLCE"	PCOLCE) 101 4 7.295050 -2.713343 3 1.98 0.660000
=HYPERLINK("http://www.godatabase.org/cgi-bin/go.cgi?query=GO:0030163&auto_wild_cards=yes&view=query&action=query&search_constraint=terms"	GO:0030163_protein_catabolic_process) =HYPERLINK("http://www.ncbi.nih.gov/gquery/gquery.fcgi?term=HDAC6"	HDAC6) 101 4 7.295050 -2.713343 3 1.98 0.660000
=HYPERLINK("http://www.godatabase.org/cgi-bin/go.cgi?query=GO:0010639&auto_wild_cards=yes&view=query&action=query&search_constraint=terms"	GO:0010639_negative_regulation_of_organelle_organization) =HYPERLINK("http://www.ncbi.nih.gov/gquery/gquery.fcgi?term=RECQL4"	RECQL4) 19 2 19.389474 -2.339802 4 3.79 0.947500
=HYPERLINK("http://www.godatabase.org/cgi-bin/go.cgi?query=GO:0010639&auto_wild_cards=yes&view=query&action=query&search_constraint=terms"	GO:0010639_negative_regulation_of_organelle_organization) =HYPERLINK("http://www.ncbi.nih.gov/gquery/gquery.fcgi?term=HDAC6"	HDAC6) 19 2 19.389474 -2.339802 4 3.79 0.947500
=HYPERLINK("http://www.godatabase.org/cgi-bin/go.cgi?query=GO:0043285&auto_wild_cards=yes&view=query&action=query&search_constraint=terms"	GO:0043285_biopolymer_catabolic_process) =HYPERLINK("http://www.ncbi.nih.gov/gquery/gquery.fcgi?term=UBE2N"	UBE2N) 129 4 5.711628 -2.327118 5 3.82 0.764000
=HYPERLINK("http://www.godatabase.org/cgi-bin/go.cgi?query=GO:0043285&auto_wild_cards=yes&view=query&action=query&search_constraint=terms"	GO:0043285_biopolymer_catabolic_process) =HYPERLINK("http://www.ncbi.nih.gov/gquery/gquery.fcgi?term=CTSS"	CTSS) 129 4 5.711628 -2.327118 5 3.82 0.764000
=HYPERLINK("http://www.godatabase.org/cgi-bin/go.cgi?query=GO:0043285&auto_wild_cards=yes&view=query&action=query&search_constraint=terms"	GO:0043285_biopolymer_catabolic_process) =HYPERLINK("http://www.ncbi.nih.gov/gquery/gquery.fcgi?term=PCOLCE"	PCOLCE) 129 4 5.711628 -2.327118 5 3.82 0.764000
=HYPERLINK("http://www.godatabase.org/cgi-bin/go.cgi?query=GO:0043285&auto_wild_cards=yes&view=query&action=query&search_constraint=terms"	GO:0043285_biopolymer_catabolic_process) =HYPERLINK("http://www.ncbi.nih.gov/gquery/gquery.fcgi?term=HDAC6"	HDAC6) 129 4 5.711628 -2.327118 5 3.82 0.764000
=HYPERLINK("http://www.godatabase.org/cgi-bin/go.cgi?query=GO:0003032&auto_wild_cards=yes&view=query&action=query&search_constraint=terms"	GO:0003032_detection_of_oxygen) =HYPERLINK("http://www.ncbi.nih.gov/gquery/gquery.fcgi?term=SOD2"	SOD2) 1 1
=HYPERLINK("http://www.godatabase.org/cgi-bin/go.cgi?query=GO:0003068&auto_wild_cards=yes&view=query&action=query&search_constraint=terms"	GO:0003068_regulation_of_systemic_arterial_blood_pressure_by_acetylcholine) =HYPERLINK("http://www.ncbi.nih.gov/gquery/gquery.fcgi?term=SOD2"	SOD2) 1 1
=HYPERLINK("http://www.godatabase.org/cgi-bin/go.cgi?query=GO:0003069&auto_wild_cards=yes&view=query&action=query&search_constraint=terms"	GO:0003069_vasodilation_by_acetylcholine_involved_in_regulation_of_systemic_arterial_blood_pressure) =HYPERLINK("http://www.ncbi.nih.gov/gquery/gquery.fcgi?term=SOD2"	SOD2) 1 1
=HYPERLINK("http://www.godatabase.org/cgi-bin/go.cgi?query=GO:0003070&auto_wild_cards=yes&view=query&action=query&search_constraint=terms"	GO:0003070_regulation_of_systemic_arterial_blood_pressure_by_neurotransmitter) =HYPERLINK("http://www.ncbi.nih.gov/gquery/gquery.fcgi?term=SOD2"	SOD2) 1 1
=HYPERLINK("http://www.godatabase.org/cgi-bin/go.cgi?query=GO:0007063&auto_wild_cards=yes&view=query&action=query&search_constraint=terms"	GO:0007063_regulation_of_sister_chromatid_cohesion) =HYPERLINK("http://www.ncbi.nih.gov/gquery/gquery.fcgi?term=RECQL4"	RECQL4) 1 1
=HYPERLINK("http://www.godatabase.org/cgi-bin/go.cgi?query=GO:0010260&auto_wild_cards=yes&view=query&action=query&search_constraint=terms"	GO:0010260_organ_senescence) =HYPERLINK("http://www.ncbi.nih.gov/gquery/gquery.fcgi?term=SOD2"	SOD2) 1 1
=HYPERLINK("http://www.godatabase.org/cgi-bin/go.cgi?query=GO:0030210&auto_wild_cards=yes&view=query&action=query&search_constraint=terms"	GO:0030210_heparin_biosynthetic_process) =HYPERLINK("http://www.ncbi.nih.gov/gquery/gquery.fcgi?term=GLCE"	GLCE) 1 1
=HYPERLINK("http://www.godatabase.org/cgi-bin/go.cgi?query=GO:0045875&auto_wild_cards=yes&view=query&action=query&search_constraint=terms"	GO:0045875_negative_regulation_of_sister_chromatid_cohesion) =HYPERLINK("http://www.ncbi.nih.gov/gquery/gquery.fcgi?term=RECQL4"	RECQL4) 1 1
=HYPERLINK("http://www.godatabase.org/cgi-bin/go.cgi?query=GO:0048773&auto_wild_cards=yes&view=query&action=query&search_constraint=terms"	GO:0048773_erythrophore_differentiation) =HYPERLINK("http://www.ncbi.nih.gov/gquery/gquery.fcgi?term=SOD2"	SOD2) 1 1
=HYPERLINK("http://www.godatabase.org/cgi-bin/go.cgi?query=GO:0055093&auto_wild_cards=yes&view=query&action=query&search_constraint=terms"	GO:0055093_response_to_hyperoxia) =HYPERLINK("http://www.ncbi.nih.gov/gquery/gquery.fcgi?term=SOD2"	SOD2) 1 1
=HYPERLINK("http://www.godatabase.org/cgi-bin/go.cgi?query=GO:0009057&auto_wild_cards=yes&view=query&action=query&search_constraint=terms"	GO:0009057_macromolecule_catabolic_process) =HYPERLINK("http://www.ncbi.nih.gov/gquery/gquery.fcgi?term=UBE2N"	UBE2N) 137 4 5.378102 -2.234127 6 4.36 0.726667
=HYPERLINK("http://www.godatabase.org/cgi-bin/go.cgi?query=GO:0009057&auto_wild_cards=yes&view=query&action=query&search_constraint=terms"	GO:0009057_macromolecule_catabolic_process) =HYPERLINK("http://www.ncbi.nih.gov/gquery/gquery.fcgi?term=CTSS"	CTSS) 137 4 5.378102 -2.234127 6 4.36 0.726667
=HYPERLINK("http://www.godatabase.org/cgi-bin/go.cgi?query=GO:0009057&auto_wild_cards=yes&view=query&action=query&search_constraint=terms"	GO:0009057_macromolecule_catabolic_process) =HYPERLINK("http://www.ncbi.nih.gov/gquery/gquery.fcgi?term=PCOLCE"	PCOLCE) 137 4 5.378102 -2.234127 6 4.36 0.726667
=HYPERLINK("http://www.godatabase.org/cgi-bin/go.cgi?query=GO:0009057&auto_wild_cards=yes&view=query&action=query&search_constraint=terms"	GO:0009057_macromolecule_catabolic_process) =HYPERLINK("http://www.ncbi.nih.gov/gquery/gquery.fcgi?term=HDAC6"	HDAC6) 137 4 5.378102 -2.234127 6 4.36 0.726667
=HYPERLINK("http://www.godatabase.org/cgi-bin/go.cgi?query=GO:0001306&auto_wild_cards=yes&view=query&action=query&search_constraint=terms"	GO:0001306_age-dependent_response_to_oxidative_stress) =HYPERLINK("http://www.ncbi.nih.gov/gquery/gquery.fcgi?term=SOD2"	SOD2) 2 1
=HYPERLINK("http://www.godatabase.org/cgi-bin/go.cgi?query=GO:0007571&auto_wild_cards=yes&view=query&action=query&search_constraint=terms"	GO:0007571_age-dependent_general_metabolic_decline) =HYPERLINK("http://www.ncbi.nih.gov/gquery/gquery.fcgi?term=SOD2"	SOD2) 2 1
=HYPERLINK("http://www.godatabase.org/cgi-bin/go.cgi?query=GO:0010149&auto_wild_cards=yes&view=query&action=query&search_constraint=terms"	GO:0010149_senescence) =HYPERLINK("http://www.ncbi.nih.gov/gquery/gquery.fcgi?term=SOD2"	SOD2) 2 1
=HYPERLINK("http://www.godatabase.org/cgi-bin/go.cgi?query=GO:0016584&auto_wild_cards=yes&view=query&action=query&search_constraint=terms"	GO:0016584_nucleosome_positioning) =HYPERLINK("http://www.ncbi.nih.gov/gquery/gquery.fcgi?term=HIST1H1C"	HIST1H1C) 2 1
=HYPERLINK("http://www.godatabase.org/cgi-bin/go.cgi?query=GO:0030202&auto_wild_cards=yes&view=query&action=query&search_constraint=terms"	GO:0030202_heparin_metabolic_process) =HYPERLINK("http://www.ncbi.nih.gov/gquery/gquery.fcgi?term=GLCE"	GLCE) 2 1
=HYPERLINK("http://www.godatabase.org/cgi-bin/go.cgi?query=GO:0000303&auto_wild_cards=yes&view=query&action=query&search_constraint=terms"	GO:0000303_response_to_superoxide) =HYPERLINK("http://www.ncbi.nih.gov/gquery/gquery.fcgi?term=SOD2"	SOD2) 3 1
=HYPERLINK("http://www.godatabase.org/cgi-bin/go.cgi?query=GO:0018196&auto_wild_cards=yes&view=query&action=query&search_constraint=terms"	GO:0018196_peptidyl-asparagine_modification) =HYPERLINK("http://www.ncbi.nih.gov/gquery/gquery.fcgi?term=STT3A"	STT3A) 3 1
=HYPERLINK("http://www.godatabase.org/cgi-bin/go.cgi?query=GO:0018279&auto_wild_cards=yes&view=query&action=query&search_constraint=terms"	GO:0018279_protein_amino_acid_N-linked_glycosylation_via_asparagine) =HYPERLINK("http://www.ncbi.nih.gov/gquery/gquery.fcgi?term=STT3A"	STT3A) 3 1
=HYPERLINK("http://www.godatabase.org/cgi-bin/go.cgi?query=GO:0051983&auto_wild_cards=yes&view=query&action=query&search_constraint=terms"	GO:0051983_regulation_of_chromosome_segregation) =HYPERLINK("http://www.ncbi.nih.gov/gquery/gquery.fcgi?term=RECQL4"	RECQL4) 3 1
=HYPERLINK("http://www.godatabase.org/cgi-bin/go.cgi?query=GO:0006511&auto_wild_cards=yes&view=query&action=query&search_constraint=terms"	GO:0006511_ubiquitin-dependent_protein_catabolic_process) =HYPERLINK("http://www.ncbi.nih.gov/gquery/gquery.fcgi?term=UBE2N"	UBE2N) 39 2 9.446154 -1.731760 7 10.68 1.525714
=HYPERLINK("http://www.godatabase.org/cgi-bin/go.cgi?query=GO:0006511&auto_wild_cards=yes&view=query&action=query&search_constraint=terms"	GO:0006511_ubiquitin-dependent_protein_catabolic_process) =HYPERLINK("http://www.ncbi.nih.gov/gquery/gquery.fcgi?term=HDAC6"	HDAC6) 39 2 9.446154 -1.731760 7 10.68 1.525714
=HYPERLINK("http://www.godatabase.org/cgi-bin/go.cgi?query=GO:0051129&auto_wild_cards=yes&view=query&action=query&search_constraint=terms"	GO:0051129_negative_regulation_of_cellular_component_organization) =HYPERLINK("http://www.ncbi.nih.gov/gquery/gquery.fcgi?term=RECQL4"	RECQL4) 40 2 9.210000 -1.710919 8 11.08 1.385000
=HYPERLINK("http://www.godatabase.org/cgi-bin/go.cgi?query=GO:0051129&auto_wild_cards=yes&view=query&action=query&search_constraint=terms"	GO:0051129_negative_regulation_of_cellular_component_organization) =HYPERLINK("http://www.ncbi.nih.gov/gquery/gquery.fcgi?term=HDAC6"	HDAC6) 40 2 9.210000 -1.710919 8 11.08 1.385000
=HYPERLINK("http://www.godatabase.org/cgi-bin/go.cgi?query=GO:0019941&auto_wild_cards=yes&view=query&action=query&search_constraint=terms"	GO:0019941_modification-dependent_protein_catabolic_process) =HYPERLINK("http://www.ncbi.nih.gov/gquery/gquery.fcgi?term=UBE2N"	UBE2N) 42 2 8.771429 -1.670879 11 12.14 1.103636
=HYPERLINK("http://www.godatabase.org/cgi-bin/go.cgi?query=GO:0019941&auto_wild_cards=yes&view=query&action=query&search_constraint=terms"	GO:0019941_modification-dependent_protein_catabolic_process) =HYPERLINK("http://www.ncbi.nih.gov/gquery/gquery.fcgi?term=HDAC6"	HDAC6) 42 2 8.771429 -1.670879 11 12.14 1.103636
=HYPERLINK("http://www.godatabase.org/cgi-bin/go.cgi?query=GO:0043632&auto_wild_cards=yes&view=query&action=query&search_constraint=terms"	GO:0043632_modification-dependent_macromolecule_catabolic_process) =HYPERLINK("http://www.ncbi.nih.gov/gquery/gquery.fcgi?term=UBE2N"	UBE2N) 42 2 8.771429 -1.670879 11 12.14 1.103636
=HYPERLINK("http://www.godatabase.org/cgi-bin/go.cgi?query=GO:0043632&auto_wild_cards=yes&view=query&action=query&search_constraint=terms"	GO:0043632_modification-dependent_macromolecule_catabolic_process) =HYPERLINK("http://www.ncbi.nih.gov/gquery/gquery.fcgi?term=HDAC6"	HDAC6) 42 2 8.771429 -1.670879 11 12.14 1.103636
=HYPERLINK("http://www.godatabase.org/cgi-bin/go.cgi?query=GO:0051603&auto_wild_cards=yes&view=query&action=query&search_constraint=terms"	GO:0051603_proteolysis_involved_in_cellular_protein_catabolic_process) =HYPERLINK("http://www.ncbi.nih.gov/gquery/gquery.fcgi?term=UBE2N"	UBE2N) 42 2 8.771429 -1.670879 11 12.14 1.103636
=HYPERLINK("http://www.godatabase.org/cgi-bin/go.cgi?query=GO:0051603&auto_wild_cards=yes&view=query&action=query&search_constraint=terms"	GO:0051603_proteolysis_involved_in_cellular_protein_catabolic_process) =HYPERLINK("http://www.ncbi.nih.gov/gquery/gquery.fcgi?term=HDAC6"	HDAC6) 42 2 8.771429 -1.670879 11 12.14 1.103636
=HYPERLINK("http://www.godatabase.org/cgi-bin/go.cgi?query=GO:0000305&auto_wild_cards=yes&view=query&action=query&search_constraint=terms"	GO:0000305_response_to_oxygen_radical) =HYPERLINK("http://www.ncbi.nih.gov/gquery/gquery.fcgi?term=SOD2"	SOD2) 4 1
=HYPERLINK("http://www.godatabase.org/cgi-bin/go.cgi?query=GO:0006972&auto_wild_cards=yes&view=query&action=query&search_constraint=terms"	GO:0006972_hyperosmotic_response) =HYPERLINK("http://www.ncbi.nih.gov/gquery/gquery.fcgi?term=PDPK1"	PDPK1) 4 1
=HYPERLINK("http://www.godatabase.org/cgi-bin/go.cgi?query=GO:0009593&auto_wild_cards=yes&view=query&action=query&search_constraint=terms"	GO:0009593_detection_of_chemical_stimulus) =HYPERLINK("http://www.ncbi.nih.gov/gquery/gquery.fcgi?term=SOD2"	SOD2) 4 1
=HYPERLINK("http://www.godatabase.org/cgi-bin/go.cgi?query=GO:0051897&auto_wild_cards=yes&view=query&action=query&search_constraint=terms"	GO:0051897_positive_regulation_of_protein_kinase_B_signaling_cascade) =HYPERLINK("http://www.ncbi.nih.gov/gquery/gquery.fcgi?term=IGF1R"	IGF1R) 4 1
=HYPERLINK("http://www.godatabase.org/cgi-bin/go.cgi?query=GO:0044257&auto_wild_cards=yes&view=query&action=query&search_constraint=terms"	GO:0044257_cellular_protein_catabolic_process) =HYPERLINK("http://www.ncbi.nih.gov/gquery/gquery.fcgi?term=UBE2N"	UBE2N) 44 2 8.372727 -1.632858 12 13.24 1.103333
=HYPERLINK("http://www.godatabase.org/cgi-bin/go.cgi?query=GO:0044257&auto_wild_cards=yes&view=query&action=query&search_constraint=terms"	GO:0044257_cellular_protein_catabolic_process) =HYPERLINK("http://www.ncbi.nih.gov/gquery/gquery.fcgi?term=HDAC6"	HDAC6) 44 2 8.372727 -1.632858 12 13.24 1.103333
=HYPERLINK("http://www.godatabase.org/cgi-bin/go.cgi?query=GO:0006023&auto_wild_cards=yes&view=query&action=query&search_constraint=terms"	GO:0006023_aminoglycan_biosynthetic_process) =HYPERLINK("http://www.ncbi.nih.gov/gquery/gquery.fcgi?term=GLCE"	GLCE) 5 1 36.840000 -1.570848 17 21.68 1.275294
=HYPERLINK("http://www.godatabase.org/cgi-bin/go.cgi?query=GO:0006024&auto_wild_cards=yes&view=query&action=query&search_constraint=terms"	GO:0006024_glycosaminoglycan_biosynthetic_process) =HYPERLINK("http://www.ncbi.nih.gov/gquery/gquery.fcgi?term=GLCE"	GLCE) 5 1 36.840000 -1.570848 17 21.68 1.275294
=HYPERLINK("http://www.godatabase.org/cgi-bin/go.cgi?query=GO:0019430&auto_wild_cards=yes&view=query&action=query&search_constraint=terms"	GO:0019430_removal_of_superoxide_radicals) =HYPERLINK("http://www.ncbi.nih.gov/gquery/gquery.fcgi?term=SOD2"	SOD2) 5 1 36.840000 -1.570848 17 21.68 1.275294
=HYPERLINK("http://www.godatabase.org/cgi-bin/go.cgi?query=GO:0042554&auto_wild_cards=yes&view=query&action=query&search_constraint=terms"	GO:0042554_superoxide_anion_generation) =HYPERLINK("http://www.ncbi.nih.gov/gquery/gquery.fcgi?term=SOD2"	SOD2) 5 1 36.840000 -1.570848 17 21.68 1.275294
=HYPERLINK("http://www.godatabase.org/cgi-bin/go.cgi?query=GO:0051898&auto_wild_cards=yes&view=query&action=query&search_constraint=terms"	GO:0051898_negative_regulation_of_protein_kinase_B_signaling_cascade) =HYPERLINK("http://www.ncbi.nih.gov/gquery/gquery.fcgi?term=IGF1R"	IGF1R) 5 1 36.840000 -1.570848 17 21.68 1.275294
=HYPERLINK("http://www.godatabase.org/cgi-bin/go.cgi?query=GO:0009101&auto_wild_cards=yes&view=query&action=query&search_constraint=terms"	GO:0009101_glycoprotein_biosynthetic_process) =HYPERLINK("http://www.ncbi.nih.gov/gquery/gquery.fcgi?term=STT3A"	STT3A) 48 2 7.675000 -1.562169 18 22.05 1.225000
=HYPERLINK("http://www.godatabase.org/cgi-bin/go.cgi?query=GO:0009101&auto_wild_cards=yes&view=query&action=query&search_constraint=terms"	GO:0009101_glycoprotein_biosynthetic_process) =HYPERLINK("http://www.ncbi.nih.gov/gquery/gquery.fcgi?term=GLCE"	GLCE) 48 2 7.675000 -1.562169 18 22.05 1.225000
=HYPERLINK("http://www.godatabase.org/cgi-bin/go.cgi?query=GO:0043473&auto_wild_cards=yes&view=query&action=query&search_constraint=terms"	GO:0043473_pigmentation) =HYPERLINK("http://www.ncbi.nih.gov/gquery/gquery.fcgi?term=RECQL4"	RECQL4) 49 2 7.518367 -1.545502 19 22.46 1.182105
=HYPERLINK("http://www.godatabase.org/cgi-bin/go.cgi?query=GO:0043473&auto_wild_cards=yes&view=query&action=query&search_constraint=terms"	GO:0043473_pigmentation) =HYPERLINK("http://www.ncbi.nih.gov/gquery/gquery.fcgi?term=SOD2"	SOD2) 49 2 7.518367 -1.545502 19 22.46 1.182105
=HYPERLINK("http://www.godatabase.org/cgi-bin/go.cgi?query=GO:0006996&auto_wild_cards=yes&view=query&action=query&search_constraint=terms"	GO:0006996_organelle_organization) =HYPERLINK("http://www.ncbi.nih.gov/gquery/gquery.fcgi?term=RECQL4"	RECQL4) 449 6 2.461470 -1.529323 20 22.71 1.135500
=HYPERLINK("http://www.godatabase.org/cgi-bin/go.cgi?query=GO:0006996&auto_wild_cards=yes&view=query&action=query&search_constraint=terms"	GO:0006996_organelle_organization) =HYPERLINK("http://www.ncbi.nih.gov/gquery/gquery.fcgi?term=HIST1H1C"	HIST1H1C) 449 6 2.461470 -1.529323 20 22.71 1.135500
=HYPERLINK("http://www.godatabase.org/cgi-bin/go.cgi?query=GO:0006996&auto_wild_cards=yes&view=query&action=query&search_constraint=terms"	GO:0006996_organelle_organization) =HYPERLINK("http://www.ncbi.nih.gov/gquery/gquery.fcgi?term=RHOU"	RHOU) 449 6 2.461470 -1.529323 20 22.71 1.135500
=HYPERLINK("http://www.godatabase.org/cgi-bin/go.cgi?query=GO:0006996&auto_wild_cards=yes&view=query&action=query&search_constraint=terms"	GO:0006996_organelle_organization) =HYPERLINK("http://www.ncbi.nih.gov/gquery/gquery.fcgi?term=SIRT1"	SIRT1) 449 6 2.461470 -1.529323 20 22.71 1.135500
=HYPERLINK("http://www.godatabase.org/cgi-bin/go.cgi?query=GO:0006996&auto_wild_cards=yes&view=query&action=query&search_constraint=terms"	GO:0006996_organelle_organization) =HYPERLINK("http://www.ncbi.nih.gov/gquery/gquery.fcgi?term=SOD2"	SOD2) 449 6 2.461470 -1.529323 20 22.71 1.135500
=HYPERLINK("http://www.godatabase.org/cgi-bin/go.cgi?query=GO:0006996&auto_wild_cards=yes&view=query&action=query&search_constraint=terms"	GO:0006996_organelle_organization) =HYPERLINK("http://www.ncbi.nih.gov/gquery/gquery.fcgi?term=HDAC6"	HDAC6) 449 6 2.461470 -1.529323 20 22.71 1.135500
=HYPERLINK("http://www.godatabase.org/cgi-bin/go.cgi?query=GO:0051276&auto_wild_cards=yes&view=query&action=query&search_constraint=terms"	GO:0051276_chromosome_organization) =HYPERLINK("http://www.ncbi.nih.gov/gquery/gquery.fcgi?term=RECQL4"	RECQL4) 129 3 4.283721 -1.501631 21 23.6 1.123810
=HYPERLINK("http://www.godatabase.org/cgi-bin/go.cgi?query=GO:0051276&auto_wild_cards=yes&view=query&action=query&search_constraint=terms"	GO:0051276_chromosome_organization) =HYPERLINK("http://www.ncbi.nih.gov/gquery/gquery.fcgi?term=HIST1H1C"	HIST1H1C) 129 3 4.283721 -1.501631 21 23.6 1.123810
=HYPERLINK("http://www.godatabase.org/cgi-bin/go.cgi?query=GO:0051276&auto_wild_cards=yes&view=query&action=query&search_constraint=terms"	GO:0051276_chromosome_organization) =HYPERLINK("http://www.ncbi.nih.gov/gquery/gquery.fcgi?term=SIRT1"	SIRT1) 129 3 4.283721 -1.501631 21 23.6 1.123810
=HYPERLINK("http://www.godatabase.org/cgi-bin/go.cgi?query=GO:0014823&auto_wild_cards=yes&view=query&action=query&search_constraint=terms"	GO:0014823_response_to_activity) =HYPERLINK("http://www.ncbi.nih.gov/gquery/gquery.fcgi?term=SOD2"	SOD2) 6 1 30.700000 -1.492797 25 29.64 1.185600
=HYPERLINK("http://www.godatabase.org/cgi-bin/go.cgi?query=GO:0015012&auto_wild_cards=yes&view=query&action=query&search_constraint=terms"	GO:0015012_heparan_sulfate_proteoglycan_biosynthetic_process) =HYPERLINK("http://www.ncbi.nih.gov/gquery/gquery.fcgi?term=GLCE"	GLCE) 6 1 30.700000 -1.492797 25 29.64 1.185600
=HYPERLINK("http://www.godatabase.org/cgi-bin/go.cgi?query=GO:0048147&auto_wild_cards=yes&view=query&action=query&search_constraint=terms"	GO:0048147_negative_regulation_of_fibroblast_proliferation) =HYPERLINK("http://www.ncbi.nih.gov/gquery/gquery.fcgi?term=SOD2"	SOD2) 6 1 30.700000 -1.492797 25 29.64 1.185600
=HYPERLINK("http://www.godatabase.org/cgi-bin/go.cgi?query=GO:0051881&auto_wild_cards=yes&view=query&action=query&search_constraint=terms"	GO:0051881_regulation_of_mitochondrial_membrane_potential) =HYPERLINK("http://www.ncbi.nih.gov/gquery/gquery.fcgi?term=SOD2"	SOD2) 6 1 30.700000 -1.492797 25 29.64 1.185600
=HYPERLINK("http://www.godatabase.org/cgi-bin/go.cgi?query=GO:0007265&auto_wild_cards=yes&view=query&action=query&search_constraint=terms"	GO:0007265_Ras_protein_signal_transduction) =HYPERLINK("http://www.ncbi.nih.gov/gquery/gquery.fcgi?term=NRAS"	NRAS) 54 2 6.822222 -1.467420 26 30.87 1.187308
=HYPERLINK("http://www.godatabase.org/cgi-bin/go.cgi?query=GO:0007265&auto_wild_cards=yes&view=query&action=query&search_constraint=terms"	GO:0007265_Ras_protein_signal_transduction) =HYPERLINK("http://www.ncbi.nih.gov/gquery/gquery.fcgi?term=RHOU"	RHOU) 54 2 6.822222 -1.467420 26 30.87 1.187308
=HYPERLINK("http://www.godatabase.org/cgi-bin/go.cgi?query=GO:0006790&auto_wild_cards=yes&view=query&action=query&search_constraint=terms"	GO:0006790_sulfur_metabolic_process) =HYPERLINK("http://www.ncbi.nih.gov/gquery/gquery.fcgi?term=GLCE"	GLCE) 56 2 6.578571 -1.438396 27 31.57 1.169259
=HYPERLINK("http://www.godatabase.org/cgi-bin/go.cgi?query=GO:0006790&auto_wild_cards=yes&view=query&action=query&search_constraint=terms"	GO:0006790_sulfur_metabolic_process) =HYPERLINK("http://www.ncbi.nih.gov/gquery/gquery.fcgi?term=SOD2"	SOD2) 56 2 6.578571 -1.438396 27 31.57 1.169259
=HYPERLINK("http://www.godatabase.org/cgi-bin/go.cgi?query=GO:0000188&auto_wild_cards=yes&view=query&action=query&search_constraint=terms"	GO:0000188_inactivation_of_MAPK_activity) =HYPERLINK("http://www.ncbi.nih.gov/gquery/gquery.fcgi?term=DUSP16"	DUSP16) 7 1 26.314286 -1.426980 39 38.09 0.976667
=HYPERLINK("http://www.godatabase.org/cgi-bin/go.cgi?query=GO:0003085&auto_wild_cards=yes&view=query&action=query&search_constraint=terms"	GO:0003085_negative_regulation_of_systemic_arterial_blood_pressure) =HYPERLINK("http://www.ncbi.nih.gov/gquery/gquery.fcgi?term=SOD2"	SOD2) 7 1 26.314286 -1.426980 39 38.09 0.976667
=HYPERLINK("http://www.godatabase.org/cgi-bin/go.cgi?query=GO:0007019&auto_wild_cards=yes&view=query&action=query&search_constraint=terms"	GO:0007019_microtubule_depolymerization) =HYPERLINK("http://www.ncbi.nih.gov/gquery/gquery.fcgi?term=HDAC6"	HDAC6) 7 1 26.314286 -1.426980 39 38.09 0.976667
=HYPERLINK("http://www.godatabase.org/cgi-bin/go.cgi?query=GO:0007026&auto_wild_cards=yes&view=query&action=query&search_constraint=terms"	GO:0007026_negative_regulation_of_microtubule_depolymerization) =HYPERLINK("http://www.ncbi.nih.gov/gquery/gquery.fcgi?term=HDAC6"	HDAC6) 7 1 26.314286 -1.426980 39 38.09 0.976667
=HYPERLINK("http://www.godatabase.org/cgi-bin/go.cgi?query=GO:0007062&auto_wild_cards=yes&view=query&action=query&search_constraint=terms"	GO:0007062_sister_chromatid_cohesion) =HYPERLINK("http://www.ncbi.nih.gov/gquery/gquery.fcgi?term=RECQL4"	RECQL4) 7 1 26.314286 -1.426980 39 38.09 0.976667
=HYPERLINK("http://www.godatabase.org/cgi-bin/go.cgi?query=GO:0010948&auto_wild_cards=yes&view=query&action=query&search_constraint=terms"	GO:0010948_negative_regulation_of_cell_cycle_process) =HYPERLINK("http://www.ncbi.nih.gov/gquery/gquery.fcgi?term=RECQL4"	RECQL4) 7 1 26.314286 -1.426980 39 38.09 0.976667
=HYPERLINK("http://www.godatabase.org/cgi-bin/go.cgi?query=GO:0016575&auto_wild_cards=yes&view=query&action=query&search_constraint=terms"	GO:0016575_histone_deacetylation) =HYPERLINK("http://www.ncbi.nih.gov/gquery/gquery.fcgi?term=SIRT1"	SIRT1) 7 1 26.314286 -1.426980 39 38.09 0.976667
=HYPERLINK("http://www.godatabase.org/cgi-bin/go.cgi?query=GO:0030201&auto_wild_cards=yes&view=query&action=query&search_constraint=terms"	GO:0030201_heparan_sulfate_proteoglycan_metabolic_process) =HYPERLINK("http://www.ncbi.nih.gov/gquery/gquery.fcgi?term=GLCE"	GLCE) 7 1 26.314286 -1.426980 39 38.09 0.976667
=HYPERLINK("http://www.godatabase.org/cgi-bin/go.cgi?query=GO:0031017&auto_wild_cards=yes&view=query&action=query&search_constraint=terms"	GO:0031017_exocrine_pancreas_development) =HYPERLINK("http://www.ncbi.nih.gov/gquery/gquery.fcgi?term=IGF1R"	IGF1R) 7 1 26.314286 -1.426980 39 38.09 0.976667
=HYPERLINK("http://www.godatabase.org/cgi-bin/go.cgi?query=GO:0031114&auto_wild_cards=yes&view=query&action=query&search_constraint=terms"	GO:0031114_regulation_of_microtubule_depolymerization) =HYPERLINK("http://www.ncbi.nih.gov/gquery/gquery.fcgi?term=HDAC6"	HDAC6) 7 1 26.314286 -1.426980 39 38.09 0.976667
=HYPERLINK("http://www.godatabase.org/cgi-bin/go.cgi?query=GO:0031497&auto_wild_cards=yes&view=query&action=query&search_constraint=terms"	GO:0031497_chromatin_assembly) =HYPERLINK("http://www.ncbi.nih.gov/gquery/gquery.fcgi?term=HIST1H1C"	HIST1H1C) 7 1 26.314286 -1.426980 39 38.09 0.976667
=HYPERLINK("http://www.godatabase.org/cgi-bin/go.cgi?query=GO:0045599&auto_wild_cards=yes&view=query&action=query&search_constraint=terms"	GO:0045599_negative_regulation_of_fat_cell_differentiation) =HYPERLINK("http://www.ncbi.nih.gov/gquery/gquery.fcgi?term=SOD2"	SOD2) 7 1 26.314286 -1.426980 39 38.09 0.976667
=HYPERLINK("http://www.godatabase.org/cgi-bin/go.cgi?query=GO:0033043&auto_wild_cards=yes&view=query&action=query&search_constraint=terms"	GO:0033043_regulation_of_organelle_organization) =HYPERLINK("http://www.ncbi.nih.gov/gquery/gquery.fcgi?term=RECQL4"	RECQL4) 58 2 6.351724 -1.410499 40 38.96 0.974000
=HYPERLINK("http://www.godatabase.org/cgi-bin/go.cgi?query=GO:0033043&auto_wild_cards=yes&view=query&action=query&search_constraint=terms"	GO:0033043_regulation_of_organelle_organization) =HYPERLINK("http://www.ncbi.nih.gov/gquery/gquery.fcgi?term=HDAC6"	HDAC6) 58 2 6.351724 -1.410499 40 38.96 0.974000
=HYPERLINK("http://www.godatabase.org/cgi-bin/go.cgi?query=GO:0009056&auto_wild_cards=yes&view=query&action=query&search_constraint=terms"	GO:0009056_catabolic_process) =HYPERLINK("http://www.ncbi.nih.gov/gquery/gquery.fcgi?term=UBE2N"	UBE2N) 243 4 3.032099 -1.398814 41 39.14 0.954634
=HYPERLINK("http://www.godatabase.org/cgi-bin/go.cgi?query=GO:0009056&auto_wild_cards=yes&view=query&action=query&search_constraint=terms"	GO:0009056_catabolic_process) =HYPERLINK("http://www.ncbi.nih.gov/gquery/gquery.fcgi?term=CTSS"	CTSS) 243 4 3.032099 -1.398814 41 39.14 0.954634
=HYPERLINK("http://www.godatabase.org/cgi-bin/go.cgi?query=GO:0009056&auto_wild_cards=yes&view=query&action=query&search_constraint=terms"	GO:0009056_catabolic_process) =HYPERLINK("http://www.ncbi.nih.gov/gquery/gquery.fcgi?term=PCOLCE"	PCOLCE) 243 4 3.032099 -1.398814 41 39.14 0.954634
=HYPERLINK("http://www.godatabase.org/cgi-bin/go.cgi?query=GO:0009056&auto_wild_cards=yes&view=query&action=query&search_constraint=terms"	GO:0009056_catabolic_process) =HYPERLINK("http://www.ncbi.nih.gov/gquery/gquery.fcgi?term=HDAC6"	HDAC6) 243 4 3.032099 -1.398814 41 39.14 0.954634
=HYPERLINK("http://www.godatabase.org/cgi-bin/go.cgi?query=GO:0031111&auto_wild_cards=yes&view=query&action=query&search_constraint=terms"	GO:0031111_negative_regulation_of_microtubule_polymerization_or_depolymerization) =HYPERLINK("http://www.ncbi.nih.gov/gquery/gquery.fcgi?term=HDAC6"	HDAC6) 8 1 23.025000 -1.370116 44 45.04 1.023636
=HYPERLINK("http://www.godatabase.org/cgi-bin/go.cgi?query=GO:0034728&auto_wild_cards=yes&view=query&action=query&search_constraint=terms"	GO:0034728_nucleosome_organization) =HYPERLINK("http://www.ncbi.nih.gov/gquery/gquery.fcgi?term=HIST1H1C"	HIST1H1C) 8 1 23.025000 -1.370116 44 45.04 1.023636
=HYPERLINK("http://www.godatabase.org/cgi-bin/go.cgi?query=GO:0045429&auto_wild_cards=yes&view=query&action=query&search_constraint=terms"	GO:0045429_positive_regulation_of_nitric_oxide_biosynthetic_process) =HYPERLINK("http://www.ncbi.nih.gov/gquery/gquery.fcgi?term=SOD2"	SOD2) 8 1 23.025000 -1.370116 44 45.04 1.023636
=HYPERLINK("http://www.godatabase.org/cgi-bin/go.cgi?query=GO:0001542&auto_wild_cards=yes&view=query&action=query&search_constraint=terms"	GO:0001542_ovulation_from_ovarian_follicle) =HYPERLINK("http://www.ncbi.nih.gov/gquery/gquery.fcgi?term=SIRT1"	SIRT1) 9 1 20.466667 -1.320091 51 52.48 1.029020
=HYPERLINK("http://www.godatabase.org/cgi-bin/go.cgi?query=GO:0016601&auto_wild_cards=yes&view=query&action=query&search_constraint=terms"	GO:0016601_Rac_protein_signal_transduction) =HYPERLINK("http://www.ncbi.nih.gov/gquery/gquery.fcgi?term=RHOU"	RHOU) 9 1 20.466667 -1.320091 51 52.48 1.029020
=HYPERLINK("http://www.godatabase.org/cgi-bin/go.cgi?query=GO:0030728&auto_wild_cards=yes&view=query&action=query&search_constraint=terms"	GO:0030728_ovulation) =HYPERLINK("http://www.ncbi.nih.gov/gquery/gquery.fcgi?term=SIRT1"	SIRT1) 9 1 20.466667 -1.320091 51 52.48 1.029020
=HYPERLINK("http://www.godatabase.org/cgi-bin/go.cgi?query=GO:0043242&auto_wild_cards=yes&view=query&action=query&search_constraint=terms"	GO:0043242_negative_regulation_of_protein_complex_disassembly) =HYPERLINK("http://www.ncbi.nih.gov/gquery/gquery.fcgi?term=HDAC6"	HDAC6) 9 1 20.466667 -1.320091 51 52.48 1.029020
=HYPERLINK("http://www.godatabase.org/cgi-bin/go.cgi?query=GO:0043409&auto_wild_cards=yes&view=query&action=query&search_constraint=terms"	GO:0043409_negative_regulation_of_MAPKKK_cascade) =HYPERLINK("http://www.ncbi.nih.gov/gquery/gquery.fcgi?term=IGF1R"	IGF1R) 9 1 20.466667 -1.320091 51 52.48 1.029020
=HYPERLINK("http://www.godatabase.org/cgi-bin/go.cgi?query=GO:0045428&auto_wild_cards=yes&view=query&action=query&search_constraint=terms"	GO:0045428_regulation_of_nitric_oxide_biosynthetic_process) =HYPERLINK("http://www.ncbi.nih.gov/gquery/gquery.fcgi?term=SOD2"	SOD2) 9 1 20.466667 -1.320091 51 52.48 1.029020
=HYPERLINK("http://www.godatabase.org/cgi-bin/go.cgi?query=GO:0051896&auto_wild_cards=yes&view=query&action=query&search_constraint=terms"	GO:0051896_regulation_of_protein_kinase_B_signaling_cascade) =HYPERLINK("http://www.ncbi.nih.gov/gquery/gquery.fcgi?term=IGF1R"	IGF1R) 9 1 20.466667 -1.320091 51 52.48 1.029020
=HYPERLINK("http://www.godatabase.org/cgi-bin/go.cgi?query=GO:0034962&auto_wild_cards=yes&view=query&action=query&search_constraint=terms"	GO:0034962_cellular_biopolymer_catabolic_process) =HYPERLINK("http://www.ncbi.nih.gov/gquery/gquery.fcgi?term=UBE2N"	UBE2N) 68 2 5.417647 -1.285471 52 53.61 1.030962
=HYPERLINK("http://www.godatabase.org/cgi-bin/go.cgi?query=GO:0034962&auto_wild_cards=yes&view=query&action=query&search_constraint=terms"	GO:0034962_cellular_biopolymer_catabolic_process) =HYPERLINK("http://www.ncbi.nih.gov/gquery/gquery.fcgi?term=HDAC6"	HDAC6) 68 2 5.417647 -1.285471 52 53.61 1.030962
=HYPERLINK("http://www.godatabase.org/cgi-bin/go.cgi?query=GO:0000209&auto_wild_cards=yes&view=query&action=query&search_constraint=terms"	GO:0000209_protein_polyubiquitination) =HYPERLINK("http://www.ncbi.nih.gov/gquery/gquery.fcgi?term=HDAC6"	HDAC6) 10 1 18.420000 -1.275461 57 60.08 1.054035
=HYPERLINK("http://www.godatabase.org/cgi-bin/go.cgi?query=GO:0006801&auto_wild_cards=yes&view=query&action=query&search_constraint=terms"	GO:0006801_superoxide_metabolic_process) =HYPERLINK("http://www.ncbi.nih.gov/gquery/gquery.fcgi?term=SOD2"	SOD2) 10 1 18.420000 -1.275461 57 60.08 1.054035
=HYPERLINK("http://www.godatabase.org/cgi-bin/go.cgi?query=GO:0022900&auto_wild_cards=yes&view=query&action=query&search_constraint=terms"	GO:0022900_electron_transport_chain) =HYPERLINK("http://www.ncbi.nih.gov/gquery/gquery.fcgi?term=SOD2"	SOD2) 10 1 18.420000 -1.275461 57 60.08 1.054035
=HYPERLINK("http://www.godatabase.org/cgi-bin/go.cgi?query=GO:0022904&auto_wild_cards=yes&view=query&action=query&search_constraint=terms"	GO:0022904_respiratory_electron_transport_chain) =HYPERLINK("http://www.ncbi.nih.gov/gquery/gquery.fcgi?term=SOD2"	SOD2) 10 1 18.420000 -1.275461 57 60.08 1.054035
=HYPERLINK("http://www.godatabase.org/cgi-bin/go.cgi?query=GO:0045776&auto_wild_cards=yes&view=query&action=query&search_constraint=terms"	GO:0045776_negative_regulation_of_blood_pressure) =HYPERLINK("http://www.ncbi.nih.gov/gquery/gquery.fcgi?term=SOD2"	SOD2) 10 1 18.420000 -1.275461 57 60.08 1.054035
=HYPERLINK("http://www.godatabase.org/cgi-bin/go.cgi?query=GO:0051128&auto_wild_cards=yes&view=query&action=query&search_constraint=terms"	GO:0051128_regulation_of_cellular_component_organization) =HYPERLINK("http://www.ncbi.nih.gov/gquery/gquery.fcgi?term=RECQL4"	RECQL4) 160 3 3.453750 -1.266794 58 60.43 1.041897
=HYPERLINK("http://www.godatabase.org/cgi-bin/go.cgi?query=GO:0051128&auto_wild_cards=yes&view=query&action=query&search_constraint=terms"	GO:0051128_regulation_of_cellular_component_organization) =HYPERLINK("http://www.ncbi.nih.gov/gquery/gquery.fcgi?term=RHOU"	RHOU) 160 3 3.453750 -1.266794 58 60.43 1.041897
=HYPERLINK("http://www.godatabase.org/cgi-bin/go.cgi?query=GO:0051128&auto_wild_cards=yes&view=query&action=query&search_constraint=terms"	GO:0051128_regulation_of_cellular_component_organization) =HYPERLINK("http://www.ncbi.nih.gov/gquery/gquery.fcgi?term=HDAC6"	HDAC6) 160 3 3.453750 -1.266794 58 60.43 1.041897
=HYPERLINK("http://www.godatabase.org/cgi-bin/go.cgi?query=GO:0019538&auto_wild_cards=yes&view=query&action=query&search_constraint=terms"	GO:0019538_protein_metabolic_process) =HYPERLINK("http://www.ncbi.nih.gov/gquery/gquery.fcgi?term=UBE2N"	UBE2N) 655 7 1.968550 -1.265801 59 60.48 1.025085
=HYPERLINK("http://www.godatabase.org/cgi-bin/go.cgi?query=GO:0019538&auto_wild_cards=yes&view=query&action=query&search_constraint=terms"	GO:0019538_protein_metabolic_process) =HYPERLINK("http://www.ncbi.nih.gov/gquery/gquery.fcgi?term=IGF1R"	IGF1R) 655 7 1.968550 -1.265801 59 60.48 1.025085
=HYPERLINK("http://www.godatabase.org/cgi-bin/go.cgi?query=GO:0019538&auto_wild_cards=yes&view=query&action=query&search_constraint=terms"	GO:0019538_protein_metabolic_process) =HYPERLINK("http://www.ncbi.nih.gov/gquery/gquery.fcgi?term=STT3A"	STT3A) 655 7 1.968550 -1.265801 59 60.48 1.025085
=HYPERLINK("http://www.godatabase.org/cgi-bin/go.cgi?query=GO:0019538&auto_wild_cards=yes&view=query&action=query&search_constraint=terms"	GO:0019538_protein_metabolic_process) =HYPERLINK("http://www.ncbi.nih.gov/gquery/gquery.fcgi?term=CTSS"	CTSS) 655 7 1.968550 -1.265801 59 60.48 1.025085
=HYPERLINK("http://www.godatabase.org/cgi-bin/go.cgi?query=GO:0019538&auto_wild_cards=yes&view=query&action=query&search_constraint=terms"	GO:0019538_protein_metabolic_process) =HYPERLINK("http://www.ncbi.nih.gov/gquery/gquery.fcgi?term=SIRT1"	SIRT1) 655 7 1.968550 -1.265801 59 60.48 1.025085
=HYPERLINK("http://www.godatabase.org/cgi-bin/go.cgi?query=GO:0019538&auto_wild_cards=yes&view=query&action=query&search_constraint=terms"	GO:0019538_protein_metabolic_process) =HYPERLINK("http://www.ncbi.nih.gov/gquery/gquery.fcgi?term=PCOLCE"	PCOLCE) 655 7 1.968550 -1.265801 59 60.48 1.025085
=HYPERLINK("http://www.godatabase.org/cgi-bin/go.cgi?query=GO:0019538&auto_wild_cards=yes&view=query&action=query&search_constraint=terms"	GO:0019538_protein_metabolic_process) =HYPERLINK("http://www.ncbi.nih.gov/gquery/gquery.fcgi?term=HDAC6"	HDAC6) 655 7 1.968550 -1.265801 59 60.48 1.025085
=HYPERLINK("http://www.godatabase.org/cgi-bin/go.cgi?query=GO:0006281&auto_wild_cards=yes&view=query&action=query&search_constraint=terms"	GO:0006281_DNA_repair) =HYPERLINK("http://www.ncbi.nih.gov/gquery/gquery.fcgi?term=TRP53BP1"	TRP53BP1) 71 2 5.188732 -1.251966 61 61.18 1.002951
=HYPERLINK("http://www.godatabase.org/cgi-bin/go.cgi?query=GO:0006281&auto_wild_cards=yes&view=query&action=query&search_constraint=terms"	GO:0006281_DNA_repair) =HYPERLINK("http://www.ncbi.nih.gov/gquery/gquery.fcgi?term=SOD2"	SOD2) 71 2 5.188732 -1.251966 61 61.18 1.002951
=HYPERLINK("http://www.godatabase.org/cgi-bin/go.cgi?query=GO:0009100&auto_wild_cards=yes&view=query&action=query&search_constraint=terms"	GO:0009100_glycoprotein_metabolic_process) =HYPERLINK("http://www.ncbi.nih.gov/gquery/gquery.fcgi?term=STT3A"	STT3A) 71 2 5.188732 -1.251966 61 61.18 1.002951
=HYPERLINK("http://www.godatabase.org/cgi-bin/go.cgi?query=GO:0009100&auto_wild_cards=yes&view=query&action=query&search_constraint=terms"	GO:0009100_glycoprotein_metabolic_process) =HYPERLINK("http://www.ncbi.nih.gov/gquery/gquery.fcgi?term=GLCE"	GLCE) 71 2 5.188732 -1.251966 61 61.18 1.002951
=HYPERLINK("http://www.godatabase.org/cgi-bin/go.cgi?query=GO:0007264&auto_wild_cards=yes&view=query&action=query&search_constraint=terms"	GO:0007264_small_GTPase_mediated_signal_transduction) =HYPERLINK("http://www.ncbi.nih.gov/gquery/gquery.fcgi?term=NRAS"	NRAS) 72 2 5.116667 -1.241153 62 62.21 1.003387
=HYPERLINK("http://www.godatabase.org/cgi-bin/go.cgi?query=GO:0007264&auto_wild_cards=yes&view=query&action=query&search_constraint=terms"	GO:0007264_small_GTPase_mediated_signal_transduction) =HYPERLINK("http://www.ncbi.nih.gov/gquery/gquery.fcgi?term=RHOU"	RHOU) 72 2 5.116667 -1.241153 62 62.21 1.003387
=HYPERLINK("http://www.godatabase.org/cgi-bin/go.cgi?query=GO:0000271&auto_wild_cards=yes&view=query&action=query&search_constraint=terms"	GO:0000271_polysaccharide_biosynthetic_process) =HYPERLINK("http://www.ncbi.nih.gov/gquery/gquery.fcgi?term=GLCE"	GLCE) 11 1 16.745455 -1.235194 70 67.04 0.957714
=HYPERLINK("http://www.godatabase.org/cgi-bin/go.cgi?query=GO:0006333&auto_wild_cards=yes&view=query&action=query&search_constraint=terms"	GO:0006333_chromatin_assembly_or_disassembly) =HYPERLINK("http://www.ncbi.nih.gov/gquery/gquery.fcgi?term=HIST1H1C"	HIST1H1C) 11 1 16.745455 -1.235194 70 67.04 0.957714
=HYPERLINK("http://www.godatabase.org/cgi-bin/go.cgi?query=GO:0030238&auto_wild_cards=yes&view=query&action=query&search_constraint=terms"	GO:0030238_male_sex_determination) =HYPERLINK("http://www.ncbi.nih.gov/gquery/gquery.fcgi?term=IGF1R"	IGF1R) 11 1 16.745455 -1.235194 70 67.04 0.957714
=HYPERLINK("http://www.godatabase.org/cgi-bin/go.cgi?query=GO:0031110&auto_wild_cards=yes&view=query&action=query&search_constraint=terms"	GO:0031110_regulation_of_microtubule_polymerization_or_depolymerization) =HYPERLINK("http://www.ncbi.nih.gov/gquery/gquery.fcgi?term=HDAC6"	HDAC6) 11 1 16.745455 -1.235194 70 67.04 0.957714
=HYPERLINK("http://www.godatabase.org/cgi-bin/go.cgi?query=GO:0042542&auto_wild_cards=yes&view=query&action=query&search_constraint=terms"	GO:0042542_response_to_hydrogen_peroxide) =HYPERLINK("http://www.ncbi.nih.gov/gquery/gquery.fcgi?term=SOD2"	SOD2) 11 1 16.745455 -1.235194 70 67.04 0.957714
=HYPERLINK("http://www.godatabase.org/cgi-bin/go.cgi?query=GO:0048678&auto_wild_cards=yes&view=query&action=query&search_constraint=terms"	GO:0048678_response_to_axon_injury) =HYPERLINK("http://www.ncbi.nih.gov/gquery/gquery.fcgi?term=SOD2"	SOD2) 11 1 16.745455 -1.235194 70 67.04 0.957714
=HYPERLINK("http://www.godatabase.org/cgi-bin/go.cgi?query=GO:0051092&auto_wild_cards=yes&view=query&action=query&search_constraint=terms"	GO:0051092_positive_regulation_of_NF-kappaB_transcription_factor_activity) =HYPERLINK("http://www.ncbi.nih.gov/gquery/gquery.fcgi?term=UBE2N"	UBE2N) 11 1 16.745455 -1.235194 70 67.04 0.957714
=HYPERLINK("http://www.godatabase.org/cgi-bin/go.cgi?query=GO:0051494&auto_wild_cards=yes&view=query&action=query&search_constraint=terms"	GO:0051494_negative_regulation_of_cytoskeleton_organization) =HYPERLINK("http://www.ncbi.nih.gov/gquery/gquery.fcgi?term=HDAC6"	HDAC6) 11 1 16.745455 -1.235194 70 67.04 0.957714
=HYPERLINK("http://www.godatabase.org/cgi-bin/go.cgi?query=GO:0044265&auto_wild_cards=yes&view=query&action=query&search_constraint=terms"	GO:0044265_cellular_macromolecule_catabolic_process) =HYPERLINK("http://www.ncbi.nih.gov/gquery/gquery.fcgi?term=UBE2N"	UBE2N) 75 2 4.912000 -1.209714 71 68.25 0.961268
=HYPERLINK("http://www.godatabase.org/cgi-bin/go.cgi?query=GO:0044265&auto_wild_cards=yes&view=query&action=query&search_constraint=terms"	GO:0044265_cellular_macromolecule_catabolic_process) =HYPERLINK("http://www.ncbi.nih.gov/gquery/gquery.fcgi?term=HDAC6"	HDAC6) 75 2 4.912000 -1.209714 71 68.25 0.961268
=HYPERLINK("http://www.godatabase.org/cgi-bin/go.cgi?query=GO:0034621&auto_wild_cards=yes&view=query&action=query&search_constraint=terms"	GO:0034621_cellular_macromolecular_complex_subunit_organization) =HYPERLINK("http://www.ncbi.nih.gov/gquery/gquery.fcgi?term=HIST1H1C"	HIST1H1C) 76 2 4.847368 -1.199552 72 68.6 0.952778
=HYPERLINK("http://www.godatabase.org/cgi-bin/go.cgi?query=GO:0034621&auto_wild_cards=yes&view=query&action=query&search_constraint=terms"	GO:0034621_cellular_macromolecular_complex_subunit_organization) =HYPERLINK("http://www.ncbi.nih.gov/gquery/gquery.fcgi?term=HDAC6"	HDAC6) 76 2 4.847368 -1.199552 72 68.6 0.952778
=HYPERLINK("http://www.godatabase.org/cgi-bin/go.cgi?query=GO:0030166&auto_wild_cards=yes&view=query&action=query&search_constraint=terms"	GO:0030166_proteoglycan_biosynthetic_process) =HYPERLINK("http://www.ncbi.nih.gov/gquery/gquery.fcgi?term=GLCE"	GLCE) 12 1 15.350000 -1.198531 77 73.2 0.950649
=HYPERLINK("http://www.godatabase.org/cgi-bin/go.cgi?query=GO:0031109&auto_wild_cards=yes&view=query&action=query&search_constraint=terms"	GO:0031109_microtubule_polymerization_or_depolymerization) =HYPERLINK("http://www.ncbi.nih.gov/gquery/gquery.fcgi?term=HDAC6"	HDAC6) 12 1 15.350000 -1.198531 77 73.2 0.950649
=HYPERLINK("http://www.godatabase.org/cgi-bin/go.cgi?query=GO:0043624&auto_wild_cards=yes&view=query&action=query&search_constraint=terms"	GO:0043624_cellular_protein_complex_disassembly) =HYPERLINK("http://www.ncbi.nih.gov/gquery/gquery.fcgi?term=HDAC6"	HDAC6) 12 1 15.350000 -1.198531 77 73.2 0.950649
=HYPERLINK("http://www.godatabase.org/cgi-bin/go.cgi?query=GO:0051261&auto_wild_cards=yes&view=query&action=query&search_constraint=terms"	GO:0051261_protein_depolymerization) =HYPERLINK("http://www.ncbi.nih.gov/gquery/gquery.fcgi?term=HDAC6"	HDAC6) 12 1 15.350000 -1.198531 77 73.2 0.950649
=HYPERLINK("http://www.godatabase.org/cgi-bin/go.cgi?query=GO:0055114&auto_wild_cards=yes&view=query&action=query&search_constraint=terms"	GO:0055114_oxidation_reduction) =HYPERLINK("http://www.ncbi.nih.gov/gquery/gquery.fcgi?term=SOD2"	SOD2) 12 1 15.350000 -1.198531 77 73.2 0.950649
=HYPERLINK("http://www.godatabase.org/cgi-bin/go.cgi?query=GO:0001836&auto_wild_cards=yes&view=query&action=query&search_constraint=terms"	GO:0001836_release_of_cytochrome_c_from_mitochondria) =HYPERLINK("http://www.ncbi.nih.gov/gquery/gquery.fcgi?term=SOD2"	SOD2) 13 1 14.169231 -1.164893 82 79.31 0.967195
=HYPERLINK("http://www.godatabase.org/cgi-bin/go.cgi?query=GO:0001976&auto_wild_cards=yes&view=query&action=query&search_constraint=terms"	GO:0001976_neurological_system_process_involved_in_regulation_of_systemic_arterial_blood_pressure) =HYPERLINK("http://www.ncbi.nih.gov/gquery/gquery.fcgi?term=SOD2"	SOD2) 13 1 14.169231 -1.164893 82 79.31 0.967195
=HYPERLINK("http://www.godatabase.org/cgi-bin/go.cgi?query=GO:0031290&auto_wild_cards=yes&view=query&action=query&search_constraint=terms"	GO:0031290_retinal_ganglion_cell_axon_guidance) =HYPERLINK("http://www.ncbi.nih.gov/gquery/gquery.fcgi?term=BMPR1B"	BMPR1B) 13 1 14.169231 -1.164893 82 79.31 0.967195
=HYPERLINK("http://www.godatabase.org/cgi-bin/go.cgi?query=GO:0043241&auto_wild_cards=yes&view=query&action=query&search_constraint=terms"	GO:0043241_protein_complex_disassembly) =HYPERLINK("http://www.ncbi.nih.gov/gquery/gquery.fcgi?term=HDAC6"	HDAC6) 13 1 14.169231 -1.164893 82 79.31 0.967195
=HYPERLINK("http://www.godatabase.org/cgi-bin/go.cgi?query=GO:0043244&auto_wild_cards=yes&view=query&action=query&search_constraint=terms"	GO:0043244_regulation_of_protein_complex_disassembly) =HYPERLINK("http://www.ncbi.nih.gov/gquery/gquery.fcgi?term=HDAC6"	HDAC6) 13 1 14.169231 -1.164893 82 79.31 0.967195
=HYPERLINK("http://www.godatabase.org/cgi-bin/go.cgi?query=GO:0001502&auto_wild_cards=yes&view=query&action=query&search_constraint=terms"	GO:0001502_cartilage_condensation) =HYPERLINK("http://www.ncbi.nih.gov/gquery/gquery.fcgi?term=BMPR1B"	BMPR1B) 14 1 13.157143 -1.133832 92 84.73 0.920978
=HYPERLINK("http://www.godatabase.org/cgi-bin/go.cgi?query=GO:0006809&auto_wild_cards=yes&view=query&action=query&search_constraint=terms"	GO:0006809_nitric_oxide_biosynthetic_process) =HYPERLINK("http://www.ncbi.nih.gov/gquery/gquery.fcgi?term=SOD2"	SOD2) 14 1 13.157143 -1.133832 92 84.73 0.920978
=HYPERLINK("http://www.godatabase.org/cgi-bin/go.cgi?query=GO:0006970&auto_wild_cards=yes&view=query&action=query&search_constraint=terms"	GO:0006970_response_to_osmotic_stress) =HYPERLINK("http://www.ncbi.nih.gov/gquery/gquery.fcgi?term=PDPK1"	PDPK1) 14 1 13.157143 -1.133832 92 84.73 0.920978
=HYPERLINK("http://www.godatabase.org/cgi-bin/go.cgi?query=GO:0007530&auto_wild_cards=yes&view=query&action=query&search_constraint=terms"	GO:0007530_sex_determination) =HYPERLINK("http://www.ncbi.nih.gov/gquery/gquery.fcgi?term=IGF1R"	IGF1R) 14 1 13.157143 -1.133832 92 84.73 0.920978
=HYPERLINK("http://www.godatabase.org/cgi-bin/go.cgi?query=GO:0010332&auto_wild_cards=yes&view=query&action=query&search_constraint=terms"	GO:0010332_response_to_gamma_radiation) =HYPERLINK("http://www.ncbi.nih.gov/gquery/gquery.fcgi?term=SOD2"	SOD2) 14 1 13.157143 -1.133832 92 84.73 0.920978
=HYPERLINK("http://www.godatabase.org/cgi-bin/go.cgi?query=GO:0033044&auto_wild_cards=yes&view=query&action=query&search_constraint=terms"	GO:0033044_regulation_of_chromosome_organization) =HYPERLINK("http://www.ncbi.nih.gov/gquery/gquery.fcgi?term=RECQL4"	RECQL4) 14 1 13.157143 -1.133832 92 84.73 0.920978
=HYPERLINK("http://www.godatabase.org/cgi-bin/go.cgi?query=GO:0034623&auto_wild_cards=yes&view=query&action=query&search_constraint=terms"	GO:0034623_cellular_macromolecular_complex_disassembly) =HYPERLINK("http://www.ncbi.nih.gov/gquery/gquery.fcgi?term=HDAC6"	HDAC6) 14 1 13.157143 -1.133832 92 84.73 0.920978
=HYPERLINK("http://www.godatabase.org/cgi-bin/go.cgi?query=GO:0043491&auto_wild_cards=yes&view=query&action=query&search_constraint=terms"	GO:0043491_protein_kinase_B_signaling_cascade) =HYPERLINK("http://www.ncbi.nih.gov/gquery/gquery.fcgi?term=IGF1R"	IGF1R) 14 1 13.157143 -1.133832 92 84.73 0.920978
=HYPERLINK("http://www.godatabase.org/cgi-bin/go.cgi?query=GO:0045598&auto_wild_cards=yes&view=query&action=query&search_constraint=terms"	GO:0045598_regulation_of_fat_cell_differentiation) =HYPERLINK("http://www.ncbi.nih.gov/gquery/gquery.fcgi?term=SOD2"	SOD2) 14 1 13.157143 -1.133832 92 84.73 0.920978
=HYPERLINK("http://www.godatabase.org/cgi-bin/go.cgi?query=GO:0046209&auto_wild_cards=yes&view=query&action=query&search_constraint=terms"	GO:0046209_nitric_oxide_metabolic_process) =HYPERLINK("http://www.ncbi.nih.gov/gquery/gquery.fcgi?term=SOD2"	SOD2) 14 1 13.157143 -1.133832 92 84.73 0.920978
=HYPERLINK("http://www.godatabase.org/cgi-bin/go.cgi?query=GO:0006325&auto_wild_cards=yes&view=query&action=query&search_constraint=terms"	GO:0006325_chromatin_organization) =HYPERLINK("http://www.ncbi.nih.gov/gquery/gquery.fcgi?term=HIST1H1C"	HIST1H1C) 83 2 4.438554 -1.132463 93 85.32 0.917419
=HYPERLINK("http://www.godatabase.org/cgi-bin/go.cgi?query=GO:0006325&auto_wild_cards=yes&view=query&action=query&search_constraint=terms"	GO:0006325_chromatin_organization) =HYPERLINK("http://www.ncbi.nih.gov/gquery/gquery.fcgi?term=SIRT1"	SIRT1) 83 2 4.438554 -1.132463 93 85.32 0.917419
=HYPERLINK("http://www.godatabase.org/cgi-bin/go.cgi?query=GO:0043283&auto_wild_cards=yes&view=query&action=query&search_constraint=terms"	GO:0043283_biopolymer_metabolic_process) =HYPERLINK("http://www.ncbi.nih.gov/gquery/gquery.fcgi?term=UBE2N"	UBE2N) 1490 12 1.483490 -1.126677 94 85.46 0.909149
=HYPERLINK("http://www.godatabase.org/cgi-bin/go.cgi?query=GO:0043283&auto_wild_cards=yes&view=query&action=query&search_constraint=terms"	GO:0043283_biopolymer_metabolic_process) =HYPERLINK("http://www.ncbi.nih.gov/gquery/gquery.fcgi?term=IGF1R"	IGF1R) 1490 12 1.483490 -1.126677 94 85.46 0.909149
=HYPERLINK("http://www.godatabase.org/cgi-bin/go.cgi?query=GO:0043283&auto_wild_cards=yes&view=query&action=query&search_constraint=terms"	GO:0043283_biopolymer_metabolic_process) =HYPERLINK("http://www.ncbi.nih.gov/gquery/gquery.fcgi?term=TRP53BP1"	TRP53BP1) 1490 12 1.483490 -1.126677 94 85.46 0.909149
=HYPERLINK("http://www.godatabase.org/cgi-bin/go.cgi?query=GO:0043283&auto_wild_cards=yes&view=query&action=query&search_constraint=terms"	GO:0043283_biopolymer_metabolic_process) =HYPERLINK("http://www.ncbi.nih.gov/gquery/gquery.fcgi?term=SALL4"	SALL4) 1490 12 1.483490 -1.126677 94 85.46 0.909149
=HYPERLINK("http://www.godatabase.org/cgi-bin/go.cgi?query=GO:0043283&auto_wild_cards=yes&view=query&action=query&search_constraint=terms"	GO:0043283_biopolymer_metabolic_process) =HYPERLINK("http://www.ncbi.nih.gov/gquery/gquery.fcgi?term=STT3A"	STT3A) 1490 12 1.483490 -1.126677 94 85.46 0.909149
=HYPERLINK("http://www.godatabase.org/cgi-bin/go.cgi?query=GO:0043283&auto_wild_cards=yes&view=query&action=query&search_constraint=terms"	GO:0043283_biopolymer_metabolic_process) =HYPERLINK("http://www.ncbi.nih.gov/gquery/gquery.fcgi?term=FOXK1"	FOXK1) 1490 12 1.483490 -1.126677 94 85.46 0.909149
=HYPERLINK("http://www.godatabase.org/cgi-bin/go.cgi?query=GO:0043283&auto_wild_cards=yes&view=query&action=query&search_constraint=terms"	GO:0043283_biopolymer_metabolic_process) =HYPERLINK("http://www.ncbi.nih.gov/gquery/gquery.fcgi?term=CTSS"	CTSS) 1490 12 1.483490 -1.126677 94 85.46 0.909149
=HYPERLINK("http://www.godatabase.org/cgi-bin/go.cgi?query=GO:0043283&auto_wild_cards=yes&view=query&action=query&search_constraint=terms"	GO:0043283_biopolymer_metabolic_process) =HYPERLINK("http://www.ncbi.nih.gov/gquery/gquery.fcgi?term=SIRT1"	SIRT1) 1490 12 1.483490 -1.126677 94 85.46 0.909149
=HYPERLINK("http://www.godatabase.org/cgi-bin/go.cgi?query=GO:0043283&auto_wild_cards=yes&view=query&action=query&search_constraint=terms"	GO:0043283_biopolymer_metabolic_process) =HYPERLINK("http://www.ncbi.nih.gov/gquery/gquery.fcgi?term=PCOLCE"	PCOLCE) 1490 12 1.483490 -1.126677 94 85.46 0.909149
=HYPERLINK("http://www.godatabase.org/cgi-bin/go.cgi?query=GO:0043283&auto_wild_cards=yes&view=query&action=query&search_constraint=terms"	GO:0043283_biopolymer_metabolic_process) =HYPERLINK("http://www.ncbi.nih.gov/gquery/gquery.fcgi?term=GLCE"	GLCE) 1490 12 1.483490 -1.126677 94 85.46 0.909149
=HYPERLINK("http://www.godatabase.org/cgi-bin/go.cgi?query=GO:0043283&auto_wild_cards=yes&view=query&action=query&search_constraint=terms"	GO:0043283_biopolymer_metabolic_process) =HYPERLINK("http://www.ncbi.nih.gov/gquery/gquery.fcgi?term=SOD2"	SOD2) 1490 12 1.483490 -1.126677 94 85.46 0.909149
=HYPERLINK("http://www.godatabase.org/cgi-bin/go.cgi?query=GO:0043283&auto_wild_cards=yes&view=query&action=query&search_constraint=terms"	GO:0043283_biopolymer_metabolic_process) =HYPERLINK("http://www.ncbi.nih.gov/gquery/gquery.fcgi?term=HDAC6"	HDAC6) 1490 12 1.483490 -1.126677 94 85.46 0.909149
=HYPERLINK("http://www.godatabase.org/cgi-bin/go.cgi?query=GO:0006487&auto_wild_cards=yes&view=query&action=query&search_constraint=terms"	GO:0006487_protein_amino_acid_N-linked_glycosylation) =HYPERLINK("http://www.ncbi.nih.gov/gquery/gquery.fcgi?term=STT3A"	STT3A) 15 1 12.280000 -1.104991 99 90.91 0.918283
=HYPERLINK("http://www.godatabase.org/cgi-bin/go.cgi?query=GO:0006749&auto_wild_cards=yes&view=query&action=query&search_constraint=terms"	GO:0006749_glutathione_metabolic_process) =HYPERLINK("http://www.ncbi.nih.gov/gquery/gquery.fcgi?term=SOD2"	SOD2) 15 1 12.280000 -1.104991 99 90.91 0.918283
=HYPERLINK("http://www.godatabase.org/cgi-bin/go.cgi?query=GO:0048144&auto_wild_cards=yes&view=query&action=query&search_constraint=terms"	GO:0048144_fibroblast_proliferation) =HYPERLINK("http://www.ncbi.nih.gov/gquery/gquery.fcgi?term=SOD2"	SOD2) 15 1 12.280000 -1.104991 99 90.91 0.918283
=HYPERLINK("http://www.godatabase.org/cgi-bin/go.cgi?query=GO:0048145&auto_wild_cards=yes&view=query&action=query&search_constraint=terms"	GO:0048145_regulation_of_fibroblast_proliferation) =HYPERLINK("http://www.ncbi.nih.gov/gquery/gquery.fcgi?term=SOD2"	SOD2) 15 1 12.280000 -1.104991 99 90.91 0.918283
=HYPERLINK("http://www.godatabase.org/cgi-bin/go.cgi?query=GO:0070507&auto_wild_cards=yes&view=query&action=query&search_constraint=terms"	GO:0070507_regulation_of_microtubule_cytoskeleton_organization) =HYPERLINK("http://www.ncbi.nih.gov/gquery/gquery.fcgi?term=HDAC6"	HDAC6) 15 1 12.280000 -1.104991 99 90.91 0.918283
=HYPERLINK("http://www.godatabase.org/cgi-bin/go.cgi?query=GO:0000302&auto_wild_cards=yes&view=query&action=query&search_constraint=terms"	GO:0000302_response_to_reactive_oxygen_species) =HYPERLINK("http://www.ncbi.nih.gov/gquery/gquery.fcgi?term=SOD2"	SOD2) 16 1 11.512500 -1.078084 103 95.95 0.931553
=HYPERLINK("http://www.godatabase.org/cgi-bin/go.cgi?query=GO:0003044&auto_wild_cards=yes&view=query&action=query&search_constraint=terms"	GO:0003044_regulation_of_systemic_arterial_blood_pressure_mediated_by_a_chemical_signal) =HYPERLINK("http://www.ncbi.nih.gov/gquery/gquery.fcgi?term=SOD2"	SOD2) 16 1 11.512500 -1.078084 103 95.95 0.931553
=HYPERLINK("http://www.godatabase.org/cgi-bin/go.cgi?query=GO:0006821&auto_wild_cards=yes&view=query&action=query&search_constraint=terms"	GO:0006821_chloride_transport) =HYPERLINK("http://www.ncbi.nih.gov/gquery/gquery.fcgi?term=SLC4A1"	SLC4A1) 16 1 11.512500 -1.078084 103 95.95 0.931553
=HYPERLINK("http://www.godatabase.org/cgi-bin/go.cgi?query=GO:0042311&auto_wild_cards=yes&view=query&action=query&search_constraint=terms"	GO:0042311_vasodilation) =HYPERLINK("http://www.ncbi.nih.gov/gquery/gquery.fcgi?term=SOD2"	SOD2) 16 1 11.512500 -1.078084 103 95.95 0.931553
=HYPERLINK("http://www.godatabase.org/cgi-bin/go.cgi?query=GO:0006323&auto_wild_cards=yes&view=query&action=query&search_constraint=terms"	GO:0006323_DNA_packaging) =HYPERLINK("http://www.ncbi.nih.gov/gquery/gquery.fcgi?term=HIST1H1C"	HIST1H1C) 17 1 10.835294 -1.052876 110 100.79 0.916273
=HYPERLINK("http://www.godatabase.org/cgi-bin/go.cgi?query=GO:0010741&auto_wild_cards=yes&view=query&action=query&search_constraint=terms"	GO:0010741_negative_regulation_of_protein_kinase_cascade) =HYPERLINK("http://www.ncbi.nih.gov/gquery/gquery.fcgi?term=IGF1R"	IGF1R) 17 1 10.835294 -1.052876 110 100.79 0.916273
=HYPERLINK("http://www.godatabase.org/cgi-bin/go.cgi?query=GO:0043407&auto_wild_cards=yes&view=query&action=query&search_constraint=terms"	GO:0043407_negative_regulation_of_MAP_kinase_activity) =HYPERLINK("http://www.ncbi.nih.gov/gquery/gquery.fcgi?term=DUSP16"	DUSP16) 17 1 10.835294 -1.052876 110 100.79 0.916273
=HYPERLINK("http://www.godatabase.org/cgi-bin/go.cgi?query=GO:0045333&auto_wild_cards=yes&view=query&action=query&search_constraint=terms"	GO:0045333_cellular_respiration) =HYPERLINK("http://www.ncbi.nih.gov/gquery/gquery.fcgi?term=SOD2"	SOD2) 17 1 10.835294 -1.052876 110 100.79 0.916273
=HYPERLINK("http://www.godatabase.org/cgi-bin/go.cgi?query=GO:0051091&auto_wild_cards=yes&view=query&action=query&search_constraint=terms"	GO:0051091_positive_regulation_of_transcription_factor_activity) =HYPERLINK("http://www.ncbi.nih.gov/gquery/gquery.fcgi?term=UBE2N"	UBE2N) 17 1 10.835294 -1.052876 110 100.79 0.916273
=HYPERLINK("http://www.godatabase.org/cgi-bin/go.cgi?query=GO:0055072&auto_wild_cards=yes&view=query&action=query&search_constraint=terms"	GO:0055072_iron_ion_homeostasis) =HYPERLINK("http://www.ncbi.nih.gov/gquery/gquery.fcgi?term=SOD2"	SOD2) 17 1 10.835294 -1.052876 110 100.79 0.916273
=HYPERLINK("http://www.godatabase.org/cgi-bin/go.cgi?query=GO:0090047&auto_wild_cards=yes&view=query&action=query&search_constraint=terms"	GO:0090047_positive_regulation_of_transcription_regulator_activity) =HYPERLINK("http://www.ncbi.nih.gov/gquery/gquery.fcgi?term=UBE2N"	UBE2N) 17 1 10.835294 -1.052876 110 100.79 0.916273
=HYPERLINK("http://www.godatabase.org/cgi-bin/go.cgi?query=GO:0034984&auto_wild_cards=yes&view=query&action=query&search_constraint=terms"	GO:0034984_cellular_response_to_DNA_damage_stimulus) =HYPERLINK("http://www.ncbi.nih.gov/gquery/gquery.fcgi?term=TRP53BP1"	TRP53BP1) 94 2 3.919149 -1.039301 111 101.92 0.918198
=HYPERLINK("http://www.godatabase.org/cgi-bin/go.cgi?query=GO:0034984&auto_wild_cards=yes&view=query&action=query&search_constraint=terms"	GO:0034984_cellular_response_to_DNA_damage_stimulus) =HYPERLINK("http://www.ncbi.nih.gov/gquery/gquery.fcgi?term=SOD2"	SOD2) 94 2 3.919149 -1.039301 111 101.92 0.918198
=HYPERLINK("http://www.godatabase.org/cgi-bin/go.cgi?query=GO:0006022&auto_wild_cards=yes&view=query&action=query&search_constraint=terms"	GO:0006022_aminoglycan_metabolic_process) =HYPERLINK("http://www.ncbi.nih.gov/gquery/gquery.fcgi?term=GLCE"	GLCE) 18 1 10.233333 -1.029173 115 106.52 0.926261
=HYPERLINK("http://www.godatabase.org/cgi-bin/go.cgi?query=GO:0030203&auto_wild_cards=yes&view=query&action=query&search_constraint=terms"	GO:0030203_glycosaminoglycan_metabolic_process) =HYPERLINK("http://www.ncbi.nih.gov/gquery/gquery.fcgi?term=GLCE"	GLCE) 18 1 10.233333 -1.029173 115 106.52 0.926261
=HYPERLINK("http://www.godatabase.org/cgi-bin/go.cgi?query=GO:0032984&auto_wild_cards=yes&view=query&action=query&search_constraint=terms"	GO:0032984_macromolecular_complex_disassembly) =HYPERLINK("http://www.ncbi.nih.gov/gquery/gquery.fcgi?term=HDAC6"	HDAC6) 18 1 10.233333 -1.029173 115 106.52 0.926261
=HYPERLINK("http://www.godatabase.org/cgi-bin/go.cgi?query=GO:0044272&auto_wild_cards=yes&view=query&action=query&search_constraint=terms"	GO:0044272_sulfur_compound_biosynthetic_process) =HYPERLINK("http://www.ncbi.nih.gov/gquery/gquery.fcgi?term=GLCE"	GLCE) 18 1 10.233333 -1.029173 115 106.52 0.926261
=HYPERLINK("http://www.godatabase.org/cgi-bin/go.cgi?query=GO:0050931&auto_wild_cards=yes&view=query&action=query&search_constraint=terms"	GO:0050931_pigment_cell_differentiation) =HYPERLINK("http://www.ncbi.nih.gov/gquery/gquery.fcgi?term=SOD2"	SOD2) 19 1 9.694737 -1.006811 116 110.95 0.956466
=HYPERLINK("http://www.godatabase.org/cgi-bin/go.cgi?query=GO:0010605&auto_wild_cards=yes&view=query&action=query&search_constraint=terms"	GO:0010605_negative_regulation_of_macromolecule_metabolic_process) =HYPERLINK("http://www.ncbi.nih.gov/gquery/gquery.fcgi?term=SALL4"	SALL4) 331 4 2.225982 -0.998687 117 111.91 0.956496
=HYPERLINK("http://www.godatabase.org/cgi-bin/go.cgi?query=GO:0010605&auto_wild_cards=yes&view=query&action=query&search_constraint=terms"	GO:0010605_negative_regulation_of_macromolecule_metabolic_process) =HYPERLINK("http://www.ncbi.nih.gov/gquery/gquery.fcgi?term=FOXK1"	FOXK1) 331 4 2.225982 -0.998687 117 111.91 0.956496
=HYPERLINK("http://www.godatabase.org/cgi-bin/go.cgi?query=GO:0010605&auto_wild_cards=yes&view=query&action=query&search_constraint=terms"	GO:0010605_negative_regulation_of_macromolecule_metabolic_process) =HYPERLINK("http://www.ncbi.nih.gov/gquery/gquery.fcgi?term=SIRT1"	SIRT1) 331 4 2.225982 -0.998687 117 111.91 0.956496
=HYPERLINK("http://www.godatabase.org/cgi-bin/go.cgi?query=GO:0010605&auto_wild_cards=yes&view=query&action=query&search_constraint=terms"	GO:0010605_negative_regulation_of_macromolecule_metabolic_process) =HYPERLINK("http://www.ncbi.nih.gov/gquery/gquery.fcgi?term=HDAC6"	HDAC6) 331 4 2.225982 -0.998687 117 111.91 0.956496
=HYPERLINK("http://www.godatabase.org/cgi-bin/go.cgi?query=GO:0031324&auto_wild_cards=yes&view=query&action=query&search_constraint=terms"	GO:0031324_negative_regulation_of_cellular_metabolic_process) =HYPERLINK("http://www.ncbi.nih.gov/gquery/gquery.fcgi?term=SALL4"	SALL4) 332 4 2.219277 -0.995007 118 112.15 0.950424
=HYPERLINK("http://www.godatabase.org/cgi-bin/go.cgi?query=GO:0031324&auto_wild_cards=yes&view=query&action=query&search_constraint=terms"	GO:0031324_negative_regulation_of_cellular_metabolic_process) =HYPERLINK("http://www.ncbi.nih.gov/gquery/gquery.fcgi?term=FOXK1"	FOXK1) 332 4 2.219277 -0.995007 118 112.15 0.950424
=HYPERLINK("http://www.godatabase.org/cgi-bin/go.cgi?query=GO:0031324&auto_wild_cards=yes&view=query&action=query&search_constraint=terms"	GO:0031324_negative_regulation_of_cellular_metabolic_process) =HYPERLINK("http://www.ncbi.nih.gov/gquery/gquery.fcgi?term=SIRT1"	SIRT1) 332 4 2.219277 -0.995007 118 112.15 0.950424
=HYPERLINK("http://www.godatabase.org/cgi-bin/go.cgi?query=GO:0031324&auto_wild_cards=yes&view=query&action=query&search_constraint=terms"	GO:0031324_negative_regulation_of_cellular_metabolic_process) =HYPERLINK("http://www.ncbi.nih.gov/gquery/gquery.fcgi?term=HDAC6"	HDAC6) 332 4 2.219277 -0.995007 118 112.15 0.950424
=HYPERLINK("http://www.godatabase.org/cgi-bin/go.cgi?query=GO:0006518&auto_wild_cards=yes&view=query&action=query&search_constraint=terms"	GO:0006518_peptide_metabolic_process) =HYPERLINK("http://www.ncbi.nih.gov/gquery/gquery.fcgi?term=SOD2"	SOD2) 20 1 9.210000 -0.985653 120 115.32 0.961000
=HYPERLINK("http://www.godatabase.org/cgi-bin/go.cgi?query=GO:0008360&auto_wild_cards=yes&view=query&action=query&search_constraint=terms"	GO:0008360_regulation_of_cell_shape) =HYPERLINK("http://www.ncbi.nih.gov/gquery/gquery.fcgi?term=RHOU"	RHOU) 20 1 9.210000 -0.985653 120 115.32 0.961000
=HYPERLINK("http://www.godatabase.org/cgi-bin/go.cgi?query=GO:0008637&auto_wild_cards=yes&view=query&action=query&search_constraint=terms"	GO:0008637_apoptotic_mitochondrial_changes) =HYPERLINK("http://www.ncbi.nih.gov/gquery/gquery.fcgi?term=SOD2"	SOD2) 21 1 8.771429 -0.965582 121 120.0 0.991736
=HYPERLINK("http://www.godatabase.org/cgi-bin/go.cgi?query=GO:0043170&auto_wild_cards=yes&view=query&action=query&search_constraint=terms"	GO:0043170_macromolecule_metabolic_process) =HYPERLINK("http://www.ncbi.nih.gov/gquery/gquery.fcgi?term=UBE2N"	UBE2N) 1576 12 1.402538 -0.965487 122 120.09 0.984344
=HYPERLINK("http://www.godatabase.org/cgi-bin/go.cgi?query=GO:0043170&auto_wild_cards=yes&view=query&action=query&search_constraint=terms"	GO:0043170_macromolecule_metabolic_process) =HYPERLINK("http://www.ncbi.nih.gov/gquery/gquery.fcgi?term=IGF1R"	IGF1R) 1576 12 1.402538 -0.965487 122 120.09 0.984344
=HYPERLINK("http://www.godatabase.org/cgi-bin/go.cgi?query=GO:0043170&auto_wild_cards=yes&view=query&action=query&search_constraint=terms"	GO:0043170_macromolecule_metabolic_process) =HYPERLINK("http://www.ncbi.nih.gov/gquery/gquery.fcgi?term=TRP53BP1"	TRP53BP1) 1576 12 1.402538 -0.965487 122 120.09 0.984344
=HYPERLINK("http://www.godatabase.org/cgi-bin/go.cgi?query=GO:0043170&auto_wild_cards=yes&view=query&action=query&search_constraint=terms"	GO:0043170_macromolecule_metabolic_process) =HYPERLINK("http://www.ncbi.nih.gov/gquery/gquery.fcgi?term=STT3A"	STT3A) 1576 12 1.402538 -0.965487 122 120.09 0.984344
=HYPERLINK("http://www.godatabase.org/cgi-bin/go.cgi?query=GO:0043170&auto_wild_cards=yes&view=query&action=query&search_constraint=terms"	GO:0043170_macromolecule_metabolic_process) =HYPERLINK("http://www.ncbi.nih.gov/gquery/gquery.fcgi?term=SALL4"	SALL4) 1576 12 1.402538 -0.965487 122 120.09 0.984344
=HYPERLINK("http://www.godatabase.org/cgi-bin/go.cgi?query=GO:0043170&auto_wild_cards=yes&view=query&action=query&search_constraint=terms"	GO:0043170_macromolecule_metabolic_process) =HYPERLINK("http://www.ncbi.nih.gov/gquery/gquery.fcgi?term=FOXK1"	FOXK1) 1576 12 1.402538 -0.965487 122 120.09 0.984344
=HYPERLINK("http://www.godatabase.org/cgi-bin/go.cgi?query=GO:0043170&auto_wild_cards=yes&view=query&action=query&search_constraint=terms"	GO:0043170_macromolecule_metabolic_process) =HYPERLINK("http://www.ncbi.nih.gov/gquery/gquery.fcgi?term=CTSS"	CTSS) 1576 12 1.402538 -0.965487 122 120.09 0.984344
=HYPERLINK("http://www.godatabase.org/cgi-bin/go.cgi?query=GO:0043170&auto_wild_cards=yes&view=query&action=query&search_constraint=terms"	GO:0043170_macromolecule_metabolic_process) =HYPERLINK("http://www.ncbi.nih.gov/gquery/gquery.fcgi?term=SIRT1"	SIRT1) 1576 12 1.402538 -0.965487 122 120.09 0.984344
=HYPERLINK("http://www.godatabase.org/cgi-bin/go.cgi?query=GO:0043170&auto_wild_cards=yes&view=query&action=query&search_constraint=terms"	GO:0043170_macromolecule_metabolic_process) =HYPERLINK("http://www.ncbi.nih.gov/gquery/gquery.fcgi?term=GLCE"	GLCE) 1576 12 1.402538 -0.965487 122 120.09 0.984344
=HYPERLINK("http://www.godatabase.org/cgi-bin/go.cgi?query=GO:0043170&auto_wild_cards=yes&view=query&action=query&search_constraint=terms"	GO:0043170_macromolecule_metabolic_process) =HYPERLINK("http://www.ncbi.nih.gov/gquery/gquery.fcgi?term=PCOLCE"	PCOLCE) 1576 12 1.402538 -0.965487 122 120.09 0.984344
=HYPERLINK("http://www.godatabase.org/cgi-bin/go.cgi?query=GO:0043170&auto_wild_cards=yes&view=query&action=query&search_constraint=terms"	GO:0043170_macromolecule_metabolic_process) =HYPERLINK("http://www.ncbi.nih.gov/gquery/gquery.fcgi?term=SOD2"	SOD2) 1576 12 1.402538 -0.965487 122 120.09 0.984344
=HYPERLINK("http://www.godatabase.org/cgi-bin/go.cgi?query=GO:0043170&auto_wild_cards=yes&view=query&action=query&search_constraint=terms"	GO:0043170_macromolecule_metabolic_process) =HYPERLINK("http://www.ncbi.nih.gov/gquery/gquery.fcgi?term=HDAC6"	HDAC6) 1576 12 1.402538 -0.965487 122 120.09 0.984344
=HYPERLINK("http://www.godatabase.org/cgi-bin/go.cgi?query=GO:0048523&auto_wild_cards=yes&view=query&action=query&search_constraint=terms"	GO:0048523_negative_regulation_of_cellular_process) =HYPERLINK("http://www.ncbi.nih.gov/gquery/gquery.fcgi?term=RECQL4"	RECQL4) 774 7 1.665891 -0.948841 123 121.19 0.985285
=HYPERLINK("http://www.godatabase.org/cgi-bin/go.cgi?query=GO:0048523&auto_wild_cards=yes&view=query&action=query&search_constraint=terms"	GO:0048523_negative_regulation_of_cellular_process) =HYPERLINK("http://www.ncbi.nih.gov/gquery/gquery.fcgi?term=IGF1R"	IGF1R) 774 7 1.665891 -0.948841 123 121.19 0.985285
=HYPERLINK("http://www.godatabase.org/cgi-bin/go.cgi?query=GO:0048523&auto_wild_cards=yes&view=query&action=query&search_constraint=terms"	GO:0048523_negative_regulation_of_cellular_process) =HYPERLINK("http://www.ncbi.nih.gov/gquery/gquery.fcgi?term=SALL4"	SALL4) 774 7 1.665891 -0.948841 123 121.19 0.985285
=HYPERLINK("http://www.godatabase.org/cgi-bin/go.cgi?query=GO:0048523&auto_wild_cards=yes&view=query&action=query&search_constraint=terms"	GO:0048523_negative_regulation_of_cellular_process) =HYPERLINK("http://www.ncbi.nih.gov/gquery/gquery.fcgi?term=FOXK1"	FOXK1) 774 7 1.665891 -0.948841 123 121.19 0.985285
=HYPERLINK("http://www.godatabase.org/cgi-bin/go.cgi?query=GO:0048523&auto_wild_cards=yes&view=query&action=query&search_constraint=terms"	GO:0048523_negative_regulation_of_cellular_process) =HYPERLINK("http://www.ncbi.nih.gov/gquery/gquery.fcgi?term=SIRT1"	SIRT1) 774 7 1.665891 -0.948841 123 121.19 0.985285
=HYPERLINK("http://www.godatabase.org/cgi-bin/go.cgi?query=GO:0048523&auto_wild_cards=yes&view=query&action=query&search_constraint=terms"	GO:0048523_negative_regulation_of_cellular_process) =HYPERLINK("http://www.ncbi.nih.gov/gquery/gquery.fcgi?term=HDAC6"	HDAC6) 774 7 1.665891 -0.948841 123 121.19 0.985285
=HYPERLINK("http://www.godatabase.org/cgi-bin/go.cgi?query=GO:0048523&auto_wild_cards=yes&view=query&action=query&search_constraint=terms"	GO:0048523_negative_regulation_of_cellular_process) =HYPERLINK("http://www.ncbi.nih.gov/gquery/gquery.fcgi?term=SOD2"	SOD2) 774 7 1.665891 -0.948841 123 121.19 0.985285
=HYPERLINK("http://www.godatabase.org/cgi-bin/go.cgi?query=GO:0006029&auto_wild_cards=yes&view=query&action=query&search_constraint=terms"	GO:0006029_proteoglycan_metabolic_process) =HYPERLINK("http://www.ncbi.nih.gov/gquery/gquery.fcgi?term=GLCE"	GLCE) 22 1 8.372727 -0.946495 126 126.24 1.001905
=HYPERLINK("http://www.godatabase.org/cgi-bin/go.cgi?query=GO:0007059&auto_wild_cards=yes&view=query&action=query&search_constraint=terms"	GO:0007059_chromosome_segregation) =HYPERLINK("http://www.ncbi.nih.gov/gquery/gquery.fcgi?term=RECQL4"	RECQL4) 22 1 8.372727 -0.946495 126 126.24 1.001905
=HYPERLINK("http://www.godatabase.org/cgi-bin/go.cgi?query=GO:0032886&auto_wild_cards=yes&view=query&action=query&search_constraint=terms"	GO:0032886_regulation_of_microtubule-based_process) =HYPERLINK("http://www.ncbi.nih.gov/gquery/gquery.fcgi?term=HDAC6"	HDAC6) 22 1 8.372727 -0.946495 126 126.24 1.001905
=HYPERLINK("http://www.godatabase.org/cgi-bin/go.cgi?query=GO:0009892&auto_wild_cards=yes&view=query&action=query&search_constraint=terms"	GO:0009892_negative_regulation_of_metabolic_process) =HYPERLINK("http://www.ncbi.nih.gov/gquery/gquery.fcgi?term=SALL4"	SALL4) 348 4 2.117241 -0.938203 127 126.88 0.999055
=HYPERLINK("http://www.godatabase.org/cgi-bin/go.cgi?query=GO:0009892&auto_wild_cards=yes&view=query&action=query&search_constraint=terms"	GO:0009892_negative_regulation_of_metabolic_process) =HYPERLINK("http://www.ncbi.nih.gov/gquery/gquery.fcgi?term=FOXK1"	FOXK1) 348 4 2.117241 -0.938203 127 126.88 0.999055
=HYPERLINK("http://www.godatabase.org/cgi-bin/go.cgi?query=GO:0009892&auto_wild_cards=yes&view=query&action=query&search_constraint=terms"	GO:0009892_negative_regulation_of_metabolic_process) =HYPERLINK("http://www.ncbi.nih.gov/gquery/gquery.fcgi?term=SIRT1"	SIRT1) 348 4 2.117241 -0.938203 127 126.88 0.999055
=HYPERLINK("http://www.godatabase.org/cgi-bin/go.cgi?query=GO:0009892&auto_wild_cards=yes&view=query&action=query&search_constraint=terms"	GO:0009892_negative_regulation_of_metabolic_process) =HYPERLINK("http://www.ncbi.nih.gov/gquery/gquery.fcgi?term=HDAC6"	HDAC6) 348 4 2.117241 -0.938203 127 126.88 0.999055
=HYPERLINK("http://www.godatabase.org/cgi-bin/go.cgi?query=GO:0000082&auto_wild_cards=yes&view=query&action=query&search_constraint=terms"	GO:0000082_G1_S_transition_of_mitotic_cell_cycle) =HYPERLINK("http://www.ncbi.nih.gov/gquery/gquery.fcgi?term=RHOU"	RHOU) 23 1 8.008696 -0.928306 131 130.0 0.992366
=HYPERLINK("http://www.godatabase.org/cgi-bin/go.cgi?query=GO:0003073&auto_wild_cards=yes&view=query&action=query&search_constraint=terms"	GO:0003073_regulation_of_systemic_arterial_blood_pressure) =HYPERLINK("http://www.ncbi.nih.gov/gquery/gquery.fcgi?term=SOD2"	SOD2) 23 1 8.008696 -0.928306 131 130.0 0.992366
=HYPERLINK("http://www.godatabase.org/cgi-bin/go.cgi?query=GO:0015698&auto_wild_cards=yes&view=query&action=query&search_constraint=terms"	GO:0015698_inorganic_anion_transport) =HYPERLINK("http://www.ncbi.nih.gov/gquery/gquery.fcgi?term=SLC4A1"	SLC4A1) 23 1 8.008696 -0.928306 131 130.0 0.992366
=HYPERLINK("http://www.godatabase.org/cgi-bin/go.cgi?query=GO:0043388&auto_wild_cards=yes&view=query&action=query&search_constraint=terms"	GO:0043388_positive_regulation_of_DNA_binding) =HYPERLINK("http://www.ncbi.nih.gov/gquery/gquery.fcgi?term=UBE2N"	UBE2N) 23 1 8.008696 -0.928306 131 130.0 0.992366
=HYPERLINK("http://www.godatabase.org/cgi-bin/go.cgi?query=GO:0048705&auto_wild_cards=yes&view=query&action=query&search_constraint=terms"	GO:0048705_skeletal_system_morphogenesis) =HYPERLINK("http://www.ncbi.nih.gov/gquery/gquery.fcgi?term=RECQL4"	RECQL4) 111 2 3.318919 -0.918135 132 130.51 0.988712
=HYPERLINK("http://www.godatabase.org/cgi-bin/go.cgi?query=GO:0048705&auto_wild_cards=yes&view=query&action=query&search_constraint=terms"	GO:0048705_skeletal_system_morphogenesis) =HYPERLINK("http://www.ncbi.nih.gov/gquery/gquery.fcgi?term=BMPR1B"	BMPR1B) 111 2 3.318919 -0.918135 132 130.51 0.988712
=HYPERLINK("http://www.godatabase.org/cgi-bin/go.cgi?query=GO:0043410&auto_wild_cards=yes&view=query&action=query&search_constraint=terms"	GO:0043410_positive_regulation_of_MAPKKK_cascade) =HYPERLINK("http://www.ncbi.nih.gov/gquery/gquery.fcgi?term=IGF1R"	IGF1R) 24 1 7.675000 -0.910938 134 134.5 1.003731
=HYPERLINK("http://www.godatabase.org/cgi-bin/go.cgi?query=GO:0051099&auto_wild_cards=yes&view=query&action=query&search_constraint=terms"	GO:0051099_positive_regulation_of_binding) =HYPERLINK("http://www.ncbi.nih.gov/gquery/gquery.fcgi?term=UBE2N"	UBE2N) 24 1 7.675000 -0.910938 134 134.5 1.003731
=HYPERLINK("http://www.godatabase.org/cgi-bin/go.cgi?query=GO:0006974&auto_wild_cards=yes&view=query&action=query&search_constraint=terms"	GO:0006974_response_to_DNA_damage_stimulus) =HYPERLINK("http://www.ncbi.nih.gov/gquery/gquery.fcgi?term=TRP53BP1"	TRP53BP1) 113 2 3.260177 -0.905361 135 135.06 1.000444
=HYPERLINK("http://www.godatabase.org/cgi-bin/go.cgi?query=GO:0006974&auto_wild_cards=yes&view=query&action=query&search_constraint=terms"	GO:0006974_response_to_DNA_damage_stimulus) =HYPERLINK("http://www.ncbi.nih.gov/gquery/gquery.fcgi?term=SOD2"	SOD2) 113 2 3.260177 -0.905361 135 135.06 1.000444
=HYPERLINK("http://www.godatabase.org/cgi-bin/go.cgi?query=GO:0000165&auto_wild_cards=yes&view=query&action=query&search_constraint=terms"	GO:0000165_MAPKKK_cascade) =HYPERLINK("http://www.ncbi.nih.gov/gquery/gquery.fcgi?term=IGF1R"	IGF1R) 114 2 3.231579 -0.899078 136 135.33 0.995074
=HYPERLINK("http://www.godatabase.org/cgi-bin/go.cgi?query=GO:0000165&auto_wild_cards=yes&view=query&action=query&search_constraint=terms"	GO:0000165_MAPKKK_cascade) =HYPERLINK("http://www.ncbi.nih.gov/gquery/gquery.fcgi?term=DUSP16"	DUSP16) 114 2 3.231579 -0.899078 136 135.33 0.995074
=HYPERLINK("http://www.godatabase.org/cgi-bin/go.cgi?query=GO:0006302&auto_wild_cards=yes&view=query&action=query&search_constraint=terms"	GO:0006302_double-strand_break_repair) =HYPERLINK("http://www.ncbi.nih.gov/gquery/gquery.fcgi?term=SOD2"	SOD2) 25 1 7.368000 -0.894323 140 139.02 0.993000
=HYPERLINK("http://www.godatabase.org/cgi-bin/go.cgi?query=GO:0050852&auto_wild_cards=yes&view=query&action=query&search_constraint=terms"	GO:0050852_T_cell_receptor_signaling_pathway) =HYPERLINK("http://www.ncbi.nih.gov/gquery/gquery.fcgi?term=UBE2N"	UBE2N) 25 1 7.368000 -0.894323 140 139.02 0.993000
=HYPERLINK("http://www.godatabase.org/cgi-bin/go.cgi?query=GO:0051090&auto_wild_cards=yes&view=query&action=query&search_constraint=terms"	GO:0051090_regulation_of_transcription_factor_activity) =HYPERLINK("http://www.ncbi.nih.gov/gquery/gquery.fcgi?term=UBE2N"	UBE2N) 25 1 7.368000 -0.894323 140 139.02 0.993000
=HYPERLINK("http://www.godatabase.org/cgi-bin/go.cgi?query=GO:0090046&auto_wild_cards=yes&view=query&action=query&search_constraint=terms"	GO:0090046_regulation_of_transcription_regulator_activity) =HYPERLINK("http://www.ncbi.nih.gov/gquery/gquery.fcgi?term=UBE2N"	UBE2N) 25 1 7.368000 -0.894323 140 139.02 0.993000
=HYPERLINK("http://www.godatabase.org/cgi-bin/go.cgi?query=GO:0048608&auto_wild_cards=yes&view=query&action=query&search_constraint=terms"	GO:0048608_reproductive_structure_development) =HYPERLINK("http://www.ncbi.nih.gov/gquery/gquery.fcgi?term=IGF1R"	IGF1R) 116 2 3.175862 -0.886710 141 139.73 0.990993
=HYPERLINK("http://www.godatabase.org/cgi-bin/go.cgi?query=GO:0048608&auto_wild_cards=yes&view=query&action=query&search_constraint=terms"	GO:0048608_reproductive_structure_development) =HYPERLINK("http://www.ncbi.nih.gov/gquery/gquery.fcgi?term=SIRT1"	SIRT1) 116 2 3.175862 -0.886710 141 139.73 0.990993
=HYPERLINK("http://www.godatabase.org/cgi-bin/go.cgi?query=GO:0043933&auto_wild_cards=yes&view=query&action=query&search_constraint=terms"	GO:0043933_macromolecular_complex_subunit_organization) =HYPERLINK("http://www.ncbi.nih.gov/gquery/gquery.fcgi?term=HIST1H1C"	HIST1H1C) 117 2 3.148718 -0.880624 142 140.46 0.989155
=HYPERLINK("http://www.godatabase.org/cgi-bin/go.cgi?query=GO:0043933&auto_wild_cards=yes&view=query&action=query&search_constraint=terms"	GO:0043933_macromolecular_complex_subunit_organization) =HYPERLINK("http://www.ncbi.nih.gov/gquery/gquery.fcgi?term=HDAC6"	HDAC6) 117 2 3.148718 -0.880624 142 140.46 0.989155
=HYPERLINK("http://www.godatabase.org/cgi-bin/go.cgi?query=GO:0006800&auto_wild_cards=yes&view=query&action=query&search_constraint=terms"	GO:0006800_oxygen_and_reactive_oxygen_species_metabolic_process) =HYPERLINK("http://www.ncbi.nih.gov/gquery/gquery.fcgi?term=SOD2"	SOD2) 26 1 7.084615 -0.878403 144 143.13 0.993958
=HYPERLINK("http://www.godatabase.org/cgi-bin/go.cgi?query=GO:0010212&auto_wild_cards=yes&view=query&action=query&search_constraint=terms"	GO:0010212_response_to_ionizing_radiation) =HYPERLINK("http://www.ncbi.nih.gov/gquery/gquery.fcgi?term=SOD2"	SOD2) 26 1 7.084615 -0.878403 144 143.13 0.993958
=HYPERLINK("http://www.godatabase.org/cgi-bin/go.cgi?query=GO:0016043&auto_wild_cards=yes&view=query&action=query&search_constraint=terms"	GO:0016043_cellular_component_organization) =HYPERLINK("http://www.ncbi.nih.gov/gquery/gquery.fcgi?term=RECQL4"	RECQL4) 964 8 1.528631 -0.875193 145 143.26 0.988000
=HYPERLINK("http://www.godatabase.org/cgi-bin/go.cgi?query=GO:0016043&auto_wild_cards=yes&view=query&action=query&search_constraint=terms"	GO:0016043_cellular_component_organization) =HYPERLINK("http://www.ncbi.nih.gov/gquery/gquery.fcgi?term=HIST1H1C"	HIST1H1C) 964 8 1.528631 -0.875193 145 143.26 0.988000
=HYPERLINK("http://www.godatabase.org/cgi-bin/go.cgi?query=GO:0016043&auto_wild_cards=yes&view=query&action=query&search_constraint=terms"	GO:0016043_cellular_component_organization) =HYPERLINK("http://www.ncbi.nih.gov/gquery/gquery.fcgi?term=PTPRZ1"	PTPRZ1) 964 8 1.528631 -0.875193 145 143.26 0.988000
=HYPERLINK("http://www.godatabase.org/cgi-bin/go.cgi?query=GO:0016043&auto_wild_cards=yes&view=query&action=query&search_constraint=terms"	GO:0016043_cellular_component_organization) =HYPERLINK("http://www.ncbi.nih.gov/gquery/gquery.fcgi?term=BMPR1B"	BMPR1B) 964 8 1.528631 -0.875193 145 143.26 0.988000
=HYPERLINK("http://www.godatabase.org/cgi-bin/go.cgi?query=GO:0016043&auto_wild_cards=yes&view=query&action=query&search_constraint=terms"	GO:0016043_cellular_component_organization) =HYPERLINK("http://www.ncbi.nih.gov/gquery/gquery.fcgi?term=RHOU"	RHOU) 964 8 1.528631 -0.875193 145 143.26 0.988000
=HYPERLINK("http://www.godatabase.org/cgi-bin/go.cgi?query=GO:0016043&auto_wild_cards=yes&view=query&action=query&search_constraint=terms"	GO:0016043_cellular_component_organization) =HYPERLINK("http://www.ncbi.nih.gov/gquery/gquery.fcgi?term=SIRT1"	SIRT1) 964 8 1.528631 -0.875193 145 143.26 0.988000
=HYPERLINK("http://www.godatabase.org/cgi-bin/go.cgi?query=GO:0016043&auto_wild_cards=yes&view=query&action=query&search_constraint=terms"	GO:0016043_cellular_component_organization) =HYPERLINK("http://www.ncbi.nih.gov/gquery/gquery.fcgi?term=SOD2"	SOD2) 964 8 1.528631 -0.875193 145 143.26 0.988000
=HYPERLINK("http://www.godatabase.org/cgi-bin/go.cgi?query=GO:0016043&auto_wild_cards=yes&view=query&action=query&search_constraint=terms"	GO:0016043_cellular_component_organization) =HYPERLINK("http://www.ncbi.nih.gov/gquery/gquery.fcgi?term=HDAC6"	HDAC6) 964 8 1.528631 -0.875193 145 143.26 0.988000
=HYPERLINK("http://www.godatabase.org/cgi-bin/go.cgi?query=GO:0007049&auto_wild_cards=yes&view=query&action=query&search_constraint=terms"	GO:0007049_cell_cycle) =HYPERLINK("http://www.ncbi.nih.gov/gquery/gquery.fcgi?term=RECQL4"	RECQL4) 238 3 2.321849 -0.865969 146 144.49 0.989658
=HYPERLINK("http://www.godatabase.org/cgi-bin/go.cgi?query=GO:0007049&auto_wild_cards=yes&view=query&action=query&search_constraint=terms"	GO:0007049_cell_cycle) =HYPERLINK("http://www.ncbi.nih.gov/gquery/gquery.fcgi?term=NRAS"	NRAS) 238 3 2.321849 -0.865969 146 144.49 0.989658
=HYPERLINK("http://www.godatabase.org/cgi-bin/go.cgi?query=GO:0007049&auto_wild_cards=yes&view=query&action=query&search_constraint=terms"	GO:0007049_cell_cycle) =HYPERLINK("http://www.ncbi.nih.gov/gquery/gquery.fcgi?term=RHOU"	RHOU) 238 3 2.321849 -0.865969 146 144.49 0.989658
=HYPERLINK("http://www.godatabase.org/cgi-bin/go.cgi?query=GO:0031016&auto_wild_cards=yes&view=query&action=query&search_constraint=terms"	GO:0031016_pancreas_development) =HYPERLINK("http://www.ncbi.nih.gov/gquery/gquery.fcgi?term=IGF1R"	IGF1R) 27 1 6.822222 -0.863126 148 146.66 0.990946
=HYPERLINK("http://www.godatabase.org/cgi-bin/go.cgi?query=GO:0070482&auto_wild_cards=yes&view=query&action=query&search_constraint=terms"	GO:0070482_response_to_oxygen_levels) =HYPERLINK("http://www.ncbi.nih.gov/gquery/gquery.fcgi?term=SOD2"	SOD2) 27 1 6.822222 -0.863126 148 146.66 0.990946
=HYPERLINK("http://www.godatabase.org/cgi-bin/go.cgi?query=GO:0051726&auto_wild_cards=yes&view=query&action=query&search_constraint=terms"	GO:0051726_regulation_of_cell_cycle) =HYPERLINK("http://www.ncbi.nih.gov/gquery/gquery.fcgi?term=RECQL4"	RECQL4) 121 2 3.044628 -0.856903 149 147.36 0.988993
=HYPERLINK("http://www.godatabase.org/cgi-bin/go.cgi?query=GO:0051726&auto_wild_cards=yes&view=query&action=query&search_constraint=terms"	GO:0051726_regulation_of_cell_cycle) =HYPERLINK("http://www.ncbi.nih.gov/gquery/gquery.fcgi?term=NRAS"	NRAS) 121 2 3.044628 -0.856903 149 147.36 0.988993
=HYPERLINK("http://www.godatabase.org/cgi-bin/go.cgi?query=GO:0010564&auto_wild_cards=yes&view=query&action=query&search_constraint=terms"	GO:0010564_regulation_of_cell_cycle_process) =HYPERLINK("http://www.ncbi.nih.gov/gquery/gquery.fcgi?term=RECQL4"	RECQL4) 29 1 6.351724 -0.834314 152 153.8 1.011842
=HYPERLINK("http://www.godatabase.org/cgi-bin/go.cgi?query=GO:0048066&auto_wild_cards=yes&view=query&action=query&search_constraint=terms"	GO:0048066_pigmentation_during_development) =HYPERLINK("http://www.ncbi.nih.gov/gquery/gquery.fcgi?term=SOD2"	SOD2) 29 1 6.351724 -0.834314 152 153.8 1.011842
=HYPERLINK("http://www.godatabase.org/cgi-bin/go.cgi?query=GO:0060041&auto_wild_cards=yes&view=query&action=query&search_constraint=terms"	GO:0060041_retina_development_in_camera-type_eye) =HYPERLINK("http://www.ncbi.nih.gov/gquery/gquery.fcgi?term=BMPR1B"	BMPR1B) 29 1 6.351724 -0.834314 152 153.8 1.011842
=HYPERLINK("http://www.godatabase.org/cgi-bin/go.cgi?query=GO:0050794&auto_wild_cards=yes&view=query&action=query&search_constraint=terms"	GO:0050794_regulation_of_cellular_process) =HYPERLINK("http://www.ncbi.nih.gov/gquery/gquery.fcgi?term=RECQL4"	RECQL4) 2190 15 1.261644 -0.831931 153 154.11 1.007255
=HYPERLINK("http://www.godatabase.org/cgi-bin/go.cgi?query=GO:0050794&auto_wild_cards=yes&view=query&action=query&search_constraint=terms"	GO:0050794_regulation_of_cellular_process) =HYPERLINK("http://www.ncbi.nih.gov/gquery/gquery.fcgi?term=FOXK1"	FOXK1) 2190 15 1.261644 -0.831931 153 154.11 1.007255
=HYPERLINK("http://www.godatabase.org/cgi-bin/go.cgi?query=GO:0050794&auto_wild_cards=yes&view=query&action=query&search_constraint=terms"	GO:0050794_regulation_of_cellular_process) =HYPERLINK("http://www.ncbi.nih.gov/gquery/gquery.fcgi?term=RHOU"	RHOU) 2190 15 1.261644 -0.831931 153 154.11 1.007255
=HYPERLINK("http://www.godatabase.org/cgi-bin/go.cgi?query=GO:0050794&auto_wild_cards=yes&view=query&action=query&search_constraint=terms"	GO:0050794_regulation_of_cellular_process) =HYPERLINK("http://www.ncbi.nih.gov/gquery/gquery.fcgi?term=SIRT1"	SIRT1) 2190 15 1.261644 -0.831931 153 154.11 1.007255
=HYPERLINK("http://www.godatabase.org/cgi-bin/go.cgi?query=GO:0050794&auto_wild_cards=yes&view=query&action=query&search_constraint=terms"	GO:0050794_regulation_of_cellular_process) =HYPERLINK("http://www.ncbi.nih.gov/gquery/gquery.fcgi?term=PIN1"	PIN1) 2190 15 1.261644 -0.831931 153 154.11 1.007255
=HYPERLINK("http://www.godatabase.org/cgi-bin/go.cgi?query=GO:0050794&auto_wild_cards=yes&view=query&action=query&search_constraint=terms"	GO:0050794_regulation_of_cellular_process) =HYPERLINK("http://www.ncbi.nih.gov/gquery/gquery.fcgi?term=SOD2"	SOD2) 2190 15 1.261644 -0.831931 153 154.11 1.007255
=HYPERLINK("http://www.godatabase.org/cgi-bin/go.cgi?query=GO:0050794&auto_wild_cards=yes&view=query&action=query&search_constraint=terms"	GO:0050794_regulation_of_cellular_process) =HYPERLINK("http://www.ncbi.nih.gov/gquery/gquery.fcgi?term=UBE2N"	UBE2N) 2190 15 1.261644 -0.831931 153 154.11 1.007255
=HYPERLINK("http://www.godatabase.org/cgi-bin/go.cgi?query=GO:0050794&auto_wild_cards=yes&view=query&action=query&search_constraint=terms"	GO:0050794_regulation_of_cellular_process) =HYPERLINK("http://www.ncbi.nih.gov/gquery/gquery.fcgi?term=NRAS"	NRAS) 2190 15 1.261644 -0.831931 153 154.11 1.007255
=HYPERLINK("http://www.godatabase.org/cgi-bin/go.cgi?query=GO:0050794&auto_wild_cards=yes&view=query&action=query&search_constraint=terms"	GO:0050794_regulation_of_cellular_process) =HYPERLINK("http://www.ncbi.nih.gov/gquery/gquery.fcgi?term=IGF1R"	IGF1R) 2190 15 1.261644 -0.831931 153 154.11 1.007255
=HYPERLINK("http://www.godatabase.org/cgi-bin/go.cgi?query=GO:0050794&auto_wild_cards=yes&view=query&action=query&search_constraint=terms"	GO:0050794_regulation_of_cellular_process) =HYPERLINK("http://www.ncbi.nih.gov/gquery/gquery.fcgi?term=PDPK1"	PDPK1) 2190 15 1.261644 -0.831931 153 154.11 1.007255
=HYPERLINK("http://www.godatabase.org/cgi-bin/go.cgi?query=GO:0050794&auto_wild_cards=yes&view=query&action=query&search_constraint=terms"	GO:0050794_regulation_of_cellular_process) =HYPERLINK("http://www.ncbi.nih.gov/gquery/gquery.fcgi?term=TRP53BP1"	TRP53BP1) 2190 15 1.261644 -0.831931 153 154.11 1.007255
=HYPERLINK("http://www.godatabase.org/cgi-bin/go.cgi?query=GO:0050794&auto_wild_cards=yes&view=query&action=query&search_constraint=terms"	GO:0050794_regulation_of_cellular_process) =HYPERLINK("http://www.ncbi.nih.gov/gquery/gquery.fcgi?term=SALL4"	SALL4) 2190 15 1.261644 -0.831931 153 154.11 1.007255
=HYPERLINK("http://www.godatabase.org/cgi-bin/go.cgi?query=GO:0050794&auto_wild_cards=yes&view=query&action=query&search_constraint=terms"	GO:0050794_regulation_of_cellular_process) =HYPERLINK("http://www.ncbi.nih.gov/gquery/gquery.fcgi?term=DUSP16"	DUSP16) 2190 15 1.261644 -0.831931 153 154.11 1.007255
=HYPERLINK("http://www.godatabase.org/cgi-bin/go.cgi?query=GO:0050794&auto_wild_cards=yes&view=query&action=query&search_constraint=terms"	GO:0050794_regulation_of_cellular_process) =HYPERLINK("http://www.ncbi.nih.gov/gquery/gquery.fcgi?term=BMPR1B"	BMPR1B) 2190 15 1.261644 -0.831931 153 154.11 1.007255
=HYPERLINK("http://www.godatabase.org/cgi-bin/go.cgi?query=GO:0050794&auto_wild_cards=yes&view=query&action=query&search_constraint=terms"	GO:0050794_regulation_of_cellular_process) =HYPERLINK("http://www.ncbi.nih.gov/gquery/gquery.fcgi?term=HDAC6"	HDAC6) 2190 15 1.261644 -0.831931 153 154.11 1.007255
=HYPERLINK("http://www.godatabase.org/cgi-bin/go.cgi?query=GO:0022411&auto_wild_cards=yes&view=query&action=query&search_constraint=terms"	GO:0022411_cellular_component_disassembly) =HYPERLINK("http://www.ncbi.nih.gov/gquery/gquery.fcgi?term=HDAC6"	HDAC6) 30 1 6.140000 -0.820701 155 158.2 1.020645
=HYPERLINK("http://www.godatabase.org/cgi-bin/go.cgi?query=GO:0060740&auto_wild_cards=yes&view=query&action=query&search_constraint=terms"	GO:0060740_prostate_gland_epithelium_morphogenesis) =HYPERLINK("http://www.ncbi.nih.gov/gquery/gquery.fcgi?term=IGF1R"	IGF1R) 30 1 6.140000 -0.820701 155 158.2 1.020645
=HYPERLINK("http://www.godatabase.org/cgi-bin/go.cgi?query=GO:0016481&auto_wild_cards=yes&view=query&action=query&search_constraint=terms"	GO:0016481_negative_regulation_of_transcription) =HYPERLINK("http://www.ncbi.nih.gov/gquery/gquery.fcgi?term=SALL4"	SALL4) 253 3 2.184190 -0.808781 156 159.63 1.023269
=HYPERLINK("http://www.godatabase.org/cgi-bin/go.cgi?query=GO:0016481&auto_wild_cards=yes&view=query&action=query&search_constraint=terms"	GO:0016481_negative_regulation_of_transcription) =HYPERLINK("http://www.ncbi.nih.gov/gquery/gquery.fcgi?term=FOXK1"	FOXK1) 253 3 2.184190 -0.808781 156 159.63 1.023269
=HYPERLINK("http://www.godatabase.org/cgi-bin/go.cgi?query=GO:0016481&auto_wild_cards=yes&view=query&action=query&search_constraint=terms"	GO:0016481_negative_regulation_of_transcription) =HYPERLINK("http://www.ncbi.nih.gov/gquery/gquery.fcgi?term=SIRT1"	SIRT1) 253 3 2.184190 -0.808781 156 159.63 1.023269
=HYPERLINK("http://www.godatabase.org/cgi-bin/go.cgi?query=GO:0003018&auto_wild_cards=yes&view=query&action=query&search_constraint=terms"	GO:0003018_vascular_process_in_circulatory_system) =HYPERLINK("http://www.ncbi.nih.gov/gquery/gquery.fcgi?term=SOD2"	SOD2) 31 1 5.941935 -0.807570 163 164.26 1.007730
=HYPERLINK("http://www.godatabase.org/cgi-bin/go.cgi?query=GO:0006486&auto_wild_cards=yes&view=query&action=query&search_constraint=terms"	GO:0006486_protein_amino_acid_glycosylation) =HYPERLINK("http://www.ncbi.nih.gov/gquery/gquery.fcgi?term=STT3A"	STT3A) 31 1 5.941935 -0.807570 163 164.26 1.007730
=HYPERLINK("http://www.godatabase.org/cgi-bin/go.cgi?query=GO:0035150&auto_wild_cards=yes&view=query&action=query&search_constraint=terms"	GO:0035150_regulation_of_tube_size) =HYPERLINK("http://www.ncbi.nih.gov/gquery/gquery.fcgi?term=SOD2"	SOD2) 31 1 5.941935 -0.807570 163 164.26 1.007730
=HYPERLINK("http://www.godatabase.org/cgi-bin/go.cgi?query=GO:0043413&auto_wild_cards=yes&view=query&action=query&search_constraint=terms"	GO:0043413_biopolymer_glycosylation) =HYPERLINK("http://www.ncbi.nih.gov/gquery/gquery.fcgi?term=STT3A"	STT3A) 31 1 5.941935 -0.807570 163 164.26 1.007730
=HYPERLINK("http://www.godatabase.org/cgi-bin/go.cgi?query=GO:0050880&auto_wild_cards=yes&view=query&action=query&search_constraint=terms"	GO:0050880_regulation_of_blood_vessel_size) =HYPERLINK("http://www.ncbi.nih.gov/gquery/gquery.fcgi?term=SOD2"	SOD2) 31 1 5.941935 -0.807570 163 164.26 1.007730
=HYPERLINK("http://www.godatabase.org/cgi-bin/go.cgi?query=GO:0060512&auto_wild_cards=yes&view=query&action=query&search_constraint=terms"	GO:0060512_prostate_gland_morphogenesis) =HYPERLINK("http://www.ncbi.nih.gov/gquery/gquery.fcgi?term=IGF1R"	IGF1R) 31 1 5.941935 -0.807570 163 164.26 1.007730
=HYPERLINK("http://www.godatabase.org/cgi-bin/go.cgi?query=GO:0070085&auto_wild_cards=yes&view=query&action=query&search_constraint=terms"	GO:0070085_glycosylation) =HYPERLINK("http://www.ncbi.nih.gov/gquery/gquery.fcgi?term=STT3A"	STT3A) 31 1 5.941935 -0.807570 163 164.26 1.007730
=HYPERLINK("http://www.godatabase.org/cgi-bin/go.cgi?query=GO:0051493&auto_wild_cards=yes&view=query&action=query&search_constraint=terms"	GO:0051493_regulation_of_cytoskeleton_organization) =HYPERLINK("http://www.ncbi.nih.gov/gquery/gquery.fcgi?term=HDAC6"	HDAC6) 32 1 5.756250 -0.794890 164 167.36 1.020488
=HYPERLINK("http://www.godatabase.org/cgi-bin/go.cgi?query=GO:0031323&auto_wild_cards=yes&view=query&action=query&search_constraint=terms"	GO:0031323_regulation_of_cellular_metabolic_process) =HYPERLINK("http://www.ncbi.nih.gov/gquery/gquery.fcgi?term=UBE2N"	UBE2N) 1015 8 1.451823 -0.778672 165 170.78 1.035030
=HYPERLINK("http://www.godatabase.org/cgi-bin/go.cgi?query=GO:0031323&auto_wild_cards=yes&view=query&action=query&search_constraint=terms"	GO:0031323_regulation_of_cellular_metabolic_process) =HYPERLINK("http://www.ncbi.nih.gov/gquery/gquery.fcgi?term=TRP53BP1"	TRP53BP1) 1015 8 1.451823 -0.778672 165 170.78 1.035030
=HYPERLINK("http://www.godatabase.org/cgi-bin/go.cgi?query=GO:0031323&auto_wild_cards=yes&view=query&action=query&search_constraint=terms"	GO:0031323_regulation_of_cellular_metabolic_process) =HYPERLINK("http://www.ncbi.nih.gov/gquery/gquery.fcgi?term=SALL4"	SALL4) 1015 8 1.451823 -0.778672 165 170.78 1.035030
=HYPERLINK("http://www.godatabase.org/cgi-bin/go.cgi?query=GO:0031323&auto_wild_cards=yes&view=query&action=query&search_constraint=terms"	GO:0031323_regulation_of_cellular_metabolic_process) =HYPERLINK("http://www.ncbi.nih.gov/gquery/gquery.fcgi?term=FOXK1"	FOXK1) 1015 8 1.451823 -0.778672 165 170.78 1.035030
=HYPERLINK("http://www.godatabase.org/cgi-bin/go.cgi?query=GO:0031323&auto_wild_cards=yes&view=query&action=query&search_constraint=terms"	GO:0031323_regulation_of_cellular_metabolic_process) =HYPERLINK("http://www.ncbi.nih.gov/gquery/gquery.fcgi?term=DUSP16"	DUSP16) 1015 8 1.451823 -0.778672 165 170.78 1.035030
=HYPERLINK("http://www.godatabase.org/cgi-bin/go.cgi?query=GO:0031323&auto_wild_cards=yes&view=query&action=query&search_constraint=terms"	GO:0031323_regulation_of_cellular_metabolic_process) =HYPERLINK("http://www.ncbi.nih.gov/gquery/gquery.fcgi?term=SIRT1"	SIRT1) 1015 8 1.451823 -0.778672 165 170.78 1.035030
=HYPERLINK("http://www.godatabase.org/cgi-bin/go.cgi?query=GO:0031323&auto_wild_cards=yes&view=query&action=query&search_constraint=terms"	GO:0031323_regulation_of_cellular_metabolic_process) =HYPERLINK("http://www.ncbi.nih.gov/gquery/gquery.fcgi?term=SOD2"	SOD2) 1015 8 1.451823 -0.778672 165 170.78 1.035030
=HYPERLINK("http://www.godatabase.org/cgi-bin/go.cgi?query=GO:0031323&auto_wild_cards=yes&view=query&action=query&search_constraint=terms"	GO:0031323_regulation_of_cellular_metabolic_process) =HYPERLINK("http://www.ncbi.nih.gov/gquery/gquery.fcgi?term=HDAC6"	HDAC6) 1015 8 1.451823 -0.778672 165 170.78 1.035030
=HYPERLINK("http://www.godatabase.org/cgi-bin/go.cgi?query=GO:0010629&auto_wild_cards=yes&view=query&action=query&search_constraint=terms"	GO:0010629_negative_regulation_of_gene_expression) =HYPERLINK("http://www.ncbi.nih.gov/gquery/gquery.fcgi?term=SALL4"	SALL4) 262 3 2.109160 -0.776696 167 171.23 1.025329
=HYPERLINK("http://www.godatabase.org/cgi-bin/go.cgi?query=GO:0010629&auto_wild_cards=yes&view=query&action=query&search_constraint=terms"	GO:0010629_negative_regulation_of_gene_expression) =HYPERLINK("http://www.ncbi.nih.gov/gquery/gquery.fcgi?term=FOXK1"	FOXK1) 262 3 2.109160 -0.776696 167 171.23 1.025329
=HYPERLINK("http://www.godatabase.org/cgi-bin/go.cgi?query=GO:0010629&auto_wild_cards=yes&view=query&action=query&search_constraint=terms"	GO:0010629_negative_regulation_of_gene_expression) =HYPERLINK("http://www.ncbi.nih.gov/gquery/gquery.fcgi?term=SIRT1"	SIRT1) 262 3 2.109160 -0.776696 167 171.23 1.025329
=HYPERLINK("http://www.godatabase.org/cgi-bin/go.cgi?query=GO:0048666&auto_wild_cards=yes&view=query&action=query&search_constraint=terms"	GO:0048666_neuron_development) =HYPERLINK("http://www.ncbi.nih.gov/gquery/gquery.fcgi?term=PTPRZ1"	PTPRZ1) 262 3 2.109160 -0.776696 167 171.23 1.025329
=HYPERLINK("http://www.godatabase.org/cgi-bin/go.cgi?query=GO:0048666&auto_wild_cards=yes&view=query&action=query&search_constraint=terms"	GO:0048666_neuron_development) =HYPERLINK("http://www.ncbi.nih.gov/gquery/gquery.fcgi?term=BMPR1B"	BMPR1B) 262 3 2.109160 -0.776696 167 171.23 1.025329
=HYPERLINK("http://www.godatabase.org/cgi-bin/go.cgi?query=GO:0048666&auto_wild_cards=yes&view=query&action=query&search_constraint=terms"	GO:0048666_neuron_development) =HYPERLINK("http://www.ncbi.nih.gov/gquery/gquery.fcgi?term=SOD2"	SOD2) 262 3 2.109160 -0.776696 167 171.23 1.025329
=HYPERLINK("http://www.godatabase.org/cgi-bin/go.cgi?query=GO:0007568&auto_wild_cards=yes&view=query&action=query&search_constraint=terms"	GO:0007568_aging) =HYPERLINK("http://www.ncbi.nih.gov/gquery/gquery.fcgi?term=SOD2"	SOD2) 34 1 5.417647 -0.770776 169 174.19 1.030710
=HYPERLINK("http://www.godatabase.org/cgi-bin/go.cgi?query=GO:0030509&auto_wild_cards=yes&view=query&action=query&search_constraint=terms"	GO:0030509_BMP_signaling_pathway) =HYPERLINK("http://www.ncbi.nih.gov/gquery/gquery.fcgi?term=BMPR1B"	BMPR1B) 34 1 5.417647 -0.770776 169 174.19 1.030710
=HYPERLINK("http://www.godatabase.org/cgi-bin/go.cgi?query=GO:0048519&auto_wild_cards=yes&view=query&action=query&search_constraint=terms"	GO:0048519_negative_regulation_of_biological_process) =HYPERLINK("http://www.ncbi.nih.gov/gquery/gquery.fcgi?term=RECQL4"	RECQL4) 859 7 1.501048 -0.769608 170 174.46 1.026235
=HYPERLINK("http://www.godatabase.org/cgi-bin/go.cgi?query=GO:0048519&auto_wild_cards=yes&view=query&action=query&search_constraint=terms"	GO:0048519_negative_regulation_of_biological_process) =HYPERLINK("http://www.ncbi.nih.gov/gquery/gquery.fcgi?term=IGF1R"	IGF1R) 859 7 1.501048 -0.769608 170 174.46 1.026235
=HYPERLINK("http://www.godatabase.org/cgi-bin/go.cgi?query=GO:0048519&auto_wild_cards=yes&view=query&action=query&search_constraint=terms"	GO:0048519_negative_regulation_of_biological_process) =HYPERLINK("http://www.ncbi.nih.gov/gquery/gquery.fcgi?term=SALL4"	SALL4) 859 7 1.501048 -0.769608 170 174.46 1.026235
=HYPERLINK("http://www.godatabase.org/cgi-bin/go.cgi?query=GO:0048519&auto_wild_cards=yes&view=query&action=query&search_constraint=terms"	GO:0048519_negative_regulation_of_biological_process) =HYPERLINK("http://www.ncbi.nih.gov/gquery/gquery.fcgi?term=FOXK1"	FOXK1) 859 7 1.501048 -0.769608 170 174.46 1.026235
=HYPERLINK("http://www.godatabase.org/cgi-bin/go.cgi?query=GO:0048519&auto_wild_cards=yes&view=query&action=query&search_constraint=terms"	GO:0048519_negative_regulation_of_biological_process) =HYPERLINK("http://www.ncbi.nih.gov/gquery/gquery.fcgi?term=SIRT1"	SIRT1) 859 7 1.501048 -0.769608 170 174.46 1.026235
=HYPERLINK("http://www.godatabase.org/cgi-bin/go.cgi?query=GO:0048519&auto_wild_cards=yes&view=query&action=query&search_constraint=terms"	GO:0048519_negative_regulation_of_biological_process) =HYPERLINK("http://www.ncbi.nih.gov/gquery/gquery.fcgi?term=SOD2"	SOD2) 859 7 1.501048 -0.769608 170 174.46 1.026235
=HYPERLINK("http://www.godatabase.org/cgi-bin/go.cgi?query=GO:0048519&auto_wild_cards=yes&view=query&action=query&search_constraint=terms"	GO:0048519_negative_regulation_of_biological_process) =HYPERLINK("http://www.ncbi.nih.gov/gquery/gquery.fcgi?term=HDAC6"	HDAC6) 859 7 1.501048 -0.769608 170 174.46 1.026235
=HYPERLINK("http://www.godatabase.org/cgi-bin/go.cgi?query=GO:0001756&auto_wild_cards=yes&view=query&action=query&search_constraint=terms"	GO:0001756_somitogenesis) =HYPERLINK("http://www.ncbi.nih.gov/gquery/gquery.fcgi?term=ABI1"	ABI1) 35 1 5.262857 -0.759292 176 177.08 1.006136
=HYPERLINK("http://www.godatabase.org/cgi-bin/go.cgi?query=GO:0007292&auto_wild_cards=yes&view=query&action=query&search_constraint=terms"	GO:0007292_female_gamete_generation) =HYPERLINK("http://www.ncbi.nih.gov/gquery/gquery.fcgi?term=SIRT1"	SIRT1) 35 1 5.262857 -0.759292 176 177.08 1.006136
=HYPERLINK("http://www.godatabase.org/cgi-bin/go.cgi?query=GO:0016051&auto_wild_cards=yes&view=query&action=query&search_constraint=terms"	GO:0016051_carbohydrate_biosynthetic_process) =HYPERLINK("http://www.ncbi.nih.gov/gquery/gquery.fcgi?term=GLCE"	GLCE) 35 1 5.262857 -0.759292 176 177.08 1.006136
=HYPERLINK("http://www.godatabase.org/cgi-bin/go.cgi?query=GO:0016567&auto_wild_cards=yes&view=query&action=query&search_constraint=terms"	GO:0016567_protein_ubiquitination) =HYPERLINK("http://www.ncbi.nih.gov/gquery/gquery.fcgi?term=HDAC6"	HDAC6) 35 1 5.262857 -0.759292 176 177.08 1.006136
=HYPERLINK("http://www.godatabase.org/cgi-bin/go.cgi?query=GO:0051325&auto_wild_cards=yes&view=query&action=query&search_constraint=terms"	GO:0051325_interphase) =HYPERLINK("http://www.ncbi.nih.gov/gquery/gquery.fcgi?term=RHOU"	RHOU) 35 1 5.262857 -0.759292 176 177.08 1.006136
=HYPERLINK("http://www.godatabase.org/cgi-bin/go.cgi?query=GO:0051329&auto_wild_cards=yes&view=query&action=query&search_constraint=terms"	GO:0051329_interphase_of_mitotic_cell_cycle) =HYPERLINK("http://www.ncbi.nih.gov/gquery/gquery.fcgi?term=RHOU"	RHOU) 35 1 5.262857 -0.759292 176 177.08 1.006136
=HYPERLINK("http://www.godatabase.org/cgi-bin/go.cgi?query=GO:0003006&auto_wild_cards=yes&view=query&action=query&search_constraint=terms"	GO:0003006_reproductive_developmental_process) =HYPERLINK("http://www.ncbi.nih.gov/gquery/gquery.fcgi?term=IGF1R"	IGF1R) 141 2 2.612766 -0.751422 177 177.85 1.004802
=HYPERLINK("http://www.godatabase.org/cgi-bin/go.cgi?query=GO:0003006&auto_wild_cards=yes&view=query&action=query&search_constraint=terms"	GO:0003006_reproductive_developmental_process) =HYPERLINK("http://www.ncbi.nih.gov/gquery/gquery.fcgi?term=SIRT1"	SIRT1) 141 2 2.612766 -0.751422 177 177.85 1.004802
=HYPERLINK("http://www.godatabase.org/cgi-bin/go.cgi?query=GO:0045934&auto_wild_cards=yes&view=query&action=query&search_constraint=terms"	GO:0045934_negative_regulation_of_nucleobase__nucleoside__nucleotide_and_nucleic_acid_metabolic_process) =HYPERLINK("http://www.ncbi.nih.gov/gquery/gquery.fcgi?term=SALL4"	SALL4) 270 3 2.046667 -0.749462 178 178.03 1.000169
=HYPERLINK("http://www.godatabase.org/cgi-bin/go.cgi?query=GO:0045934&auto_wild_cards=yes&view=query&action=query&search_constraint=terms"	GO:0045934_negative_regulation_of_nucleobase__nucleoside__nucleotide_and_nucleic_acid_metabolic_process) =HYPERLINK("http://www.ncbi.nih.gov/gquery/gquery.fcgi?term=FOXK1"	FOXK1) 270 3 2.046667 -0.749462 178 178.03 1.000169
=HYPERLINK("http://www.godatabase.org/cgi-bin/go.cgi?query=GO:0045934&auto_wild_cards=yes&view=query&action=query&search_constraint=terms"	GO:0045934_negative_regulation_of_nucleobase__nucleoside__nucleotide_and_nucleic_acid_metabolic_process) =HYPERLINK("http://www.ncbi.nih.gov/gquery/gquery.fcgi?term=SIRT1"	SIRT1) 270 3 2.046667 -0.749462 178 178.03 1.000169
=HYPERLINK("http://www.godatabase.org/cgi-bin/go.cgi?query=GO:0001889&auto_wild_cards=yes&view=query&action=query&search_constraint=terms"	GO:0001889_liver_development) =HYPERLINK("http://www.ncbi.nih.gov/gquery/gquery.fcgi?term=SOD2"	SOD2) 36 1 5.116667 -0.748163 183 181.14 0.989836
=HYPERLINK("http://www.godatabase.org/cgi-bin/go.cgi?query=GO:0006469&auto_wild_cards=yes&view=query&action=query&search_constraint=terms"	GO:0006469_negative_regulation_of_protein_kinase_activity) =HYPERLINK("http://www.ncbi.nih.gov/gquery/gquery.fcgi?term=DUSP16"	DUSP16) 36 1 5.116667 -0.748163 183 181.14 0.989836
=HYPERLINK("http://www.godatabase.org/cgi-bin/go.cgi?query=GO:0022602&auto_wild_cards=yes&view=query&action=query&search_constraint=terms"	GO:0022602_ovulation_cycle_process) =HYPERLINK("http://www.ncbi.nih.gov/gquery/gquery.fcgi?term=SIRT1"	SIRT1) 36 1 5.116667 -0.748163 183 181.14 0.989836
=HYPERLINK("http://www.godatabase.org/cgi-bin/go.cgi?query=GO:0033673&auto_wild_cards=yes&view=query&action=query&search_constraint=terms"	GO:0033673_negative_regulation_of_kinase_activity) =HYPERLINK("http://www.ncbi.nih.gov/gquery/gquery.fcgi?term=DUSP16"	DUSP16) 36 1 5.116667 -0.748163 183 181.14 0.989836
=HYPERLINK("http://www.godatabase.org/cgi-bin/go.cgi?query=GO:0050851&auto_wild_cards=yes&view=query&action=query&search_constraint=terms"	GO:0050851_antigen_receptor-mediated_signaling_pathway) =HYPERLINK("http://www.ncbi.nih.gov/gquery/gquery.fcgi?term=UBE2N"	UBE2N) 36 1 5.116667 -0.748163 183 181.14 0.989836
=HYPERLINK("http://www.godatabase.org/cgi-bin/go.cgi?query=GO:0007242&auto_wild_cards=yes&view=query&action=query&search_constraint=terms"	GO:0007242_intracellular_signaling_cascade) =HYPERLINK("http://www.ncbi.nih.gov/gquery/gquery.fcgi?term=NRAS"	NRAS) 411 4 1.792701 -0.747451 184 181.23 0.984946
=HYPERLINK("http://www.godatabase.org/cgi-bin/go.cgi?query=GO:0007242&auto_wild_cards=yes&view=query&action=query&search_constraint=terms"	GO:0007242_intracellular_signaling_cascade) =HYPERLINK("http://www.ncbi.nih.gov/gquery/gquery.fcgi?term=IGF1R"	IGF1R) 411 4 1.792701 -0.747451 184 181.23 0.984946
=HYPERLINK("http://www.godatabase.org/cgi-bin/go.cgi?query=GO:0007242&auto_wild_cards=yes&view=query&action=query&search_constraint=terms"	GO:0007242_intracellular_signaling_cascade) =HYPERLINK("http://www.ncbi.nih.gov/gquery/gquery.fcgi?term=DUSP16"	DUSP16) 411 4 1.792701 -0.747451 184 181.23 0.984946
=HYPERLINK("http://www.godatabase.org/cgi-bin/go.cgi?query=GO:0007242&auto_wild_cards=yes&view=query&action=query&search_constraint=terms"	GO:0007242_intracellular_signaling_cascade) =HYPERLINK("http://www.ncbi.nih.gov/gquery/gquery.fcgi?term=RHOU"	RHOU) 411 4 1.792701 -0.747451 184 181.23 0.984946
=HYPERLINK("http://www.godatabase.org/cgi-bin/go.cgi?query=GO:0044267&auto_wild_cards=yes&view=query&action=query&search_constraint=terms"	GO:0044267_cellular_protein_metabolic_process) =HYPERLINK("http://www.ncbi.nih.gov/gquery/gquery.fcgi?term=UBE2N"	UBE2N) 559 5 1.647585 -0.747414 185 181.29 0.979946
=HYPERLINK("http://www.godatabase.org/cgi-bin/go.cgi?query=GO:0044267&auto_wild_cards=yes&view=query&action=query&search_constraint=terms"	GO:0044267_cellular_protein_metabolic_process) =HYPERLINK("http://www.ncbi.nih.gov/gquery/gquery.fcgi?term=IGF1R"	IGF1R) 559 5 1.647585 -0.747414 185 181.29 0.979946
=HYPERLINK("http://www.godatabase.org/cgi-bin/go.cgi?query=GO:0044267&auto_wild_cards=yes&view=query&action=query&search_constraint=terms"	GO:0044267_cellular_protein_metabolic_process) =HYPERLINK("http://www.ncbi.nih.gov/gquery/gquery.fcgi?term=STT3A"	STT3A) 559 5 1.647585 -0.747414 185 181.29 0.979946
=HYPERLINK("http://www.godatabase.org/cgi-bin/go.cgi?query=GO:0044267&auto_wild_cards=yes&view=query&action=query&search_constraint=terms"	GO:0044267_cellular_protein_metabolic_process) =HYPERLINK("http://www.ncbi.nih.gov/gquery/gquery.fcgi?term=SIRT1"	SIRT1) 559 5 1.647585 -0.747414 185 181.29 0.979946
=HYPERLINK("http://www.godatabase.org/cgi-bin/go.cgi?query=GO:0044267&auto_wild_cards=yes&view=query&action=query&search_constraint=terms"	GO:0044267_cellular_protein_metabolic_process) =HYPERLINK("http://www.ncbi.nih.gov/gquery/gquery.fcgi?term=HDAC6"	HDAC6) 559 5 1.647585 -0.747414 185 181.29 0.979946
=HYPERLINK("http://www.godatabase.org/cgi-bin/go.cgi?query=GO:0051172&auto_wild_cards=yes&view=query&action=query&search_constraint=terms"	GO:0051172_negative_regulation_of_nitrogen_compound_metabolic_process) =HYPERLINK("http://www.ncbi.nih.gov/gquery/gquery.fcgi?term=SALL4"	SALL4) 271 3 2.039114 -0.746139 186 181.47 0.975645
=HYPERLINK("http://www.godatabase.org/cgi-bin/go.cgi?query=GO:0051172&auto_wild_cards=yes&view=query&action=query&search_constraint=terms"	GO:0051172_negative_regulation_of_nitrogen_compound_metabolic_process) =HYPERLINK("http://www.ncbi.nih.gov/gquery/gquery.fcgi?term=FOXK1"	FOXK1) 271 3 2.039114 -0.746139 186 181.47 0.975645
=HYPERLINK("http://www.godatabase.org/cgi-bin/go.cgi?query=GO:0051172&auto_wild_cards=yes&view=query&action=query&search_constraint=terms"	GO:0051172_negative_regulation_of_nitrogen_compound_metabolic_process) =HYPERLINK("http://www.ncbi.nih.gov/gquery/gquery.fcgi?term=SIRT1"	SIRT1) 271 3 2.039114 -0.746139 186 181.47 0.975645
=HYPERLINK("http://www.godatabase.org/cgi-bin/go.cgi?query=GO:0042698&auto_wild_cards=yes&view=query&action=query&search_constraint=terms"	GO:0042698_ovulation_cycle) =HYPERLINK("http://www.ncbi.nih.gov/gquery/gquery.fcgi?term=SIRT1"	SIRT1) 37 1 4.978378 -0.737368 188 183.71 0.977181
=HYPERLINK("http://www.godatabase.org/cgi-bin/go.cgi?query=GO:0051101&auto_wild_cards=yes&view=query&action=query&search_constraint=terms"	GO:0051101_regulation_of_DNA_binding) =HYPERLINK("http://www.ncbi.nih.gov/gquery/gquery.fcgi?term=UBE2N"	UBE2N) 37 1 4.978378 -0.737368 188 183.71 0.977181
=HYPERLINK("http://www.godatabase.org/cgi-bin/go.cgi?query=GO:0010558&auto_wild_cards=yes&view=query&action=query&search_constraint=terms"	GO:0010558_negative_regulation_of_macromolecule_biosynthetic_process) =HYPERLINK("http://www.ncbi.nih.gov/gquery/gquery.fcgi?term=SALL4"	SALL4) 274 3 2.016788 -0.736275 189 184.38 0.975556
=HYPERLINK("http://www.godatabase.org/cgi-bin/go.cgi?query=GO:0010558&auto_wild_cards=yes&view=query&action=query&search_constraint=terms"	GO:0010558_negative_regulation_of_macromolecule_biosynthetic_process) =HYPERLINK("http://www.ncbi.nih.gov/gquery/gquery.fcgi?term=FOXK1"	FOXK1) 274 3 2.016788 -0.736275 189 184.38 0.975556
=HYPERLINK("http://www.godatabase.org/cgi-bin/go.cgi?query=GO:0010558&auto_wild_cards=yes&view=query&action=query&search_constraint=terms"	GO:0010558_negative_regulation_of_macromolecule_biosynthetic_process) =HYPERLINK("http://www.ncbi.nih.gov/gquery/gquery.fcgi?term=SIRT1"	SIRT1) 274 3 2.016788 -0.736275 189 184.38 0.975556
=HYPERLINK("http://www.godatabase.org/cgi-bin/go.cgi?query=GO:0005975&auto_wild_cards=yes&view=query&action=query&search_constraint=terms"	GO:0005975_carbohydrate_metabolic_process) =HYPERLINK("http://www.ncbi.nih.gov/gquery/gquery.fcgi?term=STT3A"	STT3A) 146 2 2.523288 -0.727993 190 184.88 0.973053
=HYPERLINK("http://www.godatabase.org/cgi-bin/go.cgi?query=GO:0005975&auto_wild_cards=yes&view=query&action=query&search_constraint=terms"	GO:0005975_carbohydrate_metabolic_process) =HYPERLINK("http://www.ncbi.nih.gov/gquery/gquery.fcgi?term=GLCE"	GLCE) 146 2 2.523288 -0.727993 190 184.88 0.973053
=HYPERLINK("http://www.godatabase.org/cgi-bin/go.cgi?query=GO:0006820&auto_wild_cards=yes&view=query&action=query&search_constraint=terms"	GO:0006820_anion_transport) =HYPERLINK("http://www.ncbi.nih.gov/gquery/gquery.fcgi?term=SLC4A1"	SLC4A1) 38 1 4.847368 -0.726890 192 188.34 0.980938
=HYPERLINK("http://www.godatabase.org/cgi-bin/go.cgi?query=GO:0051348&auto_wild_cards=yes&view=query&action=query&search_constraint=terms"	GO:0051348_negative_regulation_of_transferase_activity) =HYPERLINK("http://www.ncbi.nih.gov/gquery/gquery.fcgi?term=DUSP16"	DUSP16) 38 1 4.847368 -0.726890 192 188.34 0.980938
=HYPERLINK("http://www.godatabase.org/cgi-bin/go.cgi?query=GO:0065009&auto_wild_cards=yes&view=query&action=query&search_constraint=terms"	GO:0065009_regulation_of_molecular_function) =HYPERLINK("http://www.ncbi.nih.gov/gquery/gquery.fcgi?term=UBE2N"	UBE2N) 279 3 1.980645 -0.720179 193 189.16 0.980104
=HYPERLINK("http://www.godatabase.org/cgi-bin/go.cgi?query=GO:0065009&auto_wild_cards=yes&view=query&action=query&search_constraint=terms"	GO:0065009_regulation_of_molecular_function) =HYPERLINK("http://www.ncbi.nih.gov/gquery/gquery.fcgi?term=DUSP16"	DUSP16) 279 3 1.980645 -0.720179 193 189.16 0.980104
=HYPERLINK("http://www.godatabase.org/cgi-bin/go.cgi?query=GO:0065009&auto_wild_cards=yes&view=query&action=query&search_constraint=terms"	GO:0065009_regulation_of_molecular_function) =HYPERLINK("http://www.ncbi.nih.gov/gquery/gquery.fcgi?term=SOD2"	SOD2) 279 3 1.980645 -0.720179 193 189.16 0.980104
=HYPERLINK("http://www.godatabase.org/cgi-bin/go.cgi?query=GO:0005976&auto_wild_cards=yes&view=query&action=query&search_constraint=terms"	GO:0005976_polysaccharide_metabolic_process) =HYPERLINK("http://www.ncbi.nih.gov/gquery/gquery.fcgi?term=GLCE"	GLCE) 39 1 4.723077 -0.716711 194 191.98 0.989588
=HYPERLINK("http://www.godatabase.org/cgi-bin/go.cgi?query=GO:0031327&auto_wild_cards=yes&view=query&action=query&search_constraint=terms"	GO:0031327_negative_regulation_of_cellular_biosynthetic_process) =HYPERLINK("http://www.ncbi.nih.gov/gquery/gquery.fcgi?term=SALL4"	SALL4) 282 3 1.959574 -0.710721 195 192.71 0.988256
=HYPERLINK("http://www.godatabase.org/cgi-bin/go.cgi?query=GO:0031327&auto_wild_cards=yes&view=query&action=query&search_constraint=terms"	GO:0031327_negative_regulation_of_cellular_biosynthetic_process) =HYPERLINK("http://www.ncbi.nih.gov/gquery/gquery.fcgi?term=FOXK1"	FOXK1) 282 3 1.959574 -0.710721 195 192.71 0.988256
=HYPERLINK("http://www.godatabase.org/cgi-bin/go.cgi?query=GO:0031327&auto_wild_cards=yes&view=query&action=query&search_constraint=terms"	GO:0031327_negative_regulation_of_cellular_biosynthetic_process) =HYPERLINK("http://www.ncbi.nih.gov/gquery/gquery.fcgi?term=SIRT1"	SIRT1) 282 3 1.959574 -0.710721 195 192.71 0.988256
=HYPERLINK("http://www.godatabase.org/cgi-bin/go.cgi?query=GO:0000902&auto_wild_cards=yes&view=query&action=query&search_constraint=terms"	GO:0000902_cell_morphogenesis) =HYPERLINK("http://www.ncbi.nih.gov/gquery/gquery.fcgi?term=PTPRZ1"	PTPRZ1) 283 3 1.952650 -0.707600 196 192.8 0.983673
=HYPERLINK("http://www.godatabase.org/cgi-bin/go.cgi?query=GO:0000902&auto_wild_cards=yes&view=query&action=query&search_constraint=terms"	GO:0000902_cell_morphogenesis) =HYPERLINK("http://www.ncbi.nih.gov/gquery/gquery.fcgi?term=BMPR1B"	BMPR1B) 283 3 1.952650 -0.707600 196 192.8 0.983673
=HYPERLINK("http://www.godatabase.org/cgi-bin/go.cgi?query=GO:0000902&auto_wild_cards=yes&view=query&action=query&search_constraint=terms"	GO:0000902_cell_morphogenesis) =HYPERLINK("http://www.ncbi.nih.gov/gquery/gquery.fcgi?term=RHOU"	RHOU) 283 3 1.952650 -0.707600 196 192.8 0.983673
=HYPERLINK("http://www.godatabase.org/cgi-bin/go.cgi?query=GO:0035272&auto_wild_cards=yes&view=query&action=query&search_constraint=terms"	GO:0035272_exocrine_system_development) =HYPERLINK("http://www.ncbi.nih.gov/gquery/gquery.fcgi?term=IGF1R"	IGF1R) 40 1 4.605000 -0.706817 197 195.01 0.989898
=HYPERLINK("http://www.godatabase.org/cgi-bin/go.cgi?query=GO:0009890&auto_wild_cards=yes&view=query&action=query&search_constraint=terms"	GO:0009890_negative_regulation_of_biosynthetic_process) =HYPERLINK("http://www.ncbi.nih.gov/gquery/gquery.fcgi?term=SALL4"	SALL4) 284 3 1.945775 -0.704496 198 195.24 0.986061
=HYPERLINK("http://www.godatabase.org/cgi-bin/go.cgi?query=GO:0009890&auto_wild_cards=yes&view=query&action=query&search_constraint=terms"	GO:0009890_negative_regulation_of_biosynthetic_process) =HYPERLINK("http://www.ncbi.nih.gov/gquery/gquery.fcgi?term=FOXK1"	FOXK1) 284 3 1.945775 -0.704496 198 195.24 0.986061
=HYPERLINK("http://www.godatabase.org/cgi-bin/go.cgi?query=GO:0009890&auto_wild_cards=yes&view=query&action=query&search_constraint=terms"	GO:0009890_negative_regulation_of_biosynthetic_process) =HYPERLINK("http://www.ncbi.nih.gov/gquery/gquery.fcgi?term=SIRT1"	SIRT1) 284 3 1.945775 -0.704496 198 195.24 0.986061
=HYPERLINK("http://www.godatabase.org/cgi-bin/go.cgi?query=GO:0034960&auto_wild_cards=yes&view=query&action=query&search_constraint=terms"	GO:0034960_cellular_biopolymer_metabolic_process) =HYPERLINK("http://www.ncbi.nih.gov/gquery/gquery.fcgi?term=UBE2N"	UBE2N) 1395 10 1.320430 -0.703527 199 195.48 0.982312
=HYPERLINK("http://www.godatabase.org/cgi-bin/go.cgi?query=GO:0034960&auto_wild_cards=yes&view=query&action=query&search_constraint=terms"	GO:0034960_cellular_biopolymer_metabolic_process) =HYPERLINK("http://www.ncbi.nih.gov/gquery/gquery.fcgi?term=IGF1R"	IGF1R) 1395 10 1.320430 -0.703527 199 195.48 0.982312
=HYPERLINK("http://www.godatabase.org/cgi-bin/go.cgi?query=GO:0034960&auto_wild_cards=yes&view=query&action=query&search_constraint=terms"	GO:0034960_cellular_biopolymer_metabolic_process) =HYPERLINK("http://www.ncbi.nih.gov/gquery/gquery.fcgi?term=TRP53BP1"	TRP53BP1) 1395 10 1.320430 -0.703527 199 195.48 0.982312
=HYPERLINK("http://www.godatabase.org/cgi-bin/go.cgi?query=GO:0034960&auto_wild_cards=yes&view=query&action=query&search_constraint=terms"	GO:0034960_cellular_biopolymer_metabolic_process) =HYPERLINK("http://www.ncbi.nih.gov/gquery/gquery.fcgi?term=STT3A"	STT3A) 1395 10 1.320430 -0.703527 199 195.48 0.982312
=HYPERLINK("http://www.godatabase.org/cgi-bin/go.cgi?query=GO:0034960&auto_wild_cards=yes&view=query&action=query&search_constraint=terms"	GO:0034960_cellular_biopolymer_metabolic_process) =HYPERLINK("http://www.ncbi.nih.gov/gquery/gquery.fcgi?term=SALL4"	SALL4) 1395 10 1.320430 -0.703527 199 195.48 0.982312
=HYPERLINK("http://www.godatabase.org/cgi-bin/go.cgi?query=GO:0034960&auto_wild_cards=yes&view=query&action=query&search_constraint=terms"	GO:0034960_cellular_biopolymer_metabolic_process) =HYPERLINK("http://www.ncbi.nih.gov/gquery/gquery.fcgi?term=FOXK1"	FOXK1) 1395 10 1.320430 -0.703527 199 195.48 0.982312
=HYPERLINK("http://www.godatabase.org/cgi-bin/go.cgi?query=GO:0034960&auto_wild_cards=yes&view=query&action=query&search_constraint=terms"	GO:0034960_cellular_biopolymer_metabolic_process) =HYPERLINK("http://www.ncbi.nih.gov/gquery/gquery.fcgi?term=SIRT1"	SIRT1) 1395 10 1.320430 -0.703527 199 195.48 0.982312
=HYPERLINK("http://www.godatabase.org/cgi-bin/go.cgi?query=GO:0034960&auto_wild_cards=yes&view=query&action=query&search_constraint=terms"	GO:0034960_cellular_biopolymer_metabolic_process) =HYPERLINK("http://www.ncbi.nih.gov/gquery/gquery.fcgi?term=GLCE"	GLCE) 1395 10 1.320430 -0.703527 199 195.48 0.982312
=HYPERLINK("http://www.godatabase.org/cgi-bin/go.cgi?query=GO:0034960&auto_wild_cards=yes&view=query&action=query&search_constraint=terms"	GO:0034960_cellular_biopolymer_metabolic_process) =HYPERLINK("http://www.ncbi.nih.gov/gquery/gquery.fcgi?term=HDAC6"	HDAC6) 1395 10 1.320430 -0.703527 199 195.48 0.982312
=HYPERLINK("http://www.godatabase.org/cgi-bin/go.cgi?query=GO:0034960&auto_wild_cards=yes&view=query&action=query&search_constraint=terms"	GO:0034960_cellular_biopolymer_metabolic_process) =HYPERLINK("http://www.ncbi.nih.gov/gquery/gquery.fcgi?term=SOD2"	SOD2) 1395 10 1.320430 -0.703527 199 195.48 0.982312
=HYPERLINK("http://www.godatabase.org/cgi-bin/go.cgi?query=GO:0002429&auto_wild_cards=yes&view=query&action=query&search_constraint=terms"	GO:0002429_immune_response-activating_cell_surface_receptor_signaling_pathway) =HYPERLINK("http://www.ncbi.nih.gov/gquery/gquery.fcgi?term=UBE2N"	UBE2N) 41 1 4.492683 -0.697194 203 199.59 0.983202
=HYPERLINK("http://www.godatabase.org/cgi-bin/go.cgi?query=GO:0006979&auto_wild_cards=yes&view=query&action=query&search_constraint=terms"	GO:0006979_response_to_oxidative_stress) =HYPERLINK("http://www.ncbi.nih.gov/gquery/gquery.fcgi?term=SOD2"	SOD2) 41 1 4.492683 -0.697194 203 199.59 0.983202
=HYPERLINK("http://www.godatabase.org/cgi-bin/go.cgi?query=GO:0008585&auto_wild_cards=yes&view=query&action=query&search_constraint=terms"	GO:0008585_female_gonad_development) =HYPERLINK("http://www.ncbi.nih.gov/gquery/gquery.fcgi?term=SIRT1"	SIRT1) 41 1 4.492683 -0.697194 203 199.59 0.983202
=HYPERLINK("http://www.godatabase.org/cgi-bin/go.cgi?query=GO:0015980&auto_wild_cards=yes&view=query&action=query&search_constraint=terms"	GO:0015980_energy_derivation_by_oxidation_of_organic_compounds) =HYPERLINK("http://www.ncbi.nih.gov/gquery/gquery.fcgi?term=SOD2"	SOD2) 41 1 4.492683 -0.697194 203 199.59 0.983202
=HYPERLINK("http://www.godatabase.org/cgi-bin/go.cgi?query=GO:0034645&auto_wild_cards=yes&view=query&action=query&search_constraint=terms"	GO:0034645_cellular_macromolecule_biosynthetic_process) =HYPERLINK("http://www.ncbi.nih.gov/gquery/gquery.fcgi?term=UBE2N"	UBE2N) 901 7 1.431077 -0.692796 204 200.04 0.980588
=HYPERLINK("http://www.godatabase.org/cgi-bin/go.cgi?query=GO:0034645&auto_wild_cards=yes&view=query&action=query&search_constraint=terms"	GO:0034645_cellular_macromolecule_biosynthetic_process) =HYPERLINK("http://www.ncbi.nih.gov/gquery/gquery.fcgi?term=TRP53BP1"	TRP53BP1) 901 7 1.431077 -0.692796 204 200.04 0.980588
=HYPERLINK("http://www.godatabase.org/cgi-bin/go.cgi?query=GO:0034645&auto_wild_cards=yes&view=query&action=query&search_constraint=terms"	GO:0034645_cellular_macromolecule_biosynthetic_process) =HYPERLINK("http://www.ncbi.nih.gov/gquery/gquery.fcgi?term=SALL4"	SALL4) 901 7 1.431077 -0.692796 204 200.04 0.980588
=HYPERLINK("http://www.godatabase.org/cgi-bin/go.cgi?query=GO:0034645&auto_wild_cards=yes&view=query&action=query&search_constraint=terms"	GO:0034645_cellular_macromolecule_biosynthetic_process) =HYPERLINK("http://www.ncbi.nih.gov/gquery/gquery.fcgi?term=STT3A"	STT3A) 901 7 1.431077 -0.692796 204 200.04 0.980588
=HYPERLINK("http://www.godatabase.org/cgi-bin/go.cgi?query=GO:0034645&auto_wild_cards=yes&view=query&action=query&search_constraint=terms"	GO:0034645_cellular_macromolecule_biosynthetic_process) =HYPERLINK("http://www.ncbi.nih.gov/gquery/gquery.fcgi?term=FOXK1"	FOXK1) 901 7 1.431077 -0.692796 204 200.04 0.980588
=HYPERLINK("http://www.godatabase.org/cgi-bin/go.cgi?query=GO:0034645&auto_wild_cards=yes&view=query&action=query&search_constraint=terms"	GO:0034645_cellular_macromolecule_biosynthetic_process) =HYPERLINK("http://www.ncbi.nih.gov/gquery/gquery.fcgi?term=SIRT1"	SIRT1) 901 7 1.431077 -0.692796 204 200.04 0.980588
=HYPERLINK("http://www.godatabase.org/cgi-bin/go.cgi?query=GO:0034645&auto_wild_cards=yes&view=query&action=query&search_constraint=terms"	GO:0034645_cellular_macromolecule_biosynthetic_process) =HYPERLINK("http://www.ncbi.nih.gov/gquery/gquery.fcgi?term=GLCE"	GLCE) 901 7 1.431077 -0.692796 204 200.04 0.980588
=HYPERLINK("http://www.godatabase.org/cgi-bin/go.cgi?query=GO:0022402&auto_wild_cards=yes&view=query&action=query&search_constraint=terms"	GO:0022402_cell_cycle_process) =HYPERLINK("http://www.ncbi.nih.gov/gquery/gquery.fcgi?term=RECQL4"	RECQL4) 155 2 2.376774 -0.688332 205 200.81 0.979561
=HYPERLINK("http://www.godatabase.org/cgi-bin/go.cgi?query=GO:0022402&auto_wild_cards=yes&view=query&action=query&search_constraint=terms"	GO:0022402_cell_cycle_process) =HYPERLINK("http://www.ncbi.nih.gov/gquery/gquery.fcgi?term=RHOU"	RHOU) 155 2 2.376774 -0.688332 205 200.81 0.979561
=HYPERLINK("http://www.godatabase.org/cgi-bin/go.cgi?query=GO:0010740&auto_wild_cards=yes&view=query&action=query&search_constraint=terms"	GO:0010740_positive_regulation_of_protein_kinase_cascade) =HYPERLINK("http://www.ncbi.nih.gov/gquery/gquery.fcgi?term=IGF1R"	IGF1R) 42 1 4.385714 -0.687829 206 204.44 0.992427
=HYPERLINK("http://www.godatabase.org/cgi-bin/go.cgi?query=GO:0032446&auto_wild_cards=yes&view=query&action=query&search_constraint=terms"	GO:0032446_protein_modification_by_small_protein_conjugation) =HYPERLINK("http://www.ncbi.nih.gov/gquery/gquery.fcgi?term=HDAC6"	HDAC6) 43 1 4.283721 -0.678709 207 208.75 1.008454
=HYPERLINK("http://www.godatabase.org/cgi-bin/go.cgi?query=GO:0009059&auto_wild_cards=yes&view=query&action=query&search_constraint=terms"	GO:0009059_macromolecule_biosynthetic_process) =HYPERLINK("http://www.ncbi.nih.gov/gquery/gquery.fcgi?term=UBE2N"	UBE2N) 910 7 1.416923 -0.677244 208 208.94 1.004519
=HYPERLINK("http://www.godatabase.org/cgi-bin/go.cgi?query=GO:0009059&auto_wild_cards=yes&view=query&action=query&search_constraint=terms"	GO:0009059_macromolecule_biosynthetic_process) =HYPERLINK("http://www.ncbi.nih.gov/gquery/gquery.fcgi?term=TRP53BP1"	TRP53BP1) 910 7 1.416923 -0.677244 208 208.94 1.004519
=HYPERLINK("http://www.godatabase.org/cgi-bin/go.cgi?query=GO:0009059&auto_wild_cards=yes&view=query&action=query&search_constraint=terms"	GO:0009059_macromolecule_biosynthetic_process) =HYPERLINK("http://www.ncbi.nih.gov/gquery/gquery.fcgi?term=STT3A"	STT3A) 910 7 1.416923 -0.677244 208 208.94 1.004519
=HYPERLINK("http://www.godatabase.org/cgi-bin/go.cgi?query=GO:0009059&auto_wild_cards=yes&view=query&action=query&search_constraint=terms"	GO:0009059_macromolecule_biosynthetic_process) =HYPERLINK("http://www.ncbi.nih.gov/gquery/gquery.fcgi?term=SALL4"	SALL4) 910 7 1.416923 -0.677244 208 208.94 1.004519
=HYPERLINK("http://www.godatabase.org/cgi-bin/go.cgi?query=GO:0009059&auto_wild_cards=yes&view=query&action=query&search_constraint=terms"	GO:0009059_macromolecule_biosynthetic_process) =HYPERLINK("http://www.ncbi.nih.gov/gquery/gquery.fcgi?term=FOXK1"	FOXK1) 910 7 1.416923 -0.677244 208 208.94 1.004519
=HYPERLINK("http://www.godatabase.org/cgi-bin/go.cgi?query=GO:0009059&auto_wild_cards=yes&view=query&action=query&search_constraint=terms"	GO:0009059_macromolecule_biosynthetic_process) =HYPERLINK("http://www.ncbi.nih.gov/gquery/gquery.fcgi?term=SIRT1"	SIRT1) 910 7 1.416923 -0.677244 208 208.94 1.004519
=HYPERLINK("http://www.godatabase.org/cgi-bin/go.cgi?query=GO:0009059&auto_wild_cards=yes&view=query&action=query&search_constraint=terms"	GO:0009059_macromolecule_biosynthetic_process) =HYPERLINK("http://www.ncbi.nih.gov/gquery/gquery.fcgi?term=GLCE"	GLCE) 910 7 1.416923 -0.677244 208 208.94 1.004519
=HYPERLINK("http://www.godatabase.org/cgi-bin/go.cgi?query=GO:0006464&auto_wild_cards=yes&view=query&action=query&search_constraint=terms"	GO:0006464_protein_modification_process) =HYPERLINK("http://www.ncbi.nih.gov/gquery/gquery.fcgi?term=IGF1R"	IGF1R) 439 4 1.678360 -0.676599 209 209.07 1.000335
=HYPERLINK("http://www.godatabase.org/cgi-bin/go.cgi?query=GO:0006464&auto_wild_cards=yes&view=query&action=query&search_constraint=terms"	GO:0006464_protein_modification_process) =HYPERLINK("http://www.ncbi.nih.gov/gquery/gquery.fcgi?term=STT3A"	STT3A) 439 4 1.678360 -0.676599 209 209.07 1.000335
=HYPERLINK("http://www.godatabase.org/cgi-bin/go.cgi?query=GO:0006464&auto_wild_cards=yes&view=query&action=query&search_constraint=terms"	GO:0006464_protein_modification_process) =HYPERLINK("http://www.ncbi.nih.gov/gquery/gquery.fcgi?term=SIRT1"	SIRT1) 439 4 1.678360 -0.676599 209 209.07 1.000335
=HYPERLINK("http://www.godatabase.org/cgi-bin/go.cgi?query=GO:0006464&auto_wild_cards=yes&view=query&action=query&search_constraint=terms"	GO:0006464_protein_modification_process) =HYPERLINK("http://www.ncbi.nih.gov/gquery/gquery.fcgi?term=HDAC6"	HDAC6) 439 4 1.678360 -0.676599 209 209.07 1.000335
=HYPERLINK("http://www.godatabase.org/cgi-bin/go.cgi?query=GO:0007409&auto_wild_cards=yes&view=query&action=query&search_constraint=terms"	GO:0007409_axonogenesis) =HYPERLINK("http://www.ncbi.nih.gov/gquery/gquery.fcgi?term=PTPRZ1"	PTPRZ1) 158 2 2.331646 -0.675776 210 209.53 0.997762
=HYPERLINK("http://www.godatabase.org/cgi-bin/go.cgi?query=GO:0007409&auto_wild_cards=yes&view=query&action=query&search_constraint=terms"	GO:0007409_axonogenesis) =HYPERLINK("http://www.ncbi.nih.gov/gquery/gquery.fcgi?term=BMPR1B"	BMPR1B) 158 2 2.331646 -0.675776 210 209.53 0.997762
=HYPERLINK("http://www.godatabase.org/cgi-bin/go.cgi?query=GO:0002768&auto_wild_cards=yes&view=query&action=query&search_constraint=terms"	GO:0002768_immune_response-regulating_cell_surface_receptor_signaling_pathway) =HYPERLINK("http://www.ncbi.nih.gov/gquery/gquery.fcgi?term=UBE2N"	UBE2N) 44 1 4.186364 -0.669823 213 214.77 1.008310
=HYPERLINK("http://www.godatabase.org/cgi-bin/go.cgi?query=GO:0035282&auto_wild_cards=yes&view=query&action=query&search_constraint=terms"	GO:0035282_segmentation) =HYPERLINK("http://www.ncbi.nih.gov/gquery/gquery.fcgi?term=ABI1"	ABI1) 44 1 4.186364 -0.669823 213 214.77 1.008310
=HYPERLINK("http://www.godatabase.org/cgi-bin/go.cgi?query=GO:0046545&auto_wild_cards=yes&view=query&action=query&search_constraint=terms"	GO:0046545_development_of_primary_female_sexual_characteristics) =HYPERLINK("http://www.ncbi.nih.gov/gquery/gquery.fcgi?term=SIRT1"	SIRT1) 44 1 4.186364 -0.669823 213 214.77 1.008310
=HYPERLINK("http://www.godatabase.org/cgi-bin/go.cgi?query=GO:0007165&auto_wild_cards=yes&view=query&action=query&search_constraint=terms"	GO:0007165_signal_transduction) =HYPERLINK("http://www.ncbi.nih.gov/gquery/gquery.fcgi?term=UBE2N"	UBE2N) 915 7 1.409180 -0.668736 214 215.15 1.005374
=HYPERLINK("http://www.godatabase.org/cgi-bin/go.cgi?query=GO:0007165&auto_wild_cards=yes&view=query&action=query&search_constraint=terms"	GO:0007165_signal_transduction) =HYPERLINK("http://www.ncbi.nih.gov/gquery/gquery.fcgi?term=NRAS"	NRAS) 915 7 1.409180 -0.668736 214 215.15 1.005374
=HYPERLINK("http://www.godatabase.org/cgi-bin/go.cgi?query=GO:0007165&auto_wild_cards=yes&view=query&action=query&search_constraint=terms"	GO:0007165_signal_transduction) =HYPERLINK("http://www.ncbi.nih.gov/gquery/gquery.fcgi?term=IGF1R"	IGF1R) 915 7 1.409180 -0.668736 214 215.15 1.005374
=HYPERLINK("http://www.godatabase.org/cgi-bin/go.cgi?query=GO:0007165&auto_wild_cards=yes&view=query&action=query&search_constraint=terms"	GO:0007165_signal_transduction) =HYPERLINK("http://www.ncbi.nih.gov/gquery/gquery.fcgi?term=PDPK1"	PDPK1) 915 7 1.409180 -0.668736 214 215.15 1.005374
=HYPERLINK("http://www.godatabase.org/cgi-bin/go.cgi?query=GO:0007165&auto_wild_cards=yes&view=query&action=query&search_constraint=terms"	GO:0007165_signal_transduction) =HYPERLINK("http://www.ncbi.nih.gov/gquery/gquery.fcgi?term=DUSP16"	DUSP16) 915 7 1.409180 -0.668736 214 215.15 1.005374
=HYPERLINK("http://www.godatabase.org/cgi-bin/go.cgi?query=GO:0007165&auto_wild_cards=yes&view=query&action=query&search_constraint=terms"	GO:0007165_signal_transduction) =HYPERLINK("http://www.ncbi.nih.gov/gquery/gquery.fcgi?term=BMPR1B"	BMPR1B) 915 7 1.409180 -0.668736 214 215.15 1.005374
=HYPERLINK("http://www.godatabase.org/cgi-bin/go.cgi?query=GO:0007165&auto_wild_cards=yes&view=query&action=query&search_constraint=terms"	GO:0007165_signal_transduction) =HYPERLINK("http://www.ncbi.nih.gov/gquery/gquery.fcgi?term=RHOU"	RHOU) 915 7 1.409180 -0.668736 214 215.15 1.005374
=HYPERLINK("http://www.godatabase.org/cgi-bin/go.cgi?query=GO:0009628&auto_wild_cards=yes&view=query&action=query&search_constraint=terms"	GO:0009628_response_to_abiotic_stimulus) =HYPERLINK("http://www.ncbi.nih.gov/gquery/gquery.fcgi?term=PDPK1"	PDPK1) 162 2 2.274074 -0.659516 215 217.41 1.011209
=HYPERLINK("http://www.godatabase.org/cgi-bin/go.cgi?query=GO:0009628&auto_wild_cards=yes&view=query&action=query&search_constraint=terms"	GO:0009628_response_to_abiotic_stimulus) =HYPERLINK("http://www.ncbi.nih.gov/gquery/gquery.fcgi?term=SOD2"	SOD2) 162 2 2.274074 -0.659516 215 217.41 1.011209
=HYPERLINK("http://www.godatabase.org/cgi-bin/go.cgi?query=GO:0019222&auto_wild_cards=yes&view=query&action=query&search_constraint=terms"	GO:0019222_regulation_of_metabolic_process) =HYPERLINK("http://www.ncbi.nih.gov/gquery/gquery.fcgi?term=UBE2N"	UBE2N) 1088 8 1.354412 -0.656346 216 217.77 1.008194
=HYPERLINK("http://www.godatabase.org/cgi-bin/go.cgi?query=GO:0019222&auto_wild_cards=yes&view=query&action=query&search_constraint=terms"	GO:0019222_regulation_of_metabolic_process) =HYPERLINK("http://www.ncbi.nih.gov/gquery/gquery.fcgi?term=TRP53BP1"	TRP53BP1) 1088 8 1.354412 -0.656346 216 217.77 1.008194
=HYPERLINK("http://www.godatabase.org/cgi-bin/go.cgi?query=GO:0019222&auto_wild_cards=yes&view=query&action=query&search_constraint=terms"	GO:0019222_regulation_of_metabolic_process) =HYPERLINK("http://www.ncbi.nih.gov/gquery/gquery.fcgi?term=SALL4"	SALL4) 1088 8 1.354412 -0.656346 216 217.77 1.008194
=HYPERLINK("http://www.godatabase.org/cgi-bin/go.cgi?query=GO:0019222&auto_wild_cards=yes&view=query&action=query&search_constraint=terms"	GO:0019222_regulation_of_metabolic_process) =HYPERLINK("http://www.ncbi.nih.gov/gquery/gquery.fcgi?term=FOXK1"	FOXK1) 1088 8 1.354412 -0.656346 216 217.77 1.008194
=HYPERLINK("http://www.godatabase.org/cgi-bin/go.cgi?query=GO:0019222&auto_wild_cards=yes&view=query&action=query&search_constraint=terms"	GO:0019222_regulation_of_metabolic_process) =HYPERLINK("http://www.ncbi.nih.gov/gquery/gquery.fcgi?term=DUSP16"	DUSP16) 1088 8 1.354412 -0.656346 216 217.77 1.008194
=HYPERLINK("http://www.godatabase.org/cgi-bin/go.cgi?query=GO:0019222&auto_wild_cards=yes&view=query&action=query&search_constraint=terms"	GO:0019222_regulation_of_metabolic_process) =HYPERLINK("http://www.ncbi.nih.gov/gquery/gquery.fcgi?term=SIRT1"	SIRT1) 1088 8 1.354412 -0.656346 216 217.77 1.008194
=HYPERLINK("http://www.godatabase.org/cgi-bin/go.cgi?query=GO:0019222&auto_wild_cards=yes&view=query&action=query&search_constraint=terms"	GO:0019222_regulation_of_metabolic_process) =HYPERLINK("http://www.ncbi.nih.gov/gquery/gquery.fcgi?term=HDAC6"	HDAC6) 1088 8 1.354412 -0.656346 216 217.77 1.008194
=HYPERLINK("http://www.godatabase.org/cgi-bin/go.cgi?query=GO:0019222&auto_wild_cards=yes&view=query&action=query&search_constraint=terms"	GO:0019222_regulation_of_metabolic_process) =HYPERLINK("http://www.ncbi.nih.gov/gquery/gquery.fcgi?term=SOD2"	SOD2) 1088 8 1.354412 -0.656346 216 217.77 1.008194
=HYPERLINK("http://www.godatabase.org/cgi-bin/go.cgi?query=GO:0006732&auto_wild_cards=yes&view=query&action=query&search_constraint=terms"	GO:0006732_coenzyme_metabolic_process) =HYPERLINK("http://www.ncbi.nih.gov/gquery/gquery.fcgi?term=SOD2"	SOD2) 46 1 4.004348 -0.652712 220 220.04 1.000182
=HYPERLINK("http://www.godatabase.org/cgi-bin/go.cgi?query=GO:0008217&auto_wild_cards=yes&view=query&action=query&search_constraint=terms"	GO:0008217_regulation_of_blood_pressure) =HYPERLINK("http://www.ncbi.nih.gov/gquery/gquery.fcgi?term=SOD2"	SOD2) 46 1 4.004348 -0.652712 220 220.04 1.000182
=HYPERLINK("http://www.godatabase.org/cgi-bin/go.cgi?query=GO:0030850&auto_wild_cards=yes&view=query&action=query&search_constraint=terms"	GO:0030850_prostate_gland_development) =HYPERLINK("http://www.ncbi.nih.gov/gquery/gquery.fcgi?term=IGF1R"	IGF1R) 46 1 4.004348 -0.652712 220 220.04 1.000182
=HYPERLINK("http://www.godatabase.org/cgi-bin/go.cgi?query=GO:0051098&auto_wild_cards=yes&view=query&action=query&search_constraint=terms"	GO:0051098_regulation_of_binding) =HYPERLINK("http://www.ncbi.nih.gov/gquery/gquery.fcgi?term=UBE2N"	UBE2N) 46 1 4.004348 -0.652712 220 220.04 1.000182
=HYPERLINK("http://www.godatabase.org/cgi-bin/go.cgi?query=GO:0006259&auto_wild_cards=yes&view=query&action=query&search_constraint=terms"	GO:0006259_DNA_metabolic_process) =HYPERLINK("http://www.ncbi.nih.gov/gquery/gquery.fcgi?term=TRP53BP1"	TRP53BP1) 165 2 2.232727 -0.647666 221 221.01 1.000045
=HYPERLINK("http://www.godatabase.org/cgi-bin/go.cgi?query=GO:0006259&auto_wild_cards=yes&view=query&action=query&search_constraint=terms"	GO:0006259_DNA_metabolic_process) =HYPERLINK("http://www.ncbi.nih.gov/gquery/gquery.fcgi?term=SOD2"	SOD2) 165 2 2.232727 -0.647666 221 221.01 1.000045
=HYPERLINK("http://www.godatabase.org/cgi-bin/go.cgi?query=GO:0002757&auto_wild_cards=yes&view=query&action=query&search_constraint=terms"	GO:0002757_immune_response-activating_signal_transduction) =HYPERLINK("http://www.ncbi.nih.gov/gquery/gquery.fcgi?term=UBE2N"	UBE2N) 47 1 3.919149 -0.644468 223 223.45 1.002018
=HYPERLINK("http://www.godatabase.org/cgi-bin/go.cgi?query=GO:0016570&auto_wild_cards=yes&view=query&action=query&search_constraint=terms"	GO:0016570_histone_modification) =HYPERLINK("http://www.ncbi.nih.gov/gquery/gquery.fcgi?term=SIRT1"	SIRT1) 47 1 3.919149 -0.644468 223 223.45 1.002018
=HYPERLINK("http://www.godatabase.org/cgi-bin/go.cgi?query=GO:0032989&auto_wild_cards=yes&view=query&action=query&search_constraint=terms"	GO:0032989_cellular_component_morphogenesis) =HYPERLINK("http://www.ncbi.nih.gov/gquery/gquery.fcgi?term=PTPRZ1"	PTPRZ1) 307 3 1.800000 -0.637299 224 224.56 1.002500
=HYPERLINK("http://www.godatabase.org/cgi-bin/go.cgi?query=GO:0032989&auto_wild_cards=yes&view=query&action=query&search_constraint=terms"	GO:0032989_cellular_component_morphogenesis) =HYPERLINK("http://www.ncbi.nih.gov/gquery/gquery.fcgi?term=BMPR1B"	BMPR1B) 307 3 1.800000 -0.637299 224 224.56 1.002500
=HYPERLINK("http://www.godatabase.org/cgi-bin/go.cgi?query=GO:0032989&auto_wild_cards=yes&view=query&action=query&search_constraint=terms"	GO:0032989_cellular_component_morphogenesis) =HYPERLINK("http://www.ncbi.nih.gov/gquery/gquery.fcgi?term=RHOU"	RHOU) 307 3 1.800000 -0.637299 224 224.56 1.002500
=HYPERLINK("http://www.godatabase.org/cgi-bin/go.cgi?query=GO:0051171&auto_wild_cards=yes&view=query&action=query&search_constraint=terms"	GO:0051171_regulation_of_nitrogen_compound_metabolic_process) =HYPERLINK("http://www.ncbi.nih.gov/gquery/gquery.fcgi?term=UBE2N"	UBE2N) 771 6 1.433463 -0.636681 225 224.67 0.998533
=HYPERLINK("http://www.godatabase.org/cgi-bin/go.cgi?query=GO:0051171&auto_wild_cards=yes&view=query&action=query&search_constraint=terms"	GO:0051171_regulation_of_nitrogen_compound_metabolic_process) =HYPERLINK("http://www.ncbi.nih.gov/gquery/gquery.fcgi?term=TRP53BP1"	TRP53BP1) 771 6 1.433463 -0.636681 225 224.67 0.998533
=HYPERLINK("http://www.godatabase.org/cgi-bin/go.cgi?query=GO:0051171&auto_wild_cards=yes&view=query&action=query&search_constraint=terms"	GO:0051171_regulation_of_nitrogen_compound_metabolic_process) =HYPERLINK("http://www.ncbi.nih.gov/gquery/gquery.fcgi?term=SALL4"	SALL4) 771 6 1.433463 -0.636681 225 224.67 0.998533
=HYPERLINK("http://www.godatabase.org/cgi-bin/go.cgi?query=GO:0051171&auto_wild_cards=yes&view=query&action=query&search_constraint=terms"	GO:0051171_regulation_of_nitrogen_compound_metabolic_process) =HYPERLINK("http://www.ncbi.nih.gov/gquery/gquery.fcgi?term=FOXK1"	FOXK1) 771 6 1.433463 -0.636681 225 224.67 0.998533
=HYPERLINK("http://www.godatabase.org/cgi-bin/go.cgi?query=GO:0051171&auto_wild_cards=yes&view=query&action=query&search_constraint=terms"	GO:0051171_regulation_of_nitrogen_compound_metabolic_process) =HYPERLINK("http://www.ncbi.nih.gov/gquery/gquery.fcgi?term=SIRT1"	SIRT1) 771 6 1.433463 -0.636681 225 224.67 0.998533
=HYPERLINK("http://www.godatabase.org/cgi-bin/go.cgi?query=GO:0051171&auto_wild_cards=yes&view=query&action=query&search_constraint=terms"	GO:0051171_regulation_of_nitrogen_compound_metabolic_process) =HYPERLINK("http://www.ncbi.nih.gov/gquery/gquery.fcgi?term=SOD2"	SOD2) 771 6 1.433463 -0.636681 225 224.67 0.998533
=HYPERLINK("http://www.godatabase.org/cgi-bin/go.cgi?query=GO:0032269&auto_wild_cards=yes&view=query&action=query&search_constraint=terms"	GO:0032269_negative_regulation_of_cellular_protein_metabolic_process) =HYPERLINK("http://www.ncbi.nih.gov/gquery/gquery.fcgi?term=HDAC6"	HDAC6) 48 1 3.837500 -0.636419 226 225.94 0.999735
=HYPERLINK("http://www.godatabase.org/cgi-bin/go.cgi?query=GO:0043412&auto_wild_cards=yes&view=query&action=query&search_constraint=terms"	GO:0043412_biopolymer_modification) =HYPERLINK("http://www.ncbi.nih.gov/gquery/gquery.fcgi?term=IGF1R"	IGF1R) 458 4 1.608734 -0.632571 227 226.46 0.997621
=HYPERLINK("http://www.godatabase.org/cgi-bin/go.cgi?query=GO:0043412&auto_wild_cards=yes&view=query&action=query&search_constraint=terms"	GO:0043412_biopolymer_modification) =HYPERLINK("http://www.ncbi.nih.gov/gquery/gquery.fcgi?term=STT3A"	STT3A) 458 4 1.608734 -0.632571 227 226.46 0.997621
=HYPERLINK("http://www.godatabase.org/cgi-bin/go.cgi?query=GO:0043412&auto_wild_cards=yes&view=query&action=query&search_constraint=terms"	GO:0043412_biopolymer_modification) =HYPERLINK("http://www.ncbi.nih.gov/gquery/gquery.fcgi?term=SIRT1"	SIRT1) 458 4 1.608734 -0.632571 227 226.46 0.997621
=HYPERLINK("http://www.godatabase.org/cgi-bin/go.cgi?query=GO:0043412&auto_wild_cards=yes&view=query&action=query&search_constraint=terms"	GO:0043412_biopolymer_modification) =HYPERLINK("http://www.ncbi.nih.gov/gquery/gquery.fcgi?term=HDAC6"	HDAC6) 458 4 1.608734 -0.632571 227 226.46 0.997621
=HYPERLINK("http://www.godatabase.org/cgi-bin/go.cgi?query=GO:0044260&auto_wild_cards=yes&view=query&action=query&search_constraint=terms"	GO:0044260_cellular_macromolecule_metabolic_process) =HYPERLINK("http://www.ncbi.nih.gov/gquery/gquery.fcgi?term=UBE2N"	UBE2N) 1447 10 1.272979 -0.629126 228 226.87 0.995044
=HYPERLINK("http://www.godatabase.org/cgi-bin/go.cgi?query=GO:0044260&auto_wild_cards=yes&view=query&action=query&search_constraint=terms"	GO:0044260_cellular_macromolecule_metabolic_process) =HYPERLINK("http://www.ncbi.nih.gov/gquery/gquery.fcgi?term=IGF1R"	IGF1R) 1447 10 1.272979 -0.629126 228 226.87 0.995044
=HYPERLINK("http://www.godatabase.org/cgi-bin/go.cgi?query=GO:0044260&auto_wild_cards=yes&view=query&action=query&search_constraint=terms"	GO:0044260_cellular_macromolecule_metabolic_process) =HYPERLINK("http://www.ncbi.nih.gov/gquery/gquery.fcgi?term=TRP53BP1"	TRP53BP1) 1447 10 1.272979 -0.629126 228 226.87 0.995044
=HYPERLINK("http://www.godatabase.org/cgi-bin/go.cgi?query=GO:0044260&auto_wild_cards=yes&view=query&action=query&search_constraint=terms"	GO:0044260_cellular_macromolecule_metabolic_process) =HYPERLINK("http://www.ncbi.nih.gov/gquery/gquery.fcgi?term=SALL4"	SALL4) 1447 10 1.272979 -0.629126 228 226.87 0.995044
=HYPERLINK("http://www.godatabase.org/cgi-bin/go.cgi?query=GO:0044260&auto_wild_cards=yes&view=query&action=query&search_constraint=terms"	GO:0044260_cellular_macromolecule_metabolic_process) =HYPERLINK("http://www.ncbi.nih.gov/gquery/gquery.fcgi?term=STT3A"	STT3A) 1447 10 1.272979 -0.629126 228 226.87 0.995044
=HYPERLINK("http://www.godatabase.org/cgi-bin/go.cgi?query=GO:0044260&auto_wild_cards=yes&view=query&action=query&search_constraint=terms"	GO:0044260_cellular_macromolecule_metabolic_process) =HYPERLINK("http://www.ncbi.nih.gov/gquery/gquery.fcgi?term=FOXK1"	FOXK1) 1447 10 1.272979 -0.629126 228 226.87 0.995044
=HYPERLINK("http://www.godatabase.org/cgi-bin/go.cgi?query=GO:0044260&auto_wild_cards=yes&view=query&action=query&search_constraint=terms"	GO:0044260_cellular_macromolecule_metabolic_process) =HYPERLINK("http://www.ncbi.nih.gov/gquery/gquery.fcgi?term=SIRT1"	SIRT1) 1447 10 1.272979 -0.629126 228 226.87 0.995044
=HYPERLINK("http://www.godatabase.org/cgi-bin/go.cgi?query=GO:0044260&auto_wild_cards=yes&view=query&action=query&search_constraint=terms"	GO:0044260_cellular_macromolecule_metabolic_process) =HYPERLINK("http://www.ncbi.nih.gov/gquery/gquery.fcgi?term=GLCE"	GLCE) 1447 10 1.272979 -0.629126 228 226.87 0.995044
=HYPERLINK("http://www.godatabase.org/cgi-bin/go.cgi?query=GO:0044260&auto_wild_cards=yes&view=query&action=query&search_constraint=terms"	GO:0044260_cellular_macromolecule_metabolic_process) =HYPERLINK("http://www.ncbi.nih.gov/gquery/gquery.fcgi?term=HDAC6"	HDAC6) 1447 10 1.272979 -0.629126 228 226.87 0.995044
=HYPERLINK("http://www.godatabase.org/cgi-bin/go.cgi?query=GO:0044260&auto_wild_cards=yes&view=query&action=query&search_constraint=terms"	GO:0044260_cellular_macromolecule_metabolic_process) =HYPERLINK("http://www.ncbi.nih.gov/gquery/gquery.fcgi?term=SOD2"	SOD2) 1447 10 1.272979 -0.629126 228 226.87 0.995044
=HYPERLINK("http://www.godatabase.org/cgi-bin/go.cgi?query=GO:0046660&auto_wild_cards=yes&view=query&action=query&search_constraint=terms"	GO:0046660_female_sex_differentiation) =HYPERLINK("http://www.ncbi.nih.gov/gquery/gquery.fcgi?term=SIRT1"	SIRT1) 49 1 3.759184 -0.628559 229 229.37 1.001616
=HYPERLINK("http://www.godatabase.org/cgi-bin/go.cgi?query=GO:0048812&auto_wild_cards=yes&view=query&action=query&search_constraint=terms"	GO:0048812_neuron_projection_morphogenesis) =HYPERLINK("http://www.ncbi.nih.gov/gquery/gquery.fcgi?term=PTPRZ1"	PTPRZ1) 170 2 2.167059 -0.628544 230 229.75 0.998913
=HYPERLINK("http://www.godatabase.org/cgi-bin/go.cgi?query=GO:0048812&auto_wild_cards=yes&view=query&action=query&search_constraint=terms"	GO:0048812_neuron_projection_morphogenesis) =HYPERLINK("http://www.ncbi.nih.gov/gquery/gquery.fcgi?term=BMPR1B"	BMPR1B) 170 2 2.167059 -0.628544 230 229.75 0.998913
=HYPERLINK("http://www.godatabase.org/cgi-bin/go.cgi?query=GO:0051606&auto_wild_cards=yes&view=query&action=query&search_constraint=terms"	GO:0051606_detection_of_stimulus) =HYPERLINK("http://www.ncbi.nih.gov/gquery/gquery.fcgi?term=SOD2"	SOD2) 50 1 3.684000 -0.620878 232 232.19 1.000819
=HYPERLINK("http://www.godatabase.org/cgi-bin/go.cgi?query=GO:0070647&auto_wild_cards=yes&view=query&action=query&search_constraint=terms"	GO:0070647_protein_modification_by_small_protein_conjugation_or_removal) =HYPERLINK("http://www.ncbi.nih.gov/gquery/gquery.fcgi?term=HDAC6"	HDAC6) 50 1 3.684000 -0.620878 232 232.19 1.000819
=HYPERLINK("http://www.godatabase.org/cgi-bin/go.cgi?query=GO:0007399&auto_wild_cards=yes&view=query&action=query&search_constraint=terms"	GO:0007399_nervous_system_development) =HYPERLINK("http://www.ncbi.nih.gov/gquery/gquery.fcgi?term=ATRX"	ATRX) 621 5 1.483092 -0.617976 233 232.49 0.997811
=HYPERLINK("http://www.godatabase.org/cgi-bin/go.cgi?query=GO:0007399&auto_wild_cards=yes&view=query&action=query&search_constraint=terms"	GO:0007399_nervous_system_development) =HYPERLINK("http://www.ncbi.nih.gov/gquery/gquery.fcgi?term=IGF1R"	IGF1R) 621 5 1.483092 -0.617976 233 232.49 0.997811
=HYPERLINK("http://www.godatabase.org/cgi-bin/go.cgi?query=GO:0007399&auto_wild_cards=yes&view=query&action=query&search_constraint=terms"	GO:0007399_nervous_system_development) =HYPERLINK("http://www.ncbi.nih.gov/gquery/gquery.fcgi?term=PTPRZ1"	PTPRZ1) 621 5 1.483092 -0.617976 233 232.49 0.997811
=HYPERLINK("http://www.godatabase.org/cgi-bin/go.cgi?query=GO:0007399&auto_wild_cards=yes&view=query&action=query&search_constraint=terms"	GO:0007399_nervous_system_development) =HYPERLINK("http://www.ncbi.nih.gov/gquery/gquery.fcgi?term=BMPR1B"	BMPR1B) 621 5 1.483092 -0.617976 233 232.49 0.997811
=HYPERLINK("http://www.godatabase.org/cgi-bin/go.cgi?query=GO:0007399&auto_wild_cards=yes&view=query&action=query&search_constraint=terms"	GO:0007399_nervous_system_development) =HYPERLINK("http://www.ncbi.nih.gov/gquery/gquery.fcgi?term=SOD2"	SOD2) 621 5 1.483092 -0.617976 233 232.49 0.997811
=HYPERLINK("http://www.godatabase.org/cgi-bin/go.cgi?query=GO:0044248&auto_wild_cards=yes&view=query&action=query&search_constraint=terms"	GO:0044248_cellular_catabolic_process) =HYPERLINK("http://www.ncbi.nih.gov/gquery/gquery.fcgi?term=UBE2N"	UBE2N) 173 2 2.129480 -0.617431 235 233.02 0.991574
=HYPERLINK("http://www.godatabase.org/cgi-bin/go.cgi?query=GO:0044248&auto_wild_cards=yes&view=query&action=query&search_constraint=terms"	GO:0044248_cellular_catabolic_process) =HYPERLINK("http://www.ncbi.nih.gov/gquery/gquery.fcgi?term=HDAC6"	HDAC6) 173 2 2.129480 -0.617431 235 233.02 0.991574
=HYPERLINK("http://www.godatabase.org/cgi-bin/go.cgi?query=GO:0048667&auto_wild_cards=yes&view=query&action=query&search_constraint=terms"	GO:0048667_cell_morphogenesis_involved_in_neuron_differentiation) =HYPERLINK("http://www.ncbi.nih.gov/gquery/gquery.fcgi?term=PTPRZ1"	PTPRZ1) 173 2 2.129480 -0.617431 235 233.02 0.991574
=HYPERLINK("http://www.godatabase.org/cgi-bin/go.cgi?query=GO:0048667&auto_wild_cards=yes&view=query&action=query&search_constraint=terms"	GO:0048667_cell_morphogenesis_involved_in_neuron_differentiation) =HYPERLINK("http://www.ncbi.nih.gov/gquery/gquery.fcgi?term=BMPR1B"	BMPR1B) 173 2 2.129480 -0.617431 235 233.02 0.991574
=HYPERLINK("http://www.godatabase.org/cgi-bin/go.cgi?query=GO:0002764&auto_wild_cards=yes&view=query&action=query&search_constraint=terms"	GO:0002764_immune_response-regulating_signal_transduction) =HYPERLINK("http://www.ncbi.nih.gov/gquery/gquery.fcgi?term=UBE2N"	UBE2N) 51 1 3.611765 -0.613370 238 235.08 0.987731
=HYPERLINK("http://www.godatabase.org/cgi-bin/go.cgi?query=GO:0016569&auto_wild_cards=yes&view=query&action=query&search_constraint=terms"	GO:0016569_covalent_chromatin_modification) =HYPERLINK("http://www.ncbi.nih.gov/gquery/gquery.fcgi?term=SIRT1"	SIRT1) 51 1 3.611765 -0.613370 238 235.08 0.987731
=HYPERLINK("http://www.godatabase.org/cgi-bin/go.cgi?query=GO:0043408&auto_wild_cards=yes&view=query&action=query&search_constraint=terms"	GO:0043408_regulation_of_MAPKKK_cascade) =HYPERLINK("http://www.ncbi.nih.gov/gquery/gquery.fcgi?term=IGF1R"	IGF1R) 51 1 3.611765 -0.613370 238 235.08 0.987731
=HYPERLINK("http://www.godatabase.org/cgi-bin/go.cgi?query=GO:0048858&auto_wild_cards=yes&view=query&action=query&search_constraint=terms"	GO:0048858_cell_projection_morphogenesis) =HYPERLINK("http://www.ncbi.nih.gov/gquery/gquery.fcgi?term=PTPRZ1"	PTPRZ1) 176 2 2.093182 -0.606576 239 236.22 0.988368
=HYPERLINK("http://www.godatabase.org/cgi-bin/go.cgi?query=GO:0048858&auto_wild_cards=yes&view=query&action=query&search_constraint=terms"	GO:0048858_cell_projection_morphogenesis) =HYPERLINK("http://www.ncbi.nih.gov/gquery/gquery.fcgi?term=BMPR1B"	BMPR1B) 176 2 2.093182 -0.606576 239 236.22 0.988368
=HYPERLINK("http://www.godatabase.org/cgi-bin/go.cgi?query=GO:0050789&auto_wild_cards=yes&view=query&action=query&search_constraint=terms"	GO:0050789_regulation_of_biological_process) =HYPERLINK("http://www.ncbi.nih.gov/gquery/gquery.fcgi?term=RECQL4"	RECQL4) 2357 15 1.172253 -0.605940 240 237.31 0.988792
=HYPERLINK("http://www.godatabase.org/cgi-bin/go.cgi?query=GO:0050789&auto_wild_cards=yes&view=query&action=query&search_constraint=terms"	GO:0050789_regulation_of_biological_process) =HYPERLINK("http://www.ncbi.nih.gov/gquery/gquery.fcgi?term=FOXK1"	FOXK1) 2357 15 1.172253 -0.605940 240 237.31 0.988792
=HYPERLINK("http://www.godatabase.org/cgi-bin/go.cgi?query=GO:0050789&auto_wild_cards=yes&view=query&action=query&search_constraint=terms"	GO:0050789_regulation_of_biological_process) =HYPERLINK("http://www.ncbi.nih.gov/gquery/gquery.fcgi?term=SIRT1"	SIRT1) 2357 15 1.172253 -0.605940 240 237.31 0.988792
=HYPERLINK("http://www.godatabase.org/cgi-bin/go.cgi?query=GO:0050789&auto_wild_cards=yes&view=query&action=query&search_constraint=terms"	GO:0050789_regulation_of_biological_process) =HYPERLINK("http://www.ncbi.nih.gov/gquery/gquery.fcgi?term=RHOU"	RHOU) 2357 15 1.172253 -0.605940 240 237.31 0.988792
=HYPERLINK("http://www.godatabase.org/cgi-bin/go.cgi?query=GO:0050789&auto_wild_cards=yes&view=query&action=query&search_constraint=terms"	GO:0050789_regulation_of_biological_process) =HYPERLINK("http://www.ncbi.nih.gov/gquery/gquery.fcgi?term=PIN1"	PIN1) 2357 15 1.172253 -0.605940 240 237.31 0.988792
=HYPERLINK("http://www.godatabase.org/cgi-bin/go.cgi?query=GO:0050789&auto_wild_cards=yes&view=query&action=query&search_constraint=terms"	GO:0050789_regulation_of_biological_process) =HYPERLINK("http://www.ncbi.nih.gov/gquery/gquery.fcgi?term=SOD2"	SOD2) 2357 15 1.172253 -0.605940 240 237.31 0.988792
=HYPERLINK("http://www.godatabase.org/cgi-bin/go.cgi?query=GO:0050789&auto_wild_cards=yes&view=query&action=query&search_constraint=terms"	GO:0050789_regulation_of_biological_process) =HYPERLINK("http://www.ncbi.nih.gov/gquery/gquery.fcgi?term=UBE2N"	UBE2N) 2357 15 1.172253 -0.605940 240 237.31 0.988792
=HYPERLINK("http://www.godatabase.org/cgi-bin/go.cgi?query=GO:0050789&auto_wild_cards=yes&view=query&action=query&search_constraint=terms"	GO:0050789_regulation_of_biological_process) =HYPERLINK("http://www.ncbi.nih.gov/gquery/gquery.fcgi?term=IGF1R"	IGF1R) 2357 15 1.172253 -0.605940 240 237.31 0.988792
=HYPERLINK("http://www.godatabase.org/cgi-bin/go.cgi?query=GO:0050789&auto_wild_cards=yes&view=query&action=query&search_constraint=terms"	GO:0050789_regulation_of_biological_process) =HYPERLINK("http://www.ncbi.nih.gov/gquery/gquery.fcgi?term=NRAS"	NRAS) 2357 15 1.172253 -0.605940 240 237.31 0.988792
=HYPERLINK("http://www.godatabase.org/cgi-bin/go.cgi?query=GO:0050789&auto_wild_cards=yes&view=query&action=query&search_constraint=terms"	GO:0050789_regulation_of_biological_process) =HYPERLINK("http://www.ncbi.nih.gov/gquery/gquery.fcgi?term=PDPK1"	PDPK1) 2357 15 1.172253 -0.605940 240 237.31 0.988792
=HYPERLINK("http://www.godatabase.org/cgi-bin/go.cgi?query=GO:0050789&auto_wild_cards=yes&view=query&action=query&search_constraint=terms"	GO:0050789_regulation_of_biological_process) =HYPERLINK("http://www.ncbi.nih.gov/gquery/gquery.fcgi?term=TRP53BP1"	TRP53BP1) 2357 15 1.172253 -0.605940 240 237.31 0.988792
=HYPERLINK("http://www.godatabase.org/cgi-bin/go.cgi?query=GO:0050789&auto_wild_cards=yes&view=query&action=query&search_constraint=terms"	GO:0050789_regulation_of_biological_process) =HYPERLINK("http://www.ncbi.nih.gov/gquery/gquery.fcgi?term=SALL4"	SALL4) 2357 15 1.172253 -0.605940 240 237.31 0.988792
=HYPERLINK("http://www.godatabase.org/cgi-bin/go.cgi?query=GO:0050789&auto_wild_cards=yes&view=query&action=query&search_constraint=terms"	GO:0050789_regulation_of_biological_process) =HYPERLINK("http://www.ncbi.nih.gov/gquery/gquery.fcgi?term=DUSP16"	DUSP16) 2357 15 1.172253 -0.605940 240 237.31 0.988792
=HYPERLINK("http://www.godatabase.org/cgi-bin/go.cgi?query=GO:0050789&auto_wild_cards=yes&view=query&action=query&search_constraint=terms"	GO:0050789_regulation_of_biological_process) =HYPERLINK("http://www.ncbi.nih.gov/gquery/gquery.fcgi?term=BMPR1B"	BMPR1B) 2357 15 1.172253 -0.605940 240 237.31 0.988792
=HYPERLINK("http://www.godatabase.org/cgi-bin/go.cgi?query=GO:0050789&auto_wild_cards=yes&view=query&action=query&search_constraint=terms"	GO:0050789_regulation_of_biological_process) =HYPERLINK("http://www.ncbi.nih.gov/gquery/gquery.fcgi?term=HDAC6"	HDAC6) 2357 15 1.172253 -0.605940 240 237.31 0.988792
=HYPERLINK("http://www.godatabase.org/cgi-bin/go.cgi?query=GO:0051248&auto_wild_cards=yes&view=query&action=query&search_constraint=terms"	GO:0051248_negative_regulation_of_protein_metabolic_process) =HYPERLINK("http://www.ncbi.nih.gov/gquery/gquery.fcgi?term=HDAC6"	HDAC6) 53 1 3.475472 -0.598847 241 239.0 0.991701
=HYPERLINK("http://www.godatabase.org/cgi-bin/go.cgi?query=GO:0002253&auto_wild_cards=yes&view=query&action=query&search_constraint=terms"	GO:0002253_activation_of_immune_response) =HYPERLINK("http://www.ncbi.nih.gov/gquery/gquery.fcgi?term=UBE2N"	UBE2N) 54 1 3.411111 -0.591819 245 241.69 0.986490
=HYPERLINK("http://www.godatabase.org/cgi-bin/go.cgi?query=GO:0006091&auto_wild_cards=yes&view=query&action=query&search_constraint=terms"	GO:0006091_generation_of_precursor_metabolites_and_energy) =HYPERLINK("http://www.ncbi.nih.gov/gquery/gquery.fcgi?term=SOD2"	SOD2) 54 1 3.411111 -0.591819 245 241.69 0.986490
=HYPERLINK("http://www.godatabase.org/cgi-bin/go.cgi?query=GO:0043405&auto_wild_cards=yes&view=query&action=query&search_constraint=terms"	GO:0043405_regulation_of_MAP_kinase_activity) =HYPERLINK("http://www.ncbi.nih.gov/gquery/gquery.fcgi?term=DUSP16"	DUSP16) 54 1 3.411111 -0.591819 245 241.69 0.986490
=HYPERLINK("http://www.godatabase.org/cgi-bin/go.cgi?query=GO:0044271&auto_wild_cards=yes&view=query&action=query&search_constraint=terms"	GO:0044271_nitrogen_compound_biosynthetic_process) =HYPERLINK("http://www.ncbi.nih.gov/gquery/gquery.fcgi?term=SOD2"	SOD2) 54 1 3.411111 -0.591819 245 241.69 0.986490
=HYPERLINK("http://www.godatabase.org/cgi-bin/go.cgi?query=GO:0007605&auto_wild_cards=yes&view=query&action=query&search_constraint=terms"	GO:0007605_sensory_perception_of_sound) =HYPERLINK("http://www.ncbi.nih.gov/gquery/gquery.fcgi?term=SOD2"	SOD2) 55 1 3.349091 -0.584939 246 244.12 0.992358
=HYPERLINK("http://www.godatabase.org/cgi-bin/go.cgi?query=GO:0034961&auto_wild_cards=yes&view=query&action=query&search_constraint=terms"	GO:0034961_cellular_biopolymer_biosynthetic_process) =HYPERLINK("http://www.ncbi.nih.gov/gquery/gquery.fcgi?term=UBE2N"	UBE2N) 804 6 1.374627 -0.580935 247 244.36 0.989312
=HYPERLINK("http://www.godatabase.org/cgi-bin/go.cgi?query=GO:0034961&auto_wild_cards=yes&view=query&action=query&search_constraint=terms"	GO:0034961_cellular_biopolymer_biosynthetic_process) =HYPERLINK("http://www.ncbi.nih.gov/gquery/gquery.fcgi?term=TRP53BP1"	TRP53BP1) 804 6 1.374627 -0.580935 247 244.36 0.989312
=HYPERLINK("http://www.godatabase.org/cgi-bin/go.cgi?query=GO:0034961&auto_wild_cards=yes&view=query&action=query&search_constraint=terms"	GO:0034961_cellular_biopolymer_biosynthetic_process) =HYPERLINK("http://www.ncbi.nih.gov/gquery/gquery.fcgi?term=SALL4"	SALL4) 804 6 1.374627 -0.580935 247 244.36 0.989312
=HYPERLINK("http://www.godatabase.org/cgi-bin/go.cgi?query=GO:0034961&auto_wild_cards=yes&view=query&action=query&search_constraint=terms"	GO:0034961_cellular_biopolymer_biosynthetic_process) =HYPERLINK("http://www.ncbi.nih.gov/gquery/gquery.fcgi?term=FOXK1"	FOXK1) 804 6 1.374627 -0.580935 247 244.36 0.989312
=HYPERLINK("http://www.godatabase.org/cgi-bin/go.cgi?query=GO:0034961&auto_wild_cards=yes&view=query&action=query&search_constraint=terms"	GO:0034961_cellular_biopolymer_biosynthetic_process) =HYPERLINK("http://www.ncbi.nih.gov/gquery/gquery.fcgi?term=SIRT1"	SIRT1) 804 6 1.374627 -0.580935 247 244.36 0.989312
=HYPERLINK("http://www.godatabase.org/cgi-bin/go.cgi?query=GO:0034961&auto_wild_cards=yes&view=query&action=query&search_constraint=terms"	GO:0034961_cellular_biopolymer_biosynthetic_process) =HYPERLINK("http://www.ncbi.nih.gov/gquery/gquery.fcgi?term=GLCE"	GLCE) 804 6 1.374627 -0.580935 247 244.36 0.989312
=HYPERLINK("http://www.godatabase.org/cgi-bin/go.cgi?query=GO:0032990&auto_wild_cards=yes&view=query&action=query&search_constraint=terms"	GO:0032990_cell_part_morphogenesis) =HYPERLINK("http://www.ncbi.nih.gov/gquery/gquery.fcgi?term=PTPRZ1"	PTPRZ1) 184 2 2.002174 -0.578825 248 244.95 0.987702
=HYPERLINK("http://www.godatabase.org/cgi-bin/go.cgi?query=GO:0032990&auto_wild_cards=yes&view=query&action=query&search_constraint=terms"	GO:0032990_cell_part_morphogenesis) =HYPERLINK("http://www.ncbi.nih.gov/gquery/gquery.fcgi?term=BMPR1B"	BMPR1B) 184 2 2.002174 -0.578825 248 244.95 0.987702
=HYPERLINK("http://www.godatabase.org/cgi-bin/go.cgi?query=GO:0043284&auto_wild_cards=yes&view=query&action=query&search_constraint=terms"	GO:0043284_biopolymer_biosynthetic_process) =HYPERLINK("http://www.ncbi.nih.gov/gquery/gquery.fcgi?term=UBE2N"	UBE2N) 807 6 1.369517 -0.576093 249 247.98 0.995904
=HYPERLINK("http://www.godatabase.org/cgi-bin/go.cgi?query=GO:0043284&auto_wild_cards=yes&view=query&action=query&search_constraint=terms"	GO:0043284_biopolymer_biosynthetic_process) =HYPERLINK("http://www.ncbi.nih.gov/gquery/gquery.fcgi?term=TRP53BP1"	TRP53BP1) 807 6 1.369517 -0.576093 249 247.98 0.995904
=HYPERLINK("http://www.godatabase.org/cgi-bin/go.cgi?query=GO:0043284&auto_wild_cards=yes&view=query&action=query&search_constraint=terms"	GO:0043284_biopolymer_biosynthetic_process) =HYPERLINK("http://www.ncbi.nih.gov/gquery/gquery.fcgi?term=SALL4"	SALL4) 807 6 1.369517 -0.576093 249 247.98 0.995904
=HYPERLINK("http://www.godatabase.org/cgi-bin/go.cgi?query=GO:0043284&auto_wild_cards=yes&view=query&action=query&search_constraint=terms"	GO:0043284_biopolymer_biosynthetic_process) =HYPERLINK("http://www.ncbi.nih.gov/gquery/gquery.fcgi?term=FOXK1"	FOXK1) 807 6 1.369517 -0.576093 249 247.98 0.995904
=HYPERLINK("http://www.godatabase.org/cgi-bin/go.cgi?query=GO:0043284&auto_wild_cards=yes&view=query&action=query&search_constraint=terms"	GO:0043284_biopolymer_biosynthetic_process) =HYPERLINK("http://www.ncbi.nih.gov/gquery/gquery.fcgi?term=SIRT1"	SIRT1) 807 6 1.369517 -0.576093 249 247.98 0.995904
=HYPERLINK("http://www.godatabase.org/cgi-bin/go.cgi?query=GO:0043284&auto_wild_cards=yes&view=query&action=query&search_constraint=terms"	GO:0043284_biopolymer_biosynthetic_process) =HYPERLINK("http://www.ncbi.nih.gov/gquery/gquery.fcgi?term=GLCE"	GLCE) 807 6 1.369517 -0.576093 249 247.98 0.995904
=HYPERLINK("http://www.godatabase.org/cgi-bin/go.cgi?query=GO:0007010&auto_wild_cards=yes&view=query&action=query&search_constraint=terms"	GO:0007010_cytoskeleton_organization) =HYPERLINK("http://www.ncbi.nih.gov/gquery/gquery.fcgi?term=RHOU"	RHOU) 185 2 1.991351 -0.575473 250 248.13 0.992520
=HYPERLINK("http://www.godatabase.org/cgi-bin/go.cgi?query=GO:0007010&auto_wild_cards=yes&view=query&action=query&search_constraint=terms"	GO:0007010_cytoskeleton_organization) =HYPERLINK("http://www.ncbi.nih.gov/gquery/gquery.fcgi?term=HDAC6"	HDAC6) 185 2 1.991351 -0.575473 250 248.13 0.992520
=HYPERLINK("http://www.godatabase.org/cgi-bin/go.cgi?query=GO:0000226&auto_wild_cards=yes&view=query&action=query&search_constraint=terms"	GO:0000226_microtubule_cytoskeleton_organization) =HYPERLINK("http://www.ncbi.nih.gov/gquery/gquery.fcgi?term=HDAC6"	HDAC6) 57 1 3.231579 -0.571602 253 251.91 0.995692
=HYPERLINK("http://www.godatabase.org/cgi-bin/go.cgi?query=GO:0009953&auto_wild_cards=yes&view=query&action=query&search_constraint=terms"	GO:0009953_dorsal_ventral_pattern_formation) =HYPERLINK("http://www.ncbi.nih.gov/gquery/gquery.fcgi?term=BMPR1B"	BMPR1B) 57 1 3.231579 -0.571602 253 251.91 0.995692
=HYPERLINK("http://www.godatabase.org/cgi-bin/go.cgi?query=GO:0045444&auto_wild_cards=yes&view=query&action=query&search_constraint=terms"	GO:0045444_fat_cell_differentiation) =HYPERLINK("http://www.ncbi.nih.gov/gquery/gquery.fcgi?term=SOD2"	SOD2) 57 1 3.231579 -0.571602 253 251.91 0.995692
=HYPERLINK("http://www.godatabase.org/cgi-bin/go.cgi?query=GO:0031326&auto_wild_cards=yes&view=query&action=query&search_constraint=terms"	GO:0031326_regulation_of_cellular_biosynthetic_process) =HYPERLINK("http://www.ncbi.nih.gov/gquery/gquery.fcgi?term=UBE2N"	UBE2N) 812 6 1.361084 -0.568102 254 252.31 0.993346
=HYPERLINK("http://www.godatabase.org/cgi-bin/go.cgi?query=GO:0031326&auto_wild_cards=yes&view=query&action=query&search_constraint=terms"	GO:0031326_regulation_of_cellular_biosynthetic_process) =HYPERLINK("http://www.ncbi.nih.gov/gquery/gquery.fcgi?term=TRP53BP1"	TRP53BP1) 812 6 1.361084 -0.568102 254 252.31 0.993346
=HYPERLINK("http://www.godatabase.org/cgi-bin/go.cgi?query=GO:0031326&auto_wild_cards=yes&view=query&action=query&search_constraint=terms"	GO:0031326_regulation_of_cellular_biosynthetic_process) =HYPERLINK("http://www.ncbi.nih.gov/gquery/gquery.fcgi?term=SALL4"	SALL4) 812 6 1.361084 -0.568102 254 252.31 0.993346
=HYPERLINK("http://www.godatabase.org/cgi-bin/go.cgi?query=GO:0031326&auto_wild_cards=yes&view=query&action=query&search_constraint=terms"	GO:0031326_regulation_of_cellular_biosynthetic_process) =HYPERLINK("http://www.ncbi.nih.gov/gquery/gquery.fcgi?term=FOXK1"	FOXK1) 812 6 1.361084 -0.568102 254 252.31 0.993346
=HYPERLINK("http://www.godatabase.org/cgi-bin/go.cgi?query=GO:0031326&auto_wild_cards=yes&view=query&action=query&search_constraint=terms"	GO:0031326_regulation_of_cellular_biosynthetic_process) =HYPERLINK("http://www.ncbi.nih.gov/gquery/gquery.fcgi?term=SIRT1"	SIRT1) 812 6 1.361084 -0.568102 254 252.31 0.993346
=HYPERLINK("http://www.godatabase.org/cgi-bin/go.cgi?query=GO:0031326&auto_wild_cards=yes&view=query&action=query&search_constraint=terms"	GO:0031326_regulation_of_cellular_biosynthetic_process) =HYPERLINK("http://www.ncbi.nih.gov/gquery/gquery.fcgi?term=SOD2"	SOD2) 812 6 1.361084 -0.568102 254 252.31 0.993346
=HYPERLINK("http://www.godatabase.org/cgi-bin/go.cgi?query=GO:0007276&auto_wild_cards=yes&view=query&action=query&search_constraint=terms"	GO:0007276_gamete_generation) =HYPERLINK("http://www.ncbi.nih.gov/gquery/gquery.fcgi?term=SIRT1"	SIRT1) 188 2 1.959574 -0.565565 255 252.44 0.989961
=HYPERLINK("http://www.godatabase.org/cgi-bin/go.cgi?query=GO:0007276&auto_wild_cards=yes&view=query&action=query&search_constraint=terms"	GO:0007276_gamete_generation) =HYPERLINK("http://www.ncbi.nih.gov/gquery/gquery.fcgi?term=ZFP37"	ZFP37) 188 2 1.959574 -0.565565 255 252.44 0.989961
=HYPERLINK("http://www.godatabase.org/cgi-bin/go.cgi?query=GO:0044249&auto_wild_cards=yes&view=query&action=query&search_constraint=terms"	GO:0044249_cellular_biosynthetic_process) =HYPERLINK("http://www.ncbi.nih.gov/gquery/gquery.fcgi?term=UBE2N"	UBE2N) 1150 8 1.281391 -0.565460 256 252.57 0.986602
=HYPERLINK("http://www.godatabase.org/cgi-bin/go.cgi?query=GO:0044249&auto_wild_cards=yes&view=query&action=query&search_constraint=terms"	GO:0044249_cellular_biosynthetic_process) =HYPERLINK("http://www.ncbi.nih.gov/gquery/gquery.fcgi?term=TRP53BP1"	TRP53BP1) 1150 8 1.281391 -0.565460 256 252.57 0.986602
=HYPERLINK("http://www.godatabase.org/cgi-bin/go.cgi?query=GO:0044249&auto_wild_cards=yes&view=query&action=query&search_constraint=terms"	GO:0044249_cellular_biosynthetic_process) =HYPERLINK("http://www.ncbi.nih.gov/gquery/gquery.fcgi?term=STT3A"	STT3A) 1150 8 1.281391 -0.565460 256 252.57 0.986602
=HYPERLINK("http://www.godatabase.org/cgi-bin/go.cgi?query=GO:0044249&auto_wild_cards=yes&view=query&action=query&search_constraint=terms"	GO:0044249_cellular_biosynthetic_process) =HYPERLINK("http://www.ncbi.nih.gov/gquery/gquery.fcgi?term=SALL4"	SALL4) 1150 8 1.281391 -0.565460 256 252.57 0.986602
=HYPERLINK("http://www.godatabase.org/cgi-bin/go.cgi?query=GO:0044249&auto_wild_cards=yes&view=query&action=query&search_constraint=terms"	GO:0044249_cellular_biosynthetic_process) =HYPERLINK("http://www.ncbi.nih.gov/gquery/gquery.fcgi?term=FOXK1"	FOXK1) 1150 8 1.281391 -0.565460 256 252.57 0.986602
=HYPERLINK("http://www.godatabase.org/cgi-bin/go.cgi?query=GO:0044249&auto_wild_cards=yes&view=query&action=query&search_constraint=terms"	GO:0044249_cellular_biosynthetic_process) =HYPERLINK("http://www.ncbi.nih.gov/gquery/gquery.fcgi?term=SIRT1"	SIRT1) 1150 8 1.281391 -0.565460 256 252.57 0.986602
=HYPERLINK("http://www.godatabase.org/cgi-bin/go.cgi?query=GO:0044249&auto_wild_cards=yes&view=query&action=query&search_constraint=terms"	GO:0044249_cellular_biosynthetic_process) =HYPERLINK("http://www.ncbi.nih.gov/gquery/gquery.fcgi?term=GLCE"	GLCE) 1150 8 1.281391 -0.565460 256 252.57 0.986602
=HYPERLINK("http://www.godatabase.org/cgi-bin/go.cgi?query=GO:0044249&auto_wild_cards=yes&view=query&action=query&search_constraint=terms"	GO:0044249_cellular_biosynthetic_process) =HYPERLINK("http://www.ncbi.nih.gov/gquery/gquery.fcgi?term=SOD2"	SOD2) 1150 8 1.281391 -0.565460 256 252.57 0.986602
=HYPERLINK("http://www.godatabase.org/cgi-bin/go.cgi?query=GO:0009889&auto_wild_cards=yes&view=query&action=query&search_constraint=terms"	GO:0009889_regulation_of_biosynthetic_process) =HYPERLINK("http://www.ncbi.nih.gov/gquery/gquery.fcgi?term=UBE2N"	UBE2N) 815 6 1.356074 -0.563355 257 253.38 0.985914
=HYPERLINK("http://www.godatabase.org/cgi-bin/go.cgi?query=GO:0009889&auto_wild_cards=yes&view=query&action=query&search_constraint=terms"	GO:0009889_regulation_of_biosynthetic_process) =HYPERLINK("http://www.ncbi.nih.gov/gquery/gquery.fcgi?term=TRP53BP1"	TRP53BP1) 815 6 1.356074 -0.563355 257 253.38 0.985914
=HYPERLINK("http://www.godatabase.org/cgi-bin/go.cgi?query=GO:0009889&auto_wild_cards=yes&view=query&action=query&search_constraint=terms"	GO:0009889_regulation_of_biosynthetic_process) =HYPERLINK("http://www.ncbi.nih.gov/gquery/gquery.fcgi?term=SALL4"	SALL4) 815 6 1.356074 -0.563355 257 253.38 0.985914
=HYPERLINK("http://www.godatabase.org/cgi-bin/go.cgi?query=GO:0009889&auto_wild_cards=yes&view=query&action=query&search_constraint=terms"	GO:0009889_regulation_of_biosynthetic_process) =HYPERLINK("http://www.ncbi.nih.gov/gquery/gquery.fcgi?term=FOXK1"	FOXK1) 815 6 1.356074 -0.563355 257 253.38 0.985914
=HYPERLINK("http://www.godatabase.org/cgi-bin/go.cgi?query=GO:0009889&auto_wild_cards=yes&view=query&action=query&search_constraint=terms"	GO:0009889_regulation_of_biosynthetic_process) =HYPERLINK("http://www.ncbi.nih.gov/gquery/gquery.fcgi?term=SIRT1"	SIRT1) 815 6 1.356074 -0.563355 257 253.38 0.985914
=HYPERLINK("http://www.godatabase.org/cgi-bin/go.cgi?query=GO:0009889&auto_wild_cards=yes&view=query&action=query&search_constraint=terms"	GO:0009889_regulation_of_biosynthetic_process) =HYPERLINK("http://www.ncbi.nih.gov/gquery/gquery.fcgi?term=SOD2"	SOD2) 815 6 1.356074 -0.563355 257 253.38 0.985914
=HYPERLINK("http://www.godatabase.org/cgi-bin/go.cgi?query=GO:0007005&auto_wild_cards=yes&view=query&action=query&search_constraint=terms"	GO:0007005_mitochondrion_organization) =HYPERLINK("http://www.ncbi.nih.gov/gquery/gquery.fcgi?term=SOD2"	SOD2) 61 1 3.019672 -0.546488 258 257.41 0.997713
=HYPERLINK("http://www.godatabase.org/cgi-bin/go.cgi?query=GO:0003002&auto_wild_cards=yes&view=query&action=query&search_constraint=terms"	GO:0003002_regionalization) =HYPERLINK("http://www.ncbi.nih.gov/gquery/gquery.fcgi?term=ABI1"	ABI1) 195 2 1.889231 -0.543283 260 258.65 0.994808
=HYPERLINK("http://www.godatabase.org/cgi-bin/go.cgi?query=GO:0003002&auto_wild_cards=yes&view=query&action=query&search_constraint=terms"	GO:0003002_regionalization) =HYPERLINK("http://www.ncbi.nih.gov/gquery/gquery.fcgi?term=BMPR1B"	BMPR1B) 195 2 1.889231 -0.543283 260 258.65 0.994808
=HYPERLINK("http://www.godatabase.org/cgi-bin/go.cgi?query=GO:0007507&auto_wild_cards=yes&view=query&action=query&search_constraint=terms"	GO:0007507_heart_development) =HYPERLINK("http://www.ncbi.nih.gov/gquery/gquery.fcgi?term=SALL4"	SALL4) 195 2 1.889231 -0.543283 260 258.65 0.994808
=HYPERLINK("http://www.godatabase.org/cgi-bin/go.cgi?query=GO:0007507&auto_wild_cards=yes&view=query&action=query&search_constraint=terms"	GO:0007507_heart_development) =HYPERLINK("http://www.ncbi.nih.gov/gquery/gquery.fcgi?term=SOD2"	SOD2) 195 2 1.889231 -0.543283 260 258.65 0.994808
=HYPERLINK("http://www.godatabase.org/cgi-bin/go.cgi?query=GO:0022604&auto_wild_cards=yes&view=query&action=query&search_constraint=terms"	GO:0022604_regulation_of_cell_morphogenesis) =HYPERLINK("http://www.ncbi.nih.gov/gquery/gquery.fcgi?term=RHOU"	RHOU) 62 1 2.970968 -0.540509 262 260.84 0.995573
=HYPERLINK("http://www.godatabase.org/cgi-bin/go.cgi?query=GO:0050954&auto_wild_cards=yes&view=query&action=query&search_constraint=terms"	GO:0050954_sensory_perception_of_mechanical_stimulus) =HYPERLINK("http://www.ncbi.nih.gov/gquery/gquery.fcgi?term=SOD2"	SOD2) 62 1 2.970968 -0.540509 262 260.84 0.995573
=HYPERLINK("http://www.godatabase.org/cgi-bin/go.cgi?query=GO:0033554&auto_wild_cards=yes&view=query&action=query&search_constraint=terms"	GO:0033554_cellular_response_to_stress) =HYPERLINK("http://www.ncbi.nih.gov/gquery/gquery.fcgi?term=TRP53BP1"	TRP53BP1) 196 2 1.879592 -0.540191 263 261.02 0.992471
=HYPERLINK("http://www.godatabase.org/cgi-bin/go.cgi?query=GO:0033554&auto_wild_cards=yes&view=query&action=query&search_constraint=terms"	GO:0033554_cellular_response_to_stress) =HYPERLINK("http://www.ncbi.nih.gov/gquery/gquery.fcgi?term=SOD2"	SOD2) 196 2 1.879592 -0.540191 263 261.02 0.992471
=HYPERLINK("http://www.godatabase.org/cgi-bin/go.cgi?query=GO:0031175&auto_wild_cards=yes&view=query&action=query&search_constraint=terms"	GO:0031175_neuron_projection_development) =HYPERLINK("http://www.ncbi.nih.gov/gquery/gquery.fcgi?term=PTPRZ1"	PTPRZ1) 197 2 1.870051 -0.537122 264 261.54 0.990682
=HYPERLINK("http://www.godatabase.org/cgi-bin/go.cgi?query=GO:0031175&auto_wild_cards=yes&view=query&action=query&search_constraint=terms"	GO:0031175_neuron_projection_development) =HYPERLINK("http://www.ncbi.nih.gov/gquery/gquery.fcgi?term=BMPR1B"	BMPR1B) 197 2 1.870051 -0.537122 264 261.54 0.990682
=HYPERLINK("http://www.godatabase.org/cgi-bin/go.cgi?query=GO:0051186&auto_wild_cards=yes&view=query&action=query&search_constraint=terms"	GO:0051186_cofactor_metabolic_process) =HYPERLINK("http://www.ncbi.nih.gov/gquery/gquery.fcgi?term=SOD2"	SOD2) 63 1 2.923810 -0.534642 266 263.55 0.990789
=HYPERLINK("http://www.godatabase.org/cgi-bin/go.cgi?query=GO:0051216&auto_wild_cards=yes&view=query&action=query&search_constraint=terms"	GO:0051216_cartilage_development) =HYPERLINK("http://www.ncbi.nih.gov/gquery/gquery.fcgi?term=BMPR1B"	BMPR1B) 63 1 2.923810 -0.534642 266 263.55 0.990789
=HYPERLINK("http://www.godatabase.org/cgi-bin/go.cgi?query=GO:0009058&auto_wild_cards=yes&view=query&action=query&search_constraint=terms"	GO:0009058_biosynthetic_process) =HYPERLINK("http://www.ncbi.nih.gov/gquery/gquery.fcgi?term=UBE2N"	UBE2N) 1175 8 1.254128 -0.531875 267 264.02 0.988839
=HYPERLINK("http://www.godatabase.org/cgi-bin/go.cgi?query=GO:0009058&auto_wild_cards=yes&view=query&action=query&search_constraint=terms"	GO:0009058_biosynthetic_process) =HYPERLINK("http://www.ncbi.nih.gov/gquery/gquery.fcgi?term=TRP53BP1"	TRP53BP1) 1175 8 1.254128 -0.531875 267 264.02 0.988839
=HYPERLINK("http://www.godatabase.org/cgi-bin/go.cgi?query=GO:0009058&auto_wild_cards=yes&view=query&action=query&search_constraint=terms"	GO:0009058_biosynthetic_process) =HYPERLINK("http://www.ncbi.nih.gov/gquery/gquery.fcgi?term=STT3A"	STT3A) 1175 8 1.254128 -0.531875 267 264.02 0.988839
=HYPERLINK("http://www.godatabase.org/cgi-bin/go.cgi?query=GO:0009058&auto_wild_cards=yes&view=query&action=query&search_constraint=terms"	GO:0009058_biosynthetic_process) =HYPERLINK("http://www.ncbi.nih.gov/gquery/gquery.fcgi?term=SALL4"	SALL4) 1175 8 1.254128 -0.531875 267 264.02 0.988839
=HYPERLINK("http://www.godatabase.org/cgi-bin/go.cgi?query=GO:0009058&auto_wild_cards=yes&view=query&action=query&search_constraint=terms"	GO:0009058_biosynthetic_process) =HYPERLINK("http://www.ncbi.nih.gov/gquery/gquery.fcgi?term=FOXK1"	FOXK1) 1175 8 1.254128 -0.531875 267 264.02 0.988839
=HYPERLINK("http://www.godatabase.org/cgi-bin/go.cgi?query=GO:0009058&auto_wild_cards=yes&view=query&action=query&search_constraint=terms"	GO:0009058_biosynthetic_process) =HYPERLINK("http://www.ncbi.nih.gov/gquery/gquery.fcgi?term=SIRT1"	SIRT1) 1175 8 1.254128 -0.531875 267 264.02 0.988839
=HYPERLINK("http://www.godatabase.org/cgi-bin/go.cgi?query=GO:0009058&auto_wild_cards=yes&view=query&action=query&search_constraint=terms"	GO:0009058_biosynthetic_process) =HYPERLINK("http://www.ncbi.nih.gov/gquery/gquery.fcgi?term=GLCE"	GLCE) 1175 8 1.254128 -0.531875 267 264.02 0.988839
=HYPERLINK("http://www.godatabase.org/cgi-bin/go.cgi?query=GO:0009058&auto_wild_cards=yes&view=query&action=query&search_constraint=terms"	GO:0009058_biosynthetic_process) =HYPERLINK("http://www.ncbi.nih.gov/gquery/gquery.fcgi?term=SOD2"	SOD2) 1175 8 1.254128 -0.531875 267 264.02 0.988839
=HYPERLINK("http://www.godatabase.org/cgi-bin/go.cgi?query=GO:0000904&auto_wild_cards=yes&view=query&action=query&search_constraint=terms"	GO:0000904_cell_morphogenesis_involved_in_differentiation) =HYPERLINK("http://www.ncbi.nih.gov/gquery/gquery.fcgi?term=PTPRZ1"	PTPRZ1) 199 2 1.851256 -0.531049 268 264.26 0.986045
=HYPERLINK("http://www.godatabase.org/cgi-bin/go.cgi?query=GO:0000904&auto_wild_cards=yes&view=query&action=query&search_constraint=terms"	GO:0000904_cell_morphogenesis_involved_in_differentiation) =HYPERLINK("http://www.ncbi.nih.gov/gquery/gquery.fcgi?term=BMPR1B"	BMPR1B) 199 2 1.851256 -0.531049 268 264.26 0.986045
=HYPERLINK("http://www.godatabase.org/cgi-bin/go.cgi?query=GO:0043086&auto_wild_cards=yes&view=query&action=query&search_constraint=terms"	GO:0043086_negative_regulation_of_catalytic_activity) =HYPERLINK("http://www.ncbi.nih.gov/gquery/gquery.fcgi?term=DUSP16"	DUSP16) 65 1 2.833846 -0.523231 270 266.44 0.986815
=HYPERLINK("http://www.godatabase.org/cgi-bin/go.cgi?query=GO:0048511&auto_wild_cards=yes&view=query&action=query&search_constraint=terms"	GO:0048511_rhythmic_process) =HYPERLINK("http://www.ncbi.nih.gov/gquery/gquery.fcgi?term=SIRT1"	SIRT1) 65 1 2.833846 -0.523231 270 266.44 0.986815
=HYPERLINK("http://www.godatabase.org/cgi-bin/go.cgi?query=GO:0045449&auto_wild_cards=yes&view=query&action=query&search_constraint=terms"	GO:0045449_regulation_of_transcription) =HYPERLINK("http://www.ncbi.nih.gov/gquery/gquery.fcgi?term=UBE2N"	UBE2N) 676 5 1.362426 -0.521407 271 266.54 0.983542
=HYPERLINK("http://www.godatabase.org/cgi-bin/go.cgi?query=GO:0045449&auto_wild_cards=yes&view=query&action=query&search_constraint=terms"	GO:0045449_regulation_of_transcription) =HYPERLINK("http://www.ncbi.nih.gov/gquery/gquery.fcgi?term=TRP53BP1"	TRP53BP1) 676 5 1.362426 -0.521407 271 266.54 0.983542
=HYPERLINK("http://www.godatabase.org/cgi-bin/go.cgi?query=GO:0045449&auto_wild_cards=yes&view=query&action=query&search_constraint=terms"	GO:0045449_regulation_of_transcription) =HYPERLINK("http://www.ncbi.nih.gov/gquery/gquery.fcgi?term=SALL4"	SALL4) 676 5 1.362426 -0.521407 271 266.54 0.983542
=HYPERLINK("http://www.godatabase.org/cgi-bin/go.cgi?query=GO:0045449&auto_wild_cards=yes&view=query&action=query&search_constraint=terms"	GO:0045449_regulation_of_transcription) =HYPERLINK("http://www.ncbi.nih.gov/gquery/gquery.fcgi?term=FOXK1"	FOXK1) 676 5 1.362426 -0.521407 271 266.54 0.983542
=HYPERLINK("http://www.godatabase.org/cgi-bin/go.cgi?query=GO:0045449&auto_wild_cards=yes&view=query&action=query&search_constraint=terms"	GO:0045449_regulation_of_transcription) =HYPERLINK("http://www.ncbi.nih.gov/gquery/gquery.fcgi?term=SIRT1"	SIRT1) 676 5 1.362426 -0.521407 271 266.54 0.983542
=HYPERLINK("http://www.godatabase.org/cgi-bin/go.cgi?query=GO:0007179&auto_wild_cards=yes&view=query&action=query&search_constraint=terms"	GO:0007179_transforming_growth_factor_beta_receptor_signaling_pathway) =HYPERLINK("http://www.ncbi.nih.gov/gquery/gquery.fcgi?term=BMPR1B"	BMPR1B) 66 1 2.790909 -0.517680 272 268.21 0.986066
=HYPERLINK("http://www.godatabase.org/cgi-bin/go.cgi?query=GO:0030182&auto_wild_cards=yes&view=query&action=query&search_constraint=terms"	GO:0030182_neuron_differentiation) =HYPERLINK("http://www.ncbi.nih.gov/gquery/gquery.fcgi?term=PTPRZ1"	PTPRZ1) 356 3 1.552247 -0.516984 273 268.49 0.983480
=HYPERLINK("http://www.godatabase.org/cgi-bin/go.cgi?query=GO:0030182&auto_wild_cards=yes&view=query&action=query&search_constraint=terms"	GO:0030182_neuron_differentiation) =HYPERLINK("http://www.ncbi.nih.gov/gquery/gquery.fcgi?term=BMPR1B"	BMPR1B) 356 3 1.552247 -0.516984 273 268.49 0.983480
=HYPERLINK("http://www.godatabase.org/cgi-bin/go.cgi?query=GO:0030182&auto_wild_cards=yes&view=query&action=query&search_constraint=terms"	GO:0030182_neuron_differentiation) =HYPERLINK("http://www.ncbi.nih.gov/gquery/gquery.fcgi?term=SOD2"	SOD2) 356 3 1.552247 -0.516984 273 268.49 0.983480
=HYPERLINK("http://www.godatabase.org/cgi-bin/go.cgi?query=GO:0007243&auto_wild_cards=yes&view=query&action=query&search_constraint=terms"	GO:0007243_protein_kinase_cascade) =HYPERLINK("http://www.ncbi.nih.gov/gquery/gquery.fcgi?term=IGF1R"	IGF1R) 205 2 1.797073 -0.513340 274 269.42 0.983285
=HYPERLINK("http://www.godatabase.org/cgi-bin/go.cgi?query=GO:0007243&auto_wild_cards=yes&view=query&action=query&search_constraint=terms"	GO:0007243_protein_kinase_cascade) =HYPERLINK("http://www.ncbi.nih.gov/gquery/gquery.fcgi?term=DUSP16"	DUSP16) 205 2 1.797073 -0.513340 274 269.42 0.983285
=HYPERLINK("http://www.godatabase.org/cgi-bin/go.cgi?query=GO:0009791&auto_wild_cards=yes&view=query&action=query&search_constraint=terms"	GO:0009791_post-embryonic_development) =HYPERLINK("http://www.ncbi.nih.gov/gquery/gquery.fcgi?term=SOD2"	SOD2) 67 1 2.749254 -0.512228 275 270.72 0.984436
=HYPERLINK("http://www.godatabase.org/cgi-bin/go.cgi?query=GO:0051173&auto_wild_cards=yes&view=query&action=query&search_constraint=terms"	GO:0051173_positive_regulation_of_nitrogen_compound_metabolic_process) =HYPERLINK("http://www.ncbi.nih.gov/gquery/gquery.fcgi?term=SALL4"	SALL4) 361 3 1.530748 -0.506189 276 272.22 0.986304
=HYPERLINK("http://www.godatabase.org/cgi-bin/go.cgi?query=GO:0051173&auto_wild_cards=yes&view=query&action=query&search_constraint=terms"	GO:0051173_positive_regulation_of_nitrogen_compound_metabolic_process) =HYPERLINK("http://www.ncbi.nih.gov/gquery/gquery.fcgi?term=FOXK1"	FOXK1) 361 3 1.530748 -0.506189 276 272.22 0.986304
=HYPERLINK("http://www.godatabase.org/cgi-bin/go.cgi?query=GO:0051173&auto_wild_cards=yes&view=query&action=query&search_constraint=terms"	GO:0051173_positive_regulation_of_nitrogen_compound_metabolic_process) =HYPERLINK("http://www.ncbi.nih.gov/gquery/gquery.fcgi?term=SOD2"	SOD2) 361 3 1.530748 -0.506189 276 272.22 0.986304
=HYPERLINK("http://www.godatabase.org/cgi-bin/go.cgi?query=GO:0044238&auto_wild_cards=yes&view=query&action=query&search_constraint=terms"	GO:0044238_primary_metabolic_process) =HYPERLINK("http://www.ncbi.nih.gov/gquery/gquery.fcgi?term=UBE2N"	UBE2N) 1905 12 1.160315 -0.500570 277 274.18 0.989819
=HYPERLINK("http://www.godatabase.org/cgi-bin/go.cgi?query=GO:0044238&auto_wild_cards=yes&view=query&action=query&search_constraint=terms"	GO:0044238_primary_metabolic_process) =HYPERLINK("http://www.ncbi.nih.gov/gquery/gquery.fcgi?term=IGF1R"	IGF1R) 1905 12 1.160315 -0.500570 277 274.18 0.989819
=HYPERLINK("http://www.godatabase.org/cgi-bin/go.cgi?query=GO:0044238&auto_wild_cards=yes&view=query&action=query&search_constraint=terms"	GO:0044238_primary_metabolic_process) =HYPERLINK("http://www.ncbi.nih.gov/gquery/gquery.fcgi?term=TRP53BP1"	TRP53BP1) 1905 12 1.160315 -0.500570 277 274.18 0.989819
=HYPERLINK("http://www.godatabase.org/cgi-bin/go.cgi?query=GO:0044238&auto_wild_cards=yes&view=query&action=query&search_constraint=terms"	GO:0044238_primary_metabolic_process) =HYPERLINK("http://www.ncbi.nih.gov/gquery/gquery.fcgi?term=SALL4"	SALL4) 1905 12 1.160315 -0.500570 277 274.18 0.989819
=HYPERLINK("http://www.godatabase.org/cgi-bin/go.cgi?query=GO:0044238&auto_wild_cards=yes&view=query&action=query&search_constraint=terms"	GO:0044238_primary_metabolic_process) =HYPERLINK("http://www.ncbi.nih.gov/gquery/gquery.fcgi?term=STT3A"	STT3A) 1905 12 1.160315 -0.500570 277 274.18 0.989819
=HYPERLINK("http://www.godatabase.org/cgi-bin/go.cgi?query=GO:0044238&auto_wild_cards=yes&view=query&action=query&search_constraint=terms"	GO:0044238_primary_metabolic_process) =HYPERLINK("http://www.ncbi.nih.gov/gquery/gquery.fcgi?term=FOXK1"	FOXK1) 1905 12 1.160315 -0.500570 277 274.18 0.989819
=HYPERLINK("http://www.godatabase.org/cgi-bin/go.cgi?query=GO:0044238&auto_wild_cards=yes&view=query&action=query&search_constraint=terms"	GO:0044238_primary_metabolic_process) =HYPERLINK("http://www.ncbi.nih.gov/gquery/gquery.fcgi?term=CTSS"	CTSS) 1905 12 1.160315 -0.500570 277 274.18 0.989819
=HYPERLINK("http://www.godatabase.org/cgi-bin/go.cgi?query=GO:0044238&auto_wild_cards=yes&view=query&action=query&search_constraint=terms"	GO:0044238_primary_metabolic_process) =HYPERLINK("http://www.ncbi.nih.gov/gquery/gquery.fcgi?term=SIRT1"	SIRT1) 1905 12 1.160315 -0.500570 277 274.18 0.989819
=HYPERLINK("http://www.godatabase.org/cgi-bin/go.cgi?query=GO:0044238&auto_wild_cards=yes&view=query&action=query&search_constraint=terms"	GO:0044238_primary_metabolic_process) =HYPERLINK("http://www.ncbi.nih.gov/gquery/gquery.fcgi?term=PCOLCE"	PCOLCE) 1905 12 1.160315 -0.500570 277 274.18 0.989819
=HYPERLINK("http://www.godatabase.org/cgi-bin/go.cgi?query=GO:0044238&auto_wild_cards=yes&view=query&action=query&search_constraint=terms"	GO:0044238_primary_metabolic_process) =HYPERLINK("http://www.ncbi.nih.gov/gquery/gquery.fcgi?term=GLCE"	GLCE) 1905 12 1.160315 -0.500570 277 274.18 0.989819
=HYPERLINK("http://www.godatabase.org/cgi-bin/go.cgi?query=GO:0044238&auto_wild_cards=yes&view=query&action=query&search_constraint=terms"	GO:0044238_primary_metabolic_process) =HYPERLINK("http://www.ncbi.nih.gov/gquery/gquery.fcgi?term=HDAC6"	HDAC6) 1905 12 1.160315 -0.500570 277 274.18 0.989819
=HYPERLINK("http://www.godatabase.org/cgi-bin/go.cgi?query=GO:0044238&auto_wild_cards=yes&view=query&action=query&search_constraint=terms"	GO:0044238_primary_metabolic_process) =HYPERLINK("http://www.ncbi.nih.gov/gquery/gquery.fcgi?term=SOD2"	SOD2) 1905 12 1.160315 -0.500570 277 274.18 0.989819
=HYPERLINK("http://www.godatabase.org/cgi-bin/go.cgi?query=GO:0008406&auto_wild_cards=yes&view=query&action=query&search_constraint=terms"	GO:0008406_gonad_development) =HYPERLINK("http://www.ncbi.nih.gov/gquery/gquery.fcgi?term=SIRT1"	SIRT1) 70 1 2.631429 -0.496436 278 276.3 0.993885
=HYPERLINK("http://www.godatabase.org/cgi-bin/go.cgi?query=GO:0016568&auto_wild_cards=yes&view=query&action=query&search_constraint=terms"	GO:0016568_chromatin_modification) =HYPERLINK("http://www.ncbi.nih.gov/gquery/gquery.fcgi?term=SIRT1"	SIRT1) 72 1 2.558333 -0.486351 281 281.18 1.000641
=HYPERLINK("http://www.godatabase.org/cgi-bin/go.cgi?query=GO:0030879&auto_wild_cards=yes&view=query&action=query&search_constraint=terms"	GO:0030879_mammary_gland_development) =HYPERLINK("http://www.ncbi.nih.gov/gquery/gquery.fcgi?term=IGF1R"	IGF1R) 72 1 2.558333 -0.486351 281 281.18 1.000641
=HYPERLINK("http://www.godatabase.org/cgi-bin/go.cgi?query=GO:0044262&auto_wild_cards=yes&view=query&action=query&search_constraint=terms"	GO:0044262_cellular_carbohydrate_metabolic_process) =HYPERLINK("http://www.ncbi.nih.gov/gquery/gquery.fcgi?term=STT3A"	STT3A) 72 1 2.558333 -0.486351 281 281.18 1.000641
=HYPERLINK("http://www.godatabase.org/cgi-bin/go.cgi?query=GO:0006350&auto_wild_cards=yes&view=query&action=query&search_constraint=terms"	GO:0006350_transcription) =HYPERLINK("http://www.ncbi.nih.gov/gquery/gquery.fcgi?term=UBE2N"	UBE2N) 701 5 1.313837 -0.482361 282 281.68 0.998865
=HYPERLINK("http://www.godatabase.org/cgi-bin/go.cgi?query=GO:0006350&auto_wild_cards=yes&view=query&action=query&search_constraint=terms"	GO:0006350_transcription) =HYPERLINK("http://www.ncbi.nih.gov/gquery/gquery.fcgi?term=TRP53BP1"	TRP53BP1) 701 5 1.313837 -0.482361 282 281.68 0.998865
=HYPERLINK("http://www.godatabase.org/cgi-bin/go.cgi?query=GO:0006350&auto_wild_cards=yes&view=query&action=query&search_constraint=terms"	GO:0006350_transcription) =HYPERLINK("http://www.ncbi.nih.gov/gquery/gquery.fcgi?term=SALL4"	SALL4) 701 5 1.313837 -0.482361 282 281.68 0.998865
=HYPERLINK("http://www.godatabase.org/cgi-bin/go.cgi?query=GO:0006350&auto_wild_cards=yes&view=query&action=query&search_constraint=terms"	GO:0006350_transcription) =HYPERLINK("http://www.ncbi.nih.gov/gquery/gquery.fcgi?term=FOXK1"	FOXK1) 701 5 1.313837 -0.482361 282 281.68 0.998865
=HYPERLINK("http://www.godatabase.org/cgi-bin/go.cgi?query=GO:0006350&auto_wild_cards=yes&view=query&action=query&search_constraint=terms"	GO:0006350_transcription) =HYPERLINK("http://www.ncbi.nih.gov/gquery/gquery.fcgi?term=SIRT1"	SIRT1) 701 5 1.313837 -0.482361 282 281.68 0.998865
=HYPERLINK("http://www.godatabase.org/cgi-bin/go.cgi?query=GO:0045892&auto_wild_cards=yes&view=query&action=query&search_constraint=terms"	GO:0045892_negative_regulation_of_transcription__DNA-dependent) =HYPERLINK("http://www.ncbi.nih.gov/gquery/gquery.fcgi?term=SALL4"	SALL4) 218 2 1.689908 -0.477415 283 283.89 1.003145
=HYPERLINK("http://www.godatabase.org/cgi-bin/go.cgi?query=GO:0045892&auto_wild_cards=yes&view=query&action=query&search_constraint=terms"	GO:0045892_negative_regulation_of_transcription__DNA-dependent) =HYPERLINK("http://www.ncbi.nih.gov/gquery/gquery.fcgi?term=FOXK1"	FOXK1) 218 2 1.689908 -0.477415 283 283.89 1.003145
=HYPERLINK("http://www.godatabase.org/cgi-bin/go.cgi?query=GO:0022414&auto_wild_cards=yes&view=query&action=query&search_constraint=terms"	GO:0022414_reproductive_process) =HYPERLINK("http://www.ncbi.nih.gov/gquery/gquery.fcgi?term=IGF1R"	IGF1R) 376 3 1.469681 -0.475236 284 284.66 1.002324
=HYPERLINK("http://www.godatabase.org/cgi-bin/go.cgi?query=GO:0022414&auto_wild_cards=yes&view=query&action=query&search_constraint=terms"	GO:0022414_reproductive_process) =HYPERLINK("http://www.ncbi.nih.gov/gquery/gquery.fcgi?term=SIRT1"	SIRT1) 376 3 1.469681 -0.475236 284 284.66 1.002324
=HYPERLINK("http://www.godatabase.org/cgi-bin/go.cgi?query=GO:0022414&auto_wild_cards=yes&view=query&action=query&search_constraint=terms"	GO:0022414_reproductive_process) =HYPERLINK("http://www.ncbi.nih.gov/gquery/gquery.fcgi?term=ZFP37"	ZFP37) 376 3 1.469681 -0.475236 284 284.66 1.002324
=HYPERLINK("http://www.godatabase.org/cgi-bin/go.cgi?query=GO:0051253&auto_wild_cards=yes&view=query&action=query&search_constraint=terms"	GO:0051253_negative_regulation_of_RNA_metabolic_process) =HYPERLINK("http://www.ncbi.nih.gov/gquery/gquery.fcgi?term=SALL4"	SALL4) 220 2 1.674545 -0.472165 285 285.08 1.000281
=HYPERLINK("http://www.godatabase.org/cgi-bin/go.cgi?query=GO:0051253&auto_wild_cards=yes&view=query&action=query&search_constraint=terms"	GO:0051253_negative_regulation_of_RNA_metabolic_process) =HYPERLINK("http://www.ncbi.nih.gov/gquery/gquery.fcgi?term=FOXK1"	FOXK1) 220 2 1.674545 -0.472165 285 285.08 1.000281
=HYPERLINK("http://www.godatabase.org/cgi-bin/go.cgi?query=GO:0007281&auto_wild_cards=yes&view=query&action=query&search_constraint=terms"	GO:0007281_germ_cell_development) =HYPERLINK("http://www.ncbi.nih.gov/gquery/gquery.fcgi?term=ZFP37"	ZFP37) 75 1 2.456000 -0.471840 286 286.22 1.000769
=HYPERLINK("http://www.godatabase.org/cgi-bin/go.cgi?query=GO:0000003&auto_wild_cards=yes&view=query&action=query&search_constraint=terms"	GO:0000003_reproduction) =HYPERLINK("http://www.ncbi.nih.gov/gquery/gquery.fcgi?term=IGF1R"	IGF1R) 379 3 1.458047 -0.469292 287 286.69 0.998920
=HYPERLINK("http://www.godatabase.org/cgi-bin/go.cgi?query=GO:0000003&auto_wild_cards=yes&view=query&action=query&search_constraint=terms"	GO:0000003_reproduction) =HYPERLINK("http://www.ncbi.nih.gov/gquery/gquery.fcgi?term=SIRT1"	SIRT1) 379 3 1.458047 -0.469292 287 286.69 0.998920
=HYPERLINK("http://www.godatabase.org/cgi-bin/go.cgi?query=GO:0000003&auto_wild_cards=yes&view=query&action=query&search_constraint=terms"	GO:0000003_reproduction) =HYPERLINK("http://www.ncbi.nih.gov/gquery/gquery.fcgi?term=ZFP37"	ZFP37) 379 3 1.458047 -0.469292 287 286.69 0.998920
=HYPERLINK("http://www.godatabase.org/cgi-bin/go.cgi?query=GO:0043687&auto_wild_cards=yes&view=query&action=query&search_constraint=terms"	GO:0043687_post-translational_protein_modification) =HYPERLINK("http://www.ncbi.nih.gov/gquery/gquery.fcgi?term=IGF1R"	IGF1R) 384 3 1.439063 -0.459560 288 289.04 1.003611
=HYPERLINK("http://www.godatabase.org/cgi-bin/go.cgi?query=GO:0043687&auto_wild_cards=yes&view=query&action=query&search_constraint=terms"	GO:0043687_post-translational_protein_modification) =HYPERLINK("http://www.ncbi.nih.gov/gquery/gquery.fcgi?term=SIRT1"	SIRT1) 384 3 1.439063 -0.459560 288 289.04 1.003611
=HYPERLINK("http://www.godatabase.org/cgi-bin/go.cgi?query=GO:0043687&auto_wild_cards=yes&view=query&action=query&search_constraint=terms"	GO:0043687_post-translational_protein_modification) =HYPERLINK("http://www.ncbi.nih.gov/gquery/gquery.fcgi?term=HDAC6"	HDAC6) 384 3 1.439063 -0.459560 288 289.04 1.003611
=HYPERLINK("http://www.godatabase.org/cgi-bin/go.cgi?query=GO:0030326&auto_wild_cards=yes&view=query&action=query&search_constraint=terms"	GO:0030326_embryonic_limb_morphogenesis) =HYPERLINK("http://www.ncbi.nih.gov/gquery/gquery.fcgi?term=SALL4"	SALL4) 78 1 2.361538 -0.458018 290 291.28 1.004414
=HYPERLINK("http://www.godatabase.org/cgi-bin/go.cgi?query=GO:0035113&auto_wild_cards=yes&view=query&action=query&search_constraint=terms"	GO:0035113_embryonic_appendage_morphogenesis) =HYPERLINK("http://www.ncbi.nih.gov/gquery/gquery.fcgi?term=SALL4"	SALL4) 78 1 2.361538 -0.458018 290 291.28 1.004414
=HYPERLINK("http://www.godatabase.org/cgi-bin/go.cgi?query=GO:0031328&auto_wild_cards=yes&view=query&action=query&search_constraint=terms"	GO:0031328_positive_regulation_of_cellular_biosynthetic_process) =HYPERLINK("http://www.ncbi.nih.gov/gquery/gquery.fcgi?term=SALL4"	SALL4) 387 3 1.427907 -0.453824 291 291.57 1.001959
=HYPERLINK("http://www.godatabase.org/cgi-bin/go.cgi?query=GO:0031328&auto_wild_cards=yes&view=query&action=query&search_constraint=terms"	GO:0031328_positive_regulation_of_cellular_biosynthetic_process) =HYPERLINK("http://www.ncbi.nih.gov/gquery/gquery.fcgi?term=FOXK1"	FOXK1) 387 3 1.427907 -0.453824 291 291.57 1.001959
=HYPERLINK("http://www.godatabase.org/cgi-bin/go.cgi?query=GO:0031328&auto_wild_cards=yes&view=query&action=query&search_constraint=terms"	GO:0031328_positive_regulation_of_cellular_biosynthetic_process) =HYPERLINK("http://www.ncbi.nih.gov/gquery/gquery.fcgi?term=SOD2"	SOD2) 387 3 1.427907 -0.453824 291 291.57 1.001959
=HYPERLINK("http://www.godatabase.org/cgi-bin/go.cgi?query=GO:0009891&auto_wild_cards=yes&view=query&action=query&search_constraint=terms"	GO:0009891_positive_regulation_of_biosynthetic_process) =HYPERLINK("http://www.ncbi.nih.gov/gquery/gquery.fcgi?term=SALL4"	SALL4) 388 3 1.424227 -0.451929 292 292.35 1.001199
=HYPERLINK("http://www.godatabase.org/cgi-bin/go.cgi?query=GO:0009891&auto_wild_cards=yes&view=query&action=query&search_constraint=terms"	GO:0009891_positive_regulation_of_biosynthetic_process) =HYPERLINK("http://www.ncbi.nih.gov/gquery/gquery.fcgi?term=FOXK1"	FOXK1) 388 3 1.424227 -0.451929 292 292.35 1.001199
=HYPERLINK("http://www.godatabase.org/cgi-bin/go.cgi?query=GO:0009891&auto_wild_cards=yes&view=query&action=query&search_constraint=terms"	GO:0009891_positive_regulation_of_biosynthetic_process) =HYPERLINK("http://www.ncbi.nih.gov/gquery/gquery.fcgi?term=SOD2"	SOD2) 388 3 1.424227 -0.451929 292 292.35 1.001199
=HYPERLINK("http://www.godatabase.org/cgi-bin/go.cgi?query=GO:0019953&auto_wild_cards=yes&view=query&action=query&search_constraint=terms"	GO:0019953_sexual_reproduction) =HYPERLINK("http://www.ncbi.nih.gov/gquery/gquery.fcgi?term=SIRT1"	SIRT1) 228 2 1.615789 -0.451852 293 293.01 1.000034
=HYPERLINK("http://www.godatabase.org/cgi-bin/go.cgi?query=GO:0019953&auto_wild_cards=yes&view=query&action=query&search_constraint=terms"	GO:0019953_sexual_reproduction) =HYPERLINK("http://www.ncbi.nih.gov/gquery/gquery.fcgi?term=ZFP37"	ZFP37) 228 2 1.615789 -0.451852 293 293.01 1.000034
=HYPERLINK("http://www.godatabase.org/cgi-bin/go.cgi?query=GO:0008152&auto_wild_cards=yes&view=query&action=query&search_constraint=terms"	GO:0008152_metabolic_process) =HYPERLINK("http://www.ncbi.nih.gov/gquery/gquery.fcgi?term=FOXK1"	FOXK1) 2133 13 1.122644 -0.450411 294 293.15 0.997109
=HYPERLINK("http://www.godatabase.org/cgi-bin/go.cgi?query=GO:0008152&auto_wild_cards=yes&view=query&action=query&search_constraint=terms"	GO:0008152_metabolic_process) =HYPERLINK("http://www.ncbi.nih.gov/gquery/gquery.fcgi?term=CTSS"	CTSS) 2133 13 1.122644 -0.450411 294 293.15 0.997109
=HYPERLINK("http://www.godatabase.org/cgi-bin/go.cgi?query=GO:0008152&auto_wild_cards=yes&view=query&action=query&search_constraint=terms"	GO:0008152_metabolic_process) =HYPERLINK("http://www.ncbi.nih.gov/gquery/gquery.fcgi?term=SIRT1"	SIRT1) 2133 13 1.122644 -0.450411 294 293.15 0.997109
=HYPERLINK("http://www.godatabase.org/cgi-bin/go.cgi?query=GO:0008152&auto_wild_cards=yes&view=query&action=query&search_constraint=terms"	GO:0008152_metabolic_process) =HYPERLINK("http://www.ncbi.nih.gov/gquery/gquery.fcgi?term=GLCE"	GLCE) 2133 13 1.122644 -0.450411 294 293.15 0.997109
=HYPERLINK("http://www.godatabase.org/cgi-bin/go.cgi?query=GO:0008152&auto_wild_cards=yes&view=query&action=query&search_constraint=terms"	GO:0008152_metabolic_process) =HYPERLINK("http://www.ncbi.nih.gov/gquery/gquery.fcgi?term=PCOLCE"	PCOLCE) 2133 13 1.122644 -0.450411 294 293.15 0.997109
=HYPERLINK("http://www.godatabase.org/cgi-bin/go.cgi?query=GO:0008152&auto_wild_cards=yes&view=query&action=query&search_constraint=terms"	GO:0008152_metabolic_process) =HYPERLINK("http://www.ncbi.nih.gov/gquery/gquery.fcgi?term=SOD2"	SOD2) 2133 13 1.122644 -0.450411 294 293.15 0.997109
=HYPERLINK("http://www.godatabase.org/cgi-bin/go.cgi?query=GO:0008152&auto_wild_cards=yes&view=query&action=query&search_constraint=terms"	GO:0008152_metabolic_process) =HYPERLINK("http://www.ncbi.nih.gov/gquery/gquery.fcgi?term=UBE2N"	UBE2N) 2133 13 1.122644 -0.450411 294 293.15 0.997109
=HYPERLINK("http://www.godatabase.org/cgi-bin/go.cgi?query=GO:0008152&auto_wild_cards=yes&view=query&action=query&search_constraint=terms"	GO:0008152_metabolic_process) =HYPERLINK("http://www.ncbi.nih.gov/gquery/gquery.fcgi?term=IGF1R"	IGF1R) 2133 13 1.122644 -0.450411 294 293.15 0.997109
=HYPERLINK("http://www.godatabase.org/cgi-bin/go.cgi?query=GO:0008152&auto_wild_cards=yes&view=query&action=query&search_constraint=terms"	GO:0008152_metabolic_process) =HYPERLINK("http://www.ncbi.nih.gov/gquery/gquery.fcgi?term=TRP53BP1"	TRP53BP1) 2133 13 1.122644 -0.450411 294 293.15 0.997109
=HYPERLINK("http://www.godatabase.org/cgi-bin/go.cgi?query=GO:0008152&auto_wild_cards=yes&view=query&action=query&search_constraint=terms"	GO:0008152_metabolic_process) =HYPERLINK("http://www.ncbi.nih.gov/gquery/gquery.fcgi?term=SALL4"	SALL4) 2133 13 1.122644 -0.450411 294 293.15 0.997109
=HYPERLINK("http://www.godatabase.org/cgi-bin/go.cgi?query=GO:0008152&auto_wild_cards=yes&view=query&action=query&search_constraint=terms"	GO:0008152_metabolic_process) =HYPERLINK("http://www.ncbi.nih.gov/gquery/gquery.fcgi?term=STT3A"	STT3A) 2133 13 1.122644 -0.450411 294 293.15 0.997109
=HYPERLINK("http://www.godatabase.org/cgi-bin/go.cgi?query=GO:0008152&auto_wild_cards=yes&view=query&action=query&search_constraint=terms"	GO:0008152_metabolic_process) =HYPERLINK("http://www.ncbi.nih.gov/gquery/gquery.fcgi?term=DUSP16"	DUSP16) 2133 13 1.122644 -0.450411 294 293.15 0.997109
=HYPERLINK("http://www.godatabase.org/cgi-bin/go.cgi?query=GO:0008152&auto_wild_cards=yes&view=query&action=query&search_constraint=terms"	GO:0008152_metabolic_process) =HYPERLINK("http://www.ncbi.nih.gov/gquery/gquery.fcgi?term=HDAC6"	HDAC6) 2133 13 1.122644 -0.450411 294 293.15 0.997109
=HYPERLINK("http://www.godatabase.org/cgi-bin/go.cgi?query=GO:0000278&auto_wild_cards=yes&view=query&action=query&search_constraint=terms"	GO:0000278_mitotic_cell_cycle) =HYPERLINK("http://www.ncbi.nih.gov/gquery/gquery.fcgi?term=RHOU"	RHOU) 80 1 2.302500 -0.449158 296 294.95 0.996453
=HYPERLINK("http://www.godatabase.org/cgi-bin/go.cgi?query=GO:0044092&auto_wild_cards=yes&view=query&action=query&search_constraint=terms"	GO:0044092_negative_regulation_of_molecular_function) =HYPERLINK("http://www.ncbi.nih.gov/gquery/gquery.fcgi?term=DUSP16"	DUSP16) 80 1 2.302500 -0.449158 296 294.95 0.996453
=HYPERLINK("http://www.godatabase.org/cgi-bin/go.cgi?query=GO:0007420&auto_wild_cards=yes&view=query&action=query&search_constraint=terms"	GO:0007420_brain_development) =HYPERLINK("http://www.ncbi.nih.gov/gquery/gquery.fcgi?term=ATRX"	ATRX) 231 2 1.594805 -0.444507 297 295.95 0.996465
=HYPERLINK("http://www.godatabase.org/cgi-bin/go.cgi?query=GO:0007420&auto_wild_cards=yes&view=query&action=query&search_constraint=terms"	GO:0007420_brain_development) =HYPERLINK("http://www.ncbi.nih.gov/gquery/gquery.fcgi?term=IGF1R"	IGF1R) 231 2 1.594805 -0.444507 297 295.95 0.996465
=HYPERLINK("http://www.godatabase.org/cgi-bin/go.cgi?query=GO:0042127&auto_wild_cards=yes&view=query&action=query&search_constraint=terms"	GO:0042127_regulation_of_cell_proliferation) =HYPERLINK("http://www.ncbi.nih.gov/gquery/gquery.fcgi?term=RECQL4"	RECQL4) 393 3 1.406107 -0.442577 298 296.3 0.994295
=HYPERLINK("http://www.godatabase.org/cgi-bin/go.cgi?query=GO:0042127&auto_wild_cards=yes&view=query&action=query&search_constraint=terms"	GO:0042127_regulation_of_cell_proliferation) =HYPERLINK("http://www.ncbi.nih.gov/gquery/gquery.fcgi?term=PIN1"	PIN1) 393 3 1.406107 -0.442577 298 296.3 0.994295
=HYPERLINK("http://www.godatabase.org/cgi-bin/go.cgi?query=GO:0042127&auto_wild_cards=yes&view=query&action=query&search_constraint=terms"	GO:0042127_regulation_of_cell_proliferation) =HYPERLINK("http://www.ncbi.nih.gov/gquery/gquery.fcgi?term=SOD2"	SOD2) 393 3 1.406107 -0.442577 298 296.3 0.994295
=HYPERLINK("http://www.godatabase.org/cgi-bin/go.cgi?query=GO:0007411&auto_wild_cards=yes&view=query&action=query&search_constraint=terms"	GO:0007411_axon_guidance) =HYPERLINK("http://www.ncbi.nih.gov/gquery/gquery.fcgi?term=BMPR1B"	BMPR1B) 82 1 2.246341 -0.440567 300 297.97 0.993233
=HYPERLINK("http://www.godatabase.org/cgi-bin/go.cgi?query=GO:0010627&auto_wild_cards=yes&view=query&action=query&search_constraint=terms"	GO:0010627_regulation_of_protein_kinase_cascade) =HYPERLINK("http://www.ncbi.nih.gov/gquery/gquery.fcgi?term=IGF1R"	IGF1R) 82 1 2.246341 -0.440567 300 297.97 0.993233
=HYPERLINK("http://www.godatabase.org/cgi-bin/go.cgi?query=GO:0050790&auto_wild_cards=yes&view=query&action=query&search_constraint=terms"	GO:0050790_regulation_of_catalytic_activity) =HYPERLINK("http://www.ncbi.nih.gov/gquery/gquery.fcgi?term=DUSP16"	DUSP16) 233 2 1.581116 -0.439690 301 298.4 0.991362
=HYPERLINK("http://www.godatabase.org/cgi-bin/go.cgi?query=GO:0050790&auto_wild_cards=yes&view=query&action=query&search_constraint=terms"	GO:0050790_regulation_of_catalytic_activity) =HYPERLINK("http://www.ncbi.nih.gov/gquery/gquery.fcgi?term=SOD2"	SOD2) 233 2 1.581116 -0.439690 301 298.4 0.991362
=HYPERLINK("http://www.godatabase.org/cgi-bin/go.cgi?query=GO:0048699&auto_wild_cards=yes&view=query&action=query&search_constraint=terms"	GO:0048699_generation_of_neurons) =HYPERLINK("http://www.ncbi.nih.gov/gquery/gquery.fcgi?term=PTPRZ1"	PTPRZ1) 396 3 1.395455 -0.437064 302 298.86 0.989603
=HYPERLINK("http://www.godatabase.org/cgi-bin/go.cgi?query=GO:0048699&auto_wild_cards=yes&view=query&action=query&search_constraint=terms"	GO:0048699_generation_of_neurons) =HYPERLINK("http://www.ncbi.nih.gov/gquery/gquery.fcgi?term=BMPR1B"	BMPR1B) 396 3 1.395455 -0.437064 302 298.86 0.989603
=HYPERLINK("http://www.godatabase.org/cgi-bin/go.cgi?query=GO:0048699&auto_wild_cards=yes&view=query&action=query&search_constraint=terms"	GO:0048699_generation_of_neurons) =HYPERLINK("http://www.ncbi.nih.gov/gquery/gquery.fcgi?term=SOD2"	SOD2) 396 3 1.395455 -0.437064 302 298.86 0.989603
=HYPERLINK("http://www.godatabase.org/cgi-bin/go.cgi?query=GO:0006575&auto_wild_cards=yes&view=query&action=query&search_constraint=terms"	GO:0006575_cellular_amino_acid_derivative_metabolic_process) =HYPERLINK("http://www.ncbi.nih.gov/gquery/gquery.fcgi?term=SOD2"	SOD2) 83 1 2.219277 -0.436368 304 300.55 0.988651
=HYPERLINK("http://www.godatabase.org/cgi-bin/go.cgi?query=GO:0007017&auto_wild_cards=yes&view=query&action=query&search_constraint=terms"	GO:0007017_microtubule-based_process) =HYPERLINK("http://www.ncbi.nih.gov/gquery/gquery.fcgi?term=HDAC6"	HDAC6) 83 1 2.219277 -0.436368 304 300.55 0.988651
=HYPERLINK("http://www.godatabase.org/cgi-bin/go.cgi?query=GO:0001501&auto_wild_cards=yes&view=query&action=query&search_constraint=terms"	GO:0001501_skeletal_system_development) =HYPERLINK("http://www.ncbi.nih.gov/gquery/gquery.fcgi?term=RECQL4"	RECQL4) 236 2 1.561017 -0.432579 305 301.08 0.987148
=HYPERLINK("http://www.godatabase.org/cgi-bin/go.cgi?query=GO:0001501&auto_wild_cards=yes&view=query&action=query&search_constraint=terms"	GO:0001501_skeletal_system_development) =HYPERLINK("http://www.ncbi.nih.gov/gquery/gquery.fcgi?term=BMPR1B"	BMPR1B) 236 2 1.561017 -0.432579 305 301.08 0.987148
=HYPERLINK("http://www.godatabase.org/cgi-bin/go.cgi?query=GO:0045137&auto_wild_cards=yes&view=query&action=query&search_constraint=terms"	GO:0045137_development_of_primary_sexual_characteristics) =HYPERLINK("http://www.ncbi.nih.gov/gquery/gquery.fcgi?term=SIRT1"	SIRT1) 84 1 2.192857 -0.432231 306 301.72 0.986013
=HYPERLINK("http://www.godatabase.org/cgi-bin/go.cgi?query=GO:0032504&auto_wild_cards=yes&view=query&action=query&search_constraint=terms"	GO:0032504_multicellular_organism_reproduction) =HYPERLINK("http://www.ncbi.nih.gov/gquery/gquery.fcgi?term=SIRT1"	SIRT1) 86 1 2.141860 -0.424137 309 305.79 0.989612
=HYPERLINK("http://www.godatabase.org/cgi-bin/go.cgi?query=GO:0034641&auto_wild_cards=yes&view=query&action=query&search_constraint=terms"	GO:0034641_cellular_nitrogen_compound_metabolic_process) =HYPERLINK("http://www.ncbi.nih.gov/gquery/gquery.fcgi?term=SOD2"	SOD2) 86 1 2.141860 -0.424137 309 305.79 0.989612
=HYPERLINK("http://www.godatabase.org/cgi-bin/go.cgi?query=GO:0048609&auto_wild_cards=yes&view=query&action=query&search_constraint=terms"	GO:0048609_reproductive_process_in_a_multicellular_organism) =HYPERLINK("http://www.ncbi.nih.gov/gquery/gquery.fcgi?term=SIRT1"	SIRT1) 86 1 2.141860 -0.424137 309 305.79 0.989612
=HYPERLINK("http://www.godatabase.org/cgi-bin/go.cgi?query=GO:0007178&auto_wild_cards=yes&view=query&action=query&search_constraint=terms"	GO:0007178_transmembrane_receptor_protein_serine_threonine_kinase_signaling_pathway) =HYPERLINK("http://www.ncbi.nih.gov/gquery/gquery.fcgi?term=BMPR1B"	BMPR1B) 87 1 2.117241 -0.420178 313 307.92 0.983770
=HYPERLINK("http://www.godatabase.org/cgi-bin/go.cgi?query=GO:0016337&auto_wild_cards=yes&view=query&action=query&search_constraint=terms"	GO:0016337_cell-cell_adhesion) =HYPERLINK("http://www.ncbi.nih.gov/gquery/gquery.fcgi?term=BMPR1B"	BMPR1B) 87 1 2.117241 -0.420178 313 307.92 0.983770
=HYPERLINK("http://www.godatabase.org/cgi-bin/go.cgi?query=GO:0022612&auto_wild_cards=yes&view=query&action=query&search_constraint=terms"	GO:0022612_gland_morphogenesis) =HYPERLINK("http://www.ncbi.nih.gov/gquery/gquery.fcgi?term=IGF1R"	IGF1R) 87 1 2.117241 -0.420178 313 307.92 0.983770
=HYPERLINK("http://www.godatabase.org/cgi-bin/go.cgi?query=GO:0050778&auto_wild_cards=yes&view=query&action=query&search_constraint=terms"	GO:0050778_positive_regulation_of_immune_response) =HYPERLINK("http://www.ncbi.nih.gov/gquery/gquery.fcgi?term=UBE2N"	UBE2N) 87 1 2.117241 -0.420178 313 307.92 0.983770
=HYPERLINK("http://www.godatabase.org/cgi-bin/go.cgi?query=GO:0010556&auto_wild_cards=yes&view=query&action=query&search_constraint=terms"	GO:0010556_regulation_of_macromolecule_biosynthetic_process) =HYPERLINK("http://www.ncbi.nih.gov/gquery/gquery.fcgi?term=UBE2N"	UBE2N) 745 5 1.236242 -0.420112 314 308.07 0.981115
=HYPERLINK("http://www.godatabase.org/cgi-bin/go.cgi?query=GO:0010556&auto_wild_cards=yes&view=query&action=query&search_constraint=terms"	GO:0010556_regulation_of_macromolecule_biosynthetic_process) =HYPERLINK("http://www.ncbi.nih.gov/gquery/gquery.fcgi?term=TRP53BP1"	TRP53BP1) 745 5 1.236242 -0.420112 314 308.07 0.981115
=HYPERLINK("http://www.godatabase.org/cgi-bin/go.cgi?query=GO:0010556&auto_wild_cards=yes&view=query&action=query&search_constraint=terms"	GO:0010556_regulation_of_macromolecule_biosynthetic_process) =HYPERLINK("http://www.ncbi.nih.gov/gquery/gquery.fcgi?term=SALL4"	SALL4) 745 5 1.236242 -0.420112 314 308.07 0.981115
=HYPERLINK("http://www.godatabase.org/cgi-bin/go.cgi?query=GO:0010556&auto_wild_cards=yes&view=query&action=query&search_constraint=terms"	GO:0010556_regulation_of_macromolecule_biosynthetic_process) =HYPERLINK("http://www.ncbi.nih.gov/gquery/gquery.fcgi?term=FOXK1"	FOXK1) 745 5 1.236242 -0.420112 314 308.07 0.981115
=HYPERLINK("http://www.godatabase.org/cgi-bin/go.cgi?query=GO:0010556&auto_wild_cards=yes&view=query&action=query&search_constraint=terms"	GO:0010556_regulation_of_macromolecule_biosynthetic_process) =HYPERLINK("http://www.ncbi.nih.gov/gquery/gquery.fcgi?term=SIRT1"	SIRT1) 745 5 1.236242 -0.420112 314 308.07 0.981115
=HYPERLINK("http://www.godatabase.org/cgi-bin/go.cgi?query=GO:0007154&auto_wild_cards=yes&view=query&action=query&search_constraint=terms"	GO:0007154_cell_communication) =HYPERLINK("http://www.ncbi.nih.gov/gquery/gquery.fcgi?term=UBE2N"	UBE2N) 1096 7 1.176460 -0.416389 315 308.85 0.980476
=HYPERLINK("http://www.godatabase.org/cgi-bin/go.cgi?query=GO:0007154&auto_wild_cards=yes&view=query&action=query&search_constraint=terms"	GO:0007154_cell_communication) =HYPERLINK("http://www.ncbi.nih.gov/gquery/gquery.fcgi?term=NRAS"	NRAS) 1096 7 1.176460 -0.416389 315 308.85 0.980476
=HYPERLINK("http://www.godatabase.org/cgi-bin/go.cgi?query=GO:0007154&auto_wild_cards=yes&view=query&action=query&search_constraint=terms"	GO:0007154_cell_communication) =HYPERLINK("http://www.ncbi.nih.gov/gquery/gquery.fcgi?term=IGF1R"	IGF1R) 1096 7 1.176460 -0.416389 315 308.85 0.980476
=HYPERLINK("http://www.godatabase.org/cgi-bin/go.cgi?query=GO:0007154&auto_wild_cards=yes&view=query&action=query&search_constraint=terms"	GO:0007154_cell_communication) =HYPERLINK("http://www.ncbi.nih.gov/gquery/gquery.fcgi?term=PDPK1"	PDPK1) 1096 7 1.176460 -0.416389 315 308.85 0.980476
=HYPERLINK("http://www.godatabase.org/cgi-bin/go.cgi?query=GO:0007154&auto_wild_cards=yes&view=query&action=query&search_constraint=terms"	GO:0007154_cell_communication) =HYPERLINK("http://www.ncbi.nih.gov/gquery/gquery.fcgi?term=DUSP16"	DUSP16) 1096 7 1.176460 -0.416389 315 308.85 0.980476
=HYPERLINK("http://www.godatabase.org/cgi-bin/go.cgi?query=GO:0007154&auto_wild_cards=yes&view=query&action=query&search_constraint=terms"	GO:0007154_cell_communication) =HYPERLINK("http://www.ncbi.nih.gov/gquery/gquery.fcgi?term=BMPR1B"	BMPR1B) 1096 7 1.176460 -0.416389 315 308.85 0.980476
=HYPERLINK("http://www.godatabase.org/cgi-bin/go.cgi?query=GO:0007154&auto_wild_cards=yes&view=query&action=query&search_constraint=terms"	GO:0007154_cell_communication) =HYPERLINK("http://www.ncbi.nih.gov/gquery/gquery.fcgi?term=RHOU"	RHOU) 1096 7 1.176460 -0.416389 315 308.85 0.980476
=HYPERLINK("http://www.godatabase.org/cgi-bin/go.cgi?query=GO:0080090&auto_wild_cards=yes&view=query&action=query&search_constraint=terms"	GO:0080090_regulation_of_primary_metabolic_process) =HYPERLINK("http://www.ncbi.nih.gov/gquery/gquery.fcgi?term=UBE2N"	UBE2N) 926 6 1.193521 -0.410563 316 310.24 0.981772
=HYPERLINK("http://www.godatabase.org/cgi-bin/go.cgi?query=GO:0080090&auto_wild_cards=yes&view=query&action=query&search_constraint=terms"	GO:0080090_regulation_of_primary_metabolic_process) =HYPERLINK("http://www.ncbi.nih.gov/gquery/gquery.fcgi?term=TRP53BP1"	TRP53BP1) 926 6 1.193521 -0.410563 316 310.24 0.981772
=HYPERLINK("http://www.godatabase.org/cgi-bin/go.cgi?query=GO:0080090&auto_wild_cards=yes&view=query&action=query&search_constraint=terms"	GO:0080090_regulation_of_primary_metabolic_process) =HYPERLINK("http://www.ncbi.nih.gov/gquery/gquery.fcgi?term=SALL4"	SALL4) 926 6 1.193521 -0.410563 316 310.24 0.981772
=HYPERLINK("http://www.godatabase.org/cgi-bin/go.cgi?query=GO:0080090&auto_wild_cards=yes&view=query&action=query&search_constraint=terms"	GO:0080090_regulation_of_primary_metabolic_process) =HYPERLINK("http://www.ncbi.nih.gov/gquery/gquery.fcgi?term=FOXK1"	FOXK1) 926 6 1.193521 -0.410563 316 310.24 0.981772
=HYPERLINK("http://www.godatabase.org/cgi-bin/go.cgi?query=GO:0080090&auto_wild_cards=yes&view=query&action=query&search_constraint=terms"	GO:0080090_regulation_of_primary_metabolic_process) =HYPERLINK("http://www.ncbi.nih.gov/gquery/gquery.fcgi?term=SIRT1"	SIRT1) 926 6 1.193521 -0.410563 316 310.24 0.981772
=HYPERLINK("http://www.godatabase.org/cgi-bin/go.cgi?query=GO:0080090&auto_wild_cards=yes&view=query&action=query&search_constraint=terms"	GO:0080090_regulation_of_primary_metabolic_process) =HYPERLINK("http://www.ncbi.nih.gov/gquery/gquery.fcgi?term=HDAC6"	HDAC6) 926 6 1.193521 -0.410563 316 310.24 0.981772
=HYPERLINK("http://www.godatabase.org/cgi-bin/go.cgi?query=GO:0019219&auto_wild_cards=yes&view=query&action=query&search_constraint=terms"	GO:0019219_regulation_of_nucleobase__nucleoside__nucleotide_and_nucleic_acid_metabolic_process) =HYPERLINK("http://www.ncbi.nih.gov/gquery/gquery.fcgi?term=UBE2N"	UBE2N) 757 5 1.216645 -0.404455 317 313.36 0.988517
=HYPERLINK("http://www.godatabase.org/cgi-bin/go.cgi?query=GO:0019219&auto_wild_cards=yes&view=query&action=query&search_constraint=terms"	GO:0019219_regulation_of_nucleobase__nucleoside__nucleotide_and_nucleic_acid_metabolic_process) =HYPERLINK("http://www.ncbi.nih.gov/gquery/gquery.fcgi?term=TRP53BP1"	TRP53BP1) 757 5 1.216645 -0.404455 317 313.36 0.988517
=HYPERLINK("http://www.godatabase.org/cgi-bin/go.cgi?query=GO:0019219&auto_wild_cards=yes&view=query&action=query&search_constraint=terms"	GO:0019219_regulation_of_nucleobase__nucleoside__nucleotide_and_nucleic_acid_metabolic_process) =HYPERLINK("http://www.ncbi.nih.gov/gquery/gquery.fcgi?term=SALL4"	SALL4) 757 5 1.216645 -0.404455 317 313.36 0.988517
=HYPERLINK("http://www.godatabase.org/cgi-bin/go.cgi?query=GO:0019219&auto_wild_cards=yes&view=query&action=query&search_constraint=terms"	GO:0019219_regulation_of_nucleobase__nucleoside__nucleotide_and_nucleic_acid_metabolic_process) =HYPERLINK("http://www.ncbi.nih.gov/gquery/gquery.fcgi?term=FOXK1"	FOXK1) 757 5 1.216645 -0.404455 317 313.36 0.988517
=HYPERLINK("http://www.godatabase.org/cgi-bin/go.cgi?query=GO:0019219&auto_wild_cards=yes&view=query&action=query&search_constraint=terms"	GO:0019219_regulation_of_nucleobase__nucleoside__nucleotide_and_nucleic_acid_metabolic_process) =HYPERLINK("http://www.ncbi.nih.gov/gquery/gquery.fcgi?term=SIRT1"	SIRT1) 757 5 1.216645 -0.404455 317 313.36 0.988517
=HYPERLINK("http://www.godatabase.org/cgi-bin/go.cgi?query=GO:0007389&auto_wild_cards=yes&view=query&action=query&search_constraint=terms"	GO:0007389_pattern_specification_process) =HYPERLINK("http://www.ncbi.nih.gov/gquery/gquery.fcgi?term=ABI1"	ABI1) 250 2 1.473600 -0.401140 318 314.95 0.990409
=HYPERLINK("http://www.godatabase.org/cgi-bin/go.cgi?query=GO:0007389&auto_wild_cards=yes&view=query&action=query&search_constraint=terms"	GO:0007389_pattern_specification_process) =HYPERLINK("http://www.ncbi.nih.gov/gquery/gquery.fcgi?term=BMPR1B"	BMPR1B) 250 2 1.473600 -0.401140 318 314.95 0.990409
=HYPERLINK("http://www.godatabase.org/cgi-bin/go.cgi?query=GO:0060255&auto_wild_cards=yes&view=query&action=query&search_constraint=terms"	GO:0060255_regulation_of_macromolecule_metabolic_process) =HYPERLINK("http://www.ncbi.nih.gov/gquery/gquery.fcgi?term=UBE2N"	UBE2N) 936 6 1.180769 -0.398771 319 315.44 0.988840
=HYPERLINK("http://www.godatabase.org/cgi-bin/go.cgi?query=GO:0060255&auto_wild_cards=yes&view=query&action=query&search_constraint=terms"	GO:0060255_regulation_of_macromolecule_metabolic_process) =HYPERLINK("http://www.ncbi.nih.gov/gquery/gquery.fcgi?term=TRP53BP1"	TRP53BP1) 936 6 1.180769 -0.398771 319 315.44 0.988840
=HYPERLINK("http://www.godatabase.org/cgi-bin/go.cgi?query=GO:0060255&auto_wild_cards=yes&view=query&action=query&search_constraint=terms"	GO:0060255_regulation_of_macromolecule_metabolic_process) =HYPERLINK("http://www.ncbi.nih.gov/gquery/gquery.fcgi?term=SALL4"	SALL4) 936 6 1.180769 -0.398771 319 315.44 0.988840
=HYPERLINK("http://www.godatabase.org/cgi-bin/go.cgi?query=GO:0060255&auto_wild_cards=yes&view=query&action=query&search_constraint=terms"	GO:0060255_regulation_of_macromolecule_metabolic_process) =HYPERLINK("http://www.ncbi.nih.gov/gquery/gquery.fcgi?term=FOXK1"	FOXK1) 936 6 1.180769 -0.398771 319 315.44 0.988840
=HYPERLINK("http://www.godatabase.org/cgi-bin/go.cgi?query=GO:0060255&auto_wild_cards=yes&view=query&action=query&search_constraint=terms"	GO:0060255_regulation_of_macromolecule_metabolic_process) =HYPERLINK("http://www.ncbi.nih.gov/gquery/gquery.fcgi?term=SIRT1"	SIRT1) 936 6 1.180769 -0.398771 319 315.44 0.988840
=HYPERLINK("http://www.godatabase.org/cgi-bin/go.cgi?query=GO:0060255&auto_wild_cards=yes&view=query&action=query&search_constraint=terms"	GO:0060255_regulation_of_macromolecule_metabolic_process) =HYPERLINK("http://www.ncbi.nih.gov/gquery/gquery.fcgi?term=HDAC6"	HDAC6) 936 6 1.180769 -0.398771 319 315.44 0.988840
=HYPERLINK("http://www.godatabase.org/cgi-bin/go.cgi?query=GO:0035107&auto_wild_cards=yes&view=query&action=query&search_constraint=terms"	GO:0035107_appendage_morphogenesis) =HYPERLINK("http://www.ncbi.nih.gov/gquery/gquery.fcgi?term=SALL4"	SALL4) 93 1 1.980645 -0.397565 322 316.73 0.983634
=HYPERLINK("http://www.godatabase.org/cgi-bin/go.cgi?query=GO:0035108&auto_wild_cards=yes&view=query&action=query&search_constraint=terms"	GO:0035108_limb_morphogenesis) =HYPERLINK("http://www.ncbi.nih.gov/gquery/gquery.fcgi?term=SALL4"	SALL4) 93 1 1.980645 -0.397565 322 316.73 0.983634
=HYPERLINK("http://www.godatabase.org/cgi-bin/go.cgi?query=GO:0055066&auto_wild_cards=yes&view=query&action=query&search_constraint=terms"	GO:0055066_di-__tri-valent_inorganic_cation_homeostasis) =HYPERLINK("http://www.ncbi.nih.gov/gquery/gquery.fcgi?term=SOD2"	SOD2) 93 1 1.980645 -0.397565 322 316.73 0.983634
=HYPERLINK("http://www.godatabase.org/cgi-bin/go.cgi?query=GO:0022008&auto_wild_cards=yes&view=query&action=query&search_constraint=terms"	GO:0022008_neurogenesis) =HYPERLINK("http://www.ncbi.nih.gov/gquery/gquery.fcgi?term=PTPRZ1"	PTPRZ1) 423 3 1.306383 -0.390553 323 320.83 0.993282
=HYPERLINK("http://www.godatabase.org/cgi-bin/go.cgi?query=GO:0022008&auto_wild_cards=yes&view=query&action=query&search_constraint=terms"	GO:0022008_neurogenesis) =HYPERLINK("http://www.ncbi.nih.gov/gquery/gquery.fcgi?term=BMPR1B"	BMPR1B) 423 3 1.306383 -0.390553 323 320.83 0.993282
=HYPERLINK("http://www.godatabase.org/cgi-bin/go.cgi?query=GO:0022008&auto_wild_cards=yes&view=query&action=query&search_constraint=terms"	GO:0022008_neurogenesis) =HYPERLINK("http://www.ncbi.nih.gov/gquery/gquery.fcgi?term=SOD2"	SOD2) 423 3 1.306383 -0.390553 323 320.83 0.993282
=HYPERLINK("http://www.godatabase.org/cgi-bin/go.cgi?query=GO:0042391&auto_wild_cards=yes&view=query&action=query&search_constraint=terms"	GO:0042391_regulation_of_membrane_potential) =HYPERLINK("http://www.ncbi.nih.gov/gquery/gquery.fcgi?term=SOD2"	SOD2) 95 1 1.938947 -0.390435 324 321.39 0.991944
=HYPERLINK("http://www.godatabase.org/cgi-bin/go.cgi?query=GO:0048736&auto_wild_cards=yes&view=query&action=query&search_constraint=terms"	GO:0048736_appendage_development) =HYPERLINK("http://www.ncbi.nih.gov/gquery/gquery.fcgi?term=SALL4"	SALL4) 96 1 1.918750 -0.386941 326 323.71 0.992975
=HYPERLINK("http://www.godatabase.org/cgi-bin/go.cgi?query=GO:0060173&auto_wild_cards=yes&view=query&action=query&search_constraint=terms"	GO:0060173_limb_development) =HYPERLINK("http://www.ncbi.nih.gov/gquery/gquery.fcgi?term=SALL4"	SALL4) 96 1 1.918750 -0.386941 326 323.71 0.992975
=HYPERLINK("http://www.godatabase.org/cgi-bin/go.cgi?query=GO:0018193&auto_wild_cards=yes&view=query&action=query&search_constraint=terms"	GO:0018193_peptidyl-amino_acid_modification) =HYPERLINK("http://www.ncbi.nih.gov/gquery/gquery.fcgi?term=STT3A"	STT3A) 97 1 1.898969 -0.383493 327 324.82 0.993333
=HYPERLINK("http://www.godatabase.org/cgi-bin/go.cgi?query=GO:0007548&auto_wild_cards=yes&view=query&action=query&search_constraint=terms"	GO:0007548_sex_differentiation) =HYPERLINK("http://www.ncbi.nih.gov/gquery/gquery.fcgi?term=SIRT1"	SIRT1) 98 1 1.879592 -0.380091 330 326.57 0.989606
=HYPERLINK("http://www.godatabase.org/cgi-bin/go.cgi?query=GO:0009314&auto_wild_cards=yes&view=query&action=query&search_constraint=terms"	GO:0009314_response_to_radiation) =HYPERLINK("http://www.ncbi.nih.gov/gquery/gquery.fcgi?term=SOD2"	SOD2) 98 1 1.879592 -0.380091 330 326.57 0.989606
=HYPERLINK("http://www.godatabase.org/cgi-bin/go.cgi?query=GO:0009967&auto_wild_cards=yes&view=query&action=query&search_constraint=terms"	GO:0009967_positive_regulation_of_signal_transduction) =HYPERLINK("http://www.ncbi.nih.gov/gquery/gquery.fcgi?term=IGF1R"	IGF1R) 98 1 1.879592 -0.380091 330 326.57 0.989606
=HYPERLINK("http://www.godatabase.org/cgi-bin/go.cgi?query=GO:0010468&auto_wild_cards=yes&view=query&action=query&search_constraint=terms"	GO:0010468_regulation_of_gene_expression) =HYPERLINK("http://www.ncbi.nih.gov/gquery/gquery.fcgi?term=UBE2N"	UBE2N) 778 5 1.183805 -0.378319 331 326.69 0.986979
=HYPERLINK("http://www.godatabase.org/cgi-bin/go.cgi?query=GO:0010468&auto_wild_cards=yes&view=query&action=query&search_constraint=terms"	GO:0010468_regulation_of_gene_expression) =HYPERLINK("http://www.ncbi.nih.gov/gquery/gquery.fcgi?term=TRP53BP1"	TRP53BP1) 778 5 1.183805 -0.378319 331 326.69 0.986979
=HYPERLINK("http://www.godatabase.org/cgi-bin/go.cgi?query=GO:0010468&auto_wild_cards=yes&view=query&action=query&search_constraint=terms"	GO:0010468_regulation_of_gene_expression) =HYPERLINK("http://www.ncbi.nih.gov/gquery/gquery.fcgi?term=SALL4"	SALL4) 778 5 1.183805 -0.378319 331 326.69 0.986979
=HYPERLINK("http://www.godatabase.org/cgi-bin/go.cgi?query=GO:0010468&auto_wild_cards=yes&view=query&action=query&search_constraint=terms"	GO:0010468_regulation_of_gene_expression) =HYPERLINK("http://www.ncbi.nih.gov/gquery/gquery.fcgi?term=FOXK1"	FOXK1) 778 5 1.183805 -0.378319 331 326.69 0.986979
=HYPERLINK("http://www.godatabase.org/cgi-bin/go.cgi?query=GO:0010468&auto_wild_cards=yes&view=query&action=query&search_constraint=terms"	GO:0010468_regulation_of_gene_expression) =HYPERLINK("http://www.ncbi.nih.gov/gquery/gquery.fcgi?term=SIRT1"	SIRT1) 778 5 1.183805 -0.378319 331 326.69 0.986979
=HYPERLINK("http://www.godatabase.org/cgi-bin/go.cgi?query=GO:0030030&auto_wild_cards=yes&view=query&action=query&search_constraint=terms"	GO:0030030_cell_projection_organization) =HYPERLINK("http://www.ncbi.nih.gov/gquery/gquery.fcgi?term=PTPRZ1"	PTPRZ1) 263 2 1.400760 -0.374307 332 329.57 0.992681
=HYPERLINK("http://www.godatabase.org/cgi-bin/go.cgi?query=GO:0030030&auto_wild_cards=yes&view=query&action=query&search_constraint=terms"	GO:0030030_cell_projection_organization) =HYPERLINK("http://www.ncbi.nih.gov/gquery/gquery.fcgi?term=BMPR1B"	BMPR1B) 263 2 1.400760 -0.374307 332 329.57 0.992681
=HYPERLINK("http://www.godatabase.org/cgi-bin/go.cgi?query=GO:0009653&auto_wild_cards=yes&view=query&action=query&search_constraint=terms"	GO:0009653_anatomical_structure_morphogenesis) =HYPERLINK("http://www.ncbi.nih.gov/gquery/gquery.fcgi?term=RECQL4"	RECQL4) 958 6 1.153653 -0.373851 333 329.69 0.990060
=HYPERLINK("http://www.godatabase.org/cgi-bin/go.cgi?query=GO:0009653&auto_wild_cards=yes&view=query&action=query&search_constraint=terms"	GO:0009653_anatomical_structure_morphogenesis) =HYPERLINK("http://www.ncbi.nih.gov/gquery/gquery.fcgi?term=IGF1R"	IGF1R) 958 6 1.153653 -0.373851 333 329.69 0.990060
=HYPERLINK("http://www.godatabase.org/cgi-bin/go.cgi?query=GO:0009653&auto_wild_cards=yes&view=query&action=query&search_constraint=terms"	GO:0009653_anatomical_structure_morphogenesis) =HYPERLINK("http://www.ncbi.nih.gov/gquery/gquery.fcgi?term=SALL4"	SALL4) 958 6 1.153653 -0.373851 333 329.69 0.990060
=HYPERLINK("http://www.godatabase.org/cgi-bin/go.cgi?query=GO:0009653&auto_wild_cards=yes&view=query&action=query&search_constraint=terms"	GO:0009653_anatomical_structure_morphogenesis) =HYPERLINK("http://www.ncbi.nih.gov/gquery/gquery.fcgi?term=PTPRZ1"	PTPRZ1) 958 6 1.153653 -0.373851 333 329.69 0.990060
=HYPERLINK("http://www.godatabase.org/cgi-bin/go.cgi?query=GO:0009653&auto_wild_cards=yes&view=query&action=query&search_constraint=terms"	GO:0009653_anatomical_structure_morphogenesis) =HYPERLINK("http://www.ncbi.nih.gov/gquery/gquery.fcgi?term=BMPR1B"	BMPR1B) 958 6 1.153653 -0.373851 333 329.69 0.990060
=HYPERLINK("http://www.godatabase.org/cgi-bin/go.cgi?query=GO:0009653&auto_wild_cards=yes&view=query&action=query&search_constraint=terms"	GO:0009653_anatomical_structure_morphogenesis) =HYPERLINK("http://www.ncbi.nih.gov/gquery/gquery.fcgi?term=RHOU"	RHOU) 958 6 1.153653 -0.373851 333 329.69 0.990060
=HYPERLINK("http://www.godatabase.org/cgi-bin/go.cgi?query=GO:0030036&auto_wild_cards=yes&view=query&action=query&search_constraint=terms"	GO:0030036_actin_cytoskeleton_organization) =HYPERLINK("http://www.ncbi.nih.gov/gquery/gquery.fcgi?term=RHOU"	RHOU) 102 1 1.805882 -0.366916 334 331.3 0.991916
=HYPERLINK("http://www.godatabase.org/cgi-bin/go.cgi?query=GO:0003013&auto_wild_cards=yes&view=query&action=query&search_constraint=terms"	GO:0003013_circulatory_system_process) =HYPERLINK("http://www.ncbi.nih.gov/gquery/gquery.fcgi?term=SOD2"	SOD2) 103 1 1.788350 -0.363727 337 332.46 0.986528
=HYPERLINK("http://www.godatabase.org/cgi-bin/go.cgi?query=GO:0008015&auto_wild_cards=yes&view=query&action=query&search_constraint=terms"	GO:0008015_blood_circulation) =HYPERLINK("http://www.ncbi.nih.gov/gquery/gquery.fcgi?term=SOD2"	SOD2) 103 1 1.788350 -0.363727 337 332.46 0.986528
=HYPERLINK("http://www.godatabase.org/cgi-bin/go.cgi?query=GO:0009968&auto_wild_cards=yes&view=query&action=query&search_constraint=terms"	GO:0009968_negative_regulation_of_signal_transduction) =HYPERLINK("http://www.ncbi.nih.gov/gquery/gquery.fcgi?term=IGF1R"	IGF1R) 103 1 1.788350 -0.363727 337 332.46 0.986528
=HYPERLINK("http://www.godatabase.org/cgi-bin/go.cgi?query=GO:0006807&auto_wild_cards=yes&view=query&action=query&search_constraint=terms"	GO:0006807_nitrogen_compound_metabolic_process) =HYPERLINK("http://www.ncbi.nih.gov/gquery/gquery.fcgi?term=UBE2N"	UBE2N) 1147 7 1.124150 -0.361894 338 332.84 0.984734
=HYPERLINK("http://www.godatabase.org/cgi-bin/go.cgi?query=GO:0006807&auto_wild_cards=yes&view=query&action=query&search_constraint=terms"	GO:0006807_nitrogen_compound_metabolic_process) =HYPERLINK("http://www.ncbi.nih.gov/gquery/gquery.fcgi?term=TRP53BP1"	TRP53BP1) 1147 7 1.124150 -0.361894 338 332.84 0.984734
=HYPERLINK("http://www.godatabase.org/cgi-bin/go.cgi?query=GO:0006807&auto_wild_cards=yes&view=query&action=query&search_constraint=terms"	GO:0006807_nitrogen_compound_metabolic_process) =HYPERLINK("http://www.ncbi.nih.gov/gquery/gquery.fcgi?term=SALL4"	SALL4) 1147 7 1.124150 -0.361894 338 332.84 0.984734
=HYPERLINK("http://www.godatabase.org/cgi-bin/go.cgi?query=GO:0006807&auto_wild_cards=yes&view=query&action=query&search_constraint=terms"	GO:0006807_nitrogen_compound_metabolic_process) =HYPERLINK("http://www.ncbi.nih.gov/gquery/gquery.fcgi?term=FOXK1"	FOXK1) 1147 7 1.124150 -0.361894 338 332.84 0.984734
=HYPERLINK("http://www.godatabase.org/cgi-bin/go.cgi?query=GO:0006807&auto_wild_cards=yes&view=query&action=query&search_constraint=terms"	GO:0006807_nitrogen_compound_metabolic_process) =HYPERLINK("http://www.ncbi.nih.gov/gquery/gquery.fcgi?term=SIRT1"	SIRT1) 1147 7 1.124150 -0.361894 338 332.84 0.984734
=HYPERLINK("http://www.godatabase.org/cgi-bin/go.cgi?query=GO:0006807&auto_wild_cards=yes&view=query&action=query&search_constraint=terms"	GO:0006807_nitrogen_compound_metabolic_process) =HYPERLINK("http://www.ncbi.nih.gov/gquery/gquery.fcgi?term=GLCE"	GLCE) 1147 7 1.124150 -0.361894 338 332.84 0.984734
=HYPERLINK("http://www.godatabase.org/cgi-bin/go.cgi?query=GO:0006807&auto_wild_cards=yes&view=query&action=query&search_constraint=terms"	GO:0006807_nitrogen_compound_metabolic_process) =HYPERLINK("http://www.ncbi.nih.gov/gquery/gquery.fcgi?term=SOD2"	SOD2) 1147 7 1.124150 -0.361894 338 332.84 0.984734
=HYPERLINK("http://www.godatabase.org/cgi-bin/go.cgi?query=GO:0031325&auto_wild_cards=yes&view=query&action=query&search_constraint=terms"	GO:0031325_positive_regulation_of_cellular_metabolic_process) =HYPERLINK("http://www.ncbi.nih.gov/gquery/gquery.fcgi?term=SALL4"	SALL4) 442 3 1.250226 -0.360904 339 333.04 0.982419
=HYPERLINK("http://www.godatabase.org/cgi-bin/go.cgi?query=GO:0031325&auto_wild_cards=yes&view=query&action=query&search_constraint=terms"	GO:0031325_positive_regulation_of_cellular_metabolic_process) =HYPERLINK("http://www.ncbi.nih.gov/gquery/gquery.fcgi?term=FOXK1"	FOXK1) 442 3 1.250226 -0.360904 339 333.04 0.982419
=HYPERLINK("http://www.godatabase.org/cgi-bin/go.cgi?query=GO:0031325&auto_wild_cards=yes&view=query&action=query&search_constraint=terms"	GO:0031325_positive_regulation_of_cellular_metabolic_process) =HYPERLINK("http://www.ncbi.nih.gov/gquery/gquery.fcgi?term=SOD2"	SOD2) 442 3 1.250226 -0.360904 339 333.04 0.982419
=HYPERLINK("http://www.godatabase.org/cgi-bin/go.cgi?query=GO:0065007&auto_wild_cards=yes&view=query&action=query&search_constraint=terms"	GO:0065007_biological_regulation) =HYPERLINK("http://www.ncbi.nih.gov/gquery/gquery.fcgi?term=RECQL4"	RECQL4) 2593 15 1.065561 -0.360891 340 333.17 0.979912
=HYPERLINK("http://www.godatabase.org/cgi-bin/go.cgi?query=GO:0065007&auto_wild_cards=yes&view=query&action=query&search_constraint=terms"	GO:0065007_biological_regulation) =HYPERLINK("http://www.ncbi.nih.gov/gquery/gquery.fcgi?term=FOXK1"	FOXK1) 2593 15 1.065561 -0.360891 340 333.17 0.979912
=HYPERLINK("http://www.godatabase.org/cgi-bin/go.cgi?query=GO:0065007&auto_wild_cards=yes&view=query&action=query&search_constraint=terms"	GO:0065007_biological_regulation) =HYPERLINK("http://www.ncbi.nih.gov/gquery/gquery.fcgi?term=SIRT1"	SIRT1) 2593 15 1.065561 -0.360891 340 333.17 0.979912
=HYPERLINK("http://www.godatabase.org/cgi-bin/go.cgi?query=GO:0065007&auto_wild_cards=yes&view=query&action=query&search_constraint=terms"	GO:0065007_biological_regulation) =HYPERLINK("http://www.ncbi.nih.gov/gquery/gquery.fcgi?term=RHOU"	RHOU) 2593 15 1.065561 -0.360891 340 333.17 0.979912
=HYPERLINK("http://www.godatabase.org/cgi-bin/go.cgi?query=GO:0065007&auto_wild_cards=yes&view=query&action=query&search_constraint=terms"	GO:0065007_biological_regulation) =HYPERLINK("http://www.ncbi.nih.gov/gquery/gquery.fcgi?term=PIN1"	PIN1) 2593 15 1.065561 -0.360891 340 333.17 0.979912
=HYPERLINK("http://www.godatabase.org/cgi-bin/go.cgi?query=GO:0065007&auto_wild_cards=yes&view=query&action=query&search_constraint=terms"	GO:0065007_biological_regulation) =HYPERLINK("http://www.ncbi.nih.gov/gquery/gquery.fcgi?term=SOD2"	SOD2) 2593 15 1.065561 -0.360891 340 333.17 0.979912
=HYPERLINK("http://www.godatabase.org/cgi-bin/go.cgi?query=GO:0065007&auto_wild_cards=yes&view=query&action=query&search_constraint=terms"	GO:0065007_biological_regulation) =HYPERLINK("http://www.ncbi.nih.gov/gquery/gquery.fcgi?term=UBE2N"	UBE2N) 2593 15 1.065561 -0.360891 340 333.17 0.979912
=HYPERLINK("http://www.godatabase.org/cgi-bin/go.cgi?query=GO:0065007&auto_wild_cards=yes&view=query&action=query&search_constraint=terms"	GO:0065007_biological_regulation) =HYPERLINK("http://www.ncbi.nih.gov/gquery/gquery.fcgi?term=IGF1R"	IGF1R) 2593 15 1.065561 -0.360891 340 333.17 0.979912
=HYPERLINK("http://www.godatabase.org/cgi-bin/go.cgi?query=GO:0065007&auto_wild_cards=yes&view=query&action=query&search_constraint=terms"	GO:0065007_biological_regulation) =HYPERLINK("http://www.ncbi.nih.gov/gquery/gquery.fcgi?term=NRAS"	NRAS) 2593 15 1.065561 -0.360891 340 333.17 0.979912
=HYPERLINK("http://www.godatabase.org/cgi-bin/go.cgi?query=GO:0065007&auto_wild_cards=yes&view=query&action=query&search_constraint=terms"	GO:0065007_biological_regulation) =HYPERLINK("http://www.ncbi.nih.gov/gquery/gquery.fcgi?term=PDPK1"	PDPK1) 2593 15 1.065561 -0.360891 340 333.17 0.979912
=HYPERLINK("http://www.godatabase.org/cgi-bin/go.cgi?query=GO:0065007&auto_wild_cards=yes&view=query&action=query&search_constraint=terms"	GO:0065007_biological_regulation) =HYPERLINK("http://www.ncbi.nih.gov/gquery/gquery.fcgi?term=TRP53BP1"	TRP53BP1) 2593 15 1.065561 -0.360891 340 333.17 0.979912
=HYPERLINK("http://www.godatabase.org/cgi-bin/go.cgi?query=GO:0065007&auto_wild_cards=yes&view=query&action=query&search_constraint=terms"	GO:0065007_biological_regulation) =HYPERLINK("http://www.ncbi.nih.gov/gquery/gquery.fcgi?term=SALL4"	SALL4) 2593 15 1.065561 -0.360891 340 333.17 0.979912
=HYPERLINK("http://www.godatabase.org/cgi-bin/go.cgi?query=GO:0065007&auto_wild_cards=yes&view=query&action=query&search_constraint=terms"	GO:0065007_biological_regulation) =HYPERLINK("http://www.ncbi.nih.gov/gquery/gquery.fcgi?term=DUSP16"	DUSP16) 2593 15 1.065561 -0.360891 340 333.17 0.979912
=HYPERLINK("http://www.godatabase.org/cgi-bin/go.cgi?query=GO:0065007&auto_wild_cards=yes&view=query&action=query&search_constraint=terms"	GO:0065007_biological_regulation) =HYPERLINK("http://www.ncbi.nih.gov/gquery/gquery.fcgi?term=BMPR1B"	BMPR1B) 2593 15 1.065561 -0.360891 340 333.17 0.979912
=HYPERLINK("http://www.godatabase.org/cgi-bin/go.cgi?query=GO:0065007&auto_wild_cards=yes&view=query&action=query&search_constraint=terms"	GO:0065007_biological_regulation) =HYPERLINK("http://www.ncbi.nih.gov/gquery/gquery.fcgi?term=HDAC6"	HDAC6) 2593 15 1.065561 -0.360891 340 333.17 0.979912
=HYPERLINK("http://www.godatabase.org/cgi-bin/go.cgi?query=GO:0051716&auto_wild_cards=yes&view=query&action=query&search_constraint=terms"	GO:0051716_cellular_response_to_stimulus) =HYPERLINK("http://www.ncbi.nih.gov/gquery/gquery.fcgi?term=TRP53BP1"	TRP53BP1) 273 2 1.349451 -0.355062 341 335.85 0.984897
=HYPERLINK("http://www.godatabase.org/cgi-bin/go.cgi?query=GO:0051716&auto_wild_cards=yes&view=query&action=query&search_constraint=terms"	GO:0051716_cellular_response_to_stimulus) =HYPERLINK("http://www.ncbi.nih.gov/gquery/gquery.fcgi?term=SOD2"	SOD2) 273 2 1.349451 -0.355062 341 335.85 0.984897
=HYPERLINK("http://www.godatabase.org/cgi-bin/go.cgi?query=GO:0045859&auto_wild_cards=yes&view=query&action=query&search_constraint=terms"	GO:0045859_regulation_of_protein_kinase_activity) =HYPERLINK("http://www.ncbi.nih.gov/gquery/gquery.fcgi?term=DUSP16"	DUSP16) 107 1 1.721495 -0.351362 342 337.38 0.986491
=HYPERLINK("http://www.godatabase.org/cgi-bin/go.cgi?query=GO:0030029&auto_wild_cards=yes&view=query&action=query&search_constraint=terms"	GO:0030029_actin_filament-based_process) =HYPERLINK("http://www.ncbi.nih.gov/gquery/gquery.fcgi?term=RHOU"	RHOU) 109 1 1.689908 -0.345405 343 339.58 0.990029
=HYPERLINK("http://www.godatabase.org/cgi-bin/go.cgi?query=GO:0010647&auto_wild_cards=yes&view=query&action=query&search_constraint=terms"	GO:0010647_positive_regulation_of_cell_communication) =HYPERLINK("http://www.ncbi.nih.gov/gquery/gquery.fcgi?term=IGF1R"	IGF1R) 110 1 1.674545 -0.342480 347 341.65 0.984582
=HYPERLINK("http://www.godatabase.org/cgi-bin/go.cgi?query=GO:0010648&auto_wild_cards=yes&view=query&action=query&search_constraint=terms"	GO:0010648_negative_regulation_of_cell_communication) =HYPERLINK("http://www.ncbi.nih.gov/gquery/gquery.fcgi?term=IGF1R"	IGF1R) 110 1 1.674545 -0.342480 347 341.65 0.984582
=HYPERLINK("http://www.godatabase.org/cgi-bin/go.cgi?query=GO:0043010&auto_wild_cards=yes&view=query&action=query&search_constraint=terms"	GO:0043010_camera-type_eye_development) =HYPERLINK("http://www.ncbi.nih.gov/gquery/gquery.fcgi?term=BMPR1B"	BMPR1B) 110 1 1.674545 -0.342480 347 341.65 0.984582
=HYPERLINK("http://www.godatabase.org/cgi-bin/go.cgi?query=GO:0055080&auto_wild_cards=yes&view=query&action=query&search_constraint=terms"	GO:0055080_cation_homeostasis) =HYPERLINK("http://www.ncbi.nih.gov/gquery/gquery.fcgi?term=SOD2"	SOD2) 110 1 1.674545 -0.342480 347 341.65 0.984582
=HYPERLINK("http://www.godatabase.org/cgi-bin/go.cgi?query=GO:0009893&auto_wild_cards=yes&view=query&action=query&search_constraint=terms"	GO:0009893_positive_regulation_of_metabolic_process) =HYPERLINK("http://www.ncbi.nih.gov/gquery/gquery.fcgi?term=SALL4"	SALL4) 458 3 1.206550 -0.337715 348 342.9 0.985345
=HYPERLINK("http://www.godatabase.org/cgi-bin/go.cgi?query=GO:0009893&auto_wild_cards=yes&view=query&action=query&search_constraint=terms"	GO:0009893_positive_regulation_of_metabolic_process) =HYPERLINK("http://www.ncbi.nih.gov/gquery/gquery.fcgi?term=FOXK1"	FOXK1) 458 3 1.206550 -0.337715 348 342.9 0.985345
=HYPERLINK("http://www.godatabase.org/cgi-bin/go.cgi?query=GO:0009893&auto_wild_cards=yes&view=query&action=query&search_constraint=terms"	GO:0009893_positive_regulation_of_metabolic_process) =HYPERLINK("http://www.ncbi.nih.gov/gquery/gquery.fcgi?term=SOD2"	SOD2) 458 3 1.206550 -0.337715 348 342.9 0.985345
=HYPERLINK("http://www.godatabase.org/cgi-bin/go.cgi?query=GO:0043549&auto_wild_cards=yes&view=query&action=query&search_constraint=terms"	GO:0043549_regulation_of_kinase_activity) =HYPERLINK("http://www.ncbi.nih.gov/gquery/gquery.fcgi?term=DUSP16"	DUSP16) 112 1 1.644643 -0.336736 349 343.9 0.985387
=HYPERLINK("http://www.godatabase.org/cgi-bin/go.cgi?query=GO:0048518&auto_wild_cards=yes&view=query&action=query&search_constraint=terms"	GO:0048518_positive_regulation_of_biological_process) =HYPERLINK("http://www.ncbi.nih.gov/gquery/gquery.fcgi?term=RECQL4"	RECQL4) 995 6 1.110754 -0.334946 350 344.58 0.984514
=HYPERLINK("http://www.godatabase.org/cgi-bin/go.cgi?query=GO:0048518&auto_wild_cards=yes&view=query&action=query&search_constraint=terms"	GO:0048518_positive_regulation_of_biological_process) =HYPERLINK("http://www.ncbi.nih.gov/gquery/gquery.fcgi?term=UBE2N"	UBE2N) 995 6 1.110754 -0.334946 350 344.58 0.984514
=HYPERLINK("http://www.godatabase.org/cgi-bin/go.cgi?query=GO:0048518&auto_wild_cards=yes&view=query&action=query&search_constraint=terms"	GO:0048518_positive_regulation_of_biological_process) =HYPERLINK("http://www.ncbi.nih.gov/gquery/gquery.fcgi?term=IGF1R"	IGF1R) 995 6 1.110754 -0.334946 350 344.58 0.984514
=HYPERLINK("http://www.godatabase.org/cgi-bin/go.cgi?query=GO:0048518&auto_wild_cards=yes&view=query&action=query&search_constraint=terms"	GO:0048518_positive_regulation_of_biological_process) =HYPERLINK("http://www.ncbi.nih.gov/gquery/gquery.fcgi?term=SALL4"	SALL4) 995 6 1.110754 -0.334946 350 344.58 0.984514
=HYPERLINK("http://www.godatabase.org/cgi-bin/go.cgi?query=GO:0048518&auto_wild_cards=yes&view=query&action=query&search_constraint=terms"	GO:0048518_positive_regulation_of_biological_process) =HYPERLINK("http://www.ncbi.nih.gov/gquery/gquery.fcgi?term=FOXK1"	FOXK1) 995 6 1.110754 -0.334946 350 344.58 0.984514
=HYPERLINK("http://www.godatabase.org/cgi-bin/go.cgi?query=GO:0048518&auto_wild_cards=yes&view=query&action=query&search_constraint=terms"	GO:0048518_positive_regulation_of_biological_process) =HYPERLINK("http://www.ncbi.nih.gov/gquery/gquery.fcgi?term=SOD2"	SOD2) 995 6 1.110754 -0.334946 350 344.58 0.984514
=HYPERLINK("http://www.godatabase.org/cgi-bin/go.cgi?query=GO:0007417&auto_wild_cards=yes&view=query&action=query&search_constraint=terms"	GO:0007417_central_nervous_system_development) =HYPERLINK("http://www.ncbi.nih.gov/gquery/gquery.fcgi?term=ATRX"	ATRX) 287 2 1.283624 -0.329970 351 346.67 0.987664
=HYPERLINK("http://www.godatabase.org/cgi-bin/go.cgi?query=GO:0007417&auto_wild_cards=yes&view=query&action=query&search_constraint=terms"	GO:0007417_central_nervous_system_development) =HYPERLINK("http://www.ncbi.nih.gov/gquery/gquery.fcgi?term=IGF1R"	IGF1R) 287 2 1.283624 -0.329970 351 346.67 0.987664
=HYPERLINK("http://www.godatabase.org/cgi-bin/go.cgi?query=GO:0048584&auto_wild_cards=yes&view=query&action=query&search_constraint=terms"	GO:0048584_positive_regulation_of_response_to_stimulus) =HYPERLINK("http://www.ncbi.nih.gov/gquery/gquery.fcgi?term=UBE2N"	UBE2N) 115 1 1.601739 -0.328370 353 347.55 0.984561
=HYPERLINK("http://www.godatabase.org/cgi-bin/go.cgi?query=GO:0051338&auto_wild_cards=yes&view=query&action=query&search_constraint=terms"	GO:0051338_regulation_of_transferase_activity) =HYPERLINK("http://www.ncbi.nih.gov/gquery/gquery.fcgi?term=DUSP16"	DUSP16) 115 1 1.601739 -0.328370 353 347.55 0.984561
=HYPERLINK("http://www.godatabase.org/cgi-bin/go.cgi?query=GO:0006139&auto_wild_cards=yes&view=query&action=query&search_constraint=terms"	GO:0006139_nucleobase__nucleoside__nucleotide_and_nucleic_acid_metabolic_process) =HYPERLINK("http://www.ncbi.nih.gov/gquery/gquery.fcgi?term=UBE2N"	UBE2N) 1002 6 1.102994 -0.327988 354 347.95 0.982910
=HYPERLINK("http://www.godatabase.org/cgi-bin/go.cgi?query=GO:0006139&auto_wild_cards=yes&view=query&action=query&search_constraint=terms"	GO:0006139_nucleobase__nucleoside__nucleotide_and_nucleic_acid_metabolic_process) =HYPERLINK("http://www.ncbi.nih.gov/gquery/gquery.fcgi?term=TRP53BP1"	TRP53BP1) 1002 6 1.102994 -0.327988 354 347.95 0.982910
=HYPERLINK("http://www.godatabase.org/cgi-bin/go.cgi?query=GO:0006139&auto_wild_cards=yes&view=query&action=query&search_constraint=terms"	GO:0006139_nucleobase__nucleoside__nucleotide_and_nucleic_acid_metabolic_process) =HYPERLINK("http://www.ncbi.nih.gov/gquery/gquery.fcgi?term=SALL4"	SALL4) 1002 6 1.102994 -0.327988 354 347.95 0.982910
=HYPERLINK("http://www.godatabase.org/cgi-bin/go.cgi?query=GO:0006139&auto_wild_cards=yes&view=query&action=query&search_constraint=terms"	GO:0006139_nucleobase__nucleoside__nucleotide_and_nucleic_acid_metabolic_process) =HYPERLINK("http://www.ncbi.nih.gov/gquery/gquery.fcgi?term=FOXK1"	FOXK1) 1002 6 1.102994 -0.327988 354 347.95 0.982910
=HYPERLINK("http://www.godatabase.org/cgi-bin/go.cgi?query=GO:0006139&auto_wild_cards=yes&view=query&action=query&search_constraint=terms"	GO:0006139_nucleobase__nucleoside__nucleotide_and_nucleic_acid_metabolic_process) =HYPERLINK("http://www.ncbi.nih.gov/gquery/gquery.fcgi?term=SIRT1"	SIRT1) 1002 6 1.102994 -0.327988 354 347.95 0.982910
=HYPERLINK("http://www.godatabase.org/cgi-bin/go.cgi?query=GO:0006139&auto_wild_cards=yes&view=query&action=query&search_constraint=terms"	GO:0006139_nucleobase__nucleoside__nucleotide_and_nucleic_acid_metabolic_process) =HYPERLINK("http://www.ncbi.nih.gov/gquery/gquery.fcgi?term=SOD2"	SOD2) 1002 6 1.102994 -0.327988 354 347.95 0.982910
=HYPERLINK("http://www.godatabase.org/cgi-bin/go.cgi?query=GO:0006519&auto_wild_cards=yes&view=query&action=query&search_constraint=terms"	GO:0006519_cellular_amino_acid_and_derivative_metabolic_process) =HYPERLINK("http://www.ncbi.nih.gov/gquery/gquery.fcgi?term=SOD2"	SOD2) 118 1 1.561017 -0.320292 355 350.19 0.986451
=HYPERLINK("http://www.godatabase.org/cgi-bin/go.cgi?query=GO:0022403&auto_wild_cards=yes&view=query&action=query&search_constraint=terms"	GO:0022403_cell_cycle_phase) =HYPERLINK("http://www.ncbi.nih.gov/gquery/gquery.fcgi?term=RHOU"	RHOU) 119 1 1.547899 -0.317661 356 350.53 0.984635
=HYPERLINK("http://www.godatabase.org/cgi-bin/go.cgi?query=GO:0048468&auto_wild_cards=yes&view=query&action=query&search_constraint=terms"	GO:0048468_cell_development) =HYPERLINK("http://www.ncbi.nih.gov/gquery/gquery.fcgi?term=PTPRZ1"	PTPRZ1) 654 4 1.126606 -0.315636 357 351.47 0.984510
=HYPERLINK("http://www.godatabase.org/cgi-bin/go.cgi?query=GO:0048468&auto_wild_cards=yes&view=query&action=query&search_constraint=terms"	GO:0048468_cell_development) =HYPERLINK("http://www.ncbi.nih.gov/gquery/gquery.fcgi?term=BMPR1B"	BMPR1B) 654 4 1.126606 -0.315636 357 351.47 0.984510
=HYPERLINK("http://www.godatabase.org/cgi-bin/go.cgi?query=GO:0048468&auto_wild_cards=yes&view=query&action=query&search_constraint=terms"	GO:0048468_cell_development) =HYPERLINK("http://www.ncbi.nih.gov/gquery/gquery.fcgi?term=SOD2"	SOD2) 654 4 1.126606 -0.315636 357 351.47 0.984510
=HYPERLINK("http://www.godatabase.org/cgi-bin/go.cgi?query=GO:0048468&auto_wild_cards=yes&view=query&action=query&search_constraint=terms"	GO:0048468_cell_development) =HYPERLINK("http://www.ncbi.nih.gov/gquery/gquery.fcgi?term=ZFP37"	ZFP37) 654 4 1.126606 -0.315636 357 351.47 0.984510
=HYPERLINK("http://www.godatabase.org/cgi-bin/go.cgi?query=GO:0009308&auto_wild_cards=yes&view=query&action=query&search_constraint=terms"	GO:0009308_amine_metabolic_process) =HYPERLINK("http://www.ncbi.nih.gov/gquery/gquery.fcgi?term=GLCE"	GLCE) 124 1 1.485484 -0.304942 358 356.85 0.996788
=HYPERLINK("http://www.godatabase.org/cgi-bin/go.cgi?query=GO:0045893&auto_wild_cards=yes&view=query&action=query&search_constraint=terms"	GO:0045893_positive_regulation_of_transcription__DNA-dependent) =HYPERLINK("http://www.ncbi.nih.gov/gquery/gquery.fcgi?term=SALL4"	SALL4) 306 2 1.203922 -0.299016 360 358.34 0.995389
=HYPERLINK("http://www.godatabase.org/cgi-bin/go.cgi?query=GO:0045893&auto_wild_cards=yes&view=query&action=query&search_constraint=terms"	GO:0045893_positive_regulation_of_transcription__DNA-dependent) =HYPERLINK("http://www.ncbi.nih.gov/gquery/gquery.fcgi?term=FOXK1"	FOXK1) 306 2 1.203922 -0.299016 360 358.34 0.995389
=HYPERLINK("http://www.godatabase.org/cgi-bin/go.cgi?query=GO:0051254&auto_wild_cards=yes&view=query&action=query&search_constraint=terms"	GO:0051254_positive_regulation_of_RNA_metabolic_process) =HYPERLINK("http://www.ncbi.nih.gov/gquery/gquery.fcgi?term=SALL4"	SALL4) 306 2 1.203922 -0.299016 360 358.34 0.995389
=HYPERLINK("http://www.godatabase.org/cgi-bin/go.cgi?query=GO:0051254&auto_wild_cards=yes&view=query&action=query&search_constraint=terms"	GO:0051254_positive_regulation_of_RNA_metabolic_process) =HYPERLINK("http://www.ncbi.nih.gov/gquery/gquery.fcgi?term=FOXK1"	FOXK1) 306 2 1.203922 -0.299016 360 358.34 0.995389
=HYPERLINK("http://www.godatabase.org/cgi-bin/go.cgi?query=GO:0001655&auto_wild_cards=yes&view=query&action=query&search_constraint=terms"	GO:0001655_urogenital_system_development) =HYPERLINK("http://www.ncbi.nih.gov/gquery/gquery.fcgi?term=IGF1R"	IGF1R) 128 1 1.439063 -0.295262 361 360.08 0.997452
=HYPERLINK("http://www.godatabase.org/cgi-bin/go.cgi?query=GO:0016310&auto_wild_cards=yes&view=query&action=query&search_constraint=terms"	GO:0016310_phosphorylation) =HYPERLINK("http://www.ncbi.nih.gov/gquery/gquery.fcgi?term=IGF1R"	IGF1R) 309 2 1.192233 -0.294427 362 360.38 0.995525
=HYPERLINK("http://www.godatabase.org/cgi-bin/go.cgi?query=GO:0016310&auto_wild_cards=yes&view=query&action=query&search_constraint=terms"	GO:0016310_phosphorylation) =HYPERLINK("http://www.ncbi.nih.gov/gquery/gquery.fcgi?term=DUSP16"	DUSP16) 309 2 1.192233 -0.294427 362 360.38 0.995525
=HYPERLINK("http://www.godatabase.org/cgi-bin/go.cgi?query=GO:0050776&auto_wild_cards=yes&view=query&action=query&search_constraint=terms"	GO:0050776_regulation_of_immune_response) =HYPERLINK("http://www.ncbi.nih.gov/gquery/gquery.fcgi?term=UBE2N"	UBE2N) 130 1 1.416923 -0.290578 363 362.72 0.999229
=HYPERLINK("http://www.godatabase.org/cgi-bin/go.cgi?query=GO:0009952&auto_wild_cards=yes&view=query&action=query&search_constraint=terms"	GO:0009952_anterior_posterior_pattern_formation) =HYPERLINK("http://www.ncbi.nih.gov/gquery/gquery.fcgi?term=ABI1"	ABI1) 133 1 1.384962 -0.283737 364 363.54 0.998736
=HYPERLINK("http://www.godatabase.org/cgi-bin/go.cgi?query=GO:0007283&auto_wild_cards=yes&view=query&action=query&search_constraint=terms"	GO:0007283_spermatogenesis) =HYPERLINK("http://www.ncbi.nih.gov/gquery/gquery.fcgi?term=SIRT1"	SIRT1) 134 1 1.374627 -0.281504 366 364.26 0.995246
=HYPERLINK("http://www.godatabase.org/cgi-bin/go.cgi?query=GO:0048232&auto_wild_cards=yes&view=query&action=query&search_constraint=terms"	GO:0048232_male_gamete_generation) =HYPERLINK("http://www.ncbi.nih.gov/gquery/gquery.fcgi?term=SIRT1"	SIRT1) 134 1 1.374627 -0.281504 366 364.26 0.995246
=HYPERLINK("http://www.godatabase.org/cgi-bin/go.cgi?query=GO:0001654&auto_wild_cards=yes&view=query&action=query&search_constraint=terms"	GO:0001654_eye_development) =HYPERLINK("http://www.ncbi.nih.gov/gquery/gquery.fcgi?term=BMPR1B"	BMPR1B) 136 1 1.354412 -0.277109 367 364.8 0.994005
=HYPERLINK("http://www.godatabase.org/cgi-bin/go.cgi?query=GO:0044237&auto_wild_cards=yes&view=query&action=query&search_constraint=terms"	GO:0044237_cellular_metabolic_process) =HYPERLINK("http://www.ncbi.nih.gov/gquery/gquery.fcgi?term=UBE2N"	UBE2N) 1974 11 1.026444 -0.274888 368 365.81 0.994049
=HYPERLINK("http://www.godatabase.org/cgi-bin/go.cgi?query=GO:0044237&auto_wild_cards=yes&view=query&action=query&search_constraint=terms"	GO:0044237_cellular_metabolic_process) =HYPERLINK("http://www.ncbi.nih.gov/gquery/gquery.fcgi?term=IGF1R"	IGF1R) 1974 11 1.026444 -0.274888 368 365.81 0.994049
=HYPERLINK("http://www.godatabase.org/cgi-bin/go.cgi?query=GO:0044237&auto_wild_cards=yes&view=query&action=query&search_constraint=terms"	GO:0044237_cellular_metabolic_process) =HYPERLINK("http://www.ncbi.nih.gov/gquery/gquery.fcgi?term=TRP53BP1"	TRP53BP1) 1974 11 1.026444 -0.274888 368 365.81 0.994049
=HYPERLINK("http://www.godatabase.org/cgi-bin/go.cgi?query=GO:0044237&auto_wild_cards=yes&view=query&action=query&search_constraint=terms"	GO:0044237_cellular_metabolic_process) =HYPERLINK("http://www.ncbi.nih.gov/gquery/gquery.fcgi?term=STT3A"	STT3A) 1974 11 1.026444 -0.274888 368 365.81 0.994049
=HYPERLINK("http://www.godatabase.org/cgi-bin/go.cgi?query=GO:0044237&auto_wild_cards=yes&view=query&action=query&search_constraint=terms"	GO:0044237_cellular_metabolic_process) =HYPERLINK("http://www.ncbi.nih.gov/gquery/gquery.fcgi?term=SALL4"	SALL4) 1974 11 1.026444 -0.274888 368 365.81 0.994049
=HYPERLINK("http://www.godatabase.org/cgi-bin/go.cgi?query=GO:0044237&auto_wild_cards=yes&view=query&action=query&search_constraint=terms"	GO:0044237_cellular_metabolic_process) =HYPERLINK("http://www.ncbi.nih.gov/gquery/gquery.fcgi?term=FOXK1"	FOXK1) 1974 11 1.026444 -0.274888 368 365.81 0.994049
=HYPERLINK("http://www.godatabase.org/cgi-bin/go.cgi?query=GO:0044237&auto_wild_cards=yes&view=query&action=query&search_constraint=terms"	GO:0044237_cellular_metabolic_process) =HYPERLINK("http://www.ncbi.nih.gov/gquery/gquery.fcgi?term=DUSP16"	DUSP16) 1974 11 1.026444 -0.274888 368 365.81 0.994049
=HYPERLINK("http://www.godatabase.org/cgi-bin/go.cgi?query=GO:0044237&auto_wild_cards=yes&view=query&action=query&search_constraint=terms"	GO:0044237_cellular_metabolic_process) =HYPERLINK("http://www.ncbi.nih.gov/gquery/gquery.fcgi?term=SIRT1"	SIRT1) 1974 11 1.026444 -0.274888 368 365.81 0.994049
=HYPERLINK("http://www.godatabase.org/cgi-bin/go.cgi?query=GO:0044237&auto_wild_cards=yes&view=query&action=query&search_constraint=terms"	GO:0044237_cellular_metabolic_process) =HYPERLINK("http://www.ncbi.nih.gov/gquery/gquery.fcgi?term=GLCE"	GLCE) 1974 11 1.026444 -0.274888 368 365.81 0.994049
=HYPERLINK("http://www.godatabase.org/cgi-bin/go.cgi?query=GO:0044237&auto_wild_cards=yes&view=query&action=query&search_constraint=terms"	GO:0044237_cellular_metabolic_process) =HYPERLINK("http://www.ncbi.nih.gov/gquery/gquery.fcgi?term=HDAC6"	HDAC6) 1974 11 1.026444 -0.274888 368 365.81 0.994049
=HYPERLINK("http://www.godatabase.org/cgi-bin/go.cgi?query=GO:0044237&auto_wild_cards=yes&view=query&action=query&search_constraint=terms"	GO:0044237_cellular_metabolic_process) =HYPERLINK("http://www.ncbi.nih.gov/gquery/gquery.fcgi?term=SOD2"	SOD2) 1974 11 1.026444 -0.274888 368 365.81 0.994049
=HYPERLINK("http://www.godatabase.org/cgi-bin/go.cgi?query=GO:0045596&auto_wild_cards=yes&view=query&action=query&search_constraint=terms"	GO:0045596_negative_regulation_of_cell_differentiation) =HYPERLINK("http://www.ncbi.nih.gov/gquery/gquery.fcgi?term=SOD2"	SOD2) 144 1 1.279167 -0.260404 369 371.56 1.006938
=HYPERLINK("http://www.godatabase.org/cgi-bin/go.cgi?query=GO:0048522&auto_wild_cards=yes&view=query&action=query&search_constraint=terms"	GO:0048522_positive_regulation_of_cellular_process) =HYPERLINK("http://www.ncbi.nih.gov/gquery/gquery.fcgi?term=RECQL4"	RECQL4) 895 5 1.029050 -0.258338 370 371.93 1.005216
=HYPERLINK("http://www.godatabase.org/cgi-bin/go.cgi?query=GO:0048522&auto_wild_cards=yes&view=query&action=query&search_constraint=terms"	GO:0048522_positive_regulation_of_cellular_process) =HYPERLINK("http://www.ncbi.nih.gov/gquery/gquery.fcgi?term=IGF1R"	IGF1R) 895 5 1.029050 -0.258338 370 371.93 1.005216
=HYPERLINK("http://www.godatabase.org/cgi-bin/go.cgi?query=GO:0048522&auto_wild_cards=yes&view=query&action=query&search_constraint=terms"	GO:0048522_positive_regulation_of_cellular_process) =HYPERLINK("http://www.ncbi.nih.gov/gquery/gquery.fcgi?term=SALL4"	SALL4) 895 5 1.029050 -0.258338 370 371.93 1.005216
=HYPERLINK("http://www.godatabase.org/cgi-bin/go.cgi?query=GO:0048522&auto_wild_cards=yes&view=query&action=query&search_constraint=terms"	GO:0048522_positive_regulation_of_cellular_process) =HYPERLINK("http://www.ncbi.nih.gov/gquery/gquery.fcgi?term=FOXK1"	FOXK1) 895 5 1.029050 -0.258338 370 371.93 1.005216
=HYPERLINK("http://www.godatabase.org/cgi-bin/go.cgi?query=GO:0048522&auto_wild_cards=yes&view=query&action=query&search_constraint=terms"	GO:0048522_positive_regulation_of_cellular_process) =HYPERLINK("http://www.ncbi.nih.gov/gquery/gquery.fcgi?term=SOD2"	SOD2) 895 5 1.029050 -0.258338 370 371.93 1.005216
=HYPERLINK("http://www.godatabase.org/cgi-bin/go.cgi?query=GO:0030900&auto_wild_cards=yes&view=query&action=query&search_constraint=terms"	GO:0030900_forebrain_development) =HYPERLINK("http://www.ncbi.nih.gov/gquery/gquery.fcgi?term=ATRX"	ATRX) 146 1 1.261644 -0.256435 371 373.1 1.005660
=HYPERLINK("http://www.godatabase.org/cgi-bin/go.cgi?query=GO:0009888&auto_wild_cards=yes&view=query&action=query&search_constraint=terms"	GO:0009888_tissue_development) =HYPERLINK("http://www.ncbi.nih.gov/gquery/gquery.fcgi?term=IGF1R"	IGF1R) 525 3 1.052571 -0.255671 372 373.56 1.004194
=HYPERLINK("http://www.godatabase.org/cgi-bin/go.cgi?query=GO:0009888&auto_wild_cards=yes&view=query&action=query&search_constraint=terms"	GO:0009888_tissue_development) =HYPERLINK("http://www.ncbi.nih.gov/gquery/gquery.fcgi?term=SALL4"	SALL4) 525 3 1.052571 -0.255671 372 373.56 1.004194
=HYPERLINK("http://www.godatabase.org/cgi-bin/go.cgi?query=GO:0009888&auto_wild_cards=yes&view=query&action=query&search_constraint=terms"	GO:0009888_tissue_development) =HYPERLINK("http://www.ncbi.nih.gov/gquery/gquery.fcgi?term=BMPR1B"	BMPR1B) 525 3 1.052571 -0.255671 372 373.56 1.004194
=HYPERLINK("http://www.godatabase.org/cgi-bin/go.cgi?query=GO:0022603&auto_wild_cards=yes&view=query&action=query&search_constraint=terms"	GO:0022603_regulation_of_anatomical_structure_morphogenesis) =HYPERLINK("http://www.ncbi.nih.gov/gquery/gquery.fcgi?term=RHOU"	RHOU) 147 1 1.253061 -0.254480 373 373.85 1.002279
=HYPERLINK("http://www.godatabase.org/cgi-bin/go.cgi?query=GO:0045941&auto_wild_cards=yes&view=query&action=query&search_constraint=terms"	GO:0045941_positive_regulation_of_transcription) =HYPERLINK("http://www.ncbi.nih.gov/gquery/gquery.fcgi?term=SALL4"	SALL4) 338 2 1.089941 -0.253798 374 374.06 1.000160
=HYPERLINK("http://www.godatabase.org/cgi-bin/go.cgi?query=GO:0045941&auto_wild_cards=yes&view=query&action=query&search_constraint=terms"	GO:0045941_positive_regulation_of_transcription) =HYPERLINK("http://www.ncbi.nih.gov/gquery/gquery.fcgi?term=FOXK1"	FOXK1) 338 2 1.089941 -0.253798 374 374.06 1.000160
=HYPERLINK("http://www.godatabase.org/cgi-bin/go.cgi?query=GO:0002684&auto_wild_cards=yes&view=query&action=query&search_constraint=terms"	GO:0002684_positive_regulation_of_immune_system_process) =HYPERLINK("http://www.ncbi.nih.gov/gquery/gquery.fcgi?term=UBE2N"	UBE2N) 148 1 1.244595 -0.252544 375 375.03 1.000080
=HYPERLINK("http://www.godatabase.org/cgi-bin/go.cgi?query=GO:0006793&auto_wild_cards=yes&view=query&action=query&search_constraint=terms"	GO:0006793_phosphorus_metabolic_process) =HYPERLINK("http://www.ncbi.nih.gov/gquery/gquery.fcgi?term=IGF1R"	IGF1R) 340 2 1.083529 -0.251227 377 376.21 0.997905
=HYPERLINK("http://www.godatabase.org/cgi-bin/go.cgi?query=GO:0006793&auto_wild_cards=yes&view=query&action=query&search_constraint=terms"	GO:0006793_phosphorus_metabolic_process) =HYPERLINK("http://www.ncbi.nih.gov/gquery/gquery.fcgi?term=DUSP16"	DUSP16) 340 2 1.083529 -0.251227 377 376.21 0.997905
=HYPERLINK("http://www.godatabase.org/cgi-bin/go.cgi?query=GO:0006796&auto_wild_cards=yes&view=query&action=query&search_constraint=terms"	GO:0006796_phosphate_metabolic_process) =HYPERLINK("http://www.ncbi.nih.gov/gquery/gquery.fcgi?term=IGF1R"	IGF1R) 340 2 1.083529 -0.251227 377 376.21 0.997905
=HYPERLINK("http://www.godatabase.org/cgi-bin/go.cgi?query=GO:0006796&auto_wild_cards=yes&view=query&action=query&search_constraint=terms"	GO:0006796_phosphate_metabolic_process) =HYPERLINK("http://www.ncbi.nih.gov/gquery/gquery.fcgi?term=DUSP16"	DUSP16) 340 2 1.083529 -0.251227 377 376.21 0.997905
=HYPERLINK("http://www.godatabase.org/cgi-bin/go.cgi?query=GO:0010467&auto_wild_cards=yes&view=query&action=query&search_constraint=terms"	GO:0010467_gene_expression) =HYPERLINK("http://www.ncbi.nih.gov/gquery/gquery.fcgi?term=UBE2N"	UBE2N) 905 5 1.017680 -0.249843 378 376.86 0.996984
=HYPERLINK("http://www.godatabase.org/cgi-bin/go.cgi?query=GO:0010467&auto_wild_cards=yes&view=query&action=query&search_constraint=terms"	GO:0010467_gene_expression) =HYPERLINK("http://www.ncbi.nih.gov/gquery/gquery.fcgi?term=TRP53BP1"	TRP53BP1) 905 5 1.017680 -0.249843 378 376.86 0.996984
=HYPERLINK("http://www.godatabase.org/cgi-bin/go.cgi?query=GO:0010467&auto_wild_cards=yes&view=query&action=query&search_constraint=terms"	GO:0010467_gene_expression) =HYPERLINK("http://www.ncbi.nih.gov/gquery/gquery.fcgi?term=SALL4"	SALL4) 905 5 1.017680 -0.249843 378 376.86 0.996984
=HYPERLINK("http://www.godatabase.org/cgi-bin/go.cgi?query=GO:0010467&auto_wild_cards=yes&view=query&action=query&search_constraint=terms"	GO:0010467_gene_expression) =HYPERLINK("http://www.ncbi.nih.gov/gquery/gquery.fcgi?term=FOXK1"	FOXK1) 905 5 1.017680 -0.249843 378 376.86 0.996984
=HYPERLINK("http://www.godatabase.org/cgi-bin/go.cgi?query=GO:0010467&auto_wild_cards=yes&view=query&action=query&search_constraint=terms"	GO:0010467_gene_expression) =HYPERLINK("http://www.ncbi.nih.gov/gquery/gquery.fcgi?term=SIRT1"	SIRT1) 905 5 1.017680 -0.249843 378 376.86 0.996984
=HYPERLINK("http://www.godatabase.org/cgi-bin/go.cgi?query=GO:0032268&auto_wild_cards=yes&view=query&action=query&search_constraint=terms"	GO:0032268_regulation_of_cellular_protein_metabolic_process) =HYPERLINK("http://www.ncbi.nih.gov/gquery/gquery.fcgi?term=HDAC6"	HDAC6) 152 1 1.211842 -0.244986 379 377.79 0.996807
=HYPERLINK("http://www.godatabase.org/cgi-bin/go.cgi?query=GO:0010628&auto_wild_cards=yes&view=query&action=query&search_constraint=terms"	GO:0010628_positive_regulation_of_gene_expression) =HYPERLINK("http://www.ncbi.nih.gov/gquery/gquery.fcgi?term=SALL4"	SALL4) 346 2 1.064740 -0.243677 380 378.01 0.994763
=HYPERLINK("http://www.godatabase.org/cgi-bin/go.cgi?query=GO:0010628&auto_wild_cards=yes&view=query&action=query&search_constraint=terms"	GO:0010628_positive_regulation_of_gene_expression) =HYPERLINK("http://www.ncbi.nih.gov/gquery/gquery.fcgi?term=FOXK1"	FOXK1) 346 2 1.064740 -0.243677 380 378.01 0.994763
=HYPERLINK("http://www.godatabase.org/cgi-bin/go.cgi?query=GO:0008285&auto_wild_cards=yes&view=query&action=query&search_constraint=terms"	GO:0008285_negative_regulation_of_cell_proliferation) =HYPERLINK("http://www.ncbi.nih.gov/gquery/gquery.fcgi?term=SOD2"	SOD2) 155 1 1.188387 -0.239507 381 380.12 0.997690
=HYPERLINK("http://www.godatabase.org/cgi-bin/go.cgi?query=GO:0045935&auto_wild_cards=yes&view=query&action=query&search_constraint=terms"	GO:0045935_positive_regulation_of_nucleobase__nucleoside__nucleotide_and_nucleic_acid_metabolic_process) =HYPERLINK("http://www.ncbi.nih.gov/gquery/gquery.fcgi?term=SALL4"	SALL4) 352 2 1.046591 -0.236368 382 380.48 0.996021
=HYPERLINK("http://www.godatabase.org/cgi-bin/go.cgi?query=GO:0045935&auto_wild_cards=yes&view=query&action=query&search_constraint=terms"	GO:0045935_positive_regulation_of_nucleobase__nucleoside__nucleotide_and_nucleic_acid_metabolic_process) =HYPERLINK("http://www.ncbi.nih.gov/gquery/gquery.fcgi?term=FOXK1"	FOXK1) 352 2 1.046591 -0.236368 382 380.48 0.996021
=HYPERLINK("http://www.godatabase.org/cgi-bin/go.cgi?query=GO:0008283&auto_wild_cards=yes&view=query&action=query&search_constraint=terms"	GO:0008283_cell_proliferation) =HYPERLINK("http://www.ncbi.nih.gov/gquery/gquery.fcgi?term=RECQL4"	RECQL4) 544 3 1.015809 -0.236195 383 380.75 0.994125
=HYPERLINK("http://www.godatabase.org/cgi-bin/go.cgi?query=GO:0008283&auto_wild_cards=yes&view=query&action=query&search_constraint=terms"	GO:0008283_cell_proliferation) =HYPERLINK("http://www.ncbi.nih.gov/gquery/gquery.fcgi?term=PIN1"	PIN1) 544 3 1.015809 -0.236195 383 380.75 0.994125
=HYPERLINK("http://www.godatabase.org/cgi-bin/go.cgi?query=GO:0008283&auto_wild_cards=yes&view=query&action=query&search_constraint=terms"	GO:0008283_cell_proliferation) =HYPERLINK("http://www.ncbi.nih.gov/gquery/gquery.fcgi?term=SOD2"	SOD2) 544 3 1.015809 -0.236195 383 380.75 0.994125
=HYPERLINK("http://www.godatabase.org/cgi-bin/go.cgi?query=GO:0006950&auto_wild_cards=yes&view=query&action=query&search_constraint=terms"	GO:0006950_response_to_stress) =HYPERLINK("http://www.ncbi.nih.gov/gquery/gquery.fcgi?term=TRP53BP1"	TRP53BP1) 549 3 1.006557 -0.231313 384 383.28 0.998125
=HYPERLINK("http://www.godatabase.org/cgi-bin/go.cgi?query=GO:0006950&auto_wild_cards=yes&view=query&action=query&search_constraint=terms"	GO:0006950_response_to_stress) =HYPERLINK("http://www.ncbi.nih.gov/gquery/gquery.fcgi?term=PDPK1"	PDPK1) 549 3 1.006557 -0.231313 384 383.28 0.998125
=HYPERLINK("http://www.godatabase.org/cgi-bin/go.cgi?query=GO:0006950&auto_wild_cards=yes&view=query&action=query&search_constraint=terms"	GO:0006950_response_to_stress) =HYPERLINK("http://www.ncbi.nih.gov/gquery/gquery.fcgi?term=SOD2"	SOD2) 549 3 1.006557 -0.231313 384 383.28 0.998125
=HYPERLINK("http://www.godatabase.org/cgi-bin/go.cgi?query=GO:0007626&auto_wild_cards=yes&view=query&action=query&search_constraint=terms"	GO:0007626_locomotory_behavior) =HYPERLINK("http://www.ncbi.nih.gov/gquery/gquery.fcgi?term=SOD2"	SOD2) 163 1 1.130061 -0.225637 385 385.97 1.002519
=HYPERLINK("http://www.godatabase.org/cgi-bin/go.cgi?query=GO:0042325&auto_wild_cards=yes&view=query&action=query&search_constraint=terms"	GO:0042325_regulation_of_phosphorylation) =HYPERLINK("http://www.ncbi.nih.gov/gquery/gquery.fcgi?term=DUSP16"	DUSP16) 164 1 1.123171 -0.223975 386 386.67 1.001736
=HYPERLINK("http://www.godatabase.org/cgi-bin/go.cgi?query=GO:0019220&auto_wild_cards=yes&view=query&action=query&search_constraint=terms"	GO:0019220_regulation_of_phosphate_metabolic_process) =HYPERLINK("http://www.ncbi.nih.gov/gquery/gquery.fcgi?term=DUSP16"	DUSP16) 165 1 1.116364 -0.222328 388 387.76 0.999381
=HYPERLINK("http://www.godatabase.org/cgi-bin/go.cgi?query=GO:0051174&auto_wild_cards=yes&view=query&action=query&search_constraint=terms"	GO:0051174_regulation_of_phosphorus_metabolic_process) =HYPERLINK("http://www.ncbi.nih.gov/gquery/gquery.fcgi?term=DUSP16"	DUSP16) 165 1 1.116364 -0.222328 388 387.76 0.999381
=HYPERLINK("http://www.godatabase.org/cgi-bin/go.cgi?query=GO:0043009&auto_wild_cards=yes&view=query&action=query&search_constraint=terms"	GO:0043009_chordate_embryonic_development) =HYPERLINK("http://www.ncbi.nih.gov/gquery/gquery.fcgi?term=SALL4"	SALL4) 365 2 1.009315 -0.221309 389 388.82 0.999537
=HYPERLINK("http://www.godatabase.org/cgi-bin/go.cgi?query=GO:0043009&auto_wild_cards=yes&view=query&action=query&search_constraint=terms"	GO:0043009_chordate_embryonic_development) =HYPERLINK("http://www.ncbi.nih.gov/gquery/gquery.fcgi?term=ABI1"	ABI1) 365 2 1.009315 -0.221309 389 388.82 0.999537
=HYPERLINK("http://www.godatabase.org/cgi-bin/go.cgi?query=GO:0048856&auto_wild_cards=yes&view=query&action=query&search_constraint=terms"	GO:0048856_anatomical_structure_development) =HYPERLINK("http://www.ncbi.nih.gov/gquery/gquery.fcgi?term=ATRX"	ATRX) 1688 9 0.982109 -0.220533 390 389.3 0.998205
=HYPERLINK("http://www.godatabase.org/cgi-bin/go.cgi?query=GO:0048856&auto_wild_cards=yes&view=query&action=query&search_constraint=terms"	GO:0048856_anatomical_structure_development) =HYPERLINK("http://www.ncbi.nih.gov/gquery/gquery.fcgi?term=RECQL4"	RECQL4) 1688 9 0.982109 -0.220533 390 389.3 0.998205
=HYPERLINK("http://www.godatabase.org/cgi-bin/go.cgi?query=GO:0048856&auto_wild_cards=yes&view=query&action=query&search_constraint=terms"	GO:0048856_anatomical_structure_development) =HYPERLINK("http://www.ncbi.nih.gov/gquery/gquery.fcgi?term=IGF1R"	IGF1R) 1688 9 0.982109 -0.220533 390 389.3 0.998205
=HYPERLINK("http://www.godatabase.org/cgi-bin/go.cgi?query=GO:0048856&auto_wild_cards=yes&view=query&action=query&search_constraint=terms"	GO:0048856_anatomical_structure_development) =HYPERLINK("http://www.ncbi.nih.gov/gquery/gquery.fcgi?term=SALL4"	SALL4) 1688 9 0.982109 -0.220533 390 389.3 0.998205
=HYPERLINK("http://www.godatabase.org/cgi-bin/go.cgi?query=GO:0048856&auto_wild_cards=yes&view=query&action=query&search_constraint=terms"	GO:0048856_anatomical_structure_development) =HYPERLINK("http://www.ncbi.nih.gov/gquery/gquery.fcgi?term=PTPRZ1"	PTPRZ1) 1688 9 0.982109 -0.220533 390 389.3 0.998205
=HYPERLINK("http://www.godatabase.org/cgi-bin/go.cgi?query=GO:0048856&auto_wild_cards=yes&view=query&action=query&search_constraint=terms"	GO:0048856_anatomical_structure_development) =HYPERLINK("http://www.ncbi.nih.gov/gquery/gquery.fcgi?term=BMPR1B"	BMPR1B) 1688 9 0.982109 -0.220533 390 389.3 0.998205
=HYPERLINK("http://www.godatabase.org/cgi-bin/go.cgi?query=GO:0048856&auto_wild_cards=yes&view=query&action=query&search_constraint=terms"	GO:0048856_anatomical_structure_development) =HYPERLINK("http://www.ncbi.nih.gov/gquery/gquery.fcgi?term=SIRT1"	SIRT1) 1688 9 0.982109 -0.220533 390 389.3 0.998205
=HYPERLINK("http://www.godatabase.org/cgi-bin/go.cgi?query=GO:0048856&auto_wild_cards=yes&view=query&action=query&search_constraint=terms"	GO:0048856_anatomical_structure_development) =HYPERLINK("http://www.ncbi.nih.gov/gquery/gquery.fcgi?term=RHOU"	RHOU) 1688 9 0.982109 -0.220533 390 389.3 0.998205
=HYPERLINK("http://www.godatabase.org/cgi-bin/go.cgi?query=GO:0048856&auto_wild_cards=yes&view=query&action=query&search_constraint=terms"	GO:0048856_anatomical_structure_development) =HYPERLINK("http://www.ncbi.nih.gov/gquery/gquery.fcgi?term=SOD2"	SOD2) 1688 9 0.982109 -0.220533 390 389.3 0.998205
=HYPERLINK("http://www.godatabase.org/cgi-bin/go.cgi?query=GO:0009792&auto_wild_cards=yes&view=query&action=query&search_constraint=terms"	GO:0009792_embryonic_development_ending_in_birth_or_egg_hatching) =HYPERLINK("http://www.ncbi.nih.gov/gquery/gquery.fcgi?term=SALL4"	SALL4) 368 2 1.001087 -0.217978 391 390.5 0.998721
=HYPERLINK("http://www.godatabase.org/cgi-bin/go.cgi?query=GO:0009792&auto_wild_cards=yes&view=query&action=query&search_constraint=terms"	GO:0009792_embryonic_development_ending_in_birth_or_egg_hatching) =HYPERLINK("http://www.ncbi.nih.gov/gquery/gquery.fcgi?term=ABI1"	ABI1) 368 2 1.001087 -0.217978 391 390.5 0.998721
=HYPERLINK("http://www.godatabase.org/cgi-bin/go.cgi?query=GO:0032502&auto_wild_cards=yes&view=query&action=query&search_constraint=terms"	GO:0032502_developmental_process) =HYPERLINK("http://www.ncbi.nih.gov/gquery/gquery.fcgi?term=ATRX"	ATRX) 2060 11 0.983592 -0.217731 392 390.64 0.996531
=HYPERLINK("http://www.godatabase.org/cgi-bin/go.cgi?query=GO:0032502&auto_wild_cards=yes&view=query&action=query&search_constraint=terms"	GO:0032502_developmental_process) =HYPERLINK("http://www.ncbi.nih.gov/gquery/gquery.fcgi?term=RECQL4"	RECQL4) 2060 11 0.983592 -0.217731 392 390.64 0.996531
=HYPERLINK("http://www.godatabase.org/cgi-bin/go.cgi?query=GO:0032502&auto_wild_cards=yes&view=query&action=query&search_constraint=terms"	GO:0032502_developmental_process) =HYPERLINK("http://www.ncbi.nih.gov/gquery/gquery.fcgi?term=IGF1R"	IGF1R) 2060 11 0.983592 -0.217731 392 390.64 0.996531
=HYPERLINK("http://www.godatabase.org/cgi-bin/go.cgi?query=GO:0032502&auto_wild_cards=yes&view=query&action=query&search_constraint=terms"	GO:0032502_developmental_process) =HYPERLINK("http://www.ncbi.nih.gov/gquery/gquery.fcgi?term=SALL4"	SALL4) 2060 11 0.983592 -0.217731 392 390.64 0.996531
=HYPERLINK("http://www.godatabase.org/cgi-bin/go.cgi?query=GO:0032502&auto_wild_cards=yes&view=query&action=query&search_constraint=terms"	GO:0032502_developmental_process) =HYPERLINK("http://www.ncbi.nih.gov/gquery/gquery.fcgi?term=PTPRZ1"	PTPRZ1) 2060 11 0.983592 -0.217731 392 390.64 0.996531
=HYPERLINK("http://www.godatabase.org/cgi-bin/go.cgi?query=GO:0032502&auto_wild_cards=yes&view=query&action=query&search_constraint=terms"	GO:0032502_developmental_process) =HYPERLINK("http://www.ncbi.nih.gov/gquery/gquery.fcgi?term=ABI1"	ABI1) 2060 11 0.983592 -0.217731 392 390.64 0.996531
=HYPERLINK("http://www.godatabase.org/cgi-bin/go.cgi?query=GO:0032502&auto_wild_cards=yes&view=query&action=query&search_constraint=terms"	GO:0032502_developmental_process) =HYPERLINK("http://www.ncbi.nih.gov/gquery/gquery.fcgi?term=BMPR1B"	BMPR1B) 2060 11 0.983592 -0.217731 392 390.64 0.996531
=HYPERLINK("http://www.godatabase.org/cgi-bin/go.cgi?query=GO:0032502&auto_wild_cards=yes&view=query&action=query&search_constraint=terms"	GO:0032502_developmental_process) =HYPERLINK("http://www.ncbi.nih.gov/gquery/gquery.fcgi?term=RHOU"	RHOU) 2060 11 0.983592 -0.217731 392 390.64 0.996531
=HYPERLINK("http://www.godatabase.org/cgi-bin/go.cgi?query=GO:0032502&auto_wild_cards=yes&view=query&action=query&search_constraint=terms"	GO:0032502_developmental_process) =HYPERLINK("http://www.ncbi.nih.gov/gquery/gquery.fcgi?term=SIRT1"	SIRT1) 2060 11 0.983592 -0.217731 392 390.64 0.996531
=HYPERLINK("http://www.godatabase.org/cgi-bin/go.cgi?query=GO:0032502&auto_wild_cards=yes&view=query&action=query&search_constraint=terms"	GO:0032502_developmental_process) =HYPERLINK("http://www.ncbi.nih.gov/gquery/gquery.fcgi?term=ZFP37"	ZFP37) 2060 11 0.983592 -0.217731 392 390.64 0.996531
=HYPERLINK("http://www.godatabase.org/cgi-bin/go.cgi?query=GO:0032502&auto_wild_cards=yes&view=query&action=query&search_constraint=terms"	GO:0032502_developmental_process) =HYPERLINK("http://www.ncbi.nih.gov/gquery/gquery.fcgi?term=SOD2"	SOD2) 2060 11 0.983592 -0.217731 392 390.64 0.996531
=HYPERLINK("http://www.godatabase.org/cgi-bin/go.cgi?query=GO:0010557&auto_wild_cards=yes&view=query&action=query&search_constraint=terms"	GO:0010557_positive_regulation_of_macromolecule_biosynthetic_process) =HYPERLINK("http://www.ncbi.nih.gov/gquery/gquery.fcgi?term=SALL4"	SALL4) 371 2 0.992992 -0.214700 393 391.29 0.995649
=HYPERLINK("http://www.godatabase.org/cgi-bin/go.cgi?query=GO:0010557&auto_wild_cards=yes&view=query&action=query&search_constraint=terms"	GO:0010557_positive_regulation_of_macromolecule_biosynthetic_process) =HYPERLINK("http://www.ncbi.nih.gov/gquery/gquery.fcgi?term=FOXK1"	FOXK1) 371 2 0.992992 -0.214700 393 391.29 0.995649
=HYPERLINK("http://www.godatabase.org/cgi-bin/go.cgi?query=GO:0051246&auto_wild_cards=yes&view=query&action=query&search_constraint=terms"	GO:0051246_regulation_of_protein_metabolic_process) =HYPERLINK("http://www.ncbi.nih.gov/gquery/gquery.fcgi?term=HDAC6"	HDAC6) 170 1 1.083529 -0.214317 394 392.32 0.995736
=HYPERLINK("http://www.godatabase.org/cgi-bin/go.cgi?query=GO:0007600&auto_wild_cards=yes&view=query&action=query&search_constraint=terms"	GO:0007600_sensory_perception) =HYPERLINK("http://www.ncbi.nih.gov/gquery/gquery.fcgi?term=SOD2"	SOD2) 172 1 1.070930 -0.211213 396 392.97 0.992348
=HYPERLINK("http://www.godatabase.org/cgi-bin/go.cgi?query=GO:0009611&auto_wild_cards=yes&view=query&action=query&search_constraint=terms"	GO:0009611_response_to_wounding) =HYPERLINK("http://www.ncbi.nih.gov/gquery/gquery.fcgi?term=SOD2"	SOD2) 172 1 1.070930 -0.211213 396 392.97 0.992348
=HYPERLINK("http://www.godatabase.org/cgi-bin/go.cgi?query=GO:0044093&auto_wild_cards=yes&view=query&action=query&search_constraint=terms"	GO:0044093_positive_regulation_of_molecular_function) =HYPERLINK("http://www.ncbi.nih.gov/gquery/gquery.fcgi?term=UBE2N"	UBE2N) 173 1 1.064740 -0.209681 397 394.19 0.992922
=HYPERLINK("http://www.godatabase.org/cgi-bin/go.cgi?query=GO:0006355&auto_wild_cards=yes&view=query&action=query&search_constraint=terms"	GO:0006355_regulation_of_transcription__DNA-dependent) =HYPERLINK("http://www.ncbi.nih.gov/gquery/gquery.fcgi?term=TRP53BP1"	TRP53BP1) 575 3 0.961043 -0.207443 398 395.11 0.992739
=HYPERLINK("http://www.godatabase.org/cgi-bin/go.cgi?query=GO:0006355&auto_wild_cards=yes&view=query&action=query&search_constraint=terms"	GO:0006355_regulation_of_transcription__DNA-dependent) =HYPERLINK("http://www.ncbi.nih.gov/gquery/gquery.fcgi?term=SALL4"	SALL4) 575 3 0.961043 -0.207443 398 395.11 0.992739
=HYPERLINK("http://www.godatabase.org/cgi-bin/go.cgi?query=GO:0006355&auto_wild_cards=yes&view=query&action=query&search_constraint=terms"	GO:0006355_regulation_of_transcription__DNA-dependent) =HYPERLINK("http://www.ncbi.nih.gov/gquery/gquery.fcgi?term=FOXK1"	FOXK1) 575 3 0.961043 -0.207443 398 395.11 0.992739
=HYPERLINK("http://www.godatabase.org/cgi-bin/go.cgi?query=GO:0000122&auto_wild_cards=yes&view=query&action=query&search_constraint=terms"	GO:0000122_negative_regulation_of_transcription_from_RNA_polymerase_II_promoter) =HYPERLINK("http://www.ncbi.nih.gov/gquery/gquery.fcgi?term=SALL4"	SALL4) 175 1 1.052571 -0.206659 399 396.26 0.993133
=HYPERLINK("http://www.godatabase.org/cgi-bin/go.cgi?query=GO:0006873&auto_wild_cards=yes&view=query&action=query&search_constraint=terms"	GO:0006873_cellular_ion_homeostasis) =HYPERLINK("http://www.ncbi.nih.gov/gquery/gquery.fcgi?term=SOD2"	SOD2) 176 1 1.046591 -0.205168 401 397.91 0.992294
=HYPERLINK("http://www.godatabase.org/cgi-bin/go.cgi?query=GO:0043066&auto_wild_cards=yes&view=query&action=query&search_constraint=terms"	GO:0043066_negative_regulation_of_apoptosis) =HYPERLINK("http://www.ncbi.nih.gov/gquery/gquery.fcgi?term=SOD2"	SOD2) 176 1 1.046591 -0.205168 401 397.91 0.992294
=HYPERLINK("http://www.godatabase.org/cgi-bin/go.cgi?query=GO:0009987&auto_wild_cards=yes&view=query&action=query&search_constraint=terms"	GO:0009987_cellular_process) =HYPERLINK("http://www.ncbi.nih.gov/gquery/gquery.fcgi?term=RECQL4"	RECQL4) 3868 21 1.000052 -0.201216 402 398.7 0.991791
=HYPERLINK("http://www.godatabase.org/cgi-bin/go.cgi?query=GO:0009987&auto_wild_cards=yes&view=query&action=query&search_constraint=terms"	GO:0009987_cellular_process) =HYPERLINK("http://www.ncbi.nih.gov/gquery/gquery.fcgi?term=FOXK1"	FOXK1) 3868 21 1.000052 -0.201216 402 398.7 0.991791
=HYPERLINK("http://www.godatabase.org/cgi-bin/go.cgi?query=GO:0009987&auto_wild_cards=yes&view=query&action=query&search_constraint=terms"	GO:0009987_cellular_process) =HYPERLINK("http://www.ncbi.nih.gov/gquery/gquery.fcgi?term=HIST1H1C"	HIST1H1C) 3868 21 1.000052 -0.201216 402 398.7 0.991791
=HYPERLINK("http://www.godatabase.org/cgi-bin/go.cgi?query=GO:0009987&auto_wild_cards=yes&view=query&action=query&search_constraint=terms"	GO:0009987_cellular_process) =HYPERLINK("http://www.ncbi.nih.gov/gquery/gquery.fcgi?term=PTPRZ1"	PTPRZ1) 3868 21 1.000052 -0.201216 402 398.7 0.991791
=HYPERLINK("http://www.godatabase.org/cgi-bin/go.cgi?query=GO:0009987&auto_wild_cards=yes&view=query&action=query&search_constraint=terms"	GO:0009987_cellular_process) =HYPERLINK("http://www.ncbi.nih.gov/gquery/gquery.fcgi?term=ABI1"	ABI1) 3868 21 1.000052 -0.201216 402 398.7 0.991791
=HYPERLINK("http://www.godatabase.org/cgi-bin/go.cgi?query=GO:0009987&auto_wild_cards=yes&view=query&action=query&search_constraint=terms"	GO:0009987_cellular_process) =HYPERLINK("http://www.ncbi.nih.gov/gquery/gquery.fcgi?term=SIRT1"	SIRT1) 3868 21 1.000052 -0.201216 402 398.7 0.991791
=HYPERLINK("http://www.godatabase.org/cgi-bin/go.cgi?query=GO:0009987&auto_wild_cards=yes&view=query&action=query&search_constraint=terms"	GO:0009987_cellular_process) =HYPERLINK("http://www.ncbi.nih.gov/gquery/gquery.fcgi?term=RHOU"	RHOU) 3868 21 1.000052 -0.201216 402 398.7 0.991791
=HYPERLINK("http://www.godatabase.org/cgi-bin/go.cgi?query=GO:0009987&auto_wild_cards=yes&view=query&action=query&search_constraint=terms"	GO:0009987_cellular_process) =HYPERLINK("http://www.ncbi.nih.gov/gquery/gquery.fcgi?term=GLCE"	GLCE) 3868 21 1.000052 -0.201216 402 398.7 0.991791
=HYPERLINK("http://www.godatabase.org/cgi-bin/go.cgi?query=GO:0009987&auto_wild_cards=yes&view=query&action=query&search_constraint=terms"	GO:0009987_cellular_process) =HYPERLINK("http://www.ncbi.nih.gov/gquery/gquery.fcgi?term=ZFP37"	ZFP37) 3868 21 1.000052 -0.201216 402 398.7 0.991791
=HYPERLINK("http://www.godatabase.org/cgi-bin/go.cgi?query=GO:0009987&auto_wild_cards=yes&view=query&action=query&search_constraint=terms"	GO:0009987_cellular_process) =HYPERLINK("http://www.ncbi.nih.gov/gquery/gquery.fcgi?term=SOD2"	SOD2) 3868 21 1.000052 -0.201216 402 398.7 0.991791
=HYPERLINK("http://www.godatabase.org/cgi-bin/go.cgi?query=GO:0009987&auto_wild_cards=yes&view=query&action=query&search_constraint=terms"	GO:0009987_cellular_process) =HYPERLINK("http://www.ncbi.nih.gov/gquery/gquery.fcgi?term=PIN1"	PIN1) 3868 21 1.000052 -0.201216 402 398.7 0.991791
=HYPERLINK("http://www.godatabase.org/cgi-bin/go.cgi?query=GO:0009987&auto_wild_cards=yes&view=query&action=query&search_constraint=terms"	GO:0009987_cellular_process) =HYPERLINK("http://www.ncbi.nih.gov/gquery/gquery.fcgi?term=UBE2N"	UBE2N) 3868 21 1.000052 -0.201216 402 398.7 0.991791
=HYPERLINK("http://www.godatabase.org/cgi-bin/go.cgi?query=GO:0009987&auto_wild_cards=yes&view=query&action=query&search_constraint=terms"	GO:0009987_cellular_process) =HYPERLINK("http://www.ncbi.nih.gov/gquery/gquery.fcgi?term=NRAS"	NRAS) 3868 21 1.000052 -0.201216 402 398.7 0.991791
=HYPERLINK("http://www.godatabase.org/cgi-bin/go.cgi?query=GO:0009987&auto_wild_cards=yes&view=query&action=query&search_constraint=terms"	GO:0009987_cellular_process) =HYPERLINK("http://www.ncbi.nih.gov/gquery/gquery.fcgi?term=IGF1R"	IGF1R) 3868 21 1.000052 -0.201216 402 398.7 0.991791
=HYPERLINK("http://www.godatabase.org/cgi-bin/go.cgi?query=GO:0009987&auto_wild_cards=yes&view=query&action=query&search_constraint=terms"	GO:0009987_cellular_process) =HYPERLINK("http://www.ncbi.nih.gov/gquery/gquery.fcgi?term=TRP53BP1"	TRP53BP1) 3868 21 1.000052 -0.201216 402 398.7 0.991791
=HYPERLINK("http://www.godatabase.org/cgi-bin/go.cgi?query=GO:0009987&auto_wild_cards=yes&view=query&action=query&search_constraint=terms"	GO:0009987_cellular_process) =HYPERLINK("http://www.ncbi.nih.gov/gquery/gquery.fcgi?term=PDPK1"	PDPK1) 3868 21 1.000052 -0.201216 402 398.7 0.991791
=HYPERLINK("http://www.godatabase.org/cgi-bin/go.cgi?query=GO:0009987&auto_wild_cards=yes&view=query&action=query&search_constraint=terms"	GO:0009987_cellular_process) =HYPERLINK("http://www.ncbi.nih.gov/gquery/gquery.fcgi?term=STT3A"	STT3A) 3868 21 1.000052 -0.201216 402 398.7 0.991791
=HYPERLINK("http://www.godatabase.org/cgi-bin/go.cgi?query=GO:0009987&auto_wild_cards=yes&view=query&action=query&search_constraint=terms"	GO:0009987_cellular_process) =HYPERLINK("http://www.ncbi.nih.gov/gquery/gquery.fcgi?term=SALL4"	SALL4) 3868 21 1.000052 -0.201216 402 398.7 0.991791
=HYPERLINK("http://www.godatabase.org/cgi-bin/go.cgi?query=GO:0009987&auto_wild_cards=yes&view=query&action=query&search_constraint=terms"	GO:0009987_cellular_process) =HYPERLINK("http://www.ncbi.nih.gov/gquery/gquery.fcgi?term=DUSP16"	DUSP16) 3868 21 1.000052 -0.201216 402 398.7 0.991791
=HYPERLINK("http://www.godatabase.org/cgi-bin/go.cgi?query=GO:0009987&auto_wild_cards=yes&view=query&action=query&search_constraint=terms"	GO:0009987_cellular_process) =HYPERLINK("http://www.ncbi.nih.gov/gquery/gquery.fcgi?term=BMPR1B"	BMPR1B) 3868 21 1.000052 -0.201216 402 398.7 0.991791
=HYPERLINK("http://www.godatabase.org/cgi-bin/go.cgi?query=GO:0009987&auto_wild_cards=yes&view=query&action=query&search_constraint=terms"	GO:0009987_cellular_process) =HYPERLINK("http://www.ncbi.nih.gov/gquery/gquery.fcgi?term=HDAC6"	HDAC6) 3868 21 1.000052 -0.201216 402 398.7 0.991791
=HYPERLINK("http://www.godatabase.org/cgi-bin/go.cgi?query=GO:0043069&auto_wild_cards=yes&view=query&action=query&search_constraint=terms"	GO:0043069_negative_regulation_of_programmed_cell_death) =HYPERLINK("http://www.ncbi.nih.gov/gquery/gquery.fcgi?term=SOD2"	SOD2) 179 1 1.029050 -0.200774 405 400.22 0.988198
=HYPERLINK("http://www.godatabase.org/cgi-bin/go.cgi?query=GO:0048732&auto_wild_cards=yes&view=query&action=query&search_constraint=terms"	GO:0048732_gland_development) =HYPERLINK("http://www.ncbi.nih.gov/gquery/gquery.fcgi?term=IGF1R"	IGF1R) 179 1 1.029050 -0.200774 405 400.22 0.988198
=HYPERLINK("http://www.godatabase.org/cgi-bin/go.cgi?query=GO:0060548&auto_wild_cards=yes&view=query&action=query&search_constraint=terms"	GO:0060548_negative_regulation_of_cell_death) =HYPERLINK("http://www.ncbi.nih.gov/gquery/gquery.fcgi?term=SOD2"	SOD2) 179 1 1.029050 -0.200774 405 400.22 0.988198
=HYPERLINK("http://www.godatabase.org/cgi-bin/go.cgi?query=GO:0055082&auto_wild_cards=yes&view=query&action=query&search_constraint=terms"	GO:0055082_cellular_chemical_homeostasis) =HYPERLINK("http://www.ncbi.nih.gov/gquery/gquery.fcgi?term=SOD2"	SOD2) 181 1 1.017680 -0.197907 406 402.13 0.990468
=HYPERLINK("http://www.godatabase.org/cgi-bin/go.cgi?query=GO:0051252&auto_wild_cards=yes&view=query&action=query&search_constraint=terms"	GO:0051252_regulation_of_RNA_metabolic_process) =HYPERLINK("http://www.ncbi.nih.gov/gquery/gquery.fcgi?term=TRP53BP1"	TRP53BP1) 590 3 0.936610 -0.194760 407 404.04 0.992727
=HYPERLINK("http://www.godatabase.org/cgi-bin/go.cgi?query=GO:0051252&auto_wild_cards=yes&view=query&action=query&search_constraint=terms"	GO:0051252_regulation_of_RNA_metabolic_process) =HYPERLINK("http://www.ncbi.nih.gov/gquery/gquery.fcgi?term=SALL4"	SALL4) 590 3 0.936610 -0.194760 407 404.04 0.992727
=HYPERLINK("http://www.godatabase.org/cgi-bin/go.cgi?query=GO:0051252&auto_wild_cards=yes&view=query&action=query&search_constraint=terms"	GO:0051252_regulation_of_RNA_metabolic_process) =HYPERLINK("http://www.ncbi.nih.gov/gquery/gquery.fcgi?term=FOXK1"	FOXK1) 590 3 0.936610 -0.194760 407 404.04 0.992727
=HYPERLINK("http://www.godatabase.org/cgi-bin/go.cgi?query=GO:0006351&auto_wild_cards=yes&view=query&action=query&search_constraint=terms"	GO:0006351_transcription__DNA-dependent) =HYPERLINK("http://www.ncbi.nih.gov/gquery/gquery.fcgi?term=TRP53BP1"	TRP53BP1) 594 3 0.930303 -0.191504 408 405.67 0.994289
=HYPERLINK("http://www.godatabase.org/cgi-bin/go.cgi?query=GO:0006351&auto_wild_cards=yes&view=query&action=query&search_constraint=terms"	GO:0006351_transcription__DNA-dependent) =HYPERLINK("http://www.ncbi.nih.gov/gquery/gquery.fcgi?term=SALL4"	SALL4) 594 3 0.930303 -0.191504 408 405.67 0.994289
=HYPERLINK("http://www.godatabase.org/cgi-bin/go.cgi?query=GO:0006351&auto_wild_cards=yes&view=query&action=query&search_constraint=terms"	GO:0006351_transcription__DNA-dependent) =HYPERLINK("http://www.ncbi.nih.gov/gquery/gquery.fcgi?term=FOXK1"	FOXK1) 594 3 0.930303 -0.191504 408 405.67 0.994289
=HYPERLINK("http://www.godatabase.org/cgi-bin/go.cgi?query=GO:0006811&auto_wild_cards=yes&view=query&action=query&search_constraint=terms"	GO:0006811_ion_transport) =HYPERLINK("http://www.ncbi.nih.gov/gquery/gquery.fcgi?term=SLC4A1"	SLC4A1) 186 1 0.990323 -0.190956 411 406.87 0.989951
=HYPERLINK("http://www.godatabase.org/cgi-bin/go.cgi?query=GO:0007155&auto_wild_cards=yes&view=query&action=query&search_constraint=terms"	GO:0007155_cell_adhesion) =HYPERLINK("http://www.ncbi.nih.gov/gquery/gquery.fcgi?term=BMPR1B"	BMPR1B) 186 1 0.990323 -0.190956 411 406.87 0.989951
=HYPERLINK("http://www.godatabase.org/cgi-bin/go.cgi?query=GO:0022610&auto_wild_cards=yes&view=query&action=query&search_constraint=terms"	GO:0022610_biological_adhesion) =HYPERLINK("http://www.ncbi.nih.gov/gquery/gquery.fcgi?term=BMPR1B"	BMPR1B) 186 1 0.990323 -0.190956 411 406.87 0.989951
=HYPERLINK("http://www.godatabase.org/cgi-bin/go.cgi?query=GO:0032774&auto_wild_cards=yes&view=query&action=query&search_constraint=terms"	GO:0032774_RNA_biosynthetic_process) =HYPERLINK("http://www.ncbi.nih.gov/gquery/gquery.fcgi?term=TRP53BP1"	TRP53BP1) 595 3 0.928739 -0.190698 412 407.27 0.988519
=HYPERLINK("http://www.godatabase.org/cgi-bin/go.cgi?query=GO:0032774&auto_wild_cards=yes&view=query&action=query&search_constraint=terms"	GO:0032774_RNA_biosynthetic_process) =HYPERLINK("http://www.ncbi.nih.gov/gquery/gquery.fcgi?term=SALL4"	SALL4) 595 3 0.928739 -0.190698 412 407.27 0.988519
=HYPERLINK("http://www.godatabase.org/cgi-bin/go.cgi?query=GO:0032774&auto_wild_cards=yes&view=query&action=query&search_constraint=terms"	GO:0032774_RNA_biosynthetic_process) =HYPERLINK("http://www.ncbi.nih.gov/gquery/gquery.fcgi?term=FOXK1"	FOXK1) 595 3 0.928739 -0.190698 412 407.27 0.988519
=HYPERLINK("http://www.godatabase.org/cgi-bin/go.cgi?query=GO:0048513&auto_wild_cards=yes&view=query&action=query&search_constraint=terms"	GO:0048513_organ_development) =HYPERLINK("http://www.ncbi.nih.gov/gquery/gquery.fcgi?term=ATRX"	ATRX) 1365 7 0.944615 -0.190183 413 407.38 0.986392
=HYPERLINK("http://www.godatabase.org/cgi-bin/go.cgi?query=GO:0048513&auto_wild_cards=yes&view=query&action=query&search_constraint=terms"	GO:0048513_organ_development) =HYPERLINK("http://www.ncbi.nih.gov/gquery/gquery.fcgi?term=RECQL4"	RECQL4) 1365 7 0.944615 -0.190183 413 407.38 0.986392
=HYPERLINK("http://www.godatabase.org/cgi-bin/go.cgi?query=GO:0048513&auto_wild_cards=yes&view=query&action=query&search_constraint=terms"	GO:0048513_organ_development) =HYPERLINK("http://www.ncbi.nih.gov/gquery/gquery.fcgi?term=IGF1R"	IGF1R) 1365 7 0.944615 -0.190183 413 407.38 0.986392
=HYPERLINK("http://www.godatabase.org/cgi-bin/go.cgi?query=GO:0048513&auto_wild_cards=yes&view=query&action=query&search_constraint=terms"	GO:0048513_organ_development) =HYPERLINK("http://www.ncbi.nih.gov/gquery/gquery.fcgi?term=SALL4"	SALL4) 1365 7 0.944615 -0.190183 413 407.38 0.986392
=HYPERLINK("http://www.godatabase.org/cgi-bin/go.cgi?query=GO:0048513&auto_wild_cards=yes&view=query&action=query&search_constraint=terms"	GO:0048513_organ_development) =HYPERLINK("http://www.ncbi.nih.gov/gquery/gquery.fcgi?term=BMPR1B"	BMPR1B) 1365 7 0.944615 -0.190183 413 407.38 0.986392
=HYPERLINK("http://www.godatabase.org/cgi-bin/go.cgi?query=GO:0048513&auto_wild_cards=yes&view=query&action=query&search_constraint=terms"	GO:0048513_organ_development) =HYPERLINK("http://www.ncbi.nih.gov/gquery/gquery.fcgi?term=SIRT1"	SIRT1) 1365 7 0.944615 -0.190183 413 407.38 0.986392
=HYPERLINK("http://www.godatabase.org/cgi-bin/go.cgi?query=GO:0048513&auto_wild_cards=yes&view=query&action=query&search_constraint=terms"	GO:0048513_organ_development) =HYPERLINK("http://www.ncbi.nih.gov/gquery/gquery.fcgi?term=SOD2"	SOD2) 1365 7 0.944615 -0.190183 413 407.38 0.986392
=HYPERLINK("http://www.godatabase.org/cgi-bin/go.cgi?query=GO:0019725&auto_wild_cards=yes&view=query&action=query&search_constraint=terms"	GO:0019725_cellular_homeostasis) =HYPERLINK("http://www.ncbi.nih.gov/gquery/gquery.fcgi?term=SOD2"	SOD2) 195 1 0.944615 -0.179168 414 411.45 0.993841
=HYPERLINK("http://www.godatabase.org/cgi-bin/go.cgi?query=GO:0007275&auto_wild_cards=yes&view=query&action=query&search_constraint=terms"	GO:0007275_multicellular_organismal_development) =HYPERLINK("http://www.ncbi.nih.gov/gquery/gquery.fcgi?term=ATRX"	ATRX) 1760 9 0.941932 -0.178481 415 411.59 0.991783
=HYPERLINK("http://www.godatabase.org/cgi-bin/go.cgi?query=GO:0007275&auto_wild_cards=yes&view=query&action=query&search_constraint=terms"	GO:0007275_multicellular_organismal_development) =HYPERLINK("http://www.ncbi.nih.gov/gquery/gquery.fcgi?term=RECQL4"	RECQL4) 1760 9 0.941932 -0.178481 415 411.59 0.991783
=HYPERLINK("http://www.godatabase.org/cgi-bin/go.cgi?query=GO:0007275&auto_wild_cards=yes&view=query&action=query&search_constraint=terms"	GO:0007275_multicellular_organismal_development) =HYPERLINK("http://www.ncbi.nih.gov/gquery/gquery.fcgi?term=IGF1R"	IGF1R) 1760 9 0.941932 -0.178481 415 411.59 0.991783
=HYPERLINK("http://www.godatabase.org/cgi-bin/go.cgi?query=GO:0007275&auto_wild_cards=yes&view=query&action=query&search_constraint=terms"	GO:0007275_multicellular_organismal_development) =HYPERLINK("http://www.ncbi.nih.gov/gquery/gquery.fcgi?term=SALL4"	SALL4) 1760 9 0.941932 -0.178481 415 411.59 0.991783
=HYPERLINK("http://www.godatabase.org/cgi-bin/go.cgi?query=GO:0007275&auto_wild_cards=yes&view=query&action=query&search_constraint=terms"	GO:0007275_multicellular_organismal_development) =HYPERLINK("http://www.ncbi.nih.gov/gquery/gquery.fcgi?term=PTPRZ1"	PTPRZ1) 1760 9 0.941932 -0.178481 415 411.59 0.991783
=HYPERLINK("http://www.godatabase.org/cgi-bin/go.cgi?query=GO:0007275&auto_wild_cards=yes&view=query&action=query&search_constraint=terms"	GO:0007275_multicellular_organismal_development) =HYPERLINK("http://www.ncbi.nih.gov/gquery/gquery.fcgi?term=ABI1"	ABI1) 1760 9 0.941932 -0.178481 415 411.59 0.991783
=HYPERLINK("http://www.godatabase.org/cgi-bin/go.cgi?query=GO:0007275&auto_wild_cards=yes&view=query&action=query&search_constraint=terms"	GO:0007275_multicellular_organismal_development) =HYPERLINK("http://www.ncbi.nih.gov/gquery/gquery.fcgi?term=BMPR1B"	BMPR1B) 1760 9 0.941932 -0.178481 415 411.59 0.991783
=HYPERLINK("http://www.godatabase.org/cgi-bin/go.cgi?query=GO:0007275&auto_wild_cards=yes&view=query&action=query&search_constraint=terms"	GO:0007275_multicellular_organismal_development) =HYPERLINK("http://www.ncbi.nih.gov/gquery/gquery.fcgi?term=SIRT1"	SIRT1) 1760 9 0.941932 -0.178481 415 411.59 0.991783
=HYPERLINK("http://www.godatabase.org/cgi-bin/go.cgi?query=GO:0007275&auto_wild_cards=yes&view=query&action=query&search_constraint=terms"	GO:0007275_multicellular_organismal_development) =HYPERLINK("http://www.ncbi.nih.gov/gquery/gquery.fcgi?term=SOD2"	SOD2) 1760 9 0.941932 -0.178481 415 411.59 0.991783
=HYPERLINK("http://www.godatabase.org/cgi-bin/go.cgi?query=GO:0050801&auto_wild_cards=yes&view=query&action=query&search_constraint=terms"	GO:0050801_ion_homeostasis) =HYPERLINK("http://www.ncbi.nih.gov/gquery/gquery.fcgi?term=SOD2"	SOD2) 197 1 0.935025 -0.176668 416 413.13 0.993101
=HYPERLINK("http://www.godatabase.org/cgi-bin/go.cgi?query=GO:0002009&auto_wild_cards=yes&view=query&action=query&search_constraint=terms"	GO:0002009_morphogenesis_of_an_epithelium) =HYPERLINK("http://www.ncbi.nih.gov/gquery/gquery.fcgi?term=IGF1R"	IGF1R) 198 1 0.930303 -0.175433 418 414.52 0.991675
=HYPERLINK("http://www.godatabase.org/cgi-bin/go.cgi?query=GO:0060429&auto_wild_cards=yes&view=query&action=query&search_constraint=terms"	GO:0060429_epithelium_development) =HYPERLINK("http://www.ncbi.nih.gov/gquery/gquery.fcgi?term=IGF1R"	IGF1R) 198 1 0.930303 -0.175433 418 414.52 0.991675
=HYPERLINK("http://www.godatabase.org/cgi-bin/go.cgi?query=GO:0022607&auto_wild_cards=yes&view=query&action=query&search_constraint=terms"	GO:0022607_cellular_component_assembly) =HYPERLINK("http://www.ncbi.nih.gov/gquery/gquery.fcgi?term=HIST1H1C"	HIST1H1C) 204 1 0.902941 -0.168235 419 416.76 0.994654
=HYPERLINK("http://www.godatabase.org/cgi-bin/go.cgi?query=GO:0006955&auto_wild_cards=yes&view=query&action=query&search_constraint=terms"	GO:0006955_immune_response) =HYPERLINK("http://www.ncbi.nih.gov/gquery/gquery.fcgi?term=UBE2N"	UBE2N) 205 1 0.898537 -0.167070 420 417.5 0.994048
=HYPERLINK("http://www.godatabase.org/cgi-bin/go.cgi?query=GO:0008284&auto_wild_cards=yes&view=query&action=query&search_constraint=terms"	GO:0008284_positive_regulation_of_cell_proliferation) =HYPERLINK("http://www.ncbi.nih.gov/gquery/gquery.fcgi?term=RECQL4"	RECQL4) 208 1 0.885577 -0.163629 421 418.57 0.994228
=HYPERLINK("http://www.godatabase.org/cgi-bin/go.cgi?query=GO:0048731&auto_wild_cards=yes&view=query&action=query&search_constraint=terms"	GO:0048731_system_development) =HYPERLINK("http://www.ncbi.nih.gov/gquery/gquery.fcgi?term=ATRX"	ATRX) 1609 8 0.915848 -0.159718 422 419.07 0.993057
=HYPERLINK("http://www.godatabase.org/cgi-bin/go.cgi?query=GO:0048731&auto_wild_cards=yes&view=query&action=query&search_constraint=terms"	GO:0048731_system_development) =HYPERLINK("http://www.ncbi.nih.gov/gquery/gquery.fcgi?term=RECQL4"	RECQL4) 1609 8 0.915848 -0.159718 422 419.07 0.993057
=HYPERLINK("http://www.godatabase.org/cgi-bin/go.cgi?query=GO:0048731&auto_wild_cards=yes&view=query&action=query&search_constraint=terms"	GO:0048731_system_development) =HYPERLINK("http://www.ncbi.nih.gov/gquery/gquery.fcgi?term=IGF1R"	IGF1R) 1609 8 0.915848 -0.159718 422 419.07 0.993057
=HYPERLINK("http://www.godatabase.org/cgi-bin/go.cgi?query=GO:0048731&auto_wild_cards=yes&view=query&action=query&search_constraint=terms"	GO:0048731_system_development) =HYPERLINK("http://www.ncbi.nih.gov/gquery/gquery.fcgi?term=SALL4"	SALL4) 1609 8 0.915848 -0.159718 422 419.07 0.993057
=HYPERLINK("http://www.godatabase.org/cgi-bin/go.cgi?query=GO:0048731&auto_wild_cards=yes&view=query&action=query&search_constraint=terms"	GO:0048731_system_development) =HYPERLINK("http://www.ncbi.nih.gov/gquery/gquery.fcgi?term=PTPRZ1"	PTPRZ1) 1609 8 0.915848 -0.159718 422 419.07 0.993057
=HYPERLINK("http://www.godatabase.org/cgi-bin/go.cgi?query=GO:0048731&auto_wild_cards=yes&view=query&action=query&search_constraint=terms"	GO:0048731_system_development) =HYPERLINK("http://www.ncbi.nih.gov/gquery/gquery.fcgi?term=BMPR1B"	BMPR1B) 1609 8 0.915848 -0.159718 422 419.07 0.993057
=HYPERLINK("http://www.godatabase.org/cgi-bin/go.cgi?query=GO:0048731&auto_wild_cards=yes&view=query&action=query&search_constraint=terms"	GO:0048731_system_development) =HYPERLINK("http://www.ncbi.nih.gov/gquery/gquery.fcgi?term=SIRT1"	SIRT1) 1609 8 0.915848 -0.159718 422 419.07 0.993057
=HYPERLINK("http://www.godatabase.org/cgi-bin/go.cgi?query=GO:0048731&auto_wild_cards=yes&view=query&action=query&search_constraint=terms"	GO:0048731_system_development) =HYPERLINK("http://www.ncbi.nih.gov/gquery/gquery.fcgi?term=SOD2"	SOD2) 1609 8 0.915848 -0.159718 422 419.07 0.993057
=HYPERLINK("http://www.godatabase.org/cgi-bin/go.cgi?query=GO:0010604&auto_wild_cards=yes&view=query&action=query&search_constraint=terms"	GO:0010604_positive_regulation_of_macromolecule_metabolic_process) =HYPERLINK("http://www.ncbi.nih.gov/gquery/gquery.fcgi?term=SALL4"	SALL4) 433 2 0.850808 -0.157179 423 419.96 0.992813
=HYPERLINK("http://www.godatabase.org/cgi-bin/go.cgi?query=GO:0010604&auto_wild_cards=yes&view=query&action=query&search_constraint=terms"	GO:0010604_positive_regulation_of_macromolecule_metabolic_process) =HYPERLINK("http://www.ncbi.nih.gov/gquery/gquery.fcgi?term=FOXK1"	FOXK1) 433 2 0.850808 -0.157179 423 419.96 0.992813
=HYPERLINK("http://www.godatabase.org/cgi-bin/go.cgi?query=GO:0009887&auto_wild_cards=yes&view=query&action=query&search_constraint=terms"	GO:0009887_organ_morphogenesis) =HYPERLINK("http://www.ncbi.nih.gov/gquery/gquery.fcgi?term=RECQL4"	RECQL4) 642 3 0.860748 -0.156223 424 420.14 0.990896
=HYPERLINK("http://www.godatabase.org/cgi-bin/go.cgi?query=GO:0009887&auto_wild_cards=yes&view=query&action=query&search_constraint=terms"	GO:0009887_organ_morphogenesis) =HYPERLINK("http://www.ncbi.nih.gov/gquery/gquery.fcgi?term=IGF1R"	IGF1R) 642 3 0.860748 -0.156223 424 420.14 0.990896
=HYPERLINK("http://www.godatabase.org/cgi-bin/go.cgi?query=GO:0009887&auto_wild_cards=yes&view=query&action=query&search_constraint=terms"	GO:0009887_organ_morphogenesis) =HYPERLINK("http://www.ncbi.nih.gov/gquery/gquery.fcgi?term=BMPR1B"	BMPR1B) 642 3 0.860748 -0.156223 424 420.14 0.990896
=HYPERLINK("http://www.godatabase.org/cgi-bin/go.cgi?query=GO:0006357&auto_wild_cards=yes&view=query&action=query&search_constraint=terms"	GO:0006357_regulation_of_transcription_from_RNA_polymerase_II_promoter) =HYPERLINK("http://www.ncbi.nih.gov/gquery/gquery.fcgi?term=SALL4"	SALL4) 435 2 0.846897 -0.155609 425 420.57 0.989576
=HYPERLINK("http://www.godatabase.org/cgi-bin/go.cgi?query=GO:0006357&auto_wild_cards=yes&view=query&action=query&search_constraint=terms"	GO:0006357_regulation_of_transcription_from_RNA_polymerase_II_promoter) =HYPERLINK("http://www.ncbi.nih.gov/gquery/gquery.fcgi?term=FOXK1"	FOXK1) 435 2 0.846897 -0.155609 425 420.57 0.989576
=HYPERLINK("http://www.godatabase.org/cgi-bin/go.cgi?query=GO:0048583&auto_wild_cards=yes&view=query&action=query&search_constraint=terms"	GO:0048583_regulation_of_response_to_stimulus) =HYPERLINK("http://www.ncbi.nih.gov/gquery/gquery.fcgi?term=UBE2N"	UBE2N) 217 1 0.848848 -0.153792 426 421.79 0.990117
=HYPERLINK("http://www.godatabase.org/cgi-bin/go.cgi?query=GO:0007423&auto_wild_cards=yes&view=query&action=query&search_constraint=terms"	GO:0007423_sensory_organ_development) =HYPERLINK("http://www.ncbi.nih.gov/gquery/gquery.fcgi?term=BMPR1B"	BMPR1B) 219 1 0.841096 -0.151700 427 422.88 0.990351
=HYPERLINK("http://www.godatabase.org/cgi-bin/go.cgi?query=GO:0001701&auto_wild_cards=yes&view=query&action=query&search_constraint=terms"	GO:0001701_in_utero_embryonic_development) =HYPERLINK("http://www.ncbi.nih.gov/gquery/gquery.fcgi?term=SALL4"	SALL4) 221 1 0.833484 -0.149641 428 423.79 0.990164
=HYPERLINK("http://www.godatabase.org/cgi-bin/go.cgi?query=GO:0006366&auto_wild_cards=yes&view=query&action=query&search_constraint=terms"	GO:0006366_transcription_from_RNA_polymerase_II_promoter) =HYPERLINK("http://www.ncbi.nih.gov/gquery/gquery.fcgi?term=SALL4"	SALL4) 444 2 0.829730 -0.148737 429 424.27 0.988974
=HYPERLINK("http://www.godatabase.org/cgi-bin/go.cgi?query=GO:0006366&auto_wild_cards=yes&view=query&action=query&search_constraint=terms"	GO:0006366_transcription_from_RNA_polymerase_II_promoter) =HYPERLINK("http://www.ncbi.nih.gov/gquery/gquery.fcgi?term=FOXK1"	FOXK1) 444 2 0.829730 -0.148737 429 424.27 0.988974
=HYPERLINK("http://www.godatabase.org/cgi-bin/go.cgi?query=GO:0016070&auto_wild_cards=yes&view=query&action=query&search_constraint=terms"	GO:0016070_RNA_metabolic_process) =HYPERLINK("http://www.ncbi.nih.gov/gquery/gquery.fcgi?term=TRP53BP1"	TRP53BP1) 658 3 0.839818 -0.145883 430 426.02 0.990744
=HYPERLINK("http://www.godatabase.org/cgi-bin/go.cgi?query=GO:0016070&auto_wild_cards=yes&view=query&action=query&search_constraint=terms"	GO:0016070_RNA_metabolic_process) =HYPERLINK("http://www.ncbi.nih.gov/gquery/gquery.fcgi?term=SALL4"	SALL4) 658 3 0.839818 -0.145883 430 426.02 0.990744
=HYPERLINK("http://www.godatabase.org/cgi-bin/go.cgi?query=GO:0016070&auto_wild_cards=yes&view=query&action=query&search_constraint=terms"	GO:0016070_RNA_metabolic_process) =HYPERLINK("http://www.ncbi.nih.gov/gquery/gquery.fcgi?term=FOXK1"	FOXK1) 658 3 0.839818 -0.145883 430 426.02 0.990744
=HYPERLINK("http://www.godatabase.org/cgi-bin/go.cgi?query=GO:0002682&auto_wild_cards=yes&view=query&action=query&search_constraint=terms"	GO:0002682_regulation_of_immune_system_process) =HYPERLINK("http://www.ncbi.nih.gov/gquery/gquery.fcgi?term=UBE2N"	UBE2N) 228 1 0.807895 -0.142681 431 428.0 0.993039
=HYPERLINK("http://www.godatabase.org/cgi-bin/go.cgi?query=GO:0007167&auto_wild_cards=yes&view=query&action=query&search_constraint=terms"	GO:0007167_enzyme_linked_receptor_protein_signaling_pathway) =HYPERLINK("http://www.ncbi.nih.gov/gquery/gquery.fcgi?term=BMPR1B"	BMPR1B) 229 1 0.804367 -0.141718 432 428.43 0.991736
=HYPERLINK("http://www.godatabase.org/cgi-bin/go.cgi?query=GO:0050890&auto_wild_cards=yes&view=query&action=query&search_constraint=terms"	GO:0050890_cognition) =HYPERLINK("http://www.ncbi.nih.gov/gquery/gquery.fcgi?term=SOD2"	SOD2) 233 1 0.790558 -0.137936 433 430.09 0.993279
=HYPERLINK("http://www.godatabase.org/cgi-bin/go.cgi?query=GO:0006468&auto_wild_cards=yes&view=query&action=query&search_constraint=terms"	GO:0006468_protein_amino_acid_phosphorylation) =HYPERLINK("http://www.ncbi.nih.gov/gquery/gquery.fcgi?term=IGF1R"	IGF1R) 237 1 0.777215 -0.134269 435 431.79 0.992621
=HYPERLINK("http://www.godatabase.org/cgi-bin/go.cgi?query=GO:0044085&auto_wild_cards=yes&view=query&action=query&search_constraint=terms"	GO:0044085_cellular_component_biogenesis) =HYPERLINK("http://www.ncbi.nih.gov/gquery/gquery.fcgi?term=HIST1H1C"	HIST1H1C) 237 1 0.777215 -0.134269 435 431.79 0.992621
=HYPERLINK("http://www.godatabase.org/cgi-bin/go.cgi?query=GO:0030097&auto_wild_cards=yes&view=query&action=query&search_constraint=terms"	GO:0030097_hemopoiesis) =HYPERLINK("http://www.ncbi.nih.gov/gquery/gquery.fcgi?term=SOD2"	SOD2) 253 1 0.728063 -0.120655 436 437.19 1.002729
=HYPERLINK("http://www.godatabase.org/cgi-bin/go.cgi?query=GO:0048869&auto_wild_cards=yes&view=query&action=query&search_constraint=terms"	GO:0048869_cellular_developmental_process) =HYPERLINK("http://www.ncbi.nih.gov/gquery/gquery.fcgi?term=PTPRZ1"	PTPRZ1) 1113 5 0.827493 -0.120094 437 437.78 1.001785
=HYPERLINK("http://www.godatabase.org/cgi-bin/go.cgi?query=GO:0048869&auto_wild_cards=yes&view=query&action=query&search_constraint=terms"	GO:0048869_cellular_developmental_process) =HYPERLINK("http://www.ncbi.nih.gov/gquery/gquery.fcgi?term=BMPR1B"	BMPR1B) 1113 5 0.827493 -0.120094 437 437.78 1.001785
=HYPERLINK("http://www.godatabase.org/cgi-bin/go.cgi?query=GO:0048869&auto_wild_cards=yes&view=query&action=query&search_constraint=terms"	GO:0048869_cellular_developmental_process) =HYPERLINK("http://www.ncbi.nih.gov/gquery/gquery.fcgi?term=RHOU"	RHOU) 1113 5 0.827493 -0.120094 437 437.78 1.001785
=HYPERLINK("http://www.godatabase.org/cgi-bin/go.cgi?query=GO:0048869&auto_wild_cards=yes&view=query&action=query&search_constraint=terms"	GO:0048869_cellular_developmental_process) =HYPERLINK("http://www.ncbi.nih.gov/gquery/gquery.fcgi?term=ZFP37"	ZFP37) 1113 5 0.827493 -0.120094 437 437.78 1.001785
=HYPERLINK("http://www.godatabase.org/cgi-bin/go.cgi?query=GO:0048869&auto_wild_cards=yes&view=query&action=query&search_constraint=terms"	GO:0048869_cellular_developmental_process) =HYPERLINK("http://www.ncbi.nih.gov/gquery/gquery.fcgi?term=SOD2"	SOD2) 1113 5 0.827493 -0.120094 437 437.78 1.001785
=HYPERLINK("http://www.godatabase.org/cgi-bin/go.cgi?query=GO:0048878&auto_wild_cards=yes&view=query&action=query&search_constraint=terms"	GO:0048878_chemical_homeostasis) =HYPERLINK("http://www.ncbi.nih.gov/gquery/gquery.fcgi?term=SOD2"	SOD2) 254 1 0.725197 -0.119857 438 438.19 1.000434
=HYPERLINK("http://www.godatabase.org/cgi-bin/go.cgi?query=GO:0048729&auto_wild_cards=yes&view=query&action=query&search_constraint=terms"	GO:0048729_tissue_morphogenesis) =HYPERLINK("http://www.ncbi.nih.gov/gquery/gquery.fcgi?term=IGF1R"	IGF1R) 255 1 0.722353 -0.119065 439 438.49 0.998838
=HYPERLINK("http://www.godatabase.org/cgi-bin/go.cgi?query=GO:0009966&auto_wild_cards=yes&view=query&action=query&search_constraint=terms"	GO:0009966_regulation_of_signal_transduction) =HYPERLINK("http://www.ncbi.nih.gov/gquery/gquery.fcgi?term=IGF1R"	IGF1R) 256 1 0.719531 -0.118278 440 438.83 0.997341
=HYPERLINK("http://www.godatabase.org/cgi-bin/go.cgi?query=GO:0002376&auto_wild_cards=yes&view=query&action=query&search_constraint=terms"	GO:0002376_immune_system_process) =HYPERLINK("http://www.ncbi.nih.gov/gquery/gquery.fcgi?term=UBE2N"	UBE2N) 505 2 0.729505 -0.109453 441 442.05 1.002381
=HYPERLINK("http://www.godatabase.org/cgi-bin/go.cgi?query=GO:0002376&auto_wild_cards=yes&view=query&action=query&search_constraint=terms"	GO:0002376_immune_system_process) =HYPERLINK("http://www.ncbi.nih.gov/gquery/gquery.fcgi?term=SOD2"	SOD2) 505 2 0.729505 -0.109453 441 442.05 1.002381
=HYPERLINK("http://www.godatabase.org/cgi-bin/go.cgi?query=GO:0045944&auto_wild_cards=yes&view=query&action=query&search_constraint=terms"	GO:0045944_positive_regulation_of_transcription_from_RNA_polymerase_II_promoter) =HYPERLINK("http://www.ncbi.nih.gov/gquery/gquery.fcgi?term=SALL4"	SALL4) 269 1 0.684758 -0.108558 442 442.61 1.001380
=HYPERLINK("http://www.godatabase.org/cgi-bin/go.cgi?query=GO:0048534&auto_wild_cards=yes&view=query&action=query&search_constraint=terms"	GO:0048534_hemopoietic_or_lymphoid_organ_development) =HYPERLINK("http://www.ncbi.nih.gov/gquery/gquery.fcgi?term=SOD2"	SOD2) 277 1 0.664982 -0.103014 443 445.73 1.006163
=HYPERLINK("http://www.godatabase.org/cgi-bin/go.cgi?query=GO:0007610&auto_wild_cards=yes&view=query&action=query&search_constraint=terms"	GO:0007610_behavior) =HYPERLINK("http://www.ncbi.nih.gov/gquery/gquery.fcgi?term=SOD2"	SOD2) 279 1 0.660215 -0.101677 444 446.39 1.005383
=HYPERLINK("http://www.godatabase.org/cgi-bin/go.cgi?query=GO:0002520&auto_wild_cards=yes&view=query&action=query&search_constraint=terms"	GO:0002520_immune_system_development) =HYPERLINK("http://www.ncbi.nih.gov/gquery/gquery.fcgi?term=SOD2"	SOD2) 295 1 0.624407 -0.091631 446 450.85 1.010874
=HYPERLINK("http://www.godatabase.org/cgi-bin/go.cgi?query=GO:0045595&auto_wild_cards=yes&view=query&action=query&search_constraint=terms"	GO:0045595_regulation_of_cell_differentiation) =HYPERLINK("http://www.ncbi.nih.gov/gquery/gquery.fcgi?term=SOD2"	SOD2) 295 1 0.624407 -0.091631 446 450.85 1.010874
=HYPERLINK("http://www.godatabase.org/cgi-bin/go.cgi?query=GO:0048598&auto_wild_cards=yes&view=query&action=query&search_constraint=terms"	GO:0048598_embryonic_morphogenesis) =HYPERLINK("http://www.ncbi.nih.gov/gquery/gquery.fcgi?term=SALL4"	SALL4) 299 1 0.616054 -0.089290 447 451.34 1.009709
=HYPERLINK("http://www.godatabase.org/cgi-bin/go.cgi?query=GO:0009790&auto_wild_cards=yes&view=query&action=query&search_constraint=terms"	GO:0009790_embryonic_development) =HYPERLINK("http://www.ncbi.nih.gov/gquery/gquery.fcgi?term=SALL4"	SALL4) 567 2 0.649735 -0.079948 448 455.65 1.017076
=HYPERLINK("http://www.godatabase.org/cgi-bin/go.cgi?query=GO:0009790&auto_wild_cards=yes&view=query&action=query&search_constraint=terms"	GO:0009790_embryonic_development) =HYPERLINK("http://www.ncbi.nih.gov/gquery/gquery.fcgi?term=ABI1"	ABI1) 567 2 0.649735 -0.079948 448 455.65 1.017076
=HYPERLINK("http://www.godatabase.org/cgi-bin/go.cgi?query=GO:0006928&auto_wild_cards=yes&view=query&action=query&search_constraint=terms"	GO:0006928_cell_motion) =HYPERLINK("http://www.ncbi.nih.gov/gquery/gquery.fcgi?term=BMPR1B"	BMPR1B) 330 1 0.558182 -0.073169 451 457.3 1.013969
=HYPERLINK("http://www.godatabase.org/cgi-bin/go.cgi?query=GO:0010646&auto_wild_cards=yes&view=query&action=query&search_constraint=terms"	GO:0010646_regulation_of_cell_communication) =HYPERLINK("http://www.ncbi.nih.gov/gquery/gquery.fcgi?term=IGF1R"	IGF1R) 330 1 0.558182 -0.073169 451 457.3 1.013969
=HYPERLINK("http://www.godatabase.org/cgi-bin/go.cgi?query=GO:0051674&auto_wild_cards=yes&view=query&action=query&search_constraint=terms"	GO:0051674_localization_of_cell) =HYPERLINK("http://www.ncbi.nih.gov/gquery/gquery.fcgi?term=BMPR1B"	BMPR1B) 330 1 0.558182 -0.073169 451 457.3 1.013969
=HYPERLINK("http://www.godatabase.org/cgi-bin/go.cgi?query=GO:0051093&auto_wild_cards=yes&view=query&action=query&search_constraint=terms"	GO:0051093_negative_regulation_of_developmental_process) =HYPERLINK("http://www.ncbi.nih.gov/gquery/gquery.fcgi?term=SOD2"	SOD2) 331 1 0.556495 -0.072703 452 458.12 1.013540
=HYPERLINK("http://www.godatabase.org/cgi-bin/go.cgi?query=GO:0009605&auto_wild_cards=yes&view=query&action=query&search_constraint=terms"	GO:0009605_response_to_external_stimulus) =HYPERLINK("http://www.ncbi.nih.gov/gquery/gquery.fcgi?term=SOD2"	SOD2) 339 1 0.543363 -0.069087 453 460.11 1.015695
=HYPERLINK("http://www.godatabase.org/cgi-bin/go.cgi?query=GO:0007166&auto_wild_cards=yes&view=query&action=query&search_constraint=terms"	GO:0007166_cell_surface_receptor_linked_signal_transduction) =HYPERLINK("http://www.ncbi.nih.gov/gquery/gquery.fcgi?term=UBE2N"	UBE2N) 597 2 0.617085 -0.068579 454 460.98 1.015374
=HYPERLINK("http://www.godatabase.org/cgi-bin/go.cgi?query=GO:0007166&auto_wild_cards=yes&view=query&action=query&search_constraint=terms"	GO:0007166_cell_surface_receptor_linked_signal_transduction) =HYPERLINK("http://www.ncbi.nih.gov/gquery/gquery.fcgi?term=BMPR1B"	BMPR1B) 597 2 0.617085 -0.068579 454 460.98 1.015374
=HYPERLINK("http://www.godatabase.org/cgi-bin/go.cgi?query=GO:0030154&auto_wild_cards=yes&view=query&action=query&search_constraint=terms"	GO:0030154_cell_differentiation) =HYPERLINK("http://www.ncbi.nih.gov/gquery/gquery.fcgi?term=PTPRZ1"	PTPRZ1) 1060 4 0.695094 -0.065045 455 462.31 1.016066
=HYPERLINK("http://www.godatabase.org/cgi-bin/go.cgi?query=GO:0030154&auto_wild_cards=yes&view=query&action=query&search_constraint=terms"	GO:0030154_cell_differentiation) =HYPERLINK("http://www.ncbi.nih.gov/gquery/gquery.fcgi?term=BMPR1B"	BMPR1B) 1060 4 0.695094 -0.065045 455 462.31 1.016066
=HYPERLINK("http://www.godatabase.org/cgi-bin/go.cgi?query=GO:0030154&auto_wild_cards=yes&view=query&action=query&search_constraint=terms"	GO:0030154_cell_differentiation) =HYPERLINK("http://www.ncbi.nih.gov/gquery/gquery.fcgi?term=ZFP37"	ZFP37) 1060 4 0.695094 -0.065045 455 462.31 1.016066
=HYPERLINK("http://www.godatabase.org/cgi-bin/go.cgi?query=GO:0030154&auto_wild_cards=yes&view=query&action=query&search_constraint=terms"	GO:0030154_cell_differentiation) =HYPERLINK("http://www.ncbi.nih.gov/gquery/gquery.fcgi?term=SOD2"	SOD2) 1060 4 0.695094 -0.065045 455 462.31 1.016066
=HYPERLINK("http://www.godatabase.org/cgi-bin/go.cgi?query=GO:0042981&auto_wild_cards=yes&view=query&action=query&search_constraint=terms"	GO:0042981_regulation_of_apoptosis) =HYPERLINK("http://www.ncbi.nih.gov/gquery/gquery.fcgi?term=SOD2"	SOD2) 360 1 0.511667 -0.060458 456 463.68 1.016842
=HYPERLINK("http://www.godatabase.org/cgi-bin/go.cgi?query=GO:0010941&auto_wild_cards=yes&view=query&action=query&search_constraint=terms"	GO:0010941_regulation_of_cell_death) =HYPERLINK("http://www.ncbi.nih.gov/gquery/gquery.fcgi?term=SOD2"	SOD2) 365 1 0.504658 -0.058574 458 465.19 1.015699
=HYPERLINK("http://www.godatabase.org/cgi-bin/go.cgi?query=GO:0043067&auto_wild_cards=yes&view=query&action=query&search_constraint=terms"	GO:0043067_regulation_of_programmed_cell_death) =HYPERLINK("http://www.ncbi.nih.gov/gquery/gquery.fcgi?term=SOD2"	SOD2) 365 1 0.504658 -0.058574 458 465.19 1.015699
=HYPERLINK("http://www.godatabase.org/cgi-bin/go.cgi?query=GO:0050896&auto_wild_cards=yes&view=query&action=query&search_constraint=terms"	GO:0050896_response_to_stimulus) =HYPERLINK("http://www.ncbi.nih.gov/gquery/gquery.fcgi?term=UBE2N"	UBE2N) 1107 4 0.665583 -0.053087 459 467.48 1.018475
=HYPERLINK("http://www.godatabase.org/cgi-bin/go.cgi?query=GO:0050896&auto_wild_cards=yes&view=query&action=query&search_constraint=terms"	GO:0050896_response_to_stimulus) =HYPERLINK("http://www.ncbi.nih.gov/gquery/gquery.fcgi?term=TRP53BP1"	TRP53BP1) 1107 4 0.665583 -0.053087 459 467.48 1.018475
=HYPERLINK("http://www.godatabase.org/cgi-bin/go.cgi?query=GO:0050896&auto_wild_cards=yes&view=query&action=query&search_constraint=terms"	GO:0050896_response_to_stimulus) =HYPERLINK("http://www.ncbi.nih.gov/gquery/gquery.fcgi?term=PDPK1"	PDPK1) 1107 4 0.665583 -0.053087 459 467.48 1.018475
=HYPERLINK("http://www.godatabase.org/cgi-bin/go.cgi?query=GO:0050896&auto_wild_cards=yes&view=query&action=query&search_constraint=terms"	GO:0050896_response_to_stimulus) =HYPERLINK("http://www.ncbi.nih.gov/gquery/gquery.fcgi?term=SOD2"	SOD2) 1107 4 0.665583 -0.053087 459 467.48 1.018475
=HYPERLINK("http://www.godatabase.org/cgi-bin/go.cgi?query=GO:0050877&auto_wild_cards=yes&view=query&action=query&search_constraint=terms"	GO:0050877_neurological_system_process) =HYPERLINK("http://www.ncbi.nih.gov/gquery/gquery.fcgi?term=SOD2"	SOD2) 390 1 0.472308 -0.050018 460 469.25 1.020109
=HYPERLINK("http://www.godatabase.org/cgi-bin/go.cgi?query=GO:0042221&auto_wild_cards=yes&view=query&action=query&search_constraint=terms"	GO:0042221_response_to_chemical_stimulus) =HYPERLINK("http://www.ncbi.nih.gov/gquery/gquery.fcgi?term=SOD2"	SOD2) 409 1 0.450367 -0.044377 461 471.04 1.021779
=HYPERLINK("http://www.godatabase.org/cgi-bin/go.cgi?query=GO:0042592&auto_wild_cards=yes&view=query&action=query&search_constraint=terms"	GO:0042592_homeostatic_process) =HYPERLINK("http://www.ncbi.nih.gov/gquery/gquery.fcgi?term=SOD2"	SOD2) 419 1 0.439618 -0.041673 462 472.46 1.022641
=HYPERLINK("http://www.godatabase.org/cgi-bin/go.cgi?query=GO:0065008&auto_wild_cards=yes&view=query&action=query&search_constraint=terms"	GO:0065008_regulation_of_biological_quality) =HYPERLINK("http://www.ncbi.nih.gov/gquery/gquery.fcgi?term=RHOU"	RHOU) 693 2 0.531602 -0.041640 463 472.59 1.020713
=HYPERLINK("http://www.godatabase.org/cgi-bin/go.cgi?query=GO:0065008&auto_wild_cards=yes&view=query&action=query&search_constraint=terms"	GO:0065008_regulation_of_biological_quality) =HYPERLINK("http://www.ncbi.nih.gov/gquery/gquery.fcgi?term=SOD2"	SOD2) 693 2 0.531602 -0.041640 463 472.59 1.020713
=HYPERLINK("http://www.godatabase.org/cgi-bin/go.cgi?query=GO:0032501&auto_wild_cards=yes&view=query&action=query&search_constraint=terms"	GO:0032501_multicellular_organismal_process) =HYPERLINK("http://www.ncbi.nih.gov/gquery/gquery.fcgi?term=ATRX"	ATRX) 2183 9 0.759414 -0.040065 464 473.16 1.019741
=HYPERLINK("http://www.godatabase.org/cgi-bin/go.cgi?query=GO:0032501&auto_wild_cards=yes&view=query&action=query&search_constraint=terms"	GO:0032501_multicellular_organismal_process) =HYPERLINK("http://www.ncbi.nih.gov/gquery/gquery.fcgi?term=RECQL4"	RECQL4) 2183 9 0.759414 -0.040065 464 473.16 1.019741
=HYPERLINK("http://www.godatabase.org/cgi-bin/go.cgi?query=GO:0032501&auto_wild_cards=yes&view=query&action=query&search_constraint=terms"	GO:0032501_multicellular_organismal_process) =HYPERLINK("http://www.ncbi.nih.gov/gquery/gquery.fcgi?term=IGF1R"	IGF1R) 2183 9 0.759414 -0.040065 464 473.16 1.019741
=HYPERLINK("http://www.godatabase.org/cgi-bin/go.cgi?query=GO:0032501&auto_wild_cards=yes&view=query&action=query&search_constraint=terms"	GO:0032501_multicellular_organismal_process) =HYPERLINK("http://www.ncbi.nih.gov/gquery/gquery.fcgi?term=SALL4"	SALL4) 2183 9 0.759414 -0.040065 464 473.16 1.019741
=HYPERLINK("http://www.godatabase.org/cgi-bin/go.cgi?query=GO:0032501&auto_wild_cards=yes&view=query&action=query&search_constraint=terms"	GO:0032501_multicellular_organismal_process) =HYPERLINK("http://www.ncbi.nih.gov/gquery/gquery.fcgi?term=PTPRZ1"	PTPRZ1) 2183 9 0.759414 -0.040065 464 473.16 1.019741
=HYPERLINK("http://www.godatabase.org/cgi-bin/go.cgi?query=GO:0032501&auto_wild_cards=yes&view=query&action=query&search_constraint=terms"	GO:0032501_multicellular_organismal_process) =HYPERLINK("http://www.ncbi.nih.gov/gquery/gquery.fcgi?term=ABI1"	ABI1) 2183 9 0.759414 -0.040065 464 473.16 1.019741
=HYPERLINK("http://www.godatabase.org/cgi-bin/go.cgi?query=GO:0032501&auto_wild_cards=yes&view=query&action=query&search_constraint=terms"	GO:0032501_multicellular_organismal_process) =HYPERLINK("http://www.ncbi.nih.gov/gquery/gquery.fcgi?term=BMPR1B"	BMPR1B) 2183 9 0.759414 -0.040065 464 473.16 1.019741
=HYPERLINK("http://www.godatabase.org/cgi-bin/go.cgi?query=GO:0032501&auto_wild_cards=yes&view=query&action=query&search_constraint=terms"	GO:0032501_multicellular_organismal_process) =HYPERLINK("http://www.ncbi.nih.gov/gquery/gquery.fcgi?term=SIRT1"	SIRT1) 2183 9 0.759414 -0.040065 464 473.16 1.019741
=HYPERLINK("http://www.godatabase.org/cgi-bin/go.cgi?query=GO:0032501&auto_wild_cards=yes&view=query&action=query&search_constraint=terms"	GO:0032501_multicellular_organismal_process) =HYPERLINK("http://www.ncbi.nih.gov/gquery/gquery.fcgi?term=SOD2"	SOD2) 2183 9 0.759414 -0.040065 464 473.16 1.019741
=HYPERLINK("http://www.godatabase.org/cgi-bin/go.cgi?query=GO:0006915&auto_wild_cards=yes&view=query&action=query&search_constraint=terms"	GO:0006915_apoptosis) =HYPERLINK("http://www.ncbi.nih.gov/gquery/gquery.fcgi?term=SOD2"	SOD2) 427 1 0.431382 -0.039629 465 473.59 1.018473
=HYPERLINK("http://www.godatabase.org/cgi-bin/go.cgi?query=GO:0050793&auto_wild_cards=yes&view=query&action=query&search_constraint=terms"	GO:0050793_regulation_of_developmental_process) =HYPERLINK("http://www.ncbi.nih.gov/gquery/gquery.fcgi?term=RHOU"	RHOU) 703 2 0.524040 -0.039499 466 473.76 1.016652
=HYPERLINK("http://www.godatabase.org/cgi-bin/go.cgi?query=GO:0050793&auto_wild_cards=yes&view=query&action=query&search_constraint=terms"	GO:0050793_regulation_of_developmental_process) =HYPERLINK("http://www.ncbi.nih.gov/gquery/gquery.fcgi?term=SOD2"	SOD2) 703 2 0.524040 -0.039499 466 473.76 1.016652
=HYPERLINK("http://www.godatabase.org/cgi-bin/go.cgi?query=GO:0012501&auto_wild_cards=yes&view=query&action=query&search_constraint=terms"	GO:0012501_programmed_cell_death) =HYPERLINK("http://www.ncbi.nih.gov/gquery/gquery.fcgi?term=SOD2"	SOD2) 433 1 0.425404 -0.038163 467 474.56 1.016188
=HYPERLINK("http://www.godatabase.org/cgi-bin/go.cgi?query=GO:0008219&auto_wild_cards=yes&view=query&action=query&search_constraint=terms"	GO:0008219_cell_death) =HYPERLINK("http://www.ncbi.nih.gov/gquery/gquery.fcgi?term=SOD2"	SOD2) 444 1 0.414865 -0.035616 468 476.34 1.017821
=HYPERLINK("http://www.godatabase.org/cgi-bin/go.cgi?query=GO:0010926&auto_wild_cards=yes&view=query&action=query&search_constraint=terms"	GO:0010926_anatomical_structure_formation) =HYPERLINK("http://www.ncbi.nih.gov/gquery/gquery.fcgi?term=HIST1H1C"	HIST1H1C) 447 1 0.412081 -0.034951 469 476.53 1.016055
=HYPERLINK("http://www.godatabase.org/cgi-bin/go.cgi?query=GO:0016265&auto_wild_cards=yes&view=query&action=query&search_constraint=terms"	GO:0016265_death) =HYPERLINK("http://www.ncbi.nih.gov/gquery/gquery.fcgi?term=SOD2"	SOD2) 450 1 0.409333 -0.034299 470 477.11 1.015128
=HYPERLINK("http://www.godatabase.org/cgi-bin/go.cgi?query=GO:0003008&auto_wild_cards=yes&view=query&action=query&search_constraint=terms"	GO:0003008_system_process) =HYPERLINK("http://www.ncbi.nih.gov/gquery/gquery.fcgi?term=SOD2"	SOD2) 516 1 0.356977 -0.022655 471 479.49 1.018025
=HYPERLINK("http://www.godatabase.org/cgi-bin/go.cgi?query=GO:0006810&auto_wild_cards=yes&view=query&action=query&search_constraint=terms"	GO:0006810_transport) =HYPERLINK("http://www.ncbi.nih.gov/gquery/gquery.fcgi?term=SLC4A1"	SLC4A1) 718 1 0.256546 -0.006241 472 484.9 1.027331
=HYPERLINK("http://www.godatabase.org/cgi-bin/go.cgi?query=GO:0051234&auto_wild_cards=yes&view=query&action=query&search_constraint=terms"	GO:0051234_establishment_of_localization) =HYPERLINK("http://www.ncbi.nih.gov/gquery/gquery.fcgi?term=SLC4A1"	SLC4A1) 729 1 0.252675 -0.005810 473 484.97 1.025307
=HYPERLINK("http://www.godatabase.org/cgi-bin/go.cgi?query=GO:0051179&auto_wild_cards=yes&view=query&action=query&search_constraint=terms"	GO:0051179_localization) =HYPERLINK("http://www.ncbi.nih.gov/gquery/gquery.fcgi?term=SLC4A1"	SLC4A1) 1058 2 0.348204 -0.005341 474 484.99 1.023186
=HYPERLINK("http://www.godatabase.org/cgi-bin/go.cgi?query=GO:0051179&auto_wild_cards=yes&view=query&action=query&search_constraint=terms"	GO:0051179_localization) =HYPERLINK("http://www.ncbi.nih.gov/gquery/gquery.fcgi?term=BMPR1B"	BMPR1B) 1058 2 0.348204 -0.005341 474 484.99 1.023186
=HYPERLINK("http://www.godatabase.org/cgi-bin/go.cgi?query=GO:0008150&auto_wild_cards=yes&view=query&action=query&search_constraint=terms"	GO:0008150_biological_process) =HYPERLINK("http://www.ncbi.nih.gov/gquery/gquery.fcgi?term=FOXK1"	FOXK1) 4605 25 1.000000 0.000000 1370 1380.55 1.007701
=HYPERLINK("http://www.godatabase.org/cgi-bin/go.cgi?query=GO:0008150&auto_wild_cards=yes&view=query&action=query&search_constraint=terms"	GO:0008150_biological_process) =HYPERLINK("http://www.ncbi.nih.gov/gquery/gquery.fcgi?term=ABI1"	ABI1) 4605 25 1.000000 0.000000 1370 1380.55 1.007701
=HYPERLINK("http://www.godatabase.org/cgi-bin/go.cgi?query=GO:0008150&auto_wild_cards=yes&view=query&action=query&search_constraint=terms"	GO:0008150_biological_process) =HYPERLINK("http://www.ncbi.nih.gov/gquery/gquery.fcgi?term=RHOU"	RHOU) 4605 25 1.000000 0.000000 1370 1380.55 1.007701
=HYPERLINK("http://www.godatabase.org/cgi-bin/go.cgi?query=GO:0008150&auto_wild_cards=yes&view=query&action=query&search_constraint=terms"	GO:0008150_biological_process) =HYPERLINK("http://www.ncbi.nih.gov/gquery/gquery.fcgi?term=PCOLCE"	PCOLCE) 4605 25 1.000000 0.000000 1370 1380.55 1.007701
=HYPERLINK("http://www.godatabase.org/cgi-bin/go.cgi?query=GO:0008150&auto_wild_cards=yes&view=query&action=query&search_constraint=terms"	GO:0008150_biological_process) =HYPERLINK("http://www.ncbi.nih.gov/gquery/gquery.fcgi?term=PIN1"	PIN1) 4605 25 1.000000 0.000000 1370 1380.55 1.007701
=HYPERLINK("http://www.godatabase.org/cgi-bin/go.cgi?query=GO:0008150&auto_wild_cards=yes&view=query&action=query&search_constraint=terms"	GO:0008150_biological_process) =HYPERLINK("http://www.ncbi.nih.gov/gquery/gquery.fcgi?term=IGF1R"	IGF1R) 4605 25 1.000000 0.000000 1370 1380.55 1.007701
=HYPERLINK("http://www.godatabase.org/cgi-bin/go.cgi?query=GO:0008150&auto_wild_cards=yes&view=query&action=query&search_constraint=terms"	GO:0008150_biological_process) =HYPERLINK("http://www.ncbi.nih.gov/gquery/gquery.fcgi?term=TRP53BP1"	TRP53BP1) 4605 25 1.000000 0.000000 1370 1380.55 1.007701
=HYPERLINK("http://www.godatabase.org/cgi-bin/go.cgi?query=GO:0008150&auto_wild_cards=yes&view=query&action=query&search_constraint=terms"	GO:0008150_biological_process) =HYPERLINK("http://www.ncbi.nih.gov/gquery/gquery.fcgi?term=PDPK1"	PDPK1) 4605 25 1.000000 0.000000 1370 1380.55 1.007701
=HYPERLINK("http://www.godatabase.org/cgi-bin/go.cgi?query=GO:0008150&auto_wild_cards=yes&view=query&action=query&search_constraint=terms"	GO:0008150_biological_process) =HYPERLINK("http://www.ncbi.nih.gov/gquery/gquery.fcgi?term=STT3A"	STT3A) 4605 25 1.000000 0.000000 1370 1380.55 1.007701
=HYPERLINK("http://www.godatabase.org/cgi-bin/go.cgi?query=GO:0008150&auto_wild_cards=yes&view=query&action=query&search_constraint=terms"	GO:0008150_biological_process) =HYPERLINK("http://www.ncbi.nih.gov/gquery/gquery.fcgi?term=DUSP16"	DUSP16) 4605 25 1.000000 0.000000 1370 1380.55 1.007701
=HYPERLINK("http://www.godatabase.org/cgi-bin/go.cgi?query=GO:0008150&auto_wild_cards=yes&view=query&action=query&search_constraint=terms"	GO:0008150_biological_process) =HYPERLINK("http://www.ncbi.nih.gov/gquery/gquery.fcgi?term=SLC4A1"	SLC4A1) 4605 25 1.000000 0.000000 1370 1380.55 1.007701
=HYPERLINK("http://www.godatabase.org/cgi-bin/go.cgi?query=GO:0008150&auto_wild_cards=yes&view=query&action=query&search_constraint=terms"	GO:0008150_biological_process) =HYPERLINK("http://www.ncbi.nih.gov/gquery/gquery.fcgi?term=RECQL4"	RECQL4) 4605 25 1.000000 0.000000 1370 1380.55 1.007701
=HYPERLINK("http://www.godatabase.org/cgi-bin/go.cgi?query=GO:0008150&auto_wild_cards=yes&view=query&action=query&search_constraint=terms"	GO:0008150_biological_process) =HYPERLINK("http://www.ncbi.nih.gov/gquery/gquery.fcgi?term=HIST1H1C"	HIST1H1C) 4605 25 1.000000 0.000000 1370 1380.55 1.007701
=HYPERLINK("http://www.godatabase.org/cgi-bin/go.cgi?query=GO:0008150&auto_wild_cards=yes&view=query&action=query&search_constraint=terms"	GO:0008150_biological_process) =HYPERLINK("http://www.ncbi.nih.gov/gquery/gquery.fcgi?term=PTPRZ1"	PTPRZ1) 4605 25 1.000000 0.000000 1370 1380.55 1.007701
=HYPERLINK("http://www.godatabase.org/cgi-bin/go.cgi?query=GO:0008150&auto_wild_cards=yes&view=query&action=query&search_constraint=terms"	GO:0008150_biological_process) =HYPERLINK("http://www.ncbi.nih.gov/gquery/gquery.fcgi?term=CTSS"	CTSS) 4605 25 1.000000 0.000000 1370 1380.55 1.007701
=HYPERLINK("http://www.godatabase.org/cgi-bin/go.cgi?query=GO:0008150&auto_wild_cards=yes&view=query&action=query&search_constraint=terms"	GO:0008150_biological_process) =HYPERLINK("http://www.ncbi.nih.gov/gquery/gquery.fcgi?term=SIRT1"	SIRT1) 4605 25 1.000000 0.000000 1370 1380.55 1.007701
=HYPERLINK("http://www.godatabase.org/cgi-bin/go.cgi?query=GO:0008150&auto_wild_cards=yes&view=query&action=query&search_constraint=terms"	GO:0008150_biological_process) =HYPERLINK("http://www.ncbi.nih.gov/gquery/gquery.fcgi?term=GLCE"	GLCE) 4605 25 1.000000 0.000000 1370 1380.55 1.007701
=HYPERLINK("http://www.godatabase.org/cgi-bin/go.cgi?query=GO:0008150&auto_wild_cards=yes&view=query&action=query&search_constraint=terms"	GO:0008150_biological_process) =HYPERLINK("http://www.ncbi.nih.gov/gquery/gquery.fcgi?term=SOD2"	SOD2) 4605 25 1.000000 0.000000 1370 1380.55 1.007701
=HYPERLINK("http://www.godatabase.org/cgi-bin/go.cgi?query=GO:0008150&auto_wild_cards=yes&view=query&action=query&search_constraint=terms"	GO:0008150_biological_process) =HYPERLINK("http://www.ncbi.nih.gov/gquery/gquery.fcgi?term=ZFP37"	ZFP37) 4605 25 1.000000 0.000000 1370 1380.55 1.007701
=HYPERLINK("http://www.godatabase.org/cgi-bin/go.cgi?query=GO:0008150&auto_wild_cards=yes&view=query&action=query&search_constraint=terms"	GO:0008150_biological_process) =HYPERLINK("http://www.ncbi.nih.gov/gquery/gquery.fcgi?term=UBE2N"	UBE2N) 4605 25 1.000000 0.000000 1370 1380.55 1.007701
=HYPERLINK("http://www.godatabase.org/cgi-bin/go.cgi?query=GO:0008150&auto_wild_cards=yes&view=query&action=query&search_constraint=terms"	GO:0008150_biological_process) =HYPERLINK("http://www.ncbi.nih.gov/gquery/gquery.fcgi?term=ATRX"	ATRX) 4605 25 1.000000 0.000000 1370 1380.55 1.007701
=HYPERLINK("http://www.godatabase.org/cgi-bin/go.cgi?query=GO:0008150&auto_wild_cards=yes&view=query&action=query&search_constraint=terms"	GO:0008150_biological_process) =HYPERLINK("http://www.ncbi.nih.gov/gquery/gquery.fcgi?term=NRAS"	NRAS) 4605 25 1.000000 0.000000 1370 1380.55 1.007701
=HYPERLINK("http://www.godatabase.org/cgi-bin/go.cgi?query=GO:0008150&auto_wild_cards=yes&view=query&action=query&search_constraint=terms"	GO:0008150_biological_process) =HYPERLINK("http://www.ncbi.nih.gov/gquery/gquery.fcgi?term=SALL4"	SALL4) 4605 25 1.000000 0.000000 1370 1380.55 1.007701
=HYPERLINK("http://www.godatabase.org/cgi-bin/go.cgi?query=GO:0008150&auto_wild_cards=yes&view=query&action=query&search_constraint=terms"	GO:0008150_biological_process) =HYPERLINK("http://www.ncbi.nih.gov/gquery/gquery.fcgi?term=BMPR1B"	BMPR1B) 4605 25 1.000000 0.000000 1370 1380.55 1.007701
=HYPERLINK("http://www.godatabase.org/cgi-bin/go.cgi?query=GO:0008150&auto_wild_cards=yes&view=query&action=query&search_constraint=terms"	GO:0008150_biological_process) =HYPERLINK("http://www.ncbi.nih.gov/gquery/gquery.fcgi?term=HDAC6"	HDAC6) 4605 25 1.000000 0.000000 1370 1380.55 1.007701
