# Supplementary material for: RedundancyMiner: De-replication of redundant GO categories in microarray and proteomics analysis
Source: BMC Bioinformatics. 2011 Feb 10;12:52. doi: 10.1186/1471-2105-12-52 (PMC3223614; doi:10.1186/1471-2105-12-52)
Supplement: Additional file 8 — Retinal development HTGM download. compressed package of the results of running HTGM on the retinal development genes list. [file 1471-2105-12-52-S8.ZIP › SCENARIO_2_MODIFIED/total.txt.total.txt.dir/Exp1_BestClusterMap_LEIGS_KM_24.csv.join.21.txt.dir/Exp1_BestClusterMap_LEIGS_KM_24.csv.join.21.txt.change]

GO:0007399_nervous_system_development	621	17	2.572710	-3.898381	1	-0.275268	0.04	0.355268	0.040000
GO:0007411_axon_guidance	82	6	6.876556	-3.696446	2	-0.312839	0.07	0.452839	0.035000
GO:0022008_neurogenesis	423	13	2.888262	-3.478792	3	-0.369810	0.15	0.669810	0.050000
GO:0030030_cell_projection_organization	263	10	3.573369	-3.453802	4	-0.369810	0.15	0.669810	0.037500
GO:0048699_generation_of_neurons	396	12	2.847866	-3.169871	5	-0.482521	0.32	1.122521	0.064000
GO:0007275_multicellular_organismal_development	1760	30	1.601925	-3.059568	6	-0.568249	0.44	1.448249	0.073333
GO:0048839_inner_ear_development	72	5	6.526361	-3.042275	7	-0.558800	0.45	1.458800	0.064286
GO:0030182_neuron_differentiation	356	11	2.903864	-2.995982	8	-0.669558	0.54	1.749558	0.067500
GO:0048856_anatomical_structure_development	1688	29	1.614578	-2.978962	9	-0.729585	0.56	1.849585	0.062222
GO:0009653_anatomical_structure_morphogenesis	958	20	1.961996	-2.963997	10	-0.729585	0.56	1.849585	0.056000
GO:0031122_cytoplasmic_microtubule_organization	5	2	37.591837	-2.963821	11	-0.589626	0.86	2.309626	0.078182
GO:0048731_system_development	1609	28	1.635443	-2.938039	12	-0.615308	0.92	2.455308	0.076667
GO:0032501_multicellular_organismal_process	2183	34	1.463722	-2.833666	13	-0.740478	1.04	2.820478	0.080000
GO:0048489_synaptic_vesicle_transport	22	3	12.815399	-2.820254	14	-0.721683	1.08	2.881683	0.077143
GO:0060113_inner_ear_receptor_cell_differentiation	24	3	11.747449	-2.708057	15	-0.661656	1.56	3.781656	0.104000
GO:0006887_exocytosis	51	4	7.370948	-2.708039	16	-0.661656	1.56	3.781656	0.097500
GO:0043583_ear_development	87	5	5.401126	-2.672415	17	-0.668113	1.61	3.888113	0.094706
GO:0002011_morphogenesis_of_an_epithelial_sheet	7	2	26.851312	-2.647520	18	-0.506591	2.01	4.526591	0.111667
GO:0048468_cell_development	654	15	2.155495	-2.624176	19	-0.502249	2.04	4.582249	0.107368
GO:0042490_mechanoreceptor_differentiation	29	3	9.722027	-2.467709	21	-0.187339	2.97	6.127339	0.141429
GO:0050769_positive_regulation_of_neurogenesis	29	3	9.722027	-2.467709	21	-0.187339	2.97	6.127339	0.141429
GO:0045596_negative_regulation_of_cell_differentiation	144	6	3.915816	-2.410377	22	0.095589	3.65	7.204411	0.165909
GO:0031175_neuron_projection_development	197	7	3.339376	-2.357383	23	0.200279	3.89	7.579721	0.169130
GO:0007269_neurotransmitter_secretion	34	3	8.292317	-2.269667	25	0.600989	4.91	9.219011	0.196400
GO:0010720_positive_regulation_of_cell_development	34	3	8.292317	-2.269667	25	0.600989	4.91	9.219011	0.196400
GO:0009887_organ_morphogenesis	642	14	2.049399	-2.257305	26	0.600989	4.91	9.219011	0.188846
GO:0016079_synaptic_vesicle_exocytosis	11	2	17.087199	-2.241188	27	0.849229	5.48	10.110771	0.202963
GO:0048666_neuron_development	262	8	2.869606	-2.236384	28	0.854836	5.49	10.125164	0.196071
GO:0007409_axonogenesis	158	6	3.568845	-2.213376	29	0.933417	5.64	10.346583	0.194483
GO:0032502_developmental_process	2060	31	1.414256	-2.175414	30	0.993733	5.85	10.706267	0.195000
GO:0048513_organ_development	1365	23	1.583539	-2.120123	31	1.042282	6.81	12.577718	0.219677
GO:0016043_cellular_component_organization	964	18	1.754806	-2.111540	32	1.065238	6.84	12.614762	0.213750
GO:0007423_sensory_organ_development	219	7	3.003914	-2.108026	33	1.082843	6.85	12.617157	0.207576
GO:0021953_central_nervous_system_neuron_differentiation	39	3	7.229199	-2.101911	34	1.126606	6.98	12.833394	0.205294
GO:0050771_negative_regulation_of_axonogenesis	13	2	14.458399	-2.095349	35	1.209433	7.56	13.910567	0.216000
GO:0048812_neuron_projection_morphogenesis	170	6	3.316927	-2.061517	36	1.248949	7.74	14.231051	0.215000
GO:0006836_neurotransmitter_transport	41	3	6.876556	-2.041504	37	1.395747	8.0	14.604253	0.216216
GO:0030154_cell_differentiation	1060	19	1.684540	-2.028725	38	1.499192	8.66	15.820808	0.227895
GO:0048667_cell_morphogenesis_involved_in_neuron_differentiation	173	6	3.259408	-2.025718	39	1.513658	8.67	15.826342	0.222308
GO:0048858_cell_projection_morphogenesis	176	6	3.203850	-1.990725	40	1.543904	8.99	16.436096	0.224750
GO:0007052_mitotic_spindle_organization	1	1									
GO:0019858_cytosine_metabolic_process	1	1									
GO:0032314_regulation_of_Rac_GTPase_activity	1	1									
GO:0048170_positive_regulation_of_long-term_neuronal_synaptic_plasticity	1	1									
GO:0051355_proprioception_during_equilibrioception	1	1									
GO:0060071_Wnt_receptor_signaling_pathway__planar_cell_polarity_pathway	1	1									
GO:0060683_regulation_of_branching_involved_in_salivary_gland_morphogenesis_by_epithelial-mesenchymal_signaling	1	1									
GO:0060691_epithelial_cell_maturation_involved_in_salivary_gland_development	1	1									
GO:0045664_regulation_of_neuron_differentiation	82	4	4.584370	-1.967613	41	2.350630	10.05	17.749370	0.245122
GO:0031345_negative_regulation_of_cell_projection_organization	16	2	11.747449	-1.917086	42	2.953344	11.3	19.646656	0.269048
GO:0016192_vesicle-mediated_transport	184	6	3.064552	-1.901142	44	3.069933	11.52	19.970067	0.261818
GO:0032990_cell_part_morphogenesis	184	6	3.064552	-1.901142	44	3.069933	11.52	19.970067	0.261818
GO:0001505_regulation_of_neurotransmitter_levels	48	3	5.873724	-1.853858	45	3.591792	12.77	21.948208	0.283778
GO:0048869_cellular_developmental_process	1113	19	1.604324	-1.799941	46	4.306892	14.07	23.833108	0.305870
GO:0042491_auditory_receptor_cell_differentiation	19	2	9.892589	-1.772076	47	4.942589	15.0	25.057411	0.319149
GO:0000904_cell_morphogenesis_involved_in_differentiation	199	6	2.833556	-1.746469	48	5.018267	15.44	25.861733	0.321667
GO:0030900_forebrain_development	146	5	3.218479	-1.730831	49	5.156229	15.62	26.083771	0.318776
GO:0032940_secretion_by_cell	149	5	3.153678	-1.696353	50	5.743217	16.66	27.576783	0.333200
GO:0006206_pyrimidine_base_metabolic_process	2	1									
GO:0007020_microtubule_nucleation	2	1									
GO:0016199_axon_midline_choice_point_recognition	2	1									
GO:0016572_histone_phosphorylation	2	1									
GO:0030219_megakaryocyte_differentiation	2	1									
GO:0035021_negative_regulation_of_Rac_protein_signal_transduction	2	1									
GO:0060346_bone_trabecula_formation	2	1									
GO:0060690_epithelial_cell_differentiation_involved_in_salivary_gland_development	2	1									
GO:0070257_positive_regulation_of_mucus_secretion	2	1									
GO:0006928_cell_motion	330	8	2.278293	-1.664418	52	6.318553	18.04	29.761447	0.346923
GO:0051674_localization_of_cell	330	8	2.278293	-1.664418	52	6.318553	18.04	29.761447	0.346923
GO:0000226_microtubule_cytoskeleton_organization	57	3	4.946294	-1.654421	53	6.421789	18.25	30.078211	0.344340
GO:0050767_regulation_of_neurogenesis	104	4	3.614600	-1.621656	54	7.396710	19.66	31.923290	0.364074
GO:0030099_myeloid_cell_differentiation	108	4	3.480726	-1.568527	55	8.225065	21.6	34.974935	0.392727
GO:0060688_regulation_of_morphogenesis_of_a_branching_structure	25	2	7.518367	-1.545502	56	8.929780	22.81	36.690220	0.407321
GO:0007417_central_nervous_system_development	287	7	2.292185	-1.514561	57	9.141238	23.37	37.598762	0.410000
GO:0045665_negative_regulation_of_neuron_differentiation	26	2	7.229199	-1.513657	58	9.501478	24.02	38.538522	0.414138
GO:0000212_meiotic_spindle_organization	3	1									
GO:0001955_blood_vessel_maturation	3	1									
GO:0007252_I-kappaB_phosphorylation	3	1									
GO:0019230_proprioception	3	1									
GO:0030224_monocyte_differentiation	3	1									
GO:0030574_collagen_catabolic_process	3	1									
GO:0042668_auditory_receptor_cell_fate_determination	3	1									
GO:0050957_equilibrioception	3	1									
GO:0060684_epithelial-mesenchymal_cell_signaling	3	1									
GO:0060689_cell_differentiation_involved_in_salivary_gland_development	3	1									
GO:0007422_peripheral_nervous_system_development	27	2	6.961451	-1.483149	59	10.259170	25.16	40.060830	0.426441
GO:0007420_brain_development	231	6	2.441028	-1.464608	60	10.470180	25.58	40.689820	0.426333
GO:0051960_regulation_of_nervous_system_development	118	4	3.185749	-1.446001	61	10.946533	26.7	42.453467	0.437705
GO:0046903_secretion	175	5	2.685131	-1.431773	62	11.157341	27.15	43.142659	0.437903
GO:0006468_protein_amino_acid_phosphorylation	237	6	2.379230	-1.417903	63	12.149722	28.68	45.210278	0.455238
GO:0060284_regulation_of_cell_development	122	4	3.081298	-1.400685	64	12.434826	29.23	46.025174	0.456719
GO:0048732_gland_development	179	5	2.625128	-1.395810	65	13.158225	30.25	47.341775	0.465385
GO:0009912_auditory_receptor_cell_fate_commitment	4	1									
GO:0016198_axon_choice_point_recognition	4	1									
GO:0021535_cell_migration_in_hindbrain	4	1									
GO:0021631_optic_nerve_morphogenesis	4	1									
GO:0035020_regulation_of_Rac_protein_signal_transduction	4	1									
GO:0044243_multicellular_organismal_catabolic_process	4	1									
GO:0045747_positive_regulation_of_Notch_signaling_pathway	4	1									
GO:0060120_inner_ear_receptor_cell_fate_commitment	4	1									
GO:0070254_mucus_secretion	4	1									
GO:0070255_regulation_of_mucus_secretion	4	1									
GO:0021954_central_nervous_system_neuron_development	31	2	6.063199	-1.372643	66	14.178915	32.3	50.421085	0.489394
GO:0051094_positive_regulation_of_developmental_process	308	7	2.135900	-1.371296	67	14.195117	32.34	50.484883	0.482687
GO:0043062_extracellular_structure_organization	125	4	3.007347	-1.367954	68	14.255678	32.52	50.784322	0.478235
GO:0050768_negative_regulation_of_neurogenesis	32	2	5.873724	-1.347518	70	15.094852	34.02	52.945148	0.486000
GO:0050770_regulation_of_axonogenesis	32	2	5.873724	-1.347518	70	15.094852	34.02	52.945148	0.486000
GO:0007010_cytoskeleton_organization	185	5	2.539989	-1.343914	71	15.152574	34.12	53.087426	0.480563
GO:0045597_positive_regulation_of_cell_differentiation	128	4	2.936862	-1.336240	72	15.310438	34.42	53.529562	0.478056
GO:0007431_salivary_gland_development	33	2	5.695733	-1.323268	73	15.991207	35.58	55.168793	0.487397
GO:0019226_transmission_of_nerve_impulse	189	5	2.486233	-1.310613	74	16.048309	35.91	55.771691	0.485270
GO:0010721_negative_regulation_of_cell_development	34	2	5.528211	-1.299839	75	16.790195	37.37	57.949805	0.498267
GO:0050877_neurological_system_process	390	8	1.927786	-1.289732	76	16.934876	37.62	58.305124	0.495000
GO:0001957_intramembranous_ossification	5	1	18.795918	-1.283121	86	28.487801	51.82	75.152199	0.602558
GO:0006270_DNA_replication_initiation	5	1	18.795918	-1.283121	86	28.487801	51.82	75.152199	0.602558
GO:0006378_mRNA_polyadenylation	5	1	18.795918	-1.283121	86	28.487801	51.82	75.152199	0.602558
GO:0021554_optic_nerve_development	5	1	18.795918	-1.283121	86	28.487801	51.82	75.152199	0.602558
GO:0030851_granulocyte_differentiation	5	1	18.795918	-1.283121	86	28.487801	51.82	75.152199	0.602558
GO:0043631_RNA_polyadenylation	5	1	18.795918	-1.283121	86	28.487801	51.82	75.152199	0.602558
GO:0045773_positive_regulation_of_axon_extension	5	1	18.795918	-1.283121	86	28.487801	51.82	75.152199	0.602558
GO:0048013_ephrin_receptor_signaling_pathway	5	1	18.795918	-1.283121	86	28.487801	51.82	75.152199	0.602558
GO:0048664_neuron_fate_determination	5	1	18.795918	-1.283121	86	28.487801	51.82	75.152199	0.602558
GO:0048934_peripheral_nervous_system_neuron_differentiation	5	1	18.795918	-1.283121	86	28.487801	51.82	75.152199	0.602558
GO:0021700_developmental_maturation	81	3	3.480726	-1.266166	87	29.240401	52.78	76.319599	0.606667
GO:0007154_cell_communication	1096	17	1.457713	-1.255770	88	29.342958	53.15	76.957042	0.603977
GO:0007017_microtubule-based_process	83	3	3.396853	-1.240332	90	30.718867	55.02	79.321133	0.611333
GO:0030198_extracellular_matrix_organization	83	3	3.396853	-1.240332	90	30.718867	55.02	79.321133	0.611333
GO:0002009_morphogenesis_of_an_epithelium	198	5	2.373222	-1.239223	92	30.752284	55.06	79.367716	0.598478
GO:0060429_epithelium_development	198	5	2.373222	-1.239223	92	30.752284	55.06	79.367716	0.598478
GO:0010646_regulation_of_cell_communication	330	7	1.993506	-1.236601	93	30.828299	55.2	79.571701	0.593548
GO:0050793_regulation_of_developmental_process	703	12	1.604204	-1.218814	94	31.672861	56.47	81.267139	0.600745
GO:0010975_regulation_of_neuron_projection_development	38	2	4.946294	-1.213424	95	32.663269	57.69	82.716731	0.607263
GO:0001779_natural_killer_cell_differentiation	6	1	15.663265	-1.206195	102	41.809515	68.65	95.490485	0.673039
GO:0009112_nucleobase_metabolic_process	6	1	15.663265	-1.206195	102	41.809515	68.65	95.490485	0.673039
GO:0040023_establishment_of_nucleus_localization	6	1	15.663265	-1.206195	102	41.809515	68.65	95.490485	0.673039
GO:0046580_negative_regulation_of_Ras_protein_signal_transduction	6	1	15.663265	-1.206195	102	41.809515	68.65	95.490485	0.673039
GO:0048041_focal_adhesion_formation	6	1	15.663265	-1.206195	102	41.809515	68.65	95.490485	0.673039
GO:0051058_negative_regulation_of_small_GTPase_mediated_signal_transduction	6	1	15.663265	-1.206195	102	41.809515	68.65	95.490485	0.673039
GO:0060136_embryonic_process_involved_in_female_pregnancy	6	1	15.663265	-1.206195	102	41.809515	68.65	95.490485	0.673039
GO:0001568_blood_vessel_development	203	5	2.314768	-1.201549	103	42.152451	68.97	95.787549	0.669612
GO:0003001_generation_of_a_signal_involved_in_cell-cell_signaling	87	3	3.240676	-1.190937	104	43.267890	70.66	98.052110	0.679423
GO:0001503_ossification	88	3	3.203850	-1.179036	105	43.573362	71.21	98.846638	0.678190
GO:0007346_regulation_of_mitotic_cell_cycle	40	2	4.698980	-1.174060	108	44.157081	72.12	100.082919	0.667778
GO:0035272_exocrine_system_development	40	2	4.698980	-1.174060	108	44.157081	72.12	100.082919	0.667778
GO:0051129_negative_regulation_of_cellular_component_organization	40	2	4.698980	-1.174060	108	44.157081	72.12	100.082919	0.667778
GO:0051649_establishment_of_localization_in_cell	342	7	1.923559	-1.169022	109	44.252067	72.23	100.207933	0.662661
GO:0001944_vasculature_development	208	5	2.259125	-1.165204	110	44.304670	72.39	100.475330	0.658091
GO:0022603_regulation_of_anatomical_structure_morphogenesis	147	4	2.557268	-1.156177	111	44.542590	72.69	100.837410	0.654865
GO:0031344_regulation_of_cell_projection_organization	41	2	4.584370	-1.155225	112	45.544060	74.24	102.935940	0.662857
GO:0001736_establishment_of_planar_polarity	7	1	13.425656	-1.141500	124	55.528866	86.79	118.051134	0.699919
GO:0001967_suckling_behavior	7	1	13.425656	-1.141500	124	55.528866	86.79	118.051134	0.699919
GO:0002052_positive_regulation_of_neuroblast_proliferation	7	1	13.425656	-1.141500	124	55.528866	86.79	118.051134	0.699919
GO:0007164_establishment_of_tissue_polarity	7	1	13.425656	-1.141500	124	55.528866	86.79	118.051134	0.699919
GO:0030517_negative_regulation_of_axon_extension	7	1	13.425656	-1.141500	124	55.528866	86.79	118.051134	0.699919
GO:0031017_exocrine_pancreas_development	7	1	13.425656	-1.141500	124	55.528866	86.79	118.051134	0.699919
GO:0031124_mRNA_3'-end_processing	7	1	13.425656	-1.141500	124	55.528866	86.79	118.051134	0.699919
GO:0032319_regulation_of_Rho_GTPase_activity	7	1	13.425656	-1.141500	124	55.528866	86.79	118.051134	0.699919
GO:0043353_enucleate_erythrocyte_differentiation	7	1	13.425656	-1.141500	124	55.528866	86.79	118.051134	0.699919
GO:0060526_prostate_glandular_acinus_morphogenesis	7	1	13.425656	-1.141500	124	55.528866	86.79	118.051134	0.699919
GO:0060527_prostate_epithelial_cord_arborization_involved_in_prostate_glandular_acinus_morphogenesis	7	1	13.425656	-1.141500	124	55.528866	86.79	118.051134	0.699919
GO:0060687_regulation_of_branching_involved_in_prostate_gland_morphogenesis	7	1	13.425656	-1.141500	124	55.528866	86.79	118.051134	0.699919
GO:0010769_regulation_of_cell_morphogenesis_involved_in_differentiation	42	2	4.475219	-1.136917	125	56.543267	88.05	119.556733	0.704400
GO:0007224_smoothened_signaling_pathway	43	2	4.371144	-1.119112	126	57.931162	90.24	122.548838	0.716190
GO:0051179_localization	1058	16	1.421241	-1.110848	127	58.215688	90.8	123.384312	0.714961
GO:0000902_cell_morphogenesis	283	6	1.992500	-1.110504	128	58.256395	90.84	123.423605	0.709688
GO:0048593_camera-type_eye_morphogenesis	44	2	4.271800	-1.101787	129	59.795597	93.04	126.284403	0.721240
GO:0007268_synaptic_transmission	154	4	2.441028	-1.097686	130	59.899576	93.31	126.720424	0.717769
GO:0008593_regulation_of_Notch_signaling_pathway	8	1	11.747449	-1.085756	137	68.639865	104.6	140.560135	0.763504
GO:0018107_peptidyl-threonine_phosphorylation	8	1	11.747449	-1.085756	137	68.639865	104.6	140.560135	0.763504
GO:0018210_peptidyl-threonine_modification	8	1	11.747449	-1.085756	137	68.639865	104.6	140.560135	0.763504
GO:0030511_positive_regulation_of_transforming_growth_factor_beta_receptor_signaling_pathway	8	1	11.747449	-1.085756	137	68.639865	104.6	140.560135	0.763504
GO:0031123_RNA_3'-end_processing	8	1	11.747449	-1.085756	137	68.639865	104.6	140.560135	0.763504
GO:0035023_regulation_of_Rho_protein_signal_transduction	8	1	11.747449	-1.085756	137	68.639865	104.6	140.560135	0.763504
GO:0042771_DNA_damage_response__signal_transduction_by_p53_class_mediator_resulting_in_induction_of_apoptosis	8	1	11.747449	-1.085756	137	68.639865	104.6	140.560135	0.763504
GO:0018193_peptidyl-amino_acid_modification	97	3	2.906585	-1.079170	138	69.002624	105.29	141.577376	0.762971
GO:0009967_positive_regulation_of_signal_transduction	98	3	2.876926	-1.068815	139	69.259013	105.91	142.560987	0.761942
GO:0030218_erythrocyte_differentiation	46	2	4.086069	-1.068485	140	69.617202	106.53	143.442798	0.760929
GO:0051239_regulation_of_multicellular_organismal_process	587	10	1.601015	-1.064675	141	69.766281	106.72	143.673719	0.756879
GO:0060348_bone_development	99	3	2.847866	-1.058598	142	70.091594	107.06	144.028406	0.753944
GO:0051128_regulation_of_cellular_component_organization	160	4	2.349490	-1.050443	143	70.890231	108.15	145.409769	0.756294
GO:0048518_positive_regulation_of_biological_process	995	15	1.416778	-1.047976	144	71.036295	108.45	145.863705	0.753125
GO:0045595_regulation_of_cell_differentiation	295	6	1.911449	-1.042782	145	71.179231	108.7	146.220769	0.749655
GO:0014037_Schwann_cell_differentiation	9	1	10.442177	-1.036847	155	80.467688	120.59	160.712312	0.778000
GO:0016601_Rac_protein_signal_transduction	9	1	10.442177	-1.036847	155	80.467688	120.59	160.712312	0.778000
GO:0032963_collagen_metabolic_process	9	1	10.442177	-1.036847	155	80.467688	120.59	160.712312	0.778000
GO:0050884_neuromuscular_process_controlling_posture	9	1	10.442177	-1.036847	155	80.467688	120.59	160.712312	0.778000
GO:0050910_detection_of_mechanical_stimulus_involved_in_sensory_perception_of_sound	9	1	10.442177	-1.036847	155	80.467688	120.59	160.712312	0.778000
GO:0051647_nucleus_localization	9	1	10.442177	-1.036847	155	80.467688	120.59	160.712312	0.778000
GO:0060119_inner_ear_receptor_cell_development	9	1	10.442177	-1.036847	155	80.467688	120.59	160.712312	0.778000
GO:0060122_inner_ear_receptor_stereocilium_organization	9	1	10.442177	-1.036847	155	80.467688	120.59	160.712312	0.778000
GO:0060325_face_morphogenesis	9	1	10.442177	-1.036847	155	80.467688	120.59	160.712312	0.778000
GO:0060693_regulation_of_branching_involved_in_salivary_gland_morphogenesis	9	1	10.442177	-1.036847	155	80.467688	120.59	160.712312	0.778000
GO:0051641_cellular_localization	370	7	1.777992	-1.025597	156	80.851050	121.56	162.268950	0.779231
GO:0034101_erythrocyte_homeostasis	49	2	3.835902	-1.021623	157	81.671973	122.81	163.948027	0.782229
GO:0048598_embryonic_morphogenesis	299	6	1.885878	-1.021187	158	81.690544	122.88	164.069456	0.777722
GO:0002573_myeloid_leukocyte_differentiation	50	2	3.759184	-1.006758	159	82.670000	124.58	166.490000	0.783522
GO:0002070_epithelial_cell_maturation	10	1	9.397959	-0.993331	169	93.606108	138.17	182.733892	0.817574
GO:0007044_cell-substrate_junction_assembly	10	1	9.397959	-0.993331	169	93.606108	138.17	182.733892	0.817574
GO:0021952_central_nervous_system_projection_neuron_axonogenesis	10	1	9.397959	-0.993331	169	93.606108	138.17	182.733892	0.817574
GO:0032318_regulation_of_Ras_GTPase_activity	10	1	9.397959	-0.993331	169	93.606108	138.17	182.733892	0.817574
GO:0043330_response_to_exogenous_dsRNA	10	1	9.397959	-0.993331	169	93.606108	138.17	182.733892	0.817574
GO:0044259_multicellular_organismal_macromolecule_metabolic_process	10	1	9.397959	-0.993331	169	93.606108	138.17	182.733892	0.817574
GO:0048596_embryonic_camera-type_eye_morphogenesis	10	1	9.397959	-0.993331	169	93.606108	138.17	182.733892	0.817574
GO:0060216_definitive_hemopoiesis	10	1	9.397959	-0.993331	169	93.606108	138.17	182.733892	0.817574
GO:0060323_head_morphogenesis	10	1	9.397959	-0.993331	169	93.606108	138.17	182.733892	0.817574
GO:0060343_trabecula_formation	10	1	9.397959	-0.993331	169	93.606108	138.17	182.733892	0.817574
GO:0050789_regulation_of_biological_process	2357	30	1.196176	-0.992707	170	93.626079	138.22	182.813921	0.813059
GO:0032989_cellular_component_morphogenesis	307	6	1.836735	-0.979386	171	94.793040	139.73	184.666960	0.817135
GO:0051246_regulation_of_protein_metabolic_process	170	4	2.211285	-0.977071	172	95.252878	140.4	185.547122	0.816279
GO:0016310_phosphorylation	309	6	1.824846	-0.969216	173	95.475435	140.89	186.304565	0.814393
GO:0010647_positive_regulation_of_cell_communication	110	3	2.563080	-0.954503	174	96.705455	142.8	188.894545	0.820690
GO:0007051_spindle_organization	11	1	8.543599	-0.954175	180	103.616995	151.56	199.503005	0.842000
GO:0007088_regulation_of_mitosis	11	1	8.543599	-0.954175	180	103.616995	151.56	199.503005	0.842000
GO:0021602_cranial_nerve_morphogenesis	11	1	8.543599	-0.954175	180	103.616995	151.56	199.503005	0.842000
GO:0046928_regulation_of_neurotransmitter_secretion	11	1	8.543599	-0.954175	180	103.616995	151.56	199.503005	0.842000
GO:0050772_positive_regulation_of_axonogenesis	11	1	8.543599	-0.954175	180	103.616995	151.56	199.503005	0.842000
GO:0051783_regulation_of_nuclear_division	11	1	8.543599	-0.954175	180	103.616995	151.56	199.503005	0.842000
GO:0050794_regulation_of_cellular_process	2190	28	1.201566	-0.944082	181	104.416009	152.6	200.783991	0.843094
GO:0001738_morphogenesis_of_a_polarized_epithelium	12	1	7.831633	-0.918620	192	114.402829	164.93	215.457171	0.859010
GO:0008038_neuron_recognition	12	1	7.831633	-0.918620	192	114.402829	164.93	215.457171	0.859010
GO:0008045_motor_axon_guidance	12	1	7.831633	-0.918620	192	114.402829	164.93	215.457171	0.859010
GO:0030330_DNA_damage_response__signal_transduction_by_p53_class_mediator	12	1	7.831633	-0.918620	192	114.402829	164.93	215.457171	0.859010
GO:0033598_mammary_gland_epithelial_cell_proliferation	12	1	7.831633	-0.918620	192	114.402829	164.93	215.457171	0.859010
GO:0043331_response_to_dsRNA	12	1	7.831633	-0.918620	192	114.402829	164.93	215.457171	0.859010
GO:0048169_regulation_of_long-term_neuronal_synaptic_plasticity	12	1	7.831633	-0.918620	192	114.402829	164.93	215.457171	0.859010
GO:0048821_erythrocyte_development	12	1	7.831633	-0.918620	192	114.402829	164.93	215.457171	0.859010
GO:0050853_B_cell_receptor_signaling_pathway	12	1	7.831633	-0.918620	192	114.402829	164.93	215.457171	0.859010
GO:0051588_regulation_of_neurotransmitter_transport	12	1	7.831633	-0.918620	192	114.402829	164.93	215.457171	0.859010
GO:0060525_prostate_glandular_acinus_development	12	1	7.831633	-0.918620	192	114.402829	164.93	215.457171	0.859010
GO:0001764_neuron_migration	57	2	3.297530	-0.911842	197	115.647441	166.48	217.312559	0.845076
GO:0001892_embryonic_placenta_development	57	2	3.297530	-0.911842	197	115.647441	166.48	217.312559	0.845076
GO:0018108_peptidyl-tyrosine_phosphorylation	57	2	3.297530	-0.911842	197	115.647441	166.48	217.312559	0.845076
GO:0018212_peptidyl-tyrosine_modification	57	2	3.297530	-0.911842	197	115.647441	166.48	217.312559	0.845076
GO:0042472_inner_ear_morphogenesis	57	2	3.297530	-0.911842	197	115.647441	166.48	217.312559	0.845076
GO:0030902_hindbrain_development	58	2	3.240676	-0.899447	200	116.506911	167.95	219.393089	0.839750
GO:0033043_regulation_of_organelle_organization	58	2	3.240676	-0.899447	200	116.506911	167.95	219.393089	0.839750
GO:0050804_regulation_of_synaptic_transmission	58	2	3.240676	-0.899447	200	116.506911	167.95	219.393089	0.839750
GO:0007267_cell-cell_signaling	252	5	1.864674	-0.893835	201	116.870059	168.41	219.949941	0.837861
GO:0065007_biological_regulation	2593	32	1.159794	-0.891525	202	116.929599	168.46	219.990401	0.833960
GO:0016055_Wnt_receptor_signaling_pathway	59	2	3.185749	-0.887313	204	117.443771	169.26	221.076229	0.829706
GO:0048469_cell_maturation	59	2	3.185749	-0.887313	204	117.443771	169.26	221.076229	0.829706
GO:0001958_endochondral_ossification	13	1	7.229199	-0.886087	213	124.759032	178.39	232.020968	0.837512
GO:0006898_receptor-mediated_endocytosis	13	1	7.229199	-0.886087	213	124.759032	178.39	232.020968	0.837512
GO:0018105_peptidyl-serine_phosphorylation	13	1	7.229199	-0.886087	213	124.759032	178.39	232.020968	0.837512
GO:0021955_central_nervous_system_neuron_axonogenesis	13	1	7.229199	-0.886087	213	124.759032	178.39	232.020968	0.837512
GO:0030516_regulation_of_axon_extension	13	1	7.229199	-0.886087	213	124.759032	178.39	232.020968	0.837512
GO:0031290_retinal_ganglion_cell_axon_guidance	13	1	7.229199	-0.886087	213	124.759032	178.39	232.020968	0.837512
GO:0034329_cell_junction_assembly	13	1	7.229199	-0.886087	213	124.759032	178.39	232.020968	0.837512
GO:0045682_regulation_of_epidermis_development	13	1	7.229199	-0.886087	213	124.759032	178.39	232.020968	0.837512
GO:0060324_face_development	13	1	7.229199	-0.886087	213	124.759032	178.39	232.020968	0.837512
GO:0048729_tissue_morphogenesis	255	5	1.842737	-0.878042	214	125.228600	179.08	232.931400	0.836822
GO:0009966_regulation_of_signal_transduction	256	5	1.835539	-0.872845	215	125.499710	179.45	233.400290	0.834651
GO:0051093_negative_regulation_of_developmental_process	331	6	1.703558	-0.864239	216	126.429165	180.77	235.110835	0.836898
GO:0051969_regulation_of_transmission_of_nerve_impulse	61	2	3.081298	-0.863790	217	126.823818	181.37	235.916182	0.835806
GO:0051726_regulation_of_cell_cycle	121	3	2.330073	-0.863563	218	127.077284	181.74	236.402716	0.833670
GO:0000060_protein_import_into_nucleus__translocation	14	1	6.712828	-0.856128	228	133.500550	190.45	247.399450	0.835307
GO:0001829_trophectodermal_cell_differentiation	14	1	6.712828	-0.856128	228	133.500550	190.45	247.399450	0.835307
GO:0007589_body_fluid_secretion	14	1	6.712828	-0.856128	228	133.500550	190.45	247.399450	0.835307
GO:0008630_DNA_damage_response__signal_transduction_resulting_in_induction_of_apoptosis	14	1	6.712828	-0.856128	228	133.500550	190.45	247.399450	0.835307
GO:0031346_positive_regulation_of_cell_projection_organization	14	1	6.712828	-0.856128	228	133.500550	190.45	247.399450	0.835307
GO:0031663_lipopolysaccharide-mediated_signaling_pathway	14	1	6.712828	-0.856128	228	133.500550	190.45	247.399450	0.835307
GO:0043123_positive_regulation_of_I-kappaB_kinase_NF-kappaB_cascade	14	1	6.712828	-0.856128	228	133.500550	190.45	247.399450	0.835307
GO:0044236_multicellular_organismal_metabolic_process	14	1	6.712828	-0.856128	228	133.500550	190.45	247.399450	0.835307
GO:0048048_embryonic_eye_morphogenesis	14	1	6.712828	-0.856128	228	133.500550	190.45	247.399450	0.835307
GO:0060716_labyrinthine_layer_blood_vessel_development	14	1	6.712828	-0.856128	228	133.500550	190.45	247.399450	0.835307
GO:0022604_regulation_of_cell_morphogenesis	62	2	3.031600	-0.852385	229	134.852371	192.33	249.807629	0.839869
GO:0048522_positive_regulation_of_cellular_process	895	13	1.365067	-0.851687	230	134.866826	192.36	249.853174	0.836348
GO:0009790_embryonic_development	567	9	1.491740	-0.850271	231	134.908359	192.47	250.031641	0.833203
GO:0031644_regulation_of_neurological_system_process	64	2	2.936862	-0.830250	232	136.788748	194.98	253.171252	0.840431
GO:0010171_body_morphogenesis	15	1	6.265306	-0.828387	237	143.170653	202.96	262.749347	0.856371
GO:0031076_embryonic_camera-type_eye_development	15	1	6.265306	-0.828387	237	143.170653	202.96	262.749347	0.856371
GO:0060322_head_development	15	1	6.265306	-0.828387	237	143.170653	202.96	262.749347	0.856371
GO:0060442_branching_involved_in_prostate_gland_morphogenesis	15	1	6.265306	-0.828387	237	143.170653	202.96	262.749347	0.856371
GO:0060749_mammary_gland_alveolus_development	15	1	6.265306	-0.828387	237	143.170653	202.96	262.749347	0.856371
GO:0006793_phosphorus_metabolic_process	340	6	1.658463	-0.824685	239	143.325718	203.21	263.094282	0.850251
GO:0006796_phosphate_metabolic_process	340	6	1.658463	-0.824685	239	143.325718	203.21	263.094282	0.850251
GO:0042471_ear_morphogenesis	65	2	2.891680	-0.819506	240	144.078720	204.06	264.041280	0.850250
GO:0043087_regulation_of_GTPase_activity	16	1	5.873724	-0.802577	244	151.865474	213.74	275.614526	0.875984
GO:0043122_regulation_of_I-kappaB_kinase_NF-kappaB_cascade	16	1	5.873724	-0.802577	244	151.865474	213.74	275.614526	0.875984
GO:0048286_lung_alveolus_development	16	1	5.873724	-0.802577	244	151.865474	213.74	275.614526	0.875984
GO:0050974_detection_of_mechanical_stimulus_involved_in_sensory_perception	16	1	5.873724	-0.802577	244	151.865474	213.74	275.614526	0.875984
GO:0007165_signal_transduction	915	13	1.335229	-0.797558	245	152.704558	214.92	277.135442	0.877224
GO:0006261_DNA-dependent_DNA_replication	17	1	5.528211	-0.778463	250	160.461554	224.52	288.578446	0.898080
GO:0021545_cranial_nerve_development	17	1	5.528211	-0.778463	250	160.461554	224.52	288.578446	0.898080
GO:0030101_natural_killer_cell_activation	17	1	5.528211	-0.778463	250	160.461554	224.52	288.578446	0.898080
GO:0048168_regulation_of_neuronal_synaptic_plasticity	17	1	5.528211	-0.778463	250	160.461554	224.52	288.578446	0.898080
GO:0060350_endochondral_bone_morphogenesis	17	1	5.528211	-0.778463	250	160.461554	224.52	288.578446	0.898080
GO:0007611_learning_or_memory	70	2	2.685131	-0.768759	252	161.805140	226.46	291.114860	0.898651
GO:0048592_eye_morphogenesis	70	2	2.685131	-0.768759	252	161.805140	226.46	291.114860	0.898651
GO:0007243_protein_kinase_cascade	205	4	1.833748	-0.763575	253	161.909516	226.67	291.430484	0.895929
GO:0001825_blastocyst_formation	18	1	5.221088	-0.755851	260	170.258745	237.21	304.161255	0.912346
GO:0002064_epithelial_cell_development	18	1	5.221088	-0.755851	260	170.258745	237.21	304.161255	0.912346
GO:0010553_negative_regulation_of_specific_transcription_from_RNA_polymerase_II_promoter	18	1	5.221088	-0.755851	260	170.258745	237.21	304.161255	0.912346
GO:0030178_negative_regulation_of_Wnt_receptor_signaling_pathway	18	1	5.221088	-0.755851	260	170.258745	237.21	304.161255	0.912346
GO:0046578_regulation_of_Ras_protein_signal_transduction	18	1	5.221088	-0.755851	260	170.258745	237.21	304.161255	0.912346
GO:0050982_detection_of_mechanical_stimulus	18	1	5.221088	-0.755851	260	170.258745	237.21	304.161255	0.912346
GO:0060674_placenta_blood_vessel_development	18	1	5.221088	-0.755851	260	170.258745	237.21	304.161255	0.912346
GO:0007166_cell_surface_receptor_linked_signal_transduction	597	9	1.416778	-0.753362	261	170.262081	237.25	304.237919	0.909004
GO:0003008_system_process	516	8	1.457048	-0.752481	262	170.324728	237.36	304.395272	0.905954
GO:0030879_mammary_gland_development	72	2	2.610544	-0.749741	263	171.585916	239.1	306.614084	0.909125
GO:0008284_positive_regulation_of_cell_proliferation	208	4	1.807300	-0.747892	264	171.871183	239.45	307.028817	0.907008
GO:0009987_cellular_process	3868	44	1.069054	-0.742335	265	172.322438	239.99	307.657562	0.905623
GO:0007595_lactation	19	1	4.946294	-0.734577	268	177.758803	246.8	315.841197	0.920896
GO:0030199_collagen_fibril_organization	19	1	4.946294	-0.734577	268	177.758803	246.8	315.841197	0.920896
GO:0051056_regulation_of_small_GTPase_mediated_signal_transduction	19	1	4.946294	-0.734577	268	177.758803	246.8	315.841197	0.920896
GO:0006518_peptide_metabolic_process	20	1	4.698980	-0.714505	272	184.222633	255.09	325.957367	0.937831
GO:0018209_peptidyl-serine_modification	20	1	4.698980	-0.714505	272	184.222633	255.09	325.957367	0.937831
GO:0032582_negative_regulation_of_gene-specific_transcription	20	1	4.698980	-0.714505	272	184.222633	255.09	325.957367	0.937831
GO:0045639_positive_regulation_of_myeloid_cell_differentiation	20	1	4.698980	-0.714505	272	184.222633	255.09	325.957367	0.937831
GO:0001890_placenta_development	77	2	2.441028	-0.705050	273	185.622266	257.06	328.497734	0.941612
GO:0001702_gastrulation_with_mouth_forming_second	21	1	4.475219	-0.695516	280	193.564977	266.24	338.915023	0.950857
GO:0001709_cell_fate_determination	21	1	4.475219	-0.695516	280	193.564977	266.24	338.915023	0.950857
GO:0002053_positive_regulation_of_mesenchymal_cell_proliferation	21	1	4.475219	-0.695516	280	193.564977	266.24	338.915023	0.950857
GO:0010552_positive_regulation_of_specific_transcription_from_RNA_polymerase_II_promoter	21	1	4.475219	-0.695516	280	193.564977	266.24	338.915023	0.950857
GO:0034330_cell_junction_organization	21	1	4.475219	-0.695516	280	193.564977	266.24	338.915023	0.950857
GO:0048675_axon_extension	21	1	4.475219	-0.695516	280	193.564977	266.24	338.915023	0.950857
GO:0051656_establishment_of_organelle_localization	21	1	4.475219	-0.695516	280	193.564977	266.24	338.915023	0.950857
GO:0051046_regulation_of_secretion	79	2	2.379230	-0.688224	281	195.006158	268.0	340.993842	0.953737
GO:0000278_mitotic_cell_cycle	80	2	2.349490	-0.680021	282	196.231363	269.67	343.108637	0.956277
GO:0008624_induction_of_apoptosis_by_extracellular_signals	22	1	4.271800	-0.677509	289	203.206181	278.52	353.833819	0.963737
GO:0010463_mesenchymal_cell_proliferation	22	1	4.271800	-0.677509	289	203.206181	278.52	353.833819	0.963737
GO:0010464_regulation_of_mesenchymal_cell_proliferation	22	1	4.271800	-0.677509	289	203.206181	278.52	353.833819	0.963737
GO:0021575_hindbrain_morphogenesis	22	1	4.271800	-0.677509	289	203.206181	278.52	353.833819	0.963737
GO:0021675_nerve_development	22	1	4.271800	-0.677509	289	203.206181	278.52	353.833819	0.963737
GO:0030316_osteoclast_differentiation	22	1	4.271800	-0.677509	289	203.206181	278.52	353.833819	0.963737
GO:0045787_positive_regulation_of_cell_cycle	22	1	4.271800	-0.677509	289	203.206181	278.52	353.833819	0.963737
GO:0006397_mRNA_processing	23	1	4.086069	-0.660396	294	208.379447	285.17	361.960553	0.969966
GO:0043388_positive_regulation_of_DNA_binding	23	1	4.086069	-0.660396	294	208.379447	285.17	361.960553	0.969966
GO:0051705_behavioral_interaction_between_organisms	23	1	4.086069	-0.660396	294	208.379447	285.17	361.960553	0.969966
GO:0060349_bone_morphogenesis	23	1	4.086069	-0.660396	294	208.379447	285.17	361.960553	0.969966
GO:0060445_branching_involved_in_salivary_gland_morphogenesis	23	1	4.086069	-0.660396	294	208.379447	285.17	361.960553	0.969966
GO:0043687_post-translational_protein_modification	384	6	1.468431	-0.655640	295	209.754192	286.67	363.585808	0.971763
GO:0034961_cellular_biopolymer_biosynthetic_process	804	11	1.285790	-0.647298	296	211.188805	288.48	365.771195	0.974595
GO:0000280_nuclear_division	24	1	3.915816	-0.644102	303	215.931588	294.49	373.048412	0.971914
GO:0007067_mitosis	24	1	3.915816	-0.644102	303	215.931588	294.49	373.048412	0.971914
GO:0007266_Rho_protein_signal_transduction	24	1	3.915816	-0.644102	303	215.931588	294.49	373.048412	0.971914
GO:0008629_induction_of_apoptosis_by_intracellular_signals	24	1	3.915816	-0.644102	303	215.931588	294.49	373.048412	0.971914
GO:0009612_response_to_mechanical_stimulus	24	1	3.915816	-0.644102	303	215.931588	294.49	373.048412	0.971914
GO:0043588_skin_development	24	1	3.915816	-0.644102	303	215.931588	294.49	373.048412	0.971914
GO:0051099_positive_regulation_of_binding	24	1	3.915816	-0.644102	303	215.931588	294.49	373.048412	0.971914
GO:0043284_biopolymer_biosynthetic_process	807	11	1.281011	-0.640089	304	216.754465	295.51	374.265535	0.972072
GO:0032504_multicellular_organism_reproduction	86	2	2.185572	-0.633523	306	217.833992	297.02	376.206008	0.970654
GO:0048609_reproductive_process_in_a_multicellular_organism	86	2	2.185572	-0.633523	306	217.833992	297.02	376.206008	0.970654
GO:0051704_multi-organism_process	157	3	1.795788	-0.632710	307	217.895180	297.11	376.324820	0.967785
GO:0050890_cognition	233	4	1.613384	-0.630112	308	218.194819	297.39	376.585181	0.965552
GO:0000087_M_phase_of_mitotic_cell_cycle	25	1	3.759184	-0.628559	312	221.960082	302.55	383.139918	0.969712
GO:0007628_adult_walking_behavior	25	1	3.759184	-0.628559	312	221.960082	302.55	383.139918	0.969712
GO:0048285_organelle_fission	25	1	3.759184	-0.628559	312	221.960082	302.55	383.139918	0.969712
GO:0050852_T_cell_receptor_signaling_pathway	25	1	3.759184	-0.628559	312	221.960082	302.55	383.139918	0.969712
GO:0022612_gland_morphogenesis	87	2	2.160450	-0.626198	313	223.414656	304.47	385.525344	0.972748
GO:0001666_response_to_hypoxia	26	1	3.614600	-0.613707	318	229.468831	311.63	393.791169	0.979969
GO:0007405_neuroblast_proliferation	26	1	3.614600	-0.613707	318	229.468831	311.63	393.791169	0.979969
GO:0007613_memory	26	1	3.614600	-0.613707	318	229.468831	311.63	393.791169	0.979969
GO:0007623_circadian_rhythm	26	1	3.614600	-0.613707	318	229.468831	311.63	393.791169	0.979969
GO:0009636_response_to_toxin	26	1	3.614600	-0.613707	318	229.468831	311.63	393.791169	0.979969
GO:0030324_lung_development	90	2	2.088435	-0.604893	319	230.751447	313.22	395.688553	0.981881
GO:0031016_pancreas_development	27	1	3.480726	-0.599495	322	234.656618	317.85	401.043382	0.987112
GO:0032496_response_to_lipopolysaccharide	27	1	3.480726	-0.599495	322	234.656618	317.85	401.043382	0.987112
GO:0070482_response_to_oxygen_levels	27	1	3.480726	-0.599495	322	234.656618	317.85	401.043382	0.987112
GO:0008544_epidermis_development	91	2	2.065486	-0.598007	323	235.045196	318.44	401.834804	0.985882
GO:0019538_protein_metabolic_process	655	9	1.291323	-0.593151	324	235.571033	319.12	402.668967	0.984938
GO:0030323_respiratory_tube_development	92	2	2.043035	-0.591224	325	236.387688	320.17	403.952312	0.985138
GO:0043065_positive_regulation_of_apoptosis	166	3	1.698426	-0.587035	326	236.727941	320.61	404.492059	0.983466
GO:0030073_insulin_secretion	28	1	3.356414	-0.585875	329	240.232050	324.69	409.147950	0.986900
GO:0030111_regulation_of_Wnt_receptor_signaling_pathway	28	1	3.356414	-0.585875	329	240.232050	324.69	409.147950	0.986900
GO:0043193_positive_regulation_of_gene-specific_transcription	28	1	3.356414	-0.585875	329	240.232050	324.69	409.147950	0.986900
GO:0010556_regulation_of_macromolecule_biosynthetic_process	745	10	1.261471	-0.583263	330	241.002359	325.58	410.157641	0.986606
GO:0010942_positive_regulation_of_cell_death	167	3	1.688256	-0.582198	332	241.297038	326.12	410.942962	0.982289
GO:0043068_positive_regulation_of_programmed_cell_death	167	3	1.688256	-0.582198	332	241.297038	326.12	410.942962	0.982289
GO:0006417_regulation_of_translation	29	1	3.240676	-0.572805	336	247.191922	332.72	418.248078	0.990238
GO:0010564_regulation_of_cell_cycle_process	29	1	3.240676	-0.572805	336	247.191922	332.72	418.248078	0.990238
GO:0042176_regulation_of_protein_catabolic_process	29	1	3.240676	-0.572805	336	247.191922	332.72	418.248078	0.990238
GO:0042770_DNA_damage_response__signal_transduction	29	1	3.240676	-0.572805	336	247.191922	332.72	418.248078	0.990238
GO:0007242_intracellular_signaling_cascade	411	6	1.371965	-0.569049	337	247.812501	333.57	419.327499	0.989822
GO:0080090_regulation_of_primary_metabolic_process	926	12	1.217878	-0.568490	338	247.883889	333.65	419.416111	0.987130
GO:0007219_Notch_signaling_pathway	30	1	3.132653	-0.560249	343	254.413894	341.5	428.586106	0.995627
GO:0007435_salivary_gland_morphogenesis	30	1	3.132653	-0.560249	343	254.413894	341.5	428.586106	0.995627
GO:0042552_myelination	30	1	3.132653	-0.560249	343	254.413894	341.5	428.586106	0.995627
GO:0048565_gut_development	30	1	3.132653	-0.560249	343	254.413894	341.5	428.586106	0.995627
GO:0060740_prostate_gland_epithelium_morphogenesis	30	1	3.132653	-0.560249	343	254.413894	341.5	428.586106	0.995627
GO:0060541_respiratory_system_development	98	2	1.917951	-0.552578	344	256.531965	343.87	431.208035	0.999622
GO:0030097_hemopoiesis	253	4	1.485843	-0.550196	345	256.851729	344.19	431.528271	0.997652
GO:0008645_hexose_transport	31	1	3.031600	-0.548172	352	262.693168	351.83	440.966832	0.999517
GO:0015749_monosaccharide_transport	31	1	3.031600	-0.548172	352	262.693168	351.83	440.966832	0.999517
GO:0015758_glucose_transport	31	1	3.031600	-0.548172	352	262.693168	351.83	440.966832	0.999517
GO:0048167_regulation_of_synaptic_plasticity	31	1	3.031600	-0.548172	352	262.693168	351.83	440.966832	0.999517
GO:0048562_embryonic_organ_morphogenesis	31	1	3.031600	-0.548172	352	262.693168	351.83	440.966832	0.999517
GO:0051640_organelle_localization	31	1	3.031600	-0.548172	352	262.693168	351.83	440.966832	0.999517
GO:0060512_prostate_gland_morphogenesis	31	1	3.031600	-0.548172	352	262.693168	351.83	440.966832	0.999517
GO:0060255_regulation_of_macromolecule_metabolic_process	936	12	1.204867	-0.547965	353	262.736190	351.89	441.043810	0.996856
GO:0007398_ectoderm_development	99	2	1.898578	-0.546460	354	263.339631	352.76	442.180369	0.996497
GO:0045449_regulation_of_transcription	676	9	1.251208	-0.542915	355	263.970387	353.54	443.109613	0.995887
GO:0007249_I-kappaB_kinase_NF-kappaB_cascade	32	1	2.936862	-0.536543	361	268.568208	358.5	448.431792	0.993075
GO:0007272_ensheathment_of_neurons	32	1	2.936862	-0.536543	361	268.568208	358.5	448.431792	0.993075
GO:0008366_axon_ensheathment	32	1	2.936862	-0.536543	361	268.568208	358.5	448.431792	0.993075
GO:0050885_neuromuscular_process_controlling_balance	32	1	2.936862	-0.536543	361	268.568208	358.5	448.431792	0.993075
GO:0051259_protein_oligomerization	32	1	2.936862	-0.536543	361	268.568208	358.5	448.431792	0.993075
GO:0051493_regulation_of_cytoskeleton_organization	32	1	2.936862	-0.536543	361	268.568208	358.5	448.431792	0.993075
GO:0030036_actin_cytoskeleton_organization	102	2	1.842737	-0.528619	362	269.641123	359.82	449.998877	0.993978
GO:0001843_neural_tube_closure	33	1	2.847866	-0.525335	366	274.360767	365.14	455.919233	0.997650
GO:0007565_female_pregnancy	33	1	2.847866	-0.525335	366	274.360767	365.14	455.919233	0.997650
GO:0008643_carbohydrate_transport	33	1	2.847866	-0.525335	366	274.360767	365.14	455.919233	0.997650
GO:0060606_tube_closure	33	1	2.847866	-0.525335	366	274.360767	365.14	455.919233	0.997650
GO:0009968_negative_regulation_of_signal_transduction	103	2	1.824846	-0.522838	367	274.889166	366.07	457.250834	0.997466
GO:0048523_negative_regulation_of_cellular_process	774	10	1.214207	-0.519136	368	275.143688	366.44	457.736312	0.995761
GO:0002237_response_to_molecule_of_bacterial_origin	34	1	2.764106	-0.514522	372	280.213072	372.59	464.966928	1.001586
GO:0050730_regulation_of_peptidyl-tyrosine_phosphorylation	34	1	2.764106	-0.514522	372	280.213072	372.59	464.966928	1.001586
GO:0051047_positive_regulation_of_secretion	34	1	2.764106	-0.514522	372	280.213072	372.59	464.966928	1.001586
GO:0060711_labyrinthine_layer_development	34	1	2.764106	-0.514522	372	280.213072	372.59	464.966928	1.001586
GO:0048872_homeostasis_of_number_of_cells	105	2	1.790087	-0.511514	373	280.713684	373.26	465.806316	1.000697
GO:0010468_regulation_of_gene_expression	778	10	1.207964	-0.510773	374	280.853477	373.46	466.066523	0.998556
GO:0001756_somitogenesis	35	1	2.685131	-0.504082	375	285.680713	378.79	471.899287	1.010107
GO:0001889_liver_development	36	1	2.610544	-0.493992	381	291.307988	385.19	479.072012	1.010997
GO:0007631_feeding_behavior	36	1	2.610544	-0.493992	381	291.307988	385.19	479.072012	1.010997
GO:0014020_primary_neural_tube_formation	36	1	2.610544	-0.493992	381	291.307988	385.19	479.072012	1.010997
GO:0019228_regulation_of_action_potential_in_neuron	36	1	2.610544	-0.493992	381	291.307988	385.19	479.072012	1.010997
GO:0030072_peptide_hormone_secretion	36	1	2.610544	-0.493992	381	291.307988	385.19	479.072012	1.010997
GO:0050851_antigen_receptor-mediated_signaling_pathway	36	1	2.610544	-0.493992	381	291.307988	385.19	479.072012	1.010997
GO:0009888_tissue_development	525	7	1.253061	-0.491052	382	291.810693	385.75	479.689307	1.009817
GO:0006464_protein_modification_process	439	6	1.284459	-0.490711	383	292.023106	386.0	479.976894	1.007833
GO:0030029_actin_filament-based_process	109	2	1.724396	-0.489780	384	292.712901	386.68	480.647099	1.006979
GO:0006350_transcription	701	9	1.206585	-0.487897	385	292.867037	386.82	480.772963	1.004727
GO:0010648_negative_regulation_of_cell_communication	110	2	1.708720	-0.484527	387	294.040821	388.08	482.119179	1.002791
GO:0043010_camera-type_eye_development	110	2	1.708720	-0.484527	387	294.040821	388.08	482.119179	1.002791
GO:0002790_peptide_secretion	37	1	2.539989	-0.484234	390	296.615648	391.13	485.644352	1.002897
GO:0050906_detection_of_stimulus_involved_in_sensory_perception	37	1	2.539989	-0.484234	390	296.615648	391.13	485.644352	1.002897
GO:0051101_regulation_of_DNA_binding	37	1	2.539989	-0.484234	390	296.615648	391.13	485.644352	1.002897
GO:0048705_skeletal_system_morphogenesis	111	2	1.693326	-0.479345	391	297.369808	392.07	486.770192	1.002737
GO:0001570_vasculogenesis	38	1	2.473147	-0.474789	393	302.612486	398.51	494.407514	1.014020
GO:0046777_protein_amino_acid_autophosphorylation	38	1	2.473147	-0.474789	393	302.612486	398.51	494.407514	1.014020
GO:0006974_response_to_DNA_damage_stimulus	113	2	1.663356	-0.469185	394	303.924593	400.06	496.195407	1.015381
GO:0048534_hemopoietic_or_lymphoid_organ_development	277	4	1.357106	-0.467997	396	304.229513	400.42	496.610487	1.011162
GO:0048646_anatomical_structure_formation_involved_in_morphogenesis	277	4	1.357106	-0.467997	396	304.229513	400.42	496.610487	1.011162
GO:0007160_cell-matrix_adhesion	39	1	2.409733	-0.465642	401	308.385776	404.98	501.574224	1.009925
GO:0008037_cell_recognition	39	1	2.409733	-0.465642	401	308.385776	404.98	501.574224	1.009925
GO:0035148_tube_lumen_formation	39	1	2.409733	-0.465642	401	308.385776	404.98	501.574224	1.009925
GO:0042475_odontogenesis_of_dentine-containing_tooth	39	1	2.409733	-0.465642	401	308.385776	404.98	501.574224	1.009925
GO:0048663_neuron_fate_commitment	39	1	2.409733	-0.465642	401	308.385776	404.98	501.574224	1.009925
GO:0006996_organelle_organization	449	6	1.255852	-0.465254	402	308.563028	405.14	501.716972	1.007811
GO:0000165_MAPKKK_cascade	114	2	1.648765	-0.464205	403	308.933183	405.54	502.146817	1.006303
GO:0003002_regionalization	195	3	1.445840	-0.463390	404	309.476916	406.01	502.543084	1.004975
GO:0007610_behavior	279	4	1.347378	-0.461740	405	309.859025	406.49	503.120975	1.003679
GO:0043009_chordate_embryonic_development	365	5	1.287392	-0.459427	406	310.392548	407.23	504.067452	1.003030
GO:0001824_blastocyst_development	40	1	2.349490	-0.456777	409	314.355910	411.43	508.504090	1.005941
GO:0016071_mRNA_metabolic_process	40	1	2.349490	-0.456777	409	314.355910	411.43	508.504090	1.005941
GO:0017015_regulation_of_transforming_growth_factor_beta_receptor_signaling_pathway	40	1	2.349490	-0.456777	409	314.355910	411.43	508.504090	1.005941
GO:0009792_embryonic_development_ending_in_birth_or_egg_hatching	368	5	1.276897	-0.451351	410	316.036656	413.69	511.343344	1.009000
GO:0002429_immune_response-activating_cell_surface_receptor_signaling_pathway	41	1	2.292185	-0.448179	417	321.402108	419.85	518.297892	1.006835
GO:0006260_DNA_replication	41	1	2.292185	-0.448179	417	321.402108	419.85	518.297892	1.006835
GO:0007254_JNK_cascade	41	1	2.292185	-0.448179	417	321.402108	419.85	518.297892	1.006835
GO:0009894_regulation_of_catabolic_process	41	1	2.292185	-0.448179	417	321.402108	419.85	518.297892	1.006835
GO:0010551_regulation_of_specific_transcription_from_RNA_polymerase_II_promoter	41	1	2.292185	-0.448179	417	321.402108	419.85	518.297892	1.006835
GO:0015833_peptide_transport	41	1	2.292185	-0.448179	417	321.402108	419.85	518.297892	1.006835
GO:0032569_specific_transcription_from_RNA_polymerase_II_promoter	41	1	2.292185	-0.448179	417	321.402108	419.85	518.297892	1.006835
GO:0034645_cellular_macromolecule_biosynthetic_process	901	11	1.147365	-0.445373	418	322.093349	420.73	519.366651	1.006531
GO:0031326_regulation_of_cellular_biosynthetic_process	812	10	1.157384	-0.444103	419	322.762529	421.42	520.077471	1.005776
GO:0043412_biopolymer_modification	458	6	1.231174	-0.443390	420	323.385320	422.04	520.694680	1.004857
GO:0010740_positive_regulation_of_protein_kinase_cascade	42	1	2.237609	-0.439836	423	329.285177	428.02	526.754823	1.011868
GO:0042476_odontogenesis	42	1	2.237609	-0.439836	423	329.285177	428.02	526.754823	1.011868
GO:0045637_regulation_of_myeloid_cell_differentiation	42	1	2.237609	-0.439836	423	329.285177	428.02	526.754823	1.011868
GO:0009889_regulation_of_biosynthetic_process	815	10	1.153124	-0.438585	424	329.510381	428.26	527.009619	1.010047
GO:0051234_establishment_of_localization	729	9	1.160242	-0.431971	425	330.460312	429.47	528.479688	1.010518
GO:0001508_regulation_of_action_potential	43	1	2.185572	-0.431736	432	335.166041	434.51	533.853959	1.005810
GO:0001841_neural_tube_formation	43	1	2.185572	-0.431736	432	335.166041	434.51	533.853959	1.005810
GO:0006766_vitamin_metabolic_process	43	1	2.185572	-0.431736	432	335.166041	434.51	533.853959	1.005810
GO:0009582_detection_of_abiotic_stimulus	43	1	2.185572	-0.431736	432	335.166041	434.51	533.853959	1.005810
GO:0010001_glial_cell_differentiation	43	1	2.185572	-0.431736	432	335.166041	434.51	533.853959	1.005810
GO:0031098_stress-activated_protein_kinase_signaling_pathway	43	1	2.185572	-0.431736	432	335.166041	434.51	533.853959	1.005810
GO:0046879_hormone_secretion	43	1	2.185572	-0.431736	432	335.166041	434.51	533.853959	1.005810
GO:0006917_induction_of_apoptosis	121	2	1.553382	-0.431093	434	335.922616	435.57	535.217384	1.003618
GO:0012502_induction_of_programmed_cell_death	121	2	1.553382	-0.431093	434	335.922616	435.57	535.217384	1.003618
GO:0022607_cellular_component_assembly	204	3	1.382053	-0.431085	435	336.015175	435.72	535.424825	1.001655
GO:0009059_macromolecule_biosynthetic_process	910	11	1.136017	-0.429613	436	336.351582	436.03	535.708418	1.000069
GO:0006139_nucleobase__nucleoside__nucleotide_and_nucleic_acid_metabolic_process	1002	12	1.125504	-0.426914	437	336.941459	436.75	536.558541	0.999428
GO:0001942_hair_follicle_development	44	1	2.135900	-0.423867	448	343.699902	444.18	544.660098	0.991473
GO:0002768_immune_response-regulating_cell_surface_receptor_signaling_pathway	44	1	2.135900	-0.423867	448	343.699902	444.18	544.660098	0.991473
GO:0006606_protein_import_into_nucleus	44	1	2.135900	-0.423867	448	343.699902	444.18	544.660098	0.991473
GO:0009914_hormone_transport	44	1	2.135900	-0.423867	448	343.699902	444.18	544.660098	0.991473
GO:0022404_molting_cycle_process	44	1	2.135900	-0.423867	448	343.699902	444.18	544.660098	0.991473
GO:0022405_hair_cycle_process	44	1	2.135900	-0.423867	448	343.699902	444.18	544.660098	0.991473
GO:0035282_segmentation	44	1	2.135900	-0.423867	448	343.699902	444.18	544.660098	0.991473
GO:0042303_molting_cycle	44	1	2.135900	-0.423867	448	343.699902	444.18	544.660098	0.991473
GO:0042633_hair_cycle	44	1	2.135900	-0.423867	448	343.699902	444.18	544.660098	0.991473
GO:0050808_synapse_organization	44	1	2.135900	-0.423867	448	343.699902	444.18	544.660098	0.991473
GO:0051170_nuclear_import	44	1	2.135900	-0.423867	448	343.699902	444.18	544.660098	0.991473
GO:0001838_embryonic_epithelial_tube_formation	45	1	2.088435	-0.416218	449	346.352849	447.33	548.307151	0.996281
GO:0044267_cellular_protein_metabolic_process	559	7	1.176846	-0.415197	450	346.507600	447.51	548.512400	0.994467
GO:0002520_immune_system_development	295	4	1.274300	-0.414618	451	346.980181	448.13	549.279819	0.993636
GO:0001763_morphogenesis_of_a_branching_structure	125	2	1.503673	-0.413454	452	347.531424	448.7	549.868576	0.992699
GO:0007612_learning	46	1	2.043035	-0.408781	457	350.410598	451.97	553.529402	0.988993
GO:0009581_detection_of_external_stimulus	46	1	2.043035	-0.408781	457	350.410598	451.97	553.529402	0.988993
GO:0030850_prostate_gland_development	46	1	2.043035	-0.408781	457	350.410598	451.97	553.529402	0.988993
GO:0042063_gliogenesis	46	1	2.043035	-0.408781	457	350.410598	451.97	553.529402	0.988993
GO:0051098_regulation_of_binding	46	1	2.043035	-0.408781	457	350.410598	451.97	553.529402	0.988993
GO:0035295_tube_development	212	3	1.329900	-0.404397	458	350.743489	452.43	554.116511	0.987838
GO:0002757_immune_response-activating_signal_transduction	47	1	1.999566	-0.401545	462	354.971554	456.95	558.928446	0.989069
GO:0006396_RNA_processing	47	1	1.999566	-0.401545	462	354.971554	456.95	558.928446	0.989069
GO:0016570_histone_modification	47	1	1.999566	-0.401545	462	354.971554	456.95	558.928446	0.989069
GO:0030183_B_cell_differentiation	47	1	1.999566	-0.401545	462	354.971554	456.95	558.928446	0.989069
GO:0001655_urogenital_system_development	128	2	1.468431	-0.400789	463	355.693272	457.84	559.986728	0.988855
GO:0016070_RNA_metabolic_process	658	8	1.142609	-0.396734	464	356.000221	458.28	560.559779	0.987672
GO:0034504_protein_localization_in_nucleus	48	1	1.957908	-0.394502	465	358.691111	461.16	563.628889	0.991742
GO:0043170_macromolecule_metabolic_process	1576	18	1.073371	-0.390570	466	359.692692	462.36	565.027308	0.992189
GO:0006725_cellular_aromatic_compound_metabolic_process	49	1	1.917951	-0.387643	467	363.779501	466.93	570.080499	0.999850
GO:0034960_cellular_biopolymer_metabolic_process	1395	16	1.077902	-0.385836	468	364.097854	467.23	570.362146	0.998355
GO:0006355_regulation_of_transcription__DNA-dependent	575	7	1.144099	-0.383243	469	364.905561	468.05	571.194439	0.997974
GO:0043283_biopolymer_metabolic_process	1490	17	1.072250	-0.382049	470	365.663854	468.83	571.996146	0.997511
GO:0019219_regulation_of_nucleobase__nucleoside__nucleotide_and_nucleic_acid_metabolic_process	757	9	1.117327	-0.381556	471	365.923655	469.03	572.136345	0.995817
GO:0001656_metanephros_development	50	1	1.879592	-0.380962	474	368.277941	471.44	574.602059	0.994599
GO:0017038_protein_import	50	1	1.879592	-0.380962	474	368.277941	471.44	574.602059	0.994599
GO:0051606_detection_of_stimulus	50	1	1.879592	-0.380962	474	368.277941	471.44	574.602059	0.994599
GO:0009952_anterior_posterior_pattern_formation	133	2	1.413227	-0.380686	476	368.848316	472.04	575.231684	0.991681
GO:0044057_regulation_of_system_process	133	2	1.413227	-0.380686	476	368.848316	472.04	575.231684	0.991681
GO:0001701_in_utero_embryonic_development	221	3	1.275741	-0.376457	477	370.128758	473.4	576.671242	0.992453
GO:0002764_immune_response-regulating_signal_transduction	51	1	1.842737	-0.374451	481	373.183165	476.82	580.456835	0.991310
GO:0007601_visual_perception	51	1	1.842737	-0.374451	481	373.183165	476.82	580.456835	0.991310
GO:0016569_covalent_chromatin_modification	51	1	1.842737	-0.374451	481	373.183165	476.82	580.456835	0.991310
GO:0032583_regulation_of_gene-specific_transcription	51	1	1.842737	-0.374451	481	373.183165	476.82	580.456835	0.991310
GO:0001654_eye_development	136	2	1.382053	-0.369192	482	373.336317	477.06	580.783683	0.989751
GO:0010608_posttranscriptional_regulation_of_gene_expression	52	1	1.807300	-0.368104	484	374.888063	478.61	582.331937	0.988864
GO:0050953_sensory_perception_of_light_stimulus	52	1	1.807300	-0.368104	484	374.888063	478.61	582.331937	0.988864
GO:0048519_negative_regulation_of_biological_process	859	10	1.094058	-0.363936	485	375.741300	479.54	583.338700	0.988742
GO:0030031_cell_projection_assembly	53	1	1.773200	-0.361913	487	377.803170	482.05	586.296830	0.989836
GO:0050905_neuromuscular_process	53	1	1.773200	-0.361913	487	377.803170	482.05	586.296830	0.989836
GO:0051171_regulation_of_nitrogen_compound_metabolic_process	771	9	1.097038	-0.358265	488	378.162897	482.4	586.637103	0.988525
GO:0002253_activation_of_immune_response	54	1	1.740363	-0.355873	491	382.234168	486.85	591.465832	0.991548
GO:0006412_translation	54	1	1.740363	-0.355873	491	382.234168	486.85	591.465832	0.991548
GO:0007265_Ras_protein_signal_transduction	54	1	1.740363	-0.355873	491	382.234168	486.85	591.465832	0.991548
GO:0051252_regulation_of_RNA_metabolic_process	590	7	1.115012	-0.355272	492	382.404483	487.0	591.595517	0.989837
GO:0007605_sensory_perception_of_sound	55	1	1.708720	-0.349978	494	385.705458	490.74	595.774542	0.993401
GO:0048568_embryonic_organ_development	55	1	1.708720	-0.349978	494	385.705458	490.74	595.774542	0.993401
GO:0006351_transcription__DNA-dependent	594	7	1.107504	-0.348123	495	385.987094	491.08	596.172906	0.992081
GO:0032774_RNA_biosynthetic_process	595	7	1.105642	-0.346355	496	386.789905	491.82	596.850095	0.991573
GO:0051321_meiotic_cell_cycle	56	1	1.678207	-0.344224	497	390.081240	495.48	600.878760	0.996942
GO:0016477_cell_migration	234	3	1.204867	-0.339620	498	391.850403	497.62	603.389597	0.999237
GO:0008344_adult_locomotory_behavior	57	1	1.648765	-0.338604	502	395.655712	501.73	607.804288	0.999462
GO:0009953_dorsal_ventral_pattern_formation	57	1	1.648765	-0.338604	502	395.655712	501.73	607.804288	0.999462
GO:0033365_protein_localization_in_organelle	57	1	1.648765	-0.338604	502	395.655712	501.73	607.804288	0.999462
GO:0050878_regulation_of_body_fluid_levels	57	1	1.648765	-0.338604	502	395.655712	501.73	607.804288	0.999462
GO:0001501_skeletal_system_development	236	3	1.194656	-0.334295	503	396.061411	502.14	608.218589	0.998290
GO:0044085_cellular_component_biogenesis	237	3	1.189615	-0.331664	504	398.546545	504.98	611.413455	1.001944
GO:0007049_cell_cycle	238	3	1.184617	-0.329055	505	399.297429	505.82	612.342571	1.001624
GO:0030334_regulation_of_cell_migration	59	1	1.592874	-0.327749	506	401.189653	507.73	614.270347	1.003419
GO:0044260_cellular_macromolecule_metabolic_process	1447	16	1.039166	-0.318972	507	404.097640	511.1	618.102360	1.008087
GO:0032268_regulation_of_cellular_protein_metabolic_process	152	2	1.236574	-0.314250	508	405.953641	513.31	620.666359	1.010453
GO:0030855_epithelial_cell_differentiation	62	1	1.515800	-0.312366	510	409.207398	516.51	623.812602	1.012765
GO:0050954_sensory_perception_of_mechanical_stimulus	62	1	1.515800	-0.312366	510	409.207398	516.51	623.812602	1.012765
GO:0007369_gastrulation	63	1	1.491740	-0.307462	511	412.692415	519.98	627.267585	1.017573
GO:0032879_regulation_of_localization	248	3	1.136850	-0.304095	512	414.575435	521.99	629.404565	1.019512
GO:0019222_regulation_of_metabolic_process	1088	12	1.036540	-0.302239	513	416.872956	524.61	632.347044	1.022632
GO:0007389_pattern_specification_process	250	3	1.127755	-0.299339	514	417.401538	525.14	632.878462	1.021673
GO:0048511_rhythmic_process	65	1	1.445840	-0.297967	515	418.796364	526.57	634.343636	1.022466
GO:0006810_transport	718	8	1.047126	-0.297545	516	418.843554	526.65	634.456446	1.020640
GO:0010467_gene_expression	905	10	1.038449	-0.297401	517	419.034636	526.8	634.565364	1.018956
GO:0008104_protein_localization	251	3	1.123262	-0.296990	518	419.231030	527.09	634.948970	1.017548
GO:0048514_blood_vessel_morphogenesis	158	2	1.189615	-0.296086	519	420.330262	528.27	636.209738	1.017861
GO:0007179_transforming_growth_factor_beta_receptor_signaling_pathway	66	1	1.423933	-0.293370	522	422.380153	530.6	638.819847	1.016475
GO:0031589_cell-substrate_adhesion	66	1	1.423933	-0.293370	522	422.380153	530.6	638.819847	1.016475
GO:0051130_positive_regulation_of_cellular_component_organization	66	1	1.423933	-0.293370	522	422.380153	530.6	638.819847	1.016475
GO:0016481_negative_regulation_of_transcription	253	3	1.114383	-0.292348	523	423.093255	531.48	639.866745	1.016214
GO:0003007_heart_morphogenesis	67	1	1.402680	-0.288869	524	426.020075	534.54	643.059925	1.020115
GO:0002521_leukocyte_differentiation	161	2	1.167448	-0.287446	525	426.443358	535.04	643.636642	1.019124
GO:0048870_cell_motility	257	3	1.097038	-0.283283	526	429.072317	537.9	646.727683	1.022624
GO:0010926_anatomical_structure_formation	447	5	1.051226	-0.281045	527	430.490717	539.24	647.989283	1.023226
GO:0001932_regulation_of_protein_amino_acid_phosphorylation	69	1	1.362023	-0.280143	528	432.158162	541.11	650.061838	1.024830
GO:0008283_cell_proliferation	544	6	1.036540	-0.276817	529	433.044479	542.01	650.975521	1.024594
GO:0031323_regulation_of_cellular_metabolic_process	1015	11	1.018498	-0.276780	530	433.225472	542.17	651.114528	1.022962
GO:0009617_response_to_bacterium	70	1	1.342566	-0.275913	531	436.007553	545.0	653.992447	1.026365
GO:0010629_negative_regulation_of_gene_expression	262	3	1.076102	-0.272350	532	437.123942	546.26	655.396058	1.026805
GO:0006913_nucleocytoplasmic_transport	71	1	1.323656	-0.271768	534	439.047212	548.34	657.632788	1.026854
GO:0016331_morphogenesis_of_embryonic_epithelium	71	1	1.323656	-0.271768	534	439.047212	548.34	657.632788	1.026854
GO:0051049_regulation_of_transport	167	2	1.125504	-0.270990	535	440.262630	549.48	658.697370	1.027065
GO:0007264_small_GTPase_mediated_signal_transduction	72	1	1.305272	-0.267705	541	445.639353	554.76	663.880647	1.025434
GO:0016568_chromatin_modification	72	1	1.305272	-0.267705	541	445.639353	554.76	663.880647	1.025434
GO:0021915_neural_tube_development	72	1	1.305272	-0.267705	541	445.639353	554.76	663.880647	1.025434
GO:0040012_regulation_of_locomotion	72	1	1.305272	-0.267705	541	445.639353	554.76	663.880647	1.025434
GO:0050673_epithelial_cell_proliferation	72	1	1.305272	-0.267705	541	445.639353	554.76	663.880647	1.025434
GO:0051169_nuclear_transport	72	1	1.305272	-0.267705	541	445.639353	554.76	663.880647	1.025434
GO:0048706_embryonic_skeletal_system_development	73	1	1.287392	-0.263722	544	448.208054	557.19	666.171946	1.024246
GO:0051270_regulation_of_cell_motion	73	1	1.287392	-0.263722	544	448.208054	557.19	666.171946	1.024246
GO:0051336_regulation_of_hydrolase_activity	73	1	1.287392	-0.263722	544	448.208054	557.19	666.171946	1.024246
GO:0007600_sensory_perception	172	2	1.092786	-0.258066	545	452.178551	560.9	669.621449	1.029174
GO:0045944_positive_regulation_of_transcription_from_RNA_polymerase_II_promoter	269	3	1.048100	-0.257753	546	452.498658	561.16	669.821342	1.027766
GO:0051050_positive_regulation_of_transport	75	1	1.253061	-0.255988	547	453.957129	562.55	671.142871	1.028428
GO:0045934_negative_regulation_of_nucleobase__nucleoside__nucleotide_and_nucleic_acid_metabolic_process	270	3	1.044218	-0.255733	548	454.225591	562.86	671.494409	1.027117
GO:0051172_negative_regulation_of_nitrogen_compound_metabolic_process	271	3	1.040364	-0.253728	549	455.872086	564.54	673.207914	1.028306
GO:0000122_negative_regulation_of_transcription_from_RNA_polymerase_II_promoter	175	2	1.074052	-0.250635	551	458.557025	567.0	675.442975	1.029038
GO:0015031_protein_transport	175	2	1.074052	-0.250635	551	458.557025	567.0	675.442975	1.029038
GO:0010558_negative_regulation_of_macromolecule_biosynthetic_process	274	3	1.028974	-0.247809	553	461.486806	570.05	678.613194	1.030832
GO:0033036_macromolecule_localization	274	3	1.028974	-0.247809	553	461.486806	570.05	678.613194	1.030832
GO:0006461_protein_complex_assembly	78	1	1.204867	-0.244933	557	464.650504	573.19	681.729496	1.029066
GO:0030326_embryonic_limb_morphogenesis	78	1	1.204867	-0.244933	557	464.650504	573.19	681.729496	1.029066
GO:0035113_embryonic_appendage_morphogenesis	78	1	1.204867	-0.244933	557	464.650504	573.19	681.729496	1.029066
GO:0070271_protein_complex_biogenesis	78	1	1.204867	-0.244933	557	464.650504	573.19	681.729496	1.029066
GO:0045184_establishment_of_protein_localization	180	2	1.044218	-0.238760	558	467.150612	575.81	684.469388	1.031918
GO:0006807_nitrogen_compound_metabolic_process	1147	12	0.983222	-0.234948	559	470.969847	579.58	688.190153	1.036816
GO:0031327_negative_regulation_of_cellular_biosynthetic_process	282	3	0.999783	-0.232686	560	472.204264	580.73	689.255736	1.037018
GO:0010627_regulation_of_protein_kinase_cascade	82	1	1.146093	-0.231134	561	475.187670	583.46	691.732330	1.040036
GO:0009890_negative_regulation_of_biosynthetic_process	284	3	0.992742	-0.229051	562	476.300388	584.52	692.739612	1.040071
GO:0006325_chromatin_organization	83	1	1.132284	-0.227840	564	478.682246	586.95	695.217754	1.040691
GO:0030534_adult_behavior	83	1	1.132284	-0.227840	564	478.682246	586.95	695.217754	1.040691
GO:0007155_cell_adhesion	186	2	1.010533	-0.225304	566	480.637118	588.87	697.102882	1.040406
GO:0022610_biological_adhesion	186	2	1.010533	-0.225304	566	480.637118	588.87	697.102882	1.040406
GO:0000279_M_phase	85	1	1.105642	-0.221430	567	483.206404	591.73	700.253596	1.043616
GO:0006605_protein_targeting	86	1	1.092786	-0.218310	570	485.826331	594.64	703.453669	1.043228
GO:0006897_endocytosis	86	1	1.092786	-0.218310	570	485.826331	594.64	703.453669	1.043228
GO:0010324_membrane_invagination	86	1	1.092786	-0.218310	570	485.826331	594.64	703.453669	1.043228
GO:0001822_kidney_development	87	1	1.080225	-0.215245	573	488.824764	597.45	706.075236	1.042670
GO:0007178_transmembrane_receptor_protein_serine_threonine_kinase_signaling_pathway	87	1	1.080225	-0.215245	573	488.824764	597.45	706.075236	1.042670
GO:0050778_positive_regulation_of_immune_response	87	1	1.080225	-0.215245	573	488.824764	597.45	706.075236	1.042670
GO:0042127_regulation_of_cell_proliferation	393	4	0.956535	-0.213109	574	489.032389	597.65	706.267611	1.041202
GO:0040011_locomotion	295	3	0.955725	-0.210037	575	490.883556	599.69	708.496444	1.042939
GO:0065008_regulation_of_biological_quality	693	7	0.949289	-0.206719	576	492.465328	601.07	709.674672	1.043524
GO:0042113_B_cell_activation	90	1	1.044218	-0.206367	577	494.669722	603.39	712.110278	1.045737
GO:0033554_cellular_response_to_stress	196	2	0.958975	-0.204643	578	494.913014	603.67	712.426986	1.044412
GO:0031399_regulation_of_protein_modification_process	91	1	1.032743	-0.203510	579	496.746584	605.39	714.033416	1.045579
GO:0030217_T_cell_differentiation	92	1	1.021517	-0.200701	580	499.100339	607.54	715.979661	1.047483
GO:0035107_appendage_morphogenesis	93	1	1.010533	-0.197940	583	501.444721	609.85	718.255279	1.046055
GO:0035108_limb_morphogenesis	93	1	1.010533	-0.197940	583	501.444721	609.85	718.255279	1.046055
GO:0065003_macromolecular_complex_assembly	93	1	1.010533	-0.197940	583	501.444721	609.85	718.255279	1.046055
GO:0002376_immune_system_process	505	5	0.930491	-0.196194	584	501.753478	610.18	718.606522	1.044829
GO:0034984_cellular_response_to_DNA_damage_stimulus	94	1	0.999783	-0.195225	585	504.593815	612.85	721.106185	1.047607
GO:0045893_positive_regulation_of_transcription__DNA-dependent	306	3	0.921369	-0.192575	587	505.291801	613.52	721.748199	1.045179
GO:0051254_positive_regulation_of_RNA_metabolic_process	306	3	0.921369	-0.192575	587	505.291801	613.52	721.748199	1.045179
GO:0042391_regulation_of_membrane_potential	95	1	0.989259	-0.192556	589	505.969233	614.2	722.430767	1.042784
GO:0051707_response_to_other_organism	95	1	0.989259	-0.192556	589	505.969233	614.2	722.430767	1.042784
GO:0048736_appendage_development	96	1	0.978954	-0.189931	591	509.043361	617.2	725.356639	1.044332
GO:0060173_limb_development	96	1	0.978954	-0.189931	591	509.043361	617.2	725.356639	1.044332
GO:0060341_regulation_of_cellular_localization	97	1	0.968862	-0.187350	592	512.047925	620.11	728.172075	1.047483
GO:0060562_epithelial_tube_morphogenesis	99	1	0.949289	-0.182313	593	516.856479	624.78	732.703521	1.053592
GO:0001525_angiogenesis	100	1	0.939796	-0.179857	594	517.966602	625.78	733.593398	1.053502
GO:0030163_protein_catabolic_process	101	1	0.930491	-0.177440	595	519.183557	626.94	734.696443	1.053681
GO:0055086_nucleobase__nucleoside_and_nucleotide_metabolic_process	104	1	0.903650	-0.170420	596	522.810910	630.31	737.809090	1.057567
GO:0010817_regulation_of_hormone_levels	106	1	0.886600	-0.165923	597	525.073336	632.48	739.886664	1.059430
GO:0045892_negative_regulation_of_transcription__DNA-dependent	218	2	0.862198	-0.165886	598	525.375245	632.77	740.164755	1.058144
GO:0051253_negative_regulation_of_RNA_metabolic_process	220	2	0.854360	-0.162763	599	526.417725	633.78	741.142275	1.058063
GO:0051240_positive_regulation_of_multicellular_organismal_process	108	1	0.870181	-0.161567	600	527.110044	634.52	741.929956	1.057533
GO:0006357_regulation_of_transcription_from_RNA_polymerase_II_promoter	435	4	0.864180	-0.159030	601	529.470095	636.7	743.929905	1.059401
GO:0010605_negative_regulation_of_macromolecule_metabolic_process	331	3	0.851779	-0.157977	602	530.153652	637.39	744.626348	1.058787
GO:0031324_negative_regulation_of_cellular_metabolic_process	332	3	0.849213	-0.156726	603	532.272089	639.51	746.747911	1.060547
GO:0002682_regulation_of_immune_system_process	228	2	0.824382	-0.150864	604	535.740795	643.02	750.299205	1.064603
GO:0007167_enzyme_linked_receptor_protein_signaling_pathway	229	2	0.820782	-0.149441	605	536.196530	643.49	750.783470	1.063620
GO:0045941_positive_regulation_of_transcription	338	3	0.834138	-0.149419	606	536.471940	643.74	751.008060	1.062277
GO:0009607_response_to_biotic_stimulus	114	1	0.824382	-0.149284	607	537.274784	644.54	751.805216	1.061845
GO:0006366_transcription_from_RNA_polymerase_II_promoter	444	4	0.846663	-0.149239	608	537.769305	644.97	752.170695	1.060806
GO:0044249_cellular_biosynthetic_process	1150	11	0.898935	-0.147990	609	538.279691	645.49	752.700309	1.059918
GO:0048584_positive_regulation_of_response_to_stimulus	115	1	0.817214	-0.147344	610	539.062853	646.21	753.357147	1.059361
GO:0046483_heterocycle_metabolic_process	116	1	0.810169	-0.145434	612	541.450321	648.43	755.409679	1.059526
GO:0048608_reproductive_structure_development	116	1	0.810169	-0.145434	612	541.450321	648.43	755.409679	1.059526
GO:0043933_macromolecular_complex_subunit_organization	117	1	0.803244	-0.143552	613	543.394069	650.16	756.925931	1.060620
GO:0010628_positive_regulation_of_gene_expression	346	3	0.814852	-0.140183	614	545.537015	652.08	758.622985	1.062020
GO:0022403_cell_cycle_phase	119	1	0.789744	-0.139873	615	545.805706	652.4	758.994294	1.060813
GO:0009892_negative_regulation_of_metabolic_process	348	3	0.810169	-0.137961	616	547.676932	654.13	760.583068	1.061899
GO:0006886_intracellular_protein_transport	122	1	0.770325	-0.134556	617	552.730554	658.8	764.869446	1.067747
GO:0045935_positive_regulation_of_nucleobase__nucleoside__nucleotide_and_nucleic_acid_metabolic_process	352	3	0.800962	-0.133618	618	552.994323	659.03	765.065677	1.066392
GO:0030098_lymphocyte_differentiation	124	1	0.757900	-0.131140	619	554.259703	660.17	766.080297	1.066511
GO:0009058_biosynthetic_process	1175	11	0.879809	-0.130659	620	554.733094	660.66	766.586906	1.065581
GO:0042981_regulation_of_apoptosis	360	3	0.783163	-0.125319	621	556.435751	662.15	767.864249	1.066264
GO:0051173_positive_regulation_of_nitrogen_compound_metabolic_process	361	3	0.780994	-0.124317	622	558.926235	664.28	769.633765	1.067974
GO:0043285_biopolymer_catabolic_process	129	1	0.728524	-0.123023	624	559.882574	665.02	770.157426	1.065737
GO:0051276_chromosome_organization	129	1	0.728524	-0.123023	624	559.882574	665.02	770.157426	1.065737
GO:0045165_cell_fate_commitment	130	1	0.722920	-0.121469	626	561.622723	666.67	771.717277	1.064968
GO:0050776_regulation_of_immune_response	130	1	0.722920	-0.121469	626	561.622723	666.67	771.717277	1.064968
GO:0010941_regulation_of_cell_death	365	3	0.772435	-0.120384	628	562.515874	667.5	772.484126	1.062898
GO:0043067_regulation_of_programmed_cell_death	365	3	0.772435	-0.120384	628	562.515874	667.5	772.484126	1.062898
GO:0010557_positive_regulation_of_macromolecule_biosynthetic_process	371	3	0.759943	-0.114706	629	566.787728	671.43	776.072272	1.067456
GO:0009057_macromolecule_catabolic_process	137	1	0.685982	-0.111189	630	568.467863	672.83	777.192137	1.067984
GO:0050896_response_to_stimulus	1107	10	0.848957	-0.111009	631	568.591366	672.93	777.268634	1.066450
GO:0022414_reproductive_process	376	3	0.749837	-0.110169	632	568.899641	673.25	777.600359	1.065269
GO:0007169_transmembrane_receptor_protein_tyrosine_kinase_signaling_pathway	139	1	0.676112	-0.108433	634	571.241346	675.34	779.438654	1.065205
GO:0034613_cellular_protein_localization	139	1	0.676112	-0.108433	634	571.241346	675.34	779.438654	1.065205
GO:0000003_reproduction	379	3	0.743902	-0.107529	635	572.161834	676.3	780.438166	1.065039
GO:0016044_membrane_organization	140	1	0.671283	-0.107084	636	572.952197	676.95	780.947803	1.064387
GO:0003006_reproductive_developmental_process	141	1	0.666522	-0.105753	638	574.090881	677.98	781.869119	1.062665
GO:0070727_cellular_macromolecule_localization	141	1	0.666522	-0.105753	638	574.090881	677.98	781.869119	1.062665
GO:0035239_tube_morphogenesis	143	1	0.657200	-0.103146	639	575.013695	678.78	782.546305	1.062254
GO:0007186_G-protein_coupled_receptor_protein_signaling_pathway	144	1	0.652636	-0.101870	640	576.425694	679.97	783.514306	1.062453
GO:0031328_positive_regulation_of_cellular_biosynthetic_process	387	3	0.728524	-0.100779	641	576.816370	680.36	783.903630	1.061404
GO:0009891_positive_regulation_of_biosynthetic_process	388	3	0.726646	-0.099964	642	577.196263	680.74	784.283737	1.060343
GO:0051716_cellular_response_to_stimulus	273	2	0.688495	-0.098570	643	578.469462	681.92	785.370538	1.060529
GO:0002684_positive_regulation_of_immune_system_process	148	1	0.634997	-0.096934	644	580.335193	683.69	787.044807	1.061630
GO:0065009_regulation_of_molecular_function	279	2	0.673689	-0.093132	645	582.219462	685.13	788.040538	1.062217
GO:0022402_cell_cycle_process	155	1	0.606320	-0.088916	646	585.135195	687.73	790.324805	1.064598
GO:0008152_metabolic_process	2133	20	0.881196	-0.085566	647	587.624651	689.96	792.295349	1.066399
GO:0042221_response_to_chemical_stimulus	409	3	0.689337	-0.084217	648	587.952825	690.2	792.447175	1.065123
GO:0009628_response_to_abiotic_stimulus	162	1	0.580121	-0.081614	649	590.083138	691.84	793.596862	1.066009
GO:0007626_locomotory_behavior	163	1	0.576562	-0.080625	651	590.912033	692.53	794.147967	1.063794
GO:0042110_T_cell_activation	163	1	0.576562	-0.080625	651	590.912033	692.53	794.147967	1.063794
GO:0042325_regulation_of_phosphorylation	164	1	0.573046	-0.079649	652	591.899135	693.37	794.840865	1.063451
GO:0006259_DNA_metabolic_process	165	1	0.569573	-0.078686	655	592.833396	694.38	795.926604	1.060122
GO:0019220_regulation_of_phosphate_metabolic_process	165	1	0.569573	-0.078686	655	592.833396	694.38	795.926604	1.060122
GO:0051174_regulation_of_phosphorus_metabolic_process	165	1	0.569573	-0.078686	655	592.833396	694.38	795.926604	1.060122
GO:0042592_homeostatic_process	419	3	0.672885	-0.077568	656	593.699255	695.11	796.520745	1.059619
GO:0044237_cellular_metabolic_process	1974	18	0.856957	-0.072881	657	596.511866	697.64	798.768134	1.061857
GO:0006915_apoptosis	427	3	0.660278	-0.072607	658	596.728229	697.84	798.951771	1.060547
GO:0044093_positive_regulation_of_molecular_function	173	1	0.543235	-0.071413	659	599.409675	700.27	801.130325	1.062625
GO:0006950_response_to_stress	549	4	0.684733	-0.069291	660	601.577835	702.18	802.782165	1.063909
GO:0010604_positive_regulation_of_macromolecule_metabolic_process	433	3	0.651129	-0.069084	662	602.139715	702.66	803.180285	1.061420
GO:0012501_programmed_cell_death	433	3	0.651129	-0.069084	662	602.139715	702.66	803.180285	1.061420
GO:0006873_cellular_ion_homeostasis	176	1	0.533975	-0.068874	663	603.148440	703.59	804.031560	1.061222
GO:0055082_cellular_chemical_homeostasis	181	1	0.519224	-0.064852	664	606.236993	706.38	806.523007	1.063825
GO:0031325_positive_regulation_of_cellular_metabolic_process	442	3	0.637871	-0.064097	665	606.626340	706.7	806.773660	1.062707
GO:0044238_primary_metabolic_process	1905	17	0.838663	-0.063130	666	607.310047	707.38	807.449953	1.062132
GO:0008219_cell_death	444	3	0.634997	-0.063036	667	607.648524	707.69	807.731476	1.061004
GO:0016265_death	450	3	0.626531	-0.059949	668	610.974678	710.69	810.405322	1.063907
GO:0009893_positive_regulation_of_metabolic_process	458	3	0.615587	-0.056054	669	613.615888	712.92	812.224112	1.065650
GO:0046907_intracellular_transport	194	1	0.484431	-0.055513	670	614.039238	713.28	812.520762	1.064597
GO:0007507_heart_development	195	1	0.481947	-0.054856	672	615.212824	714.23	813.247176	1.062842
GO:0019725_cellular_homeostasis	195	1	0.481947	-0.054856	672	615.212824	714.23	813.247176	1.062842
GO:0050801_ion_homeostasis	197	1	0.477054	-0.053565	673	616.316068	715.19	814.063932	1.062689
GO:0006955_immune_response	205	1	0.458437	-0.048712	674	620.490409	718.74	816.989591	1.066380
GO:0010033_response_to_organic_substance	216	1	0.435091	-0.042772	675	623.301248	721.18	819.058752	1.068415
GO:0048583_regulation_of_response_to_stimulus	217	1	0.433086	-0.042270	676	624.180447	721.84	819.499553	1.067811
GO:0046649_lymphocyte_activation	228	1	0.412191	-0.037136	677	628.394620	725.15	821.905380	1.071123
GO:0050790_regulation_of_catalytic_activity	233	1	0.403346	-0.035019	678	629.867967	726.39	822.912033	1.071372
GO:0009056_catabolic_process	243	1	0.386747	-0.031145	679	632.993508	728.86	824.726492	1.073432
GO:0045321_leukocyte_activation	248	1	0.378950	-0.029374	680	634.236610	729.79	825.343390	1.073221
GO:0048878_chemical_homeostasis	254	1	0.369998	-0.027384	681	635.803314	731.01	826.216686	1.073436
GO:0001775_cell_activation	262	1	0.358701	-0.024940	682	638.141367	732.74	827.338633	1.074399
GO:0009605_response_to_external_stimulus	339	1	0.277226	-0.010156	683	648.489122	740.67	832.850878	1.084436
GO:0000910_cytokinesis	8	0	0.000000	-0.000000	808	780.610597	867.79	954.969403	1.073998
GO:0001783_B_cell_apoptosis	8	0	0.000000	-0.000000	808	780.610597	867.79	954.969403	1.073998
GO:0001833_inner_cell_mass_cell_proliferation	8	0	0.000000	-0.000000	808	780.610597	867.79	954.969403	1.073998
GO:0001840_neural_plate_development	8	0	0.000000	-0.000000	808	780.610597	867.79	954.969403	1.073998
GO:0001893_maternal_placenta_development	8	0	0.000000	-0.000000	808	780.610597	867.79	954.969403	1.073998
GO:0001911_negative_regulation_of_leukocyte_mediated_cytotoxicity	8	0	0.000000	-0.000000	808	780.610597	867.79	954.969403	1.073998
GO:0001916_positive_regulation_of_T_cell_mediated_cytotoxicity	8	0	0.000000	-0.000000	808	780.610597	867.79	954.969403	1.073998
GO:0002065_columnar_cuboidal_epithelial_cell_differentiation	8	0	0.000000	-0.000000	808	780.610597	867.79	954.969403	1.073998
GO:0002320_lymphoid_progenitor_cell_differentiation	8	0	0.000000	-0.000000	808	780.610597	867.79	954.969403	1.073998
GO:0002438_acute_inflammatory_response_to_antigenic_stimulus	8	0	0.000000	-0.000000	808	780.610597	867.79	954.969403	1.073998
GO:0002524_hypersensitivity	8	0	0.000000	-0.000000	808	780.610597	867.79	954.969403	1.073998
GO:0002566_somatic_diversification_of_immune_receptors_via_somatic_mutation	8	0	0.000000	-0.000000	808	780.610597	867.79	954.969403	1.073998
GO:0002864_regulation_of_acute_inflammatory_response_to_antigenic_stimulus	8	0	0.000000	-0.000000	808	780.610597	867.79	954.969403	1.073998
GO:0002883_regulation_of_hypersensitivity	8	0	0.000000	-0.000000	808	780.610597	867.79	954.969403	1.073998
GO:0003081_regulation_of_systemic_arterial_blood_pressure_by_renin-angiotensin	8	0	0.000000	-0.000000	808	780.610597	867.79	954.969403	1.073998
GO:0006020_inositol_metabolic_process	8	0	0.000000	-0.000000	808	780.610597	867.79	954.969403	1.073998
GO:0006195_purine_nucleotide_catabolic_process	8	0	0.000000	-0.000000	808	780.610597	867.79	954.969403	1.073998
GO:0006284_base-excision_repair	8	0	0.000000	-0.000000	808	780.610597	867.79	954.969403	1.073998
GO:0006349_genetic_imprinting	8	0	0.000000	-0.000000	808	780.610597	867.79	954.969403	1.073998
GO:0006360_transcription_from_RNA_polymerase_I_promoter	8	0	0.000000	-0.000000	808	780.610597	867.79	954.969403	1.073998
GO:0006399_tRNA_metabolic_process	8	0	0.000000	-0.000000	808	780.610597	867.79	954.969403	1.073998
GO:0006458_'de_novo'_protein_folding	8	0	0.000000	-0.000000	808	780.610597	867.79	954.969403	1.073998
GO:0006493_protein_amino_acid_O-linked_glycosylation	8	0	0.000000	-0.000000	808	780.610597	867.79	954.969403	1.073998
GO:0006582_melanin_metabolic_process	8	0	0.000000	-0.000000	808	780.610597	867.79	954.969403	1.073998
GO:0006733_oxidoreduction_coenzyme_metabolic_process	8	0	0.000000	-0.000000	808	780.610597	867.79	954.969403	1.073998
GO:0006829_zinc_ion_transport	8	0	0.000000	-0.000000	808	780.610597	867.79	954.969403	1.073998
GO:0007009_plasma_membrane_organization	8	0	0.000000	-0.000000	808	780.610597	867.79	954.969403	1.073998
GO:0007098_centrosome_cycle	8	0	0.000000	-0.000000	808	780.610597	867.79	954.969403	1.073998
GO:0007131_reciprocal_meiotic_recombination	8	0	0.000000	-0.000000	808	780.610597	867.79	954.969403	1.073998
GO:0007141_male_meiosis_I	8	0	0.000000	-0.000000	808	780.610597	867.79	954.969403	1.073998
GO:0007625_grooming_behavior	8	0	0.000000	-0.000000	808	780.610597	867.79	954.969403	1.073998
GO:0008105_asymmetric_protein_localization	8	0	0.000000	-0.000000	808	780.610597	867.79	954.969403	1.073998
GO:0009072_aromatic_amino_acid_family_metabolic_process	8	0	0.000000	-0.000000	808	780.610597	867.79	954.969403	1.073998
GO:0009144_purine_nucleoside_triphosphate_metabolic_process	8	0	0.000000	-0.000000	808	780.610597	867.79	954.969403	1.073998
GO:0009746_response_to_hexose_stimulus	8	0	0.000000	-0.000000	808	780.610597	867.79	954.969403	1.073998
GO:0009749_response_to_glucose_stimulus	8	0	0.000000	-0.000000	808	780.610597	867.79	954.969403	1.073998
GO:0014014_negative_regulation_of_gliogenesis	8	0	0.000000	-0.000000	808	780.610597	867.79	954.969403	1.073998
GO:0014046_dopamine_secretion	8	0	0.000000	-0.000000	808	780.610597	867.79	954.969403	1.073998
GO:0014059_regulation_of_dopamine_secretion	8	0	0.000000	-0.000000	808	780.610597	867.79	954.969403	1.073998
GO:0014065_phosphoinositide_3-kinase_cascade	8	0	0.000000	-0.000000	808	780.610597	867.79	954.969403	1.073998
GO:0015800_acidic_amino_acid_transport	8	0	0.000000	-0.000000	808	780.610597	867.79	954.969403	1.073998
GO:0015804_neutral_amino_acid_transport	8	0	0.000000	-0.000000	808	780.610597	867.79	954.969403	1.073998
GO:0016236_macroautophagy	8	0	0.000000	-0.000000	808	780.610597	867.79	954.969403	1.073998
GO:0016446_somatic_hypermutation_of_immunoglobulin_genes	8	0	0.000000	-0.000000	808	780.610597	867.79	954.969403	1.073998
GO:0018345_protein_palmitoylation	8	0	0.000000	-0.000000	808	780.610597	867.79	954.969403	1.073998
GO:0019229_regulation_of_vasoconstriction	8	0	0.000000	-0.000000	808	780.610597	867.79	954.969403	1.073998
GO:0019400_alditol_metabolic_process	8	0	0.000000	-0.000000	808	780.610597	867.79	954.969403	1.073998
GO:0021692_cerebellar_Purkinje_cell_layer_morphogenesis	8	0	0.000000	-0.000000	808	780.610597	867.79	954.969403	1.073998
GO:0021694_cerebellar_Purkinje_cell_layer_formation	8	0	0.000000	-0.000000	808	780.610597	867.79	954.969403	1.073998
GO:0021702_cerebellar_Purkinje_cell_differentiation	8	0	0.000000	-0.000000	808	780.610597	867.79	954.969403	1.073998
GO:0021781_glial_cell_fate_commitment	8	0	0.000000	-0.000000	808	780.610597	867.79	954.969403	1.073998
GO:0021799_cerebral_cortex_radially_oriented_cell_migration	8	0	0.000000	-0.000000	808	780.610597	867.79	954.969403	1.073998
GO:0022898_regulation_of_transmembrane_transporter_activity	8	0	0.000000	-0.000000	808	780.610597	867.79	954.969403	1.073998
GO:0030035_microspike_assembly	8	0	0.000000	-0.000000	808	780.610597	867.79	954.969403	1.073998
GO:0030193_regulation_of_blood_coagulation	8	0	0.000000	-0.000000	808	780.610597	867.79	954.969403	1.073998
GO:0030204_chondroitin_sulfate_metabolic_process	8	0	0.000000	-0.000000	808	780.610597	867.79	954.969403	1.073998
GO:0030500_regulation_of_bone_mineralization	8	0	0.000000	-0.000000	808	780.610597	867.79	954.969403	1.073998
GO:0031102_neuron_projection_regeneration	8	0	0.000000	-0.000000	808	780.610597	867.79	954.969403	1.073998
GO:0031103_axon_regeneration	8	0	0.000000	-0.000000	808	780.610597	867.79	954.969403	1.073998
GO:0031111_negative_regulation_of_microtubule_polymerization_or_depolymerization	8	0	0.000000	-0.000000	808	780.610597	867.79	954.969403	1.073998
GO:0031294_lymphocyte_costimulation	8	0	0.000000	-0.000000	808	780.610597	867.79	954.969403	1.073998
GO:0031295_T_cell_costimulation	8	0	0.000000	-0.000000	808	780.610597	867.79	954.969403	1.073998
GO:0031334_positive_regulation_of_protein_complex_assembly	8	0	0.000000	-0.000000	808	780.610597	867.79	954.969403	1.073998
GO:0031342_negative_regulation_of_cell_killing	8	0	0.000000	-0.000000	808	780.610597	867.79	954.969403	1.073998
GO:0031396_regulation_of_protein_ubiquitination	8	0	0.000000	-0.000000	808	780.610597	867.79	954.969403	1.073998
GO:0032094_response_to_food	8	0	0.000000	-0.000000	808	780.610597	867.79	954.969403	1.073998
GO:0032273_positive_regulation_of_protein_polymerization	8	0	0.000000	-0.000000	808	780.610597	867.79	954.969403	1.073998
GO:0032409_regulation_of_transporter_activity	8	0	0.000000	-0.000000	808	780.610597	867.79	954.969403	1.073998
GO:0032412_regulation_of_ion_transmembrane_transporter_activity	8	0	0.000000	-0.000000	808	780.610597	867.79	954.969403	1.073998
GO:0032613_interleukin-10_production	8	0	0.000000	-0.000000	808	780.610597	867.79	954.969403	1.073998
GO:0033198_response_to_ATP	8	0	0.000000	-0.000000	808	780.610597	867.79	954.969403	1.073998
GO:0034284_response_to_monosaccharide_stimulus	8	0	0.000000	-0.000000	808	780.610597	867.79	954.969403	1.073998
GO:0034728_nucleosome_organization	8	0	0.000000	-0.000000	808	780.610597	867.79	954.969403	1.073998
GO:0035112_genitalia_morphogenesis	8	0	0.000000	-0.000000	808	780.610597	867.79	954.969403	1.073998
GO:0040017_positive_regulation_of_locomotion	8	0	0.000000	-0.000000	808	780.610597	867.79	954.969403	1.073998
GO:0040034_regulation_of_development__heterochronic	8	0	0.000000	-0.000000	808	780.610597	867.79	954.969403	1.073998
GO:0042074_cell_migration_involved_in_gastrulation	8	0	0.000000	-0.000000	808	780.610597	867.79	954.969403	1.073998
GO:0042090_interleukin-12_biosynthetic_process	8	0	0.000000	-0.000000	808	780.610597	867.79	954.969403	1.073998
GO:0042092_T-helper_2_type_immune_response	8	0	0.000000	-0.000000	808	780.610597	867.79	954.969403	1.073998
GO:0042095_interferon-gamma_biosynthetic_process	8	0	0.000000	-0.000000	808	780.610597	867.79	954.969403	1.073998
GO:0042104_positive_regulation_of_activated_T_cell_proliferation	8	0	0.000000	-0.000000	808	780.610597	867.79	954.969403	1.073998
GO:0042226_interleukin-6_biosynthetic_process	8	0	0.000000	-0.000000	808	780.610597	867.79	954.969403	1.073998
GO:0042304_regulation_of_fatty_acid_biosynthetic_process	8	0	0.000000	-0.000000	808	780.610597	867.79	954.969403	1.073998
GO:0042423_catecholamine_biosynthetic_process	8	0	0.000000	-0.000000	808	780.610597	867.79	954.969403	1.073998
GO:0042990_regulation_of_transcription_factor_import_into_nucleus	8	0	0.000000	-0.000000	808	780.610597	867.79	954.969403	1.073998
GO:0042991_transcription_factor_import_into_nucleus	8	0	0.000000	-0.000000	808	780.610597	867.79	954.969403	1.073998
GO:0043011_myeloid_dendritic_cell_differentiation	8	0	0.000000	-0.000000	808	780.610597	867.79	954.969403	1.073998
GO:0043368_positive_T_cell_selection	8	0	0.000000	-0.000000	808	780.610597	867.79	954.969403	1.073998
GO:0043370_regulation_of_CD4-positive__alpha_beta_T_cell_differentiation	8	0	0.000000	-0.000000	808	780.610597	867.79	954.969403	1.073998
GO:0043542_endothelial_cell_migration	8	0	0.000000	-0.000000	808	780.610597	867.79	954.969403	1.073998
GO:0043616_keratinocyte_proliferation	8	0	0.000000	-0.000000	808	780.610597	867.79	954.969403	1.073998
GO:0045075_regulation_of_interleukin-12_biosynthetic_process	8	0	0.000000	-0.000000	808	780.610597	867.79	954.969403	1.073998
GO:0045086_positive_regulation_of_interleukin-2_biosynthetic_process	8	0	0.000000	-0.000000	808	780.610597	867.79	954.969403	1.073998
GO:0045351_type_I_interferon_biosynthetic_process	8	0	0.000000	-0.000000	808	780.610597	867.79	954.969403	1.073998
GO:0045408_regulation_of_interleukin-6_biosynthetic_process	8	0	0.000000	-0.000000	808	780.610597	867.79	954.969403	1.073998
GO:0045429_positive_regulation_of_nitric_oxide_biosynthetic_process	8	0	0.000000	-0.000000	808	780.610597	867.79	954.969403	1.073998
GO:0045494_photoreceptor_cell_maintenance	8	0	0.000000	-0.000000	808	780.610597	867.79	954.969403	1.073998
GO:0045686_negative_regulation_of_glial_cell_differentiation	8	0	0.000000	-0.000000	808	780.610597	867.79	954.969403	1.073998
GO:0045910_negative_regulation_of_DNA_recombination	8	0	0.000000	-0.000000	808	780.610597	867.79	954.969403	1.073998
GO:0045921_positive_regulation_of_exocytosis	8	0	0.000000	-0.000000	808	780.610597	867.79	954.969403	1.073998
GO:0045932_negative_regulation_of_muscle_contraction	8	0	0.000000	-0.000000	808	780.610597	867.79	954.969403	1.073998
GO:0046470_phosphatidylcholine_metabolic_process	8	0	0.000000	-0.000000	808	780.610597	867.79	954.969403	1.073998
GO:0048266_behavioral_response_to_pain	8	0	0.000000	-0.000000	808	780.610597	867.79	954.969403	1.073998
GO:0048505_regulation_of_timing_of_cell_differentiation	8	0	0.000000	-0.000000	808	780.610597	867.79	954.969403	1.073998
GO:0048520_positive_regulation_of_behavior	8	0	0.000000	-0.000000	808	780.610597	867.79	954.969403	1.073998
GO:0048557_embryonic_digestive_tract_morphogenesis	8	0	0.000000	-0.000000	808	780.610597	867.79	954.969403	1.073998
GO:0048638_regulation_of_developmental_growth	8	0	0.000000	-0.000000	808	780.610597	867.79	954.969403	1.073998
GO:0048742_regulation_of_skeletal_muscle_fiber_development	8	0	0.000000	-0.000000	808	780.610597	867.79	954.969403	1.073998
GO:0050707_regulation_of_cytokine_secretion	8	0	0.000000	-0.000000	808	780.610597	867.79	954.969403	1.073998
GO:0050909_sensory_perception_of_taste	8	0	0.000000	-0.000000	808	780.610597	867.79	954.969403	1.073998
GO:0050920_regulation_of_chemotaxis	8	0	0.000000	-0.000000	808	780.610597	867.79	954.969403	1.073998
GO:0050921_positive_regulation_of_chemotaxis	8	0	0.000000	-0.000000	808	780.610597	867.79	954.969403	1.073998
GO:0050926_regulation_of_positive_chemotaxis	8	0	0.000000	-0.000000	808	780.610597	867.79	954.969403	1.073998
GO:0050927_positive_regulation_of_positive_chemotaxis	8	0	0.000000	-0.000000	808	780.610597	867.79	954.969403	1.073998
GO:0050930_induction_of_positive_chemotaxis	8	0	0.000000	-0.000000	808	780.610597	867.79	954.969403	1.073998
GO:0051084_'de_novo'_posttranslational_protein_folding	8	0	0.000000	-0.000000	808	780.610597	867.79	954.969403	1.073998
GO:0051181_cofactor_transport	8	0	0.000000	-0.000000	808	780.610597	867.79	954.969403	1.073998
GO:0060043_regulation_of_cardiac_muscle_cell_proliferation	8	0	0.000000	-0.000000	808	780.610597	867.79	954.969403	1.073998
GO:0060347_heart_trabecula_formation	8	0	0.000000	-0.000000	808	780.610597	867.79	954.969403	1.073998
GO:0060670_branching_involved_in_embryonic_placenta_morphogenesis	8	0	0.000000	-0.000000	808	780.610597	867.79	954.969403	1.073998
GO:0060712_spongiotrophoblast_layer_development	8	0	0.000000	-0.000000	808	780.610597	867.79	954.969403	1.073998
GO:0070167_regulation_of_biomineral_formation	8	0	0.000000	-0.000000	808	780.610597	867.79	954.969403	1.073998
GO:0070193_synaptonemal_complex_organization	8	0	0.000000	-0.000000	808	780.610597	867.79	954.969403	1.073998
GO:0070231_T_cell_apoptosis	8	0	0.000000	-0.000000	808	780.610597	867.79	954.969403	1.073998
GO:0070584_mitochondrion_morphogenesis	8	0	0.000000	-0.000000	808	780.610597	867.79	954.969403	1.073998
GO:0001708_cell_fate_specification	56	0	0.000000	-0.000000	817	786.754711	873.42	960.085289	1.069058
GO:0002683_negative_regulation_of_immune_system_process	56	0	0.000000	-0.000000	817	786.754711	873.42	960.085289	1.069058
GO:0002703_regulation_of_leukocyte_mediated_immunity	56	0	0.000000	-0.000000	817	786.754711	873.42	960.085289	1.069058
GO:0006790_sulfur_metabolic_process	56	0	0.000000	-0.000000	817	786.754711	873.42	960.085289	1.069058
GO:0009187_cyclic_nucleotide_metabolic_process	56	0	0.000000	-0.000000	817	786.754711	873.42	960.085289	1.069058
GO:0042089_cytokine_biosynthetic_process	56	0	0.000000	-0.000000	817	786.754711	873.42	960.085289	1.069058
GO:0042107_cytokine_metabolic_process	56	0	0.000000	-0.000000	817	786.754711	873.42	960.085289	1.069058
GO:0046486_glycerolipid_metabolic_process	56	0	0.000000	-0.000000	817	786.754711	873.42	960.085289	1.069058
GO:0050678_regulation_of_epithelial_cell_proliferation	56	0	0.000000	-0.000000	817	786.754711	873.42	960.085289	1.069058
GO:0000038_very-long-chain_fatty_acid_metabolic_process	6	0	0.000000	-0.000000	997	965.208136	1049.32	1133.431864	1.052477
GO:0000245_spliceosome_assembly	6	0	0.000000	-0.000000	997	965.208136	1049.32	1133.431864	1.052477
GO:0000768_syncytium_formation_by_plasma_membrane_fusion	6	0	0.000000	-0.000000	997	965.208136	1049.32	1133.431864	1.052477
GO:0001710_mesodermal_cell_fate_commitment	6	0	0.000000	-0.000000	997	965.208136	1049.32	1133.431864	1.052477
GO:0001885_endothelial_cell_development	6	0	0.000000	-0.000000	997	965.208136	1049.32	1133.431864	1.052477
GO:0002016_regulation_of_blood_volume_by_renin-angiotensin	6	0	0.000000	-0.000000	997	965.208136	1049.32	1133.431864	1.052477
GO:0002335_mature_B_cell_differentiation	6	0	0.000000	-0.000000	997	965.208136	1049.32	1133.431864	1.052477
GO:0002360_T_cell_lineage_commitment	6	0	0.000000	-0.000000	997	965.208136	1049.32	1133.431864	1.052477
GO:0002367_cytokine_production_during_immune_response	6	0	0.000000	-0.000000	997	965.208136	1049.32	1133.431864	1.052477
GO:0002474_antigen_processing_and_presentation_of_peptide_antigen_via_MHC_class_I	6	0	0.000000	-0.000000	997	965.208136	1049.32	1133.431864	1.052477
GO:0002475_antigen_processing_and_presentation_via_MHC_class_Ib	6	0	0.000000	-0.000000	997	965.208136	1049.32	1133.431864	1.052477
GO:0002532_production_of_molecular_mediator_of_acute_inflammatory_response	6	0	0.000000	-0.000000	997	965.208136	1049.32	1133.431864	1.052477
GO:0002541_activation_of_plasma_proteins_involved_in_acute_inflammatory_response	6	0	0.000000	-0.000000	997	965.208136	1049.32	1133.431864	1.052477
GO:0002675_positive_regulation_of_acute_inflammatory_response	6	0	0.000000	-0.000000	997	965.208136	1049.32	1133.431864	1.052477
GO:0002685_regulation_of_leukocyte_migration	6	0	0.000000	-0.000000	997	965.208136	1049.32	1133.431864	1.052477
GO:0002831_regulation_of_response_to_biotic_stimulus	6	0	0.000000	-0.000000	997	965.208136	1049.32	1133.431864	1.052477
GO:0002920_regulation_of_humoral_immune_response	6	0	0.000000	-0.000000	997	965.208136	1049.32	1133.431864	1.052477
GO:0006071_glycerol_metabolic_process	6	0	0.000000	-0.000000	997	965.208136	1049.32	1133.431864	1.052477
GO:0006084_acetyl-CoA_metabolic_process	6	0	0.000000	-0.000000	997	965.208136	1049.32	1133.431864	1.052477
GO:0006264_mitochondrial_DNA_replication	6	0	0.000000	-0.000000	997	965.208136	1049.32	1133.431864	1.052477
GO:0006402_mRNA_catabolic_process	6	0	0.000000	-0.000000	997	965.208136	1049.32	1133.431864	1.052477
GO:0006471_protein_amino_acid_ADP-ribosylation	6	0	0.000000	-0.000000	997	965.208136	1049.32	1133.431864	1.052477
GO:0006536_glutamate_metabolic_process	6	0	0.000000	-0.000000	997	965.208136	1049.32	1133.431864	1.052477
GO:0006656_phosphatidylcholine_biosynthetic_process	6	0	0.000000	-0.000000	997	965.208136	1049.32	1133.431864	1.052477
GO:0006692_prostanoid_metabolic_process	6	0	0.000000	-0.000000	997	965.208136	1049.32	1133.431864	1.052477
GO:0006693_prostaglandin_metabolic_process	6	0	0.000000	-0.000000	997	965.208136	1049.32	1133.431864	1.052477
GO:0006706_steroid_catabolic_process	6	0	0.000000	-0.000000	997	965.208136	1049.32	1133.431864	1.052477
GO:0006752_group_transfer_coenzyme_metabolic_process	6	0	0.000000	-0.000000	997	965.208136	1049.32	1133.431864	1.052477
GO:0006882_cellular_zinc_ion_homeostasis	6	0	0.000000	-0.000000	997	965.208136	1049.32	1133.431864	1.052477
GO:0006942_regulation_of_striated_muscle_contraction	6	0	0.000000	-0.000000	997	965.208136	1049.32	1133.431864	1.052477
GO:0006956_complement_activation	6	0	0.000000	-0.000000	997	965.208136	1049.32	1133.431864	1.052477
GO:0006998_nuclear_envelope_organization	6	0	0.000000	-0.000000	997	965.208136	1049.32	1133.431864	1.052477
GO:0007032_endosome_organization	6	0	0.000000	-0.000000	997	965.208136	1049.32	1133.431864	1.052477
GO:0007176_regulation_of_epidermal_growth_factor_receptor_activity	6	0	0.000000	-0.000000	997	965.208136	1049.32	1133.431864	1.052477
GO:0007214_gamma-aminobutyric_acid_signaling_pathway	6	0	0.000000	-0.000000	997	965.208136	1049.32	1133.431864	1.052477
GO:0007257_activation_of_JUN_kinase_activity	6	0	0.000000	-0.000000	997	965.208136	1049.32	1133.431864	1.052477
GO:0007341_penetration_of_zona_pellucida	6	0	0.000000	-0.000000	997	965.208136	1049.32	1133.431864	1.052477
GO:0007406_negative_regulation_of_neuroblast_proliferation	6	0	0.000000	-0.000000	997	965.208136	1049.32	1133.431864	1.052477
GO:0007442_hindgut_morphogenesis	6	0	0.000000	-0.000000	997	965.208136	1049.32	1133.431864	1.052477
GO:0007520_myoblast_fusion	6	0	0.000000	-0.000000	997	965.208136	1049.32	1133.431864	1.052477
GO:0007620_copulation	6	0	0.000000	-0.000000	997	965.208136	1049.32	1133.431864	1.052477
GO:0008156_negative_regulation_of_DNA_replication	6	0	0.000000	-0.000000	997	965.208136	1049.32	1133.431864	1.052477
GO:0008209_androgen_metabolic_process	6	0	0.000000	-0.000000	997	965.208136	1049.32	1133.431864	1.052477
GO:0008625_induction_of_apoptosis_via_death_domain_receptors	6	0	0.000000	-0.000000	997	965.208136	1049.32	1133.431864	1.052477
GO:0009067_aspartate_family_amino_acid_biosynthetic_process	6	0	0.000000	-0.000000	997	965.208136	1049.32	1133.431864	1.052477
GO:0009069_serine_family_amino_acid_metabolic_process	6	0	0.000000	-0.000000	997	965.208136	1049.32	1133.431864	1.052477
GO:0009143_nucleoside_triphosphate_catabolic_process	6	0	0.000000	-0.000000	997	965.208136	1049.32	1133.431864	1.052477
GO:0009247_glycolipid_biosynthetic_process	6	0	0.000000	-0.000000	997	965.208136	1049.32	1133.431864	1.052477
GO:0009650_UV_protection	6	0	0.000000	-0.000000	997	965.208136	1049.32	1133.431864	1.052477
GO:0009651_response_to_salt_stress	6	0	0.000000	-0.000000	997	965.208136	1049.32	1133.431864	1.052477
GO:0010466_negative_regulation_of_peptidase_activity	6	0	0.000000	-0.000000	997	965.208136	1049.32	1133.431864	1.052477
GO:0010883_regulation_of_lipid_storage	6	0	0.000000	-0.000000	997	965.208136	1049.32	1133.431864	1.052477
GO:0010906_regulation_of_glucose_metabolic_process	6	0	0.000000	-0.000000	997	965.208136	1049.32	1133.431864	1.052477
GO:0014003_oligodendrocyte_development	6	0	0.000000	-0.000000	997	965.208136	1049.32	1133.431864	1.052477
GO:0014051_gamma-aminobutyric_acid_secretion	6	0	0.000000	-0.000000	997	965.208136	1049.32	1133.431864	1.052477
GO:0014072_response_to_isoquinoline_alkaloid	6	0	0.000000	-0.000000	997	965.208136	1049.32	1133.431864	1.052477
GO:0014812_muscle_cell_migration	6	0	0.000000	-0.000000	997	965.208136	1049.32	1133.431864	1.052477
GO:0014823_response_to_activity	6	0	0.000000	-0.000000	997	965.208136	1049.32	1133.431864	1.052477
GO:0015012_heparan_sulfate_proteoglycan_biosynthetic_process	6	0	0.000000	-0.000000	997	965.208136	1049.32	1133.431864	1.052477
GO:0015812_gamma-aminobutyric_acid_transport	6	0	0.000000	-0.000000	997	965.208136	1049.32	1133.431864	1.052477
GO:0016032_viral_reproduction	6	0	0.000000	-0.000000	997	965.208136	1049.32	1133.431864	1.052477
GO:0016574_histone_ubiquitination	6	0	0.000000	-0.000000	997	965.208136	1049.32	1133.431864	1.052477
GO:0016925_protein_sumoylation	6	0	0.000000	-0.000000	997	965.208136	1049.32	1133.431864	1.052477
GO:0019433_triglyceride_catabolic_process	6	0	0.000000	-0.000000	997	965.208136	1049.32	1133.431864	1.052477
GO:0019835_cytolysis	6	0	0.000000	-0.000000	997	965.208136	1049.32	1133.431864	1.052477
GO:0021548_pons_development	6	0	0.000000	-0.000000	997	965.208136	1049.32	1133.431864	1.052477
GO:0021783_preganglionic_parasympathetic_nervous_system_development	6	0	0.000000	-0.000000	997	965.208136	1049.32	1133.431864	1.052477
GO:0021892_cerebral_cortex_GABAergic_interneuron_differentiation	6	0	0.000000	-0.000000	997	965.208136	1049.32	1133.431864	1.052477
GO:0021937_Purkinje_cell-granule_cell_precursor_cell_signaling_involved_in_regulation_of_granule_cell_precursor_cell_proliferation	6	0	0.000000	-0.000000	997	965.208136	1049.32	1133.431864	1.052477
GO:0022409_positive_regulation_of_cell-cell_adhesion	6	0	0.000000	-0.000000	997	965.208136	1049.32	1133.431864	1.052477
GO:0030002_cellular_anion_homeostasis	6	0	0.000000	-0.000000	997	965.208136	1049.32	1133.431864	1.052477
GO:0030149_sphingolipid_catabolic_process	6	0	0.000000	-0.000000	997	965.208136	1049.32	1133.431864	1.052477
GO:0030252_growth_hormone_secretion	6	0	0.000000	-0.000000	997	965.208136	1049.32	1133.431864	1.052477
GO:0030865_cortical_cytoskeleton_organization	6	0	0.000000	-0.000000	997	965.208136	1049.32	1133.431864	1.052477
GO:0030947_regulation_of_vascular_endothelial_growth_factor_receptor_signaling_pathway	6	0	0.000000	-0.000000	997	965.208136	1049.32	1133.431864	1.052477
GO:0031077_post-embryonic_camera-type_eye_development	6	0	0.000000	-0.000000	997	965.208136	1049.32	1133.431864	1.052477
GO:0031330_negative_regulation_of_cellular_catabolic_process	6	0	0.000000	-0.000000	997	965.208136	1049.32	1133.431864	1.052477
GO:0031575_G1_S_transition_checkpoint	6	0	0.000000	-0.000000	997	965.208136	1049.32	1133.431864	1.052477
GO:0031960_response_to_corticosteroid_stimulus	6	0	0.000000	-0.000000	997	965.208136	1049.32	1133.431864	1.052477
GO:0032042_mitochondrial_DNA_metabolic_process	6	0	0.000000	-0.000000	997	965.208136	1049.32	1133.431864	1.052477
GO:0032331_negative_regulation_of_chondrocyte_differentiation	6	0	0.000000	-0.000000	997	965.208136	1049.32	1133.431864	1.052477
GO:0032392_DNA_geometric_change	6	0	0.000000	-0.000000	997	965.208136	1049.32	1133.431864	1.052477
GO:0032438_melanosome_organization	6	0	0.000000	-0.000000	997	965.208136	1049.32	1133.431864	1.052477
GO:0032469_endoplasmic_reticulum_calcium_ion_homeostasis	6	0	0.000000	-0.000000	997	965.208136	1049.32	1133.431864	1.052477
GO:0032653_regulation_of_interleukin-10_production	6	0	0.000000	-0.000000	997	965.208136	1049.32	1133.431864	1.052477
GO:0033238_regulation_of_cellular_amine_metabolic_process	6	0	0.000000	-0.000000	997	965.208136	1049.32	1133.431864	1.052477
GO:0034968_histone_lysine_methylation	6	0	0.000000	-0.000000	997	965.208136	1049.32	1133.431864	1.052477
GO:0035019_somatic_stem_cell_maintenance	6	0	0.000000	-0.000000	997	965.208136	1049.32	1133.431864	1.052477
GO:0035094_response_to_nicotine	6	0	0.000000	-0.000000	997	965.208136	1049.32	1133.431864	1.052477
GO:0035121_tail_morphogenesis	6	0	0.000000	-0.000000	997	965.208136	1049.32	1133.431864	1.052477
GO:0040016_embryonic_cleavage	6	0	0.000000	-0.000000	997	965.208136	1049.32	1133.431864	1.052477
GO:0040036_regulation_of_fibroblast_growth_factor_receptor_signaling_pathway	6	0	0.000000	-0.000000	997	965.208136	1049.32	1133.431864	1.052477
GO:0042053_regulation_of_dopamine_metabolic_process	6	0	0.000000	-0.000000	997	965.208136	1049.32	1133.431864	1.052477
GO:0042069_regulation_of_catecholamine_metabolic_process	6	0	0.000000	-0.000000	997	965.208136	1049.32	1133.431864	1.052477
GO:0042246_tissue_regeneration	6	0	0.000000	-0.000000	997	965.208136	1049.32	1133.431864	1.052477
GO:0042307_positive_regulation_of_protein_import_into_nucleus	6	0	0.000000	-0.000000	997	965.208136	1049.32	1133.431864	1.052477
GO:0042308_negative_regulation_of_protein_import_into_nucleus	6	0	0.000000	-0.000000	997	965.208136	1049.32	1133.431864	1.052477
GO:0042403_thyroid_hormone_metabolic_process	6	0	0.000000	-0.000000	997	965.208136	1049.32	1133.431864	1.052477
GO:0042481_regulation_of_odontogenesis	6	0	0.000000	-0.000000	997	965.208136	1049.32	1133.431864	1.052477
GO:0042492_gamma-delta_T_cell_differentiation	6	0	0.000000	-0.000000	997	965.208136	1049.32	1133.431864	1.052477
GO:0042953_lipoprotein_transport	6	0	0.000000	-0.000000	997	965.208136	1049.32	1133.431864	1.052477
GO:0043064_flagellum_organization	6	0	0.000000	-0.000000	997	965.208136	1049.32	1133.431864	1.052477
GO:0043154_negative_regulation_of_caspase_activity	6	0	0.000000	-0.000000	997	965.208136	1049.32	1133.431864	1.052477
GO:0043255_regulation_of_carbohydrate_biosynthetic_process	6	0	0.000000	-0.000000	997	965.208136	1049.32	1133.431864	1.052477
GO:0043271_negative_regulation_of_ion_transport	6	0	0.000000	-0.000000	997	965.208136	1049.32	1133.431864	1.052477
GO:0043278_response_to_morphine	6	0	0.000000	-0.000000	997	965.208136	1049.32	1133.431864	1.052477
GO:0043300_regulation_of_leukocyte_degranulation	6	0	0.000000	-0.000000	997	965.208136	1049.32	1133.431864	1.052477
GO:0043467_regulation_of_generation_of_precursor_metabolites_and_energy	6	0	0.000000	-0.000000	997	965.208136	1049.32	1133.431864	1.052477
GO:0043547_positive_regulation_of_GTPase_activity	6	0	0.000000	-0.000000	997	965.208136	1049.32	1133.431864	1.052477
GO:0043627_response_to_estrogen_stimulus	6	0	0.000000	-0.000000	997	965.208136	1049.32	1133.431864	1.052477
GO:0044269_glycerol_ether_catabolic_process	6	0	0.000000	-0.000000	997	965.208136	1049.32	1133.431864	1.052477
GO:0045072_regulation_of_interferon-gamma_biosynthetic_process	6	0	0.000000	-0.000000	997	965.208136	1049.32	1133.431864	1.052477
GO:0045084_positive_regulation_of_interleukin-12_biosynthetic_process	6	0	0.000000	-0.000000	997	965.208136	1049.32	1133.431864	1.052477
GO:0045124_regulation_of_bone_resorption	6	0	0.000000	-0.000000	997	965.208136	1049.32	1133.431864	1.052477
GO:0045176_apical_protein_localization	6	0	0.000000	-0.000000	997	965.208136	1049.32	1133.431864	1.052477
GO:0045540_regulation_of_cholesterol_biosynthetic_process	6	0	0.000000	-0.000000	997	965.208136	1049.32	1133.431864	1.052477
GO:0045579_positive_regulation_of_B_cell_differentiation	6	0	0.000000	-0.000000	997	965.208136	1049.32	1133.431864	1.052477
GO:0045649_regulation_of_macrophage_differentiation	6	0	0.000000	-0.000000	997	965.208136	1049.32	1133.431864	1.052477
GO:0045727_positive_regulation_of_translation	6	0	0.000000	-0.000000	997	965.208136	1049.32	1133.431864	1.052477
GO:0045778_positive_regulation_of_ossification	6	0	0.000000	-0.000000	997	965.208136	1049.32	1133.431864	1.052477
GO:0045822_negative_regulation_of_heart_contraction	6	0	0.000000	-0.000000	997	965.208136	1049.32	1133.431864	1.052477
GO:0045824_negative_regulation_of_innate_immune_response	6	0	0.000000	-0.000000	997	965.208136	1049.32	1133.431864	1.052477
GO:0045833_negative_regulation_of_lipid_metabolic_process	6	0	0.000000	-0.000000	997	965.208136	1049.32	1133.431864	1.052477
GO:0045843_negative_regulation_of_striated_muscle_development	6	0	0.000000	-0.000000	997	965.208136	1049.32	1133.431864	1.052477
GO:0045861_negative_regulation_of_proteolysis	6	0	0.000000	-0.000000	997	965.208136	1049.32	1133.431864	1.052477
GO:0045913_positive_regulation_of_carbohydrate_metabolic_process	6	0	0.000000	-0.000000	997	965.208136	1049.32	1133.431864	1.052477
GO:0045931_positive_regulation_of_mitotic_cell_cycle	6	0	0.000000	-0.000000	997	965.208136	1049.32	1133.431864	1.052477
GO:0045933_positive_regulation_of_muscle_contraction	6	0	0.000000	-0.000000	997	965.208136	1049.32	1133.431864	1.052477
GO:0046427_positive_regulation_of_JAK-STAT_cascade	6	0	0.000000	-0.000000	997	965.208136	1049.32	1133.431864	1.052477
GO:0046460_neutral_lipid_biosynthetic_process	6	0	0.000000	-0.000000	997	965.208136	1049.32	1133.431864	1.052477
GO:0046461_neutral_lipid_catabolic_process	6	0	0.000000	-0.000000	997	965.208136	1049.32	1133.431864	1.052477
GO:0046463_acylglycerol_biosynthetic_process	6	0	0.000000	-0.000000	997	965.208136	1049.32	1133.431864	1.052477
GO:0046464_acylglycerol_catabolic_process	6	0	0.000000	-0.000000	997	965.208136	1049.32	1133.431864	1.052477
GO:0046466_membrane_lipid_catabolic_process	6	0	0.000000	-0.000000	997	965.208136	1049.32	1133.431864	1.052477
GO:0046503_glycerolipid_catabolic_process	6	0	0.000000	-0.000000	997	965.208136	1049.32	1133.431864	1.052477
GO:0046627_negative_regulation_of_insulin_receptor_signaling_pathway	6	0	0.000000	-0.000000	997	965.208136	1049.32	1133.431864	1.052477
GO:0046629_gamma-delta_T_cell_activation	6	0	0.000000	-0.000000	997	965.208136	1049.32	1133.431864	1.052477
GO:0046666_retinal_cell_programmed_cell_death	6	0	0.000000	-0.000000	997	965.208136	1049.32	1133.431864	1.052477
GO:0046852_positive_regulation_of_bone_remodeling	6	0	0.000000	-0.000000	997	965.208136	1049.32	1133.431864	1.052477
GO:0046889_positive_regulation_of_lipid_biosynthetic_process	6	0	0.000000	-0.000000	997	965.208136	1049.32	1133.431864	1.052477
GO:0048103_somatic_stem_cell_division	6	0	0.000000	-0.000000	997	965.208136	1049.32	1133.431864	1.052477
GO:0048147_negative_regulation_of_fibroblast_proliferation	6	0	0.000000	-0.000000	997	965.208136	1049.32	1133.431864	1.052477
GO:0048333_mesodermal_cell_differentiation	6	0	0.000000	-0.000000	997	965.208136	1049.32	1133.431864	1.052477
GO:0048340_paraxial_mesoderm_morphogenesis	6	0	0.000000	-0.000000	997	965.208136	1049.32	1133.431864	1.052477
GO:0048541_Peyer's_patch_development	6	0	0.000000	-0.000000	997	965.208136	1049.32	1133.431864	1.052477
GO:0048563_post-embryonic_organ_morphogenesis	6	0	0.000000	-0.000000	997	965.208136	1049.32	1133.431864	1.052477
GO:0048617_embryonic_foregut_morphogenesis	6	0	0.000000	-0.000000	997	965.208136	1049.32	1133.431864	1.052477
GO:0048635_negative_regulation_of_muscle_development	6	0	0.000000	-0.000000	997	965.208136	1049.32	1133.431864	1.052477
GO:0048644_muscle_organ_morphogenesis	6	0	0.000000	-0.000000	997	965.208136	1049.32	1133.431864	1.052477
GO:0048703_embryonic_viscerocranium_morphogenesis	6	0	0.000000	-0.000000	997	965.208136	1049.32	1133.431864	1.052477
GO:0048713_regulation_of_oligodendrocyte_differentiation	6	0	0.000000	-0.000000	997	965.208136	1049.32	1133.431864	1.052477
GO:0048853_forebrain_morphogenesis	6	0	0.000000	-0.000000	997	965.208136	1049.32	1133.431864	1.052477
GO:0050684_regulation_of_mRNA_processing	6	0	0.000000	-0.000000	997	965.208136	1049.32	1133.431864	1.052477
GO:0050732_negative_regulation_of_peptidyl-tyrosine_phosphorylation	6	0	0.000000	-0.000000	997	965.208136	1049.32	1133.431864	1.052477
GO:0050805_negative_regulation_of_synaptic_transmission	6	0	0.000000	-0.000000	997	965.208136	1049.32	1133.431864	1.052477
GO:0050821_protein_stabilization	6	0	0.000000	-0.000000	997	965.208136	1049.32	1133.431864	1.052477
GO:0050829_defense_response_to_Gram-negative_bacterium	6	0	0.000000	-0.000000	997	965.208136	1049.32	1133.431864	1.052477
GO:0050872_white_fat_cell_differentiation	6	0	0.000000	-0.000000	997	965.208136	1049.32	1133.431864	1.052477
GO:0050951_sensory_perception_of_temperature_stimulus	6	0	0.000000	-0.000000	997	965.208136	1049.32	1133.431864	1.052477
GO:0050966_detection_of_mechanical_stimulus_involved_in_sensory_perception_of_pain	6	0	0.000000	-0.000000	997	965.208136	1049.32	1133.431864	1.052477
GO:0051085_chaperone_mediated_protein_folding_requiring_cofactor	6	0	0.000000	-0.000000	997	965.208136	1049.32	1133.431864	1.052477
GO:0051180_vitamin_transport	6	0	0.000000	-0.000000	997	965.208136	1049.32	1133.431864	1.052477
GO:0051384_response_to_glucocorticoid_stimulus	6	0	0.000000	-0.000000	997	965.208136	1049.32	1133.431864	1.052477
GO:0051592_response_to_calcium_ion	6	0	0.000000	-0.000000	997	965.208136	1049.32	1133.431864	1.052477
GO:0051875_pigment_granule_localization	6	0	0.000000	-0.000000	997	965.208136	1049.32	1133.431864	1.052477
GO:0051881_regulation_of_mitochondrial_membrane_potential	6	0	0.000000	-0.000000	997	965.208136	1049.32	1133.431864	1.052477
GO:0051970_negative_regulation_of_transmission_of_nerve_impulse	6	0	0.000000	-0.000000	997	965.208136	1049.32	1133.431864	1.052477
GO:0055081_anion_homeostasis	6	0	0.000000	-0.000000	997	965.208136	1049.32	1133.431864	1.052477
GO:0060013_righting_reflex	6	0	0.000000	-0.000000	997	965.208136	1049.32	1133.431864	1.052477
GO:0060017_parathyroid_gland_development	6	0	0.000000	-0.000000	997	965.208136	1049.32	1133.431864	1.052477
GO:0060056_mammary_gland_involution	6	0	0.000000	-0.000000	997	965.208136	1049.32	1133.431864	1.052477
GO:0060068_vagina_development	6	0	0.000000	-0.000000	997	965.208136	1049.32	1133.431864	1.052477
GO:0060134_prepulse_inhibition	6	0	0.000000	-0.000000	997	965.208136	1049.32	1133.431864	1.052477
GO:0060271_cilium_morphogenesis	6	0	0.000000	-0.000000	997	965.208136	1049.32	1133.431864	1.052477
GO:0060389_pathway-restricted_SMAD_protein_phosphorylation	6	0	0.000000	-0.000000	997	965.208136	1049.32	1133.431864	1.052477
GO:0060411_heart_septum_morphogenesis	6	0	0.000000	-0.000000	997	965.208136	1049.32	1133.431864	1.052477
GO:0060638_mesenchymal-epithelial_cell_signaling	6	0	0.000000	-0.000000	997	965.208136	1049.32	1133.431864	1.052477
GO:0060685_regulation_of_prostatic_bud_formation	6	0	0.000000	-0.000000	997	965.208136	1049.32	1133.431864	1.052477
GO:0060710_chorio-allantoic_fusion	6	0	0.000000	-0.000000	997	965.208136	1049.32	1133.431864	1.052477
GO:0065004_protein-DNA_complex_assembly	6	0	0.000000	-0.000000	997	965.208136	1049.32	1133.431864	1.052477
GO:0002562_somatic_diversification_of_immune_receptors_via_germline_recombination_within_a_single_locus	33	0	0.000000	-0.000000	1007	976.061167	1059.54	1143.018833	1.052175
GO:0006643_membrane_lipid_metabolic_process	33	0	0.000000	-0.000000	1007	976.061167	1059.54	1143.018833	1.052175
GO:0007188_G-protein_signaling__coupled_to_cAMP_nucleotide_second_messenger	33	0	0.000000	-0.000000	1007	976.061167	1059.54	1143.018833	1.052175
GO:0007270_nerve-nerve_synaptic_transmission	33	0	0.000000	-0.000000	1007	976.061167	1059.54	1143.018833	1.052175
GO:0008584_male_gonad_development	33	0	0.000000	-0.000000	1007	976.061167	1059.54	1143.018833	1.052175
GO:0016444_somatic_cell_DNA_recombination	33	0	0.000000	-0.000000	1007	976.061167	1059.54	1143.018833	1.052175
GO:0021536_diencephalon_development	33	0	0.000000	-0.000000	1007	976.061167	1059.54	1143.018833	1.052175
GO:0021987_cerebral_cortex_development	33	0	0.000000	-0.000000	1007	976.061167	1059.54	1143.018833	1.052175
GO:0022037_metencephalon_development	33	0	0.000000	-0.000000	1007	976.061167	1059.54	1143.018833	1.052175
GO:0042108_positive_regulation_of_cytokine_biosynthetic_process	33	0	0.000000	-0.000000	1007	976.061167	1059.54	1143.018833	1.052175
GO:0007281_germ_cell_development	75	0	0.000000	-0.000000	1010	978.025559	1061.26	1144.494441	1.050752
GO:0044265_cellular_macromolecule_catabolic_process	75	0	0.000000	-0.000000	1010	978.025559	1061.26	1144.494441	1.050752
GO:0048589_developmental_growth	75	0	0.000000	-0.000000	1010	978.025559	1061.26	1144.494441	1.050752
GO:0002200_somatic_diversification_of_immune_receptors	34	0	0.000000	-0.000000	1021	991.949966	1073.9	1155.850034	1.051812
GO:0002699_positive_regulation_of_immune_effector_process	34	0	0.000000	-0.000000	1021	991.949966	1073.9	1155.850034	1.051812
GO:0007338_single_fertilization	34	0	0.000000	-0.000000	1021	991.949966	1073.9	1155.850034	1.051812
GO:0007568_aging	34	0	0.000000	-0.000000	1021	991.949966	1073.9	1155.850034	1.051812
GO:0016054_organic_acid_catabolic_process	34	0	0.000000	-0.000000	1021	991.949966	1073.9	1155.850034	1.051812
GO:0019882_antigen_processing_and_presentation	34	0	0.000000	-0.000000	1021	991.949966	1073.9	1155.850034	1.051812
GO:0030509_BMP_signaling_pathway	34	0	0.000000	-0.000000	1021	991.949966	1073.9	1155.850034	1.051812
GO:0045927_positive_regulation_of_growth	34	0	0.000000	-0.000000	1021	991.949966	1073.9	1155.850034	1.051812
GO:0046395_carboxylic_acid_catabolic_process	34	0	0.000000	-0.000000	1021	991.949966	1073.9	1155.850034	1.051812
GO:0051052_regulation_of_DNA_metabolic_process	34	0	0.000000	-0.000000	1021	991.949966	1073.9	1155.850034	1.051812
GO:0060443_mammary_gland_morphogenesis	34	0	0.000000	-0.000000	1021	991.949966	1073.9	1155.850034	1.051812
GO:0001759_induction_of_an_organ	15	0	0.000000	-0.000000	1072	1041.304884	1121.26	1201.215116	1.045951
GO:0001782_B_cell_homeostasis	15	0	0.000000	-0.000000	1072	1041.304884	1121.26	1201.215116	1.045951
GO:0001964_startle_response	15	0	0.000000	-0.000000	1072	1041.304884	1121.26	1201.215116	1.045951
GO:0002286_T_cell_activation_during_immune_response	15	0	0.000000	-0.000000	1072	1041.304884	1121.26	1201.215116	1.045951
GO:0002495_antigen_processing_and_presentation_of_peptide_antigen_via_MHC_class_II	15	0	0.000000	-0.000000	1072	1041.304884	1121.26	1201.215116	1.045951
GO:0002504_antigen_processing_and_presentation_of_peptide_or_polysaccharide_antigen_via_MHC_class_II	15	0	0.000000	-0.000000	1072	1041.304884	1121.26	1201.215116	1.045951
GO:0002709_regulation_of_T_cell_mediated_immunity	15	0	0.000000	-0.000000	1072	1041.304884	1121.26	1201.215116	1.045951
GO:0006473_protein_amino_acid_acetylation	15	0	0.000000	-0.000000	1072	1041.304884	1121.26	1201.215116	1.045951
GO:0006487_protein_amino_acid_N-linked_glycosylation	15	0	0.000000	-0.000000	1072	1041.304884	1121.26	1201.215116	1.045951
GO:0006749_glutathione_metabolic_process	15	0	0.000000	-0.000000	1072	1041.304884	1121.26	1201.215116	1.045951
GO:0006885_regulation_of_pH	15	0	0.000000	-0.000000	1072	1041.304884	1121.26	1201.215116	1.045951
GO:0007040_lysosome_organization	15	0	0.000000	-0.000000	1072	1041.304884	1121.26	1201.215116	1.045951
GO:0007173_epidermal_growth_factor_receptor_signaling_pathway	15	0	0.000000	-0.000000	1072	1041.304884	1121.26	1201.215116	1.045951
GO:0007200_activation_of_phospholipase_C_activity_by_G-protein_coupled_receptor_protein_signaling_pathway_coupled_to_IP3_second_messenger	15	0	0.000000	-0.000000	1072	1041.304884	1121.26	1201.215116	1.045951
GO:0007202_activation_of_phospholipase_C_activity	15	0	0.000000	-0.000000	1072	1041.304884	1121.26	1201.215116	1.045951
GO:0007218_neuropeptide_signaling_pathway	15	0	0.000000	-0.000000	1072	1041.304884	1121.26	1201.215116	1.045951
GO:0007588_excretion	15	0	0.000000	-0.000000	1072	1041.304884	1121.26	1201.215116	1.045951
GO:0007618_mating	15	0	0.000000	-0.000000	1072	1041.304884	1121.26	1201.215116	1.045951
GO:0008543_fibroblast_growth_factor_receptor_signaling_pathway	15	0	0.000000	-0.000000	1072	1041.304884	1121.26	1201.215116	1.045951
GO:0009062_fatty_acid_catabolic_process	15	0	0.000000	-0.000000	1072	1041.304884	1121.26	1201.215116	1.045951
GO:0009116_nucleoside_metabolic_process	15	0	0.000000	-0.000000	1072	1041.304884	1121.26	1201.215116	1.045951
GO:0010092_specification_of_organ_identity	15	0	0.000000	-0.000000	1072	1041.304884	1121.26	1201.215116	1.045951
GO:0010518_positive_regulation_of_phospholipase_activity	15	0	0.000000	-0.000000	1072	1041.304884	1121.26	1201.215116	1.045951
GO:0010863_positive_regulation_of_phospholipase_C_activity	15	0	0.000000	-0.000000	1072	1041.304884	1121.26	1201.215116	1.045951
GO:0015931_nucleobase__nucleoside__nucleotide_and_nucleic_acid_transport	15	0	0.000000	-0.000000	1072	1041.304884	1121.26	1201.215116	1.045951
GO:0019886_antigen_processing_and_presentation_of_exogenous_peptide_antigen_via_MHC_class_II	15	0	0.000000	-0.000000	1072	1041.304884	1121.26	1201.215116	1.045951
GO:0021795_cerebral_cortex_cell_migration	15	0	0.000000	-0.000000	1072	1041.304884	1121.26	1201.215116	1.045951
GO:0021872_generation_of_neurons_in_the_forebrain	15	0	0.000000	-0.000000	1072	1041.304884	1121.26	1201.215116	1.045951
GO:0022600_digestive_system_process	15	0	0.000000	-0.000000	1072	1041.304884	1121.26	1201.215116	1.045951
GO:0030041_actin_filament_polymerization	15	0	0.000000	-0.000000	1072	1041.304884	1121.26	1201.215116	1.045951
GO:0031069_hair_follicle_morphogenesis	15	0	0.000000	-0.000000	1072	1041.304884	1121.26	1201.215116	1.045951
GO:0031329_regulation_of_cellular_catabolic_process	15	0	0.000000	-0.000000	1072	1041.304884	1121.26	1201.215116	1.045951
GO:0035116_embryonic_hindlimb_morphogenesis	15	0	0.000000	-0.000000	1072	1041.304884	1121.26	1201.215116	1.045951
GO:0035249_synaptic_transmission__glutamatergic	15	0	0.000000	-0.000000	1072	1041.304884	1121.26	1201.215116	1.045951
GO:0042306_regulation_of_protein_import_into_nucleus	15	0	0.000000	-0.000000	1072	1041.304884	1121.26	1201.215116	1.045951
GO:0045666_positive_regulation_of_neuron_differentiation	15	0	0.000000	-0.000000	1072	1041.304884	1121.26	1201.215116	1.045951
GO:0046164_alcohol_catabolic_process	15	0	0.000000	-0.000000	1072	1041.304884	1121.26	1201.215116	1.045951
GO:0046638_positive_regulation_of_alpha-beta_T_cell_differentiation	15	0	0.000000	-0.000000	1072	1041.304884	1121.26	1201.215116	1.045951
GO:0048008_platelet-derived_growth_factor_receptor_signaling_pathway	15	0	0.000000	-0.000000	1072	1041.304884	1121.26	1201.215116	1.045951
GO:0048010_vascular_endothelial_growth_factor_receptor_signaling_pathway	15	0	0.000000	-0.000000	1072	1041.304884	1121.26	1201.215116	1.045951
GO:0048144_fibroblast_proliferation	15	0	0.000000	-0.000000	1072	1041.304884	1121.26	1201.215116	1.045951
GO:0048145_regulation_of_fibroblast_proliferation	15	0	0.000000	-0.000000	1072	1041.304884	1121.26	1201.215116	1.045951
GO:0048610_reproductive_cellular_process	15	0	0.000000	-0.000000	1072	1041.304884	1121.26	1201.215116	1.045951
GO:0048709_oligodendrocyte_differentiation	15	0	0.000000	-0.000000	1072	1041.304884	1121.26	1201.215116	1.045951
GO:0050729_positive_regulation_of_inflammatory_response	15	0	0.000000	-0.000000	1072	1041.304884	1121.26	1201.215116	1.045951
GO:0050796_regulation_of_insulin_secretion	15	0	0.000000	-0.000000	1072	1041.304884	1121.26	1201.215116	1.045951
GO:0050798_activated_T_cell_proliferation	15	0	0.000000	-0.000000	1072	1041.304884	1121.26	1201.215116	1.045951
GO:0055010_ventricular_cardiac_muscle_morphogenesis	15	0	0.000000	-0.000000	1072	1041.304884	1121.26	1201.215116	1.045951
GO:0060425_lung_morphogenesis	15	0	0.000000	-0.000000	1072	1041.304884	1121.26	1201.215116	1.045951
GO:0070227_lymphocyte_apoptosis	15	0	0.000000	-0.000000	1072	1041.304884	1121.26	1201.215116	1.045951
GO:0070507_regulation_of_microtubule_cytoskeleton_organization	15	0	0.000000	-0.000000	1072	1041.304884	1121.26	1201.215116	1.045951
GO:0006520_cellular_amino_acid_metabolic_process	51	0	0.000000	-0.000000	1077	1047.393728	1126.7	1206.006272	1.046147
GO:0032880_regulation_of_protein_localization	51	0	0.000000	-0.000000	1077	1047.393728	1126.7	1206.006272	1.046147
GO:0043408_regulation_of_MAPKKK_cascade	51	0	0.000000	-0.000000	1077	1047.393728	1126.7	1206.006272	1.046147
GO:0044106_cellular_amine_metabolic_process	51	0	0.000000	-0.000000	1077	1047.393728	1126.7	1206.006272	1.046147
GO:0048747_muscle_fiber_development	51	0	0.000000	-0.000000	1077	1047.393728	1126.7	1206.006272	1.046147
GO:0005996_monosaccharide_metabolic_process	69	0	0.000000	-0.000000	1081	1050.429095	1129.11	1207.790905	1.044505
GO:0006816_calcium_ion_transport	69	0	0.000000	-0.000000	1081	1050.429095	1129.11	1207.790905	1.044505
GO:0032101_regulation_of_response_to_external_stimulus	69	0	0.000000	-0.000000	1081	1050.429095	1129.11	1207.790905	1.044505
GO:0055065_metal_ion_homeostasis	69	0	0.000000	-0.000000	1081	1050.429095	1129.11	1207.790905	1.044505
GO:0015674_di-__tri-valent_inorganic_cation_transport	79	0	0.000000	-0.000000	1082	1051.577621	1129.95	1208.322379	1.044316
GO:0000077_DNA_damage_checkpoint	14	0	0.000000	-0.000000	1137	1109.603463	1185.73	1261.856537	1.042858
GO:0001502_cartilage_condensation	14	0	0.000000	-0.000000	1137	1109.603463	1185.73	1261.856537	1.042858
GO:0002027_regulation_of_heart_rate	14	0	0.000000	-0.000000	1137	1109.603463	1185.73	1261.856537	1.042858
GO:0002262_myeloid_cell_homeostasis	14	0	0.000000	-0.000000	1137	1109.603463	1185.73	1261.856537	1.042858
GO:0002698_negative_regulation_of_immune_effector_process	14	0	0.000000	-0.000000	1137	1109.603463	1185.73	1261.856537	1.042858
GO:0006304_DNA_modification	14	0	0.000000	-0.000000	1137	1109.603463	1185.73	1261.856537	1.042858
GO:0006305_DNA_alkylation	14	0	0.000000	-0.000000	1137	1109.603463	1185.73	1261.856537	1.042858
GO:0006306_DNA_methylation	14	0	0.000000	-0.000000	1137	1109.603463	1185.73	1261.856537	1.042858
GO:0006695_cholesterol_biosynthetic_process	14	0	0.000000	-0.000000	1137	1109.603463	1185.73	1261.856537	1.042858
GO:0006809_nitric_oxide_biosynthetic_process	14	0	0.000000	-0.000000	1137	1109.603463	1185.73	1261.856537	1.042858
GO:0006914_autophagy	14	0	0.000000	-0.000000	1137	1109.603463	1185.73	1261.856537	1.042858
GO:0006970_response_to_osmotic_stress	14	0	0.000000	-0.000000	1137	1109.603463	1185.73	1261.856537	1.042858
GO:0007157_heterophilic_cell_adhesion	14	0	0.000000	-0.000000	1137	1109.603463	1185.73	1261.856537	1.042858
GO:0007530_sex_determination	14	0	0.000000	-0.000000	1137	1109.603463	1185.73	1261.856537	1.042858
GO:0008064_regulation_of_actin_polymerization_or_depolymerization	14	0	0.000000	-0.000000	1137	1109.603463	1185.73	1261.856537	1.042858
GO:0008306_associative_learning	14	0	0.000000	-0.000000	1137	1109.603463	1185.73	1261.856537	1.042858
GO:0009108_coenzyme_biosynthetic_process	14	0	0.000000	-0.000000	1137	1109.603463	1185.73	1261.856537	1.042858
GO:0009267_cellular_response_to_starvation	14	0	0.000000	-0.000000	1137	1109.603463	1185.73	1261.856537	1.042858
GO:0009895_negative_regulation_of_catabolic_process	14	0	0.000000	-0.000000	1137	1109.603463	1185.73	1261.856537	1.042858
GO:0010332_response_to_gamma_radiation	14	0	0.000000	-0.000000	1137	1109.603463	1185.73	1261.856537	1.042858
GO:0014855_striated_muscle_cell_proliferation	14	0	0.000000	-0.000000	1137	1109.603463	1185.73	1261.856537	1.042858
GO:0016573_histone_acetylation	14	0	0.000000	-0.000000	1137	1109.603463	1185.73	1261.856537	1.042858
GO:0018130_heterocycle_biosynthetic_process	14	0	0.000000	-0.000000	1137	1109.603463	1185.73	1261.856537	1.042858
GO:0019217_regulation_of_fatty_acid_metabolic_process	14	0	0.000000	-0.000000	1137	1109.603463	1185.73	1261.856537	1.042858
GO:0021782_glial_cell_development	14	0	0.000000	-0.000000	1137	1109.603463	1185.73	1261.856537	1.042858
GO:0021904_dorsal_ventral_neural_tube_patterning	14	0	0.000000	-0.000000	1137	1109.603463	1185.73	1261.856537	1.042858
GO:0030032_lamellipodium_assembly	14	0	0.000000	-0.000000	1137	1109.603463	1185.73	1261.856537	1.042858
GO:0030148_sphingolipid_biosynthetic_process	14	0	0.000000	-0.000000	1137	1109.603463	1185.73	1261.856537	1.042858
GO:0030162_regulation_of_proteolysis	14	0	0.000000	-0.000000	1137	1109.603463	1185.73	1261.856537	1.042858
GO:0030832_regulation_of_actin_filament_length	14	0	0.000000	-0.000000	1137	1109.603463	1185.73	1261.856537	1.042858
GO:0031099_regeneration	14	0	0.000000	-0.000000	1137	1109.603463	1185.73	1261.856537	1.042858
GO:0032271_regulation_of_protein_polymerization	14	0	0.000000	-0.000000	1137	1109.603463	1185.73	1261.856537	1.042858
GO:0033044_regulation_of_chromosome_organization	14	0	0.000000	-0.000000	1137	1109.603463	1185.73	1261.856537	1.042858
GO:0034104_negative_regulation_of_tissue_remodeling	14	0	0.000000	-0.000000	1137	1109.603463	1185.73	1261.856537	1.042858
GO:0034623_cellular_macromolecular_complex_disassembly	14	0	0.000000	-0.000000	1137	1109.603463	1185.73	1261.856537	1.042858
GO:0035036_sperm-egg_recognition	14	0	0.000000	-0.000000	1137	1109.603463	1185.73	1261.856537	1.042858
GO:0042310_vasoconstriction	14	0	0.000000	-0.000000	1137	1109.603463	1185.73	1261.856537	1.042858
GO:0042573_retinoic_acid_metabolic_process	14	0	0.000000	-0.000000	1137	1109.603463	1185.73	1261.856537	1.042858
GO:0043254_regulation_of_protein_complex_assembly	14	0	0.000000	-0.000000	1137	1109.603463	1185.73	1261.856537	1.042858
GO:0043491_protein_kinase_B_signaling_cascade	14	0	0.000000	-0.000000	1137	1109.603463	1185.73	1261.856537	1.042858
GO:0045061_thymic_T_cell_selection	14	0	0.000000	-0.000000	1137	1109.603463	1185.73	1261.856537	1.042858
GO:0045453_bone_resorption	14	0	0.000000	-0.000000	1137	1109.603463	1185.73	1261.856537	1.042858
GO:0045598_regulation_of_fat_cell_differentiation	14	0	0.000000	-0.000000	1137	1109.603463	1185.73	1261.856537	1.042858
GO:0045732_positive_regulation_of_protein_catabolic_process	14	0	0.000000	-0.000000	1137	1109.603463	1185.73	1261.856537	1.042858
GO:0046209_nitric_oxide_metabolic_process	14	0	0.000000	-0.000000	1137	1109.603463	1185.73	1261.856537	1.042858
GO:0048545_response_to_steroid_hormone_stimulus	14	0	0.000000	-0.000000	1137	1109.603463	1185.73	1261.856537	1.042858
GO:0048665_neuron_fate_specification	14	0	0.000000	-0.000000	1137	1109.603463	1185.73	1261.856537	1.042858
GO:0048844_artery_morphogenesis	14	0	0.000000	-0.000000	1137	1109.603463	1185.73	1261.856537	1.042858
GO:0050810_regulation_of_steroid_biosynthetic_process	14	0	0.000000	-0.000000	1137	1109.603463	1185.73	1261.856537	1.042858
GO:0051017_actin_filament_bundle_formation	14	0	0.000000	-0.000000	1137	1109.603463	1185.73	1261.856537	1.042858
GO:0051053_negative_regulation_of_DNA_metabolic_process	14	0	0.000000	-0.000000	1137	1109.603463	1185.73	1261.856537	1.042858
GO:0051054_positive_regulation_of_DNA_metabolic_process	14	0	0.000000	-0.000000	1137	1109.603463	1185.73	1261.856537	1.042858
GO:0051100_negative_regulation_of_binding	14	0	0.000000	-0.000000	1137	1109.603463	1185.73	1261.856537	1.042858
GO:0051952_regulation_of_amine_transport	14	0	0.000000	-0.000000	1137	1109.603463	1185.73	1261.856537	1.042858
GO:0060840_artery_development	14	0	0.000000	-0.000000	1137	1109.603463	1185.73	1261.856537	1.042858
GO:0001776_leukocyte_homeostasis	41	0	0.000000	-0.000000	1148	1123.857740	1198.78	1273.702260	1.044233
GO:0006865_amino_acid_transport	41	0	0.000000	-0.000000	1148	1123.857740	1198.78	1273.702260	1.044233
GO:0006979_response_to_oxidative_stress	41	0	0.000000	-0.000000	1148	1123.857740	1198.78	1273.702260	1.044233
GO:0008585_female_gonad_development	41	0	0.000000	-0.000000	1148	1123.857740	1198.78	1273.702260	1.044233
GO:0015980_energy_derivation_by_oxidation_of_organic_compounds	41	0	0.000000	-0.000000	1148	1123.857740	1198.78	1273.702260	1.044233
GO:0019216_regulation_of_lipid_metabolic_process	41	0	0.000000	-0.000000	1148	1123.857740	1198.78	1273.702260	1.044233
GO:0019748_secondary_metabolic_process	41	0	0.000000	-0.000000	1148	1123.857740	1198.78	1273.702260	1.044233
GO:0030817_regulation_of_cAMP_biosynthetic_process	41	0	0.000000	-0.000000	1148	1123.857740	1198.78	1273.702260	1.044233
GO:0032844_regulation_of_homeostatic_process	41	0	0.000000	-0.000000	1148	1123.857740	1198.78	1273.702260	1.044233
GO:0033077_T_cell_differentiation_in_the_thymus	41	0	0.000000	-0.000000	1148	1123.857740	1198.78	1273.702260	1.044233
GO:0050864_regulation_of_B_cell_activation	41	0	0.000000	-0.000000	1148	1123.857740	1198.78	1273.702260	1.044233
GO:0000302_response_to_reactive_oxygen_species	16	0	0.000000	-0.000000	1191	1165.597588	1239.18	1312.762412	1.040453
GO:0001933_negative_regulation_of_protein_amino_acid_phosphorylation	16	0	0.000000	-0.000000	1191	1165.597588	1239.18	1312.762412	1.040453
GO:0003044_regulation_of_systemic_arterial_blood_pressure_mediated_by_a_chemical_signal	16	0	0.000000	-0.000000	1191	1165.597588	1239.18	1312.762412	1.040453
GO:0006664_glycolipid_metabolic_process	16	0	0.000000	-0.000000	1191	1165.597588	1239.18	1312.762412	1.040453
GO:0006821_chloride_transport	16	0	0.000000	-0.000000	1191	1165.597588	1239.18	1312.762412	1.040453
GO:0007033_vacuole_organization	16	0	0.000000	-0.000000	1191	1165.597588	1239.18	1312.762412	1.040453
GO:0007156_homophilic_cell_adhesion	16	0	0.000000	-0.000000	1191	1165.597588	1239.18	1312.762412	1.040453
GO:0007602_phototransduction	16	0	0.000000	-0.000000	1191	1165.597588	1239.18	1312.762412	1.040453
GO:0008654_phospholipid_biosynthetic_process	16	0	0.000000	-0.000000	1191	1165.597588	1239.18	1312.762412	1.040453
GO:0009988_cell-cell_recognition	16	0	0.000000	-0.000000	1191	1165.597588	1239.18	1312.762412	1.040453
GO:0010038_response_to_metal_ion	16	0	0.000000	-0.000000	1191	1165.597588	1239.18	1312.762412	1.040453
GO:0010243_response_to_organic_nitrogen	16	0	0.000000	-0.000000	1191	1165.597588	1239.18	1312.762412	1.040453
GO:0010876_lipid_localization	16	0	0.000000	-0.000000	1191	1165.597588	1239.18	1312.762412	1.040453
GO:0014075_response_to_amine_stimulus	16	0	0.000000	-0.000000	1191	1165.597588	1239.18	1312.762412	1.040453
GO:0016126_sterol_biosynthetic_process	16	0	0.000000	-0.000000	1191	1165.597588	1239.18	1312.762412	1.040453
GO:0019722_calcium-mediated_signaling	16	0	0.000000	-0.000000	1191	1165.597588	1239.18	1312.762412	1.040453
GO:0019751_polyol_metabolic_process	16	0	0.000000	-0.000000	1191	1165.597588	1239.18	1312.762412	1.040453
GO:0019915_lipid_storage	16	0	0.000000	-0.000000	1191	1165.597588	1239.18	1312.762412	1.040453
GO:0021522_spinal_cord_motor_neuron_differentiation	16	0	0.000000	-0.000000	1191	1165.597588	1239.18	1312.762412	1.040453
GO:0021696_cerebellar_cortex_morphogenesis	16	0	0.000000	-0.000000	1191	1165.597588	1239.18	1312.762412	1.040453
GO:0030890_positive_regulation_of_B_cell_proliferation	16	0	0.000000	-0.000000	1191	1165.597588	1239.18	1312.762412	1.040453
GO:0031570_DNA_integrity_checkpoint	16	0	0.000000	-0.000000	1191	1165.597588	1239.18	1312.762412	1.040453
GO:0031669_cellular_response_to_nutrient_levels	16	0	0.000000	-0.000000	1191	1165.597588	1239.18	1312.762412	1.040453
GO:0032663_regulation_of_interleukin-2_production	16	0	0.000000	-0.000000	1191	1165.597588	1239.18	1312.762412	1.040453
GO:0032956_regulation_of_actin_cytoskeleton_organization	16	0	0.000000	-0.000000	1191	1165.597588	1239.18	1312.762412	1.040453
GO:0034976_response_to_endoplasmic_reticulum_stress	16	0	0.000000	-0.000000	1191	1165.597588	1239.18	1312.762412	1.040453
GO:0042311_vasodilation	16	0	0.000000	-0.000000	1191	1165.597588	1239.18	1312.762412	1.040453
GO:0042594_response_to_starvation	16	0	0.000000	-0.000000	1191	1165.597588	1239.18	1312.762412	1.040453
GO:0042596_fear_response	16	0	0.000000	-0.000000	1191	1165.597588	1239.18	1312.762412	1.040453
GO:0043367_CD4-positive__alpha_beta_T_cell_differentiation	16	0	0.000000	-0.000000	1191	1165.597588	1239.18	1312.762412	1.040453
GO:0045104_intermediate_filament_cytoskeleton_organization	16	0	0.000000	-0.000000	1191	1165.597588	1239.18	1312.762412	1.040453
GO:0046148_pigment_biosynthetic_process	16	0	0.000000	-0.000000	1191	1165.597588	1239.18	1312.762412	1.040453
GO:0046364_monosaccharide_biosynthetic_process	16	0	0.000000	-0.000000	1191	1165.597588	1239.18	1312.762412	1.040453
GO:0046467_membrane_lipid_biosynthetic_process	16	0	0.000000	-0.000000	1191	1165.597588	1239.18	1312.762412	1.040453
GO:0046633_alpha-beta_T_cell_proliferation	16	0	0.000000	-0.000000	1191	1165.597588	1239.18	1312.762412	1.040453
GO:0046700_heterocycle_catabolic_process	16	0	0.000000	-0.000000	1191	1165.597588	1239.18	1312.762412	1.040453
GO:0048015_phosphoinositide-mediated_signaling	16	0	0.000000	-0.000000	1191	1165.597588	1239.18	1312.762412	1.040453
GO:0048483_autonomic_nervous_system_development	16	0	0.000000	-0.000000	1191	1165.597588	1239.18	1312.762412	1.040453
GO:0051048_negative_regulation_of_secretion	16	0	0.000000	-0.000000	1191	1165.597588	1239.18	1312.762412	1.040453
GO:0051937_catecholamine_transport	16	0	0.000000	-0.000000	1191	1165.597588	1239.18	1312.762412	1.040453
GO:0055007_cardiac_muscle_cell_differentiation	16	0	0.000000	-0.000000	1191	1165.597588	1239.18	1312.762412	1.040453
GO:0060193_positive_regulation_of_lipase_activity	16	0	0.000000	-0.000000	1191	1165.597588	1239.18	1312.762412	1.040453
GO:0060713_labyrinthine_layer_morphogenesis	16	0	0.000000	-0.000000	1191	1165.597588	1239.18	1312.762412	1.040453
GO:0006576_biogenic_amine_metabolic_process	53	0	0.000000	-0.000000	1197	1170.654871	1243.78	1316.905129	1.039081
GO:0006935_chemotaxis	53	0	0.000000	-0.000000	1197	1170.654871	1243.78	1316.905129	1.039081
GO:0042330_taxis	53	0	0.000000	-0.000000	1197	1170.654871	1243.78	1316.905129	1.039081
GO:0046942_carboxylic_acid_transport	53	0	0.000000	-0.000000	1197	1170.654871	1243.78	1316.905129	1.039081
GO:0051248_negative_regulation_of_protein_metabolic_process	53	0	0.000000	-0.000000	1197	1170.654871	1243.78	1316.905129	1.039081
GO:0055085_transmembrane_transport	53	0	0.000000	-0.000000	1197	1170.654871	1243.78	1316.905129	1.039081
GO:0009416_response_to_light_stimulus	74	0	0.000000	-0.000000	1199	1171.552785	1244.55	1317.547215	1.037990
GO:0048771_tissue_remodeling	74	0	0.000000	-0.000000	1199	1171.552785	1244.55	1317.547215	1.037990
GO:0002697_regulation_of_immune_effector_process	68	0	0.000000	-0.000000	1203	1173.687851	1246.44	1319.192149	1.036110
GO:0019932_second-messenger-mediated_signaling	68	0	0.000000	-0.000000	1203	1173.687851	1246.44	1319.192149	1.036110
GO:0034962_cellular_biopolymer_catabolic_process	68	0	0.000000	-0.000000	1203	1173.687851	1246.44	1319.192149	1.036110
GO:0042692_muscle_cell_differentiation	68	0	0.000000	-0.000000	1203	1173.687851	1246.44	1319.192149	1.036110
GO:0002250_adaptive_immune_response	80	0	0.000000	-0.000000	1207	1176.026535	1248.48	1320.933465	1.034366
GO:0002460_adaptive_immune_response_based_on_somatic_recombination_of_immune_receptors_built_from_immunoglobulin_superfamily_domains	80	0	0.000000	-0.000000	1207	1176.026535	1248.48	1320.933465	1.034366
GO:0006631_fatty_acid_metabolic_process	80	0	0.000000	-0.000000	1207	1176.026535	1248.48	1320.933465	1.034366
GO:0044092_negative_regulation_of_molecular_function	80	0	0.000000	-0.000000	1207	1176.026535	1248.48	1320.933465	1.034366
GO:0001894_tissue_homeostasis	43	0	0.000000	-0.000000	1217	1188.300317	1259.86	1331.419683	1.035218
GO:0002819_regulation_of_adaptive_immune_response	43	0	0.000000	-0.000000	1217	1188.300317	1259.86	1331.419683	1.035218
GO:0002822_regulation_of_adaptive_immune_response_based_on_somatic_recombination_of_immune_receptors_built_from_immunoglobulin_superfamily_domains	43	0	0.000000	-0.000000	1217	1188.300317	1259.86	1331.419683	1.035218
GO:0019637_organophosphate_metabolic_process	43	0	0.000000	-0.000000	1217	1188.300317	1259.86	1331.419683	1.035218
GO:0030814_regulation_of_cAMP_metabolic_process	43	0	0.000000	-0.000000	1217	1188.300317	1259.86	1331.419683	1.035218
GO:0032446_protein_modification_by_small_protein_conjugation	43	0	0.000000	-0.000000	1217	1188.300317	1259.86	1331.419683	1.035218
GO:0032868_response_to_insulin_stimulus	43	0	0.000000	-0.000000	1217	1188.300317	1259.86	1331.419683	1.035218
GO:0048762_mesenchymal_cell_differentiation	43	0	0.000000	-0.000000	1217	1188.300317	1259.86	1331.419683	1.035218
GO:0051604_protein_maturation	43	0	0.000000	-0.000000	1217	1188.300317	1259.86	1331.419683	1.035218
GO:0051789_response_to_protein_stimulus	43	0	0.000000	-0.000000	1217	1188.300317	1259.86	1331.419683	1.035218
GO:0002440_production_of_molecular_mediator_of_immune_response	49	0	0.000000	-0.000000	1227	1196.034910	1266.94	1337.845090	1.032551
GO:0003015_heart_process	49	0	0.000000	-0.000000	1227	1196.034910	1266.94	1337.845090	1.032551
GO:0007606_sensory_perception_of_chemical_stimulus	49	0	0.000000	-0.000000	1227	1196.034910	1266.94	1337.845090	1.032551
GO:0021543_pallium_development	49	0	0.000000	-0.000000	1227	1196.034910	1266.94	1337.845090	1.032551
GO:0042035_regulation_of_cytokine_biosynthetic_process	49	0	0.000000	-0.000000	1227	1196.034910	1266.94	1337.845090	1.032551
GO:0043473_pigmentation	49	0	0.000000	-0.000000	1227	1196.034910	1266.94	1337.845090	1.032551
GO:0046660_female_sex_differentiation	49	0	0.000000	-0.000000	1227	1196.034910	1266.94	1337.845090	1.032551
GO:0046661_male_sex_differentiation	49	0	0.000000	-0.000000	1227	1196.034910	1266.94	1337.845090	1.032551
GO:0048741_skeletal_muscle_fiber_development	49	0	0.000000	-0.000000	1227	1196.034910	1266.94	1337.845090	1.032551
GO:0060047_heart_contraction	49	0	0.000000	-0.000000	1227	1196.034910	1266.94	1337.845090	1.032551
GO:0000209_protein_polyubiquitination	10	0	0.000000	-0.000000	1341	1309.727787	1377.58	1445.432213	1.027278
GO:0000724_double-strand_break_repair_via_homologous_recombination	10	0	0.000000	-0.000000	1341	1309.727787	1377.58	1445.432213	1.027278
GO:0000725_recombinational_repair	10	0	0.000000	-0.000000	1341	1309.727787	1377.58	1445.432213	1.027278
GO:0001578_microtubule_bundle_formation	10	0	0.000000	-0.000000	1341	1309.727787	1377.58	1445.432213	1.027278
GO:0001659_temperature_homeostasis	10	0	0.000000	-0.000000	1341	1309.727787	1377.58	1445.432213	1.027278
GO:0001773_myeloid_dendritic_cell_activation	10	0	0.000000	-0.000000	1341	1309.727787	1377.58	1445.432213	1.027278
GO:0001832_blastocyst_growth	10	0	0.000000	-0.000000	1341	1309.727787	1377.58	1445.432213	1.027278
GO:0001914_regulation_of_T_cell_mediated_cytotoxicity	10	0	0.000000	-0.000000	1341	1309.727787	1377.58	1445.432213	1.027278
GO:0001990_regulation_of_systemic_arterial_blood_pressure_by_hormone	10	0	0.000000	-0.000000	1341	1309.727787	1377.58	1445.432213	1.027278
GO:0002673_regulation_of_acute_inflammatory_response	10	0	0.000000	-0.000000	1341	1309.727787	1377.58	1445.432213	1.027278
GO:0002711_positive_regulation_of_T_cell_mediated_immunity	10	0	0.000000	-0.000000	1341	1309.727787	1377.58	1445.432213	1.027278
GO:0002762_negative_regulation_of_myeloid_leukocyte_differentiation	10	0	0.000000	-0.000000	1341	1309.727787	1377.58	1445.432213	1.027278
GO:0006040_amino_sugar_metabolic_process	10	0	0.000000	-0.000000	1341	1309.727787	1377.58	1445.432213	1.027278
GO:0006081_cellular_aldehyde_metabolic_process	10	0	0.000000	-0.000000	1341	1309.727787	1377.58	1445.432213	1.027278
GO:0006109_regulation_of_carbohydrate_metabolic_process	10	0	0.000000	-0.000000	1341	1309.727787	1377.58	1445.432213	1.027278
GO:0006289_nucleotide-excision_repair	10	0	0.000000	-0.000000	1341	1309.727787	1377.58	1445.432213	1.027278
GO:0006342_chromatin_silencing	10	0	0.000000	-0.000000	1341	1309.727787	1377.58	1445.432213	1.027278
GO:0006405_RNA_export_from_nucleus	10	0	0.000000	-0.000000	1341	1309.727787	1377.58	1445.432213	1.027278
GO:0006801_superoxide_metabolic_process	10	0	0.000000	-0.000000	1341	1309.727787	1377.58	1445.432213	1.027278
GO:0006805_xenobiotic_metabolic_process	10	0	0.000000	-0.000000	1341	1309.727787	1377.58	1445.432213	1.027278
GO:0006826_iron_ion_transport	10	0	0.000000	-0.000000	1341	1309.727787	1377.58	1445.432213	1.027278
GO:0006921_cell_structure_disassembly_during_apoptosis	10	0	0.000000	-0.000000	1341	1309.727787	1377.58	1445.432213	1.027278
GO:0006968_cellular_defense_response	10	0	0.000000	-0.000000	1341	1309.727787	1377.58	1445.432213	1.027278
GO:0007006_mitochondrial_membrane_organization	10	0	0.000000	-0.000000	1341	1309.727787	1377.58	1445.432213	1.027278
GO:0007093_mitotic_cell_cycle_checkpoint	10	0	0.000000	-0.000000	1341	1309.727787	1377.58	1445.432213	1.027278
GO:0007172_signal_complex_assembly	10	0	0.000000	-0.000000	1341	1309.727787	1377.58	1445.432213	1.027278
GO:0007194_negative_regulation_of_adenylate_cyclase_activity	10	0	0.000000	-0.000000	1341	1309.727787	1377.58	1445.432213	1.027278
GO:0008088_axon_cargo_transport	10	0	0.000000	-0.000000	1341	1309.727787	1377.58	1445.432213	1.027278
GO:0008206_bile_acid_metabolic_process	10	0	0.000000	-0.000000	1341	1309.727787	1377.58	1445.432213	1.027278
GO:0008211_glucocorticoid_metabolic_process	10	0	0.000000	-0.000000	1341	1309.727787	1377.58	1445.432213	1.027278
GO:0009066_aspartate_family_amino_acid_metabolic_process	10	0	0.000000	-0.000000	1341	1309.727787	1377.58	1445.432213	1.027278
GO:0009110_vitamin_biosynthetic_process	10	0	0.000000	-0.000000	1341	1309.727787	1377.58	1445.432213	1.027278
GO:0009620_response_to_fungus	10	0	0.000000	-0.000000	1341	1309.727787	1377.58	1445.432213	1.027278
GO:0009743_response_to_carbohydrate_stimulus	10	0	0.000000	-0.000000	1341	1309.727787	1377.58	1445.432213	1.027278
GO:0009948_anterior_posterior_axis_specification	10	0	0.000000	-0.000000	1341	1309.727787	1377.58	1445.432213	1.027278
GO:0010827_regulation_of_glucose_transport	10	0	0.000000	-0.000000	1341	1309.727787	1377.58	1445.432213	1.027278
GO:0015718_monocarboxylic_acid_transport	10	0	0.000000	-0.000000	1341	1309.727787	1377.58	1445.432213	1.027278
GO:0016197_endosome_transport	10	0	0.000000	-0.000000	1341	1309.727787	1377.58	1445.432213	1.027278
GO:0016486_peptide_hormone_processing	10	0	0.000000	-0.000000	1341	1309.727787	1377.58	1445.432213	1.027278
GO:0017156_calcium_ion-dependent_exocytosis	10	0	0.000000	-0.000000	1341	1309.727787	1377.58	1445.432213	1.027278
GO:0018149_peptide_cross-linking	10	0	0.000000	-0.000000	1341	1309.727787	1377.58	1445.432213	1.027278
GO:0019321_pentose_metabolic_process	10	0	0.000000	-0.000000	1341	1309.727787	1377.58	1445.432213	1.027278
GO:0021534_cell_proliferation_in_hindbrain	10	0	0.000000	-0.000000	1341	1309.727787	1377.58	1445.432213	1.027278
GO:0021871_forebrain_regionalization	10	0	0.000000	-0.000000	1341	1309.727787	1377.58	1445.432213	1.027278
GO:0021895_cerebral_cortex_neuron_differentiation	10	0	0.000000	-0.000000	1341	1309.727787	1377.58	1445.432213	1.027278
GO:0021924_cell_proliferation_in_the_external_granule_layer	10	0	0.000000	-0.000000	1341	1309.727787	1377.58	1445.432213	1.027278
GO:0021930_granule_cell_precursor_proliferation	10	0	0.000000	-0.000000	1341	1309.727787	1377.58	1445.432213	1.027278
GO:0022900_electron_transport_chain	10	0	0.000000	-0.000000	1341	1309.727787	1377.58	1445.432213	1.027278
GO:0022904_respiratory_electron_transport_chain	10	0	0.000000	-0.000000	1341	1309.727787	1377.58	1445.432213	1.027278
GO:0030168_platelet_activation	10	0	0.000000	-0.000000	1341	1309.727787	1377.58	1445.432213	1.027278
GO:0030833_regulation_of_actin_filament_polymerization	10	0	0.000000	-0.000000	1341	1309.727787	1377.58	1445.432213	1.027278
GO:0031018_endocrine_pancreas_development	10	0	0.000000	-0.000000	1341	1309.727787	1377.58	1445.432213	1.027278
GO:0031280_negative_regulation_of_cyclase_activity	10	0	0.000000	-0.000000	1341	1309.727787	1377.58	1445.432213	1.027278
GO:0031331_positive_regulation_of_cellular_catabolic_process	10	0	0.000000	-0.000000	1341	1309.727787	1377.58	1445.432213	1.027278
GO:0031645_negative_regulation_of_neurological_system_process	10	0	0.000000	-0.000000	1341	1309.727787	1377.58	1445.432213	1.027278
GO:0032602_chemokine_production	10	0	0.000000	-0.000000	1341	1309.727787	1377.58	1445.432213	1.027278
GO:0032633_interleukin-4_production	10	0	0.000000	-0.000000	1341	1309.727787	1377.58	1445.432213	1.027278
GO:0032642_regulation_of_chemokine_production	10	0	0.000000	-0.000000	1341	1309.727787	1377.58	1445.432213	1.027278
GO:0032673_regulation_of_interleukin-4_production	10	0	0.000000	-0.000000	1341	1309.727787	1377.58	1445.432213	1.027278
GO:0032760_positive_regulation_of_tumor_necrosis_factor_production	10	0	0.000000	-0.000000	1341	1309.727787	1377.58	1445.432213	1.027278
GO:0033081_regulation_of_T_cell_differentiation_in_the_thymus	10	0	0.000000	-0.000000	1341	1309.727787	1377.58	1445.432213	1.027278
GO:0034105_positive_regulation_of_tissue_remodeling	10	0	0.000000	-0.000000	1341	1309.727787	1377.58	1445.432213	1.027278
GO:0034637_cellular_carbohydrate_biosynthetic_process	10	0	0.000000	-0.000000	1341	1309.727787	1377.58	1445.432213	1.027278
GO:0040015_negative_regulation_of_multicellular_organism_growth	10	0	0.000000	-0.000000	1341	1309.727787	1377.58	1445.432213	1.027278
GO:0042088_T-helper_1_type_immune_response	10	0	0.000000	-0.000000	1341	1309.727787	1377.58	1445.432213	1.027278
GO:0042116_macrophage_activation	10	0	0.000000	-0.000000	1341	1309.727787	1377.58	1445.432213	1.027278
GO:0042177_negative_regulation_of_protein_catabolic_process	10	0	0.000000	-0.000000	1341	1309.727787	1377.58	1445.432213	1.027278
GO:0042755_eating_behavior	10	0	0.000000	-0.000000	1341	1309.727787	1377.58	1445.432213	1.027278
GO:0043113_receptor_clustering	10	0	0.000000	-0.000000	1341	1309.727787	1377.58	1445.432213	1.027278
GO:0043488_regulation_of_mRNA_stability	10	0	0.000000	-0.000000	1341	1309.727787	1377.58	1445.432213	1.027278
GO:0043506_regulation_of_JUN_kinase_activity	10	0	0.000000	-0.000000	1341	1309.727787	1377.58	1445.432213	1.027278
GO:0043525_positive_regulation_of_neuron_apoptosis	10	0	0.000000	-0.000000	1341	1309.727787	1377.58	1445.432213	1.027278
GO:0045132_meiotic_chromosome_segregation	10	0	0.000000	-0.000000	1341	1309.727787	1377.58	1445.432213	1.027278
GO:0045446_endothelial_cell_differentiation	10	0	0.000000	-0.000000	1341	1309.727787	1377.58	1445.432213	1.027278
GO:0045576_mast_cell_activation	10	0	0.000000	-0.000000	1341	1309.727787	1377.58	1445.432213	1.027278
GO:0045669_positive_regulation_of_osteoblast_differentiation	10	0	0.000000	-0.000000	1341	1309.727787	1377.58	1445.432213	1.027278
GO:0045776_negative_regulation_of_blood_pressure	10	0	0.000000	-0.000000	1341	1309.727787	1377.58	1445.432213	1.027278
GO:0045777_positive_regulation_of_blood_pressure	10	0	0.000000	-0.000000	1341	1309.727787	1377.58	1445.432213	1.027278
GO:0045814_negative_regulation_of_gene_expression__epigenetic	10	0	0.000000	-0.000000	1341	1309.727787	1377.58	1445.432213	1.027278
GO:0045911_positive_regulation_of_DNA_recombination	10	0	0.000000	-0.000000	1341	1309.727787	1377.58	1445.432213	1.027278
GO:0046887_positive_regulation_of_hormone_secretion	10	0	0.000000	-0.000000	1341	1309.727787	1377.58	1445.432213	1.027278
GO:0048291_isotype_switching_to_IgG_isotypes	10	0	0.000000	-0.000000	1341	1309.727787	1377.58	1445.432213	1.027278
GO:0048302_regulation_of_isotype_switching_to_IgG_isotypes	10	0	0.000000	-0.000000	1341	1309.727787	1377.58	1445.432213	1.027278
GO:0048339_paraxial_mesoderm_development	10	0	0.000000	-0.000000	1341	1309.727787	1377.58	1445.432213	1.027278
GO:0048384_retinoic_acid_receptor_signaling_pathway	10	0	0.000000	-0.000000	1341	1309.727787	1377.58	1445.432213	1.027278
GO:0048641_regulation_of_skeletal_muscle_tissue_development	10	0	0.000000	-0.000000	1341	1309.727787	1377.58	1445.432213	1.027278
GO:0048738_cardiac_muscle_tissue_development	10	0	0.000000	-0.000000	1341	1309.727787	1377.58	1445.432213	1.027278
GO:0050654_chondroitin_sulfate_proteoglycan_metabolic_process	10	0	0.000000	-0.000000	1341	1309.727787	1377.58	1445.432213	1.027278
GO:0050657_nucleic_acid_transport	10	0	0.000000	-0.000000	1341	1309.727787	1377.58	1445.432213	1.027278
GO:0050658_RNA_transport	10	0	0.000000	-0.000000	1341	1309.727787	1377.58	1445.432213	1.027278
GO:0050663_cytokine_secretion	10	0	0.000000	-0.000000	1341	1309.727787	1377.58	1445.432213	1.027278
GO:0050714_positive_regulation_of_protein_secretion	10	0	0.000000	-0.000000	1341	1309.727787	1377.58	1445.432213	1.027278
GO:0050879_multicellular_organismal_movement	10	0	0.000000	-0.000000	1341	1309.727787	1377.58	1445.432213	1.027278
GO:0050881_musculoskeletal_movement	10	0	0.000000	-0.000000	1341	1309.727787	1377.58	1445.432213	1.027278
GO:0050886_endocrine_process	10	0	0.000000	-0.000000	1341	1309.727787	1377.58	1445.432213	1.027278
GO:0050892_intestinal_absorption	10	0	0.000000	-0.000000	1341	1309.727787	1377.58	1445.432213	1.027278
GO:0051147_regulation_of_muscle_cell_differentiation	10	0	0.000000	-0.000000	1341	1309.727787	1377.58	1445.432213	1.027278
GO:0051208_sequestering_of_calcium_ion	10	0	0.000000	-0.000000	1341	1309.727787	1377.58	1445.432213	1.027278
GO:0051209_release_of_sequestered_calcium_ion_into_cytosol	10	0	0.000000	-0.000000	1341	1309.727787	1377.58	1445.432213	1.027278
GO:0051224_negative_regulation_of_protein_transport	10	0	0.000000	-0.000000	1341	1309.727787	1377.58	1445.432213	1.027278
GO:0051236_establishment_of_RNA_localization	10	0	0.000000	-0.000000	1341	1309.727787	1377.58	1445.432213	1.027278
GO:0051238_sequestering_of_metal_ion	10	0	0.000000	-0.000000	1341	1309.727787	1377.58	1445.432213	1.027278
GO:0051262_protein_tetramerization	10	0	0.000000	-0.000000	1341	1309.727787	1377.58	1445.432213	1.027278
GO:0051282_regulation_of_sequestering_of_calcium_ion	10	0	0.000000	-0.000000	1341	1309.727787	1377.58	1445.432213	1.027278
GO:0051283_negative_regulation_of_sequestering_of_calcium_ion	10	0	0.000000	-0.000000	1341	1309.727787	1377.58	1445.432213	1.027278
GO:0051350_negative_regulation_of_lyase_activity	10	0	0.000000	-0.000000	1341	1309.727787	1377.58	1445.432213	1.027278
GO:0051445_regulation_of_meiotic_cell_cycle	10	0	0.000000	-0.000000	1341	1309.727787	1377.58	1445.432213	1.027278
GO:0051650_establishment_of_vesicle_localization	10	0	0.000000	-0.000000	1341	1309.727787	1377.58	1445.432213	1.027278
GO:0051651_maintenance_of_location_in_cell	10	0	0.000000	-0.000000	1341	1309.727787	1377.58	1445.432213	1.027278
GO:0060135_maternal_process_involved_in_female_pregnancy	10	0	0.000000	-0.000000	1341	1309.727787	1377.58	1445.432213	1.027278
GO:0060601_lateral_sprouting_from_an_epithelium	10	0	0.000000	-0.000000	1341	1309.727787	1377.58	1445.432213	1.027278
GO:0060669_embryonic_placenta_morphogenesis	10	0	0.000000	-0.000000	1341	1309.727787	1377.58	1445.432213	1.027278
GO:0060706_cell_differentiation_involved_in_embryonic_placenta_development	10	0	0.000000	-0.000000	1341	1309.727787	1377.58	1445.432213	1.027278
GO:0060768_regulation_of_epithelial_cell_proliferation_involved_in_prostate_gland_development	10	0	0.000000	-0.000000	1341	1309.727787	1377.58	1445.432213	1.027278
GO:0007015_actin_filament_organization	50	0	0.000000	-0.000000	1345	1314.927622	1382.34	1449.752378	1.027762
GO:0009190_cyclic_nucleotide_biosynthetic_process	50	0	0.000000	-0.000000	1345	1314.927622	1382.34	1449.752378	1.027762
GO:0042129_regulation_of_T_cell_proliferation	50	0	0.000000	-0.000000	1345	1314.927622	1382.34	1449.752378	1.027762
GO:0070647_protein_modification_by_small_protein_conjugation_or_removal	50	0	0.000000	-0.000000	1345	1314.927622	1382.34	1449.752378	1.027762
GO:0000082_G1_S_transition_of_mitotic_cell_cycle	23	0	0.000000	-0.000000	1364	1335.015019	1400.95	1466.884981	1.027089
GO:0002204_somatic_recombination_of_immunoglobulin_genes_during_immune_response	23	0	0.000000	-0.000000	1364	1335.015019	1400.95	1466.884981	1.027089
GO:0002208_somatic_diversification_of_immunoglobulins_during_immune_response	23	0	0.000000	-0.000000	1364	1335.015019	1400.95	1466.884981	1.027089
GO:0002228_natural_killer_cell_mediated_immunity	23	0	0.000000	-0.000000	1364	1335.015019	1400.95	1466.884981	1.027089
GO:0002821_positive_regulation_of_adaptive_immune_response	23	0	0.000000	-0.000000	1364	1335.015019	1400.95	1466.884981	1.027089
GO:0002824_positive_regulation_of_adaptive_immune_response_based_on_somatic_recombination_of_immune_receptors_built_from_immunoglobulin_superfamily_domains	23	0	0.000000	-0.000000	1364	1335.015019	1400.95	1466.884981	1.027089
GO:0003073_regulation_of_systemic_arterial_blood_pressure	23	0	0.000000	-0.000000	1364	1335.015019	1400.95	1466.884981	1.027089
GO:0007018_microtubule-based_movement	23	0	0.000000	-0.000000	1364	1335.015019	1400.95	1466.884981	1.027089
GO:0007163_establishment_or_maintenance_of_cell_polarity	23	0	0.000000	-0.000000	1364	1335.015019	1400.95	1466.884981	1.027089
GO:0007584_response_to_nutrient	23	0	0.000000	-0.000000	1364	1335.015019	1400.95	1466.884981	1.027089
GO:0008542_visual_learning	23	0	0.000000	-0.000000	1364	1335.015019	1400.95	1466.884981	1.027089
GO:0009954_proximal_distal_pattern_formation	23	0	0.000000	-0.000000	1364	1335.015019	1400.95	1466.884981	1.027089
GO:0015698_inorganic_anion_transport	23	0	0.000000	-0.000000	1364	1335.015019	1400.95	1466.884981	1.027089
GO:0022613_ribonucleoprotein_complex_biogenesis	23	0	0.000000	-0.000000	1364	1335.015019	1400.95	1466.884981	1.027089
GO:0030512_negative_regulation_of_transforming_growth_factor_beta_receptor_signaling_pathway	23	0	0.000000	-0.000000	1364	1335.015019	1400.95	1466.884981	1.027089
GO:0032635_interleukin-6_production	23	0	0.000000	-0.000000	1364	1335.015019	1400.95	1466.884981	1.027089
GO:0032675_regulation_of_interleukin-6_production	23	0	0.000000	-0.000000	1364	1335.015019	1400.95	1466.884981	1.027089
GO:0042267_natural_killer_cell_mediated_cytotoxicity	23	0	0.000000	-0.000000	1364	1335.015019	1400.95	1466.884981	1.027089
GO:0045190_isotype_switching	23	0	0.000000	-0.000000	1364	1335.015019	1400.95	1466.884981	1.027089
GO:0030003_cellular_cation_homeostasis	90	0	0.000000	-0.000000	1366	1336.856105	1402.52	1468.183895	1.026735
GO:0035264_multicellular_organism_growth	90	0	0.000000	-0.000000	1366	1336.856105	1402.52	1468.183895	1.026735
GO:0000002_mitochondrial_genome_maintenance	9	0	0.000000	-0.000000	1476	1447.676740	1511.08	1574.483260	1.023767
GO:0000186_activation_of_MAPKK_activity	9	0	0.000000	-0.000000	1476	1447.676740	1511.08	1574.483260	1.023767
GO:0001539_ciliary_or_flagellar_motility	9	0	0.000000	-0.000000	1476	1447.676740	1511.08	1574.483260	1.023767
GO:0001542_ovulation_from_ovarian_follicle	9	0	0.000000	-0.000000	1476	1447.676740	1511.08	1574.483260	1.023767
GO:0001667_ameboidal_cell_migration	9	0	0.000000	-0.000000	1476	1447.676740	1511.08	1574.483260	1.023767
GO:0001676_long-chain_fatty_acid_metabolic_process	9	0	0.000000	-0.000000	1476	1447.676740	1511.08	1574.483260	1.023767
GO:0001935_endothelial_cell_proliferation	9	0	0.000000	-0.000000	1476	1447.676740	1511.08	1574.483260	1.023767
GO:0002021_response_to_dietary_excess	9	0	0.000000	-0.000000	1476	1447.676740	1511.08	1574.483260	1.023767
GO:0002028_regulation_of_sodium_ion_transport	9	0	0.000000	-0.000000	1476	1447.676740	1511.08	1574.483260	1.023767
GO:0002221_pattern_recognition_receptor_signaling_pathway	9	0	0.000000	-0.000000	1476	1447.676740	1511.08	1574.483260	1.023767
GO:0002292_T_cell_differentiation_during_immune_response	9	0	0.000000	-0.000000	1476	1447.676740	1511.08	1574.483260	1.023767
GO:0002293_alpha-beta_T_cell_differentiation_during_immune_response	9	0	0.000000	-0.000000	1476	1447.676740	1511.08	1574.483260	1.023767
GO:0002294_CD4-positive__alpha-beta_T_cell_differentiation_during_immune_response	9	0	0.000000	-0.000000	1476	1447.676740	1511.08	1574.483260	1.023767
GO:0002507_tolerance_induction	9	0	0.000000	-0.000000	1476	1447.676740	1511.08	1574.483260	1.023767
GO:0002886_regulation_of_myeloid_leukocyte_mediated_immunity	9	0	0.000000	-0.000000	1476	1447.676740	1511.08	1574.483260	1.023767
GO:0006007_glucose_catabolic_process	9	0	0.000000	-0.000000	1476	1447.676740	1511.08	1574.483260	1.023767
GO:0006182_cGMP_biosynthetic_process	9	0	0.000000	-0.000000	1476	1447.676740	1511.08	1574.483260	1.023767
GO:0006309_DNA_fragmentation_involved_in_apoptosis	9	0	0.000000	-0.000000	1476	1447.676740	1511.08	1574.483260	1.023767
GO:0006364_rRNA_processing	9	0	0.000000	-0.000000	1476	1447.676740	1511.08	1574.483260	1.023767
GO:0006476_protein_amino_acid_deacetylation	9	0	0.000000	-0.000000	1476	1447.676740	1511.08	1574.483260	1.023767
GO:0006595_polyamine_metabolic_process	9	0	0.000000	-0.000000	1476	1447.676740	1511.08	1574.483260	1.023767
GO:0006611_protein_export_from_nucleus	9	0	0.000000	-0.000000	1476	1447.676740	1511.08	1574.483260	1.023767
GO:0006910_phagocytosis__recognition	9	0	0.000000	-0.000000	1476	1447.676740	1511.08	1574.483260	1.023767
GO:0006911_phagocytosis__engulfment	9	0	0.000000	-0.000000	1476	1447.676740	1511.08	1574.483260	1.023767
GO:0007128_meiotic_prophase_I	9	0	0.000000	-0.000000	1476	1447.676740	1511.08	1574.483260	1.023767
GO:0007193_inhibition_of_adenylate_cyclase_activity_by_G-protein_signaling	9	0	0.000000	-0.000000	1476	1447.676740	1511.08	1574.483260	1.023767
GO:0007379_segment_specification	9	0	0.000000	-0.000000	1476	1447.676740	1511.08	1574.483260	1.023767
GO:0007617_mating_behavior	9	0	0.000000	-0.000000	1476	1447.676740	1511.08	1574.483260	1.023767
GO:0009451_RNA_modification	9	0	0.000000	-0.000000	1476	1447.676740	1511.08	1574.483260	1.023767
GO:0010165_response_to_X-ray	9	0	0.000000	-0.000000	1476	1447.676740	1511.08	1574.483260	1.023767
GO:0010675_regulation_of_cellular_carbohydrate_metabolic_process	9	0	0.000000	-0.000000	1476	1447.676740	1511.08	1574.483260	1.023767
GO:0014073_response_to_tropane	9	0	0.000000	-0.000000	1476	1447.676740	1511.08	1574.483260	1.023767
GO:0015695_organic_cation_transport	9	0	0.000000	-0.000000	1476	1447.676740	1511.08	1574.483260	1.023767
GO:0016072_rRNA_metabolic_process	9	0	0.000000	-0.000000	1476	1447.676740	1511.08	1574.483260	1.023767
GO:0017145_stem_cell_division	9	0	0.000000	-0.000000	1476	1447.676740	1511.08	1574.483260	1.023767
GO:0019320_hexose_catabolic_process	9	0	0.000000	-0.000000	1476	1447.676740	1511.08	1574.483260	1.023767
GO:0021544_subpallium_development	9	0	0.000000	-0.000000	1476	1447.676740	1511.08	1574.483260	1.023767
GO:0021936_regulation_of_granule_cell_precursor_proliferation	9	0	0.000000	-0.000000	1476	1447.676740	1511.08	1574.483260	1.023767
GO:0021940_positive_regulation_of_granule_cell_precursor_proliferation	9	0	0.000000	-0.000000	1476	1447.676740	1511.08	1574.483260	1.023767
GO:0030048_actin_filament-based_movement	9	0	0.000000	-0.000000	1476	1447.676740	1511.08	1574.483260	1.023767
GO:0030279_negative_regulation_of_ossification	9	0	0.000000	-0.000000	1476	1447.676740	1511.08	1574.483260	1.023767
GO:0030325_adrenal_gland_development	9	0	0.000000	-0.000000	1476	1447.676740	1511.08	1574.483260	1.023767
GO:0030728_ovulation	9	0	0.000000	-0.000000	1476	1447.676740	1511.08	1574.483260	1.023767
GO:0031023_microtubule_organizing_center_organization	9	0	0.000000	-0.000000	1476	1447.676740	1511.08	1574.483260	1.023767
GO:0032388_positive_regulation_of_intracellular_transport	9	0	0.000000	-0.000000	1476	1447.676740	1511.08	1574.483260	1.023767
GO:0032606_type_I_interferon_production	9	0	0.000000	-0.000000	1476	1447.676740	1511.08	1574.483260	1.023767
GO:0032814_regulation_of_natural_killer_cell_activation	9	0	0.000000	-0.000000	1476	1447.676740	1511.08	1574.483260	1.023767
GO:0032816_positive_regulation_of_natural_killer_cell_activation	9	0	0.000000	-0.000000	1476	1447.676740	1511.08	1574.483260	1.023767
GO:0033028_myeloid_cell_apoptosis	9	0	0.000000	-0.000000	1476	1447.676740	1511.08	1574.483260	1.023767
GO:0033143_regulation_of_steroid_hormone_receptor_signaling_pathway	9	0	0.000000	-0.000000	1476	1447.676740	1511.08	1574.483260	1.023767
GO:0033151_V(D)J_recombination	9	0	0.000000	-0.000000	1476	1447.676740	1511.08	1574.483260	1.023767
GO:0033344_cholesterol_efflux	9	0	0.000000	-0.000000	1476	1447.676740	1511.08	1574.483260	1.023767
GO:0034605_cellular_response_to_heat	9	0	0.000000	-0.000000	1476	1447.676740	1511.08	1574.483260	1.023767
GO:0035088_establishment_or_maintenance_of_apical_basal_cell_polarity	9	0	0.000000	-0.000000	1476	1447.676740	1511.08	1574.483260	1.023767
GO:0035162_embryonic_hemopoiesis	9	0	0.000000	-0.000000	1476	1447.676740	1511.08	1574.483260	1.023767
GO:0040020_regulation_of_meiosis	9	0	0.000000	-0.000000	1476	1447.676740	1511.08	1574.483260	1.023767
GO:0042058_regulation_of_epidermal_growth_factor_receptor_signaling_pathway	9	0	0.000000	-0.000000	1476	1447.676740	1511.08	1574.483260	1.023767
GO:0042093_T-helper_cell_differentiation	9	0	0.000000	-0.000000	1476	1447.676740	1511.08	1574.483260	1.023767
GO:0042220_response_to_cocaine	9	0	0.000000	-0.000000	1476	1447.676740	1511.08	1574.483260	1.023767
GO:0042402_biogenic_amine_catabolic_process	9	0	0.000000	-0.000000	1476	1447.676740	1511.08	1574.483260	1.023767
GO:0042509_regulation_of_tyrosine_phosphorylation_of_STAT_protein	9	0	0.000000	-0.000000	1476	1447.676740	1511.08	1574.483260	1.023767
GO:0042640_anagen	9	0	0.000000	-0.000000	1476	1447.676740	1511.08	1574.483260	1.023767
GO:0043242_negative_regulation_of_protein_complex_disassembly	9	0	0.000000	-0.000000	1476	1447.676740	1511.08	1574.483260	1.023767
GO:0043299_leukocyte_degranulation	9	0	0.000000	-0.000000	1476	1447.676740	1511.08	1574.483260	1.023767
GO:0043383_negative_T_cell_selection	9	0	0.000000	-0.000000	1476	1447.676740	1511.08	1574.483260	1.023767
GO:0043409_negative_regulation_of_MAPKKK_cascade	9	0	0.000000	-0.000000	1476	1447.676740	1511.08	1574.483260	1.023767
GO:0043433_negative_regulation_of_transcription_factor_activity	9	0	0.000000	-0.000000	1476	1447.676740	1511.08	1574.483260	1.023767
GO:0043603_cellular_amide_metabolic_process	9	0	0.000000	-0.000000	1476	1447.676740	1511.08	1574.483260	1.023767
GO:0045060_negative_thymic_T_cell_selection	9	0	0.000000	-0.000000	1476	1447.676740	1511.08	1574.483260	1.023767
GO:0045109_intermediate_filament_organization	9	0	0.000000	-0.000000	1476	1447.676740	1511.08	1574.483260	1.023767
GO:0045136_development_of_secondary_sexual_characteristics	9	0	0.000000	-0.000000	1476	1447.676740	1511.08	1574.483260	1.023767
GO:0045185_maintenance_of_protein_location	9	0	0.000000	-0.000000	1476	1447.676740	1511.08	1574.483260	1.023767
GO:0045214_sarcomere_organization	9	0	0.000000	-0.000000	1476	1447.676740	1511.08	1574.483260	1.023767
GO:0045428_regulation_of_nitric_oxide_biosynthetic_process	9	0	0.000000	-0.000000	1476	1447.676740	1511.08	1574.483260	1.023767
GO:0045620_negative_regulation_of_lymphocyte_differentiation	9	0	0.000000	-0.000000	1476	1447.676740	1511.08	1574.483260	1.023767
GO:0045646_regulation_of_erythrocyte_differentiation	9	0	0.000000	-0.000000	1476	1447.676740	1511.08	1574.483260	1.023767
GO:0045671_negative_regulation_of_osteoclast_differentiation	9	0	0.000000	-0.000000	1476	1447.676740	1511.08	1574.483260	1.023767
GO:0045766_positive_regulation_of_angiogenesis	9	0	0.000000	-0.000000	1476	1447.676740	1511.08	1574.483260	1.023767
GO:0045830_positive_regulation_of_isotype_switching	9	0	0.000000	-0.000000	1476	1447.676740	1511.08	1574.483260	1.023767
GO:0045884_regulation_of_survival_gene_product_expression	9	0	0.000000	-0.000000	1476	1447.676740	1511.08	1574.483260	1.023767
GO:0046006_regulation_of_activated_T_cell_proliferation	9	0	0.000000	-0.000000	1476	1447.676740	1511.08	1574.483260	1.023767
GO:0046324_regulation_of_glucose_import	9	0	0.000000	-0.000000	1476	1447.676740	1511.08	1574.483260	1.023767
GO:0046365_monosaccharide_catabolic_process	9	0	0.000000	-0.000000	1476	1447.676740	1511.08	1574.483260	1.023767
GO:0046636_negative_regulation_of_alpha-beta_T_cell_activation	9	0	0.000000	-0.000000	1476	1447.676740	1511.08	1574.483260	1.023767
GO:0046641_positive_regulation_of_alpha-beta_T_cell_proliferation	9	0	0.000000	-0.000000	1476	1447.676740	1511.08	1574.483260	1.023767
GO:0046888_negative_regulation_of_hormone_secretion	9	0	0.000000	-0.000000	1476	1447.676740	1511.08	1574.483260	1.023767
GO:0048070_regulation_of_pigmentation_during_development	9	0	0.000000	-0.000000	1476	1447.676740	1511.08	1574.483260	1.023767
GO:0048146_positive_regulation_of_fibroblast_proliferation	9	0	0.000000	-0.000000	1476	1447.676740	1511.08	1574.483260	1.023767
GO:0048284_organelle_fusion	9	0	0.000000	-0.000000	1476	1447.676740	1511.08	1574.483260	1.023767
GO:0048488_synaptic_vesicle_endocytosis	9	0	0.000000	-0.000000	1476	1447.676740	1511.08	1574.483260	1.023767
GO:0048569_post-embryonic_organ_development	9	0	0.000000	-0.000000	1476	1447.676740	1511.08	1574.483260	1.023767
GO:0048708_astrocyte_differentiation	9	0	0.000000	-0.000000	1476	1447.676740	1511.08	1574.483260	1.023767
GO:0050433_regulation_of_catecholamine_secretion	9	0	0.000000	-0.000000	1476	1447.676740	1511.08	1574.483260	1.023767
GO:0050856_regulation_of_T_cell_receptor_signaling_pathway	9	0	0.000000	-0.000000	1476	1447.676740	1511.08	1574.483260	1.023767
GO:0050918_positive_chemotaxis	9	0	0.000000	-0.000000	1476	1447.676740	1511.08	1574.483260	1.023767
GO:0051023_regulation_of_immunoglobulin_secretion	9	0	0.000000	-0.000000	1476	1447.676740	1511.08	1574.483260	1.023767
GO:0051297_centrosome_organization	9	0	0.000000	-0.000000	1476	1447.676740	1511.08	1574.483260	1.023767
GO:0051324_prophase	9	0	0.000000	-0.000000	1476	1447.676740	1511.08	1574.483260	1.023767
GO:0051607_defense_response_to_virus	9	0	0.000000	-0.000000	1476	1447.676740	1511.08	1574.483260	1.023767
GO:0051896_regulation_of_protein_kinase_B_signaling_cascade	9	0	0.000000	-0.000000	1476	1447.676740	1511.08	1574.483260	1.023767
GO:0051932_synaptic_transmission__GABAergic	9	0	0.000000	-0.000000	1476	1447.676740	1511.08	1574.483260	1.023767
GO:0051963_regulation_of_synaptogenesis	9	0	0.000000	-0.000000	1476	1447.676740	1511.08	1574.483260	1.023767
GO:0055012_ventricular_cardiac_muscle_cell_differentiation	9	0	0.000000	-0.000000	1476	1447.676740	1511.08	1574.483260	1.023767
GO:0055013_cardiac_muscle_cell_development	9	0	0.000000	-0.000000	1476	1447.676740	1511.08	1574.483260	1.023767
GO:0060052_neurofilament_cytoskeleton_organization	9	0	0.000000	-0.000000	1476	1447.676740	1511.08	1574.483260	1.023767
GO:0060081_membrane_hyperpolarization	9	0	0.000000	-0.000000	1476	1447.676740	1511.08	1574.483260	1.023767
GO:0060513_prostatic_bud_formation	9	0	0.000000	-0.000000	1476	1447.676740	1511.08	1574.483260	1.023767
GO:0060602_branch_elongation_of_an_epithelium	9	0	0.000000	-0.000000	1476	1447.676740	1511.08	1574.483260	1.023767
GO:0070306_lens_fiber_cell_differentiation	9	0	0.000000	-0.000000	1476	1447.676740	1511.08	1574.483260	1.023767
GO:0090048_negative_regulation_of_transcription_regulator_activity	9	0	0.000000	-0.000000	1476	1447.676740	1511.08	1574.483260	1.023767
GO:0001541_ovarian_follicle_development	24	0	0.000000	-0.000000	1497	1471.692975	1533.63	1595.567025	1.024469
GO:0002381_immunoglobulin_production_during_immune_response	24	0	0.000000	-0.000000	1497	1471.692975	1533.63	1595.567025	1.024469
GO:0006650_glycerophospholipid_metabolic_process	24	0	0.000000	-0.000000	1497	1471.692975	1533.63	1595.567025	1.024469
GO:0006941_striated_muscle_contraction	24	0	0.000000	-0.000000	1497	1471.692975	1533.63	1595.567025	1.024469
GO:0006959_humoral_immune_response	24	0	0.000000	-0.000000	1497	1471.692975	1533.63	1595.567025	1.024469
GO:0007050_cell_cycle_arrest	24	0	0.000000	-0.000000	1497	1471.692975	1533.63	1595.567025	1.024469
GO:0007204_elevation_of_cytosolic_calcium_ion_concentration	24	0	0.000000	-0.000000	1497	1471.692975	1533.63	1595.567025	1.024469
GO:0007259_JAK-STAT_cascade	24	0	0.000000	-0.000000	1497	1471.692975	1533.63	1595.567025	1.024469
GO:0007632_visual_behavior	24	0	0.000000	-0.000000	1497	1471.692975	1533.63	1595.567025	1.024469
GO:0014070_response_to_organic_cyclic_substance	24	0	0.000000	-0.000000	1497	1471.692975	1533.63	1595.567025	1.024469
GO:0021515_cell_differentiation_in_spinal_cord	24	0	0.000000	-0.000000	1497	1471.692975	1533.63	1595.567025	1.024469
GO:0032386_regulation_of_intracellular_transport	24	0	0.000000	-0.000000	1497	1471.692975	1533.63	1595.567025	1.024469
GO:0042158_lipoprotein_biosynthetic_process	24	0	0.000000	-0.000000	1497	1471.692975	1533.63	1595.567025	1.024469
GO:0042632_cholesterol_homeostasis	24	0	0.000000	-0.000000	1497	1471.692975	1533.63	1595.567025	1.024469
GO:0043410_positive_regulation_of_MAPKKK_cascade	24	0	0.000000	-0.000000	1497	1471.692975	1533.63	1595.567025	1.024469
GO:0048002_antigen_processing_and_presentation_of_peptide_antigen	24	0	0.000000	-0.000000	1497	1471.692975	1533.63	1595.567025	1.024469
GO:0048546_digestive_tract_morphogenesis	24	0	0.000000	-0.000000	1497	1471.692975	1533.63	1595.567025	1.024469
GO:0050679_positive_regulation_of_epithelial_cell_proliferation	24	0	0.000000	-0.000000	1497	1471.692975	1533.63	1595.567025	1.024469
GO:0055092_sterol_homeostasis	24	0	0.000000	-0.000000	1497	1471.692975	1533.63	1595.567025	1.024469
GO:0060078_regulation_of_postsynaptic_membrane_potential	24	0	0.000000	-0.000000	1497	1471.692975	1533.63	1595.567025	1.024469
GO:0070667_negative_regulation_of_mast_cell_proliferation	24	0	0.000000	-0.000000	1497	1471.692975	1533.63	1595.567025	1.024469
GO:0048754_branching_morphogenesis_of_a_tube	88	0	0.000000	-0.000000	1499	1473.183129	1534.73	1596.276871	1.023836
GO:0050863_regulation_of_T_cell_activation	88	0	0.000000	-0.000000	1499	1473.183129	1534.73	1596.276871	1.023836
GO:0006163_purine_nucleotide_metabolic_process	73	0	0.000000	-0.000000	1501	1475.508778	1536.89	1598.271222	1.023911
GO:0006936_muscle_contraction	73	0	0.000000	-0.000000	1501	1475.508778	1536.89	1598.271222	1.023911
GO:0009165_nucleotide_biosynthetic_process	63	0	0.000000	-0.000000	1506	1478.635628	1539.9	1601.164372	1.022510
GO:0051186_cofactor_metabolic_process	63	0	0.000000	-0.000000	1506	1478.635628	1539.9	1601.164372	1.022510
GO:0051216_cartilage_development	63	0	0.000000	-0.000000	1506	1478.635628	1539.9	1601.164372	1.022510
GO:0070662_mast_cell_proliferation	63	0	0.000000	-0.000000	1506	1478.635628	1539.9	1601.164372	1.022510
GO:0070666_regulation_of_mast_cell_proliferation	63	0	0.000000	-0.000000	1506	1478.635628	1539.9	1601.164372	1.022510
GO:0000723_telomere_maintenance	13	0	0.000000	-0.000000	1571	1546.328955	1605.38	1664.431045	1.021884
GO:0001836_release_of_cytochrome_c_from_mitochondria	13	0	0.000000	-0.000000	1571	1546.328955	1605.38	1664.431045	1.021884
GO:0001975_response_to_amphetamine	13	0	0.000000	-0.000000	1571	1546.328955	1605.38	1664.431045	1.021884
GO:0001976_neurological_system_process_involved_in_regulation_of_systemic_arterial_blood_pressure	13	0	0.000000	-0.000000	1571	1546.328955	1605.38	1664.431045	1.021884
GO:0002704_negative_regulation_of_leukocyte_mediated_immunity	13	0	0.000000	-0.000000	1571	1546.328955	1605.38	1664.431045	1.021884
GO:0002707_negative_regulation_of_lymphocyte_mediated_immunity	13	0	0.000000	-0.000000	1571	1546.328955	1605.38	1664.431045	1.021884
GO:0002717_positive_regulation_of_natural_killer_cell_mediated_immunity	13	0	0.000000	-0.000000	1571	1546.328955	1605.38	1664.431045	1.021884
GO:0003016_respiratory_system_process	13	0	0.000000	-0.000000	1571	1546.328955	1605.38	1664.431045	1.021884
GO:0006090_pyruvate_metabolic_process	13	0	0.000000	-0.000000	1571	1546.328955	1605.38	1664.431045	1.021884
GO:0006687_glycosphingolipid_metabolic_process	13	0	0.000000	-0.000000	1571	1546.328955	1605.38	1664.431045	1.021884
GO:0006778_porphyrin_metabolic_process	13	0	0.000000	-0.000000	1571	1546.328955	1605.38	1664.431045	1.021884
GO:0006833_water_transport	13	0	0.000000	-0.000000	1571	1546.328955	1605.38	1664.431045	1.021884
GO:0006986_response_to_unfolded_protein	13	0	0.000000	-0.000000	1571	1546.328955	1605.38	1664.431045	1.021884
GO:0007129_synapsis	13	0	0.000000	-0.000000	1571	1546.328955	1605.38	1664.431045	1.021884
GO:0007212_dopamine_receptor_signaling_pathway	13	0	0.000000	-0.000000	1571	1546.328955	1605.38	1664.431045	1.021884
GO:0007274_neuromuscular_synaptic_transmission	13	0	0.000000	-0.000000	1571	1546.328955	1605.38	1664.431045	1.021884
GO:0007339_binding_of_sperm_to_zona_pellucida	13	0	0.000000	-0.000000	1571	1546.328955	1605.38	1664.431045	1.021884
GO:0007439_ectodermal_gut_development	13	0	0.000000	-0.000000	1571	1546.328955	1605.38	1664.431045	1.021884
GO:0007512_adult_heart_development	13	0	0.000000	-0.000000	1571	1546.328955	1605.38	1664.431045	1.021884
GO:0007566_embryo_implantation	13	0	0.000000	-0.000000	1571	1546.328955	1605.38	1664.431045	1.021884
GO:0009119_ribonucleoside_metabolic_process	13	0	0.000000	-0.000000	1571	1546.328955	1605.38	1664.431045	1.021884
GO:0009410_response_to_xenobiotic_stimulus	13	0	0.000000	-0.000000	1571	1546.328955	1605.38	1664.431045	1.021884
GO:0009994_oocyte_differentiation	13	0	0.000000	-0.000000	1571	1546.328955	1605.38	1664.431045	1.021884
GO:0010623_developmental_programmed_cell_death	13	0	0.000000	-0.000000	1571	1546.328955	1605.38	1664.431045	1.021884
GO:0010970_microtubule-based_transport	13	0	0.000000	-0.000000	1571	1546.328955	1605.38	1664.431045	1.021884
GO:0016525_negative_regulation_of_angiogenesis	13	0	0.000000	-0.000000	1571	1546.328955	1605.38	1664.431045	1.021884
GO:0019098_reproductive_behavior	13	0	0.000000	-0.000000	1571	1546.328955	1605.38	1664.431045	1.021884
GO:0021511_spinal_cord_patterning	13	0	0.000000	-0.000000	1571	1546.328955	1605.38	1664.431045	1.021884
GO:0021533_cell_differentiation_in_hindbrain	13	0	0.000000	-0.000000	1571	1546.328955	1605.38	1664.431045	1.021884
GO:0021879_forebrain_neuron_differentiation	13	0	0.000000	-0.000000	1571	1546.328955	1605.38	1664.431045	1.021884
GO:0030384_phosphoinositide_metabolic_process	13	0	0.000000	-0.000000	1571	1546.328955	1605.38	1664.431045	1.021884
GO:0030539_male_genitalia_development	13	0	0.000000	-0.000000	1571	1546.328955	1605.38	1664.431045	1.021884
GO:0031032_actomyosin_structure_organization	13	0	0.000000	-0.000000	1571	1546.328955	1605.38	1664.431045	1.021884
GO:0032200_telomere_organization	13	0	0.000000	-0.000000	1571	1546.328955	1605.38	1664.431045	1.021884
GO:0032330_regulation_of_chondrocyte_differentiation	13	0	0.000000	-0.000000	1571	1546.328955	1605.38	1664.431045	1.021884
GO:0032615_interleukin-12_production	13	0	0.000000	-0.000000	1571	1546.328955	1605.38	1664.431045	1.021884
GO:0032729_positive_regulation_of_interferon-gamma_production	13	0	0.000000	-0.000000	1571	1546.328955	1605.38	1664.431045	1.021884
GO:0033013_tetrapyrrole_metabolic_process	13	0	0.000000	-0.000000	1571	1546.328955	1605.38	1664.431045	1.021884
GO:0042044_fluid_transport	13	0	0.000000	-0.000000	1571	1546.328955	1605.38	1664.431045	1.021884
GO:0042094_interleukin-2_biosynthetic_process	13	0	0.000000	-0.000000	1571	1546.328955	1605.38	1664.431045	1.021884
GO:0042474_middle_ear_morphogenesis	13	0	0.000000	-0.000000	1571	1546.328955	1605.38	1664.431045	1.021884
GO:0043241_protein_complex_disassembly	13	0	0.000000	-0.000000	1571	1546.328955	1605.38	1664.431045	1.021884
GO:0043244_regulation_of_protein_complex_disassembly	13	0	0.000000	-0.000000	1571	1546.328955	1605.38	1664.431045	1.021884
GO:0045191_regulation_of_isotype_switching	13	0	0.000000	-0.000000	1571	1546.328955	1605.38	1664.431045	1.021884
GO:0045577_regulation_of_B_cell_differentiation	13	0	0.000000	-0.000000	1571	1546.328955	1605.38	1664.431045	1.021884
GO:0045954_positive_regulation_of_natural_killer_cell_mediated_cytotoxicity	13	0	0.000000	-0.000000	1571	1546.328955	1605.38	1664.431045	1.021884
GO:0046474_glycerophospholipid_biosynthetic_process	13	0	0.000000	-0.000000	1571	1546.328955	1605.38	1664.431045	1.021884
GO:0046640_regulation_of_alpha-beta_T_cell_proliferation	13	0	0.000000	-0.000000	1571	1546.328955	1605.38	1664.431045	1.021884
GO:0046851_negative_regulation_of_bone_remodeling	13	0	0.000000	-0.000000	1571	1546.328955	1605.38	1664.431045	1.021884
GO:0048305_immunoglobulin_secretion	13	0	0.000000	-0.000000	1571	1546.328955	1605.38	1664.431045	1.021884
GO:0048566_embryonic_gut_development	13	0	0.000000	-0.000000	1571	1546.328955	1605.38	1664.431045	1.021884
GO:0048567_ectodermal_gut_morphogenesis	13	0	0.000000	-0.000000	1571	1546.328955	1605.38	1664.431045	1.021884
GO:0048599_oocyte_development	13	0	0.000000	-0.000000	1571	1546.328955	1605.38	1664.431045	1.021884
GO:0050764_regulation_of_phagocytosis	13	0	0.000000	-0.000000	1571	1546.328955	1605.38	1664.431045	1.021884
GO:0050766_positive_regulation_of_phagocytosis	13	0	0.000000	-0.000000	1571	1546.328955	1605.38	1664.431045	1.021884
GO:0050818_regulation_of_coagulation	13	0	0.000000	-0.000000	1571	1546.328955	1605.38	1664.431045	1.021884
GO:0051346_negative_regulation_of_hydrolase_activity	13	0	0.000000	-0.000000	1571	1546.328955	1605.38	1664.431045	1.021884
GO:0051495_positive_regulation_of_cytoskeleton_organization	13	0	0.000000	-0.000000	1571	1546.328955	1605.38	1664.431045	1.021884
GO:0060038_cardiac_muscle_cell_proliferation	13	0	0.000000	-0.000000	1571	1546.328955	1605.38	1664.431045	1.021884
GO:0060070_Wnt_receptor_signaling_pathway_through_beta-catenin	13	0	0.000000	-0.000000	1571	1546.328955	1605.38	1664.431045	1.021884
GO:0060401_cytosolic_calcium_ion_transport	13	0	0.000000	-0.000000	1571	1546.328955	1605.38	1664.431045	1.021884
GO:0060402_calcium_ion_transport_into_cytosol	13	0	0.000000	-0.000000	1571	1546.328955	1605.38	1664.431045	1.021884
GO:0060560_developmental_growth_involved_in_morphogenesis	13	0	0.000000	-0.000000	1571	1546.328955	1605.38	1664.431045	1.021884
GO:0060742_epithelial_cell_differentiation_involved_in_prostate_gland_development	13	0	0.000000	-0.000000	1571	1546.328955	1605.38	1664.431045	1.021884
GO:0070192_chromosome_organization_involved_in_meiosis	13	0	0.000000	-0.000000	1571	1546.328955	1605.38	1664.431045	1.021884
GO:0007599_hemostasis	40	0	0.000000	-0.000000	1578	1555.180184	1613.8	1672.419816	1.022687
GO:0008203_cholesterol_metabolic_process	40	0	0.000000	-0.000000	1578	1555.180184	1613.8	1672.419816	1.022687
GO:0014031_mesenchymal_cell_development	40	0	0.000000	-0.000000	1578	1555.180184	1613.8	1672.419816	1.022687
GO:0016358_dendrite_development	40	0	0.000000	-0.000000	1578	1555.180184	1613.8	1672.419816	1.022687
GO:0016485_protein_processing	40	0	0.000000	-0.000000	1578	1555.180184	1613.8	1672.419816	1.022687
GO:0019935_cyclic-nucleotide-mediated_signaling	40	0	0.000000	-0.000000	1578	1555.180184	1613.8	1672.419816	1.022687
GO:0046850_regulation_of_bone_remodeling	40	0	0.000000	-0.000000	1578	1555.180184	1613.8	1672.419816	1.022687
GO:0051241_negative_regulation_of_multicellular_organismal_process	77	0	0.000000	-0.000000	1579	1556.356900	1614.8	1673.243100	1.022673
GO:0034622_cellular_macromolecular_complex_assembly	58	0	0.000000	-0.000000	1580	1559.362856	1617.39	1675.417144	1.023665
GO:0009791_post-embryonic_development	67	0	0.000000	-0.000000	1584	1562.257354	1619.88	1677.502646	1.022652
GO:0031347_regulation_of_defense_response	67	0	0.000000	-0.000000	1584	1562.257354	1619.88	1677.502646	1.022652
GO:0042445_hormone_metabolic_process	67	0	0.000000	-0.000000	1584	1562.257354	1619.88	1677.502646	1.022652
GO:0051247_positive_regulation_of_protein_metabolic_process	67	0	0.000000	-0.000000	1584	1562.257354	1619.88	1677.502646	1.022652
GO:0002706_regulation_of_lymphocyte_mediated_immunity	52	0	0.000000	-0.000000	1587	1565.401756	1622.87	1680.338244	1.022602
GO:0009124_nucleoside_monophosphate_biosynthetic_process	52	0	0.000000	-0.000000	1587	1565.401756	1622.87	1680.338244	1.022602
GO:0048585_negative_regulation_of_response_to_stimulus	52	0	0.000000	-0.000000	1587	1565.401756	1622.87	1680.338244	1.022602
GO:0006006_glucose_metabolic_process	42	0	0.000000	-0.000000	1602	1578.173582	1635.12	1692.066418	1.020674
GO:0006171_cAMP_biosynthetic_process	42	0	0.000000	-0.000000	1602	1578.173582	1635.12	1692.066418	1.020674
GO:0008361_regulation_of_cell_size	42	0	0.000000	-0.000000	1602	1578.173582	1635.12	1692.066418	1.020674
GO:0015672_monovalent_inorganic_cation_transport	42	0	0.000000	-0.000000	1602	1578.173582	1635.12	1692.066418	1.020674
GO:0016125_sterol_metabolic_process	42	0	0.000000	-0.000000	1602	1578.173582	1635.12	1692.066418	1.020674
GO:0019221_cytokine-mediated_signaling_pathway	42	0	0.000000	-0.000000	1602	1578.173582	1635.12	1692.066418	1.020674
GO:0019941_modification-dependent_protein_catabolic_process	42	0	0.000000	-0.000000	1602	1578.173582	1635.12	1692.066418	1.020674
GO:0032946_positive_regulation_of_mononuclear_cell_proliferation	42	0	0.000000	-0.000000	1602	1578.173582	1635.12	1692.066418	1.020674
GO:0043632_modification-dependent_macromolecule_catabolic_process	42	0	0.000000	-0.000000	1602	1578.173582	1635.12	1692.066418	1.020674
GO:0048515_spermatid_differentiation	42	0	0.000000	-0.000000	1602	1578.173582	1635.12	1692.066418	1.020674
GO:0050671_positive_regulation_of_lymphocyte_proliferation	42	0	0.000000	-0.000000	1602	1578.173582	1635.12	1692.066418	1.020674
GO:0050817_coagulation	42	0	0.000000	-0.000000	1602	1578.173582	1635.12	1692.066418	1.020674
GO:0051345_positive_regulation_of_hydrolase_activity	42	0	0.000000	-0.000000	1602	1578.173582	1635.12	1692.066418	1.020674
GO:0051603_proteolysis_involved_in_cellular_protein_catabolic_process	42	0	0.000000	-0.000000	1602	1578.173582	1635.12	1692.066418	1.020674
GO:0080135_regulation_of_cellular_response_to_stress	42	0	0.000000	-0.000000	1602	1578.173582	1635.12	1692.066418	1.020674
GO:0001934_positive_regulation_of_protein_amino_acid_phosphorylation	29	0	0.000000	-0.000000	1618	1595.002672	1651.17	1707.337328	1.020501
GO:0006641_triglyceride_metabolic_process	29	0	0.000000	-0.000000	1618	1595.002672	1651.17	1707.337328	1.020501
GO:0006909_phagocytosis	29	0	0.000000	-0.000000	1618	1595.002672	1651.17	1707.337328	1.020501
GO:0007190_activation_of_adenylate_cyclase_activity	29	0	0.000000	-0.000000	1618	1595.002672	1651.17	1707.337328	1.020501
GO:0016447_somatic_recombination_of_immunoglobulin_gene_segments	29	0	0.000000	-0.000000	1618	1595.002672	1651.17	1707.337328	1.020501
GO:0021761_limbic_system_development	29	0	0.000000	-0.000000	1618	1595.002672	1651.17	1707.337328	1.020501
GO:0043281_regulation_of_caspase_activity	29	0	0.000000	-0.000000	1618	1595.002672	1651.17	1707.337328	1.020501
GO:0044087_regulation_of_cellular_component_biogenesis	29	0	0.000000	-0.000000	1618	1595.002672	1651.17	1707.337328	1.020501
GO:0044270_nitrogen_compound_catabolic_process	29	0	0.000000	-0.000000	1618	1595.002672	1651.17	1707.337328	1.020501
GO:0045621_positive_regulation_of_lymphocyte_differentiation	29	0	0.000000	-0.000000	1618	1595.002672	1651.17	1707.337328	1.020501
GO:0046634_regulation_of_alpha-beta_T_cell_activation	29	0	0.000000	-0.000000	1618	1595.002672	1651.17	1707.337328	1.020501
GO:0048066_pigmentation_during_development	29	0	0.000000	-0.000000	1618	1595.002672	1651.17	1707.337328	1.020501
GO:0051301_cell_division	29	0	0.000000	-0.000000	1618	1595.002672	1651.17	1707.337328	1.020501
GO:0052548_regulation_of_endopeptidase_activity	29	0	0.000000	-0.000000	1618	1595.002672	1651.17	1707.337328	1.020501
GO:0060041_retina_development_in_camera-type_eye	29	0	0.000000	-0.000000	1618	1595.002672	1651.17	1707.337328	1.020501
GO:0070302_regulation_of_stress-activated_protein_kinase_signaling_pathway	29	0	0.000000	-0.000000	1618	1595.002672	1651.17	1707.337328	1.020501
GO:0000084_S_phase_of_mitotic_cell_cycle	3	0									
GO:0000089_mitotic_metaphase	3	0									
GO:0000098_sulfur_amino_acid_catabolic_process	3	0									
GO:0000103_sulfate_assimilation	3	0									
GO:0000281_cytokinesis_after_mitosis	3	0									
GO:0000303_response_to_superoxide	3	0									
GO:0000320_re-entry_into_mitotic_cell_cycle	3	0									
GO:0000380_alternative_nuclear_mRNA_splicing__via_spliceosome	3	0									
GO:0001516_prostaglandin_biosynthetic_process	3	0									
GO:0001553_luteinization	3	0									
GO:0001574_ganglioside_biosynthetic_process	3	0									
GO:0001705_ectoderm_formation	3	0									
GO:0001711_endodermal_cell_fate_commitment	3	0									
GO:0001757_somite_specification	3	0									
GO:0001778_plasma_membrane_repair	3	0									
GO:0001780_neutrophil_homeostasis	3	0									
GO:0001802_type_III_hypersensitivity	3	0									
GO:0001803_regulation_of_type_III_hypersensitivity	3	0									
GO:0001805_positive_regulation_of_type_III_hypersensitivity	3	0									
GO:0001812_positive_regulation_of_type_I_hypersensitivity	3	0									
GO:0001831_trophectodermal_cellular_morphogenesis	3	0									
GO:0001844_protein_insertion_into_mitochondrial_membrane_during_induction_of_apoptosis	3	0									
GO:0001878_response_to_yeast	3	0									
GO:0001895_retina_homeostasis	3	0									
GO:0001915_negative_regulation_of_T_cell_mediated_cytotoxicity	3	0									
GO:0001937_negative_regulation_of_endothelial_cell_proliferation	3	0									
GO:0001953_negative_regulation_of_cell-matrix_adhesion	3	0									
GO:0001960_negative_regulation_of_cytokine-mediated_signaling_pathway	3	0									
GO:0001973_adenosine_receptor_signaling_pathway	3	0									
GO:0001996_positive_regulation_of_heart_rate_by_epinephrine-norepinephrine	3	0									
GO:0002034_regulation_of_blood_vessel_size_by_renin-angiotensin	3	0									
GO:0002238_response_to_molecule_of_fungal_origin	3	0									
GO:0002275_myeloid_cell_activation_during_immune_response	3	0									
GO:0002281_macrophage_activation_during_immune_response	3	0									
GO:0002309_T_cell_proliferation_during_immune_response	3	0									
GO:0002361_CD4-positive__CD25-positive__alpha-beta_regulatory_T_cell_differentiation	3	0									
GO:0002369_T_cell_cytokine_production	3	0									
GO:0002428_antigen_processing_and_presentation_of_peptide_antigen_via_MHC_class_Ib	3	0									
GO:0002446_neutrophil_mediated_immunity	3	0									
GO:0002477_antigen_processing_and_presentation_of_exogenous_peptide_antigen_via_MHC_class_Ib	3	0									
GO:0002481_antigen_processing_and_presentation_of_exogenous_protein_antigen_via_MHC_class_Ib__TAP-dependent	3	0									
GO:0002513_tolerance_induction_to_self_antigen	3	0									
GO:0002568_somatic_diversification_of_T_cell_receptor_genes	3	0									
GO:0002674_negative_regulation_of_acute_inflammatory_response	3	0									
GO:0002681_somatic_recombination_of_T_cell_receptor_gene_segments	3	0									
GO:0002713_negative_regulation_of_B_cell_mediated_immunity	3	0									
GO:0002827_positive_regulation_of_T-helper_1_type_immune_response	3	0									
GO:0002865_negative_regulation_of_acute_inflammatory_response_to_antigenic_stimulus	3	0									
GO:0002884_negative_regulation_of_hypersensitivity	3	0									
GO:0002890_negative_regulation_of_immunoglobulin_mediated_immune_response	3	0									
GO:0002904_positive_regulation_of_B_cell_apoptosis	3	0									
GO:0003009_skeletal_muscle_contraction	3	0									
GO:0003072_renal_control_of_peripheral_vascular_resistance_involved_in_regulation_of_systemic_arterial_blood_pressure	3	0									
GO:0006047_UDP-N-acetylglucosamine_metabolic_process	3	0									
GO:0006067_ethanol_metabolic_process	3	0									
GO:0006072_glycerol-3-phosphate_metabolic_process	3	0									
GO:0006103_2-oxoglutarate_metabolic_process	3	0									
GO:0006107_oxaloacetate_metabolic_process	3	0									
GO:0006166_purine_ribonucleoside_salvage	3	0									
GO:0006220_pyrimidine_nucleotide_metabolic_process	3	0									
GO:0006266_DNA_ligation	3	0									
GO:0006282_regulation_of_DNA_repair	3	0									
GO:0006287_base-excision_repair__gap-filling	3	0									
GO:0006301_postreplication_repair	3	0									
GO:0006361_transcription_initiation_from_RNA_polymerase_I_promoter	3	0									
GO:0006367_transcription_initiation_from_RNA_polymerase_II_promoter	3	0									
GO:0006414_translational_elongation	3	0									
GO:0006491_N-glycan_processing	3	0									
GO:0006498_N-terminal_protein_lipidation	3	0									
GO:0006531_aspartate_metabolic_process	3	0									
GO:0006598_polyamine_catabolic_process	3	0									
GO:0006620_posttranslational_protein_targeting_to_membrane	3	0									
GO:0006625_protein_targeting_to_peroxisome	3	0									
GO:0006651_diacylglycerol_biosynthetic_process	3	0									
GO:0006670_sphingosine_metabolic_process	3	0									
GO:0006677_glycosylceramide_metabolic_process	3	0									
GO:0006689_ganglioside_catabolic_process	3	0									
GO:0006699_bile_acid_biosynthetic_process	3	0									
GO:0006791_sulfur_utilization	3	0									
GO:0006817_phosphate_transport	3	0									
GO:0006825_copper_ion_transport	3	0									
GO:0006828_manganese_ion_transport	3	0									
GO:0006857_oligopeptide_transport	3	0									
GO:0006892_post-Golgi_vesicle-mediated_transport	3	0									
GO:0006904_vesicle_docking_during_exocytosis	3	0									
GO:0006926_virus-infected_cell_apoptosis	3	0									
GO:0006953_acute-phase_response	3	0									
GO:0007000_nucleolus_organization	3	0									
GO:0007041_lysosomal_transport	3	0									
GO:0007043_cell-cell_junction_assembly	3	0									
GO:0007090_regulation_of_S_phase_of_mitotic_cell_cycle	3	0									
GO:0007195_inhibition_of_adenylate_cyclase_activity_by_dopamine_receptor_signaling_pathway	3	0									
GO:0007199_G-protein_signaling__coupled_to_cGMP_nucleotide_second_messenger	3	0									
GO:0007213_muscarinic_acetylcholine_receptor_signaling_pathway	3	0									
GO:0007250_activation_of_NF-kappaB-inducing_kinase_activity	3	0									
GO:0007262_STAT_protein_nuclear_translocation	3	0									
GO:0007288_sperm_axoneme_assembly	3	0									
GO:0007350_blastoderm_segmentation	3	0									
GO:0007403_glial_cell_fate_determination	3	0									
GO:0007412_axon_target_recognition	3	0									
GO:0007468_regulation_of_rhodopsin_gene_expression	3	0									
GO:0007525_somatic_muscle_development	3	0									
GO:0007635_chemosensory_behavior	3	0									
GO:0008090_retrograde_axon_cargo_transport	3	0									
GO:0008347_glial_cell_migration	3	0									
GO:0008635_activation_of_caspase_activity_by_cytochrome_c	3	0									
GO:0009060_aerobic_respiration	3	0									
GO:0009081_branched_chain_family_amino_acid_metabolic_process	3	0									
GO:0009086_methionine_biosynthetic_process	3	0									
GO:0009135_purine_nucleoside_diphosphate_metabolic_process	3	0									
GO:0009137_purine_nucleoside_diphosphate_catabolic_process	3	0									
GO:0009155_purine_deoxyribonucleotide_catabolic_process	3	0									
GO:0009179_purine_ribonucleoside_diphosphate_metabolic_process	3	0									
GO:0009181_purine_ribonucleoside_diphosphate_catabolic_process	3	0									
GO:0009185_ribonucleoside_diphosphate_metabolic_process	3	0									
GO:0009191_ribonucleoside_diphosphate_catabolic_process	3	0									
GO:0009199_ribonucleoside_triphosphate_metabolic_process	3	0									
GO:0009204_deoxyribonucleoside_triphosphate_catabolic_process	3	0									
GO:0009205_purine_ribonucleoside_triphosphate_metabolic_process	3	0									
GO:0009217_purine_deoxyribonucleoside_triphosphate_catabolic_process	3	0									
GO:0009448_gamma-aminobutyric_acid_metabolic_process	3	0									
GO:0010043_response_to_zinc_ion	3	0									
GO:0010159_specification_of_organ_position	3	0									
GO:0010172_embryonic_body_morphogenesis	3	0									
GO:0010216_maintenance_of_DNA_methylation	3	0									
GO:0010273_detoxification_of_copper_ion	3	0									
GO:0010454_negative_regulation_of_cell_fate_commitment	3	0									
GO:0010507_negative_regulation_of_autophagy	3	0									
GO:0010524_positive_regulation_of_calcium_ion_transport_into_cytosol	3	0									
GO:0010573_vascular_endothelial_growth_factor_production	3	0									
GO:0010574_regulation_of_vascular_endothelial_growth_factor_production	3	0									
GO:0010575_positive_regulation_vascular_endothelial_growth_factor_production	3	0									
GO:0010632_regulation_of_epithelial_cell_migration	3	0									
GO:0010717_regulation_of_epithelial_to_mesenchymal_transition	3	0									
GO:0010884_positive_regulation_of_lipid_storage	3	0									
GO:0010888_negative_regulation_of_lipid_storage	3	0									
GO:0010889_regulation_of_sequestering_of_triglyceride	3	0									
GO:0010893_positive_regulation_of_steroid_biosynthetic_process	3	0									
GO:0010894_negative_regulation_of_steroid_biosynthetic_process	3	0									
GO:0010998_regulation_of_translational_initiation_by_eIF2_alpha_phosphorylation	3	0									
GO:0010999_regulation_of_eIF2_alpha_phosphorylation_by_heme	3	0									
GO:0014074_response_to_purine	3	0									
GO:0014909_smooth_muscle_cell_migration	3	0									
GO:0015669_gas_transport	3	0									
GO:0015760_glucose-6-phosphate_transport	3	0									
GO:0015816_glycine_transport	3	0									
GO:0015838_betaine_transport	3	0									
GO:0015871_choline_transport	3	0									
GO:0015879_carnitine_transport	3	0									
GO:0015893_drug_transport	3	0									
GO:0015909_long-chain_fatty_acid_transport	3	0									
GO:0015936_coenzyme_A_metabolic_process	3	0									
GO:0015988_energy_coupled_proton_transport__against_electrochemical_gradient	3	0									
GO:0015991_ATP_hydrolysis_coupled_proton_transport	3	0									
GO:0016241_regulation_of_macroautophagy	3	0									
GO:0016322_neuron_remodeling	3	0									
GO:0016556_mRNA_modification	3	0									
GO:0016973_poly(A)+_mRNA_export_from_nucleus	3	0									
GO:0018196_peptidyl-asparagine_modification	3	0									
GO:0018208_peptidyl-proline_modification	3	0									
GO:0018279_protein_amino_acid_N-linked_glycosylation_via_asparagine	3	0									
GO:0018894_dibenzo-p-dioxin_metabolic_process	3	0									
GO:0019058_viral_infectious_cycle	3	0									
GO:0019236_response_to_pheromone	3	0									
GO:0019359_nicotinamide_nucleotide_biosynthetic_process	3	0									
GO:0019363_pyridine_nucleotide_biosynthetic_process	3	0									
GO:0019438_aromatic_compound_biosynthetic_process	3	0									
GO:0019439_aromatic_compound_catabolic_process	3	0									
GO:0019605_butyrate_metabolic_process	3	0									
GO:0019614_catechol_catabolic_process	3	0									
GO:0019674_NAD_metabolic_process	3	0									
GO:0019852_L-ascorbic_acid_metabolic_process	3	0									
GO:0019934_cGMP-mediated_signaling	3	0									
GO:0019987_negative_regulation_of_anti-apoptosis	3	0									
GO:0021527_spinal_cord_association_neuron_differentiation	3	0									
GO:0021529_spinal_cord_oligodendrocyte_cell_differentiation	3	0									
GO:0021530_spinal_cord_oligodendrocyte_cell_fate_specification	3	0									
GO:0021555_midbrain-hindbrain_boundary_morphogenesis	3	0									
GO:0021563_glossopharyngeal_nerve_development	3	0									
GO:0021570_rhombomere_4_development	3	0									
GO:0021591_ventricular_system_development	3	0									
GO:0021615_glossopharyngeal_nerve_morphogenesis	3	0									
GO:0021794_thalamus_development	3	0									
GO:0021797_forebrain_anterior_posterior_pattern_formation	3	0									
GO:0021798_forebrain_dorsal_ventral_pattern_formation	3	0									
GO:0021800_cerebral_cortex_tangential_migration	3	0									
GO:0021819_layer_formation_in_the_cerebral_cortex	3	0									
GO:0021859_pyramidal_neuron_differentiation	3	0									
GO:0021860_pyramidal_neuron_development	3	0									
GO:0021889_olfactory_bulb_interneuron_differentiation	3	0									
GO:0021891_olfactory_bulb_interneuron_development	3	0									
GO:0021912_regulation_of_transcription_from_RNA_polymerase_II_promoter_involved_in_spinal_cord_motor_neuron_fate_specification	3	0									
GO:0021979_hypothalamus_cell_differentiation	3	0									
GO:0022010_myelination_in_the_central_nervous_system	3	0									
GO:0022027_interkinetic_nuclear_migration	3	0									
GO:0022406_membrane_docking	3	0									
GO:0030033_microvillus_assembly	3	0									
GO:0030091_protein_repair	3	0									
GO:0030195_negative_regulation_of_blood_coagulation	3	0									
GO:0030307_positive_regulation_of_cell_growth	3	0									
GO:0030319_cellular_di-__tri-valent_inorganic_anion_homeostasis	3	0									
GO:0030320_cellular_monovalent_inorganic_anion_homeostasis	3	0									
GO:0030321_transepithelial_chloride_transport	3	0									
GO:0030501_positive_regulation_of_bone_mineralization	3	0									
GO:0030513_positive_regulation_of_BMP_signaling_pathway	3	0									
GO:0030538_embryonic_genitalia_morphogenesis	3	0									
GO:0030540_female_genitalia_development	3	0									
GO:0030643_cellular_phosphate_ion_homeostasis	3	0									
GO:0030718_germ-line_stem_cell_maintenance	3	0									
GO:0030730_sequestering_of_triglyceride	3	0									
GO:0030836_positive_regulation_of_actin_filament_depolymerization	3	0									
GO:0030857_negative_regulation_of_epithelial_cell_differentiation	3	0									
GO:0030916_otic_vesicle_formation	3	0									
GO:0031000_response_to_caffeine	3	0									
GO:0031063_regulation_of_histone_deacetylation	3	0									
GO:0031065_positive_regulation_of_histone_deacetylation	3	0									
GO:0031112_positive_regulation_of_microtubule_polymerization_or_depolymerization	3	0									
GO:0031116_positive_regulation_of_microtubule_polymerization	3	0									
GO:0031133_regulation_of_axon_diameter	3	0									
GO:0031282_regulation_of_guanylate_cyclase_activity	3	0									
GO:0031333_negative_regulation_of_protein_complex_assembly	3	0									
GO:0031397_negative_regulation_of_protein_ubiquitination	3	0									
GO:0031398_positive_regulation_of_protein_ubiquitination	3	0									
GO:0031503_protein_complex_localization	3	0									
GO:0031571_G1_DNA_damage_checkpoint	3	0									
GO:0031579_membrane_raft_organization	3	0									
GO:0031638_zymogen_activation	3	0									
GO:0031641_regulation_of_myelination	3	0									
GO:0031642_negative_regulation_of_myelination	3	0									
GO:0031649_heat_generation	3	0									
GO:0031943_regulation_of_glucocorticoid_metabolic_process	3	0									
GO:0032020_ISG15-protein_conjugation	3	0									
GO:0032060_bleb_formation	3	0									
GO:0032095_regulation_of_response_to_food	3	0									
GO:0032272_negative_regulation_of_protein_polymerization	3	0									
GO:0032288_myelin_assembly	3	0									
GO:0032291_ensheathment_of_axons_in_the_central_nervous_system	3	0									
GO:0032355_response_to_estradiol_stimulus	3	0									
GO:0032402_melanosome_transport	3	0									
GO:0032411_positive_regulation_of_transporter_activity	3	0									
GO:0032414_positive_regulation_of_ion_transmembrane_transporter_activity	3	0									
GO:0032436_positive_regulation_of_proteasomal_ubiquitin-dependent_protein_catabolic_process	3	0									
GO:0032528_microvillus_organization	3	0									
GO:0032536_regulation_of_cell_projection_size	3	0									
GO:0032632_interleukin-3_production	3	0									
GO:0032634_interleukin-5_production	3	0									
GO:0032674_regulation_of_interleukin-5_production	3	0									
GO:0032703_negative_regulation_of_interleukin-2_production	3	0									
GO:0032753_positive_regulation_of_interleukin-4_production	3	0									
GO:0032823_regulation_of_natural_killer_cell_differentiation	3	0									
GO:0032825_positive_regulation_of_natural_killer_cell_differentiation	3	0									
GO:0032856_activation_of_Ras_GTPase_activity	3	0									
GO:0032862_activation_of_Rho_GTPase_activity	3	0									
GO:0032874_positive_regulation_of_stress-activated_MAPK_cascade	3	0									
GO:0032881_regulation_of_polysaccharide_metabolic_process	3	0									
GO:0032890_regulation_of_organic_acid_transport	3	0									
GO:0033058_directional_locomotion	3	0									
GO:0033080_immature_T_cell_proliferation_in_the_thymus	3	0									
GO:0033084_regulation_of_immature_T_cell_proliferation_in_the_thymus	3	0									
GO:0033091_positive_regulation_of_immature_T_cell_proliferation	3	0									
GO:0033137_negative_regulation_of_peptidyl-serine_phosphorylation	3	0									
GO:0033153_T_cell_receptor_V(D)J_recombination	3	0									
GO:0033209_tumor_necrosis_factor-mediated_signaling_pathway	3	0									
GO:0033261_regulation_of_S_phase	3	0									
GO:0033600_negative_regulation_of_mammary_gland_epithelial_cell_proliferation	3	0									
GO:0033631_cell-cell_adhesion_mediated_by_integrin	3	0									
GO:0033993_response_to_lipid	3	0									
GO:0034220_ion_transmembrane_transport	3	0									
GO:0034308_monohydric_alcohol_metabolic_process	3	0									
GO:0034313_diol_catabolic_process	3	0									
GO:0034331_cell_junction_maintenance	3	0									
GO:0034332_adherens_junction_organization	3	0									
GO:0034375_high-density_lipoprotein_particle_remodeling	3	0									
GO:0034381_lipoprotein_particle_clearance	3	0									
GO:0034612_response_to_tumor_necrosis_factor	3	0									
GO:0034655_nucleobase__nucleoside__nucleotide_and_nucleic_acid_catabolic_process	3	0									
GO:0034656_nucleobase__nucleoside_and_nucleotide_catabolic_process	3	0									
GO:0035067_negative_regulation_of_histone_acetylation	3	0									
GO:0035084_flagellar_axoneme_assembly	3	0									
GO:0035166_post-embryonic_hemopoiesis	3	0									
GO:0035283_central_nervous_system_segmentation	3	0									
GO:0035284_brain_segmentation	3	0									
GO:0042097_interleukin-4_biosynthetic_process	3	0									
GO:0042135_neurotransmitter_catabolic_process	3	0									
GO:0042271_susceptibility_to_natural_killer_cell_mediated_cytotoxicity	3	0									
GO:0042273_ribosomal_large_subunit_biogenesis	3	0									
GO:0042375_quinone_cofactor_metabolic_process	3	0									
GO:0042420_dopamine_catabolic_process	3	0									
GO:0042421_norepinephrine_biosynthetic_process	3	0									
GO:0042424_catecholamine_catabolic_process	3	0									
GO:0042447_hormone_catabolic_process	3	0									
GO:0042448_progesterone_metabolic_process	3	0									
GO:0042523_positive_regulation_of_tyrosine_phosphorylation_of_Stat5_protein	3	0									
GO:0042659_regulation_of_cell_fate_specification	3	0									
GO:0042670_retinal_cone_cell_differentiation	3	0									
GO:0042693_muscle_cell_fate_commitment	3	0									
GO:0042711_maternal_behavior	3	0									
GO:0042745_circadian_sleep_wake_cycle	3	0									
GO:0042759_long-chain_fatty_acid_biosynthetic_process	3	0									
GO:0042787_protein_ubiquitination_during_ubiquitin-dependent_protein_catabolic_process	3	0									
GO:0043045_DNA_methylation_during_embryonic_development	3	0									
GO:0043090_amino_acid_import	3	0									
GO:0043092_L-amino_acid_import	3	0									
GO:0043094_cellular_metabolic_compound_salvage	3	0									
GO:0043101_purine_salvage	3	0									
GO:0043149_stress_fiber_formation	3	0									
GO:0043174_nucleoside_salvage	3	0									
GO:0043200_response_to_amino_acid_stimulus	3	0									
GO:0043243_positive_regulation_of_protein_complex_disassembly	3	0									
GO:0043249_erythrocyte_maturation	3	0									
GO:0043267_negative_regulation_of_potassium_ion_transport	3	0									
GO:0043371_negative_regulation_of_CD4-positive__alpha_beta_T_cell_differentiation	3	0									
GO:0043462_regulation_of_ATPase_activity	3	0									
GO:0043569_negative_regulation_of_insulin-like_growth_factor_receptor_signaling_pathway	3	0									
GO:0043574_peroxisomal_transport	3	0									
GO:0043586_tongue_development	3	0									
GO:0043900_regulation_of_multi-organism_process	3	0									
GO:0043954_cellular_component_maintenance	3	0									
GO:0044030_regulation_of_DNA_methylation	3	0									
GO:0044089_positive_regulation_of_cellular_component_biogenesis	3	0									
GO:0044273_sulfur_compound_catabolic_process	3	0									
GO:0045047_protein_targeting_to_ER	3	0									
GO:0045085_negative_regulation_of_interleukin-2_biosynthetic_process	3	0									
GO:0045110_intermediate_filament_bundle_assembly	3	0									
GO:0045143_homologous_chromosome_segregation	3	0									
GO:0045198_establishment_of_epithelial_cell_apical_basal_polarity	3	0									
GO:0045217_cell-cell_junction_maintenance	3	0									
GO:0045348_positive_regulation_of_MHC_class_II_biosynthetic_process	3	0									
GO:0045402_regulation_of_interleukin-4_biosynthetic_process	3	0									
GO:0045404_positive_regulation_of_interleukin-4_biosynthetic_process	3	0									
GO:0045542_positive_regulation_of_cholesterol_biosynthetic_process	3	0									
GO:0045607_regulation_of_auditory_receptor_cell_differentiation	3	0									
GO:0045623_negative_regulation_of_T-helper_cell_differentiation	3	0									
GO:0045625_regulation_of_T-helper_1_cell_differentiation	3	0									
GO:0045631_regulation_of_mechanoreceptor_differentiation	3	0									
GO:0045717_negative_regulation_of_fatty_acid_biosynthetic_process	3	0									
GO:0045723_positive_regulation_of_fatty_acid_biosynthetic_process	3	0									
GO:0045746_negative_regulation_of_Notch_signaling_pathway	3	0									
GO:0045806_negative_regulation_of_endocytosis	3	0									
GO:0045829_negative_regulation_of_isotype_switching	3	0									
GO:0045844_positive_regulation_of_striated_muscle_development	3	0									
GO:0045907_positive_regulation_of_vasoconstriction	3	0									
GO:0045922_negative_regulation_of_fatty_acid_metabolic_process	3	0									
GO:0045939_negative_regulation_of_steroid_metabolic_process	3	0									
GO:0046013_regulation_of_T_cell_homeostatic_proliferation	3	0									
GO:0046034_ATP_metabolic_process	3	0									
GO:0046325_negative_regulation_of_glucose_import	3	0									
GO:0046426_negative_regulation_of_JAK-STAT_cascade	3	0									
GO:0046457_prostanoid_biosynthetic_process	3	0									
GO:0046479_glycosphingolipid_catabolic_process	3	0									
GO:0046488_phosphatidylinositol_metabolic_process	3	0									
GO:0046549_retinal_cone_cell_development	3	0									
GO:0046605_regulation_of_centrosome_cycle	3	0									
GO:0046688_response_to_copper_ion	3	0									
GO:0046717_acid_secretion	3	0									
GO:0046825_regulation_of_protein_export_from_nucleus	3	0									
GO:0046885_regulation_of_hormone_biosynthetic_process	3	0									
GO:0048003_antigen_processing_and_presentation_of_lipid_antigen_via_MHC_class_Ib	3	0									
GO:0048007_antigen_processing_and_presentation__exogenous_lipid_antigen_via_MHC_class_Ib	3	0									
GO:0048012_hepatocyte_growth_factor_receptor_signaling_pathway	3	0									
GO:0048050_post-embryonic_eye_morphogenesis	3	0									
GO:0048087_positive_regulation_of_pigmentation_during_development	3	0									
GO:0048246_macrophage_chemotaxis	3	0									
GO:0048251_elastic_fiber_assembly	3	0									
GO:0048278_vesicle_docking	3	0									
GO:0048294_negative_regulation_of_isotype_switching_to_IgE_isotypes	3	0									
GO:0048318_axial_mesoderm_development	3	0									
GO:0048597_post-embryonic_camera-type_eye_morphogenesis	3	0									
GO:0048636_positive_regulation_of_muscle_development	3	0									
GO:0048660_regulation_of_smooth_muscle_cell_proliferation	3	0									
GO:0048668_collateral_sprouting	3	0									
GO:0048676_axon_extension_involved_in_development	3	0									
GO:0048755_branching_morphogenesis_of_a_nerve	3	0									
GO:0048845_venous_blood_vessel_morphogenesis	3	0									
GO:0048852_diencephalon_morphogenesis	3	0									
GO:0048859_formation_of_anatomical_boundary	3	0									
GO:0048865_stem_cell_fate_commitment	3	0									
GO:0050435_beta-amyloid_metabolic_process	3	0									
GO:0050650_chondroitin_sulfate_proteoglycan_biosynthetic_process	3	0									
GO:0050703_interleukin-1_alpha_secretion	3	0									
GO:0050705_regulation_of_interleukin-1_alpha_secretion	3	0									
GO:0050709_negative_regulation_of_protein_secretion	3	0									
GO:0050710_negative_regulation_of_cytokine_secretion	3	0									
GO:0050717_positive_regulation_of_interleukin-1_alpha_secretion	3	0									
GO:0050774_negative_regulation_of_dendrite_morphogenesis	3	0									
GO:0050857_positive_regulation_of_antigen_receptor-mediated_signaling_pathway	3	0									
GO:0050882_voluntary_musculoskeletal_movement	3	0									
GO:0050913_sensory_perception_of_bitter_taste	3	0									
GO:0050996_positive_regulation_of_lipid_catabolic_process	3	0									
GO:0051149_positive_regulation_of_muscle_cell_differentiation	3	0									
GO:0051153_regulation_of_striated_muscle_cell_differentiation	3	0									
GO:0051204_protein_insertion_into_mitochondrial_membrane	3	0									
GO:0051291_protein_heterooligomerization	3	0									
GO:0051302_regulation_of_cell_division	3	0									
GO:0051320_S_phase	3	0									
GO:0051450_myoblast_proliferation	3	0									
GO:0051583_dopamine_uptake	3	0									
GO:0051798_positive_regulation_of_hair_follicle_development	3	0									
GO:0051882_mitochondrial_depolarization	3	0									
GO:0051900_regulation_of_mitochondrial_depolarization	3	0									
GO:0051925_regulation_of_calcium_ion_transport_via_voltage-gated_calcium_channel_activity	3	0									
GO:0051926_negative_regulation_of_calcium_ion_transport	3	0									
GO:0051930_regulation_of_sensory_perception_of_pain	3	0									
GO:0051931_regulation_of_sensory_perception	3	0									
GO:0051934_catecholamine_uptake_during_transmission_of_nerve_impulse	3	0									
GO:0051955_regulation_of_amino_acid_transport	3	0									
GO:0051962_positive_regulation_of_nervous_system_development	3	0									
GO:0051965_positive_regulation_of_synaptogenesis	3	0									
GO:0051967_negative_regulation_of_synaptic_transmission__glutamatergic	3	0									
GO:0051983_regulation_of_chromosome_segregation	3	0									
GO:0055061_di-__tri-valent_inorganic_anion_homeostasis	3	0									
GO:0055062_phosphate_ion_homeostasis	3	0									
GO:0055083_monovalent_inorganic_anion_homeostasis	3	0									
GO:0055117_regulation_of_cardiac_muscle_contraction	3	0									
GO:0060009_Sertoli_cell_development	3	0									
GO:0060024_rhythmic_synaptic_transmission	3	0									
GO:0060033_anatomical_structure_regression	3	0									
GO:0060040_retinal_bipolar_neuron_differentiation	3	0									
GO:0060055_angiogenesis_involved_in_wound_healing	3	0									
GO:0060084_synaptic_transmission_involved_in_micturition	3	0									
GO:0060123_regulation_of_growth_hormone_secretion	3	0									
GO:0060126_somatotropin_secreting_cell_differentiation	3	0									
GO:0060192_negative_regulation_of_lipase_activity	3	0									
GO:0060219_camera-type_eye_photoreceptor_cell_differentiation	3	0									
GO:0060285_ciliary_cell_motility	3	0									
GO:0060294_cilium_movement_involved_in_ciliary_motility	3	0									
GO:0060295_regulation_of_cilium_movement_involved_in_ciliary_motility	3	0									
GO:0060296_regulation_of_cilium_beat_frequency_involved_in_ciliary_motility	3	0									
GO:0060314_regulation_of_ryanodine-sensitive_calcium-release_channel_activity	3	0									
GO:0060396_growth_hormone_receptor_signaling_pathway	3	0									
GO:0060416_response_to_growth_hormone_stimulus	3	0									
GO:0060428_lung_epithelium_development	3	0									
GO:0060433_bronchus_development	3	0									
GO:0060435_bronchiole_development	3	0									
GO:0060460_left_lung_morphogenesis	3	0									
GO:0060491_regulation_of_cell_projection_assembly	3	0									
GO:0060523_prostate_epithelial_cord_elongation	3	0									
GO:0060586_multicellular_organismal_iron_ion_homeostasis	3	0									
GO:0060596_mammary_placode_formation	3	0									
GO:0060632_regulation_of_microtubule-based_movement	3	0									
GO:0060648_mammary_gland_bud_morphogenesis	3	0									
GO:0060686_negative_regulation_of_prostatic_bud_formation	3	0									
GO:0060708_spongiotrophoblast_differentiation	3	0									
GO:0060746_parental_behavior	3	0									
GO:0060748_tertiary_branching_involved_in_mammary_gland_duct_morphogenesis	3	0									
GO:0060750_epithelial_cell_proliferation_involved_in_mammary_gland_duct_elongation	3	0									
GO:0060841_venous_blood_vessel_development	3	0									
GO:0070102_interleukin-6-mediated_signaling_pathway	3	0									
GO:0070169_positive_regulation_of_biomineral_formation	3	0									
GO:0070206_protein_trimerization	3	0									
GO:0070207_protein_homotrimerization	3	0									
GO:0070229_negative_regulation_of_lymphocyte_apoptosis	3	0									
GO:0070230_positive_regulation_of_lymphocyte_apoptosis	3	0									
GO:0070232_regulation_of_T_cell_apoptosis	3	0									
GO:0070233_negative_regulation_of_T_cell_apoptosis	3	0									
GO:0070242_thymocyte_apoptosis	3	0									
GO:0070243_regulation_of_thymocyte_apoptosis	3	0									
GO:0070244_negative_regulation_of_thymocyte_apoptosis	3	0									
GO:0070307_lens_fiber_cell_development	3	0									
GO:0070309_lens_fiber_cell_morphogenesis	3	0									
GO:0070423_nucleotide-binding_oligomerization_domain_containing_signaling_pathway	3	0									
GO:0070427_nucleotide-binding_oligomerization_domain_containing_1_signaling_pathway	3	0									
GO:0070431_nucleotide-binding_oligomerization_domain_containing_2_signaling_pathway	3	0									
GO:0070633_transepithelial_transport	3	0									
GO:0070846_Hsp90_deacetylation	3	0									
GO:0070873_regulation_of_glycogen_metabolic_process	3	0									
GO:0070875_positive_regulation_of_glycogen_metabolic_process	3	0									
GO:0006140_regulation_of_nucleotide_metabolic_process	47	0	0.000000	-0.000000	1626	1603.008926	1658.48	1713.951074	1.019975
GO:0030799_regulation_of_cyclic_nucleotide_metabolic_process	47	0	0.000000	-0.000000	1626	1603.008926	1658.48	1713.951074	1.019975
GO:0031667_response_to_nutrient_levels	47	0	0.000000	-0.000000	1626	1603.008926	1658.48	1713.951074	1.019975
GO:0034754_cellular_hormone_metabolic_process	47	0	0.000000	-0.000000	1626	1603.008926	1658.48	1713.951074	1.019975
GO:0045087_innate_immune_response	47	0	0.000000	-0.000000	1626	1603.008926	1658.48	1713.951074	1.019975
GO:0045619_regulation_of_lymphocyte_differentiation	47	0	0.000000	-0.000000	1626	1603.008926	1658.48	1713.951074	1.019975
GO:0048871_multicellular_organismal_homeostasis	47	0	0.000000	-0.000000	1626	1603.008926	1658.48	1713.951074	1.019975
GO:0060627_regulation_of_vesicle-mediated_transport	47	0	0.000000	-0.000000	1626	1603.008926	1658.48	1713.951074	1.019975
GO:0007519_skeletal_muscle_tissue_development	78	0	0.000000	-0.000000	1629	1606.302451	1661.27	1716.237549	1.019810
GO:0051251_positive_regulation_of_lymphocyte_activation	78	0	0.000000	-0.000000	1629	1606.302451	1661.27	1716.237549	1.019810
GO:0060538_skeletal_muscle_organ_development	78	0	0.000000	-0.000000	1629	1606.302451	1661.27	1716.237549	1.019810
GO:0000041_transition_metal_ion_transport	22	0	0.000000	-0.000000	1667	1644.428298	1697.64	1750.851702	1.018380
GO:0001523_retinoid_metabolic_process	22	0	0.000000	-0.000000	1667	1644.428298	1697.64	1750.851702	1.018380
GO:0001558_regulation_of_cell_growth	22	0	0.000000	-0.000000	1667	1644.428298	1697.64	1750.851702	1.018380
GO:0001569_patterning_of_blood_vessels	22	0	0.000000	-0.000000	1667	1644.428298	1697.64	1750.851702	1.018380
GO:0001947_heart_looping	22	0	0.000000	-0.000000	1667	1644.428298	1697.64	1750.851702	1.018380
GO:0002478_antigen_processing_and_presentation_of_exogenous_peptide_antigen	22	0	0.000000	-0.000000	1667	1644.428298	1697.64	1750.851702	1.018380
GO:0002637_regulation_of_immunoglobulin_production	22	0	0.000000	-0.000000	1667	1644.428298	1697.64	1750.851702	1.018380
GO:0002712_regulation_of_B_cell_mediated_immunity	22	0	0.000000	-0.000000	1667	1644.428298	1697.64	1750.851702	1.018380
GO:0002889_regulation_of_immunoglobulin_mediated_immune_response	22	0	0.000000	-0.000000	1667	1644.428298	1697.64	1750.851702	1.018380
GO:0006029_proteoglycan_metabolic_process	22	0	0.000000	-0.000000	1667	1644.428298	1697.64	1750.851702	1.018380
GO:0006112_energy_reserve_metabolic_process	22	0	0.000000	-0.000000	1667	1644.428298	1697.64	1750.851702	1.018380
GO:0006721_terpenoid_metabolic_process	22	0	0.000000	-0.000000	1667	1644.428298	1697.64	1750.851702	1.018380
GO:0007059_chromosome_segregation	22	0	0.000000	-0.000000	1667	1644.428298	1697.64	1750.851702	1.018380
GO:0009309_amine_biosynthetic_process	22	0	0.000000	-0.000000	1667	1644.428298	1697.64	1750.851702	1.018380
GO:0009896_positive_regulation_of_catabolic_process	22	0	0.000000	-0.000000	1667	1644.428298	1697.64	1750.851702	1.018380
GO:0015918_sterol_transport	22	0	0.000000	-0.000000	1667	1644.428298	1697.64	1750.851702	1.018380
GO:0016101_diterpenoid_metabolic_process	22	0	0.000000	-0.000000	1667	1644.428298	1697.64	1750.851702	1.018380
GO:0021766_hippocampus_development	22	0	0.000000	-0.000000	1667	1644.428298	1697.64	1750.851702	1.018380
GO:0030258_lipid_modification	22	0	0.000000	-0.000000	1667	1644.428298	1697.64	1750.851702	1.018380
GO:0030301_cholesterol_transport	22	0	0.000000	-0.000000	1667	1644.428298	1697.64	1750.851702	1.018380
GO:0030335_positive_regulation_of_cell_migration	22	0	0.000000	-0.000000	1667	1644.428298	1697.64	1750.851702	1.018380
GO:0030705_cytoskeleton-dependent_intracellular_transport	22	0	0.000000	-0.000000	1667	1644.428298	1697.64	1750.851702	1.018380
GO:0032649_regulation_of_interferon-gamma_production	22	0	0.000000	-0.000000	1667	1644.428298	1697.64	1750.851702	1.018380
GO:0032886_regulation_of_microtubule-based_process	22	0	0.000000	-0.000000	1667	1644.428298	1697.64	1750.851702	1.018380
GO:0033273_response_to_vitamin	22	0	0.000000	-0.000000	1667	1644.428298	1697.64	1750.851702	1.018380
GO:0034097_response_to_cytokine_stimulus	22	0	0.000000	-0.000000	1667	1644.428298	1697.64	1750.851702	1.018380
GO:0034660_ncRNA_metabolic_process	22	0	0.000000	-0.000000	1667	1644.428298	1697.64	1750.851702	1.018380
GO:0040018_positive_regulation_of_multicellular_organism_growth	22	0	0.000000	-0.000000	1667	1644.428298	1697.64	1750.851702	1.018380
GO:0042130_negative_regulation_of_T_cell_proliferation	22	0	0.000000	-0.000000	1667	1644.428298	1697.64	1750.851702	1.018380
GO:0042461_photoreceptor_cell_development	22	0	0.000000	-0.000000	1667	1644.428298	1697.64	1750.851702	1.018380
GO:0042733_embryonic_digit_morphogenesis	22	0	0.000000	-0.000000	1667	1644.428298	1697.64	1750.851702	1.018380
GO:0043112_receptor_metabolic_process	22	0	0.000000	-0.000000	1667	1644.428298	1697.64	1750.851702	1.018380
GO:0044264_cellular_polysaccharide_metabolic_process	22	0	0.000000	-0.000000	1667	1644.428298	1697.64	1750.851702	1.018380
GO:0046635_positive_regulation_of_alpha-beta_T_cell_activation	22	0	0.000000	-0.000000	1667	1644.428298	1697.64	1750.851702	1.018380
GO:0046883_regulation_of_hormone_secretion	22	0	0.000000	-0.000000	1667	1644.428298	1697.64	1750.851702	1.018380
GO:0048477_oogenesis	22	0	0.000000	-0.000000	1667	1644.428298	1697.64	1750.851702	1.018380
GO:0048864_stem_cell_development	22	0	0.000000	-0.000000	1667	1644.428298	1697.64	1750.851702	1.018380
GO:0051260_protein_homooligomerization	22	0	0.000000	-0.000000	1667	1644.428298	1697.64	1750.851702	1.018380
GO:0000027_ribosomal_large_subunit_assembly	1	0									
GO:0000042_protein_targeting_to_Golgi	1	0									
GO:0000046_autophagic_vacuole_fusion	1	0									
GO:0000050_urea_cycle	1	0									
GO:0000054_ribosome_export_from_nucleus	1	0									
GO:0000055_ribosomal_large_subunit_export_from_nucleus	1	0									
GO:0000056_ribosomal_small_subunit_export_from_nucleus	1	0									
GO:0000072_M_phase_specific_microtubule_process	1	0									
GO:0000101_sulfur_amino_acid_transport	1	0									
GO:0000147_actin_cortical_patch_assembly	1	0									
GO:0000154_rRNA_modification	1	0									
GO:0000183_chromatin_silencing_at_rDNA	1	0									
GO:0000185_activation_of_MAPKKK_activity	1	0									
GO:0000238_zygotene	1	0									
GO:0000255_allantoin_metabolic_process	1	0									
GO:0000266_mitochondrial_fission	1	0									
GO:0000273_lipoic_acid_metabolic_process	1	0									
GO:0000301_retrograde_transport__vesicle_recycling_within_Golgi	1	0									
GO:0000394_RNA_splicing__via_endonucleolytic_cleavage_and_ligation	1	0									
GO:0000429_regulation_of_transcription_from_RNA_polymerase_II_promoter_by_carbon_catabolites	1	0									
GO:0000430_regulation_of_transcription_from_RNA_polymerase_II_promoter_by_glucose	1	0									
GO:0000432_positive_regulation_of_transcription_from_RNA_polymerase_II_promoter_by_glucose	1	0									
GO:0000436_positive_regulation_of_transcription_from_RNA_polymerase_II_promoter_by_carbon_catabolites	1	0									
GO:0000448_cleavage_in_ITS2_between_5.8S_rRNA_and_LSU-rRNA_of_tricistronic_rRNA_transcript_(SSU-rRNA__5.8S_rRNA__LSU-rRNA)	1	0									
GO:0000460_maturation_of_5.8S_rRNA	1	0									
GO:0000463_maturation_of_LSU-rRNA_from_tricistronic_rRNA_transcript_(SSU-rRNA__5.8S_rRNA__LSU-rRNA)	1	0									
GO:0000466_maturation_of_5.8S_rRNA_from_tricistronic_rRNA_transcript_(SSU-rRNA__5.8S_rRNA__LSU-rRNA)	1	0									
GO:0000469_cleavages_during_rRNA_processing	1	0									
GO:0000470_maturation_of_LSU-rRNA	1	0									
GO:0000478_endonucleolytic_cleavages_during_rRNA_processing	1	0									
GO:0000479_endonucleolytic_cleavage_of_tricistronic_rRNA_transcript_(SSU-rRNA__5.8S_rRNA__LSU-rRNA)	1	0									
GO:0000705_achiasmate_meiosis_I	1	0									
GO:0000966_RNA_5'-end_processing	1	0									
GO:0001300_chronological_cell_aging	1	0									
GO:0001547_antral_ovarian_follicle_growth	1	0									
GO:0001555_oocyte_growth	1	0									
GO:0001560_regulation_of_cell_growth_by_extracellular_stimulus	1	0									
GO:0001660_fever	1	0									
GO:0001696_gastric_acid_secretion	1	0									
GO:0001712_ectodermal_cell_fate_commitment	1	0									
GO:0001714_endodermal_cell_fate_specification	1	0									
GO:0001762_beta-alanine_transport	1	0									
GO:0001766_membrane_raft_polarization	1	0									
GO:0001811_negative_regulation_of_type_I_hypersensitivity	1	0									
GO:0001821_histamine_secretion	1	0									
GO:0001826_inner_cell_mass_cell_differentiation	1	0									
GO:0001830_trophectodermal_cell_fate_commitment	1	0									
GO:0001834_trophectodermal_cell_proliferation	1	0									
GO:0001867_complement_activation__lectin_pathway	1	0									
GO:0001880_Mullerian_duct_regression	1	0									
GO:0001887_selenium_metabolic_process	1	0									
GO:0001922_B-1_B_cell_homeostasis	1	0									
GO:0001923_B-1_B_cell_differentiation	1	0									
GO:0001941_postsynaptic_membrane_organization	1	0									
GO:0001946_lymphangiogenesis	1	0									
GO:0001956_positive_regulation_of_neurotransmitter_secretion	1	0									
GO:0001961_positive_regulation_of_cytokine-mediated_signaling_pathway	1	0									
GO:0001979_regulation_of_systemic_arterial_blood_pressure_by_chemoreceptor_signaling	1	0									
GO:0001980_regulation_of_systemic_arterial_blood_pressure_by_ischemic_conditions	1	0									
GO:0001984_vasodilation_of_artery_during_baroreceptor_response_to_increased_systemic_arterial_blood_pressure	1	0									
GO:0001985_negative_regulation_of_heart_rate_in_baroreceptor_response_to_increased_systemic_arterial_blood_pressure	1	0									
GO:0001987_vasoconstriction_of_artery_involved_in_baroreceptor_response_to_lowering_of_systemic_arterial_blood_pressure	1	0									
GO:0001988_positive_regulation_of_heart_rate_in_baroreceptor_response_to_decreased_systemic_arterial_blood_pressure	1	0									
GO:0001994_norepinephrine-epinephrine_vasoconstriction_involved_in_regulation_of_systemic_arterial_blood_pressure	1	0									
GO:0002001_renin_secretion_into_blood_stream	1	0									
GO:0002002_regulation_of_angiotensin_levels_in_blood	1	0									
GO:0002003_angiotensin_maturation	1	0									
GO:0002007_detection_of_hypoxic_conditions_in_blood_by_chemoreceptor_signaling	1	0									
GO:0002017_regulation_of_blood_volume_by_renal_aldosterone	1	0									
GO:0002023_reduction_of_food_intake_in_response_to_dietary_excess	1	0									
GO:0002031_G-protein_coupled_receptor_internalization	1	0									
GO:0002036_regulation_of_L-glutamate_transport	1	0									
GO:0002040_sprouting_angiogenesis	1	0									
GO:0002041_intussusceptive_angiogenesis	1	0									
GO:0002068_glandular_epithelial_cell_development	1	0									
GO:0002069_columnar_cuboidal_epithelial_cell_maturation	1	0									
GO:0002071_glandular_epithelial_cell_maturation	1	0									
GO:0002082_regulation_of_oxidative_phosphorylation	1	0									
GO:0002084_protein_depalmitoylation	1	0									
GO:0002085_inhibition_of_neuroepithelial_cell_differentiation	1	0									
GO:0002086_diaphragm_contraction	1	0									
GO:0002118_aggressive_behavior	1	0									
GO:0002121_inter-male_aggressive_behavior	1	0									
GO:0002124_territorial_aggressive_behavior	1	0									
GO:0002227_innate_immune_response_in_mucosa	1	0									
GO:0002232_leukocyte_chemotaxis_during_inflammatory_response	1	0									
GO:0002248_connective_tissue_replacement_during_inflammatory_response	1	0									
GO:0002282_microglial_cell_activation_during_immune_response	1	0									
GO:0002287_alpha-beta_T_cell_activation_during_immune_response	1	0									
GO:0002314_germinal_center_B_cell_differentiation	1	0									
GO:0002315_marginal_zone_B_cell_differentiation	1	0									
GO:0002316_follicular_B_cell_differentiation	1	0									
GO:0002317_plasma_cell_differentiation	1	0									
GO:0002349_histamine_production_during_acute_inflammatory_response	1	0									
GO:0002351_serotonin_production_during_acute_inflammatory_response	1	0									
GO:0002355_detection_of_tumor_cell	1	0									
GO:0002370_natural_killer_cell_cytokine_production	1	0									
GO:0002371_dendritic_cell_cytokine_production	1	0									
GO:0002380_immunoglobulin_secretion_during_immune_response	1	0									
GO:0002396_MHC_protein_complex_assembly	1	0									
GO:0002397_MHC_class_I_protein_complex_assembly	1	0									
GO:0002420_natural_killer_cell_mediated_cytotoxicity_directed_against_tumor_cell_target	1	0									
GO:0002423_natural_killer_cell_mediated_immune_response_to_tumor_cell	1	0									
GO:0002424_T_cell_mediated_immune_response_to_tumor_cell	1	0									
GO:0002426_immunoglobulin_production_in_mucosal_tissue	1	0									
GO:0002431_Fc_receptor_mediated_stimulatory_signaling_pathway	1	0									
GO:0002432_granuloma_formation	1	0									
GO:0002441_histamine_secretion_during_acute_inflammatory_response	1	0									
GO:0002442_serotonin_secretion_during_acute_inflammatory_response	1	0									
GO:0002457_T_cell_antigen_processing_and_presentation	1	0									
GO:0002458_peripheral_T_cell_tolerance_induction	1	0									
GO:0002461_tolerance_induction_dependent_upon_immune_response	1	0									
GO:0002465_peripheral_tolerance_induction	1	0									
GO:0002468_dendritic_cell_antigen_processing_and_presentation	1	0									
GO:0002476_antigen_processing_and_presentation_of_endogenous_peptide_antigen_via_MHC_class_Ib	1	0									
GO:0002479_antigen_processing_and_presentation_of_exogenous_peptide_antigen_via_MHC_class_I__TAP-dependent	1	0									
GO:0002483_antigen_processing_and_presentation_of_endogenous_peptide_antigen	1	0									
GO:0002501_peptide_antigen_assembly_with_MHC_protein_complex	1	0									
GO:0002502_peptide_antigen_assembly_with_MHC_class_I_protein_complex	1	0									
GO:0002508_central_tolerance_induction	1	0									
GO:0002510_central_B_cell_tolerance_induction	1	0									
GO:0002545_chronic_inflammatory_response_to_non-antigenic_stimulus	1	0									
GO:0002553_histamine_secretion_by_mast_cell	1	0									
GO:0002554_serotonin_secretion_by_platelet	1	0									
GO:0002572_pro-T_cell_differentiation	1	0									
GO:0002577_regulation_of_antigen_processing_and_presentation	1	0									
GO:0002579_positive_regulation_of_antigen_processing_and_presentation	1	0									
GO:0002604_regulation_of_dendritic_cell_antigen_processing_and_presentation	1	0									
GO:0002606_positive_regulation_of_dendritic_cell_antigen_processing_and_presentation	1	0									
GO:0002635_negative_regulation_of_germinal_center_formation	1	0									
GO:0002646_regulation_of_central_tolerance_induction	1	0									
GO:0002648_positive_regulation_of_central_tolerance_induction	1	0									
GO:0002649_regulation_of_tolerance_induction_to_self_antigen	1	0									
GO:0002651_positive_regulation_of_tolerance_induction_to_self_antigen	1	0									
GO:0002652_regulation_of_tolerance_induction_dependent_upon_immune_response	1	0									
GO:0002654_positive_regulation_of_tolerance_induction_dependent_upon_immune_response	1	0									
GO:0002658_regulation_of_peripheral_tolerance_induction	1	0									
GO:0002660_positive_regulation_of_peripheral_tolerance_induction	1	0									
GO:0002677_negative_regulation_of_chronic_inflammatory_response	1	0									
GO:0002678_positive_regulation_of_chronic_inflammatory_response	1	0									
GO:0002701_negative_regulation_of_production_of_molecular_mediator_of_immune_response	1	0									
GO:0002719_negative_regulation_of_cytokine_production_during_immune_response	1	0									
GO:0002724_regulation_of_T_cell_cytokine_production	1	0									
GO:0002727_regulation_of_natural_killer_cell_cytokine_production	1	0									
GO:0002729_positive_regulation_of_natural_killer_cell_cytokine_production	1	0									
GO:0002730_regulation_of_dendritic_cell_cytokine_production	1	0									
GO:0002756_MyD88-independent_toll-like_receptor_signaling_pathway	1	0									
GO:0002767_immune_response-inhibiting_cell_surface_receptor_signaling_pathway	1	0									
GO:0002769_natural_killer_cell_inhibitory_signaling_pathway	1	0									
GO:0002840_regulation_of_T_cell_mediated_immune_response_to_tumor_cell	1	0									
GO:0002842_positive_regulation_of_T_cell_mediated_immune_response_to_tumor_cell	1	0									
GO:0002849_regulation_of_peripheral_T_cell_tolerance_induction	1	0									
GO:0002851_positive_regulation_of_peripheral_T_cell_tolerance_induction	1	0									
GO:0002855_regulation_of_natural_killer_cell_mediated_immune_response_to_tumor_cell	1	0									
GO:0002857_positive_regulation_of_natural_killer_cell_mediated_immune_response_to_tumor_cell	1	0									
GO:0002858_regulation_of_natural_killer_cell_mediated_cytotoxicity_directed_against_tumor_cell_target	1	0									
GO:0002860_positive_regulation_of_natural_killer_cell_mediated_cytotoxicity_directed_against_tumor_cell_target	1	0									
GO:0002880_regulation_of_chronic_inflammatory_response_to_non-antigenic_stimulus	1	0									
GO:0002882_positive_regulation_of_chronic_inflammatory_response_to_non-antigenic_stimulus	1	0									
GO:0002895_regulation_of_central_B_cell_tolerance_induction	1	0									
GO:0002897_positive_regulation_of_central_B_cell_tolerance_induction	1	0									
GO:0002901_mature_B_cell_apoptosis	1	0									
GO:0002903_negative_regulation_of_B_cell_apoptosis	1	0									
GO:0002905_regulation_of_mature_B_cell_apoptosis	1	0									
GO:0002906_negative_regulation_of_mature_B_cell_apoptosis	1	0									
GO:0003011_involuntary_skeletal_muscle_contraction	1	0									
GO:0003027_regulation_of_systemic_arterial_blood_pressure_by_carotid_body_chemoreceptor_signaling	1	0									
GO:0003029_detection_of_hypoxic_conditions_in_blood_by_carotid_body_chemoreceptor_signaling	1	0									
GO:0003032_detection_of_oxygen	1	0									
GO:0003056_regulation_of_vascular_smooth_muscle_contraction	1	0									
GO:0003062_regulation_of_heart_rate_by_chemical_signal	1	0									
GO:0003065_positive_regulation_of_heart_rate_by_epinephrine	1	0									
GO:0003068_regulation_of_systemic_arterial_blood_pressure_by_acetylcholine	1	0									
GO:0003069_vasodilation_by_acetylcholine_involved_in_regulation_of_systemic_arterial_blood_pressure	1	0									
GO:0003070_regulation_of_systemic_arterial_blood_pressure_by_neurotransmitter	1	0									
GO:0003097_renal_water_transport	1	0									
GO:0005979_regulation_of_glycogen_biosynthetic_process	1	0									
GO:0005984_disaccharide_metabolic_process	1	0									
GO:0005988_lactose_metabolic_process	1	0									
GO:0005989_lactose_biosynthetic_process	1	0									
GO:0005997_xylulose_metabolic_process	1	0									
GO:0006000_fructose_metabolic_process	1	0									
GO:0006002_fructose_6-phosphate_metabolic_process	1	0									
GO:0006004_fucose_metabolic_process	1	0									
GO:0006013_mannose_metabolic_process	1	0									
GO:0006060_sorbitol_metabolic_process	1	0									
GO:0006064_glucuronate_catabolic_process	1	0									
GO:0006086_acetyl-CoA_biosynthetic_process_from_pyruvate	1	0									
GO:0006098_pentose-phosphate_shunt	1	0									
GO:0006101_citrate_metabolic_process	1	0									
GO:0006104_succinyl-CoA_metabolic_process	1	0									
GO:0006116_NADH_oxidation	1	0									
GO:0006120_mitochondrial_electron_transport__NADH_to_ubiquinone	1	0									
GO:0006154_adenosine_catabolic_process	1	0									
GO:0006157_deoxyadenosine_catabolic_process	1	0									
GO:0006167_AMP_biosynthetic_process	1	0									
GO:0006175_dATP_biosynthetic_process	1	0									
GO:0006178_guanine_salvage	1	0									
GO:0006196_AMP_catabolic_process	1	0									
GO:0006203_dGTP_catabolic_process	1	0									
GO:0006208_pyrimidine_base_catabolic_process	1	0									
GO:0006221_pyrimidine_nucleotide_biosynthetic_process	1	0									
GO:0006235_dTTP_biosynthetic_process	1	0									
GO:0006244_pyrimidine_nucleotide_catabolic_process	1	0									
GO:0006269_DNA_replication__synthesis_of_RNA_primer	1	0									
GO:0006283_transcription-coupled_nucleotide-excision_repair	1	0									
GO:0006296_nucleotide-excision_repair__DNA_incision__5'-to_lesion	1	0									
GO:0006307_DNA_dealkylation	1	0									
GO:0006337_nucleosome_disassembly	1	0									
GO:0006344_maintenance_of_chromatin_silencing	1	0									
GO:0006356_regulation_of_transcription_from_RNA_polymerase_I_promoter	1	0									
GO:0006388_tRNA_splicing__via_endonucleolytic_cleavage_and_ligation	1	0									
GO:0006407_rRNA_export_from_nucleus	1	0									
GO:0006419_alanyl-tRNA_aminoacylation	1	0									
GO:0006434_seryl-tRNA_aminoacylation	1	0									
GO:0006447_regulation_of_translational_initiation_by_iron	1	0									
GO:0006463_steroid_hormone_receptor_complex_assembly	1	0									
GO:0006467_protein_thiol-disulfide_exchange	1	0									
GO:0006474_N-terminal_protein_amino_acid_acetylation	1	0									
GO:0006481_C-terminal_protein_amino_acid_methylation	1	0									
GO:0006488_dolichol-linked_oligosaccharide_biosynthetic_process	1	0									
GO:0006494_protein_amino_acid_terminal_glycosylation	1	0									
GO:0006496_protein_amino_acid_terminal_N-glycosylation	1	0									
GO:0006500_N-terminal_protein_palmitoylation	1	0									
GO:0006507_GPI_anchor_release	1	0									
GO:0006537_glutamate_biosynthetic_process	1	0									
GO:0006544_glycine_metabolic_process	1	0									
GO:0006549_isoleucine_metabolic_process	1	0									
GO:0006553_lysine_metabolic_process	1	0									
GO:0006554_lysine_catabolic_process	1	0									
GO:0006556_S-adenosylmethionine_biosynthetic_process	1	0									
GO:0006559_L-phenylalanine_catabolic_process	1	0									
GO:0006569_tryptophan_catabolic_process	1	0									
GO:0006572_tyrosine_catabolic_process	1	0									
GO:0006573_valine_metabolic_process	1	0									
GO:0006581_acetylcholine_catabolic_process	1	0									
GO:0006585_dopamine_biosynthetic_process_from_tyrosine	1	0									
GO:0006590_thyroid_hormone_generation	1	0									
GO:0006591_ornithine_metabolic_process	1	0									
GO:0006596_polyamine_biosynthetic_process	1	0									
GO:0006597_spermine_biosynthetic_process	1	0									
GO:0006601_creatine_biosynthetic_process	1	0									
GO:0006613_cotranslational_protein_targeting_to_membrane	1	0									
GO:0006622_protein_targeting_to_lysosome	1	0									
GO:0006627_mitochondrial_protein_processing_during_import	1	0									
GO:0006653_lecithin_metabolic_process	1	0									
GO:0006654_phosphatidic_acid_biosynthetic_process	1	0									
GO:0006658_phosphatidylserine_metabolic_process	1	0									
GO:0006659_phosphatidylserine_biosynthetic_process	1	0									
GO:0006667_sphinganine_metabolic_process	1	0									
GO:0006668_sphinganine-1-phosphate_metabolic_process	1	0									
GO:0006678_glucosylceramide_metabolic_process	1	0									
GO:0006682_galactosylceramide_biosynthetic_process	1	0									
GO:0006685_sphingomyelin_catabolic_process	1	0									
GO:0006700_C21-steroid_hormone_biosynthetic_process	1	0									
GO:0006705_mineralocorticoid_biosynthetic_process	1	0									
GO:0006709_progesterone_catabolic_process	1	0									
GO:0006729_tetrahydrobiopterin_biosynthetic_process	1	0									
GO:0006734_NADH_metabolic_process	1	0									
GO:0006740_NADPH_regeneration	1	0									
GO:0006741_NADP_biosynthetic_process	1	0									
GO:0006743_ubiquinone_metabolic_process	1	0									
GO:0006744_ubiquinone_biosynthetic_process	1	0									
GO:0006772_thiamin_metabolic_process	1	0									
GO:0006784_heme_a_biosynthetic_process	1	0									
GO:0006797_polyphosphate_metabolic_process	1	0									
GO:0006798_polyphosphate_catabolic_process	1	0									
GO:0006824_cobalt_ion_transport	1	0									
GO:0006842_tricarboxylic_acid_transport	1	0									
GO:0006844_acyl_carnitine_transport	1	0									
GO:0006855_multidrug_transport	1	0									
GO:0006863_purine_transport	1	0									
GO:0006890_retrograde_vesicle-mediated_transport__Golgi_to_ER	1	0									
GO:0006891_intra-Golgi_vesicle-mediated_transport	1	0									
GO:0006893_Golgi_to_plasma_membrane_transport	1	0									
GO:0006895_Golgi_to_endosome_transport	1	0									
GO:0006896_Golgi_to_vacuole_transport	1	0									
GO:0006900_membrane_budding	1	0									
GO:0006930_substrate-bound_cell_migration__cell_extension	1	0									
GO:0006931_substrate-bound_cell_migration__cell_attachment_to_substrate	1	0									
GO:0006933_negative_regulation_of_cell_adhesion_involved_in_substrate-bound_cell_migration	1	0									
GO:0006957_complement_activation__alternative_pathway	1	0									
GO:0006958_complement_activation__classical_pathway	1	0									
GO:0006978_DNA_damage_response__signal_transduction_by_p53_class_mediator_resulting_in_transcription_of_p21_class_mediator	1	0									
GO:0007016_cytoskeletal_anchoring_at_plasma_membrane	1	0									
GO:0007021_tubulin_complex_assembly	1	0									
GO:0007056_spindle_assembly_involved_in_female_meiosis	1	0									
GO:0007057_spindle_assembly_involved_in_female_meiosis_I	1	0									
GO:0007063_regulation_of_sister_chromatid_cohesion	1	0									
GO:0007065_male_meiosis_sister_chromatid_cohesion	1	0									
GO:0007076_mitotic_chromosome_condensation	1	0									
GO:0007095_mitotic_cell_cycle_G2_M_transition_DNA_damage_checkpoint	1	0									
GO:0007096_regulation_of_exit_from_mitosis	1	0									
GO:0007158_neuron_adhesion	1	0									
GO:0007168_receptor_guanylyl_cyclase_signaling_pathway	1	0									
GO:0007197_inhibition_of_adenylate_cyclase_activity_by_muscarinic_acetylcholine_receptor_signaling_pathway	1	0									
GO:0007207_activation_of_phospholipase_C_activity_by_muscarinic_acetylcholine_receptor_signaling_pathway	1	0									
GO:0007208_activation_of_phospholipase_C_activity_by_serotonin_receptor_signaling_pathway	1	0									
GO:0007217_tachykinin_receptor_signaling_pathway	1	0									
GO:0007221_positive_regulation_of_transcription_of_Notch_receptor_target	1	0									
GO:0007223_Wnt_receptor_signaling_pathway__calcium_modulating_pathway	1	0									
GO:0007225_patched_ligand_processing	1	0									
GO:0007227_signal_transduction_downstream_of_smoothened	1	0									
GO:0007228_positive_regulation_of_hh_target_transcription_factor_activity	1	0									
GO:0007231_osmosensory_signaling_pathway	1	0									
GO:0007284_spermatogonial_cell_division	1	0									
GO:0007290_spermatid_nucleus_elongation	1	0									
GO:0007296_vitellogenesis	1	0									
GO:0007321_sperm_displacement	1	0									
GO:0007380_specification_of_segmental_identity__head	1	0									
GO:0007382_specification_of_segmental_identity__maxillary_segment	1	0									
GO:0007400_neuroblast_fate_determination	1	0									
GO:0007402_ganglion_mother_cell_fate_determination	1	0									
GO:0007495_visceral_mesoderm-endoderm_interaction_involved_in_midgut_development	1	0									
GO:0007497_posterior_midgut_development	1	0									
GO:0007499_ectoderm_and_mesoderm_interaction	1	0									
GO:0007500_mesodermal_cell_fate_determination	1	0									
GO:0007509_mesoderm_migration	1	0									
GO:0007518_myoblast_cell_fate_determination	1	0									
GO:0007521_muscle_cell_fate_determination	1	0									
GO:0007522_visceral_muscle_development	1	0									
GO:0007529_establishment_of_synaptic_specificity_at_neuromuscular_junction	1	0									
GO:0007538_primary_sex_determination	1	0									
GO:0007542_primary_sex_determination__germ-line	1	0									
GO:0007567_parturition	1	0									
GO:0007614_short-term_memory	1	0									
GO:0007621_negative_regulation_of_female_receptivity	1	0									
GO:0008049_male_courtship_behavior	1	0									
GO:0008050_female_courtship_behavior	1	0									
GO:0008052_sensory_organ_boundary_specification	1	0									
GO:0008054_cyclin_catabolic_process	1	0									
GO:0008057_eye_pigment_granule_organization	1	0									
GO:0008078_mesodermal_cell_migration	1	0									
GO:0008208_C21-steroid_hormone_catabolic_process	1	0									
GO:0008216_spermidine_metabolic_process	1	0									
GO:0008292_acetylcholine_biosynthetic_process	1	0									
GO:0008295_spermidine_biosynthetic_process	1	0									
GO:0008300_isoprenoid_catabolic_process	1	0									
GO:0008333_endosome_to_lysosome_transport	1	0									
GO:0008355_olfactory_learning	1	0									
GO:0008611_ether_lipid_biosynthetic_process	1	0									
GO:0008626_induction_of_apoptosis_by_granzyme	1	0									
GO:0008633_activation_of_pro-apoptotic_gene_products	1	0									
GO:0008653_lipopolysaccharide_metabolic_process	1	0									
GO:0009068_aspartate_family_amino_acid_catabolic_process	1	0									
GO:0009084_glutamine_family_amino_acid_biosynthetic_process	1	0									
GO:0009088_threonine_biosynthetic_process	1	0									
GO:0009105_lipoic_acid_biosynthetic_process	1	0									
GO:0009109_coenzyme_catabolic_process	1	0									
GO:0009111_vitamin_catabolic_process	1	0									
GO:0009113_purine_base_biosynthetic_process	1	0									
GO:0009127_purine_nucleoside_monophosphate_biosynthetic_process	1	0									
GO:0009128_purine_nucleoside_monophosphate_catabolic_process	1	0									
GO:0009129_pyrimidine_nucleoside_monophosphate_metabolic_process	1	0									
GO:0009131_pyrimidine_nucleoside_monophosphate_catabolic_process	1	0									
GO:0009133_nucleoside_diphosphate_biosynthetic_process	1	0									
GO:0009145_purine_nucleoside_triphosphate_biosynthetic_process	1	0									
GO:0009147_pyrimidine_nucleoside_triphosphate_metabolic_process	1	0									
GO:0009148_pyrimidine_nucleoside_triphosphate_biosynthetic_process	1	0									
GO:0009152_purine_ribonucleotide_biosynthetic_process	1	0									
GO:0009153_purine_deoxyribonucleotide_biosynthetic_process	1	0									
GO:0009156_ribonucleoside_monophosphate_biosynthetic_process	1	0									
GO:0009158_ribonucleoside_monophosphate_catabolic_process	1	0									
GO:0009159_deoxyribonucleoside_monophosphate_catabolic_process	1	0									
GO:0009162_deoxyribonucleoside_monophosphate_metabolic_process	1	0									
GO:0009168_purine_ribonucleoside_monophosphate_biosynthetic_process	1	0									
GO:0009169_purine_ribonucleoside_monophosphate_catabolic_process	1	0									
GO:0009176_pyrimidine_deoxyribonucleoside_monophosphate_metabolic_process	1	0									
GO:0009178_pyrimidine_deoxyribonucleoside_monophosphate_catabolic_process	1	0									
GO:0009211_pyrimidine_deoxyribonucleoside_triphosphate_metabolic_process	1	0									
GO:0009212_pyrimidine_deoxyribonucleoside_triphosphate_biosynthetic_process	1	0									
GO:0009216_purine_deoxyribonucleoside_triphosphate_biosynthetic_process	1	0									
GO:0009221_pyrimidine_deoxyribonucleotide_biosynthetic_process	1	0									
GO:0009223_pyrimidine_deoxyribonucleotide_catabolic_process	1	0									
GO:0009260_ribonucleotide_biosynthetic_process	1	0									
GO:0009405_pathogenesis	1	0									
GO:0009414_response_to_water_deprivation	1	0									
GO:0009415_response_to_water	1	0									
GO:0009449_gamma-aminobutyric_acid_biosynthetic_process	1	0									
GO:0009450_gamma-aminobutyric_acid_catabolic_process	1	0									
GO:0009589_detection_of_UV	1	0									
GO:0009590_detection_of_gravity	1	0									
GO:0009624_response_to_nematode	1	0									
GO:0009629_response_to_gravity	1	0									
GO:0009648_photoperiodism	1	0									
GO:0009690_cytokinin_metabolic_process	1	0									
GO:0009691_cytokinin_biosynthetic_process	1	0									
GO:0009786_regulation_of_asymmetric_cell_division	1	0									
GO:0009794_regulation_of_mitotic_cell_cycle__embryonic	1	0									
GO:0009956_radial_pattern_formation	1	0									
GO:0009957_epidermal_cell_fate_specification	1	0									
GO:0009992_cellular_water_homeostasis	1	0									
GO:0010032_meiotic_chromosome_condensation	1	0									
GO:0010039_response_to_iron_ion	1	0									
GO:0010042_response_to_manganese_ion	1	0									
GO:0010045_response_to_nickel_ion	1	0									
GO:0010046_response_to_mycotoxin	1	0									
GO:0010107_potassium_ion_import	1	0									
GO:0010155_regulation_of_proton_transport	1	0									
GO:0010160_formation_of_organ_boundary	1	0									
GO:0010260_organ_senescence	1	0									
GO:0010310_regulation_of_hydrogen_peroxide_metabolic_process	1	0									
GO:0010447_response_to_acidity	1	0									
GO:0010452_histone_H3-K36_methylation	1	0									
GO:0010455_positive_regulation_of_cell_fate_commitment	1	0									
GO:0010470_regulation_of_gastrulation	1	0									
GO:0010508_positive_regulation_of_autophagy	1	0									
GO:0010519_negative_regulation_of_phospholipase_activity	1	0									
GO:0010520_regulation_of_reciprocal_meiotic_recombination	1	0									
GO:0010523_negative_regulation_of_calcium_ion_transport_into_cytosol	1	0									
GO:0010543_regulation_of_platelet_activation	1	0									
GO:0010561_negative_regulation_of_glycoprotein_biosynthetic_process	1	0									
GO:0010569_regulation_of_double-strand_break_repair_via_homologous_recombination	1	0									
GO:0010572_positive_regulation_of_platelet_activation	1	0									
GO:0010594_regulation_of_endothelial_cell_migration	1	0									
GO:0010596_negative_regulation_of_endothelial_cell_migration	1	0									
GO:0010611_regulation_of_cardiac_muscle_hypertrophy	1	0									
GO:0010612_regulation_of_cardiac_muscle_adaptation	1	0									
GO:0010614_negative_regulation_of_cardiac_muscle_hypertrophy	1	0									
GO:0010616_negative_regulation_of_cardiac_muscle_adaptation	1	0									
GO:0010634_positive_regulation_of_epithelial_cell_migration	1	0									
GO:0010656_negative_regulation_of_muscle_cell_apoptosis	1	0									
GO:0010657_muscle_cell_apoptosis	1	0									
GO:0010658_striated_muscle_cell_apoptosis	1	0									
GO:0010659_cardiac_muscle_cell_apoptosis	1	0									
GO:0010660_regulation_of_muscle_cell_apoptosis	1	0									
GO:0010662_regulation_of_striated_muscle_cell_apoptosis	1	0									
GO:0010664_negative_regulation_of_striated_muscle_cell_apoptosis	1	0									
GO:0010665_regulation_of_cardiac_muscle_cell_apoptosis	1	0									
GO:0010667_negative_regulation_of_cardiac_muscle_cell_apoptosis	1	0									
GO:0010668_ectodermal_cell_differentiation	1	0									
GO:0010671_negative_regulation_of_oxygen_and_reactive_oxygen_species_metabolic_process	1	0									
GO:0010719_negative_regulation_of_epithelial_to_mesenchymal_transition	1	0									
GO:0010735_positive_regulation_of_transcription_via_serum_response_element_binding	1	0									
GO:0010825_positive_regulation_of_centrosome_duplication	1	0									
GO:0010845_positive_regulation_of_reciprocal_meiotic_recombination	1	0									
GO:0010850_chemoreceptor_signaling_pathway_involved_in_regulation_of_blood_pressure	1	0									
GO:0010873_positive_regulation_of_cholesterol_esterification	1	0									
GO:0010880_regulation_of_release_of_sequestered_calcium_ion_into_cytosol_by_sarcoplasmic_reticulum	1	0									
GO:0010881_regulation_of_cardiac_muscle_contraction_by_regulation_of_the_release_of_sequestered_calcium_ion	1	0									
GO:0010882_regulation_of_cardiac_muscle_contraction_by_calcium_ion_signaling	1	0									
GO:0010890_positive_regulation_of_sequestering_of_triglyceride	1	0									
GO:0010919_regulation_of_inositol_phosphate_biosynthetic_process	1	0									
GO:0010931_macrophage_tolerance_induction	1	0									
GO:0010932_regulation_of_macrophage_tolerance_induction	1	0									
GO:0010933_positive_regulation_of_macrophage_tolerance_induction	1	0									
GO:0010934_macrophage_cytokine_production	1	0									
GO:0010935_regulation_of_macrophage_cytokine_production	1	0									
GO:0010936_negative_regulation_of_macrophage_cytokine_production	1	0									
GO:0010953_regulation_of_protein_maturation_by_peptide_bond_cleavage	1	0									
GO:0010962_regulation_of_glucan_biosynthetic_process	1	0									
GO:0010966_regulation_of_phosphate_transport	1	0									
GO:0014012_axon_regeneration_in_the_peripheral_nervous_system	1	0									
GO:0014016_neuroblast_differentiation	1	0									
GO:0014017_neuroblast_fate_commitment	1	0									
GO:0014041_regulation_of_neuron_maturation	1	0									
GO:0014042_positive_regulation_of_neuron_maturation	1	0									
GO:0014049_positive_regulation_of_glutamate_secretion	1	0									
GO:0014061_regulation_of_norepinephrine_secretion	1	0									
GO:0014071_response_to_cycloalkane	1	0									
GO:0014707_branchiomeric_skeletal_muscle_development	1	0									
GO:0014738_regulation_of_muscle_hyperplasia	1	0									
GO:0014740_negative_regulation_of_muscle_hyperplasia	1	0									
GO:0014741_negative_regulation_of_muscle_hypertrophy	1	0									
GO:0014743_regulation_of_muscle_hypertrophy	1	0									
GO:0014805_smooth_muscle_adaptation	1	0									
GO:0014806_smooth_muscle_hyperplasia	1	0									
GO:0014807_regulation_of_somitogenesis	1	0									
GO:0014808_release_of_sequestered_calcium_ion_into_cytosol_by_sarcoplasmic_reticulum	1	0									
GO:0014813_satellite_cell_commitment	1	0									
GO:0014816_satellite_cell_differentiation	1	0									
GO:0014819_regulation_of_skeletal_muscle_contraction	1	0									
GO:0014852_regulation_of_skeletal_muscle_contraction_by_neural_stimulation_via_neuromuscular_junction	1	0									
GO:0014853_regulation_of_excitatory_postsynaptic_membrane_potential_involved_in_skeletal_muscle_contraction	1	0									
GO:0014856_skeletal_muscle_cell_proliferation	1	0									
GO:0014857_regulation_of_skeletal_muscle_cell_proliferation	1	0									
GO:0014858_positive_regulation_of_skeletal_muscle_cell_proliferation	1	0									
GO:0014887_cardiac_muscle_adaptation	1	0									
GO:0014889_muscle_atrophy	1	0									
GO:0014896_muscle_hypertrophy	1	0									
GO:0014897_striated_muscle_hypertrophy	1	0									
GO:0014898_cardiac_muscle_hypertrophy	1	0									
GO:0014900_muscle_hyperplasia	1	0									
GO:0014910_regulation_of_smooth_muscle_cell_migration	1	0									
GO:0014911_positive_regulation_of_smooth_muscle_cell_migration	1	0									
GO:0015014_heparan_sulfate_proteoglycan_biosynthetic_process__polysaccharide_chain_biosynthetic_process	1	0									
GO:0015074_DNA_integration	1	0									
GO:0015670_carbon_dioxide_transport	1	0									
GO:0015677_copper_ion_import	1	0									
GO:0015680_intracellular_copper_ion_transport	1	0									
GO:0015684_ferrous_iron_transport	1	0									
GO:0015707_nitrite_transport	1	0									
GO:0015724_formate_transport	1	0									
GO:0015734_taurine_transport	1	0									
GO:0015740_C4-dicarboxylate_transport	1	0									
GO:0015744_succinate_transport	1	0									
GO:0015746_citrate_transport	1	0									
GO:0015747_urate_transport	1	0									
GO:0015791_polyol_transport	1	0									
GO:0015798_myo-inositol_transport	1	0									
GO:0015808_L-alanine_transport	1	0									
GO:0015810_aspartate_transport	1	0									
GO:0015811_L-cystine_transport	1	0									
GO:0015817_histidine_transport	1	0									
GO:0015822_ornithine_transport	1	0									
GO:0015824_proline_transport	1	0									
GO:0015851_nucleobase_transport	1	0									
GO:0015864_pyrimidine_nucleoside_transport	1	0									
GO:0015874_norepinephrine_transport	1	0									
GO:0015881_creatine_transport	1	0									
GO:0015884_folic_acid_transport	1	0									
GO:0015886_heme_transport	1	0									
GO:0015888_thiamin_transport	1	0									
GO:0015938_coenzyme_A_catabolic_process	1	0									
GO:0015939_pantothenate_metabolic_process	1	0									
GO:0016073_snRNA_metabolic_process	1	0									
GO:0016074_snoRNA_metabolic_process	1	0									
GO:0016082_synaptic_vesicle_priming	1	0									
GO:0016090_prenol_metabolic_process	1	0									
GO:0016093_polyprenol_metabolic_process	1	0									
GO:0016180_snRNA_processing	1	0									
GO:0016239_positive_regulation_of_macroautophagy	1	0									
GO:0016246_RNA_interference	1	0									
GO:0016255_attachment_of_GPI_anchor_to_protein	1	0									
GO:0016333_morphogenesis_of_follicular_epithelium	1	0									
GO:0016340_calcium-dependent_cell-matrix_adhesion	1	0									
GO:0016344_meiotic_chromosome_movement_towards_spindle_pole	1	0									
GO:0016482_cytoplasmic_transport	1	0									
GO:0016553_base_conversion_or_substitution_editing	1	0									
GO:0016554_cytidine_to_uridine_editing	1	0									
GO:0016560_protein_import_into_peroxisome_matrix__docking	1	0									
GO:0016578_histone_deubiquitination	1	0									
GO:0016598_protein_arginylation	1	0									
GO:0017004_cytochrome_complex_assembly	1	0									
GO:0018022_peptidyl-lysine_methylation	1	0									
GO:0018023_peptidyl-lysine_trimethylation	1	0									
GO:0018120_peptidyl-arginine_ADP-ribosylation	1	0									
GO:0018126_protein_amino_acid_hydroxylation	1	0									
GO:0018146_keratan_sulfate_biosynthetic_process	1	0									
GO:0018158_protein_amino_acid_oxidation	1	0									
GO:0018195_peptidyl-arginine_modification	1	0									
GO:0018197_peptidyl-aspartic_acid_modification	1	0									
GO:0018282_metal_incorporation_into_metallo-sulfur_cluster	1	0									
GO:0018283_iron_incorporation_into_metallo-sulfur_cluster	1	0									
GO:0018318_protein_amino_acid_palmitoylation	1	0									
GO:0018342_protein_prenylation	1	0									
GO:0018344_protein_geranylgeranylation	1	0									
GO:0018410_peptide_or_protein_carboxyl-terminal_blocking	1	0									
GO:0018916_nitrobenzene_metabolic_process	1	0									
GO:0018931_naphthalene_metabolic_process	1	0									
GO:0018992_germ-line_sex_determination	1	0									
GO:0019042_latent_virus_infection	1	0									
GO:0019046_reactivation_of_latent_virus	1	0									
GO:0019047_provirus_integration	1	0									
GO:0019076_release_of_virus_from_host	1	0									
GO:0019079_viral_genome_replication	1	0									
GO:0019100_male_germ-line_sex_determination	1	0									
GO:0019101_female_somatic_sex_determination	1	0									
GO:0019102_male_somatic_sex_determination	1	0									
GO:0019255_glucose_1-phosphate_metabolic_process	1	0									
GO:0019276_UDP-N-acetylgalactosamine_metabolic_process	1	0									
GO:0019344_cysteine_biosynthetic_process	1	0									
GO:0019348_dolichol_metabolic_process	1	0									
GO:0019375_galactolipid_biosynthetic_process	1	0									
GO:0019402_galactitol_metabolic_process	1	0									
GO:0019441_tryptophan_catabolic_process_to_kynurenine	1	0									
GO:0019477_L-lysine_catabolic_process	1	0									
GO:0019510_S-adenosylhomocysteine_catabolic_process	1	0									
GO:0019532_oxalate_transport	1	0									
GO:0019626_short-chain_fatty_acid_catabolic_process	1	0									
GO:0019627_urea_metabolic_process	1	0									
GO:0019676_ammonia_assimilation_cycle	1	0									
GO:0019682_glyceraldehyde-3-phosphate_metabolic_process	1	0									
GO:0019695_choline_metabolic_process	1	0									
GO:0019731_antibacterial_humoral_response	1	0									
GO:0019794_nonprotein_amino_acid_metabolic_process	1	0									
GO:0019883_antigen_processing_and_presentation_of_endogenous_antigen	1	0									
GO:0019889_pteridine_metabolic_process	1	0									
GO:0019896_axon_transport_of_mitochondrion	1	0									
GO:0021508_floor_plate_formation	1	0									
GO:0021528_commissural_neuron_differentiation_in_the_spinal_cord	1	0									
GO:0021572_rhombomere_6_development	1	0									
GO:0021577_hindbrain_structural_organization	1	0									
GO:0021586_pons_maturation	1	0									
GO:0021589_cerebellum_structural_organization	1	0									
GO:0021590_cerebellum_maturation	1	0									
GO:0021592_fourth_ventricle_development	1	0									
GO:0021594_rhombomere_formation	1	0									
GO:0021660_rhombomere_3_formation	1	0									
GO:0021664_rhombomere_5_morphogenesis	1	0									
GO:0021666_rhombomere_5_formation	1	0									
GO:0021670_lateral_ventricle_development	1	0									
GO:0021678_third_ventricle_development	1	0									
GO:0021679_cerebellar_molecular_layer_development	1	0									
GO:0021703_locus_ceruleus_development	1	0									
GO:0021732_midbrain-hindbrain_boundary_maturation	1	0									
GO:0021747_cochlear_nucleus_development	1	0									
GO:0021750_vestibular_nucleus_development	1	0									
GO:0021759_globus_pallidus_development	1	0									
GO:0021768_nucleus_accumbens_development	1	0									
GO:0021771_lateral_geniculate_nucleus_development	1	0									
GO:0021812_neuronal-glial_interaction_involved_in_cerebral_cortex_radial_glia_guided_migration	1	0									
GO:0021813_cell-cell_adhesion_involved_in_neuronal-glial_interactions_involved_in_cerebral_cortex_radial_glia_guided_migration	1	0									
GO:0021870_Cajal-Retzius_cell_differentiation	1	0									
GO:0021874_Wnt_receptor_signaling_pathway_in_forebrain_neuroblast_division	1	0									
GO:0021896_forebrain_astrocyte_differentiation	1	0									
GO:0021897_forebrain_astrocyte_development	1	0									
GO:0021902_commitment_of_a_neuronal_cell_to_a_specific_type_of_neuron_in_the_forebrain	1	0									
GO:0021905_forebrain-midbrain_boundary_formation	1	0									
GO:0021914_negative_regulation_of_smoothened_signaling_pathway_involved_in_ventral_spinal_cord_patterning	1	0									
GO:0021917_somatic_motor_neuron_fate_commitment	1	0									
GO:0021918_regulation_of_transcription_from_RNA_polymerase_II_promoter_involved_in_somatic_motor_neuron_fate_commitment	1	0									
GO:0021933_radial_glia_guided_migration_of_granule_cell	1	0									
GO:0021934_hindbrain_tangential_cell_migration	1	0									
GO:0021935_granule_cell_precursor_tangential_migration	1	0									
GO:0021942_radial_glia_guided_migration_of_Purkinje_cell	1	0									
GO:0021960_anterior_commissure_morphogenesis	1	0									
GO:0021997_neural_plate_axis_specification	1	0									
GO:0021999_neural_plate_anterior_posterior_pattern_formation	1	0									
GO:0022004_midbrain-hindbrain_boundary_maturation_during_brain_development	1	0									
GO:0022038_corpus_callosum_development	1	0									
GO:0022605_oogenesis_stage	1	0									
GO:0030011_maintenance_of_cell_polarity	1	0									
GO:0030069_lysogeny	1	0									
GO:0030070_insulin_processing	1	0									
GO:0030092_regulation_of_flagellum_assembly	1	0									
GO:0030103_vasopressin_secretion	1	0									
GO:0030194_positive_regulation_of_blood_coagulation	1	0									
GO:0030206_chondroitin_sulfate_biosynthetic_process	1	0									
GO:0030210_heparin_biosynthetic_process	1	0									
GO:0030220_platelet_formation	1	0									
GO:0030222_eosinophil_differentiation	1	0									
GO:0030237_female_sex_determination	1	0									
GO:0030264_nuclear_fragmentation_during_apoptosis	1	0									
GO:0030322_stabilization_of_membrane_potential	1	0									
GO:0030327_prenylated_protein_catabolic_process	1	0									
GO:0030328_prenylcysteine_catabolic_process	1	0									
GO:0030329_prenylcysteine_metabolic_process	1	0									
GO:0030382_sperm_mitochondrion_organization	1	0									
GO:0030389_fructosamine_metabolic_process	1	0									
GO:0030422_RNA_interference__production_of_siRNA	1	0									
GO:0030449_regulation_of_complement_activation	1	0									
GO:0030497_fatty_acid_elongation	1	0									
GO:0030575_nuclear_body_organization	1	0									
GO:0030578_PML_body_organization	1	0									
GO:0030853_negative_regulation_of_granulocyte_differentiation	1	0									
GO:0030854_positive_regulation_of_granulocyte_differentiation	1	0									
GO:0030886_negative_regulation_of_myeloid_dendritic_cell_activation	1	0									
GO:0030913_paranodal_junction_assembly	1	0									
GO:0031033_myosin_filament_assembly_or_disassembly	1	0									
GO:0031034_myosin_filament_assembly	1	0									
GO:0031055_chromatin_remodeling_at_centromere	1	0									
GO:0031062_positive_regulation_of_histone_methylation	1	0									
GO:0031115_negative_regulation_of_microtubule_polymerization	1	0									
GO:0031129_inductive_cell-cell_signaling	1	0									
GO:0031284_positive_regulation_of_guanylate_cyclase_activity	1	0									
GO:0031498_chromatin_disassembly	1	0									
GO:0031507_heterochromatin_formation	1	0									
GO:0031508_centromeric_heterochromatin_formation	1	0									
GO:0031529_ruffle_organization	1	0									
GO:0031536_positive_regulation_of_exit_from_mitosis	1	0									
GO:0031572_G2_M_transition_DNA_damage_checkpoint	1	0									
GO:0031576_G2_M_transition_checkpoint	1	0									
GO:0031580_membrane_raft_distribution	1	0									
GO:0031583_activation_of_phospholipase_D_activity_by_G-protein_coupled_receptor_protein_signaling_pathway	1	0									
GO:0031584_activation_of_phospholipase_D_activity	1	0									
GO:0031585_regulation_of_inositol-1_4_5-triphosphate_receptor_activity	1	0									
GO:0031639_plasminogen_activation	1	0									
GO:0031648_protein_destabilization	1	0									
GO:0031665_negative_regulation_of_lipopolysaccharide-mediated_signaling_pathway	1	0									
GO:0031914_negative_regulation_of_synaptic_plasticity	1	0									
GO:0031944_negative_regulation_of_glucocorticoid_metabolic_process	1	0									
GO:0031947_negative_regulation_of_glucocorticoid_biosynthetic_process	1	0									
GO:0032025_response_to_cobalt_ion	1	0									
GO:0032026_response_to_magnesium_ion	1	0									
GO:0032048_cardiolipin_metabolic_process	1	0									
GO:0032066_nucleolus_to_nucleoplasm_transport	1	0									
GO:0032091_negative_regulation_of_protein_binding	1	0									
GO:0032092_positive_regulation_of_protein_binding	1	0									
GO:0032097_positive_regulation_of_response_to_food	1	0									
GO:0032100_positive_regulation_of_appetite	1	0									
GO:0032204_regulation_of_telomere_maintenance	1	0									
GO:0032206_positive_regulation_of_telomere_maintenance	1	0									
GO:0032222_regulation_of_synaptic_transmission__cholinergic	1	0									
GO:0032224_positive_regulation_of_synaptic_transmission__cholinergic	1	0									
GO:0032229_negative_regulation_of_synaptic_transmission__GABAergic	1	0									
GO:0032237_activation_of_store-operated_calcium_channel_activity	1	0									
GO:0032239_regulation_of_nucleobase__nucleoside__nucleotide_and_nucleic_acid_transport	1	0									
GO:0032252_secretory_granule_localization	1	0									
GO:0032274_gonadotropin_secretion	1	0									
GO:0032275_luteinizing_hormone_secretion	1	0									
GO:0032287_myelin_maintenance_in_the_peripheral_nervous_system	1	0									
GO:0032289_myelin_formation_in_the_central_nervous_system	1	0									
GO:0032303_regulation_of_icosanoid_secretion	1	0									
GO:0032305_positive_regulation_of_icosanoid_secretion	1	0									
GO:0032306_regulation_of_prostaglandin_secretion	1	0									
GO:0032308_positive_regulation_of_prostaglandin_secretion	1	0									
GO:0032310_prostaglandin_secretion	1	0									
GO:0032313_regulation_of_Rab_GTPase_activity	1	0									
GO:0032317_regulation_of_Rap_GTPase_activity	1	0									
GO:0032324_molybdopterin_cofactor_biosynthetic_process	1	0									
GO:0032329_serine_transport	1	0									
GO:0032342_aldosterone_biosynthetic_process	1	0									
GO:0032344_regulation_of_aldosterone_metabolic_process	1	0									
GO:0032365_intracellular_lipid_transport	1	0									
GO:0032366_intracellular_sterol_transport	1	0									
GO:0032367_intracellular_cholesterol_transport	1	0									
GO:0032370_positive_regulation_of_lipid_transport	1	0									
GO:0032410_negative_regulation_of_transporter_activity	1	0									
GO:0032413_negative_regulation_of_ion_transmembrane_transporter_activity	1	0									
GO:0032429_regulation_of_phospholipase_A2_activity	1	0									
GO:0032474_otolith_morphogenesis	1	0									
GO:0032482_Rab_protein_signal_transduction	1	0									
GO:0032483_regulation_of_Rab_protein_signal_transduction	1	0									
GO:0032486_Rap_protein_signal_transduction	1	0									
GO:0032487_regulation_of_Rap_protein_signal_transduction	1	0									
GO:0032594_protein_transport_within_lipid_bilayer	1	0									
GO:0032599_protein_transport_out_of_membrane_raft	1	0									
GO:0032600_chemokine_receptor_transport_out_of_membrane_raft	1	0									
GO:0032607_interferon-alpha_production	1	0									
GO:0032621_interleukin-18_production	1	0									
GO:0032647_regulation_of_interferon-alpha_production	1	0									
GO:0032656_regulation_of_interleukin-13_production	1	0									
GO:0032682_negative_regulation_of_chemokine_production	1	0									
GO:0032691_negative_regulation_of_interleukin-1_beta_production	1	0									
GO:0032692_negative_regulation_of_interleukin-1_production	1	0									
GO:0032693_negative_regulation_of_interleukin-10_production	1	0									
GO:0032696_negative_regulation_of_interleukin-13_production	1	0									
GO:0032727_positive_regulation_of_interferon-alpha_production	1	0									
GO:0032731_positive_regulation_of_interleukin-1_beta_production	1	0									
GO:0032732_positive_regulation_of_interleukin-1_production	1	0									
GO:0032735_positive_regulation_of_interleukin-12_production	1	0									
GO:0032764_negative_regulation_of_mast_cell_cytokine_production	1	0									
GO:0032765_positive_regulation_of_mast_cell_cytokine_production	1	0									
GO:0032769_negative_regulation_of_monooxygenase_activity	1	0									
GO:0032781_positive_regulation_of_ATPase_activity	1	0									
GO:0032790_ribosome_disassembly	1	0									
GO:0032799_low-density_lipoprotein_receptor_metabolic_process	1	0									
GO:0032802_low-density_lipoprotein_receptor_catabolic_process	1	0									
GO:0032803_regulation_of_low-density_lipoprotein_receptor_catabolic_process	1	0									
GO:0032817_regulation_of_natural_killer_cell_proliferation	1	0									
GO:0032819_positive_regulation_of_natural_killer_cell_proliferation	1	0									
GO:0032836_glomerular_basement_membrane_development	1	0									
GO:0032855_positive_regulation_of_Rac_GTPase_activity	1	0									
GO:0032863_activation_of_Rac_GTPase_activity	1	0									
GO:0032864_activation_of_Cdc42_GTPase_activity	1	0									
GO:0032885_regulation_of_polysaccharide_biosynthetic_process	1	0									
GO:0032907_transforming_growth_factor-beta3_production	1	0									
GO:0032910_regulation_of_transforming_growth_factor-beta3_production	1	0									
GO:0032913_negative_regulation_of_transforming_growth_factor-beta3_production	1	0									
GO:0032924_activin_receptor_signaling_pathway	1	0									
GO:0032925_regulation_of_activin_receptor_signaling_pathway	1	0									
GO:0032960_regulation_of_inositol_trisphosphate_biosynthetic_process	1	0									
GO:0032962_positive_regulation_of_inositol_trisphosphate_biosynthetic_process	1	0									
GO:0032964_collagen_biosynthetic_process	1	0									
GO:0032971_regulation_of_muscle_filament_sliding	1	0									
GO:0032972_regulation_of_muscle_filament_sliding_speed	1	0									
GO:0032986_protein-DNA_complex_disassembly	1	0									
GO:0032988_ribonucleoprotein_complex_disassembly	1	0									
GO:0033037_polysaccharide_localization	1	0									
GO:0033078_extrathymic_T_cell_differentiation	1	0									
GO:0033085_negative_regulation_of_T_cell_differentiation_in_the_thymus	1	0									
GO:0033087_negative_regulation_of_immature_T_cell_proliferation	1	0									
GO:0033088_negative_regulation_of_immature_T_cell_proliferation_in_the_thymus	1	0									
GO:0033108_mitochondrial_respiratory_chain_complex_assembly	1	0									
GO:0033127_regulation_of_histone_phosphorylation	1	0									
GO:0033128_negative_regulation_of_histone_phosphorylation	1	0									
GO:0033138_positive_regulation_of_peptidyl-serine_phosphorylation	1	0									
GO:0033158_regulation_of_protein_import_into_nucleus__translocation	1	0									
GO:0033160_positive_regulation_of_protein_import_into_nucleus__translocation	1	0									
GO:0033169_histone_H3-K9_demethylation	1	0									
GO:0033206_cytokinesis_after_meiosis	1	0									
GO:0033240_positive_regulation_of_cellular_amine_metabolic_process	1	0									
GO:0033313_meiotic_cell_cycle_checkpoint	1	0									
GO:0033315_meiotic_cell_cycle_DNA_replication_checkpoint	1	0									
GO:0033326_cerebrospinal_fluid_secretion	1	0									
GO:0033366_protein_localization_in_secretory_granule	1	0									
GO:0033367_protein_localization_in_mast_cell_secretory_granule	1	0									
GO:0033368_protease_localization_in_mast_cell_secretory_granule	1	0									
GO:0033370_maintenance_of_protein_location_in_mast_cell_secretory_granule	1	0									
GO:0033371_T_cell_secretory_granule_organization	1	0									
GO:0033373_maintenance_of_protease_location_in_mast_cell_secretory_granule	1	0									
GO:0033374_protein_localization_in_T_cell_secretory_granule	1	0									
GO:0033375_protease_localization_in_T_cell_secretory_granule	1	0									
GO:0033377_maintenance_of_protein_location_in_T_cell_secretory_granule	1	0									
GO:0033379_maintenance_of_protease_location_in_T_cell_secretory_granule	1	0									
GO:0033380_granzyme_B_localization_in_T_cell_secretory_granule	1	0									
GO:0033382_maintenance_of_granzyme_B_location_in_T_cell_secretory_granule	1	0									
GO:0033483_gas_homeostasis	1	0									
GO:0033484_nitric_oxide_homeostasis	1	0									
GO:0033505_floor_plate_morphogenesis	1	0									
GO:0033522_histone_H2A_ubiquitination	1	0									
GO:0033523_histone_H2B_ubiquitination	1	0									
GO:0033574_response_to_testosterone_stimulus	1	0									
GO:0033606_chemokine_receptor_transport_within_lipid_bilayer	1	0									
GO:0033628_regulation_of_cell_adhesion_mediated_by_integrin	1	0									
GO:0033630_positive_regulation_of_cell_adhesion_mediated_by_integrin	1	0									
GO:0033632_regulation_of_cell-cell_adhesion_mediated_by_integrin	1	0									
GO:0033634_positive_regulation_of_cell-cell_adhesion_mediated_by_integrin	1	0									
GO:0033683_nucleotide-excision_repair__DNA_incision	1	0									
GO:0033687_osteoblast_proliferation	1	0									
GO:0033688_regulation_of_osteoblast_proliferation	1	0									
GO:0033689_negative_regulation_of_osteoblast_proliferation	1	0									
GO:0033750_ribosome_localization	1	0									
GO:0033753_establishment_of_ribosome_localization	1	0									
GO:0033866_nucleoside_bisphosphate_biosynthetic_process	1	0									
GO:0033875_ribonucleoside_bisphosphate_metabolic_process	1	0									
GO:0034030_ribonucleoside_bisphosphate_biosynthetic_process	1	0									
GO:0034032_purine_nucleoside_bisphosphate_metabolic_process	1	0									
GO:0034033_purine_nucleoside_bisphosphate_biosynthetic_process	1	0									
GO:0034035_purine_ribonucleoside_bisphosphate_metabolic_process	1	0									
GO:0034036_purine_ribonucleoside_bisphosphate_biosynthetic_process	1	0									
GO:0034067_protein_localization_in_Golgi_apparatus	1	0									
GO:0034102_erythrocyte_clearance	1	0									
GO:0034106_regulation_of_erythrocyte_clearance	1	0									
GO:0034107_negative_regulation_of_erythrocyte_clearance	1	0									
GO:0034110_regulation_of_homotypic_cell-cell_adhesion	1	0									
GO:0034111_negative_regulation_of_homotypic_cell-cell_adhesion	1	0									
GO:0034113_heterotypic_cell-cell_adhesion	1	0									
GO:0034117_erythrocyte_aggregation	1	0									
GO:0034118_regulation_of_erythrocyte_aggregation	1	0									
GO:0034119_negative_regulation_of_erythrocyte_aggregation	1	0									
GO:0034121_regulation_of_toll-like_receptor_signaling_pathway	1	0									
GO:0034122_negative_regulation_of_toll-like_receptor_signaling_pathway	1	0									
GO:0034230_enkephalin_processing	1	0									
GO:0034372_very-low-density_lipoprotein_particle_remodeling	1	0									
GO:0034379_very-low-density_lipoprotein_particle_assembly	1	0									
GO:0034380_high-density_lipoprotein_particle_assembly	1	0									
GO:0034394_protein_localization_at_cell_surface	1	0									
GO:0034405_response_to_fluid_shear_stress	1	0									
GO:0034472_snRNA_3'-end_processing	1	0									
GO:0034474_U2_snRNA_3'-end_processing	1	0									
GO:0034502_protein_localization_to_chromosome	1	0									
GO:0034505_tooth_mineralization	1	0									
GO:0034508_centromere_complex_assembly	1	0									
GO:0034633_retinol_transport	1	0									
GO:0034643_mitochondrion_localization__microtubule-mediated	1	0									
GO:0034969_histone_arginine_methylation	1	0									
GO:0034982_mitochondrial_protein_processing	1	0									
GO:0035022_positive_regulation_of_Rac_protein_signal_transduction	1	0									
GO:0035024_negative_regulation_of_Rho_protein_signal_transduction	1	0									
GO:0035026_leading_edge_cell_differentiation	1	0									
GO:0035037_sperm_entry	1	0									
GO:0035039_male_pronucleus_formation	1	0									
GO:0035066_positive_regulation_of_histone_acetylation	1	0									
GO:0035083_cilium_axoneme_assembly	1	0									
GO:0035090_maintenance_of_apical_basal_cell_polarity	1	0									
GO:0035106_operant_conditioning	1	0									
GO:0035172_hemocyte_proliferation	1	0									
GO:0035227_regulation_of_glutamate-cysteine_ligase_activity	1	0									
GO:0035229_positive_regulation_of_glutamate-cysteine_ligase_activity	1	0									
GO:0035260_internal_genitalia_morphogenesis	1	0									
GO:0035262_gonad_morphogenesis	1	0									
GO:0035287_head_segmentation	1	0									
GO:0035289_posterior_head_segmentation	1	0									
GO:0035303_regulation_of_dephosphorylation	1	0									
GO:0035304_regulation_of_protein_amino_acid_dephosphorylation	1	0									
GO:0035305_negative_regulation_of_dephosphorylation	1	0									
GO:0035308_negative_regulation_of_protein_amino_acid_dephosphorylation	1	0									
GO:0035313_wound_healing__spreading_of_epidermal_cells	1	0									
GO:0040013_negative_regulation_of_locomotion	1	0									
GO:0040019_positive_regulation_of_embryonic_development	1	0									
GO:0040032_post-embryonic_body_morphogenesis	1	0									
GO:0040038_polar_body_extrusion_after_meiotic_divisions	1	0									
GO:0042026_protein_refolding	1	0									
GO:0042048_olfactory_behavior	1	0									
GO:0042059_negative_regulation_of_epidermal_growth_factor_receptor_signaling_pathway	1	0									
GO:0042073_intraflagellar_transport	1	0									
GO:0042078_germ-line_stem_cell_division	1	0									
GO:0042091_interleukin-10_biosynthetic_process	1	0									
GO:0042103_positive_regulation_of_T_cell_homeostatic_proliferation	1	0									
GO:0042136_neurotransmitter_biosynthetic_process	1	0									
GO:0042137_sequestering_of_neurotransmitter	1	0									
GO:0042138_meiotic_DNA_double-strand_break_formation	1	0									
GO:0042178_xenobiotic_catabolic_process	1	0									
GO:0042225_interleukin-5_biosynthetic_process	1	0									
GO:0042231_interleukin-13_biosynthetic_process	1	0									
GO:0042255_ribosome_assembly	1	0									
GO:0042257_ribosomal_subunit_assembly	1	0									
GO:0042264_peptidyl-aspartic_acid_hydroxylation	1	0									
GO:0042276_error-prone_postreplication_DNA_repair	1	0									
GO:0042297_vocal_learning	1	0									
GO:0042309_homoiothermy	1	0									
GO:0042320_regulation_of_circadian_sleep_wake_cycle__REM_sleep	1	0									
GO:0042339_keratan_sulfate_metabolic_process	1	0									
GO:0042347_negative_regulation_of_NF-kappaB_import_into_nucleus	1	0									
GO:0042360_vitamin_E_metabolic_process	1	0									
GO:0042363_fat-soluble_vitamin_catabolic_process	1	0									
GO:0042369_vitamin_D_catabolic_process	1	0									
GO:0042373_vitamin_K_metabolic_process	1	0									
GO:0042404_thyroid_hormone_catabolic_process	1	0									
GO:0042414_epinephrine_metabolic_process	1	0									
GO:0042436_indole_derivative_catabolic_process	1	0									
GO:0042489_negative_regulation_of_odontogenesis_of_dentine-containing_tooth	1	0									
GO:0042508_tyrosine_phosphorylation_of_Stat1_protein	1	0									
GO:0042518_negative_regulation_of_tyrosine_phosphorylation_of_Stat3_protein	1	0									
GO:0042524_negative_regulation_of_tyrosine_phosphorylation_of_Stat5_protein	1	0									
GO:0042536_negative_regulation_of_tumor_necrosis_factor_biosynthetic_process	1	0									
GO:0042538_hyperosmotic_salinity_response	1	0									
GO:0042628_mating_plug_formation	1	0									
GO:0042631_cellular_response_to_water_deprivation	1	0									
GO:0042637_catagen	1	0									
GO:0042660_positive_regulation_of_cell_fate_specification	1	0									
GO:0042663_regulation_of_endodermal_cell_fate_specification	1	0									
GO:0042664_negative_regulation_of_endodermal_cell_fate_specification	1	0									
GO:0042667_auditory_receptor_cell_fate_specification	1	0									
GO:0042694_muscle_cell_fate_specification	1	0									
GO:0042706_eye_photoreceptor_cell_fate_commitment	1	0									
GO:0042713_sperm_ejaculation	1	0									
GO:0042723_thiamin_and_derivative_metabolic_process	1	0									
GO:0042737_drug_catabolic_process	1	0									
GO:0042738_exogenous_drug_catabolic_process	1	0									
GO:0042747_circadian_sleep_wake_cycle__REM_sleep	1	0									
GO:0042748_circadian_sleep_wake_cycle__non-REM_sleep	1	0									
GO:0042772_DNA_damage_response__signal_transduction_resulting_in_transcription	1	0									
GO:0042790_transcription_of_nuclear_rRNA_large_RNA_polymerase_I_transcript	1	0									
GO:0042839_D-glucuronate_metabolic_process	1	0									
GO:0042840_D-glucuronate_catabolic_process	1	0									
GO:0042891_antibiotic_transport	1	0									
GO:0042892_chloramphenicol_transport	1	0									
GO:0042940_D-amino_acid_transport	1	0									
GO:0042941_D-alanine_transport	1	0									
GO:0042942_D-serine_transport	1	0									
GO:0042983_amyloid_precursor_protein_biosynthetic_process	1	0									
GO:0042984_regulation_of_amyloid_precursor_protein_biosynthetic_process	1	0									
GO:0042985_negative_regulation_of_amyloid_precursor_protein_biosynthetic_process	1	0									
GO:0042989_sequestering_of_actin_monomers	1	0									
GO:0043044_ATP-dependent_chromatin_remodeling	1	0									
GO:0043056_forward_locomotion	1	0									
GO:0043060_meiotic_metaphase_I_plate_congression	1	0									
GO:0043091_L-arginine_import	1	0									
GO:0043124_negative_regulation_of_I-kappaB_kinase_NF-kappaB_cascade	1	0									
GO:0043132_NAD_transport	1	0									
GO:0043153_entrainment_of_circadian_clock_by_photoperiod	1	0									
GO:0043171_peptide_catabolic_process	1	0									
GO:0043179_rhythmic_excitation	1	0									
GO:0043206_fibril_organization	1	0									
GO:0043217_myelin_maintenance	1	0									
GO:0043313_regulation_of_neutrophil_degranulation	1	0									
GO:0043316_cytotoxic_T_cell_degranulation	1	0									
GO:0043369_CD4-positive_or_CD8-positive__alpha-beta_T_cell_lineage_commitment	1	0									
GO:0043375_CD8-positive__alpha-beta_T_cell_lineage_commitment	1	0									
GO:0043379_memory_T_cell_differentiation	1	0									
GO:0043380_regulation_of_memory_T_cell_differentiation	1	0									
GO:0043400_cortisol_secretion	1	0									
GO:0043415_positive_regulation_of_skeletal_muscle_regeneration	1	0									
GO:0043416_regulation_of_skeletal_muscle_regeneration	1	0									
GO:0043437_butanoic_acid_metabolic_process	1	0									
GO:0043438_acetoacetic_acid_metabolic_process	1	0									
GO:0043480_pigment_accumulation_in_tissues	1	0									
GO:0043482_cellular_pigment_accumulation	1	0									
GO:0043486_histone_exchange	1	0									
GO:0043496_regulation_of_protein_homodimerization_activity	1	0									
GO:0043501_skeletal_muscle_adaptation	1	0									
GO:0043508_negative_regulation_of_JUN_kinase_activity	1	0									
GO:0043517_positive_regulation_of_DNA_damage_response__signal_transduction_by_p53_class_mediator	1	0									
GO:0043535_regulation_of_blood_vessel_endothelial_cell_migration	1	0									
GO:0043537_negative_regulation_of_blood_vessel_endothelial_cell_migration	1	0									
GO:0043545_molybdopterin_cofactor_metabolic_process	1	0									
GO:0043587_tongue_morphogenesis	1	0									
GO:0043604_amide_biosynthetic_process	1	0									
GO:0043628_ncRNA_3'-end_processing	1	0									
GO:0044254_multicellular_organismal_protein_catabolic_process	1	0									
GO:0044256_protein_digestion	1	0									
GO:0044266_multicellular_organismal_macromolecule_catabolic_process	1	0									
GO:0045004_DNA_replication_proofreading	1	0									
GO:0045019_negative_regulation_of_nitric_oxide_biosynthetic_process	1	0									
GO:0045020_error-prone_DNA_repair	1	0									
GO:0045022_early_endosome_to_late_endosome_transport	1	0									
GO:0045062_extrathymic_T_cell_selection	1	0									
GO:0045069_regulation_of_viral_genome_replication	1	0									
GO:0045074_regulation_of_interleukin-10_biosynthetic_process	1	0									
GO:0045082_positive_regulation_of_interleukin-10_biosynthetic_process	1	0									
GO:0045083_negative_regulation_of_interleukin-12_biosynthetic_process	1	0									
GO:0045112_integrin_biosynthetic_process	1	0									
GO:0045113_regulation_of_integrin_biosynthetic_process	1	0									
GO:0045188_regulation_of_circadian_sleep_wake_cycle__non-REM_sleep	1	0									
GO:0045210_FasL_biosynthetic_process	1	0									
GO:0045297_post-mating_behavior	1	0									
GO:0045299_otolith_mineralization	1	0									
GO:0045329_carnitine_biosynthetic_process	1	0									
GO:0045341_MHC_class_I_biosynthetic_process	1	0									
GO:0045343_regulation_of_MHC_class_I_biosynthetic_process	1	0									
GO:0045347_negative_regulation_of_MHC_class_II_biosynthetic_process	1	0									
GO:0045405_regulation_of_interleukin-5_biosynthetic_process	1	0									
GO:0045407_positive_regulation_of_interleukin-5_biosynthetic_process	1	0									
GO:0045426_quinone_cofactor_biosynthetic_process	1	0									
GO:0045448_mitotic_cell_cycle__embryonic	1	0									
GO:0045454_cell_redox_homeostasis	1	0									
GO:0045583_regulation_of_cytotoxic_T_cell_differentiation	1	0									
GO:0045585_positive_regulation_of_cytotoxic_T_cell_differentiation	1	0									
GO:0045601_regulation_of_endothelial_cell_differentiation	1	0									
GO:0045602_negative_regulation_of_endothelial_cell_differentiation	1	0									
GO:0045605_negative_regulation_of_epidermal_cell_differentiation	1	0									
GO:0045606_positive_regulation_of_epidermal_cell_differentiation	1	0									
GO:0045609_positive_regulation_of_auditory_receptor_cell_differentiation	1	0									
GO:0045617_negative_regulation_of_keratinocyte_differentiation	1	0									
GO:0045618_positive_regulation_of_keratinocyte_differentiation	1	0									
GO:0045626_negative_regulation_of_T-helper_1_cell_differentiation	1	0									
GO:0045633_positive_regulation_of_mechanoreceptor_differentiation	1	0									
GO:0045650_negative_regulation_of_macrophage_differentiation	1	0									
GO:0045656_negative_regulation_of_monocyte_differentiation	1	0									
GO:0045657_positive_regulation_of_monocyte_differentiation	1	0									
GO:0045659_negative_regulation_of_neutrophil_differentiation	1	0									
GO:0045660_positive_regulation_of_neutrophil_differentiation	1	0									
GO:0045721_negative_regulation_of_gluconeogenesis	1	0									
GO:0045724_positive_regulation_of_flagellum_assembly	1	0									
GO:0045725_positive_regulation_of_glycogen_biosynthetic_process	1	0									
GO:0045740_positive_regulation_of_DNA_replication	1	0									
GO:0045759_negative_regulation_of_action_potential	1	0									
GO:0045768_positive_regulation_of_anti-apoptosis	1	0									
GO:0045769_negative_regulation_of_asymmetric_cell_division	1	0									
GO:0045794_negative_regulation_of_cell_volume	1	0									
GO:0045815_positive_regulation_of_gene_expression__epigenetic	1	0									
GO:0045818_negative_regulation_of_glycogen_catabolic_process	1	0									
GO:0045842_positive_regulation_of_mitotic_metaphase_anaphase_transition	1	0									
GO:0045875_negative_regulation_of_sister_chromatid_cohesion	1	0									
GO:0045898_regulation_of_transcriptional_preinitiation_complex_assembly	1	0									
GO:0045899_positive_regulation_of_transcriptional_preinitiation_complex_assembly	1	0									
GO:0045906_negative_regulation_of_vasoconstriction	1	0									
GO:0045908_negative_regulation_of_vasodilation	1	0									
GO:0045909_positive_regulation_of_vasodilation	1	0									
GO:0045915_positive_regulation_of_catecholamine_metabolic_process	1	0									
GO:0045920_negative_regulation_of_exocytosis	1	0									
GO:0045924_regulation_of_female_receptivity	1	0									
GO:0045947_negative_regulation_of_translational_initiation	1	0									
GO:0045955_negative_regulation_of_calcium_ion-dependent_exocytosis	1	0									
GO:0045956_positive_regulation_of_calcium_ion-dependent_exocytosis	1	0									
GO:0045964_positive_regulation_of_dopamine_metabolic_process	1	0									
GO:0045988_negative_regulation_of_striated_muscle_contraction	1	0									
GO:0045989_positive_regulation_of_striated_muscle_contraction	1	0									
GO:0045990_regulation_of_transcription_by_carbon_catabolites	1	0									
GO:0045991_positive_regulation_of_transcription_by_carbon_catabolites	1	0									
GO:0045994_positive_regulation_of_translational_initiation_by_iron	1	0									
GO:0046007_negative_regulation_of_activated_T_cell_proliferation	1	0									
GO:0046014_negative_regulation_of_T_cell_homeostatic_proliferation	1	0									
GO:0046015_regulation_of_transcription_by_glucose	1	0									
GO:0046016_positive_regulation_of_transcription_by_glucose	1	0									
GO:0046031_ADP_metabolic_process	1	0									
GO:0046032_ADP_catabolic_process	1	0									
GO:0046061_dATP_catabolic_process	1	0									
GO:0046075_dTTP_metabolic_process	1	0									
GO:0046078_dUMP_metabolic_process	1	0									
GO:0046079_dUMP_catabolic_process	1	0									
GO:0046086_adenosine_biosynthetic_process	1	0									
GO:0046090_deoxyadenosine_metabolic_process	1	0									
GO:0046098_guanine_metabolic_process	1	0									
GO:0046101_hypoxanthine_biosynthetic_process	1	0									
GO:0046102_inosine_metabolic_process	1	0									
GO:0046103_inosine_biosynthetic_process	1	0									
GO:0046108_uridine_metabolic_process	1	0									
GO:0046110_xanthine_metabolic_process	1	0									
GO:0046111_xanthine_biosynthetic_process	1	0									
GO:0046112_nucleobase_biosynthetic_process	1	0									
GO:0046113_nucleobase_catabolic_process	1	0									
GO:0046121_deoxyribonucleoside_catabolic_process	1	0									
GO:0046122_purine_deoxyribonucleoside_metabolic_process	1	0									
GO:0046124_purine_deoxyribonucleoside_catabolic_process	1	0									
GO:0046125_pyrimidine_deoxyribonucleoside_metabolic_process	1	0									
GO:0046131_pyrimidine_ribonucleoside_metabolic_process	1	0									
GO:0046160_heme_a_metabolic_process	1	0									
GO:0046218_indolalkylamine_catabolic_process	1	0									
GO:0046292_formaldehyde_metabolic_process	1	0									
GO:0046294_formaldehyde_catabolic_process	1	0									
GO:0046314_phosphocreatine_biosynthetic_process	1	0									
GO:0046327_glycerol_biosynthetic_process_from_pyruvate	1	0									
GO:0046329_negative_regulation_of_JNK_cascade	1	0									
GO:0046340_diacylglycerol_catabolic_process	1	0									
GO:0046351_disaccharide_biosynthetic_process	1	0									
GO:0046356_acetyl-CoA_catabolic_process	1	0									
GO:0046358_butyrate_biosynthetic_process	1	0									
GO:0046359_butyrate_catabolic_process	1	0									
GO:0046381_CMP-N-acetylneuraminate_metabolic_process	1	0									
GO:0046415_urate_metabolic_process	1	0									
GO:0046416_D-amino_acid_metabolic_process	1	0									
GO:0046434_organophosphate_catabolic_process	1	0									
GO:0046437_D-amino_acid_biosynthetic_process	1	0									
GO:0046440_L-lysine_metabolic_process	1	0									
GO:0046449_creatinine_metabolic_process	1	0									
GO:0046471_phosphatidylglycerol_metabolic_process	1	0									
GO:0046473_phosphatidic_acid_metabolic_process	1	0									
GO:0046476_glycosylceramide_biosynthetic_process	1	0									
GO:0046477_glycosylceramide_catabolic_process	1	0									
GO:0046485_ether_lipid_metabolic_process	1	0									
GO:0046487_glyoxylate_metabolic_process	1	0									
GO:0046498_S-adenosylhomocysteine_metabolic_process	1	0									
GO:0046552_photoreceptor_cell_fate_commitment	1	0									
GO:0046586_regulation_of_calcium-dependent_cell-cell_adhesion	1	0									
GO:0046587_positive_regulation_of_calcium-dependent_cell-cell_adhesion	1	0									
GO:0046602_regulation_of_mitotic_centrosome_separation	1	0									
GO:0046604_positive_regulation_of_mitotic_centrosome_separation	1	0									
GO:0046607_positive_regulation_of_centrosome_cycle	1	0									
GO:0046655_folic_acid_metabolic_process	1	0									
GO:0046671_negative_regulation_of_retinal_cell_programmed_cell_death	1	0									
GO:0046685_response_to_arsenic	1	0									
GO:0046692_sperm_competition	1	0									
GO:0046707_IDP_metabolic_process	1	0									
GO:0046709_IDP_catabolic_process	1	0									
GO:0046724_oxalic_acid_secretion	1	0									
GO:0046753_non-lytic_viral_release	1	0									
GO:0046755_non-lytic_virus_budding	1	0									
GO:0046826_negative_regulation_of_protein_export_from_nucleus	1	0									
GO:0046827_positive_regulation_of_protein_export_from_nucleus	1	0									
GO:0046831_regulation_of_RNA_export_from_nucleus	1	0									
GO:0046834_lipid_phosphorylation	1	0									
GO:0046853_inositol_and_derivative_phosphorylation	1	0									
GO:0046864_isoprenoid_transport	1	0									
GO:0046865_terpenoid_transport	1	0									
GO:0046877_regulation_of_saliva_secretion	1	0									
GO:0046878_positive_regulation_of_saliva_secretion	1	0									
GO:0046884_follicle-stimulating_hormone_secretion	1	0									
GO:0046898_response_to_cycloheximide	1	0									
GO:0046929_negative_regulation_of_neurotransmitter_secretion	1	0									
GO:0046931_pore_complex_biogenesis	1	0									
GO:0046949_acyl-CoA_biosynthetic_process	1	0									
GO:0046958_nonassociative_learning	1	0									
GO:0046960_sensitization	1	0									
GO:0046986_negative_regulation_of_hemoglobin_biosynthetic_process	1	0									
GO:0047497_mitochondrion_transport_along_microtubule	1	0									
GO:0048047_mating_behavior__sex_discrimination	1	0									
GO:0048133_male_germ-line_stem_cell_division	1	0									
GO:0048137_spermatocyte_division	1	0									
GO:0048143_astrocyte_activation	1	0									
GO:0048199_vesicle_targeting__to__from_or_within_Golgi	1	0									
GO:0048241_epinephrine_transport	1	0									
GO:0048242_epinephrine_secretion	1	0									
GO:0048243_norepinephrine_secretion	1	0									
GO:0048247_lymphocyte_chemotaxis	1	0									
GO:0048250_mitochondrial_iron_ion_transport	1	0									
GO:0048259_regulation_of_receptor-mediated_endocytosis	1	0									
GO:0048260_positive_regulation_of_receptor-mediated_endocytosis	1	0									
GO:0048290_isotype_switching_to_IgA_isotypes	1	0									
GO:0048296_regulation_of_isotype_switching_to_IgA_isotypes	1	0									
GO:0048298_positive_regulation_of_isotype_switching_to_IgA_isotypes	1	0									
GO:0048319_axial_mesoderm_morphogenesis	1	0									
GO:0048320_axial_mesoderm_formation	1	0									
GO:0048385_regulation_of_retinoic_acid_receptor_signaling_pathway	1	0									
GO:0048387_negative_regulation_of_retinoic_acid_receptor_signaling_pathway	1	0									
GO:0048388_endosomal_lumen_acidification	1	0									
GO:0048389_intermediate_mesoderm_development	1	0									
GO:0048478_replication_fork_protection	1	0									
GO:0048496_maintenance_of_organ_identity	1	0									
GO:0048525_negative_regulation_of_viral_reproduction	1	0									
GO:0048539_bone_marrow_development	1	0									
GO:0048548_regulation_of_pinocytosis	1	0									
GO:0048549_positive_regulation_of_pinocytosis	1	0									
GO:0048553_negative_regulation_of_metalloenzyme_activity	1	0									
GO:0048588_developmental_cell_growth	1	0									
GO:0048601_oocyte_morphogenesis	1	0									
GO:0048621_post-embryonic_gut_morphogenesis	1	0									
GO:0048640_negative_regulation_of_developmental_growth	1	0									
GO:0048642_negative_regulation_of_skeletal_muscle_tissue_development	1	0									
GO:0048669_collateral_sprouting_in_the_absence_of_injury	1	0									
GO:0048680_positive_regulation_of_axon_regeneration	1	0									
GO:0048681_negative_regulation_of_axon_regeneration	1	0									
GO:0048686_regulation_of_sprouting_of_injured_axon	1	0									
GO:0048687_positive_regulation_of_sprouting_of_injured_axon	1	0									
GO:0048690_regulation_of_axon_extension_involved_in_regeneration	1	0									
GO:0048691_positive_regulation_of_axon_extension_involved_in_regeneration	1	0									
GO:0048714_positive_regulation_of_oligodendrocyte_differentiation	1	0									
GO:0048733_sebaceous_gland_development	1	0									
GO:0048743_positive_regulation_of_skeletal_muscle_fiber_development	1	0									
GO:0048752_semicircular_canal_morphogenesis	1	0									
GO:0048773_erythrophore_differentiation	1	0									
GO:0048790_maintenance_of_presynaptic_active_zone_structure	1	0									
GO:0048791_calcium_ion-dependent_exocytosis_of_neurotransmitter	1	0									
GO:0048822_enucleate_erythrocyte_development	1	0									
GO:0048866_stem_cell_fate_specification	1	0									
GO:0048936_peripheral_nervous_system_neuron_axonogenesis	1	0									
GO:0050427_3'-phosphoadenosine_5'-phosphosulfate_metabolic_process	1	0									
GO:0050428_3'-phosphoadenosine_5'-phosphosulfate_biosynthetic_process	1	0									
GO:0050482_arachidonic_acid_secretion	1	0									
GO:0050667_homocysteine_metabolic_process	1	0									
GO:0050674_urothelial_cell_proliferation	1	0									
GO:0050675_regulation_of_urothelial_cell_proliferation	1	0									
GO:0050677_positive_regulation_of_urothelial_cell_proliferation	1	0									
GO:0050691_regulation_of_defense_response_to_virus_by_host	1	0									
GO:0050748_negative_regulation_of_lipoprotein_metabolic_process	1	0									
GO:0050757_thymidylate_synthase_biosynthetic_process	1	0									
GO:0050758_regulation_of_thymidylate_synthase_biosynthetic_process	1	0									
GO:0050760_negative_regulation_of_thymidylate_synthase_biosynthetic_process	1	0									
GO:0050812_regulation_of_acyl-CoA_biosynthetic_process	1	0									
GO:0050832_defense_response_to_fungus	1	0									
GO:0050861_positive_regulation_of_B_cell_receptor_signaling_pathway	1	0									
GO:0050862_positive_regulation_of_T_cell_receptor_signaling_pathway	1	0									
GO:0050916_sensory_perception_of_sweet_taste	1	0									
GO:0050975_sensory_perception_of_touch	1	0									
GO:0050995_negative_regulation_of_lipid_catabolic_process	1	0									
GO:0051001_negative_regulation_of_nitric-oxide_synthase_activity	1	0									
GO:0051005_negative_regulation_of_lipoprotein_lipase_activity	1	0									
GO:0051006_positive_regulation_of_lipoprotein_lipase_activity	1	0									
GO:0051016_barbed-end_actin_filament_capping	1	0									
GO:0051029_rRNA_transport	1	0									
GO:0051043_regulation_of_membrane_protein_ectodomain_proteolysis	1	0									
GO:0051044_positive_regulation_of_membrane_protein_ectodomain_proteolysis	1	0									
GO:0051088_PMA-inducible_membrane_protein_ectodomain_proteolysis	1	0									
GO:0051102_DNA_ligation_during_DNA_recombination	1	0									
GO:0051103_DNA_ligation_during_DNA_repair	1	0									
GO:0051123_transcriptional_preinitiation_complex_assembly	1	0									
GO:0051125_regulation_of_actin_nucleation	1	0									
GO:0051127_positive_regulation_of_actin_nucleation	1	0									
GO:0051151_negative_regulation_of_smooth_muscle_cell_differentiation	1	0									
GO:0051154_negative_regulation_of_striated_muscle_cell_differentiation	1	0									
GO:0051155_positive_regulation_of_striated_muscle_cell_differentiation	1	0									
GO:0051156_glucose_6-phosphate_metabolic_process	1	0									
GO:0051187_cofactor_catabolic_process	1	0									
GO:0051189_prosthetic_group_metabolic_process	1	0									
GO:0051193_regulation_of_cofactor_metabolic_process	1	0									
GO:0051196_regulation_of_coenzyme_metabolic_process	1	0									
GO:0051255_spindle_midzone_assembly	1	0									
GO:0051257_spindle_midzone_assembly_involved_in_meiosis	1	0									
GO:0051281_positive_regulation_of_release_of_sequestered_calcium_ion_into_cytosol	1	0									
GO:0051290_protein_heterotetramerization	1	0									
GO:0051305_chromosome_movement_towards_spindle_pole	1	0									
GO:0051310_metaphase_plate_congression	1	0									
GO:0051311_meiotic_metaphase_plate_congression	1	0									
GO:0051340_regulation_of_ligase_activity	1	0									
GO:0051351_positive_regulation_of_ligase_activity	1	0									
GO:0051354_negative_regulation_of_oxidoreductase_activity	1	0									
GO:0051383_kinetochore_organization	1	0									
GO:0051386_regulation_of_nerve_growth_factor_receptor_signaling_pathway	1	0									
GO:0051409_response_to_nitrosative_stress	1	0									
GO:0051457_maintenance_of_protein_location_in_nucleus	1	0									
GO:0051462_regulation_of_cortisol_secretion	1	0									
GO:0051463_negative_regulation_of_cortisol_secretion	1	0									
GO:0051481_reduction_of_cytosolic_calcium_ion_concentration	1	0									
GO:0051482_elevation_of_cytosolic_calcium_ion_concentration_during_G-protein_signaling__coupled_to_IP3_second_messenger_(phospholipase_C_activating)	1	0									
GO:0051542_elastin_biosynthetic_process	1	0									
GO:0051568_histone_H3-K4_methylation	1	0									
GO:0051569_regulation_of_histone_H3-K4_methylation	1	0									
GO:0051570_regulation_of_histone_H3-K9_methylation	1	0									
GO:0051573_negative_regulation_of_histone_H3-K9_methylation	1	0									
GO:0051580_regulation_of_neurotransmitter_uptake	1	0									
GO:0051582_positive_regulation_of_neurotransmitter_uptake	1	0									
GO:0051584_regulation_of_dopamine_uptake	1	0									
GO:0051586_positive_regulation_of_dopamine_uptake	1	0									
GO:0051589_negative_regulation_of_neurotransmitter_transport	1	0									
GO:0051593_response_to_folic_acid	1	0									
GO:0051615_histamine_uptake	1	0									
GO:0051646_mitochondrion_localization	1	0									
GO:0051654_establishment_of_mitochondrion_localization	1	0									
GO:0051661_maintenance_of_centrosome_location	1	0									
GO:0051665_membrane_raft_localization	1	0									
GO:0051685_maintenance_of_ER_location	1	0									
GO:0051693_actin_filament_capping	1	0									
GO:0051701_interaction_with_host	1	0									
GO:0051754_meiotic_sister_chromatid_cohesion__centromeric	1	0									
GO:0051782_negative_regulation_of_cell_division	1	0									
GO:0051790_short-chain_fatty_acid_biosynthetic_process	1	0									
GO:0051799_negative_regulation_of_hair_follicle_development	1	0									
GO:0051823_regulation_of_synapse_structural_plasticity	1	0									
GO:0051865_protein_autoubiquitination	1	0									
GO:0051901_positive_regulation_of_mitochondrial_depolarization	1	0									
GO:0051917_regulation_of_fibrinolysis	1	0									
GO:0051918_negative_regulation_of_fibrinolysis	1	0									
GO:0051929_positive_regulation_of_calcium_ion_transport_via_voltage-gated_calcium_channel_activity	1	0									
GO:0051933_amino_acid_uptake_during_transmission_of_nerve_impulse	1	0									
GO:0051935_glutamate_uptake_during_transmission_of_nerve_impulse	1	0									
GO:0051940_regulation_of_catecholamine_uptake_during_transmission_of_nerve_impulse	1	0									
GO:0051944_positive_regulation_of_catecholamine_uptake_during_transmission_of_nerve_impulse	1	0									
GO:0051961_negative_regulation_of_nervous_system_development	1	0									
GO:0051964_negative_regulation_of_synaptogenesis	1	0									
GO:0051968_positive_regulation_of_synaptic_transmission__glutamatergic	1	0									
GO:0051984_positive_regulation_of_chromosome_segregation	1	0									
GO:0051987_positive_regulation_of_attachment_of_spindle_microtubules_to_kinetochore	1	0									
GO:0052173_response_to_defenses_of_other_organism_during_symbiotic_interaction	1	0									
GO:0052200_response_to_host_defenses	1	0									
GO:0052551_response_to_defense-related_nitric_oxide_production_by_other_organism_during_symbiotic_interaction	1	0									
GO:0052564_response_to_immune_response_of_other_organism_during_symbiotic_interaction	1	0									
GO:0052565_response_to_defense-related_host_nitric_oxide_production	1	0									
GO:0052572_response_to_host_immune_response	1	0									
GO:0055005_ventricular_cardiac_myofibril_development	1	0									
GO:0055011_atrial_cardiac_muscle_cell_differentiation	1	0									
GO:0055014_atrial_cardiac_muscle_cell_development	1	0									
GO:0055078_sodium_ion_homeostasis	1	0									
GO:0055089_fatty_acid_homeostasis	1	0									
GO:0055093_response_to_hyperoxia	1	0									
GO:0060003_copper_ion_export	1	0									
GO:0060005_vestibular_reflex	1	0									
GO:0060014_granulosa_cell_differentiation	1	0									
GO:0060018_astrocyte_fate_commitment	1	0									
GO:0060020_Bergmann_glial_cell_differentiation	1	0									
GO:0060022_hard_palate_development	1	0									
GO:0060034_notochord_cell_differentiation	1	0									
GO:0060035_notochord_cell_development	1	0									
GO:0060046_regulation_of_acrosome_reaction	1	0									
GO:0060054_positive_regulation_of_epithelial_cell_proliferation_involved_in_wound_healing	1	0									
GO:0060059_embryonic_retina_morphogenesis_in_camera-type_eye	1	0									
GO:0060061_Spemann_organizer_formation	1	0									
GO:0060064_Spemann_organizer_formation_at_the_anterior_end_of_the_primitive_streak	1	0									
GO:0060075_regulation_of_resting_membrane_potential	1	0									
GO:0060082_eye_blink_reflex	1	0									
GO:0060112_generation_of_ovulation_cycle_rhythm	1	0									
GO:0060125_negative_regulation_of_growth_hormone_secretion	1	0									
GO:0060151_peroxisome_localization	1	0									
GO:0060152_microtubule-based_peroxisome_localization	1	0									
GO:0060161_positive_regulation_of_dopamine_receptor_signaling_pathway	1	0									
GO:0060163_subpallium_neuron_fate_commitment	1	0									
GO:0060165_regulation_of_timing_of_subpallium_neuron_differentiation	1	0									
GO:0060174_limb_bud_formation	1	0									
GO:0060177_regulation_of_angiotensin_metabolic_process	1	0									
GO:0060197_cloacal_septation	1	0									
GO:0060215_primitive_hemopoiesis	1	0									
GO:0060231_mesenchymal_to_epithelial_transition	1	0									
GO:0060254_regulation_of_N-terminal_protein_palmitoylation	1	0									
GO:0060261_positive_regulation_of_transcription_initiation_from_RNA_polymerase_II_promoter	1	0									
GO:0060262_negative_regulation_of_N-terminal_protein_palmitoylation	1	0									
GO:0060263_regulation_of_respiratory_burst	1	0									
GO:0060264_regulation_of_respiratory_burst_during_acute_inflammatory_response	1	0									
GO:0060265_positive_regulation_of_respiratory_burst_during_acute_inflammatory_response	1	0									
GO:0060267_positive_regulation_of_respiratory_burst	1	0									
GO:0060272_embryonic_skeletal_joint_morphogenesis	1	0									
GO:0060297_regulation_of_sarcomere_organization	1	0									
GO:0060298_positive_regulation_of_sarcomere_organization	1	0									
GO:0060315_negative_regulation_of_ryanodine-sensitive_calcium-release_channel_activity	1	0									
GO:0060319_primitive_erythrocyte_differentiation	1	0									
GO:0060371_regulation_of_atrial_cardiomyocyte_membrane_depolarization	1	0									
GO:0060374_mast_cell_differentiation	1	0									
GO:0060375_regulation_of_mast_cell_differentiation	1	0									
GO:0060376_positive_regulation_of_mast_cell_differentiation	1	0									
GO:0060390_regulation_of_SMAD_protein_nuclear_translocation	1	0									
GO:0060391_positive_regulation_of_SMAD_protein_nuclear_translocation	1	0									
GO:0060398_regulation_of_growth_hormone_receptor_signaling_pathway	1	0									
GO:0060399_positive_regulation_of_growth_hormone_receptor_signaling_pathway	1	0									
GO:0060405_regulation_of_penile_erection	1	0									
GO:0060407_negative_regulation_of_penile_erection	1	0									
GO:0060413_atrial_septum_morphogenesis	1	0									
GO:0060414_aorta_smooth_muscle_tissue_morphogenesis	1	0									
GO:0060419_heart_growth	1	0									
GO:0060420_regulation_of_heart_growth	1	0									
GO:0060421_positive_regulation_of_heart_growth	1	0									
GO:0060431_primary_lung_bud_formation	1	0									
GO:0060436_bronchiole_morphogenesis	1	0									
GO:0060440_trachea_formation	1	0									
GO:0060449_bud_elongation_involved_in_lung_branching	1	0									
GO:0060456_positive_regulation_of_digestive_system_process	1	0									
GO:0060461_right_lung_morphogenesis	1	0									
GO:0060481_lobar_bronchus_epithelium_development	1	0									
GO:0060482_lobar_bronchus_development	1	0									
GO:0060484_lung-associated_mesenchyme_development	1	0									
GO:0060486_Clara_cell_differentiation	1	0									
GO:0060510_Type_II_pneumocyte_differentiation	1	0									
GO:0060514_prostate_induction	1	0									
GO:0060515_prostate_field_specification	1	0									
GO:0060517_epithelial_cell_proliferation_involved_in_prostatic_bud_elongation	1	0									
GO:0060520_activation_of_prostate_induction_by_androgen_receptor_signaling_pathway	1	0									
GO:0060535_trachea_cartilage_morphogenesis	1	0									
GO:0060536_cartilage_morphogenesis	1	0									
GO:0060563_neuroepithelial_cell_differentiation	1	0									
GO:0060577_pulmonary_vein_morphogenesis	1	0									
GO:0060578_superior_vena_cava_morphogenesis	1	0									
GO:0060584_regulation_of_prostaglandin-endoperoxide_synthase_activity	1	0									
GO:0060585_positive_regulation_of_prostaglandin-endoperoxidase_synthase_activity	1	0									
GO:0060598_dichotomous_subdivision_of_terminal_units_involved_in_mammary_gland_duct_morphogenesis	1	0									
GO:0060611_mammary_gland_fat_development	1	0									
GO:0060618_nipple_development	1	0									
GO:0060631_regulation_of_meiosis_I	1	0									
GO:0060649_mammary_gland_bud_elongation	1	0									
GO:0060658_nipple_morphogenesis	1	0									
GO:0060659_nipple_sheath_formation	1	0									
GO:0060668_regulation_of_branching_involved_in_salivary_gland_morphogenesis_by_extracellular_matrix-epithelial_cell_signaling	1	0									
GO:0060709_glycogen_cell_development_involved_in_embryonic_placenta_development	1	0									
GO:0060732_positive_regulation_of_inositol_phosphate_biosynthetic_process	1	0									
GO:0060739_mesenchymal-epithelial_cell_signaling_involved_in_prostate_gland_development	1	0									
GO:0060781_mesenchymal_cell_proliferation_involved_in_prostate_gland_development	1	0									
GO:0060782_regulation_of_mesenchymal_cell_proliferation_involved_in_prostate_gland_development	1	0									
GO:0060783_mesenchymal_smoothened_signaling_pathway_involved_in_prostate_gland_development	1	0									
GO:0060872_semicircular_canal_development	1	0									
GO:0060896_neural_plate_pattern_specification	1	0									
GO:0070091_glucagon_secretion	1	0									
GO:0070162_adiponectin_secretion	1	0									
GO:0070163_regulation_of_adiponectin_secretion	1	0									
GO:0070164_negative_regulation_of_adiponectin_secretion	1	0									
GO:0070178_D-serine_metabolic_process	1	0									
GO:0070179_D-serine_biosynthetic_process	1	0									
GO:0070296_sarcoplasmic_reticulum_calcium_ion_transport	1	0									
GO:0070303_negative_regulation_of_stress-activated_protein_kinase_signaling_pathway	1	0									
GO:0070328_triglyceride_homeostasis	1	0									
GO:0070365_hepatocyte_differentiation	1	0									
GO:0070384_Harderian_gland_development	1	0									
GO:0070391_response_to_lipoteichoic_acid	1	0									
GO:0070424_regulation_of_nucleotide-binding_oligomerization_domain_containing_signaling_pathway	1	0									
GO:0070426_positive_regulation_of_nucleotide-binding_oligomerization_domain_containing_signaling_pathway	1	0									
GO:0070428_regulation_of_nucleotide-binding_oligomerization_domain_containing_1_signaling_pathway	1	0									
GO:0070430_positive_regulation_of_nucleotide-binding_oligomerization_domain_containing_1_signaling_pathway	1	0									
GO:0070432_regulation_of_nucleotide-binding_oligomerization_domain_containing_2_signaling_pathway	1	0									
GO:0070434_positive_regulation_of_nucleotide-binding_oligomerization_domain_containing_2_signaling_pathway	1	0									
GO:0070493_thrombin_receptor_signaling_pathway	1	0									
GO:0070508_cholesterol_import	1	0									
GO:0070527_platelet_aggregation	1	0									
GO:0070528_protein_kinase_C_signaling_cascade	1	0									
GO:0070555_response_to_interleukin-1	1	0									
GO:0070560_protein_secretion_by_platelet	1	0									
GO:0070561_vitamin_D_receptor_signaling_pathway	1	0									
GO:0070562_regulation_of_vitamin_D_receptor_signaling_pathway	1	0									
GO:0070571_negative_regulation_of_neuron_projection_regeneration	1	0									
GO:0070572_positive_regulation_of_neuron_projection_regeneration	1	0									
GO:0070613_regulation_of_protein_processing	1	0									
GO:0070627_ferrous_iron_import	1	0									
GO:0070669_response_to_interleukin-2	1	0									
GO:0070670_response_to_interleukin-4	1	0									
GO:0070671_response_to_interleukin-12	1	0									
GO:0070672_response_to_interleukin-15	1	0									
GO:0070673_response_to_interleukin-18	1	0									
GO:0070828_heterochromatin_organization	1	0									
GO:0070874_negative_regulation_of_glycogen_metabolic_process	1	0									
GO:0075136_response_to_host	1	0									
GO:0080010_regulation_of_oxygen_and_reactive_oxygen_species_metabolic_process	1	0									
GO:0090032_negative_regulation_of_steroid_hormone_biosynthetic_process	1	0									
GO:0042098_T_cell_proliferation	72	0	0.000000	-0.000000	1670	1649.640323	1702.31	1754.979677	1.019347
GO:0044262_cellular_carbohydrate_metabolic_process	72	0	0.000000	-0.000000	1670	1649.640323	1702.31	1754.979677	1.019347
GO:0051347_positive_regulation_of_transferase_activity	72	0	0.000000	-0.000000	1670	1649.640323	1702.31	1754.979677	1.019347
GO:0035270_endocrine_system_development	59	0	0.000000	-0.000000	1672	1652.525428	1704.91	1757.294572	1.019683
GO:0050870_positive_regulation_of_T_cell_activation	59	0	0.000000	-0.000000	1672	1652.525428	1704.91	1757.294572	1.019683
GO:0001704_formation_of_primary_germ_layer	36	0	0.000000	-0.000000	1684	1665.778837	1717.29	1768.801163	1.019768
GO:0001819_positive_regulation_of_cytokine_production	36	0	0.000000	-0.000000	1684	1665.778837	1717.29	1768.801163	1.019768
GO:0006469_negative_regulation_of_protein_kinase_activity	36	0	0.000000	-0.000000	1684	1665.778837	1717.29	1768.801163	1.019768
GO:0007187_G-protein_signaling__coupled_to_cyclic_nucleotide_second_messenger	36	0	0.000000	-0.000000	1684	1665.778837	1717.29	1768.801163	1.019768
GO:0007368_determination_of_left_right_symmetry	36	0	0.000000	-0.000000	1684	1665.778837	1717.29	1768.801163	1.019768
GO:0021510_spinal_cord_development	36	0	0.000000	-0.000000	1684	1665.778837	1717.29	1768.801163	1.019768
GO:0022602_ovulation_cycle_process	36	0	0.000000	-0.000000	1684	1665.778837	1717.29	1768.801163	1.019768
GO:0030278_regulation_of_ossification	36	0	0.000000	-0.000000	1684	1665.778837	1717.29	1768.801163	1.019768
GO:0033673_negative_regulation_of_kinase_activity	36	0	0.000000	-0.000000	1684	1665.778837	1717.29	1768.801163	1.019768
GO:0042742_defense_response_to_bacterium	36	0	0.000000	-0.000000	1684	1665.778837	1717.29	1768.801163	1.019768
GO:0050900_leukocyte_migration	36	0	0.000000	-0.000000	1684	1665.778837	1717.29	1768.801163	1.019768
GO:0051223_regulation_of_protein_transport	36	0	0.000000	-0.000000	1684	1665.778837	1717.29	1768.801163	1.019768
GO:0034641_cellular_nitrogen_compound_metabolic_process	86	0	0.000000	-0.000000	1685	1669.091002	1719.96	1770.828998	1.020748
GO:0001910_regulation_of_leukocyte_mediated_cytotoxicity	27	0	0.000000	-0.000000	1699	1683.316210	1733.29	1783.263790	1.020182
GO:0002761_regulation_of_myeloid_leukocyte_differentiation	27	0	0.000000	-0.000000	1699	1683.316210	1733.29	1783.263790	1.020182
GO:0006479_protein_amino_acid_methylation	27	0	0.000000	-0.000000	1699	1683.316210	1733.29	1783.263790	1.020182
GO:0008213_protein_amino_acid_alkylation	27	0	0.000000	-0.000000	1699	1683.316210	1733.29	1783.263790	1.020182
GO:0008286_insulin_receptor_signaling_pathway	27	0	0.000000	-0.000000	1699	1683.316210	1733.29	1783.263790	1.020182
GO:0009411_response_to_UV	27	0	0.000000	-0.000000	1699	1683.316210	1733.29	1783.263790	1.020182
GO:0009913_epidermal_cell_differentiation	27	0	0.000000	-0.000000	1699	1683.316210	1733.29	1783.263790	1.020182
GO:0010638_positive_regulation_of_organelle_organization	27	0	0.000000	-0.000000	1699	1683.316210	1733.29	1783.263790	1.020182
GO:0016050_vesicle_organization	27	0	0.000000	-0.000000	1699	1683.316210	1733.29	1783.263790	1.020182
GO:0019884_antigen_processing_and_presentation_of_exogenous_antigen	27	0	0.000000	-0.000000	1699	1683.316210	1733.29	1783.263790	1.020182
GO:0030100_regulation_of_endocytosis	27	0	0.000000	-0.000000	1699	1683.316210	1733.29	1783.263790	1.020182
GO:0031341_regulation_of_cell_killing	27	0	0.000000	-0.000000	1699	1683.316210	1733.29	1783.263790	1.020182
GO:0045582_positive_regulation_of_T_cell_differentiation	27	0	0.000000	-0.000000	1699	1683.316210	1733.29	1783.263790	1.020182
GO:0051272_positive_regulation_of_cell_motion	27	0	0.000000	-0.000000	1699	1683.316210	1733.29	1783.263790	1.020182
GO:0002062_chondrocyte_differentiation	28	0	0.000000	-0.000000	1714	1697.527060	1746.62	1795.712940	1.019032
GO:0002088_lens_development_in_camera-type_eye	28	0	0.000000	-0.000000	1714	1697.527060	1746.62	1795.712940	1.019032
GO:0002705_positive_regulation_of_leukocyte_mediated_immunity	28	0	0.000000	-0.000000	1714	1697.527060	1746.62	1795.712940	1.019032
GO:0002708_positive_regulation_of_lymphocyte_mediated_immunity	28	0	0.000000	-0.000000	1714	1697.527060	1746.62	1795.712940	1.019032
GO:0006470_protein_amino_acid_dephosphorylation	28	0	0.000000	-0.000000	1714	1697.527060	1746.62	1795.712940	1.019032
GO:0006997_nucleus_organization	28	0	0.000000	-0.000000	1714	1697.527060	1746.62	1795.712940	1.019032
GO:0007127_meiosis_I	28	0	0.000000	-0.000000	1714	1697.527060	1746.62	1795.712940	1.019032
GO:0007585_respiratory_gaseous_exchange	28	0	0.000000	-0.000000	1714	1697.527060	1746.62	1795.712940	1.019032
GO:0021549_cerebellum_development	28	0	0.000000	-0.000000	1714	1697.527060	1746.62	1795.712940	1.019032
GO:0042100_B_cell_proliferation	28	0	0.000000	-0.000000	1714	1697.527060	1746.62	1795.712940	1.019032
GO:0045926_negative_regulation_of_growth	28	0	0.000000	-0.000000	1714	1697.527060	1746.62	1795.712940	1.019032
GO:0046328_regulation_of_JNK_cascade	28	0	0.000000	-0.000000	1714	1697.527060	1746.62	1795.712940	1.019032
GO:0048863_stem_cell_differentiation	28	0	0.000000	-0.000000	1714	1697.527060	1746.62	1795.712940	1.019032
GO:0050871_positive_regulation_of_B_cell_activation	28	0	0.000000	-0.000000	1714	1697.527060	1746.62	1795.712940	1.019032
GO:0051188_cofactor_biosynthetic_process	28	0	0.000000	-0.000000	1714	1697.527060	1746.62	1795.712940	1.019032
GO:0005976_polysaccharide_metabolic_process	39	0	0.000000	-0.000000	1723	1707.593393	1756.19	1804.786607	1.019263
GO:0006511_ubiquitin-dependent_protein_catabolic_process	39	0	0.000000	-0.000000	1723	1707.593393	1756.19	1804.786607	1.019263
GO:0006644_phospholipid_metabolic_process	39	0	0.000000	-0.000000	1723	1707.593393	1756.19	1804.786607	1.019263
GO:0006730_one-carbon_metabolic_process	39	0	0.000000	-0.000000	1723	1707.593393	1756.19	1804.786607	1.019263
GO:0007286_spermatid_development	39	0	0.000000	-0.000000	1723	1707.593393	1756.19	1804.786607	1.019263
GO:0031279_regulation_of_cyclase_activity	39	0	0.000000	-0.000000	1723	1707.593393	1756.19	1804.786607	1.019263
GO:0043524_negative_regulation_of_neuron_apoptosis	39	0	0.000000	-0.000000	1723	1707.593393	1756.19	1804.786607	1.019263
GO:0051339_regulation_of_lyase_activity	39	0	0.000000	-0.000000	1723	1707.593393	1756.19	1804.786607	1.019263
GO:0070201_regulation_of_establishment_of_protein_localization	39	0	0.000000	-0.000000	1723	1707.593393	1756.19	1804.786607	1.019263
GO:0006091_generation_of_precursor_metabolites_and_energy	54	0	0.000000	-0.000000	1729	1712.963447	1761.18	1809.396553	1.018612
GO:0006164_purine_nucleotide_biosynthetic_process	54	0	0.000000	-0.000000	1729	1712.963447	1761.18	1809.396553	1.018612
GO:0009566_fertilization	54	0	0.000000	-0.000000	1729	1712.963447	1761.18	1809.396553	1.018612
GO:0015849_organic_acid_transport	54	0	0.000000	-0.000000	1729	1712.963447	1761.18	1809.396553	1.018612
GO:0043405_regulation_of_MAP_kinase_activity	54	0	0.000000	-0.000000	1729	1712.963447	1761.18	1809.396553	1.018612
GO:0044271_nitrogen_compound_biosynthetic_process	54	0	0.000000	-0.000000	1729	1712.963447	1761.18	1809.396553	1.018612
GO:0006916_anti-apoptosis	62	0	0.000000	-0.000000	1735	1717.687079	1765.74	1813.792921	1.017718
GO:0021537_telencephalon_development	62	0	0.000000	-0.000000	1735	1717.687079	1765.74	1813.792921	1.017718
GO:0030155_regulation_of_cell_adhesion	62	0	0.000000	-0.000000	1735	1717.687079	1765.74	1813.792921	1.017718
GO:0032944_regulation_of_mononuclear_cell_proliferation	62	0	0.000000	-0.000000	1735	1717.687079	1765.74	1813.792921	1.017718
GO:0040014_regulation_of_multicellular_organism_growth	62	0	0.000000	-0.000000	1735	1717.687079	1765.74	1813.792921	1.017718
GO:0050670_regulation_of_lymphocyte_proliferation	62	0	0.000000	-0.000000	1735	1717.687079	1765.74	1813.792921	1.017718
GO:0016337_cell-cell_adhesion	87	0	0.000000	-0.000000	1736	1720.947439	1768.56	1816.172561	1.018756
GO:0003018_vascular_process_in_circulatory_system	31	0	0.000000	-0.000000	1760	1746.957157	1792.12	1837.282843	1.018250
GO:0006486_protein_amino_acid_glycosylation	31	0	0.000000	-0.000000	1760	1746.957157	1792.12	1837.282843	1.018250
GO:0006639_acylglycerol_metabolic_process	31	0	0.000000	-0.000000	1760	1746.957157	1792.12	1837.282843	1.018250
GO:0006665_sphingolipid_metabolic_process	31	0	0.000000	-0.000000	1760	1746.957157	1792.12	1837.282843	1.018250
GO:0006694_steroid_biosynthetic_process	31	0	0.000000	-0.000000	1760	1746.957157	1792.12	1837.282843	1.018250
GO:0006939_smooth_muscle_contraction	31	0	0.000000	-0.000000	1760	1746.957157	1792.12	1837.282843	1.018250
GO:0009306_protein_secretion	31	0	0.000000	-0.000000	1760	1746.957157	1792.12	1837.282843	1.018250
GO:0010562_positive_regulation_of_phosphorus_metabolic_process	31	0	0.000000	-0.000000	1760	1746.957157	1792.12	1837.282843	1.018250
GO:0016049_cell_growth	31	0	0.000000	-0.000000	1760	1746.957157	1792.12	1837.282843	1.018250
GO:0016311_dephosphorylation	31	0	0.000000	-0.000000	1760	1746.957157	1792.12	1837.282843	1.018250
GO:0033555_multicellular_organismal_response_to_stress	31	0	0.000000	-0.000000	1760	1746.957157	1792.12	1837.282843	1.018250
GO:0035150_regulation_of_tube_size	31	0	0.000000	-0.000000	1760	1746.957157	1792.12	1837.282843	1.018250
GO:0042157_lipoprotein_metabolic_process	31	0	0.000000	-0.000000	1760	1746.957157	1792.12	1837.282843	1.018250
GO:0042327_positive_regulation_of_phosphorylation	31	0	0.000000	-0.000000	1760	1746.957157	1792.12	1837.282843	1.018250
GO:0043269_regulation_of_ion_transport	31	0	0.000000	-0.000000	1760	1746.957157	1792.12	1837.282843	1.018250
GO:0043413_biopolymer_glycosylation	31	0	0.000000	-0.000000	1760	1746.957157	1792.12	1837.282843	1.018250
GO:0045088_regulation_of_innate_immune_response	31	0	0.000000	-0.000000	1760	1746.957157	1792.12	1837.282843	1.018250
GO:0045937_positive_regulation_of_phosphate_metabolic_process	31	0	0.000000	-0.000000	1760	1746.957157	1792.12	1837.282843	1.018250
GO:0046632_alpha-beta_T_cell_differentiation	31	0	0.000000	-0.000000	1760	1746.957157	1792.12	1837.282843	1.018250
GO:0050868_negative_regulation_of_T_cell_activation	31	0	0.000000	-0.000000	1760	1746.957157	1792.12	1837.282843	1.018250
GO:0050880_regulation_of_blood_vessel_size	31	0	0.000000	-0.000000	1760	1746.957157	1792.12	1837.282843	1.018250
GO:0051899_membrane_depolarization	31	0	0.000000	-0.000000	1760	1746.957157	1792.12	1837.282843	1.018250
GO:0055088_lipid_homeostasis	31	0	0.000000	-0.000000	1760	1746.957157	1792.12	1837.282843	1.018250
GO:0070085_glycosylation	31	0	0.000000	-0.000000	1760	1746.957157	1792.12	1837.282843	1.018250
GO:0001818_negative_regulation_of_cytokine_production	18	0	0.000000	-0.000000	1806	1792.882277	1835.98	1879.077723	1.016600
GO:0001974_blood_vessel_remodeling	18	0	0.000000	-0.000000	1806	1792.882277	1835.98	1879.077723	1.016600
GO:0002285_lymphocyte_activation_during_immune_response	18	0	0.000000	-0.000000	1806	1792.882277	1835.98	1879.077723	1.016600
GO:0002715_regulation_of_natural_killer_cell_mediated_immunity	18	0	0.000000	-0.000000	1806	1792.882277	1835.98	1879.077723	1.016600
GO:0003014_renal_system_process	18	0	0.000000	-0.000000	1806	1792.882277	1835.98	1879.077723	1.016600
GO:0006022_aminoglycan_metabolic_process	18	0	0.000000	-0.000000	1806	1792.882277	1835.98	1879.077723	1.016600
GO:0006457_protein_folding	18	0	0.000000	-0.000000	1806	1792.882277	1835.98	1879.077723	1.016600
GO:0006940_regulation_of_smooth_muscle_contraction	18	0	0.000000	-0.000000	1806	1792.882277	1835.98	1879.077723	1.016600
GO:0007140_male_meiosis	18	0	0.000000	-0.000000	1806	1792.882277	1835.98	1879.077723	1.016600
GO:0007608_sensory_perception_of_smell	18	0	0.000000	-0.000000	1806	1792.882277	1835.98	1879.077723	1.016600
GO:0008589_regulation_of_smoothened_signaling_pathway	18	0	0.000000	-0.000000	1806	1792.882277	1835.98	1879.077723	1.016600
GO:0009063_cellular_amino_acid_catabolic_process	18	0	0.000000	-0.000000	1806	1792.882277	1835.98	1879.077723	1.016600
GO:0010498_proteasomal_protein_catabolic_process	18	0	0.000000	-0.000000	1806	1792.882277	1835.98	1879.077723	1.016600
GO:0015711_organic_anion_transport	18	0	0.000000	-0.000000	1806	1792.882277	1835.98	1879.077723	1.016600
GO:0016458_gene_silencing	18	0	0.000000	-0.000000	1806	1792.882277	1835.98	1879.077723	1.016600
GO:0021517_ventral_spinal_cord_development	18	0	0.000000	-0.000000	1806	1792.882277	1835.98	1879.077723	1.016600
GO:0021885_forebrain_cell_migration	18	0	0.000000	-0.000000	1806	1792.882277	1835.98	1879.077723	1.016600
GO:0030203_glycosaminoglycan_metabolic_process	18	0	0.000000	-0.000000	1806	1792.882277	1835.98	1879.077723	1.016600
GO:0030282_bone_mineralization	18	0	0.000000	-0.000000	1806	1792.882277	1835.98	1879.077723	1.016600
GO:0030318_melanocyte_differentiation	18	0	0.000000	-0.000000	1806	1792.882277	1835.98	1879.077723	1.016600
GO:0030336_negative_regulation_of_cell_migration	18	0	0.000000	-0.000000	1806	1792.882277	1835.98	1879.077723	1.016600
GO:0030510_regulation_of_BMP_signaling_pathway	18	0	0.000000	-0.000000	1806	1792.882277	1835.98	1879.077723	1.016600
GO:0030901_midbrain_development	18	0	0.000000	-0.000000	1806	1792.882277	1835.98	1879.077723	1.016600
GO:0032623_interleukin-2_production	18	0	0.000000	-0.000000	1806	1792.882277	1835.98	1879.077723	1.016600
GO:0032984_macromolecular_complex_disassembly	18	0	0.000000	-0.000000	1806	1792.882277	1835.98	1879.077723	1.016600
GO:0033157_regulation_of_intracellular_protein_transport	18	0	0.000000	-0.000000	1806	1792.882277	1835.98	1879.077723	1.016600
GO:0035051_cardiac_cell_differentiation	18	0	0.000000	-0.000000	1806	1792.882277	1835.98	1879.077723	1.016600
GO:0042269_regulation_of_natural_killer_cell_mediated_cytotoxicity	18	0	0.000000	-0.000000	1806	1792.882277	1835.98	1879.077723	1.016600
GO:0043029_T_cell_homeostasis	18	0	0.000000	-0.000000	1806	1792.882277	1835.98	1879.077723	1.016600
GO:0043161_proteasomal_ubiquitin-dependent_protein_catabolic_process	18	0	0.000000	-0.000000	1806	1792.882277	1835.98	1879.077723	1.016600
GO:0044272_sulfur_compound_biosynthetic_process	18	0	0.000000	-0.000000	1806	1792.882277	1835.98	1879.077723	1.016600
GO:0045058_T_cell_selection	18	0	0.000000	-0.000000	1806	1792.882277	1835.98	1879.077723	1.016600
GO:0045103_intermediate_filament-based_process	18	0	0.000000	-0.000000	1806	1792.882277	1835.98	1879.077723	1.016600
GO:0045638_negative_regulation_of_myeloid_cell_differentiation	18	0	0.000000	-0.000000	1806	1792.882277	1835.98	1879.077723	1.016600
GO:0045807_positive_regulation_of_endocytosis	18	0	0.000000	-0.000000	1806	1792.882277	1835.98	1879.077723	1.016600
GO:0046620_regulation_of_organ_growth	18	0	0.000000	-0.000000	1806	1792.882277	1835.98	1879.077723	1.016600
GO:0048535_lymph_node_development	18	0	0.000000	-0.000000	1806	1792.882277	1835.98	1879.077723	1.016600
GO:0048730_epidermis_morphogenesis	18	0	0.000000	-0.000000	1806	1792.882277	1835.98	1879.077723	1.016600
GO:0048813_dendrite_morphogenesis	18	0	0.000000	-0.000000	1806	1792.882277	1835.98	1879.077723	1.016600
GO:0050731_positive_regulation_of_peptidyl-tyrosine_phosphorylation	18	0	0.000000	-0.000000	1806	1792.882277	1835.98	1879.077723	1.016600
GO:0051168_nuclear_export	18	0	0.000000	-0.000000	1806	1792.882277	1835.98	1879.077723	1.016600
GO:0051222_positive_regulation_of_protein_transport	18	0	0.000000	-0.000000	1806	1792.882277	1835.98	1879.077723	1.016600
GO:0051924_regulation_of_calcium_ion_transport	18	0	0.000000	-0.000000	1806	1792.882277	1835.98	1879.077723	1.016600
GO:0055008_cardiac_muscle_tissue_morphogenesis	18	0	0.000000	-0.000000	1806	1792.882277	1835.98	1879.077723	1.016600
GO:0060415_muscle_tissue_morphogenesis	18	0	0.000000	-0.000000	1806	1792.882277	1835.98	1879.077723	1.016600
GO:0060571_morphogenesis_of_an_epithelial_fold	18	0	0.000000	-0.000000	1806	1792.882277	1835.98	1879.077723	1.016600
GO:0043086_negative_regulation_of_catalytic_activity	65	0	0.000000	-0.000000	1807	1794.342625	1837.42	1880.497375	1.016835
GO:0006732_coenzyme_metabolic_process	46	0	0.000000	-0.000000	1811	1801.040626	1843.49	1885.939374	1.017940
GO:0008217_regulation_of_blood_pressure	46	0	0.000000	-0.000000	1811	1801.040626	1843.49	1885.939374	1.017940
GO:0019724_B_cell_mediated_immunity	46	0	0.000000	-0.000000	1811	1801.040626	1843.49	1885.939374	1.017940
GO:0046631_alpha-beta_T_cell_activation	46	0	0.000000	-0.000000	1811	1801.040626	1843.49	1885.939374	1.017940
GO:0002377_immunoglobulin_production	44	0	0.000000	-0.000000	1820	1815.058679	1856.51	1897.961321	1.020060
GO:0016064_immunoglobulin_mediated_immune_response	44	0	0.000000	-0.000000	1820	1815.058679	1856.51	1897.961321	1.020060
GO:0030802_regulation_of_cyclic_nucleotide_biosynthetic_process	44	0	0.000000	-0.000000	1820	1815.058679	1856.51	1897.961321	1.020060
GO:0030808_regulation_of_nucleotide_biosynthetic_process	44	0	0.000000	-0.000000	1820	1815.058679	1856.51	1897.961321	1.020060
GO:0044257_cellular_protein_catabolic_process	44	0	0.000000	-0.000000	1820	1815.058679	1856.51	1897.961321	1.020060
GO:0046545_development_of_primary_female_sexual_characteristics	44	0	0.000000	-0.000000	1820	1815.058679	1856.51	1897.961321	1.020060
GO:0060485_mesenchyme_development	44	0	0.000000	-0.000000	1820	1815.058679	1856.51	1897.961321	1.020060
GO:0070665_positive_regulation_of_leukocyte_proliferation	44	0	0.000000	-0.000000	1820	1815.058679	1856.51	1897.961321	1.020060
GO:0070668_positive_regulation_of_mast_cell_proliferation	44	0	0.000000	-0.000000	1820	1815.058679	1856.51	1897.961321	1.020060
GO:0000375_RNA_splicing__via_transesterification_reactions	12	0	0.000000	-0.000000	1892	1890.358725	1929.34	1968.321275	1.019736
GO:0000377_RNA_splicing__via_transesterification_reactions_with_bulged_adenosine_as_nucleophile	12	0	0.000000	-0.000000	1892	1890.358725	1929.34	1968.321275	1.019736
GO:0000398_nuclear_mRNA_splicing__via_spliceosome	12	0	0.000000	-0.000000	1892	1890.358725	1929.34	1968.321275	1.019736
GO:0001662_behavioral_fear_response	12	0	0.000000	-0.000000	1892	1890.358725	1929.34	1968.321275	1.019736
GO:0002026_regulation_of_the_force_of_heart_contraction	12	0	0.000000	-0.000000	1892	1890.358725	1929.34	1968.321275	1.019736
GO:0002089_lens_morphogenesis_in_camera-type_eye	12	0	0.000000	-0.000000	1892	1890.358725	1929.34	1968.321275	1.019736
GO:0002209_behavioral_defense_response	12	0	0.000000	-0.000000	1892	1890.358725	1929.34	1968.321275	1.019736
GO:0002218_activation_of_innate_immune_response	12	0	0.000000	-0.000000	1892	1890.358725	1929.34	1968.321275	1.019736
GO:0002244_hemopoietic_progenitor_cell_differentiation	12	0	0.000000	-0.000000	1892	1890.358725	1929.34	1968.321275	1.019736
GO:0002437_inflammatory_response_to_antigenic_stimulus	12	0	0.000000	-0.000000	1892	1890.358725	1929.34	1968.321275	1.019736
GO:0002763_positive_regulation_of_myeloid_leukocyte_differentiation	12	0	0.000000	-0.000000	1892	1890.358725	1929.34	1968.321275	1.019736
GO:0002820_negative_regulation_of_adaptive_immune_response	12	0	0.000000	-0.000000	1892	1890.358725	1929.34	1968.321275	1.019736
GO:0002823_negative_regulation_of_adaptive_immune_response_based_on_somatic_recombination_of_immune_receptors_built_from_immunoglobulin_superfamily_domains	12	0	0.000000	-0.000000	1892	1890.358725	1929.34	1968.321275	1.019736
GO:0002861_regulation_of_inflammatory_response_to_antigenic_stimulus	12	0	0.000000	-0.000000	1892	1890.358725	1929.34	1968.321275	1.019736
GO:0006094_gluconeogenesis	12	0	0.000000	-0.000000	1892	1890.358725	1929.34	1968.321275	1.019736
GO:0006308_DNA_catabolic_process	12	0	0.000000	-0.000000	1892	1890.358725	1929.34	1968.321275	1.019736
GO:0006403_RNA_localization	12	0	0.000000	-0.000000	1892	1890.358725	1929.34	1968.321275	1.019736
GO:0006413_translational_initiation	12	0	0.000000	-0.000000	1892	1890.358725	1929.34	1968.321275	1.019736
GO:0006446_regulation_of_translational_initiation	12	0	0.000000	-0.000000	1892	1890.358725	1929.34	1968.321275	1.019736
GO:0006839_mitochondrial_transport	12	0	0.000000	-0.000000	1892	1890.358725	1929.34	1968.321275	1.019736
GO:0006879_cellular_iron_ion_homeostasis	12	0	0.000000	-0.000000	1892	1890.358725	1929.34	1968.321275	1.019736
GO:0007143_female_meiosis	12	0	0.000000	-0.000000	1892	1890.358725	1929.34	1968.321275	1.019736
GO:0007340_acrosome_reaction	12	0	0.000000	-0.000000	1892	1890.358725	1929.34	1968.321275	1.019736
GO:0008277_regulation_of_G-protein_coupled_receptor_protein_signaling_pathway	12	0	0.000000	-0.000000	1892	1890.358725	1929.34	1968.321275	1.019736
GO:0009262_deoxyribonucleotide_metabolic_process	12	0	0.000000	-0.000000	1892	1890.358725	1929.34	1968.321275	1.019736
GO:0009886_post-embryonic_morphogenesis	12	0	0.000000	-0.000000	1892	1890.358725	1929.34	1968.321275	1.019736
GO:0015872_dopamine_transport	12	0	0.000000	-0.000000	1892	1890.358725	1929.34	1968.321275	1.019736
GO:0019319_hexose_biosynthetic_process	12	0	0.000000	-0.000000	1892	1890.358725	1929.34	1968.321275	1.019736
GO:0021513_spinal_cord_dorsal_ventral_patterning	12	0	0.000000	-0.000000	1892	1890.358725	1929.34	1968.321275	1.019736
GO:0021680_cerebellar_Purkinje_cell_layer_development	12	0	0.000000	-0.000000	1892	1890.358725	1929.34	1968.321275	1.019736
GO:0021697_cerebellar_cortex_formation	12	0	0.000000	-0.000000	1892	1890.358725	1929.34	1968.321275	1.019736
GO:0030010_establishment_of_cell_polarity	12	0	0.000000	-0.000000	1892	1890.358725	1929.34	1968.321275	1.019736
GO:0030166_proteoglycan_biosynthetic_process	12	0	0.000000	-0.000000	1892	1890.358725	1929.34	1968.321275	1.019736
GO:0030225_macrophage_differentiation	12	0	0.000000	-0.000000	1892	1890.358725	1929.34	1968.321275	1.019736
GO:0030239_myofibril_assembly	12	0	0.000000	-0.000000	1892	1890.358725	1929.34	1968.321275	1.019736
GO:0030262_apoptotic_nuclear_changes	12	0	0.000000	-0.000000	1892	1890.358725	1929.34	1968.321275	1.019736
GO:0030514_negative_regulation_of_BMP_signaling_pathway	12	0	0.000000	-0.000000	1892	1890.358725	1929.34	1968.321275	1.019736
GO:0031056_regulation_of_histone_modification	12	0	0.000000	-0.000000	1892	1890.358725	1929.34	1968.321275	1.019736
GO:0031109_microtubule_polymerization_or_depolymerization	12	0	0.000000	-0.000000	1892	1890.358725	1929.34	1968.321275	1.019736
GO:0032755_positive_regulation_of_interleukin-6_production	12	0	0.000000	-0.000000	1892	1890.358725	1929.34	1968.321275	1.019736
GO:0035050_embryonic_heart_tube_development	12	0	0.000000	-0.000000	1892	1890.358725	1929.34	1968.321275	1.019736
GO:0042278_purine_nucleoside_metabolic_process	12	0	0.000000	-0.000000	1892	1890.358725	1929.34	1968.321275	1.019736
GO:0042446_hormone_biosynthetic_process	12	0	0.000000	-0.000000	1892	1890.358725	1929.34	1968.321275	1.019736
GO:0042743_hydrogen_peroxide_metabolic_process	12	0	0.000000	-0.000000	1892	1890.358725	1929.34	1968.321275	1.019736
GO:0043392_negative_regulation_of_DNA_binding	12	0	0.000000	-0.000000	1892	1890.358725	1929.34	1968.321275	1.019736
GO:0043487_regulation_of_RNA_stability	12	0	0.000000	-0.000000	1892	1890.358725	1929.34	1968.321275	1.019736
GO:0043624_cellular_protein_complex_disassembly	12	0	0.000000	-0.000000	1892	1890.358725	1929.34	1968.321275	1.019736
GO:0045076_regulation_of_interleukin-2_biosynthetic_process	12	0	0.000000	-0.000000	1892	1890.358725	1929.34	1968.321275	1.019736
GO:0045445_myoblast_differentiation	12	0	0.000000	-0.000000	1892	1890.358725	1929.34	1968.321275	1.019736
GO:0045471_response_to_ethanol	12	0	0.000000	-0.000000	1892	1890.358725	1929.34	1968.321275	1.019736
GO:0045792_negative_regulation_of_cell_size	12	0	0.000000	-0.000000	1892	1890.358725	1929.34	1968.321275	1.019736
GO:0045995_regulation_of_embryonic_development	12	0	0.000000	-0.000000	1892	1890.358725	1929.34	1968.321275	1.019736
GO:0046068_cGMP_metabolic_process	12	0	0.000000	-0.000000	1892	1890.358725	1929.34	1968.321275	1.019736
GO:0046128_purine_ribonucleoside_metabolic_process	12	0	0.000000	-0.000000	1892	1890.358725	1929.34	1968.321275	1.019736
GO:0046330_positive_regulation_of_JNK_cascade	12	0	0.000000	-0.000000	1892	1890.358725	1929.34	1968.321275	1.019736
GO:0048820_hair_follicle_maturation	12	0	0.000000	-0.000000	1892	1890.358725	1929.34	1968.321275	1.019736
GO:0048854_brain_morphogenesis	12	0	0.000000	-0.000000	1892	1890.358725	1929.34	1968.321275	1.019736
GO:0050432_catecholamine_secretion	12	0	0.000000	-0.000000	1892	1890.358725	1929.34	1968.321275	1.019736
GO:0050795_regulation_of_behavior	12	0	0.000000	-0.000000	1892	1890.358725	1929.34	1968.321275	1.019736
GO:0050803_regulation_of_synapse_structure_and_activity	12	0	0.000000	-0.000000	1892	1890.358725	1929.34	1968.321275	1.019736
GO:0050848_regulation_of_calcium-mediated_signaling	12	0	0.000000	-0.000000	1892	1890.358725	1929.34	1968.321275	1.019736
GO:0050850_positive_regulation_of_calcium-mediated_signaling	12	0	0.000000	-0.000000	1892	1890.358725	1929.34	1968.321275	1.019736
GO:0050869_negative_regulation_of_B_cell_activation	12	0	0.000000	-0.000000	1892	1890.358725	1929.34	1968.321275	1.019736
GO:0051145_smooth_muscle_cell_differentiation	12	0	0.000000	-0.000000	1892	1890.358725	1929.34	1968.321275	1.019736
GO:0051261_protein_depolymerization	12	0	0.000000	-0.000000	1892	1890.358725	1929.34	1968.321275	1.019736
GO:0055002_striated_muscle_cell_development	12	0	0.000000	-0.000000	1892	1890.358725	1929.34	1968.321275	1.019736
GO:0055114_oxidation_reduction	12	0	0.000000	-0.000000	1892	1890.358725	1929.34	1968.321275	1.019736
GO:0060042_retina_morphogenesis_in_camera-type_eye	12	0	0.000000	-0.000000	1892	1890.358725	1929.34	1968.321275	1.019736
GO:0060048_cardiac_muscle_contraction	12	0	0.000000	-0.000000	1892	1890.358725	1929.34	1968.321275	1.019736
GO:0060572_morphogenesis_of_an_epithelial_bud	12	0	0.000000	-0.000000	1892	1890.358725	1929.34	1968.321275	1.019736
GO:0060736_prostate_gland_growth	12	0	0.000000	-0.000000	1892	1890.358725	1929.34	1968.321275	1.019736
GO:0070304_positive_regulation_of_stress-activated_protein_kinase_signaling_pathway	12	0	0.000000	-0.000000	1892	1890.358725	1929.34	1968.321275	1.019736
GO:0000086_G2_M_transition_of_mitotic_cell_cycle	4	0									
GO:0000305_response_to_oxygen_radical	4	0									
GO:0001661_conditioned_taste_aversion	4	0									
GO:0001678_cellular_glucose_homeostasis	4	0									
GO:0001777_T_cell_homeostatic_proliferation	4	0									
GO:0001794_type_IIa_hypersensitivity	4	0									
GO:0001796_regulation_of_type_IIa_hypersensitivity	4	0									
GO:0001798_positive_regulation_of_type_IIa_hypersensitivity	4	0									
GO:0001810_regulation_of_type_I_hypersensitivity	4	0									
GO:0001820_serotonin_secretion	4	0									
GO:0001835_blastocyst_hatching	4	0									
GO:0001842_neural_fold_formation	4	0									
GO:0001881_receptor_recycling	4	0									
GO:0001938_positive_regulation_of_endothelial_cell_proliferation	4	0									
GO:0001978_regulation_of_systemic_arterial_blood_pressure_by_carotid_sinus_baroreceptor_feedback	4	0									
GO:0002035_brain_renin-angiotensin_system	4	0									
GO:0002051_osteoblast_fate_commitment	4	0									
GO:0002220_innate_immune_response_activating_cell_surface_receptor_signaling_pathway	4	0									
GO:0002249_lymphocyte_anergy	4	0									
GO:0002312_B_cell_activation_during_immune_response	4	0									
GO:0002313_mature_B_cell_differentiation_during_immune_response	4	0									
GO:0002318_myeloid_progenitor_cell_differentiation	4	0									
GO:0002326_B_cell_lineage_commitment	4	0									
GO:0002347_response_to_tumor_cell	4	0									
GO:0002418_immune_response_to_tumor_cell	4	0									
GO:0002445_type_II_hypersensitivity	4	0									
GO:0002544_chronic_inflammatory_response	4	0									
GO:0002636_positive_regulation_of_germinal_center_formation	4	0									
GO:0002667_regulation_of_T_cell_anergy	4	0									
GO:0002669_positive_regulation_of_T_cell_anergy	4	0									
GO:0002687_positive_regulation_of_leukocyte_migration	4	0									
GO:0002702_positive_regulation_of_production_of_molecular_mediator_of_immune_response	4	0									
GO:0002718_regulation_of_cytokine_production_during_immune_response	4	0									
GO:0002829_negative_regulation_of_T-helper_2_type_immune_response	4	0									
GO:0002833_positive_regulation_of_response_to_biotic_stimulus	4	0									
GO:0002834_regulation_of_response_to_tumor_cell	4	0									
GO:0002836_positive_regulation_of_response_to_tumor_cell	4	0									
GO:0002837_regulation_of_immune_response_to_tumor_cell	4	0									
GO:0002839_positive_regulation_of_immune_response_to_tumor_cell	4	0									
GO:0002870_T_cell_anergy	4	0									
GO:0002888_positive_regulation_of_myeloid_leukocyte_mediated_immunity	4	0									
GO:0002892_regulation_of_type_II_hypersensitivity	4	0									
GO:0002894_positive_regulation_of_type_II_hypersensitivity	4	0									
GO:0002911_regulation_of_lymphocyte_anergy	4	0									
GO:0002913_positive_regulation_of_lymphocyte_anergy	4	0									
GO:0002923_regulation_of_humoral_immune_response_mediated_by_circulating_immunoglobulin	4	0									
GO:0003025_regulation_of_systemic_arterial_blood_pressure_by_baroreceptor_feedback	4	0									
GO:0003091_renal_water_homeostasis	4	0									
GO:0005978_glycogen_biosynthetic_process	4	0									
GO:0006012_galactose_metabolic_process	4	0									
GO:0006085_acetyl-CoA_biosynthetic_process	4	0									
GO:0006111_regulation_of_gluconeogenesis	4	0									
GO:0006144_purine_base_metabolic_process	4	0									
GO:0006290_pyrimidine_dimer_repair	4	0									
GO:0006334_nucleosome_assembly	4	0									
GO:0006534_cysteine_metabolic_process	4	0									
GO:0006547_histidine_metabolic_process	4	0									
GO:0006548_histidine_catabolic_process	4	0									
GO:0006555_methionine_metabolic_process	4	0									
GO:0006599_phosphagen_metabolic_process	4	0									
GO:0006623_protein_targeting_to_vacuole	4	0									
GO:0006626_protein_targeting_to_mitochondrion	4	0									
GO:0006684_sphingomyelin_metabolic_process	4	0									
GO:0006688_glycosphingolipid_biosynthetic_process	4	0									
GO:0006707_cholesterol_catabolic_process	4	0									
GO:0006739_NADP_metabolic_process	4	0									
GO:0006835_dicarboxylic_acid_transport	4	0									
GO:0006837_serotonin_transport	4	0									
GO:0006888_ER_to_Golgi_vesicle-mediated_transport	4	0									
GO:0006906_vesicle_fusion	4	0									
GO:0006927_transformed_cell_apoptosis	4	0									
GO:0006972_hyperosmotic_response	4	0									
GO:0007028_cytoplasm_organization	4	0									
GO:0007031_peroxisome_organization	4	0									
GO:0007066_female_meiosis_sister_chromatid_cohesion	4	0									
GO:0007144_female_meiosis_I	4	0									
GO:0007184_SMAD_protein_nuclear_translocation	4	0									
GO:0007216_metabotropic_glutamate_receptor_signaling_pathway	4	0									
GO:0007342_fusion_of_sperm_to_egg_plasma_membrane	4	0									
GO:0007386_compartment_specification	4	0									
GO:0008053_mitochondrial_fusion	4	0									
GO:0008207_C21-steroid_hormone_metabolic_process	4	0									
GO:0008215_spermine_metabolic_process	4	0									
GO:0009065_glutamine_family_amino_acid_catabolic_process	4	0									
GO:0009075_histidine_family_amino_acid_metabolic_process	4	0									
GO:0009077_histidine_family_amino_acid_catabolic_process	4	0									
GO:0009134_nucleoside_diphosphate_catabolic_process	4	0									
GO:0009163_nucleoside_biosynthetic_process	4	0									
GO:0009225_nucleotide-sugar_metabolic_process	4	0									
GO:0009250_glucan_biosynthetic_process	4	0									
GO:0009404_toxin_metabolic_process	4	0									
GO:0009593_detection_of_chemical_stimulus	4	0									
GO:0009595_detection_of_biotic_stimulus	4	0									
GO:0009755_hormone-mediated_signaling	4	0									
GO:0010224_response_to_UV-B	4	0									
GO:0010453_regulation_of_cell_fate_commitment	4	0									
GO:0010506_regulation_of_autophagy	4	0									
GO:0010631_epithelial_cell_migration	4	0									
GO:0010812_negative_regulation_of_cell-substrate_adhesion	4	0									
GO:0010829_negative_regulation_of_glucose_transport	4	0									
GO:0014002_astrocyte_development	4	0									
GO:0014832_urinary_bladder_smooth_muscle_contraction	4	0									
GO:0014848_urinary_tract_smooth_muscle_contraction	4	0									
GO:0015701_bicarbonate_transport	4	0									
GO:0015809_arginine_transport	4	0									
GO:0015850_organic_alcohol_transport	4	0									
GO:0015858_nucleoside_transport	4	0									
GO:0016068_type_I_hypersensitivity	4	0									
GO:0016127_sterol_catabolic_process	4	0									
GO:0016338_calcium-independent_cell-cell_adhesion	4	0									
GO:0018198_peptidyl-cysteine_modification	4	0									
GO:0018409_peptide_or_protein_amino-terminal_blocking	4	0									
GO:0019377_glycolipid_catabolic_process	4	0									
GO:0019432_triglyceride_biosynthetic_process	4	0									
GO:0019530_taurine_metabolic_process	4	0									
GO:0021523_somatic_motor_neuron_differentiation	4	0									
GO:0021542_dentate_gyrus_development	4	0									
GO:0021561_facial_nerve_development	4	0									
GO:0021569_rhombomere_3_development	4	0									
GO:0021571_rhombomere_5_development	4	0									
GO:0021604_cranial_nerve_structural_organization	4	0									
GO:0021610_facial_nerve_morphogenesis	4	0									
GO:0021612_facial_nerve_structural_organization	4	0									
GO:0021681_cerebellar_granular_layer_development	4	0									
GO:0021683_cerebellar_granular_layer_morphogenesis	4	0									
GO:0021684_cerebellar_granular_layer_formation	4	0									
GO:0021707_cerebellar_granule_cell_differentiation	4	0									
GO:0021778_oligodendrocyte_cell_fate_specification	4	0									
GO:0021779_oligodendrocyte_cell_fate_commitment	4	0									
GO:0021780_glial_cell_fate_specification	4	0									
GO:0021801_cerebral_cortex_radial_glia_guided_migration	4	0									
GO:0021830_interneuron_migration_from_the_subpallium_to_the_cortex	4	0									
GO:0021853_cerebral_cortex_GABAergic_interneuron_migration	4	0									
GO:0021877_forebrain_neuron_fate_commitment	4	0									
GO:0021894_cerebral_cortex_GABAergic_interneuron_development	4	0									
GO:0021910_smoothened_signaling_pathway_involved_in_ventral_spinal_cord_patterning	4	0									
GO:0021913_regulation_of_transcription_from_RNA_polymerase_II_promoter_involved_in_ventral_spinal_cord_interneuron_specification	4	0									
GO:0021938_smoothened_signaling_pathway_involved_in_regulation_of_granule_cell_precursor_cell_proliferation	4	0									
GO:0021978_telencephalon_regionalization	4	0									
GO:0022011_myelination_in_the_peripheral_nervous_system	4	0									
GO:0030146_diuresis	4	0									
GO:0030300_regulation_of_intestinal_cholesterol_absorption	4	0									
GO:0030800_negative_regulation_of_cyclic_nucleotide_metabolic_process	4	0									
GO:0030803_negative_regulation_of_cyclic_nucleotide_biosynthetic_process	4	0									
GO:0030809_negative_regulation_of_nucleotide_biosynthetic_process	4	0									
GO:0030815_negative_regulation_of_cAMP_metabolic_process	4	0									
GO:0030816_positive_regulation_of_cAMP_metabolic_process	4	0									
GO:0030818_negative_regulation_of_cAMP_biosynthetic_process	4	0									
GO:0030819_positive_regulation_of_cAMP_biosynthetic_process	4	0									
GO:0030826_regulation_of_cGMP_biosynthetic_process	4	0									
GO:0030858_positive_regulation_of_epithelial_cell_differentiation	4	0									
GO:0030859_polarized_epithelial_cell_differentiation	4	0									
GO:0030949_positive_regulation_of_vascular_endothelial_growth_factor_receptor_signaling_pathway	4	0									
GO:0031113_regulation_of_microtubule_polymerization	4	0									
GO:0031365_N-terminal_protein_amino_acid_modification	4	0									
GO:0031424_keratinization	4	0									
GO:0031557_induction_of_programmed_cell_death_in_response_to_chemical_stimulus	4	0									
GO:0031558_induction_of_apoptosis_in_response_to_chemical_stimulus	4	0									
GO:0031623_receptor_internalization	4	0									
GO:0032088_negative_regulation_of_NF-kappaB_transcription_factor_activity	4	0									
GO:0032098_regulation_of_appetite	4	0									
GO:0032105_negative_regulation_of_response_to_extracellular_stimulus	4	0									
GO:0032108_negative_regulation_of_response_to_nutrient_levels	4	0									
GO:0032225_regulation_of_synaptic_transmission__dopaminergic	4	0									
GO:0032292_ensheathment_of_axons_in_the_peripheral_nervous_system	4	0									
GO:0032321_positive_regulation_of_Rho_GTPase_activity	4	0									
GO:0032371_regulation_of_sterol_transport	4	0									
GO:0032374_regulation_of_cholesterol_transport	4	0									
GO:0032401_establishment_of_melanosome_localization	4	0									
GO:0032608_interferon-beta_production	4	0									
GO:0032611_interleukin-1_beta_production	4	0									
GO:0032612_interleukin-1_production	4	0									
GO:0032648_regulation_of_interferon-beta_production	4	0									
GO:0032651_regulation_of_interleukin-1_beta_production	4	0									
GO:0032652_regulation_of_interleukin-1_production	4	0									
GO:0032689_negative_regulation_of_interferon-gamma_production	4	0									
GO:0032713_negative_regulation_of_interleukin-4_production	4	0									
GO:0032715_negative_regulation_of_interleukin-6_production	4	0									
GO:0032733_positive_regulation_of_interleukin-10_production	4	0									
GO:0032808_lacrimal_gland_development	4	0									
GO:0032835_glomerulus_development	4	0									
GO:0032872_regulation_of_stress-activated_MAPK_cascade	4	0									
GO:0032922_circadian_regulation_of_gene_expression	4	0									
GO:0033026_negative_regulation_of_mast_cell_apoptosis	4	0									
GO:0033079_immature_T_cell_proliferation	4	0									
GO:0033083_regulation_of_immature_T_cell_proliferation	4	0									
GO:0033089_positive_regulation_of_T_cell_differentiation_in_the_thymus	4	0									
GO:0033135_regulation_of_peptidyl-serine_phosphorylation	4	0									
GO:0033299_secretion_of_lysosomal_enzymes	4	0									
GO:0033327_Leydig_cell_differentiation	4	0									
GO:0033363_secretory_granule_organization	4	0									
GO:0033599_regulation_of_mammary_gland_epithelial_cell_proliferation	4	0									
GO:0033865_nucleoside_bisphosphate_metabolic_process	4	0									
GO:0034204_lipid_translocation	4	0									
GO:0034404_nucleobase__nucleoside_and_nucleotide_biosynthetic_process	4	0									
GO:0034587_piRNA_metabolic_process	4	0									
GO:0034614_cellular_response_to_reactive_oxygen_species	4	0									
GO:0034654_nucleobase__nucleoside__nucleotide_and_nucleic_acid_biosynthetic_process	4	0									
GO:0035082_axoneme_assembly	4	0									
GO:0035188_hatching	4	0									
GO:0035235_ionotropic_glutamate_receptor_signaling_pathway	4	0									
GO:0042345_regulation_of_NF-kappaB_import_into_nucleus	4	0									
GO:0042348_NF-kappaB_import_into_nucleus	4	0									
GO:0042359_vitamin_D_metabolic_process	4	0									
GO:0042428_serotonin_metabolic_process	4	0									
GO:0042451_purine_nucleoside_biosynthetic_process	4	0									
GO:0042455_ribonucleoside_biosynthetic_process	4	0									
GO:0042473_outer_ear_morphogenesis	4	0									
GO:0042522_regulation_of_tyrosine_phosphorylation_of_Stat5_protein	4	0									
GO:0042535_positive_regulation_of_tumor_necrosis_factor_biosynthetic_process	4	0									
GO:0042541_hemoglobin_biosynthetic_process	4	0									
GO:0042558_pteridine_and_derivative_metabolic_process	4	0									
GO:0042634_regulation_of_hair_cycle	4	0									
GO:0042744_hydrogen_peroxide_catabolic_process	4	0									
GO:0042773_ATP_synthesis_coupled_electron_transport	4	0									
GO:0042775_mitochondrial_ATP_synthesis_coupled_electron_transport	4	0									
GO:0042832_defense_response_to_protozoan	4	0									
GO:0042982_amyloid_precursor_protein_metabolic_process	4	0									
GO:0042992_negative_regulation_of_transcription_factor_import_into_nucleus	4	0									
GO:0043043_peptide_biosynthetic_process	4	0									
GO:0043129_surfactant_homeostasis	4	0									
GO:0043374_CD8-positive__alpha-beta_T_cell_differentiation	4	0									
GO:0043470_regulation_of_carbohydrate_catabolic_process	4	0									
GO:0043471_regulation_of_cellular_carbohydrate_catabolic_process	4	0									
GO:0043484_regulation_of_RNA_splicing	4	0									
GO:0043500_muscle_adaptation	4	0									
GO:0043534_blood_vessel_endothelial_cell_migration	4	0									
GO:0043691_reverse_cholesterol_transport	4	0									
GO:0044403_symbiosis__encompassing_mutualism_through_parasitism	4	0									
GO:0044419_interspecies_interaction_between_organisms	4	0									
GO:0045066_regulatory_T_cell_differentiation	4	0									
GO:0045078_positive_regulation_of_interferon-gamma_biosynthetic_process	4	0									
GO:0045332_phospholipid_translocation	4	0									
GO:0045346_regulation_of_MHC_class_II_biosynthetic_process	4	0									
GO:0045350_interferon-beta_biosynthetic_process	4	0									
GO:0045357_regulation_of_interferon-beta_biosynthetic_process	4	0									
GO:0045359_positive_regulation_of_interferon-beta_biosynthetic_process	4	0									
GO:0045600_positive_regulation_of_fat_cell_differentiation	4	0									
GO:0045616_regulation_of_keratinocyte_differentiation	4	0									
GO:0045624_positive_regulation_of_T-helper_cell_differentiation	4	0									
GO:0045628_regulation_of_T-helper_2_cell_differentiation	4	0									
GO:0045634_regulation_of_melanocyte_differentiation	4	0									
GO:0045647_negative_regulation_of_erythrocyte_differentiation	4	0									
GO:0045672_positive_regulation_of_osteoclast_differentiation	4	0									
GO:0045684_positive_regulation_of_epidermis_development	4	0									
GO:0045736_negative_regulation_of_cyclin-dependent_protein_kinase_activity	4	0									
GO:0045742_positive_regulation_of_epidermal_growth_factor_receptor_signaling_pathway	4	0									
GO:0045767_regulation_of_anti-apoptosis	4	0									
GO:0045779_negative_regulation_of_bone_resorption	4	0									
GO:0045923_positive_regulation_of_fatty_acid_metabolic_process	4	0									
GO:0045930_negative_regulation_of_mitotic_cell_cycle	4	0									
GO:0045940_positive_regulation_of_steroid_metabolic_process	4	0									
GO:0045980_negative_regulation_of_nucleotide_metabolic_process	4	0									
GO:0046129_purine_ribonucleoside_biosynthetic_process	4	0									
GO:0046173_polyol_biosynthetic_process	4	0									
GO:0046541_saliva_secretion	4	0									
GO:0046548_retinal_rod_cell_development	4	0									
GO:0046579_positive_regulation_of_Ras_protein_signal_transduction	4	0									
GO:0046639_negative_regulation_of_alpha-beta_T_cell_differentiation	4	0									
GO:0046642_negative_regulation_of_alpha-beta_T_cell_proliferation	4	0									
GO:0046668_regulation_of_retinal_cell_programmed_cell_death	4	0									
GO:0046686_response_to_cadmium_ion	4	0									
GO:0046835_carbohydrate_phosphorylation	4	0									
GO:0046902_regulation_of_mitochondrial_membrane_permeability	4	0									
GO:0047496_vesicle_transport_along_microtubule	4	0									
GO:0048011_nerve_growth_factor_receptor_signaling_pathway	4	0									
GO:0048024_regulation_of_nuclear_mRNA_splicing__via_spliceosome	4	0									
GO:0048240_sperm_capacitation	4	0									
GO:0048341_paraxial_mesoderm_formation	4	0									
GO:0048484_enteric_nervous_system_development	4	0									
GO:0048512_circadian_behavior	4	0									
GO:0048558_embryonic_gut_morphogenesis	4	0									
GO:0048639_positive_regulation_of_developmental_growth	4	0									
GO:0048710_regulation_of_astrocyte_differentiation	4	0									
GO:0048841_regulation_of_axon_extension_involved_in_axon_guidance	4	0									
GO:0048843_negative_regulation_of_axon_extension_involved_in_axon_guidance	4	0									
GO:0048846_axon_extension_involved_in_axon_guidance	4	0									
GO:0048875_chemical_homeostasis_within_a_tissue	4	0									
GO:0048935_peripheral_nervous_system_neuron_development	4	0									
GO:0050702_interleukin-1_beta_secretion	4	0									
GO:0050704_regulation_of_interleukin-1_secretion	4	0									
GO:0050706_regulation_of_interleukin-1_beta_secretion	4	0									
GO:0050716_positive_regulation_of_interleukin-1_secretion	4	0									
GO:0050718_positive_regulation_of_interleukin-1_beta_secretion	4	0									
GO:0050820_positive_regulation_of_coagulation	4	0									
GO:0050891_multicellular_organismal_water_homeostasis	4	0									
GO:0050919_negative_chemotaxis	4	0									
GO:0050932_regulation_of_pigment_cell_differentiation	4	0									
GO:0050961_detection_of_temperature_stimulus_involved_in_sensory_perception	4	0									
GO:0050965_detection_of_temperature_stimulus_involved_in_sensory_perception_of_pain	4	0									
GO:0050994_regulation_of_lipid_catabolic_process	4	0									
GO:0051024_positive_regulation_of_immunoglobulin_secretion	4	0									
GO:0051055_negative_regulation_of_lipid_biosynthetic_process	4	0									
GO:0051124_synaptic_growth_at_neuromuscular_junction	4	0									
GO:0051148_negative_regulation_of_muscle_cell_differentiation	4	0									
GO:0051205_protein_insertion_into_membrane	4	0									
GO:0051225_spindle_assembly	4	0									
GO:0051341_regulation_of_oxidoreductase_activity	4	0									
GO:0051452_intracellular_pH_reduction	4	0									
GO:0051567_histone_H3-K9_methylation	4	0									
GO:0051642_centrosome_localization	4	0									
GO:0051797_regulation_of_hair_follicle_development	4	0									
GO:0051897_positive_regulation_of_protein_kinase_B_signaling_cascade	4	0									
GO:0051904_pigment_granule_transport	4	0									
GO:0055009_atrial_cardiac_muscle_morphogenesis	4	0									
GO:0060008_Sertoli_cell_differentiation	4	0									
GO:0060011_Sertoli_cell_proliferation	4	0									
GO:0060057_apoptosis_involved_in_mammary_gland_involution	4	0									
GO:0060058_positive_regulation_of_apoptosis_involved_in_mammary_gland_involution	4	0									
GO:0060065_uterus_development	4	0									
GO:0060087_relaxation_of_vascular_smooth_muscle	4	0									
GO:0060157_urinary_bladder_development	4	0									
GO:0060158_activation_of_phospholipase_C_activity_by_dopamine_receptor_signaling_pathway	4	0									
GO:0060164_regulation_of_timing_of_neuron_differentiation	4	0									
GO:0060235_lens_induction_in_camera-type_eye	4	0									
GO:0060291_long-term_synaptic_potentiation	4	0									
GO:0060412_ventricular_septum_morphogenesis	4	0									
GO:0060459_left_lung_development	4	0									
GO:0060528_secretory_columnal_luminar_epithelial_cell_differentiation_involved_in_prostate_glandular_acinus_development	4	0									
GO:0060561_apoptosis_involved_in_morphogenesis	4	0									
GO:0060592_mammary_gland_formation	4	0									
GO:0060644_mammary_gland_epithelial_cell_differentiation	4	0									
GO:0060666_dichotomous_subdivision_of_terminal_units_involved_in_salivary_gland_branching	4	0									
GO:0060737_prostate_gland_morphogenetic_growth	4	0									
GO:0060743_epithelial_cell_maturation_involved_in_prostate_gland_development	4	0									
GO:0060751_mammary_gland_duct_branch_elongation	4	0									
GO:0060900_embryonic_camera-type_eye_formation	4	0									
GO:0070059_apoptosis_in_response_to_endoplasmic_reticulum_stress	4	0									
GO:0070301_cellular_response_to_hydrogen_peroxide	4	0									
GO:0070585_protein_localization_in_mitochondrion	4	0									
GO:0001649_osteoblast_differentiation	38	0	0.000000	-0.000000	1909	1904.650889	1942.34	1980.029111	1.017465
GO:0001657_ureteric_bud_development	38	0	0.000000	-0.000000	1909	1904.650889	1942.34	1980.029111	1.017465
GO:0002695_negative_regulation_of_leukocyte_activation	38	0	0.000000	-0.000000	1909	1904.650889	1942.34	1980.029111	1.017465
GO:0006820_anion_transport	38	0	0.000000	-0.000000	1909	1904.650889	1942.34	1980.029111	1.017465
GO:0007596_blood_coagulation	38	0	0.000000	-0.000000	1909	1904.650889	1942.34	1980.029111	1.017465
GO:0008016_regulation_of_heart_contraction	38	0	0.000000	-0.000000	1909	1904.650889	1942.34	1980.029111	1.017465
GO:0016042_lipid_catabolic_process	38	0	0.000000	-0.000000	1909	1904.650889	1942.34	1980.029111	1.017465
GO:0016053_organic_acid_biosynthetic_process	38	0	0.000000	-0.000000	1909	1904.650889	1942.34	1980.029111	1.017465
GO:0031401_positive_regulation_of_protein_modification_process	38	0	0.000000	-0.000000	1909	1904.650889	1942.34	1980.029111	1.017465
GO:0032259_methylation	38	0	0.000000	-0.000000	1909	1904.650889	1942.34	1980.029111	1.017465
GO:0042493_response_to_drug	38	0	0.000000	-0.000000	1909	1904.650889	1942.34	1980.029111	1.017465
GO:0043414_biopolymer_methylation	38	0	0.000000	-0.000000	1909	1904.650889	1942.34	1980.029111	1.017465
GO:0045580_regulation_of_T_cell_differentiation	38	0	0.000000	-0.000000	1909	1904.650889	1942.34	1980.029111	1.017465
GO:0046394_carboxylic_acid_biosynthetic_process	38	0	0.000000	-0.000000	1909	1904.650889	1942.34	1980.029111	1.017465
GO:0050727_regulation_of_inflammatory_response	38	0	0.000000	-0.000000	1909	1904.650889	1942.34	1980.029111	1.017465
GO:0050866_negative_regulation_of_cell_activation	38	0	0.000000	-0.000000	1909	1904.650889	1942.34	1980.029111	1.017465
GO:0051348_negative_regulation_of_transferase_activity	38	0	0.000000	-0.000000	1909	1904.650889	1942.34	1980.029111	1.017465
GO:0008406_gonad_development	70	0	0.000000	-0.000000	1911	1907.434377	1944.74	1982.045623	1.017656
GO:0070838_divalent_metal_ion_transport	70	0	0.000000	-0.000000	1911	1907.434377	1944.74	1982.045623	1.017656
GO:0007498_mesoderm_development	48	0	0.000000	-0.000000	1916	1911.785923	1948.82	1985.854077	1.017129
GO:0009101_glycoprotein_biosynthetic_process	48	0	0.000000	-0.000000	1916	1911.785923	1948.82	1985.854077	1.017129
GO:0019318_hexose_metabolic_process	48	0	0.000000	-0.000000	1916	1911.785923	1948.82	1985.854077	1.017129
GO:0032269_negative_regulation_of_cellular_protein_metabolic_process	48	0	0.000000	-0.000000	1916	1911.785923	1948.82	1985.854077	1.017129
GO:0046849_bone_remodeling	48	0	0.000000	-0.000000	1916	1911.785923	1948.82	1985.854077	1.017129
GO:0002449_lymphocyte_mediated_immunity	85	0	0.000000	-0.000000	1918	1913.491060	1950.25	1987.008940	1.016814
GO:0070887_cellular_response_to_chemical_stimulus	85	0	0.000000	-0.000000	1918	1913.491060	1950.25	1987.008940	1.016814
GO:0002791_regulation_of_peptide_secretion	17	0	0.000000	-0.000000	1960	1953.853130	1989.35	2024.846870	1.014974
GO:0006323_DNA_packaging	17	0	0.000000	-0.000000	1960	1953.853130	1989.35	2024.846870	1.014974
GO:0006767_water-soluble_vitamin_metabolic_process	17	0	0.000000	-0.000000	1960	1953.853130	1989.35	2024.846870	1.014974
GO:0006813_potassium_ion_transport	17	0	0.000000	-0.000000	1960	1953.853130	1989.35	2024.846870	1.014974
GO:0006919_activation_of_caspase_activity	17	0	0.000000	-0.000000	1960	1953.853130	1989.35	2024.846870	1.014974
GO:0006984_ER-nuclear_signaling_pathway	17	0	0.000000	-0.000000	1960	1953.853130	1989.35	2024.846870	1.014974
GO:0008380_RNA_splicing	17	0	0.000000	-0.000000	1960	1953.853130	1989.35	2024.846870	1.014974
GO:0009408_response_to_heat	17	0	0.000000	-0.000000	1960	1953.853130	1989.35	2024.846870	1.014974
GO:0010035_response_to_inorganic_substance	17	0	0.000000	-0.000000	1960	1953.853130	1989.35	2024.846870	1.014974
GO:0010517_regulation_of_phospholipase_activity	17	0	0.000000	-0.000000	1960	1953.853130	1989.35	2024.846870	1.014974
GO:0010565_regulation_of_cellular_ketone_metabolic_process	17	0	0.000000	-0.000000	1960	1953.853130	1989.35	2024.846870	1.014974
GO:0010741_negative_regulation_of_protein_kinase_cascade	17	0	0.000000	-0.000000	1960	1953.853130	1989.35	2024.846870	1.014974
GO:0015807_L-amino_acid_transport	17	0	0.000000	-0.000000	1960	1953.853130	1989.35	2024.846870	1.014974
GO:0016052_carbohydrate_catabolic_process	17	0	0.000000	-0.000000	1960	1953.853130	1989.35	2024.846870	1.014974
GO:0019395_fatty_acid_oxidation	17	0	0.000000	-0.000000	1960	1953.853130	1989.35	2024.846870	1.014974
GO:0022029_telencephalon_cell_migration	17	0	0.000000	-0.000000	1960	1953.853130	1989.35	2024.846870	1.014974
GO:0030317_sperm_motility	17	0	0.000000	-0.000000	1960	1953.853130	1989.35	2024.846870	1.014974
GO:0032535_regulation_of_cellular_component_size	17	0	0.000000	-0.000000	1960	1953.853130	1989.35	2024.846870	1.014974
GO:0032970_regulation_of_actin_filament-based_process	17	0	0.000000	-0.000000	1960	1953.853130	1989.35	2024.846870	1.014974
GO:0034440_lipid_oxidation	17	0	0.000000	-0.000000	1960	1953.853130	1989.35	2024.846870	1.014974
GO:0034470_ncRNA_processing	17	0	0.000000	-0.000000	1960	1953.853130	1989.35	2024.846870	1.014974
GO:0035115_embryonic_forelimb_morphogenesis	17	0	0.000000	-0.000000	1960	1953.853130	1989.35	2024.846870	1.014974
GO:0042254_ribosome_biogenesis	17	0	0.000000	-0.000000	1960	1953.853130	1989.35	2024.846870	1.014974
GO:0042384_cilium_assembly	17	0	0.000000	-0.000000	1960	1953.853130	1989.35	2024.846870	1.014974
GO:0042398_cellular_amino_acid_derivative_biosynthetic_process	17	0	0.000000	-0.000000	1960	1953.853130	1989.35	2024.846870	1.014974
GO:0042417_dopamine_metabolic_process	17	0	0.000000	-0.000000	1960	1953.853130	1989.35	2024.846870	1.014974
GO:0042440_pigment_metabolic_process	17	0	0.000000	-0.000000	1960	1953.853130	1989.35	2024.846870	1.014974
GO:0043407_negative_regulation_of_MAP_kinase_activity	17	0	0.000000	-0.000000	1960	1953.853130	1989.35	2024.846870	1.014974
GO:0045333_cellular_respiration	17	0	0.000000	-0.000000	1960	1953.853130	1989.35	2024.846870	1.014974
GO:0045667_regulation_of_osteoblast_differentiation	17	0	0.000000	-0.000000	1960	1953.853130	1989.35	2024.846870	1.014974
GO:0045670_regulation_of_osteoclast_differentiation	17	0	0.000000	-0.000000	1960	1953.853130	1989.35	2024.846870	1.014974
GO:0045786_negative_regulation_of_cell_cycle	17	0	0.000000	-0.000000	1960	1953.853130	1989.35	2024.846870	1.014974
GO:0046637_regulation_of_alpha-beta_T_cell_differentiation	17	0	0.000000	-0.000000	1960	1953.853130	1989.35	2024.846870	1.014974
GO:0048265_response_to_pain	17	0	0.000000	-0.000000	1960	1953.853130	1989.35	2024.846870	1.014974
GO:0048873_homeostasis_of_number_of_cells_within_a_tissue	17	0	0.000000	-0.000000	1960	1953.853130	1989.35	2024.846870	1.014974
GO:0050708_regulation_of_protein_secretion	17	0	0.000000	-0.000000	1960	1953.853130	1989.35	2024.846870	1.014974
GO:0051091_positive_regulation_of_transcription_factor_activity	17	0	0.000000	-0.000000	1960	1953.853130	1989.35	2024.846870	1.014974
GO:0051605_protein_maturation_by_peptide_bond_cleavage	17	0	0.000000	-0.000000	1960	1953.853130	1989.35	2024.846870	1.014974
GO:0055001_muscle_cell_development	17	0	0.000000	-0.000000	1960	1953.853130	1989.35	2024.846870	1.014974
GO:0055067_monovalent_inorganic_cation_homeostasis	17	0	0.000000	-0.000000	1960	1953.853130	1989.35	2024.846870	1.014974
GO:0055072_iron_ion_homeostasis	17	0	0.000000	-0.000000	1960	1953.853130	1989.35	2024.846870	1.014974
GO:0090047_positive_regulation_of_transcription_regulator_activity	17	0	0.000000	-0.000000	1960	1953.853130	1989.35	2024.846870	1.014974
GO:0000018_regulation_of_DNA_recombination	21	0	0.000000	-0.000000	1994	1987.604859	2021.92	2056.235141	1.014002
GO:0000075_cell_cycle_checkpoint	21	0	0.000000	-0.000000	1994	1987.604859	2021.92	2056.235141	1.014002
GO:0001754_eye_photoreceptor_cell_differentiation	21	0	0.000000	-0.000000	1994	1987.604859	2021.92	2056.235141	1.014002
GO:0001755_neural_crest_cell_migration	21	0	0.000000	-0.000000	1994	1987.604859	2021.92	2056.235141	1.014002
GO:0002263_cell_activation_during_immune_response	21	0	0.000000	-0.000000	1994	1987.604859	2021.92	2056.235141	1.014002
GO:0002366_leukocyte_activation_during_immune_response	21	0	0.000000	-0.000000	1994	1987.604859	2021.92	2056.235141	1.014002
GO:0002456_T_cell_mediated_immunity	21	0	0.000000	-0.000000	1994	1987.604859	2021.92	2056.235141	1.014002
GO:0006633_fatty_acid_biosynthetic_process	21	0	0.000000	-0.000000	1994	1987.604859	2021.92	2056.235141	1.014002
GO:0006814_sodium_ion_transport	21	0	0.000000	-0.000000	1994	1987.604859	2021.92	2056.235141	1.014002
GO:0006944_membrane_fusion	21	0	0.000000	-0.000000	1994	1987.604859	2021.92	2056.235141	1.014002
GO:0007189_activation_of_adenylate_cyclase_activity_by_G-protein_signaling_pathway	21	0	0.000000	-0.000000	1994	1987.604859	2021.92	2056.235141	1.014002
GO:0008154_actin_polymerization_or_depolymerization	21	0	0.000000	-0.000000	1994	1987.604859	2021.92	2056.235141	1.014002
GO:0008637_apoptotic_mitochondrial_changes	21	0	0.000000	-0.000000	1994	1987.604859	2021.92	2056.235141	1.014002
GO:0009583_detection_of_light_stimulus	21	0	0.000000	-0.000000	1994	1987.604859	2021.92	2056.235141	1.014002
GO:0010563_negative_regulation_of_phosphorus_metabolic_process	21	0	0.000000	-0.000000	1994	1987.604859	2021.92	2056.235141	1.014002
GO:0010578_regulation_of_adenylate_cyclase_activity_involved_in_G-protein_signaling	21	0	0.000000	-0.000000	1994	1987.604859	2021.92	2056.235141	1.014002
GO:0010579_positive_regulation_of_adenylate_cyclase_activity_by_G-protein_signaling_pathway	21	0	0.000000	-0.000000	1994	1987.604859	2021.92	2056.235141	1.014002
GO:0015844_monoamine_transport	21	0	0.000000	-0.000000	1994	1987.604859	2021.92	2056.235141	1.014002
GO:0016202_regulation_of_striated_muscle_tissue_development	21	0	0.000000	-0.000000	1994	1987.604859	2021.92	2056.235141	1.014002
GO:0017157_regulation_of_exocytosis	21	0	0.000000	-0.000000	1994	1987.604859	2021.92	2056.235141	1.014002
GO:0019827_stem_cell_maintenance	21	0	0.000000	-0.000000	1994	1987.604859	2021.92	2056.235141	1.014002
GO:0021532_neural_tube_patterning	21	0	0.000000	-0.000000	1994	1987.604859	2021.92	2056.235141	1.014002
GO:0030216_keratinocyte_differentiation	21	0	0.000000	-0.000000	1994	1987.604859	2021.92	2056.235141	1.014002
GO:0030888_regulation_of_B_cell_proliferation	21	0	0.000000	-0.000000	1994	1987.604859	2021.92	2056.235141	1.014002
GO:0032147_activation_of_protein_kinase_activity	21	0	0.000000	-0.000000	1994	1987.604859	2021.92	2056.235141	1.014002
GO:0035136_forelimb_morphogenesis	21	0	0.000000	-0.000000	1994	1987.604859	2021.92	2056.235141	1.014002
GO:0043279_response_to_alkaloid	21	0	0.000000	-0.000000	1994	1987.604859	2021.92	2056.235141	1.014002
GO:0045936_negative_regulation_of_phosphate_metabolic_process	21	0	0.000000	-0.000000	1994	1987.604859	2021.92	2056.235141	1.014002
GO:0046519_sphingoid_metabolic_process	21	0	0.000000	-0.000000	1994	1987.604859	2021.92	2056.235141	1.014002
GO:0048538_thymus_development	21	0	0.000000	-0.000000	1994	1987.604859	2021.92	2056.235141	1.014002
GO:0048634_regulation_of_muscle_development	21	0	0.000000	-0.000000	1994	1987.604859	2021.92	2056.235141	1.014002
GO:0050777_negative_regulation_of_immune_response	21	0	0.000000	-0.000000	1994	1987.604859	2021.92	2056.235141	1.014002
GO:0051258_protein_polymerization	21	0	0.000000	-0.000000	1994	1987.604859	2021.92	2056.235141	1.014002
GO:0051271_negative_regulation_of_cell_motion	21	0	0.000000	-0.000000	1994	1987.604859	2021.92	2056.235141	1.014002
GO:0009123_nucleoside_monophosphate_metabolic_process	60	0	0.000000	-0.000000	1995	1988.171100	2022.48	2056.788900	1.013774
GO:0000079_regulation_of_cyclin-dependent_protein_kinase_activity	7	0	0.000000	-0.000000	2164	2160.481838	2192.04	2223.598162	1.012957
GO:0000188_inactivation_of_MAPK_activity	7	0	0.000000	-0.000000	2164	2160.481838	2192.04	2223.598162	1.012957
GO:0001504_neurotransmitter_uptake	7	0	0.000000	-0.000000	2164	2160.481838	2192.04	2223.598162	1.012957
GO:0001556_oocyte_maturation	7	0	0.000000	-0.000000	2164	2160.481838	2192.04	2223.598162	1.012957
GO:0001573_ganglioside_metabolic_process	7	0	0.000000	-0.000000	2164	2160.481838	2192.04	2223.598162	1.012957
GO:0001839_neural_plate_morphogenesis	7	0	0.000000	-0.000000	2164	2160.481838	2192.04	2223.598162	1.012957
GO:0001936_regulation_of_endothelial_cell_proliferation	7	0	0.000000	-0.000000	2164	2160.481838	2192.04	2223.598162	1.012957
GO:0002063_chondrocyte_development	7	0	0.000000	-0.000000	2164	2160.481838	2192.04	2223.598162	1.012957
GO:0002067_glandular_epithelial_cell_differentiation	7	0	0.000000	-0.000000	2164	2160.481838	2192.04	2223.598162	1.012957
GO:0002076_osteoblast_development	7	0	0.000000	-0.000000	2164	2160.481838	2192.04	2223.598162	1.012957
GO:0002087_regulation_of_respiratory_gaseous_exchange_by_neurological_system_process	7	0	0.000000	-0.000000	2164	2160.481838	2192.04	2223.598162	1.012957
GO:0002093_auditory_receptor_cell_morphogenesis	7	0	0.000000	-0.000000	2164	2160.481838	2192.04	2223.598162	1.012957
GO:0002224_toll-like_receptor_signaling_pathway	7	0	0.000000	-0.000000	2164	2160.481838	2192.04	2223.598162	1.012957
GO:0002455_humoral_immune_response_mediated_by_circulating_immunoglobulin	7	0	0.000000	-0.000000	2164	2160.481838	2192.04	2223.598162	1.012957
GO:0002643_regulation_of_tolerance_induction	7	0	0.000000	-0.000000	2164	2160.481838	2192.04	2223.598162	1.012957
GO:0002645_positive_regulation_of_tolerance_induction	7	0	0.000000	-0.000000	2164	2160.481838	2192.04	2223.598162	1.012957
GO:0002714_positive_regulation_of_B_cell_mediated_immunity	7	0	0.000000	-0.000000	2164	2160.481838	2192.04	2223.598162	1.012957
GO:0002792_negative_regulation_of_peptide_secretion	7	0	0.000000	-0.000000	2164	2160.481838	2192.04	2223.598162	1.012957
GO:0002793_positive_regulation_of_peptide_secretion	7	0	0.000000	-0.000000	2164	2160.481838	2192.04	2223.598162	1.012957
GO:0002828_regulation_of_T-helper_2_type_immune_response	7	0	0.000000	-0.000000	2164	2160.481838	2192.04	2223.598162	1.012957
GO:0002863_positive_regulation_of_inflammatory_response_to_antigenic_stimulus	7	0	0.000000	-0.000000	2164	2160.481838	2192.04	2223.598162	1.012957
GO:0002891_positive_regulation_of_immunoglobulin_mediated_immune_response	7	0	0.000000	-0.000000	2164	2160.481838	2192.04	2223.598162	1.012957
GO:0003084_positive_regulation_of_systemic_arterial_blood_pressure	7	0	0.000000	-0.000000	2164	2160.481838	2192.04	2223.598162	1.012957
GO:0003085_negative_regulation_of_systemic_arterial_blood_pressure	7	0	0.000000	-0.000000	2164	2160.481838	2192.04	2223.598162	1.012957
GO:0006014_D-ribose_metabolic_process	7	0	0.000000	-0.000000	2164	2160.481838	2192.04	2223.598162	1.012957
GO:0006041_glucosamine_metabolic_process	7	0	0.000000	-0.000000	2164	2160.481838	2192.04	2223.598162	1.012957
GO:0006044_N-acetylglucosamine_metabolic_process	7	0	0.000000	-0.000000	2164	2160.481838	2192.04	2223.598162	1.012957
GO:0006096_glycolysis	7	0	0.000000	-0.000000	2164	2160.481838	2192.04	2223.598162	1.012957
GO:0006119_oxidative_phosphorylation	7	0	0.000000	-0.000000	2164	2160.481838	2192.04	2223.598162	1.012957
GO:0006275_regulation_of_DNA_replication	7	0	0.000000	-0.000000	2164	2160.481838	2192.04	2223.598162	1.012957
GO:0006298_mismatch_repair	7	0	0.000000	-0.000000	2164	2160.481838	2192.04	2223.598162	1.012957
GO:0006352_transcription_initiation	7	0	0.000000	-0.000000	2164	2160.481838	2192.04	2223.598162	1.012957
GO:0006401_RNA_catabolic_process	7	0	0.000000	-0.000000	2164	2160.481838	2192.04	2223.598162	1.012957
GO:0006406_mRNA_export_from_nucleus	7	0	0.000000	-0.000000	2164	2160.481838	2192.04	2223.598162	1.012957
GO:0006505_GPI_anchor_metabolic_process	7	0	0.000000	-0.000000	2164	2160.481838	2192.04	2223.598162	1.012957
GO:0006516_glycoprotein_catabolic_process	7	0	0.000000	-0.000000	2164	2160.481838	2192.04	2223.598162	1.012957
GO:0006612_protein_targeting_to_membrane	7	0	0.000000	-0.000000	2164	2160.481838	2192.04	2223.598162	1.012957
GO:0006769_nicotinamide_metabolic_process	7	0	0.000000	-0.000000	2164	2160.481838	2192.04	2223.598162	1.012957
GO:0006783_heme_biosynthetic_process	7	0	0.000000	-0.000000	2164	2160.481838	2192.04	2223.598162	1.012957
GO:0006818_hydrogen_transport	7	0	0.000000	-0.000000	2164	2160.481838	2192.04	2223.598162	1.012957
GO:0006878_cellular_copper_ion_homeostasis	7	0	0.000000	-0.000000	2164	2160.481838	2192.04	2223.598162	1.012957
GO:0006884_cell_volume_homeostasis	7	0	0.000000	-0.000000	2164	2160.481838	2192.04	2223.598162	1.012957
GO:0006949_syncytium_formation	7	0	0.000000	-0.000000	2164	2160.481838	2192.04	2223.598162	1.012957
GO:0007019_microtubule_depolymerization	7	0	0.000000	-0.000000	2164	2160.481838	2192.04	2223.598162	1.012957
GO:0007026_negative_regulation_of_microtubule_depolymerization	7	0	0.000000	-0.000000	2164	2160.481838	2192.04	2223.598162	1.012957
GO:0007034_vacuolar_transport	7	0	0.000000	-0.000000	2164	2160.481838	2192.04	2223.598162	1.012957
GO:0007062_sister_chromatid_cohesion	7	0	0.000000	-0.000000	2164	2160.481838	2192.04	2223.598162	1.012957
GO:0007130_synaptonemal_complex_assembly	7	0	0.000000	-0.000000	2164	2160.481838	2192.04	2223.598162	1.012957
GO:0007191_activation_of_adenylate_cyclase_activity_by_dopamine_receptor_signaling_pathway	7	0	0.000000	-0.000000	2164	2160.481838	2192.04	2223.598162	1.012957
GO:0007271_synaptic_transmission__cholinergic	7	0	0.000000	-0.000000	2164	2160.481838	2192.04	2223.598162	1.012957
GO:0007413_axonal_fasciculation	7	0	0.000000	-0.000000	2164	2160.481838	2192.04	2223.598162	1.012957
GO:0007440_foregut_morphogenesis	7	0	0.000000	-0.000000	2164	2160.481838	2192.04	2223.598162	1.012957
GO:0007616_long-term_memory	7	0	0.000000	-0.000000	2164	2160.481838	2192.04	2223.598162	1.012957
GO:0008033_tRNA_processing	7	0	0.000000	-0.000000	2164	2160.481838	2192.04	2223.598162	1.012957
GO:0008299_isoprenoid_biosynthetic_process	7	0	0.000000	-0.000000	2164	2160.481838	2192.04	2223.598162	1.012957
GO:0008340_determination_of_adult_lifespan	7	0	0.000000	-0.000000	2164	2160.481838	2192.04	2223.598162	1.012957
GO:0009150_purine_ribonucleotide_metabolic_process	7	0	0.000000	-0.000000	2164	2160.481838	2192.04	2223.598162	1.012957
GO:0009200_deoxyribonucleoside_triphosphate_metabolic_process	7	0	0.000000	-0.000000	2164	2160.481838	2192.04	2223.598162	1.012957
GO:0009259_ribonucleotide_metabolic_process	7	0	0.000000	-0.000000	2164	2160.481838	2192.04	2223.598162	1.012957
GO:0009311_oligosaccharide_metabolic_process	7	0	0.000000	-0.000000	2164	2160.481838	2192.04	2223.598162	1.012957
GO:0009394_2'-deoxyribonucleotide_metabolic_process	7	0	0.000000	-0.000000	2164	2160.481838	2192.04	2223.598162	1.012957
GO:0009820_alkaloid_metabolic_process	7	0	0.000000	-0.000000	2164	2160.481838	2192.04	2223.598162	1.012957
GO:0010469_regulation_of_receptor_activity	7	0	0.000000	-0.000000	2164	2160.481838	2192.04	2223.598162	1.012957
GO:0010948_negative_regulation_of_cell_cycle_process	7	0	0.000000	-0.000000	2164	2160.481838	2192.04	2223.598162	1.012957
GO:0014047_glutamate_secretion	7	0	0.000000	-0.000000	2164	2160.481838	2192.04	2223.598162	1.012957
GO:0014066_regulation_of_phosphoinositide_3-kinase_cascade	7	0	0.000000	-0.000000	2164	2160.481838	2192.04	2223.598162	1.012957
GO:0014821_phasic_smooth_muscle_contraction	7	0	0.000000	-0.000000	2164	2160.481838	2192.04	2223.598162	1.012957
GO:0015697_quaternary_ammonium_group_transport	7	0	0.000000	-0.000000	2164	2160.481838	2192.04	2223.598162	1.012957
GO:0015813_L-glutamate_transport	7	0	0.000000	-0.000000	2164	2160.481838	2192.04	2223.598162	1.012957
GO:0015908_fatty_acid_transport	7	0	0.000000	-0.000000	2164	2160.481838	2192.04	2223.598162	1.012957
GO:0015914_phospholipid_transport	7	0	0.000000	-0.000000	2164	2160.481838	2192.04	2223.598162	1.012957
GO:0015992_proton_transport	7	0	0.000000	-0.000000	2164	2160.481838	2192.04	2223.598162	1.012957
GO:0016339_calcium-dependent_cell-cell_adhesion	7	0	0.000000	-0.000000	2164	2160.481838	2192.04	2223.598162	1.012957
GO:0016575_histone_deacetylation	7	0	0.000000	-0.000000	2164	2160.481838	2192.04	2223.598162	1.012957
GO:0019362_pyridine_nucleotide_metabolic_process	7	0	0.000000	-0.000000	2164	2160.481838	2192.04	2223.598162	1.012957
GO:0019692_deoxyribose_phosphate_metabolic_process	7	0	0.000000	-0.000000	2164	2160.481838	2192.04	2223.598162	1.012957
GO:0019800_peptide_cross-linking_via_chondroitin_4-sulfate_glycosaminoglycan	7	0	0.000000	-0.000000	2164	2160.481838	2192.04	2223.598162	1.012957
GO:0020027_hemoglobin_metabolic_process	7	0	0.000000	-0.000000	2164	2160.481838	2192.04	2223.598162	1.012957
GO:0021514_ventral_spinal_cord_interneuron_differentiation	7	0	0.000000	-0.000000	2164	2160.481838	2192.04	2223.598162	1.012957
GO:0021516_dorsal_spinal_cord_development	7	0	0.000000	-0.000000	2164	2160.481838	2192.04	2223.598162	1.012957
GO:0021520_spinal_cord_motor_neuron_cell_fate_specification	7	0	0.000000	-0.000000	2164	2160.481838	2192.04	2223.598162	1.012957
GO:0021521_ventral_spinal_cord_interneuron_specification	7	0	0.000000	-0.000000	2164	2160.481838	2192.04	2223.598162	1.012957
GO:0021546_rhombomere_development	7	0	0.000000	-0.000000	2164	2160.481838	2192.04	2223.598162	1.012957
GO:0021756_striatum_development	7	0	0.000000	-0.000000	2164	2160.481838	2192.04	2223.598162	1.012957
GO:0021884_forebrain_neuron_development	7	0	0.000000	-0.000000	2164	2160.481838	2192.04	2223.598162	1.012957
GO:0021903_rostrocaudal_neural_tube_patterning	7	0	0.000000	-0.000000	2164	2160.481838	2192.04	2223.598162	1.012957
GO:0021984_adenohypophysis_development	7	0	0.000000	-0.000000	2164	2160.481838	2192.04	2223.598162	1.012957
GO:0022407_regulation_of_cell-cell_adhesion	7	0	0.000000	-0.000000	2164	2160.481838	2192.04	2223.598162	1.012957
GO:0022618_ribonucleoprotein_complex_assembly	7	0	0.000000	-0.000000	2164	2160.481838	2192.04	2223.598162	1.012957
GO:0030104_water_homeostasis	7	0	0.000000	-0.000000	2164	2160.481838	2192.04	2223.598162	1.012957
GO:0030201_heparan_sulfate_proteoglycan_metabolic_process	7	0	0.000000	-0.000000	2164	2160.481838	2192.04	2223.598162	1.012957
GO:0030432_peristalsis	7	0	0.000000	-0.000000	2164	2160.481838	2192.04	2223.598162	1.012957
GO:0030520_estrogen_receptor_signaling_pathway	7	0	0.000000	-0.000000	2164	2160.481838	2192.04	2223.598162	1.012957
GO:0030521_androgen_receptor_signaling_pathway	7	0	0.000000	-0.000000	2164	2160.481838	2192.04	2223.598162	1.012957
GO:0030903_notochord_development	7	0	0.000000	-0.000000	2164	2160.481838	2192.04	2223.598162	1.012957
GO:0031114_regulation_of_microtubule_depolymerization	7	0	0.000000	-0.000000	2164	2160.481838	2192.04	2223.598162	1.012957
GO:0031497_chromatin_assembly	7	0	0.000000	-0.000000	2164	2160.481838	2192.04	2223.598162	1.012957
GO:0032104_regulation_of_response_to_extracellular_stimulus	7	0	0.000000	-0.000000	2164	2160.481838	2192.04	2223.598162	1.012957
GO:0032107_regulation_of_response_to_nutrient_levels	7	0	0.000000	-0.000000	2164	2160.481838	2192.04	2223.598162	1.012957
GO:0032228_regulation_of_synaptic_transmission__GABAergic	7	0	0.000000	-0.000000	2164	2160.481838	2192.04	2223.598162	1.012957
GO:0032387_negative_regulation_of_intracellular_transport	7	0	0.000000	-0.000000	2164	2160.481838	2192.04	2223.598162	1.012957
GO:0032507_maintenance_of_protein_location_in_cell	7	0	0.000000	-0.000000	2164	2160.481838	2192.04	2223.598162	1.012957
GO:0033032_regulation_of_myeloid_cell_apoptosis	7	0	0.000000	-0.000000	2164	2160.481838	2192.04	2223.598162	1.012957
GO:0033057_reproductive_behavior_in_a_multicellular_organism	7	0	0.000000	-0.000000	2164	2160.481838	2192.04	2223.598162	1.012957
GO:0034599_cellular_response_to_oxidative_stress	7	0	0.000000	-0.000000	2164	2160.481838	2192.04	2223.598162	1.012957
GO:0042033_chemokine_biosynthetic_process	7	0	0.000000	-0.000000	2164	2160.481838	2192.04	2223.598162	1.012957
GO:0042133_neurotransmitter_metabolic_process	7	0	0.000000	-0.000000	2164	2160.481838	2192.04	2223.598162	1.012957
GO:0042168_heme_metabolic_process	7	0	0.000000	-0.000000	2164	2160.481838	2192.04	2223.598162	1.012957
GO:0042415_norepinephrine_metabolic_process	7	0	0.000000	-0.000000	2164	2160.481838	2192.04	2223.598162	1.012957
GO:0042438_melanin_biosynthetic_process	7	0	0.000000	-0.000000	2164	2160.481838	2192.04	2223.598162	1.012957
GO:0042503_tyrosine_phosphorylation_of_Stat3_protein	7	0	0.000000	-0.000000	2164	2160.481838	2192.04	2223.598162	1.012957
GO:0042572_retinol_metabolic_process	7	0	0.000000	-0.000000	2164	2160.481838	2192.04	2223.598162	1.012957
GO:0043372_positive_regulation_of_CD4-positive__alpha_beta_T_cell_differentiation	7	0	0.000000	-0.000000	2164	2160.481838	2192.04	2223.598162	1.012957
GO:0043449_cellular_alkene_metabolic_process	7	0	0.000000	-0.000000	2164	2160.481838	2192.04	2223.598162	1.012957
GO:0043507_positive_regulation_of_JUN_kinase_activity	7	0	0.000000	-0.000000	2164	2160.481838	2192.04	2223.598162	1.012957
GO:0043567_regulation_of_insulin-like_growth_factor_receptor_signaling_pathway	7	0	0.000000	-0.000000	2164	2160.481838	2192.04	2223.598162	1.012957
GO:0043584_nose_development	7	0	0.000000	-0.000000	2164	2160.481838	2192.04	2223.598162	1.012957
GO:0044065_regulation_of_respiratory_system_process	7	0	0.000000	-0.000000	2164	2160.481838	2192.04	2223.598162	1.012957
GO:0044275_cellular_carbohydrate_catabolic_process	7	0	0.000000	-0.000000	2164	2160.481838	2192.04	2223.598162	1.012957
GO:0045059_positive_thymic_T_cell_selection	7	0	0.000000	-0.000000	2164	2160.481838	2192.04	2223.598162	1.012957
GO:0045073_regulation_of_chemokine_biosynthetic_process	7	0	0.000000	-0.000000	2164	2160.481838	2192.04	2223.598162	1.012957
GO:0045581_negative_regulation_of_T_cell_differentiation	7	0	0.000000	-0.000000	2164	2160.481838	2192.04	2223.598162	1.012957
GO:0045599_negative_regulation_of_fat_cell_differentiation	7	0	0.000000	-0.000000	2164	2160.481838	2192.04	2223.598162	1.012957
GO:0045604_regulation_of_epidermal_cell_differentiation	7	0	0.000000	-0.000000	2164	2160.481838	2192.04	2223.598162	1.012957
GO:0045668_negative_regulation_of_osteoblast_differentiation	7	0	0.000000	-0.000000	2164	2160.481838	2192.04	2223.598162	1.012957
GO:0045823_positive_regulation_of_heart_contraction	7	0	0.000000	-0.000000	2164	2160.481838	2192.04	2223.598162	1.012957
GO:0045840_positive_regulation_of_mitosis	7	0	0.000000	-0.000000	2164	2160.481838	2192.04	2223.598162	1.012957
GO:0045862_positive_regulation_of_proteolysis	7	0	0.000000	-0.000000	2164	2160.481838	2192.04	2223.598162	1.012957
GO:0045879_negative_regulation_of_smoothened_signaling_pathway	7	0	0.000000	-0.000000	2164	2160.481838	2192.04	2223.598162	1.012957
GO:0045880_positive_regulation_of_smoothened_signaling_pathway	7	0	0.000000	-0.000000	2164	2160.481838	2192.04	2223.598162	1.012957
GO:0045986_negative_regulation_of_smooth_muscle_contraction	7	0	0.000000	-0.000000	2164	2160.481838	2192.04	2223.598162	1.012957
GO:0046496_nicotinamide_nucleotide_metabolic_process	7	0	0.000000	-0.000000	2164	2160.481838	2192.04	2223.598162	1.012957
GO:0046504_glycerol_ether_biosynthetic_process	7	0	0.000000	-0.000000	2164	2160.481838	2192.04	2223.598162	1.012957
GO:0046513_ceramide_biosynthetic_process	7	0	0.000000	-0.000000	2164	2160.481838	2192.04	2223.598162	1.012957
GO:0046520_sphingoid_biosynthetic_process	7	0	0.000000	-0.000000	2164	2160.481838	2192.04	2223.598162	1.012957
GO:0046543_development_of_secondary_female_sexual_characteristics	7	0	0.000000	-0.000000	2164	2160.481838	2192.04	2223.598162	1.012957
GO:0046622_positive_regulation_of_organ_growth	7	0	0.000000	-0.000000	2164	2160.481838	2192.04	2223.598162	1.012957
GO:0046626_regulation_of_insulin_receptor_signaling_pathway	7	0	0.000000	-0.000000	2164	2160.481838	2192.04	2223.598162	1.012957
GO:0046676_negative_regulation_of_insulin_secretion	7	0	0.000000	-0.000000	2164	2160.481838	2192.04	2223.598162	1.012957
GO:0046677_response_to_antibiotic	7	0	0.000000	-0.000000	2164	2160.481838	2192.04	2223.598162	1.012957
GO:0046823_negative_regulation_of_nucleocytoplasmic_transport	7	0	0.000000	-0.000000	2164	2160.481838	2192.04	2223.598162	1.012957
GO:0046824_positive_regulation_of_nucleocytoplasmic_transport	7	0	0.000000	-0.000000	2164	2160.481838	2192.04	2223.598162	1.012957
GO:0046847_filopodium_assembly	7	0	0.000000	-0.000000	2164	2160.481838	2192.04	2223.598162	1.012957
GO:0048148_behavioral_response_to_cocaine	7	0	0.000000	-0.000000	2164	2160.481838	2192.04	2223.598162	1.012957
GO:0048304_positive_regulation_of_isotype_switching_to_IgG_isotypes	7	0	0.000000	-0.000000	2164	2160.481838	2192.04	2223.598162	1.012957
GO:0048486_parasympathetic_nervous_system_development	7	0	0.000000	-0.000000	2164	2160.481838	2192.04	2223.598162	1.012957
GO:0048537_mucosal-associated_lymphoid_tissue_development	7	0	0.000000	-0.000000	2164	2160.481838	2192.04	2223.598162	1.012957
GO:0048753_pigment_granule_organization	7	0	0.000000	-0.000000	2164	2160.481838	2192.04	2223.598162	1.012957
GO:0048814_regulation_of_dendrite_morphogenesis	7	0	0.000000	-0.000000	2164	2160.481838	2192.04	2223.598162	1.012957
GO:0048857_neural_nucleus_development	7	0	0.000000	-0.000000	2164	2160.481838	2192.04	2223.598162	1.012957
GO:0050755_chemokine_metabolic_process	7	0	0.000000	-0.000000	2164	2160.481838	2192.04	2223.598162	1.012957
GO:0050773_regulation_of_dendrite_development	7	0	0.000000	-0.000000	2164	2160.481838	2192.04	2223.598162	1.012957
GO:0051028_mRNA_transport	7	0	0.000000	-0.000000	2164	2160.481838	2192.04	2223.598162	1.012957
GO:0051785_positive_regulation_of_nuclear_division	7	0	0.000000	-0.000000	2164	2160.481838	2192.04	2223.598162	1.012957
GO:0051928_positive_regulation_of_calcium_ion_transport	7	0	0.000000	-0.000000	2164	2160.481838	2192.04	2223.598162	1.012957
GO:0055069_zinc_ion_homeostasis	7	0	0.000000	-0.000000	2164	2160.481838	2192.04	2223.598162	1.012957
GO:0055070_copper_ion_homeostasis	7	0	0.000000	-0.000000	2164	2160.481838	2192.04	2223.598162	1.012957
GO:0060037_pharyngeal_system_development	7	0	0.000000	-0.000000	2164	2160.481838	2192.04	2223.598162	1.012957
GO:0060080_regulation_of_inhibitory_postsynaptic_membrane_potential	7	0	0.000000	-0.000000	2164	2160.481838	2192.04	2223.598162	1.012957
GO:0060088_auditory_receptor_cell_stereocilium_organization	7	0	0.000000	-0.000000	2164	2160.481838	2192.04	2223.598162	1.012957
GO:0060117_auditory_receptor_cell_development	7	0	0.000000	-0.000000	2164	2160.481838	2192.04	2223.598162	1.012957
GO:0060441_branching_involved_in_lung_morphogenesis	7	0	0.000000	-0.000000	2164	2160.481838	2192.04	2223.598162	1.012957
GO:0060579_ventral_spinal_cord_interneuron_fate_commitment	7	0	0.000000	-0.000000	2164	2160.481838	2192.04	2223.598162	1.012957
GO:0060664_epithelial_cell_proliferation_involved_in_salivary_gland_morphogenesis	7	0	0.000000	-0.000000	2164	2160.481838	2192.04	2223.598162	1.012957
GO:0060770_negative_regulation_of_epithelial_cell_proliferation_involved_in_prostate_gland_development	7	0	0.000000	-0.000000	2164	2160.481838	2192.04	2223.598162	1.012957
GO:0060788_ectodermal_placode_formation	7	0	0.000000	-0.000000	2164	2160.481838	2192.04	2223.598162	1.012957
GO:0060795_cell_fate_commitment_involved_in_the_formation_of_primary_germ_layers	7	0	0.000000	-0.000000	2164	2160.481838	2192.04	2223.598162	1.012957
GO:0070228_regulation_of_lymphocyte_apoptosis	7	0	0.000000	-0.000000	2164	2160.481838	2192.04	2223.598162	1.012957
GO:0070646_protein_modification_by_small_protein_removal	7	0	0.000000	-0.000000	2164	2160.481838	2192.04	2223.598162	1.012957
GO:0006575_cellular_amino_acid_derivative_metabolic_process	83	0	0.000000	-0.000000	2166	2163.052815	2194.47	2225.887185	1.013144
GO:0050867_positive_regulation_of_cell_activation	83	0	0.000000	-0.000000	2166	2163.052815	2194.47	2225.887185	1.013144
GO:0000096_sulfur_amino_acid_metabolic_process	11	0	0.000000	-0.000000	2243	2239.412375	2269.17	2298.927625	1.011667
GO:0000271_polysaccharide_biosynthetic_process	11	0	0.000000	-0.000000	2243	2239.412375	2269.17	2298.927625	1.011667
GO:0000737_DNA_catabolic_process__endonucleolytic	11	0	0.000000	-0.000000	2243	2239.412375	2269.17	2298.927625	1.011667
GO:0001101_response_to_acid	11	0	0.000000	-0.000000	2243	2239.412375	2269.17	2298.927625	1.011667
GO:0001837_epithelial_to_mesenchymal_transition	11	0	0.000000	-0.000000	2243	2239.412375	2269.17	2298.927625	1.011667
GO:0001913_T_cell_mediated_cytotoxicity	11	0	0.000000	-0.000000	2243	2239.412375	2269.17	2298.927625	1.011667
GO:0001952_regulation_of_cell-matrix_adhesion	11	0	0.000000	-0.000000	2243	2239.412375	2269.17	2298.927625	1.011667
GO:0001963_synaptic_transmission__dopaminergic	11	0	0.000000	-0.000000	2243	2239.412375	2269.17	2298.927625	1.011667
GO:0002444_myeloid_leukocyte_mediated_immunity	11	0	0.000000	-0.000000	2243	2239.412375	2269.17	2298.927625	1.011667
GO:0002467_germinal_center_formation	11	0	0.000000	-0.000000	2243	2239.412375	2269.17	2298.927625	1.011667
GO:0002758_innate_immune_response-activating_signal_transduction	11	0	0.000000	-0.000000	2243	2239.412375	2269.17	2298.927625	1.011667
GO:0006333_chromatin_assembly_or_disassembly	11	0	0.000000	-0.000000	2243	2239.412375	2269.17	2298.927625	1.011667
GO:0006635_fatty_acid_beta-oxidation	11	0	0.000000	-0.000000	2243	2239.412375	2269.17	2298.927625	1.011667
GO:0006637_acyl-CoA_metabolic_process	11	0	0.000000	-0.000000	2243	2239.412375	2269.17	2298.927625	1.011667
GO:0006690_icosanoid_metabolic_process	11	0	0.000000	-0.000000	2243	2239.412375	2269.17	2298.927625	1.011667
GO:0006779_porphyrin_biosynthetic_process	11	0	0.000000	-0.000000	2243	2239.412375	2269.17	2298.927625	1.011667
GO:0007159_leukocyte_adhesion	11	0	0.000000	-0.000000	2243	2239.412375	2269.17	2298.927625	1.011667
GO:0007162_negative_regulation_of_cell_adhesion	11	0	0.000000	-0.000000	2243	2239.412375	2269.17	2298.927625	1.011667
GO:0007215_glutamate_signaling_pathway	11	0	0.000000	-0.000000	2243	2239.412375	2269.17	2298.927625	1.011667
GO:0007229_integrin-mediated_signaling_pathway	11	0	0.000000	-0.000000	2243	2239.412375	2269.17	2298.927625	1.011667
GO:0007260_tyrosine_phosphorylation_of_STAT_protein	11	0	0.000000	-0.000000	2243	2239.412375	2269.17	2298.927625	1.011667
GO:0008354_germ_cell_migration	11	0	0.000000	-0.000000	2243	2239.412375	2269.17	2298.927625	1.011667
GO:0008652_cellular_amino_acid_biosynthetic_process	11	0	0.000000	-0.000000	2243	2239.412375	2269.17	2298.927625	1.011667
GO:0009064_glutamine_family_amino_acid_metabolic_process	11	0	0.000000	-0.000000	2243	2239.412375	2269.17	2298.927625	1.011667
GO:0009141_nucleoside_triphosphate_metabolic_process	11	0	0.000000	-0.000000	2243	2239.412375	2269.17	2298.927625	1.011667
GO:0009166_nucleotide_catabolic_process	11	0	0.000000	-0.000000	2243	2239.412375	2269.17	2298.927625	1.011667
GO:0009409_response_to_cold	11	0	0.000000	-0.000000	2243	2239.412375	2269.17	2298.927625	1.011667
GO:0010259_multicellular_organismal_aging	11	0	0.000000	-0.000000	2243	2239.412375	2269.17	2298.927625	1.011667
GO:0014013_regulation_of_gliogenesis	11	0	0.000000	-0.000000	2243	2239.412375	2269.17	2298.927625	1.011667
GO:0014902_myotube_differentiation	11	0	0.000000	-0.000000	2243	2239.412375	2269.17	2298.927625	1.011667
GO:0021846_cell_proliferation_in_forebrain	11	0	0.000000	-0.000000	2243	2239.412375	2269.17	2298.927625	1.011667
GO:0030238_male_sex_determination	11	0	0.000000	-0.000000	2243	2239.412375	2269.17	2298.927625	1.011667
GO:0030308_negative_regulation_of_cell_growth	11	0	0.000000	-0.000000	2243	2239.412375	2269.17	2298.927625	1.011667
GO:0030593_neutrophil_chemotaxis	11	0	0.000000	-0.000000	2243	2239.412375	2269.17	2298.927625	1.011667
GO:0030856_regulation_of_epithelial_cell_differentiation	11	0	0.000000	-0.000000	2243	2239.412375	2269.17	2298.927625	1.011667
GO:0030878_thyroid_gland_development	11	0	0.000000	-0.000000	2243	2239.412375	2269.17	2298.927625	1.011667
GO:0030968_endoplasmic_reticulum_unfolded_protein_response	11	0	0.000000	-0.000000	2243	2239.412375	2269.17	2298.927625	1.011667
GO:0031110_regulation_of_microtubule_polymerization_or_depolymerization	11	0	0.000000	-0.000000	2243	2239.412375	2269.17	2298.927625	1.011667
GO:0031646_positive_regulation_of_neurological_system_process	11	0	0.000000	-0.000000	2243	2239.412375	2269.17	2298.927625	1.011667
GO:0031647_regulation_of_protein_stability	11	0	0.000000	-0.000000	2243	2239.412375	2269.17	2298.927625	1.011667
GO:0032655_regulation_of_interleukin-12_production	11	0	0.000000	-0.000000	2243	2239.412375	2269.17	2298.927625	1.011667
GO:0033014_tetrapyrrole_biosynthetic_process	11	0	0.000000	-0.000000	2243	2239.412375	2269.17	2298.927625	1.011667
GO:0033059_cellular_pigmentation	11	0	0.000000	-0.000000	2243	2239.412375	2269.17	2298.927625	1.011667
GO:0033559_unsaturated_fatty_acid_metabolic_process	11	0	0.000000	-0.000000	2243	2239.412375	2269.17	2298.927625	1.011667
GO:0034620_cellular_response_to_unfolded_protein	11	0	0.000000	-0.000000	2243	2239.412375	2269.17	2298.927625	1.011667
GO:0034762_regulation_of_transmembrane_transport	11	0	0.000000	-0.000000	2243	2239.412375	2269.17	2298.927625	1.011667
GO:0035176_social_behavior	11	0	0.000000	-0.000000	2243	2239.412375	2269.17	2298.927625	1.011667
GO:0042036_negative_regulation_of_cytokine_biosynthetic_process	11	0	0.000000	-0.000000	2243	2239.412375	2269.17	2298.927625	1.011667
GO:0042219_cellular_amino_acid_derivative_catabolic_process	11	0	0.000000	-0.000000	2243	2239.412375	2269.17	2298.927625	1.011667
GO:0042401_biogenic_amine_biosynthetic_process	11	0	0.000000	-0.000000	2243	2239.412375	2269.17	2298.927625	1.011667
GO:0042439_ethanolamine_and_derivative_metabolic_process	11	0	0.000000	-0.000000	2243	2239.412375	2269.17	2298.927625	1.011667
GO:0042542_response_to_hydrogen_peroxide	11	0	0.000000	-0.000000	2243	2239.412375	2269.17	2298.927625	1.011667
GO:0042551_neuron_maturation	11	0	0.000000	-0.000000	2243	2239.412375	2269.17	2298.927625	1.011667
GO:0043270_positive_regulation_of_ion_transport	11	0	0.000000	-0.000000	2243	2239.412375	2269.17	2298.927625	1.011667
GO:0043576_regulation_of_respiratory_gaseous_exchange	11	0	0.000000	-0.000000	2243	2239.412375	2269.17	2298.927625	1.011667
GO:0045026_plasma_membrane_fusion	11	0	0.000000	-0.000000	2243	2239.412375	2269.17	2298.927625	1.011667
GO:0045055_regulated_secretory_pathway	11	0	0.000000	-0.000000	2243	2239.412375	2269.17	2298.927625	1.011667
GO:0045216_cell-cell_junction_organization	11	0	0.000000	-0.000000	2243	2239.412375	2269.17	2298.927625	1.011667
GO:0045685_regulation_of_glial_cell_differentiation	11	0	0.000000	-0.000000	2243	2239.412375	2269.17	2298.927625	1.011667
GO:0045834_positive_regulation_of_lipid_metabolic_process	11	0	0.000000	-0.000000	2243	2239.412375	2269.17	2298.927625	1.011667
GO:0046323_glucose_import	11	0	0.000000	-0.000000	2243	2239.412375	2269.17	2298.927625	1.011667
GO:0046425_regulation_of_JAK-STAT_cascade	11	0	0.000000	-0.000000	2243	2239.412375	2269.17	2298.927625	1.011667
GO:0046716_muscle_maintenance	11	0	0.000000	-0.000000	2243	2239.412375	2269.17	2298.927625	1.011667
GO:0048009_insulin-like_growth_factor_receptor_signaling_pathway	11	0	0.000000	-0.000000	2243	2239.412375	2269.17	2298.927625	1.011667
GO:0048193_Golgi_vesicle_transport	11	0	0.000000	-0.000000	2243	2239.412375	2269.17	2298.927625	1.011667
GO:0048678_response_to_axon_injury	11	0	0.000000	-0.000000	2243	2239.412375	2269.17	2298.927625	1.011667
GO:0048745_smooth_muscle_tissue_development	11	0	0.000000	-0.000000	2243	2239.412375	2269.17	2298.927625	1.011667
GO:0050806_positive_regulation_of_synaptic_transmission	11	0	0.000000	-0.000000	2243	2239.412375	2269.17	2298.927625	1.011667
GO:0050807_regulation_of_synapse_organization	11	0	0.000000	-0.000000	2243	2239.412375	2269.17	2298.927625	1.011667
GO:0050830_defense_response_to_Gram-positive_bacterium	11	0	0.000000	-0.000000	2243	2239.412375	2269.17	2298.927625	1.011667
GO:0050854_regulation_of_antigen_receptor-mediated_signaling_pathway	11	0	0.000000	-0.000000	2243	2239.412375	2269.17	2298.927625	1.011667
GO:0051092_positive_regulation_of_NF-kappaB_transcription_factor_activity	11	0	0.000000	-0.000000	2243	2239.412375	2269.17	2298.927625	1.011667
GO:0051494_negative_regulation_of_cytoskeleton_organization	11	0	0.000000	-0.000000	2243	2239.412375	2269.17	2298.927625	1.011667
GO:0051648_vesicle_localization	11	0	0.000000	-0.000000	2243	2239.412375	2269.17	2298.927625	1.011667
GO:0051971_positive_regulation_of_transmission_of_nerve_impulse	11	0	0.000000	-0.000000	2243	2239.412375	2269.17	2298.927625	1.011667
GO:0060004_reflex	11	0	0.000000	-0.000000	2243	2239.412375	2269.17	2298.927625	1.011667
GO:0060767_epithelial_cell_proliferation_involved_in_prostate_gland_development	11	0	0.000000	-0.000000	2243	2239.412375	2269.17	2298.927625	1.011667
GO:0002696_positive_regulation_of_leukocyte_activation	82	0	0.000000	-0.000000	2245	2241.672050	2271.13	2300.587950	1.011639
GO:0008202_steroid_metabolic_process	82	0	0.000000	-0.000000	2245	2241.672050	2271.13	2300.587950	1.011639
GO:0030005_cellular_di-__tri-valent_inorganic_cation_homeostasis	84	0	0.000000	-0.000000	2247	2242.647753	2271.89	2301.132247	1.011077
GO:0045137_development_of_primary_sexual_characteristics	84	0	0.000000	-0.000000	2247	2242.647753	2271.89	2301.132247	1.011077
GO:0006874_cellular_calcium_ion_homeostasis	61	0	0.000000	-0.000000	2251	2245.947087	2274.64	2303.332913	1.010502
GO:0007005_mitochondrion_organization	61	0	0.000000	-0.000000	2251	2245.947087	2274.64	2303.332913	1.010502
GO:0009991_response_to_extracellular_stimulus	61	0	0.000000	-0.000000	2251	2245.947087	2274.64	2303.332913	1.010502
GO:0032270_positive_regulation_of_cellular_protein_metabolic_process	61	0	0.000000	-0.000000	2251	2245.947087	2274.64	2303.332913	1.010502
GO:0009799_determination_of_symmetry	37	0	0.000000	-0.000000	2260	2255.087495	2283.06	2311.032505	1.010204
GO:0009855_determination_of_bilateral_symmetry	37	0	0.000000	-0.000000	2260	2255.087495	2283.06	2311.032505	1.010204
GO:0019933_cAMP-mediated_signaling	37	0	0.000000	-0.000000	2260	2255.087495	2283.06	2311.032505	1.010204
GO:0031349_positive_regulation_of_defense_response	37	0	0.000000	-0.000000	2260	2255.087495	2283.06	2311.032505	1.010204
GO:0032869_cellular_response_to_insulin_stimulus	37	0	0.000000	-0.000000	2260	2255.087495	2283.06	2311.032505	1.010204
GO:0042698_ovulation_cycle	37	0	0.000000	-0.000000	2260	2255.087495	2283.06	2311.032505	1.010204
GO:0045761_regulation_of_adenylate_cyclase_activity	37	0	0.000000	-0.000000	2260	2255.087495	2283.06	2311.032505	1.010204
GO:0045785_positive_regulation_of_cell_adhesion	37	0	0.000000	-0.000000	2260	2255.087495	2283.06	2311.032505	1.010204
GO:0051250_negative_regulation_of_lymphocyte_activation	37	0	0.000000	-0.000000	2260	2255.087495	2283.06	2311.032505	1.010204
GO:0001707_mesoderm_formation	32	0	0.000000	-0.000000	2267	2266.094071	2293.64	2321.185929	1.011751
GO:0002274_myeloid_leukocyte_activation	32	0	0.000000	-0.000000	2267	2266.094071	2293.64	2321.185929	1.011751
GO:0006638_neutral_lipid_metabolic_process	32	0	0.000000	-0.000000	2267	2266.094071	2293.64	2321.185929	1.011751
GO:0006662_glycerol_ether_metabolic_process	32	0	0.000000	-0.000000	2267	2266.094071	2293.64	2321.185929	1.011751
GO:0006937_regulation_of_muscle_contraction	32	0	0.000000	-0.000000	2267	2266.094071	2293.64	2321.185929	1.011751
GO:0042102_positive_regulation_of_T_cell_proliferation	32	0	0.000000	-0.000000	2267	2266.094071	2293.64	2321.185929	1.011751
GO:0048332_mesoderm_morphogenesis	32	0	0.000000	-0.000000	2267	2266.094071	2293.64	2321.185929	1.011751
GO:0001912_positive_regulation_of_leukocyte_mediated_cytotoxicity	20	0	0.000000	-0.000000	2294	2292.605567	2318.67	2344.734433	1.010754
GO:0005977_glycogen_metabolic_process	20	0	0.000000	-0.000000	2294	2292.605567	2318.67	2344.734433	1.010754
[truncated: 102,764 more chars]
