# Supplementary material for: RedundancyMiner: De-replication of redundant GO categories in microarray and proteomics analysis
Source: BMC Bioinformatics. 2011 Feb 10;12:52. doi: 10.1186/1471-2105-12-52 (PMC3223614; doi:10.1186/1471-2105-12-52)
Supplement: Additional file 8 — Retinal development HTGM download. compressed package of the results of running HTGM on the retinal development genes list. [file 1471-2105-12-52-S8.ZIP › SCENARIO_2_MODIFIED/total.txt.total.txt.dir/Exp1_BestClusterMap_LEIGS_KM_24.csv.join.21.txt.dir/Exp1_BestClusterMap_LEIGS_KM_24.csv.join.21.txt.change.gce]

GO:0007399_nervous_system_development	DLC1	621	17	2.572710	-3.898381	1	0.04	0.040000
GO:0007399_nervous_system_development	STMN3	621	17	2.572710	-3.898381	1	0.04	0.040000
GO:0007399_nervous_system_development	KIF5C	621	17	2.572710	-3.898381	1	0.04	0.040000
GO:0007399_nervous_system_development	JAG1	621	17	2.572710	-3.898381	1	0.04	0.040000
GO:0007399_nervous_system_development	NTN1	621	17	2.572710	-3.898381	1	0.04	0.040000
GO:0007399_nervous_system_development	GPR98	621	17	2.572710	-3.898381	1	0.04	0.040000
GO:0007399_nervous_system_development	APLP1	621	17	2.572710	-3.898381	1	0.04	0.040000
GO:0007399_nervous_system_development	EPHB2	621	17	2.572710	-3.898381	1	0.04	0.040000
GO:0007399_nervous_system_development	EPHA4	621	17	2.572710	-3.898381	1	0.04	0.040000
GO:0007399_nervous_system_development	DKK1	621	17	2.572710	-3.898381	1	0.04	0.040000
GO:0007399_nervous_system_development	HES5	621	17	2.572710	-3.898381	1	0.04	0.040000
GO:0007399_nervous_system_development	ANK3	621	17	2.572710	-3.898381	1	0.04	0.040000
GO:0007399_nervous_system_development	KATNA1	621	17	2.572710	-3.898381	1	0.04	0.040000
GO:0007399_nervous_system_development	NAB1	621	17	2.572710	-3.898381	1	0.04	0.040000
GO:0007399_nervous_system_development	FOXG1	621	17	2.572710	-3.898381	1	0.04	0.040000
GO:0007399_nervous_system_development	POU4F1	621	17	2.572710	-3.898381	1	0.04	0.040000
GO:0007399_nervous_system_development	LRP2	621	17	2.572710	-3.898381	1	0.04	0.040000
GO:0007411_axon_guidance	EPHA4	82	6	6.876556	-3.696446	2	0.07	0.035000
GO:0007411_axon_guidance	ANK3	82	6	6.876556	-3.696446	2	0.07	0.035000
GO:0007411_axon_guidance	FOXG1	82	6	6.876556	-3.696446	2	0.07	0.035000
GO:0007411_axon_guidance	KIF5C	82	6	6.876556	-3.696446	2	0.07	0.035000
GO:0007411_axon_guidance	NTN1	82	6	6.876556	-3.696446	2	0.07	0.035000
GO:0007411_axon_guidance	EPHB2	82	6	6.876556	-3.696446	2	0.07	0.035000
GO:0022008_neurogenesis	STMN3	423	13	2.888262	-3.478792	3	0.15	0.050000
GO:0022008_neurogenesis	KIF5C	423	13	2.888262	-3.478792	3	0.15	0.050000
GO:0022008_neurogenesis	JAG1	423	13	2.888262	-3.478792	3	0.15	0.050000
GO:0022008_neurogenesis	NTN1	423	13	2.888262	-3.478792	3	0.15	0.050000
GO:0022008_neurogenesis	GPR98	423	13	2.888262	-3.478792	3	0.15	0.050000
GO:0022008_neurogenesis	EPHB2	423	13	2.888262	-3.478792	3	0.15	0.050000
GO:0022008_neurogenesis	EPHA4	423	13	2.888262	-3.478792	3	0.15	0.050000
GO:0022008_neurogenesis	HES5	423	13	2.888262	-3.478792	3	0.15	0.050000
GO:0022008_neurogenesis	ANK3	423	13	2.888262	-3.478792	3	0.15	0.050000
GO:0022008_neurogenesis	KATNA1	423	13	2.888262	-3.478792	3	0.15	0.050000
GO:0022008_neurogenesis	NAB1	423	13	2.888262	-3.478792	3	0.15	0.050000
GO:0022008_neurogenesis	FOXG1	423	13	2.888262	-3.478792	3	0.15	0.050000
GO:0022008_neurogenesis	POU4F1	423	13	2.888262	-3.478792	3	0.15	0.050000
GO:0030030_cell_projection_organization	EPHA4	263	10	3.573369	-3.453802	4	0.15	0.037500
GO:0030030_cell_projection_organization	STMN3	263	10	3.573369	-3.453802	4	0.15	0.037500
GO:0030030_cell_projection_organization	ANK3	263	10	3.573369	-3.453802	4	0.15	0.037500
GO:0030030_cell_projection_organization	PDGFA	263	10	3.573369	-3.453802	4	0.15	0.037500
GO:0030030_cell_projection_organization	ITGA8	263	10	3.573369	-3.453802	4	0.15	0.037500
GO:0030030_cell_projection_organization	FOXG1	263	10	3.573369	-3.453802	4	0.15	0.037500
GO:0030030_cell_projection_organization	KIF5C	263	10	3.573369	-3.453802	4	0.15	0.037500
GO:0030030_cell_projection_organization	NTN1	263	10	3.573369	-3.453802	4	0.15	0.037500
GO:0030030_cell_projection_organization	GPR98	263	10	3.573369	-3.453802	4	0.15	0.037500
GO:0030030_cell_projection_organization	EPHB2	263	10	3.573369	-3.453802	4	0.15	0.037500
GO:0048699_generation_of_neurons	EPHA4	396	12	2.847866	-3.169871	5	0.32	0.064000
GO:0048699_generation_of_neurons	STMN3	396	12	2.847866	-3.169871	5	0.32	0.064000
GO:0048699_generation_of_neurons	HES5	396	12	2.847866	-3.169871	5	0.32	0.064000
GO:0048699_generation_of_neurons	ANK3	396	12	2.847866	-3.169871	5	0.32	0.064000
GO:0048699_generation_of_neurons	KATNA1	396	12	2.847866	-3.169871	5	0.32	0.064000
GO:0048699_generation_of_neurons	KIF5C	396	12	2.847866	-3.169871	5	0.32	0.064000
GO:0048699_generation_of_neurons	FOXG1	396	12	2.847866	-3.169871	5	0.32	0.064000
GO:0048699_generation_of_neurons	POU4F1	396	12	2.847866	-3.169871	5	0.32	0.064000
GO:0048699_generation_of_neurons	JAG1	396	12	2.847866	-3.169871	5	0.32	0.064000
GO:0048699_generation_of_neurons	NTN1	396	12	2.847866	-3.169871	5	0.32	0.064000
GO:0048699_generation_of_neurons	GPR98	396	12	2.847866	-3.169871	5	0.32	0.064000
GO:0048699_generation_of_neurons	EPHB2	396	12	2.847866	-3.169871	5	0.32	0.064000
GO:0007275_multicellular_organismal_development	DLC1	1760	30	1.601925	-3.059568	6	0.44	0.073333
GO:0007275_multicellular_organismal_development	PDGFA	1760	30	1.601925	-3.059568	6	0.44	0.073333
GO:0007275_multicellular_organismal_development	COL3A1	1760	30	1.601925	-3.059568	6	0.44	0.073333
GO:0007275_multicellular_organismal_development	JAG1	1760	30	1.601925	-3.059568	6	0.44	0.073333
GO:0007275_multicellular_organismal_development	MMP2	1760	30	1.601925	-3.059568	6	0.44	0.073333
GO:0007275_multicellular_organismal_development	APLP1	1760	30	1.601925	-3.059568	6	0.44	0.073333
GO:0007275_multicellular_organismal_development	EPHB2	1760	30	1.601925	-3.059568	6	0.44	0.073333
GO:0007275_multicellular_organismal_development	HEY1	1760	30	1.601925	-3.059568	6	0.44	0.073333
GO:0007275_multicellular_organismal_development	XBP1	1760	30	1.601925	-3.059568	6	0.44	0.073333
GO:0007275_multicellular_organismal_development	ANK3	1760	30	1.601925	-3.059568	6	0.44	0.073333
GO:0007275_multicellular_organismal_development	KATNA1	1760	30	1.601925	-3.059568	6	0.44	0.073333
GO:0007275_multicellular_organismal_development	POU4F1	1760	30	1.601925	-3.059568	6	0.44	0.073333
GO:0007275_multicellular_organismal_development	CHUK	1760	30	1.601925	-3.059568	6	0.44	0.073333
GO:0007275_multicellular_organismal_development	ODZ4	1760	30	1.601925	-3.059568	6	0.44	0.073333
GO:0007275_multicellular_organismal_development	STMN3	1760	30	1.601925	-3.059568	6	0.44	0.073333
GO:0007275_multicellular_organismal_development	KIF5C	1760	30	1.601925	-3.059568	6	0.44	0.073333
GO:0007275_multicellular_organismal_development	NTN1	1760	30	1.601925	-3.059568	6	0.44	0.073333
GO:0007275_multicellular_organismal_development	GPR98	1760	30	1.601925	-3.059568	6	0.44	0.073333
GO:0007275_multicellular_organismal_development	HBA-A1	1760	30	1.601925	-3.059568	6	0.44	0.073333
GO:0007275_multicellular_organismal_development	EPHA4	1760	30	1.601925	-3.059568	6	0.44	0.073333
GO:0007275_multicellular_organismal_development	MAPK1	1760	30	1.601925	-3.059568	6	0.44	0.073333
GO:0007275_multicellular_organismal_development	DKK1	1760	30	1.601925	-3.059568	6	0.44	0.073333
GO:0007275_multicellular_organismal_development	HIPK1	1760	30	1.601925	-3.059568	6	0.44	0.073333
GO:0007275_multicellular_organismal_development	SFRP1	1760	30	1.601925	-3.059568	6	0.44	0.073333
GO:0007275_multicellular_organismal_development	HES5	1760	30	1.601925	-3.059568	6	0.44	0.073333
GO:0007275_multicellular_organismal_development	ITGA8	1760	30	1.601925	-3.059568	6	0.44	0.073333
GO:0007275_multicellular_organismal_development	SP3	1760	30	1.601925	-3.059568	6	0.44	0.073333
GO:0007275_multicellular_organismal_development	NAB1	1760	30	1.601925	-3.059568	6	0.44	0.073333
GO:0007275_multicellular_organismal_development	FOXG1	1760	30	1.601925	-3.059568	6	0.44	0.073333
GO:0007275_multicellular_organismal_development	LRP2	1760	30	1.601925	-3.059568	6	0.44	0.073333
GO:0048839_inner_ear_development	HES5	72	5	6.526361	-3.042275	7	0.45	0.064286
GO:0048839_inner_ear_development	ITGA8	72	5	6.526361	-3.042275	7	0.45	0.064286
GO:0048839_inner_ear_development	FOXG1	72	5	6.526361	-3.042275	7	0.45	0.064286
GO:0048839_inner_ear_development	JAG1	72	5	6.526361	-3.042275	7	0.45	0.064286
GO:0048839_inner_ear_development	GPR98	72	5	6.526361	-3.042275	7	0.45	0.064286
GO:0030182_neuron_differentiation	EPHA4	356	11	2.903864	-2.995982	8	0.54	0.067500
GO:0030182_neuron_differentiation	STMN3	356	11	2.903864	-2.995982	8	0.54	0.067500
GO:0030182_neuron_differentiation	HES5	356	11	2.903864	-2.995982	8	0.54	0.067500
GO:0030182_neuron_differentiation	ANK3	356	11	2.903864	-2.995982	8	0.54	0.067500
GO:0030182_neuron_differentiation	KIF5C	356	11	2.903864	-2.995982	8	0.54	0.067500
GO:0030182_neuron_differentiation	FOXG1	356	11	2.903864	-2.995982	8	0.54	0.067500
GO:0030182_neuron_differentiation	POU4F1	356	11	2.903864	-2.995982	8	0.54	0.067500
GO:0030182_neuron_differentiation	JAG1	356	11	2.903864	-2.995982	8	0.54	0.067500
GO:0030182_neuron_differentiation	NTN1	356	11	2.903864	-2.995982	8	0.54	0.067500
GO:0030182_neuron_differentiation	GPR98	356	11	2.903864	-2.995982	8	0.54	0.067500
GO:0030182_neuron_differentiation	EPHB2	356	11	2.903864	-2.995982	8	0.54	0.067500
GO:0048856_anatomical_structure_development	DLC1	1688	29	1.614578	-2.978962	9	0.56	0.062222
GO:0048856_anatomical_structure_development	PDGFA	1688	29	1.614578	-2.978962	9	0.56	0.062222
GO:0048856_anatomical_structure_development	COL3A1	1688	29	1.614578	-2.978962	9	0.56	0.062222
GO:0048856_anatomical_structure_development	JAG1	1688	29	1.614578	-2.978962	9	0.56	0.062222
GO:0048856_anatomical_structure_development	MMP2	1688	29	1.614578	-2.978962	9	0.56	0.062222
GO:0048856_anatomical_structure_development	EPHB2	1688	29	1.614578	-2.978962	9	0.56	0.062222
GO:0048856_anatomical_structure_development	APLP1	1688	29	1.614578	-2.978962	9	0.56	0.062222
GO:0048856_anatomical_structure_development	HEY1	1688	29	1.614578	-2.978962	9	0.56	0.062222
GO:0048856_anatomical_structure_development	XBP1	1688	29	1.614578	-2.978962	9	0.56	0.062222
GO:0048856_anatomical_structure_development	ANK3	1688	29	1.614578	-2.978962	9	0.56	0.062222
GO:0048856_anatomical_structure_development	KATNA1	1688	29	1.614578	-2.978962	9	0.56	0.062222
GO:0048856_anatomical_structure_development	POU4F1	1688	29	1.614578	-2.978962	9	0.56	0.062222
GO:0048856_anatomical_structure_development	CHUK	1688	29	1.614578	-2.978962	9	0.56	0.062222
GO:0048856_anatomical_structure_development	ODZ4	1688	29	1.614578	-2.978962	9	0.56	0.062222
GO:0048856_anatomical_structure_development	STMN3	1688	29	1.614578	-2.978962	9	0.56	0.062222
GO:0048856_anatomical_structure_development	KIF5C	1688	29	1.614578	-2.978962	9	0.56	0.062222
GO:0048856_anatomical_structure_development	NTN1	1688	29	1.614578	-2.978962	9	0.56	0.062222
GO:0048856_anatomical_structure_development	GPR98	1688	29	1.614578	-2.978962	9	0.56	0.062222
GO:0048856_anatomical_structure_development	HBA-A1	1688	29	1.614578	-2.978962	9	0.56	0.062222
GO:0048856_anatomical_structure_development	MAPK1	1688	29	1.614578	-2.978962	9	0.56	0.062222
GO:0048856_anatomical_structure_development	EPHA4	1688	29	1.614578	-2.978962	9	0.56	0.062222
GO:0048856_anatomical_structure_development	DKK1	1688	29	1.614578	-2.978962	9	0.56	0.062222
GO:0048856_anatomical_structure_development	SFRP1	1688	29	1.614578	-2.978962	9	0.56	0.062222
GO:0048856_anatomical_structure_development	HES5	1688	29	1.614578	-2.978962	9	0.56	0.062222
GO:0048856_anatomical_structure_development	ITGA8	1688	29	1.614578	-2.978962	9	0.56	0.062222
GO:0048856_anatomical_structure_development	SP3	1688	29	1.614578	-2.978962	9	0.56	0.062222
GO:0048856_anatomical_structure_development	NAB1	1688	29	1.614578	-2.978962	9	0.56	0.062222
GO:0048856_anatomical_structure_development	FOXG1	1688	29	1.614578	-2.978962	9	0.56	0.062222
GO:0048856_anatomical_structure_development	LRP2	1688	29	1.614578	-2.978962	9	0.56	0.062222
GO:0009653_anatomical_structure_morphogenesis	DLC1	958	20	1.961996	-2.963997	10	0.56	0.056000
GO:0009653_anatomical_structure_morphogenesis	PDGFA	958	20	1.961996	-2.963997	10	0.56	0.056000
GO:0009653_anatomical_structure_morphogenesis	KIF5C	958	20	1.961996	-2.963997	10	0.56	0.056000
GO:0009653_anatomical_structure_morphogenesis	JAG1	958	20	1.961996	-2.963997	10	0.56	0.056000
GO:0009653_anatomical_structure_morphogenesis	NTN1	958	20	1.961996	-2.963997	10	0.56	0.056000
GO:0009653_anatomical_structure_morphogenesis	MMP2	958	20	1.961996	-2.963997	10	0.56	0.056000
GO:0009653_anatomical_structure_morphogenesis	EPHB2	958	20	1.961996	-2.963997	10	0.56	0.056000
GO:0009653_anatomical_structure_morphogenesis	EPHA4	958	20	1.961996	-2.963997	10	0.56	0.056000
GO:0009653_anatomical_structure_morphogenesis	MAPK1	958	20	1.961996	-2.963997	10	0.56	0.056000
GO:0009653_anatomical_structure_morphogenesis	DKK1	958	20	1.961996	-2.963997	10	0.56	0.056000
GO:0009653_anatomical_structure_morphogenesis	SFRP1	958	20	1.961996	-2.963997	10	0.56	0.056000
GO:0009653_anatomical_structure_morphogenesis	HEY1	958	20	1.961996	-2.963997	10	0.56	0.056000
GO:0009653_anatomical_structure_morphogenesis	ANK3	958	20	1.961996	-2.963997	10	0.56	0.056000
GO:0009653_anatomical_structure_morphogenesis	XBP1	958	20	1.961996	-2.963997	10	0.56	0.056000
GO:0009653_anatomical_structure_morphogenesis	ITGA8	958	20	1.961996	-2.963997	10	0.56	0.056000
GO:0009653_anatomical_structure_morphogenesis	SP3	958	20	1.961996	-2.963997	10	0.56	0.056000
GO:0009653_anatomical_structure_morphogenesis	FOXG1	958	20	1.961996	-2.963997	10	0.56	0.056000
GO:0009653_anatomical_structure_morphogenesis	NAB1	958	20	1.961996	-2.963997	10	0.56	0.056000
GO:0009653_anatomical_structure_morphogenesis	CHUK	958	20	1.961996	-2.963997	10	0.56	0.056000
GO:0009653_anatomical_structure_morphogenesis	ODZ4	958	20	1.961996	-2.963997	10	0.56	0.056000
GO:0031122_cytoplasmic_microtubule_organization	STMN3	5	2	37.591837	-2.963821	11	0.86	0.078182
GO:0031122_cytoplasmic_microtubule_organization	KATNA1	5	2	37.591837	-2.963821	11	0.86	0.078182
GO:0048731_system_development	DLC1	1609	28	1.635443	-2.938039	12	0.92	0.076667
GO:0048731_system_development	PDGFA	1609	28	1.635443	-2.938039	12	0.92	0.076667
GO:0048731_system_development	COL3A1	1609	28	1.635443	-2.938039	12	0.92	0.076667
GO:0048731_system_development	JAG1	1609	28	1.635443	-2.938039	12	0.92	0.076667
GO:0048731_system_development	MMP2	1609	28	1.635443	-2.938039	12	0.92	0.076667
GO:0048731_system_development	APLP1	1609	28	1.635443	-2.938039	12	0.92	0.076667
GO:0048731_system_development	EPHB2	1609	28	1.635443	-2.938039	12	0.92	0.076667
GO:0048731_system_development	HEY1	1609	28	1.635443	-2.938039	12	0.92	0.076667
GO:0048731_system_development	ANK3	1609	28	1.635443	-2.938039	12	0.92	0.076667
GO:0048731_system_development	XBP1	1609	28	1.635443	-2.938039	12	0.92	0.076667
GO:0048731_system_development	KATNA1	1609	28	1.635443	-2.938039	12	0.92	0.076667
GO:0048731_system_development	POU4F1	1609	28	1.635443	-2.938039	12	0.92	0.076667
GO:0048731_system_development	CHUK	1609	28	1.635443	-2.938039	12	0.92	0.076667
GO:0048731_system_development	STMN3	1609	28	1.635443	-2.938039	12	0.92	0.076667
GO:0048731_system_development	KIF5C	1609	28	1.635443	-2.938039	12	0.92	0.076667
GO:0048731_system_development	NTN1	1609	28	1.635443	-2.938039	12	0.92	0.076667
GO:0048731_system_development	GPR98	1609	28	1.635443	-2.938039	12	0.92	0.076667
GO:0048731_system_development	HBA-A1	1609	28	1.635443	-2.938039	12	0.92	0.076667
GO:0048731_system_development	MAPK1	1609	28	1.635443	-2.938039	12	0.92	0.076667
GO:0048731_system_development	EPHA4	1609	28	1.635443	-2.938039	12	0.92	0.076667
GO:0048731_system_development	DKK1	1609	28	1.635443	-2.938039	12	0.92	0.076667
GO:0048731_system_development	SFRP1	1609	28	1.635443	-2.938039	12	0.92	0.076667
GO:0048731_system_development	HES5	1609	28	1.635443	-2.938039	12	0.92	0.076667
GO:0048731_system_development	ITGA8	1609	28	1.635443	-2.938039	12	0.92	0.076667
GO:0048731_system_development	SP3	1609	28	1.635443	-2.938039	12	0.92	0.076667
GO:0048731_system_development	FOXG1	1609	28	1.635443	-2.938039	12	0.92	0.076667
GO:0048731_system_development	NAB1	1609	28	1.635443	-2.938039	12	0.92	0.076667
GO:0048731_system_development	LRP2	1609	28	1.635443	-2.938039	12	0.92	0.076667
GO:0032501_multicellular_organismal_process	DLC1	2183	34	1.463722	-2.833666	13	1.04	0.080000
GO:0032501_multicellular_organismal_process	CPLX3	2183	34	1.463722	-2.833666	13	1.04	0.080000
GO:0032501_multicellular_organismal_process	PDGFA	2183	34	1.463722	-2.833666	13	1.04	0.080000
GO:0032501_multicellular_organismal_process	COL3A1	2183	34	1.463722	-2.833666	13	1.04	0.080000
GO:0032501_multicellular_organismal_process	JAG1	2183	34	1.463722	-2.833666	13	1.04	0.080000
GO:0032501_multicellular_organismal_process	MMP2	2183	34	1.463722	-2.833666	13	1.04	0.080000
GO:0032501_multicellular_organismal_process	EPHB2	2183	34	1.463722	-2.833666	13	1.04	0.080000
GO:0032501_multicellular_organismal_process	APLP1	2183	34	1.463722	-2.833666	13	1.04	0.080000
GO:0032501_multicellular_organismal_process	HEY1	2183	34	1.463722	-2.833666	13	1.04	0.080000
GO:0032501_multicellular_organismal_process	XBP1	2183	34	1.463722	-2.833666	13	1.04	0.080000
GO:0032501_multicellular_organismal_process	ANK3	2183	34	1.463722	-2.833666	13	1.04	0.080000
GO:0032501_multicellular_organismal_process	KATNA1	2183	34	1.463722	-2.833666	13	1.04	0.080000
GO:0032501_multicellular_organismal_process	POU4F1	2183	34	1.463722	-2.833666	13	1.04	0.080000
GO:0032501_multicellular_organismal_process	SV2B	2183	34	1.463722	-2.833666	13	1.04	0.080000
GO:0032501_multicellular_organismal_process	CHUK	2183	34	1.463722	-2.833666	13	1.04	0.080000
GO:0032501_multicellular_organismal_process	ODZ4	2183	34	1.463722	-2.833666	13	1.04	0.080000
GO:0032501_multicellular_organismal_process	STMN3	2183	34	1.463722	-2.833666	13	1.04	0.080000
GO:0032501_multicellular_organismal_process	KIF5C	2183	34	1.463722	-2.833666	13	1.04	0.080000
GO:0032501_multicellular_organismal_process	NTN1	2183	34	1.463722	-2.833666	13	1.04	0.080000
GO:0032501_multicellular_organismal_process	GPR98	2183	34	1.463722	-2.833666	13	1.04	0.080000
GO:0032501_multicellular_organismal_process	LIN7A	2183	34	1.463722	-2.833666	13	1.04	0.080000
GO:0032501_multicellular_organismal_process	HBA-A1	2183	34	1.463722	-2.833666	13	1.04	0.080000
GO:0032501_multicellular_organismal_process	EPHA4	2183	34	1.463722	-2.833666	13	1.04	0.080000
GO:0032501_multicellular_organismal_process	MAPK1	2183	34	1.463722	-2.833666	13	1.04	0.080000
GO:0032501_multicellular_organismal_process	DKK1	2183	34	1.463722	-2.833666	13	1.04	0.080000
GO:0032501_multicellular_organismal_process	HES5	2183	34	1.463722	-2.833666	13	1.04	0.080000
GO:0032501_multicellular_organismal_process	SFRP1	2183	34	1.463722	-2.833666	13	1.04	0.080000
GO:0032501_multicellular_organismal_process	HIPK1	2183	34	1.463722	-2.833666	13	1.04	0.080000
GO:0032501_multicellular_organismal_process	SP3	2183	34	1.463722	-2.833666	13	1.04	0.080000
GO:0032501_multicellular_organismal_process	ITGA8	2183	34	1.463722	-2.833666	13	1.04	0.080000
GO:0032501_multicellular_organismal_process	NAB1	2183	34	1.463722	-2.833666	13	1.04	0.080000
GO:0032501_multicellular_organismal_process	FOXG1	2183	34	1.463722	-2.833666	13	1.04	0.080000
GO:0032501_multicellular_organismal_process	SYTL2	2183	34	1.463722	-2.833666	13	1.04	0.080000
GO:0032501_multicellular_organismal_process	LRP2	2183	34	1.463722	-2.833666	13	1.04	0.080000
GO:0048489_synaptic_vesicle_transport	CPLX3	22	3	12.815399	-2.820254	14	1.08	0.077143
GO:0048489_synaptic_vesicle_transport	SV2B	22	3	12.815399	-2.820254	14	1.08	0.077143
GO:0048489_synaptic_vesicle_transport	LIN7A	22	3	12.815399	-2.820254	14	1.08	0.077143
GO:0060113_inner_ear_receptor_cell_differentiation	HES5	24	3	11.747449	-2.708057	15	1.56	0.104000
GO:0060113_inner_ear_receptor_cell_differentiation	JAG1	24	3	11.747449	-2.708057	15	1.56	0.104000
GO:0060113_inner_ear_receptor_cell_differentiation	GPR98	24	3	11.747449	-2.708057	15	1.56	0.104000
GO:0006887_exocytosis	SCAMP1	51	4	7.370948	-2.708039	16	1.56	0.097500
GO:0006887_exocytosis	CPLX3	51	4	7.370948	-2.708039	16	1.56	0.097500
GO:0006887_exocytosis	SYTL2	51	4	7.370948	-2.708039	16	1.56	0.097500
GO:0006887_exocytosis	SV2B	51	4	7.370948	-2.708039	16	1.56	0.097500
GO:0043583_ear_development	HES5	87	5	5.401126	-2.672415	17	1.61	0.094706
GO:0043583_ear_development	ITGA8	87	5	5.401126	-2.672415	17	1.61	0.094706
GO:0043583_ear_development	FOXG1	87	5	5.401126	-2.672415	17	1.61	0.094706
GO:0043583_ear_development	JAG1	87	5	5.401126	-2.672415	17	1.61	0.094706
GO:0043583_ear_development	GPR98	87	5	5.401126	-2.672415	17	1.61	0.094706
GO:0002011_morphogenesis_of_an_epithelial_sheet	JAG1	7	2	26.851312	-2.647520	18	2.01	0.111667
GO:0002011_morphogenesis_of_an_epithelial_sheet	CHUK	7	2	26.851312	-2.647520	18	2.01	0.111667
GO:0048468_cell_development	STMN3	654	15	2.155495	-2.624176	19	2.04	0.107368
GO:0048468_cell_development	KIF5C	654	15	2.155495	-2.624176	19	2.04	0.107368
GO:0048468_cell_development	JAG1	654	15	2.155495	-2.624176	19	2.04	0.107368
GO:0048468_cell_development	NTN1	654	15	2.155495	-2.624176	19	2.04	0.107368
GO:0048468_cell_development	GPR98	654	15	2.155495	-2.624176	19	2.04	0.107368
GO:0048468_cell_development	EPHB2	654	15	2.155495	-2.624176	19	2.04	0.107368
GO:0048468_cell_development	HBA-A1	654	15	2.155495	-2.624176	19	2.04	0.107368
GO:0048468_cell_development	EPHA4	654	15	2.155495	-2.624176	19	2.04	0.107368
GO:0048468_cell_development	HES5	654	15	2.155495	-2.624176	19	2.04	0.107368
GO:0048468_cell_development	ANK3	654	15	2.155495	-2.624176	19	2.04	0.107368
GO:0048468_cell_development	XBP1	654	15	2.155495	-2.624176	19	2.04	0.107368
GO:0048468_cell_development	KATNA1	654	15	2.155495	-2.624176	19	2.04	0.107368
GO:0048468_cell_development	FOXG1	654	15	2.155495	-2.624176	19	2.04	0.107368
GO:0048468_cell_development	NAB1	654	15	2.155495	-2.624176	19	2.04	0.107368
GO:0048468_cell_development	POU4F1	654	15	2.155495	-2.624176	19	2.04	0.107368
GO:0042490_mechanoreceptor_differentiation	HES5	29	3	9.722027	-2.467709	21	2.97	0.141429
GO:0042490_mechanoreceptor_differentiation	JAG1	29	3	9.722027	-2.467709	21	2.97	0.141429
GO:0042490_mechanoreceptor_differentiation	GPR98	29	3	9.722027	-2.467709	21	2.97	0.141429
GO:0050769_positive_regulation_of_neurogenesis	FOXG1	29	3	9.722027	-2.467709	21	2.97	0.141429
GO:0050769_positive_regulation_of_neurogenesis	NTN1	29	3	9.722027	-2.467709	21	2.97	0.141429
GO:0050769_positive_regulation_of_neurogenesis	EPHB2	29	3	9.722027	-2.467709	21	2.97	0.141429
GO:0045596_negative_regulation_of_cell_differentiation	MAPK1	144	6	3.915816	-2.410377	22	3.65	0.165909
GO:0045596_negative_regulation_of_cell_differentiation	HES5	144	6	3.915816	-2.410377	22	3.65	0.165909
GO:0045596_negative_regulation_of_cell_differentiation	FOXG1	144	6	3.915816	-2.410377	22	3.65	0.165909
GO:0045596_negative_regulation_of_cell_differentiation	JAG1	144	6	3.915816	-2.410377	22	3.65	0.165909
GO:0045596_negative_regulation_of_cell_differentiation	NTN1	144	6	3.915816	-2.410377	22	3.65	0.165909
GO:0045596_negative_regulation_of_cell_differentiation	EPHB2	144	6	3.915816	-2.410377	22	3.65	0.165909
GO:0031175_neuron_projection_development	EPHA4	197	7	3.339376	-2.357383	23	3.89	0.169130
GO:0031175_neuron_projection_development	STMN3	197	7	3.339376	-2.357383	23	3.89	0.169130
GO:0031175_neuron_projection_development	ANK3	197	7	3.339376	-2.357383	23	3.89	0.169130
GO:0031175_neuron_projection_development	FOXG1	197	7	3.339376	-2.357383	23	3.89	0.169130
GO:0031175_neuron_projection_development	KIF5C	197	7	3.339376	-2.357383	23	3.89	0.169130
GO:0031175_neuron_projection_development	NTN1	197	7	3.339376	-2.357383	23	3.89	0.169130
GO:0031175_neuron_projection_development	EPHB2	197	7	3.339376	-2.357383	23	3.89	0.169130
GO:0007269_neurotransmitter_secretion	CPLX3	34	3	8.292317	-2.269667	25	4.91	0.196400
GO:0007269_neurotransmitter_secretion	SV2B	34	3	8.292317	-2.269667	25	4.91	0.196400
GO:0007269_neurotransmitter_secretion	LIN7A	34	3	8.292317	-2.269667	25	4.91	0.196400
GO:0010720_positive_regulation_of_cell_development	FOXG1	34	3	8.292317	-2.269667	25	4.91	0.196400
GO:0010720_positive_regulation_of_cell_development	NTN1	34	3	8.292317	-2.269667	25	4.91	0.196400
GO:0010720_positive_regulation_of_cell_development	EPHB2	34	3	8.292317	-2.269667	25	4.91	0.196400
GO:0009887_organ_morphogenesis	DLC1	642	14	2.049399	-2.257305	26	4.91	0.188846
GO:0009887_organ_morphogenesis	PDGFA	642	14	2.049399	-2.257305	26	4.91	0.188846
GO:0009887_organ_morphogenesis	JAG1	642	14	2.049399	-2.257305	26	4.91	0.188846
GO:0009887_organ_morphogenesis	MMP2	642	14	2.049399	-2.257305	26	4.91	0.188846
GO:0009887_organ_morphogenesis	EPHB2	642	14	2.049399	-2.257305	26	4.91	0.188846
GO:0009887_organ_morphogenesis	MAPK1	642	14	2.049399	-2.257305	26	4.91	0.188846
GO:0009887_organ_morphogenesis	HEY1	642	14	2.049399	-2.257305	26	4.91	0.188846
GO:0009887_organ_morphogenesis	SFRP1	642	14	2.049399	-2.257305	26	4.91	0.188846
GO:0009887_organ_morphogenesis	XBP1	642	14	2.049399	-2.257305	26	4.91	0.188846
GO:0009887_organ_morphogenesis	ITGA8	642	14	2.049399	-2.257305	26	4.91	0.188846
GO:0009887_organ_morphogenesis	SP3	642	14	2.049399	-2.257305	26	4.91	0.188846
GO:0009887_organ_morphogenesis	FOXG1	642	14	2.049399	-2.257305	26	4.91	0.188846
GO:0009887_organ_morphogenesis	NAB1	642	14	2.049399	-2.257305	26	4.91	0.188846
GO:0009887_organ_morphogenesis	CHUK	642	14	2.049399	-2.257305	26	4.91	0.188846
GO:0016079_synaptic_vesicle_exocytosis	CPLX3	11	2	17.087199	-2.241188	27	5.48	0.202963
GO:0016079_synaptic_vesicle_exocytosis	SV2B	11	2	17.087199	-2.241188	27	5.48	0.202963
GO:0048666_neuron_development	EPHA4	262	8	2.869606	-2.236384	28	5.49	0.196071
GO:0048666_neuron_development	STMN3	262	8	2.869606	-2.236384	28	5.49	0.196071
GO:0048666_neuron_development	ANK3	262	8	2.869606	-2.236384	28	5.49	0.196071
GO:0048666_neuron_development	KIF5C	262	8	2.869606	-2.236384	28	5.49	0.196071
GO:0048666_neuron_development	FOXG1	262	8	2.869606	-2.236384	28	5.49	0.196071
GO:0048666_neuron_development	NTN1	262	8	2.869606	-2.236384	28	5.49	0.196071
GO:0048666_neuron_development	GPR98	262	8	2.869606	-2.236384	28	5.49	0.196071
GO:0048666_neuron_development	EPHB2	262	8	2.869606	-2.236384	28	5.49	0.196071
GO:0007409_axonogenesis	EPHA4	158	6	3.568845	-2.213376	29	5.64	0.194483
GO:0007409_axonogenesis	ANK3	158	6	3.568845	-2.213376	29	5.64	0.194483
GO:0007409_axonogenesis	FOXG1	158	6	3.568845	-2.213376	29	5.64	0.194483
GO:0007409_axonogenesis	KIF5C	158	6	3.568845	-2.213376	29	5.64	0.194483
GO:0007409_axonogenesis	NTN1	158	6	3.568845	-2.213376	29	5.64	0.194483
GO:0007409_axonogenesis	EPHB2	158	6	3.568845	-2.213376	29	5.64	0.194483
GO:0032502_developmental_process	DLC1	2060	31	1.414256	-2.175414	30	5.85	0.195000
GO:0032502_developmental_process	PDGFA	2060	31	1.414256	-2.175414	30	5.85	0.195000
GO:0032502_developmental_process	COL3A1	2060	31	1.414256	-2.175414	30	5.85	0.195000
GO:0032502_developmental_process	JAG1	2060	31	1.414256	-2.175414	30	5.85	0.195000
GO:0032502_developmental_process	MMP2	2060	31	1.414256	-2.175414	30	5.85	0.195000
GO:0032502_developmental_process	APLP1	2060	31	1.414256	-2.175414	30	5.85	0.195000
GO:0032502_developmental_process	EPHB2	2060	31	1.414256	-2.175414	30	5.85	0.195000
GO:0032502_developmental_process	HEY1	2060	31	1.414256	-2.175414	30	5.85	0.195000
GO:0032502_developmental_process	XBP1	2060	31	1.414256	-2.175414	30	5.85	0.195000
GO:0032502_developmental_process	ANK3	2060	31	1.414256	-2.175414	30	5.85	0.195000
GO:0032502_developmental_process	KATNA1	2060	31	1.414256	-2.175414	30	5.85	0.195000
GO:0032502_developmental_process	POU4F1	2060	31	1.414256	-2.175414	30	5.85	0.195000
GO:0032502_developmental_process	CHUK	2060	31	1.414256	-2.175414	30	5.85	0.195000
GO:0032502_developmental_process	ODZ4	2060	31	1.414256	-2.175414	30	5.85	0.195000
GO:0032502_developmental_process	TM2D1	2060	31	1.414256	-2.175414	30	5.85	0.195000
GO:0032502_developmental_process	STMN3	2060	31	1.414256	-2.175414	30	5.85	0.195000
GO:0032502_developmental_process	KIF5C	2060	31	1.414256	-2.175414	30	5.85	0.195000
GO:0032502_developmental_process	NTN1	2060	31	1.414256	-2.175414	30	5.85	0.195000
GO:0032502_developmental_process	GPR98	2060	31	1.414256	-2.175414	30	5.85	0.195000
GO:0032502_developmental_process	HBA-A1	2060	31	1.414256	-2.175414	30	5.85	0.195000
GO:0032502_developmental_process	EPHA4	2060	31	1.414256	-2.175414	30	5.85	0.195000
GO:0032502_developmental_process	MAPK1	2060	31	1.414256	-2.175414	30	5.85	0.195000
GO:0032502_developmental_process	DKK1	2060	31	1.414256	-2.175414	30	5.85	0.195000
GO:0032502_developmental_process	HIPK1	2060	31	1.414256	-2.175414	30	5.85	0.195000
GO:0032502_developmental_process	SFRP1	2060	31	1.414256	-2.175414	30	5.85	0.195000
GO:0032502_developmental_process	HES5	2060	31	1.414256	-2.175414	30	5.85	0.195000
GO:0032502_developmental_process	ITGA8	2060	31	1.414256	-2.175414	30	5.85	0.195000
GO:0032502_developmental_process	SP3	2060	31	1.414256	-2.175414	30	5.85	0.195000
GO:0032502_developmental_process	FOXG1	2060	31	1.414256	-2.175414	30	5.85	0.195000
GO:0032502_developmental_process	NAB1	2060	31	1.414256	-2.175414	30	5.85	0.195000
GO:0032502_developmental_process	LRP2	2060	31	1.414256	-2.175414	30	5.85	0.195000
GO:0048513_organ_development	DLC1	1365	23	1.583539	-2.120123	31	6.81	0.219677
GO:0048513_organ_development	PDGFA	1365	23	1.583539	-2.120123	31	6.81	0.219677
GO:0048513_organ_development	COL3A1	1365	23	1.583539	-2.120123	31	6.81	0.219677
GO:0048513_organ_development	JAG1	1365	23	1.583539	-2.120123	31	6.81	0.219677
GO:0048513_organ_development	NTN1	1365	23	1.583539	-2.120123	31	6.81	0.219677
GO:0048513_organ_development	MMP2	1365	23	1.583539	-2.120123	31	6.81	0.219677
GO:0048513_organ_development	GPR98	1365	23	1.583539	-2.120123	31	6.81	0.219677
GO:0048513_organ_development	APLP1	1365	23	1.583539	-2.120123	31	6.81	0.219677
GO:0048513_organ_development	EPHB2	1365	23	1.583539	-2.120123	31	6.81	0.219677
GO:0048513_organ_development	HBA-A1	1365	23	1.583539	-2.120123	31	6.81	0.219677
GO:0048513_organ_development	MAPK1	1365	23	1.583539	-2.120123	31	6.81	0.219677
GO:0048513_organ_development	DKK1	1365	23	1.583539	-2.120123	31	6.81	0.219677
GO:0048513_organ_development	HES5	1365	23	1.583539	-2.120123	31	6.81	0.219677
GO:0048513_organ_development	HEY1	1365	23	1.583539	-2.120123	31	6.81	0.219677
GO:0048513_organ_development	SFRP1	1365	23	1.583539	-2.120123	31	6.81	0.219677
GO:0048513_organ_development	XBP1	1365	23	1.583539	-2.120123	31	6.81	0.219677
GO:0048513_organ_development	ITGA8	1365	23	1.583539	-2.120123	31	6.81	0.219677
GO:0048513_organ_development	SP3	1365	23	1.583539	-2.120123	31	6.81	0.219677
GO:0048513_organ_development	FOXG1	1365	23	1.583539	-2.120123	31	6.81	0.219677
GO:0048513_organ_development	NAB1	1365	23	1.583539	-2.120123	31	6.81	0.219677
GO:0048513_organ_development	POU4F1	1365	23	1.583539	-2.120123	31	6.81	0.219677
GO:0048513_organ_development	LRP2	1365	23	1.583539	-2.120123	31	6.81	0.219677
GO:0048513_organ_development	CHUK	1365	23	1.583539	-2.120123	31	6.81	0.219677
GO:0016043_cellular_component_organization	DLC1	964	18	1.754806	-2.111540	32	6.84	0.213750
GO:0016043_cellular_component_organization	STMN3	964	18	1.754806	-2.111540	32	6.84	0.213750
GO:0016043_cellular_component_organization	PDGFA	964	18	1.754806	-2.111540	32	6.84	0.213750
GO:0016043_cellular_component_organization	COL3A1	964	18	1.754806	-2.111540	32	6.84	0.213750
GO:0016043_cellular_component_organization	KIF5C	964	18	1.754806	-2.111540	32	6.84	0.213750
GO:0016043_cellular_component_organization	NTN1	964	18	1.754806	-2.111540	32	6.84	0.213750
GO:0016043_cellular_component_organization	GPR98	964	18	1.754806	-2.111540	32	6.84	0.213750
GO:0016043_cellular_component_organization	APLP1	964	18	1.754806	-2.111540	32	6.84	0.213750
GO:0016043_cellular_component_organization	EPHB2	964	18	1.754806	-2.111540	32	6.84	0.213750
GO:0016043_cellular_component_organization	EPHA4	964	18	1.754806	-2.111540	32	6.84	0.213750
GO:0016043_cellular_component_organization	ANK3	964	18	1.754806	-2.111540	32	6.84	0.213750
GO:0016043_cellular_component_organization	ITGA8	964	18	1.754806	-2.111540	32	6.84	0.213750
GO:0016043_cellular_component_organization	KATNA1	964	18	1.754806	-2.111540	32	6.84	0.213750
GO:0016043_cellular_component_organization	FOXG1	964	18	1.754806	-2.111540	32	6.84	0.213750
GO:0016043_cellular_component_organization	TUBG1	964	18	1.754806	-2.111540	32	6.84	0.213750
GO:0016043_cellular_component_organization	LRP2	964	18	1.754806	-2.111540	32	6.84	0.213750
GO:0016043_cellular_component_organization	MAP3K12	964	18	1.754806	-2.111540	32	6.84	0.213750
GO:0016043_cellular_component_organization	OLFM1	964	18	1.754806	-2.111540	32	6.84	0.213750
GO:0007423_sensory_organ_development	HES5	219	7	3.003914	-2.108026	33	6.85	0.207576
GO:0007423_sensory_organ_development	ITGA8	219	7	3.003914	-2.108026	33	6.85	0.207576
GO:0007423_sensory_organ_development	SP3	219	7	3.003914	-2.108026	33	6.85	0.207576
GO:0007423_sensory_organ_development	FOXG1	219	7	3.003914	-2.108026	33	6.85	0.207576
GO:0007423_sensory_organ_development	JAG1	219	7	3.003914	-2.108026	33	6.85	0.207576
GO:0007423_sensory_organ_development	GPR98	219	7	3.003914	-2.108026	33	6.85	0.207576
GO:0007423_sensory_organ_development	EPHB2	219	7	3.003914	-2.108026	33	6.85	0.207576
GO:0021953_central_nervous_system_neuron_differentiation	FOXG1	39	3	7.229199	-2.101911	34	6.98	0.205294
GO:0021953_central_nervous_system_neuron_differentiation	POU4F1	39	3	7.229199	-2.101911	34	6.98	0.205294
GO:0021953_central_nervous_system_neuron_differentiation	EPHB2	39	3	7.229199	-2.101911	34	6.98	0.205294
GO:0050771_negative_regulation_of_axonogenesis	NTN1	13	2	14.458399	-2.095349	35	7.56	0.216000
GO:0050771_negative_regulation_of_axonogenesis	EPHB2	13	2	14.458399	-2.095349	35	7.56	0.216000
GO:0048812_neuron_projection_morphogenesis	EPHA4	170	6	3.316927	-2.061517	36	7.74	0.215000
GO:0048812_neuron_projection_morphogenesis	ANK3	170	6	3.316927	-2.061517	36	7.74	0.215000
GO:0048812_neuron_projection_morphogenesis	FOXG1	170	6	3.316927	-2.061517	36	7.74	0.215000
GO:0048812_neuron_projection_morphogenesis	KIF5C	170	6	3.316927	-2.061517	36	7.74	0.215000
GO:0048812_neuron_projection_morphogenesis	NTN1	170	6	3.316927	-2.061517	36	7.74	0.215000
GO:0048812_neuron_projection_morphogenesis	EPHB2	170	6	3.316927	-2.061517	36	7.74	0.215000
GO:0006836_neurotransmitter_transport	CPLX3	41	3	6.876556	-2.041504	37	8.0	0.216216
GO:0006836_neurotransmitter_transport	SV2B	41	3	6.876556	-2.041504	37	8.0	0.216216
GO:0006836_neurotransmitter_transport	LIN7A	41	3	6.876556	-2.041504	37	8.0	0.216216
GO:0030154_cell_differentiation	STMN3	1060	19	1.684540	-2.028725	38	8.66	0.227895
GO:0030154_cell_differentiation	KIF5C	1060	19	1.684540	-2.028725	38	8.66	0.227895
GO:0030154_cell_differentiation	JAG1	1060	19	1.684540	-2.028725	38	8.66	0.227895
GO:0030154_cell_differentiation	NTN1	1060	19	1.684540	-2.028725	38	8.66	0.227895
GO:0030154_cell_differentiation	GPR98	1060	19	1.684540	-2.028725	38	8.66	0.227895
GO:0030154_cell_differentiation	EPHB2	1060	19	1.684540	-2.028725	38	8.66	0.227895
GO:0030154_cell_differentiation	HBA-A1	1060	19	1.684540	-2.028725	38	8.66	0.227895
GO:0030154_cell_differentiation	MAPK1	1060	19	1.684540	-2.028725	38	8.66	0.227895
GO:0030154_cell_differentiation	EPHA4	1060	19	1.684540	-2.028725	38	8.66	0.227895
GO:0030154_cell_differentiation	HEY1	1060	19	1.684540	-2.028725	38	8.66	0.227895
GO:0030154_cell_differentiation	HES5	1060	19	1.684540	-2.028725	38	8.66	0.227895
GO:0030154_cell_differentiation	XBP1	1060	19	1.684540	-2.028725	38	8.66	0.227895
GO:0030154_cell_differentiation	ANK3	1060	19	1.684540	-2.028725	38	8.66	0.227895
GO:0030154_cell_differentiation	KATNA1	1060	19	1.684540	-2.028725	38	8.66	0.227895
GO:0030154_cell_differentiation	SP3	1060	19	1.684540	-2.028725	38	8.66	0.227895
GO:0030154_cell_differentiation	NAB1	1060	19	1.684540	-2.028725	38	8.66	0.227895
GO:0030154_cell_differentiation	FOXG1	1060	19	1.684540	-2.028725	38	8.66	0.227895
GO:0030154_cell_differentiation	POU4F1	1060	19	1.684540	-2.028725	38	8.66	0.227895
GO:0030154_cell_differentiation	CHUK	1060	19	1.684540	-2.028725	38	8.66	0.227895
GO:0048667_cell_morphogenesis_involved_in_neuron_differentiation	EPHA4	173	6	3.259408	-2.025718	39	8.67	0.222308
GO:0048667_cell_morphogenesis_involved_in_neuron_differentiation	ANK3	173	6	3.259408	-2.025718	39	8.67	0.222308
GO:0048667_cell_morphogenesis_involved_in_neuron_differentiation	FOXG1	173	6	3.259408	-2.025718	39	8.67	0.222308
GO:0048667_cell_morphogenesis_involved_in_neuron_differentiation	KIF5C	173	6	3.259408	-2.025718	39	8.67	0.222308
GO:0048667_cell_morphogenesis_involved_in_neuron_differentiation	NTN1	173	6	3.259408	-2.025718	39	8.67	0.222308
GO:0048667_cell_morphogenesis_involved_in_neuron_differentiation	EPHB2	173	6	3.259408	-2.025718	39	8.67	0.222308
GO:0048858_cell_projection_morphogenesis	EPHA4	176	6	3.203850	-1.990725	40	8.99	0.224750
GO:0048858_cell_projection_morphogenesis	ANK3	176	6	3.203850	-1.990725	40	8.99	0.224750
GO:0048858_cell_projection_morphogenesis	FOXG1	176	6	3.203850	-1.990725	40	8.99	0.224750
GO:0048858_cell_projection_morphogenesis	KIF5C	176	6	3.203850	-1.990725	40	8.99	0.224750
GO:0048858_cell_projection_morphogenesis	NTN1	176	6	3.203850	-1.990725	40	8.99	0.224750
GO:0048858_cell_projection_morphogenesis	EPHB2	176	6	3.203850	-1.990725	40	8.99	0.224750
GO:0007052_mitotic_spindle_organization	TUBG1	1	1
GO:0019858_cytosine_metabolic_process	MAPK1	1	1
GO:0032314_regulation_of_Rac_GTPase_activity	STMN3	1	1
GO:0048170_positive_regulation_of_long-term_neuronal_synaptic_plasticity	EPHB2	1	1
GO:0051355_proprioception_during_equilibrioception	POU4F1	1	1
GO:0060071_Wnt_receptor_signaling_pathway__planar_cell_polarity_pathway	SFRP1	1	1
GO:0060683_regulation_of_branching_involved_in_salivary_gland_morphogenesis_by_epithelial-mesenchymal_signaling	PDGFA	1	1
GO:0060691_epithelial_cell_maturation_involved_in_salivary_gland_development	XBP1	1	1
GO:0045664_regulation_of_neuron_differentiation	HES5	82	4	4.584370	-1.967613	41	10.05	0.245122
GO:0045664_regulation_of_neuron_differentiation	FOXG1	82	4	4.584370	-1.967613	41	10.05	0.245122
GO:0045664_regulation_of_neuron_differentiation	NTN1	82	4	4.584370	-1.967613	41	10.05	0.245122
GO:0045664_regulation_of_neuron_differentiation	EPHB2	82	4	4.584370	-1.967613	41	10.05	0.245122
GO:0031345_negative_regulation_of_cell_projection_organization	NTN1	16	2	11.747449	-1.917086	42	11.3	0.269048
GO:0031345_negative_regulation_of_cell_projection_organization	EPHB2	16	2	11.747449	-1.917086	42	11.3	0.269048
GO:0016192_vesicle-mediated_transport	SCAMP1	184	6	3.064552	-1.901142	44	11.52	0.261818
GO:0016192_vesicle-mediated_transport	CPLX3	184	6	3.064552	-1.901142	44	11.52	0.261818
GO:0016192_vesicle-mediated_transport	SYTL2	184	6	3.064552	-1.901142	44	11.52	0.261818
GO:0016192_vesicle-mediated_transport	SV2B	184	6	3.064552	-1.901142	44	11.52	0.261818
GO:0016192_vesicle-mediated_transport	LRP2	184	6	3.064552	-1.901142	44	11.52	0.261818
GO:0016192_vesicle-mediated_transport	LIN7A	184	6	3.064552	-1.901142	44	11.52	0.261818
GO:0032990_cell_part_morphogenesis	EPHA4	184	6	3.064552	-1.901142	44	11.52	0.261818
GO:0032990_cell_part_morphogenesis	ANK3	184	6	3.064552	-1.901142	44	11.52	0.261818
GO:0032990_cell_part_morphogenesis	FOXG1	184	6	3.064552	-1.901142	44	11.52	0.261818
GO:0032990_cell_part_morphogenesis	KIF5C	184	6	3.064552	-1.901142	44	11.52	0.261818
GO:0032990_cell_part_morphogenesis	NTN1	184	6	3.064552	-1.901142	44	11.52	0.261818
GO:0032990_cell_part_morphogenesis	EPHB2	184	6	3.064552	-1.901142	44	11.52	0.261818
GO:0001505_regulation_of_neurotransmitter_levels	CPLX3	48	3	5.873724	-1.853858	45	12.77	0.283778
GO:0001505_regulation_of_neurotransmitter_levels	SV2B	48	3	5.873724	-1.853858	45	12.77	0.283778
GO:0001505_regulation_of_neurotransmitter_levels	LIN7A	48	3	5.873724	-1.853858	45	12.77	0.283778
GO:0048869_cellular_developmental_process	STMN3	1113	19	1.604324	-1.799941	46	14.07	0.305870
GO:0048869_cellular_developmental_process	KIF5C	1113	19	1.604324	-1.799941	46	14.07	0.305870
GO:0048869_cellular_developmental_process	JAG1	1113	19	1.604324	-1.799941	46	14.07	0.305870
GO:0048869_cellular_developmental_process	NTN1	1113	19	1.604324	-1.799941	46	14.07	0.305870
GO:0048869_cellular_developmental_process	GPR98	1113	19	1.604324	-1.799941	46	14.07	0.305870
GO:0048869_cellular_developmental_process	EPHB2	1113	19	1.604324	-1.799941	46	14.07	0.305870
GO:0048869_cellular_developmental_process	HBA-A1	1113	19	1.604324	-1.799941	46	14.07	0.305870
GO:0048869_cellular_developmental_process	MAPK1	1113	19	1.604324	-1.799941	46	14.07	0.305870
GO:0048869_cellular_developmental_process	EPHA4	1113	19	1.604324	-1.799941	46	14.07	0.305870
GO:0048869_cellular_developmental_process	HES5	1113	19	1.604324	-1.799941	46	14.07	0.305870
GO:0048869_cellular_developmental_process	HEY1	1113	19	1.604324	-1.799941	46	14.07	0.305870
GO:0048869_cellular_developmental_process	XBP1	1113	19	1.604324	-1.799941	46	14.07	0.305870
GO:0048869_cellular_developmental_process	ANK3	1113	19	1.604324	-1.799941	46	14.07	0.305870
GO:0048869_cellular_developmental_process	KATNA1	1113	19	1.604324	-1.799941	46	14.07	0.305870
GO:0048869_cellular_developmental_process	SP3	1113	19	1.604324	-1.799941	46	14.07	0.305870
GO:0048869_cellular_developmental_process	NAB1	1113	19	1.604324	-1.799941	46	14.07	0.305870
GO:0048869_cellular_developmental_process	FOXG1	1113	19	1.604324	-1.799941	46	14.07	0.305870
GO:0048869_cellular_developmental_process	POU4F1	1113	19	1.604324	-1.799941	46	14.07	0.305870
GO:0048869_cellular_developmental_process	CHUK	1113	19	1.604324	-1.799941	46	14.07	0.305870
GO:0042491_auditory_receptor_cell_differentiation	HES5	19	2	9.892589	-1.772076	47	15.0	0.319149
GO:0042491_auditory_receptor_cell_differentiation	JAG1	19	2	9.892589	-1.772076	47	15.0	0.319149
GO:0000904_cell_morphogenesis_involved_in_differentiation	EPHA4	199	6	2.833556	-1.746469	48	15.44	0.321667
GO:0000904_cell_morphogenesis_involved_in_differentiation	ANK3	199	6	2.833556	-1.746469	48	15.44	0.321667
GO:0000904_cell_morphogenesis_involved_in_differentiation	FOXG1	199	6	2.833556	-1.746469	48	15.44	0.321667
GO:0000904_cell_morphogenesis_involved_in_differentiation	KIF5C	199	6	2.833556	-1.746469	48	15.44	0.321667
GO:0000904_cell_morphogenesis_involved_in_differentiation	NTN1	199	6	2.833556	-1.746469	48	15.44	0.321667
GO:0000904_cell_morphogenesis_involved_in_differentiation	EPHB2	199	6	2.833556	-1.746469	48	15.44	0.321667
GO:0030900_forebrain_development	DLC1	146	5	3.218479	-1.730831	49	15.62	0.318776
GO:0030900_forebrain_development	DKK1	146	5	3.218479	-1.730831	49	15.62	0.318776
GO:0030900_forebrain_development	FOXG1	146	5	3.218479	-1.730831	49	15.62	0.318776
GO:0030900_forebrain_development	LRP2	146	5	3.218479	-1.730831	49	15.62	0.318776
GO:0030900_forebrain_development	APLP1	146	5	3.218479	-1.730831	49	15.62	0.318776
GO:0032940_secretion_by_cell	SCAMP1	149	5	3.153678	-1.696353	50	16.66	0.333200
GO:0032940_secretion_by_cell	CPLX3	149	5	3.153678	-1.696353	50	16.66	0.333200
GO:0032940_secretion_by_cell	SYTL2	149	5	3.153678	-1.696353	50	16.66	0.333200
GO:0032940_secretion_by_cell	SV2B	149	5	3.153678	-1.696353	50	16.66	0.333200
GO:0032940_secretion_by_cell	LIN7A	149	5	3.153678	-1.696353	50	16.66	0.333200
GO:0006206_pyrimidine_base_metabolic_process	MAPK1	2	1
GO:0007020_microtubule_nucleation	TUBG1	2	1
GO:0016199_axon_midline_choice_point_recognition	FOXG1	2	1
GO:0016572_histone_phosphorylation	MAP3K12	2	1
GO:0030219_megakaryocyte_differentiation	SP3	2	1
GO:0035021_negative_regulation_of_Rac_protein_signal_transduction	STMN3	2	1
GO:0060346_bone_trabecula_formation	MMP2	2	1
GO:0060690_epithelial_cell_differentiation_involved_in_salivary_gland_development	XBP1	2	1
GO:0070257_positive_regulation_of_mucus_secretion	SYTL2	2	1
GO:0006928_cell_motion	EPHA4	330	8	2.278293	-1.664418	52	18.04	0.346923
GO:0006928_cell_motion	ANK3	330	8	2.278293	-1.664418	52	18.04	0.346923
GO:0006928_cell_motion	KATNA1	330	8	2.278293	-1.664418	52	18.04	0.346923
GO:0006928_cell_motion	FOXG1	330	8	2.278293	-1.664418	52	18.04	0.346923
GO:0006928_cell_motion	KIF5C	330	8	2.278293	-1.664418	52	18.04	0.346923
GO:0006928_cell_motion	POU4F1	330	8	2.278293	-1.664418	52	18.04	0.346923
GO:0006928_cell_motion	NTN1	330	8	2.278293	-1.664418	52	18.04	0.346923
GO:0006928_cell_motion	EPHB2	330	8	2.278293	-1.664418	52	18.04	0.346923
GO:0051674_localization_of_cell	EPHA4	330	8	2.278293	-1.664418	52	18.04	0.346923
GO:0051674_localization_of_cell	ANK3	330	8	2.278293	-1.664418	52	18.04	0.346923
GO:0051674_localization_of_cell	KATNA1	330	8	2.278293	-1.664418	52	18.04	0.346923
GO:0051674_localization_of_cell	FOXG1	330	8	2.278293	-1.664418	52	18.04	0.346923
GO:0051674_localization_of_cell	KIF5C	330	8	2.278293	-1.664418	52	18.04	0.346923
GO:0051674_localization_of_cell	POU4F1	330	8	2.278293	-1.664418	52	18.04	0.346923
GO:0051674_localization_of_cell	NTN1	330	8	2.278293	-1.664418	52	18.04	0.346923
GO:0051674_localization_of_cell	EPHB2	330	8	2.278293	-1.664418	52	18.04	0.346923
GO:0000226_microtubule_cytoskeleton_organization	STMN3	57	3	4.946294	-1.654421	53	18.25	0.344340
GO:0000226_microtubule_cytoskeleton_organization	KATNA1	57	3	4.946294	-1.654421	53	18.25	0.344340
GO:0000226_microtubule_cytoskeleton_organization	TUBG1	57	3	4.946294	-1.654421	53	18.25	0.344340
GO:0050767_regulation_of_neurogenesis	HES5	104	4	3.614600	-1.621656	54	19.66	0.364074
GO:0050767_regulation_of_neurogenesis	FOXG1	104	4	3.614600	-1.621656	54	19.66	0.364074
GO:0050767_regulation_of_neurogenesis	NTN1	104	4	3.614600	-1.621656	54	19.66	0.364074
GO:0050767_regulation_of_neurogenesis	EPHB2	104	4	3.614600	-1.621656	54	19.66	0.364074
GO:0030099_myeloid_cell_differentiation	HBA-A1	108	4	3.480726	-1.568527	55	21.6	0.392727
GO:0030099_myeloid_cell_differentiation	SP3	108	4	3.480726	-1.568527	55	21.6	0.392727
GO:0030099_myeloid_cell_differentiation	JAG1	108	4	3.480726	-1.568527	55	21.6	0.392727
GO:0030099_myeloid_cell_differentiation	CHUK	108	4	3.480726	-1.568527	55	21.6	0.392727
GO:0060688_regulation_of_morphogenesis_of_a_branching_structure	SFRP1	25	2	7.518367	-1.545502	56	22.81	0.407321
GO:0060688_regulation_of_morphogenesis_of_a_branching_structure	PDGFA	25	2	7.518367	-1.545502	56	22.81	0.407321
GO:0007417_central_nervous_system_development	DLC1	287	7	2.292185	-1.514561	57	23.37	0.410000
GO:0007417_central_nervous_system_development	DKK1	287	7	2.292185	-1.514561	57	23.37	0.410000
GO:0007417_central_nervous_system_development	FOXG1	287	7	2.292185	-1.514561	57	23.37	0.410000
GO:0007417_central_nervous_system_development	POU4F1	287	7	2.292185	-1.514561	57	23.37	0.410000
GO:0007417_central_nervous_system_development	LRP2	287	7	2.292185	-1.514561	57	23.37	0.410000
GO:0007417_central_nervous_system_development	EPHB2	287	7	2.292185	-1.514561	57	23.37	0.410000
GO:0007417_central_nervous_system_development	APLP1	287	7	2.292185	-1.514561	57	23.37	0.410000
GO:0045665_negative_regulation_of_neuron_differentiation	HES5	26	2	7.229199	-1.513657	58	24.02	0.414138
GO:0045665_negative_regulation_of_neuron_differentiation	FOXG1	26	2	7.229199	-1.513657	58	24.02	0.414138
GO:0000212_meiotic_spindle_organization	TUBG1	3	1
GO:0001955_blood_vessel_maturation	MMP2	3	1
GO:0007252_I-kappaB_phosphorylation	CHUK	3	1
GO:0019230_proprioception	POU4F1	3	1
GO:0030224_monocyte_differentiation	SP3	3	1
GO:0030574_collagen_catabolic_process	MMP2	3	1
GO:0042668_auditory_receptor_cell_fate_determination	HES5	3	1
GO:0050957_equilibrioception	POU4F1	3	1
GO:0060684_epithelial-mesenchymal_cell_signaling	PDGFA	3	1
GO:0060689_cell_differentiation_involved_in_salivary_gland_development	XBP1	3	1
GO:0007422_peripheral_nervous_system_development	NAB1	27	2	6.961451	-1.483149	59	25.16	0.426441
GO:0007422_peripheral_nervous_system_development	POU4F1	27	2	6.961451	-1.483149	59	25.16	0.426441
GO:0007420_brain_development	DLC1	231	6	2.441028	-1.464608	60	25.58	0.426333
GO:0007420_brain_development	DKK1	231	6	2.441028	-1.464608	60	25.58	0.426333
GO:0007420_brain_development	FOXG1	231	6	2.441028	-1.464608	60	25.58	0.426333
GO:0007420_brain_development	POU4F1	231	6	2.441028	-1.464608	60	25.58	0.426333
GO:0007420_brain_development	LRP2	231	6	2.441028	-1.464608	60	25.58	0.426333
GO:0007420_brain_development	APLP1	231	6	2.441028	-1.464608	60	25.58	0.426333
GO:0051960_regulation_of_nervous_system_development	HES5	118	4	3.185749	-1.446001	61	26.7	0.437705
GO:0051960_regulation_of_nervous_system_development	FOXG1	118	4	3.185749	-1.446001	61	26.7	0.437705
GO:0051960_regulation_of_nervous_system_development	NTN1	118	4	3.185749	-1.446001	61	26.7	0.437705
GO:0051960_regulation_of_nervous_system_development	EPHB2	118	4	3.185749	-1.446001	61	26.7	0.437705
GO:0046903_secretion	SCAMP1	175	5	2.685131	-1.431773	62	27.15	0.437903
GO:0046903_secretion	CPLX3	175	5	2.685131	-1.431773	62	27.15	0.437903
GO:0046903_secretion	SV2B	175	5	2.685131	-1.431773	62	27.15	0.437903
GO:0046903_secretion	SYTL2	175	5	2.685131	-1.431773	62	27.15	0.437903
GO:0046903_secretion	LIN7A	175	5	2.685131	-1.431773	62	27.15	0.437903
GO:0006468_protein_amino_acid_phosphorylation	MAPK1	237	6	2.379230	-1.417903	63	28.68	0.455238
GO:0006468_protein_amino_acid_phosphorylation	HIPK1	237	6	2.379230	-1.417903	63	28.68	0.455238
GO:0006468_protein_amino_acid_phosphorylation	PDGFA	237	6	2.379230	-1.417903	63	28.68	0.455238
GO:0006468_protein_amino_acid_phosphorylation	MAP3K12	237	6	2.379230	-1.417903	63	28.68	0.455238
GO:0006468_protein_amino_acid_phosphorylation	CHUK	237	6	2.379230	-1.417903	63	28.68	0.455238
GO:0006468_protein_amino_acid_phosphorylation	EPHB2	237	6	2.379230	-1.417903	63	28.68	0.455238
GO:0060284_regulation_of_cell_development	HES5	122	4	3.081298	-1.400685	64	29.23	0.456719
GO:0060284_regulation_of_cell_development	FOXG1	122	4	3.081298	-1.400685	64	29.23	0.456719
GO:0060284_regulation_of_cell_development	NTN1	122	4	3.081298	-1.400685	64	29.23	0.456719
GO:0060284_regulation_of_cell_development	EPHB2	122	4	3.081298	-1.400685	64	29.23	0.456719
GO:0048732_gland_development	SFRP1	179	5	2.625128	-1.395810	65	30.25	0.465385
GO:0048732_gland_development	XBP1	179	5	2.625128	-1.395810	65	30.25	0.465385
GO:0048732_gland_development	PDGFA	179	5	2.625128	-1.395810	65	30.25	0.465385
GO:0048732_gland_development	NTN1	179	5	2.625128	-1.395810	65	30.25	0.465385
GO:0048732_gland_development	CHUK	179	5	2.625128	-1.395810	65	30.25	0.465385
GO:0009912_auditory_receptor_cell_fate_commitment	HES5	4	1
GO:0016198_axon_choice_point_recognition	FOXG1	4	1
GO:0021535_cell_migration_in_hindbrain	POU4F1	4	1
GO:0021631_optic_nerve_morphogenesis	EPHB2	4	1
GO:0035020_regulation_of_Rac_protein_signal_transduction	STMN3	4	1
GO:0044243_multicellular_organismal_catabolic_process	MMP2	4	1
GO:0045747_positive_regulation_of_Notch_signaling_pathway	JAG1	4	1
GO:0060120_inner_ear_receptor_cell_fate_commitment	HES5	4	1
GO:0070254_mucus_secretion	SYTL2	4	1
GO:0070255_regulation_of_mucus_secretion	SYTL2	4	1
GO:0021954_central_nervous_system_neuron_development	FOXG1	31	2	6.063199	-1.372643	66	32.3	0.489394
GO:0021954_central_nervous_system_neuron_development	EPHB2	31	2	6.063199	-1.372643	66	32.3	0.489394
GO:0051094_positive_regulation_of_developmental_process	HIPK1	308	7	2.135900	-1.371296	67	32.34	0.482687
GO:0051094_positive_regulation_of_developmental_process	TM2D1	308	7	2.135900	-1.371296	67	32.34	0.482687
GO:0051094_positive_regulation_of_developmental_process	FOXG1	308	7	2.135900	-1.371296	67	32.34	0.482687
GO:0051094_positive_regulation_of_developmental_process	POU4F1	308	7	2.135900	-1.371296	67	32.34	0.482687
GO:0051094_positive_regulation_of_developmental_process	JAG1	308	7	2.135900	-1.371296	67	32.34	0.482687
GO:0051094_positive_regulation_of_developmental_process	NTN1	308	7	2.135900	-1.371296	67	32.34	0.482687
GO:0051094_positive_regulation_of_developmental_process	EPHB2	308	7	2.135900	-1.371296	67	32.34	0.482687
GO:0043062_extracellular_structure_organization	ANK3	125	4	3.007347	-1.367954	68	32.52	0.478235
GO:0043062_extracellular_structure_organization	ITGA8	125	4	3.007347	-1.367954	68	32.52	0.478235
GO:0043062_extracellular_structure_organization	COL3A1	125	4	3.007347	-1.367954	68	32.52	0.478235
GO:0043062_extracellular_structure_organization	APLP1	125	4	3.007347	-1.367954	68	32.52	0.478235
GO:0050768_negative_regulation_of_neurogenesis	NTN1	32	2	5.873724	-1.347518	70	34.02	0.486000
GO:0050768_negative_regulation_of_neurogenesis	EPHB2	32	2	5.873724	-1.347518	70	34.02	0.486000
GO:0050770_regulation_of_axonogenesis	NTN1	32	2	5.873724	-1.347518	70	34.02	0.486000
GO:0050770_regulation_of_axonogenesis	EPHB2	32	2	5.873724	-1.347518	70	34.02	0.486000
GO:0007010_cytoskeleton_organization	DLC1	185	5	2.539989	-1.343914	71	34.12	0.480563
GO:0007010_cytoskeleton_organization	STMN3	185	5	2.539989	-1.343914	71	34.12	0.480563
GO:0007010_cytoskeleton_organization	PDGFA	185	5	2.539989	-1.343914	71	34.12	0.480563
GO:0007010_cytoskeleton_organization	KATNA1	185	5	2.539989	-1.343914	71	34.12	0.480563
GO:0007010_cytoskeleton_organization	TUBG1	185	5	2.539989	-1.343914	71	34.12	0.480563
GO:0045597_positive_regulation_of_cell_differentiation	FOXG1	128	4	2.936862	-1.336240	72	34.42	0.478056
GO:0045597_positive_regulation_of_cell_differentiation	JAG1	128	4	2.936862	-1.336240	72	34.42	0.478056
GO:0045597_positive_regulation_of_cell_differentiation	NTN1	128	4	2.936862	-1.336240	72	34.42	0.478056
GO:0045597_positive_regulation_of_cell_differentiation	EPHB2	128	4	2.936862	-1.336240	72	34.42	0.478056
GO:0007431_salivary_gland_development	XBP1	33	2	5.695733	-1.323268	73	35.58	0.487397
GO:0007431_salivary_gland_development	PDGFA	33	2	5.695733	-1.323268	73	35.58	0.487397
GO:0019226_transmission_of_nerve_impulse	CPLX3	189	5	2.486233	-1.310613	74	35.91	0.485270
GO:0019226_transmission_of_nerve_impulse	NAB1	189	5	2.486233	-1.310613	74	35.91	0.485270
GO:0019226_transmission_of_nerve_impulse	SV2B	189	5	2.486233	-1.310613	74	35.91	0.485270
GO:0019226_transmission_of_nerve_impulse	EPHB2	189	5	2.486233	-1.310613	74	35.91	0.485270
GO:0019226_transmission_of_nerve_impulse	LIN7A	189	5	2.486233	-1.310613	74	35.91	0.485270
GO:0010721_negative_regulation_of_cell_development	NTN1	34	2	5.528211	-1.299839	75	37.37	0.498267
GO:0010721_negative_regulation_of_cell_development	EPHB2	34	2	5.528211	-1.299839	75	37.37	0.498267
GO:0050877_neurological_system_process	CPLX3	390	8	1.927786	-1.289732	76	37.62	0.495000
GO:0050877_neurological_system_process	ITGA8	390	8	1.927786	-1.289732	76	37.62	0.495000
GO:0050877_neurological_system_process	NAB1	390	8	1.927786	-1.289732	76	37.62	0.495000
GO:0050877_neurological_system_process	POU4F1	390	8	1.927786	-1.289732	76	37.62	0.495000
GO:0050877_neurological_system_process	SV2B	390	8	1.927786	-1.289732	76	37.62	0.495000
GO:0050877_neurological_system_process	GPR98	390	8	1.927786	-1.289732	76	37.62	0.495000
GO:0050877_neurological_system_process	EPHB2	390	8	1.927786	-1.289732	76	37.62	0.495000
GO:0050877_neurological_system_process	LIN7A	390	8	1.927786	-1.289732	76	37.62	0.495000
GO:0001957_intramembranous_ossification	MMP2	5	1	18.795918	-1.283121	86	51.82	0.602558
GO:0006270_DNA_replication_initiation	CCNE2	5	1	18.795918	-1.283121	86	51.82	0.602558
GO:0006378_mRNA_polyadenylation	APLP1	5	1	18.795918	-1.283121	86	51.82	0.602558
GO:0021554_optic_nerve_development	EPHB2	5	1	18.795918	-1.283121	86	51.82	0.602558
GO:0030851_granulocyte_differentiation	SP3	5	1	18.795918	-1.283121	86	51.82	0.602558
GO:0043631_RNA_polyadenylation	APLP1	5	1	18.795918	-1.283121	86	51.82	0.602558
GO:0045773_positive_regulation_of_axon_extension	NTN1	5	1	18.795918	-1.283121	86	51.82	0.602558
GO:0048013_ephrin_receptor_signaling_pathway	EPHB2	5	1	18.795918	-1.283121	86	51.82	0.602558
GO:0048664_neuron_fate_determination	HES5	5	1	18.795918	-1.283121	86	51.82	0.602558
GO:0048934_peripheral_nervous_system_neuron_differentiation	POU4F1	5	1	18.795918	-1.283121	86	51.82	0.602558
GO:0021700_developmental_maturation	HES5	81	3	3.480726	-1.266166	87	52.78	0.606667
GO:0021700_developmental_maturation	XBP1	81	3	3.480726	-1.266166	87	52.78	0.606667
GO:0021700_developmental_maturation	MMP2	81	3	3.480726	-1.266166	87	52.78	0.606667
GO:0007154_cell_communication	CPLX3	1096	17	1.457713	-1.255770	88	53.15	0.603977
GO:0007154_cell_communication	STMN3	1096	17	1.457713	-1.255770	88	53.15	0.603977
GO:0007154_cell_communication	PDGFA	1096	17	1.457713	-1.255770	88	53.15	0.603977
GO:0007154_cell_communication	THOP1	1096	17	1.457713	-1.255770	88	53.15	0.603977
GO:0007154_cell_communication	JAG1	1096	17	1.457713	-1.255770	88	53.15	0.603977
GO:0007154_cell_communication	MAPK10	1096	17	1.457713	-1.255770	88	53.15	0.603977
GO:0007154_cell_communication	LIN7A	1096	17	1.457713	-1.255770	88	53.15	0.603977
GO:0007154_cell_communication	EPHB2	1096	17	1.457713	-1.255770	88	53.15	0.603977
GO:0007154_cell_communication	MAPK1	1096	17	1.457713	-1.255770	88	53.15	0.603977
GO:0007154_cell_communication	DKK1	1096	17	1.457713	-1.255770	88	53.15	0.603977
GO:0007154_cell_communication	SFRP1	1096	17	1.457713	-1.255770	88	53.15	0.603977
GO:0007154_cell_communication	HIPK1	1096	17	1.457713	-1.255770	88	53.15	0.603977
GO:0007154_cell_communication	HES5	1096	17	1.457713	-1.255770	88	53.15	0.603977
GO:0007154_cell_communication	ITGA8	1096	17	1.457713	-1.255770	88	53.15	0.603977
GO:0007154_cell_communication	SV2B	1096	17	1.457713	-1.255770	88	53.15	0.603977
GO:0007154_cell_communication	GNB4	1096	17	1.457713	-1.255770	88	53.15	0.603977
GO:0007154_cell_communication	CHUK	1096	17	1.457713	-1.255770	88	53.15	0.603977
GO:0007017_microtubule-based_process	STMN3	83	3	3.396853	-1.240332	90	55.02	0.611333
GO:0007017_microtubule-based_process	KATNA1	83	3	3.396853	-1.240332	90	55.02	0.611333
GO:0007017_microtubule-based_process	TUBG1	83	3	3.396853	-1.240332	90	55.02	0.611333
GO:0030198_extracellular_matrix_organization	ITGA8	83	3	3.396853	-1.240332	90	55.02	0.611333
GO:0030198_extracellular_matrix_organization	COL3A1	83	3	3.396853	-1.240332	90	55.02	0.611333
GO:0030198_extracellular_matrix_organization	APLP1	83	3	3.396853	-1.240332	90	55.02	0.611333
GO:0002009_morphogenesis_of_an_epithelium	DLC1	198	5	2.373222	-1.239223	92	55.06	0.598478
GO:0002009_morphogenesis_of_an_epithelium	SFRP1	198	5	2.373222	-1.239223	92	55.06	0.598478
GO:0002009_morphogenesis_of_an_epithelium	XBP1	198	5	2.373222	-1.239223	92	55.06	0.598478
GO:0002009_morphogenesis_of_an_epithelium	JAG1	198	5	2.373222	-1.239223	92	55.06	0.598478
GO:0002009_morphogenesis_of_an_epithelium	CHUK	198	5	2.373222	-1.239223	92	55.06	0.598478
GO:0060429_epithelium_development	DLC1	198	5	2.373222	-1.239223	92	55.06	0.598478
GO:0060429_epithelium_development	SFRP1	198	5	2.373222	-1.239223	92	55.06	0.598478
GO:0060429_epithelium_development	XBP1	198	5	2.373222	-1.239223	92	55.06	0.598478
GO:0060429_epithelium_development	JAG1	198	5	2.373222	-1.239223	92	55.06	0.598478
GO:0060429_epithelium_development	CHUK	198	5	2.373222	-1.239223	92	55.06	0.598478
GO:0010646_regulation_of_cell_communication	CPLX3	330	7	1.993506	-1.236601	93	55.2	0.593548
GO:0010646_regulation_of_cell_communication	DKK1	330	7	1.993506	-1.236601	93	55.2	0.593548
GO:0010646_regulation_of_cell_communication	STMN3	330	7	1.993506	-1.236601	93	55.2	0.593548
GO:0010646_regulation_of_cell_communication	ITGA8	330	7	1.993506	-1.236601	93	55.2	0.593548
GO:0010646_regulation_of_cell_communication	JAG1	330	7	1.993506	-1.236601	93	55.2	0.593548
GO:0010646_regulation_of_cell_communication	CHUK	330	7	1.993506	-1.236601	93	55.2	0.593548
GO:0010646_regulation_of_cell_communication	EPHB2	330	7	1.993506	-1.236601	93	55.2	0.593548
GO:0050793_regulation_of_developmental_process	MAPK1	703	12	1.604204	-1.218814	94	56.47	0.600745
GO:0050793_regulation_of_developmental_process	HES5	703	12	1.604204	-1.218814	94	56.47	0.600745
GO:0050793_regulation_of_developmental_process	SFRP1	703	12	1.604204	-1.218814	94	56.47	0.600745
GO:0050793_regulation_of_developmental_process	HIPK1	703	12	1.604204	-1.218814	94	56.47	0.600745
GO:0050793_regulation_of_developmental_process	TM2D1	703	12	1.604204	-1.218814	94	56.47	0.600745
GO:0050793_regulation_of_developmental_process	PDGFA	703	12	1.604204	-1.218814	94	56.47	0.600745
GO:0050793_regulation_of_developmental_process	NAB1	703	12	1.604204	-1.218814	94	56.47	0.600745
GO:0050793_regulation_of_developmental_process	FOXG1	703	12	1.604204	-1.218814	94	56.47	0.600745
GO:0050793_regulation_of_developmental_process	POU4F1	703	12	1.604204	-1.218814	94	56.47	0.600745
GO:0050793_regulation_of_developmental_process	JAG1	703	12	1.604204	-1.218814	94	56.47	0.600745
GO:0050793_regulation_of_developmental_process	NTN1	703	12	1.604204	-1.218814	94	56.47	0.600745
GO:0050793_regulation_of_developmental_process	EPHB2	703	12	1.604204	-1.218814	94	56.47	0.600745
GO:0010975_regulation_of_neuron_projection_development	NTN1	38	2	4.946294	-1.213424	95	57.69	0.607263
GO:0010975_regulation_of_neuron_projection_development	EPHB2	38	2	4.946294	-1.213424	95	57.69	0.607263
GO:0001779_natural_killer_cell_differentiation	SP3	6	1	15.663265	-1.206195	102	68.65	0.673039
GO:0009112_nucleobase_metabolic_process	MAPK1	6	1	15.663265	-1.206195	102	68.65	0.673039
GO:0040023_establishment_of_nucleus_localization	NTN1	6	1	15.663265	-1.206195	102	68.65	0.673039
GO:0046580_negative_regulation_of_Ras_protein_signal_transduction	STMN3	6	1	15.663265	-1.206195	102	68.65	0.673039
GO:0048041_focal_adhesion_formation	DLC1	6	1	15.663265	-1.206195	102	68.65	0.673039
GO:0051058_negative_regulation_of_small_GTPase_mediated_signal_transduction	STMN3	6	1	15.663265	-1.206195	102	68.65	0.673039
GO:0060136_embryonic_process_involved_in_female_pregnancy	SP3	6	1	15.663265	-1.206195	102	68.65	0.673039
GO:0001568_blood_vessel_development	MAPK1	203	5	2.314768	-1.201549	103	68.97	0.669612
GO:0001568_blood_vessel_development	HEY1	203	5	2.314768	-1.201549	103	68.97	0.669612
GO:0001568_blood_vessel_development	PDGFA	203	5	2.314768	-1.201549	103	68.97	0.669612
GO:0001568_blood_vessel_development	COL3A1	203	5	2.314768	-1.201549	103	68.97	0.669612
GO:0001568_blood_vessel_development	MMP2	203	5	2.314768	-1.201549	103	68.97	0.669612
GO:0003001_generation_of_a_signal_involved_in_cell-cell_signaling	CPLX3	87	3	3.240676	-1.190937	104	70.66	0.679423
GO:0003001_generation_of_a_signal_involved_in_cell-cell_signaling	SV2B	87	3	3.240676	-1.190937	104	70.66	0.679423
GO:0003001_generation_of_a_signal_involved_in_cell-cell_signaling	LIN7A	87	3	3.240676	-1.190937	104	70.66	0.679423
GO:0001503_ossification	SP3	88	3	3.203850	-1.179036	105	71.21	0.678190
GO:0001503_ossification	NAB1	88	3	3.203850	-1.179036	105	71.21	0.678190
GO:0001503_ossification	MMP2	88	3	3.203850	-1.179036	105	71.21	0.678190
GO:0007346_regulation_of_mitotic_cell_cycle	FOXG1	40	2	4.698980	-1.174060	108	72.12	0.667778
GO:0007346_regulation_of_mitotic_cell_cycle	TUBG1	40	2	4.698980	-1.174060	108	72.12	0.667778
GO:0035272_exocrine_system_development	XBP1	40	2	4.698980	-1.174060	108	72.12	0.667778
GO:0035272_exocrine_system_development	PDGFA	40	2	4.698980	-1.174060	108	72.12	0.667778
GO:0051129_negative_regulation_of_cellular_component_organization	NTN1	40	2	4.698980	-1.174060	108	72.12	0.667778
GO:0051129_negative_regulation_of_cellular_component_organization	EPHB2	40	2	4.698980	-1.174060	108	72.12	0.667778
GO:0051649_establishment_of_localization_in_cell	SCAMP1	342	7	1.923559	-1.169022	109	72.23	0.662661
GO:0051649_establishment_of_localization_in_cell	CPLX3	342	7	1.923559	-1.169022	109	72.23	0.662661
GO:0051649_establishment_of_localization_in_cell	SYTL2	342	7	1.923559	-1.169022	109	72.23	0.662661
GO:0051649_establishment_of_localization_in_cell	SV2B	342	7	1.923559	-1.169022	109	72.23	0.662661
GO:0051649_establishment_of_localization_in_cell	ARNTL	342	7	1.923559	-1.169022	109	72.23	0.662661
GO:0051649_establishment_of_localization_in_cell	NTN1	342	7	1.923559	-1.169022	109	72.23	0.662661
GO:0051649_establishment_of_localization_in_cell	LIN7A	342	7	1.923559	-1.169022	109	72.23	0.662661
GO:0001944_vasculature_development	MAPK1	208	5	2.259125	-1.165204	110	72.39	0.658091
GO:0001944_vasculature_development	HEY1	208	5	2.259125	-1.165204	110	72.39	0.658091
GO:0001944_vasculature_development	PDGFA	208	5	2.259125	-1.165204	110	72.39	0.658091
GO:0001944_vasculature_development	COL3A1	208	5	2.259125	-1.165204	110	72.39	0.658091
GO:0001944_vasculature_development	MMP2	208	5	2.259125	-1.165204	110	72.39	0.658091
GO:0022603_regulation_of_anatomical_structure_morphogenesis	SFRP1	147	4	2.557268	-1.156177	111	72.69	0.654865
GO:0022603_regulation_of_anatomical_structure_morphogenesis	PDGFA	147	4	2.557268	-1.156177	111	72.69	0.654865
GO:0022603_regulation_of_anatomical_structure_morphogenesis	NTN1	147	4	2.557268	-1.156177	111	72.69	0.654865
GO:0022603_regulation_of_anatomical_structure_morphogenesis	EPHB2	147	4	2.557268	-1.156177	111	72.69	0.654865
GO:0031344_regulation_of_cell_projection_organization	NTN1	41	2	4.584370	-1.155225	112	74.24	0.662857
GO:0031344_regulation_of_cell_projection_organization	EPHB2	41	2	4.584370	-1.155225	112	74.24	0.662857
GO:0001736_establishment_of_planar_polarity	SFRP1	7	1	13.425656	-1.141500	124	86.79	0.699919
GO:0001967_suckling_behavior	POU4F1	7	1	13.425656	-1.141500	124	86.79	0.699919
GO:0002052_positive_regulation_of_neuroblast_proliferation	FOXG1	7	1	13.425656	-1.141500	124	86.79	0.699919
GO:0007164_establishment_of_tissue_polarity	SFRP1	7	1	13.425656	-1.141500	124	86.79	0.699919
GO:0030517_negative_regulation_of_axon_extension	NTN1	7	1	13.425656	-1.141500	124	86.79	0.699919
GO:0031017_exocrine_pancreas_development	XBP1	7	1	13.425656	-1.141500	124	86.79	0.699919
GO:0031124_mRNA_3'-end_processing	APLP1	7	1	13.425656	-1.141500	124	86.79	0.699919
GO:0032319_regulation_of_Rho_GTPase_activity	STMN3	7	1	13.425656	-1.141500	124	86.79	0.699919
GO:0043353_enucleate_erythrocyte_differentiation	SP3	7	1	13.425656	-1.141500	124	86.79	0.699919
GO:0060526_prostate_glandular_acinus_morphogenesis	SFRP1	7	1	13.425656	-1.141500	124	86.79	0.699919
GO:0060527_prostate_epithelial_cord_arborization_involved_in_prostate_glandular_acinus_morphogenesis	SFRP1	7	1	13.425656	-1.141500	124	86.79	0.699919
GO:0060687_regulation_of_branching_involved_in_prostate_gland_morphogenesis	SFRP1	7	1	13.425656	-1.141500	124	86.79	0.699919
GO:0010769_regulation_of_cell_morphogenesis_involved_in_differentiation	NTN1	42	2	4.475219	-1.136917	125	88.05	0.704400
GO:0010769_regulation_of_cell_morphogenesis_involved_in_differentiation	EPHB2	42	2	4.475219	-1.136917	125	88.05	0.704400
GO:0007224_smoothened_signaling_pathway	HES5	43	2	4.371144	-1.119112	126	90.24	0.716190
GO:0007224_smoothened_signaling_pathway	HIPK1	43	2	4.371144	-1.119112	126	90.24	0.716190
GO:0051179_localization	SCAMP1	1058	16	1.421241	-1.110848	127	90.8	0.714961
GO:0051179_localization	CPLX3	1058	16	1.421241	-1.110848	127	90.8	0.714961
GO:0051179_localization	KIF5C	1058	16	1.421241	-1.110848	127	90.8	0.714961
GO:0051179_localization	ARNTL	1058	16	1.421241	-1.110848	127	90.8	0.714961
GO:0051179_localization	NTN1	1058	16	1.421241	-1.110848	127	90.8	0.714961
GO:0051179_localization	LIN7A	1058	16	1.421241	-1.110848	127	90.8	0.714961
GO:0051179_localization	EPHB2	1058	16	1.421241	-1.110848	127	90.8	0.714961
GO:0051179_localization	EPHA4	1058	16	1.421241	-1.110848	127	90.8	0.714961
GO:0051179_localization	ANK3	1058	16	1.421241	-1.110848	127	90.8	0.714961
GO:0051179_localization	KATNA1	1058	16	1.421241	-1.110848	127	90.8	0.714961
GO:0051179_localization	FOXG1	1058	16	1.421241	-1.110848	127	90.8	0.714961
GO:0051179_localization	POU4F1	1058	16	1.421241	-1.110848	127	90.8	0.714961
GO:0051179_localization	SYTL2	1058	16	1.421241	-1.110848	127	90.8	0.714961
GO:0051179_localization	SV2B	1058	16	1.421241	-1.110848	127	90.8	0.714961
GO:0051179_localization	LRP2	1058	16	1.421241	-1.110848	127	90.8	0.714961
GO:0051179_localization	YES1	1058	16	1.421241	-1.110848	127	90.8	0.714961
GO:0000902_cell_morphogenesis	EPHA4	283	6	1.992500	-1.110504	128	90.84	0.709688
GO:0000902_cell_morphogenesis	ANK3	283	6	1.992500	-1.110504	128	90.84	0.709688
GO:0000902_cell_morphogenesis	FOXG1	283	6	1.992500	-1.110504	128	90.84	0.709688
GO:0000902_cell_morphogenesis	KIF5C	283	6	1.992500	-1.110504	128	90.84	0.709688
GO:0000902_cell_morphogenesis	NTN1	283	6	1.992500	-1.110504	128	90.84	0.709688
GO:0000902_cell_morphogenesis	EPHB2	283	6	1.992500	-1.110504	128	90.84	0.709688
GO:0048593_camera-type_eye_morphogenesis	SP3	44	2	4.271800	-1.101787	129	93.04	0.721240
GO:0048593_camera-type_eye_morphogenesis	EPHB2	44	2	4.271800	-1.101787	129	93.04	0.721240
GO:0007268_synaptic_transmission	CPLX3	154	4	2.441028	-1.097686	130	93.31	0.717769
GO:0007268_synaptic_transmission	SV2B	154	4	2.441028	-1.097686	130	93.31	0.717769
GO:0007268_synaptic_transmission	EPHB2	154	4	2.441028	-1.097686	130	93.31	0.717769
GO:0007268_synaptic_transmission	LIN7A	154	4	2.441028	-1.097686	130	93.31	0.717769
GO:0008593_regulation_of_Notch_signaling_pathway	JAG1	8	1	11.747449	-1.085756	137	104.6	0.763504
GO:0018107_peptidyl-threonine_phosphorylation	MAP3K12	8	1	11.747449	-1.085756	137	104.6	0.763504
GO:0018210_peptidyl-threonine_modification	MAP3K12	8	1	11.747449	-1.085756	137	104.6	0.763504
GO:0030511_positive_regulation_of_transforming_growth_factor_beta_receptor_signaling_pathway	ITGA8	8	1	11.747449	-1.085756	137	104.6	0.763504
GO:0031123_RNA_3'-end_processing	APLP1	8	1	11.747449	-1.085756	137	104.6	0.763504
GO:0035023_regulation_of_Rho_protein_signal_transduction	STMN3	8	1	11.747449	-1.085756	137	104.6	0.763504
GO:0042771_DNA_damage_response__signal_transduction_by_p53_class_mediator_resulting_in_induction_of_apoptosis	HIPK1	8	1	11.747449	-1.085756	137	104.6	0.763504
GO:0018193_peptidyl-amino_acid_modification	PDGFA	97	3	2.906585	-1.079170	138	105.29	0.762971
GO:0018193_peptidyl-amino_acid_modification	MAP3K12	97	3	2.906585	-1.079170	138	105.29	0.762971
GO:0018193_peptidyl-amino_acid_modification	EPHB2	97	3	2.906585	-1.079170	138	105.29	0.762971
GO:0009967_positive_regulation_of_signal_transduction	ITGA8	98	3	2.876926	-1.068815	139	105.91	0.761942
GO:0009967_positive_regulation_of_signal_transduction	JAG1	98	3	2.876926	-1.068815	139	105.91	0.761942
GO:0009967_positive_regulation_of_signal_transduction	CHUK	98	3	2.876926	-1.068815	139	105.91	0.761942
GO:0030218_erythrocyte_differentiation	HBA-A1	46	2	4.086069	-1.068485	140	106.53	0.760929
GO:0030218_erythrocyte_differentiation	SP3	46	2	4.086069	-1.068485	140	106.53	0.760929
GO:0051239_regulation_of_multicellular_organismal_process	CPLX3	587	10	1.601015	-1.064675	141	106.72	0.756879
GO:0051239_regulation_of_multicellular_organismal_process	SFRP1	587	10	1.601015	-1.064675	141	106.72	0.756879
GO:0051239_regulation_of_multicellular_organismal_process	HES5	587	10	1.601015	-1.064675	141	106.72	0.756879
GO:0051239_regulation_of_multicellular_organismal_process	PDGFA	587	10	1.601015	-1.064675	141	106.72	0.756879
GO:0051239_regulation_of_multicellular_organismal_process	FOXG1	587	10	1.601015	-1.064675	141	106.72	0.756879
GO:0051239_regulation_of_multicellular_organismal_process	NAB1	587	10	1.601015	-1.064675	141	106.72	0.756879
GO:0051239_regulation_of_multicellular_organismal_process	SYTL2	587	10	1.601015	-1.064675	141	106.72	0.756879
GO:0051239_regulation_of_multicellular_organismal_process	JAG1	587	10	1.601015	-1.064675	141	106.72	0.756879
GO:0051239_regulation_of_multicellular_organismal_process	NTN1	587	10	1.601015	-1.064675	141	106.72	0.756879
GO:0051239_regulation_of_multicellular_organismal_process	EPHB2	587	10	1.601015	-1.064675	141	106.72	0.756879
GO:0060348_bone_development	SP3	99	3	2.847866	-1.058598	142	107.06	0.753944
GO:0060348_bone_development	NAB1	99	3	2.847866	-1.058598	142	107.06	0.753944
GO:0060348_bone_development	MMP2	99	3	2.847866	-1.058598	142	107.06	0.753944
GO:0051128_regulation_of_cellular_component_organization	STMN3	160	4	2.349490	-1.050443	143	108.15	0.756294
GO:0051128_regulation_of_cellular_component_organization	TUBG1	160	4	2.349490	-1.050443	143	108.15	0.756294
GO:0051128_regulation_of_cellular_component_organization	NTN1	160	4	2.349490	-1.050443	143	108.15	0.756294
GO:0051128_regulation_of_cellular_component_organization	EPHB2	160	4	2.349490	-1.050443	143	108.15	0.756294
GO:0048518_positive_regulation_of_biological_process	FUS	995	15	1.416778	-1.047976	144	108.45	0.753125
GO:0048518_positive_regulation_of_biological_process	TM2D1	995	15	1.416778	-1.047976	144	108.45	0.753125
GO:0048518_positive_regulation_of_biological_process	PDGFA	995	15	1.416778	-1.047976	144	108.45	0.753125
GO:0048518_positive_regulation_of_biological_process	ARNTL	995	15	1.416778	-1.047976	144	108.45	0.753125
GO:0048518_positive_regulation_of_biological_process	JAG1	995	15	1.416778	-1.047976	144	108.45	0.753125
GO:0048518_positive_regulation_of_biological_process	NTN1	995	15	1.416778	-1.047976	144	108.45	0.753125
GO:0048518_positive_regulation_of_biological_process	EPHB2	995	15	1.416778	-1.047976	144	108.45	0.753125
GO:0048518_positive_regulation_of_biological_process	MAPK1	995	15	1.416778	-1.047976	144	108.45	0.753125
GO:0048518_positive_regulation_of_biological_process	HES5	995	15	1.416778	-1.047976	144	108.45	0.753125
GO:0048518_positive_regulation_of_biological_process	HIPK1	995	15	1.416778	-1.047976	144	108.45	0.753125
GO:0048518_positive_regulation_of_biological_process	ITGA8	995	15	1.416778	-1.047976	144	108.45	0.753125
GO:0048518_positive_regulation_of_biological_process	FOXG1	995	15	1.416778	-1.047976	144	108.45	0.753125
GO:0048518_positive_regulation_of_biological_process	SYTL2	995	15	1.416778	-1.047976	144	108.45	0.753125
GO:0048518_positive_regulation_of_biological_process	POU4F1	995	15	1.416778	-1.047976	144	108.45	0.753125
GO:0048518_positive_regulation_of_biological_process	CHUK	995	15	1.416778	-1.047976	144	108.45	0.753125
GO:0045595_regulation_of_cell_differentiation	MAPK1	295	6	1.911449	-1.042782	145	108.7	0.749655
GO:0045595_regulation_of_cell_differentiation	HES5	295	6	1.911449	-1.042782	145	108.7	0.749655
GO:0045595_regulation_of_cell_differentiation	FOXG1	295	6	1.911449	-1.042782	145	108.7	0.749655
GO:0045595_regulation_of_cell_differentiation	JAG1	295	6	1.911449	-1.042782	145	108.7	0.749655
GO:0045595_regulation_of_cell_differentiation	NTN1	295	6	1.911449	-1.042782	145	108.7	0.749655
GO:0045595_regulation_of_cell_differentiation	EPHB2	295	6	1.911449	-1.042782	145	108.7	0.749655
GO:0014037_Schwann_cell_differentiation	NAB1	9	1	10.442177	-1.036847	155	120.59	0.778000
GO:0016601_Rac_protein_signal_transduction	STMN3	9	1	10.442177	-1.036847	155	120.59	0.778000
GO:0032963_collagen_metabolic_process	MMP2	9	1	10.442177	-1.036847	155	120.59	0.778000
GO:0050884_neuromuscular_process_controlling_posture	POU4F1	9	1	10.442177	-1.036847	155	120.59	0.778000
GO:0050910_detection_of_mechanical_stimulus_involved_in_sensory_perception_of_sound	GPR98	9	1	10.442177	-1.036847	155	120.59	0.778000
GO:0051647_nucleus_localization	NTN1	9	1	10.442177	-1.036847	155	120.59	0.778000
GO:0060119_inner_ear_receptor_cell_development	GPR98	9	1	10.442177	-1.036847	155	120.59	0.778000
GO:0060122_inner_ear_receptor_stereocilium_organization	GPR98	9	1	10.442177	-1.036847	155	120.59	0.778000
GO:0060325_face_morphogenesis	MMP2	9	1	10.442177	-1.036847	155	120.59	0.778000
GO:0060693_regulation_of_branching_involved_in_salivary_gland_morphogenesis	PDGFA	9	1	10.442177	-1.036847	155	120.59	0.778000
GO:0051641_cellular_localization	SCAMP1	370	7	1.777992	-1.025597	156	121.56	0.779231
GO:0051641_cellular_localization	CPLX3	370	7	1.777992	-1.025597	156	121.56	0.779231
GO:0051641_cellular_localization	SYTL2	370	7	1.777992	-1.025597	156	121.56	0.779231
GO:0051641_cellular_localization	SV2B	370	7	1.777992	-1.025597	156	121.56	0.779231
GO:0051641_cellular_localization	ARNTL	370	7	1.777992	-1.025597	156	121.56	0.779231
GO:0051641_cellular_localization	NTN1	370	7	1.777992	-1.025597	156	121.56	0.779231
GO:0051641_cellular_localization	LIN7A	370	7	1.777992	-1.025597	156	121.56	0.779231
GO:0034101_erythrocyte_homeostasis	HBA-A1	49	2	3.835902	-1.021623	157	122.81	0.782229
GO:0034101_erythrocyte_homeostasis	SP3	49	2	3.835902	-1.021623	157	122.81	0.782229
GO:0048598_embryonic_morphogenesis	DLC1	299	6	1.885878	-1.021187	158	122.88	0.777722
GO:0048598_embryonic_morphogenesis	DKK1	299	6	1.885878	-1.021187	158	122.88	0.777722
GO:0048598_embryonic_morphogenesis	SP3	299	6	1.885878	-1.021187	158	122.88	0.777722
GO:0048598_embryonic_morphogenesis	ITGA8	299	6	1.885878	-1.021187	158	122.88	0.777722
GO:0048598_embryonic_morphogenesis	FOXG1	299	6	1.885878	-1.021187	158	122.88	0.777722
GO:0048598_embryonic_morphogenesis	ODZ4	299	6	1.885878	-1.021187	158	122.88	0.777722
GO:0002573_myeloid_leukocyte_differentiation	SP3	50	2	3.759184	-1.006758	159	124.58	0.783522
GO:0002573_myeloid_leukocyte_differentiation	CHUK	50	2	3.759184	-1.006758	159	124.58	0.783522
GO:0002070_epithelial_cell_maturation	XBP1	10	1	9.397959	-0.993331	169	138.17	0.817574
GO:0007044_cell-substrate_junction_assembly	DLC1	10	1	9.397959	-0.993331	169	138.17	0.817574
GO:0021952_central_nervous_system_projection_neuron_axonogenesis	EPHB2	10	1	9.397959	-0.993331	169	138.17	0.817574
GO:0032318_regulation_of_Ras_GTPase_activity	STMN3	10	1	9.397959	-0.993331	169	138.17	0.817574
GO:0043330_response_to_exogenous_dsRNA	MAPK1	10	1	9.397959	-0.993331	169	138.17	0.817574
GO:0044259_multicellular_organismal_macromolecule_metabolic_process	MMP2	10	1	9.397959	-0.993331	169	138.17	0.817574
GO:0048596_embryonic_camera-type_eye_morphogenesis	SP3	10	1	9.397959	-0.993331	169	138.17	0.817574
GO:0060216_definitive_hemopoiesis	SP3	10	1	9.397959	-0.993331	169	138.17	0.817574
GO:0060323_head_morphogenesis	MMP2	10	1	9.397959	-0.993331	169	138.17	0.817574
GO:0060343_trabecula_formation	MMP2	10	1	9.397959	-0.993331	169	138.17	0.817574
GO:0050789_regulation_of_biological_process	FUS	2357	30	1.196176	-0.992707	170	138.22	0.813059
GO:0050789_regulation_of_biological_process	CPLX3	2357	30	1.196176	-0.992707	170	138.22	0.813059
GO:0050789_regulation_of_biological_process	PDGFA	2357	30	1.196176	-0.992707	170	138.22	0.813059
GO:0050789_regulation_of_biological_process	THOP1	2357	30	1.196176	-0.992707	170	138.22	0.813059
GO:0050789_regulation_of_biological_process	JAG1	2357	30	1.196176	-0.992707	170	138.22	0.813059
GO:0050789_regulation_of_biological_process	APLP1	2357	30	1.196176	-0.992707	170	138.22	0.813059
GO:0050789_regulation_of_biological_process	ZC3H8	2357	30	1.196176	-0.992707	170	138.22	0.813059
GO:0050789_regulation_of_biological_process	EPHB2	2357	30	1.196176	-0.992707	170	138.22	0.813059
GO:0050789_regulation_of_biological_process	CCNE2	2357	30	1.196176	-0.992707	170	138.22	0.813059
GO:0050789_regulation_of_biological_process	POU4F1	2357	30	1.196176	-0.992707	170	138.22	0.813059
GO:0050789_regulation_of_biological_process	SV2B	2357	30	1.196176	-0.992707	170	138.22	0.813059
GO:0050789_regulation_of_biological_process	TUBG1	2357	30	1.196176	-0.992707	170	138.22	0.813059
GO:0050789_regulation_of_biological_process	CHUK	2357	30	1.196176	-0.992707	170	138.22	0.813059
GO:0050789_regulation_of_biological_process	AEBP2	2357	30	1.196176	-0.992707	170	138.22	0.813059
GO:0050789_regulation_of_biological_process	TM2D1	2357	30	1.196176	-0.992707	170	138.22	0.813059
GO:0050789_regulation_of_biological_process	STMN3	2357	30	1.196176	-0.992707	170	138.22	0.813059
GO:0050789_regulation_of_biological_process	MAPK10	2357	30	1.196176	-0.992707	170	138.22	0.813059
GO:0050789_regulation_of_biological_process	ARNTL	2357	30	1.196176	-0.992707	170	138.22	0.813059
GO:0050789_regulation_of_biological_process	NTN1	2357	30	1.196176	-0.992707	170	138.22	0.813059
GO:0050789_regulation_of_biological_process	MAPK1	2357	30	1.196176	-0.992707	170	138.22	0.813059
GO:0050789_regulation_of_biological_process	DKK1	2357	30	1.196176	-0.992707	170	138.22	0.813059
GO:0050789_regulation_of_biological_process	HIPK1	2357	30	1.196176	-0.992707	170	138.22	0.813059
GO:0050789_regulation_of_biological_process	HES5	2357	30	1.196176	-0.992707	170	138.22	0.813059
GO:0050789_regulation_of_biological_process	SFRP1	2357	30	1.196176	-0.992707	170	138.22	0.813059
GO:0050789_regulation_of_biological_process	SP3	2357	30	1.196176	-0.992707	170	138.22	0.813059
GO:0050789_regulation_of_biological_process	ITGA8	2357	30	1.196176	-0.992707	170	138.22	0.813059
GO:0050789_regulation_of_biological_process	NAB1	2357	30	1.196176	-0.992707	170	138.22	0.813059
GO:0050789_regulation_of_biological_process	FOXG1	2357	30	1.196176	-0.992707	170	138.22	0.813059
GO:0050789_regulation_of_biological_process	GNB4	2357	30	1.196176	-0.992707	170	138.22	0.813059
GO:0050789_regulation_of_biological_process	SYTL2	2357	30	1.196176	-0.992707	170	138.22	0.813059
GO:0032989_cellular_component_morphogenesis	EPHA4	307	6	1.836735	-0.979386	171	139.73	0.817135
GO:0032989_cellular_component_morphogenesis	ANK3	307	6	1.836735	-0.979386	171	139.73	0.817135
GO:0032989_cellular_component_morphogenesis	FOXG1	307	6	1.836735	-0.979386	171	139.73	0.817135
GO:0032989_cellular_component_morphogenesis	KIF5C	307	6	1.836735	-0.979386	171	139.73	0.817135
GO:0032989_cellular_component_morphogenesis	NTN1	307	6	1.836735	-0.979386	171	139.73	0.817135
GO:0032989_cellular_component_morphogenesis	EPHB2	307	6	1.836735	-0.979386	171	139.73	0.817135
GO:0051246_regulation_of_protein_metabolic_process	PDGFA	170	4	2.211285	-0.977071	172	140.4	0.816279
GO:0051246_regulation_of_protein_metabolic_process	SV2B	170	4	2.211285	-0.977071	172	140.4	0.816279
GO:0051246_regulation_of_protein_metabolic_process	ARNTL	170	4	2.211285	-0.977071	172	140.4	0.816279
GO:0051246_regulation_of_protein_metabolic_process	APLP1	170	4	2.211285	-0.977071	172	140.4	0.816279
GO:0016310_phosphorylation	MAPK1	309	6	1.824846	-0.969216	173	140.89	0.814393
GO:0016310_phosphorylation	HIPK1	309	6	1.824846	-0.969216	173	140.89	0.814393
GO:0016310_phosphorylation	PDGFA	309	6	1.824846	-0.969216	173	140.89	0.814393
GO:0016310_phosphorylation	MAP3K12	309	6	1.824846	-0.969216	173	140.89	0.814393
GO:0016310_phosphorylation	CHUK	309	6	1.824846	-0.969216	173	140.89	0.814393
GO:0016310_phosphorylation	EPHB2	309	6	1.824846	-0.969216	173	140.89	0.814393
GO:0010647_positive_regulation_of_cell_communication	ITGA8	110	3	2.563080	-0.954503	174	142.8	0.820690
GO:0010647_positive_regulation_of_cell_communication	JAG1	110	3	2.563080	-0.954503	174	142.8	0.820690
GO:0010647_positive_regulation_of_cell_communication	CHUK	110	3	2.563080	-0.954503	174	142.8	0.820690
GO:0007051_spindle_organization	TUBG1	11	1	8.543599	-0.954175	180	151.56	0.842000
GO:0007088_regulation_of_mitosis	TUBG1	11	1	8.543599	-0.954175	180	151.56	0.842000
GO:0021602_cranial_nerve_morphogenesis	EPHB2	11	1	8.543599	-0.954175	180	151.56	0.842000
GO:0046928_regulation_of_neurotransmitter_secretion	CPLX3	11	1	8.543599	-0.954175	180	151.56	0.842000
GO:0050772_positive_regulation_of_axonogenesis	NTN1	11	1	8.543599	-0.954175	180	151.56	0.842000
GO:0051783_regulation_of_nuclear_division	TUBG1	11	1	8.543599	-0.954175	180	151.56	0.842000
GO:0050794_regulation_of_cellular_process	FUS	2190	28	1.201566	-0.944082	181	152.6	0.843094
GO:0050794_regulation_of_cellular_process	CPLX3	2190	28	1.201566	-0.944082	181	152.6	0.843094
GO:0050794_regulation_of_cellular_process	PDGFA	2190	28	1.201566	-0.944082	181	152.6	0.843094
GO:0050794_regulation_of_cellular_process	THOP1	2190	28	1.201566	-0.944082	181	152.6	0.843094
GO:0050794_regulation_of_cellular_process	JAG1	2190	28	1.201566	-0.944082	181	152.6	0.843094
GO:0050794_regulation_of_cellular_process	APLP1	2190	28	1.201566	-0.944082	181	152.6	0.843094
GO:0050794_regulation_of_cellular_process	EPHB2	2190	28	1.201566	-0.944082	181	152.6	0.843094
GO:0050794_regulation_of_cellular_process	ZC3H8	2190	28	1.201566	-0.944082	181	152.6	0.843094
GO:0050794_regulation_of_cellular_process	CCNE2	2190	28	1.201566	-0.944082	181	152.6	0.843094
GO:0050794_regulation_of_cellular_process	POU4F1	2190	28	1.201566	-0.944082	181	152.6	0.843094
GO:0050794_regulation_of_cellular_process	TUBG1	2190	28	1.201566	-0.944082	181	152.6	0.843094
GO:0050794_regulation_of_cellular_process	CHUK	2190	28	1.201566	-0.944082	181	152.6	0.843094
GO:0050794_regulation_of_cellular_process	AEBP2	2190	28	1.201566	-0.944082	181	152.6	0.843094
GO:0050794_regulation_of_cellular_process	STMN3	2190	28	1.201566	-0.944082	181	152.6	0.843094
GO:0050794_regulation_of_cellular_process	TM2D1	2190	28	1.201566	-0.944082	181	152.6	0.843094
GO:0050794_regulation_of_cellular_process	MAPK10	2190	28	1.201566	-0.944082	181	152.6	0.843094
GO:0050794_regulation_of_cellular_process	ARNTL	2190	28	1.201566	-0.944082	181	152.6	0.843094
GO:0050794_regulation_of_cellular_process	NTN1	2190	28	1.201566	-0.944082	181	152.6	0.843094
GO:0050794_regulation_of_cellular_process	MAPK1	2190	28	1.201566	-0.944082	181	152.6	0.843094
GO:0050794_regulation_of_cellular_process	DKK1	2190	28	1.201566	-0.944082	181	152.6	0.843094
GO:0050794_regulation_of_cellular_process	HES5	2190	28	1.201566	-0.944082	181	152.6	0.843094
GO:0050794_regulation_of_cellular_process	HIPK1	2190	28	1.201566	-0.944082	181	152.6	0.843094
GO:0050794_regulation_of_cellular_process	SFRP1	2190	28	1.201566	-0.944082	181	152.6	0.843094
GO:0050794_regulation_of_cellular_process	ITGA8	2190	28	1.201566	-0.944082	181	152.6	0.843094
GO:0050794_regulation_of_cellular_process	SP3	2190	28	1.201566	-0.944082	181	152.6	0.843094
GO:0050794_regulation_of_cellular_process	NAB1	2190	28	1.201566	-0.944082	181	152.6	0.843094
GO:0050794_regulation_of_cellular_process	FOXG1	2190	28	1.201566	-0.944082	181	152.6	0.843094
GO:0050794_regulation_of_cellular_process	GNB4	2190	28	1.201566	-0.944082	181	152.6	0.843094
GO:0001738_morphogenesis_of_a_polarized_epithelium	SFRP1	12	1	7.831633	-0.918620	192	164.93	0.859010
GO:0008038_neuron_recognition	FOXG1	12	1	7.831633	-0.918620	192	164.93	0.859010
GO:0008045_motor_axon_guidance	KIF5C	12	1	7.831633	-0.918620	192	164.93	0.859010
GO:0030330_DNA_damage_response__signal_transduction_by_p53_class_mediator	HIPK1	12	1	7.831633	-0.918620	192	164.93	0.859010
GO:0033598_mammary_gland_epithelial_cell_proliferation	CHUK	12	1	7.831633	-0.918620	192	164.93	0.859010
GO:0043331_response_to_dsRNA	MAPK1	12	1	7.831633	-0.918620	192	164.93	0.859010
GO:0048169_regulation_of_long-term_neuronal_synaptic_plasticity	EPHB2	12	1	7.831633	-0.918620	192	164.93	0.859010
GO:0048821_erythrocyte_development	HBA-A1	12	1	7.831633	-0.918620	192	164.93	0.859010
GO:0050853_B_cell_receptor_signaling_pathway	MAPK1	12	1	7.831633	-0.918620	192	164.93	0.859010
GO:0051588_regulation_of_neurotransmitter_transport	CPLX3	12	1	7.831633	-0.918620	192	164.93	0.859010
GO:0060525_prostate_glandular_acinus_development	SFRP1	12	1	7.831633	-0.918620	192	164.93	0.859010
GO:0001764_neuron_migration	KATNA1	57	2	3.297530	-0.911842	197	166.48	0.845076
GO:0001764_neuron_migration	NTN1	57	2	3.297530	-0.911842	197	166.48	0.845076
GO:0001892_embryonic_placenta_development	MAPK1	57	2	3.297530	-0.911842	197	166.48	0.845076
GO:0001892_embryonic_placenta_development	SP3	57	2	3.297530	-0.911842	197	166.48	0.845076
GO:0018108_peptidyl-tyrosine_phosphorylation	PDGFA	57	2	3.297530	-0.911842	197	166.48	0.845076
GO:0018108_peptidyl-tyrosine_phosphorylation	EPHB2	57	2	3.297530	-0.911842	197	166.48	0.845076
GO:0018212_peptidyl-tyrosine_modification	PDGFA	57	2	3.297530	-0.911842	197	166.48	0.845076
GO:0018212_peptidyl-tyrosine_modification	EPHB2	57	2	3.297530	-0.911842	197	166.48	0.845076
GO:0042472_inner_ear_morphogenesis	ITGA8	57	2	3.297530	-0.911842	197	166.48	0.845076
GO:0042472_inner_ear_morphogenesis	FOXG1	57	2	3.297530	-0.911842	197	166.48	0.845076
GO:0030902_hindbrain_development	DLC1	58	2	3.240676	-0.899447	200	167.95	0.839750
GO:0030902_hindbrain_development	POU4F1	58	2	3.240676	-0.899447	200	167.95	0.839750
GO:0033043_regulation_of_organelle_organization	STMN3	58	2	3.240676	-0.899447	200	167.95	0.839750
GO:0033043_regulation_of_organelle_organization	TUBG1	58	2	3.240676	-0.899447	200	167.95	0.839750
GO:0050804_regulation_of_synaptic_transmission	CPLX3	58	2	3.240676	-0.899447	200	167.95	0.839750
GO:0050804_regulation_of_synaptic_transmission	EPHB2	58	2	3.240676	-0.899447	200	167.95	0.839750
GO:0007267_cell-cell_signaling	CPLX3	252	5	1.864674	-0.893835	201	168.41	0.837861
GO:0007267_cell-cell_signaling	PDGFA	252	5	1.864674	-0.893835	201	168.41	0.837861
GO:0007267_cell-cell_signaling	SV2B	252	5	1.864674	-0.893835	201	168.41	0.837861
GO:0007267_cell-cell_signaling	EPHB2	252	5	1.864674	-0.893835	201	168.41	0.837861
GO:0007267_cell-cell_signaling	LIN7A	252	5	1.864674	-0.893835	201	168.41	0.837861
GO:0065007_biological_regulation	FUS	2593	32	1.159794	-0.891525	202	168.46	0.833960
GO:0065007_biological_regulation	CPLX3	2593	32	1.159794	-0.891525	202	168.46	0.833960
GO:0065007_biological_regulation	PDGFA	2593	32	1.159794	-0.891525	202	168.46	0.833960
GO:0065007_biological_regulation	THOP1	2593	32	1.159794	-0.891525	202	168.46	0.833960
GO:0065007_biological_regulation	JAG1	2593	32	1.159794	-0.891525	202	168.46	0.833960
GO:0065007_biological_regulation	APLP1	2593	32	1.159794	-0.891525	202	168.46	0.833960
GO:0065007_biological_regulation	ZC3H8	2593	32	1.159794	-0.891525	202	168.46	0.833960
GO:0065007_biological_regulation	EPHB2	2593	32	1.159794	-0.891525	202	168.46	0.833960
GO:0065007_biological_regulation	CCNE2	2593	32	1.159794	-0.891525	202	168.46	0.833960
GO:0065007_biological_regulation	POU4F1	2593	32	1.159794	-0.891525	202	168.46	0.833960
GO:0065007_biological_regulation	SV2B	2593	32	1.159794	-0.891525	202	168.46	0.833960
GO:0065007_biological_regulation	TUBG1	2593	32	1.159794	-0.891525	202	168.46	0.833960
GO:0065007_biological_regulation	CHUK	2593	32	1.159794	-0.891525	202	168.46	0.833960
GO:0065007_biological_regulation	AEBP2	2593	32	1.159794	-0.891525	202	168.46	0.833960
GO:0065007_biological_regulation	TM2D1	2593	32	1.159794	-0.891525	202	168.46	0.833960
GO:0065007_biological_regulation	STMN3	2593	32	1.159794	-0.891525	202	168.46	0.833960
GO:0065007_biological_regulation	MAPK10	2593	32	1.159794	-0.891525	202	168.46	0.833960
GO:0065007_biological_regulation	ARNTL	2593	32	1.159794	-0.891525	202	168.46	0.833960
GO:0065007_biological_regulation	NTN1	2593	32	1.159794	-0.891525	202	168.46	0.833960
GO:0065007_biological_regulation	LIN7A	2593	32	1.159794	-0.891525	202	168.46	0.833960
GO:0065007_biological_regulation	HBA-A1	2593	32	1.159794	-0.891525	202	168.46	0.833960
GO:0065007_biological_regulation	MAPK1	2593	32	1.159794	-0.891525	202	168.46	0.833960
GO:0065007_biological_regulation	DKK1	2593	32	1.159794	-0.891525	202	168.46	0.833960
GO:0065007_biological_regulation	HIPK1	2593	32	1.159794	-0.891525	202	168.46	0.833960
GO:0065007_biological_regulation	HES5	2593	32	1.159794	-0.891525	202	168.46	0.833960
GO:0065007_biological_regulation	SFRP1	2593	32	1.159794	-0.891525	202	168.46	0.833960
GO:0065007_biological_regulation	SP3	2593	32	1.159794	-0.891525	202	168.46	0.833960
GO:0065007_biological_regulation	ITGA8	2593	32	1.159794	-0.891525	202	168.46	0.833960
GO:0065007_biological_regulation	NAB1	2593	32	1.159794	-0.891525	202	168.46	0.833960
GO:0065007_biological_regulation	FOXG1	2593	32	1.159794	-0.891525	202	168.46	0.833960
GO:0065007_biological_regulation	GNB4	2593	32	1.159794	-0.891525	202	168.46	0.833960
GO:0065007_biological_regulation	SYTL2	2593	32	1.159794	-0.891525	202	168.46	0.833960
GO:0016055_Wnt_receptor_signaling_pathway	DKK1	59	2	3.185749	-0.887313	204	169.26	0.829706
GO:0016055_Wnt_receptor_signaling_pathway	SFRP1	59	2	3.185749	-0.887313	204	169.26	0.829706
GO:0048469_cell_maturation	HES5	59	2	3.185749	-0.887313	204	169.26	0.829706
GO:0048469_cell_maturation	XBP1	59	2	3.185749	-0.887313	204	169.26	0.829706
GO:0001958_endochondral_ossification	NAB1	13	1	7.229199	-0.886087	213	178.39	0.837512
GO:0006898_receptor-mediated_endocytosis	LRP2	13	1	7.229199	-0.886087	213	178.39	0.837512
GO:0018105_peptidyl-serine_phosphorylation	MAP3K12	13	1	7.229199	-0.886087	213	178.39	0.837512
GO:0021955_central_nervous_system_neuron_axonogenesis	EPHB2	13	1	7.229199	-0.886087	213	178.39	0.837512
GO:0030516_regulation_of_axon_extension	NTN1	13	1	7.229199	-0.886087	213	178.39	0.837512
GO:0031290_retinal_ganglion_cell_axon_guidance	EPHB2	13	1	7.229199	-0.886087	213	178.39	0.837512
GO:0034329_cell_junction_assembly	DLC1	13	1	7.229199	-0.886087	213	178.39	0.837512
GO:0045682_regulation_of_epidermis_development	NAB1	13	1	7.229199	-0.886087	213	178.39	0.837512
GO:0060324_face_development	MMP2	13	1	7.229199	-0.886087	213	178.39	0.837512
GO:0048729_tissue_morphogenesis	DLC1	255	5	1.842737	-0.878042	214	179.08	0.836822
GO:0048729_tissue_morphogenesis	SFRP1	255	5	1.842737	-0.878042	214	179.08	0.836822
GO:0048729_tissue_morphogenesis	XBP1	255	5	1.842737	-0.878042	214	179.08	0.836822
GO:0048729_tissue_morphogenesis	JAG1	255	5	1.842737	-0.878042	214	179.08	0.836822
GO:0048729_tissue_morphogenesis	CHUK	255	5	1.842737	-0.878042	214	179.08	0.836822
GO:0009966_regulation_of_signal_transduction	DKK1	256	5	1.835539	-0.872845	215	179.45	0.834651
GO:0009966_regulation_of_signal_transduction	STMN3	256	5	1.835539	-0.872845	215	179.45	0.834651
GO:0009966_regulation_of_signal_transduction	ITGA8	256	5	1.835539	-0.872845	215	179.45	0.834651
GO:0009966_regulation_of_signal_transduction	JAG1	256	5	1.835539	-0.872845	215	179.45	0.834651
GO:0009966_regulation_of_signal_transduction	CHUK	256	5	1.835539	-0.872845	215	179.45	0.834651
GO:0051093_negative_regulation_of_developmental_process	MAPK1	331	6	1.703558	-0.864239	216	180.77	0.836898
GO:0051093_negative_regulation_of_developmental_process	HES5	331	6	1.703558	-0.864239	216	180.77	0.836898
GO:0051093_negative_regulation_of_developmental_process	FOXG1	331	6	1.703558	-0.864239	216	180.77	0.836898
GO:0051093_negative_regulation_of_developmental_process	JAG1	331	6	1.703558	-0.864239	216	180.77	0.836898
GO:0051093_negative_regulation_of_developmental_process	NTN1	331	6	1.703558	-0.864239	216	180.77	0.836898
GO:0051093_negative_regulation_of_developmental_process	EPHB2	331	6	1.703558	-0.864239	216	180.77	0.836898
GO:0051969_regulation_of_transmission_of_nerve_impulse	CPLX3	61	2	3.081298	-0.863790	217	181.37	0.835806
GO:0051969_regulation_of_transmission_of_nerve_impulse	EPHB2	61	2	3.081298	-0.863790	217	181.37	0.835806
GO:0051726_regulation_of_cell_cycle	CCNE2	121	3	2.330073	-0.863563	218	181.74	0.833670
GO:0051726_regulation_of_cell_cycle	FOXG1	121	3	2.330073	-0.863563	218	181.74	0.833670
GO:0051726_regulation_of_cell_cycle	TUBG1	121	3	2.330073	-0.863563	218	181.74	0.833670
GO:0000060_protein_import_into_nucleus__translocation	ARNTL	14	1	6.712828	-0.856128	228	190.45	0.835307
GO:0001829_trophectodermal_cell_differentiation	SP3	14	1	6.712828	-0.856128	228	190.45	0.835307
GO:0007589_body_fluid_secretion	SYTL2	14	1	6.712828	-0.856128	228	190.45	0.835307
GO:0008630_DNA_damage_response__signal_transduction_resulting_in_induction_of_apoptosis	HIPK1	14	1	6.712828	-0.856128	228	190.45	0.835307
GO:0031346_positive_regulation_of_cell_projection_organization	NTN1	14	1	6.712828	-0.856128	228	190.45	0.835307
GO:0031663_lipopolysaccharide-mediated_signaling_pathway	MAPK1	14	1	6.712828	-0.856128	228	190.45	0.835307
GO:0043123_positive_regulation_of_I-kappaB_kinase_NF-kappaB_cascade	CHUK	14	1	6.712828	-0.856128	228	190.45	0.835307
GO:0044236_multicellular_organismal_metabolic_process	MMP2	14	1	6.712828	-0.856128	228	190.45	0.835307
GO:0048048_embryonic_eye_morphogenesis	SP3	14	1	6.712828	-0.856128	228	190.45	0.835307
GO:0060716_labyrinthine_layer_blood_vessel_development	MAPK1	14	1	6.712828	-0.856128	228	190.45	0.835307
GO:0022604_regulation_of_cell_morphogenesis	NTN1	62	2	3.031600	-0.852385	229	192.33	0.839869
GO:0022604_regulation_of_cell_morphogenesis	EPHB2	62	2	3.031600	-0.852385	229	192.33	0.839869
GO:0048522_positive_regulation_of_cellular_process	FUS	895	13	1.365067	-0.851687	230	192.36	0.836348
GO:0048522_positive_regulation_of_cellular_process	TM2D1	895	13	1.365067	-0.851687	230	192.36	0.836348
GO:0048522_positive_regulation_of_cellular_process	PDGFA	895	13	1.365067	-0.851687	230	192.36	0.836348
GO:0048522_positive_regulation_of_cellular_process	JAG1	895	13	1.365067	-0.851687	230	192.36	0.836348
GO:0048522_positive_regulation_of_cellular_process	ARNTL	895	13	1.365067	-0.851687	230	192.36	0.836348
GO:0048522_positive_regulation_of_cellular_process	NTN1	895	13	1.365067	-0.851687	230	192.36	0.836348
GO:0048522_positive_regulation_of_cellular_process	EPHB2	895	13	1.365067	-0.851687	230	192.36	0.836348
GO:0048522_positive_regulation_of_cellular_process	HIPK1	895	13	1.365067	-0.851687	230	192.36	0.836348
GO:0048522_positive_regulation_of_cellular_process	HES5	895	13	1.365067	-0.851687	230	192.36	0.836348
GO:0048522_positive_regulation_of_cellular_process	ITGA8	895	13	1.365067	-0.851687	230	192.36	0.836348
GO:0048522_positive_regulation_of_cellular_process	FOXG1	895	13	1.365067	-0.851687	230	192.36	0.836348
GO:0048522_positive_regulation_of_cellular_process	POU4F1	895	13	1.365067	-0.851687	230	192.36	0.836348
GO:0048522_positive_regulation_of_cellular_process	CHUK	895	13	1.365067	-0.851687	230	192.36	0.836348
GO:0009790_embryonic_development	DLC1	567	9	1.491740	-0.850271	231	192.47	0.833203
GO:0009790_embryonic_development	HBA-A1	567	9	1.491740	-0.850271	231	192.47	0.833203
GO:0009790_embryonic_development	MAPK1	567	9	1.491740	-0.850271	231	192.47	0.833203
GO:0009790_embryonic_development	DKK1	567	9	1.491740	-0.850271	231	192.47	0.833203
GO:0009790_embryonic_development	SFRP1	567	9	1.491740	-0.850271	231	192.47	0.833203
GO:0009790_embryonic_development	ITGA8	567	9	1.491740	-0.850271	231	192.47	0.833203
GO:0009790_embryonic_development	SP3	567	9	1.491740	-0.850271	231	192.47	0.833203
GO:0009790_embryonic_development	FOXG1	567	9	1.491740	-0.850271	231	192.47	0.833203
GO:0009790_embryonic_development	ODZ4	567	9	1.491740	-0.850271	231	192.47	0.833203
GO:0031644_regulation_of_neurological_system_process	CPLX3	64	2	2.936862	-0.830250	232	194.98	0.840431
GO:0031644_regulation_of_neurological_system_process	EPHB2	64	2	2.936862	-0.830250	232	194.98	0.840431
GO:0010171_body_morphogenesis	MMP2	15	1	6.265306	-0.828387	237	202.96	0.856371
GO:0031076_embryonic_camera-type_eye_development	SP3	15	1	6.265306	-0.828387	237	202.96	0.856371
GO:0060322_head_development	MMP2	15	1	6.265306	-0.828387	237	202.96	0.856371
GO:0060442_branching_involved_in_prostate_gland_morphogenesis	SFRP1	15	1	6.265306	-0.828387	237	202.96	0.856371
GO:0060749_mammary_gland_alveolus_development	CHUK	15	1	6.265306	-0.828387	237	202.96	0.856371
GO:0006793_phosphorus_metabolic_process	MAPK1	340	6	1.658463	-0.824685	239	203.21	0.850251
GO:0006793_phosphorus_metabolic_process	HIPK1	340	6	1.658463	-0.824685	239	203.21	0.850251
GO:0006793_phosphorus_metabolic_process	PDGFA	340	6	1.658463	-0.824685	239	203.21	0.850251
GO:0006793_phosphorus_metabolic_process	MAP3K12	340	6	1.658463	-0.824685	239	203.21	0.850251
GO:0006793_phosphorus_metabolic_process	CHUK	340	6	1.658463	-0.824685	239	203.21	0.850251
GO:0006793_phosphorus_metabolic_process	EPHB2	340	6	1.658463	-0.824685	239	203.21	0.850251
GO:0006796_phosphate_metabolic_process	MAPK1	340	6	1.658463	-0.824685	239	203.21	0.850251
GO:0006796_phosphate_metabolic_process	HIPK1	340	6	1.658463	-0.824685	239	203.21	0.850251
GO:0006796_phosphate_metabolic_process	PDGFA	340	6	1.658463	-0.824685	239	203.21	0.850251
GO:0006796_phosphate_metabolic_process	MAP3K12	340	6	1.658463	-0.824685	239	203.21	0.850251
GO:0006796_phosphate_metabolic_process	CHUK	340	6	1.658463	-0.824685	239	203.21	0.850251
GO:0006796_phosphate_metabolic_process	EPHB2	340	6	1.658463	-0.824685	239	203.21	0.850251
GO:0042471_ear_morphogenesis	ITGA8	65	2	2.891680	-0.819506	240	204.06	0.850250
GO:0042471_ear_morphogenesis	FOXG1	65	2	2.891680	-0.819506	240	204.06	0.850250
GO:0043087_regulation_of_GTPase_activity	STMN3	16	1	5.873724	-0.802577	244	213.74	0.875984
GO:0043122_regulation_of_I-kappaB_kinase_NF-kappaB_cascade	CHUK	16	1	5.873724	-0.802577	244	213.74	0.875984
GO:0048286_lung_alveolus_development	PDGFA	16	1	5.873724	-0.802577	244	213.74	0.875984
GO:0050974_detection_of_mechanical_stimulus_involved_in_sensory_perception	GPR98	16	1	5.873724	-0.802577	244	213.74	0.875984
GO:0007165_signal_transduction	STMN3	915	13	1.335229	-0.797558	245	214.92	0.877224
GO:0007165_signal_transduction	THOP1	915	13	1.335229	-0.797558	245	214.92	0.877224
GO:0007165_signal_transduction	JAG1	915	13	1.335229	-0.797558	245	214.92	0.877224
GO:0007165_signal_transduction	MAPK10	915	13	1.335229	-0.797558	245	214.92	0.877224
GO:0007165_signal_transduction	EPHB2	915	13	1.335229	-0.797558	245	214.92	0.877224
GO:0007165_signal_transduction	MAPK1	915	13	1.335229	-0.797558	245	214.92	0.877224
GO:0007165_signal_transduction	DKK1	915	13	1.335229	-0.797558	245	214.92	0.877224
GO:0007165_signal_transduction	SFRP1	915	13	1.335229	-0.797558	245	214.92	0.877224
GO:0007165_signal_transduction	HIPK1	915	13	1.335229	-0.797558	245	214.92	0.877224
GO:0007165_signal_transduction	HES5	915	13	1.335229	-0.797558	245	214.92	0.877224
GO:0007165_signal_transduction	ITGA8	915	13	1.335229	-0.797558	245	214.92	0.877224
GO:0007165_signal_transduction	GNB4	915	13	1.335229	-0.797558	245	214.92	0.877224
GO:0007165_signal_transduction	CHUK	915	13	1.335229	-0.797558	245	214.92	0.877224
GO:0006261_DNA-dependent_DNA_replication	CCNE2	17	1	5.528211	-0.778463	250	224.52	0.898080
GO:0021545_cranial_nerve_development	EPHB2	17	1	5.528211	-0.778463	250	224.52	0.898080
GO:0030101_natural_killer_cell_activation	SP3	17	1	5.528211	-0.778463	250	224.52	0.898080
GO:0048168_regulation_of_neuronal_synaptic_plasticity	EPHB2	17	1	5.528211	-0.778463	250	224.52	0.898080
GO:0060350_endochondral_bone_morphogenesis	NAB1	17	1	5.528211	-0.778463	250	224.52	0.898080
GO:0007611_learning_or_memory	ITGA8	70	2	2.685131	-0.768759	252	226.46	0.898651
GO:0007611_learning_or_memory	EPHB2	70	2	2.685131	-0.768759	252	226.46	0.898651
GO:0048592_eye_morphogenesis	SP3	70	2	2.685131	-0.768759	252	226.46	0.898651
GO:0048592_eye_morphogenesis	EPHB2	70	2	2.685131	-0.768759	252	226.46	0.898651
GO:0007243_protein_kinase_cascade	MAPK1	205	4	1.833748	-0.763575	253	226.67	0.895929
GO:0007243_protein_kinase_cascade	THOP1	205	4	1.833748	-0.763575	253	226.67	0.895929
GO:0007243_protein_kinase_cascade	MAPK10	205	4	1.833748	-0.763575	253	226.67	0.895929
GO:0007243_protein_kinase_cascade	CHUK	205	4	1.833748	-0.763575	253	226.67	0.895929
GO:0001825_blastocyst_formation	SP3	18	1	5.221088	-0.755851	260	237.21	0.912346
GO:0002064_epithelial_cell_development	XBP1	18	1	5.221088	-0.755851	260	237.21	0.912346
GO:0010553_negative_regulation_of_specific_transcription_from_RNA_polymerase_II_promoter	HES5	18	1	5.221088	-0.755851	260	237.21	0.912346
GO:0030178_negative_regulation_of_Wnt_receptor_signaling_pathway	DKK1	18	1	5.221088	-0.755851	260	237.21	0.912346
GO:0046578_regulation_of_Ras_protein_signal_transduction	STMN3	18	1	5.221088	-0.755851	260	237.21	0.912346
GO:0050982_detection_of_mechanical_stimulus	GPR98	18	1	5.221088	-0.755851	260	237.21	0.912346
GO:0060674_placenta_blood_vessel_development	MAPK1	18	1	5.221088	-0.755851	260	237.21	0.912346
GO:0007166_cell_surface_receptor_linked_signal_transduction	MAPK1	597	9	1.416778	-0.753362	261	237.25	0.909004
GO:0007166_cell_surface_receptor_linked_signal_transduction	DKK1	597	9	1.416778	-0.753362	261	237.25	0.909004
GO:0007166_cell_surface_receptor_linked_signal_transduction	HES5	597	9	1.416778	-0.753362	261	237.25	0.909004
GO:0007166_cell_surface_receptor_linked_signal_transduction	HIPK1	597	9	1.416778	-0.753362	261	237.25	0.909004
GO:0007166_cell_surface_receptor_linked_signal_transduction	SFRP1	597	9	1.416778	-0.753362	261	237.25	0.909004
GO:0007166_cell_surface_receptor_linked_signal_transduction	ITGA8	597	9	1.416778	-0.753362	261	237.25	0.909004
GO:0007166_cell_surface_receptor_linked_signal_transduction	GNB4	597	9	1.416778	-0.753362	261	237.25	0.909004
GO:0007166_cell_surface_receptor_linked_signal_transduction	JAG1	597	9	1.416778	-0.753362	261	237.25	0.909004
GO:0007166_cell_surface_receptor_linked_signal_transduction	EPHB2	597	9	1.416778	-0.753362	261	237.25	0.909004
GO:0003008_system_process	CPLX3	516	8	1.457048	-0.752481	262	237.36	0.905954
GO:0003008_system_process	ITGA8	516	8	1.457048	-0.752481	262	237.36	0.905954
GO:0003008_system_process	NAB1	516	8	1.457048	-0.752481	262	237.36	0.905954
GO:0003008_system_process	POU4F1	516	8	1.457048	-0.752481	262	237.36	0.905954
GO:0003008_system_process	SV2B	516	8	1.457048	-0.752481	262	237.36	0.905954
GO:0003008_system_process	GPR98	516	8	1.457048	-0.752481	262	237.36	0.905954
GO:0003008_system_process	EPHB2	516	8	1.457048	-0.752481	262	237.36	0.905954
GO:0003008_system_process	LIN7A	516	8	1.457048	-0.752481	262	237.36	0.905954
GO:0030879_mammary_gland_development	NTN1	72	2	2.610544	-0.749741	263	239.1	0.909125
GO:0030879_mammary_gland_development	CHUK	72	2	2.610544	-0.749741	263	239.1	0.909125
GO:0008284_positive_regulation_of_cell_proliferation	HIPK1	208	4	1.807300	-0.747892	264	239.45	0.907008
GO:0008284_positive_regulation_of_cell_proliferation	PDGFA	208	4	1.807300	-0.747892	264	239.45	0.907008
GO:0008284_positive_regulation_of_cell_proliferation	FOXG1	208	4	1.807300	-0.747892	264	239.45	0.907008
GO:0008284_positive_regulation_of_cell_proliferation	NTN1	208	4	1.807300	-0.747892	264	239.45	0.907008
GO:0009987_cellular_process	FUS	3868	44	1.069054	-0.742335	265	239.99	0.905623
GO:0009987_cellular_process	DLC1	3868	44	1.069054	-0.742335	265	239.99	0.905623
GO:0009987_cellular_process	CPLX3	3868	44	1.069054	-0.742335	265	239.99	0.905623
GO:0009987_cellular_process	PDGFA	3868	44	1.069054	-0.742335	265	239.99	0.905623
GO:0009987_cellular_process	THOP1	3868	44	1.069054	-0.742335	265	239.99	0.905623
GO:0009987_cellular_process	COL3A1	3868	44	1.069054	-0.742335	265	239.99	0.905623
GO:0009987_cellular_process	JAG1	3868	44	1.069054	-0.742335	265	239.99	0.905623
GO:0009987_cellular_process	ZC3H8	3868	44	1.069054	-0.742335	265	239.99	0.905623
GO:0009987_cellular_process	APLP1	3868	44	1.069054	-0.742335	265	239.99	0.905623
GO:0009987_cellular_process	EPHB2	3868	44	1.069054	-0.742335	265	239.99	0.905623
GO:0009987_cellular_process	CCNE2	3868	44	1.069054	-0.742335	265	239.99	0.905623
GO:0009987_cellular_process	HEY1	3868	44	1.069054	-0.742335	265	239.99	0.905623
GO:0009987_cellular_process	XBP1	3868	44	1.069054	-0.742335	265	239.99	0.905623
GO:0009987_cellular_process	ANK3	3868	44	1.069054	-0.742335	265	239.99	0.905623
GO:0009987_cellular_process	KATNA1	3868	44	1.069054	-0.742335	265	239.99	0.905623
GO:0009987_cellular_process	SV2B	3868	44	1.069054	-0.742335	265	239.99	0.905623
GO:0009987_cellular_process	POU4F1	3868	44	1.069054	-0.742335	265	239.99	0.905623
GO:0009987_cellular_process	TUBG1	3868	44	1.069054	-0.742335	265	239.99	0.905623
GO:0009987_cellular_process	CHUK	3868	44	1.069054	-0.742335	265	239.99	0.905623
GO:0009987_cellular_process	SCAMP1	3868	44	1.069054	-0.742335	265	239.99	0.905623
GO:0009987_cellular_process	AEBP2	3868	44	1.069054	-0.742335	265	239.99	0.905623
GO:0009987_cellular_process	TM2D1	3868	44	1.069054	-0.742335	265	239.99	0.905623
GO:0009987_cellular_process	STMN3	3868	44	1.069054	-0.742335	265	239.99	0.905623
GO:0009987_cellular_process	KIF5C	3868	44	1.069054	-0.742335	265	239.99	0.905623
GO:0009987_cellular_process	ARNTL	3868	44	1.069054	-0.742335	265	239.99	0.905623
GO:0009987_cellular_process	MAPK10	3868	44	1.069054	-0.742335	265	239.99	0.905623
GO:0009987_cellular_process	NTN1	3868	44	1.069054	-0.742335	265	239.99	0.905623
GO:0009987_cellular_process	GPR98	3868	44	1.069054	-0.742335	265	239.99	0.905623
GO:0009987_cellular_process	LIN7A	3868	44	1.069054	-0.742335	265	239.99	0.905623
GO:0009987_cellular_process	HBA-A1	3868	44	1.069054	-0.742335	265	239.99	0.905623
GO:0009987_cellular_process	EPHA4	3868	44	1.069054	-0.742335	265	239.99	0.905623
GO:0009987_cellular_process	MAPK1	3868	44	1.069054	-0.742335	265	239.99	0.905623
GO:0009987_cellular_process	DKK1	3868	44	1.069054	-0.742335	265	239.99	0.905623
GO:0009987_cellular_process	HIPK1	3868	44	1.069054	-0.742335	265	239.99	0.905623
GO:0009987_cellular_process	HES5	3868	44	1.069054	-0.742335	265	239.99	0.905623
GO:0009987_cellular_process	SFRP1	3868	44	1.069054	-0.742335	265	239.99	0.905623
GO:0009987_cellular_process	ITGA8	3868	44	1.069054	-0.742335	265	239.99	0.905623
GO:0009987_cellular_process	SP3	3868	44	1.069054	-0.742335	265	239.99	0.905623
GO:0009987_cellular_process	NAB1	3868	44	1.069054	-0.742335	265	239.99	0.905623
GO:0009987_cellular_process	FOXG1	3868	44	1.069054	-0.742335	265	239.99	0.905623
GO:0009987_cellular_process	GNB4	3868	44	1.069054	-0.742335	265	239.99	0.905623
GO:0009987_cellular_process	SYTL2	3868	44	1.069054	-0.742335	265	239.99	0.905623
GO:0009987_cellular_process	LRP2	3868	44	1.069054	-0.742335	265	239.99	0.905623
GO:0009987_cellular_process	MAP3K12	3868	44	1.069054	-0.742335	265	239.99	0.905623
GO:0007595_lactation	CHUK	19	1	4.946294	-0.734577	268	246.8	0.920896
GO:0030199_collagen_fibril_organization	COL3A1	19	1	4.946294	-0.734577	268	246.8	0.920896
GO:0051056_regulation_of_small_GTPase_mediated_signal_transduction	STMN3	19	1	4.946294	-0.734577	268	246.8	0.920896
GO:0006518_peptide_metabolic_process	THOP1	20	1	4.698980	-0.714505	272	255.09	0.937831
GO:0018209_peptidyl-serine_modification	MAP3K12	20	1	4.698980	-0.714505	272	255.09	0.937831
GO:0032582_negative_regulation_of_gene-specific_transcription	HES5	20	1	4.698980	-0.714505	272	255.09	0.937831
GO:0045639_positive_regulation_of_myeloid_cell_differentiation	JAG1	20	1	4.698980	-0.714505	272	255.09	0.937831
GO:0001890_placenta_development	MAPK1	77	2	2.441028	-0.705050	273	257.06	0.941612
GO:0001890_placenta_development	SP3	77	2	2.441028	-0.705050	273	257.06	0.941612
GO:0001702_gastrulation_with_mouth_forming_second	ODZ4	21	1	4.475219	-0.695516	280	266.24	0.950857
GO:0001709_cell_fate_determination	HES5	21	1	4.475219	-0.695516	280	266.24	0.950857
GO:0002053_positive_regulation_of_mesenchymal_cell_proliferation	PDGFA	21	1	4.475219	-0.695516	280	266.24	0.950857
GO:0010552_positive_regulation_of_specific_transcription_from_RNA_polymerase_II_promoter	HES5	21	1	4.475219	-0.695516	280	266.24	0.950857
GO:0034330_cell_junction_organization	DLC1	21	1	4.475219	-0.695516	280	266.24	0.950857
GO:0048675_axon_extension	NTN1	21	1	4.475219	-0.695516	280	266.24	0.950857
GO:0051656_establishment_of_organelle_localization	NTN1	21	1	4.475219	-0.695516	280	266.24	0.950857
GO:0051046_regulation_of_secretion	CPLX3	79	2	2.379230	-0.688224	281	268.0	0.953737
GO:0051046_regulation_of_secretion	SYTL2	79	2	2.379230	-0.688224	281	268.0	0.953737
GO:0000278_mitotic_cell_cycle	FOXG1	80	2	2.349490	-0.680021	282	269.67	0.956277
GO:0000278_mitotic_cell_cycle	TUBG1	80	2	2.349490	-0.680021	282	269.67	0.956277
GO:0008624_induction_of_apoptosis_by_extracellular_signals	TM2D1	22	1	4.271800	-0.677509	289	278.52	0.963737
GO:0010463_mesenchymal_cell_proliferation	PDGFA	22	1	4.271800	-0.677509	289	278.52	0.963737
GO:0010464_regulation_of_mesenchymal_cell_proliferation	PDGFA	22	1	4.271800	-0.677509	289	278.52	0.963737
GO:0021575_hindbrain_morphogenesis	DLC1	22	1	4.271800	-0.677509	289	278.52	0.963737
GO:0021675_nerve_development	EPHB2	22	1	4.271800	-0.677509	289	278.52	0.963737
GO:0030316_osteoclast_differentiation	CHUK	22	1	4.271800	-0.677509	289	278.52	0.963737
GO:0045787_positive_regulation_of_cell_cycle	FOXG1	22	1	4.271800	-0.677509	289	278.52	0.963737
GO:0006397_mRNA_processing	APLP1	23	1	4.086069	-0.660396	294	285.17	0.969966
GO:0043388_positive_regulation_of_DNA_binding	HIPK1	23	1	4.086069	-0.660396	294	285.17	0.969966
GO:0051705_behavioral_interaction_between_organisms	POU4F1	23	1	4.086069	-0.660396	294	285.17	0.969966
GO:0060349_bone_morphogenesis	NAB1	23	1	4.086069	-0.660396	294	285.17	0.969966
GO:0060445_branching_involved_in_salivary_gland_morphogenesis	PDGFA	23	1	4.086069	-0.660396	294	285.17	0.969966
GO:0043687_post-translational_protein_modification	MAPK1	384	6	1.468431	-0.655640	295	286.67	0.971763
GO:0043687_post-translational_protein_modification	HIPK1	384	6	1.468431	-0.655640	295	286.67	0.971763
GO:0043687_post-translational_protein_modification	PDGFA	384	6	1.468431	-0.655640	295	286.67	0.971763
GO:0043687_post-translational_protein_modification	MAP3K12	384	6	1.468431	-0.655640	295	286.67	0.971763
GO:0043687_post-translational_protein_modification	CHUK	384	6	1.468431	-0.655640	295	286.67	0.971763
GO:0043687_post-translational_protein_modification	EPHB2	384	6	1.468431	-0.655640	295	286.67	0.971763
GO:0034961_cellular_biopolymer_biosynthetic_process	FUS	804	11	1.285790	-0.647298	296	288.48	0.974595
GO:0034961_cellular_biopolymer_biosynthetic_process	CCNE2	804	11	1.285790	-0.647298	296	288.48	0.974595
GO:0034961_cellular_biopolymer_biosynthetic_process	AEBP2	804	11	1.285790	-0.647298	296	288.48	0.974595
GO:0034961_cellular_biopolymer_biosynthetic_process	HIPK1	804	11	1.285790	-0.647298	296	288.48	0.974595
GO:0034961_cellular_biopolymer_biosynthetic_process	HES5	804	11	1.285790	-0.647298	296	288.48	0.974595
GO:0034961_cellular_biopolymer_biosynthetic_process	SP3	804	11	1.285790	-0.647298	296	288.48	0.974595
GO:0034961_cellular_biopolymer_biosynthetic_process	NAB1	804	11	1.285790	-0.647298	296	288.48	0.974595
GO:0034961_cellular_biopolymer_biosynthetic_process	POU4F1	804	11	1.285790	-0.647298	296	288.48	0.974595
GO:0034961_cellular_biopolymer_biosynthetic_process	ARNTL	804	11	1.285790	-0.647298	296	288.48	0.974595
GO:0034961_cellular_biopolymer_biosynthetic_process	APLP1	804	11	1.285790	-0.647298	296	288.48	0.974595
GO:0034961_cellular_biopolymer_biosynthetic_process	ZC3H8	804	11	1.285790	-0.647298	296	288.48	0.974595
GO:0000280_nuclear_division	TUBG1	24	1	3.915816	-0.644102	303	294.49	0.971914
GO:0007067_mitosis	TUBG1	24	1	3.915816	-0.644102	303	294.49	0.971914
GO:0007266_Rho_protein_signal_transduction	STMN3	24	1	3.915816	-0.644102	303	294.49	0.971914
GO:0008629_induction_of_apoptosis_by_intracellular_signals	HIPK1	24	1	3.915816	-0.644102	303	294.49	0.971914
GO:0009612_response_to_mechanical_stimulus	GPR98	24	1	3.915816	-0.644102	303	294.49	0.971914
GO:0043588_skin_development	PDGFA	24	1	3.915816	-0.644102	303	294.49	0.971914
GO:0051099_positive_regulation_of_binding	HIPK1	24	1	3.915816	-0.644102	303	294.49	0.971914
GO:0043284_biopolymer_biosynthetic_process	FUS	807	11	1.281011	-0.640089	304	295.51	0.972072
GO:0043284_biopolymer_biosynthetic_process	CCNE2	807	11	1.281011	-0.640089	304	295.51	0.972072
GO:0043284_biopolymer_biosynthetic_process	AEBP2	807	11	1.281011	-0.640089	304	295.51	0.972072
GO:0043284_biopolymer_biosynthetic_process	HIPK1	807	11	1.281011	-0.640089	304	295.51	0.972072
GO:0043284_biopolymer_biosynthetic_process	HES5	807	11	1.281011	-0.640089	304	295.51	0.972072
GO:0043284_biopolymer_biosynthetic_process	SP3	807	11	1.281011	-0.640089	304	295.51	0.972072
GO:0043284_biopolymer_biosynthetic_process	NAB1	807	11	1.281011	-0.640089	304	295.51	0.972072
GO:0043284_biopolymer_biosynthetic_process	POU4F1	807	11	1.281011	-0.640089	304	295.51	0.972072
GO:0043284_biopolymer_biosynthetic_process	ARNTL	807	11	1.281011	-0.640089	304	295.51	0.972072
GO:0043284_biopolymer_biosynthetic_process	APLP1	807	11	1.281011	-0.640089	304	295.51	0.972072
GO:0043284_biopolymer_biosynthetic_process	ZC3H8	807	11	1.281011	-0.640089	304	295.51	0.972072
GO:0032504_multicellular_organism_reproduction	SP3	86	2	2.185572	-0.633523	306	297.02	0.970654
GO:0032504_multicellular_organism_reproduction	CHUK	86	2	2.185572	-0.633523	306	297.02	0.970654
GO:0048609_reproductive_process_in_a_multicellular_organism	SP3	86	2	2.185572	-0.633523	306	297.02	0.970654
GO:0048609_reproductive_process_in_a_multicellular_organism	CHUK	86	2	2.185572	-0.633523	306	297.02	0.970654
GO:0051704_multi-organism_process	MAPK1	157	3	1.795788	-0.632710	307	297.11	0.967785
GO:0051704_multi-organism_process	SP3	157	3	1.795788	-0.632710	307	297.11	0.967785
GO:0051704_multi-organism_process	POU4F1	157	3	1.795788	-0.632710	307	297.11	0.967785
GO:0050890_cognition	ITGA8	233	4	1.613384	-0.630112	308	297.39	0.965552
GO:0050890_cognition	POU4F1	233	4	1.613384	-0.630112	308	297.39	0.965552
GO:0050890_cognition	GPR98	233	4	1.613384	-0.630112	308	297.39	0.965552
GO:0050890_cognition	EPHB2	233	4	1.613384	-0.630112	308	297.39	0.965552
GO:0000087_M_phase_of_mitotic_cell_cycle	TUBG1	25	1	3.759184	-0.628559	312	302.55	0.969712
GO:0007628_adult_walking_behavior	EPHA4	25	1	3.759184	-0.628559	312	302.55	0.969712
GO:0048285_organelle_fission	TUBG1	25	1	3.759184	-0.628559	312	302.55	0.969712
GO:0050852_T_cell_receptor_signaling_pathway	MAPK1	25	1	3.759184	-0.628559	312	302.55	0.969712
GO:0022612_gland_morphogenesis	SFRP1	87	2	2.160450	-0.626198	313	304.47	0.972748
GO:0022612_gland_morphogenesis	PDGFA	87	2	2.160450	-0.626198	313	304.47	0.972748
GO:0001666_response_to_hypoxia	MMP2	26	1	3.614600	-0.613707	318	311.63	0.979969
GO:0007405_neuroblast_proliferation	FOXG1	26	1	3.614600	-0.613707	318	311.63	0.979969
GO:0007613_memory	ITGA8	26	1	3.614600	-0.613707	318	311.63	0.979969
GO:0007623_circadian_rhythm	ARNTL	26	1	3.614600	-0.613707	318	311.63	0.979969
GO:0009636_response_to_toxin	DDC	26	1	3.614600	-0.613707	318	311.63	0.979969
GO:0030324_lung_development	PDGFA	90	2	2.088435	-0.604893	319	313.22	0.981881
GO:0030324_lung_development	SP3	90	2	2.088435	-0.604893	319	313.22	0.981881
GO:0031016_pancreas_development	XBP1	27	1	3.480726	-0.599495	322	317.85	0.987112
GO:0032496_response_to_lipopolysaccharide	MAPK1	27	1	3.480726	-0.599495	322	317.85	0.987112
GO:0070482_response_to_oxygen_levels	MMP2	27	1	3.480726	-0.599495	322	317.85	0.987112
GO:0008544_epidermis_development	PDGFA	91	2	2.065486	-0.598007	323	318.44	0.985882
GO:0008544_epidermis_development	NAB1	91	2	2.065486	-0.598007	323	318.44	0.985882
GO:0019538_protein_metabolic_process	MAPK1	655	9	1.291323	-0.593151	324	319.12	0.984938
GO:0019538_protein_metabolic_process	HIPK1	655	9	1.291323	-0.593151	324	319.12	0.984938
GO:0019538_protein_metabolic_process	PDGFA	655	9	1.291323	-0.593151	324	319.12	0.984938
GO:0019538_protein_metabolic_process	SV2B	655	9	1.291323	-0.593151	324	319.12	0.984938
GO:0019538_protein_metabolic_process	ARNTL	655	9	1.291323	-0.593151	324	319.12	0.984938
GO:0019538_protein_metabolic_process	CHUK	655	9	1.291323	-0.593151	324	319.12	0.984938
GO:0019538_protein_metabolic_process	MAP3K12	655	9	1.291323	-0.593151	324	319.12	0.984938
GO:0019538_protein_metabolic_process	EPHB2	655	9	1.291323	-0.593151	324	319.12	0.984938
GO:0019538_protein_metabolic_process	APLP1	655	9	1.291323	-0.593151	324	319.12	0.984938
GO:0030323_respiratory_tube_development	PDGFA	92	2	2.043035	-0.591224	325	320.17	0.985138
GO:0030323_respiratory_tube_development	SP3	92	2	2.043035	-0.591224	325	320.17	0.985138
GO:0043065_positive_regulation_of_apoptosis	HIPK1	166	3	1.698426	-0.587035	326	320.61	0.983466
GO:0043065_positive_regulation_of_apoptosis	TM2D1	166	3	1.698426	-0.587035	326	320.61	0.983466
GO:0043065_positive_regulation_of_apoptosis	POU4F1	166	3	1.698426	-0.587035	326	320.61	0.983466
GO:0030073_insulin_secretion	CPLX3	28	1	3.356414	-0.585875	329	324.69	0.986900
GO:0030111_regulation_of_Wnt_receptor_signaling_pathway	DKK1	28	1	3.356414	-0.585875	329	324.69	0.986900
GO:0043193_positive_regulation_of_gene-specific_transcription	HES5	28	1	3.356414	-0.585875	329	324.69	0.986900
GO:0010556_regulation_of_macromolecule_biosynthetic_process	FUS	745	10	1.261471	-0.583263	330	325.58	0.986606
GO:0010556_regulation_of_macromolecule_biosynthetic_process	AEBP2	745	10	1.261471	-0.583263	330	325.58	0.986606
GO:0010556_regulation_of_macromolecule_biosynthetic_process	HIPK1	745	10	1.261471	-0.583263	330	325.58	0.986606
GO:0010556_regulation_of_macromolecule_biosynthetic_process	HES5	745	10	1.261471	-0.583263	330	325.58	0.986606
GO:0010556_regulation_of_macromolecule_biosynthetic_process	SP3	745	10	1.261471	-0.583263	330	325.58	0.986606
GO:0010556_regulation_of_macromolecule_biosynthetic_process	NAB1	745	10	1.261471	-0.583263	330	325.58	0.986606
GO:0010556_regulation_of_macromolecule_biosynthetic_process	POU4F1	745	10	1.261471	-0.583263	330	325.58	0.986606
GO:0010556_regulation_of_macromolecule_biosynthetic_process	ARNTL	745	10	1.261471	-0.583263	330	325.58	0.986606
GO:0010556_regulation_of_macromolecule_biosynthetic_process	ZC3H8	745	10	1.261471	-0.583263	330	325.58	0.986606
GO:0010556_regulation_of_macromolecule_biosynthetic_process	APLP1	745	10	1.261471	-0.583263	330	325.58	0.986606
GO:0010942_positive_regulation_of_cell_death	HIPK1	167	3	1.688256	-0.582198	332	326.12	0.982289
GO:0010942_positive_regulation_of_cell_death	TM2D1	167	3	1.688256	-0.582198	332	326.12	0.982289
GO:0010942_positive_regulation_of_cell_death	POU4F1	167	3	1.688256	-0.582198	332	326.12	0.982289
GO:0043068_positive_regulation_of_programmed_cell_death	HIPK1	167	3	1.688256	-0.582198	332	326.12	0.982289
GO:0043068_positive_regulation_of_programmed_cell_death	TM2D1	167	3	1.688256	-0.582198	332	326.12	0.982289
GO:0043068_positive_regulation_of_programmed_cell_death	POU4F1	167	3	1.688256	-0.582198	332	326.12	0.982289
GO:0006417_regulation_of_translation	APLP1	29	1	3.240676	-0.572805	336	332.72	0.990238
GO:0010564_regulation_of_cell_cycle_process	TUBG1	29	1	3.240676	-0.572805	336	332.72	0.990238
GO:0042176_regulation_of_protein_catabolic_process	ARNTL	29	1	3.240676	-0.572805	336	332.72	0.990238
GO:0042770_DNA_damage_response__signal_transduction	HIPK1	29	1	3.240676	-0.572805	336	332.72	0.990238
GO:0007242_intracellular_signaling_cascade	MAPK1	411	6	1.371965	-0.569049	337	333.57	0.989822
GO:0007242_intracellular_signaling_cascade	HIPK1	411	6	1.371965	-0.569049	337	333.57	0.989822
GO:0007242_intracellular_signaling_cascade	STMN3	411	6	1.371965	-0.569049	337	333.57	0.989822
GO:0007242_intracellular_signaling_cascade	THOP1	411	6	1.371965	-0.569049	337	333.57	0.989822
GO:0007242_intracellular_signaling_cascade	MAPK10	411	6	1.371965	-0.569049	337	333.57	0.989822
GO:0007242_intracellular_signaling_cascade	CHUK	411	6	1.371965	-0.569049	337	333.57	0.989822
GO:0080090_regulation_of_primary_metabolic_process	FUS	926	12	1.217878	-0.568490	338	333.65	0.987130
GO:0080090_regulation_of_primary_metabolic_process	AEBP2	926	12	1.217878	-0.568490	338	333.65	0.987130
GO:0080090_regulation_of_primary_metabolic_process	HIPK1	926	12	1.217878	-0.568490	338	333.65	0.987130
GO:0080090_regulation_of_primary_metabolic_process	HES5	926	12	1.217878	-0.568490	338	333.65	0.987130
GO:0080090_regulation_of_primary_metabolic_process	PDGFA	926	12	1.217878	-0.568490	338	333.65	0.987130
GO:0080090_regulation_of_primary_metabolic_process	SP3	926	12	1.217878	-0.568490	338	333.65	0.987130
GO:0080090_regulation_of_primary_metabolic_process	NAB1	926	12	1.217878	-0.568490	338	333.65	0.987130
GO:0080090_regulation_of_primary_metabolic_process	SV2B	926	12	1.217878	-0.568490	338	333.65	0.987130
GO:0080090_regulation_of_primary_metabolic_process	POU4F1	926	12	1.217878	-0.568490	338	333.65	0.987130
GO:0080090_regulation_of_primary_metabolic_process	ARNTL	926	12	1.217878	-0.568490	338	333.65	0.987130
GO:0080090_regulation_of_primary_metabolic_process	APLP1	926	12	1.217878	-0.568490	338	333.65	0.987130
GO:0080090_regulation_of_primary_metabolic_process	ZC3H8	926	12	1.217878	-0.568490	338	333.65	0.987130
GO:0007219_Notch_signaling_pathway	JAG1	30	1	3.132653	-0.560249	343	341.5	0.995627
GO:0007435_salivary_gland_morphogenesis	PDGFA	30	1	3.132653	-0.560249	343	341.5	0.995627
GO:0042552_myelination	NAB1	30	1	3.132653	-0.560249	343	341.5	0.995627
GO:0048565_gut_development	COL3A1	30	1	3.132653	-0.560249	343	341.5	0.995627
GO:0060740_prostate_gland_epithelium_morphogenesis	SFRP1	30	1	3.132653	-0.560249	343	341.5	0.995627
GO:0060541_respiratory_system_development	PDGFA	98	2	1.917951	-0.552578	344	343.87	0.999622
GO:0060541_respiratory_system_development	SP3	98	2	1.917951	-0.552578	344	343.87	0.999622
GO:0030097_hemopoiesis	HBA-A1	253	4	1.485843	-0.550196	345	344.19	0.997652
GO:0030097_hemopoiesis	SP3	253	4	1.485843	-0.550196	345	344.19	0.997652
GO:0030097_hemopoiesis	JAG1	253	4	1.485843	-0.550196	345	344.19	0.997652
GO:0030097_hemopoiesis	CHUK	253	4	1.485843	-0.550196	345	344.19	0.997652
GO:0008645_hexose_transport	YES1	31	1	3.031600	-0.548172	352	351.83	0.999517
GO:0015749_monosaccharide_transport	YES1	31	1	3.031600	-0.548172	352	351.83	0.999517
GO:0015758_glucose_transport	YES1	31	1	3.031600	-0.548172	352	351.83	0.999517
GO:0048167_regulation_of_synaptic_plasticity	EPHB2	31	1	3.031600	-0.548172	352	351.83	0.999517
GO:0048562_embryonic_organ_morphogenesis	SP3	31	1	3.031600	-0.548172	352	351.83	0.999517
GO:0051640_organelle_localization	NTN1	31	1	3.031600	-0.548172	352	351.83	0.999517
GO:0060512_prostate_gland_morphogenesis	SFRP1	31	1	3.031600	-0.548172	352	351.83	0.999517
GO:0060255_regulation_of_macromolecule_metabolic_process	FUS	936	12	1.204867	-0.547965	353	351.89	0.996856
GO:0060255_regulation_of_macromolecule_metabolic_process	AEBP2	936	12	1.204867	-0.547965	353	351.89	0.996856
GO:0060255_regulation_of_macromolecule_metabolic_process	HIPK1	936	12	1.204867	-0.547965	353	351.89	0.996856
GO:0060255_regulation_of_macromolecule_metabolic_process	HES5	936	12	1.204867	-0.547965	353	351.89	0.996856
GO:0060255_regulation_of_macromolecule_metabolic_process	PDGFA	936	12	1.204867	-0.547965	353	351.89	0.996856
GO:0060255_regulation_of_macromolecule_metabolic_process	SP3	936	12	1.204867	-0.547965	353	351.89	0.996856
GO:0060255_regulation_of_macromolecule_metabolic_process	NAB1	936	12	1.204867	-0.547965	353	351.89	0.996856
GO:0060255_regulation_of_macromolecule_metabolic_process	SV2B	936	12	1.204867	-0.547965	353	351.89	0.996856
GO:0060255_regulation_of_macromolecule_metabolic_process	POU4F1	936	12	1.204867	-0.547965	353	351.89	0.996856
GO:0060255_regulation_of_macromolecule_metabolic_process	ARNTL	936	12	1.204867	-0.547965	353	351.89	0.996856
GO:0060255_regulation_of_macromolecule_metabolic_process	ZC3H8	936	12	1.204867	-0.547965	353	351.89	0.996856
GO:0060255_regulation_of_macromolecule_metabolic_process	APLP1	936	12	1.204867	-0.547965	353	351.89	0.996856
GO:0007398_ectoderm_development	PDGFA	99	2	1.898578	-0.546460	354	352.76	0.996497
GO:0007398_ectoderm_development	NAB1	99	2	1.898578	-0.546460	354	352.76	0.996497
GO:0045449_regulation_of_transcription	FUS	676	9	1.251208	-0.542915	355	353.54	0.995887
GO:0045449_regulation_of_transcription	AEBP2	676	9	1.251208	-0.542915	355	353.54	0.995887
GO:0045449_regulation_of_transcription	HIPK1	676	9	1.251208	-0.542915	355	353.54	0.995887
GO:0045449_regulation_of_transcription	HES5	676	9	1.251208	-0.542915	355	353.54	0.995887
GO:0045449_regulation_of_transcription	SP3	676	9	1.251208	-0.542915	355	353.54	0.995887
GO:0045449_regulation_of_transcription	NAB1	676	9	1.251208	-0.542915	355	353.54	0.995887
GO:0045449_regulation_of_transcription	POU4F1	676	9	1.251208	-0.542915	355	353.54	0.995887
GO:0045449_regulation_of_transcription	ARNTL	676	9	1.251208	-0.542915	355	353.54	0.995887
GO:0045449_regulation_of_transcription	ZC3H8	676	9	1.251208	-0.542915	355	353.54	0.995887
GO:0007249_I-kappaB_kinase_NF-kappaB_cascade	CHUK	32	1	2.936862	-0.536543	361	358.5	0.993075
GO:0007272_ensheathment_of_neurons	NAB1	32	1	2.936862	-0.536543	361	358.5	0.993075
GO:0008366_axon_ensheathment	NAB1	32	1	2.936862	-0.536543	361	358.5	0.993075
GO:0050885_neuromuscular_process_controlling_balance	POU4F1	32	1	2.936862	-0.536543	361	358.5	0.993075
GO:0051259_protein_oligomerization	OLFM1	32	1	2.936862	-0.536543	361	358.5	0.993075
GO:0051493_regulation_of_cytoskeleton_organization	STMN3	32	1	2.936862	-0.536543	361	358.5	0.993075
GO:0030036_actin_cytoskeleton_organization	DLC1	102	2	1.842737	-0.528619	362	359.82	0.993978
GO:0030036_actin_cytoskeleton_organization	PDGFA	102	2	1.842737	-0.528619	362	359.82	0.993978
GO:0001843_neural_tube_closure	DLC1	33	1	2.847866	-0.525335	366	365.14	0.997650
GO:0007565_female_pregnancy	SP3	33	1	2.847866	-0.525335	366	365.14	0.997650
GO:0008643_carbohydrate_transport	YES1	33	1	2.847866	-0.525335	366	365.14	0.997650
GO:0060606_tube_closure	DLC1	33	1	2.847866	-0.525335	366	365.14	0.997650
GO:0009968_negative_regulation_of_signal_transduction	DKK1	103	2	1.824846	-0.522838	367	366.07	0.997466
GO:0009968_negative_regulation_of_signal_transduction	STMN3	103	2	1.824846	-0.522838	367	366.07	0.997466
GO:0048523_negative_regulation_of_cellular_process	MAPK1	774	10	1.214207	-0.519136	368	366.44	0.995761
GO:0048523_negative_regulation_of_cellular_process	DKK1	774	10	1.214207	-0.519136	368	366.44	0.995761
GO:0048523_negative_regulation_of_cellular_process	HIPK1	774	10	1.214207	-0.519136	368	366.44	0.995761
GO:0048523_negative_regulation_of_cellular_process	HES5	774	10	1.214207	-0.519136	368	366.44	0.995761
GO:0048523_negative_regulation_of_cellular_process	STMN3	774	10	1.214207	-0.519136	368	366.44	0.995761
GO:0048523_negative_regulation_of_cellular_process	FOXG1	774	10	1.214207	-0.519136	368	366.44	0.995761
GO:0048523_negative_regulation_of_cellular_process	JAG1	774	10	1.214207	-0.519136	368	366.44	0.995761
GO:0048523_negative_regulation_of_cellular_process	NTN1	774	10	1.214207	-0.519136	368	366.44	0.995761
GO:0048523_negative_regulation_of_cellular_process	EPHB2	774	10	1.214207	-0.519136	368	366.44	0.995761
GO:0048523_negative_regulation_of_cellular_process	ZC3H8	774	10	1.214207	-0.519136	368	366.44	0.995761
GO:0002237_response_to_molecule_of_bacterial_origin	MAPK1	34	1	2.764106	-0.514522	372	372.59	1.001586
GO:0050730_regulation_of_peptidyl-tyrosine_phosphorylation	PDGFA	34	1	2.764106	-0.514522	372	372.59	1.001586
GO:0051047_positive_regulation_of_secretion	SYTL2	34	1	2.764106	-0.514522	372	372.59	1.001586
GO:0060711_labyrinthine_layer_development	MAPK1	34	1	2.764106	-0.514522	372	372.59	1.001586
GO:0048872_homeostasis_of_number_of_cells	HBA-A1	105	2	1.790087	-0.511514	373	373.26	1.000697
GO:0048872_homeostasis_of_number_of_cells	SP3	105	2	1.790087	-0.511514	373	373.26	1.000697
GO:0010468_regulation_of_gene_expression	FUS	778	10	1.207964	-0.510773	374	373.46	0.998556
GO:0010468_regulation_of_gene_expression	AEBP2	778	10	1.207964	-0.510773	374	373.46	0.998556
GO:0010468_regulation_of_gene_expression	HIPK1	778	10	1.207964	-0.510773	374	373.46	0.998556
GO:0010468_regulation_of_gene_expression	HES5	778	10	1.207964	-0.510773	374	373.46	0.998556
GO:0010468_regulation_of_gene_expression	SP3	778	10	1.207964	-0.510773	374	373.46	0.998556
GO:0010468_regulation_of_gene_expression	NAB1	778	10	1.207964	-0.510773	374	373.46	0.998556
GO:0010468_regulation_of_gene_expression	POU4F1	778	10	1.207964	-0.510773	374	373.46	0.998556
GO:0010468_regulation_of_gene_expression	ARNTL	778	10	1.207964	-0.510773	374	373.46	0.998556
GO:0010468_regulation_of_gene_expression	ZC3H8	778	10	1.207964	-0.510773	374	373.46	0.998556
GO:0010468_regulation_of_gene_expression	APLP1	778	10	1.207964	-0.510773	374	373.46	0.998556
GO:0001756_somitogenesis	SFRP1	35	1	2.685131	-0.504082	375	378.79	1.010107
GO:0001889_liver_development	SP3	36	1	2.610544	-0.493992	381	385.19	1.010997
GO:0007631_feeding_behavior	POU4F1	36	1	2.610544	-0.493992	381	385.19	1.010997
GO:0014020_primary_neural_tube_formation	DLC1	36	1	2.610544	-0.493992	381	385.19	1.010997
GO:0019228_regulation_of_action_potential_in_neuron	NAB1	36	1	2.610544	-0.493992	381	385.19	1.010997
GO:0030072_peptide_hormone_secretion	CPLX3	36	1	2.610544	-0.493992	381	385.19	1.010997
GO:0050851_antigen_receptor-mediated_signaling_pathway	MAPK1	36	1	2.610544	-0.493992	381	385.19	1.010997
GO:0009888_tissue_development	DLC1	525	7	1.253061	-0.491052	382	385.75	1.009817
GO:0009888_tissue_development	SFRP1	525	7	1.253061	-0.491052	382	385.75	1.009817
GO:0009888_tissue_development	XBP1	525	7	1.253061	-0.491052	382	385.75	1.009817
GO:0009888_tissue_development	PDGFA	525	7	1.253061	-0.491052	382	385.75	1.009817
GO:0009888_tissue_development	NAB1	525	7	1.253061	-0.491052	382	385.75	1.009817
GO:0009888_tissue_development	JAG1	525	7	1.253061	-0.491052	382	385.75	1.009817
GO:0009888_tissue_development	CHUK	525	7	1.253061	-0.491052	382	385.75	1.009817
GO:0006464_protein_modification_process	MAPK1	439	6	1.284459	-0.490711	383	386.0	1.007833
GO:0006464_protein_modification_process	HIPK1	439	6	1.284459	-0.490711	383	386.0	1.007833
GO:0006464_protein_modification_process	PDGFA	439	6	1.284459	-0.490711	383	386.0	1.007833
GO:0006464_protein_modification_process	CHUK	439	6	1.284459	-0.490711	383	386.0	1.007833
GO:0006464_protein_modification_process	MAP3K12	439	6	1.284459	-0.490711	383	386.0	1.007833
GO:0006464_protein_modification_process	EPHB2	439	6	1.284459	-0.490711	383	386.0	1.007833
GO:0030029_actin_filament-based_process	DLC1	109	2	1.724396	-0.489780	384	386.68	1.006979
GO:0030029_actin_filament-based_process	PDGFA	109	2	1.724396	-0.489780	384	386.68	1.006979
GO:0006350_transcription	FUS	701	9	1.206585	-0.487897	385	386.82	1.004727
GO:0006350_transcription	AEBP2	701	9	1.206585	-0.487897	385	386.82	1.004727
GO:0006350_transcription	HIPK1	701	9	1.206585	-0.487897	385	386.82	1.004727
GO:0006350_transcription	HES5	701	9	1.206585	-0.487897	385	386.82	1.004727
GO:0006350_transcription	SP3	701	9	1.206585	-0.487897	385	386.82	1.004727
GO:0006350_transcription	NAB1	701	9	1.206585	-0.487897	385	386.82	1.004727
GO:0006350_transcription	POU4F1	701	9	1.206585	-0.487897	385	386.82	1.004727
GO:0006350_transcription	ARNTL	701	9	1.206585	-0.487897	385	386.82	1.004727
GO:0006350_transcription	ZC3H8	701	9	1.206585	-0.487897	385	386.82	1.004727
GO:0010648_negative_regulation_of_cell_communication	DKK1	110	2	1.708720	-0.484527	387	388.08	1.002791
GO:0010648_negative_regulation_of_cell_communication	STMN3	110	2	1.708720	-0.484527	387	388.08	1.002791
GO:0043010_camera-type_eye_development	SP3	110	2	1.708720	-0.484527	387	388.08	1.002791
GO:0043010_camera-type_eye_development	EPHB2	110	2	1.708720	-0.484527	387	388.08	1.002791
GO:0002790_peptide_secretion	CPLX3	37	1	2.539989	-0.484234	390	391.13	1.002897
GO:0050906_detection_of_stimulus_involved_in_sensory_perception	GPR98	37	1	2.539989	-0.484234	390	391.13	1.002897
GO:0051101_regulation_of_DNA_binding	HIPK1	37	1	2.539989	-0.484234	390	391.13	1.002897
GO:0048705_skeletal_system_morphogenesis	NAB1	111	2	1.693326	-0.479345	391	392.07	1.002737
GO:0048705_skeletal_system_morphogenesis	MMP2	111	2	1.693326	-0.479345	391	392.07	1.002737
GO:0001570_vasculogenesis	HEY1	38	1	2.473147	-0.474789	393	398.51	1.014020
GO:0046777_protein_amino_acid_autophosphorylation	MAP3K12	38	1	2.473147	-0.474789	393	398.51	1.014020
GO:0006974_response_to_DNA_damage_stimulus	MAPK1	113	2	1.663356	-0.469185	394	400.06	1.015381
GO:0006974_response_to_DNA_damage_stimulus	HIPK1	113	2	1.663356	-0.469185	394	400.06	1.015381
GO:0048534_hemopoietic_or_lymphoid_organ_development	HBA-A1	277	4	1.357106	-0.467997	396	400.42	1.011162
GO:0048534_hemopoietic_or_lymphoid_organ_development	SP3	277	4	1.357106	-0.467997	396	400.42	1.011162
GO:0048534_hemopoietic_or_lymphoid_organ_development	JAG1	277	4	1.357106	-0.467997	396	400.42	1.011162
GO:0048534_hemopoietic_or_lymphoid_organ_development	CHUK	277	4	1.357106	-0.467997	396	400.42	1.011162
GO:0048646_anatomical_structure_formation_involved_in_morphogenesis	DLC1	277	4	1.357106	-0.467997	396	400.42	1.011162
GO:0048646_anatomical_structure_formation_involved_in_morphogenesis	PDGFA	277	4	1.357106	-0.467997	396	400.42	1.011162
GO:0048646_anatomical_structure_formation_involved_in_morphogenesis	SP3	277	4	1.357106	-0.467997	396	400.42	1.011162
GO:0048646_anatomical_structure_formation_involved_in_morphogenesis	MMP2	277	4	1.357106	-0.467997	396	400.42	1.011162
GO:0007160_cell-matrix_adhesion	DLC1	39	1	2.409733	-0.465642	401	404.98	1.009925
GO:0008037_cell_recognition	FOXG1	39	1	2.409733	-0.465642	401	404.98	1.009925
GO:0035148_tube_lumen_formation	DLC1	39	1	2.409733	-0.465642	401	404.98	1.009925
GO:0042475_odontogenesis_of_dentine-containing_tooth	CHUK	39	1	2.409733	-0.465642	401	404.98	1.009925
GO:0048663_neuron_fate_commitment	HES5	39	1	2.409733	-0.465642	401	404.98	1.009925
GO:0006996_organelle_organization	DLC1	449	6	1.255852	-0.465254	402	405.14	1.007811
GO:0006996_organelle_organization	STMN3	449	6	1.255852	-0.465254	402	405.14	1.007811
GO:0006996_organelle_organization	PDGFA	449	6	1.255852	-0.465254	402	405.14	1.007811
GO:0006996_organelle_organization	KATNA1	449	6	1.255852	-0.465254	402	405.14	1.007811
GO:0006996_organelle_organization	TUBG1	449	6	1.255852	-0.465254	402	405.14	1.007811
GO:0006996_organelle_organization	MAP3K12	449	6	1.255852	-0.465254	402	405.14	1.007811
GO:0000165_MAPKKK_cascade	MAPK1	114	2	1.648765	-0.464205	403	405.54	1.006303
GO:0000165_MAPKKK_cascade	MAPK10	114	2	1.648765	-0.464205	403	405.54	1.006303
GO:0003002_regionalization	HIPK1	195	3	1.445840	-0.463390	404	406.01	1.004975
GO:0003002_regionalization	SFRP1	195	3	1.445840	-0.463390	404	406.01	1.004975
GO:0003002_regionalization	FOXG1	195	3	1.445840	-0.463390	404	406.01	1.004975
GO:0007610_behavior	EPHA4	279	4	1.347378	-0.461740	405	406.49	1.003679
GO:0007610_behavior	ITGA8	279	4	1.347378	-0.461740	405	406.49	1.003679
GO:0007610_behavior	POU4F1	279	4	1.347378	-0.461740	405	406.49	1.003679
GO:0007610_behavior	EPHB2	279	4	1.347378	-0.461740	405	406.49	1.003679
GO:0043009_chordate_embryonic_development	DLC1	365	5	1.287392	-0.459427	406	407.23	1.003030
GO:0043009_chordate_embryonic_development	HBA-A1	365	5	1.287392	-0.459427	406	407.23	1.003030
GO:0043009_chordate_embryonic_development	MAPK1	365	5	1.287392	-0.459427	406	407.23	1.003030
GO:0043009_chordate_embryonic_development	SFRP1	365	5	1.287392	-0.459427	406	407.23	1.003030
GO:0043009_chordate_embryonic_development	SP3	365	5	1.287392	-0.459427	406	407.23	1.003030
GO:0001824_blastocyst_development	SP3	40	1	2.349490	-0.456777	409	411.43	1.005941
GO:0016071_mRNA_metabolic_process	APLP1	40	1	2.349490	-0.456777	409	411.43	1.005941
GO:0017015_regulation_of_transforming_growth_factor_beta_receptor_signaling_pathway	ITGA8	40	1	2.349490	-0.456777	409	411.43	1.005941
GO:0009792_embryonic_development_ending_in_birth_or_egg_hatching	DLC1	368	5	1.276897	-0.451351	410	413.69	1.009000
GO:0009792_embryonic_development_ending_in_birth_or_egg_hatching	HBA-A1	368	5	1.276897	-0.451351	410	413.69	1.009000
GO:0009792_embryonic_development_ending_in_birth_or_egg_hatching	MAPK1	368	5	1.276897	-0.451351	410	413.69	1.009000
GO:0009792_embryonic_development_ending_in_birth_or_egg_hatching	SFRP1	368	5	1.276897	-0.451351	410	413.69	1.009000
GO:0009792_embryonic_development_ending_in_birth_or_egg_hatching	SP3	368	5	1.276897	-0.451351	410	413.69	1.009000
GO:0002429_immune_response-activating_cell_surface_receptor_signaling_pathway	MAPK1	41	1	2.292185	-0.448179	417	419.85	1.006835
GO:0006260_DNA_replication	CCNE2	41	1	2.292185	-0.448179	417	419.85	1.006835
GO:0007254_JNK_cascade	MAPK10	41	1	2.292185	-0.448179	417	419.85	1.006835
GO:0009894_regulation_of_catabolic_process	ARNTL	41	1	2.292185	-0.448179	417	419.85	1.006835
GO:0010551_regulation_of_specific_transcription_from_RNA_polymerase_II_promoter	HES5	41	1	2.292185	-0.448179	417	419.85	1.006835
GO:0015833_peptide_transport	CPLX3	41	1	2.292185	-0.448179	417	419.85	1.006835
GO:0032569_specific_transcription_from_RNA_polymerase_II_promoter	HES5	41	1	2.292185	-0.448179	417	419.85	1.006835
GO:0034645_cellular_macromolecule_biosynthetic_process	FUS	901	11	1.147365	-0.445373	418	420.73	1.006531
GO:0034645_cellular_macromolecule_biosynthetic_process	CCNE2	901	11	1.147365	-0.445373	418	420.73	1.006531
GO:0034645_cellular_macromolecule_biosynthetic_process	AEBP2	901	11	1.147365	-0.445373	418	420.73	1.006531
GO:0034645_cellular_macromolecule_biosynthetic_process	HIPK1	901	11	1.147365	-0.445373	418	420.73	1.006531
GO:0034645_cellular_macromolecule_biosynthetic_process	HES5	901	11	1.147365	-0.445373	418	420.73	1.006531
GO:0034645_cellular_macromolecule_biosynthetic_process	SP3	901	11	1.147365	-0.445373	418	420.73	1.006531
GO:0034645_cellular_macromolecule_biosynthetic_process	NAB1	901	11	1.147365	-0.445373	418	420.73	1.006531
GO:0034645_cellular_macromolecule_biosynthetic_process	POU4F1	901	11	1.147365	-0.445373	418	420.73	1.006531
GO:0034645_cellular_macromolecule_biosynthetic_process	ARNTL	901	11	1.147365	-0.445373	418	420.73	1.006531
GO:0034645_cellular_macromolecule_biosynthetic_process	APLP1	901	11	1.147365	-0.445373	418	420.73	1.006531
GO:0034645_cellular_macromolecule_biosynthetic_process	ZC3H8	901	11	1.147365	-0.445373	418	420.73	1.006531
GO:0031326_regulation_of_cellular_biosynthetic_process	FUS	812	10	1.157384	-0.444103	419	421.42	1.005776
GO:0031326_regulation_of_cellular_biosynthetic_process	AEBP2	812	10	1.157384	-0.444103	419	421.42	1.005776
GO:0031326_regulation_of_cellular_biosynthetic_process	HIPK1	812	10	1.157384	-0.444103	419	421.42	1.005776
GO:0031326_regulation_of_cellular_biosynthetic_process	HES5	812	10	1.157384	-0.444103	419	421.42	1.005776
GO:0031326_regulation_of_cellular_biosynthetic_process	SP3	812	10	1.157384	-0.444103	419	421.42	1.005776
GO:0031326_regulation_of_cellular_biosynthetic_process	NAB1	812	10	1.157384	-0.444103	419	421.42	1.005776
GO:0031326_regulation_of_cellular_biosynthetic_process	POU4F1	812	10	1.157384	-0.444103	419	421.42	1.005776
GO:0031326_regulation_of_cellular_biosynthetic_process	ARNTL	812	10	1.157384	-0.444103	419	421.42	1.005776
GO:0031326_regulation_of_cellular_biosynthetic_process	ZC3H8	812	10	1.157384	-0.444103	419	421.42	1.005776
GO:0031326_regulation_of_cellular_biosynthetic_process	APLP1	812	10	1.157384	-0.444103	419	421.42	1.005776
GO:0043412_biopolymer_modification	MAPK1	458	6	1.231174	-0.443390	420	422.04	1.004857
GO:0043412_biopolymer_modification	HIPK1	458	6	1.231174	-0.443390	420	422.04	1.004857
GO:0043412_biopolymer_modification	PDGFA	458	6	1.231174	-0.443390	420	422.04	1.004857
GO:0043412_biopolymer_modification	CHUK	458	6	1.231174	-0.443390	420	422.04	1.004857
GO:0043412_biopolymer_modification	MAP3K12	458	6	1.231174	-0.443390	420	422.04	1.004857
GO:0043412_biopolymer_modification	EPHB2	458	6	1.231174	-0.443390	420	422.04	1.004857
GO:0010740_positive_regulation_of_protein_kinase_cascade	CHUK	42	1	2.237609	-0.439836	423	428.02	1.011868
GO:0042476_odontogenesis	CHUK	42	1	2.237609	-0.439836	423	428.02	1.011868
GO:0045637_regulation_of_myeloid_cell_differentiation	JAG1	42	1	2.237609	-0.439836	423	428.02	1.011868
GO:0009889_regulation_of_biosynthetic_process	FUS	815	10	1.153124	-0.438585	424	428.26	1.010047
GO:0009889_regulation_of_biosynthetic_process	AEBP2	815	10	1.153124	-0.438585	424	428.26	1.010047
GO:0009889_regulation_of_biosynthetic_process	HIPK1	815	10	1.153124	-0.438585	424	428.26	1.010047
GO:0009889_regulation_of_biosynthetic_process	HES5	815	10	1.153124	-0.438585	424	428.26	1.010047
GO:0009889_regulation_of_biosynthetic_process	SP3	815	10	1.153124	-0.438585	424	428.26	1.010047
GO:0009889_regulation_of_biosynthetic_process	NAB1	815	10	1.153124	-0.438585	424	428.26	1.010047
GO:0009889_regulation_of_biosynthetic_process	POU4F1	815	10	1.153124	-0.438585	424	428.26	1.010047
GO:0009889_regulation_of_biosynthetic_process	ARNTL	815	10	1.153124	-0.438585	424	428.26	1.010047
GO:0009889_regulation_of_biosynthetic_process	APLP1	815	10	1.153124	-0.438585	424	428.26	1.010047
GO:0009889_regulation_of_biosynthetic_process	ZC3H8	815	10	1.153124	-0.438585	424	428.26	1.010047
GO:0051234_establishment_of_localization	SCAMP1	729	9	1.160242	-0.431971	425	429.47	1.010518
GO:0051234_establishment_of_localization	CPLX3	729	9	1.160242	-0.431971	425	429.47	1.010518
GO:0051234_establishment_of_localization	SYTL2	729	9	1.160242	-0.431971	425	429.47	1.010518
GO:0051234_establishment_of_localization	SV2B	729	9	1.160242	-0.431971	425	429.47	1.010518
GO:0051234_establishment_of_localization	ARNTL	729	9	1.160242	-0.431971	425	429.47	1.010518
GO:0051234_establishment_of_localization	YES1	729	9	1.160242	-0.431971	425	429.47	1.010518
GO:0051234_establishment_of_localization	LRP2	729	9	1.160242	-0.431971	425	429.47	1.010518
GO:0051234_establishment_of_localization	NTN1	729	9	1.160242	-0.431971	425	429.47	1.010518
GO:0051234_establishment_of_localization	LIN7A	729	9	1.160242	-0.431971	425	429.47	1.010518
GO:0001508_regulation_of_action_potential	NAB1	43	1	2.185572	-0.431736	432	434.51	1.005810
GO:0001841_neural_tube_formation	DLC1	43	1	2.185572	-0.431736	432	434.51	1.005810
GO:0006766_vitamin_metabolic_process	LRP2	43	1	2.185572	-0.431736	432	434.51	1.005810
GO:0009582_detection_of_abiotic_stimulus	GPR98	43	1	2.185572	-0.431736	432	434.51	1.005810
GO:0010001_glial_cell_differentiation	NAB1	43	1	2.185572	-0.431736	432	434.51	1.005810
GO:0031098_stress-activated_protein_kinase_signaling_pathway	MAPK10	43	1	2.185572	-0.431736	432	434.51	1.005810
GO:0046879_hormone_secretion	CPLX3	43	1	2.185572	-0.431736	432	434.51	1.005810
GO:0006917_induction_of_apoptosis	HIPK1	121	2	1.553382	-0.431093	434	435.57	1.003618
GO:0006917_induction_of_apoptosis	TM2D1	121	2	1.553382	-0.431093	434	435.57	1.003618
GO:0012502_induction_of_programmed_cell_death	HIPK1	121	2	1.553382	-0.431093	434	435.57	1.003618
GO:0012502_induction_of_programmed_cell_death	TM2D1	121	2	1.553382	-0.431093	434	435.57	1.003618
GO:0022607_cellular_component_assembly	DLC1	204	3	1.382053	-0.431085	435	435.72	1.001655
GO:0022607_cellular_component_assembly	PDGFA	204	3	1.382053	-0.431085	435	435.72	1.001655
GO:0022607_cellular_component_assembly	OLFM1	204	3	1.382053	-0.431085	435	435.72	1.001655
GO:0009059_macromolecule_biosynthetic_process	CCNE2	910	11	1.136017	-0.429613	436	436.03	1.000069
GO:0009059_macromolecule_biosynthetic_process	FUS	910	11	1.136017	-0.429613	436	436.03	1.000069
GO:0009059_macromolecule_biosynthetic_process	AEBP2	910	11	1.136017	-0.429613	436	436.03	1.000069
GO:0009059_macromolecule_biosynthetic_process	HIPK1	910	11	1.136017	-0.429613	436	436.03	1.000069
GO:0009059_macromolecule_biosynthetic_process	HES5	910	11	1.136017	-0.429613	436	436.03	1.000069
GO:0009059_macromolecule_biosynthetic_process	SP3	910	11	1.136017	-0.429613	436	436.03	1.000069
GO:0009059_macromolecule_biosynthetic_process	NAB1	910	11	1.136017	-0.429613	436	436.03	1.000069
GO:0009059_macromolecule_biosynthetic_process	POU4F1	910	11	1.136017	-0.429613	436	436.03	1.000069
GO:0009059_macromolecule_biosynthetic_process	ARNTL	910	11	1.136017	-0.429613	436	436.03	1.000069
GO:0009059_macromolecule_biosynthetic_process	ZC3H8	910	11	1.136017	-0.429613	436	436.03	1.000069
GO:0009059_macromolecule_biosynthetic_process	APLP1	910	11	1.136017	-0.429613	436	436.03	1.000069
GO:0006139_nucleobase__nucleoside__nucleotide_and_nucleic_acid_metabolic_process	FUS	1002	12	1.125504	-0.426914	437	436.75	0.999428
GO:0006139_nucleobase__nucleoside__nucleotide_and_nucleic_acid_metabolic_process	CCNE2	1002	12	1.125504	-0.426914	437	436.75	0.999428
GO:0006139_nucleobase__nucleoside__nucleotide_and_nucleic_acid_metabolic_process	MAPK1	1002	12	1.125504	-0.426914	437	436.75	0.999428
GO:0006139_nucleobase__nucleoside__nucleotide_and_nucleic_acid_metabolic_process	AEBP2	1002	12	1.125504	-0.426914	437	436.75	0.999428
GO:0006139_nucleobase__nucleoside__nucleotide_and_nucleic_acid_metabolic_process	HIPK1	1002	12	1.125504	-0.426914	437	436.75	0.999428
GO:0006139_nucleobase__nucleoside__nucleotide_and_nucleic_acid_metabolic_process	HES5	1002	12	1.125504	-0.426914	437	436.75	0.999428
GO:0006139_nucleobase__nucleoside__nucleotide_and_nucleic_acid_metabolic_process	SP3	1002	12	1.125504	-0.426914	437	436.75	0.999428
GO:0006139_nucleobase__nucleoside__nucleotide_and_nucleic_acid_metabolic_process	NAB1	1002	12	1.125504	-0.426914	437	436.75	0.999428
GO:0006139_nucleobase__nucleoside__nucleotide_and_nucleic_acid_metabolic_process	POU4F1	1002	12	1.125504	-0.426914	437	436.75	0.999428
GO:0006139_nucleobase__nucleoside__nucleotide_and_nucleic_acid_metabolic_process	ARNTL	1002	12	1.125504	-0.426914	437	436.75	0.999428
GO:0006139_nucleobase__nucleoside__nucleotide_and_nucleic_acid_metabolic_process	APLP1	1002	12	1.125504	-0.426914	437	436.75	0.999428
GO:0006139_nucleobase__nucleoside__nucleotide_and_nucleic_acid_metabolic_process	ZC3H8	1002	12	1.125504	-0.426914	437	436.75	0.999428
GO:0001942_hair_follicle_development	PDGFA	44	1	2.135900	-0.423867	448	444.18	0.991473
GO:0002768_immune_response-regulating_cell_surface_receptor_signaling_pathway	MAPK1	44	1	2.135900	-0.423867	448	444.18	0.991473
GO:0006606_protein_import_into_nucleus	ARNTL	44	1	2.135900	-0.423867	448	444.18	0.991473
GO:0009914_hormone_transport	CPLX3	44	1	2.135900	-0.423867	448	444.18	0.991473
GO:0022404_molting_cycle_process	PDGFA	44	1	2.135900	-0.423867	448	444.18	0.991473
GO:0022405_hair_cycle_process	PDGFA	44	1	2.135900	-0.423867	448	444.18	0.991473
GO:0035282_segmentation	SFRP1	44	1	2.135900	-0.423867	448	444.18	0.991473
GO:0042303_molting_cycle	PDGFA	44	1	2.135900	-0.423867	448	444.18	0.991473
GO:0042633_hair_cycle	PDGFA	44	1	2.135900	-0.423867	448	444.18	0.991473
GO:0050808_synapse_organization	ANK3	44	1	2.135900	-0.423867	448	444.18	0.991473
GO:0051170_nuclear_import	ARNTL	44	1	2.135900	-0.423867	448	444.18	0.991473
GO:0001838_embryonic_epithelial_tube_formation	DLC1	45	1	2.088435	-0.416218	449	447.33	0.996281
GO:0044267_cellular_protein_metabolic_process	MAPK1	559	7	1.176846	-0.415197	450	447.51	0.994467
GO:0044267_cellular_protein_metabolic_process	HIPK1	559	7	1.176846	-0.415197	450	447.51	0.994467
GO:0044267_cellular_protein_metabolic_process	PDGFA	559	7	1.176846	-0.415197	450	447.51	0.994467
GO:0044267_cellular_protein_metabolic_process	CHUK	559	7	1.176846	-0.415197	450	447.51	0.994467
GO:0044267_cellular_protein_metabolic_process	MAP3K12	559	7	1.176846	-0.415197	450	447.51	0.994467
GO:0044267_cellular_protein_metabolic_process	EPHB2	559	7	1.176846	-0.415197	450	447.51	0.994467
GO:0044267_cellular_protein_metabolic_process	APLP1	559	7	1.176846	-0.415197	450	447.51	0.994467
GO:0002520_immune_system_development	HBA-A1	295	4	1.274300	-0.414618	451	448.13	0.993636
GO:0002520_immune_system_development	SP3	295	4	1.274300	-0.414618	451	448.13	0.993636
GO:0002520_immune_system_development	JAG1	295	4	1.274300	-0.414618	451	448.13	0.993636
GO:0002520_immune_system_development	CHUK	295	4	1.274300	-0.414618	451	448.13	0.993636
GO:0001763_morphogenesis_of_a_branching_structure	SFRP1	125	2	1.503673	-0.413454	452	448.7	0.992699
GO:0001763_morphogenesis_of_a_branching_structure	PDGFA	125	2	1.503673	-0.413454	452	448.7	0.992699
GO:0007612_learning	EPHB2	46	1	2.043035	-0.408781	457	451.97	0.988993
GO:0009581_detection_of_external_stimulus	GPR98	46	1	2.043035	-0.408781	457	451.97	0.988993
GO:0030850_prostate_gland_development	SFRP1	46	1	2.043035	-0.408781	457	451.97	0.988993
GO:0042063_gliogenesis	NAB1	46	1	2.043035	-0.408781	457	451.97	0.988993
GO:0051098_regulation_of_binding	HIPK1	46	1	2.043035	-0.408781	457	451.97	0.988993
GO:0035295_tube_development	DLC1	212	3	1.329900	-0.404397	458	452.43	0.987838
GO:0035295_tube_development	PDGFA	212	3	1.329900	-0.404397	458	452.43	0.987838
GO:0035295_tube_development	SP3	212	3	1.329900	-0.404397	458	452.43	0.987838
GO:0002757_immune_response-activating_signal_transduction	MAPK1	47	1	1.999566	-0.401545	462	456.95	0.989069
GO:0006396_RNA_processing	APLP1	47	1	1.999566	-0.401545	462	456.95	0.989069
GO:0016570_histone_modification	MAP3K12	47	1	1.999566	-0.401545	462	456.95	0.989069
GO:0030183_B_cell_differentiation	SP3	47	1	1.999566	-0.401545	462	456.95	0.989069
GO:0001655_urogenital_system_development	SFRP1	128	2	1.468431	-0.400789	463	457.84	0.988855
GO:0001655_urogenital_system_development	ITGA8	128	2	1.468431	-0.400789	463	457.84	0.988855
GO:0016070_RNA_metabolic_process	FUS	658	8	1.142609	-0.396734	464	458.28	0.987672
GO:0016070_RNA_metabolic_process	AEBP2	658	8	1.142609	-0.396734	464	458.28	0.987672
GO:0016070_RNA_metabolic_process	HIPK1	658	8	1.142609	-0.396734	464	458.28	0.987672
GO:0016070_RNA_metabolic_process	HES5	658	8	1.142609	-0.396734	464	458.28	0.987672
GO:0016070_RNA_metabolic_process	SP3	658	8	1.142609	-0.396734	464	458.28	0.987672
GO:0016070_RNA_metabolic_process	POU4F1	658	8	1.142609	-0.396734	464	458.28	0.987672
GO:0016070_RNA_metabolic_process	ARNTL	658	8	1.142609	-0.396734	464	458.28	0.987672
GO:0016070_RNA_metabolic_process	APLP1	658	8	1.142609	-0.396734	464	458.28	0.987672
GO:0034504_protein_localization_in_nucleus	ARNTL	48	1	1.957908	-0.394502	465	461.16	0.991742
GO:0043170_macromolecule_metabolic_process	FUS	1576	18	1.073371	-0.390570	466	462.36	0.992189
GO:0043170_macromolecule_metabolic_process	AEBP2	1576	18	1.073371	-0.390570	466	462.36	0.992189
GO:0043170_macromolecule_metabolic_process	PDGFA	1576	18	1.073371	-0.390570	466	462.36	0.992189
GO:0043170_macromolecule_metabolic_process	ARNTL	1576	18	1.073371	-0.390570	466	462.36	0.992189
GO:0043170_macromolecule_metabolic_process	MMP2	1576	18	1.073371	-0.390570	466	462.36	0.992189
GO:0043170_macromolecule_metabolic_process	EPHB2	1576	18	1.073371	-0.390570	466	462.36	0.992189
GO:0043170_macromolecule_metabolic_process	APLP1	1576	18	1.073371	-0.390570	466	462.36	0.992189
GO:0043170_macromolecule_metabolic_process	ZC3H8	1576	18	1.073371	-0.390570	466	462.36	0.992189
GO:0043170_macromolecule_metabolic_process	CCNE2	1576	18	1.073371	-0.390570	466	462.36	0.992189
GO:0043170_macromolecule_metabolic_process	MAPK1	1576	18	1.073371	-0.390570	466	462.36	0.992189
GO:0043170_macromolecule_metabolic_process	HES5	1576	18	1.073371	-0.390570	466	462.36	0.992189
GO:0043170_macromolecule_metabolic_process	HIPK1	1576	18	1.073371	-0.390570	466	462.36	0.992189
GO:0043170_macromolecule_metabolic_process	SP3	1576	18	1.073371	-0.390570	466	462.36	0.992189
GO:0043170_macromolecule_metabolic_process	NAB1	1576	18	1.073371	-0.390570	466	462.36	0.992189
GO:0043170_macromolecule_metabolic_process	SV2B	1576	18	1.073371	-0.390570	466	462.36	0.992189
GO:0043170_macromolecule_metabolic_process	POU4F1	1576	18	1.073371	-0.390570	466	462.36	0.992189
GO:0043170_macromolecule_metabolic_process	CHUK	1576	18	1.073371	-0.390570	466	462.36	0.992189
GO:0043170_macromolecule_metabolic_process	MAP3K12	1576	18	1.073371	-0.390570	466	462.36	0.992189
GO:0006725_cellular_aromatic_compound_metabolic_process	MAPK1	49	1	1.917951	-0.387643	467	466.93	0.999850
GO:0034960_cellular_biopolymer_metabolic_process	FUS	1395	16	1.077902	-0.385836	468	467.23	0.998355
GO:0034960_cellular_biopolymer_metabolic_process	AEBP2	1395	16	1.077902	-0.385836	468	467.23	0.998355
GO:0034960_cellular_biopolymer_metabolic_process	PDGFA	1395	16	1.077902	-0.385836	468	467.23	0.998355
GO:0034960_cellular_biopolymer_metabolic_process	ARNTL	1395	16	1.077902	-0.385836	468	467.23	0.998355
GO:0034960_cellular_biopolymer_metabolic_process	EPHB2	1395	16	1.077902	-0.385836	468	467.23	0.998355
GO:0034960_cellular_biopolymer_metabolic_process	APLP1	1395	16	1.077902	-0.385836	468	467.23	0.998355
GO:0034960_cellular_biopolymer_metabolic_process	ZC3H8	1395	16	1.077902	-0.385836	468	467.23	0.998355
GO:0034960_cellular_biopolymer_metabolic_process	CCNE2	1395	16	1.077902	-0.385836	468	467.23	0.998355
GO:0034960_cellular_biopolymer_metabolic_process	MAPK1	1395	16	1.077902	-0.385836	468	467.23	0.998355
GO:0034960_cellular_biopolymer_metabolic_process	HES5	1395	16	1.077902	-0.385836	468	467.23	0.998355
GO:0034960_cellular_biopolymer_metabolic_process	HIPK1	1395	16	1.077902	-0.385836	468	467.23	0.998355
GO:0034960_cellular_biopolymer_metabolic_process	SP3	1395	16	1.077902	-0.385836	468	467.23	0.998355
GO:0034960_cellular_biopolymer_metabolic_process	NAB1	1395	16	1.077902	-0.385836	468	467.23	0.998355
GO:0034960_cellular_biopolymer_metabolic_process	POU4F1	1395	16	1.077902	-0.385836	468	467.23	0.998355
GO:0034960_cellular_biopolymer_metabolic_process	CHUK	1395	16	1.077902	-0.385836	468	467.23	0.998355
GO:0034960_cellular_biopolymer_metabolic_process	MAP3K12	1395	16	1.077902	-0.385836	468	467.23	0.998355
GO:0006355_regulation_of_transcription__DNA-dependent	FUS	575	7	1.144099	-0.383243	469	468.05	0.997974
GO:0006355_regulation_of_transcription__DNA-dependent	AEBP2	575	7	1.144099	-0.383243	469	468.05	0.997974
GO:0006355_regulation_of_transcription__DNA-dependent	HIPK1	575	7	1.144099	-0.383243	469	468.05	0.997974
GO:0006355_regulation_of_transcription__DNA-dependent	HES5	575	7	1.144099	-0.383243	469	468.05	0.997974
GO:0006355_regulation_of_transcription__DNA-dependent	SP3	575	7	1.144099	-0.383243	469	468.05	0.997974
GO:0006355_regulation_of_transcription__DNA-dependent	POU4F1	575	7	1.144099	-0.383243	469	468.05	0.997974
GO:0006355_regulation_of_transcription__DNA-dependent	ARNTL	575	7	1.144099	-0.383243	469	468.05	0.997974
GO:0043283_biopolymer_metabolic_process	FUS	1490	17	1.072250	-0.382049	470	468.83	0.997511
GO:0043283_biopolymer_metabolic_process	AEBP2	1490	17	1.072250	-0.382049	470	468.83	0.997511
GO:0043283_biopolymer_metabolic_process	PDGFA	1490	17	1.072250	-0.382049	470	468.83	0.997511
GO:0043283_biopolymer_metabolic_process	ARNTL	1490	17	1.072250	-0.382049	470	468.83	0.997511
GO:0043283_biopolymer_metabolic_process	ZC3H8	1490	17	1.072250	-0.382049	470	468.83	0.997511
GO:0043283_biopolymer_metabolic_process	APLP1	1490	17	1.072250	-0.382049	470	468.83	0.997511
GO:0043283_biopolymer_metabolic_process	EPHB2	1490	17	1.072250	-0.382049	470	468.83	0.997511
GO:0043283_biopolymer_metabolic_process	CCNE2	1490	17	1.072250	-0.382049	470	468.83	0.997511
GO:0043283_biopolymer_metabolic_process	MAPK1	1490	17	1.072250	-0.382049	470	468.83	0.997511
GO:0043283_biopolymer_metabolic_process	HIPK1	1490	17	1.072250	-0.382049	470	468.83	0.997511
GO:0043283_biopolymer_metabolic_process	HES5	1490	17	1.072250	-0.382049	470	468.83	0.997511
GO:0043283_biopolymer_metabolic_process	SP3	1490	17	1.072250	-0.382049	470	468.83	0.997511
GO:0043283_biopolymer_metabolic_process	NAB1	1490	17	1.072250	-0.382049	470	468.83	0.997511
GO:0043283_biopolymer_metabolic_process	SV2B	1490	17	1.072250	-0.382049	470	468.83	0.997511
GO:0043283_biopolymer_metabolic_process	POU4F1	1490	17	1.072250	-0.382049	470	468.83	0.997511
GO:0043283_biopolymer_metabolic_process	MAP3K12	1490	17	1.072250	-0.382049	470	468.83	0.997511
GO:0043283_biopolymer_metabolic_process	CHUK	1490	17	1.072250	-0.382049	470	468.83	0.997511
GO:0019219_regulation_of_nucleobase__nucleoside__nucleotide_and_nucleic_acid_metabolic_process	FUS	757	9	1.117327	-0.381556	471	469.03	0.995817
GO:0019219_regulation_of_nucleobase__nucleoside__nucleotide_and_nucleic_acid_metabolic_process	AEBP2	757	9	1.117327	-0.381556	471	469.03	0.995817
GO:0019219_regulation_of_nucleobase__nucleoside__nucleotide_and_nucleic_acid_metabolic_process	HIPK1	757	9	1.117327	-0.381556	471	469.03	0.995817
GO:0019219_regulation_of_nucleobase__nucleoside__nucleotide_and_nucleic_acid_metabolic_process	HES5	757	9	1.117327	-0.381556	471	469.03	0.995817
GO:0019219_regulation_of_nucleobase__nucleoside__nucleotide_and_nucleic_acid_metabolic_process	SP3	757	9	1.117327	-0.381556	471	469.03	0.995817
GO:0019219_regulation_of_nucleobase__nucleoside__nucleotide_and_nucleic_acid_metabolic_process	NAB1	757	9	1.117327	-0.381556	471	469.03	0.995817
GO:0019219_regulation_of_nucleobase__nucleoside__nucleotide_and_nucleic_acid_metabolic_process	POU4F1	757	9	1.117327	-0.381556	471	469.03	0.995817
GO:0019219_regulation_of_nucleobase__nucleoside__nucleotide_and_nucleic_acid_metabolic_process	ARNTL	757	9	1.117327	-0.381556	471	469.03	0.995817
GO:0019219_regulation_of_nucleobase__nucleoside__nucleotide_and_nucleic_acid_metabolic_process	ZC3H8	757	9	1.117327	-0.381556	471	469.03	0.995817
GO:0001656_metanephros_development	ITGA8	50	1	1.879592	-0.380962	474	471.44	0.994599
GO:0017038_protein_import	ARNTL	50	1	1.879592	-0.380962	474	471.44	0.994599
GO:0051606_detection_of_stimulus	GPR98	50	1	1.879592	-0.380962	474	471.44	0.994599
GO:0009952_anterior_posterior_pattern_formation	HIPK1	133	2	1.413227	-0.380686	476	472.04	0.991681
GO:0009952_anterior_posterior_pattern_formation	SFRP1	133	2	1.413227	-0.380686	476	472.04	0.991681
GO:0044057_regulation_of_system_process	CPLX3	133	2	1.413227	-0.380686	476	472.04	0.991681
GO:0044057_regulation_of_system_process	EPHB2	133	2	1.413227	-0.380686	476	472.04	0.991681
GO:0001701_in_utero_embryonic_development	HBA-A1	221	3	1.275741	-0.376457	477	473.4	0.992453
GO:0001701_in_utero_embryonic_development	MAPK1	221	3	1.275741	-0.376457	477	473.4	0.992453
GO:0001701_in_utero_embryonic_development	SP3	221	3	1.275741	-0.376457	477	473.4	0.992453
GO:0002764_immune_response-regulating_signal_transduction	MAPK1	51	1	1.842737	-0.374451	481	476.82	0.991310
GO:0007601_visual_perception	GPR98	51	1	1.842737	-0.374451	481	476.82	0.991310
GO:0016569_covalent_chromatin_modification	MAP3K12	51	1	1.842737	-0.374451	481	476.82	0.991310
GO:0032583_regulation_of_gene-specific_transcription	HES5	51	1	1.842737	-0.374451	481	476.82	0.991310
GO:0001654_eye_development	SP3	136	2	1.382053	-0.369192	482	477.06	0.989751
GO:0001654_eye_development	EPHB2	136	2	1.382053	-0.369192	482	477.06	0.989751
GO:0010608_posttranscriptional_regulation_of_gene_expression	APLP1	52	1	1.807300	-0.368104	484	478.61	0.988864
GO:0050953_sensory_perception_of_light_stimulus	GPR98	52	1	1.807300	-0.368104	484	478.61	0.988864
GO:0048519_negative_regulation_of_biological_process	MAPK1	859	10	1.094058	-0.363936	485	479.54	0.988742
GO:0048519_negative_regulation_of_biological_process	DKK1	859	10	1.094058	-0.363936	485	479.54	0.988742
GO:0048519_negative_regulation_of_biological_process	STMN3	859	10	1.094058	-0.363936	485	479.54	0.988742
GO:0048519_negative_regulation_of_biological_process	HIPK1	859	10	1.094058	-0.363936	485	479.54	0.988742
GO:0048519_negative_regulation_of_biological_process	HES5	859	10	1.094058	-0.363936	485	479.54	0.988742
GO:0048519_negative_regulation_of_biological_process	FOXG1	859	10	1.094058	-0.363936	485	479.54	0.988742
GO:0048519_negative_regulation_of_biological_process	JAG1	859	10	1.094058	-0.363936	485	479.54	0.988742
GO:0048519_negative_regulation_of_biological_process	NTN1	859	10	1.094058	-0.363936	485	479.54	0.988742
GO:0048519_negative_regulation_of_biological_process	EPHB2	859	10	1.094058	-0.363936	485	479.54	0.988742
GO:0048519_negative_regulation_of_biological_process	ZC3H8	859	10	1.094058	-0.363936	485	479.54	0.988742
GO:0030031_cell_projection_assembly	PDGFA	53	1	1.773200	-0.361913	487	482.05	0.989836
GO:0050905_neuromuscular_process	POU4F1	53	1	1.773200	-0.361913	487	482.05	0.989836
GO:0051171_regulation_of_nitrogen_compound_metabolic_process	FUS	771	9	1.097038	-0.358265	488	482.4	0.988525
GO:0051171_regulation_of_nitrogen_compound_metabolic_process	AEBP2	771	9	1.097038	-0.358265	488	482.4	0.988525
GO:0051171_regulation_of_nitrogen_compound_metabolic_process	HIPK1	771	9	1.097038	-0.358265	488	482.4	0.988525
GO:0051171_regulation_of_nitrogen_compound_metabolic_process	HES5	771	9	1.097038	-0.358265	488	482.4	0.988525
GO:0051171_regulation_of_nitrogen_compound_metabolic_process	SP3	771	9	1.097038	-0.358265	488	482.4	0.988525
GO:0051171_regulation_of_nitrogen_compound_metabolic_process	NAB1	771	9	1.097038	-0.358265	488	482.4	0.988525
GO:0051171_regulation_of_nitrogen_compound_metabolic_process	POU4F1	771	9	1.097038	-0.358265	488	482.4	0.988525
GO:0051171_regulation_of_nitrogen_compound_metabolic_process	ARNTL	771	9	1.097038	-0.358265	488	482.4	0.988525
GO:0051171_regulation_of_nitrogen_compound_metabolic_process	ZC3H8	771	9	1.097038	-0.358265	488	482.4	0.988525
GO:0002253_activation_of_immune_response	MAPK1	54	1	1.740363	-0.355873	491	486.85	0.991548
GO:0006412_translation	APLP1	54	1	1.740363	-0.355873	491	486.85	0.991548
GO:0007265_Ras_protein_signal_transduction	STMN3	54	1	1.740363	-0.355873	491	486.85	0.991548
GO:0051252_regulation_of_RNA_metabolic_process	FUS	590	7	1.115012	-0.355272	492	487.0	0.989837
GO:0051252_regulation_of_RNA_metabolic_process	AEBP2	590	7	1.115012	-0.355272	492	487.0	0.989837
GO:0051252_regulation_of_RNA_metabolic_process	HIPK1	590	7	1.115012	-0.355272	492	487.0	0.989837
GO:0051252_regulation_of_RNA_metabolic_process	HES5	590	7	1.115012	-0.355272	492	487.0	0.989837
GO:0051252_regulation_of_RNA_metabolic_process	SP3	590	7	1.115012	-0.355272	492	487.0	0.989837
GO:0051252_regulation_of_RNA_metabolic_process	POU4F1	590	7	1.115012	-0.355272	492	487.0	0.989837
GO:0051252_regulation_of_RNA_metabolic_process	ARNTL	590	7	1.115012	-0.355272	492	487.0	0.989837
GO:0007605_sensory_perception_of_sound	GPR98	55	1	1.708720	-0.349978	494	490.74	0.993401
GO:0048568_embryonic_organ_development	SP3	55	1	1.708720	-0.349978	494	490.74	0.993401
GO:0006351_transcription__DNA-dependent	FUS	594	7	1.107504	-0.348123	495	491.08	0.992081
GO:0006351_transcription__DNA-dependent	AEBP2	594	7	1.107504	-0.348123	495	491.08	0.992081
GO:0006351_transcription__DNA-dependent	HIPK1	594	7	1.107504	-0.348123	495	491.08	0.992081
GO:0006351_transcription__DNA-dependent	HES5	594	7	1.107504	-0.348123	495	491.08	0.992081
GO:0006351_transcription__DNA-dependent	SP3	594	7	1.107504	-0.348123	495	491.08	0.992081
GO:0006351_transcription__DNA-dependent	POU4F1	594	7	1.107504	-0.348123	495	491.08	0.992081
GO:0006351_transcription__DNA-dependent	ARNTL	594	7	1.107504	-0.348123	495	491.08	0.992081
GO:0032774_RNA_biosynthetic_process	FUS	595	7	1.105642	-0.346355	496	491.82	0.991573
GO:0032774_RNA_biosynthetic_process	AEBP2	595	7	1.105642	-0.346355	496	491.82	0.991573
GO:0032774_RNA_biosynthetic_process	HIPK1	595	7	1.105642	-0.346355	496	491.82	0.991573
GO:0032774_RNA_biosynthetic_process	HES5	595	7	1.105642	-0.346355	496	491.82	0.991573
GO:0032774_RNA_biosynthetic_process	SP3	595	7	1.105642	-0.346355	496	491.82	0.991573
GO:0032774_RNA_biosynthetic_process	POU4F1	595	7	1.105642	-0.346355	496	491.82	0.991573
GO:0032774_RNA_biosynthetic_process	ARNTL	595	7	1.105642	-0.346355	496	491.82	0.991573
GO:0051321_meiotic_cell_cycle	TUBG1	56	1	1.678207	-0.344224	497	495.48	0.996942
GO:0016477_cell_migration	KATNA1	234	3	1.204867	-0.339620	498	497.62	0.999237
GO:0016477_cell_migration	POU4F1	234	3	1.204867	-0.339620	498	497.62	0.999237
GO:0016477_cell_migration	NTN1	234	3	1.204867	-0.339620	498	497.62	0.999237
GO:0008344_adult_locomotory_behavior	EPHA4	57	1	1.648765	-0.338604	502	501.73	0.999462
GO:0009953_dorsal_ventral_pattern_formation	FOXG1	57	1	1.648765	-0.338604	502	501.73	0.999462
GO:0033365_protein_localization_in_organelle	ARNTL	57	1	1.648765	-0.338604	502	501.73	0.999462
GO:0050878_regulation_of_body_fluid_levels	SYTL2	57	1	1.648765	-0.338604	502	501.73	0.999462
GO:0001501_skeletal_system_development	SP3	236	3	1.194656	-0.334295	503	502.14	0.998290
GO:0001501_skeletal_system_development	NAB1	236	3	1.194656	-0.334295	503	502.14	0.998290
GO:0001501_skeletal_system_development	MMP2	236	3	1.194656	-0.334295	503	502.14	0.998290
GO:0044085_cellular_component_biogenesis	DLC1	237	3	1.189615	-0.331664	504	504.98	1.001944
GO:0044085_cellular_component_biogenesis	PDGFA	237	3	1.189615	-0.331664	504	504.98	1.001944
GO:0044085_cellular_component_biogenesis	OLFM1	237	3	1.189615	-0.331664	504	504.98	1.001944
GO:0007049_cell_cycle	CCNE2	238	3	1.184617	-0.329055	505	505.82	1.001624
GO:0007049_cell_cycle	FOXG1	238	3	1.184617	-0.329055	505	505.82	1.001624
GO:0007049_cell_cycle	TUBG1	238	3	1.184617	-0.329055	505	505.82	1.001624
GO:0030334_regulation_of_cell_migration	NTN1	59	1	1.592874	-0.327749	506	507.73	1.003419
GO:0044260_cellular_macromolecule_metabolic_process	FUS	1447	16	1.039166	-0.318972	507	511.1	1.008087
GO:0044260_cellular_macromolecule_metabolic_process	AEBP2	1447	16	1.039166	-0.318972	507	511.1	1.008087
GO:0044260_cellular_macromolecule_metabolic_process	PDGFA	1447	16	1.039166	-0.318972	507	511.1	1.008087
GO:0044260_cellular_macromolecule_metabolic_process	ARNTL	1447	16	1.039166	-0.318972	507	511.1	1.008087
GO:0044260_cellular_macromolecule_metabolic_process	EPHB2	1447	16	1.039166	-0.318972	507	511.1	1.008087
GO:0044260_cellular_macromolecule_metabolic_process	ZC3H8	1447	16	1.039166	-0.318972	507	511.1	1.008087
GO:0044260_cellular_macromolecule_metabolic_process	APLP1	1447	16	1.039166	-0.318972	507	511.1	1.008087
GO:0044260_cellular_macromolecule_metabolic_process	CCNE2	1447	16	1.039166	-0.318972	507	511.1	1.008087
GO:0044260_cellular_macromolecule_metabolic_process	MAPK1	1447	16	1.039166	-0.318972	507	511.1	1.008087
GO:0044260_cellular_macromolecule_metabolic_process	HES5	1447	16	1.039166	-0.318972	507	511.1	1.008087
GO:0044260_cellular_macromolecule_metabolic_process	HIPK1	1447	16	1.039166	-0.318972	507	511.1	1.008087
GO:0044260_cellular_macromolecule_metabolic_process	SP3	1447	16	1.039166	-0.318972	507	511.1	1.008087
GO:0044260_cellular_macromolecule_metabolic_process	NAB1	1447	16	1.039166	-0.318972	507	511.1	1.008087
GO:0044260_cellular_macromolecule_metabolic_process	POU4F1	1447	16	1.039166	-0.318972	507	511.1	1.008087
GO:0044260_cellular_macromolecule_metabolic_process	CHUK	1447	16	1.039166	-0.318972	507	511.1	1.008087
GO:0044260_cellular_macromolecule_metabolic_process	MAP3K12	1447	16	1.039166	-0.318972	507	511.1	1.008087
GO:0032268_regulation_of_cellular_protein_metabolic_process	PDGFA	152	2	1.236574	-0.314250	508	513.31	1.010453
GO:0032268_regulation_of_cellular_protein_metabolic_process	APLP1	152	2	1.236574	-0.314250	508	513.31	1.010453
GO:0030855_epithelial_cell_differentiation	XBP1	62	1	1.515800	-0.312366	510	516.51	1.012765
GO:0050954_sensory_perception_of_mechanical_stimulus	GPR98	62	1	1.515800	-0.312366	510	516.51	1.012765
GO:0007369_gastrulation	ODZ4	63	1	1.491740	-0.307462	511	519.98	1.017573
GO:0032879_regulation_of_localization	CPLX3	248	3	1.136850	-0.304095	512	521.99	1.019512
GO:0032879_regulation_of_localization	SYTL2	248	3	1.136850	-0.304095	512	521.99	1.019512
GO:0032879_regulation_of_localization	NTN1	248	3	1.136850	-0.304095	512	521.99	1.019512
GO:0019222_regulation_of_metabolic_process	FUS	1088	12	1.036540	-0.302239	513	524.61	1.022632
GO:0019222_regulation_of_metabolic_process	AEBP2	1088	12	1.036540	-0.302239	513	524.61	1.022632
GO:0019222_regulation_of_metabolic_process	HIPK1	1088	12	1.036540	-0.302239	513	524.61	1.022632
GO:0019222_regulation_of_metabolic_process	HES5	1088	12	1.036540	-0.302239	513	524.61	1.022632
GO:0019222_regulation_of_metabolic_process	PDGFA	1088	12	1.036540	-0.302239	513	524.61	1.022632
GO:0019222_regulation_of_metabolic_process	SP3	1088	12	1.036540	-0.302239	513	524.61	1.022632
GO:0019222_regulation_of_metabolic_process	NAB1	1088	12	1.036540	-0.302239	513	524.61	1.022632
GO:0019222_regulation_of_metabolic_process	SV2B	1088	12	1.036540	-0.302239	513	524.61	1.022632
GO:0019222_regulation_of_metabolic_process	POU4F1	1088	12	1.036540	-0.302239	513	524.61	1.022632
GO:0019222_regulation_of_metabolic_process	ARNTL	1088	12	1.036540	-0.302239	513	524.61	1.022632
GO:0019222_regulation_of_metabolic_process	APLP1	1088	12	1.036540	-0.302239	513	524.61	1.022632
GO:0019222_regulation_of_metabolic_process	ZC3H8	1088	12	1.036540	-0.302239	513	524.61	1.022632
GO:0007389_pattern_specification_process	HIPK1	250	3	1.127755	-0.299339	514	525.14	1.021673
GO:0007389_pattern_specification_process	SFRP1	250	3	1.127755	-0.299339	514	525.14	1.021673
GO:0007389_pattern_specification_process	FOXG1	250	3	1.127755	-0.299339	514	525.14	1.021673
GO:0048511_rhythmic_process	ARNTL	65	1	1.445840	-0.297967	515	526.57	1.022466
GO:0006810_transport	SCAMP1	718	8	1.047126	-0.297545	516	526.65	1.020640
GO:0006810_transport	CPLX3	718	8	1.047126	-0.297545	516	526.65	1.020640
GO:0006810_transport	SYTL2	718	8	1.047126	-0.297545	516	526.65	1.020640
GO:0006810_transport	SV2B	718	8	1.047126	-0.297545	516	526.65	1.020640
GO:0006810_transport	ARNTL	718	8	1.047126	-0.297545	516	526.65	1.020640
GO:0006810_transport	YES1	718	8	1.047126	-0.297545	516	526.65	1.020640
GO:0006810_transport	LRP2	718	8	1.047126	-0.297545	516	526.65	1.020640
GO:0006810_transport	LIN7A	718	8	1.047126	-0.297545	516	526.65	1.020640
GO:0010467_gene_expression	FUS	905	10	1.038449	-0.297401	517	526.8	1.018956
GO:0010467_gene_expression	AEBP2	905	10	1.038449	-0.297401	517	526.8	1.018956
GO:0010467_gene_expression	HIPK1	905	10	1.038449	-0.297401	517	526.8	1.018956
GO:0010467_gene_expression	HES5	905	10	1.038449	-0.297401	517	526.8	1.018956
GO:0010467_gene_expression	SP3	905	10	1.038449	-0.297401	517	526.8	1.018956
GO:0010467_gene_expression	NAB1	905	10	1.038449	-0.297401	517	526.8	1.018956
GO:0010467_gene_expression	POU4F1	905	10	1.038449	-0.297401	517	526.8	1.018956
GO:0010467_gene_expression	ARNTL	905	10	1.038449	-0.297401	517	526.8	1.018956
GO:0010467_gene_expression	APLP1	905	10	1.038449	-0.297401	517	526.8	1.018956
GO:0010467_gene_expression	ZC3H8	905	10	1.038449	-0.297401	517	526.8	1.018956
GO:0008104_protein_localization	KATNA1	251	3	1.123262	-0.296990	518	527.09	1.017548
GO:0008104_protein_localization	SV2B	251	3	1.123262	-0.296990	518	527.09	1.017548
GO:0008104_protein_localization	ARNTL	251	3	1.123262	-0.296990	518	527.09	1.017548
GO:0048514_blood_vessel_morphogenesis	HEY1	158	2	1.189615	-0.296086	519	528.27	1.017861
GO:0048514_blood_vessel_morphogenesis	PDGFA	158	2	1.189615	-0.296086	519	528.27	1.017861
GO:0007179_transforming_growth_factor_beta_receptor_signaling_pathway	ITGA8	66	1	1.423933	-0.293370	522	530.6	1.016475
GO:0031589_cell-substrate_adhesion	DLC1	66	1	1.423933	-0.293370	522	530.6	1.016475
GO:0051130_positive_regulation_of_cellular_component_organization	NTN1	66	1	1.423933	-0.293370	522	530.6	1.016475
GO:0016481_negative_regulation_of_transcription	HIPK1	253	3	1.114383	-0.292348	523	531.48	1.016214
GO:0016481_negative_regulation_of_transcription	HES5	253	3	1.114383	-0.292348	523	531.48	1.016214
GO:0016481_negative_regulation_of_transcription	ZC3H8	253	3	1.114383	-0.292348	523	531.48	1.016214
GO:0003007_heart_morphogenesis	DLC1	67	1	1.402680	-0.288869	524	534.54	1.020115
GO:0002521_leukocyte_differentiation	SP3	161	2	1.167448	-0.287446	525	535.04	1.019124
GO:0002521_leukocyte_differentiation	CHUK	161	2	1.167448	-0.287446	525	535.04	1.019124
GO:0048870_cell_motility	KATNA1	257	3	1.097038	-0.283283	526	537.9	1.022624
GO:0048870_cell_motility	POU4F1	257	3	1.097038	-0.283283	526	537.9	1.022624
GO:0048870_cell_motility	NTN1	257	3	1.097038	-0.283283	526	537.9	1.022624
GO:0010926_anatomical_structure_formation	DLC1	447	5	1.051226	-0.281045	527	539.24	1.023226
GO:0010926_anatomical_structure_formation	PDGFA	447	5	1.051226	-0.281045	527	539.24	1.023226
GO:0010926_anatomical_structure_formation	SP3	447	5	1.051226	-0.281045	527	539.24	1.023226
GO:0010926_anatomical_structure_formation	MMP2	447	5	1.051226	-0.281045	527	539.24	1.023226
GO:0010926_anatomical_structure_formation	OLFM1	447	5	1.051226	-0.281045	527	539.24	1.023226
GO:0001932_regulation_of_protein_amino_acid_phosphorylation	PDGFA	69	1	1.362023	-0.280143	528	541.11	1.024830
GO:0008283_cell_proliferation	HIPK1	544	6	1.036540	-0.276817	529	542.01	1.024594
GO:0008283_cell_proliferation	PDGFA	544	6	1.036540	-0.276817	529	542.01	1.024594
GO:0008283_cell_proliferation	FOXG1	544	6	1.036540	-0.276817	529	542.01	1.024594
GO:0008283_cell_proliferation	LRP2	544	6	1.036540	-0.276817	529	542.01	1.024594
GO:0008283_cell_proliferation	NTN1	544	6	1.036540	-0.276817	529	542.01	1.024594
GO:0008283_cell_proliferation	CHUK	544	6	1.036540	-0.276817	529	542.01	1.024594
GO:0031323_regulation_of_cellular_metabolic_process	FUS	1015	11	1.018498	-0.276780	530	542.17	1.022962
GO:0031323_regulation_of_cellular_metabolic_process	AEBP2	1015	11	1.018498	-0.276780	530	542.17	1.022962
GO:0031323_regulation_of_cellular_metabolic_process	HIPK1	1015	11	1.018498	-0.276780	530	542.17	1.022962
GO:0031323_regulation_of_cellular_metabolic_process	HES5	1015	11	1.018498	-0.276780	530	542.17	1.022962
GO:0031323_regulation_of_cellular_metabolic_process	PDGFA	1015	11	1.018498	-0.276780	530	542.17	1.022962
GO:0031323_regulation_of_cellular_metabolic_process	SP3	1015	11	1.018498	-0.276780	530	542.17	1.022962
GO:0031323_regulation_of_cellular_metabolic_process	NAB1	1015	11	1.018498	-0.276780	530	542.17	1.022962
GO:0031323_regulation_of_cellular_metabolic_process	POU4F1	1015	11	1.018498	-0.276780	530	542.17	1.022962
GO:0031323_regulation_of_cellular_metabolic_process	ARNTL	1015	11	1.018498	-0.276780	530	542.17	1.022962
GO:0031323_regulation_of_cellular_metabolic_process	APLP1	1015	11	1.018498	-0.276780	530	542.17	1.022962
GO:0031323_regulation_of_cellular_metabolic_process	ZC3H8	1015	11	1.018498	-0.276780	530	542.17	1.022962
GO:0009617_response_to_bacterium	MAPK1	70	1	1.342566	-0.275913	531	545.0	1.026365
GO:0010629_negative_regulation_of_gene_expression	HIPK1	262	3	1.076102	-0.272350	532	546.26	1.026805
GO:0010629_negative_regulation_of_gene_expression	HES5	262	3	1.076102	-0.272350	532	546.26	1.026805
GO:0010629_negative_regulation_of_gene_expression	ZC3H8	262	3	1.076102	-0.272350	532	546.26	1.026805
GO:0006913_nucleocytoplasmic_transport	ARNTL	71	1	1.323656	-0.271768	534	548.34	1.026854
GO:0016331_morphogenesis_of_embryonic_epithelium	DLC1	71	1	1.323656	-0.271768	534	548.34	1.026854
GO:0051049_regulation_of_transport	CPLX3	167	2	1.125504	-0.270990	535	549.48	1.027065
GO:0051049_regulation_of_transport	SYTL2	167	2	1.125504	-0.270990	535	549.48	1.027065
GO:0007264_small_GTPase_mediated_signal_transduction	STMN3	72	1	1.305272	-0.267705	541	554.76	1.025434
GO:0016568_chromatin_modification	MAP3K12	72	1	1.305272	-0.267705	541	554.76	1.025434
GO:0021915_neural_tube_development	DLC1	72	1	1.305272	-0.267705	541	554.76	1.025434
GO:0040012_regulation_of_locomotion	NTN1	72	1	1.305272	-0.267705	541	554.76	1.025434
GO:0050673_epithelial_cell_proliferation	CHUK	72	1	1.305272	-0.267705	541	554.76	1.025434
GO:0051169_nuclear_transport	ARNTL	72	1	1.305272	-0.267705	541	554.76	1.025434
GO:0048706_embryonic_skeletal_system_development	SP3	73	1	1.287392	-0.263722	544	557.19	1.024246
GO:0051270_regulation_of_cell_motion	NTN1	73	1	1.287392	-0.263722	544	557.19	1.024246
GO:0051336_regulation_of_hydrolase_activity	STMN3	73	1	1.287392	-0.263722	544	557.19	1.024246
GO:0007600_sensory_perception	POU4F1	172	2	1.092786	-0.258066	545	560.9	1.029174
GO:0007600_sensory_perception	GPR98	172	2	1.092786	-0.258066	545	560.9	1.029174
GO:0045944_positive_regulation_of_transcription_from_RNA_polymerase_II_promoter	FUS	269	3	1.048100	-0.257753	546	561.16	1.027766
GO:0045944_positive_regulation_of_transcription_from_RNA_polymerase_II_promoter	HES5	269	3	1.048100	-0.257753	546	561.16	1.027766
GO:0045944_positive_regulation_of_transcription_from_RNA_polymerase_II_promoter	ARNTL	269	3	1.048100	-0.257753	546	561.16	1.027766
GO:0051050_positive_regulation_of_transport	SYTL2	75	1	1.253061	-0.255988	547	562.55	1.028428
GO:0045934_negative_regulation_of_nucleobase__nucleoside__nucleotide_and_nucleic_acid_metabolic_process	HIPK1	270	3	1.044218	-0.255733	548	562.86	1.027117
GO:0045934_negative_regulation_of_nucleobase__nucleoside__nucleotide_and_nucleic_acid_metabolic_process	HES5	270	3	1.044218	-0.255733	548	562.86	1.027117
GO:0045934_negative_regulation_of_nucleobase__nucleoside__nucleotide_and_nucleic_acid_metabolic_process	ZC3H8	270	3	1.044218	-0.255733	548	562.86	1.027117
GO:0051172_negative_regulation_of_nitrogen_compound_metabolic_process	HIPK1	271	3	1.040364	-0.253728	549	564.54	1.028306
GO:0051172_negative_regulation_of_nitrogen_compound_metabolic_process	HES5	271	3	1.040364	-0.253728	549	564.54	1.028306
GO:0051172_negative_regulation_of_nitrogen_compound_metabolic_process	ZC3H8	271	3	1.040364	-0.253728	549	564.54	1.028306
GO:0000122_negative_regulation_of_transcription_from_RNA_polymerase_II_promoter	HIPK1	175	2	1.074052	-0.250635	551	567.0	1.029038
GO:0000122_negative_regulation_of_transcription_from_RNA_polymerase_II_promoter	HES5	175	2	1.074052	-0.250635	551	567.0	1.029038
GO:0015031_protein_transport	SV2B	175	2	1.074052	-0.250635	551	567.0	1.029038
GO:0015031_protein_transport	ARNTL	175	2	1.074052	-0.250635	551	567.0	1.029038
GO:0010558_negative_regulation_of_macromolecule_biosynthetic_process	HIPK1	274	3	1.028974	-0.247809	553	570.05	1.030832
GO:0010558_negative_regulation_of_macromolecule_biosynthetic_process	HES5	274	3	1.028974	-0.247809	553	570.05	1.030832
GO:0010558_negative_regulation_of_macromolecule_biosynthetic_process	ZC3H8	274	3	1.028974	-0.247809	553	570.05	1.030832
GO:0033036_macromolecule_localization	KATNA1	274	3	1.028974	-0.247809	553	570.05	1.030832
GO:0033036_macromolecule_localization	SV2B	274	3	1.028974	-0.247809	553	570.05	1.030832
GO:0033036_macromolecule_localization	ARNTL	274	3	1.028974	-0.247809	553	570.05	1.030832
GO:0006461_protein_complex_assembly	OLFM1	78	1	1.204867	-0.244933	557	573.19	1.029066
GO:0030326_embryonic_limb_morphogenesis	DKK1	78	1	1.204867	-0.244933	557	573.19	1.029066
GO:0035113_embryonic_appendage_morphogenesis	DKK1	78	1	1.204867	-0.244933	557	573.19	1.029066
GO:0070271_protein_complex_biogenesis	OLFM1	78	1	1.204867	-0.244933	557	573.19	1.029066
GO:0045184_establishment_of_protein_localization	SV2B	180	2	1.044218	-0.238760	558	575.81	1.031918
GO:0045184_establishment_of_protein_localization	ARNTL	180	2	1.044218	-0.238760	558	575.81	1.031918
GO:0006807_nitrogen_compound_metabolic_process	FUS	1147	12	0.983222	-0.234948	559	579.58	1.036816
GO:0006807_nitrogen_compound_metabolic_process	CCNE2	1147	12	0.983222	-0.234948	559	579.58	1.036816
GO:0006807_nitrogen_compound_metabolic_process	MAPK1	1147	12	0.983222	-0.234948	559	579.58	1.036816
GO:0006807_nitrogen_compound_metabolic_process	AEBP2	1147	12	0.983222	-0.234948	559	579.58	1.036816
GO:0006807_nitrogen_compound_metabolic_process	HIPK1	1147	12	0.983222	-0.234948	559	579.58	1.036816
GO:0006807_nitrogen_compound_metabolic_process	HES5	1147	12	0.983222	-0.234948	559	579.58	1.036816
GO:0006807_nitrogen_compound_metabolic_process	SP3	1147	12	0.983222	-0.234948	559	579.58	1.036816
GO:0006807_nitrogen_compound_metabolic_process	NAB1	1147	12	0.983222	-0.234948	559	579.58	1.036816
GO:0006807_nitrogen_compound_metabolic_process	POU4F1	1147	12	0.983222	-0.234948	559	579.58	1.036816
GO:0006807_nitrogen_compound_metabolic_process	ARNTL	1147	12	0.983222	-0.234948	559	579.58	1.036816
GO:0006807_nitrogen_compound_metabolic_process	APLP1	1147	12	0.983222	-0.234948	559	579.58	1.036816
GO:0006807_nitrogen_compound_metabolic_process	ZC3H8	1147	12	0.983222	-0.234948	559	579.58	1.036816
GO:0031327_negative_regulation_of_cellular_biosynthetic_process	HIPK1	282	3	0.999783	-0.232686	560	580.73	1.037018
GO:0031327_negative_regulation_of_cellular_biosynthetic_process	HES5	282	3	0.999783	-0.232686	560	580.73	1.037018
GO:0031327_negative_regulation_of_cellular_biosynthetic_process	ZC3H8	282	3	0.999783	-0.232686	560	580.73	1.037018
GO:0010627_regulation_of_protein_kinase_cascade	CHUK	82	1	1.146093	-0.231134	561	583.46	1.040036
GO:0009890_negative_regulation_of_biosynthetic_process	HIPK1	284	3	0.992742	-0.229051	562	584.52	1.040071
GO:0009890_negative_regulation_of_biosynthetic_process	HES5	284	3	0.992742	-0.229051	562	584.52	1.040071
GO:0009890_negative_regulation_of_biosynthetic_process	ZC3H8	284	3	0.992742	-0.229051	562	584.52	1.040071
GO:0006325_chromatin_organization	MAP3K12	83	1	1.132284	-0.227840	564	586.95	1.040691
GO:0030534_adult_behavior	EPHA4	83	1	1.132284	-0.227840	564	586.95	1.040691
GO:0007155_cell_adhesion	DLC1	186	2	1.010533	-0.225304	566	588.87	1.040406
GO:0007155_cell_adhesion	HES5	186	2	1.010533	-0.225304	566	588.87	1.040406
GO:0022610_biological_adhesion	DLC1	186	2	1.010533	-0.225304	566	588.87	1.040406
GO:0022610_biological_adhesion	HES5	186	2	1.010533	-0.225304	566	588.87	1.040406
GO:0000279_M_phase	TUBG1	85	1	1.105642	-0.221430	567	591.73	1.043616
GO:0006605_protein_targeting	ARNTL	86	1	1.092786	-0.218310	570	594.64	1.043228
GO:0006897_endocytosis	LRP2	86	1	1.092786	-0.218310	570	594.64	1.043228
GO:0010324_membrane_invagination	LRP2	86	1	1.092786	-0.218310	570	594.64	1.043228
[truncated: 326 more rows]
