# Supplementary material for: RedundancyMiner: De-replication of redundant GO categories in microarray and proteomics analysis
Source: BMC Bioinformatics. 2011 Feb 10;12:52. doi: 10.1186/1471-2105-12-52 (PMC3223614; doi:10.1186/1471-2105-12-52)
Supplement: Additional file 8 — Retinal development HTGM download. compressed package of the results of running HTGM on the retinal development genes list. [file 1471-2105-12-52-S8.ZIP › SCENARIO_2_MODIFIED/total.txt.total.txt.dir/Exp1_BestClusterMap_LEIGS_KM_24.csv.join.21.txt.dir/Exp1_BestClusterMap_LEIGS_KM_24.csv.join.21.txt.change.gce.CIM]

	ANK3	CHUK	CPLX3	EPHA4	EPHB2	FOXG1	GPR98	HES5	ITGA8	JAG1	KATNA1	KIF5C	LIN7A	NTN1	PDGFA	SCAMP1	STMN3	SV2B	SYTL2
GO:0048489_synaptic_vesicle_transport	0	0	1	0	0	0	0	0	0	0	0	0	1	0	0	0	0	1	0
GO:0007411_axon_guidance	1	0	0	1	1	1	0	0	0	0	0	1	0	1	0	0	0	0	0
GO:0030030_cell_projection_organization	1	0	0	1	1	1	1	0	1	0	0	1	0	1	1	0	1	0	0
GO:0043583_ear_development	0	0	0	0	0	1	1	1	1	1	0	0	0	0	0	0	0	0	0
GO:0060113_inner_ear_receptor_cell_differentiation	0	0	0	0	0	0	1	1	0	1	0	0	0	0	0	0	0	0	0
GO:0006887_exocytosis	0	0	1	0	0	0	0	0	0	0	0	0	0	0	0	1	0	1	1
GO:0002011_morphogenesis_of_an_epithelial_sheet	0	1	0	0	0	0	0	0	0	1	0	0	0	0	0	0	0	0	0
GO:0042490_mechanoreceptor_differentiation	0	0	0	0	0	0	1	1	0	1	0	0	0	0	0	0	0	0	0
GO:0031122_cytoplasmic_microtubule_organization	0	0	0	0	0	0	0	0	0	0	1	0	0	0	0	0	1	0	0
GO:0048839_inner_ear_development	0	0	0	0	0	1	1	1	1	1	0	0	0	0	0	0	0	0	0
GO:0050769_positive_regulation_of_neurogenesis	0	0	0	0	1	1	0	0	0	0	0	0	0	1	0	0	0	0	0
