# Supplementary material for: RedundancyMiner: De-replication of redundant GO categories in microarray and proteomics analysis
Source: BMC Bioinformatics. 2011 Feb 10;12:52. doi: 10.1186/1471-2105-12-52 (PMC3223614; doi:10.1186/1471-2105-12-52)
Supplement: Additional file 8 — Retinal development HTGM download. compressed package of the results of running HTGM on the retinal development genes list. [file 1471-2105-12-52-S8.ZIP › SCENARIO_2_MODIFIED/total.txt.total.txt.dir/Exp1_BestClusterMap_LEIGS_KM_24.csv.join.21.txt.dir/Exp1_BestClusterMap_LEIGS_KM_24.csv.join.21.txt.change.gce.CIM.dir/cgi_user_x.txt]

11
-4	-10
-5	-8
1	2
-1	-6
-2	-11
-7	3
-3	5
-9	4
6	8
7	9
0
0
1.41421356237310
1.73205080756888
1.73205080756888
1.98405939253433
2.32287565553230
2.34277886014148
2.55310217697331
2.90797105866232
3
2
11
7
4
10
5
8
9
1
6
GO:0030030_cell_projection_organization
GO:0007411_axon_guidance
GO:0050769_positive_regulation_of_neurogenesis
GO:0002011_morphogenesis_of_an_epithelial_sheet
GO:0043583_ear_development
GO:0048839_inner_ear_development
GO:0060113_inner_ear_receptor_cell_differentiation
GO:0042490_mechanoreceptor_differentiation
GO:0031122_cytoplasmic_microtubule_organization
GO:0048489_synaptic_vesicle_transport
GO:0006887_exocytosis
