# Supplementary material for: RedundancyMiner: De-replication of redundant GO categories in microarray and proteomics analysis
Source: BMC Bioinformatics. 2011 Feb 10;12:52. doi: 10.1186/1471-2105-12-52 (PMC3223614; doi:10.1186/1471-2105-12-52)
Supplement: Additional file 8 — Retinal development HTGM download. compressed package of the results of running HTGM on the retinal development genes list. [file 1471-2105-12-52-S8.ZIP › SCENARIO_2_MODIFIED/total.txt.total.txt.dir/Exp1_BestClusterMap_LEIGS_KM_24.csv.join.21.txt.dir/Exp1_BestClusterMap_LEIGS_KM_24.csv.join.21.txt.change.gce.CIM.dir/cgi_user_y.txt]

19
-1	-4
-12	1
-3	-18
-5	-14
-16	-19
2	4
-13	3
-7	-8
-11	-17
5	7
-15	6
-10	8
-6	-9
-2	10
9	11
14	15
12	13
16	17
0
0
0
0
0
1
1
1
1
1.13807118745770
1.16568542494924
1.20710678118655
1.41421356237310
1.54134846045141
1.60975902394473
1.81039576167420
1.97197034837082
2.27400020162685
2
16
19
13
3
18
11
17
15
12
1
4
5
14
10
7
8
6
9
CHUK
SCAMP1
SYTL2
LIN7A
CPLX3
SV2B
KATNA1
STMN3
PDGFA
KIF5C
ANK3
EPHA4
EPHB2
NTN1
JAG1
GPR98
HES5
FOXG1
ITGA8
