# Supplementary material for: RedundancyMiner: De-replication of redundant GO categories in microarray and proteomics analysis
Source: BMC Bioinformatics. 2011 Feb 10;12:52. doi: 10.1186/1471-2105-12-52 (PMC3223614; doi:10.1186/1471-2105-12-52)
Supplement: Additional file 8 — Retinal development HTGM download. compressed package of the results of running HTGM on the retinal development genes list. [file 1471-2105-12-52-S8.ZIP › SCENARIO_2_MODIFIED/total.txt.total.txt.dir/Exp1_BestClusterMap_LEIGS_KM_24.csv.join.21.txt.dir/Exp1_BestClusterMap_LEIGS_KM_24.csv.join.21.txt.change.gce.CIM.dir/cimlog.out]

Read 209 items
Read 22 items
Read 38 items
Read 53 items
Read 93 items
getcgivars(): no REQUEST_METHOD found
Content-type: text/html

total_nonmissing 209 
length 209 
The number to add for new color 1.210526 
discrete_color 1 
<script> location.replace("/cimminerdata/1805506105/cgi_user_form.html?1267028824"); </script>
> proc.time()
   user  system elapsed 
 21.210  19.180  47.927 
