# Supplementary material for: RedundancyMiner: De-replication of redundant GO categories in microarray and proteomics analysis
Source: BMC Bioinformatics. 2011 Feb 10;12:52. doi: 10.1186/1471-2105-12-52 (PMC3223614; doi:10.1186/1471-2105-12-52)
Supplement: Additional file 8 — Retinal development HTGM download. compressed package of the results of running HTGM on the retinal development genes list. [file 1471-2105-12-52-S8.ZIP › SCENARIO_2_MODIFIED/total.txt.total.txt.dir/Exp1_BestClusterMap_LEIGS_KM_24.csv.join.21.txt.dir/Exp1_BestClusterMap_LEIGS_KM_24.csv.join.21.txt.change.gce.CIM.dir/r.in]

options(echo = FALSE)
workDir <- '/export1/tomcatinstances/tomcat6/webapps/cimminerdata/1805506105/'
scriptDir <- '/export1/tomcatinstances/tomcat6/webapps/cimminer/scripts/'
cimUrl <- 'http://discover.nci.nih.gov/cimminer/'
row.opt <- 'cluster'
col.opt <- 'cluster'
x.distance <- 'euclidean'
xcluster.method <- 'average'
y.distance <- 'euclidean'
ycluster.method <- 'average'
upload.data <- '/export1/tomcatinstances/tomcat6/webapps/cimminerdata/1805506105/data_Exp1_BestClusterMap_LEIGS_KM_24.csv.join.21.txt.change.gce.CIM'
upload.row <- '/export1/tomcatinstances/tomcat6/webapps/cimminerdata/1805506105/row_Exp1_BestClusterMap_LEIGS_KM_24.csv.join.21.txt.change.gce.CIM'
upload.col <- '/export1/tomcatinstances/tomcat6/webapps/cimminerdata/1805506105/col_Exp1_BestClusterMap_LEIGS_KM_24.csv.join.21.txt.change.gce.CIM'
source('/export1/tomcatinstances/tomcat6/webapps/cimminer/scripts/oneMatrix.R')
source('/export1/tomcatinstances/tomcat6/webapps/cimminer/scripts/cimRFunctions.R')
batch.cim()
