# Supplementary material for: RedundancyMiner: De-replication of redundant GO categories in microarray and proteomics analysis
Source: BMC Bioinformatics. 2011 Feb 10;12:52. doi: 10.1186/1471-2105-12-52 (PMC3223614; doi:10.1186/1471-2105-12-52)
Supplement: Additional file 8 — Retinal development HTGM download. compressed package of the results of running HTGM on the retinal development genes list. [file 1471-2105-12-52-S8.ZIP › SCENARIO_2_MODIFIED/total.txt.total.txt.dir/Exp1_BestClusterMap_LEIGS_KM_24.csv.join.21.txt.dir/Exp1_BestClusterMap_LEIGS_KM_24.csv.join.21.txt.change.gce.xls]

=HYPERLINK("http://discover.nci.nih.gov/gominer/hi-thruput-defs.jsp#GO","HYPERLINKED GO CATEGORY")	=HYPERLINK("http://discover.nci.nih.gov/gominer/hi-thruput-defs.jsp#GENE","HYPERLINKED GENE NAME")	=HYPERLINK("http://discover.nci.nih.gov/gominer/hi-thruput-defs.jsp#Total","TOTAL GENES")	=HYPERLINK("http://discover.nci.nih.gov/gominer/hi-thruput-defs.jsp#CHANGED","CHANGED GENES")	=HYPERLINK("http://discover.nci.nih.gov/gominer/hi-thruput-defs.jsp#ENRICH","ENRICHMENT")	=HYPERLINK("http://discover.nci.nih.gov/gominer/hi-thruput-defs.jsp#LOG10","LOG10(p)")	=HYPERLINK("http://discover.nci.nih.gov/gominer/hi-thruput-defs.jsp#NUMB","CUMULATIVE NUMBER OF CATEGORIES")	=HYPERLINK("http://discover.nci.nih.gov/gominer/hi-thruput-defs.jsp#RM","CUMULATIVE RANDOMS MEAN")	=HYPERLINK("http://discover.nci.nih.gov/gominer/hi-thruput-defs.jsp#FDR","FALSE DISCOVERY RATE")
=HYPERLINK("http://www.godatabase.org/cgi-bin/go.cgi?query=GO:0007399&auto_wild_cards=yes&view=query&action=query&search_constraint=terms","GO:0007399_nervous_system_development")	=HYPERLINK("http://www.ncbi.nih.gov/gquery/gquery.fcgi?term=DLC1","DLC1")	621	17	2.572710	-3.898381	1	0.04	0.040000
=HYPERLINK("http://www.godatabase.org/cgi-bin/go.cgi?query=GO:0007399&auto_wild_cards=yes&view=query&action=query&search_constraint=terms","GO:0007399_nervous_system_development")	=HYPERLINK("http://www.ncbi.nih.gov/gquery/gquery.fcgi?term=STMN3","STMN3")	621	17	2.572710	-3.898381	1	0.04	0.040000
=HYPERLINK("http://www.godatabase.org/cgi-bin/go.cgi?query=GO:0007399&auto_wild_cards=yes&view=query&action=query&search_constraint=terms","GO:0007399_nervous_system_development")	=HYPERLINK("http://www.ncbi.nih.gov/gquery/gquery.fcgi?term=KIF5C","KIF5C")	621	17	2.572710	-3.898381	1	0.04	0.040000
=HYPERLINK("http://www.godatabase.org/cgi-bin/go.cgi?query=GO:0007399&auto_wild_cards=yes&view=query&action=query&search_constraint=terms","GO:0007399_nervous_system_development")	=HYPERLINK("http://www.ncbi.nih.gov/gquery/gquery.fcgi?term=JAG1","JAG1")	621	17	2.572710	-3.898381	1	0.04	0.040000
=HYPERLINK("http://www.godatabase.org/cgi-bin/go.cgi?query=GO:0007399&auto_wild_cards=yes&view=query&action=query&search_constraint=terms","GO:0007399_nervous_system_development")	=HYPERLINK("http://www.ncbi.nih.gov/gquery/gquery.fcgi?term=NTN1","NTN1")	621	17	2.572710	-3.898381	1	0.04	0.040000
=HYPERLINK("http://www.godatabase.org/cgi-bin/go.cgi?query=GO:0007399&auto_wild_cards=yes&view=query&action=query&search_constraint=terms","GO:0007399_nervous_system_development")	=HYPERLINK("http://www.ncbi.nih.gov/gquery/gquery.fcgi?term=GPR98","GPR98")	621	17	2.572710	-3.898381	1	0.04	0.040000
=HYPERLINK("http://www.godatabase.org/cgi-bin/go.cgi?query=GO:0007399&auto_wild_cards=yes&view=query&action=query&search_constraint=terms","GO:0007399_nervous_system_development")	=HYPERLINK("http://www.ncbi.nih.gov/gquery/gquery.fcgi?term=APLP1","APLP1")	621	17	2.572710	-3.898381	1	0.04	0.040000
=HYPERLINK("http://www.godatabase.org/cgi-bin/go.cgi?query=GO:0007399&auto_wild_cards=yes&view=query&action=query&search_constraint=terms","GO:0007399_nervous_system_development")	=HYPERLINK("http://www.ncbi.nih.gov/gquery/gquery.fcgi?term=EPHB2","EPHB2")	621	17	2.572710	-3.898381	1	0.04	0.040000
=HYPERLINK("http://www.godatabase.org/cgi-bin/go.cgi?query=GO:0007399&auto_wild_cards=yes&view=query&action=query&search_constraint=terms","GO:0007399_nervous_system_development")	=HYPERLINK("http://www.ncbi.nih.gov/gquery/gquery.fcgi?term=EPHA4","EPHA4")	621	17	2.572710	-3.898381	1	0.04	0.040000
=HYPERLINK("http://www.godatabase.org/cgi-bin/go.cgi?query=GO:0007399&auto_wild_cards=yes&view=query&action=query&search_constraint=terms","GO:0007399_nervous_system_development")	=HYPERLINK("http://www.ncbi.nih.gov/gquery/gquery.fcgi?term=DKK1","DKK1")	621	17	2.572710	-3.898381	1	0.04	0.040000
=HYPERLINK("http://www.godatabase.org/cgi-bin/go.cgi?query=GO:0007399&auto_wild_cards=yes&view=query&action=query&search_constraint=terms","GO:0007399_nervous_system_development")	=HYPERLINK("http://www.ncbi.nih.gov/gquery/gquery.fcgi?term=HES5","HES5")	621	17	2.572710	-3.898381	1	0.04	0.040000
=HYPERLINK("http://www.godatabase.org/cgi-bin/go.cgi?query=GO:0007399&auto_wild_cards=yes&view=query&action=query&search_constraint=terms","GO:0007399_nervous_system_development")	=HYPERLINK("http://www.ncbi.nih.gov/gquery/gquery.fcgi?term=ANK3","ANK3")	621	17	2.572710	-3.898381	1	0.04	0.040000
=HYPERLINK("http://www.godatabase.org/cgi-bin/go.cgi?query=GO:0007399&auto_wild_cards=yes&view=query&action=query&search_constraint=terms","GO:0007399_nervous_system_development")	=HYPERLINK("http://www.ncbi.nih.gov/gquery/gquery.fcgi?term=KATNA1","KATNA1")	621	17	2.572710	-3.898381	1	0.04	0.040000
=HYPERLINK("http://www.godatabase.org/cgi-bin/go.cgi?query=GO:0007399&auto_wild_cards=yes&view=query&action=query&search_constraint=terms","GO:0007399_nervous_system_development")	=HYPERLINK("http://www.ncbi.nih.gov/gquery/gquery.fcgi?term=NAB1","NAB1")	621	17	2.572710	-3.898381	1	0.04	0.040000
=HYPERLINK("http://www.godatabase.org/cgi-bin/go.cgi?query=GO:0007399&auto_wild_cards=yes&view=query&action=query&search_constraint=terms","GO:0007399_nervous_system_development")	=HYPERLINK("http://www.ncbi.nih.gov/gquery/gquery.fcgi?term=FOXG1","FOXG1")	621	17	2.572710	-3.898381	1	0.04	0.040000
=HYPERLINK("http://www.godatabase.org/cgi-bin/go.cgi?query=GO:0007399&auto_wild_cards=yes&view=query&action=query&search_constraint=terms","GO:0007399_nervous_system_development")	=HYPERLINK("http://www.ncbi.nih.gov/gquery/gquery.fcgi?term=POU4F1","POU4F1")	621	17	2.572710	-3.898381	1	0.04	0.040000
=HYPERLINK("http://www.godatabase.org/cgi-bin/go.cgi?query=GO:0007399&auto_wild_cards=yes&view=query&action=query&search_constraint=terms","GO:0007399_nervous_system_development")	=HYPERLINK("http://www.ncbi.nih.gov/gquery/gquery.fcgi?term=LRP2","LRP2")	621	17	2.572710	-3.898381	1	0.04	0.040000
=HYPERLINK("http://www.godatabase.org/cgi-bin/go.cgi?query=GO:0007411&auto_wild_cards=yes&view=query&action=query&search_constraint=terms","GO:0007411_axon_guidance")	=HYPERLINK("http://www.ncbi.nih.gov/gquery/gquery.fcgi?term=EPHA4","EPHA4")	82	6	6.876556	-3.696446	2	0.07	0.035000
=HYPERLINK("http://www.godatabase.org/cgi-bin/go.cgi?query=GO:0007411&auto_wild_cards=yes&view=query&action=query&search_constraint=terms","GO:0007411_axon_guidance")	=HYPERLINK("http://www.ncbi.nih.gov/gquery/gquery.fcgi?term=ANK3","ANK3")	82	6	6.876556	-3.696446	2	0.07	0.035000
=HYPERLINK("http://www.godatabase.org/cgi-bin/go.cgi?query=GO:0007411&auto_wild_cards=yes&view=query&action=query&search_constraint=terms","GO:0007411_axon_guidance")	=HYPERLINK("http://www.ncbi.nih.gov/gquery/gquery.fcgi?term=FOXG1","FOXG1")	82	6	6.876556	-3.696446	2	0.07	0.035000
=HYPERLINK("http://www.godatabase.org/cgi-bin/go.cgi?query=GO:0007411&auto_wild_cards=yes&view=query&action=query&search_constraint=terms","GO:0007411_axon_guidance")	=HYPERLINK("http://www.ncbi.nih.gov/gquery/gquery.fcgi?term=KIF5C","KIF5C")	82	6	6.876556	-3.696446	2	0.07	0.035000
=HYPERLINK("http://www.godatabase.org/cgi-bin/go.cgi?query=GO:0007411&auto_wild_cards=yes&view=query&action=query&search_constraint=terms","GO:0007411_axon_guidance")	=HYPERLINK("http://www.ncbi.nih.gov/gquery/gquery.fcgi?term=NTN1","NTN1")	82	6	6.876556	-3.696446	2	0.07	0.035000
=HYPERLINK("http://www.godatabase.org/cgi-bin/go.cgi?query=GO:0007411&auto_wild_cards=yes&view=query&action=query&search_constraint=terms","GO:0007411_axon_guidance")	=HYPERLINK("http://www.ncbi.nih.gov/gquery/gquery.fcgi?term=EPHB2","EPHB2")	82	6	6.876556	-3.696446	2	0.07	0.035000
=HYPERLINK("http://www.godatabase.org/cgi-bin/go.cgi?query=GO:0022008&auto_wild_cards=yes&view=query&action=query&search_constraint=terms","GO:0022008_neurogenesis")	=HYPERLINK("http://www.ncbi.nih.gov/gquery/gquery.fcgi?term=STMN3","STMN3")	423	13	2.888262	-3.478792	3	0.15	0.050000
=HYPERLINK("http://www.godatabase.org/cgi-bin/go.cgi?query=GO:0022008&auto_wild_cards=yes&view=query&action=query&search_constraint=terms","GO:0022008_neurogenesis")	=HYPERLINK("http://www.ncbi.nih.gov/gquery/gquery.fcgi?term=KIF5C","KIF5C")	423	13	2.888262	-3.478792	3	0.15	0.050000
=HYPERLINK("http://www.godatabase.org/cgi-bin/go.cgi?query=GO:0022008&auto_wild_cards=yes&view=query&action=query&search_constraint=terms","GO:0022008_neurogenesis")	=HYPERLINK("http://www.ncbi.nih.gov/gquery/gquery.fcgi?term=JAG1","JAG1")	423	13	2.888262	-3.478792	3	0.15	0.050000
=HYPERLINK("http://www.godatabase.org/cgi-bin/go.cgi?query=GO:0022008&auto_wild_cards=yes&view=query&action=query&search_constraint=terms","GO:0022008_neurogenesis")	=HYPERLINK("http://www.ncbi.nih.gov/gquery/gquery.fcgi?term=NTN1","NTN1")	423	13	2.888262	-3.478792	3	0.15	0.050000
=HYPERLINK("http://www.godatabase.org/cgi-bin/go.cgi?query=GO:0022008&auto_wild_cards=yes&view=query&action=query&search_constraint=terms","GO:0022008_neurogenesis")	=HYPERLINK("http://www.ncbi.nih.gov/gquery/gquery.fcgi?term=GPR98","GPR98")	423	13	2.888262	-3.478792	3	0.15	0.050000
=HYPERLINK("http://www.godatabase.org/cgi-bin/go.cgi?query=GO:0022008&auto_wild_cards=yes&view=query&action=query&search_constraint=terms","GO:0022008_neurogenesis")	=HYPERLINK("http://www.ncbi.nih.gov/gquery/gquery.fcgi?term=EPHB2","EPHB2")	423	13	2.888262	-3.478792	3	0.15	0.050000
=HYPERLINK("http://www.godatabase.org/cgi-bin/go.cgi?query=GO:0022008&auto_wild_cards=yes&view=query&action=query&search_constraint=terms","GO:0022008_neurogenesis")	=HYPERLINK("http://www.ncbi.nih.gov/gquery/gquery.fcgi?term=EPHA4","EPHA4")	423	13	2.888262	-3.478792	3	0.15	0.050000
=HYPERLINK("http://www.godatabase.org/cgi-bin/go.cgi?query=GO:0022008&auto_wild_cards=yes&view=query&action=query&search_constraint=terms","GO:0022008_neurogenesis")	=HYPERLINK("http://www.ncbi.nih.gov/gquery/gquery.fcgi?term=HES5","HES5")	423	13	2.888262	-3.478792	3	0.15	0.050000
=HYPERLINK("http://www.godatabase.org/cgi-bin/go.cgi?query=GO:0022008&auto_wild_cards=yes&view=query&action=query&search_constraint=terms","GO:0022008_neurogenesis")	=HYPERLINK("http://www.ncbi.nih.gov/gquery/gquery.fcgi?term=ANK3","ANK3")	423	13	2.888262	-3.478792	3	0.15	0.050000
=HYPERLINK("http://www.godatabase.org/cgi-bin/go.cgi?query=GO:0022008&auto_wild_cards=yes&view=query&action=query&search_constraint=terms","GO:0022008_neurogenesis")	=HYPERLINK("http://www.ncbi.nih.gov/gquery/gquery.fcgi?term=KATNA1","KATNA1")	423	13	2.888262	-3.478792	3	0.15	0.050000
=HYPERLINK("http://www.godatabase.org/cgi-bin/go.cgi?query=GO:0022008&auto_wild_cards=yes&view=query&action=query&search_constraint=terms","GO:0022008_neurogenesis")	=HYPERLINK("http://www.ncbi.nih.gov/gquery/gquery.fcgi?term=NAB1","NAB1")	423	13	2.888262	-3.478792	3	0.15	0.050000
=HYPERLINK("http://www.godatabase.org/cgi-bin/go.cgi?query=GO:0022008&auto_wild_cards=yes&view=query&action=query&search_constraint=terms","GO:0022008_neurogenesis")	=HYPERLINK("http://www.ncbi.nih.gov/gquery/gquery.fcgi?term=FOXG1","FOXG1")	423	13	2.888262	-3.478792	3	0.15	0.050000
=HYPERLINK("http://www.godatabase.org/cgi-bin/go.cgi?query=GO:0022008&auto_wild_cards=yes&view=query&action=query&search_constraint=terms","GO:0022008_neurogenesis")	=HYPERLINK("http://www.ncbi.nih.gov/gquery/gquery.fcgi?term=POU4F1","POU4F1")	423	13	2.888262	-3.478792	3	0.15	0.050000
=HYPERLINK("http://www.godatabase.org/cgi-bin/go.cgi?query=GO:0030030&auto_wild_cards=yes&view=query&action=query&search_constraint=terms","GO:0030030_cell_projection_organization")	=HYPERLINK("http://www.ncbi.nih.gov/gquery/gquery.fcgi?term=EPHA4","EPHA4")	263	10	3.573369	-3.453802	4	0.15	0.037500
=HYPERLINK("http://www.godatabase.org/cgi-bin/go.cgi?query=GO:0030030&auto_wild_cards=yes&view=query&action=query&search_constraint=terms","GO:0030030_cell_projection_organization")	=HYPERLINK("http://www.ncbi.nih.gov/gquery/gquery.fcgi?term=STMN3","STMN3")	263	10	3.573369	-3.453802	4	0.15	0.037500
=HYPERLINK("http://www.godatabase.org/cgi-bin/go.cgi?query=GO:0030030&auto_wild_cards=yes&view=query&action=query&search_constraint=terms","GO:0030030_cell_projection_organization")	=HYPERLINK("http://www.ncbi.nih.gov/gquery/gquery.fcgi?term=ANK3","ANK3")	263	10	3.573369	-3.453802	4	0.15	0.037500
=HYPERLINK("http://www.godatabase.org/cgi-bin/go.cgi?query=GO:0030030&auto_wild_cards=yes&view=query&action=query&search_constraint=terms","GO:0030030_cell_projection_organization")	=HYPERLINK("http://www.ncbi.nih.gov/gquery/gquery.fcgi?term=PDGFA","PDGFA")	263	10	3.573369	-3.453802	4	0.15	0.037500
=HYPERLINK("http://www.godatabase.org/cgi-bin/go.cgi?query=GO:0030030&auto_wild_cards=yes&view=query&action=query&search_constraint=terms","GO:0030030_cell_projection_organization")	=HYPERLINK("http://www.ncbi.nih.gov/gquery/gquery.fcgi?term=ITGA8","ITGA8")	263	10	3.573369	-3.453802	4	0.15	0.037500
=HYPERLINK("http://www.godatabase.org/cgi-bin/go.cgi?query=GO:0030030&auto_wild_cards=yes&view=query&action=query&search_constraint=terms","GO:0030030_cell_projection_organization")	=HYPERLINK("http://www.ncbi.nih.gov/gquery/gquery.fcgi?term=FOXG1","FOXG1")	263	10	3.573369	-3.453802	4	0.15	0.037500
=HYPERLINK("http://www.godatabase.org/cgi-bin/go.cgi?query=GO:0030030&auto_wild_cards=yes&view=query&action=query&search_constraint=terms","GO:0030030_cell_projection_organization")	=HYPERLINK("http://www.ncbi.nih.gov/gquery/gquery.fcgi?term=KIF5C","KIF5C")	263	10	3.573369	-3.453802	4	0.15	0.037500
=HYPERLINK("http://www.godatabase.org/cgi-bin/go.cgi?query=GO:0030030&auto_wild_cards=yes&view=query&action=query&search_constraint=terms","GO:0030030_cell_projection_organization")	=HYPERLINK("http://www.ncbi.nih.gov/gquery/gquery.fcgi?term=NTN1","NTN1")	263	10	3.573369	-3.453802	4	0.15	0.037500
=HYPERLINK("http://www.godatabase.org/cgi-bin/go.cgi?query=GO:0030030&auto_wild_cards=yes&view=query&action=query&search_constraint=terms","GO:0030030_cell_projection_organization")	=HYPERLINK("http://www.ncbi.nih.gov/gquery/gquery.fcgi?term=GPR98","GPR98")	263	10	3.573369	-3.453802	4	0.15	0.037500
=HYPERLINK("http://www.godatabase.org/cgi-bin/go.cgi?query=GO:0030030&auto_wild_cards=yes&view=query&action=query&search_constraint=terms","GO:0030030_cell_projection_organization")	=HYPERLINK("http://www.ncbi.nih.gov/gquery/gquery.fcgi?term=EPHB2","EPHB2")	263	10	3.573369	-3.453802	4	0.15	0.037500
=HYPERLINK("http://www.godatabase.org/cgi-bin/go.cgi?query=GO:0048699&auto_wild_cards=yes&view=query&action=query&search_constraint=terms","GO:0048699_generation_of_neurons")	=HYPERLINK("http://www.ncbi.nih.gov/gquery/gquery.fcgi?term=EPHA4","EPHA4")	396	12	2.847866	-3.169871	5	0.32	0.064000
=HYPERLINK("http://www.godatabase.org/cgi-bin/go.cgi?query=GO:0048699&auto_wild_cards=yes&view=query&action=query&search_constraint=terms","GO:0048699_generation_of_neurons")	=HYPERLINK("http://www.ncbi.nih.gov/gquery/gquery.fcgi?term=STMN3","STMN3")	396	12	2.847866	-3.169871	5	0.32	0.064000
=HYPERLINK("http://www.godatabase.org/cgi-bin/go.cgi?query=GO:0048699&auto_wild_cards=yes&view=query&action=query&search_constraint=terms","GO:0048699_generation_of_neurons")	=HYPERLINK("http://www.ncbi.nih.gov/gquery/gquery.fcgi?term=HES5","HES5")	396	12	2.847866	-3.169871	5	0.32	0.064000
=HYPERLINK("http://www.godatabase.org/cgi-bin/go.cgi?query=GO:0048699&auto_wild_cards=yes&view=query&action=query&search_constraint=terms","GO:0048699_generation_of_neurons")	=HYPERLINK("http://www.ncbi.nih.gov/gquery/gquery.fcgi?term=ANK3","ANK3")	396	12	2.847866	-3.169871	5	0.32	0.064000
=HYPERLINK("http://www.godatabase.org/cgi-bin/go.cgi?query=GO:0048699&auto_wild_cards=yes&view=query&action=query&search_constraint=terms","GO:0048699_generation_of_neurons")	=HYPERLINK("http://www.ncbi.nih.gov/gquery/gquery.fcgi?term=KATNA1","KATNA1")	396	12	2.847866	-3.169871	5	0.32	0.064000
=HYPERLINK("http://www.godatabase.org/cgi-bin/go.cgi?query=GO:0048699&auto_wild_cards=yes&view=query&action=query&search_constraint=terms","GO:0048699_generation_of_neurons")	=HYPERLINK("http://www.ncbi.nih.gov/gquery/gquery.fcgi?term=KIF5C","KIF5C")	396	12	2.847866	-3.169871	5	0.32	0.064000
=HYPERLINK("http://www.godatabase.org/cgi-bin/go.cgi?query=GO:0048699&auto_wild_cards=yes&view=query&action=query&search_constraint=terms","GO:0048699_generation_of_neurons")	=HYPERLINK("http://www.ncbi.nih.gov/gquery/gquery.fcgi?term=FOXG1","FOXG1")	396	12	2.847866	-3.169871	5	0.32	0.064000
=HYPERLINK("http://www.godatabase.org/cgi-bin/go.cgi?query=GO:0048699&auto_wild_cards=yes&view=query&action=query&search_constraint=terms","GO:0048699_generation_of_neurons")	=HYPERLINK("http://www.ncbi.nih.gov/gquery/gquery.fcgi?term=POU4F1","POU4F1")	396	12	2.847866	-3.169871	5	0.32	0.064000
=HYPERLINK("http://www.godatabase.org/cgi-bin/go.cgi?query=GO:0048699&auto_wild_cards=yes&view=query&action=query&search_constraint=terms","GO:0048699_generation_of_neurons")	=HYPERLINK("http://www.ncbi.nih.gov/gquery/gquery.fcgi?term=JAG1","JAG1")	396	12	2.847866	-3.169871	5	0.32	0.064000
=HYPERLINK("http://www.godatabase.org/cgi-bin/go.cgi?query=GO:0048699&auto_wild_cards=yes&view=query&action=query&search_constraint=terms","GO:0048699_generation_of_neurons")	=HYPERLINK("http://www.ncbi.nih.gov/gquery/gquery.fcgi?term=NTN1","NTN1")	396	12	2.847866	-3.169871	5	0.32	0.064000
=HYPERLINK("http://www.godatabase.org/cgi-bin/go.cgi?query=GO:0048699&auto_wild_cards=yes&view=query&action=query&search_constraint=terms","GO:0048699_generation_of_neurons")	=HYPERLINK("http://www.ncbi.nih.gov/gquery/gquery.fcgi?term=GPR98","GPR98")	396	12	2.847866	-3.169871	5	0.32	0.064000
=HYPERLINK("http://www.godatabase.org/cgi-bin/go.cgi?query=GO:0048699&auto_wild_cards=yes&view=query&action=query&search_constraint=terms","GO:0048699_generation_of_neurons")	=HYPERLINK("http://www.ncbi.nih.gov/gquery/gquery.fcgi?term=EPHB2","EPHB2")	396	12	2.847866	-3.169871	5	0.32	0.064000
=HYPERLINK("http://www.godatabase.org/cgi-bin/go.cgi?query=GO:0007275&auto_wild_cards=yes&view=query&action=query&search_constraint=terms","GO:0007275_multicellular_organismal_development")	=HYPERLINK("http://www.ncbi.nih.gov/gquery/gquery.fcgi?term=DLC1","DLC1")	1760	30	1.601925	-3.059568	6	0.44	0.073333
=HYPERLINK("http://www.godatabase.org/cgi-bin/go.cgi?query=GO:0007275&auto_wild_cards=yes&view=query&action=query&search_constraint=terms","GO:0007275_multicellular_organismal_development")	=HYPERLINK("http://www.ncbi.nih.gov/gquery/gquery.fcgi?term=PDGFA","PDGFA")	1760	30	1.601925	-3.059568	6	0.44	0.073333
=HYPERLINK("http://www.godatabase.org/cgi-bin/go.cgi?query=GO:0007275&auto_wild_cards=yes&view=query&action=query&search_constraint=terms","GO:0007275_multicellular_organismal_development")	=HYPERLINK("http://www.ncbi.nih.gov/gquery/gquery.fcgi?term=COL3A1","COL3A1")	1760	30	1.601925	-3.059568	6	0.44	0.073333
=HYPERLINK("http://www.godatabase.org/cgi-bin/go.cgi?query=GO:0007275&auto_wild_cards=yes&view=query&action=query&search_constraint=terms","GO:0007275_multicellular_organismal_development")	=HYPERLINK("http://www.ncbi.nih.gov/gquery/gquery.fcgi?term=JAG1","JAG1")	1760	30	1.601925	-3.059568	6	0.44	0.073333
=HYPERLINK("http://www.godatabase.org/cgi-bin/go.cgi?query=GO:0007275&auto_wild_cards=yes&view=query&action=query&search_constraint=terms","GO:0007275_multicellular_organismal_development")	=HYPERLINK("http://www.ncbi.nih.gov/gquery/gquery.fcgi?term=MMP2","MMP2")	1760	30	1.601925	-3.059568	6	0.44	0.073333
=HYPERLINK("http://www.godatabase.org/cgi-bin/go.cgi?query=GO:0007275&auto_wild_cards=yes&view=query&action=query&search_constraint=terms","GO:0007275_multicellular_organismal_development")	=HYPERLINK("http://www.ncbi.nih.gov/gquery/gquery.fcgi?term=APLP1","APLP1")	1760	30	1.601925	-3.059568	6	0.44	0.073333
=HYPERLINK("http://www.godatabase.org/cgi-bin/go.cgi?query=GO:0007275&auto_wild_cards=yes&view=query&action=query&search_constraint=terms","GO:0007275_multicellular_organismal_development")	=HYPERLINK("http://www.ncbi.nih.gov/gquery/gquery.fcgi?term=EPHB2","EPHB2")	1760	30	1.601925	-3.059568	6	0.44	0.073333
=HYPERLINK("http://www.godatabase.org/cgi-bin/go.cgi?query=GO:0007275&auto_wild_cards=yes&view=query&action=query&search_constraint=terms","GO:0007275_multicellular_organismal_development")	=HYPERLINK("http://www.ncbi.nih.gov/gquery/gquery.fcgi?term=HEY1","HEY1")	1760	30	1.601925	-3.059568	6	0.44	0.073333
=HYPERLINK("http://www.godatabase.org/cgi-bin/go.cgi?query=GO:0007275&auto_wild_cards=yes&view=query&action=query&search_constraint=terms","GO:0007275_multicellular_organismal_development")	=HYPERLINK("http://www.ncbi.nih.gov/gquery/gquery.fcgi?term=XBP1","XBP1")	1760	30	1.601925	-3.059568	6	0.44	0.073333
=HYPERLINK("http://www.godatabase.org/cgi-bin/go.cgi?query=GO:0007275&auto_wild_cards=yes&view=query&action=query&search_constraint=terms","GO:0007275_multicellular_organismal_development")	=HYPERLINK("http://www.ncbi.nih.gov/gquery/gquery.fcgi?term=ANK3","ANK3")	1760	30	1.601925	-3.059568	6	0.44	0.073333
=HYPERLINK("http://www.godatabase.org/cgi-bin/go.cgi?query=GO:0007275&auto_wild_cards=yes&view=query&action=query&search_constraint=terms","GO:0007275_multicellular_organismal_development")	=HYPERLINK("http://www.ncbi.nih.gov/gquery/gquery.fcgi?term=KATNA1","KATNA1")	1760	30	1.601925	-3.059568	6	0.44	0.073333
=HYPERLINK("http://www.godatabase.org/cgi-bin/go.cgi?query=GO:0007275&auto_wild_cards=yes&view=query&action=query&search_constraint=terms","GO:0007275_multicellular_organismal_development")	=HYPERLINK("http://www.ncbi.nih.gov/gquery/gquery.fcgi?term=POU4F1","POU4F1")	1760	30	1.601925	-3.059568	6	0.44	0.073333
=HYPERLINK("http://www.godatabase.org/cgi-bin/go.cgi?query=GO:0007275&auto_wild_cards=yes&view=query&action=query&search_constraint=terms","GO:0007275_multicellular_organismal_development")	=HYPERLINK("http://www.ncbi.nih.gov/gquery/gquery.fcgi?term=CHUK","CHUK")	1760	30	1.601925	-3.059568	6	0.44	0.073333
=HYPERLINK("http://www.godatabase.org/cgi-bin/go.cgi?query=GO:0007275&auto_wild_cards=yes&view=query&action=query&search_constraint=terms","GO:0007275_multicellular_organismal_development")	=HYPERLINK("http://www.ncbi.nih.gov/gquery/gquery.fcgi?term=ODZ4","ODZ4")	1760	30	1.601925	-3.059568	6	0.44	0.073333
=HYPERLINK("http://www.godatabase.org/cgi-bin/go.cgi?query=GO:0007275&auto_wild_cards=yes&view=query&action=query&search_constraint=terms","GO:0007275_multicellular_organismal_development")	=HYPERLINK("http://www.ncbi.nih.gov/gquery/gquery.fcgi?term=STMN3","STMN3")	1760	30	1.601925	-3.059568	6	0.44	0.073333
=HYPERLINK("http://www.godatabase.org/cgi-bin/go.cgi?query=GO:0007275&auto_wild_cards=yes&view=query&action=query&search_constraint=terms","GO:0007275_multicellular_organismal_development")	=HYPERLINK("http://www.ncbi.nih.gov/gquery/gquery.fcgi?term=KIF5C","KIF5C")	1760	30	1.601925	-3.059568	6	0.44	0.073333
=HYPERLINK("http://www.godatabase.org/cgi-bin/go.cgi?query=GO:0007275&auto_wild_cards=yes&view=query&action=query&search_constraint=terms","GO:0007275_multicellular_organismal_development")	=HYPERLINK("http://www.ncbi.nih.gov/gquery/gquery.fcgi?term=NTN1","NTN1")	1760	30	1.601925	-3.059568	6	0.44	0.073333
=HYPERLINK("http://www.godatabase.org/cgi-bin/go.cgi?query=GO:0007275&auto_wild_cards=yes&view=query&action=query&search_constraint=terms","GO:0007275_multicellular_organismal_development")	=HYPERLINK("http://www.ncbi.nih.gov/gquery/gquery.fcgi?term=GPR98","GPR98")	1760	30	1.601925	-3.059568	6	0.44	0.073333
=HYPERLINK("http://www.godatabase.org/cgi-bin/go.cgi?query=GO:0007275&auto_wild_cards=yes&view=query&action=query&search_constraint=terms","GO:0007275_multicellular_organismal_development")	=HYPERLINK("http://www.ncbi.nih.gov/gquery/gquery.fcgi?term=HBA-A1","HBA-A1")	1760	30	1.601925	-3.059568	6	0.44	0.073333
=HYPERLINK("http://www.godatabase.org/cgi-bin/go.cgi?query=GO:0007275&auto_wild_cards=yes&view=query&action=query&search_constraint=terms","GO:0007275_multicellular_organismal_development")	=HYPERLINK("http://www.ncbi.nih.gov/gquery/gquery.fcgi?term=EPHA4","EPHA4")	1760	30	1.601925	-3.059568	6	0.44	0.073333
=HYPERLINK("http://www.godatabase.org/cgi-bin/go.cgi?query=GO:0007275&auto_wild_cards=yes&view=query&action=query&search_constraint=terms","GO:0007275_multicellular_organismal_development")	=HYPERLINK("http://www.ncbi.nih.gov/gquery/gquery.fcgi?term=MAPK1","MAPK1")	1760	30	1.601925	-3.059568	6	0.44	0.073333
=HYPERLINK("http://www.godatabase.org/cgi-bin/go.cgi?query=GO:0007275&auto_wild_cards=yes&view=query&action=query&search_constraint=terms","GO:0007275_multicellular_organismal_development")	=HYPERLINK("http://www.ncbi.nih.gov/gquery/gquery.fcgi?term=DKK1","DKK1")	1760	30	1.601925	-3.059568	6	0.44	0.073333
=HYPERLINK("http://www.godatabase.org/cgi-bin/go.cgi?query=GO:0007275&auto_wild_cards=yes&view=query&action=query&search_constraint=terms","GO:0007275_multicellular_organismal_development")	=HYPERLINK("http://www.ncbi.nih.gov/gquery/gquery.fcgi?term=HIPK1","HIPK1")	1760	30	1.601925	-3.059568	6	0.44	0.073333
=HYPERLINK("http://www.godatabase.org/cgi-bin/go.cgi?query=GO:0007275&auto_wild_cards=yes&view=query&action=query&search_constraint=terms","GO:0007275_multicellular_organismal_development")	=HYPERLINK("http://www.ncbi.nih.gov/gquery/gquery.fcgi?term=SFRP1","SFRP1")	1760	30	1.601925	-3.059568	6	0.44	0.073333
=HYPERLINK("http://www.godatabase.org/cgi-bin/go.cgi?query=GO:0007275&auto_wild_cards=yes&view=query&action=query&search_constraint=terms","GO:0007275_multicellular_organismal_development")	=HYPERLINK("http://www.ncbi.nih.gov/gquery/gquery.fcgi?term=HES5","HES5")	1760	30	1.601925	-3.059568	6	0.44	0.073333
=HYPERLINK("http://www.godatabase.org/cgi-bin/go.cgi?query=GO:0007275&auto_wild_cards=yes&view=query&action=query&search_constraint=terms","GO:0007275_multicellular_organismal_development")	=HYPERLINK("http://www.ncbi.nih.gov/gquery/gquery.fcgi?term=ITGA8","ITGA8")	1760	30	1.601925	-3.059568	6	0.44	0.073333
=HYPERLINK("http://www.godatabase.org/cgi-bin/go.cgi?query=GO:0007275&auto_wild_cards=yes&view=query&action=query&search_constraint=terms","GO:0007275_multicellular_organismal_development")	=HYPERLINK("http://www.ncbi.nih.gov/gquery/gquery.fcgi?term=SP3","SP3")	1760	30	1.601925	-3.059568	6	0.44	0.073333
=HYPERLINK("http://www.godatabase.org/cgi-bin/go.cgi?query=GO:0007275&auto_wild_cards=yes&view=query&action=query&search_constraint=terms","GO:0007275_multicellular_organismal_development")	=HYPERLINK("http://www.ncbi.nih.gov/gquery/gquery.fcgi?term=NAB1","NAB1")	1760	30	1.601925	-3.059568	6	0.44	0.073333
=HYPERLINK("http://www.godatabase.org/cgi-bin/go.cgi?query=GO:0007275&auto_wild_cards=yes&view=query&action=query&search_constraint=terms","GO:0007275_multicellular_organismal_development")	=HYPERLINK("http://www.ncbi.nih.gov/gquery/gquery.fcgi?term=FOXG1","FOXG1")	1760	30	1.601925	-3.059568	6	0.44	0.073333
=HYPERLINK("http://www.godatabase.org/cgi-bin/go.cgi?query=GO:0007275&auto_wild_cards=yes&view=query&action=query&search_constraint=terms","GO:0007275_multicellular_organismal_development")	=HYPERLINK("http://www.ncbi.nih.gov/gquery/gquery.fcgi?term=LRP2","LRP2")	1760	30	1.601925	-3.059568	6	0.44	0.073333
=HYPERLINK("http://www.godatabase.org/cgi-bin/go.cgi?query=GO:0048839&auto_wild_cards=yes&view=query&action=query&search_constraint=terms","GO:0048839_inner_ear_development")	=HYPERLINK("http://www.ncbi.nih.gov/gquery/gquery.fcgi?term=HES5","HES5")	72	5	6.526361	-3.042275	7	0.45	0.064286
=HYPERLINK("http://www.godatabase.org/cgi-bin/go.cgi?query=GO:0048839&auto_wild_cards=yes&view=query&action=query&search_constraint=terms","GO:0048839_inner_ear_development")	=HYPERLINK("http://www.ncbi.nih.gov/gquery/gquery.fcgi?term=ITGA8","ITGA8")	72	5	6.526361	-3.042275	7	0.45	0.064286
=HYPERLINK("http://www.godatabase.org/cgi-bin/go.cgi?query=GO:0048839&auto_wild_cards=yes&view=query&action=query&search_constraint=terms","GO:0048839_inner_ear_development")	=HYPERLINK("http://www.ncbi.nih.gov/gquery/gquery.fcgi?term=FOXG1","FOXG1")	72	5	6.526361	-3.042275	7	0.45	0.064286
=HYPERLINK("http://www.godatabase.org/cgi-bin/go.cgi?query=GO:0048839&auto_wild_cards=yes&view=query&action=query&search_constraint=terms","GO:0048839_inner_ear_development")	=HYPERLINK("http://www.ncbi.nih.gov/gquery/gquery.fcgi?term=JAG1","JAG1")	72	5	6.526361	-3.042275	7	0.45	0.064286
=HYPERLINK("http://www.godatabase.org/cgi-bin/go.cgi?query=GO:0048839&auto_wild_cards=yes&view=query&action=query&search_constraint=terms","GO:0048839_inner_ear_development")	=HYPERLINK("http://www.ncbi.nih.gov/gquery/gquery.fcgi?term=GPR98","GPR98")	72	5	6.526361	-3.042275	7	0.45	0.064286
=HYPERLINK("http://www.godatabase.org/cgi-bin/go.cgi?query=GO:0030182&auto_wild_cards=yes&view=query&action=query&search_constraint=terms","GO:0030182_neuron_differentiation")	=HYPERLINK("http://www.ncbi.nih.gov/gquery/gquery.fcgi?term=EPHA4","EPHA4")	356	11	2.903864	-2.995982	8	0.54	0.067500
=HYPERLINK("http://www.godatabase.org/cgi-bin/go.cgi?query=GO:0030182&auto_wild_cards=yes&view=query&action=query&search_constraint=terms","GO:0030182_neuron_differentiation")	=HYPERLINK("http://www.ncbi.nih.gov/gquery/gquery.fcgi?term=STMN3","STMN3")	356	11	2.903864	-2.995982	8	0.54	0.067500
=HYPERLINK("http://www.godatabase.org/cgi-bin/go.cgi?query=GO:0030182&auto_wild_cards=yes&view=query&action=query&search_constraint=terms","GO:0030182_neuron_differentiation")	=HYPERLINK("http://www.ncbi.nih.gov/gquery/gquery.fcgi?term=HES5","HES5")	356	11	2.903864	-2.995982	8	0.54	0.067500
=HYPERLINK("http://www.godatabase.org/cgi-bin/go.cgi?query=GO:0030182&auto_wild_cards=yes&view=query&action=query&search_constraint=terms","GO:0030182_neuron_differentiation")	=HYPERLINK("http://www.ncbi.nih.gov/gquery/gquery.fcgi?term=ANK3","ANK3")	356	11	2.903864	-2.995982	8	0.54	0.067500
=HYPERLINK("http://www.godatabase.org/cgi-bin/go.cgi?query=GO:0030182&auto_wild_cards=yes&view=query&action=query&search_constraint=terms","GO:0030182_neuron_differentiation")	=HYPERLINK("http://www.ncbi.nih.gov/gquery/gquery.fcgi?term=KIF5C","KIF5C")	356	11	2.903864	-2.995982	8	0.54	0.067500
=HYPERLINK("http://www.godatabase.org/cgi-bin/go.cgi?query=GO:0030182&auto_wild_cards=yes&view=query&action=query&search_constraint=terms","GO:0030182_neuron_differentiation")	=HYPERLINK("http://www.ncbi.nih.gov/gquery/gquery.fcgi?term=FOXG1","FOXG1")	356	11	2.903864	-2.995982	8	0.54	0.067500
=HYPERLINK("http://www.godatabase.org/cgi-bin/go.cgi?query=GO:0030182&auto_wild_cards=yes&view=query&action=query&search_constraint=terms","GO:0030182_neuron_differentiation")	=HYPERLINK("http://www.ncbi.nih.gov/gquery/gquery.fcgi?term=POU4F1","POU4F1")	356	11	2.903864	-2.995982	8	0.54	0.067500
=HYPERLINK("http://www.godatabase.org/cgi-bin/go.cgi?query=GO:0030182&auto_wild_cards=yes&view=query&action=query&search_constraint=terms","GO:0030182_neuron_differentiation")	=HYPERLINK("http://www.ncbi.nih.gov/gquery/gquery.fcgi?term=JAG1","JAG1")	356	11	2.903864	-2.995982	8	0.54	0.067500
=HYPERLINK("http://www.godatabase.org/cgi-bin/go.cgi?query=GO:0030182&auto_wild_cards=yes&view=query&action=query&search_constraint=terms","GO:0030182_neuron_differentiation")	=HYPERLINK("http://www.ncbi.nih.gov/gquery/gquery.fcgi?term=NTN1","NTN1")	356	11	2.903864	-2.995982	8	0.54	0.067500
=HYPERLINK("http://www.godatabase.org/cgi-bin/go.cgi?query=GO:0030182&auto_wild_cards=yes&view=query&action=query&search_constraint=terms","GO:0030182_neuron_differentiation")	=HYPERLINK("http://www.ncbi.nih.gov/gquery/gquery.fcgi?term=GPR98","GPR98")	356	11	2.903864	-2.995982	8	0.54	0.067500
=HYPERLINK("http://www.godatabase.org/cgi-bin/go.cgi?query=GO:0030182&auto_wild_cards=yes&view=query&action=query&search_constraint=terms","GO:0030182_neuron_differentiation")	=HYPERLINK("http://www.ncbi.nih.gov/gquery/gquery.fcgi?term=EPHB2","EPHB2")	356	11	2.903864	-2.995982	8	0.54	0.067500
=HYPERLINK("http://www.godatabase.org/cgi-bin/go.cgi?query=GO:0048856&auto_wild_cards=yes&view=query&action=query&search_constraint=terms","GO:0048856_anatomical_structure_development")	=HYPERLINK("http://www.ncbi.nih.gov/gquery/gquery.fcgi?term=DLC1","DLC1")	1688	29	1.614578	-2.978962	9	0.56	0.062222
=HYPERLINK("http://www.godatabase.org/cgi-bin/go.cgi?query=GO:0048856&auto_wild_cards=yes&view=query&action=query&search_constraint=terms","GO:0048856_anatomical_structure_development")	=HYPERLINK("http://www.ncbi.nih.gov/gquery/gquery.fcgi?term=PDGFA","PDGFA")	1688	29	1.614578	-2.978962	9	0.56	0.062222
=HYPERLINK("http://www.godatabase.org/cgi-bin/go.cgi?query=GO:0048856&auto_wild_cards=yes&view=query&action=query&search_constraint=terms","GO:0048856_anatomical_structure_development")	=HYPERLINK("http://www.ncbi.nih.gov/gquery/gquery.fcgi?term=COL3A1","COL3A1")	1688	29	1.614578	-2.978962	9	0.56	0.062222
=HYPERLINK("http://www.godatabase.org/cgi-bin/go.cgi?query=GO:0048856&auto_wild_cards=yes&view=query&action=query&search_constraint=terms","GO:0048856_anatomical_structure_development")	=HYPERLINK("http://www.ncbi.nih.gov/gquery/gquery.fcgi?term=JAG1","JAG1")	1688	29	1.614578	-2.978962	9	0.56	0.062222
=HYPERLINK("http://www.godatabase.org/cgi-bin/go.cgi?query=GO:0048856&auto_wild_cards=yes&view=query&action=query&search_constraint=terms","GO:0048856_anatomical_structure_development")	=HYPERLINK("http://www.ncbi.nih.gov/gquery/gquery.fcgi?term=MMP2","MMP2")	1688	29	1.614578	-2.978962	9	0.56	0.062222
=HYPERLINK("http://www.godatabase.org/cgi-bin/go.cgi?query=GO:0048856&auto_wild_cards=yes&view=query&action=query&search_constraint=terms","GO:0048856_anatomical_structure_development")	=HYPERLINK("http://www.ncbi.nih.gov/gquery/gquery.fcgi?term=EPHB2","EPHB2")	1688	29	1.614578	-2.978962	9	0.56	0.062222
=HYPERLINK("http://www.godatabase.org/cgi-bin/go.cgi?query=GO:0048856&auto_wild_cards=yes&view=query&action=query&search_constraint=terms","GO:0048856_anatomical_structure_development")	=HYPERLINK("http://www.ncbi.nih.gov/gquery/gquery.fcgi?term=APLP1","APLP1")	1688	29	1.614578	-2.978962	9	0.56	0.062222
=HYPERLINK("http://www.godatabase.org/cgi-bin/go.cgi?query=GO:0048856&auto_wild_cards=yes&view=query&action=query&search_constraint=terms","GO:0048856_anatomical_structure_development")	=HYPERLINK("http://www.ncbi.nih.gov/gquery/gquery.fcgi?term=HEY1","HEY1")	1688	29	1.614578	-2.978962	9	0.56	0.062222
=HYPERLINK("http://www.godatabase.org/cgi-bin/go.cgi?query=GO:0048856&auto_wild_cards=yes&view=query&action=query&search_constraint=terms","GO:0048856_anatomical_structure_development")	=HYPERLINK("http://www.ncbi.nih.gov/gquery/gquery.fcgi?term=XBP1","XBP1")	1688	29	1.614578	-2.978962	9	0.56	0.062222
=HYPERLINK("http://www.godatabase.org/cgi-bin/go.cgi?query=GO:0048856&auto_wild_cards=yes&view=query&action=query&search_constraint=terms","GO:0048856_anatomical_structure_development")	=HYPERLINK("http://www.ncbi.nih.gov/gquery/gquery.fcgi?term=ANK3","ANK3")	1688	29	1.614578	-2.978962	9	0.56	0.062222
=HYPERLINK("http://www.godatabase.org/cgi-bin/go.cgi?query=GO:0048856&auto_wild_cards=yes&view=query&action=query&search_constraint=terms","GO:0048856_anatomical_structure_development")	=HYPERLINK("http://www.ncbi.nih.gov/gquery/gquery.fcgi?term=KATNA1","KATNA1")	1688	29	1.614578	-2.978962	9	0.56	0.062222
=HYPERLINK("http://www.godatabase.org/cgi-bin/go.cgi?query=GO:0048856&auto_wild_cards=yes&view=query&action=query&search_constraint=terms","GO:0048856_anatomical_structure_development")	=HYPERLINK("http://www.ncbi.nih.gov/gquery/gquery.fcgi?term=POU4F1","POU4F1")	1688	29	1.614578	-2.978962	9	0.56	0.062222
=HYPERLINK("http://www.godatabase.org/cgi-bin/go.cgi?query=GO:0048856&auto_wild_cards=yes&view=query&action=query&search_constraint=terms","GO:0048856_anatomical_structure_development")	=HYPERLINK("http://www.ncbi.nih.gov/gquery/gquery.fcgi?term=CHUK","CHUK")	1688	29	1.614578	-2.978962	9	0.56	0.062222
=HYPERLINK("http://www.godatabase.org/cgi-bin/go.cgi?query=GO:0048856&auto_wild_cards=yes&view=query&action=query&search_constraint=terms","GO:0048856_anatomical_structure_development")	=HYPERLINK("http://www.ncbi.nih.gov/gquery/gquery.fcgi?term=ODZ4","ODZ4")	1688	29	1.614578	-2.978962	9	0.56	0.062222
=HYPERLINK("http://www.godatabase.org/cgi-bin/go.cgi?query=GO:0048856&auto_wild_cards=yes&view=query&action=query&search_constraint=terms","GO:0048856_anatomical_structure_development")	=HYPERLINK("http://www.ncbi.nih.gov/gquery/gquery.fcgi?term=STMN3","STMN3")	1688	29	1.614578	-2.978962	9	0.56	0.062222
=HYPERLINK("http://www.godatabase.org/cgi-bin/go.cgi?query=GO:0048856&auto_wild_cards=yes&view=query&action=query&search_constraint=terms","GO:0048856_anatomical_structure_development")	=HYPERLINK("http://www.ncbi.nih.gov/gquery/gquery.fcgi?term=KIF5C","KIF5C")	1688	29	1.614578	-2.978962	9	0.56	0.062222
=HYPERLINK("http://www.godatabase.org/cgi-bin/go.cgi?query=GO:0048856&auto_wild_cards=yes&view=query&action=query&search_constraint=terms","GO:0048856_anatomical_structure_development")	=HYPERLINK("http://www.ncbi.nih.gov/gquery/gquery.fcgi?term=NTN1","NTN1")	1688	29	1.614578	-2.978962	9	0.56	0.062222
=HYPERLINK("http://www.godatabase.org/cgi-bin/go.cgi?query=GO:0048856&auto_wild_cards=yes&view=query&action=query&search_constraint=terms","GO:0048856_anatomical_structure_development")	=HYPERLINK("http://www.ncbi.nih.gov/gquery/gquery.fcgi?term=GPR98","GPR98")	1688	29	1.614578	-2.978962	9	0.56	0.062222
=HYPERLINK("http://www.godatabase.org/cgi-bin/go.cgi?query=GO:0048856&auto_wild_cards=yes&view=query&action=query&search_constraint=terms","GO:0048856_anatomical_structure_development")	=HYPERLINK("http://www.ncbi.nih.gov/gquery/gquery.fcgi?term=HBA-A1","HBA-A1")	1688	29	1.614578	-2.978962	9	0.56	0.062222
=HYPERLINK("http://www.godatabase.org/cgi-bin/go.cgi?query=GO:0048856&auto_wild_cards=yes&view=query&action=query&search_constraint=terms","GO:0048856_anatomical_structure_development")	=HYPERLINK("http://www.ncbi.nih.gov/gquery/gquery.fcgi?term=MAPK1","MAPK1")	1688	29	1.614578	-2.978962	9	0.56	0.062222
=HYPERLINK("http://www.godatabase.org/cgi-bin/go.cgi?query=GO:0048856&auto_wild_cards=yes&view=query&action=query&search_constraint=terms","GO:0048856_anatomical_structure_development")	=HYPERLINK("http://www.ncbi.nih.gov/gquery/gquery.fcgi?term=EPHA4","EPHA4")	1688	29	1.614578	-2.978962	9	0.56	0.062222
=HYPERLINK("http://www.godatabase.org/cgi-bin/go.cgi?query=GO:0048856&auto_wild_cards=yes&view=query&action=query&search_constraint=terms","GO:0048856_anatomical_structure_development")	=HYPERLINK("http://www.ncbi.nih.gov/gquery/gquery.fcgi?term=DKK1","DKK1")	1688	29	1.614578	-2.978962	9	0.56	0.062222
=HYPERLINK("http://www.godatabase.org/cgi-bin/go.cgi?query=GO:0048856&auto_wild_cards=yes&view=query&action=query&search_constraint=terms","GO:0048856_anatomical_structure_development")	=HYPERLINK("http://www.ncbi.nih.gov/gquery/gquery.fcgi?term=SFRP1","SFRP1")	1688	29	1.614578	-2.978962	9	0.56	0.062222
=HYPERLINK("http://www.godatabase.org/cgi-bin/go.cgi?query=GO:0048856&auto_wild_cards=yes&view=query&action=query&search_constraint=terms","GO:0048856_anatomical_structure_development")	=HYPERLINK("http://www.ncbi.nih.gov/gquery/gquery.fcgi?term=HES5","HES5")	1688	29	1.614578	-2.978962	9	0.56	0.062222
=HYPERLINK("http://www.godatabase.org/cgi-bin/go.cgi?query=GO:0048856&auto_wild_cards=yes&view=query&action=query&search_constraint=terms","GO:0048856_anatomical_structure_development")	=HYPERLINK("http://www.ncbi.nih.gov/gquery/gquery.fcgi?term=ITGA8","ITGA8")	1688	29	1.614578	-2.978962	9	0.56	0.062222
=HYPERLINK("http://www.godatabase.org/cgi-bin/go.cgi?query=GO:0048856&auto_wild_cards=yes&view=query&action=query&search_constraint=terms","GO:0048856_anatomical_structure_development")	=HYPERLINK("http://www.ncbi.nih.gov/gquery/gquery.fcgi?term=SP3","SP3")	1688	29	1.614578	-2.978962	9	0.56	0.062222
=HYPERLINK("http://www.godatabase.org/cgi-bin/go.cgi?query=GO:0048856&auto_wild_cards=yes&view=query&action=query&search_constraint=terms","GO:0048856_anatomical_structure_development")	=HYPERLINK("http://www.ncbi.nih.gov/gquery/gquery.fcgi?term=NAB1","NAB1")	1688	29	1.614578	-2.978962	9	0.56	0.062222
=HYPERLINK("http://www.godatabase.org/cgi-bin/go.cgi?query=GO:0048856&auto_wild_cards=yes&view=query&action=query&search_constraint=terms","GO:0048856_anatomical_structure_development")	=HYPERLINK("http://www.ncbi.nih.gov/gquery/gquery.fcgi?term=FOXG1","FOXG1")	1688	29	1.614578	-2.978962	9	0.56	0.062222
=HYPERLINK("http://www.godatabase.org/cgi-bin/go.cgi?query=GO:0048856&auto_wild_cards=yes&view=query&action=query&search_constraint=terms","GO:0048856_anatomical_structure_development")	=HYPERLINK("http://www.ncbi.nih.gov/gquery/gquery.fcgi?term=LRP2","LRP2")	1688	29	1.614578	-2.978962	9	0.56	0.062222
=HYPERLINK("http://www.godatabase.org/cgi-bin/go.cgi?query=GO:0009653&auto_wild_cards=yes&view=query&action=query&search_constraint=terms","GO:0009653_anatomical_structure_morphogenesis")	=HYPERLINK("http://www.ncbi.nih.gov/gquery/gquery.fcgi?term=DLC1","DLC1")	958	20	1.961996	-2.963997	10	0.56	0.056000
=HYPERLINK("http://www.godatabase.org/cgi-bin/go.cgi?query=GO:0009653&auto_wild_cards=yes&view=query&action=query&search_constraint=terms","GO:0009653_anatomical_structure_morphogenesis")	=HYPERLINK("http://www.ncbi.nih.gov/gquery/gquery.fcgi?term=PDGFA","PDGFA")	958	20	1.961996	-2.963997	10	0.56	0.056000
=HYPERLINK("http://www.godatabase.org/cgi-bin/go.cgi?query=GO:0009653&auto_wild_cards=yes&view=query&action=query&search_constraint=terms","GO:0009653_anatomical_structure_morphogenesis")	=HYPERLINK("http://www.ncbi.nih.gov/gquery/gquery.fcgi?term=KIF5C","KIF5C")	958	20	1.961996	-2.963997	10	0.56	0.056000
=HYPERLINK("http://www.godatabase.org/cgi-bin/go.cgi?query=GO:0009653&auto_wild_cards=yes&view=query&action=query&search_constraint=terms","GO:0009653_anatomical_structure_morphogenesis")	=HYPERLINK("http://www.ncbi.nih.gov/gquery/gquery.fcgi?term=JAG1","JAG1")	958	20	1.961996	-2.963997	10	0.56	0.056000
=HYPERLINK("http://www.godatabase.org/cgi-bin/go.cgi?query=GO:0009653&auto_wild_cards=yes&view=query&action=query&search_constraint=terms","GO:0009653_anatomical_structure_morphogenesis")	=HYPERLINK("http://www.ncbi.nih.gov/gquery/gquery.fcgi?term=NTN1","NTN1")	958	20	1.961996	-2.963997	10	0.56	0.056000
=HYPERLINK("http://www.godatabase.org/cgi-bin/go.cgi?query=GO:0009653&auto_wild_cards=yes&view=query&action=query&search_constraint=terms","GO:0009653_anatomical_structure_morphogenesis")	=HYPERLINK("http://www.ncbi.nih.gov/gquery/gquery.fcgi?term=MMP2","MMP2")	958	20	1.961996	-2.963997	10	0.56	0.056000
=HYPERLINK("http://www.godatabase.org/cgi-bin/go.cgi?query=GO:0009653&auto_wild_cards=yes&view=query&action=query&search_constraint=terms","GO:0009653_anatomical_structure_morphogenesis")	=HYPERLINK("http://www.ncbi.nih.gov/gquery/gquery.fcgi?term=EPHB2","EPHB2")	958	20	1.961996	-2.963997	10	0.56	0.056000
=HYPERLINK("http://www.godatabase.org/cgi-bin/go.cgi?query=GO:0009653&auto_wild_cards=yes&view=query&action=query&search_constraint=terms","GO:0009653_anatomical_structure_morphogenesis")	=HYPERLINK("http://www.ncbi.nih.gov/gquery/gquery.fcgi?term=EPHA4","EPHA4")	958	20	1.961996	-2.963997	10	0.56	0.056000
=HYPERLINK("http://www.godatabase.org/cgi-bin/go.cgi?query=GO:0009653&auto_wild_cards=yes&view=query&action=query&search_constraint=terms","GO:0009653_anatomical_structure_morphogenesis")	=HYPERLINK("http://www.ncbi.nih.gov/gquery/gquery.fcgi?term=MAPK1","MAPK1")	958	20	1.961996	-2.963997	10	0.56	0.056000
=HYPERLINK("http://www.godatabase.org/cgi-bin/go.cgi?query=GO:0009653&auto_wild_cards=yes&view=query&action=query&search_constraint=terms","GO:0009653_anatomical_structure_morphogenesis")	=HYPERLINK("http://www.ncbi.nih.gov/gquery/gquery.fcgi?term=DKK1","DKK1")	958	20	1.961996	-2.963997	10	0.56	0.056000
=HYPERLINK("http://www.godatabase.org/cgi-bin/go.cgi?query=GO:0009653&auto_wild_cards=yes&view=query&action=query&search_constraint=terms","GO:0009653_anatomical_structure_morphogenesis")	=HYPERLINK("http://www.ncbi.nih.gov/gquery/gquery.fcgi?term=SFRP1","SFRP1")	958	20	1.961996	-2.963997	10	0.56	0.056000
=HYPERLINK("http://www.godatabase.org/cgi-bin/go.cgi?query=GO:0009653&auto_wild_cards=yes&view=query&action=query&search_constraint=terms","GO:0009653_anatomical_structure_morphogenesis")	=HYPERLINK("http://www.ncbi.nih.gov/gquery/gquery.fcgi?term=HEY1","HEY1")	958	20	1.961996	-2.963997	10	0.56	0.056000
=HYPERLINK("http://www.godatabase.org/cgi-bin/go.cgi?query=GO:0009653&auto_wild_cards=yes&view=query&action=query&search_constraint=terms","GO:0009653_anatomical_structure_morphogenesis")	=HYPERLINK("http://www.ncbi.nih.gov/gquery/gquery.fcgi?term=ANK3","ANK3")	958	20	1.961996	-2.963997	10	0.56	0.056000
=HYPERLINK("http://www.godatabase.org/cgi-bin/go.cgi?query=GO:0009653&auto_wild_cards=yes&view=query&action=query&search_constraint=terms","GO:0009653_anatomical_structure_morphogenesis")	=HYPERLINK("http://www.ncbi.nih.gov/gquery/gquery.fcgi?term=XBP1","XBP1")	958	20	1.961996	-2.963997	10	0.56	0.056000
=HYPERLINK("http://www.godatabase.org/cgi-bin/go.cgi?query=GO:0009653&auto_wild_cards=yes&view=query&action=query&search_constraint=terms","GO:0009653_anatomical_structure_morphogenesis")	=HYPERLINK("http://www.ncbi.nih.gov/gquery/gquery.fcgi?term=ITGA8","ITGA8")	958	20	1.961996	-2.963997	10	0.56	0.056000
=HYPERLINK("http://www.godatabase.org/cgi-bin/go.cgi?query=GO:0009653&auto_wild_cards=yes&view=query&action=query&search_constraint=terms","GO:0009653_anatomical_structure_morphogenesis")	=HYPERLINK("http://www.ncbi.nih.gov/gquery/gquery.fcgi?term=SP3","SP3")	958	20	1.961996	-2.963997	10	0.56	0.056000
=HYPERLINK("http://www.godatabase.org/cgi-bin/go.cgi?query=GO:0009653&auto_wild_cards=yes&view=query&action=query&search_constraint=terms","GO:0009653_anatomical_structure_morphogenesis")	=HYPERLINK("http://www.ncbi.nih.gov/gquery/gquery.fcgi?term=FOXG1","FOXG1")	958	20	1.961996	-2.963997	10	0.56	0.056000
=HYPERLINK("http://www.godatabase.org/cgi-bin/go.cgi?query=GO:0009653&auto_wild_cards=yes&view=query&action=query&search_constraint=terms","GO:0009653_anatomical_structure_morphogenesis")	=HYPERLINK("http://www.ncbi.nih.gov/gquery/gquery.fcgi?term=NAB1","NAB1")	958	20	1.961996	-2.963997	10	0.56	0.056000
=HYPERLINK("http://www.godatabase.org/cgi-bin/go.cgi?query=GO:0009653&auto_wild_cards=yes&view=query&action=query&search_constraint=terms","GO:0009653_anatomical_structure_morphogenesis")	=HYPERLINK("http://www.ncbi.nih.gov/gquery/gquery.fcgi?term=CHUK","CHUK")	958	20	1.961996	-2.963997	10	0.56	0.056000
=HYPERLINK("http://www.godatabase.org/cgi-bin/go.cgi?query=GO:0009653&auto_wild_cards=yes&view=query&action=query&search_constraint=terms","GO:0009653_anatomical_structure_morphogenesis")	=HYPERLINK("http://www.ncbi.nih.gov/gquery/gquery.fcgi?term=ODZ4","ODZ4")	958	20	1.961996	-2.963997	10	0.56	0.056000
=HYPERLINK("http://www.godatabase.org/cgi-bin/go.cgi?query=GO:0031122&auto_wild_cards=yes&view=query&action=query&search_constraint=terms","GO:0031122_cytoplasmic_microtubule_organization")	=HYPERLINK("http://www.ncbi.nih.gov/gquery/gquery.fcgi?term=STMN3","STMN3")	5	2	37.591837	-2.963821	11	0.86	0.078182
=HYPERLINK("http://www.godatabase.org/cgi-bin/go.cgi?query=GO:0031122&auto_wild_cards=yes&view=query&action=query&search_constraint=terms","GO:0031122_cytoplasmic_microtubule_organization")	=HYPERLINK("http://www.ncbi.nih.gov/gquery/gquery.fcgi?term=KATNA1","KATNA1")	5	2	37.591837	-2.963821	11	0.86	0.078182
=HYPERLINK("http://www.godatabase.org/cgi-bin/go.cgi?query=GO:0048731&auto_wild_cards=yes&view=query&action=query&search_constraint=terms","GO:0048731_system_development")	=HYPERLINK("http://www.ncbi.nih.gov/gquery/gquery.fcgi?term=DLC1","DLC1")	1609	28	1.635443	-2.938039	12	0.92	0.076667
=HYPERLINK("http://www.godatabase.org/cgi-bin/go.cgi?query=GO:0048731&auto_wild_cards=yes&view=query&action=query&search_constraint=terms","GO:0048731_system_development")	=HYPERLINK("http://www.ncbi.nih.gov/gquery/gquery.fcgi?term=PDGFA","PDGFA")	1609	28	1.635443	-2.938039	12	0.92	0.076667
=HYPERLINK("http://www.godatabase.org/cgi-bin/go.cgi?query=GO:0048731&auto_wild_cards=yes&view=query&action=query&search_constraint=terms","GO:0048731_system_development")	=HYPERLINK("http://www.ncbi.nih.gov/gquery/gquery.fcgi?term=COL3A1","COL3A1")	1609	28	1.635443	-2.938039	12	0.92	0.076667
=HYPERLINK("http://www.godatabase.org/cgi-bin/go.cgi?query=GO:0048731&auto_wild_cards=yes&view=query&action=query&search_constraint=terms","GO:0048731_system_development")	=HYPERLINK("http://www.ncbi.nih.gov/gquery/gquery.fcgi?term=JAG1","JAG1")	1609	28	1.635443	-2.938039	12	0.92	0.076667
=HYPERLINK("http://www.godatabase.org/cgi-bin/go.cgi?query=GO:0048731&auto_wild_cards=yes&view=query&action=query&search_constraint=terms","GO:0048731_system_development")	=HYPERLINK("http://www.ncbi.nih.gov/gquery/gquery.fcgi?term=MMP2","MMP2")	1609	28	1.635443	-2.938039	12	0.92	0.076667
=HYPERLINK("http://www.godatabase.org/cgi-bin/go.cgi?query=GO:0048731&auto_wild_cards=yes&view=query&action=query&search_constraint=terms","GO:0048731_system_development")	=HYPERLINK("http://www.ncbi.nih.gov/gquery/gquery.fcgi?term=APLP1","APLP1")	1609	28	1.635443	-2.938039	12	0.92	0.076667
=HYPERLINK("http://www.godatabase.org/cgi-bin/go.cgi?query=GO:0048731&auto_wild_cards=yes&view=query&action=query&search_constraint=terms","GO:0048731_system_development")	=HYPERLINK("http://www.ncbi.nih.gov/gquery/gquery.fcgi?term=EPHB2","EPHB2")	1609	28	1.635443	-2.938039	12	0.92	0.076667
=HYPERLINK("http://www.godatabase.org/cgi-bin/go.cgi?query=GO:0048731&auto_wild_cards=yes&view=query&action=query&search_constraint=terms","GO:0048731_system_development")	=HYPERLINK("http://www.ncbi.nih.gov/gquery/gquery.fcgi?term=HEY1","HEY1")	1609	28	1.635443	-2.938039	12	0.92	0.076667
=HYPERLINK("http://www.godatabase.org/cgi-bin/go.cgi?query=GO:0048731&auto_wild_cards=yes&view=query&action=query&search_constraint=terms","GO:0048731_system_development")	=HYPERLINK("http://www.ncbi.nih.gov/gquery/gquery.fcgi?term=ANK3","ANK3")	1609	28	1.635443	-2.938039	12	0.92	0.076667
=HYPERLINK("http://www.godatabase.org/cgi-bin/go.cgi?query=GO:0048731&auto_wild_cards=yes&view=query&action=query&search_constraint=terms","GO:0048731_system_development")	=HYPERLINK("http://www.ncbi.nih.gov/gquery/gquery.fcgi?term=XBP1","XBP1")	1609	28	1.635443	-2.938039	12	0.92	0.076667
=HYPERLINK("http://www.godatabase.org/cgi-bin/go.cgi?query=GO:0048731&auto_wild_cards=yes&view=query&action=query&search_constraint=terms","GO:0048731_system_development")	=HYPERLINK("http://www.ncbi.nih.gov/gquery/gquery.fcgi?term=KATNA1","KATNA1")	1609	28	1.635443	-2.938039	12	0.92	0.076667
=HYPERLINK("http://www.godatabase.org/cgi-bin/go.cgi?query=GO:0048731&auto_wild_cards=yes&view=query&action=query&search_constraint=terms","GO:0048731_system_development")	=HYPERLINK("http://www.ncbi.nih.gov/gquery/gquery.fcgi?term=POU4F1","POU4F1")	1609	28	1.635443	-2.938039	12	0.92	0.076667
=HYPERLINK("http://www.godatabase.org/cgi-bin/go.cgi?query=GO:0048731&auto_wild_cards=yes&view=query&action=query&search_constraint=terms","GO:0048731_system_development")	=HYPERLINK("http://www.ncbi.nih.gov/gquery/gquery.fcgi?term=CHUK","CHUK")	1609	28	1.635443	-2.938039	12	0.92	0.076667
=HYPERLINK("http://www.godatabase.org/cgi-bin/go.cgi?query=GO:0048731&auto_wild_cards=yes&view=query&action=query&search_constraint=terms","GO:0048731_system_development")	=HYPERLINK("http://www.ncbi.nih.gov/gquery/gquery.fcgi?term=STMN3","STMN3")	1609	28	1.635443	-2.938039	12	0.92	0.076667
=HYPERLINK("http://www.godatabase.org/cgi-bin/go.cgi?query=GO:0048731&auto_wild_cards=yes&view=query&action=query&search_constraint=terms","GO:0048731_system_development")	=HYPERLINK("http://www.ncbi.nih.gov/gquery/gquery.fcgi?term=KIF5C","KIF5C")	1609	28	1.635443	-2.938039	12	0.92	0.076667
=HYPERLINK("http://www.godatabase.org/cgi-bin/go.cgi?query=GO:0048731&auto_wild_cards=yes&view=query&action=query&search_constraint=terms","GO:0048731_system_development")	=HYPERLINK("http://www.ncbi.nih.gov/gquery/gquery.fcgi?term=NTN1","NTN1")	1609	28	1.635443	-2.938039	12	0.92	0.076667
=HYPERLINK("http://www.godatabase.org/cgi-bin/go.cgi?query=GO:0048731&auto_wild_cards=yes&view=query&action=query&search_constraint=terms","GO:0048731_system_development")	=HYPERLINK("http://www.ncbi.nih.gov/gquery/gquery.fcgi?term=GPR98","GPR98")	1609	28	1.635443	-2.938039	12	0.92	0.076667
=HYPERLINK("http://www.godatabase.org/cgi-bin/go.cgi?query=GO:0048731&auto_wild_cards=yes&view=query&action=query&search_constraint=terms","GO:0048731_system_development")	=HYPERLINK("http://www.ncbi.nih.gov/gquery/gquery.fcgi?term=HBA-A1","HBA-A1")	1609	28	1.635443	-2.938039	12	0.92	0.076667
=HYPERLINK("http://www.godatabase.org/cgi-bin/go.cgi?query=GO:0048731&auto_wild_cards=yes&view=query&action=query&search_constraint=terms","GO:0048731_system_development")	=HYPERLINK("http://www.ncbi.nih.gov/gquery/gquery.fcgi?term=MAPK1","MAPK1")	1609	28	1.635443	-2.938039	12	0.92	0.076667
=HYPERLINK("http://www.godatabase.org/cgi-bin/go.cgi?query=GO:0048731&auto_wild_cards=yes&view=query&action=query&search_constraint=terms","GO:0048731_system_development")	=HYPERLINK("http://www.ncbi.nih.gov/gquery/gquery.fcgi?term=EPHA4","EPHA4")	1609	28	1.635443	-2.938039	12	0.92	0.076667
=HYPERLINK("http://www.godatabase.org/cgi-bin/go.cgi?query=GO:0048731&auto_wild_cards=yes&view=query&action=query&search_constraint=terms","GO:0048731_system_development")	=HYPERLINK("http://www.ncbi.nih.gov/gquery/gquery.fcgi?term=DKK1","DKK1")	1609	28	1.635443	-2.938039	12	0.92	0.076667
=HYPERLINK("http://www.godatabase.org/cgi-bin/go.cgi?query=GO:0048731&auto_wild_cards=yes&view=query&action=query&search_constraint=terms","GO:0048731_system_development")	=HYPERLINK("http://www.ncbi.nih.gov/gquery/gquery.fcgi?term=SFRP1","SFRP1")	1609	28	1.635443	-2.938039	12	0.92	0.076667
=HYPERLINK("http://www.godatabase.org/cgi-bin/go.cgi?query=GO:0048731&auto_wild_cards=yes&view=query&action=query&search_constraint=terms","GO:0048731_system_development")	=HYPERLINK("http://www.ncbi.nih.gov/gquery/gquery.fcgi?term=HES5","HES5")	1609	28	1.635443	-2.938039	12	0.92	0.076667
=HYPERLINK("http://www.godatabase.org/cgi-bin/go.cgi?query=GO:0048731&auto_wild_cards=yes&view=query&action=query&search_constraint=terms","GO:0048731_system_development")	=HYPERLINK("http://www.ncbi.nih.gov/gquery/gquery.fcgi?term=ITGA8","ITGA8")	1609	28	1.635443	-2.938039	12	0.92	0.076667
=HYPERLINK("http://www.godatabase.org/cgi-bin/go.cgi?query=GO:0048731&auto_wild_cards=yes&view=query&action=query&search_constraint=terms","GO:0048731_system_development")	=HYPERLINK("http://www.ncbi.nih.gov/gquery/gquery.fcgi?term=SP3","SP3")	1609	28	1.635443	-2.938039	12	0.92	0.076667
=HYPERLINK("http://www.godatabase.org/cgi-bin/go.cgi?query=GO:0048731&auto_wild_cards=yes&view=query&action=query&search_constraint=terms","GO:0048731_system_development")	=HYPERLINK("http://www.ncbi.nih.gov/gquery/gquery.fcgi?term=FOXG1","FOXG1")	1609	28	1.635443	-2.938039	12	0.92	0.076667
=HYPERLINK("http://www.godatabase.org/cgi-bin/go.cgi?query=GO:0048731&auto_wild_cards=yes&view=query&action=query&search_constraint=terms","GO:0048731_system_development")	=HYPERLINK("http://www.ncbi.nih.gov/gquery/gquery.fcgi?term=NAB1","NAB1")	1609	28	1.635443	-2.938039	12	0.92	0.076667
=HYPERLINK("http://www.godatabase.org/cgi-bin/go.cgi?query=GO:0048731&auto_wild_cards=yes&view=query&action=query&search_constraint=terms","GO:0048731_system_development")	=HYPERLINK("http://www.ncbi.nih.gov/gquery/gquery.fcgi?term=LRP2","LRP2")	1609	28	1.635443	-2.938039	12	0.92	0.076667
=HYPERLINK("http://www.godatabase.org/cgi-bin/go.cgi?query=GO:0032501&auto_wild_cards=yes&view=query&action=query&search_constraint=terms","GO:0032501_multicellular_organismal_process")	=HYPERLINK("http://www.ncbi.nih.gov/gquery/gquery.fcgi?term=DLC1","DLC1")	2183	34	1.463722	-2.833666	13	1.04	0.080000
=HYPERLINK("http://www.godatabase.org/cgi-bin/go.cgi?query=GO:0032501&auto_wild_cards=yes&view=query&action=query&search_constraint=terms","GO:0032501_multicellular_organismal_process")	=HYPERLINK("http://www.ncbi.nih.gov/gquery/gquery.fcgi?term=CPLX3","CPLX3")	2183	34	1.463722	-2.833666	13	1.04	0.080000
=HYPERLINK("http://www.godatabase.org/cgi-bin/go.cgi?query=GO:0032501&auto_wild_cards=yes&view=query&action=query&search_constraint=terms","GO:0032501_multicellular_organismal_process")	=HYPERLINK("http://www.ncbi.nih.gov/gquery/gquery.fcgi?term=PDGFA","PDGFA")	2183	34	1.463722	-2.833666	13	1.04	0.080000
=HYPERLINK("http://www.godatabase.org/cgi-bin/go.cgi?query=GO:0032501&auto_wild_cards=yes&view=query&action=query&search_constraint=terms","GO:0032501_multicellular_organismal_process")	=HYPERLINK("http://www.ncbi.nih.gov/gquery/gquery.fcgi?term=COL3A1","COL3A1")	2183	34	1.463722	-2.833666	13	1.04	0.080000
=HYPERLINK("http://www.godatabase.org/cgi-bin/go.cgi?query=GO:0032501&auto_wild_cards=yes&view=query&action=query&search_constraint=terms","GO:0032501_multicellular_organismal_process")	=HYPERLINK("http://www.ncbi.nih.gov/gquery/gquery.fcgi?term=JAG1","JAG1")	2183	34	1.463722	-2.833666	13	1.04	0.080000
=HYPERLINK("http://www.godatabase.org/cgi-bin/go.cgi?query=GO:0032501&auto_wild_cards=yes&view=query&action=query&search_constraint=terms","GO:0032501_multicellular_organismal_process")	=HYPERLINK("http://www.ncbi.nih.gov/gquery/gquery.fcgi?term=MMP2","MMP2")	2183	34	1.463722	-2.833666	13	1.04	0.080000
=HYPERLINK("http://www.godatabase.org/cgi-bin/go.cgi?query=GO:0032501&auto_wild_cards=yes&view=query&action=query&search_constraint=terms","GO:0032501_multicellular_organismal_process")	=HYPERLINK("http://www.ncbi.nih.gov/gquery/gquery.fcgi?term=EPHB2","EPHB2")	2183	34	1.463722	-2.833666	13	1.04	0.080000
=HYPERLINK("http://www.godatabase.org/cgi-bin/go.cgi?query=GO:0032501&auto_wild_cards=yes&view=query&action=query&search_constraint=terms","GO:0032501_multicellular_organismal_process")	=HYPERLINK("http://www.ncbi.nih.gov/gquery/gquery.fcgi?term=APLP1","APLP1")	2183	34	1.463722	-2.833666	13	1.04	0.080000
=HYPERLINK("http://www.godatabase.org/cgi-bin/go.cgi?query=GO:0032501&auto_wild_cards=yes&view=query&action=query&search_constraint=terms","GO:0032501_multicellular_organismal_process")	=HYPERLINK("http://www.ncbi.nih.gov/gquery/gquery.fcgi?term=HEY1","HEY1")	2183	34	1.463722	-2.833666	13	1.04	0.080000
=HYPERLINK("http://www.godatabase.org/cgi-bin/go.cgi?query=GO:0032501&auto_wild_cards=yes&view=query&action=query&search_constraint=terms","GO:0032501_multicellular_organismal_process")	=HYPERLINK("http://www.ncbi.nih.gov/gquery/gquery.fcgi?term=XBP1","XBP1")	2183	34	1.463722	-2.833666	13	1.04	0.080000
=HYPERLINK("http://www.godatabase.org/cgi-bin/go.cgi?query=GO:0032501&auto_wild_cards=yes&view=query&action=query&search_constraint=terms","GO:0032501_multicellular_organismal_process")	=HYPERLINK("http://www.ncbi.nih.gov/gquery/gquery.fcgi?term=ANK3","ANK3")	2183	34	1.463722	-2.833666	13	1.04	0.080000
=HYPERLINK("http://www.godatabase.org/cgi-bin/go.cgi?query=GO:0032501&auto_wild_cards=yes&view=query&action=query&search_constraint=terms","GO:0032501_multicellular_organismal_process")	=HYPERLINK("http://www.ncbi.nih.gov/gquery/gquery.fcgi?term=KATNA1","KATNA1")	2183	34	1.463722	-2.833666	13	1.04	0.080000
=HYPERLINK("http://www.godatabase.org/cgi-bin/go.cgi?query=GO:0032501&auto_wild_cards=yes&view=query&action=query&search_constraint=terms","GO:0032501_multicellular_organismal_process")	=HYPERLINK("http://www.ncbi.nih.gov/gquery/gquery.fcgi?term=POU4F1","POU4F1")	2183	34	1.463722	-2.833666	13	1.04	0.080000
=HYPERLINK("http://www.godatabase.org/cgi-bin/go.cgi?query=GO:0032501&auto_wild_cards=yes&view=query&action=query&search_constraint=terms","GO:0032501_multicellular_organismal_process")	=HYPERLINK("http://www.ncbi.nih.gov/gquery/gquery.fcgi?term=SV2B","SV2B")	2183	34	1.463722	-2.833666	13	1.04	0.080000
=HYPERLINK("http://www.godatabase.org/cgi-bin/go.cgi?query=GO:0032501&auto_wild_cards=yes&view=query&action=query&search_constraint=terms","GO:0032501_multicellular_organismal_process")	=HYPERLINK("http://www.ncbi.nih.gov/gquery/gquery.fcgi?term=CHUK","CHUK")	2183	34	1.463722	-2.833666	13	1.04	0.080000
=HYPERLINK("http://www.godatabase.org/cgi-bin/go.cgi?query=GO:0032501&auto_wild_cards=yes&view=query&action=query&search_constraint=terms","GO:0032501_multicellular_organismal_process")	=HYPERLINK("http://www.ncbi.nih.gov/gquery/gquery.fcgi?term=ODZ4","ODZ4")	2183	34	1.463722	-2.833666	13	1.04	0.080000
=HYPERLINK("http://www.godatabase.org/cgi-bin/go.cgi?query=GO:0032501&auto_wild_cards=yes&view=query&action=query&search_constraint=terms","GO:0032501_multicellular_organismal_process")	=HYPERLINK("http://www.ncbi.nih.gov/gquery/gquery.fcgi?term=STMN3","STMN3")	2183	34	1.463722	-2.833666	13	1.04	0.080000
=HYPERLINK("http://www.godatabase.org/cgi-bin/go.cgi?query=GO:0032501&auto_wild_cards=yes&view=query&action=query&search_constraint=terms","GO:0032501_multicellular_organismal_process")	=HYPERLINK("http://www.ncbi.nih.gov/gquery/gquery.fcgi?term=KIF5C","KIF5C")	2183	34	1.463722	-2.833666	13	1.04	0.080000
=HYPERLINK("http://www.godatabase.org/cgi-bin/go.cgi?query=GO:0032501&auto_wild_cards=yes&view=query&action=query&search_constraint=terms","GO:0032501_multicellular_organismal_process")	=HYPERLINK("http://www.ncbi.nih.gov/gquery/gquery.fcgi?term=NTN1","NTN1")	2183	34	1.463722	-2.833666	13	1.04	0.080000
=HYPERLINK("http://www.godatabase.org/cgi-bin/go.cgi?query=GO:0032501&auto_wild_cards=yes&view=query&action=query&search_constraint=terms","GO:0032501_multicellular_organismal_process")	=HYPERLINK("http://www.ncbi.nih.gov/gquery/gquery.fcgi?term=GPR98","GPR98")	2183	34	1.463722	-2.833666	13	1.04	0.080000
=HYPERLINK("http://www.godatabase.org/cgi-bin/go.cgi?query=GO:0032501&auto_wild_cards=yes&view=query&action=query&search_constraint=terms","GO:0032501_multicellular_organismal_process")	=HYPERLINK("http://www.ncbi.nih.gov/gquery/gquery.fcgi?term=LIN7A","LIN7A")	2183	34	1.463722	-2.833666	13	1.04	0.080000
=HYPERLINK("http://www.godatabase.org/cgi-bin/go.cgi?query=GO:0032501&auto_wild_cards=yes&view=query&action=query&search_constraint=terms","GO:0032501_multicellular_organismal_process")	=HYPERLINK("http://www.ncbi.nih.gov/gquery/gquery.fcgi?term=HBA-A1","HBA-A1")	2183	34	1.463722	-2.833666	13	1.04	0.080000
=HYPERLINK("http://www.godatabase.org/cgi-bin/go.cgi?query=GO:0032501&auto_wild_cards=yes&view=query&action=query&search_constraint=terms","GO:0032501_multicellular_organismal_process")	=HYPERLINK("http://www.ncbi.nih.gov/gquery/gquery.fcgi?term=EPHA4","EPHA4")	2183	34	1.463722	-2.833666	13	1.04	0.080000
=HYPERLINK("http://www.godatabase.org/cgi-bin/go.cgi?query=GO:0032501&auto_wild_cards=yes&view=query&action=query&search_constraint=terms","GO:0032501_multicellular_organismal_process")	=HYPERLINK("http://www.ncbi.nih.gov/gquery/gquery.fcgi?term=MAPK1","MAPK1")	2183	34	1.463722	-2.833666	13	1.04	0.080000
=HYPERLINK("http://www.godatabase.org/cgi-bin/go.cgi?query=GO:0032501&auto_wild_cards=yes&view=query&action=query&search_constraint=terms","GO:0032501_multicellular_organismal_process")	=HYPERLINK("http://www.ncbi.nih.gov/gquery/gquery.fcgi?term=DKK1","DKK1")	2183	34	1.463722	-2.833666	13	1.04	0.080000
=HYPERLINK("http://www.godatabase.org/cgi-bin/go.cgi?query=GO:0032501&auto_wild_cards=yes&view=query&action=query&search_constraint=terms","GO:0032501_multicellular_organismal_process")	=HYPERLINK("http://www.ncbi.nih.gov/gquery/gquery.fcgi?term=HES5","HES5")	2183	34	1.463722	-2.833666	13	1.04	0.080000
=HYPERLINK("http://www.godatabase.org/cgi-bin/go.cgi?query=GO:0032501&auto_wild_cards=yes&view=query&action=query&search_constraint=terms","GO:0032501_multicellular_organismal_process")	=HYPERLINK("http://www.ncbi.nih.gov/gquery/gquery.fcgi?term=SFRP1","SFRP1")	2183	34	1.463722	-2.833666	13	1.04	0.080000
=HYPERLINK("http://www.godatabase.org/cgi-bin/go.cgi?query=GO:0032501&auto_wild_cards=yes&view=query&action=query&search_constraint=terms","GO:0032501_multicellular_organismal_process")	=HYPERLINK("http://www.ncbi.nih.gov/gquery/gquery.fcgi?term=HIPK1","HIPK1")	2183	34	1.463722	-2.833666	13	1.04	0.080000
=HYPERLINK("http://www.godatabase.org/cgi-bin/go.cgi?query=GO:0032501&auto_wild_cards=yes&view=query&action=query&search_constraint=terms","GO:0032501_multicellular_organismal_process")	=HYPERLINK("http://www.ncbi.nih.gov/gquery/gquery.fcgi?term=SP3","SP3")	2183	34	1.463722	-2.833666	13	1.04	0.080000
=HYPERLINK("http://www.godatabase.org/cgi-bin/go.cgi?query=GO:0032501&auto_wild_cards=yes&view=query&action=query&search_constraint=terms","GO:0032501_multicellular_organismal_process")	=HYPERLINK("http://www.ncbi.nih.gov/gquery/gquery.fcgi?term=ITGA8","ITGA8")	2183	34	1.463722	-2.833666	13	1.04	0.080000
=HYPERLINK("http://www.godatabase.org/cgi-bin/go.cgi?query=GO:0032501&auto_wild_cards=yes&view=query&action=query&search_constraint=terms","GO:0032501_multicellular_organismal_process")	=HYPERLINK("http://www.ncbi.nih.gov/gquery/gquery.fcgi?term=NAB1","NAB1")	2183	34	1.463722	-2.833666	13	1.04	0.080000
=HYPERLINK("http://www.godatabase.org/cgi-bin/go.cgi?query=GO:0032501&auto_wild_cards=yes&view=query&action=query&search_constraint=terms","GO:0032501_multicellular_organismal_process")	=HYPERLINK("http://www.ncbi.nih.gov/gquery/gquery.fcgi?term=FOXG1","FOXG1")	2183	34	1.463722	-2.833666	13	1.04	0.080000
=HYPERLINK("http://www.godatabase.org/cgi-bin/go.cgi?query=GO:0032501&auto_wild_cards=yes&view=query&action=query&search_constraint=terms","GO:0032501_multicellular_organismal_process")	=HYPERLINK("http://www.ncbi.nih.gov/gquery/gquery.fcgi?term=SYTL2","SYTL2")	2183	34	1.463722	-2.833666	13	1.04	0.080000
=HYPERLINK("http://www.godatabase.org/cgi-bin/go.cgi?query=GO:0032501&auto_wild_cards=yes&view=query&action=query&search_constraint=terms","GO:0032501_multicellular_organismal_process")	=HYPERLINK("http://www.ncbi.nih.gov/gquery/gquery.fcgi?term=LRP2","LRP2")	2183	34	1.463722	-2.833666	13	1.04	0.080000
=HYPERLINK("http://www.godatabase.org/cgi-bin/go.cgi?query=GO:0048489&auto_wild_cards=yes&view=query&action=query&search_constraint=terms","GO:0048489_synaptic_vesicle_transport")	=HYPERLINK("http://www.ncbi.nih.gov/gquery/gquery.fcgi?term=CPLX3","CPLX3")	22	3	12.815399	-2.820254	14	1.08	0.077143
=HYPERLINK("http://www.godatabase.org/cgi-bin/go.cgi?query=GO:0048489&auto_wild_cards=yes&view=query&action=query&search_constraint=terms","GO:0048489_synaptic_vesicle_transport")	=HYPERLINK("http://www.ncbi.nih.gov/gquery/gquery.fcgi?term=SV2B","SV2B")	22	3	12.815399	-2.820254	14	1.08	0.077143
=HYPERLINK("http://www.godatabase.org/cgi-bin/go.cgi?query=GO:0048489&auto_wild_cards=yes&view=query&action=query&search_constraint=terms","GO:0048489_synaptic_vesicle_transport")	=HYPERLINK("http://www.ncbi.nih.gov/gquery/gquery.fcgi?term=LIN7A","LIN7A")	22	3	12.815399	-2.820254	14	1.08	0.077143
=HYPERLINK("http://www.godatabase.org/cgi-bin/go.cgi?query=GO:0060113&auto_wild_cards=yes&view=query&action=query&search_constraint=terms","GO:0060113_inner_ear_receptor_cell_differentiation")	=HYPERLINK("http://www.ncbi.nih.gov/gquery/gquery.fcgi?term=HES5","HES5")	24	3	11.747449	-2.708057	15	1.56	0.104000
=HYPERLINK("http://www.godatabase.org/cgi-bin/go.cgi?query=GO:0060113&auto_wild_cards=yes&view=query&action=query&search_constraint=terms","GO:0060113_inner_ear_receptor_cell_differentiation")	=HYPERLINK("http://www.ncbi.nih.gov/gquery/gquery.fcgi?term=JAG1","JAG1")	24	3	11.747449	-2.708057	15	1.56	0.104000
=HYPERLINK("http://www.godatabase.org/cgi-bin/go.cgi?query=GO:0060113&auto_wild_cards=yes&view=query&action=query&search_constraint=terms","GO:0060113_inner_ear_receptor_cell_differentiation")	=HYPERLINK("http://www.ncbi.nih.gov/gquery/gquery.fcgi?term=GPR98","GPR98")	24	3	11.747449	-2.708057	15	1.56	0.104000
=HYPERLINK("http://www.godatabase.org/cgi-bin/go.cgi?query=GO:0006887&auto_wild_cards=yes&view=query&action=query&search_constraint=terms","GO:0006887_exocytosis")	=HYPERLINK("http://www.ncbi.nih.gov/gquery/gquery.fcgi?term=SCAMP1","SCAMP1")	51	4	7.370948	-2.708039	16	1.56	0.097500
=HYPERLINK("http://www.godatabase.org/cgi-bin/go.cgi?query=GO:0006887&auto_wild_cards=yes&view=query&action=query&search_constraint=terms","GO:0006887_exocytosis")	=HYPERLINK("http://www.ncbi.nih.gov/gquery/gquery.fcgi?term=CPLX3","CPLX3")	51	4	7.370948	-2.708039	16	1.56	0.097500
=HYPERLINK("http://www.godatabase.org/cgi-bin/go.cgi?query=GO:0006887&auto_wild_cards=yes&view=query&action=query&search_constraint=terms","GO:0006887_exocytosis")	=HYPERLINK("http://www.ncbi.nih.gov/gquery/gquery.fcgi?term=SYTL2","SYTL2")	51	4	7.370948	-2.708039	16	1.56	0.097500
=HYPERLINK("http://www.godatabase.org/cgi-bin/go.cgi?query=GO:0006887&auto_wild_cards=yes&view=query&action=query&search_constraint=terms","GO:0006887_exocytosis")	=HYPERLINK("http://www.ncbi.nih.gov/gquery/gquery.fcgi?term=SV2B","SV2B")	51	4	7.370948	-2.708039	16	1.56	0.097500
=HYPERLINK("http://www.godatabase.org/cgi-bin/go.cgi?query=GO:0043583&auto_wild_cards=yes&view=query&action=query&search_constraint=terms","GO:0043583_ear_development")	=HYPERLINK("http://www.ncbi.nih.gov/gquery/gquery.fcgi?term=HES5","HES5")	87	5	5.401126	-2.672415	17	1.61	0.094706
=HYPERLINK("http://www.godatabase.org/cgi-bin/go.cgi?query=GO:0043583&auto_wild_cards=yes&view=query&action=query&search_constraint=terms","GO:0043583_ear_development")	=HYPERLINK("http://www.ncbi.nih.gov/gquery/gquery.fcgi?term=ITGA8","ITGA8")	87	5	5.401126	-2.672415	17	1.61	0.094706
=HYPERLINK("http://www.godatabase.org/cgi-bin/go.cgi?query=GO:0043583&auto_wild_cards=yes&view=query&action=query&search_constraint=terms","GO:0043583_ear_development")	=HYPERLINK("http://www.ncbi.nih.gov/gquery/gquery.fcgi?term=FOXG1","FOXG1")	87	5	5.401126	-2.672415	17	1.61	0.094706
=HYPERLINK("http://www.godatabase.org/cgi-bin/go.cgi?query=GO:0043583&auto_wild_cards=yes&view=query&action=query&search_constraint=terms","GO:0043583_ear_development")	=HYPERLINK("http://www.ncbi.nih.gov/gquery/gquery.fcgi?term=JAG1","JAG1")	87	5	5.401126	-2.672415	17	1.61	0.094706
=HYPERLINK("http://www.godatabase.org/cgi-bin/go.cgi?query=GO:0043583&auto_wild_cards=yes&view=query&action=query&search_constraint=terms","GO:0043583_ear_development")	=HYPERLINK("http://www.ncbi.nih.gov/gquery/gquery.fcgi?term=GPR98","GPR98")	87	5	5.401126	-2.672415	17	1.61	0.094706
=HYPERLINK("http://www.godatabase.org/cgi-bin/go.cgi?query=GO:0002011&auto_wild_cards=yes&view=query&action=query&search_constraint=terms","GO:0002011_morphogenesis_of_an_epithelial_sheet")	=HYPERLINK("http://www.ncbi.nih.gov/gquery/gquery.fcgi?term=JAG1","JAG1")	7	2	26.851312	-2.647520	18	2.01	0.111667
=HYPERLINK("http://www.godatabase.org/cgi-bin/go.cgi?query=GO:0002011&auto_wild_cards=yes&view=query&action=query&search_constraint=terms","GO:0002011_morphogenesis_of_an_epithelial_sheet")	=HYPERLINK("http://www.ncbi.nih.gov/gquery/gquery.fcgi?term=CHUK","CHUK")	7	2	26.851312	-2.647520	18	2.01	0.111667
=HYPERLINK("http://www.godatabase.org/cgi-bin/go.cgi?query=GO:0048468&auto_wild_cards=yes&view=query&action=query&search_constraint=terms","GO:0048468_cell_development")	=HYPERLINK("http://www.ncbi.nih.gov/gquery/gquery.fcgi?term=STMN3","STMN3")	654	15	2.155495	-2.624176	19	2.04	0.107368
=HYPERLINK("http://www.godatabase.org/cgi-bin/go.cgi?query=GO:0048468&auto_wild_cards=yes&view=query&action=query&search_constraint=terms","GO:0048468_cell_development")	=HYPERLINK("http://www.ncbi.nih.gov/gquery/gquery.fcgi?term=KIF5C","KIF5C")	654	15	2.155495	-2.624176	19	2.04	0.107368
=HYPERLINK("http://www.godatabase.org/cgi-bin/go.cgi?query=GO:0048468&auto_wild_cards=yes&view=query&action=query&search_constraint=terms","GO:0048468_cell_development")	=HYPERLINK("http://www.ncbi.nih.gov/gquery/gquery.fcgi?term=JAG1","JAG1")	654	15	2.155495	-2.624176	19	2.04	0.107368
=HYPERLINK("http://www.godatabase.org/cgi-bin/go.cgi?query=GO:0048468&auto_wild_cards=yes&view=query&action=query&search_constraint=terms","GO:0048468_cell_development")	=HYPERLINK("http://www.ncbi.nih.gov/gquery/gquery.fcgi?term=NTN1","NTN1")	654	15	2.155495	-2.624176	19	2.04	0.107368
=HYPERLINK("http://www.godatabase.org/cgi-bin/go.cgi?query=GO:0048468&auto_wild_cards=yes&view=query&action=query&search_constraint=terms","GO:0048468_cell_development")	=HYPERLINK("http://www.ncbi.nih.gov/gquery/gquery.fcgi?term=GPR98","GPR98")	654	15	2.155495	-2.624176	19	2.04	0.107368
=HYPERLINK("http://www.godatabase.org/cgi-bin/go.cgi?query=GO:0048468&auto_wild_cards=yes&view=query&action=query&search_constraint=terms","GO:0048468_cell_development")	=HYPERLINK("http://www.ncbi.nih.gov/gquery/gquery.fcgi?term=EPHB2","EPHB2")	654	15	2.155495	-2.624176	19	2.04	0.107368
=HYPERLINK("http://www.godatabase.org/cgi-bin/go.cgi?query=GO:0048468&auto_wild_cards=yes&view=query&action=query&search_constraint=terms","GO:0048468_cell_development")	=HYPERLINK("http://www.ncbi.nih.gov/gquery/gquery.fcgi?term=HBA-A1","HBA-A1")	654	15	2.155495	-2.624176	19	2.04	0.107368
=HYPERLINK("http://www.godatabase.org/cgi-bin/go.cgi?query=GO:0048468&auto_wild_cards=yes&view=query&action=query&search_constraint=terms","GO:0048468_cell_development")	=HYPERLINK("http://www.ncbi.nih.gov/gquery/gquery.fcgi?term=EPHA4","EPHA4")	654	15	2.155495	-2.624176	19	2.04	0.107368
=HYPERLINK("http://www.godatabase.org/cgi-bin/go.cgi?query=GO:0048468&auto_wild_cards=yes&view=query&action=query&search_constraint=terms","GO:0048468_cell_development")	=HYPERLINK("http://www.ncbi.nih.gov/gquery/gquery.fcgi?term=HES5","HES5")	654	15	2.155495	-2.624176	19	2.04	0.107368
=HYPERLINK("http://www.godatabase.org/cgi-bin/go.cgi?query=GO:0048468&auto_wild_cards=yes&view=query&action=query&search_constraint=terms","GO:0048468_cell_development")	=HYPERLINK("http://www.ncbi.nih.gov/gquery/gquery.fcgi?term=ANK3","ANK3")	654	15	2.155495	-2.624176	19	2.04	0.107368
=HYPERLINK("http://www.godatabase.org/cgi-bin/go.cgi?query=GO:0048468&auto_wild_cards=yes&view=query&action=query&search_constraint=terms","GO:0048468_cell_development")	=HYPERLINK("http://www.ncbi.nih.gov/gquery/gquery.fcgi?term=XBP1","XBP1")	654	15	2.155495	-2.624176	19	2.04	0.107368
=HYPERLINK("http://www.godatabase.org/cgi-bin/go.cgi?query=GO:0048468&auto_wild_cards=yes&view=query&action=query&search_constraint=terms","GO:0048468_cell_development")	=HYPERLINK("http://www.ncbi.nih.gov/gquery/gquery.fcgi?term=KATNA1","KATNA1")	654	15	2.155495	-2.624176	19	2.04	0.107368
=HYPERLINK("http://www.godatabase.org/cgi-bin/go.cgi?query=GO:0048468&auto_wild_cards=yes&view=query&action=query&search_constraint=terms","GO:0048468_cell_development")	=HYPERLINK("http://www.ncbi.nih.gov/gquery/gquery.fcgi?term=FOXG1","FOXG1")	654	15	2.155495	-2.624176	19	2.04	0.107368
=HYPERLINK("http://www.godatabase.org/cgi-bin/go.cgi?query=GO:0048468&auto_wild_cards=yes&view=query&action=query&search_constraint=terms","GO:0048468_cell_development")	=HYPERLINK("http://www.ncbi.nih.gov/gquery/gquery.fcgi?term=NAB1","NAB1")	654	15	2.155495	-2.624176	19	2.04	0.107368
=HYPERLINK("http://www.godatabase.org/cgi-bin/go.cgi?query=GO:0048468&auto_wild_cards=yes&view=query&action=query&search_constraint=terms","GO:0048468_cell_development")	=HYPERLINK("http://www.ncbi.nih.gov/gquery/gquery.fcgi?term=POU4F1","POU4F1")	654	15	2.155495	-2.624176	19	2.04	0.107368
=HYPERLINK("http://www.godatabase.org/cgi-bin/go.cgi?query=GO:0042490&auto_wild_cards=yes&view=query&action=query&search_constraint=terms","GO:0042490_mechanoreceptor_differentiation")	=HYPERLINK("http://www.ncbi.nih.gov/gquery/gquery.fcgi?term=HES5","HES5")	29	3	9.722027	-2.467709	21	2.97	0.141429
=HYPERLINK("http://www.godatabase.org/cgi-bin/go.cgi?query=GO:0042490&auto_wild_cards=yes&view=query&action=query&search_constraint=terms","GO:0042490_mechanoreceptor_differentiation")	=HYPERLINK("http://www.ncbi.nih.gov/gquery/gquery.fcgi?term=JAG1","JAG1")	29	3	9.722027	-2.467709	21	2.97	0.141429
=HYPERLINK("http://www.godatabase.org/cgi-bin/go.cgi?query=GO:0042490&auto_wild_cards=yes&view=query&action=query&search_constraint=terms","GO:0042490_mechanoreceptor_differentiation")	=HYPERLINK("http://www.ncbi.nih.gov/gquery/gquery.fcgi?term=GPR98","GPR98")	29	3	9.722027	-2.467709	21	2.97	0.141429
=HYPERLINK("http://www.godatabase.org/cgi-bin/go.cgi?query=GO:0050769&auto_wild_cards=yes&view=query&action=query&search_constraint=terms","GO:0050769_positive_regulation_of_neurogenesis")	=HYPERLINK("http://www.ncbi.nih.gov/gquery/gquery.fcgi?term=FOXG1","FOXG1")	29	3	9.722027	-2.467709	21	2.97	0.141429
=HYPERLINK("http://www.godatabase.org/cgi-bin/go.cgi?query=GO:0050769&auto_wild_cards=yes&view=query&action=query&search_constraint=terms","GO:0050769_positive_regulation_of_neurogenesis")	=HYPERLINK("http://www.ncbi.nih.gov/gquery/gquery.fcgi?term=NTN1","NTN1")	29	3	9.722027	-2.467709	21	2.97	0.141429
=HYPERLINK("http://www.godatabase.org/cgi-bin/go.cgi?query=GO:0050769&auto_wild_cards=yes&view=query&action=query&search_constraint=terms","GO:0050769_positive_regulation_of_neurogenesis")	=HYPERLINK("http://www.ncbi.nih.gov/gquery/gquery.fcgi?term=EPHB2","EPHB2")	29	3	9.722027	-2.467709	21	2.97	0.141429
=HYPERLINK("http://www.godatabase.org/cgi-bin/go.cgi?query=GO:0045596&auto_wild_cards=yes&view=query&action=query&search_constraint=terms","GO:0045596_negative_regulation_of_cell_differentiation")	=HYPERLINK("http://www.ncbi.nih.gov/gquery/gquery.fcgi?term=MAPK1","MAPK1")	144	6	3.915816	-2.410377	22	3.65	0.165909
=HYPERLINK("http://www.godatabase.org/cgi-bin/go.cgi?query=GO:0045596&auto_wild_cards=yes&view=query&action=query&search_constraint=terms","GO:0045596_negative_regulation_of_cell_differentiation")	=HYPERLINK("http://www.ncbi.nih.gov/gquery/gquery.fcgi?term=HES5","HES5")	144	6	3.915816	-2.410377	22	3.65	0.165909
=HYPERLINK("http://www.godatabase.org/cgi-bin/go.cgi?query=GO:0045596&auto_wild_cards=yes&view=query&action=query&search_constraint=terms","GO:0045596_negative_regulation_of_cell_differentiation")	=HYPERLINK("http://www.ncbi.nih.gov/gquery/gquery.fcgi?term=FOXG1","FOXG1")	144	6	3.915816	-2.410377	22	3.65	0.165909
=HYPERLINK("http://www.godatabase.org/cgi-bin/go.cgi?query=GO:0045596&auto_wild_cards=yes&view=query&action=query&search_constraint=terms","GO:0045596_negative_regulation_of_cell_differentiation")	=HYPERLINK("http://www.ncbi.nih.gov/gquery/gquery.fcgi?term=JAG1","JAG1")	144	6	3.915816	-2.410377	22	3.65	0.165909
=HYPERLINK("http://www.godatabase.org/cgi-bin/go.cgi?query=GO:0045596&auto_wild_cards=yes&view=query&action=query&search_constraint=terms","GO:0045596_negative_regulation_of_cell_differentiation")	=HYPERLINK("http://www.ncbi.nih.gov/gquery/gquery.fcgi?term=NTN1","NTN1")	144	6	3.915816	-2.410377	22	3.65	0.165909
=HYPERLINK("http://www.godatabase.org/cgi-bin/go.cgi?query=GO:0045596&auto_wild_cards=yes&view=query&action=query&search_constraint=terms","GO:0045596_negative_regulation_of_cell_differentiation")	=HYPERLINK("http://www.ncbi.nih.gov/gquery/gquery.fcgi?term=EPHB2","EPHB2")	144	6	3.915816	-2.410377	22	3.65	0.165909
=HYPERLINK("http://www.godatabase.org/cgi-bin/go.cgi?query=GO:0031175&auto_wild_cards=yes&view=query&action=query&search_constraint=terms","GO:0031175_neuron_projection_development")	=HYPERLINK("http://www.ncbi.nih.gov/gquery/gquery.fcgi?term=EPHA4","EPHA4")	197	7	3.339376	-2.357383	23	3.89	0.169130
=HYPERLINK("http://www.godatabase.org/cgi-bin/go.cgi?query=GO:0031175&auto_wild_cards=yes&view=query&action=query&search_constraint=terms","GO:0031175_neuron_projection_development")	=HYPERLINK("http://www.ncbi.nih.gov/gquery/gquery.fcgi?term=STMN3","STMN3")	197	7	3.339376	-2.357383	23	3.89	0.169130
=HYPERLINK("http://www.godatabase.org/cgi-bin/go.cgi?query=GO:0031175&auto_wild_cards=yes&view=query&action=query&search_constraint=terms","GO:0031175_neuron_projection_development")	=HYPERLINK("http://www.ncbi.nih.gov/gquery/gquery.fcgi?term=ANK3","ANK3")	197	7	3.339376	-2.357383	23	3.89	0.169130
=HYPERLINK("http://www.godatabase.org/cgi-bin/go.cgi?query=GO:0031175&auto_wild_cards=yes&view=query&action=query&search_constraint=terms","GO:0031175_neuron_projection_development")	=HYPERLINK("http://www.ncbi.nih.gov/gquery/gquery.fcgi?term=FOXG1","FOXG1")	197	7	3.339376	-2.357383	23	3.89	0.169130
=HYPERLINK("http://www.godatabase.org/cgi-bin/go.cgi?query=GO:0031175&auto_wild_cards=yes&view=query&action=query&search_constraint=terms","GO:0031175_neuron_projection_development")	=HYPERLINK("http://www.ncbi.nih.gov/gquery/gquery.fcgi?term=KIF5C","KIF5C")	197	7	3.339376	-2.357383	23	3.89	0.169130
=HYPERLINK("http://www.godatabase.org/cgi-bin/go.cgi?query=GO:0031175&auto_wild_cards=yes&view=query&action=query&search_constraint=terms","GO:0031175_neuron_projection_development")	=HYPERLINK("http://www.ncbi.nih.gov/gquery/gquery.fcgi?term=NTN1","NTN1")	197	7	3.339376	-2.357383	23	3.89	0.169130
=HYPERLINK("http://www.godatabase.org/cgi-bin/go.cgi?query=GO:0031175&auto_wild_cards=yes&view=query&action=query&search_constraint=terms","GO:0031175_neuron_projection_development")	=HYPERLINK("http://www.ncbi.nih.gov/gquery/gquery.fcgi?term=EPHB2","EPHB2")	197	7	3.339376	-2.357383	23	3.89	0.169130
=HYPERLINK("http://www.godatabase.org/cgi-bin/go.cgi?query=GO:0007269&auto_wild_cards=yes&view=query&action=query&search_constraint=terms","GO:0007269_neurotransmitter_secretion")	=HYPERLINK("http://www.ncbi.nih.gov/gquery/gquery.fcgi?term=CPLX3","CPLX3")	34	3	8.292317	-2.269667	25	4.91	0.196400
=HYPERLINK("http://www.godatabase.org/cgi-bin/go.cgi?query=GO:0007269&auto_wild_cards=yes&view=query&action=query&search_constraint=terms","GO:0007269_neurotransmitter_secretion")	=HYPERLINK("http://www.ncbi.nih.gov/gquery/gquery.fcgi?term=SV2B","SV2B")	34	3	8.292317	-2.269667	25	4.91	0.196400
=HYPERLINK("http://www.godatabase.org/cgi-bin/go.cgi?query=GO:0007269&auto_wild_cards=yes&view=query&action=query&search_constraint=terms","GO:0007269_neurotransmitter_secretion")	=HYPERLINK("http://www.ncbi.nih.gov/gquery/gquery.fcgi?term=LIN7A","LIN7A")	34	3	8.292317	-2.269667	25	4.91	0.196400
=HYPERLINK("http://www.godatabase.org/cgi-bin/go.cgi?query=GO:0010720&auto_wild_cards=yes&view=query&action=query&search_constraint=terms","GO:0010720_positive_regulation_of_cell_development")	=HYPERLINK("http://www.ncbi.nih.gov/gquery/gquery.fcgi?term=FOXG1","FOXG1")	34	3	8.292317	-2.269667	25	4.91	0.196400
=HYPERLINK("http://www.godatabase.org/cgi-bin/go.cgi?query=GO:0010720&auto_wild_cards=yes&view=query&action=query&search_constraint=terms","GO:0010720_positive_regulation_of_cell_development")	=HYPERLINK("http://www.ncbi.nih.gov/gquery/gquery.fcgi?term=NTN1","NTN1")	34	3	8.292317	-2.269667	25	4.91	0.196400
=HYPERLINK("http://www.godatabase.org/cgi-bin/go.cgi?query=GO:0010720&auto_wild_cards=yes&view=query&action=query&search_constraint=terms","GO:0010720_positive_regulation_of_cell_development")	=HYPERLINK("http://www.ncbi.nih.gov/gquery/gquery.fcgi?term=EPHB2","EPHB2")	34	3	8.292317	-2.269667	25	4.91	0.196400
=HYPERLINK("http://www.godatabase.org/cgi-bin/go.cgi?query=GO:0009887&auto_wild_cards=yes&view=query&action=query&search_constraint=terms","GO:0009887_organ_morphogenesis")	=HYPERLINK("http://www.ncbi.nih.gov/gquery/gquery.fcgi?term=DLC1","DLC1")	642	14	2.049399	-2.257305	26	4.91	0.188846
=HYPERLINK("http://www.godatabase.org/cgi-bin/go.cgi?query=GO:0009887&auto_wild_cards=yes&view=query&action=query&search_constraint=terms","GO:0009887_organ_morphogenesis")	=HYPERLINK("http://www.ncbi.nih.gov/gquery/gquery.fcgi?term=PDGFA","PDGFA")	642	14	2.049399	-2.257305	26	4.91	0.188846
=HYPERLINK("http://www.godatabase.org/cgi-bin/go.cgi?query=GO:0009887&auto_wild_cards=yes&view=query&action=query&search_constraint=terms","GO:0009887_organ_morphogenesis")	=HYPERLINK("http://www.ncbi.nih.gov/gquery/gquery.fcgi?term=JAG1","JAG1")	642	14	2.049399	-2.257305	26	4.91	0.188846
=HYPERLINK("http://www.godatabase.org/cgi-bin/go.cgi?query=GO:0009887&auto_wild_cards=yes&view=query&action=query&search_constraint=terms","GO:0009887_organ_morphogenesis")	=HYPERLINK("http://www.ncbi.nih.gov/gquery/gquery.fcgi?term=MMP2","MMP2")	642	14	2.049399	-2.257305	26	4.91	0.188846
=HYPERLINK("http://www.godatabase.org/cgi-bin/go.cgi?query=GO:0009887&auto_wild_cards=yes&view=query&action=query&search_constraint=terms","GO:0009887_organ_morphogenesis")	=HYPERLINK("http://www.ncbi.nih.gov/gquery/gquery.fcgi?term=EPHB2","EPHB2")	642	14	2.049399	-2.257305	26	4.91	0.188846
=HYPERLINK("http://www.godatabase.org/cgi-bin/go.cgi?query=GO:0009887&auto_wild_cards=yes&view=query&action=query&search_constraint=terms","GO:0009887_organ_morphogenesis")	=HYPERLINK("http://www.ncbi.nih.gov/gquery/gquery.fcgi?term=MAPK1","MAPK1")	642	14	2.049399	-2.257305	26	4.91	0.188846
=HYPERLINK("http://www.godatabase.org/cgi-bin/go.cgi?query=GO:0009887&auto_wild_cards=yes&view=query&action=query&search_constraint=terms","GO:0009887_organ_morphogenesis")	=HYPERLINK("http://www.ncbi.nih.gov/gquery/gquery.fcgi?term=HEY1","HEY1")	642	14	2.049399	-2.257305	26	4.91	0.188846
=HYPERLINK("http://www.godatabase.org/cgi-bin/go.cgi?query=GO:0009887&auto_wild_cards=yes&view=query&action=query&search_constraint=terms","GO:0009887_organ_morphogenesis")	=HYPERLINK("http://www.ncbi.nih.gov/gquery/gquery.fcgi?term=SFRP1","SFRP1")	642	14	2.049399	-2.257305	26	4.91	0.188846
=HYPERLINK("http://www.godatabase.org/cgi-bin/go.cgi?query=GO:0009887&auto_wild_cards=yes&view=query&action=query&search_constraint=terms","GO:0009887_organ_morphogenesis")	=HYPERLINK("http://www.ncbi.nih.gov/gquery/gquery.fcgi?term=XBP1","XBP1")	642	14	2.049399	-2.257305	26	4.91	0.188846
=HYPERLINK("http://www.godatabase.org/cgi-bin/go.cgi?query=GO:0009887&auto_wild_cards=yes&view=query&action=query&search_constraint=terms","GO:0009887_organ_morphogenesis")	=HYPERLINK("http://www.ncbi.nih.gov/gquery/gquery.fcgi?term=ITGA8","ITGA8")	642	14	2.049399	-2.257305	26	4.91	0.188846
=HYPERLINK("http://www.godatabase.org/cgi-bin/go.cgi?query=GO:0009887&auto_wild_cards=yes&view=query&action=query&search_constraint=terms","GO:0009887_organ_morphogenesis")	=HYPERLINK("http://www.ncbi.nih.gov/gquery/gquery.fcgi?term=SP3","SP3")	642	14	2.049399	-2.257305	26	4.91	0.188846
=HYPERLINK("http://www.godatabase.org/cgi-bin/go.cgi?query=GO:0009887&auto_wild_cards=yes&view=query&action=query&search_constraint=terms","GO:0009887_organ_morphogenesis")	=HYPERLINK("http://www.ncbi.nih.gov/gquery/gquery.fcgi?term=FOXG1","FOXG1")	642	14	2.049399	-2.257305	26	4.91	0.188846
=HYPERLINK("http://www.godatabase.org/cgi-bin/go.cgi?query=GO:0009887&auto_wild_cards=yes&view=query&action=query&search_constraint=terms","GO:0009887_organ_morphogenesis")	=HYPERLINK("http://www.ncbi.nih.gov/gquery/gquery.fcgi?term=NAB1","NAB1")	642	14	2.049399	-2.257305	26	4.91	0.188846
=HYPERLINK("http://www.godatabase.org/cgi-bin/go.cgi?query=GO:0009887&auto_wild_cards=yes&view=query&action=query&search_constraint=terms","GO:0009887_organ_morphogenesis")	=HYPERLINK("http://www.ncbi.nih.gov/gquery/gquery.fcgi?term=CHUK","CHUK")	642	14	2.049399	-2.257305	26	4.91	0.188846
=HYPERLINK("http://www.godatabase.org/cgi-bin/go.cgi?query=GO:0016079&auto_wild_cards=yes&view=query&action=query&search_constraint=terms","GO:0016079_synaptic_vesicle_exocytosis")	=HYPERLINK("http://www.ncbi.nih.gov/gquery/gquery.fcgi?term=CPLX3","CPLX3")	11	2	17.087199	-2.241188	27	5.48	0.202963
=HYPERLINK("http://www.godatabase.org/cgi-bin/go.cgi?query=GO:0016079&auto_wild_cards=yes&view=query&action=query&search_constraint=terms","GO:0016079_synaptic_vesicle_exocytosis")	=HYPERLINK("http://www.ncbi.nih.gov/gquery/gquery.fcgi?term=SV2B","SV2B")	11	2	17.087199	-2.241188	27	5.48	0.202963
=HYPERLINK("http://www.godatabase.org/cgi-bin/go.cgi?query=GO:0048666&auto_wild_cards=yes&view=query&action=query&search_constraint=terms","GO:0048666_neuron_development")	=HYPERLINK("http://www.ncbi.nih.gov/gquery/gquery.fcgi?term=EPHA4","EPHA4")	262	8	2.869606	-2.236384	28	5.49	0.196071
=HYPERLINK("http://www.godatabase.org/cgi-bin/go.cgi?query=GO:0048666&auto_wild_cards=yes&view=query&action=query&search_constraint=terms","GO:0048666_neuron_development")	=HYPERLINK("http://www.ncbi.nih.gov/gquery/gquery.fcgi?term=STMN3","STMN3")	262	8	2.869606	-2.236384	28	5.49	0.196071
=HYPERLINK("http://www.godatabase.org/cgi-bin/go.cgi?query=GO:0048666&auto_wild_cards=yes&view=query&action=query&search_constraint=terms","GO:0048666_neuron_development")	=HYPERLINK("http://www.ncbi.nih.gov/gquery/gquery.fcgi?term=ANK3","ANK3")	262	8	2.869606	-2.236384	28	5.49	0.196071
=HYPERLINK("http://www.godatabase.org/cgi-bin/go.cgi?query=GO:0048666&auto_wild_cards=yes&view=query&action=query&search_constraint=terms","GO:0048666_neuron_development")	=HYPERLINK("http://www.ncbi.nih.gov/gquery/gquery.fcgi?term=KIF5C","KIF5C")	262	8	2.869606	-2.236384	28	5.49	0.196071
=HYPERLINK("http://www.godatabase.org/cgi-bin/go.cgi?query=GO:0048666&auto_wild_cards=yes&view=query&action=query&search_constraint=terms","GO:0048666_neuron_development")	=HYPERLINK("http://www.ncbi.nih.gov/gquery/gquery.fcgi?term=FOXG1","FOXG1")	262	8	2.869606	-2.236384	28	5.49	0.196071
=HYPERLINK("http://www.godatabase.org/cgi-bin/go.cgi?query=GO:0048666&auto_wild_cards=yes&view=query&action=query&search_constraint=terms","GO:0048666_neuron_development")	=HYPERLINK("http://www.ncbi.nih.gov/gquery/gquery.fcgi?term=NTN1","NTN1")	262	8	2.869606	-2.236384	28	5.49	0.196071
=HYPERLINK("http://www.godatabase.org/cgi-bin/go.cgi?query=GO:0048666&auto_wild_cards=yes&view=query&action=query&search_constraint=terms","GO:0048666_neuron_development")	=HYPERLINK("http://www.ncbi.nih.gov/gquery/gquery.fcgi?term=GPR98","GPR98")	262	8	2.869606	-2.236384	28	5.49	0.196071
=HYPERLINK("http://www.godatabase.org/cgi-bin/go.cgi?query=GO:0048666&auto_wild_cards=yes&view=query&action=query&search_constraint=terms","GO:0048666_neuron_development")	=HYPERLINK("http://www.ncbi.nih.gov/gquery/gquery.fcgi?term=EPHB2","EPHB2")	262	8	2.869606	-2.236384	28	5.49	0.196071
=HYPERLINK("http://www.godatabase.org/cgi-bin/go.cgi?query=GO:0007409&auto_wild_cards=yes&view=query&action=query&search_constraint=terms","GO:0007409_axonogenesis")	=HYPERLINK("http://www.ncbi.nih.gov/gquery/gquery.fcgi?term=EPHA4","EPHA4")	158	6	3.568845	-2.213376	29	5.64	0.194483
=HYPERLINK("http://www.godatabase.org/cgi-bin/go.cgi?query=GO:0007409&auto_wild_cards=yes&view=query&action=query&search_constraint=terms","GO:0007409_axonogenesis")	=HYPERLINK("http://www.ncbi.nih.gov/gquery/gquery.fcgi?term=ANK3","ANK3")	158	6	3.568845	-2.213376	29	5.64	0.194483
=HYPERLINK("http://www.godatabase.org/cgi-bin/go.cgi?query=GO:0007409&auto_wild_cards=yes&view=query&action=query&search_constraint=terms","GO:0007409_axonogenesis")	=HYPERLINK("http://www.ncbi.nih.gov/gquery/gquery.fcgi?term=FOXG1","FOXG1")	158	6	3.568845	-2.213376	29	5.64	0.194483
=HYPERLINK("http://www.godatabase.org/cgi-bin/go.cgi?query=GO:0007409&auto_wild_cards=yes&view=query&action=query&search_constraint=terms","GO:0007409_axonogenesis")	=HYPERLINK("http://www.ncbi.nih.gov/gquery/gquery.fcgi?term=KIF5C","KIF5C")	158	6	3.568845	-2.213376	29	5.64	0.194483
=HYPERLINK("http://www.godatabase.org/cgi-bin/go.cgi?query=GO:0007409&auto_wild_cards=yes&view=query&action=query&search_constraint=terms","GO:0007409_axonogenesis")	=HYPERLINK("http://www.ncbi.nih.gov/gquery/gquery.fcgi?term=NTN1","NTN1")	158	6	3.568845	-2.213376	29	5.64	0.194483
=HYPERLINK("http://www.godatabase.org/cgi-bin/go.cgi?query=GO:0007409&auto_wild_cards=yes&view=query&action=query&search_constraint=terms","GO:0007409_axonogenesis")	=HYPERLINK("http://www.ncbi.nih.gov/gquery/gquery.fcgi?term=EPHB2","EPHB2")	158	6	3.568845	-2.213376	29	5.64	0.194483
=HYPERLINK("http://www.godatabase.org/cgi-bin/go.cgi?query=GO:0032502&auto_wild_cards=yes&view=query&action=query&search_constraint=terms","GO:0032502_developmental_process")	=HYPERLINK("http://www.ncbi.nih.gov/gquery/gquery.fcgi?term=DLC1","DLC1")	2060	31	1.414256	-2.175414	30	5.85	0.195000
=HYPERLINK("http://www.godatabase.org/cgi-bin/go.cgi?query=GO:0032502&auto_wild_cards=yes&view=query&action=query&search_constraint=terms","GO:0032502_developmental_process")	=HYPERLINK("http://www.ncbi.nih.gov/gquery/gquery.fcgi?term=PDGFA","PDGFA")	2060	31	1.414256	-2.175414	30	5.85	0.195000
=HYPERLINK("http://www.godatabase.org/cgi-bin/go.cgi?query=GO:0032502&auto_wild_cards=yes&view=query&action=query&search_constraint=terms","GO:0032502_developmental_process")	=HYPERLINK("http://www.ncbi.nih.gov/gquery/gquery.fcgi?term=COL3A1","COL3A1")	2060	31	1.414256	-2.175414	30	5.85	0.195000
=HYPERLINK("http://www.godatabase.org/cgi-bin/go.cgi?query=GO:0032502&auto_wild_cards=yes&view=query&action=query&search_constraint=terms","GO:0032502_developmental_process")	=HYPERLINK("http://www.ncbi.nih.gov/gquery/gquery.fcgi?term=JAG1","JAG1")	2060	31	1.414256	-2.175414	30	5.85	0.195000
=HYPERLINK("http://www.godatabase.org/cgi-bin/go.cgi?query=GO:0032502&auto_wild_cards=yes&view=query&action=query&search_constraint=terms","GO:0032502_developmental_process")	=HYPERLINK("http://www.ncbi.nih.gov/gquery/gquery.fcgi?term=MMP2","MMP2")	2060	31	1.414256	-2.175414	30	5.85	0.195000
=HYPERLINK("http://www.godatabase.org/cgi-bin/go.cgi?query=GO:0032502&auto_wild_cards=yes&view=query&action=query&search_constraint=terms","GO:0032502_developmental_process")	=HYPERLINK("http://www.ncbi.nih.gov/gquery/gquery.fcgi?term=APLP1","APLP1")	2060	31	1.414256	-2.175414	30	5.85	0.195000
=HYPERLINK("http://www.godatabase.org/cgi-bin/go.cgi?query=GO:0032502&auto_wild_cards=yes&view=query&action=query&search_constraint=terms","GO:0032502_developmental_process")	=HYPERLINK("http://www.ncbi.nih.gov/gquery/gquery.fcgi?term=EPHB2","EPHB2")	2060	31	1.414256	-2.175414	30	5.85	0.195000
=HYPERLINK("http://www.godatabase.org/cgi-bin/go.cgi?query=GO:0032502&auto_wild_cards=yes&view=query&action=query&search_constraint=terms","GO:0032502_developmental_process")	=HYPERLINK("http://www.ncbi.nih.gov/gquery/gquery.fcgi?term=HEY1","HEY1")	2060	31	1.414256	-2.175414	30	5.85	0.195000
=HYPERLINK("http://www.godatabase.org/cgi-bin/go.cgi?query=GO:0032502&auto_wild_cards=yes&view=query&action=query&search_constraint=terms","GO:0032502_developmental_process")	=HYPERLINK("http://www.ncbi.nih.gov/gquery/gquery.fcgi?term=XBP1","XBP1")	2060	31	1.414256	-2.175414	30	5.85	0.195000
=HYPERLINK("http://www.godatabase.org/cgi-bin/go.cgi?query=GO:0032502&auto_wild_cards=yes&view=query&action=query&search_constraint=terms","GO:0032502_developmental_process")	=HYPERLINK("http://www.ncbi.nih.gov/gquery/gquery.fcgi?term=ANK3","ANK3")	2060	31	1.414256	-2.175414	30	5.85	0.195000
=HYPERLINK("http://www.godatabase.org/cgi-bin/go.cgi?query=GO:0032502&auto_wild_cards=yes&view=query&action=query&search_constraint=terms","GO:0032502_developmental_process")	=HYPERLINK("http://www.ncbi.nih.gov/gquery/gquery.fcgi?term=KATNA1","KATNA1")	2060	31	1.414256	-2.175414	30	5.85	0.195000
=HYPERLINK("http://www.godatabase.org/cgi-bin/go.cgi?query=GO:0032502&auto_wild_cards=yes&view=query&action=query&search_constraint=terms","GO:0032502_developmental_process")	=HYPERLINK("http://www.ncbi.nih.gov/gquery/gquery.fcgi?term=POU4F1","POU4F1")	2060	31	1.414256	-2.175414	30	5.85	0.195000
=HYPERLINK("http://www.godatabase.org/cgi-bin/go.cgi?query=GO:0032502&auto_wild_cards=yes&view=query&action=query&search_constraint=terms","GO:0032502_developmental_process")	=HYPERLINK("http://www.ncbi.nih.gov/gquery/gquery.fcgi?term=CHUK","CHUK")	2060	31	1.414256	-2.175414	30	5.85	0.195000
=HYPERLINK("http://www.godatabase.org/cgi-bin/go.cgi?query=GO:0032502&auto_wild_cards=yes&view=query&action=query&search_constraint=terms","GO:0032502_developmental_process")	=HYPERLINK("http://www.ncbi.nih.gov/gquery/gquery.fcgi?term=ODZ4","ODZ4")	2060	31	1.414256	-2.175414	30	5.85	0.195000
=HYPERLINK("http://www.godatabase.org/cgi-bin/go.cgi?query=GO:0032502&auto_wild_cards=yes&view=query&action=query&search_constraint=terms","GO:0032502_developmental_process")	=HYPERLINK("http://www.ncbi.nih.gov/gquery/gquery.fcgi?term=TM2D1","TM2D1")	2060	31	1.414256	-2.175414	30	5.85	0.195000
=HYPERLINK("http://www.godatabase.org/cgi-bin/go.cgi?query=GO:0032502&auto_wild_cards=yes&view=query&action=query&search_constraint=terms","GO:0032502_developmental_process")	=HYPERLINK("http://www.ncbi.nih.gov/gquery/gquery.fcgi?term=STMN3","STMN3")	2060	31	1.414256	-2.175414	30	5.85	0.195000
=HYPERLINK("http://www.godatabase.org/cgi-bin/go.cgi?query=GO:0032502&auto_wild_cards=yes&view=query&action=query&search_constraint=terms","GO:0032502_developmental_process")	=HYPERLINK("http://www.ncbi.nih.gov/gquery/gquery.fcgi?term=KIF5C","KIF5C")	2060	31	1.414256	-2.175414	30	5.85	0.195000
=HYPERLINK("http://www.godatabase.org/cgi-bin/go.cgi?query=GO:0032502&auto_wild_cards=yes&view=query&action=query&search_constraint=terms","GO:0032502_developmental_process")	=HYPERLINK("http://www.ncbi.nih.gov/gquery/gquery.fcgi?term=NTN1","NTN1")	2060	31	1.414256	-2.175414	30	5.85	0.195000
=HYPERLINK("http://www.godatabase.org/cgi-bin/go.cgi?query=GO:0032502&auto_wild_cards=yes&view=query&action=query&search_constraint=terms","GO:0032502_developmental_process")	=HYPERLINK("http://www.ncbi.nih.gov/gquery/gquery.fcgi?term=GPR98","GPR98")	2060	31	1.414256	-2.175414	30	5.85	0.195000
=HYPERLINK("http://www.godatabase.org/cgi-bin/go.cgi?query=GO:0032502&auto_wild_cards=yes&view=query&action=query&search_constraint=terms","GO:0032502_developmental_process")	=HYPERLINK("http://www.ncbi.nih.gov/gquery/gquery.fcgi?term=HBA-A1","HBA-A1")	2060	31	1.414256	-2.175414	30	5.85	0.195000
=HYPERLINK("http://www.godatabase.org/cgi-bin/go.cgi?query=GO:0032502&auto_wild_cards=yes&view=query&action=query&search_constraint=terms","GO:0032502_developmental_process")	=HYPERLINK("http://www.ncbi.nih.gov/gquery/gquery.fcgi?term=EPHA4","EPHA4")	2060	31	1.414256	-2.175414	30	5.85	0.195000
=HYPERLINK("http://www.godatabase.org/cgi-bin/go.cgi?query=GO:0032502&auto_wild_cards=yes&view=query&action=query&search_constraint=terms","GO:0032502_developmental_process")	=HYPERLINK("http://www.ncbi.nih.gov/gquery/gquery.fcgi?term=MAPK1","MAPK1")	2060	31	1.414256	-2.175414	30	5.85	0.195000
=HYPERLINK("http://www.godatabase.org/cgi-bin/go.cgi?query=GO:0032502&auto_wild_cards=yes&view=query&action=query&search_constraint=terms","GO:0032502_developmental_process")	=HYPERLINK("http://www.ncbi.nih.gov/gquery/gquery.fcgi?term=DKK1","DKK1")	2060	31	1.414256	-2.175414	30	5.85	0.195000
=HYPERLINK("http://www.godatabase.org/cgi-bin/go.cgi?query=GO:0032502&auto_wild_cards=yes&view=query&action=query&search_constraint=terms","GO:0032502_developmental_process")	=HYPERLINK("http://www.ncbi.nih.gov/gquery/gquery.fcgi?term=HIPK1","HIPK1")	2060	31	1.414256	-2.175414	30	5.85	0.195000
=HYPERLINK("http://www.godatabase.org/cgi-bin/go.cgi?query=GO:0032502&auto_wild_cards=yes&view=query&action=query&search_constraint=terms","GO:0032502_developmental_process")	=HYPERLINK("http://www.ncbi.nih.gov/gquery/gquery.fcgi?term=SFRP1","SFRP1")	2060	31	1.414256	-2.175414	30	5.85	0.195000
=HYPERLINK("http://www.godatabase.org/cgi-bin/go.cgi?query=GO:0032502&auto_wild_cards=yes&view=query&action=query&search_constraint=terms","GO:0032502_developmental_process")	=HYPERLINK("http://www.ncbi.nih.gov/gquery/gquery.fcgi?term=HES5","HES5")	2060	31	1.414256	-2.175414	30	5.85	0.195000
=HYPERLINK("http://www.godatabase.org/cgi-bin/go.cgi?query=GO:0032502&auto_wild_cards=yes&view=query&action=query&search_constraint=terms","GO:0032502_developmental_process")	=HYPERLINK("http://www.ncbi.nih.gov/gquery/gquery.fcgi?term=ITGA8","ITGA8")	2060	31	1.414256	-2.175414	30	5.85	0.195000
=HYPERLINK("http://www.godatabase.org/cgi-bin/go.cgi?query=GO:0032502&auto_wild_cards=yes&view=query&action=query&search_constraint=terms","GO:0032502_developmental_process")	=HYPERLINK("http://www.ncbi.nih.gov/gquery/gquery.fcgi?term=SP3","SP3")	2060	31	1.414256	-2.175414	30	5.85	0.195000
=HYPERLINK("http://www.godatabase.org/cgi-bin/go.cgi?query=GO:0032502&auto_wild_cards=yes&view=query&action=query&search_constraint=terms","GO:0032502_developmental_process")	=HYPERLINK("http://www.ncbi.nih.gov/gquery/gquery.fcgi?term=FOXG1","FOXG1")	2060	31	1.414256	-2.175414	30	5.85	0.195000
=HYPERLINK("http://www.godatabase.org/cgi-bin/go.cgi?query=GO:0032502&auto_wild_cards=yes&view=query&action=query&search_constraint=terms","GO:0032502_developmental_process")	=HYPERLINK("http://www.ncbi.nih.gov/gquery/gquery.fcgi?term=NAB1","NAB1")	2060	31	1.414256	-2.175414	30	5.85	0.195000
=HYPERLINK("http://www.godatabase.org/cgi-bin/go.cgi?query=GO:0032502&auto_wild_cards=yes&view=query&action=query&search_constraint=terms","GO:0032502_developmental_process")	=HYPERLINK("http://www.ncbi.nih.gov/gquery/gquery.fcgi?term=LRP2","LRP2")	2060	31	1.414256	-2.175414	30	5.85	0.195000
=HYPERLINK("http://www.godatabase.org/cgi-bin/go.cgi?query=GO:0048513&auto_wild_cards=yes&view=query&action=query&search_constraint=terms","GO:0048513_organ_development")	=HYPERLINK("http://www.ncbi.nih.gov/gquery/gquery.fcgi?term=DLC1","DLC1")	1365	23	1.583539	-2.120123	31	6.81	0.219677
=HYPERLINK("http://www.godatabase.org/cgi-bin/go.cgi?query=GO:0048513&auto_wild_cards=yes&view=query&action=query&search_constraint=terms","GO:0048513_organ_development")	=HYPERLINK("http://www.ncbi.nih.gov/gquery/gquery.fcgi?term=PDGFA","PDGFA")	1365	23	1.583539	-2.120123	31	6.81	0.219677
=HYPERLINK("http://www.godatabase.org/cgi-bin/go.cgi?query=GO:0048513&auto_wild_cards=yes&view=query&action=query&search_constraint=terms","GO:0048513_organ_development")	=HYPERLINK("http://www.ncbi.nih.gov/gquery/gquery.fcgi?term=COL3A1","COL3A1")	1365	23	1.583539	-2.120123	31	6.81	0.219677
=HYPERLINK("http://www.godatabase.org/cgi-bin/go.cgi?query=GO:0048513&auto_wild_cards=yes&view=query&action=query&search_constraint=terms","GO:0048513_organ_development")	=HYPERLINK("http://www.ncbi.nih.gov/gquery/gquery.fcgi?term=JAG1","JAG1")	1365	23	1.583539	-2.120123	31	6.81	0.219677
=HYPERLINK("http://www.godatabase.org/cgi-bin/go.cgi?query=GO:0048513&auto_wild_cards=yes&view=query&action=query&search_constraint=terms","GO:0048513_organ_development")	=HYPERLINK("http://www.ncbi.nih.gov/gquery/gquery.fcgi?term=NTN1","NTN1")	1365	23	1.583539	-2.120123	31	6.81	0.219677
=HYPERLINK("http://www.godatabase.org/cgi-bin/go.cgi?query=GO:0048513&auto_wild_cards=yes&view=query&action=query&search_constraint=terms","GO:0048513_organ_development")	=HYPERLINK("http://www.ncbi.nih.gov/gquery/gquery.fcgi?term=MMP2","MMP2")	1365	23	1.583539	-2.120123	31	6.81	0.219677
=HYPERLINK("http://www.godatabase.org/cgi-bin/go.cgi?query=GO:0048513&auto_wild_cards=yes&view=query&action=query&search_constraint=terms","GO:0048513_organ_development")	=HYPERLINK("http://www.ncbi.nih.gov/gquery/gquery.fcgi?term=GPR98","GPR98")	1365	23	1.583539	-2.120123	31	6.81	0.219677
=HYPERLINK("http://www.godatabase.org/cgi-bin/go.cgi?query=GO:0048513&auto_wild_cards=yes&view=query&action=query&search_constraint=terms","GO:0048513_organ_development")	=HYPERLINK("http://www.ncbi.nih.gov/gquery/gquery.fcgi?term=APLP1","APLP1")	1365	23	1.583539	-2.120123	31	6.81	0.219677
=HYPERLINK("http://www.godatabase.org/cgi-bin/go.cgi?query=GO:0048513&auto_wild_cards=yes&view=query&action=query&search_constraint=terms","GO:0048513_organ_development")	=HYPERLINK("http://www.ncbi.nih.gov/gquery/gquery.fcgi?term=EPHB2","EPHB2")	1365	23	1.583539	-2.120123	31	6.81	0.219677
=HYPERLINK("http://www.godatabase.org/cgi-bin/go.cgi?query=GO:0048513&auto_wild_cards=yes&view=query&action=query&search_constraint=terms","GO:0048513_organ_development")	=HYPERLINK("http://www.ncbi.nih.gov/gquery/gquery.fcgi?term=HBA-A1","HBA-A1")	1365	23	1.583539	-2.120123	31	6.81	0.219677
=HYPERLINK("http://www.godatabase.org/cgi-bin/go.cgi?query=GO:0048513&auto_wild_cards=yes&view=query&action=query&search_constraint=terms","GO:0048513_organ_development")	=HYPERLINK("http://www.ncbi.nih.gov/gquery/gquery.fcgi?term=MAPK1","MAPK1")	1365	23	1.583539	-2.120123	31	6.81	0.219677
=HYPERLINK("http://www.godatabase.org/cgi-bin/go.cgi?query=GO:0048513&auto_wild_cards=yes&view=query&action=query&search_constraint=terms","GO:0048513_organ_development")	=HYPERLINK("http://www.ncbi.nih.gov/gquery/gquery.fcgi?term=DKK1","DKK1")	1365	23	1.583539	-2.120123	31	6.81	0.219677
=HYPERLINK("http://www.godatabase.org/cgi-bin/go.cgi?query=GO:0048513&auto_wild_cards=yes&view=query&action=query&search_constraint=terms","GO:0048513_organ_development")	=HYPERLINK("http://www.ncbi.nih.gov/gquery/gquery.fcgi?term=HES5","HES5")	1365	23	1.583539	-2.120123	31	6.81	0.219677
=HYPERLINK("http://www.godatabase.org/cgi-bin/go.cgi?query=GO:0048513&auto_wild_cards=yes&view=query&action=query&search_constraint=terms","GO:0048513_organ_development")	=HYPERLINK("http://www.ncbi.nih.gov/gquery/gquery.fcgi?term=HEY1","HEY1")	1365	23	1.583539	-2.120123	31	6.81	0.219677
=HYPERLINK("http://www.godatabase.org/cgi-bin/go.cgi?query=GO:0048513&auto_wild_cards=yes&view=query&action=query&search_constraint=terms","GO:0048513_organ_development")	=HYPERLINK("http://www.ncbi.nih.gov/gquery/gquery.fcgi?term=SFRP1","SFRP1")	1365	23	1.583539	-2.120123	31	6.81	0.219677
=HYPERLINK("http://www.godatabase.org/cgi-bin/go.cgi?query=GO:0048513&auto_wild_cards=yes&view=query&action=query&search_constraint=terms","GO:0048513_organ_development")	=HYPERLINK("http://www.ncbi.nih.gov/gquery/gquery.fcgi?term=XBP1","XBP1")	1365	23	1.583539	-2.120123	31	6.81	0.219677
=HYPERLINK("http://www.godatabase.org/cgi-bin/go.cgi?query=GO:0048513&auto_wild_cards=yes&view=query&action=query&search_constraint=terms","GO:0048513_organ_development")	=HYPERLINK("http://www.ncbi.nih.gov/gquery/gquery.fcgi?term=ITGA8","ITGA8")	1365	23	1.583539	-2.120123	31	6.81	0.219677
=HYPERLINK("http://www.godatabase.org/cgi-bin/go.cgi?query=GO:0048513&auto_wild_cards=yes&view=query&action=query&search_constraint=terms","GO:0048513_organ_development")	=HYPERLINK("http://www.ncbi.nih.gov/gquery/gquery.fcgi?term=SP3","SP3")	1365	23	1.583539	-2.120123	31	6.81	0.219677
=HYPERLINK("http://www.godatabase.org/cgi-bin/go.cgi?query=GO:0048513&auto_wild_cards=yes&view=query&action=query&search_constraint=terms","GO:0048513_organ_development")	=HYPERLINK("http://www.ncbi.nih.gov/gquery/gquery.fcgi?term=FOXG1","FOXG1")	1365	23	1.583539	-2.120123	31	6.81	0.219677
=HYPERLINK("http://www.godatabase.org/cgi-bin/go.cgi?query=GO:0048513&auto_wild_cards=yes&view=query&action=query&search_constraint=terms","GO:0048513_organ_development")	=HYPERLINK("http://www.ncbi.nih.gov/gquery/gquery.fcgi?term=NAB1","NAB1")	1365	23	1.583539	-2.120123	31	6.81	0.219677
=HYPERLINK("http://www.godatabase.org/cgi-bin/go.cgi?query=GO:0048513&auto_wild_cards=yes&view=query&action=query&search_constraint=terms","GO:0048513_organ_development")	=HYPERLINK("http://www.ncbi.nih.gov/gquery/gquery.fcgi?term=POU4F1","POU4F1")	1365	23	1.583539	-2.120123	31	6.81	0.219677
=HYPERLINK("http://www.godatabase.org/cgi-bin/go.cgi?query=GO:0048513&auto_wild_cards=yes&view=query&action=query&search_constraint=terms","GO:0048513_organ_development")	=HYPERLINK("http://www.ncbi.nih.gov/gquery/gquery.fcgi?term=LRP2","LRP2")	1365	23	1.583539	-2.120123	31	6.81	0.219677
=HYPERLINK("http://www.godatabase.org/cgi-bin/go.cgi?query=GO:0048513&auto_wild_cards=yes&view=query&action=query&search_constraint=terms","GO:0048513_organ_development")	=HYPERLINK("http://www.ncbi.nih.gov/gquery/gquery.fcgi?term=CHUK","CHUK")	1365	23	1.583539	-2.120123	31	6.81	0.219677
=HYPERLINK("http://www.godatabase.org/cgi-bin/go.cgi?query=GO:0016043&auto_wild_cards=yes&view=query&action=query&search_constraint=terms","GO:0016043_cellular_component_organization")	=HYPERLINK("http://www.ncbi.nih.gov/gquery/gquery.fcgi?term=DLC1","DLC1")	964	18	1.754806	-2.111540	32	6.84	0.213750
=HYPERLINK("http://www.godatabase.org/cgi-bin/go.cgi?query=GO:0016043&auto_wild_cards=yes&view=query&action=query&search_constraint=terms","GO:0016043_cellular_component_organization")	=HYPERLINK("http://www.ncbi.nih.gov/gquery/gquery.fcgi?term=STMN3","STMN3")	964	18	1.754806	-2.111540	32	6.84	0.213750
=HYPERLINK("http://www.godatabase.org/cgi-bin/go.cgi?query=GO:0016043&auto_wild_cards=yes&view=query&action=query&search_constraint=terms","GO:0016043_cellular_component_organization")	=HYPERLINK("http://www.ncbi.nih.gov/gquery/gquery.fcgi?term=PDGFA","PDGFA")	964	18	1.754806	-2.111540	32	6.84	0.213750
=HYPERLINK("http://www.godatabase.org/cgi-bin/go.cgi?query=GO:0016043&auto_wild_cards=yes&view=query&action=query&search_constraint=terms","GO:0016043_cellular_component_organization")	=HYPERLINK("http://www.ncbi.nih.gov/gquery/gquery.fcgi?term=COL3A1","COL3A1")	964	18	1.754806	-2.111540	32	6.84	0.213750
=HYPERLINK("http://www.godatabase.org/cgi-bin/go.cgi?query=GO:0016043&auto_wild_cards=yes&view=query&action=query&search_constraint=terms","GO:0016043_cellular_component_organization")	=HYPERLINK("http://www.ncbi.nih.gov/gquery/gquery.fcgi?term=KIF5C","KIF5C")	964	18	1.754806	-2.111540	32	6.84	0.213750
=HYPERLINK("http://www.godatabase.org/cgi-bin/go.cgi?query=GO:0016043&auto_wild_cards=yes&view=query&action=query&search_constraint=terms","GO:0016043_cellular_component_organization")	=HYPERLINK("http://www.ncbi.nih.gov/gquery/gquery.fcgi?term=NTN1","NTN1")	964	18	1.754806	-2.111540	32	6.84	0.213750
=HYPERLINK("http://www.godatabase.org/cgi-bin/go.cgi?query=GO:0016043&auto_wild_cards=yes&view=query&action=query&search_constraint=terms","GO:0016043_cellular_component_organization")	=HYPERLINK("http://www.ncbi.nih.gov/gquery/gquery.fcgi?term=GPR98","GPR98")	964	18	1.754806	-2.111540	32	6.84	0.213750
=HYPERLINK("http://www.godatabase.org/cgi-bin/go.cgi?query=GO:0016043&auto_wild_cards=yes&view=query&action=query&search_constraint=terms","GO:0016043_cellular_component_organization")	=HYPERLINK("http://www.ncbi.nih.gov/gquery/gquery.fcgi?term=APLP1","APLP1")	964	18	1.754806	-2.111540	32	6.84	0.213750
=HYPERLINK("http://www.godatabase.org/cgi-bin/go.cgi?query=GO:0016043&auto_wild_cards=yes&view=query&action=query&search_constraint=terms","GO:0016043_cellular_component_organization")	=HYPERLINK("http://www.ncbi.nih.gov/gquery/gquery.fcgi?term=EPHB2","EPHB2")	964	18	1.754806	-2.111540	32	6.84	0.213750
=HYPERLINK("http://www.godatabase.org/cgi-bin/go.cgi?query=GO:0016043&auto_wild_cards=yes&view=query&action=query&search_constraint=terms","GO:0016043_cellular_component_organization")	=HYPERLINK("http://www.ncbi.nih.gov/gquery/gquery.fcgi?term=EPHA4","EPHA4")	964	18	1.754806	-2.111540	32	6.84	0.213750
=HYPERLINK("http://www.godatabase.org/cgi-bin/go.cgi?query=GO:0016043&auto_wild_cards=yes&view=query&action=query&search_constraint=terms","GO:0016043_cellular_component_organization")	=HYPERLINK("http://www.ncbi.nih.gov/gquery/gquery.fcgi?term=ANK3","ANK3")	964	18	1.754806	-2.111540	32	6.84	0.213750
=HYPERLINK("http://www.godatabase.org/cgi-bin/go.cgi?query=GO:0016043&auto_wild_cards=yes&view=query&action=query&search_constraint=terms","GO:0016043_cellular_component_organization")	=HYPERLINK("http://www.ncbi.nih.gov/gquery/gquery.fcgi?term=ITGA8","ITGA8")	964	18	1.754806	-2.111540	32	6.84	0.213750
=HYPERLINK("http://www.godatabase.org/cgi-bin/go.cgi?query=GO:0016043&auto_wild_cards=yes&view=query&action=query&search_constraint=terms","GO:0016043_cellular_component_organization")	=HYPERLINK("http://www.ncbi.nih.gov/gquery/gquery.fcgi?term=KATNA1","KATNA1")	964	18	1.754806	-2.111540	32	6.84	0.213750
=HYPERLINK("http://www.godatabase.org/cgi-bin/go.cgi?query=GO:0016043&auto_wild_cards=yes&view=query&action=query&search_constraint=terms","GO:0016043_cellular_component_organization")	=HYPERLINK("http://www.ncbi.nih.gov/gquery/gquery.fcgi?term=FOXG1","FOXG1")	964	18	1.754806	-2.111540	32	6.84	0.213750
=HYPERLINK("http://www.godatabase.org/cgi-bin/go.cgi?query=GO:0016043&auto_wild_cards=yes&view=query&action=query&search_constraint=terms","GO:0016043_cellular_component_organization")	=HYPERLINK("http://www.ncbi.nih.gov/gquery/gquery.fcgi?term=TUBG1","TUBG1")	964	18	1.754806	-2.111540	32	6.84	0.213750
=HYPERLINK("http://www.godatabase.org/cgi-bin/go.cgi?query=GO:0016043&auto_wild_cards=yes&view=query&action=query&search_constraint=terms","GO:0016043_cellular_component_organization")	=HYPERLINK("http://www.ncbi.nih.gov/gquery/gquery.fcgi?term=LRP2","LRP2")	964	18	1.754806	-2.111540	32	6.84	0.213750
=HYPERLINK("http://www.godatabase.org/cgi-bin/go.cgi?query=GO:0016043&auto_wild_cards=yes&view=query&action=query&search_constraint=terms","GO:0016043_cellular_component_organization")	=HYPERLINK("http://www.ncbi.nih.gov/gquery/gquery.fcgi?term=MAP3K12","MAP3K12")	964	18	1.754806	-2.111540	32	6.84	0.213750
=HYPERLINK("http://www.godatabase.org/cgi-bin/go.cgi?query=GO:0016043&auto_wild_cards=yes&view=query&action=query&search_constraint=terms","GO:0016043_cellular_component_organization")	=HYPERLINK("http://www.ncbi.nih.gov/gquery/gquery.fcgi?term=OLFM1","OLFM1")	964	18	1.754806	-2.111540	32	6.84	0.213750
=HYPERLINK("http://www.godatabase.org/cgi-bin/go.cgi?query=GO:0007423&auto_wild_cards=yes&view=query&action=query&search_constraint=terms","GO:0007423_sensory_organ_development")	=HYPERLINK("http://www.ncbi.nih.gov/gquery/gquery.fcgi?term=HES5","HES5")	219	7	3.003914	-2.108026	33	6.85	0.207576
=HYPERLINK("http://www.godatabase.org/cgi-bin/go.cgi?query=GO:0007423&auto_wild_cards=yes&view=query&action=query&search_constraint=terms","GO:0007423_sensory_organ_development")	=HYPERLINK("http://www.ncbi.nih.gov/gquery/gquery.fcgi?term=ITGA8","ITGA8")	219	7	3.003914	-2.108026	33	6.85	0.207576
=HYPERLINK("http://www.godatabase.org/cgi-bin/go.cgi?query=GO:0007423&auto_wild_cards=yes&view=query&action=query&search_constraint=terms","GO:0007423_sensory_organ_development")	=HYPERLINK("http://www.ncbi.nih.gov/gquery/gquery.fcgi?term=SP3","SP3")	219	7	3.003914	-2.108026	33	6.85	0.207576
=HYPERLINK("http://www.godatabase.org/cgi-bin/go.cgi?query=GO:0007423&auto_wild_cards=yes&view=query&action=query&search_constraint=terms","GO:0007423_sensory_organ_development")	=HYPERLINK("http://www.ncbi.nih.gov/gquery/gquery.fcgi?term=FOXG1","FOXG1")	219	7	3.003914	-2.108026	33	6.85	0.207576
=HYPERLINK("http://www.godatabase.org/cgi-bin/go.cgi?query=GO:0007423&auto_wild_cards=yes&view=query&action=query&search_constraint=terms","GO:0007423_sensory_organ_development")	=HYPERLINK("http://www.ncbi.nih.gov/gquery/gquery.fcgi?term=JAG1","JAG1")	219	7	3.003914	-2.108026	33	6.85	0.207576
=HYPERLINK("http://www.godatabase.org/cgi-bin/go.cgi?query=GO:0007423&auto_wild_cards=yes&view=query&action=query&search_constraint=terms","GO:0007423_sensory_organ_development")	=HYPERLINK("http://www.ncbi.nih.gov/gquery/gquery.fcgi?term=GPR98","GPR98")	219	7	3.003914	-2.108026	33	6.85	0.207576
=HYPERLINK("http://www.godatabase.org/cgi-bin/go.cgi?query=GO:0007423&auto_wild_cards=yes&view=query&action=query&search_constraint=terms","GO:0007423_sensory_organ_development")	=HYPERLINK("http://www.ncbi.nih.gov/gquery/gquery.fcgi?term=EPHB2","EPHB2")	219	7	3.003914	-2.108026	33	6.85	0.207576
=HYPERLINK("http://www.godatabase.org/cgi-bin/go.cgi?query=GO:0021953&auto_wild_cards=yes&view=query&action=query&search_constraint=terms","GO:0021953_central_nervous_system_neuron_differentiation")	=HYPERLINK("http://www.ncbi.nih.gov/gquery/gquery.fcgi?term=FOXG1","FOXG1")	39	3	7.229199	-2.101911	34	6.98	0.205294
=HYPERLINK("http://www.godatabase.org/cgi-bin/go.cgi?query=GO:0021953&auto_wild_cards=yes&view=query&action=query&search_constraint=terms","GO:0021953_central_nervous_system_neuron_differentiation")	=HYPERLINK("http://www.ncbi.nih.gov/gquery/gquery.fcgi?term=POU4F1","POU4F1")	39	3	7.229199	-2.101911	34	6.98	0.205294
=HYPERLINK("http://www.godatabase.org/cgi-bin/go.cgi?query=GO:0021953&auto_wild_cards=yes&view=query&action=query&search_constraint=terms","GO:0021953_central_nervous_system_neuron_differentiation")	=HYPERLINK("http://www.ncbi.nih.gov/gquery/gquery.fcgi?term=EPHB2","EPHB2")	39	3	7.229199	-2.101911	34	6.98	0.205294
=HYPERLINK("http://www.godatabase.org/cgi-bin/go.cgi?query=GO:0050771&auto_wild_cards=yes&view=query&action=query&search_constraint=terms","GO:0050771_negative_regulation_of_axonogenesis")	=HYPERLINK("http://www.ncbi.nih.gov/gquery/gquery.fcgi?term=NTN1","NTN1")	13	2	14.458399	-2.095349	35	7.56	0.216000
=HYPERLINK("http://www.godatabase.org/cgi-bin/go.cgi?query=GO:0050771&auto_wild_cards=yes&view=query&action=query&search_constraint=terms","GO:0050771_negative_regulation_of_axonogenesis")	=HYPERLINK("http://www.ncbi.nih.gov/gquery/gquery.fcgi?term=EPHB2","EPHB2")	13	2	14.458399	-2.095349	35	7.56	0.216000
=HYPERLINK("http://www.godatabase.org/cgi-bin/go.cgi?query=GO:0048812&auto_wild_cards=yes&view=query&action=query&search_constraint=terms","GO:0048812_neuron_projection_morphogenesis")	=HYPERLINK("http://www.ncbi.nih.gov/gquery/gquery.fcgi?term=EPHA4","EPHA4")	170	6	3.316927	-2.061517	36	7.74	0.215000
=HYPERLINK("http://www.godatabase.org/cgi-bin/go.cgi?query=GO:0048812&auto_wild_cards=yes&view=query&action=query&search_constraint=terms","GO:0048812_neuron_projection_morphogenesis")	=HYPERLINK("http://www.ncbi.nih.gov/gquery/gquery.fcgi?term=ANK3","ANK3")	170	6	3.316927	-2.061517	36	7.74	0.215000
=HYPERLINK("http://www.godatabase.org/cgi-bin/go.cgi?query=GO:0048812&auto_wild_cards=yes&view=query&action=query&search_constraint=terms","GO:0048812_neuron_projection_morphogenesis")	=HYPERLINK("http://www.ncbi.nih.gov/gquery/gquery.fcgi?term=FOXG1","FOXG1")	170	6	3.316927	-2.061517	36	7.74	0.215000
=HYPERLINK("http://www.godatabase.org/cgi-bin/go.cgi?query=GO:0048812&auto_wild_cards=yes&view=query&action=query&search_constraint=terms","GO:0048812_neuron_projection_morphogenesis")	=HYPERLINK("http://www.ncbi.nih.gov/gquery/gquery.fcgi?term=KIF5C","KIF5C")	170	6	3.316927	-2.061517	36	7.74	0.215000
=HYPERLINK("http://www.godatabase.org/cgi-bin/go.cgi?query=GO:0048812&auto_wild_cards=yes&view=query&action=query&search_constraint=terms","GO:0048812_neuron_projection_morphogenesis")	=HYPERLINK("http://www.ncbi.nih.gov/gquery/gquery.fcgi?term=NTN1","NTN1")	170	6	3.316927	-2.061517	36	7.74	0.215000
=HYPERLINK("http://www.godatabase.org/cgi-bin/go.cgi?query=GO:0048812&auto_wild_cards=yes&view=query&action=query&search_constraint=terms","GO:0048812_neuron_projection_morphogenesis")	=HYPERLINK("http://www.ncbi.nih.gov/gquery/gquery.fcgi?term=EPHB2","EPHB2")	170	6	3.316927	-2.061517	36	7.74	0.215000
=HYPERLINK("http://www.godatabase.org/cgi-bin/go.cgi?query=GO:0006836&auto_wild_cards=yes&view=query&action=query&search_constraint=terms","GO:0006836_neurotransmitter_transport")	=HYPERLINK("http://www.ncbi.nih.gov/gquery/gquery.fcgi?term=CPLX3","CPLX3")	41	3	6.876556	-2.041504	37	8.0	0.216216
=HYPERLINK("http://www.godatabase.org/cgi-bin/go.cgi?query=GO:0006836&auto_wild_cards=yes&view=query&action=query&search_constraint=terms","GO:0006836_neurotransmitter_transport")	=HYPERLINK("http://www.ncbi.nih.gov/gquery/gquery.fcgi?term=SV2B","SV2B")	41	3	6.876556	-2.041504	37	8.0	0.216216
=HYPERLINK("http://www.godatabase.org/cgi-bin/go.cgi?query=GO:0006836&auto_wild_cards=yes&view=query&action=query&search_constraint=terms","GO:0006836_neurotransmitter_transport")	=HYPERLINK("http://www.ncbi.nih.gov/gquery/gquery.fcgi?term=LIN7A","LIN7A")	41	3	6.876556	-2.041504	37	8.0	0.216216
=HYPERLINK("http://www.godatabase.org/cgi-bin/go.cgi?query=GO:0030154&auto_wild_cards=yes&view=query&action=query&search_constraint=terms","GO:0030154_cell_differentiation")	=HYPERLINK("http://www.ncbi.nih.gov/gquery/gquery.fcgi?term=STMN3","STMN3")	1060	19	1.684540	-2.028725	38	8.66	0.227895
=HYPERLINK("http://www.godatabase.org/cgi-bin/go.cgi?query=GO:0030154&auto_wild_cards=yes&view=query&action=query&search_constraint=terms","GO:0030154_cell_differentiation")	=HYPERLINK("http://www.ncbi.nih.gov/gquery/gquery.fcgi?term=KIF5C","KIF5C")	1060	19	1.684540	-2.028725	38	8.66	0.227895
=HYPERLINK("http://www.godatabase.org/cgi-bin/go.cgi?query=GO:0030154&auto_wild_cards=yes&view=query&action=query&search_constraint=terms","GO:0030154_cell_differentiation")	=HYPERLINK("http://www.ncbi.nih.gov/gquery/gquery.fcgi?term=JAG1","JAG1")	1060	19	1.684540	-2.028725	38	8.66	0.227895
=HYPERLINK("http://www.godatabase.org/cgi-bin/go.cgi?query=GO:0030154&auto_wild_cards=yes&view=query&action=query&search_constraint=terms","GO:0030154_cell_differentiation")	=HYPERLINK("http://www.ncbi.nih.gov/gquery/gquery.fcgi?term=NTN1","NTN1")	1060	19	1.684540	-2.028725	38	8.66	0.227895
=HYPERLINK("http://www.godatabase.org/cgi-bin/go.cgi?query=GO:0030154&auto_wild_cards=yes&view=query&action=query&search_constraint=terms","GO:0030154_cell_differentiation")	=HYPERLINK("http://www.ncbi.nih.gov/gquery/gquery.fcgi?term=GPR98","GPR98")	1060	19	1.684540	-2.028725	38	8.66	0.227895
=HYPERLINK("http://www.godatabase.org/cgi-bin/go.cgi?query=GO:0030154&auto_wild_cards=yes&view=query&action=query&search_constraint=terms","GO:0030154_cell_differentiation")	=HYPERLINK("http://www.ncbi.nih.gov/gquery/gquery.fcgi?term=EPHB2","EPHB2")	1060	19	1.684540	-2.028725	38	8.66	0.227895
=HYPERLINK("http://www.godatabase.org/cgi-bin/go.cgi?query=GO:0030154&auto_wild_cards=yes&view=query&action=query&search_constraint=terms","GO:0030154_cell_differentiation")	=HYPERLINK("http://www.ncbi.nih.gov/gquery/gquery.fcgi?term=HBA-A1","HBA-A1")	1060	19	1.684540	-2.028725	38	8.66	0.227895
=HYPERLINK("http://www.godatabase.org/cgi-bin/go.cgi?query=GO:0030154&auto_wild_cards=yes&view=query&action=query&search_constraint=terms","GO:0030154_cell_differentiation")	=HYPERLINK("http://www.ncbi.nih.gov/gquery/gquery.fcgi?term=MAPK1","MAPK1")	1060	19	1.684540	-2.028725	38	8.66	0.227895
=HYPERLINK("http://www.godatabase.org/cgi-bin/go.cgi?query=GO:0030154&auto_wild_cards=yes&view=query&action=query&search_constraint=terms","GO:0030154_cell_differentiation")	=HYPERLINK("http://www.ncbi.nih.gov/gquery/gquery.fcgi?term=EPHA4","EPHA4")	1060	19	1.684540	-2.028725	38	8.66	0.227895
=HYPERLINK("http://www.godatabase.org/cgi-bin/go.cgi?query=GO:0030154&auto_wild_cards=yes&view=query&action=query&search_constraint=terms","GO:0030154_cell_differentiation")	=HYPERLINK("http://www.ncbi.nih.gov/gquery/gquery.fcgi?term=HEY1","HEY1")	1060	19	1.684540	-2.028725	38	8.66	0.227895
=HYPERLINK("http://www.godatabase.org/cgi-bin/go.cgi?query=GO:0030154&auto_wild_cards=yes&view=query&action=query&search_constraint=terms","GO:0030154_cell_differentiation")	=HYPERLINK("http://www.ncbi.nih.gov/gquery/gquery.fcgi?term=HES5","HES5")	1060	19	1.684540	-2.028725	38	8.66	0.227895
=HYPERLINK("http://www.godatabase.org/cgi-bin/go.cgi?query=GO:0030154&auto_wild_cards=yes&view=query&action=query&search_constraint=terms","GO:0030154_cell_differentiation")	=HYPERLINK("http://www.ncbi.nih.gov/gquery/gquery.fcgi?term=XBP1","XBP1")	1060	19	1.684540	-2.028725	38	8.66	0.227895
=HYPERLINK("http://www.godatabase.org/cgi-bin/go.cgi?query=GO:0030154&auto_wild_cards=yes&view=query&action=query&search_constraint=terms","GO:0030154_cell_differentiation")	=HYPERLINK("http://www.ncbi.nih.gov/gquery/gquery.fcgi?term=ANK3","ANK3")	1060	19	1.684540	-2.028725	38	8.66	0.227895
=HYPERLINK("http://www.godatabase.org/cgi-bin/go.cgi?query=GO:0030154&auto_wild_cards=yes&view=query&action=query&search_constraint=terms","GO:0030154_cell_differentiation")	=HYPERLINK("http://www.ncbi.nih.gov/gquery/gquery.fcgi?term=KATNA1","KATNA1")	1060	19	1.684540	-2.028725	38	8.66	0.227895
=HYPERLINK("http://www.godatabase.org/cgi-bin/go.cgi?query=GO:0030154&auto_wild_cards=yes&view=query&action=query&search_constraint=terms","GO:0030154_cell_differentiation")	=HYPERLINK("http://www.ncbi.nih.gov/gquery/gquery.fcgi?term=SP3","SP3")	1060	19	1.684540	-2.028725	38	8.66	0.227895
=HYPERLINK("http://www.godatabase.org/cgi-bin/go.cgi?query=GO:0030154&auto_wild_cards=yes&view=query&action=query&search_constraint=terms","GO:0030154_cell_differentiation")	=HYPERLINK("http://www.ncbi.nih.gov/gquery/gquery.fcgi?term=NAB1","NAB1")	1060	19	1.684540	-2.028725	38	8.66	0.227895
=HYPERLINK("http://www.godatabase.org/cgi-bin/go.cgi?query=GO:0030154&auto_wild_cards=yes&view=query&action=query&search_constraint=terms","GO:0030154_cell_differentiation")	=HYPERLINK("http://www.ncbi.nih.gov/gquery/gquery.fcgi?term=FOXG1","FOXG1")	1060	19	1.684540	-2.028725	38	8.66	0.227895
=HYPERLINK("http://www.godatabase.org/cgi-bin/go.cgi?query=GO:0030154&auto_wild_cards=yes&view=query&action=query&search_constraint=terms","GO:0030154_cell_differentiation")	=HYPERLINK("http://www.ncbi.nih.gov/gquery/gquery.fcgi?term=POU4F1","POU4F1")	1060	19	1.684540	-2.028725	38	8.66	0.227895
=HYPERLINK("http://www.godatabase.org/cgi-bin/go.cgi?query=GO:0030154&auto_wild_cards=yes&view=query&action=query&search_constraint=terms","GO:0030154_cell_differentiation")	=HYPERLINK("http://www.ncbi.nih.gov/gquery/gquery.fcgi?term=CHUK","CHUK")	1060	19	1.684540	-2.028725	38	8.66	0.227895
=HYPERLINK("http://www.godatabase.org/cgi-bin/go.cgi?query=GO:0048667&auto_wild_cards=yes&view=query&action=query&search_constraint=terms","GO:0048667_cell_morphogenesis_involved_in_neuron_differentiation")	=HYPERLINK("http://www.ncbi.nih.gov/gquery/gquery.fcgi?term=EPHA4","EPHA4")	173	6	3.259408	-2.025718	39	8.67	0.222308
=HYPERLINK("http://www.godatabase.org/cgi-bin/go.cgi?query=GO:0048667&auto_wild_cards=yes&view=query&action=query&search_constraint=terms","GO:0048667_cell_morphogenesis_involved_in_neuron_differentiation")	=HYPERLINK("http://www.ncbi.nih.gov/gquery/gquery.fcgi?term=ANK3","ANK3")	173	6	3.259408	-2.025718	39	8.67	0.222308
=HYPERLINK("http://www.godatabase.org/cgi-bin/go.cgi?query=GO:0048667&auto_wild_cards=yes&view=query&action=query&search_constraint=terms","GO:0048667_cell_morphogenesis_involved_in_neuron_differentiation")	=HYPERLINK("http://www.ncbi.nih.gov/gquery/gquery.fcgi?term=FOXG1","FOXG1")	173	6	3.259408	-2.025718	39	8.67	0.222308
=HYPERLINK("http://www.godatabase.org/cgi-bin/go.cgi?query=GO:0048667&auto_wild_cards=yes&view=query&action=query&search_constraint=terms","GO:0048667_cell_morphogenesis_involved_in_neuron_differentiation")	=HYPERLINK("http://www.ncbi.nih.gov/gquery/gquery.fcgi?term=KIF5C","KIF5C")	173	6	3.259408	-2.025718	39	8.67	0.222308
=HYPERLINK("http://www.godatabase.org/cgi-bin/go.cgi?query=GO:0048667&auto_wild_cards=yes&view=query&action=query&search_constraint=terms","GO:0048667_cell_morphogenesis_involved_in_neuron_differentiation")	=HYPERLINK("http://www.ncbi.nih.gov/gquery/gquery.fcgi?term=NTN1","NTN1")	173	6	3.259408	-2.025718	39	8.67	0.222308
=HYPERLINK("http://www.godatabase.org/cgi-bin/go.cgi?query=GO:0048667&auto_wild_cards=yes&view=query&action=query&search_constraint=terms","GO:0048667_cell_morphogenesis_involved_in_neuron_differentiation")	=HYPERLINK("http://www.ncbi.nih.gov/gquery/gquery.fcgi?term=EPHB2","EPHB2")	173	6	3.259408	-2.025718	39	8.67	0.222308
=HYPERLINK("http://www.godatabase.org/cgi-bin/go.cgi?query=GO:0048858&auto_wild_cards=yes&view=query&action=query&search_constraint=terms","GO:0048858_cell_projection_morphogenesis")	=HYPERLINK("http://www.ncbi.nih.gov/gquery/gquery.fcgi?term=EPHA4","EPHA4")	176	6	3.203850	-1.990725	40	8.99	0.224750
=HYPERLINK("http://www.godatabase.org/cgi-bin/go.cgi?query=GO:0048858&auto_wild_cards=yes&view=query&action=query&search_constraint=terms","GO:0048858_cell_projection_morphogenesis")	=HYPERLINK("http://www.ncbi.nih.gov/gquery/gquery.fcgi?term=ANK3","ANK3")	176	6	3.203850	-1.990725	40	8.99	0.224750
=HYPERLINK("http://www.godatabase.org/cgi-bin/go.cgi?query=GO:0048858&auto_wild_cards=yes&view=query&action=query&search_constraint=terms","GO:0048858_cell_projection_morphogenesis")	=HYPERLINK("http://www.ncbi.nih.gov/gquery/gquery.fcgi?term=FOXG1","FOXG1")	176	6	3.203850	-1.990725	40	8.99	0.224750
=HYPERLINK("http://www.godatabase.org/cgi-bin/go.cgi?query=GO:0048858&auto_wild_cards=yes&view=query&action=query&search_constraint=terms","GO:0048858_cell_projection_morphogenesis")	=HYPERLINK("http://www.ncbi.nih.gov/gquery/gquery.fcgi?term=KIF5C","KIF5C")	176	6	3.203850	-1.990725	40	8.99	0.224750
=HYPERLINK("http://www.godatabase.org/cgi-bin/go.cgi?query=GO:0048858&auto_wild_cards=yes&view=query&action=query&search_constraint=terms","GO:0048858_cell_projection_morphogenesis")	=HYPERLINK("http://www.ncbi.nih.gov/gquery/gquery.fcgi?term=NTN1","NTN1")	176	6	3.203850	-1.990725	40	8.99	0.224750
=HYPERLINK("http://www.godatabase.org/cgi-bin/go.cgi?query=GO:0048858&auto_wild_cards=yes&view=query&action=query&search_constraint=terms","GO:0048858_cell_projection_morphogenesis")	=HYPERLINK("http://www.ncbi.nih.gov/gquery/gquery.fcgi?term=EPHB2","EPHB2")	176	6	3.203850	-1.990725	40	8.99	0.224750
=HYPERLINK("http://www.godatabase.org/cgi-bin/go.cgi?query=GO:0007052&auto_wild_cards=yes&view=query&action=query&search_constraint=terms","GO:0007052_mitotic_spindle_organization")	=HYPERLINK("http://www.ncbi.nih.gov/gquery/gquery.fcgi?term=TUBG1","TUBG1")	1	1
=HYPERLINK("http://www.godatabase.org/cgi-bin/go.cgi?query=GO:0019858&auto_wild_cards=yes&view=query&action=query&search_constraint=terms","GO:0019858_cytosine_metabolic_process")	=HYPERLINK("http://www.ncbi.nih.gov/gquery/gquery.fcgi?term=MAPK1","MAPK1")	1	1
=HYPERLINK("http://www.godatabase.org/cgi-bin/go.cgi?query=GO:0032314&auto_wild_cards=yes&view=query&action=query&search_constraint=terms","GO:0032314_regulation_of_Rac_GTPase_activity")	=HYPERLINK("http://www.ncbi.nih.gov/gquery/gquery.fcgi?term=STMN3","STMN3")	1	1
=HYPERLINK("http://www.godatabase.org/cgi-bin/go.cgi?query=GO:0048170&auto_wild_cards=yes&view=query&action=query&search_constraint=terms","GO:0048170_positive_regulation_of_long-term_neuronal_synaptic_plasticity")	=HYPERLINK("http://www.ncbi.nih.gov/gquery/gquery.fcgi?term=EPHB2","EPHB2")	1	1
=HYPERLINK("http://www.godatabase.org/cgi-bin/go.cgi?query=GO:0051355&auto_wild_cards=yes&view=query&action=query&search_constraint=terms","GO:0051355_proprioception_during_equilibrioception")	=HYPERLINK("http://www.ncbi.nih.gov/gquery/gquery.fcgi?term=POU4F1","POU4F1")	1	1
=HYPERLINK("http://www.godatabase.org/cgi-bin/go.cgi?query=GO:0060071&auto_wild_cards=yes&view=query&action=query&search_constraint=terms","GO:0060071_Wnt_receptor_signaling_pathway__planar_cell_polarity_pathway")	=HYPERLINK("http://www.ncbi.nih.gov/gquery/gquery.fcgi?term=SFRP1","SFRP1")	1	1
=HYPERLINK("http://www.godatabase.org/cgi-bin/go.cgi?query=GO:0060683&auto_wild_cards=yes&view=query&action=query&search_constraint=terms","GO:0060683_regulation_of_branching_involved_in_salivary_gland_morphogenesis_by_epithelial-mesenchymal_signaling")	=HYPERLINK("http://www.ncbi.nih.gov/gquery/gquery.fcgi?term=PDGFA","PDGFA")	1	1
=HYPERLINK("http://www.godatabase.org/cgi-bin/go.cgi?query=GO:0060691&auto_wild_cards=yes&view=query&action=query&search_constraint=terms","GO:0060691_epithelial_cell_maturation_involved_in_salivary_gland_development")	=HYPERLINK("http://www.ncbi.nih.gov/gquery/gquery.fcgi?term=XBP1","XBP1")	1	1
=HYPERLINK("http://www.godatabase.org/cgi-bin/go.cgi?query=GO:0045664&auto_wild_cards=yes&view=query&action=query&search_constraint=terms","GO:0045664_regulation_of_neuron_differentiation")	=HYPERLINK("http://www.ncbi.nih.gov/gquery/gquery.fcgi?term=HES5","HES5")	82	4	4.584370	-1.967613	41	10.05	0.245122
=HYPERLINK("http://www.godatabase.org/cgi-bin/go.cgi?query=GO:0045664&auto_wild_cards=yes&view=query&action=query&search_constraint=terms","GO:0045664_regulation_of_neuron_differentiation")	=HYPERLINK("http://www.ncbi.nih.gov/gquery/gquery.fcgi?term=FOXG1","FOXG1")	82	4	4.584370	-1.967613	41	10.05	0.245122
=HYPERLINK("http://www.godatabase.org/cgi-bin/go.cgi?query=GO:0045664&auto_wild_cards=yes&view=query&action=query&search_constraint=terms","GO:0045664_regulation_of_neuron_differentiation")	=HYPERLINK("http://www.ncbi.nih.gov/gquery/gquery.fcgi?term=NTN1","NTN1")	82	4	4.584370	-1.967613	41	10.05	0.245122
=HYPERLINK("http://www.godatabase.org/cgi-bin/go.cgi?query=GO:0045664&auto_wild_cards=yes&view=query&action=query&search_constraint=terms","GO:0045664_regulation_of_neuron_differentiation")	=HYPERLINK("http://www.ncbi.nih.gov/gquery/gquery.fcgi?term=EPHB2","EPHB2")	82	4	4.584370	-1.967613	41	10.05	0.245122
=HYPERLINK("http://www.godatabase.org/cgi-bin/go.cgi?query=GO:0031345&auto_wild_cards=yes&view=query&action=query&search_constraint=terms","GO:0031345_negative_regulation_of_cell_projection_organization")	=HYPERLINK("http://www.ncbi.nih.gov/gquery/gquery.fcgi?term=NTN1","NTN1")	16	2	11.747449	-1.917086	42	11.3	0.269048
=HYPERLINK("http://www.godatabase.org/cgi-bin/go.cgi?query=GO:0031345&auto_wild_cards=yes&view=query&action=query&search_constraint=terms","GO:0031345_negative_regulation_of_cell_projection_organization")	=HYPERLINK("http://www.ncbi.nih.gov/gquery/gquery.fcgi?term=EPHB2","EPHB2")	16	2	11.747449	-1.917086	42	11.3	0.269048
=HYPERLINK("http://www.godatabase.org/cgi-bin/go.cgi?query=GO:0016192&auto_wild_cards=yes&view=query&action=query&search_constraint=terms","GO:0016192_vesicle-mediated_transport")	=HYPERLINK("http://www.ncbi.nih.gov/gquery/gquery.fcgi?term=SCAMP1","SCAMP1")	184	6	3.064552	-1.901142	44	11.52	0.261818
=HYPERLINK("http://www.godatabase.org/cgi-bin/go.cgi?query=GO:0016192&auto_wild_cards=yes&view=query&action=query&search_constraint=terms","GO:0016192_vesicle-mediated_transport")	=HYPERLINK("http://www.ncbi.nih.gov/gquery/gquery.fcgi?term=CPLX3","CPLX3")	184	6	3.064552	-1.901142	44	11.52	0.261818
=HYPERLINK("http://www.godatabase.org/cgi-bin/go.cgi?query=GO:0016192&auto_wild_cards=yes&view=query&action=query&search_constraint=terms","GO:0016192_vesicle-mediated_transport")	=HYPERLINK("http://www.ncbi.nih.gov/gquery/gquery.fcgi?term=SYTL2","SYTL2")	184	6	3.064552	-1.901142	44	11.52	0.261818
=HYPERLINK("http://www.godatabase.org/cgi-bin/go.cgi?query=GO:0016192&auto_wild_cards=yes&view=query&action=query&search_constraint=terms","GO:0016192_vesicle-mediated_transport")	=HYPERLINK("http://www.ncbi.nih.gov/gquery/gquery.fcgi?term=SV2B","SV2B")	184	6	3.064552	-1.901142	44	11.52	0.261818
=HYPERLINK("http://www.godatabase.org/cgi-bin/go.cgi?query=GO:0016192&auto_wild_cards=yes&view=query&action=query&search_constraint=terms","GO:0016192_vesicle-mediated_transport")	=HYPERLINK("http://www.ncbi.nih.gov/gquery/gquery.fcgi?term=LRP2","LRP2")	184	6	3.064552	-1.901142	44	11.52	0.261818
=HYPERLINK("http://www.godatabase.org/cgi-bin/go.cgi?query=GO:0016192&auto_wild_cards=yes&view=query&action=query&search_constraint=terms","GO:0016192_vesicle-mediated_transport")	=HYPERLINK("http://www.ncbi.nih.gov/gquery/gquery.fcgi?term=LIN7A","LIN7A")	184	6	3.064552	-1.901142	44	11.52	0.261818
=HYPERLINK("http://www.godatabase.org/cgi-bin/go.cgi?query=GO:0032990&auto_wild_cards=yes&view=query&action=query&search_constraint=terms","GO:0032990_cell_part_morphogenesis")	=HYPERLINK("http://www.ncbi.nih.gov/gquery/gquery.fcgi?term=EPHA4","EPHA4")	184	6	3.064552	-1.901142	44	11.52	0.261818
=HYPERLINK("http://www.godatabase.org/cgi-bin/go.cgi?query=GO:0032990&auto_wild_cards=yes&view=query&action=query&search_constraint=terms","GO:0032990_cell_part_morphogenesis")	=HYPERLINK("http://www.ncbi.nih.gov/gquery/gquery.fcgi?term=ANK3","ANK3")	184	6	3.064552	-1.901142	44	11.52	0.261818
=HYPERLINK("http://www.godatabase.org/cgi-bin/go.cgi?query=GO:0032990&auto_wild_cards=yes&view=query&action=query&search_constraint=terms","GO:0032990_cell_part_morphogenesis")	=HYPERLINK("http://www.ncbi.nih.gov/gquery/gquery.fcgi?term=FOXG1","FOXG1")	184	6	3.064552	-1.901142	44	11.52	0.261818
=HYPERLINK("http://www.godatabase.org/cgi-bin/go.cgi?query=GO:0032990&auto_wild_cards=yes&view=query&action=query&search_constraint=terms","GO:0032990_cell_part_morphogenesis")	=HYPERLINK("http://www.ncbi.nih.gov/gquery/gquery.fcgi?term=KIF5C","KIF5C")	184	6	3.064552	-1.901142	44	11.52	0.261818
=HYPERLINK("http://www.godatabase.org/cgi-bin/go.cgi?query=GO:0032990&auto_wild_cards=yes&view=query&action=query&search_constraint=terms","GO:0032990_cell_part_morphogenesis")	=HYPERLINK("http://www.ncbi.nih.gov/gquery/gquery.fcgi?term=NTN1","NTN1")	184	6	3.064552	-1.901142	44	11.52	0.261818
=HYPERLINK("http://www.godatabase.org/cgi-bin/go.cgi?query=GO:0032990&auto_wild_cards=yes&view=query&action=query&search_constraint=terms","GO:0032990_cell_part_morphogenesis")	=HYPERLINK("http://www.ncbi.nih.gov/gquery/gquery.fcgi?term=EPHB2","EPHB2")	184	6	3.064552	-1.901142	44	11.52	0.261818
=HYPERLINK("http://www.godatabase.org/cgi-bin/go.cgi?query=GO:0001505&auto_wild_cards=yes&view=query&action=query&search_constraint=terms","GO:0001505_regulation_of_neurotransmitter_levels")	=HYPERLINK("http://www.ncbi.nih.gov/gquery/gquery.fcgi?term=CPLX3","CPLX3")	48	3	5.873724	-1.853858	45	12.77	0.283778
=HYPERLINK("http://www.godatabase.org/cgi-bin/go.cgi?query=GO:0001505&auto_wild_cards=yes&view=query&action=query&search_constraint=terms","GO:0001505_regulation_of_neurotransmitter_levels")	=HYPERLINK("http://www.ncbi.nih.gov/gquery/gquery.fcgi?term=SV2B","SV2B")	48	3	5.873724	-1.853858	45	12.77	0.283778
=HYPERLINK("http://www.godatabase.org/cgi-bin/go.cgi?query=GO:0001505&auto_wild_cards=yes&view=query&action=query&search_constraint=terms","GO:0001505_regulation_of_neurotransmitter_levels")	=HYPERLINK("http://www.ncbi.nih.gov/gquery/gquery.fcgi?term=LIN7A","LIN7A")	48	3	5.873724	-1.853858	45	12.77	0.283778
=HYPERLINK("http://www.godatabase.org/cgi-bin/go.cgi?query=GO:0048869&auto_wild_cards=yes&view=query&action=query&search_constraint=terms","GO:0048869_cellular_developmental_process")	=HYPERLINK("http://www.ncbi.nih.gov/gquery/gquery.fcgi?term=STMN3","STMN3")	1113	19	1.604324	-1.799941	46	14.07	0.305870
=HYPERLINK("http://www.godatabase.org/cgi-bin/go.cgi?query=GO:0048869&auto_wild_cards=yes&view=query&action=query&search_constraint=terms","GO:0048869_cellular_developmental_process")	=HYPERLINK("http://www.ncbi.nih.gov/gquery/gquery.fcgi?term=KIF5C","KIF5C")	1113	19	1.604324	-1.799941	46	14.07	0.305870
=HYPERLINK("http://www.godatabase.org/cgi-bin/go.cgi?query=GO:0048869&auto_wild_cards=yes&view=query&action=query&search_constraint=terms","GO:0048869_cellular_developmental_process")	=HYPERLINK("http://www.ncbi.nih.gov/gquery/gquery.fcgi?term=JAG1","JAG1")	1113	19	1.604324	-1.799941	46	14.07	0.305870
=HYPERLINK("http://www.godatabase.org/cgi-bin/go.cgi?query=GO:0048869&auto_wild_cards=yes&view=query&action=query&search_constraint=terms","GO:0048869_cellular_developmental_process")	=HYPERLINK("http://www.ncbi.nih.gov/gquery/gquery.fcgi?term=NTN1","NTN1")	1113	19	1.604324	-1.799941	46	14.07	0.305870
=HYPERLINK("http://www.godatabase.org/cgi-bin/go.cgi?query=GO:0048869&auto_wild_cards=yes&view=query&action=query&search_constraint=terms","GO:0048869_cellular_developmental_process")	=HYPERLINK("http://www.ncbi.nih.gov/gquery/gquery.fcgi?term=GPR98","GPR98")	1113	19	1.604324	-1.799941	46	14.07	0.305870
=HYPERLINK("http://www.godatabase.org/cgi-bin/go.cgi?query=GO:0048869&auto_wild_cards=yes&view=query&action=query&search_constraint=terms","GO:0048869_cellular_developmental_process")	=HYPERLINK("http://www.ncbi.nih.gov/gquery/gquery.fcgi?term=EPHB2","EPHB2")	1113	19	1.604324	-1.799941	46	14.07	0.305870
=HYPERLINK("http://www.godatabase.org/cgi-bin/go.cgi?query=GO:0048869&auto_wild_cards=yes&view=query&action=query&search_constraint=terms","GO:0048869_cellular_developmental_process")	=HYPERLINK("http://www.ncbi.nih.gov/gquery/gquery.fcgi?term=HBA-A1","HBA-A1")	1113	19	1.604324	-1.799941	46	14.07	0.305870
=HYPERLINK("http://www.godatabase.org/cgi-bin/go.cgi?query=GO:0048869&auto_wild_cards=yes&view=query&action=query&search_constraint=terms","GO:0048869_cellular_developmental_process")	=HYPERLINK("http://www.ncbi.nih.gov/gquery/gquery.fcgi?term=MAPK1","MAPK1")	1113	19	1.604324	-1.799941	46	14.07	0.305870
=HYPERLINK("http://www.godatabase.org/cgi-bin/go.cgi?query=GO:0048869&auto_wild_cards=yes&view=query&action=query&search_constraint=terms","GO:0048869_cellular_developmental_process")	=HYPERLINK("http://www.ncbi.nih.gov/gquery/gquery.fcgi?term=EPHA4","EPHA4")	1113	19	1.604324	-1.799941	46	14.07	0.305870
=HYPERLINK("http://www.godatabase.org/cgi-bin/go.cgi?query=GO:0048869&auto_wild_cards=yes&view=query&action=query&search_constraint=terms","GO:0048869_cellular_developmental_process")	=HYPERLINK("http://www.ncbi.nih.gov/gquery/gquery.fcgi?term=HES5","HES5")	1113	19	1.604324	-1.799941	46	14.07	0.305870
=HYPERLINK("http://www.godatabase.org/cgi-bin/go.cgi?query=GO:0048869&auto_wild_cards=yes&view=query&action=query&search_constraint=terms","GO:0048869_cellular_developmental_process")	=HYPERLINK("http://www.ncbi.nih.gov/gquery/gquery.fcgi?term=HEY1","HEY1")	1113	19	1.604324	-1.799941	46	14.07	0.305870
=HYPERLINK("http://www.godatabase.org/cgi-bin/go.cgi?query=GO:0048869&auto_wild_cards=yes&view=query&action=query&search_constraint=terms","GO:0048869_cellular_developmental_process")	=HYPERLINK("http://www.ncbi.nih.gov/gquery/gquery.fcgi?term=XBP1","XBP1")	1113	19	1.604324	-1.799941	46	14.07	0.305870
=HYPERLINK("http://www.godatabase.org/cgi-bin/go.cgi?query=GO:0048869&auto_wild_cards=yes&view=query&action=query&search_constraint=terms","GO:0048869_cellular_developmental_process")	=HYPERLINK("http://www.ncbi.nih.gov/gquery/gquery.fcgi?term=ANK3","ANK3")	1113	19	1.604324	-1.799941	46	14.07	0.305870
=HYPERLINK("http://www.godatabase.org/cgi-bin/go.cgi?query=GO:0048869&auto_wild_cards=yes&view=query&action=query&search_constraint=terms","GO:0048869_cellular_developmental_process")	=HYPERLINK("http://www.ncbi.nih.gov/gquery/gquery.fcgi?term=KATNA1","KATNA1")	1113	19	1.604324	-1.799941	46	14.07	0.305870
=HYPERLINK("http://www.godatabase.org/cgi-bin/go.cgi?query=GO:0048869&auto_wild_cards=yes&view=query&action=query&search_constraint=terms","GO:0048869_cellular_developmental_process")	=HYPERLINK("http://www.ncbi.nih.gov/gquery/gquery.fcgi?term=SP3","SP3")	1113	19	1.604324	-1.799941	46	14.07	0.305870
=HYPERLINK("http://www.godatabase.org/cgi-bin/go.cgi?query=GO:0048869&auto_wild_cards=yes&view=query&action=query&search_constraint=terms","GO:0048869_cellular_developmental_process")	=HYPERLINK("http://www.ncbi.nih.gov/gquery/gquery.fcgi?term=NAB1","NAB1")	1113	19	1.604324	-1.799941	46	14.07	0.305870
=HYPERLINK("http://www.godatabase.org/cgi-bin/go.cgi?query=GO:0048869&auto_wild_cards=yes&view=query&action=query&search_constraint=terms","GO:0048869_cellular_developmental_process")	=HYPERLINK("http://www.ncbi.nih.gov/gquery/gquery.fcgi?term=FOXG1","FOXG1")	1113	19	1.604324	-1.799941	46	14.07	0.305870
=HYPERLINK("http://www.godatabase.org/cgi-bin/go.cgi?query=GO:0048869&auto_wild_cards=yes&view=query&action=query&search_constraint=terms","GO:0048869_cellular_developmental_process")	=HYPERLINK("http://www.ncbi.nih.gov/gquery/gquery.fcgi?term=POU4F1","POU4F1")	1113	19	1.604324	-1.799941	46	14.07	0.305870
=HYPERLINK("http://www.godatabase.org/cgi-bin/go.cgi?query=GO:0048869&auto_wild_cards=yes&view=query&action=query&search_constraint=terms","GO:0048869_cellular_developmental_process")	=HYPERLINK("http://www.ncbi.nih.gov/gquery/gquery.fcgi?term=CHUK","CHUK")	1113	19	1.604324	-1.799941	46	14.07	0.305870
=HYPERLINK("http://www.godatabase.org/cgi-bin/go.cgi?query=GO:0042491&auto_wild_cards=yes&view=query&action=query&search_constraint=terms","GO:0042491_auditory_receptor_cell_differentiation")	=HYPERLINK("http://www.ncbi.nih.gov/gquery/gquery.fcgi?term=HES5","HES5")	19	2	9.892589	-1.772076	47	15.0	0.319149
=HYPERLINK("http://www.godatabase.org/cgi-bin/go.cgi?query=GO:0042491&auto_wild_cards=yes&view=query&action=query&search_constraint=terms","GO:0042491_auditory_receptor_cell_differentiation")	=HYPERLINK("http://www.ncbi.nih.gov/gquery/gquery.fcgi?term=JAG1","JAG1")	19	2	9.892589	-1.772076	47	15.0	0.319149
=HYPERLINK("http://www.godatabase.org/cgi-bin/go.cgi?query=GO:0000904&auto_wild_cards=yes&view=query&action=query&search_constraint=terms","GO:0000904_cell_morphogenesis_involved_in_differentiation")	=HYPERLINK("http://www.ncbi.nih.gov/gquery/gquery.fcgi?term=EPHA4","EPHA4")	199	6	2.833556	-1.746469	48	15.44	0.321667
=HYPERLINK("http://www.godatabase.org/cgi-bin/go.cgi?query=GO:0000904&auto_wild_cards=yes&view=query&action=query&search_constraint=terms","GO:0000904_cell_morphogenesis_involved_in_differentiation")	=HYPERLINK("http://www.ncbi.nih.gov/gquery/gquery.fcgi?term=ANK3","ANK3")	199	6	2.833556	-1.746469	48	15.44	0.321667
=HYPERLINK("http://www.godatabase.org/cgi-bin/go.cgi?query=GO:0000904&auto_wild_cards=yes&view=query&action=query&search_constraint=terms","GO:0000904_cell_morphogenesis_involved_in_differentiation")	=HYPERLINK("http://www.ncbi.nih.gov/gquery/gquery.fcgi?term=FOXG1","FOXG1")	199	6	2.833556	-1.746469	48	15.44	0.321667
=HYPERLINK("http://www.godatabase.org/cgi-bin/go.cgi?query=GO:0000904&auto_wild_cards=yes&view=query&action=query&search_constraint=terms","GO:0000904_cell_morphogenesis_involved_in_differentiation")	=HYPERLINK("http://www.ncbi.nih.gov/gquery/gquery.fcgi?term=KIF5C","KIF5C")	199	6	2.833556	-1.746469	48	15.44	0.321667
=HYPERLINK("http://www.godatabase.org/cgi-bin/go.cgi?query=GO:0000904&auto_wild_cards=yes&view=query&action=query&search_constraint=terms","GO:0000904_cell_morphogenesis_involved_in_differentiation")	=HYPERLINK("http://www.ncbi.nih.gov/gquery/gquery.fcgi?term=NTN1","NTN1")	199	6	2.833556	-1.746469	48	15.44	0.321667
=HYPERLINK("http://www.godatabase.org/cgi-bin/go.cgi?query=GO:0000904&auto_wild_cards=yes&view=query&action=query&search_constraint=terms","GO:0000904_cell_morphogenesis_involved_in_differentiation")	=HYPERLINK("http://www.ncbi.nih.gov/gquery/gquery.fcgi?term=EPHB2","EPHB2")	199	6	2.833556	-1.746469	48	15.44	0.321667
=HYPERLINK("http://www.godatabase.org/cgi-bin/go.cgi?query=GO:0030900&auto_wild_cards=yes&view=query&action=query&search_constraint=terms","GO:0030900_forebrain_development")	=HYPERLINK("http://www.ncbi.nih.gov/gquery/gquery.fcgi?term=DLC1","DLC1")	146	5	3.218479	-1.730831	49	15.62	0.318776
=HYPERLINK("http://www.godatabase.org/cgi-bin/go.cgi?query=GO:0030900&auto_wild_cards=yes&view=query&action=query&search_constraint=terms","GO:0030900_forebrain_development")	=HYPERLINK("http://www.ncbi.nih.gov/gquery/gquery.fcgi?term=DKK1","DKK1")	146	5	3.218479	-1.730831	49	15.62	0.318776
=HYPERLINK("http://www.godatabase.org/cgi-bin/go.cgi?query=GO:0030900&auto_wild_cards=yes&view=query&action=query&search_constraint=terms","GO:0030900_forebrain_development")	=HYPERLINK("http://www.ncbi.nih.gov/gquery/gquery.fcgi?term=FOXG1","FOXG1")	146	5	3.218479	-1.730831	49	15.62	0.318776
=HYPERLINK("http://www.godatabase.org/cgi-bin/go.cgi?query=GO:0030900&auto_wild_cards=yes&view=query&action=query&search_constraint=terms","GO:0030900_forebrain_development")	=HYPERLINK("http://www.ncbi.nih.gov/gquery/gquery.fcgi?term=LRP2","LRP2")	146	5	3.218479	-1.730831	49	15.62	0.318776
=HYPERLINK("http://www.godatabase.org/cgi-bin/go.cgi?query=GO:0030900&auto_wild_cards=yes&view=query&action=query&search_constraint=terms","GO:0030900_forebrain_development")	=HYPERLINK("http://www.ncbi.nih.gov/gquery/gquery.fcgi?term=APLP1","APLP1")	146	5	3.218479	-1.730831	49	15.62	0.318776
=HYPERLINK("http://www.godatabase.org/cgi-bin/go.cgi?query=GO:0032940&auto_wild_cards=yes&view=query&action=query&search_constraint=terms","GO:0032940_secretion_by_cell")	=HYPERLINK("http://www.ncbi.nih.gov/gquery/gquery.fcgi?term=SCAMP1","SCAMP1")	149	5	3.153678	-1.696353	50	16.66	0.333200
=HYPERLINK("http://www.godatabase.org/cgi-bin/go.cgi?query=GO:0032940&auto_wild_cards=yes&view=query&action=query&search_constraint=terms","GO:0032940_secretion_by_cell")	=HYPERLINK("http://www.ncbi.nih.gov/gquery/gquery.fcgi?term=CPLX3","CPLX3")	149	5	3.153678	-1.696353	50	16.66	0.333200
=HYPERLINK("http://www.godatabase.org/cgi-bin/go.cgi?query=GO:0032940&auto_wild_cards=yes&view=query&action=query&search_constraint=terms","GO:0032940_secretion_by_cell")	=HYPERLINK("http://www.ncbi.nih.gov/gquery/gquery.fcgi?term=SYTL2","SYTL2")	149	5	3.153678	-1.696353	50	16.66	0.333200
=HYPERLINK("http://www.godatabase.org/cgi-bin/go.cgi?query=GO:0032940&auto_wild_cards=yes&view=query&action=query&search_constraint=terms","GO:0032940_secretion_by_cell")	=HYPERLINK("http://www.ncbi.nih.gov/gquery/gquery.fcgi?term=SV2B","SV2B")	149	5	3.153678	-1.696353	50	16.66	0.333200
=HYPERLINK("http://www.godatabase.org/cgi-bin/go.cgi?query=GO:0032940&auto_wild_cards=yes&view=query&action=query&search_constraint=terms","GO:0032940_secretion_by_cell")	=HYPERLINK("http://www.ncbi.nih.gov/gquery/gquery.fcgi?term=LIN7A","LIN7A")	149	5	3.153678	-1.696353	50	16.66	0.333200
=HYPERLINK("http://www.godatabase.org/cgi-bin/go.cgi?query=GO:0006206&auto_wild_cards=yes&view=query&action=query&search_constraint=terms","GO:0006206_pyrimidine_base_metabolic_process")	=HYPERLINK("http://www.ncbi.nih.gov/gquery/gquery.fcgi?term=MAPK1","MAPK1")	2	1
=HYPERLINK("http://www.godatabase.org/cgi-bin/go.cgi?query=GO:0007020&auto_wild_cards=yes&view=query&action=query&search_constraint=terms","GO:0007020_microtubule_nucleation")	=HYPERLINK("http://www.ncbi.nih.gov/gquery/gquery.fcgi?term=TUBG1","TUBG1")	2	1
=HYPERLINK("http://www.godatabase.org/cgi-bin/go.cgi?query=GO:0016199&auto_wild_cards=yes&view=query&action=query&search_constraint=terms","GO:0016199_axon_midline_choice_point_recognition")	=HYPERLINK("http://www.ncbi.nih.gov/gquery/gquery.fcgi?term=FOXG1","FOXG1")	2	1
=HYPERLINK("http://www.godatabase.org/cgi-bin/go.cgi?query=GO:0016572&auto_wild_cards=yes&view=query&action=query&search_constraint=terms","GO:0016572_histone_phosphorylation")	=HYPERLINK("http://www.ncbi.nih.gov/gquery/gquery.fcgi?term=MAP3K12","MAP3K12")	2	1
=HYPERLINK("http://www.godatabase.org/cgi-bin/go.cgi?query=GO:0030219&auto_wild_cards=yes&view=query&action=query&search_constraint=terms","GO:0030219_megakaryocyte_differentiation")	=HYPERLINK("http://www.ncbi.nih.gov/gquery/gquery.fcgi?term=SP3","SP3")	2	1
=HYPERLINK("http://www.godatabase.org/cgi-bin/go.cgi?query=GO:0035021&auto_wild_cards=yes&view=query&action=query&search_constraint=terms","GO:0035021_negative_regulation_of_Rac_protein_signal_transduction")	=HYPERLINK("http://www.ncbi.nih.gov/gquery/gquery.fcgi?term=STMN3","STMN3")	2	1
=HYPERLINK("http://www.godatabase.org/cgi-bin/go.cgi?query=GO:0060346&auto_wild_cards=yes&view=query&action=query&search_constraint=terms","GO:0060346_bone_trabecula_formation")	=HYPERLINK("http://www.ncbi.nih.gov/gquery/gquery.fcgi?term=MMP2","MMP2")	2	1
=HYPERLINK("http://www.godatabase.org/cgi-bin/go.cgi?query=GO:0060690&auto_wild_cards=yes&view=query&action=query&search_constraint=terms","GO:0060690_epithelial_cell_differentiation_involved_in_salivary_gland_development")	=HYPERLINK("http://www.ncbi.nih.gov/gquery/gquery.fcgi?term=XBP1","XBP1")	2	1
=HYPERLINK("http://www.godatabase.org/cgi-bin/go.cgi?query=GO:0070257&auto_wild_cards=yes&view=query&action=query&search_constraint=terms","GO:0070257_positive_regulation_of_mucus_secretion")	=HYPERLINK("http://www.ncbi.nih.gov/gquery/gquery.fcgi?term=SYTL2","SYTL2")	2	1
=HYPERLINK("http://www.godatabase.org/cgi-bin/go.cgi?query=GO:0006928&auto_wild_cards=yes&view=query&action=query&search_constraint=terms","GO:0006928_cell_motion")	=HYPERLINK("http://www.ncbi.nih.gov/gquery/gquery.fcgi?term=EPHA4","EPHA4")	330	8	2.278293	-1.664418	52	18.04	0.346923
=HYPERLINK("http://www.godatabase.org/cgi-bin/go.cgi?query=GO:0006928&auto_wild_cards=yes&view=query&action=query&search_constraint=terms","GO:0006928_cell_motion")	=HYPERLINK("http://www.ncbi.nih.gov/gquery/gquery.fcgi?term=ANK3","ANK3")	330	8	2.278293	-1.664418	52	18.04	0.346923
=HYPERLINK("http://www.godatabase.org/cgi-bin/go.cgi?query=GO:0006928&auto_wild_cards=yes&view=query&action=query&search_constraint=terms","GO:0006928_cell_motion")	=HYPERLINK("http://www.ncbi.nih.gov/gquery/gquery.fcgi?term=KATNA1","KATNA1")	330	8	2.278293	-1.664418	52	18.04	0.346923
=HYPERLINK("http://www.godatabase.org/cgi-bin/go.cgi?query=GO:0006928&auto_wild_cards=yes&view=query&action=query&search_constraint=terms","GO:0006928_cell_motion")	=HYPERLINK("http://www.ncbi.nih.gov/gquery/gquery.fcgi?term=FOXG1","FOXG1")	330	8	2.278293	-1.664418	52	18.04	0.346923
=HYPERLINK("http://www.godatabase.org/cgi-bin/go.cgi?query=GO:0006928&auto_wild_cards=yes&view=query&action=query&search_constraint=terms","GO:0006928_cell_motion")	=HYPERLINK("http://www.ncbi.nih.gov/gquery/gquery.fcgi?term=KIF5C","KIF5C")	330	8	2.278293	-1.664418	52	18.04	0.346923
=HYPERLINK("http://www.godatabase.org/cgi-bin/go.cgi?query=GO:0006928&auto_wild_cards=yes&view=query&action=query&search_constraint=terms","GO:0006928_cell_motion")	=HYPERLINK("http://www.ncbi.nih.gov/gquery/gquery.fcgi?term=POU4F1","POU4F1")	330	8	2.278293	-1.664418	52	18.04	0.346923
=HYPERLINK("http://www.godatabase.org/cgi-bin/go.cgi?query=GO:0006928&auto_wild_cards=yes&view=query&action=query&search_constraint=terms","GO:0006928_cell_motion")	=HYPERLINK("http://www.ncbi.nih.gov/gquery/gquery.fcgi?term=NTN1","NTN1")	330	8	2.278293	-1.664418	52	18.04	0.346923
=HYPERLINK("http://www.godatabase.org/cgi-bin/go.cgi?query=GO:0006928&auto_wild_cards=yes&view=query&action=query&search_constraint=terms","GO:0006928_cell_motion")	=HYPERLINK("http://www.ncbi.nih.gov/gquery/gquery.fcgi?term=EPHB2","EPHB2")	330	8	2.278293	-1.664418	52	18.04	0.346923
=HYPERLINK("http://www.godatabase.org/cgi-bin/go.cgi?query=GO:0051674&auto_wild_cards=yes&view=query&action=query&search_constraint=terms","GO:0051674_localization_of_cell")	=HYPERLINK("http://www.ncbi.nih.gov/gquery/gquery.fcgi?term=EPHA4","EPHA4")	330	8	2.278293	-1.664418	52	18.04	0.346923
=HYPERLINK("http://www.godatabase.org/cgi-bin/go.cgi?query=GO:0051674&auto_wild_cards=yes&view=query&action=query&search_constraint=terms","GO:0051674_localization_of_cell")	=HYPERLINK("http://www.ncbi.nih.gov/gquery/gquery.fcgi?term=ANK3","ANK3")	330	8	2.278293	-1.664418	52	18.04	0.346923
=HYPERLINK("http://www.godatabase.org/cgi-bin/go.cgi?query=GO:0051674&auto_wild_cards=yes&view=query&action=query&search_constraint=terms","GO:0051674_localization_of_cell")	=HYPERLINK("http://www.ncbi.nih.gov/gquery/gquery.fcgi?term=KATNA1","KATNA1")	330	8	2.278293	-1.664418	52	18.04	0.346923
=HYPERLINK("http://www.godatabase.org/cgi-bin/go.cgi?query=GO:0051674&auto_wild_cards=yes&view=query&action=query&search_constraint=terms","GO:0051674_localization_of_cell")	=HYPERLINK("http://www.ncbi.nih.gov/gquery/gquery.fcgi?term=FOXG1","FOXG1")	330	8	2.278293	-1.664418	52	18.04	0.346923
=HYPERLINK("http://www.godatabase.org/cgi-bin/go.cgi?query=GO:0051674&auto_wild_cards=yes&view=query&action=query&search_constraint=terms","GO:0051674_localization_of_cell")	=HYPERLINK("http://www.ncbi.nih.gov/gquery/gquery.fcgi?term=KIF5C","KIF5C")	330	8	2.278293	-1.664418	52	18.04	0.346923
=HYPERLINK("http://www.godatabase.org/cgi-bin/go.cgi?query=GO:0051674&auto_wild_cards=yes&view=query&action=query&search_constraint=terms","GO:0051674_localization_of_cell")	=HYPERLINK("http://www.ncbi.nih.gov/gquery/gquery.fcgi?term=POU4F1","POU4F1")	330	8	2.278293	-1.664418	52	18.04	0.346923
=HYPERLINK("http://www.godatabase.org/cgi-bin/go.cgi?query=GO:0051674&auto_wild_cards=yes&view=query&action=query&search_constraint=terms","GO:0051674_localization_of_cell")	=HYPERLINK("http://www.ncbi.nih.gov/gquery/gquery.fcgi?term=NTN1","NTN1")	330	8	2.278293	-1.664418	52	18.04	0.346923
=HYPERLINK("http://www.godatabase.org/cgi-bin/go.cgi?query=GO:0051674&auto_wild_cards=yes&view=query&action=query&search_constraint=terms","GO:0051674_localization_of_cell")	=HYPERLINK("http://www.ncbi.nih.gov/gquery/gquery.fcgi?term=EPHB2","EPHB2")	330	8	2.278293	-1.664418	52	18.04	0.346923
=HYPERLINK("http://www.godatabase.org/cgi-bin/go.cgi?query=GO:0000226&auto_wild_cards=yes&view=query&action=query&search_constraint=terms","GO:0000226_microtubule_cytoskeleton_organization")	=HYPERLINK("http://www.ncbi.nih.gov/gquery/gquery.fcgi?term=STMN3","STMN3")	57	3	4.946294	-1.654421	53	18.25	0.344340
=HYPERLINK("http://www.godatabase.org/cgi-bin/go.cgi?query=GO:0000226&auto_wild_cards=yes&view=query&action=query&search_constraint=terms","GO:0000226_microtubule_cytoskeleton_organization")	=HYPERLINK("http://www.ncbi.nih.gov/gquery/gquery.fcgi?term=KATNA1","KATNA1")	57	3	4.946294	-1.654421	53	18.25	0.344340
=HYPERLINK("http://www.godatabase.org/cgi-bin/go.cgi?query=GO:0000226&auto_wild_cards=yes&view=query&action=query&search_constraint=terms","GO:0000226_microtubule_cytoskeleton_organization")	=HYPERLINK("http://www.ncbi.nih.gov/gquery/gquery.fcgi?term=TUBG1","TUBG1")	57	3	4.946294	-1.654421	53	18.25	0.344340
=HYPERLINK("http://www.godatabase.org/cgi-bin/go.cgi?query=GO:0050767&auto_wild_cards=yes&view=query&action=query&search_constraint=terms","GO:0050767_regulation_of_neurogenesis")	=HYPERLINK("http://www.ncbi.nih.gov/gquery/gquery.fcgi?term=HES5","HES5")	104	4	3.614600	-1.621656	54	19.66	0.364074
=HYPERLINK("http://www.godatabase.org/cgi-bin/go.cgi?query=GO:0050767&auto_wild_cards=yes&view=query&action=query&search_constraint=terms","GO:0050767_regulation_of_neurogenesis")	=HYPERLINK("http://www.ncbi.nih.gov/gquery/gquery.fcgi?term=FOXG1","FOXG1")	104	4	3.614600	-1.621656	54	19.66	0.364074
=HYPERLINK("http://www.godatabase.org/cgi-bin/go.cgi?query=GO:0050767&auto_wild_cards=yes&view=query&action=query&search_constraint=terms","GO:0050767_regulation_of_neurogenesis")	=HYPERLINK("http://www.ncbi.nih.gov/gquery/gquery.fcgi?term=NTN1","NTN1")	104	4	3.614600	-1.621656	54	19.66	0.364074
=HYPERLINK("http://www.godatabase.org/cgi-bin/go.cgi?query=GO:0050767&auto_wild_cards=yes&view=query&action=query&search_constraint=terms","GO:0050767_regulation_of_neurogenesis")	=HYPERLINK("http://www.ncbi.nih.gov/gquery/gquery.fcgi?term=EPHB2","EPHB2")	104	4	3.614600	-1.621656	54	19.66	0.364074
=HYPERLINK("http://www.godatabase.org/cgi-bin/go.cgi?query=GO:0030099&auto_wild_cards=yes&view=query&action=query&search_constraint=terms","GO:0030099_myeloid_cell_differentiation")	=HYPERLINK("http://www.ncbi.nih.gov/gquery/gquery.fcgi?term=HBA-A1","HBA-A1")	108	4	3.480726	-1.568527	55	21.6	0.392727
=HYPERLINK("http://www.godatabase.org/cgi-bin/go.cgi?query=GO:0030099&auto_wild_cards=yes&view=query&action=query&search_constraint=terms","GO:0030099_myeloid_cell_differentiation")	=HYPERLINK("http://www.ncbi.nih.gov/gquery/gquery.fcgi?term=SP3","SP3")	108	4	3.480726	-1.568527	55	21.6	0.392727
=HYPERLINK("http://www.godatabase.org/cgi-bin/go.cgi?query=GO:0030099&auto_wild_cards=yes&view=query&action=query&search_constraint=terms","GO:0030099_myeloid_cell_differentiation")	=HYPERLINK("http://www.ncbi.nih.gov/gquery/gquery.fcgi?term=JAG1","JAG1")	108	4	3.480726	-1.568527	55	21.6	0.392727
=HYPERLINK("http://www.godatabase.org/cgi-bin/go.cgi?query=GO:0030099&auto_wild_cards=yes&view=query&action=query&search_constraint=terms","GO:0030099_myeloid_cell_differentiation")	=HYPERLINK("http://www.ncbi.nih.gov/gquery/gquery.fcgi?term=CHUK","CHUK")	108	4	3.480726	-1.568527	55	21.6	0.392727
=HYPERLINK("http://www.godatabase.org/cgi-bin/go.cgi?query=GO:0060688&auto_wild_cards=yes&view=query&action=query&search_constraint=terms","GO:0060688_regulation_of_morphogenesis_of_a_branching_structure")	=HYPERLINK("http://www.ncbi.nih.gov/gquery/gquery.fcgi?term=SFRP1","SFRP1")	25	2	7.518367	-1.545502	56	22.81	0.407321
=HYPERLINK("http://www.godatabase.org/cgi-bin/go.cgi?query=GO:0060688&auto_wild_cards=yes&view=query&action=query&search_constraint=terms","GO:0060688_regulation_of_morphogenesis_of_a_branching_structure")	=HYPERLINK("http://www.ncbi.nih.gov/gquery/gquery.fcgi?term=PDGFA","PDGFA")	25	2	7.518367	-1.545502	56	22.81	0.407321
=HYPERLINK("http://www.godatabase.org/cgi-bin/go.cgi?query=GO:0007417&auto_wild_cards=yes&view=query&action=query&search_constraint=terms","GO:0007417_central_nervous_system_development")	=HYPERLINK("http://www.ncbi.nih.gov/gquery/gquery.fcgi?term=DLC1","DLC1")	287	7	2.292185	-1.514561	57	23.37	0.410000
=HYPERLINK("http://www.godatabase.org/cgi-bin/go.cgi?query=GO:0007417&auto_wild_cards=yes&view=query&action=query&search_constraint=terms","GO:0007417_central_nervous_system_development")	=HYPERLINK("http://www.ncbi.nih.gov/gquery/gquery.fcgi?term=DKK1","DKK1")	287	7	2.292185	-1.514561	57	23.37	0.410000
=HYPERLINK("http://www.godatabase.org/cgi-bin/go.cgi?query=GO:0007417&auto_wild_cards=yes&view=query&action=query&search_constraint=terms","GO:0007417_central_nervous_system_development")	=HYPERLINK("http://www.ncbi.nih.gov/gquery/gquery.fcgi?term=FOXG1","FOXG1")	287	7	2.292185	-1.514561	57	23.37	0.410000
=HYPERLINK("http://www.godatabase.org/cgi-bin/go.cgi?query=GO:0007417&auto_wild_cards=yes&view=query&action=query&search_constraint=terms","GO:0007417_central_nervous_system_development")	=HYPERLINK("http://www.ncbi.nih.gov/gquery/gquery.fcgi?term=POU4F1","POU4F1")	287	7	2.292185	-1.514561	57	23.37	0.410000
=HYPERLINK("http://www.godatabase.org/cgi-bin/go.cgi?query=GO:0007417&auto_wild_cards=yes&view=query&action=query&search_constraint=terms","GO:0007417_central_nervous_system_development")	=HYPERLINK("http://www.ncbi.nih.gov/gquery/gquery.fcgi?term=LRP2","LRP2")	287	7	2.292185	-1.514561	57	23.37	0.410000
=HYPERLINK("http://www.godatabase.org/cgi-bin/go.cgi?query=GO:0007417&auto_wild_cards=yes&view=query&action=query&search_constraint=terms","GO:0007417_central_nervous_system_development")	=HYPERLINK("http://www.ncbi.nih.gov/gquery/gquery.fcgi?term=EPHB2","EPHB2")	287	7	2.292185	-1.514561	57	23.37	0.410000
=HYPERLINK("http://www.godatabase.org/cgi-bin/go.cgi?query=GO:0007417&auto_wild_cards=yes&view=query&action=query&search_constraint=terms","GO:0007417_central_nervous_system_development")	=HYPERLINK("http://www.ncbi.nih.gov/gquery/gquery.fcgi?term=APLP1","APLP1")	287	7	2.292185	-1.514561	57	23.37	0.410000
=HYPERLINK("http://www.godatabase.org/cgi-bin/go.cgi?query=GO:0045665&auto_wild_cards=yes&view=query&action=query&search_constraint=terms","GO:0045665_negative_regulation_of_neuron_differentiation")	=HYPERLINK("http://www.ncbi.nih.gov/gquery/gquery.fcgi?term=HES5","HES5")	26	2	7.229199	-1.513657	58	24.02	0.414138
=HYPERLINK("http://www.godatabase.org/cgi-bin/go.cgi?query=GO:0045665&auto_wild_cards=yes&view=query&action=query&search_constraint=terms","GO:0045665_negative_regulation_of_neuron_differentiation")	=HYPERLINK("http://www.ncbi.nih.gov/gquery/gquery.fcgi?term=FOXG1","FOXG1")	26	2	7.229199	-1.513657	58	24.02	0.414138
=HYPERLINK("http://www.godatabase.org/cgi-bin/go.cgi?query=GO:0000212&auto_wild_cards=yes&view=query&action=query&search_constraint=terms","GO:0000212_meiotic_spindle_organization")	=HYPERLINK("http://www.ncbi.nih.gov/gquery/gquery.fcgi?term=TUBG1","TUBG1")	3	1
=HYPERLINK("http://www.godatabase.org/cgi-bin/go.cgi?query=GO:0001955&auto_wild_cards=yes&view=query&action=query&search_constraint=terms","GO:0001955_blood_vessel_maturation")	=HYPERLINK("http://www.ncbi.nih.gov/gquery/gquery.fcgi?term=MMP2","MMP2")	3	1
=HYPERLINK("http://www.godatabase.org/cgi-bin/go.cgi?query=GO:0007252&auto_wild_cards=yes&view=query&action=query&search_constraint=terms","GO:0007252_I-kappaB_phosphorylation")	=HYPERLINK("http://www.ncbi.nih.gov/gquery/gquery.fcgi?term=CHUK","CHUK")	3	1
=HYPERLINK("http://www.godatabase.org/cgi-bin/go.cgi?query=GO:0019230&auto_wild_cards=yes&view=query&action=query&search_constraint=terms","GO:0019230_proprioception")	=HYPERLINK("http://www.ncbi.nih.gov/gquery/gquery.fcgi?term=POU4F1","POU4F1")	3	1
=HYPERLINK("http://www.godatabase.org/cgi-bin/go.cgi?query=GO:0030224&auto_wild_cards=yes&view=query&action=query&search_constraint=terms","GO:0030224_monocyte_differentiation")	=HYPERLINK("http://www.ncbi.nih.gov/gquery/gquery.fcgi?term=SP3","SP3")	3	1
=HYPERLINK("http://www.godatabase.org/cgi-bin/go.cgi?query=GO:0030574&auto_wild_cards=yes&view=query&action=query&search_constraint=terms","GO:0030574_collagen_catabolic_process")	=HYPERLINK("http://www.ncbi.nih.gov/gquery/gquery.fcgi?term=MMP2","MMP2")	3	1
=HYPERLINK("http://www.godatabase.org/cgi-bin/go.cgi?query=GO:0042668&auto_wild_cards=yes&view=query&action=query&search_constraint=terms","GO:0042668_auditory_receptor_cell_fate_determination")	=HYPERLINK("http://www.ncbi.nih.gov/gquery/gquery.fcgi?term=HES5","HES5")	3	1
=HYPERLINK("http://www.godatabase.org/cgi-bin/go.cgi?query=GO:0050957&auto_wild_cards=yes&view=query&action=query&search_constraint=terms","GO:0050957_equilibrioception")	=HYPERLINK("http://www.ncbi.nih.gov/gquery/gquery.fcgi?term=POU4F1","POU4F1")	3	1
=HYPERLINK("http://www.godatabase.org/cgi-bin/go.cgi?query=GO:0060684&auto_wild_cards=yes&view=query&action=query&search_constraint=terms","GO:0060684_epithelial-mesenchymal_cell_signaling")	=HYPERLINK("http://www.ncbi.nih.gov/gquery/gquery.fcgi?term=PDGFA","PDGFA")	3	1
=HYPERLINK("http://www.godatabase.org/cgi-bin/go.cgi?query=GO:0060689&auto_wild_cards=yes&view=query&action=query&search_constraint=terms","GO:0060689_cell_differentiation_involved_in_salivary_gland_development")	=HYPERLINK("http://www.ncbi.nih.gov/gquery/gquery.fcgi?term=XBP1","XBP1")	3	1
=HYPERLINK("http://www.godatabase.org/cgi-bin/go.cgi?query=GO:0007422&auto_wild_cards=yes&view=query&action=query&search_constraint=terms","GO:0007422_peripheral_nervous_system_development")	=HYPERLINK("http://www.ncbi.nih.gov/gquery/gquery.fcgi?term=NAB1","NAB1")	27	2	6.961451	-1.483149	59	25.16	0.426441
=HYPERLINK("http://www.godatabase.org/cgi-bin/go.cgi?query=GO:0007422&auto_wild_cards=yes&view=query&action=query&search_constraint=terms","GO:0007422_peripheral_nervous_system_development")	=HYPERLINK("http://www.ncbi.nih.gov/gquery/gquery.fcgi?term=POU4F1","POU4F1")	27	2	6.961451	-1.483149	59	25.16	0.426441
=HYPERLINK("http://www.godatabase.org/cgi-bin/go.cgi?query=GO:0007420&auto_wild_cards=yes&view=query&action=query&search_constraint=terms","GO:0007420_brain_development")	=HYPERLINK("http://www.ncbi.nih.gov/gquery/gquery.fcgi?term=DLC1","DLC1")	231	6	2.441028	-1.464608	60	25.58	0.426333
=HYPERLINK("http://www.godatabase.org/cgi-bin/go.cgi?query=GO:0007420&auto_wild_cards=yes&view=query&action=query&search_constraint=terms","GO:0007420_brain_development")	=HYPERLINK("http://www.ncbi.nih.gov/gquery/gquery.fcgi?term=DKK1","DKK1")	231	6	2.441028	-1.464608	60	25.58	0.426333
=HYPERLINK("http://www.godatabase.org/cgi-bin/go.cgi?query=GO:0007420&auto_wild_cards=yes&view=query&action=query&search_constraint=terms","GO:0007420_brain_development")	=HYPERLINK("http://www.ncbi.nih.gov/gquery/gquery.fcgi?term=FOXG1","FOXG1")	231	6	2.441028	-1.464608	60	25.58	0.426333
=HYPERLINK("http://www.godatabase.org/cgi-bin/go.cgi?query=GO:0007420&auto_wild_cards=yes&view=query&action=query&search_constraint=terms","GO:0007420_brain_development")	=HYPERLINK("http://www.ncbi.nih.gov/gquery/gquery.fcgi?term=POU4F1","POU4F1")	231	6	2.441028	-1.464608	60	25.58	0.426333
=HYPERLINK("http://www.godatabase.org/cgi-bin/go.cgi?query=GO:0007420&auto_wild_cards=yes&view=query&action=query&search_constraint=terms","GO:0007420_brain_development")	=HYPERLINK("http://www.ncbi.nih.gov/gquery/gquery.fcgi?term=LRP2","LRP2")	231	6	2.441028	-1.464608	60	25.58	0.426333
=HYPERLINK("http://www.godatabase.org/cgi-bin/go.cgi?query=GO:0007420&auto_wild_cards=yes&view=query&action=query&search_constraint=terms","GO:0007420_brain_development")	=HYPERLINK("http://www.ncbi.nih.gov/gquery/gquery.fcgi?term=APLP1","APLP1")	231	6	2.441028	-1.464608	60	25.58	0.426333
=HYPERLINK("http://www.godatabase.org/cgi-bin/go.cgi?query=GO:0051960&auto_wild_cards=yes&view=query&action=query&search_constraint=terms","GO:0051960_regulation_of_nervous_system_development")	=HYPERLINK("http://www.ncbi.nih.gov/gquery/gquery.fcgi?term=HES5","HES5")	118	4	3.185749	-1.446001	61	26.7	0.437705
=HYPERLINK("http://www.godatabase.org/cgi-bin/go.cgi?query=GO:0051960&auto_wild_cards=yes&view=query&action=query&search_constraint=terms","GO:0051960_regulation_of_nervous_system_development")	=HYPERLINK("http://www.ncbi.nih.gov/gquery/gquery.fcgi?term=FOXG1","FOXG1")	118	4	3.185749	-1.446001	61	26.7	0.437705
=HYPERLINK("http://www.godatabase.org/cgi-bin/go.cgi?query=GO:0051960&auto_wild_cards=yes&view=query&action=query&search_constraint=terms","GO:0051960_regulation_of_nervous_system_development")	=HYPERLINK("http://www.ncbi.nih.gov/gquery/gquery.fcgi?term=NTN1","NTN1")	118	4	3.185749	-1.446001	61	26.7	0.437705
=HYPERLINK("http://www.godatabase.org/cgi-bin/go.cgi?query=GO:0051960&auto_wild_cards=yes&view=query&action=query&search_constraint=terms","GO:0051960_regulation_of_nervous_system_development")	=HYPERLINK("http://www.ncbi.nih.gov/gquery/gquery.fcgi?term=EPHB2","EPHB2")	118	4	3.185749	-1.446001	61	26.7	0.437705
=HYPERLINK("http://www.godatabase.org/cgi-bin/go.cgi?query=GO:0046903&auto_wild_cards=yes&view=query&action=query&search_constraint=terms","GO:0046903_secretion")	=HYPERLINK("http://www.ncbi.nih.gov/gquery/gquery.fcgi?term=SCAMP1","SCAMP1")	175	5	2.685131	-1.431773	62	27.15	0.437903
=HYPERLINK("http://www.godatabase.org/cgi-bin/go.cgi?query=GO:0046903&auto_wild_cards=yes&view=query&action=query&search_constraint=terms","GO:0046903_secretion")	=HYPERLINK("http://www.ncbi.nih.gov/gquery/gquery.fcgi?term=CPLX3","CPLX3")	175	5	2.685131	-1.431773	62	27.15	0.437903
=HYPERLINK("http://www.godatabase.org/cgi-bin/go.cgi?query=GO:0046903&auto_wild_cards=yes&view=query&action=query&search_constraint=terms","GO:0046903_secretion")	=HYPERLINK("http://www.ncbi.nih.gov/gquery/gquery.fcgi?term=SV2B","SV2B")	175	5	2.685131	-1.431773	62	27.15	0.437903
=HYPERLINK("http://www.godatabase.org/cgi-bin/go.cgi?query=GO:0046903&auto_wild_cards=yes&view=query&action=query&search_constraint=terms","GO:0046903_secretion")	=HYPERLINK("http://www.ncbi.nih.gov/gquery/gquery.fcgi?term=SYTL2","SYTL2")	175	5	2.685131	-1.431773	62	27.15	0.437903
=HYPERLINK("http://www.godatabase.org/cgi-bin/go.cgi?query=GO:0046903&auto_wild_cards=yes&view=query&action=query&search_constraint=terms","GO:0046903_secretion")	=HYPERLINK("http://www.ncbi.nih.gov/gquery/gquery.fcgi?term=LIN7A","LIN7A")	175	5	2.685131	-1.431773	62	27.15	0.437903
=HYPERLINK("http://www.godatabase.org/cgi-bin/go.cgi?query=GO:0006468&auto_wild_cards=yes&view=query&action=query&search_constraint=terms","GO:0006468_protein_amino_acid_phosphorylation")	=HYPERLINK("http://www.ncbi.nih.gov/gquery/gquery.fcgi?term=MAPK1","MAPK1")	237	6	2.379230	-1.417903	63	28.68	0.455238
=HYPERLINK("http://www.godatabase.org/cgi-bin/go.cgi?query=GO:0006468&auto_wild_cards=yes&view=query&action=query&search_constraint=terms","GO:0006468_protein_amino_acid_phosphorylation")	=HYPERLINK("http://www.ncbi.nih.gov/gquery/gquery.fcgi?term=HIPK1","HIPK1")	237	6	2.379230	-1.417903	63	28.68	0.455238
=HYPERLINK("http://www.godatabase.org/cgi-bin/go.cgi?query=GO:0006468&auto_wild_cards=yes&view=query&action=query&search_constraint=terms","GO:0006468_protein_amino_acid_phosphorylation")	=HYPERLINK("http://www.ncbi.nih.gov/gquery/gquery.fcgi?term=PDGFA","PDGFA")	237	6	2.379230	-1.417903	63	28.68	0.455238
=HYPERLINK("http://www.godatabase.org/cgi-bin/go.cgi?query=GO:0006468&auto_wild_cards=yes&view=query&action=query&search_constraint=terms","GO:0006468_protein_amino_acid_phosphorylation")	=HYPERLINK("http://www.ncbi.nih.gov/gquery/gquery.fcgi?term=MAP3K12","MAP3K12")	237	6	2.379230	-1.417903	63	28.68	0.455238
=HYPERLINK("http://www.godatabase.org/cgi-bin/go.cgi?query=GO:0006468&auto_wild_cards=yes&view=query&action=query&search_constraint=terms","GO:0006468_protein_amino_acid_phosphorylation")	=HYPERLINK("http://www.ncbi.nih.gov/gquery/gquery.fcgi?term=CHUK","CHUK")	237	6	2.379230	-1.417903	63	28.68	0.455238
=HYPERLINK("http://www.godatabase.org/cgi-bin/go.cgi?query=GO:0006468&auto_wild_cards=yes&view=query&action=query&search_constraint=terms","GO:0006468_protein_amino_acid_phosphorylation")	=HYPERLINK("http://www.ncbi.nih.gov/gquery/gquery.fcgi?term=EPHB2","EPHB2")	237	6	2.379230	-1.417903	63	28.68	0.455238
=HYPERLINK("http://www.godatabase.org/cgi-bin/go.cgi?query=GO:0060284&auto_wild_cards=yes&view=query&action=query&search_constraint=terms","GO:0060284_regulation_of_cell_development")	=HYPERLINK("http://www.ncbi.nih.gov/gquery/gquery.fcgi?term=HES5","HES5")	122	4	3.081298	-1.400685	64	29.23	0.456719
=HYPERLINK("http://www.godatabase.org/cgi-bin/go.cgi?query=GO:0060284&auto_wild_cards=yes&view=query&action=query&search_constraint=terms","GO:0060284_regulation_of_cell_development")	=HYPERLINK("http://www.ncbi.nih.gov/gquery/gquery.fcgi?term=FOXG1","FOXG1")	122	4	3.081298	-1.400685	64	29.23	0.456719
=HYPERLINK("http://www.godatabase.org/cgi-bin/go.cgi?query=GO:0060284&auto_wild_cards=yes&view=query&action=query&search_constraint=terms","GO:0060284_regulation_of_cell_development")	=HYPERLINK("http://www.ncbi.nih.gov/gquery/gquery.fcgi?term=NTN1","NTN1")	122	4	3.081298	-1.400685	64	29.23	0.456719
=HYPERLINK("http://www.godatabase.org/cgi-bin/go.cgi?query=GO:0060284&auto_wild_cards=yes&view=query&action=query&search_constraint=terms","GO:0060284_regulation_of_cell_development")	=HYPERLINK("http://www.ncbi.nih.gov/gquery/gquery.fcgi?term=EPHB2","EPHB2")	122	4	3.081298	-1.400685	64	29.23	0.456719
=HYPERLINK("http://www.godatabase.org/cgi-bin/go.cgi?query=GO:0048732&auto_wild_cards=yes&view=query&action=query&search_constraint=terms","GO:0048732_gland_development")	=HYPERLINK("http://www.ncbi.nih.gov/gquery/gquery.fcgi?term=SFRP1","SFRP1")	179	5	2.625128	-1.395810	65	30.25	0.465385
=HYPERLINK("http://www.godatabase.org/cgi-bin/go.cgi?query=GO:0048732&auto_wild_cards=yes&view=query&action=query&search_constraint=terms","GO:0048732_gland_development")	=HYPERLINK("http://www.ncbi.nih.gov/gquery/gquery.fcgi?term=XBP1","XBP1")	179	5	2.625128	-1.395810	65	30.25	0.465385
=HYPERLINK("http://www.godatabase.org/cgi-bin/go.cgi?query=GO:0048732&auto_wild_cards=yes&view=query&action=query&search_constraint=terms","GO:0048732_gland_development")	=HYPERLINK("http://www.ncbi.nih.gov/gquery/gquery.fcgi?term=PDGFA","PDGFA")	179	5	2.625128	-1.395810	65	30.25	0.465385
=HYPERLINK("http://www.godatabase.org/cgi-bin/go.cgi?query=GO:0048732&auto_wild_cards=yes&view=query&action=query&search_constraint=terms","GO:0048732_gland_development")	=HYPERLINK("http://www.ncbi.nih.gov/gquery/gquery.fcgi?term=NTN1","NTN1")	179	5	2.625128	-1.395810	65	30.25	0.465385
=HYPERLINK("http://www.godatabase.org/cgi-bin/go.cgi?query=GO:0048732&auto_wild_cards=yes&view=query&action=query&search_constraint=terms","GO:0048732_gland_development")	=HYPERLINK("http://www.ncbi.nih.gov/gquery/gquery.fcgi?term=CHUK","CHUK")	179	5	2.625128	-1.395810	65	30.25	0.465385
=HYPERLINK("http://www.godatabase.org/cgi-bin/go.cgi?query=GO:0009912&auto_wild_cards=yes&view=query&action=query&search_constraint=terms","GO:0009912_auditory_receptor_cell_fate_commitment")	=HYPERLINK("http://www.ncbi.nih.gov/gquery/gquery.fcgi?term=HES5","HES5")	4	1
=HYPERLINK("http://www.godatabase.org/cgi-bin/go.cgi?query=GO:0016198&auto_wild_cards=yes&view=query&action=query&search_constraint=terms","GO:0016198_axon_choice_point_recognition")	=HYPERLINK("http://www.ncbi.nih.gov/gquery/gquery.fcgi?term=FOXG1","FOXG1")	4	1
=HYPERLINK("http://www.godatabase.org/cgi-bin/go.cgi?query=GO:0021535&auto_wild_cards=yes&view=query&action=query&search_constraint=terms","GO:0021535_cell_migration_in_hindbrain")	=HYPERLINK("http://www.ncbi.nih.gov/gquery/gquery.fcgi?term=POU4F1","POU4F1")	4	1
=HYPERLINK("http://www.godatabase.org/cgi-bin/go.cgi?query=GO:0021631&auto_wild_cards=yes&view=query&action=query&search_constraint=terms","GO:0021631_optic_nerve_morphogenesis")	=HYPERLINK("http://www.ncbi.nih.gov/gquery/gquery.fcgi?term=EPHB2","EPHB2")	4	1
=HYPERLINK("http://www.godatabase.org/cgi-bin/go.cgi?query=GO:0035020&auto_wild_cards=yes&view=query&action=query&search_constraint=terms","GO:0035020_regulation_of_Rac_protein_signal_transduction")	=HYPERLINK("http://www.ncbi.nih.gov/gquery/gquery.fcgi?term=STMN3","STMN3")	4	1
=HYPERLINK("http://www.godatabase.org/cgi-bin/go.cgi?query=GO:0044243&auto_wild_cards=yes&view=query&action=query&search_constraint=terms","GO:0044243_multicellular_organismal_catabolic_process")	=HYPERLINK("http://www.ncbi.nih.gov/gquery/gquery.fcgi?term=MMP2","MMP2")	4	1
=HYPERLINK("http://www.godatabase.org/cgi-bin/go.cgi?query=GO:0045747&auto_wild_cards=yes&view=query&action=query&search_constraint=terms","GO:0045747_positive_regulation_of_Notch_signaling_pathway")	=HYPERLINK("http://www.ncbi.nih.gov/gquery/gquery.fcgi?term=JAG1","JAG1")	4	1
=HYPERLINK("http://www.godatabase.org/cgi-bin/go.cgi?query=GO:0060120&auto_wild_cards=yes&view=query&action=query&search_constraint=terms","GO:0060120_inner_ear_receptor_cell_fate_commitment")	=HYPERLINK("http://www.ncbi.nih.gov/gquery/gquery.fcgi?term=HES5","HES5")	4	1
=HYPERLINK("http://www.godatabase.org/cgi-bin/go.cgi?query=GO:0070254&auto_wild_cards=yes&view=query&action=query&search_constraint=terms","GO:0070254_mucus_secretion")	=HYPERLINK("http://www.ncbi.nih.gov/gquery/gquery.fcgi?term=SYTL2","SYTL2")	4	1
=HYPERLINK("http://www.godatabase.org/cgi-bin/go.cgi?query=GO:0070255&auto_wild_cards=yes&view=query&action=query&search_constraint=terms","GO:0070255_regulation_of_mucus_secretion")	=HYPERLINK("http://www.ncbi.nih.gov/gquery/gquery.fcgi?term=SYTL2","SYTL2")	4	1
=HYPERLINK("http://www.godatabase.org/cgi-bin/go.cgi?query=GO:0021954&auto_wild_cards=yes&view=query&action=query&search_constraint=terms","GO:0021954_central_nervous_system_neuron_development")	=HYPERLINK("http://www.ncbi.nih.gov/gquery/gquery.fcgi?term=FOXG1","FOXG1")	31	2	6.063199	-1.372643	66	32.3	0.489394
=HYPERLINK("http://www.godatabase.org/cgi-bin/go.cgi?query=GO:0021954&auto_wild_cards=yes&view=query&action=query&search_constraint=terms","GO:0021954_central_nervous_system_neuron_development")	=HYPERLINK("http://www.ncbi.nih.gov/gquery/gquery.fcgi?term=EPHB2","EPHB2")	31	2	6.063199	-1.372643	66	32.3	0.489394
=HYPERLINK("http://www.godatabase.org/cgi-bin/go.cgi?query=GO:0051094&auto_wild_cards=yes&view=query&action=query&search_constraint=terms","GO:0051094_positive_regulation_of_developmental_process")	=HYPERLINK("http://www.ncbi.nih.gov/gquery/gquery.fcgi?term=HIPK1","HIPK1")	308	7	2.135900	-1.371296	67	32.34	0.482687
=HYPERLINK("http://www.godatabase.org/cgi-bin/go.cgi?query=GO:0051094&auto_wild_cards=yes&view=query&action=query&search_constraint=terms","GO:0051094_positive_regulation_of_developmental_process")	=HYPERLINK("http://www.ncbi.nih.gov/gquery/gquery.fcgi?term=TM2D1","TM2D1")	308	7	2.135900	-1.371296	67	32.34	0.482687
=HYPERLINK("http://www.godatabase.org/cgi-bin/go.cgi?query=GO:0051094&auto_wild_cards=yes&view=query&action=query&search_constraint=terms","GO:0051094_positive_regulation_of_developmental_process")	=HYPERLINK("http://www.ncbi.nih.gov/gquery/gquery.fcgi?term=FOXG1","FOXG1")	308	7	2.135900	-1.371296	67	32.34	0.482687
=HYPERLINK("http://www.godatabase.org/cgi-bin/go.cgi?query=GO:0051094&auto_wild_cards=yes&view=query&action=query&search_constraint=terms","GO:0051094_positive_regulation_of_developmental_process")	=HYPERLINK("http://www.ncbi.nih.gov/gquery/gquery.fcgi?term=POU4F1","POU4F1")	308	7	2.135900	-1.371296	67	32.34	0.482687
=HYPERLINK("http://www.godatabase.org/cgi-bin/go.cgi?query=GO:0051094&auto_wild_cards=yes&view=query&action=query&search_constraint=terms","GO:0051094_positive_regulation_of_developmental_process")	=HYPERLINK("http://www.ncbi.nih.gov/gquery/gquery.fcgi?term=JAG1","JAG1")	308	7	2.135900	-1.371296	67	32.34	0.482687
=HYPERLINK("http://www.godatabase.org/cgi-bin/go.cgi?query=GO:0051094&auto_wild_cards=yes&view=query&action=query&search_constraint=terms","GO:0051094_positive_regulation_of_developmental_process")	=HYPERLINK("http://www.ncbi.nih.gov/gquery/gquery.fcgi?term=NTN1","NTN1")	308	7	2.135900	-1.371296	67	32.34	0.482687
=HYPERLINK("http://www.godatabase.org/cgi-bin/go.cgi?query=GO:0051094&auto_wild_cards=yes&view=query&action=query&search_constraint=terms","GO:0051094_positive_regulation_of_developmental_process")	=HYPERLINK("http://www.ncbi.nih.gov/gquery/gquery.fcgi?term=EPHB2","EPHB2")	308	7	2.135900	-1.371296	67	32.34	0.482687
=HYPERLINK("http://www.godatabase.org/cgi-bin/go.cgi?query=GO:0043062&auto_wild_cards=yes&view=query&action=query&search_constraint=terms","GO:0043062_extracellular_structure_organization")	=HYPERLINK("http://www.ncbi.nih.gov/gquery/gquery.fcgi?term=ANK3","ANK3")	125	4	3.007347	-1.367954	68	32.52	0.478235
=HYPERLINK("http://www.godatabase.org/cgi-bin/go.cgi?query=GO:0043062&auto_wild_cards=yes&view=query&action=query&search_constraint=terms","GO:0043062_extracellular_structure_organization")	=HYPERLINK("http://www.ncbi.nih.gov/gquery/gquery.fcgi?term=ITGA8","ITGA8")	125	4	3.007347	-1.367954	68	32.52	0.478235
=HYPERLINK("http://www.godatabase.org/cgi-bin/go.cgi?query=GO:0043062&auto_wild_cards=yes&view=query&action=query&search_constraint=terms","GO:0043062_extracellular_structure_organization")	=HYPERLINK("http://www.ncbi.nih.gov/gquery/gquery.fcgi?term=COL3A1","COL3A1")	125	4	3.007347	-1.367954	68	32.52	0.478235
=HYPERLINK("http://www.godatabase.org/cgi-bin/go.cgi?query=GO:0043062&auto_wild_cards=yes&view=query&action=query&search_constraint=terms","GO:0043062_extracellular_structure_organization")	=HYPERLINK("http://www.ncbi.nih.gov/gquery/gquery.fcgi?term=APLP1","APLP1")	125	4	3.007347	-1.367954	68	32.52	0.478235
=HYPERLINK("http://www.godatabase.org/cgi-bin/go.cgi?query=GO:0050768&auto_wild_cards=yes&view=query&action=query&search_constraint=terms","GO:0050768_negative_regulation_of_neurogenesis")	=HYPERLINK("http://www.ncbi.nih.gov/gquery/gquery.fcgi?term=NTN1","NTN1")	32	2	5.873724	-1.347518	70	34.02	0.486000
=HYPERLINK("http://www.godatabase.org/cgi-bin/go.cgi?query=GO:0050768&auto_wild_cards=yes&view=query&action=query&search_constraint=terms","GO:0050768_negative_regulation_of_neurogenesis")	=HYPERLINK("http://www.ncbi.nih.gov/gquery/gquery.fcgi?term=EPHB2","EPHB2")	32	2	5.873724	-1.347518	70	34.02	0.486000
=HYPERLINK("http://www.godatabase.org/cgi-bin/go.cgi?query=GO:0050770&auto_wild_cards=yes&view=query&action=query&search_constraint=terms","GO:0050770_regulation_of_axonogenesis")	=HYPERLINK("http://www.ncbi.nih.gov/gquery/gquery.fcgi?term=NTN1","NTN1")	32	2	5.873724	-1.347518	70	34.02	0.486000
=HYPERLINK("http://www.godatabase.org/cgi-bin/go.cgi?query=GO:0050770&auto_wild_cards=yes&view=query&action=query&search_constraint=terms","GO:0050770_regulation_of_axonogenesis")	=HYPERLINK("http://www.ncbi.nih.gov/gquery/gquery.fcgi?term=EPHB2","EPHB2")	32	2	5.873724	-1.347518	70	34.02	0.486000
=HYPERLINK("http://www.godatabase.org/cgi-bin/go.cgi?query=GO:0007010&auto_wild_cards=yes&view=query&action=query&search_constraint=terms","GO:0007010_cytoskeleton_organization")	=HYPERLINK("http://www.ncbi.nih.gov/gquery/gquery.fcgi?term=DLC1","DLC1")	185	5	2.539989	-1.343914	71	34.12	0.480563
=HYPERLINK("http://www.godatabase.org/cgi-bin/go.cgi?query=GO:0007010&auto_wild_cards=yes&view=query&action=query&search_constraint=terms","GO:0007010_cytoskeleton_organization")	=HYPERLINK("http://www.ncbi.nih.gov/gquery/gquery.fcgi?term=STMN3","STMN3")	185	5	2.539989	-1.343914	71	34.12	0.480563
=HYPERLINK("http://www.godatabase.org/cgi-bin/go.cgi?query=GO:0007010&auto_wild_cards=yes&view=query&action=query&search_constraint=terms","GO:0007010_cytoskeleton_organization")	=HYPERLINK("http://www.ncbi.nih.gov/gquery/gquery.fcgi?term=PDGFA","PDGFA")	185	5	2.539989	-1.343914	71	34.12	0.480563
=HYPERLINK("http://www.godatabase.org/cgi-bin/go.cgi?query=GO:0007010&auto_wild_cards=yes&view=query&action=query&search_constraint=terms","GO:0007010_cytoskeleton_organization")	=HYPERLINK("http://www.ncbi.nih.gov/gquery/gquery.fcgi?term=KATNA1","KATNA1")	185	5	2.539989	-1.343914	71	34.12	0.480563
=HYPERLINK("http://www.godatabase.org/cgi-bin/go.cgi?query=GO:0007010&auto_wild_cards=yes&view=query&action=query&search_constraint=terms","GO:0007010_cytoskeleton_organization")	=HYPERLINK("http://www.ncbi.nih.gov/gquery/gquery.fcgi?term=TUBG1","TUBG1")	185	5	2.539989	-1.343914	71	34.12	0.480563
=HYPERLINK("http://www.godatabase.org/cgi-bin/go.cgi?query=GO:0045597&auto_wild_cards=yes&view=query&action=query&search_constraint=terms","GO:0045597_positive_regulation_of_cell_differentiation")	=HYPERLINK("http://www.ncbi.nih.gov/gquery/gquery.fcgi?term=FOXG1","FOXG1")	128	4	2.936862	-1.336240	72	34.42	0.478056
=HYPERLINK("http://www.godatabase.org/cgi-bin/go.cgi?query=GO:0045597&auto_wild_cards=yes&view=query&action=query&search_constraint=terms","GO:0045597_positive_regulation_of_cell_differentiation")	=HYPERLINK("http://www.ncbi.nih.gov/gquery/gquery.fcgi?term=JAG1","JAG1")	128	4	2.936862	-1.336240	72	34.42	0.478056
=HYPERLINK("http://www.godatabase.org/cgi-bin/go.cgi?query=GO:0045597&auto_wild_cards=yes&view=query&action=query&search_constraint=terms","GO:0045597_positive_regulation_of_cell_differentiation")	=HYPERLINK("http://www.ncbi.nih.gov/gquery/gquery.fcgi?term=NTN1","NTN1")	128	4	2.936862	-1.336240	72	34.42	0.478056
=HYPERLINK("http://www.godatabase.org/cgi-bin/go.cgi?query=GO:0045597&auto_wild_cards=yes&view=query&action=query&search_constraint=terms","GO:0045597_positive_regulation_of_cell_differentiation")	=HYPERLINK("http://www.ncbi.nih.gov/gquery/gquery.fcgi?term=EPHB2","EPHB2")	128	4	2.936862	-1.336240	72	34.42	0.478056
=HYPERLINK("http://www.godatabase.org/cgi-bin/go.cgi?query=GO:0007431&auto_wild_cards=yes&view=query&action=query&search_constraint=terms","GO:0007431_salivary_gland_development")	=HYPERLINK("http://www.ncbi.nih.gov/gquery/gquery.fcgi?term=XBP1","XBP1")	33	2	5.695733	-1.323268	73	35.58	0.487397
=HYPERLINK("http://www.godatabase.org/cgi-bin/go.cgi?query=GO:0007431&auto_wild_cards=yes&view=query&action=query&search_constraint=terms","GO:0007431_salivary_gland_development")	=HYPERLINK("http://www.ncbi.nih.gov/gquery/gquery.fcgi?term=PDGFA","PDGFA")	33	2	5.695733	-1.323268	73	35.58	0.487397
=HYPERLINK("http://www.godatabase.org/cgi-bin/go.cgi?query=GO:0019226&auto_wild_cards=yes&view=query&action=query&search_constraint=terms","GO:0019226_transmission_of_nerve_impulse")	=HYPERLINK("http://www.ncbi.nih.gov/gquery/gquery.fcgi?term=CPLX3","CPLX3")	189	5	2.486233	-1.310613	74	35.91	0.485270
=HYPERLINK("http://www.godatabase.org/cgi-bin/go.cgi?query=GO:0019226&auto_wild_cards=yes&view=query&action=query&search_constraint=terms","GO:0019226_transmission_of_nerve_impulse")	=HYPERLINK("http://www.ncbi.nih.gov/gquery/gquery.fcgi?term=NAB1","NAB1")	189	5	2.486233	-1.310613	74	35.91	0.485270
=HYPERLINK("http://www.godatabase.org/cgi-bin/go.cgi?query=GO:0019226&auto_wild_cards=yes&view=query&action=query&search_constraint=terms","GO:0019226_transmission_of_nerve_impulse")	=HYPERLINK("http://www.ncbi.nih.gov/gquery/gquery.fcgi?term=SV2B","SV2B")	189	5	2.486233	-1.310613	74	35.91	0.485270
=HYPERLINK("http://www.godatabase.org/cgi-bin/go.cgi?query=GO:0019226&auto_wild_cards=yes&view=query&action=query&search_constraint=terms","GO:0019226_transmission_of_nerve_impulse")	=HYPERLINK("http://www.ncbi.nih.gov/gquery/gquery.fcgi?term=EPHB2","EPHB2")	189	5	2.486233	-1.310613	74	35.91	0.485270
=HYPERLINK("http://www.godatabase.org/cgi-bin/go.cgi?query=GO:0019226&auto_wild_cards=yes&view=query&action=query&search_constraint=terms","GO:0019226_transmission_of_nerve_impulse")	=HYPERLINK("http://www.ncbi.nih.gov/gquery/gquery.fcgi?term=LIN7A","LIN7A")	189	5	2.486233	-1.310613	74	35.91	0.485270
=HYPERLINK("http://www.godatabase.org/cgi-bin/go.cgi?query=GO:0010721&auto_wild_cards=yes&view=query&action=query&search_constraint=terms","GO:0010721_negative_regulation_of_cell_development")	=HYPERLINK("http://www.ncbi.nih.gov/gquery/gquery.fcgi?term=NTN1","NTN1")	34	2	5.528211	-1.299839	75	37.37	0.498267
=HYPERLINK("http://www.godatabase.org/cgi-bin/go.cgi?query=GO:0010721&auto_wild_cards=yes&view=query&action=query&search_constraint=terms","GO:0010721_negative_regulation_of_cell_development")	=HYPERLINK("http://www.ncbi.nih.gov/gquery/gquery.fcgi?term=EPHB2","EPHB2")	34	2	5.528211	-1.299839	75	37.37	0.498267
=HYPERLINK("http://www.godatabase.org/cgi-bin/go.cgi?query=GO:0050877&auto_wild_cards=yes&view=query&action=query&search_constraint=terms","GO:0050877_neurological_system_process")	=HYPERLINK("http://www.ncbi.nih.gov/gquery/gquery.fcgi?term=CPLX3","CPLX3")	390	8	1.927786	-1.289732	76	37.62	0.495000
=HYPERLINK("http://www.godatabase.org/cgi-bin/go.cgi?query=GO:0050877&auto_wild_cards=yes&view=query&action=query&search_constraint=terms","GO:0050877_neurological_system_process")	=HYPERLINK("http://www.ncbi.nih.gov/gquery/gquery.fcgi?term=ITGA8","ITGA8")	390	8	1.927786	-1.289732	76	37.62	0.495000
=HYPERLINK("http://www.godatabase.org/cgi-bin/go.cgi?query=GO:0050877&auto_wild_cards=yes&view=query&action=query&search_constraint=terms","GO:0050877_neurological_system_process")	=HYPERLINK("http://www.ncbi.nih.gov/gquery/gquery.fcgi?term=NAB1","NAB1")	390	8	1.927786	-1.289732	76	37.62	0.495000
=HYPERLINK("http://www.godatabase.org/cgi-bin/go.cgi?query=GO:0050877&auto_wild_cards=yes&view=query&action=query&search_constraint=terms","GO:0050877_neurological_system_process")	=HYPERLINK("http://www.ncbi.nih.gov/gquery/gquery.fcgi?term=POU4F1","POU4F1")	390	8	1.927786	-1.289732	76	37.62	0.495000
=HYPERLINK("http://www.godatabase.org/cgi-bin/go.cgi?query=GO:0050877&auto_wild_cards=yes&view=query&action=query&search_constraint=terms","GO:0050877_neurological_system_process")	=HYPERLINK("http://www.ncbi.nih.gov/gquery/gquery.fcgi?term=SV2B","SV2B")	390	8	1.927786	-1.289732	76	37.62	0.495000
=HYPERLINK("http://www.godatabase.org/cgi-bin/go.cgi?query=GO:0050877&auto_wild_cards=yes&view=query&action=query&search_constraint=terms","GO:0050877_neurological_system_process")	=HYPERLINK("http://www.ncbi.nih.gov/gquery/gquery.fcgi?term=GPR98","GPR98")	390	8	1.927786	-1.289732	76	37.62	0.495000
=HYPERLINK("http://www.godatabase.org/cgi-bin/go.cgi?query=GO:0050877&auto_wild_cards=yes&view=query&action=query&search_constraint=terms","GO:0050877_neurological_system_process")	=HYPERLINK("http://www.ncbi.nih.gov/gquery/gquery.fcgi?term=EPHB2","EPHB2")	390	8	1.927786	-1.289732	76	37.62	0.495000
=HYPERLINK("http://www.godatabase.org/cgi-bin/go.cgi?query=GO:0050877&auto_wild_cards=yes&view=query&action=query&search_constraint=terms","GO:0050877_neurological_system_process")	=HYPERLINK("http://www.ncbi.nih.gov/gquery/gquery.fcgi?term=LIN7A","LIN7A")	390	8	1.927786	-1.289732	76	37.62	0.495000
=HYPERLINK("http://www.godatabase.org/cgi-bin/go.cgi?query=GO:0001957&auto_wild_cards=yes&view=query&action=query&search_constraint=terms","GO:0001957_intramembranous_ossification")	=HYPERLINK("http://www.ncbi.nih.gov/gquery/gquery.fcgi?term=MMP2","MMP2")	5	1	18.795918	-1.283121	86	51.82	0.602558
=HYPERLINK("http://www.godatabase.org/cgi-bin/go.cgi?query=GO:0006270&auto_wild_cards=yes&view=query&action=query&search_constraint=terms","GO:0006270_DNA_replication_initiation")	=HYPERLINK("http://www.ncbi.nih.gov/gquery/gquery.fcgi?term=CCNE2","CCNE2")	5	1	18.795918	-1.283121	86	51.82	0.602558
=HYPERLINK("http://www.godatabase.org/cgi-bin/go.cgi?query=GO:0006378&auto_wild_cards=yes&view=query&action=query&search_constraint=terms","GO:0006378_mRNA_polyadenylation")	=HYPERLINK("http://www.ncbi.nih.gov/gquery/gquery.fcgi?term=APLP1","APLP1")	5	1	18.795918	-1.283121	86	51.82	0.602558
=HYPERLINK("http://www.godatabase.org/cgi-bin/go.cgi?query=GO:0021554&auto_wild_cards=yes&view=query&action=query&search_constraint=terms","GO:0021554_optic_nerve_development")	=HYPERLINK("http://www.ncbi.nih.gov/gquery/gquery.fcgi?term=EPHB2","EPHB2")	5	1	18.795918	-1.283121	86	51.82	0.602558
=HYPERLINK("http://www.godatabase.org/cgi-bin/go.cgi?query=GO:0030851&auto_wild_cards=yes&view=query&action=query&search_constraint=terms","GO:0030851_granulocyte_differentiation")	=HYPERLINK("http://www.ncbi.nih.gov/gquery/gquery.fcgi?term=SP3","SP3")	5	1	18.795918	-1.283121	86	51.82	0.602558
=HYPERLINK("http://www.godatabase.org/cgi-bin/go.cgi?query=GO:0043631&auto_wild_cards=yes&view=query&action=query&search_constraint=terms","GO:0043631_RNA_polyadenylation")	=HYPERLINK("http://www.ncbi.nih.gov/gquery/gquery.fcgi?term=APLP1","APLP1")	5	1	18.795918	-1.283121	86	51.82	0.602558
=HYPERLINK("http://www.godatabase.org/cgi-bin/go.cgi?query=GO:0045773&auto_wild_cards=yes&view=query&action=query&search_constraint=terms","GO:0045773_positive_regulation_of_axon_extension")	=HYPERLINK("http://www.ncbi.nih.gov/gquery/gquery.fcgi?term=NTN1","NTN1")	5	1	18.795918	-1.283121	86	51.82	0.602558
=HYPERLINK("http://www.godatabase.org/cgi-bin/go.cgi?query=GO:0048013&auto_wild_cards=yes&view=query&action=query&search_constraint=terms","GO:0048013_ephrin_receptor_signaling_pathway")	=HYPERLINK("http://www.ncbi.nih.gov/gquery/gquery.fcgi?term=EPHB2","EPHB2")	5	1	18.795918	-1.283121	86	51.82	0.602558
=HYPERLINK("http://www.godatabase.org/cgi-bin/go.cgi?query=GO:0048664&auto_wild_cards=yes&view=query&action=query&search_constraint=terms","GO:0048664_neuron_fate_determination")	=HYPERLINK("http://www.ncbi.nih.gov/gquery/gquery.fcgi?term=HES5","HES5")	5	1	18.795918	-1.283121	86	51.82	0.602558
=HYPERLINK("http://www.godatabase.org/cgi-bin/go.cgi?query=GO:0048934&auto_wild_cards=yes&view=query&action=query&search_constraint=terms","GO:0048934_peripheral_nervous_system_neuron_differentiation")	=HYPERLINK("http://www.ncbi.nih.gov/gquery/gquery.fcgi?term=POU4F1","POU4F1")	5	1	18.795918	-1.283121	86	51.82	0.602558
=HYPERLINK("http://www.godatabase.org/cgi-bin/go.cgi?query=GO:0021700&auto_wild_cards=yes&view=query&action=query&search_constraint=terms","GO:0021700_developmental_maturation")	=HYPERLINK("http://www.ncbi.nih.gov/gquery/gquery.fcgi?term=HES5","HES5")	81	3	3.480726	-1.266166	87	52.78	0.606667
=HYPERLINK("http://www.godatabase.org/cgi-bin/go.cgi?query=GO:0021700&auto_wild_cards=yes&view=query&action=query&search_constraint=terms","GO:0021700_developmental_maturation")	=HYPERLINK("http://www.ncbi.nih.gov/gquery/gquery.fcgi?term=XBP1","XBP1")	81	3	3.480726	-1.266166	87	52.78	0.606667
=HYPERLINK("http://www.godatabase.org/cgi-bin/go.cgi?query=GO:0021700&auto_wild_cards=yes&view=query&action=query&search_constraint=terms","GO:0021700_developmental_maturation")	=HYPERLINK("http://www.ncbi.nih.gov/gquery/gquery.fcgi?term=MMP2","MMP2")	81	3	3.480726	-1.266166	87	52.78	0.606667
=HYPERLINK("http://www.godatabase.org/cgi-bin/go.cgi?query=GO:0007154&auto_wild_cards=yes&view=query&action=query&search_constraint=terms","GO:0007154_cell_communication")	=HYPERLINK("http://www.ncbi.nih.gov/gquery/gquery.fcgi?term=CPLX3","CPLX3")	1096	17	1.457713	-1.255770	88	53.15	0.603977
=HYPERLINK("http://www.godatabase.org/cgi-bin/go.cgi?query=GO:0007154&auto_wild_cards=yes&view=query&action=query&search_constraint=terms","GO:0007154_cell_communication")	=HYPERLINK("http://www.ncbi.nih.gov/gquery/gquery.fcgi?term=STMN3","STMN3")	1096	17	1.457713	-1.255770	88	53.15	0.603977
=HYPERLINK("http://www.godatabase.org/cgi-bin/go.cgi?query=GO:0007154&auto_wild_cards=yes&view=query&action=query&search_constraint=terms","GO:0007154_cell_communication")	=HYPERLINK("http://www.ncbi.nih.gov/gquery/gquery.fcgi?term=PDGFA","PDGFA")	1096	17	1.457713	-1.255770	88	53.15	0.603977
=HYPERLINK("http://www.godatabase.org/cgi-bin/go.cgi?query=GO:0007154&auto_wild_cards=yes&view=query&action=query&search_constraint=terms","GO:0007154_cell_communication")	=HYPERLINK("http://www.ncbi.nih.gov/gquery/gquery.fcgi?term=THOP1","THOP1")	1096	17	1.457713	-1.255770	88	53.15	0.603977
=HYPERLINK("http://www.godatabase.org/cgi-bin/go.cgi?query=GO:0007154&auto_wild_cards=yes&view=query&action=query&search_constraint=terms","GO:0007154_cell_communication")	=HYPERLINK("http://www.ncbi.nih.gov/gquery/gquery.fcgi?term=JAG1","JAG1")	1096	17	1.457713	-1.255770	88	53.15	0.603977
=HYPERLINK("http://www.godatabase.org/cgi-bin/go.cgi?query=GO:0007154&auto_wild_cards=yes&view=query&action=query&search_constraint=terms","GO:0007154_cell_communication")	=HYPERLINK("http://www.ncbi.nih.gov/gquery/gquery.fcgi?term=MAPK10","MAPK10")	1096	17	1.457713	-1.255770	88	53.15	0.603977
=HYPERLINK("http://www.godatabase.org/cgi-bin/go.cgi?query=GO:0007154&auto_wild_cards=yes&view=query&action=query&search_constraint=terms","GO:0007154_cell_communication")	=HYPERLINK("http://www.ncbi.nih.gov/gquery/gquery.fcgi?term=LIN7A","LIN7A")	1096	17	1.457713	-1.255770	88	53.15	0.603977
=HYPERLINK("http://www.godatabase.org/cgi-bin/go.cgi?query=GO:0007154&auto_wild_cards=yes&view=query&action=query&search_constraint=terms","GO:0007154_cell_communication")	=HYPERLINK("http://www.ncbi.nih.gov/gquery/gquery.fcgi?term=EPHB2","EPHB2")	1096	17	1.457713	-1.255770	88	53.15	0.603977
=HYPERLINK("http://www.godatabase.org/cgi-bin/go.cgi?query=GO:0007154&auto_wild_cards=yes&view=query&action=query&search_constraint=terms","GO:0007154_cell_communication")	=HYPERLINK("http://www.ncbi.nih.gov/gquery/gquery.fcgi?term=MAPK1","MAPK1")	1096	17	1.457713	-1.255770	88	53.15	0.603977
=HYPERLINK("http://www.godatabase.org/cgi-bin/go.cgi?query=GO:0007154&auto_wild_cards=yes&view=query&action=query&search_constraint=terms","GO:0007154_cell_communication")	=HYPERLINK("http://www.ncbi.nih.gov/gquery/gquery.fcgi?term=DKK1","DKK1")	1096	17	1.457713	-1.255770	88	53.15	0.603977
=HYPERLINK("http://www.godatabase.org/cgi-bin/go.cgi?query=GO:0007154&auto_wild_cards=yes&view=query&action=query&search_constraint=terms","GO:0007154_cell_communication")	=HYPERLINK("http://www.ncbi.nih.gov/gquery/gquery.fcgi?term=SFRP1","SFRP1")	1096	17	1.457713	-1.255770	88	53.15	0.603977
=HYPERLINK("http://www.godatabase.org/cgi-bin/go.cgi?query=GO:0007154&auto_wild_cards=yes&view=query&action=query&search_constraint=terms","GO:0007154_cell_communication")	=HYPERLINK("http://www.ncbi.nih.gov/gquery/gquery.fcgi?term=HIPK1","HIPK1")	1096	17	1.457713	-1.255770	88	53.15	0.603977
=HYPERLINK("http://www.godatabase.org/cgi-bin/go.cgi?query=GO:0007154&auto_wild_cards=yes&view=query&action=query&search_constraint=terms","GO:0007154_cell_communication")	=HYPERLINK("http://www.ncbi.nih.gov/gquery/gquery.fcgi?term=HES5","HES5")	1096	17	1.457713	-1.255770	88	53.15	0.603977
=HYPERLINK("http://www.godatabase.org/cgi-bin/go.cgi?query=GO:0007154&auto_wild_cards=yes&view=query&action=query&search_constraint=terms","GO:0007154_cell_communication")	=HYPERLINK("http://www.ncbi.nih.gov/gquery/gquery.fcgi?term=ITGA8","ITGA8")	1096	17	1.457713	-1.255770	88	53.15	0.603977
=HYPERLINK("http://www.godatabase.org/cgi-bin/go.cgi?query=GO:0007154&auto_wild_cards=yes&view=query&action=query&search_constraint=terms","GO:0007154_cell_communication")	=HYPERLINK("http://www.ncbi.nih.gov/gquery/gquery.fcgi?term=SV2B","SV2B")	1096	17	1.457713	-1.255770	88	53.15	0.603977
=HYPERLINK("http://www.godatabase.org/cgi-bin/go.cgi?query=GO:0007154&auto_wild_cards=yes&view=query&action=query&search_constraint=terms","GO:0007154_cell_communication")	=HYPERLINK("http://www.ncbi.nih.gov/gquery/gquery.fcgi?term=GNB4","GNB4")	1096	17	1.457713	-1.255770	88	53.15	0.603977
=HYPERLINK("http://www.godatabase.org/cgi-bin/go.cgi?query=GO:0007154&auto_wild_cards=yes&view=query&action=query&search_constraint=terms","GO:0007154_cell_communication")	=HYPERLINK("http://www.ncbi.nih.gov/gquery/gquery.fcgi?term=CHUK","CHUK")	1096	17	1.457713	-1.255770	88	53.15	0.603977
=HYPERLINK("http://www.godatabase.org/cgi-bin/go.cgi?query=GO:0007017&auto_wild_cards=yes&view=query&action=query&search_constraint=terms","GO:0007017_microtubule-based_process")	=HYPERLINK("http://www.ncbi.nih.gov/gquery/gquery.fcgi?term=STMN3","STMN3")	83	3	3.396853	-1.240332	90	55.02	0.611333
=HYPERLINK("http://www.godatabase.org/cgi-bin/go.cgi?query=GO:0007017&auto_wild_cards=yes&view=query&action=query&search_constraint=terms","GO:0007017_microtubule-based_process")	=HYPERLINK("http://www.ncbi.nih.gov/gquery/gquery.fcgi?term=KATNA1","KATNA1")	83	3	3.396853	-1.240332	90	55.02	0.611333
=HYPERLINK("http://www.godatabase.org/cgi-bin/go.cgi?query=GO:0007017&auto_wild_cards=yes&view=query&action=query&search_constraint=terms","GO:0007017_microtubule-based_process")	=HYPERLINK("http://www.ncbi.nih.gov/gquery/gquery.fcgi?term=TUBG1","TUBG1")	83	3	3.396853	-1.240332	90	55.02	0.611333
=HYPERLINK("http://www.godatabase.org/cgi-bin/go.cgi?query=GO:0030198&auto_wild_cards=yes&view=query&action=query&search_constraint=terms","GO:0030198_extracellular_matrix_organization")	=HYPERLINK("http://www.ncbi.nih.gov/gquery/gquery.fcgi?term=ITGA8","ITGA8")	83	3	3.396853	-1.240332	90	55.02	0.611333
=HYPERLINK("http://www.godatabase.org/cgi-bin/go.cgi?query=GO:0030198&auto_wild_cards=yes&view=query&action=query&search_constraint=terms","GO:0030198_extracellular_matrix_organization")	=HYPERLINK("http://www.ncbi.nih.gov/gquery/gquery.fcgi?term=COL3A1","COL3A1")	83	3	3.396853	-1.240332	90	55.02	0.611333
=HYPERLINK("http://www.godatabase.org/cgi-bin/go.cgi?query=GO:0030198&auto_wild_cards=yes&view=query&action=query&search_constraint=terms","GO:0030198_extracellular_matrix_organization")	=HYPERLINK("http://www.ncbi.nih.gov/gquery/gquery.fcgi?term=APLP1","APLP1")	83	3	3.396853	-1.240332	90	55.02	0.611333
=HYPERLINK("http://www.godatabase.org/cgi-bin/go.cgi?query=GO:0002009&auto_wild_cards=yes&view=query&action=query&search_constraint=terms","GO:0002009_morphogenesis_of_an_epithelium")	=HYPERLINK("http://www.ncbi.nih.gov/gquery/gquery.fcgi?term=DLC1","DLC1")	198	5	2.373222	-1.239223	92	55.06	0.598478
=HYPERLINK("http://www.godatabase.org/cgi-bin/go.cgi?query=GO:0002009&auto_wild_cards=yes&view=query&action=query&search_constraint=terms","GO:0002009_morphogenesis_of_an_epithelium")	=HYPERLINK("http://www.ncbi.nih.gov/gquery/gquery.fcgi?term=SFRP1","SFRP1")	198	5	2.373222	-1.239223	92	55.06	0.598478
=HYPERLINK("http://www.godatabase.org/cgi-bin/go.cgi?query=GO:0002009&auto_wild_cards=yes&view=query&action=query&search_constraint=terms","GO:0002009_morphogenesis_of_an_epithelium")	=HYPERLINK("http://www.ncbi.nih.gov/gquery/gquery.fcgi?term=XBP1","XBP1")	198	5	2.373222	-1.239223	92	55.06	0.598478
=HYPERLINK("http://www.godatabase.org/cgi-bin/go.cgi?query=GO:0002009&auto_wild_cards=yes&view=query&action=query&search_constraint=terms","GO:0002009_morphogenesis_of_an_epithelium")	=HYPERLINK("http://www.ncbi.nih.gov/gquery/gquery.fcgi?term=JAG1","JAG1")	198	5	2.373222	-1.239223	92	55.06	0.598478
=HYPERLINK("http://www.godatabase.org/cgi-bin/go.cgi?query=GO:0002009&auto_wild_cards=yes&view=query&action=query&search_constraint=terms","GO:0002009_morphogenesis_of_an_epithelium")	=HYPERLINK("http://www.ncbi.nih.gov/gquery/gquery.fcgi?term=CHUK","CHUK")	198	5	2.373222	-1.239223	92	55.06	0.598478
=HYPERLINK("http://www.godatabase.org/cgi-bin/go.cgi?query=GO:0060429&auto_wild_cards=yes&view=query&action=query&search_constraint=terms","GO:0060429_epithelium_development")	=HYPERLINK("http://www.ncbi.nih.gov/gquery/gquery.fcgi?term=DLC1","DLC1")	198	5	2.373222	-1.239223	92	55.06	0.598478
=HYPERLINK("http://www.godatabase.org/cgi-bin/go.cgi?query=GO:0060429&auto_wild_cards=yes&view=query&action=query&search_constraint=terms","GO:0060429_epithelium_development")	=HYPERLINK("http://www.ncbi.nih.gov/gquery/gquery.fcgi?term=SFRP1","SFRP1")	198	5	2.373222	-1.239223	92	55.06	0.598478
=HYPERLINK("http://www.godatabase.org/cgi-bin/go.cgi?query=GO:0060429&auto_wild_cards=yes&view=query&action=query&search_constraint=terms","GO:0060429_epithelium_development")	=HYPERLINK("http://www.ncbi.nih.gov/gquery/gquery.fcgi?term=XBP1","XBP1")	198	5	2.373222	-1.239223	92	55.06	0.598478
=HYPERLINK("http://www.godatabase.org/cgi-bin/go.cgi?query=GO:0060429&auto_wild_cards=yes&view=query&action=query&search_constraint=terms","GO:0060429_epithelium_development")	=HYPERLINK("http://www.ncbi.nih.gov/gquery/gquery.fcgi?term=JAG1","JAG1")	198	5	2.373222	-1.239223	92	55.06	0.598478
=HYPERLINK("http://www.godatabase.org/cgi-bin/go.cgi?query=GO:0060429&auto_wild_cards=yes&view=query&action=query&search_constraint=terms","GO:0060429_epithelium_development")	=HYPERLINK("http://www.ncbi.nih.gov/gquery/gquery.fcgi?term=CHUK","CHUK")	198	5	2.373222	-1.239223	92	55.06	0.598478
=HYPERLINK("http://www.godatabase.org/cgi-bin/go.cgi?query=GO:0010646&auto_wild_cards=yes&view=query&action=query&search_constraint=terms","GO:0010646_regulation_of_cell_communication")	=HYPERLINK("http://www.ncbi.nih.gov/gquery/gquery.fcgi?term=CPLX3","CPLX3")	330	7	1.993506	-1.236601	93	55.2	0.593548
=HYPERLINK("http://www.godatabase.org/cgi-bin/go.cgi?query=GO:0010646&auto_wild_cards=yes&view=query&action=query&search_constraint=terms","GO:0010646_regulation_of_cell_communication")	=HYPERLINK("http://www.ncbi.nih.gov/gquery/gquery.fcgi?term=DKK1","DKK1")	330	7	1.993506	-1.236601	93	55.2	0.593548
=HYPERLINK("http://www.godatabase.org/cgi-bin/go.cgi?query=GO:0010646&auto_wild_cards=yes&view=query&action=query&search_constraint=terms","GO:0010646_regulation_of_cell_communication")	=HYPERLINK("http://www.ncbi.nih.gov/gquery/gquery.fcgi?term=STMN3","STMN3")	330	7	1.993506	-1.236601	93	55.2	0.593548
=HYPERLINK("http://www.godatabase.org/cgi-bin/go.cgi?query=GO:0010646&auto_wild_cards=yes&view=query&action=query&search_constraint=terms","GO:0010646_regulation_of_cell_communication")	=HYPERLINK("http://www.ncbi.nih.gov/gquery/gquery.fcgi?term=ITGA8","ITGA8")	330	7	1.993506	-1.236601	93	55.2	0.593548
=HYPERLINK("http://www.godatabase.org/cgi-bin/go.cgi?query=GO:0010646&auto_wild_cards=yes&view=query&action=query&search_constraint=terms","GO:0010646_regulation_of_cell_communication")	=HYPERLINK("http://www.ncbi.nih.gov/gquery/gquery.fcgi?term=JAG1","JAG1")	330	7	1.993506	-1.236601	93	55.2	0.593548
=HYPERLINK("http://www.godatabase.org/cgi-bin/go.cgi?query=GO:0010646&auto_wild_cards=yes&view=query&action=query&search_constraint=terms","GO:0010646_regulation_of_cell_communication")	=HYPERLINK("http://www.ncbi.nih.gov/gquery/gquery.fcgi?term=CHUK","CHUK")	330	7	1.993506	-1.236601	93	55.2	0.593548
=HYPERLINK("http://www.godatabase.org/cgi-bin/go.cgi?query=GO:0010646&auto_wild_cards=yes&view=query&action=query&search_constraint=terms","GO:0010646_regulation_of_cell_communication")	=HYPERLINK("http://www.ncbi.nih.gov/gquery/gquery.fcgi?term=EPHB2","EPHB2")	330	7	1.993506	-1.236601	93	55.2	0.593548
=HYPERLINK("http://www.godatabase.org/cgi-bin/go.cgi?query=GO:0050793&auto_wild_cards=yes&view=query&action=query&search_constraint=terms","GO:0050793_regulation_of_developmental_process")	=HYPERLINK("http://www.ncbi.nih.gov/gquery/gquery.fcgi?term=MAPK1","MAPK1")	703	12	1.604204	-1.218814	94	56.47	0.600745
=HYPERLINK("http://www.godatabase.org/cgi-bin/go.cgi?query=GO:0050793&auto_wild_cards=yes&view=query&action=query&search_constraint=terms","GO:0050793_regulation_of_developmental_process")	=HYPERLINK("http://www.ncbi.nih.gov/gquery/gquery.fcgi?term=HES5","HES5")	703	12	1.604204	-1.218814	94	56.47	0.600745
=HYPERLINK("http://www.godatabase.org/cgi-bin/go.cgi?query=GO:0050793&auto_wild_cards=yes&view=query&action=query&search_constraint=terms","GO:0050793_regulation_of_developmental_process")	=HYPERLINK("http://www.ncbi.nih.gov/gquery/gquery.fcgi?term=SFRP1","SFRP1")	703	12	1.604204	-1.218814	94	56.47	0.600745
=HYPERLINK("http://www.godatabase.org/cgi-bin/go.cgi?query=GO:0050793&auto_wild_cards=yes&view=query&action=query&search_constraint=terms","GO:0050793_regulation_of_developmental_process")	=HYPERLINK("http://www.ncbi.nih.gov/gquery/gquery.fcgi?term=HIPK1","HIPK1")	703	12	1.604204	-1.218814	94	56.47	0.600745
=HYPERLINK("http://www.godatabase.org/cgi-bin/go.cgi?query=GO:0050793&auto_wild_cards=yes&view=query&action=query&search_constraint=terms","GO:0050793_regulation_of_developmental_process")	=HYPERLINK("http://www.ncbi.nih.gov/gquery/gquery.fcgi?term=TM2D1","TM2D1")	703	12	1.604204	-1.218814	94	56.47	0.600745
=HYPERLINK("http://www.godatabase.org/cgi-bin/go.cgi?query=GO:0050793&auto_wild_cards=yes&view=query&action=query&search_constraint=terms","GO:0050793_regulation_of_developmental_process")	=HYPERLINK("http://www.ncbi.nih.gov/gquery/gquery.fcgi?term=PDGFA","PDGFA")	703	12	1.604204	-1.218814	94	56.47	0.600745
=HYPERLINK("http://www.godatabase.org/cgi-bin/go.cgi?query=GO:0050793&auto_wild_cards=yes&view=query&action=query&search_constraint=terms","GO:0050793_regulation_of_developmental_process")	=HYPERLINK("http://www.ncbi.nih.gov/gquery/gquery.fcgi?term=NAB1","NAB1")	703	12	1.604204	-1.218814	94	56.47	0.600745
=HYPERLINK("http://www.godatabase.org/cgi-bin/go.cgi?query=GO:0050793&auto_wild_cards=yes&view=query&action=query&search_constraint=terms","GO:0050793_regulation_of_developmental_process")	=HYPERLINK("http://www.ncbi.nih.gov/gquery/gquery.fcgi?term=FOXG1","FOXG1")	703	12	1.604204	-1.218814	94	56.47	0.600745
=HYPERLINK("http://www.godatabase.org/cgi-bin/go.cgi?query=GO:0050793&auto_wild_cards=yes&view=query&action=query&search_constraint=terms","GO:0050793_regulation_of_developmental_process")	=HYPERLINK("http://www.ncbi.nih.gov/gquery/gquery.fcgi?term=POU4F1","POU4F1")	703	12	1.604204	-1.218814	94	56.47	0.600745
=HYPERLINK("http://www.godatabase.org/cgi-bin/go.cgi?query=GO:0050793&auto_wild_cards=yes&view=query&action=query&search_constraint=terms","GO:0050793_regulation_of_developmental_process")	=HYPERLINK("http://www.ncbi.nih.gov/gquery/gquery.fcgi?term=JAG1","JAG1")	703	12	1.604204	-1.218814	94	56.47	0.600745
=HYPERLINK("http://www.godatabase.org/cgi-bin/go.cgi?query=GO:0050793&auto_wild_cards=yes&view=query&action=query&search_constraint=terms","GO:0050793_regulation_of_developmental_process")	=HYPERLINK("http://www.ncbi.nih.gov/gquery/gquery.fcgi?term=NTN1","NTN1")	703	12	1.604204	-1.218814	94	56.47	0.600745
=HYPERLINK("http://www.godatabase.org/cgi-bin/go.cgi?query=GO:0050793&auto_wild_cards=yes&view=query&action=query&search_constraint=terms","GO:0050793_regulation_of_developmental_process")	=HYPERLINK("http://www.ncbi.nih.gov/gquery/gquery.fcgi?term=EPHB2","EPHB2")	703	12	1.604204	-1.218814	94	56.47	0.600745
=HYPERLINK("http://www.godatabase.org/cgi-bin/go.cgi?query=GO:0010975&auto_wild_cards=yes&view=query&action=query&search_constraint=terms","GO:0010975_regulation_of_neuron_projection_development")	=HYPERLINK("http://www.ncbi.nih.gov/gquery/gquery.fcgi?term=NTN1","NTN1")	38	2	4.946294	-1.213424	95	57.69	0.607263
=HYPERLINK("http://www.godatabase.org/cgi-bin/go.cgi?query=GO:0010975&auto_wild_cards=yes&view=query&action=query&search_constraint=terms","GO:0010975_regulation_of_neuron_projection_development")	=HYPERLINK("http://www.ncbi.nih.gov/gquery/gquery.fcgi?term=EPHB2","EPHB2")	38	2	4.946294	-1.213424	95	57.69	0.607263
=HYPERLINK("http://www.godatabase.org/cgi-bin/go.cgi?query=GO:0001779&auto_wild_cards=yes&view=query&action=query&search_constraint=terms","GO:0001779_natural_killer_cell_differentiation")	=HYPERLINK("http://www.ncbi.nih.gov/gquery/gquery.fcgi?term=SP3","SP3")	6	1	15.663265	-1.206195	102	68.65	0.673039
=HYPERLINK("http://www.godatabase.org/cgi-bin/go.cgi?query=GO:0009112&auto_wild_cards=yes&view=query&action=query&search_constraint=terms","GO:0009112_nucleobase_metabolic_process")	=HYPERLINK("http://www.ncbi.nih.gov/gquery/gquery.fcgi?term=MAPK1","MAPK1")	6	1	15.663265	-1.206195	102	68.65	0.673039
=HYPERLINK("http://www.godatabase.org/cgi-bin/go.cgi?query=GO:0040023&auto_wild_cards=yes&view=query&action=query&search_constraint=terms","GO:0040023_establishment_of_nucleus_localization")	=HYPERLINK("http://www.ncbi.nih.gov/gquery/gquery.fcgi?term=NTN1","NTN1")	6	1	15.663265	-1.206195	102	68.65	0.673039
=HYPERLINK("http://www.godatabase.org/cgi-bin/go.cgi?query=GO:0046580&auto_wild_cards=yes&view=query&action=query&search_constraint=terms","GO:0046580_negative_regulation_of_Ras_protein_signal_transduction")	=HYPERLINK("http://www.ncbi.nih.gov/gquery/gquery.fcgi?term=STMN3","STMN3")	6	1	15.663265	-1.206195	102	68.65	0.673039
=HYPERLINK("http://www.godatabase.org/cgi-bin/go.cgi?query=GO:0048041&auto_wild_cards=yes&view=query&action=query&search_constraint=terms","GO:0048041_focal_adhesion_formation")	=HYPERLINK("http://www.ncbi.nih.gov/gquery/gquery.fcgi?term=DLC1","DLC1")	6	1	15.663265	-1.206195	102	68.65	0.673039
=HYPERLINK("http://www.godatabase.org/cgi-bin/go.cgi?query=GO:0051058&auto_wild_cards=yes&view=query&action=query&search_constraint=terms","GO:0051058_negative_regulation_of_small_GTPase_mediated_signal_transduction")	=HYPERLINK("http://www.ncbi.nih.gov/gquery/gquery.fcgi?term=STMN3","STMN3")	6	1	15.663265	-1.206195	102	68.65	0.673039
=HYPERLINK("http://www.godatabase.org/cgi-bin/go.cgi?query=GO:0060136&auto_wild_cards=yes&view=query&action=query&search_constraint=terms","GO:0060136_embryonic_process_involved_in_female_pregnancy")	=HYPERLINK("http://www.ncbi.nih.gov/gquery/gquery.fcgi?term=SP3","SP3")	6	1	15.663265	-1.206195	102	68.65	0.673039
=HYPERLINK("http://www.godatabase.org/cgi-bin/go.cgi?query=GO:0001568&auto_wild_cards=yes&view=query&action=query&search_constraint=terms","GO:0001568_blood_vessel_development")	=HYPERLINK("http://www.ncbi.nih.gov/gquery/gquery.fcgi?term=MAPK1","MAPK1")	203	5	2.314768	-1.201549	103	68.97	0.669612
=HYPERLINK("http://www.godatabase.org/cgi-bin/go.cgi?query=GO:0001568&auto_wild_cards=yes&view=query&action=query&search_constraint=terms","GO:0001568_blood_vessel_development")	=HYPERLINK("http://www.ncbi.nih.gov/gquery/gquery.fcgi?term=HEY1","HEY1")	203	5	2.314768	-1.201549	103	68.97	0.669612
=HYPERLINK("http://www.godatabase.org/cgi-bin/go.cgi?query=GO:0001568&auto_wild_cards=yes&view=query&action=query&search_constraint=terms","GO:0001568_blood_vessel_development")	=HYPERLINK("http://www.ncbi.nih.gov/gquery/gquery.fcgi?term=PDGFA","PDGFA")	203	5	2.314768	-1.201549	103	68.97	0.669612
=HYPERLINK("http://www.godatabase.org/cgi-bin/go.cgi?query=GO:0001568&auto_wild_cards=yes&view=query&action=query&search_constraint=terms","GO:0001568_blood_vessel_development")	=HYPERLINK("http://www.ncbi.nih.gov/gquery/gquery.fcgi?term=COL3A1","COL3A1")	203	5	2.314768	-1.201549	103	68.97	0.669612
=HYPERLINK("http://www.godatabase.org/cgi-bin/go.cgi?query=GO:0001568&auto_wild_cards=yes&view=query&action=query&search_constraint=terms","GO:0001568_blood_vessel_development")	=HYPERLINK("http://www.ncbi.nih.gov/gquery/gquery.fcgi?term=MMP2","MMP2")	203	5	2.314768	-1.201549	103	68.97	0.669612
=HYPERLINK("http://www.godatabase.org/cgi-bin/go.cgi?query=GO:0003001&auto_wild_cards=yes&view=query&action=query&search_constraint=terms","GO:0003001_generation_of_a_signal_involved_in_cell-cell_signaling")	=HYPERLINK("http://www.ncbi.nih.gov/gquery/gquery.fcgi?term=CPLX3","CPLX3")	87	3	3.240676	-1.190937	104	70.66	0.679423
=HYPERLINK("http://www.godatabase.org/cgi-bin/go.cgi?query=GO:0003001&auto_wild_cards=yes&view=query&action=query&search_constraint=terms","GO:0003001_generation_of_a_signal_involved_in_cell-cell_signaling")	=HYPERLINK("http://www.ncbi.nih.gov/gquery/gquery.fcgi?term=SV2B","SV2B")	87	3	3.240676	-1.190937	104	70.66	0.679423
=HYPERLINK("http://www.godatabase.org/cgi-bin/go.cgi?query=GO:0003001&auto_wild_cards=yes&view=query&action=query&search_constraint=terms","GO:0003001_generation_of_a_signal_involved_in_cell-cell_signaling")	=HYPERLINK("http://www.ncbi.nih.gov/gquery/gquery.fcgi?term=LIN7A","LIN7A")	87	3	3.240676	-1.190937	104	70.66	0.679423
=HYPERLINK("http://www.godatabase.org/cgi-bin/go.cgi?query=GO:0001503&auto_wild_cards=yes&view=query&action=query&search_constraint=terms","GO:0001503_ossification")	=HYPERLINK("http://www.ncbi.nih.gov/gquery/gquery.fcgi?term=SP3","SP3")	88	3	3.203850	-1.179036	105	71.21	0.678190
=HYPERLINK("http://www.godatabase.org/cgi-bin/go.cgi?query=GO:0001503&auto_wild_cards=yes&view=query&action=query&search_constraint=terms","GO:0001503_ossification")	=HYPERLINK("http://www.ncbi.nih.gov/gquery/gquery.fcgi?term=NAB1","NAB1")	88	3	3.203850	-1.179036	105	71.21	0.678190
=HYPERLINK("http://www.godatabase.org/cgi-bin/go.cgi?query=GO:0001503&auto_wild_cards=yes&view=query&action=query&search_constraint=terms","GO:0001503_ossification")	=HYPERLINK("http://www.ncbi.nih.gov/gquery/gquery.fcgi?term=MMP2","MMP2")	88	3	3.203850	-1.179036	105	71.21	0.678190
=HYPERLINK("http://www.godatabase.org/cgi-bin/go.cgi?query=GO:0007346&auto_wild_cards=yes&view=query&action=query&search_constraint=terms","GO:0007346_regulation_of_mitotic_cell_cycle")	=HYPERLINK("http://www.ncbi.nih.gov/gquery/gquery.fcgi?term=FOXG1","FOXG1")	40	2	4.698980	-1.174060	108	72.12	0.667778
=HYPERLINK("http://www.godatabase.org/cgi-bin/go.cgi?query=GO:0007346&auto_wild_cards=yes&view=query&action=query&search_constraint=terms","GO:0007346_regulation_of_mitotic_cell_cycle")	=HYPERLINK("http://www.ncbi.nih.gov/gquery/gquery.fcgi?term=TUBG1","TUBG1")	40	2	4.698980	-1.174060	108	72.12	0.667778
=HYPERLINK("http://www.godatabase.org/cgi-bin/go.cgi?query=GO:0035272&auto_wild_cards=yes&view=query&action=query&search_constraint=terms","GO:0035272_exocrine_system_development")	=HYPERLINK("http://www.ncbi.nih.gov/gquery/gquery.fcgi?term=XBP1","XBP1")	40	2	4.698980	-1.174060	108	72.12	0.667778
=HYPERLINK("http://www.godatabase.org/cgi-bin/go.cgi?query=GO:0035272&auto_wild_cards=yes&view=query&action=query&search_constraint=terms","GO:0035272_exocrine_system_development")	=HYPERLINK("http://www.ncbi.nih.gov/gquery/gquery.fcgi?term=PDGFA","PDGFA")	40	2	4.698980	-1.174060	108	72.12	0.667778
=HYPERLINK("http://www.godatabase.org/cgi-bin/go.cgi?query=GO:0051129&auto_wild_cards=yes&view=query&action=query&search_constraint=terms","GO:0051129_negative_regulation_of_cellular_component_organization")	=HYPERLINK("http://www.ncbi.nih.gov/gquery/gquery.fcgi?term=NTN1","NTN1")	40	2	4.698980	-1.174060	108	72.12	0.667778
=HYPERLINK("http://www.godatabase.org/cgi-bin/go.cgi?query=GO:0051129&auto_wild_cards=yes&view=query&action=query&search_constraint=terms","GO:0051129_negative_regulation_of_cellular_component_organization")	=HYPERLINK("http://www.ncbi.nih.gov/gquery/gquery.fcgi?term=EPHB2","EPHB2")	40	2	4.698980	-1.174060	108	72.12	0.667778
=HYPERLINK("http://www.godatabase.org/cgi-bin/go.cgi?query=GO:0051649&auto_wild_cards=yes&view=query&action=query&search_constraint=terms","GO:0051649_establishment_of_localization_in_cell")	=HYPERLINK("http://www.ncbi.nih.gov/gquery/gquery.fcgi?term=SCAMP1","SCAMP1")	342	7	1.923559	-1.169022	109	72.23	0.662661
=HYPERLINK("http://www.godatabase.org/cgi-bin/go.cgi?query=GO:0051649&auto_wild_cards=yes&view=query&action=query&search_constraint=terms","GO:0051649_establishment_of_localization_in_cell")	=HYPERLINK("http://www.ncbi.nih.gov/gquery/gquery.fcgi?term=CPLX3","CPLX3")	342	7	1.923559	-1.169022	109	72.23	0.662661
=HYPERLINK("http://www.godatabase.org/cgi-bin/go.cgi?query=GO:0051649&auto_wild_cards=yes&view=query&action=query&search_constraint=terms","GO:0051649_establishment_of_localization_in_cell")	=HYPERLINK("http://www.ncbi.nih.gov/gquery/gquery.fcgi?term=SYTL2","SYTL2")	342	7	1.923559	-1.169022	109	72.23	0.662661
=HYPERLINK("http://www.godatabase.org/cgi-bin/go.cgi?query=GO:0051649&auto_wild_cards=yes&view=query&action=query&search_constraint=terms","GO:0051649_establishment_of_localization_in_cell")	=HYPERLINK("http://www.ncbi.nih.gov/gquery/gquery.fcgi?term=SV2B","SV2B")	342	7	1.923559	-1.169022	109	72.23	0.662661
=HYPERLINK("http://www.godatabase.org/cgi-bin/go.cgi?query=GO:0051649&auto_wild_cards=yes&view=query&action=query&search_constraint=terms","GO:0051649_establishment_of_localization_in_cell")	=HYPERLINK("http://www.ncbi.nih.gov/gquery/gquery.fcgi?term=ARNTL","ARNTL")	342	7	1.923559	-1.169022	109	72.23	0.662661
=HYPERLINK("http://www.godatabase.org/cgi-bin/go.cgi?query=GO:0051649&auto_wild_cards=yes&view=query&action=query&search_constraint=terms","GO:0051649_establishment_of_localization_in_cell")	=HYPERLINK("http://www.ncbi.nih.gov/gquery/gquery.fcgi?term=NTN1","NTN1")	342	7	1.923559	-1.169022	109	72.23	0.662661
=HYPERLINK("http://www.godatabase.org/cgi-bin/go.cgi?query=GO:0051649&auto_wild_cards=yes&view=query&action=query&search_constraint=terms","GO:0051649_establishment_of_localization_in_cell")	=HYPERLINK("http://www.ncbi.nih.gov/gquery/gquery.fcgi?term=LIN7A","LIN7A")	342	7	1.923559	-1.169022	109	72.23	0.662661
=HYPERLINK("http://www.godatabase.org/cgi-bin/go.cgi?query=GO:0001944&auto_wild_cards=yes&view=query&action=query&search_constraint=terms","GO:0001944_vasculature_development")	=HYPERLINK("http://www.ncbi.nih.gov/gquery/gquery.fcgi?term=MAPK1","MAPK1")	208	5	2.259125	-1.165204	110	72.39	0.658091
=HYPERLINK("http://www.godatabase.org/cgi-bin/go.cgi?query=GO:0001944&auto_wild_cards=yes&view=query&action=query&search_constraint=terms","GO:0001944_vasculature_development")	=HYPERLINK("http://www.ncbi.nih.gov/gquery/gquery.fcgi?term=HEY1","HEY1")	208	5	2.259125	-1.165204	110	72.39	0.658091
=HYPERLINK("http://www.godatabase.org/cgi-bin/go.cgi?query=GO:0001944&auto_wild_cards=yes&view=query&action=query&search_constraint=terms","GO:0001944_vasculature_development")	=HYPERLINK("http://www.ncbi.nih.gov/gquery/gquery.fcgi?term=PDGFA","PDGFA")	208	5	2.259125	-1.165204	110	72.39	0.658091
=HYPERLINK("http://www.godatabase.org/cgi-bin/go.cgi?query=GO:0001944&auto_wild_cards=yes&view=query&action=query&search_constraint=terms","GO:0001944_vasculature_development")	=HYPERLINK("http://www.ncbi.nih.gov/gquery/gquery.fcgi?term=COL3A1","COL3A1")	208	5	2.259125	-1.165204	110	72.39	0.658091
=HYPERLINK("http://www.godatabase.org/cgi-bin/go.cgi?query=GO:0001944&auto_wild_cards=yes&view=query&action=query&search_constraint=terms","GO:0001944_vasculature_development")	=HYPERLINK("http://www.ncbi.nih.gov/gquery/gquery.fcgi?term=MMP2","MMP2")	208	5	2.259125	-1.165204	110	72.39	0.658091
=HYPERLINK("http://www.godatabase.org/cgi-bin/go.cgi?query=GO:0022603&auto_wild_cards=yes&view=query&action=query&search_constraint=terms","GO:0022603_regulation_of_anatomical_structure_morphogenesis")	=HYPERLINK("http://www.ncbi.nih.gov/gquery/gquery.fcgi?term=SFRP1","SFRP1")	147	4	2.557268	-1.156177	111	72.69	0.654865
=HYPERLINK("http://www.godatabase.org/cgi-bin/go.cgi?query=GO:0022603&auto_wild_cards=yes&view=query&action=query&search_constraint=terms","GO:0022603_regulation_of_anatomical_structure_morphogenesis")	=HYPERLINK("http://www.ncbi.nih.gov/gquery/gquery.fcgi?term=PDGFA","PDGFA")	147	4	2.557268	-1.156177	111	72.69	0.654865
=HYPERLINK("http://www.godatabase.org/cgi-bin/go.cgi?query=GO:0022603&auto_wild_cards=yes&view=query&action=query&search_constraint=terms","GO:0022603_regulation_of_anatomical_structure_morphogenesis")	=HYPERLINK("http://www.ncbi.nih.gov/gquery/gquery.fcgi?term=NTN1","NTN1")	147	4	2.557268	-1.156177	111	72.69	0.654865
=HYPERLINK("http://www.godatabase.org/cgi-bin/go.cgi?query=GO:0022603&auto_wild_cards=yes&view=query&action=query&search_constraint=terms","GO:0022603_regulation_of_anatomical_structure_morphogenesis")	=HYPERLINK("http://www.ncbi.nih.gov/gquery/gquery.fcgi?term=EPHB2","EPHB2")	147	4	2.557268	-1.156177	111	72.69	0.654865
=HYPERLINK("http://www.godatabase.org/cgi-bin/go.cgi?query=GO:0031344&auto_wild_cards=yes&view=query&action=query&search_constraint=terms","GO:0031344_regulation_of_cell_projection_organization")	=HYPERLINK("http://www.ncbi.nih.gov/gquery/gquery.fcgi?term=NTN1","NTN1")	41	2	4.584370	-1.155225	112	74.24	0.662857
=HYPERLINK("http://www.godatabase.org/cgi-bin/go.cgi?query=GO:0031344&auto_wild_cards=yes&view=query&action=query&search_constraint=terms","GO:0031344_regulation_of_cell_projection_organization")	=HYPERLINK("http://www.ncbi.nih.gov/gquery/gquery.fcgi?term=EPHB2","EPHB2")	41	2	4.584370	-1.155225	112	74.24	0.662857
=HYPERLINK("http://www.godatabase.org/cgi-bin/go.cgi?query=GO:0001736&auto_wild_cards=yes&view=query&action=query&search_constraint=terms","GO:0001736_establishment_of_planar_polarity")	=HYPERLINK("http://www.ncbi.nih.gov/gquery/gquery.fcgi?term=SFRP1","SFRP1")	7	1	13.425656	-1.141500	124	86.79	0.699919
=HYPERLINK("http://www.godatabase.org/cgi-bin/go.cgi?query=GO:0001967&auto_wild_cards=yes&view=query&action=query&search_constraint=terms","GO:0001967_suckling_behavior")	=HYPERLINK("http://www.ncbi.nih.gov/gquery/gquery.fcgi?term=POU4F1","POU4F1")	7	1	13.425656	-1.141500	124	86.79	0.699919
=HYPERLINK("http://www.godatabase.org/cgi-bin/go.cgi?query=GO:0002052&auto_wild_cards=yes&view=query&action=query&search_constraint=terms","GO:0002052_positive_regulation_of_neuroblast_proliferation")	=HYPERLINK("http://www.ncbi.nih.gov/gquery/gquery.fcgi?term=FOXG1","FOXG1")	7	1	13.425656	-1.141500	124	86.79	0.699919
=HYPERLINK("http://www.godatabase.org/cgi-bin/go.cgi?query=GO:0007164&auto_wild_cards=yes&view=query&action=query&search_constraint=terms","GO:0007164_establishment_of_tissue_polarity")	=HYPERLINK("http://www.ncbi.nih.gov/gquery/gquery.fcgi?term=SFRP1","SFRP1")	7	1	13.425656	-1.141500	124	86.79	0.699919
=HYPERLINK("http://www.godatabase.org/cgi-bin/go.cgi?query=GO:0030517&auto_wild_cards=yes&view=query&action=query&search_constraint=terms","GO:0030517_negative_regulation_of_axon_extension")	=HYPERLINK("http://www.ncbi.nih.gov/gquery/gquery.fcgi?term=NTN1","NTN1")	7	1	13.425656	-1.141500	124	86.79	0.699919
=HYPERLINK("http://www.godatabase.org/cgi-bin/go.cgi?query=GO:0031017&auto_wild_cards=yes&view=query&action=query&search_constraint=terms","GO:0031017_exocrine_pancreas_development")	=HYPERLINK("http://www.ncbi.nih.gov/gquery/gquery.fcgi?term=XBP1","XBP1")	7	1	13.425656	-1.141500	124	86.79	0.699919
=HYPERLINK("http://www.godatabase.org/cgi-bin/go.cgi?query=GO:0031124&auto_wild_cards=yes&view=query&action=query&search_constraint=terms","GO:0031124_mRNA_3'-end_processing")	=HYPERLINK("http://www.ncbi.nih.gov/gquery/gquery.fcgi?term=APLP1","APLP1")	7	1	13.425656	-1.141500	124	86.79	0.699919
=HYPERLINK("http://www.godatabase.org/cgi-bin/go.cgi?query=GO:0032319&auto_wild_cards=yes&view=query&action=query&search_constraint=terms","GO:0032319_regulation_of_Rho_GTPase_activity")	=HYPERLINK("http://www.ncbi.nih.gov/gquery/gquery.fcgi?term=STMN3","STMN3")	7	1	13.425656	-1.141500	124	86.79	0.699919
=HYPERLINK("http://www.godatabase.org/cgi-bin/go.cgi?query=GO:0043353&auto_wild_cards=yes&view=query&action=query&search_constraint=terms","GO:0043353_enucleate_erythrocyte_differentiation")	=HYPERLINK("http://www.ncbi.nih.gov/gquery/gquery.fcgi?term=SP3","SP3")	7	1	13.425656	-1.141500	124	86.79	0.699919
=HYPERLINK("http://www.godatabase.org/cgi-bin/go.cgi?query=GO:0060526&auto_wild_cards=yes&view=query&action=query&search_constraint=terms","GO:0060526_prostate_glandular_acinus_morphogenesis")	=HYPERLINK("http://www.ncbi.nih.gov/gquery/gquery.fcgi?term=SFRP1","SFRP1")	7	1	13.425656	-1.141500	124	86.79	0.699919
=HYPERLINK("http://www.godatabase.org/cgi-bin/go.cgi?query=GO:0060527&auto_wild_cards=yes&view=query&action=query&search_constraint=terms","GO:0060527_prostate_epithelial_cord_arborization_involved_in_prostate_glandular_acinus_morphogenesis")	=HYPERLINK("http://www.ncbi.nih.gov/gquery/gquery.fcgi?term=SFRP1","SFRP1")	7	1	13.425656	-1.141500	124	86.79	0.699919
=HYPERLINK("http://www.godatabase.org/cgi-bin/go.cgi?query=GO:0060687&auto_wild_cards=yes&view=query&action=query&search_constraint=terms","GO:0060687_regulation_of_branching_involved_in_prostate_gland_morphogenesis")	=HYPERLINK("http://www.ncbi.nih.gov/gquery/gquery.fcgi?term=SFRP1","SFRP1")	7	1	13.425656	-1.141500	124	86.79	0.699919
=HYPERLINK("http://www.godatabase.org/cgi-bin/go.cgi?query=GO:0010769&auto_wild_cards=yes&view=query&action=query&search_constraint=terms","GO:0010769_regulation_of_cell_morphogenesis_involved_in_differentiation")	=HYPERLINK("http://www.ncbi.nih.gov/gquery/gquery.fcgi?term=NTN1","NTN1")	42	2	4.475219	-1.136917	125	88.05	0.704400
=HYPERLINK("http://www.godatabase.org/cgi-bin/go.cgi?query=GO:0010769&auto_wild_cards=yes&view=query&action=query&search_constraint=terms","GO:0010769_regulation_of_cell_morphogenesis_involved_in_differentiation")	=HYPERLINK("http://www.ncbi.nih.gov/gquery/gquery.fcgi?term=EPHB2","EPHB2")	42	2	4.475219	-1.136917	125	88.05	0.704400
=HYPERLINK("http://www.godatabase.org/cgi-bin/go.cgi?query=GO:0007224&auto_wild_cards=yes&view=query&action=query&search_constraint=terms","GO:0007224_smoothened_signaling_pathway")	=HYPERLINK("http://www.ncbi.nih.gov/gquery/gquery.fcgi?term=HES5","HES5")	43	2	4.371144	-1.119112	126	90.24	0.716190
=HYPERLINK("http://www.godatabase.org/cgi-bin/go.cgi?query=GO:0007224&auto_wild_cards=yes&view=query&action=query&search_constraint=terms","GO:0007224_smoothened_signaling_pathway")	=HYPERLINK("http://www.ncbi.nih.gov/gquery/gquery.fcgi?term=HIPK1","HIPK1")	43	2	4.371144	-1.119112	126	90.24	0.716190
=HYPERLINK("http://www.godatabase.org/cgi-bin/go.cgi?query=GO:0051179&auto_wild_cards=yes&view=query&action=query&search_constraint=terms","GO:0051179_localization")	=HYPERLINK("http://www.ncbi.nih.gov/gquery/gquery.fcgi?term=SCAMP1","SCAMP1")	1058	16	1.421241	-1.110848	127	90.8	0.714961
=HYPERLINK("http://www.godatabase.org/cgi-bin/go.cgi?query=GO:0051179&auto_wild_cards=yes&view=query&action=query&search_constraint=terms","GO:0051179_localization")	=HYPERLINK("http://www.ncbi.nih.gov/gquery/gquery.fcgi?term=CPLX3","CPLX3")	1058	16	1.421241	-1.110848	127	90.8	0.714961
=HYPERLINK("http://www.godatabase.org/cgi-bin/go.cgi?query=GO:0051179&auto_wild_cards=yes&view=query&action=query&search_constraint=terms","GO:0051179_localization")	=HYPERLINK("http://www.ncbi.nih.gov/gquery/gquery.fcgi?term=KIF5C","KIF5C")	1058	16	1.421241	-1.110848	127	90.8	0.714961
=HYPERLINK("http://www.godatabase.org/cgi-bin/go.cgi?query=GO:0051179&auto_wild_cards=yes&view=query&action=query&search_constraint=terms","GO:0051179_localization")	=HYPERLINK("http://www.ncbi.nih.gov/gquery/gquery.fcgi?term=ARNTL","ARNTL")	1058	16	1.421241	-1.110848	127	90.8	0.714961
=HYPERLINK("http://www.godatabase.org/cgi-bin/go.cgi?query=GO:0051179&auto_wild_cards=yes&view=query&action=query&search_constraint=terms","GO:0051179_localization")	=HYPERLINK("http://www.ncbi.nih.gov/gquery/gquery.fcgi?term=NTN1","NTN1")	1058	16	1.421241	-1.110848	127	90.8	0.714961
=HYPERLINK("http://www.godatabase.org/cgi-bin/go.cgi?query=GO:0051179&auto_wild_cards=yes&view=query&action=query&search_constraint=terms","GO:0051179_localization")	=HYPERLINK("http://www.ncbi.nih.gov/gquery/gquery.fcgi?term=LIN7A","LIN7A")	1058	16	1.421241	-1.110848	127	90.8	0.714961
=HYPERLINK("http://www.godatabase.org/cgi-bin/go.cgi?query=GO:0051179&auto_wild_cards=yes&view=query&action=query&search_constraint=terms","GO:0051179_localization")	=HYPERLINK("http://www.ncbi.nih.gov/gquery/gquery.fcgi?term=EPHB2","EPHB2")	1058	16	1.421241	-1.110848	127	90.8	0.714961
=HYPERLINK("http://www.godatabase.org/cgi-bin/go.cgi?query=GO:0051179&auto_wild_cards=yes&view=query&action=query&search_constraint=terms","GO:0051179_localization")	=HYPERLINK("http://www.ncbi.nih.gov/gquery/gquery.fcgi?term=EPHA4","EPHA4")	1058	16	1.421241	-1.110848	127	90.8	0.714961
=HYPERLINK("http://www.godatabase.org/cgi-bin/go.cgi?query=GO:0051179&auto_wild_cards=yes&view=query&action=query&search_constraint=terms","GO:0051179_localization")	=HYPERLINK("http://www.ncbi.nih.gov/gquery/gquery.fcgi?term=ANK3","ANK3")	1058	16	1.421241	-1.110848	127	90.8	0.714961
=HYPERLINK("http://www.godatabase.org/cgi-bin/go.cgi?query=GO:0051179&auto_wild_cards=yes&view=query&action=query&search_constraint=terms","GO:0051179_localization")	=HYPERLINK("http://www.ncbi.nih.gov/gquery/gquery.fcgi?term=KATNA1","KATNA1")	1058	16	1.421241	-1.110848	127	90.8	0.714961
=HYPERLINK("http://www.godatabase.org/cgi-bin/go.cgi?query=GO:0051179&auto_wild_cards=yes&view=query&action=query&search_constraint=terms","GO:0051179_localization")	=HYPERLINK("http://www.ncbi.nih.gov/gquery/gquery.fcgi?term=FOXG1","FOXG1")	1058	16	1.421241	-1.110848	127	90.8	0.714961
=HYPERLINK("http://www.godatabase.org/cgi-bin/go.cgi?query=GO:0051179&auto_wild_cards=yes&view=query&action=query&search_constraint=terms","GO:0051179_localization")	=HYPERLINK("http://www.ncbi.nih.gov/gquery/gquery.fcgi?term=POU4F1","POU4F1")	1058	16	1.421241	-1.110848	127	90.8	0.714961
=HYPERLINK("http://www.godatabase.org/cgi-bin/go.cgi?query=GO:0051179&auto_wild_cards=yes&view=query&action=query&search_constraint=terms","GO:0051179_localization")	=HYPERLINK("http://www.ncbi.nih.gov/gquery/gquery.fcgi?term=SYTL2","SYTL2")	1058	16	1.421241	-1.110848	127	90.8	0.714961
=HYPERLINK("http://www.godatabase.org/cgi-bin/go.cgi?query=GO:0051179&auto_wild_cards=yes&view=query&action=query&search_constraint=terms","GO:0051179_localization")	=HYPERLINK("http://www.ncbi.nih.gov/gquery/gquery.fcgi?term=SV2B","SV2B")	1058	16	1.421241	-1.110848	127	90.8	0.714961
=HYPERLINK("http://www.godatabase.org/cgi-bin/go.cgi?query=GO:0051179&auto_wild_cards=yes&view=query&action=query&search_constraint=terms","GO:0051179_localization")	=HYPERLINK("http://www.ncbi.nih.gov/gquery/gquery.fcgi?term=LRP2","LRP2")	1058	16	1.421241	-1.110848	127	90.8	0.714961
=HYPERLINK("http://www.godatabase.org/cgi-bin/go.cgi?query=GO:0051179&auto_wild_cards=yes&view=query&action=query&search_constraint=terms","GO:0051179_localization")	=HYPERLINK("http://www.ncbi.nih.gov/gquery/gquery.fcgi?term=YES1","YES1")	1058	16	1.421241	-1.110848	127	90.8	0.714961
=HYPERLINK("http://www.godatabase.org/cgi-bin/go.cgi?query=GO:0000902&auto_wild_cards=yes&view=query&action=query&search_constraint=terms","GO:0000902_cell_morphogenesis")	=HYPERLINK("http://www.ncbi.nih.gov/gquery/gquery.fcgi?term=EPHA4","EPHA4")	283	6	1.992500	-1.110504	128	90.84	0.709688
=HYPERLINK("http://www.godatabase.org/cgi-bin/go.cgi?query=GO:0000902&auto_wild_cards=yes&view=query&action=query&search_constraint=terms","GO:0000902_cell_morphogenesis")	=HYPERLINK("http://www.ncbi.nih.gov/gquery/gquery.fcgi?term=ANK3","ANK3")	283	6	1.992500	-1.110504	128	90.84	0.709688
=HYPERLINK("http://www.godatabase.org/cgi-bin/go.cgi?query=GO:0000902&auto_wild_cards=yes&view=query&action=query&search_constraint=terms","GO:0000902_cell_morphogenesis")	=HYPERLINK("http://www.ncbi.nih.gov/gquery/gquery.fcgi?term=FOXG1","FOXG1")	283	6	1.992500	-1.110504	128	90.84	0.709688
=HYPERLINK("http://www.godatabase.org/cgi-bin/go.cgi?query=GO:0000902&auto_wild_cards=yes&view=query&action=query&search_constraint=terms","GO:0000902_cell_morphogenesis")	=HYPERLINK("http://www.ncbi.nih.gov/gquery/gquery.fcgi?term=KIF5C","KIF5C")	283	6	1.992500	-1.110504	128	90.84	0.709688
=HYPERLINK("http://www.godatabase.org/cgi-bin/go.cgi?query=GO:0000902&auto_wild_cards=yes&view=query&action=query&search_constraint=terms","GO:0000902_cell_morphogenesis")	=HYPERLINK("http://www.ncbi.nih.gov/gquery/gquery.fcgi?term=NTN1","NTN1")	283	6	1.992500	-1.110504	128	90.84	0.709688
=HYPERLINK("http://www.godatabase.org/cgi-bin/go.cgi?query=GO:0000902&auto_wild_cards=yes&view=query&action=query&search_constraint=terms","GO:0000902_cell_morphogenesis")	=HYPERLINK("http://www.ncbi.nih.gov/gquery/gquery.fcgi?term=EPHB2","EPHB2")	283	6	1.992500	-1.110504	128	90.84	0.709688
=HYPERLINK("http://www.godatabase.org/cgi-bin/go.cgi?query=GO:0048593&auto_wild_cards=yes&view=query&action=query&search_constraint=terms","GO:0048593_camera-type_eye_morphogenesis")	=HYPERLINK("http://www.ncbi.nih.gov/gquery/gquery.fcgi?term=SP3","SP3")	44	2	4.271800	-1.101787	129	93.04	0.721240
=HYPERLINK("http://www.godatabase.org/cgi-bin/go.cgi?query=GO:0048593&auto_wild_cards=yes&view=query&action=query&search_constraint=terms","GO:0048593_camera-type_eye_morphogenesis")	=HYPERLINK("http://www.ncbi.nih.gov/gquery/gquery.fcgi?term=EPHB2","EPHB2")	44	2	4.271800	-1.101787	129	93.04	0.721240
=HYPERLINK("http://www.godatabase.org/cgi-bin/go.cgi?query=GO:0007268&auto_wild_cards=yes&view=query&action=query&search_constraint=terms","GO:0007268_synaptic_transmission")	=HYPERLINK("http://www.ncbi.nih.gov/gquery/gquery.fcgi?term=CPLX3","CPLX3")	154	4	2.441028	-1.097686	130	93.31	0.717769
=HYPERLINK("http://www.godatabase.org/cgi-bin/go.cgi?query=GO:0007268&auto_wild_cards=yes&view=query&action=query&search_constraint=terms","GO:0007268_synaptic_transmission")	=HYPERLINK("http://www.ncbi.nih.gov/gquery/gquery.fcgi?term=SV2B","SV2B")	154	4	2.441028	-1.097686	130	93.31	0.717769
=HYPERLINK("http://www.godatabase.org/cgi-bin/go.cgi?query=GO:0007268&auto_wild_cards=yes&view=query&action=query&search_constraint=terms","GO:0007268_synaptic_transmission")	=HYPERLINK("http://www.ncbi.nih.gov/gquery/gquery.fcgi?term=EPHB2","EPHB2")	154	4	2.441028	-1.097686	130	93.31	0.717769
=HYPERLINK("http://www.godatabase.org/cgi-bin/go.cgi?query=GO:0007268&auto_wild_cards=yes&view=query&action=query&search_constraint=terms","GO:0007268_synaptic_transmission")	=HYPERLINK("http://www.ncbi.nih.gov/gquery/gquery.fcgi?term=LIN7A","LIN7A")	154	4	2.441028	-1.097686	130	93.31	0.717769
=HYPERLINK("http://www.godatabase.org/cgi-bin/go.cgi?query=GO:0008593&auto_wild_cards=yes&view=query&action=query&search_constraint=terms","GO:0008593_regulation_of_Notch_signaling_pathway")	=HYPERLINK("http://www.ncbi.nih.gov/gquery/gquery.fcgi?term=JAG1","JAG1")	8	1	11.747449	-1.085756	137	104.6	0.763504
=HYPERLINK("http://www.godatabase.org/cgi-bin/go.cgi?query=GO:0018107&auto_wild_cards=yes&view=query&action=query&search_constraint=terms","GO:0018107_peptidyl-threonine_phosphorylation")	=HYPERLINK("http://www.ncbi.nih.gov/gquery/gquery.fcgi?term=MAP3K12","MAP3K12")	8	1	11.747449	-1.085756	137	104.6	0.763504
=HYPERLINK("http://www.godatabase.org/cgi-bin/go.cgi?query=GO:0018210&auto_wild_cards=yes&view=query&action=query&search_constraint=terms","GO:0018210_peptidyl-threonine_modification")	=HYPERLINK("http://www.ncbi.nih.gov/gquery/gquery.fcgi?term=MAP3K12","MAP3K12")	8	1	11.747449	-1.085756	137	104.6	0.763504
=HYPERLINK("http://www.godatabase.org/cgi-bin/go.cgi?query=GO:0030511&auto_wild_cards=yes&view=query&action=query&search_constraint=terms","GO:0030511_positive_regulation_of_transforming_growth_factor_beta_receptor_signaling_pathway")	=HYPERLINK("http://www.ncbi.nih.gov/gquery/gquery.fcgi?term=ITGA8","ITGA8")	8	1	11.747449	-1.085756	137	104.6	0.763504
=HYPERLINK("http://www.godatabase.org/cgi-bin/go.cgi?query=GO:0031123&auto_wild_cards=yes&view=query&action=query&search_constraint=terms","GO:0031123_RNA_3'-end_processing")	=HYPERLINK("http://www.ncbi.nih.gov/gquery/gquery.fcgi?term=APLP1","APLP1")	8	1	11.747449	-1.085756	137	104.6	0.763504
=HYPERLINK("http://www.godatabase.org/cgi-bin/go.cgi?query=GO:0035023&auto_wild_cards=yes&view=query&action=query&search_constraint=terms","GO:0035023_regulation_of_Rho_protein_signal_transduction")	=HYPERLINK("http://www.ncbi.nih.gov/gquery/gquery.fcgi?term=STMN3","STMN3")	8	1	11.747449	-1.085756	137	104.6	0.763504
=HYPERLINK("http://www.godatabase.org/cgi-bin/go.cgi?query=GO:0042771&auto_wild_cards=yes&view=query&action=query&search_constraint=terms","GO:0042771_DNA_damage_response__signal_transduction_by_p53_class_mediator_resulting_in_induction_of_apoptosis")	=HYPERLINK("http://www.ncbi.nih.gov/gquery/gquery.fcgi?term=HIPK1","HIPK1")	8	1	11.747449	-1.085756	137	104.6	0.763504
=HYPERLINK("http://www.godatabase.org/cgi-bin/go.cgi?query=GO:0018193&auto_wild_cards=yes&view=query&action=query&search_constraint=terms","GO:0018193_peptidyl-amino_acid_modification")	=HYPERLINK("http://www.ncbi.nih.gov/gquery/gquery.fcgi?term=PDGFA","PDGFA")	97	3	2.906585	-1.079170	138	105.29	0.762971
=HYPERLINK("http://www.godatabase.org/cgi-bin/go.cgi?query=GO:0018193&auto_wild_cards=yes&view=query&action=query&search_constraint=terms","GO:0018193_peptidyl-amino_acid_modification")	=HYPERLINK("http://www.ncbi.nih.gov/gquery/gquery.fcgi?term=MAP3K12","MAP3K12")	97	3	2.906585	-1.079170	138	105.29	0.762971
=HYPERLINK("http://www.godatabase.org/cgi-bin/go.cgi?query=GO:0018193&auto_wild_cards=yes&view=query&action=query&search_constraint=terms","GO:0018193_peptidyl-amino_acid_modification")	=HYPERLINK("http://www.ncbi.nih.gov/gquery/gquery.fcgi?term=EPHB2","EPHB2")	97	3	2.906585	-1.079170	138	105.29	0.762971
=HYPERLINK("http://www.godatabase.org/cgi-bin/go.cgi?query=GO:0009967&auto_wild_cards=yes&view=query&action=query&search_constraint=terms","GO:0009967_positive_regulation_of_signal_transduction")	=HYPERLINK("http://www.ncbi.nih.gov/gquery/gquery.fcgi?term=ITGA8","ITGA8")	98	3	2.876926	-1.068815	139	105.91	0.761942
=HYPERLINK("http://www.godatabase.org/cgi-bin/go.cgi?query=GO:0009967&auto_wild_cards=yes&view=query&action=query&search_constraint=terms","GO:0009967_positive_regulation_of_signal_transduction")	=HYPERLINK("http://www.ncbi.nih.gov/gquery/gquery.fcgi?term=JAG1","JAG1")	98	3	2.876926	-1.068815	139	105.91	0.761942
=HYPERLINK("http://www.godatabase.org/cgi-bin/go.cgi?query=GO:0009967&auto_wild_cards=yes&view=query&action=query&search_constraint=terms","GO:0009967_positive_regulation_of_signal_transduction")	=HYPERLINK("http://www.ncbi.nih.gov/gquery/gquery.fcgi?term=CHUK","CHUK")	98	3	2.876926	-1.068815	139	105.91	0.761942
=HYPERLINK("http://www.godatabase.org/cgi-bin/go.cgi?query=GO:0030218&auto_wild_cards=yes&view=query&action=query&search_constraint=terms","GO:0030218_erythrocyte_differentiation")	=HYPERLINK("http://www.ncbi.nih.gov/gquery/gquery.fcgi?term=HBA-A1","HBA-A1")	46	2	4.086069	-1.068485	140	106.53	0.760929
=HYPERLINK("http://www.godatabase.org/cgi-bin/go.cgi?query=GO:0030218&auto_wild_cards=yes&view=query&action=query&search_constraint=terms","GO:0030218_erythrocyte_differentiation")	=HYPERLINK("http://www.ncbi.nih.gov/gquery/gquery.fcgi?term=SP3","SP3")	46	2	4.086069	-1.068485	140	106.53	0.760929
=HYPERLINK("http://www.godatabase.org/cgi-bin/go.cgi?query=GO:0051239&auto_wild_cards=yes&view=query&action=query&search_constraint=terms","GO:0051239_regulation_of_multicellular_organismal_process")	=HYPERLINK("http://www.ncbi.nih.gov/gquery/gquery.fcgi?term=CPLX3","CPLX3")	587	10	1.601015	-1.064675	141	106.72	0.756879
=HYPERLINK("http://www.godatabase.org/cgi-bin/go.cgi?query=GO:0051239&auto_wild_cards=yes&view=query&action=query&search_constraint=terms","GO:0051239_regulation_of_multicellular_organismal_process")	=HYPERLINK("http://www.ncbi.nih.gov/gquery/gquery.fcgi?term=SFRP1","SFRP1")	587	10	1.601015	-1.064675	141	106.72	0.756879
=HYPERLINK("http://www.godatabase.org/cgi-bin/go.cgi?query=GO:0051239&auto_wild_cards=yes&view=query&action=query&search_constraint=terms","GO:0051239_regulation_of_multicellular_organismal_process")	=HYPERLINK("http://www.ncbi.nih.gov/gquery/gquery.fcgi?term=HES5","HES5")	587	10	1.601015	-1.064675	141	106.72	0.756879
=HYPERLINK("http://www.godatabase.org/cgi-bin/go.cgi?query=GO:0051239&auto_wild_cards=yes&view=query&action=query&search_constraint=terms","GO:0051239_regulation_of_multicellular_organismal_process")	=HYPERLINK("http://www.ncbi.nih.gov/gquery/gquery.fcgi?term=PDGFA","PDGFA")	587	10	1.601015	-1.064675	141	106.72	0.756879
=HYPERLINK("http://www.godatabase.org/cgi-bin/go.cgi?query=GO:0051239&auto_wild_cards=yes&view=query&action=query&search_constraint=terms","GO:0051239_regulation_of_multicellular_organismal_process")	=HYPERLINK("http://www.ncbi.nih.gov/gquery/gquery.fcgi?term=FOXG1","FOXG1")	587	10	1.601015	-1.064675	141	106.72	0.756879
=HYPERLINK("http://www.godatabase.org/cgi-bin/go.cgi?query=GO:0051239&auto_wild_cards=yes&view=query&action=query&search_constraint=terms","GO:0051239_regulation_of_multicellular_organismal_process")	=HYPERLINK("http://www.ncbi.nih.gov/gquery/gquery.fcgi?term=NAB1","NAB1")	587	10	1.601015	-1.064675	141	106.72	0.756879
=HYPERLINK("http://www.godatabase.org/cgi-bin/go.cgi?query=GO:0051239&auto_wild_cards=yes&view=query&action=query&search_constraint=terms","GO:0051239_regulation_of_multicellular_organismal_process")	=HYPERLINK("http://www.ncbi.nih.gov/gquery/gquery.fcgi?term=SYTL2","SYTL2")	587	10	1.601015	-1.064675	141	106.72	0.756879
=HYPERLINK("http://www.godatabase.org/cgi-bin/go.cgi?query=GO:0051239&auto_wild_cards=yes&view=query&action=query&search_constraint=terms","GO:0051239_regulation_of_multicellular_organismal_process")	=HYPERLINK("http://www.ncbi.nih.gov/gquery/gquery.fcgi?term=JAG1","JAG1")	587	10	1.601015	-1.064675	141	106.72	0.756879
=HYPERLINK("http://www.godatabase.org/cgi-bin/go.cgi?query=GO:0051239&auto_wild_cards=yes&view=query&action=query&search_constraint=terms","GO:0051239_regulation_of_multicellular_organismal_process")	=HYPERLINK("http://www.ncbi.nih.gov/gquery/gquery.fcgi?term=NTN1","NTN1")	587	10	1.601015	-1.064675	141	106.72	0.756879
=HYPERLINK("http://www.godatabase.org/cgi-bin/go.cgi?query=GO:0051239&auto_wild_cards=yes&view=query&action=query&search_constraint=terms","GO:0051239_regulation_of_multicellular_organismal_process")	=HYPERLINK("http://www.ncbi.nih.gov/gquery/gquery.fcgi?term=EPHB2","EPHB2")	587	10	1.601015	-1.064675	141	106.72	0.756879
=HYPERLINK("http://www.godatabase.org/cgi-bin/go.cgi?query=GO:0060348&auto_wild_cards=yes&view=query&action=query&search_constraint=terms","GO:0060348_bone_development")	=HYPERLINK("http://www.ncbi.nih.gov/gquery/gquery.fcgi?term=SP3","SP3")	99	3	2.847866	-1.058598	142	107.06	0.753944
=HYPERLINK("http://www.godatabase.org/cgi-bin/go.cgi?query=GO:0060348&auto_wild_cards=yes&view=query&action=query&search_constraint=terms","GO:0060348_bone_development")	=HYPERLINK("http://www.ncbi.nih.gov/gquery/gquery.fcgi?term=NAB1","NAB1")	99	3	2.847866	-1.058598	142	107.06	0.753944
=HYPERLINK("http://www.godatabase.org/cgi-bin/go.cgi?query=GO:0060348&auto_wild_cards=yes&view=query&action=query&search_constraint=terms","GO:0060348_bone_development")	=HYPERLINK("http://www.ncbi.nih.gov/gquery/gquery.fcgi?term=MMP2","MMP2")	99	3	2.847866	-1.058598	142	107.06	0.753944
=HYPERLINK("http://www.godatabase.org/cgi-bin/go.cgi?query=GO:0051128&auto_wild_cards=yes&view=query&action=query&search_constraint=terms","GO:0051128_regulation_of_cellular_component_organization")	=HYPERLINK("http://www.ncbi.nih.gov/gquery/gquery.fcgi?term=STMN3","STMN3")	160	4	2.349490	-1.050443	143	108.15	0.756294
=HYPERLINK("http://www.godatabase.org/cgi-bin/go.cgi?query=GO:0051128&auto_wild_cards=yes&view=query&action=query&search_constraint=terms","GO:0051128_regulation_of_cellular_component_organization")	=HYPERLINK("http://www.ncbi.nih.gov/gquery/gquery.fcgi?term=TUBG1","TUBG1")	160	4	2.349490	-1.050443	143	108.15	0.756294
=HYPERLINK("http://www.godatabase.org/cgi-bin/go.cgi?query=GO:0051128&auto_wild_cards=yes&view=query&action=query&search_constraint=terms","GO:0051128_regulation_of_cellular_component_organization")	=HYPERLINK("http://www.ncbi.nih.gov/gquery/gquery.fcgi?term=NTN1","NTN1")	160	4	2.349490	-1.050443	143	108.15	0.756294
=HYPERLINK("http://www.godatabase.org/cgi-bin/go.cgi?query=GO:0051128&auto_wild_cards=yes&view=query&action=query&search_constraint=terms","GO:0051128_regulation_of_cellular_component_organization")	=HYPERLINK("http://www.ncbi.nih.gov/gquery/gquery.fcgi?term=EPHB2","EPHB2")	160	4	2.349490	-1.050443	143	108.15	0.756294
=HYPERLINK("http://www.godatabase.org/cgi-bin/go.cgi?query=GO:0048518&auto_wild_cards=yes&view=query&action=query&search_constraint=terms","GO:0048518_positive_regulation_of_biological_process")	=HYPERLINK("http://www.ncbi.nih.gov/gquery/gquery.fcgi?term=FUS","FUS")	995	15	1.416778	-1.047976	144	108.45	0.753125
=HYPERLINK("http://www.godatabase.org/cgi-bin/go.cgi?query=GO:0048518&auto_wild_cards=yes&view=query&action=query&search_constraint=terms","GO:0048518_positive_regulation_of_biological_process")	=HYPERLINK("http://www.ncbi.nih.gov/gquery/gquery.fcgi?term=TM2D1","TM2D1")	995	15	1.416778	-1.047976	144	108.45	0.753125
=HYPERLINK("http://www.godatabase.org/cgi-bin/go.cgi?query=GO:0048518&auto_wild_cards=yes&view=query&action=query&search_constraint=terms","GO:0048518_positive_regulation_of_biological_process")	=HYPERLINK("http://www.ncbi.nih.gov/gquery/gquery.fcgi?term=PDGFA","PDGFA")	995	15	1.416778	-1.047976	144	108.45	0.753125
=HYPERLINK("http://www.godatabase.org/cgi-bin/go.cgi?query=GO:0048518&auto_wild_cards=yes&view=query&action=query&search_constraint=terms","GO:0048518_positive_regulation_of_biological_process")	=HYPERLINK("http://www.ncbi.nih.gov/gquery/gquery.fcgi?term=ARNTL","ARNTL")	995	15	1.416778	-1.047976	144	108.45	0.753125
=HYPERLINK("http://www.godatabase.org/cgi-bin/go.cgi?query=GO:0048518&auto_wild_cards=yes&view=query&action=query&search_constraint=terms","GO:0048518_positive_regulation_of_biological_process")	=HYPERLINK("http://www.ncbi.nih.gov/gquery/gquery.fcgi?term=JAG1","JAG1")	995	15	1.416778	-1.047976	144	108.45	0.753125
=HYPERLINK("http://www.godatabase.org/cgi-bin/go.cgi?query=GO:0048518&auto_wild_cards=yes&view=query&action=query&search_constraint=terms","GO:0048518_positive_regulation_of_biological_process")	=HYPERLINK("http://www.ncbi.nih.gov/gquery/gquery.fcgi?term=NTN1","NTN1")	995	15	1.416778	-1.047976	144	108.45	0.753125
=HYPERLINK("http://www.godatabase.org/cgi-bin/go.cgi?query=GO:0048518&auto_wild_cards=yes&view=query&action=query&search_constraint=terms","GO:0048518_positive_regulation_of_biological_process")	=HYPERLINK("http://www.ncbi.nih.gov/gquery/gquery.fcgi?term=EPHB2","EPHB2")	995	15	1.416778	-1.047976	144	108.45	0.753125
=HYPERLINK("http://www.godatabase.org/cgi-bin/go.cgi?query=GO:0048518&auto_wild_cards=yes&view=query&action=query&search_constraint=terms","GO:0048518_positive_regulation_of_biological_process")	=HYPERLINK("http://www.ncbi.nih.gov/gquery/gquery.fcgi?term=MAPK1","MAPK1")	995	15	1.416778	-1.047976	144	108.45	0.753125
=HYPERLINK("http://www.godatabase.org/cgi-bin/go.cgi?query=GO:0048518&auto_wild_cards=yes&view=query&action=query&search_constraint=terms","GO:0048518_positive_regulation_of_biological_process")	=HYPERLINK("http://www.ncbi.nih.gov/gquery/gquery.fcgi?term=HES5","HES5")	995	15	1.416778	-1.047976	144	108.45	0.753125
=HYPERLINK("http://www.godatabase.org/cgi-bin/go.cgi?query=GO:0048518&auto_wild_cards=yes&view=query&action=query&search_constraint=terms","GO:0048518_positive_regulation_of_biological_process")	=HYPERLINK("http://www.ncbi.nih.gov/gquery/gquery.fcgi?term=HIPK1","HIPK1")	995	15	1.416778	-1.047976	144	108.45	0.753125
=HYPERLINK("http://www.godatabase.org/cgi-bin/go.cgi?query=GO:0048518&auto_wild_cards=yes&view=query&action=query&search_constraint=terms","GO:0048518_positive_regulation_of_biological_process")	=HYPERLINK("http://www.ncbi.nih.gov/gquery/gquery.fcgi?term=ITGA8","ITGA8")	995	15	1.416778	-1.047976	144	108.45	0.753125
=HYPERLINK("http://www.godatabase.org/cgi-bin/go.cgi?query=GO:0048518&auto_wild_cards=yes&view=query&action=query&search_constraint=terms","GO:0048518_positive_regulation_of_biological_process")	=HYPERLINK("http://www.ncbi.nih.gov/gquery/gquery.fcgi?term=FOXG1","FOXG1")	995	15	1.416778	-1.047976	144	108.45	0.753125
=HYPERLINK("http://www.godatabase.org/cgi-bin/go.cgi?query=GO:0048518&auto_wild_cards=yes&view=query&action=query&search_constraint=terms","GO:0048518_positive_regulation_of_biological_process")	=HYPERLINK("http://www.ncbi.nih.gov/gquery/gquery.fcgi?term=SYTL2","SYTL2")	995	15	1.416778	-1.047976	144	108.45	0.753125
=HYPERLINK("http://www.godatabase.org/cgi-bin/go.cgi?query=GO:0048518&auto_wild_cards=yes&view=query&action=query&search_constraint=terms","GO:0048518_positive_regulation_of_biological_process")	=HYPERLINK("http://www.ncbi.nih.gov/gquery/gquery.fcgi?term=POU4F1","POU4F1")	995	15	1.416778	-1.047976	144	108.45	0.753125
=HYPERLINK("http://www.godatabase.org/cgi-bin/go.cgi?query=GO:0048518&auto_wild_cards=yes&view=query&action=query&search_constraint=terms","GO:0048518_positive_regulation_of_biological_process")	=HYPERLINK("http://www.ncbi.nih.gov/gquery/gquery.fcgi?term=CHUK","CHUK")	995	15	1.416778	-1.047976	144	108.45	0.753125
=HYPERLINK("http://www.godatabase.org/cgi-bin/go.cgi?query=GO:0045595&auto_wild_cards=yes&view=query&action=query&search_constraint=terms","GO:0045595_regulation_of_cell_differentiation")	=HYPERLINK("http://www.ncbi.nih.gov/gquery/gquery.fcgi?term=MAPK1","MAPK1")	295	6	1.911449	-1.042782	145	108.7	0.749655
=HYPERLINK("http://www.godatabase.org/cgi-bin/go.cgi?query=GO:0045595&auto_wild_cards=yes&view=query&action=query&search_constraint=terms","GO:0045595_regulation_of_cell_differentiation")	=HYPERLINK("http://www.ncbi.nih.gov/gquery/gquery.fcgi?term=HES5","HES5")	295	6	1.911449	-1.042782	145	108.7	0.749655
=HYPERLINK("http://www.godatabase.org/cgi-bin/go.cgi?query=GO:0045595&auto_wild_cards=yes&view=query&action=query&search_constraint=terms","GO:0045595_regulation_of_cell_differentiation")	=HYPERLINK("http://www.ncbi.nih.gov/gquery/gquery.fcgi?term=FOXG1","FOXG1")	295	6	1.911449	-1.042782	145	108.7	0.749655
=HYPERLINK("http://www.godatabase.org/cgi-bin/go.cgi?query=GO:0045595&auto_wild_cards=yes&view=query&action=query&search_constraint=terms","GO:0045595_regulation_of_cell_differentiation")	=HYPERLINK("http://www.ncbi.nih.gov/gquery/gquery.fcgi?term=JAG1","JAG1")	295	6	1.911449	-1.042782	145	108.7	0.749655
=HYPERLINK("http://www.godatabase.org/cgi-bin/go.cgi?query=GO:0045595&auto_wild_cards=yes&view=query&action=query&search_constraint=terms","GO:0045595_regulation_of_cell_differentiation")	=HYPERLINK("http://www.ncbi.nih.gov/gquery/gquery.fcgi?term=NTN1","NTN1")	295	6	1.911449	-1.042782	145	108.7	0.749655
=HYPERLINK("http://www.godatabase.org/cgi-bin/go.cgi?query=GO:0045595&auto_wild_cards=yes&view=query&action=query&search_constraint=terms","GO:0045595_regulation_of_cell_differentiation")	=HYPERLINK("http://www.ncbi.nih.gov/gquery/gquery.fcgi?term=EPHB2","EPHB2")	295	6	1.911449	-1.042782	145	108.7	0.749655
=HYPERLINK("http://www.godatabase.org/cgi-bin/go.cgi?query=GO:0014037&auto_wild_cards=yes&view=query&action=query&search_constraint=terms","GO:0014037_Schwann_cell_differentiation")	=HYPERLINK("http://www.ncbi.nih.gov/gquery/gquery.fcgi?term=NAB1","NAB1")	9	1	10.442177	-1.036847	155	120.59	0.778000
=HYPERLINK("http://www.godatabase.org/cgi-bin/go.cgi?query=GO:0016601&auto_wild_cards=yes&view=query&action=query&search_constraint=terms","GO:0016601_Rac_protein_signal_transduction")	=HYPERLINK("http://www.ncbi.nih.gov/gquery/gquery.fcgi?term=STMN3","STMN3")	9	1	10.442177	-1.036847	155	120.59	0.778000
=HYPERLINK("http://www.godatabase.org/cgi-bin/go.cgi?query=GO:0032963&auto_wild_cards=yes&view=query&action=query&search_constraint=terms","GO:0032963_collagen_metabolic_process")	=HYPERLINK("http://www.ncbi.nih.gov/gquery/gquery.fcgi?term=MMP2","MMP2")	9	1	10.442177	-1.036847	155	120.59	0.778000
=HYPERLINK("http://www.godatabase.org/cgi-bin/go.cgi?query=GO:0050884&auto_wild_cards=yes&view=query&action=query&search_constraint=terms","GO:0050884_neuromuscular_process_controlling_posture")	=HYPERLINK("http://www.ncbi.nih.gov/gquery/gquery.fcgi?term=POU4F1","POU4F1")	9	1	10.442177	-1.036847	155	120.59	0.778000
=HYPERLINK("http://www.godatabase.org/cgi-bin/go.cgi?query=GO:0050910&auto_wild_cards=yes&view=query&action=query&search_constraint=terms","GO:0050910_detection_of_mechanical_stimulus_involved_in_sensory_perception_of_sound")	=HYPERLINK("http://www.ncbi.nih.gov/gquery/gquery.fcgi?term=GPR98","GPR98")	9	1	10.442177	-1.036847	155	120.59	0.778000
=HYPERLINK("http://www.godatabase.org/cgi-bin/go.cgi?query=GO:0051647&auto_wild_cards=yes&view=query&action=query&search_constraint=terms","GO:0051647_nucleus_localization")	=HYPERLINK("http://www.ncbi.nih.gov/gquery/gquery.fcgi?term=NTN1","NTN1")	9	1	10.442177	-1.036847	155	120.59	0.778000
=HYPERLINK("http://www.godatabase.org/cgi-bin/go.cgi?query=GO:0060119&auto_wild_cards=yes&view=query&action=query&search_constraint=terms","GO:0060119_inner_ear_receptor_cell_development")	=HYPERLINK("http://www.ncbi.nih.gov/gquery/gquery.fcgi?term=GPR98","GPR98")	9	1	10.442177	-1.036847	155	120.59	0.778000
=HYPERLINK("http://www.godatabase.org/cgi-bin/go.cgi?query=GO:0060122&auto_wild_cards=yes&view=query&action=query&search_constraint=terms","GO:0060122_inner_ear_receptor_stereocilium_organization")	=HYPERLINK("http://www.ncbi.nih.gov/gquery/gquery.fcgi?term=GPR98","GPR98")	9	1	10.442177	-1.036847	155	120.59	0.778000
=HYPERLINK("http://www.godatabase.org/cgi-bin/go.cgi?query=GO:0060325&auto_wild_cards=yes&view=query&action=query&search_constraint=terms","GO:0060325_face_morphogenesis")	=HYPERLINK("http://www.ncbi.nih.gov/gquery/gquery.fcgi?term=MMP2","MMP2")	9	1	10.442177	-1.036847	155	120.59	0.778000
=HYPERLINK("http://www.godatabase.org/cgi-bin/go.cgi?query=GO:0060693&auto_wild_cards=yes&view=query&action=query&search_constraint=terms","GO:0060693_regulation_of_branching_involved_in_salivary_gland_morphogenesis")	=HYPERLINK("http://www.ncbi.nih.gov/gquery/gquery.fcgi?term=PDGFA","PDGFA")	9	1	10.442177	-1.036847	155	120.59	0.778000
=HYPERLINK("http://www.godatabase.org/cgi-bin/go.cgi?query=GO:0051641&auto_wild_cards=yes&view=query&action=query&search_constraint=terms","GO:0051641_cellular_localization")	=HYPERLINK("http://www.ncbi.nih.gov/gquery/gquery.fcgi?term=SCAMP1","SCAMP1")	370	7	1.777992	-1.025597	156	121.56	0.779231
=HYPERLINK("http://www.godatabase.org/cgi-bin/go.cgi?query=GO:0051641&auto_wild_cards=yes&view=query&action=query&search_constraint=terms","GO:0051641_cellular_localization")	=HYPERLINK("http://www.ncbi.nih.gov/gquery/gquery.fcgi?term=CPLX3","CPLX3")	370	7	1.777992	-1.025597	156	121.56	0.779231
=HYPERLINK("http://www.godatabase.org/cgi-bin/go.cgi?query=GO:0051641&auto_wild_cards=yes&view=query&action=query&search_constraint=terms","GO:0051641_cellular_localization")	=HYPERLINK("http://www.ncbi.nih.gov/gquery/gquery.fcgi?term=SYTL2","SYTL2")	370	7	1.777992	-1.025597	156	121.56	0.779231
=HYPERLINK("http://www.godatabase.org/cgi-bin/go.cgi?query=GO:0051641&auto_wild_cards=yes&view=query&action=query&search_constraint=terms","GO:0051641_cellular_localization")	=HYPERLINK("http://www.ncbi.nih.gov/gquery/gquery.fcgi?term=SV2B","SV2B")	370	7	1.777992	-1.025597	156	121.56	0.779231
=HYPERLINK("http://www.godatabase.org/cgi-bin/go.cgi?query=GO:0051641&auto_wild_cards=yes&view=query&action=query&search_constraint=terms","GO:0051641_cellular_localization")	=HYPERLINK("http://www.ncbi.nih.gov/gquery/gquery.fcgi?term=ARNTL","ARNTL")	370	7	1.777992	-1.025597	156	121.56	0.779231
=HYPERLINK("http://www.godatabase.org/cgi-bin/go.cgi?query=GO:0051641&auto_wild_cards=yes&view=query&action=query&search_constraint=terms","GO:0051641_cellular_localization")	=HYPERLINK("http://www.ncbi.nih.gov/gquery/gquery.fcgi?term=NTN1","NTN1")	370	7	1.777992	-1.025597	156	121.56	0.779231
=HYPERLINK("http://www.godatabase.org/cgi-bin/go.cgi?query=GO:0051641&auto_wild_cards=yes&view=query&action=query&search_constraint=terms","GO:0051641_cellular_localization")	=HYPERLINK("http://www.ncbi.nih.gov/gquery/gquery.fcgi?term=LIN7A","LIN7A")	370	7	1.777992	-1.025597	156	121.56	0.779231
=HYPERLINK("http://www.godatabase.org/cgi-bin/go.cgi?query=GO:0034101&auto_wild_cards=yes&view=query&action=query&search_constraint=terms","GO:0034101_erythrocyte_homeostasis")	=HYPERLINK("http://www.ncbi.nih.gov/gquery/gquery.fcgi?term=HBA-A1","HBA-A1")	49	2	3.835902	-1.021623	157	122.81	0.782229
=HYPERLINK("http://www.godatabase.org/cgi-bin/go.cgi?query=GO:0034101&auto_wild_cards=yes&view=query&action=query&search_constraint=terms","GO:0034101_erythrocyte_homeostasis")	=HYPERLINK("http://www.ncbi.nih.gov/gquery/gquery.fcgi?term=SP3","SP3")	49	2	3.835902	-1.021623	157	122.81	0.782229
=HYPERLINK("http://www.godatabase.org/cgi-bin/go.cgi?query=GO:0048598&auto_wild_cards=yes&view=query&action=query&search_constraint=terms","GO:0048598_embryonic_morphogenesis")	=HYPERLINK("http://www.ncbi.nih.gov/gquery/gquery.fcgi?term=DLC1","DLC1")	299	6	1.885878	-1.021187	158	122.88	0.777722
=HYPERLINK("http://www.godatabase.org/cgi-bin/go.cgi?query=GO:0048598&auto_wild_cards=yes&view=query&action=query&search_constraint=terms","GO:0048598_embryonic_morphogenesis")	=HYPERLINK("http://www.ncbi.nih.gov/gquery/gquery.fcgi?term=DKK1","DKK1")	299	6	1.885878	-1.021187	158	122.88	0.777722
=HYPERLINK("http://www.godatabase.org/cgi-bin/go.cgi?query=GO:0048598&auto_wild_cards=yes&view=query&action=query&search_constraint=terms","GO:0048598_embryonic_morphogenesis")	=HYPERLINK("http://www.ncbi.nih.gov/gquery/gquery.fcgi?term=SP3","SP3")	299	6	1.885878	-1.021187	158	122.88	0.777722
=HYPERLINK("http://www.godatabase.org/cgi-bin/go.cgi?query=GO:0048598&auto_wild_cards=yes&view=query&action=query&search_constraint=terms","GO:0048598_embryonic_morphogenesis")	=HYPERLINK("http://www.ncbi.nih.gov/gquery/gquery.fcgi?term=ITGA8","ITGA8")	299	6	1.885878	-1.021187	158	122.88	0.777722
=HYPERLINK("http://www.godatabase.org/cgi-bin/go.cgi?query=GO:0048598&auto_wild_cards=yes&view=query&action=query&search_constraint=terms","GO:0048598_embryonic_morphogenesis")	=HYPERLINK("http://www.ncbi.nih.gov/gquery/gquery.fcgi?term=FOXG1","FOXG1")	299	6	1.885878	-1.021187	158	122.88	0.777722
=HYPERLINK("http://www.godatabase.org/cgi-bin/go.cgi?query=GO:0048598&auto_wild_cards=yes&view=query&action=query&search_constraint=terms","GO:0048598_embryonic_morphogenesis")	=HYPERLINK("http://www.ncbi.nih.gov/gquery/gquery.fcgi?term=ODZ4","ODZ4")	299	6	1.885878	-1.021187	158	122.88	0.777722
=HYPERLINK("http://www.godatabase.org/cgi-bin/go.cgi?query=GO:0002573&auto_wild_cards=yes&view=query&action=query&search_constraint=terms","GO:0002573_myeloid_leukocyte_differentiation")	=HYPERLINK("http://www.ncbi.nih.gov/gquery/gquery.fcgi?term=SP3","SP3")	50	2	3.759184	-1.006758	159	124.58	0.783522
=HYPERLINK("http://www.godatabase.org/cgi-bin/go.cgi?query=GO:0002573&auto_wild_cards=yes&view=query&action=query&search_constraint=terms","GO:0002573_myeloid_leukocyte_differentiation")	=HYPERLINK("http://www.ncbi.nih.gov/gquery/gquery.fcgi?term=CHUK","CHUK")	50	2	3.759184	-1.006758	159	124.58	0.783522
=HYPERLINK("http://www.godatabase.org/cgi-bin/go.cgi?query=GO:0002070&auto_wild_cards=yes&view=query&action=query&search_constraint=terms","GO:0002070_epithelial_cell_maturation")	=HYPERLINK("http://www.ncbi.nih.gov/gquery/gquery.fcgi?term=XBP1","XBP1")	10	1	9.397959	-0.993331	169	138.17	0.817574
=HYPERLINK("http://www.godatabase.org/cgi-bin/go.cgi?query=GO:0007044&auto_wild_cards=yes&view=query&action=query&search_constraint=terms","GO:0007044_cell-substrate_junction_assembly")	=HYPERLINK("http://www.ncbi.nih.gov/gquery/gquery.fcgi?term=DLC1","DLC1")	10	1	9.397959	-0.993331	169	138.17	0.817574
=HYPERLINK("http://www.godatabase.org/cgi-bin/go.cgi?query=GO:0021952&auto_wild_cards=yes&view=query&action=query&search_constraint=terms","GO:0021952_central_nervous_system_projection_neuron_axonogenesis")	=HYPERLINK("http://www.ncbi.nih.gov/gquery/gquery.fcgi?term=EPHB2","EPHB2")	10	1	9.397959	-0.993331	169	138.17	0.817574
=HYPERLINK("http://www.godatabase.org/cgi-bin/go.cgi?query=GO:0032318&auto_wild_cards=yes&view=query&action=query&search_constraint=terms","GO:0032318_regulation_of_Ras_GTPase_activity")	=HYPERLINK("http://www.ncbi.nih.gov/gquery/gquery.fcgi?term=STMN3","STMN3")	10	1	9.397959	-0.993331	169	138.17	0.817574
=HYPERLINK("http://www.godatabase.org/cgi-bin/go.cgi?query=GO:0043330&auto_wild_cards=yes&view=query&action=query&search_constraint=terms","GO:0043330_response_to_exogenous_dsRNA")	=HYPERLINK("http://www.ncbi.nih.gov/gquery/gquery.fcgi?term=MAPK1","MAPK1")	10	1	9.397959	-0.993331	169	138.17	0.817574
=HYPERLINK("http://www.godatabase.org/cgi-bin/go.cgi?query=GO:0044259&auto_wild_cards=yes&view=query&action=query&search_constraint=terms","GO:0044259_multicellular_organismal_macromolecule_metabolic_process")	=HYPERLINK("http://www.ncbi.nih.gov/gquery/gquery.fcgi?term=MMP2","MMP2")	10	1	9.397959	-0.993331	169	138.17	0.817574
=HYPERLINK("http://www.godatabase.org/cgi-bin/go.cgi?query=GO:0048596&auto_wild_cards=yes&view=query&action=query&search_constraint=terms","GO:0048596_embryonic_camera-type_eye_morphogenesis")	=HYPERLINK("http://www.ncbi.nih.gov/gquery/gquery.fcgi?term=SP3","SP3")	10	1	9.397959	-0.993331	169	138.17	0.817574
=HYPERLINK("http://www.godatabase.org/cgi-bin/go.cgi?query=GO:0060216&auto_wild_cards=yes&view=query&action=query&search_constraint=terms","GO:0060216_definitive_hemopoiesis")	=HYPERLINK("http://www.ncbi.nih.gov/gquery/gquery.fcgi?term=SP3","SP3")	10	1	9.397959	-0.993331	169	138.17	0.817574
=HYPERLINK("http://www.godatabase.org/cgi-bin/go.cgi?query=GO:0060323&auto_wild_cards=yes&view=query&action=query&search_constraint=terms","GO:0060323_head_morphogenesis")	=HYPERLINK("http://www.ncbi.nih.gov/gquery/gquery.fcgi?term=MMP2","MMP2")	10	1	9.397959	-0.993331	169	138.17	0.817574
=HYPERLINK("http://www.godatabase.org/cgi-bin/go.cgi?query=GO:0060343&auto_wild_cards=yes&view=query&action=query&search_constraint=terms","GO:0060343_trabecula_formation")	=HYPERLINK("http://www.ncbi.nih.gov/gquery/gquery.fcgi?term=MMP2","MMP2")	10	1	9.397959	-0.993331	169	138.17	0.817574
=HYPERLINK("http://www.godatabase.org/cgi-bin/go.cgi?query=GO:0050789&auto_wild_cards=yes&view=query&action=query&search_constraint=terms","GO:0050789_regulation_of_biological_process")	=HYPERLINK("http://www.ncbi.nih.gov/gquery/gquery.fcgi?term=FUS","FUS")	2357	30	1.196176	-0.992707	170	138.22	0.813059
=HYPERLINK("http://www.godatabase.org/cgi-bin/go.cgi?query=GO:0050789&auto_wild_cards=yes&view=query&action=query&search_constraint=terms","GO:0050789_regulation_of_biological_process")	=HYPERLINK("http://www.ncbi.nih.gov/gquery/gquery.fcgi?term=CPLX3","CPLX3")	2357	30	1.196176	-0.992707	170	138.22	0.813059
=HYPERLINK("http://www.godatabase.org/cgi-bin/go.cgi?query=GO:0050789&auto_wild_cards=yes&view=query&action=query&search_constraint=terms","GO:0050789_regulation_of_biological_process")	=HYPERLINK("http://www.ncbi.nih.gov/gquery/gquery.fcgi?term=PDGFA","PDGFA")	2357	30	1.196176	-0.992707	170	138.22	0.813059
=HYPERLINK("http://www.godatabase.org/cgi-bin/go.cgi?query=GO:0050789&auto_wild_cards=yes&view=query&action=query&search_constraint=terms","GO:0050789_regulation_of_biological_process")	=HYPERLINK("http://www.ncbi.nih.gov/gquery/gquery.fcgi?term=THOP1","THOP1")	2357	30	1.196176	-0.992707	170	138.22	0.813059
=HYPERLINK("http://www.godatabase.org/cgi-bin/go.cgi?query=GO:0050789&auto_wild_cards=yes&view=query&action=query&search_constraint=terms","GO:0050789_regulation_of_biological_process")	=HYPERLINK("http://www.ncbi.nih.gov/gquery/gquery.fcgi?term=JAG1","JAG1")	2357	30	1.196176	-0.992707	170	138.22	0.813059
=HYPERLINK("http://www.godatabase.org/cgi-bin/go.cgi?query=GO:0050789&auto_wild_cards=yes&view=query&action=query&search_constraint=terms","GO:0050789_regulation_of_biological_process")	=HYPERLINK("http://www.ncbi.nih.gov/gquery/gquery.fcgi?term=APLP1","APLP1")	2357	30	1.196176	-0.992707	170	138.22	0.813059
=HYPERLINK("http://www.godatabase.org/cgi-bin/go.cgi?query=GO:0050789&auto_wild_cards=yes&view=query&action=query&search_constraint=terms","GO:0050789_regulation_of_biological_process")	=HYPERLINK("http://www.ncbi.nih.gov/gquery/gquery.fcgi?term=ZC3H8","ZC3H8")	2357	30	1.196176	-0.992707	170	138.22	0.813059
=HYPERLINK("http://www.godatabase.org/cgi-bin/go.cgi?query=GO:0050789&auto_wild_cards=yes&view=query&action=query&search_constraint=terms","GO:0050789_regulation_of_biological_process")	=HYPERLINK("http://www.ncbi.nih.gov/gquery/gquery.fcgi?term=EPHB2","EPHB2")	2357	30	1.196176	-0.992707	170	138.22	0.813059
=HYPERLINK("http://www.godatabase.org/cgi-bin/go.cgi?query=GO:0050789&auto_wild_cards=yes&view=query&action=query&search_constraint=terms","GO:0050789_regulation_of_biological_process")	=HYPERLINK("http://www.ncbi.nih.gov/gquery/gquery.fcgi?term=CCNE2","CCNE2")	2357	30	1.196176	-0.992707	170	138.22	0.813059
=HYPERLINK("http://www.godatabase.org/cgi-bin/go.cgi?query=GO:0050789&auto_wild_cards=yes&view=query&action=query&search_constraint=terms","GO:0050789_regulation_of_biological_process")	=HYPERLINK("http://www.ncbi.nih.gov/gquery/gquery.fcgi?term=POU4F1","POU4F1")	2357	30	1.196176	-0.992707	170	138.22	0.813059
=HYPERLINK("http://www.godatabase.org/cgi-bin/go.cgi?query=GO:0050789&auto_wild_cards=yes&view=query&action=query&search_constraint=terms","GO:0050789_regulation_of_biological_process")	=HYPERLINK("http://www.ncbi.nih.gov/gquery/gquery.fcgi?term=SV2B","SV2B")	2357	30	1.196176	-0.992707	170	138.22	0.813059
=HYPERLINK("http://www.godatabase.org/cgi-bin/go.cgi?query=GO:0050789&auto_wild_cards=yes&view=query&action=query&search_constraint=terms","GO:0050789_regulation_of_biological_process")	=HYPERLINK("http://www.ncbi.nih.gov/gquery/gquery.fcgi?term=TUBG1","TUBG1")	2357	30	1.196176	-0.992707	170	138.22	0.813059
=HYPERLINK("http://www.godatabase.org/cgi-bin/go.cgi?query=GO:0050789&auto_wild_cards=yes&view=query&action=query&search_constraint=terms","GO:0050789_regulation_of_biological_process")	=HYPERLINK("http://www.ncbi.nih.gov/gquery/gquery.fcgi?term=CHUK","CHUK")	2357	30	1.196176	-0.992707	170	138.22	0.813059
=HYPERLINK("http://www.godatabase.org/cgi-bin/go.cgi?query=GO:0050789&auto_wild_cards=yes&view=query&action=query&search_constraint=terms","GO:0050789_regulation_of_biological_process")	=HYPERLINK("http://www.ncbi.nih.gov/gquery/gquery.fcgi?term=AEBP2","AEBP2")	2357	30	1.196176	-0.992707	170	138.22	0.813059
=HYPERLINK("http://www.godatabase.org/cgi-bin/go.cgi?query=GO:0050789&auto_wild_cards=yes&view=query&action=query&search_constraint=terms","GO:0050789_regulation_of_biological_process")	=HYPERLINK("http://www.ncbi.nih.gov/gquery/gquery.fcgi?term=TM2D1","TM2D1")	2357	30	1.196176	-0.992707	170	138.22	0.813059
=HYPERLINK("http://www.godatabase.org/cgi-bin/go.cgi?query=GO:0050789&auto_wild_cards=yes&view=query&action=query&search_constraint=terms","GO:0050789_regulation_of_biological_process")	=HYPERLINK("http://www.ncbi.nih.gov/gquery/gquery.fcgi?term=STMN3","STMN3")	2357	30	1.196176	-0.992707	170	138.22	0.813059
=HYPERLINK("http://www.godatabase.org/cgi-bin/go.cgi?query=GO:0050789&auto_wild_cards=yes&view=query&action=query&search_constraint=terms","GO:0050789_regulation_of_biological_process")	=HYPERLINK("http://www.ncbi.nih.gov/gquery/gquery.fcgi?term=MAPK10","MAPK10")	2357	30	1.196176	-0.992707	170	138.22	0.813059
=HYPERLINK("http://www.godatabase.org/cgi-bin/go.cgi?query=GO:0050789&auto_wild_cards=yes&view=query&action=query&search_constraint=terms","GO:0050789_regulation_of_biological_process")	=HYPERLINK("http://www.ncbi.nih.gov/gquery/gquery.fcgi?term=ARNTL","ARNTL")	2357	30	1.196176	-0.992707	170	138.22	0.813059
=HYPERLINK("http://www.godatabase.org/cgi-bin/go.cgi?query=GO:0050789&auto_wild_cards=yes&view=query&action=query&search_constraint=terms","GO:0050789_regulation_of_biological_process")	=HYPERLINK("http://www.ncbi.nih.gov/gquery/gquery.fcgi?term=NTN1","NTN1")	2357	30	1.196176	-0.992707	170	138.22	0.813059
=HYPERLINK("http://www.godatabase.org/cgi-bin/go.cgi?query=GO:0050789&auto_wild_cards=yes&view=query&action=query&search_constraint=terms","GO:0050789_regulation_of_biological_process")	=HYPERLINK("http://www.ncbi.nih.gov/gquery/gquery.fcgi?term=MAPK1","MAPK1")	2357	30	1.196176	-0.992707	170	138.22	0.813059
=HYPERLINK("http://www.godatabase.org/cgi-bin/go.cgi?query=GO:0050789&auto_wild_cards=yes&view=query&action=query&search_constraint=terms","GO:0050789_regulation_of_biological_process")	=HYPERLINK("http://www.ncbi.nih.gov/gquery/gquery.fcgi?term=DKK1","DKK1")	2357	30	1.196176	-0.992707	170	138.22	0.813059
=HYPERLINK("http://www.godatabase.org/cgi-bin/go.cgi?query=GO:0050789&auto_wild_cards=yes&view=query&action=query&search_constraint=terms","GO:0050789_regulation_of_biological_process")	=HYPERLINK("http://www.ncbi.nih.gov/gquery/gquery.fcgi?term=HIPK1","HIPK1")	2357	30	1.196176	-0.992707	170	138.22	0.813059
=HYPERLINK("http://www.godatabase.org/cgi-bin/go.cgi?query=GO:0050789&auto_wild_cards=yes&view=query&action=query&search_constraint=terms","GO:0050789_regulation_of_biological_process")	=HYPERLINK("http://www.ncbi.nih.gov/gquery/gquery.fcgi?term=HES5","HES5")	2357	30	1.196176	-0.992707	170	138.22	0.813059
=HYPERLINK("http://www.godatabase.org/cgi-bin/go.cgi?query=GO:0050789&auto_wild_cards=yes&view=query&action=query&search_constraint=terms","GO:0050789_regulation_of_biological_process")	=HYPERLINK("http://www.ncbi.nih.gov/gquery/gquery.fcgi?term=SFRP1","SFRP1")	2357	30	1.196176	-0.992707	170	138.22	0.813059
=HYPERLINK("http://www.godatabase.org/cgi-bin/go.cgi?query=GO:0050789&auto_wild_cards=yes&view=query&action=query&search_constraint=terms","GO:0050789_regulation_of_biological_process")	=HYPERLINK("http://www.ncbi.nih.gov/gquery/gquery.fcgi?term=SP3","SP3")	2357	30	1.196176	-0.992707	170	138.22	0.813059
=HYPERLINK("http://www.godatabase.org/cgi-bin/go.cgi?query=GO:0050789&auto_wild_cards=yes&view=query&action=query&search_constraint=terms","GO:0050789_regulation_of_biological_process")	=HYPERLINK("http://www.ncbi.nih.gov/gquery/gquery.fcgi?term=ITGA8","ITGA8")	2357	30	1.196176	-0.992707	170	138.22	0.813059
=HYPERLINK("http://www.godatabase.org/cgi-bin/go.cgi?query=GO:0050789&auto_wild_cards=yes&view=query&action=query&search_constraint=terms","GO:0050789_regulation_of_biological_process")	=HYPERLINK("http://www.ncbi.nih.gov/gquery/gquery.fcgi?term=NAB1","NAB1")	2357	30	1.196176	-0.992707	170	138.22	0.813059
=HYPERLINK("http://www.godatabase.org/cgi-bin/go.cgi?query=GO:0050789&auto_wild_cards=yes&view=query&action=query&search_constraint=terms","GO:0050789_regulation_of_biological_process")	=HYPERLINK("http://www.ncbi.nih.gov/gquery/gquery.fcgi?term=FOXG1","FOXG1")	2357	30	1.196176	-0.992707	170	138.22	0.813059
=HYPERLINK("http://www.godatabase.org/cgi-bin/go.cgi?query=GO:0050789&auto_wild_cards=yes&view=query&action=query&search_constraint=terms","GO:0050789_regulation_of_biological_process")	=HYPERLINK("http://www.ncbi.nih.gov/gquery/gquery.fcgi?term=GNB4","GNB4")	2357	30	1.196176	-0.992707	170	138.22	0.813059
=HYPERLINK("http://www.godatabase.org/cgi-bin/go.cgi?query=GO:0050789&auto_wild_cards=yes&view=query&action=query&search_constraint=terms","GO:0050789_regulation_of_biological_process")	=HYPERLINK("http://www.ncbi.nih.gov/gquery/gquery.fcgi?term=SYTL2","SYTL2")	2357	30	1.196176	-0.992707	170	138.22	0.813059
=HYPERLINK("http://www.godatabase.org/cgi-bin/go.cgi?query=GO:0032989&auto_wild_cards=yes&view=query&action=query&search_constraint=terms","GO:0032989_cellular_component_morphogenesis")	=HYPERLINK("http://www.ncbi.nih.gov/gquery/gquery.fcgi?term=EPHA4","EPHA4")	307	6	1.836735	-0.979386	171	139.73	0.817135
=HYPERLINK("http://www.godatabase.org/cgi-bin/go.cgi?query=GO:0032989&auto_wild_cards=yes&view=query&action=query&search_constraint=terms","GO:0032989_cellular_component_morphogenesis")	=HYPERLINK("http://www.ncbi.nih.gov/gquery/gquery.fcgi?term=ANK3","ANK3")	307	6	1.836735	-0.979386	171	139.73	0.817135
=HYPERLINK("http://www.godatabase.org/cgi-bin/go.cgi?query=GO:0032989&auto_wild_cards=yes&view=query&action=query&search_constraint=terms","GO:0032989_cellular_component_morphogenesis")	=HYPERLINK("http://www.ncbi.nih.gov/gquery/gquery.fcgi?term=FOXG1","FOXG1")	307	6	1.836735	-0.979386	171	139.73	0.817135
=HYPERLINK("http://www.godatabase.org/cgi-bin/go.cgi?query=GO:0032989&auto_wild_cards=yes&view=query&action=query&search_constraint=terms","GO:0032989_cellular_component_morphogenesis")	=HYPERLINK("http://www.ncbi.nih.gov/gquery/gquery.fcgi?term=KIF5C","KIF5C")	307	6	1.836735	-0.979386	171	139.73	0.817135
=HYPERLINK("http://www.godatabase.org/cgi-bin/go.cgi?query=GO:0032989&auto_wild_cards=yes&view=query&action=query&search_constraint=terms","GO:0032989_cellular_component_morphogenesis")	=HYPERLINK("http://www.ncbi.nih.gov/gquery/gquery.fcgi?term=NTN1","NTN1")	307	6	1.836735	-0.979386	171	139.73	0.817135
=HYPERLINK("http://www.godatabase.org/cgi-bin/go.cgi?query=GO:0032989&auto_wild_cards=yes&view=query&action=query&search_constraint=terms","GO:0032989_cellular_component_morphogenesis")	=HYPERLINK("http://www.ncbi.nih.gov/gquery/gquery.fcgi?term=EPHB2","EPHB2")	307	6	1.836735	-0.979386	171	139.73	0.817135
=HYPERLINK("http://www.godatabase.org/cgi-bin/go.cgi?query=GO:0051246&auto_wild_cards=yes&view=query&action=query&search_constraint=terms","GO:0051246_regulation_of_protein_metabolic_process")	=HYPERLINK("http://www.ncbi.nih.gov/gquery/gquery.fcgi?term=PDGFA","PDGFA")	170	4	2.211285	-0.977071	172	140.4	0.816279
=HYPERLINK("http://www.godatabase.org/cgi-bin/go.cgi?query=GO:0051246&auto_wild_cards=yes&view=query&action=query&search_constraint=terms","GO:0051246_regulation_of_protein_metabolic_process")	=HYPERLINK("http://www.ncbi.nih.gov/gquery/gquery.fcgi?term=SV2B","SV2B")	170	4	2.211285	-0.977071	172	140.4	0.816279
=HYPERLINK("http://www.godatabase.org/cgi-bin/go.cgi?query=GO:0051246&auto_wild_cards=yes&view=query&action=query&search_constraint=terms","GO:0051246_regulation_of_protein_metabolic_process")	=HYPERLINK("http://www.ncbi.nih.gov/gquery/gquery.fcgi?term=ARNTL","ARNTL")	170	4	2.211285	-0.977071	172	140.4	0.816279
=HYPERLINK("http://www.godatabase.org/cgi-bin/go.cgi?query=GO:0051246&auto_wild_cards=yes&view=query&action=query&search_constraint=terms","GO:0051246_regulation_of_protein_metabolic_process")	=HYPERLINK("http://www.ncbi.nih.gov/gquery/gquery.fcgi?term=APLP1","APLP1")	170	4	2.211285	-0.977071	172	140.4	0.816279
=HYPERLINK("http://www.godatabase.org/cgi-bin/go.cgi?query=GO:0016310&auto_wild_cards=yes&view=query&action=query&search_constraint=terms","GO:0016310_phosphorylation")	=HYPERLINK("http://www.ncbi.nih.gov/gquery/gquery.fcgi?term=MAPK1","MAPK1")	309	6	1.824846	-0.969216	173	140.89	0.814393
=HYPERLINK("http://www.godatabase.org/cgi-bin/go.cgi?query=GO:0016310&auto_wild_cards=yes&view=query&action=query&search_constraint=terms","GO:0016310_phosphorylation")	=HYPERLINK("http://www.ncbi.nih.gov/gquery/gquery.fcgi?term=HIPK1","HIPK1")	309	6	1.824846	-0.969216	173	140.89	0.814393
=HYPERLINK("http://www.godatabase.org/cgi-bin/go.cgi?query=GO:0016310&auto_wild_cards=yes&view=query&action=query&search_constraint=terms","GO:0016310_phosphorylation")	=HYPERLINK("http://www.ncbi.nih.gov/gquery/gquery.fcgi?term=PDGFA","PDGFA")	309	6	1.824846	-0.969216	173	140.89	0.814393
=HYPERLINK("http://www.godatabase.org/cgi-bin/go.cgi?query=GO:0016310&auto_wild_cards=yes&view=query&action=query&search_constraint=terms","GO:0016310_phosphorylation")	=HYPERLINK("http://www.ncbi.nih.gov/gquery/gquery.fcgi?term=MAP3K12","MAP3K12")	309	6	1.824846	-0.969216	173	140.89	0.814393
=HYPERLINK("http://www.godatabase.org/cgi-bin/go.cgi?query=GO:0016310&auto_wild_cards=yes&view=query&action=query&search_constraint=terms","GO:0016310_phosphorylation")	=HYPERLINK("http://www.ncbi.nih.gov/gquery/gquery.fcgi?term=CHUK","CHUK")	309	6	1.824846	-0.969216	173	140.89	0.814393
=HYPERLINK("http://www.godatabase.org/cgi-bin/go.cgi?query=GO:0016310&auto_wild_cards=yes&view=query&action=query&search_constraint=terms","GO:0016310_phosphorylation")	=HYPERLINK("http://www.ncbi.nih.gov/gquery/gquery.fcgi?term=EPHB2","EPHB2")	309	6	1.824846	-0.969216	173	140.89	0.814393
=HYPERLINK("http://www.godatabase.org/cgi-bin/go.cgi?query=GO:0010647&auto_wild_cards=yes&view=query&action=query&search_constraint=terms","GO:0010647_positive_regulation_of_cell_communication")	=HYPERLINK("http://www.ncbi.nih.gov/gquery/gquery.fcgi?term=ITGA8","ITGA8")	110	3	2.563080	-0.954503	174	142.8	0.820690
=HYPERLINK("http://www.godatabase.org/cgi-bin/go.cgi?query=GO:0010647&auto_wild_cards=yes&view=query&action=query&search_constraint=terms","GO:0010647_positive_regulation_of_cell_communication")	=HYPERLINK("http://www.ncbi.nih.gov/gquery/gquery.fcgi?term=JAG1","JAG1")	110	3	2.563080	-0.954503	174	142.8	0.820690
=HYPERLINK("http://www.godatabase.org/cgi-bin/go.cgi?query=GO:0010647&auto_wild_cards=yes&view=query&action=query&search_constraint=terms","GO:0010647_positive_regulation_of_cell_communication")	=HYPERLINK("http://www.ncbi.nih.gov/gquery/gquery.fcgi?term=CHUK","CHUK")	110	3	2.563080	-0.954503	174	142.8	0.820690
=HYPERLINK("http://www.godatabase.org/cgi-bin/go.cgi?query=GO:0007051&auto_wild_cards=yes&view=query&action=query&search_constraint=terms","GO:0007051_spindle_organization")	=HYPERLINK("http://www.ncbi.nih.gov/gquery/gquery.fcgi?term=TUBG1","TUBG1")	11	1	8.543599	-0.954175	180	151.56	0.842000
=HYPERLINK("http://www.godatabase.org/cgi-bin/go.cgi?query=GO:0007088&auto_wild_cards=yes&view=query&action=query&search_constraint=terms","GO:0007088_regulation_of_mitosis")	=HYPERLINK("http://www.ncbi.nih.gov/gquery/gquery.fcgi?term=TUBG1","TUBG1")	11	1	8.543599	-0.954175	180	151.56	0.842000
=HYPERLINK("http://www.godatabase.org/cgi-bin/go.cgi?query=GO:0021602&auto_wild_cards=yes&view=query&action=query&search_constraint=terms","GO:0021602_cranial_nerve_morphogenesis")	=HYPERLINK("http://www.ncbi.nih.gov/gquery/gquery.fcgi?term=EPHB2","EPHB2")	11	1	8.543599	-0.954175	180	151.56	0.842000
=HYPERLINK("http://www.godatabase.org/cgi-bin/go.cgi?query=GO:0046928&auto_wild_cards=yes&view=query&action=query&search_constraint=terms","GO:0046928_regulation_of_neurotransmitter_secretion")	=HYPERLINK("http://www.ncbi.nih.gov/gquery/gquery.fcgi?term=CPLX3","CPLX3")	11	1	8.543599	-0.954175	180	151.56	0.842000
=HYPERLINK("http://www.godatabase.org/cgi-bin/go.cgi?query=GO:0050772&auto_wild_cards=yes&view=query&action=query&search_constraint=terms","GO:0050772_positive_regulation_of_axonogenesis")	=HYPERLINK("http://www.ncbi.nih.gov/gquery/gquery.fcgi?term=NTN1","NTN1")	11	1	8.543599	-0.954175	180	151.56	0.842000
=HYPERLINK("http://www.godatabase.org/cgi-bin/go.cgi?query=GO:0051783&auto_wild_cards=yes&view=query&action=query&search_constraint=terms","GO:0051783_regulation_of_nuclear_division")	=HYPERLINK("http://www.ncbi.nih.gov/gquery/gquery.fcgi?term=TUBG1","TUBG1")	11	1	8.543599	-0.954175	180	151.56	0.842000
=HYPERLINK("http://www.godatabase.org/cgi-bin/go.cgi?query=GO:0050794&auto_wild_cards=yes&view=query&action=query&search_constraint=terms","GO:0050794_regulation_of_cellular_process")	=HYPERLINK("http://www.ncbi.nih.gov/gquery/gquery.fcgi?term=FUS","FUS")	2190	28	1.201566	-0.944082	181	152.6	0.843094
=HYPERLINK("http://www.godatabase.org/cgi-bin/go.cgi?query=GO:0050794&auto_wild_cards=yes&view=query&action=query&search_constraint=terms","GO:0050794_regulation_of_cellular_process")	=HYPERLINK("http://www.ncbi.nih.gov/gquery/gquery.fcgi?term=CPLX3","CPLX3")	2190	28	1.201566	-0.944082	181	152.6	0.843094
=HYPERLINK("http://www.godatabase.org/cgi-bin/go.cgi?query=GO:0050794&auto_wild_cards=yes&view=query&action=query&search_constraint=terms","GO:0050794_regulation_of_cellular_process")	=HYPERLINK("http://www.ncbi.nih.gov/gquery/gquery.fcgi?term=PDGFA","PDGFA")	2190	28	1.201566	-0.944082	181	152.6	0.843094
=HYPERLINK("http://www.godatabase.org/cgi-bin/go.cgi?query=GO:0050794&auto_wild_cards=yes&view=query&action=query&search_constraint=terms","GO:0050794_regulation_of_cellular_process")	=HYPERLINK("http://www.ncbi.nih.gov/gquery/gquery.fcgi?term=THOP1","THOP1")	2190	28	1.201566	-0.944082	181	152.6	0.843094
=HYPERLINK("http://www.godatabase.org/cgi-bin/go.cgi?query=GO:0050794&auto_wild_cards=yes&view=query&action=query&search_constraint=terms","GO:0050794_regulation_of_cellular_process")	=HYPERLINK("http://www.ncbi.nih.gov/gquery/gquery.fcgi?term=JAG1","JAG1")	2190	28	1.201566	-0.944082	181	152.6	0.843094
=HYPERLINK("http://www.godatabase.org/cgi-bin/go.cgi?query=GO:0050794&auto_wild_cards=yes&view=query&action=query&search_constraint=terms","GO:0050794_regulation_of_cellular_process")	=HYPERLINK("http://www.ncbi.nih.gov/gquery/gquery.fcgi?term=APLP1","APLP1")	2190	28	1.201566	-0.944082	181	152.6	0.843094
=HYPERLINK("http://www.godatabase.org/cgi-bin/go.cgi?query=GO:0050794&auto_wild_cards=yes&view=query&action=query&search_constraint=terms","GO:0050794_regulation_of_cellular_process")	=HYPERLINK("http://www.ncbi.nih.gov/gquery/gquery.fcgi?term=EPHB2","EPHB2")	2190	28	1.201566	-0.944082	181	152.6	0.843094
=HYPERLINK("http://www.godatabase.org/cgi-bin/go.cgi?query=GO:0050794&auto_wild_cards=yes&view=query&action=query&search_constraint=terms","GO:0050794_regulation_of_cellular_process")	=HYPERLINK("http://www.ncbi.nih.gov/gquery/gquery.fcgi?term=ZC3H8","ZC3H8")	2190	28	1.201566	-0.944082	181	152.6	0.843094
=HYPERLINK("http://www.godatabase.org/cgi-bin/go.cgi?query=GO:0050794&auto_wild_cards=yes&view=query&action=query&search_constraint=terms","GO:0050794_regulation_of_cellular_process")	=HYPERLINK("http://www.ncbi.nih.gov/gquery/gquery.fcgi?term=CCNE2","CCNE2")	2190	28	1.201566	-0.944082	181	152.6	0.843094
=HYPERLINK("http://www.godatabase.org/cgi-bin/go.cgi?query=GO:0050794&auto_wild_cards=yes&view=query&action=query&search_constraint=terms","GO:0050794_regulation_of_cellular_process")	=HYPERLINK("http://www.ncbi.nih.gov/gquery/gquery.fcgi?term=POU4F1","POU4F1")	2190	28	1.201566	-0.944082	181	152.6	0.843094
=HYPERLINK("http://www.godatabase.org/cgi-bin/go.cgi?query=GO:0050794&auto_wild_cards=yes&view=query&action=query&search_constraint=terms","GO:0050794_regulation_of_cellular_process")	=HYPERLINK("http://www.ncbi.nih.gov/gquery/gquery.fcgi?term=TUBG1","TUBG1")	2190	28	1.201566	-0.944082	181	152.6	0.843094
=HYPERLINK("http://www.godatabase.org/cgi-bin/go.cgi?query=GO:0050794&auto_wild_cards=yes&view=query&action=query&search_constraint=terms","GO:0050794_regulation_of_cellular_process")	=HYPERLINK("http://www.ncbi.nih.gov/gquery/gquery.fcgi?term=CHUK","CHUK")	2190	28	1.201566	-0.944082	181	152.6	0.843094
=HYPERLINK("http://www.godatabase.org/cgi-bin/go.cgi?query=GO:0050794&auto_wild_cards=yes&view=query&action=query&search_constraint=terms","GO:0050794_regulation_of_cellular_process")	=HYPERLINK("http://www.ncbi.nih.gov/gquery/gquery.fcgi?term=AEBP2","AEBP2")	2190	28	1.201566	-0.944082	181	152.6	0.843094
=HYPERLINK("http://www.godatabase.org/cgi-bin/go.cgi?query=GO:0050794&auto_wild_cards=yes&view=query&action=query&search_constraint=terms","GO:0050794_regulation_of_cellular_process")	=HYPERLINK("http://www.ncbi.nih.gov/gquery/gquery.fcgi?term=STMN3","STMN3")	2190	28	1.201566	-0.944082	181	152.6	0.843094
=HYPERLINK("http://www.godatabase.org/cgi-bin/go.cgi?query=GO:0050794&auto_wild_cards=yes&view=query&action=query&search_constraint=terms","GO:0050794_regulation_of_cellular_process")	=HYPERLINK("http://www.ncbi.nih.gov/gquery/gquery.fcgi?term=TM2D1","TM2D1")	2190	28	1.201566	-0.944082	181	152.6	0.843094
=HYPERLINK("http://www.godatabase.org/cgi-bin/go.cgi?query=GO:0050794&auto_wild_cards=yes&view=query&action=query&search_constraint=terms","GO:0050794_regulation_of_cellular_process")	=HYPERLINK("http://www.ncbi.nih.gov/gquery/gquery.fcgi?term=MAPK10","MAPK10")	2190	28	1.201566	-0.944082	181	152.6	0.843094
=HYPERLINK("http://www.godatabase.org/cgi-bin/go.cgi?query=GO:0050794&auto_wild_cards=yes&view=query&action=query&search_constraint=terms","GO:0050794_regulation_of_cellular_process")	=HYPERLINK("http://www.ncbi.nih.gov/gquery/gquery.fcgi?term=ARNTL","ARNTL")	2190	28	1.201566	-0.944082	181	152.6	0.843094
=HYPERLINK("http://www.godatabase.org/cgi-bin/go.cgi?query=GO:0050794&auto_wild_cards=yes&view=query&action=query&search_constraint=terms","GO:0050794_regulation_of_cellular_process")	=HYPERLINK("http://www.ncbi.nih.gov/gquery/gquery.fcgi?term=NTN1","NTN1")	2190	28	1.201566	-0.944082	181	152.6	0.843094
=HYPERLINK("http://www.godatabase.org/cgi-bin/go.cgi?query=GO:0050794&auto_wild_cards=yes&view=query&action=query&search_constraint=terms","GO:0050794_regulation_of_cellular_process")	=HYPERLINK("http://www.ncbi.nih.gov/gquery/gquery.fcgi?term=MAPK1","MAPK1")	2190	28	1.201566	-0.944082	181	152.6	0.843094
=HYPERLINK("http://www.godatabase.org/cgi-bin/go.cgi?query=GO:0050794&auto_wild_cards=yes&view=query&action=query&search_constraint=terms","GO:0050794_regulation_of_cellular_process")	=HYPERLINK("http://www.ncbi.nih.gov/gquery/gquery.fcgi?term=DKK1","DKK1")	2190	28	1.201566	-0.944082	181	152.6	0.843094
=HYPERLINK("http://www.godatabase.org/cgi-bin/go.cgi?query=GO:0050794&auto_wild_cards=yes&view=query&action=query&search_constraint=terms","GO:0050794_regulation_of_cellular_process")	=HYPERLINK("http://www.ncbi.nih.gov/gquery/gquery.fcgi?term=HES5","HES5")	2190	28	1.201566	-0.944082	181	152.6	0.843094
=HYPERLINK("http://www.godatabase.org/cgi-bin/go.cgi?query=GO:0050794&auto_wild_cards=yes&view=query&action=query&search_constraint=terms","GO:0050794_regulation_of_cellular_process")	=HYPERLINK("http://www.ncbi.nih.gov/gquery/gquery.fcgi?term=HIPK1","HIPK1")	2190	28	1.201566	-0.944082	181	152.6	0.843094
=HYPERLINK("http://www.godatabase.org/cgi-bin/go.cgi?query=GO:0050794&auto_wild_cards=yes&view=query&action=query&search_constraint=terms","GO:0050794_regulation_of_cellular_process")	=HYPERLINK("http://www.ncbi.nih.gov/gquery/gquery.fcgi?term=SFRP1","SFRP1")	2190	28	1.201566	-0.944082	181	152.6	0.843094
=HYPERLINK("http://www.godatabase.org/cgi-bin/go.cgi?query=GO:0050794&auto_wild_cards=yes&view=query&action=query&search_constraint=terms","GO:0050794_regulation_of_cellular_process")	=HYPERLINK("http://www.ncbi.nih.gov/gquery/gquery.fcgi?term=ITGA8","ITGA8")	2190	28	1.201566	-0.944082	181	152.6	0.843094
=HYPERLINK("http://www.godatabase.org/cgi-bin/go.cgi?query=GO:0050794&auto_wild_cards=yes&view=query&action=query&search_constraint=terms","GO:0050794_regulation_of_cellular_process")	=HYPERLINK("http://www.ncbi.nih.gov/gquery/gquery.fcgi?term=SP3","SP3")	2190	28	1.201566	-0.944082	181	152.6	0.843094
=HYPERLINK("http://www.godatabase.org/cgi-bin/go.cgi?query=GO:0050794&auto_wild_cards=yes&view=query&action=query&search_constraint=terms","GO:0050794_regulation_of_cellular_process")	=HYPERLINK("http://www.ncbi.nih.gov/gquery/gquery.fcgi?term=NAB1","NAB1")	2190	28	1.201566	-0.944082	181	152.6	0.843094
=HYPERLINK("http://www.godatabase.org/cgi-bin/go.cgi?query=GO:0050794&auto_wild_cards=yes&view=query&action=query&search_constraint=terms","GO:0050794_regulation_of_cellular_process")	=HYPERLINK("http://www.ncbi.nih.gov/gquery/gquery.fcgi?term=FOXG1","FOXG1")	2190	28	1.201566	-0.944082	181	152.6	0.843094
=HYPERLINK("http://www.godatabase.org/cgi-bin/go.cgi?query=GO:0050794&auto_wild_cards=yes&view=query&action=query&search_constraint=terms","GO:0050794_regulation_of_cellular_process")	=HYPERLINK("http://www.ncbi.nih.gov/gquery/gquery.fcgi?term=GNB4","GNB4")	2190	28	1.201566	-0.944082	181	152.6	0.843094
=HYPERLINK("http://www.godatabase.org/cgi-bin/go.cgi?query=GO:0001738&auto_wild_cards=yes&view=query&action=query&search_constraint=terms","GO:0001738_morphogenesis_of_a_polarized_epithelium")	=HYPERLINK("http://www.ncbi.nih.gov/gquery/gquery.fcgi?term=SFRP1","SFRP1")	12	1	7.831633	-0.918620	192	164.93	0.859010
=HYPERLINK("http://www.godatabase.org/cgi-bin/go.cgi?query=GO:0008038&auto_wild_cards=yes&view=query&action=query&search_constraint=terms","GO:0008038_neuron_recognition")	=HYPERLINK("http://www.ncbi.nih.gov/gquery/gquery.fcgi?term=FOXG1","FOXG1")	12	1	7.831633	-0.918620	192	164.93	0.859010
=HYPERLINK("http://www.godatabase.org/cgi-bin/go.cgi?query=GO:0008045&auto_wild_cards=yes&view=query&action=query&search_constraint=terms","GO:0008045_motor_axon_guidance")	=HYPERLINK("http://www.ncbi.nih.gov/gquery/gquery.fcgi?term=KIF5C","KIF5C")	12	1	7.831633	-0.918620	192	164.93	0.859010
=HYPERLINK("http://www.godatabase.org/cgi-bin/go.cgi?query=GO:0030330&auto_wild_cards=yes&view=query&action=query&search_constraint=terms","GO:0030330_DNA_damage_response__signal_transduction_by_p53_class_mediator")	=HYPERLINK("http://www.ncbi.nih.gov/gquery/gquery.fcgi?term=HIPK1","HIPK1")	12	1	7.831633	-0.918620	192	164.93	0.859010
=HYPERLINK("http://www.godatabase.org/cgi-bin/go.cgi?query=GO:0033598&auto_wild_cards=yes&view=query&action=query&search_constraint=terms","GO:0033598_mammary_gland_epithelial_cell_proliferation")	=HYPERLINK("http://www.ncbi.nih.gov/gquery/gquery.fcgi?term=CHUK","CHUK")	12	1	7.831633	-0.918620	192	164.93	0.859010
=HYPERLINK("http://www.godatabase.org/cgi-bin/go.cgi?query=GO:0043331&auto_wild_cards=yes&view=query&action=query&search_constraint=terms","GO:0043331_response_to_dsRNA")	=HYPERLINK("http://www.ncbi.nih.gov/gquery/gquery.fcgi?term=MAPK1","MAPK1")	12	1	7.831633	-0.918620	192	164.93	0.859010
=HYPERLINK("http://www.godatabase.org/cgi-bin/go.cgi?query=GO:0048169&auto_wild_cards=yes&view=query&action=query&search_constraint=terms","GO:0048169_regulation_of_long-term_neuronal_synaptic_plasticity")	=HYPERLINK("http://www.ncbi.nih.gov/gquery/gquery.fcgi?term=EPHB2","EPHB2")	12	1	7.831633	-0.918620	192	164.93	0.859010
=HYPERLINK("http://www.godatabase.org/cgi-bin/go.cgi?query=GO:0048821&auto_wild_cards=yes&view=query&action=query&search_constraint=terms","GO:0048821_erythrocyte_development")	=HYPERLINK("http://www.ncbi.nih.gov/gquery/gquery.fcgi?term=HBA-A1","HBA-A1")	12	1	7.831633	-0.918620	192	164.93	0.859010
=HYPERLINK("http://www.godatabase.org/cgi-bin/go.cgi?query=GO:0050853&auto_wild_cards=yes&view=query&action=query&search_constraint=terms","GO:0050853_B_cell_receptor_signaling_pathway")	=HYPERLINK("http://www.ncbi.nih.gov/gquery/gquery.fcgi?term=MAPK1","MAPK1")	12	1	7.831633	-0.918620	192	164.93	0.859010
=HYPERLINK("http://www.godatabase.org/cgi-bin/go.cgi?query=GO:0051588&auto_wild_cards=yes&view=query&action=query&search_constraint=terms","GO:0051588_regulation_of_neurotransmitter_transport")	=HYPERLINK("http://www.ncbi.nih.gov/gquery/gquery.fcgi?term=CPLX3","CPLX3")	12	1	7.831633	-0.918620	192	164.93	0.859010
=HYPERLINK("http://www.godatabase.org/cgi-bin/go.cgi?query=GO:0060525&auto_wild_cards=yes&view=query&action=query&search_constraint=terms","GO:0060525_prostate_glandular_acinus_development")	=HYPERLINK("http://www.ncbi.nih.gov/gquery/gquery.fcgi?term=SFRP1","SFRP1")	12	1	7.831633	-0.918620	192	164.93	0.859010
=HYPERLINK("http://www.godatabase.org/cgi-bin/go.cgi?query=GO:0001764&auto_wild_cards=yes&view=query&action=query&search_constraint=terms","GO:0001764_neuron_migration")	=HYPERLINK("http://www.ncbi.nih.gov/gquery/gquery.fcgi?term=KATNA1","KATNA1")	57	2	3.297530	-0.911842	197	166.48	0.845076
=HYPERLINK("http://www.godatabase.org/cgi-bin/go.cgi?query=GO:0001764&auto_wild_cards=yes&view=query&action=query&search_constraint=terms","GO:0001764_neuron_migration")	=HYPERLINK("http://www.ncbi.nih.gov/gquery/gquery.fcgi?term=NTN1","NTN1")	57	2	3.297530	-0.911842	197	166.48	0.845076
=HYPERLINK("http://www.godatabase.org/cgi-bin/go.cgi?query=GO:0001892&auto_wild_cards=yes&view=query&action=query&search_constraint=terms","GO:0001892_embryonic_placenta_development")	=HYPERLINK("http://www.ncbi.nih.gov/gquery/gquery.fcgi?term=MAPK1","MAPK1")	57	2	3.297530	-0.911842	197	166.48	0.845076
=HYPERLINK("http://www.godatabase.org/cgi-bin/go.cgi?query=GO:0001892&auto_wild_cards=yes&view=query&action=query&search_constraint=terms","GO:0001892_embryonic_placenta_development")	=HYPERLINK("http://www.ncbi.nih.gov/gquery/gquery.fcgi?term=SP3","SP3")	57	2	3.297530	-0.911842	197	166.48	0.845076
=HYPERLINK("http://www.godatabase.org/cgi-bin/go.cgi?query=GO:0018108&auto_wild_cards=yes&view=query&action=query&search_constraint=terms","GO:0018108_peptidyl-tyrosine_phosphorylation")	=HYPERLINK("http://www.ncbi.nih.gov/gquery/gquery.fcgi?term=PDGFA","PDGFA")	57	2	3.297530	-0.911842	197	166.48	0.845076
=HYPERLINK("http://www.godatabase.org/cgi-bin/go.cgi?query=GO:0018108&auto_wild_cards=yes&view=query&action=query&search_constraint=terms","GO:0018108_peptidyl-tyrosine_phosphorylation")	=HYPERLINK("http://www.ncbi.nih.gov/gquery/gquery.fcgi?term=EPHB2","EPHB2")	57	2	3.297530	-0.911842	197	166.48	0.845076
=HYPERLINK("http://www.godatabase.org/cgi-bin/go.cgi?query=GO:0018212&auto_wild_cards=yes&view=query&action=query&search_constraint=terms","GO:0018212_peptidyl-tyrosine_modification")	=HYPERLINK("http://www.ncbi.nih.gov/gquery/gquery.fcgi?term=PDGFA","PDGFA")	57	2	3.297530	-0.911842	197	166.48	0.845076
=HYPERLINK("http://www.godatabase.org/cgi-bin/go.cgi?query=GO:0018212&auto_wild_cards=yes&view=query&action=query&search_constraint=terms","GO:0018212_peptidyl-tyrosine_modification")	=HYPERLINK("http://www.ncbi.nih.gov/gquery/gquery.fcgi?term=EPHB2","EPHB2")	57	2	3.297530	-0.911842	197	166.48	0.845076
=HYPERLINK("http://www.godatabase.org/cgi-bin/go.cgi?query=GO:0042472&auto_wild_cards=yes&view=query&action=query&search_constraint=terms","GO:0042472_inner_ear_morphogenesis")	=HYPERLINK("http://www.ncbi.nih.gov/gquery/gquery.fcgi?term=ITGA8","ITGA8")	57	2	3.297530	-0.911842	197	166.48	0.845076
=HYPERLINK("http://www.godatabase.org/cgi-bin/go.cgi?query=GO:0042472&auto_wild_cards=yes&view=query&action=query&search_constraint=terms","GO:0042472_inner_ear_morphogenesis")	=HYPERLINK("http://www.ncbi.nih.gov/gquery/gquery.fcgi?term=FOXG1","FOXG1")	57	2	3.297530	-0.911842	197	166.48	0.845076
=HYPERLINK("http://www.godatabase.org/cgi-bin/go.cgi?query=GO:0030902&auto_wild_cards=yes&view=query&action=query&search_constraint=terms","GO:0030902_hindbrain_development")	=HYPERLINK("http://www.ncbi.nih.gov/gquery/gquery.fcgi?term=DLC1","DLC1")	58	2	3.240676	-0.899447	200	167.95	0.839750
=HYPERLINK("http://www.godatabase.org/cgi-bin/go.cgi?query=GO:0030902&auto_wild_cards=yes&view=query&action=query&search_constraint=terms","GO:0030902_hindbrain_development")	=HYPERLINK("http://www.ncbi.nih.gov/gquery/gquery.fcgi?term=POU4F1","POU4F1")	58	2	3.240676	-0.899447	200	167.95	0.839750
=HYPERLINK("http://www.godatabase.org/cgi-bin/go.cgi?query=GO:0033043&auto_wild_cards=yes&view=query&action=query&search_constraint=terms","GO:0033043_regulation_of_organelle_organization")	=HYPERLINK("http://www.ncbi.nih.gov/gquery/gquery.fcgi?term=STMN3","STMN3")	58	2	3.240676	-0.899447	200	167.95	0.839750
=HYPERLINK("http://www.godatabase.org/cgi-bin/go.cgi?query=GO:0033043&auto_wild_cards=yes&view=query&action=query&search_constraint=terms","GO:0033043_regulation_of_organelle_organization")	=HYPERLINK("http://www.ncbi.nih.gov/gquery/gquery.fcgi?term=TUBG1","TUBG1")	58	2	3.240676	-0.899447	200	167.95	0.839750
=HYPERLINK("http://www.godatabase.org/cgi-bin/go.cgi?query=GO:0050804&auto_wild_cards=yes&view=query&action=query&search_constraint=terms","GO:0050804_regulation_of_synaptic_transmission")	=HYPERLINK("http://www.ncbi.nih.gov/gquery/gquery.fcgi?term=CPLX3","CPLX3")	58	2	3.240676	-0.899447	200	167.95	0.839750
=HYPERLINK("http://www.godatabase.org/cgi-bin/go.cgi?query=GO:0050804&auto_wild_cards=yes&view=query&action=query&search_constraint=terms","GO:0050804_regulation_of_synaptic_transmission")	=HYPERLINK("http://www.ncbi.nih.gov/gquery/gquery.fcgi?term=EPHB2","EPHB2")	58	2	3.240676	-0.899447	200	167.95	0.839750
=HYPERLINK("http://www.godatabase.org/cgi-bin/go.cgi?query=GO:0007267&auto_wild_cards=yes&view=query&action=query&search_constraint=terms","GO:0007267_cell-cell_signaling")	=HYPERLINK("http://www.ncbi.nih.gov/gquery/gquery.fcgi?term=CPLX3","CPLX3")	252	5	1.864674	-0.893835	201	168.41	0.837861
=HYPERLINK("http://www.godatabase.org/cgi-bin/go.cgi?query=GO:0007267&auto_wild_cards=yes&view=query&action=query&search_constraint=terms","GO:0007267_cell-cell_signaling")	=HYPERLINK("http://www.ncbi.nih.gov/gquery/gquery.fcgi?term=PDGFA","PDGFA")	252	5	1.864674	-0.893835	201	168.41	0.837861
=HYPERLINK("http://www.godatabase.org/cgi-bin/go.cgi?query=GO:0007267&auto_wild_cards=yes&view=query&action=query&search_constraint=terms","GO:0007267_cell-cell_signaling")	=HYPERLINK("http://www.ncbi.nih.gov/gquery/gquery.fcgi?term=SV2B","SV2B")	252	5	1.864674	-0.893835	201	168.41	0.837861
=HYPERLINK("http://www.godatabase.org/cgi-bin/go.cgi?query=GO:0007267&auto_wild_cards=yes&view=query&action=query&search_constraint=terms","GO:0007267_cell-cell_signaling")	=HYPERLINK("http://www.ncbi.nih.gov/gquery/gquery.fcgi?term=EPHB2","EPHB2")	252	5	1.864674	-0.893835	201	168.41	0.837861
=HYPERLINK("http://www.godatabase.org/cgi-bin/go.cgi?query=GO:0007267&auto_wild_cards=yes&view=query&action=query&search_constraint=terms","GO:0007267_cell-cell_signaling")	=HYPERLINK("http://www.ncbi.nih.gov/gquery/gquery.fcgi?term=LIN7A","LIN7A")	252	5	1.864674	-0.893835	201	168.41	0.837861
=HYPERLINK("http://www.godatabase.org/cgi-bin/go.cgi?query=GO:0065007&auto_wild_cards=yes&view=query&action=query&search_constraint=terms","GO:0065007_biological_regulation")	=HYPERLINK("http://www.ncbi.nih.gov/gquery/gquery.fcgi?term=FUS","FUS")	2593	32	1.159794	-0.891525	202	168.46	0.833960
=HYPERLINK("http://www.godatabase.org/cgi-bin/go.cgi?query=GO:0065007&auto_wild_cards=yes&view=query&action=query&search_constraint=terms","GO:0065007_biological_regulation")	=HYPERLINK("http://www.ncbi.nih.gov/gquery/gquery.fcgi?term=CPLX3","CPLX3")	2593	32	1.159794	-0.891525	202	168.46	0.833960
=HYPERLINK("http://www.godatabase.org/cgi-bin/go.cgi?query=GO:0065007&auto_wild_cards=yes&view=query&action=query&search_constraint=terms","GO:0065007_biological_regulation")	=HYPERLINK("http://www.ncbi.nih.gov/gquery/gquery.fcgi?term=PDGFA","PDGFA")	2593	32	1.159794	-0.891525	202	168.46	0.833960
=HYPERLINK("http://www.godatabase.org/cgi-bin/go.cgi?query=GO:0065007&auto_wild_cards=yes&view=query&action=query&search_constraint=terms","GO:0065007_biological_regulation")	=HYPERLINK("http://www.ncbi.nih.gov/gquery/gquery.fcgi?term=THOP1","THOP1")	2593	32	1.159794	-0.891525	202	168.46	0.833960
=HYPERLINK("http://www.godatabase.org/cgi-bin/go.cgi?query=GO:0065007&auto_wild_cards=yes&view=query&action=query&search_constraint=terms","GO:0065007_biological_regulation")	=HYPERLINK("http://www.ncbi.nih.gov/gquery/gquery.fcgi?term=JAG1","JAG1")	2593	32	1.159794	-0.891525	202	168.46	0.833960
=HYPERLINK("http://www.godatabase.org/cgi-bin/go.cgi?query=GO:0065007&auto_wild_cards=yes&view=query&action=query&search_constraint=terms","GO:0065007_biological_regulation")	=HYPERLINK("http://www.ncbi.nih.gov/gquery/gquery.fcgi?term=APLP1","APLP1")	2593	32	1.159794	-0.891525	202	168.46	0.833960
=HYPERLINK("http://www.godatabase.org/cgi-bin/go.cgi?query=GO:0065007&auto_wild_cards=yes&view=query&action=query&search_constraint=terms","GO:0065007_biological_regulation")	=HYPERLINK("http://www.ncbi.nih.gov/gquery/gquery.fcgi?term=ZC3H8","ZC3H8")	2593	32	1.159794	-0.891525	202	168.46	0.833960
=HYPERLINK("http://www.godatabase.org/cgi-bin/go.cgi?query=GO:0065007&auto_wild_cards=yes&view=query&action=query&search_constraint=terms","GO:0065007_biological_regulation")	=HYPERLINK("http://www.ncbi.nih.gov/gquery/gquery.fcgi?term=EPHB2","EPHB2")	2593	32	1.159794	-0.891525	202	168.46	0.833960
=HYPERLINK("http://www.godatabase.org/cgi-bin/go.cgi?query=GO:0065007&auto_wild_cards=yes&view=query&action=query&search_constraint=terms","GO:0065007_biological_regulation")	=HYPERLINK("http://www.ncbi.nih.gov/gquery/gquery.fcgi?term=CCNE2","CCNE2")	2593	32	1.159794	-0.891525	202	168.46	0.833960
=HYPERLINK("http://www.godatabase.org/cgi-bin/go.cgi?query=GO:0065007&auto_wild_cards=yes&view=query&action=query&search_constraint=terms","GO:0065007_biological_regulation")	=HYPERLINK("http://www.ncbi.nih.gov/gquery/gquery.fcgi?term=POU4F1","POU4F1")	2593	32	1.159794	-0.891525	202	168.46	0.833960
=HYPERLINK("http://www.godatabase.org/cgi-bin/go.cgi?query=GO:0065007&auto_wild_cards=yes&view=query&action=query&search_constraint=terms","GO:0065007_biological_regulation")	=HYPERLINK("http://www.ncbi.nih.gov/gquery/gquery.fcgi?term=SV2B","SV2B")	2593	32	1.159794	-0.891525	202	168.46	0.833960
=HYPERLINK("http://www.godatabase.org/cgi-bin/go.cgi?query=GO:0065007&auto_wild_cards=yes&view=query&action=query&search_constraint=terms","GO:0065007_biological_regulation")	=HYPERLINK("http://www.ncbi.nih.gov/gquery/gquery.fcgi?term=TUBG1","TUBG1")	2593	32	1.159794	-0.891525	202	168.46	0.833960
=HYPERLINK("http://www.godatabase.org/cgi-bin/go.cgi?query=GO:0065007&auto_wild_cards=yes&view=query&action=query&search_constraint=terms","GO:0065007_biological_regulation")	=HYPERLINK("http://www.ncbi.nih.gov/gquery/gquery.fcgi?term=CHUK","CHUK")	2593	32	1.159794	-0.891525	202	168.46	0.833960
=HYPERLINK("http://www.godatabase.org/cgi-bin/go.cgi?query=GO:0065007&auto_wild_cards=yes&view=query&action=query&search_constraint=terms","GO:0065007_biological_regulation")	=HYPERLINK("http://www.ncbi.nih.gov/gquery/gquery.fcgi?term=AEBP2","AEBP2")	2593	32	1.159794	-0.891525	202	168.46	0.833960
=HYPERLINK("http://www.godatabase.org/cgi-bin/go.cgi?query=GO:0065007&auto_wild_cards=yes&view=query&action=query&search_constraint=terms","GO:0065007_biological_regulation")	=HYPERLINK("http://www.ncbi.nih.gov/gquery/gquery.fcgi?term=TM2D1","TM2D1")	2593	32	1.159794	-0.891525	202	168.46	0.833960
=HYPERLINK("http://www.godatabase.org/cgi-bin/go.cgi?query=GO:0065007&auto_wild_cards=yes&view=query&action=query&search_constraint=terms","GO:0065007_biological_regulation")	=HYPERLINK("http://www.ncbi.nih.gov/gquery/gquery.fcgi?term=STMN3","STMN3")	2593	32	1.159794	-0.891525	202	168.46	0.833960
=HYPERLINK("http://www.godatabase.org/cgi-bin/go.cgi?query=GO:0065007&auto_wild_cards=yes&view=query&action=query&search_constraint=terms","GO:0065007_biological_regulation")	=HYPERLINK("http://www.ncbi.nih.gov/gquery/gquery.fcgi?term=MAPK10","MAPK10")	2593	32	1.159794	-0.891525	202	168.46	0.833960
=HYPERLINK("http://www.godatabase.org/cgi-bin/go.cgi?query=GO:0065007&auto_wild_cards=yes&view=query&action=query&search_constraint=terms","GO:0065007_biological_regulation")	=HYPERLINK("http://www.ncbi.nih.gov/gquery/gquery.fcgi?term=ARNTL","ARNTL")	2593	32	1.159794	-0.891525	202	168.46	0.833960
=HYPERLINK("http://www.godatabase.org/cgi-bin/go.cgi?query=GO:0065007&auto_wild_cards=yes&view=query&action=query&search_constraint=terms","GO:0065007_biological_regulation")	=HYPERLINK("http://www.ncbi.nih.gov/gquery/gquery.fcgi?term=NTN1","NTN1")	2593	32	1.159794	-0.891525	202	168.46	0.833960
=HYPERLINK("http://www.godatabase.org/cgi-bin/go.cgi?query=GO:0065007&auto_wild_cards=yes&view=query&action=query&search_constraint=terms","GO:0065007_biological_regulation")	=HYPERLINK("http://www.ncbi.nih.gov/gquery/gquery.fcgi?term=LIN7A","LIN7A")	2593	32	1.159794	-0.891525	202	168.46	0.833960
=HYPERLINK("http://www.godatabase.org/cgi-bin/go.cgi?query=GO:0065007&auto_wild_cards=yes&view=query&action=query&search_constraint=terms","GO:0065007_biological_regulation")	=HYPERLINK("http://www.ncbi.nih.gov/gquery/gquery.fcgi?term=HBA-A1","HBA-A1")	2593	32	1.159794	-0.891525	202	168.46	0.833960
=HYPERLINK("http://www.godatabase.org/cgi-bin/go.cgi?query=GO:0065007&auto_wild_cards=yes&view=query&action=query&search_constraint=terms","GO:0065007_biological_regulation")	=HYPERLINK("http://www.ncbi.nih.gov/gquery/gquery.fcgi?term=MAPK1","MAPK1")	2593	32	1.159794	-0.891525	202	168.46	0.833960
=HYPERLINK("http://www.godatabase.org/cgi-bin/go.cgi?query=GO:0065007&auto_wild_cards=yes&view=query&action=query&search_constraint=terms","GO:0065007_biological_regulation")	=HYPERLINK("http://www.ncbi.nih.gov/gquery/gquery.fcgi?term=DKK1","DKK1")	2593	32	1.159794	-0.891525	202	168.46	0.833960
=HYPERLINK("http://www.godatabase.org/cgi-bin/go.cgi?query=GO:0065007&auto_wild_cards=yes&view=query&action=query&search_constraint=terms","GO:0065007_biological_regulation")	=HYPERLINK("http://www.ncbi.nih.gov/gquery/gquery.fcgi?term=HIPK1","HIPK1")	2593	32	1.159794	-0.891525	202	168.46	0.833960
=HYPERLINK("http://www.godatabase.org/cgi-bin/go.cgi?query=GO:0065007&auto_wild_cards=yes&view=query&action=query&search_constraint=terms","GO:0065007_biological_regulation")	=HYPERLINK("http://www.ncbi.nih.gov/gquery/gquery.fcgi?term=HES5","HES5")	2593	32	1.159794	-0.891525	202	168.46	0.833960
=HYPERLINK("http://www.godatabase.org/cgi-bin/go.cgi?query=GO:0065007&auto_wild_cards=yes&view=query&action=query&search_constraint=terms","GO:0065007_biological_regulation")	=HYPERLINK("http://www.ncbi.nih.gov/gquery/gquery.fcgi?term=SFRP1","SFRP1")	2593	32	1.159794	-0.891525	202	168.46	0.833960
=HYPERLINK("http://www.godatabase.org/cgi-bin/go.cgi?query=GO:0065007&auto_wild_cards=yes&view=query&action=query&search_constraint=terms","GO:0065007_biological_regulation")	=HYPERLINK("http://www.ncbi.nih.gov/gquery/gquery.fcgi?term=SP3","SP3")	2593	32	1.159794	-0.891525	202	168.46	0.833960
=HYPERLINK("http://www.godatabase.org/cgi-bin/go.cgi?query=GO:0065007&auto_wild_cards=yes&view=query&action=query&search_constraint=terms","GO:0065007_biological_regulation")	=HYPERLINK("http://www.ncbi.nih.gov/gquery/gquery.fcgi?term=ITGA8","ITGA8")	2593	32	1.159794	-0.891525	202	168.46	0.833960
=HYPERLINK("http://www.godatabase.org/cgi-bin/go.cgi?query=GO:0065007&auto_wild_cards=yes&view=query&action=query&search_constraint=terms","GO:0065007_biological_regulation")	=HYPERLINK("http://www.ncbi.nih.gov/gquery/gquery.fcgi?term=NAB1","NAB1")	2593	32	1.159794	-0.891525	202	168.46	0.833960
=HYPERLINK("http://www.godatabase.org/cgi-bin/go.cgi?query=GO:0065007&auto_wild_cards=yes&view=query&action=query&search_constraint=terms","GO:0065007_biological_regulation")	=HYPERLINK("http://www.ncbi.nih.gov/gquery/gquery.fcgi?term=FOXG1","FOXG1")	2593	32	1.159794	-0.891525	202	168.46	0.833960
=HYPERLINK("http://www.godatabase.org/cgi-bin/go.cgi?query=GO:0065007&auto_wild_cards=yes&view=query&action=query&search_constraint=terms","GO:0065007_biological_regulation")	=HYPERLINK("http://www.ncbi.nih.gov/gquery/gquery.fcgi?term=GNB4","GNB4")	2593	32	1.159794	-0.891525	202	168.46	0.833960
=HYPERLINK("http://www.godatabase.org/cgi-bin/go.cgi?query=GO:0065007&auto_wild_cards=yes&view=query&action=query&search_constraint=terms","GO:0065007_biological_regulation")	=HYPERLINK("http://www.ncbi.nih.gov/gquery/gquery.fcgi?term=SYTL2","SYTL2")	2593	32	1.159794	-0.891525	202	168.46	0.833960
=HYPERLINK("http://www.godatabase.org/cgi-bin/go.cgi?query=GO:0016055&auto_wild_cards=yes&view=query&action=query&search_constraint=terms","GO:0016055_Wnt_receptor_signaling_pathway")	=HYPERLINK("http://www.ncbi.nih.gov/gquery/gquery.fcgi?term=DKK1","DKK1")	59	2	3.185749	-0.887313	204	169.26	0.829706
=HYPERLINK("http://www.godatabase.org/cgi-bin/go.cgi?query=GO:0016055&auto_wild_cards=yes&view=query&action=query&search_constraint=terms","GO:0016055_Wnt_receptor_signaling_pathway")	=HYPERLINK("http://www.ncbi.nih.gov/gquery/gquery.fcgi?term=SFRP1","SFRP1")	59	2	3.185749	-0.887313	204	169.26	0.829706
=HYPERLINK("http://www.godatabase.org/cgi-bin/go.cgi?query=GO:0048469&auto_wild_cards=yes&view=query&action=query&search_constraint=terms","GO:0048469_cell_maturation")	=HYPERLINK("http://www.ncbi.nih.gov/gquery/gquery.fcgi?term=HES5","HES5")	59	2	3.185749	-0.887313	204	169.26	0.829706
=HYPERLINK("http://www.godatabase.org/cgi-bin/go.cgi?query=GO:0048469&auto_wild_cards=yes&view=query&action=query&search_constraint=terms","GO:0048469_cell_maturation")	=HYPERLINK("http://www.ncbi.nih.gov/gquery/gquery.fcgi?term=XBP1","XBP1")	59	2	3.185749	-0.887313	204	169.26	0.829706
=HYPERLINK("http://www.godatabase.org/cgi-bin/go.cgi?query=GO:0001958&auto_wild_cards=yes&view=query&action=query&search_constraint=terms","GO:0001958_endochondral_ossification")	=HYPERLINK("http://www.ncbi.nih.gov/gquery/gquery.fcgi?term=NAB1","NAB1")	13	1	7.229199	-0.886087	213	178.39	0.837512
=HYPERLINK("http://www.godatabase.org/cgi-bin/go.cgi?query=GO:0006898&auto_wild_cards=yes&view=query&action=query&search_constraint=terms","GO:0006898_receptor-mediated_endocytosis")	=HYPERLINK("http://www.ncbi.nih.gov/gquery/gquery.fcgi?term=LRP2","LRP2")	13	1	7.229199	-0.886087	213	178.39	0.837512
=HYPERLINK("http://www.godatabase.org/cgi-bin/go.cgi?query=GO:0018105&auto_wild_cards=yes&view=query&action=query&search_constraint=terms","GO:0018105_peptidyl-serine_phosphorylation")	=HYPERLINK("http://www.ncbi.nih.gov/gquery/gquery.fcgi?term=MAP3K12","MAP3K12")	13	1	7.229199	-0.886087	213	178.39	0.837512
=HYPERLINK("http://www.godatabase.org/cgi-bin/go.cgi?query=GO:0021955&auto_wild_cards=yes&view=query&action=query&search_constraint=terms","GO:0021955_central_nervous_system_neuron_axonogenesis")	=HYPERLINK("http://www.ncbi.nih.gov/gquery/gquery.fcgi?term=EPHB2","EPHB2")	13	1	7.229199	-0.886087	213	178.39	0.837512
=HYPERLINK("http://www.godatabase.org/cgi-bin/go.cgi?query=GO:0030516&auto_wild_cards=yes&view=query&action=query&search_constraint=terms","GO:0030516_regulation_of_axon_extension")	=HYPERLINK("http://www.ncbi.nih.gov/gquery/gquery.fcgi?term=NTN1","NTN1")	13	1	7.229199	-0.886087	213	178.39	0.837512
=HYPERLINK("http://www.godatabase.org/cgi-bin/go.cgi?query=GO:0031290&auto_wild_cards=yes&view=query&action=query&search_constraint=terms","GO:0031290_retinal_ganglion_cell_axon_guidance")	=HYPERLINK("http://www.ncbi.nih.gov/gquery/gquery.fcgi?term=EPHB2","EPHB2")	13	1	7.229199	-0.886087	213	178.39	0.837512
=HYPERLINK("http://www.godatabase.org/cgi-bin/go.cgi?query=GO:0034329&auto_wild_cards=yes&view=query&action=query&search_constraint=terms","GO:0034329_cell_junction_assembly")	=HYPERLINK("http://www.ncbi.nih.gov/gquery/gquery.fcgi?term=DLC1","DLC1")	13	1	7.229199	-0.886087	213	178.39	0.837512
=HYPERLINK("http://www.godatabase.org/cgi-bin/go.cgi?query=GO:0045682&auto_wild_cards=yes&view=query&action=query&search_constraint=terms","GO:0045682_regulation_of_epidermis_development")	=HYPERLINK("http://www.ncbi.nih.gov/gquery/gquery.fcgi?term=NAB1","NAB1")	13	1	7.229199	-0.886087	213	178.39	0.837512
=HYPERLINK("http://www.godatabase.org/cgi-bin/go.cgi?query=GO:0060324&auto_wild_cards=yes&view=query&action=query&search_constraint=terms","GO:0060324_face_development")	=HYPERLINK("http://www.ncbi.nih.gov/gquery/gquery.fcgi?term=MMP2","MMP2")	13	1	7.229199	-0.886087	213	178.39	0.837512
=HYPERLINK("http://www.godatabase.org/cgi-bin/go.cgi?query=GO:0048729&auto_wild_cards=yes&view=query&action=query&search_constraint=terms","GO:0048729_tissue_morphogenesis")	=HYPERLINK("http://www.ncbi.nih.gov/gquery/gquery.fcgi?term=DLC1","DLC1")	255	5	1.842737	-0.878042	214	179.08	0.836822
=HYPERLINK("http://www.godatabase.org/cgi-bin/go.cgi?query=GO:0048729&auto_wild_cards=yes&view=query&action=query&search_constraint=terms","GO:0048729_tissue_morphogenesis")	=HYPERLINK("http://www.ncbi.nih.gov/gquery/gquery.fcgi?term=SFRP1","SFRP1")	255	5	1.842737	-0.878042	214	179.08	0.836822
=HYPERLINK("http://www.godatabase.org/cgi-bin/go.cgi?query=GO:0048729&auto_wild_cards=yes&view=query&action=query&search_constraint=terms","GO:0048729_tissue_morphogenesis")	=HYPERLINK("http://www.ncbi.nih.gov/gquery/gquery.fcgi?term=XBP1","XBP1")	255	5	1.842737	-0.878042	214	179.08	0.836822
=HYPERLINK("http://www.godatabase.org/cgi-bin/go.cgi?query=GO:0048729&auto_wild_cards=yes&view=query&action=query&search_constraint=terms","GO:0048729_tissue_morphogenesis")	=HYPERLINK("http://www.ncbi.nih.gov/gquery/gquery.fcgi?term=JAG1","JAG1")	255	5	1.842737	-0.878042	214	179.08	0.836822
=HYPERLINK("http://www.godatabase.org/cgi-bin/go.cgi?query=GO:0048729&auto_wild_cards=yes&view=query&action=query&search_constraint=terms","GO:0048729_tissue_morphogenesis")	=HYPERLINK("http://www.ncbi.nih.gov/gquery/gquery.fcgi?term=CHUK","CHUK")	255	5	1.842737	-0.878042	214	179.08	0.836822
=HYPERLINK("http://www.godatabase.org/cgi-bin/go.cgi?query=GO:0009966&auto_wild_cards=yes&view=query&action=query&search_constraint=terms","GO:0009966_regulation_of_signal_transduction")	=HYPERLINK("http://www.ncbi.nih.gov/gquery/gquery.fcgi?term=DKK1","DKK1")	256	5	1.835539	-0.872845	215	179.45	0.834651
=HYPERLINK("http://www.godatabase.org/cgi-bin/go.cgi?query=GO:0009966&auto_wild_cards=yes&view=query&action=query&search_constraint=terms","GO:0009966_regulation_of_signal_transduction")	=HYPERLINK("http://www.ncbi.nih.gov/gquery/gquery.fcgi?term=STMN3","STMN3")	256	5	1.835539	-0.872845	215	179.45	0.834651
=HYPERLINK("http://www.godatabase.org/cgi-bin/go.cgi?query=GO:0009966&auto_wild_cards=yes&view=query&action=query&search_constraint=terms","GO:0009966_regulation_of_signal_transduction")	=HYPERLINK("http://www.ncbi.nih.gov/gquery/gquery.fcgi?term=ITGA8","ITGA8")	256	5	1.835539	-0.872845	215	179.45	0.834651
=HYPERLINK("http://www.godatabase.org/cgi-bin/go.cgi?query=GO:0009966&auto_wild_cards=yes&view=query&action=query&search_constraint=terms","GO:0009966_regulation_of_signal_transduction")	=HYPERLINK("http://www.ncbi.nih.gov/gquery/gquery.fcgi?term=JAG1","JAG1")	256	5	1.835539	-0.872845	215	179.45	0.834651
=HYPERLINK("http://www.godatabase.org/cgi-bin/go.cgi?query=GO:0009966&auto_wild_cards=yes&view=query&action=query&search_constraint=terms","GO:0009966_regulation_of_signal_transduction")	=HYPERLINK("http://www.ncbi.nih.gov/gquery/gquery.fcgi?term=CHUK","CHUK")	256	5	1.835539	-0.872845	215	179.45	0.834651
=HYPERLINK("http://www.godatabase.org/cgi-bin/go.cgi?query=GO:0051093&auto_wild_cards=yes&view=query&action=query&search_constraint=terms","GO:0051093_negative_regulation_of_developmental_process")	=HYPERLINK("http://www.ncbi.nih.gov/gquery/gquery.fcgi?term=MAPK1","MAPK1")	331	6	1.703558	-0.864239	216	180.77	0.836898
=HYPERLINK("http://www.godatabase.org/cgi-bin/go.cgi?query=GO:0051093&auto_wild_cards=yes&view=query&action=query&search_constraint=terms","GO:0051093_negative_regulation_of_developmental_process")	=HYPERLINK("http://www.ncbi.nih.gov/gquery/gquery.fcgi?term=HES5","HES5")	331	6	1.703558	-0.864239	216	180.77	0.836898
=HYPERLINK("http://www.godatabase.org/cgi-bin/go.cgi?query=GO:0051093&auto_wild_cards=yes&view=query&action=query&search_constraint=terms","GO:0051093_negative_regulation_of_developmental_process")	=HYPERLINK("http://www.ncbi.nih.gov/gquery/gquery.fcgi?term=FOXG1","FOXG1")	331	6	1.703558	-0.864239	216	180.77	0.836898
=HYPERLINK("http://www.godatabase.org/cgi-bin/go.cgi?query=GO:0051093&auto_wild_cards=yes&view=query&action=query&search_constraint=terms","GO:0051093_negative_regulation_of_developmental_process")	=HYPERLINK("http://www.ncbi.nih.gov/gquery/gquery.fcgi?term=JAG1","JAG1")	331	6	1.703558	-0.864239	216	180.77	0.836898
=HYPERLINK("http://www.godatabase.org/cgi-bin/go.cgi?query=GO:0051093&auto_wild_cards=yes&view=query&action=query&search_constraint=terms","GO:0051093_negative_regulation_of_developmental_process")	=HYPERLINK("http://www.ncbi.nih.gov/gquery/gquery.fcgi?term=NTN1","NTN1")	331	6	1.703558	-0.864239	216	180.77	0.836898
=HYPERLINK("http://www.godatabase.org/cgi-bin/go.cgi?query=GO:0051093&auto_wild_cards=yes&view=query&action=query&search_constraint=terms","GO:0051093_negative_regulation_of_developmental_process")	=HYPERLINK("http://www.ncbi.nih.gov/gquery/gquery.fcgi?term=EPHB2","EPHB2")	331	6	1.703558	-0.864239	216	180.77	0.836898
=HYPERLINK("http://www.godatabase.org/cgi-bin/go.cgi?query=GO:0051969&auto_wild_cards=yes&view=query&action=query&search_constraint=terms","GO:0051969_regulation_of_transmission_of_nerve_impulse")	=HYPERLINK("http://www.ncbi.nih.gov/gquery/gquery.fcgi?term=CPLX3","CPLX3")	61	2	3.081298	-0.863790	217	181.37	0.835806
=HYPERLINK("http://www.godatabase.org/cgi-bin/go.cgi?query=GO:0051969&auto_wild_cards=yes&view=query&action=query&search_constraint=terms","GO:0051969_regulation_of_transmission_of_nerve_impulse")	=HYPERLINK("http://www.ncbi.nih.gov/gquery/gquery.fcgi?term=EPHB2","EPHB2")	61	2	3.081298	-0.863790	217	181.37	0.835806
=HYPERLINK("http://www.godatabase.org/cgi-bin/go.cgi?query=GO:0051726&auto_wild_cards=yes&view=query&action=query&search_constraint=terms","GO:0051726_regulation_of_cell_cycle")	=HYPERLINK("http://www.ncbi.nih.gov/gquery/gquery.fcgi?term=CCNE2","CCNE2")	121	3	2.330073	-0.863563	218	181.74	0.833670
=HYPERLINK("http://www.godatabase.org/cgi-bin/go.cgi?query=GO:0051726&auto_wild_cards=yes&view=query&action=query&search_constraint=terms","GO:0051726_regulation_of_cell_cycle")	=HYPERLINK("http://www.ncbi.nih.gov/gquery/gquery.fcgi?term=FOXG1","FOXG1")	121	3	2.330073	-0.863563	218	181.74	0.833670
=HYPERLINK("http://www.godatabase.org/cgi-bin/go.cgi?query=GO:0051726&auto_wild_cards=yes&view=query&action=query&search_constraint=terms","GO:0051726_regulation_of_cell_cycle")	=HYPERLINK("http://www.ncbi.nih.gov/gquery/gquery.fcgi?term=TUBG1","TUBG1")	121	3	2.330073	-0.863563	218	181.74	0.833670
=HYPERLINK("http://www.godatabase.org/cgi-bin/go.cgi?query=GO:0000060&auto_wild_cards=yes&view=query&action=query&search_constraint=terms","GO:0000060_protein_import_into_nucleus__translocation")	=HYPERLINK("http://www.ncbi.nih.gov/gquery/gquery.fcgi?term=ARNTL","ARNTL")	14	1	6.712828	-0.856128	228	190.45	0.835307
=HYPERLINK("http://www.godatabase.org/cgi-bin/go.cgi?query=GO:0001829&auto_wild_cards=yes&view=query&action=query&search_constraint=terms","GO:0001829_trophectodermal_cell_differentiation")	=HYPERLINK("http://www.ncbi.nih.gov/gquery/gquery.fcgi?term=SP3","SP3")	14	1	6.712828	-0.856128	228	190.45	0.835307
=HYPERLINK("http://www.godatabase.org/cgi-bin/go.cgi?query=GO:0007589&auto_wild_cards=yes&view=query&action=query&search_constraint=terms","GO:0007589_body_fluid_secretion")	=HYPERLINK("http://www.ncbi.nih.gov/gquery/gquery.fcgi?term=SYTL2","SYTL2")	14	1	6.712828	-0.856128	228	190.45	0.835307
=HYPERLINK("http://www.godatabase.org/cgi-bin/go.cgi?query=GO:0008630&auto_wild_cards=yes&view=query&action=query&search_constraint=terms","GO:0008630_DNA_damage_response__signal_transduction_resulting_in_induction_of_apoptosis")	=HYPERLINK("http://www.ncbi.nih.gov/gquery/gquery.fcgi?term=HIPK1","HIPK1")	14	1	6.712828	-0.856128	228	190.45	0.835307
=HYPERLINK("http://www.godatabase.org/cgi-bin/go.cgi?query=GO:0031346&auto_wild_cards=yes&view=query&action=query&search_constraint=terms","GO:0031346_positive_regulation_of_cell_projection_organization")	=HYPERLINK("http://www.ncbi.nih.gov/gquery/gquery.fcgi?term=NTN1","NTN1")	14	1	6.712828	-0.856128	228	190.45	0.835307
=HYPERLINK("http://www.godatabase.org/cgi-bin/go.cgi?query=GO:0031663&auto_wild_cards=yes&view=query&action=query&search_constraint=terms","GO:0031663_lipopolysaccharide-mediated_signaling_pathway")	=HYPERLINK("http://www.ncbi.nih.gov/gquery/gquery.fcgi?term=MAPK1","MAPK1")	14	1	6.712828	-0.856128	228	190.45	0.835307
=HYPERLINK("http://www.godatabase.org/cgi-bin/go.cgi?query=GO:0043123&auto_wild_cards=yes&view=query&action=query&search_constraint=terms","GO:0043123_positive_regulation_of_I-kappaB_kinase_NF-kappaB_cascade")	=HYPERLINK("http://www.ncbi.nih.gov/gquery/gquery.fcgi?term=CHUK","CHUK")	14	1	6.712828	-0.856128	228	190.45	0.835307
=HYPERLINK("http://www.godatabase.org/cgi-bin/go.cgi?query=GO:0044236&auto_wild_cards=yes&view=query&action=query&search_constraint=terms","GO:0044236_multicellular_organismal_metabolic_process")	=HYPERLINK("http://www.ncbi.nih.gov/gquery/gquery.fcgi?term=MMP2","MMP2")	14	1	6.712828	-0.856128	228	190.45	0.835307
=HYPERLINK("http://www.godatabase.org/cgi-bin/go.cgi?query=GO:0048048&auto_wild_cards=yes&view=query&action=query&search_constraint=terms","GO:0048048_embryonic_eye_morphogenesis")	=HYPERLINK("http://www.ncbi.nih.gov/gquery/gquery.fcgi?term=SP3","SP3")	14	1	6.712828	-0.856128	228	190.45	0.835307
=HYPERLINK("http://www.godatabase.org/cgi-bin/go.cgi?query=GO:0060716&auto_wild_cards=yes&view=query&action=query&search_constraint=terms","GO:0060716_labyrinthine_layer_blood_vessel_development")	=HYPERLINK("http://www.ncbi.nih.gov/gquery/gquery.fcgi?term=MAPK1","MAPK1")	14	1	6.712828	-0.856128	228	190.45	0.835307
=HYPERLINK("http://www.godatabase.org/cgi-bin/go.cgi?query=GO:0022604&auto_wild_cards=yes&view=query&action=query&search_constraint=terms","GO:0022604_regulation_of_cell_morphogenesis")	=HYPERLINK("http://www.ncbi.nih.gov/gquery/gquery.fcgi?term=NTN1","NTN1")	62	2	3.031600	-0.852385	229	192.33	0.839869
=HYPERLINK("http://www.godatabase.org/cgi-bin/go.cgi?query=GO:0022604&auto_wild_cards=yes&view=query&action=query&search_constraint=terms","GO:0022604_regulation_of_cell_morphogenesis")	=HYPERLINK("http://www.ncbi.nih.gov/gquery/gquery.fcgi?term=EPHB2","EPHB2")	62	2	3.031600	-0.852385	229	192.33	0.839869
=HYPERLINK("http://www.godatabase.org/cgi-bin/go.cgi?query=GO:0048522&auto_wild_cards=yes&view=query&action=query&search_constraint=terms","GO:0048522_positive_regulation_of_cellular_process")	=HYPERLINK("http://www.ncbi.nih.gov/gquery/gquery.fcgi?term=FUS","FUS")	895	13	1.365067	-0.851687	230	192.36	0.836348
=HYPERLINK("http://www.godatabase.org/cgi-bin/go.cgi?query=GO:0048522&auto_wild_cards=yes&view=query&action=query&search_constraint=terms","GO:0048522_positive_regulation_of_cellular_process")	=HYPERLINK("http://www.ncbi.nih.gov/gquery/gquery.fcgi?term=TM2D1","TM2D1")	895	13	1.365067	-0.851687	230	192.36	0.836348
=HYPERLINK("http://www.godatabase.org/cgi-bin/go.cgi?query=GO:0048522&auto_wild_cards=yes&view=query&action=query&search_constraint=terms","GO:0048522_positive_regulation_of_cellular_process")	=HYPERLINK("http://www.ncbi.nih.gov/gquery/gquery.fcgi?term=PDGFA","PDGFA")	895	13	1.365067	-0.851687	230	192.36	0.836348
=HYPERLINK("http://www.godatabase.org/cgi-bin/go.cgi?query=GO:0048522&auto_wild_cards=yes&view=query&action=query&search_constraint=terms","GO:0048522_positive_regulation_of_cellular_process")	=HYPERLINK("http://www.ncbi.nih.gov/gquery/gquery.fcgi?term=JAG1","JAG1")	895	13	1.365067	-0.851687	230	192.36	0.836348
=HYPERLINK("http://www.godatabase.org/cgi-bin/go.cgi?query=GO:0048522&auto_wild_cards=yes&view=query&action=query&search_constraint=terms","GO:0048522_positive_regulation_of_cellular_process")	=HYPERLINK("http://www.ncbi.nih.gov/gquery/gquery.fcgi?term=ARNTL","ARNTL")	895	13	1.365067	-0.851687	230	192.36	0.836348
=HYPERLINK("http://www.godatabase.org/cgi-bin/go.cgi?query=GO:0048522&auto_wild_cards=yes&view=query&action=query&search_constraint=terms","GO:0048522_positive_regulation_of_cellular_process")	=HYPERLINK("http://www.ncbi.nih.gov/gquery/gquery.fcgi?term=NTN1","NTN1")	895	13	1.365067	-0.851687	230	192.36	0.836348
=HYPERLINK("http://www.godatabase.org/cgi-bin/go.cgi?query=GO:0048522&auto_wild_cards=yes&view=query&action=query&search_constraint=terms","GO:0048522_positive_regulation_of_cellular_process")	=HYPERLINK("http://www.ncbi.nih.gov/gquery/gquery.fcgi?term=EPHB2","EPHB2")	895	13	1.365067	-0.851687	230	192.36	0.836348
=HYPERLINK("http://www.godatabase.org/cgi-bin/go.cgi?query=GO:0048522&auto_wild_cards=yes&view=query&action=query&search_constraint=terms","GO:0048522_positive_regulation_of_cellular_process")	=HYPERLINK("http://www.ncbi.nih.gov/gquery/gquery.fcgi?term=HIPK1","HIPK1")	895	13	1.365067	-0.851687	230	192.36	0.836348
=HYPERLINK("http://www.godatabase.org/cgi-bin/go.cgi?query=GO:0048522&auto_wild_cards=yes&view=query&action=query&search_constraint=terms","GO:0048522_positive_regulation_of_cellular_process")	=HYPERLINK("http://www.ncbi.nih.gov/gquery/gquery.fcgi?term=HES5","HES5")	895	13	1.365067	-0.851687	230	192.36	0.836348
=HYPERLINK("http://www.godatabase.org/cgi-bin/go.cgi?query=GO:0048522&auto_wild_cards=yes&view=query&action=query&search_constraint=terms","GO:0048522_positive_regulation_of_cellular_process")	=HYPERLINK("http://www.ncbi.nih.gov/gquery/gquery.fcgi?term=ITGA8","ITGA8")	895	13	1.365067	-0.851687	230	192.36	0.836348
=HYPERLINK("http://www.godatabase.org/cgi-bin/go.cgi?query=GO:0048522&auto_wild_cards=yes&view=query&action=query&search_constraint=terms","GO:0048522_positive_regulation_of_cellular_process")	=HYPERLINK("http://www.ncbi.nih.gov/gquery/gquery.fcgi?term=FOXG1","FOXG1")	895	13	1.365067	-0.851687	230	192.36	0.836348
=HYPERLINK("http://www.godatabase.org/cgi-bin/go.cgi?query=GO:0048522&auto_wild_cards=yes&view=query&action=query&search_constraint=terms","GO:0048522_positive_regulation_of_cellular_process")	=HYPERLINK("http://www.ncbi.nih.gov/gquery/gquery.fcgi?term=POU4F1","POU4F1")	895	13	1.365067	-0.851687	230	192.36	0.836348
=HYPERLINK("http://www.godatabase.org/cgi-bin/go.cgi?query=GO:0048522&auto_wild_cards=yes&view=query&action=query&search_constraint=terms","GO:0048522_positive_regulation_of_cellular_process")	=HYPERLINK("http://www.ncbi.nih.gov/gquery/gquery.fcgi?term=CHUK","CHUK")	895	13	1.365067	-0.851687	230	192.36	0.836348
=HYPERLINK("http://www.godatabase.org/cgi-bin/go.cgi?query=GO:0009790&auto_wild_cards=yes&view=query&action=query&search_constraint=terms","GO:0009790_embryonic_development")	=HYPERLINK("http://www.ncbi.nih.gov/gquery/gquery.fcgi?term=DLC1","DLC1")	567	9	1.491740	-0.850271	231	192.47	0.833203
=HYPERLINK("http://www.godatabase.org/cgi-bin/go.cgi?query=GO:0009790&auto_wild_cards=yes&view=query&action=query&search_constraint=terms","GO:0009790_embryonic_development")	=HYPERLINK("http://www.ncbi.nih.gov/gquery/gquery.fcgi?term=HBA-A1","HBA-A1")	567	9	1.491740	-0.850271	231	192.47	0.833203
=HYPERLINK("http://www.godatabase.org/cgi-bin/go.cgi?query=GO:0009790&auto_wild_cards=yes&view=query&action=query&search_constraint=terms","GO:0009790_embryonic_development")	=HYPERLINK("http://www.ncbi.nih.gov/gquery/gquery.fcgi?term=MAPK1","MAPK1")	567	9	1.491740	-0.850271	231	192.47	0.833203
=HYPERLINK("http://www.godatabase.org/cgi-bin/go.cgi?query=GO:0009790&auto_wild_cards=yes&view=query&action=query&search_constraint=terms","GO:0009790_embryonic_development")	=HYPERLINK("http://www.ncbi.nih.gov/gquery/gquery.fcgi?term=DKK1","DKK1")	567	9	1.491740	-0.850271	231	192.47	0.833203
=HYPERLINK("http://www.godatabase.org/cgi-bin/go.cgi?query=GO:0009790&auto_wild_cards=yes&view=query&action=query&search_constraint=terms","GO:0009790_embryonic_development")	=HYPERLINK("http://www.ncbi.nih.gov/gquery/gquery.fcgi?term=SFRP1","SFRP1")	567	9	1.491740	-0.850271	231	192.47	0.833203
=HYPERLINK("http://www.godatabase.org/cgi-bin/go.cgi?query=GO:0009790&auto_wild_cards=yes&view=query&action=query&search_constraint=terms","GO:0009790_embryonic_development")	=HYPERLINK("http://www.ncbi.nih.gov/gquery/gquery.fcgi?term=ITGA8","ITGA8")	567	9	1.491740	-0.850271	231	192.47	0.833203
=HYPERLINK("http://www.godatabase.org/cgi-bin/go.cgi?query=GO:0009790&auto_wild_cards=yes&view=query&action=query&search_constraint=terms","GO:0009790_embryonic_development")	=HYPERLINK("http://www.ncbi.nih.gov/gquery/gquery.fcgi?term=SP3","SP3")	567	9	1.491740	-0.850271	231	192.47	0.833203
=HYPERLINK("http://www.godatabase.org/cgi-bin/go.cgi?query=GO:0009790&auto_wild_cards=yes&view=query&action=query&search_constraint=terms","GO:0009790_embryonic_development")	=HYPERLINK("http://www.ncbi.nih.gov/gquery/gquery.fcgi?term=FOXG1","FOXG1")	567	9	1.491740	-0.850271	231	192.47	0.833203
=HYPERLINK("http://www.godatabase.org/cgi-bin/go.cgi?query=GO:0009790&auto_wild_cards=yes&view=query&action=query&search_constraint=terms","GO:0009790_embryonic_development")	=HYPERLINK("http://www.ncbi.nih.gov/gquery/gquery.fcgi?term=ODZ4","ODZ4")	567	9	1.491740	-0.850271	231	192.47	0.833203
=HYPERLINK("http://www.godatabase.org/cgi-bin/go.cgi?query=GO:0031644&auto_wild_cards=yes&view=query&action=query&search_constraint=terms","GO:0031644_regulation_of_neurological_system_process")	=HYPERLINK("http://www.ncbi.nih.gov/gquery/gquery.fcgi?term=CPLX3","CPLX3")	64	2	2.936862	-0.830250	232	194.98	0.840431
=HYPERLINK("http://www.godatabase.org/cgi-bin/go.cgi?query=GO:0031644&auto_wild_cards=yes&view=query&action=query&search_constraint=terms","GO:0031644_regulation_of_neurological_system_process")	=HYPERLINK("http://www.ncbi.nih.gov/gquery/gquery.fcgi?term=EPHB2","EPHB2")	64	2	2.936862	-0.830250	232	194.98	0.840431
=HYPERLINK("http://www.godatabase.org/cgi-bin/go.cgi?query=GO:0010171&auto_wild_cards=yes&view=query&action=query&search_constraint=terms","GO:0010171_body_morphogenesis")	=HYPERLINK("http://www.ncbi.nih.gov/gquery/gquery.fcgi?term=MMP2","MMP2")	15	1	6.265306	-0.828387	237	202.96	0.856371
=HYPERLINK("http://www.godatabase.org/cgi-bin/go.cgi?query=GO:0031076&auto_wild_cards=yes&view=query&action=query&search_constraint=terms","GO:0031076_embryonic_camera-type_eye_development")	=HYPERLINK("http://www.ncbi.nih.gov/gquery/gquery.fcgi?term=SP3","SP3")	15	1	6.265306	-0.828387	237	202.96	0.856371
=HYPERLINK("http://www.godatabase.org/cgi-bin/go.cgi?query=GO:0060322&auto_wild_cards=yes&view=query&action=query&search_constraint=terms","GO:0060322_head_development")	=HYPERLINK("http://www.ncbi.nih.gov/gquery/gquery.fcgi?term=MMP2","MMP2")	15	1	6.265306	-0.828387	237	202.96	0.856371
=HYPERLINK("http://www.godatabase.org/cgi-bin/go.cgi?query=GO:0060442&auto_wild_cards=yes&view=query&action=query&search_constraint=terms","GO:0060442_branching_involved_in_prostate_gland_morphogenesis")	=HYPERLINK("http://www.ncbi.nih.gov/gquery/gquery.fcgi?term=SFRP1","SFRP1")	15	1	6.265306	-0.828387	237	202.96	0.856371
=HYPERLINK("http://www.godatabase.org/cgi-bin/go.cgi?query=GO:0060749&auto_wild_cards=yes&view=query&action=query&search_constraint=terms","GO:0060749_mammary_gland_alveolus_development")	=HYPERLINK("http://www.ncbi.nih.gov/gquery/gquery.fcgi?term=CHUK","CHUK")	15	1	6.265306	-0.828387	237	202.96	0.856371
=HYPERLINK("http://www.godatabase.org/cgi-bin/go.cgi?query=GO:0006793&auto_wild_cards=yes&view=query&action=query&search_constraint=terms","GO:0006793_phosphorus_metabolic_process")	=HYPERLINK("http://www.ncbi.nih.gov/gquery/gquery.fcgi?term=MAPK1","MAPK1")	340	6	1.658463	-0.824685	239	203.21	0.850251
=HYPERLINK("http://www.godatabase.org/cgi-bin/go.cgi?query=GO:0006793&auto_wild_cards=yes&view=query&action=query&search_constraint=terms","GO:0006793_phosphorus_metabolic_process")	=HYPERLINK("http://www.ncbi.nih.gov/gquery/gquery.fcgi?term=HIPK1","HIPK1")	340	6	1.658463	-0.824685	239	203.21	0.850251
=HYPERLINK("http://www.godatabase.org/cgi-bin/go.cgi?query=GO:0006793&auto_wild_cards=yes&view=query&action=query&search_constraint=terms","GO:0006793_phosphorus_metabolic_process")	=HYPERLINK("http://www.ncbi.nih.gov/gquery/gquery.fcgi?term=PDGFA","PDGFA")	340	6	1.658463	-0.824685	239	203.21	0.850251
=HYPERLINK("http://www.godatabase.org/cgi-bin/go.cgi?query=GO:0006793&auto_wild_cards=yes&view=query&action=query&search_constraint=terms","GO:0006793_phosphorus_metabolic_process")	=HYPERLINK("http://www.ncbi.nih.gov/gquery/gquery.fcgi?term=MAP3K12","MAP3K12")	340	6	1.658463	-0.824685	239	203.21	0.850251
=HYPERLINK("http://www.godatabase.org/cgi-bin/go.cgi?query=GO:0006793&auto_wild_cards=yes&view=query&action=query&search_constraint=terms","GO:0006793_phosphorus_metabolic_process")	=HYPERLINK("http://www.ncbi.nih.gov/gquery/gquery.fcgi?term=CHUK","CHUK")	340	6	1.658463	-0.824685	239	203.21	0.850251
=HYPERLINK("http://www.godatabase.org/cgi-bin/go.cgi?query=GO:0006793&auto_wild_cards=yes&view=query&action=query&search_constraint=terms","GO:0006793_phosphorus_metabolic_process")	=HYPERLINK("http://www.ncbi.nih.gov/gquery/gquery.fcgi?term=EPHB2","EPHB2")	340	6	1.658463	-0.824685	239	203.21	0.850251
=HYPERLINK("http://www.godatabase.org/cgi-bin/go.cgi?query=GO:0006796&auto_wild_cards=yes&view=query&action=query&search_constraint=terms","GO:0006796_phosphate_metabolic_process")	=HYPERLINK("http://www.ncbi.nih.gov/gquery/gquery.fcgi?term=MAPK1","MAPK1")	340	6	1.658463	-0.824685	239	203.21	0.850251
=HYPERLINK("http://www.godatabase.org/cgi-bin/go.cgi?query=GO:0006796&auto_wild_cards=yes&view=query&action=query&search_constraint=terms","GO:0006796_phosphate_metabolic_process")	=HYPERLINK("http://www.ncbi.nih.gov/gquery/gquery.fcgi?term=HIPK1","HIPK1")	340	6	1.658463	-0.824685	239	203.21	0.850251
=HYPERLINK("http://www.godatabase.org/cgi-bin/go.cgi?query=GO:0006796&auto_wild_cards=yes&view=query&action=query&search_constraint=terms","GO:0006796_phosphate_metabolic_process")	=HYPERLINK("http://www.ncbi.nih.gov/gquery/gquery.fcgi?term=PDGFA","PDGFA")	340	6	1.658463	-0.824685	239	203.21	0.850251
=HYPERLINK("http://www.godatabase.org/cgi-bin/go.cgi?query=GO:0006796&auto_wild_cards=yes&view=query&action=query&search_constraint=terms","GO:0006796_phosphate_metabolic_process")	=HYPERLINK("http://www.ncbi.nih.gov/gquery/gquery.fcgi?term=MAP3K12","MAP3K12")	340	6	1.658463	-0.824685	239	203.21	0.850251
=HYPERLINK("http://www.godatabase.org/cgi-bin/go.cgi?query=GO:0006796&auto_wild_cards=yes&view=query&action=query&search_constraint=terms","GO:0006796_phosphate_metabolic_process")	=HYPERLINK("http://www.ncbi.nih.gov/gquery/gquery.fcgi?term=CHUK","CHUK")	340	6	1.658463	-0.824685	239	203.21	0.850251
=HYPERLINK("http://www.godatabase.org/cgi-bin/go.cgi?query=GO:0006796&auto_wild_cards=yes&view=query&action=query&search_constraint=terms","GO:0006796_phosphate_metabolic_process")	=HYPERLINK("http://www.ncbi.nih.gov/gquery/gquery.fcgi?term=EPHB2","EPHB2")	340	6	1.658463	-0.824685	239	203.21	0.850251
=HYPERLINK("http://www.godatabase.org/cgi-bin/go.cgi?query=GO:0042471&auto_wild_cards=yes&view=query&action=query&search_constraint=terms","GO:0042471_ear_morphogenesis")	=HYPERLINK("http://www.ncbi.nih.gov/gquery/gquery.fcgi?term=ITGA8","ITGA8")	65	2	2.891680	-0.819506	240	204.06	0.850250
=HYPERLINK("http://www.godatabase.org/cgi-bin/go.cgi?query=GO:0042471&auto_wild_cards=yes&view=query&action=query&search_constraint=terms","GO:0042471_ear_morphogenesis")	=HYPERLINK("http://www.ncbi.nih.gov/gquery/gquery.fcgi?term=FOXG1","FOXG1")	65	2	2.891680	-0.819506	240	204.06	0.850250
=HYPERLINK("http://www.godatabase.org/cgi-bin/go.cgi?query=GO:0043087&auto_wild_cards=yes&view=query&action=query&search_constraint=terms","GO:0043087_regulation_of_GTPase_activity")	=HYPERLINK("http://www.ncbi.nih.gov/gquery/gquery.fcgi?term=STMN3","STMN3")	16	1	5.873724	-0.802577	244	213.74	0.875984
=HYPERLINK("http://www.godatabase.org/cgi-bin/go.cgi?query=GO:0043122&auto_wild_cards=yes&view=query&action=query&search_constraint=terms","GO:0043122_regulation_of_I-kappaB_kinase_NF-kappaB_cascade")	=HYPERLINK("http://www.ncbi.nih.gov/gquery/gquery.fcgi?term=CHUK","CHUK")	16	1	5.873724	-0.802577	244	213.74	0.875984
=HYPERLINK("http://www.godatabase.org/cgi-bin/go.cgi?query=GO:0048286&auto_wild_cards=yes&view=query&action=query&search_constraint=terms","GO:0048286_lung_alveolus_development")	=HYPERLINK("http://www.ncbi.nih.gov/gquery/gquery.fcgi?term=PDGFA","PDGFA")	16	1	5.873724	-0.802577	244	213.74	0.875984
=HYPERLINK("http://www.godatabase.org/cgi-bin/go.cgi?query=GO:0050974&auto_wild_cards=yes&view=query&action=query&search_constraint=terms","GO:0050974_detection_of_mechanical_stimulus_involved_in_sensory_perception")	=HYPERLINK("http://www.ncbi.nih.gov/gquery/gquery.fcgi?term=GPR98","GPR98")	16	1	5.873724	-0.802577	244	213.74	0.875984
=HYPERLINK("http://www.godatabase.org/cgi-bin/go.cgi?query=GO:0007165&auto_wild_cards=yes&view=query&action=query&search_constraint=terms","GO:0007165_signal_transduction")	=HYPERLINK("http://www.ncbi.nih.gov/gquery/gquery.fcgi?term=STMN3","STMN3")	915	13	1.335229	-0.797558	245	214.92	0.877224
=HYPERLINK("http://www.godatabase.org/cgi-bin/go.cgi?query=GO:0007165&auto_wild_cards=yes&view=query&action=query&search_constraint=terms","GO:0007165_signal_transduction")	=HYPERLINK("http://www.ncbi.nih.gov/gquery/gquery.fcgi?term=THOP1","THOP1")	915	13	1.335229	-0.797558	245	214.92	0.877224
=HYPERLINK("http://www.godatabase.org/cgi-bin/go.cgi?query=GO:0007165&auto_wild_cards=yes&view=query&action=query&search_constraint=terms","GO:0007165_signal_transduction")	=HYPERLINK("http://www.ncbi.nih.gov/gquery/gquery.fcgi?term=JAG1","JAG1")	915	13	1.335229	-0.797558	245	214.92	0.877224
=HYPERLINK("http://www.godatabase.org/cgi-bin/go.cgi?query=GO:0007165&auto_wild_cards=yes&view=query&action=query&search_constraint=terms","GO:0007165_signal_transduction")	=HYPERLINK("http://www.ncbi.nih.gov/gquery/gquery.fcgi?term=MAPK10","MAPK10")	915	13	1.335229	-0.797558	245	214.92	0.877224
=HYPERLINK("http://www.godatabase.org/cgi-bin/go.cgi?query=GO:0007165&auto_wild_cards=yes&view=query&action=query&search_constraint=terms","GO:0007165_signal_transduction")	=HYPERLINK("http://www.ncbi.nih.gov/gquery/gquery.fcgi?term=EPHB2","EPHB2")	915	13	1.335229	-0.797558	245	214.92	0.877224
=HYPERLINK("http://www.godatabase.org/cgi-bin/go.cgi?query=GO:0007165&auto_wild_cards=yes&view=query&action=query&search_constraint=terms","GO:0007165_signal_transduction")	=HYPERLINK("http://www.ncbi.nih.gov/gquery/gquery.fcgi?term=MAPK1","MAPK1")	915	13	1.335229	-0.797558	245	214.92	0.877224
=HYPERLINK("http://www.godatabase.org/cgi-bin/go.cgi?query=GO:0007165&auto_wild_cards=yes&view=query&action=query&search_constraint=terms","GO:0007165_signal_transduction")	=HYPERLINK("http://www.ncbi.nih.gov/gquery/gquery.fcgi?term=DKK1","DKK1")	915	13	1.335229	-0.797558	245	214.92	0.877224
=HYPERLINK("http://www.godatabase.org/cgi-bin/go.cgi?query=GO:0007165&auto_wild_cards=yes&view=query&action=query&search_constraint=terms","GO:0007165_signal_transduction")	=HYPERLINK("http://www.ncbi.nih.gov/gquery/gquery.fcgi?term=SFRP1","SFRP1")	915	13	1.335229	-0.797558	245	214.92	0.877224
=HYPERLINK("http://www.godatabase.org/cgi-bin/go.cgi?query=GO:0007165&auto_wild_cards=yes&view=query&action=query&search_constraint=terms","GO:0007165_signal_transduction")	=HYPERLINK("http://www.ncbi.nih.gov/gquery/gquery.fcgi?term=HIPK1","HIPK1")	915	13	1.335229	-0.797558	245	214.92	0.877224
=HYPERLINK("http://www.godatabase.org/cgi-bin/go.cgi?query=GO:0007165&auto_wild_cards=yes&view=query&action=query&search_constraint=terms","GO:0007165_signal_transduction")	=HYPERLINK("http://www.ncbi.nih.gov/gquery/gquery.fcgi?term=HES5","HES5")	915	13	1.335229	-0.797558	245	214.92	0.877224
=HYPERLINK("http://www.godatabase.org/cgi-bin/go.cgi?query=GO:0007165&auto_wild_cards=yes&view=query&action=query&search_constraint=terms","GO:0007165_signal_transduction")	=HYPERLINK("http://www.ncbi.nih.gov/gquery/gquery.fcgi?term=ITGA8","ITGA8")	915	13	1.335229	-0.797558	245	214.92	0.877224
=HYPERLINK("http://www.godatabase.org/cgi-bin/go.cgi?query=GO:0007165&auto_wild_cards=yes&view=query&action=query&search_constraint=terms","GO:0007165_signal_transduction")	=HYPERLINK("http://www.ncbi.nih.gov/gquery/gquery.fcgi?term=GNB4","GNB4")	915	13	1.335229	-0.797558	245	214.92	0.877224
=HYPERLINK("http://www.godatabase.org/cgi-bin/go.cgi?query=GO:0007165&auto_wild_cards=yes&view=query&action=query&search_constraint=terms","GO:0007165_signal_transduction")	=HYPERLINK("http://www.ncbi.nih.gov/gquery/gquery.fcgi?term=CHUK","CHUK")	915	13	1.335229	-0.797558	245	214.92	0.877224
=HYPERLINK("http://www.godatabase.org/cgi-bin/go.cgi?query=GO:0006261&auto_wild_cards=yes&view=query&action=query&search_constraint=terms","GO:0006261_DNA-dependent_DNA_replication")	=HYPERLINK("http://www.ncbi.nih.gov/gquery/gquery.fcgi?term=CCNE2","CCNE2")	17	1	5.528211	-0.778463	250	224.52	0.898080
=HYPERLINK("http://www.godatabase.org/cgi-bin/go.cgi?query=GO:0021545&auto_wild_cards=yes&view=query&action=query&search_constraint=terms","GO:0021545_cranial_nerve_development")	=HYPERLINK("http://www.ncbi.nih.gov/gquery/gquery.fcgi?term=EPHB2","EPHB2")	17	1	5.528211	-0.778463	250	224.52	0.898080
=HYPERLINK("http://www.godatabase.org/cgi-bin/go.cgi?query=GO:0030101&auto_wild_cards=yes&view=query&action=query&search_constraint=terms","GO:0030101_natural_killer_cell_activation")	=HYPERLINK("http://www.ncbi.nih.gov/gquery/gquery.fcgi?term=SP3","SP3")	17	1	5.528211	-0.778463	250	224.52	0.898080
=HYPERLINK("http://www.godatabase.org/cgi-bin/go.cgi?query=GO:0048168&auto_wild_cards=yes&view=query&action=query&search_constraint=terms","GO:0048168_regulation_of_neuronal_synaptic_plasticity")	=HYPERLINK("http://www.ncbi.nih.gov/gquery/gquery.fcgi?term=EPHB2","EPHB2")	17	1	5.528211	-0.778463	250	224.52	0.898080
=HYPERLINK("http://www.godatabase.org/cgi-bin/go.cgi?query=GO:0060350&auto_wild_cards=yes&view=query&action=query&search_constraint=terms","GO:0060350_endochondral_bone_morphogenesis")	=HYPERLINK("http://www.ncbi.nih.gov/gquery/gquery.fcgi?term=NAB1","NAB1")	17	1	5.528211	-0.778463	250	224.52	0.898080
=HYPERLINK("http://www.godatabase.org/cgi-bin/go.cgi?query=GO:0007611&auto_wild_cards=yes&view=query&action=query&search_constraint=terms","GO:0007611_learning_or_memory")	=HYPERLINK("http://www.ncbi.nih.gov/gquery/gquery.fcgi?term=ITGA8","ITGA8")	70	2	2.685131	-0.768759	252	226.46	0.898651
=HYPERLINK("http://www.godatabase.org/cgi-bin/go.cgi?query=GO:0007611&auto_wild_cards=yes&view=query&action=query&search_constraint=terms","GO:0007611_learning_or_memory")	=HYPERLINK("http://www.ncbi.nih.gov/gquery/gquery.fcgi?term=EPHB2","EPHB2")	70	2	2.685131	-0.768759	252	226.46	0.898651
=HYPERLINK("http://www.godatabase.org/cgi-bin/go.cgi?query=GO:0048592&auto_wild_cards=yes&view=query&action=query&search_constraint=terms","GO:0048592_eye_morphogenesis")	=HYPERLINK("http://www.ncbi.nih.gov/gquery/gquery.fcgi?term=SP3","SP3")	70	2	2.685131	-0.768759	252	226.46	0.898651
=HYPERLINK("http://www.godatabase.org/cgi-bin/go.cgi?query=GO:0048592&auto_wild_cards=yes&view=query&action=query&search_constraint=terms","GO:0048592_eye_morphogenesis")	=HYPERLINK("http://www.ncbi.nih.gov/gquery/gquery.fcgi?term=EPHB2","EPHB2")	70	2	2.685131	-0.768759	252	226.46	0.898651
=HYPERLINK("http://www.godatabase.org/cgi-bin/go.cgi?query=GO:0007243&auto_wild_cards=yes&view=query&action=query&search_constraint=terms","GO:0007243_protein_kinase_cascade")	=HYPERLINK("http://www.ncbi.nih.gov/gquery/gquery.fcgi?term=MAPK1","MAPK1")	205	4	1.833748	-0.763575	253	226.67	0.895929
=HYPERLINK("http://www.godatabase.org/cgi-bin/go.cgi?query=GO:0007243&auto_wild_cards=yes&view=query&action=query&search_constraint=terms","GO:0007243_protein_kinase_cascade")	=HYPERLINK("http://www.ncbi.nih.gov/gquery/gquery.fcgi?term=THOP1","THOP1")	205	4	1.833748	-0.763575	253	226.67	0.895929
=HYPERLINK("http://www.godatabase.org/cgi-bin/go.cgi?query=GO:0007243&auto_wild_cards=yes&view=query&action=query&search_constraint=terms","GO:0007243_protein_kinase_cascade")	=HYPERLINK("http://www.ncbi.nih.gov/gquery/gquery.fcgi?term=MAPK10","MAPK10")	205	4	1.833748	-0.763575	253	226.67	0.895929
=HYPERLINK("http://www.godatabase.org/cgi-bin/go.cgi?query=GO:0007243&auto_wild_cards=yes&view=query&action=query&search_constraint=terms","GO:0007243_protein_kinase_cascade")	=HYPERLINK("http://www.ncbi.nih.gov/gquery/gquery.fcgi?term=CHUK","CHUK")	205	4	1.833748	-0.763575	253	226.67	0.895929
=HYPERLINK("http://www.godatabase.org/cgi-bin/go.cgi?query=GO:0001825&auto_wild_cards=yes&view=query&action=query&search_constraint=terms","GO:0001825_blastocyst_formation")	=HYPERLINK("http://www.ncbi.nih.gov/gquery/gquery.fcgi?term=SP3","SP3")	18	1	5.221088	-0.755851	260	237.21	0.912346
=HYPERLINK("http://www.godatabase.org/cgi-bin/go.cgi?query=GO:0002064&auto_wild_cards=yes&view=query&action=query&search_constraint=terms","GO:0002064_epithelial_cell_development")	=HYPERLINK("http://www.ncbi.nih.gov/gquery/gquery.fcgi?term=XBP1","XBP1")	18	1	5.221088	-0.755851	260	237.21	0.912346
=HYPERLINK("http://www.godatabase.org/cgi-bin/go.cgi?query=GO:0010553&auto_wild_cards=yes&view=query&action=query&search_constraint=terms","GO:0010553_negative_regulation_of_specific_transcription_from_RNA_polymerase_II_promoter")	=HYPERLINK("http://www.ncbi.nih.gov/gquery/gquery.fcgi?term=HES5","HES5")	18	1	5.221088	-0.755851	260	237.21	0.912346
=HYPERLINK("http://www.godatabase.org/cgi-bin/go.cgi?query=GO:0030178&auto_wild_cards=yes&view=query&action=query&search_constraint=terms","GO:0030178_negative_regulation_of_Wnt_receptor_signaling_pathway")	=HYPERLINK("http://www.ncbi.nih.gov/gquery/gquery.fcgi?term=DKK1","DKK1")	18	1	5.221088	-0.755851	260	237.21	0.912346
=HYPERLINK("http://www.godatabase.org/cgi-bin/go.cgi?query=GO:0046578&auto_wild_cards=yes&view=query&action=query&search_constraint=terms","GO:0046578_regulation_of_Ras_protein_signal_transduction")	=HYPERLINK("http://www.ncbi.nih.gov/gquery/gquery.fcgi?term=STMN3","STMN3")	18	1	5.221088	-0.755851	260	237.21	0.912346
=HYPERLINK("http://www.godatabase.org/cgi-bin/go.cgi?query=GO:0050982&auto_wild_cards=yes&view=query&action=query&search_constraint=terms","GO:0050982_detection_of_mechanical_stimulus")	=HYPERLINK("http://www.ncbi.nih.gov/gquery/gquery.fcgi?term=GPR98","GPR98")	18	1	5.221088	-0.755851	260	237.21	0.912346
=HYPERLINK("http://www.godatabase.org/cgi-bin/go.cgi?query=GO:0060674&auto_wild_cards=yes&view=query&action=query&search_constraint=terms","GO:0060674_placenta_blood_vessel_development")	=HYPERLINK("http://www.ncbi.nih.gov/gquery/gquery.fcgi?term=MAPK1","MAPK1")	18	1	5.221088	-0.755851	260	237.21	0.912346
=HYPERLINK("http://www.godatabase.org/cgi-bin/go.cgi?query=GO:0007166&auto_wild_cards=yes&view=query&action=query&search_constraint=terms","GO:0007166_cell_surface_receptor_linked_signal_transduction")	=HYPERLINK("http://www.ncbi.nih.gov/gquery/gquery.fcgi?term=MAPK1","MAPK1")	597	9	1.416778	-0.753362	261	237.25	0.909004
=HYPERLINK("http://www.godatabase.org/cgi-bin/go.cgi?query=GO:0007166&auto_wild_cards=yes&view=query&action=query&search_constraint=terms","GO:0007166_cell_surface_receptor_linked_signal_transduction")	=HYPERLINK("http://www.ncbi.nih.gov/gquery/gquery.fcgi?term=DKK1","DKK1")	597	9	1.416778	-0.753362	261	237.25	0.909004
=HYPERLINK("http://www.godatabase.org/cgi-bin/go.cgi?query=GO:0007166&auto_wild_cards=yes&view=query&action=query&search_constraint=terms","GO:0007166_cell_surface_receptor_linked_signal_transduction")	=HYPERLINK("http://www.ncbi.nih.gov/gquery/gquery.fcgi?term=HES5","HES5")	597	9	1.416778	-0.753362	261	237.25	0.909004
=HYPERLINK("http://www.godatabase.org/cgi-bin/go.cgi?query=GO:0007166&auto_wild_cards=yes&view=query&action=query&search_constraint=terms","GO:0007166_cell_surface_receptor_linked_signal_transduction")	=HYPERLINK("http://www.ncbi.nih.gov/gquery/gquery.fcgi?term=HIPK1","HIPK1")	597	9	1.416778	-0.753362	261	237.25	0.909004
=HYPERLINK("http://www.godatabase.org/cgi-bin/go.cgi?query=GO:0007166&auto_wild_cards=yes&view=query&action=query&search_constraint=terms","GO:0007166_cell_surface_receptor_linked_signal_transduction")	=HYPERLINK("http://www.ncbi.nih.gov/gquery/gquery.fcgi?term=SFRP1","SFRP1")	597	9	1.416778	-0.753362	261	237.25	0.909004
=HYPERLINK("http://www.godatabase.org/cgi-bin/go.cgi?query=GO:0007166&auto_wild_cards=yes&view=query&action=query&search_constraint=terms","GO:0007166_cell_surface_receptor_linked_signal_transduction")	=HYPERLINK("http://www.ncbi.nih.gov/gquery/gquery.fcgi?term=ITGA8","ITGA8")	597	9	1.416778	-0.753362	261	237.25	0.909004
=HYPERLINK("http://www.godatabase.org/cgi-bin/go.cgi?query=GO:0007166&auto_wild_cards=yes&view=query&action=query&search_constraint=terms","GO:0007166_cell_surface_receptor_linked_signal_transduction")	=HYPERLINK("http://www.ncbi.nih.gov/gquery/gquery.fcgi?term=GNB4","GNB4")	597	9	1.416778	-0.753362	261	237.25	0.909004
=HYPERLINK("http://www.godatabase.org/cgi-bin/go.cgi?query=GO:0007166&auto_wild_cards=yes&view=query&action=query&search_constraint=terms","GO:0007166_cell_surface_receptor_linked_signal_transduction")	=HYPERLINK("http://www.ncbi.nih.gov/gquery/gquery.fcgi?term=JAG1","JAG1")	597	9	1.416778	-0.753362	261	237.25	0.909004
=HYPERLINK("http://www.godatabase.org/cgi-bin/go.cgi?query=GO:0007166&auto_wild_cards=yes&view=query&action=query&search_constraint=terms","GO:0007166_cell_surface_receptor_linked_signal_transduction")	=HYPERLINK("http://www.ncbi.nih.gov/gquery/gquery.fcgi?term=EPHB2","EPHB2")	597	9	1.416778	-0.753362	261	237.25	0.909004
=HYPERLINK("http://www.godatabase.org/cgi-bin/go.cgi?query=GO:0003008&auto_wild_cards=yes&view=query&action=query&search_constraint=terms","GO:0003008_system_process")	=HYPERLINK("http://www.ncbi.nih.gov/gquery/gquery.fcgi?term=CPLX3","CPLX3")	516	8	1.457048	-0.752481	262	237.36	0.905954
=HYPERLINK("http://www.godatabase.org/cgi-bin/go.cgi?query=GO:0003008&auto_wild_cards=yes&view=query&action=query&search_constraint=terms","GO:0003008_system_process")	=HYPERLINK("http://www.ncbi.nih.gov/gquery/gquery.fcgi?term=ITGA8","ITGA8")	516	8	1.457048	-0.752481	262	237.36	0.905954
=HYPERLINK("http://www.godatabase.org/cgi-bin/go.cgi?query=GO:0003008&auto_wild_cards=yes&view=query&action=query&search_constraint=terms","GO:0003008_system_process")	=HYPERLINK("http://www.ncbi.nih.gov/gquery/gquery.fcgi?term=NAB1","NAB1")	516	8	1.457048	-0.752481	262	237.36	0.905954
=HYPERLINK("http://www.godatabase.org/cgi-bin/go.cgi?query=GO:0003008&auto_wild_cards=yes&view=query&action=query&search_constraint=terms","GO:0003008_system_process")	=HYPERLINK("http://www.ncbi.nih.gov/gquery/gquery.fcgi?term=POU4F1","POU4F1")	516	8	1.457048	-0.752481	262	237.36	0.905954
=HYPERLINK("http://www.godatabase.org/cgi-bin/go.cgi?query=GO:0003008&auto_wild_cards=yes&view=query&action=query&search_constraint=terms","GO:0003008_system_process")	=HYPERLINK("http://www.ncbi.nih.gov/gquery/gquery.fcgi?term=SV2B","SV2B")	516	8	1.457048	-0.752481	262	237.36	0.905954
=HYPERLINK("http://www.godatabase.org/cgi-bin/go.cgi?query=GO:0003008&auto_wild_cards=yes&view=query&action=query&search_constraint=terms","GO:0003008_system_process")	=HYPERLINK("http://www.ncbi.nih.gov/gquery/gquery.fcgi?term=GPR98","GPR98")	516	8	1.457048	-0.752481	262	237.36	0.905954
=HYPERLINK("http://www.godatabase.org/cgi-bin/go.cgi?query=GO:0003008&auto_wild_cards=yes&view=query&action=query&search_constraint=terms","GO:0003008_system_process")	=HYPERLINK("http://www.ncbi.nih.gov/gquery/gquery.fcgi?term=EPHB2","EPHB2")	516	8	1.457048	-0.752481	262	237.36	0.905954
=HYPERLINK("http://www.godatabase.org/cgi-bin/go.cgi?query=GO:0003008&auto_wild_cards=yes&view=query&action=query&search_constraint=terms","GO:0003008_system_process")	=HYPERLINK("http://www.ncbi.nih.gov/gquery/gquery.fcgi?term=LIN7A","LIN7A")	516	8	1.457048	-0.752481	262	237.36	0.905954
=HYPERLINK("http://www.godatabase.org/cgi-bin/go.cgi?query=GO:0030879&auto_wild_cards=yes&view=query&action=query&search_constraint=terms","GO:0030879_mammary_gland_development")	=HYPERLINK("http://www.ncbi.nih.gov/gquery/gquery.fcgi?term=NTN1","NTN1")	72	2	2.610544	-0.749741	263	239.1	0.909125
=HYPERLINK("http://www.godatabase.org/cgi-bin/go.cgi?query=GO:0030879&auto_wild_cards=yes&view=query&action=query&search_constraint=terms","GO:0030879_mammary_gland_development")	=HYPERLINK("http://www.ncbi.nih.gov/gquery/gquery.fcgi?term=CHUK","CHUK")	72	2	2.610544	-0.749741	263	239.1	0.909125
=HYPERLINK("http://www.godatabase.org/cgi-bin/go.cgi?query=GO:0008284&auto_wild_cards=yes&view=query&action=query&search_constraint=terms","GO:0008284_positive_regulation_of_cell_proliferation")	=HYPERLINK("http://www.ncbi.nih.gov/gquery/gquery.fcgi?term=HIPK1","HIPK1")	208	4	1.807300	-0.747892	264	239.45	0.907008
=HYPERLINK("http://www.godatabase.org/cgi-bin/go.cgi?query=GO:0008284&auto_wild_cards=yes&view=query&action=query&search_constraint=terms","GO:0008284_positive_regulation_of_cell_proliferation")	=HYPERLINK("http://www.ncbi.nih.gov/gquery/gquery.fcgi?term=PDGFA","PDGFA")	208	4	1.807300	-0.747892	264	239.45	0.907008
=HYPERLINK("http://www.godatabase.org/cgi-bin/go.cgi?query=GO:0008284&auto_wild_cards=yes&view=query&action=query&search_constraint=terms","GO:0008284_positive_regulation_of_cell_proliferation")	=HYPERLINK("http://www.ncbi.nih.gov/gquery/gquery.fcgi?term=FOXG1","FOXG1")	208	4	1.807300	-0.747892	264	239.45	0.907008
=HYPERLINK("http://www.godatabase.org/cgi-bin/go.cgi?query=GO:0008284&auto_wild_cards=yes&view=query&action=query&search_constraint=terms","GO:0008284_positive_regulation_of_cell_proliferation")	=HYPERLINK("http://www.ncbi.nih.gov/gquery/gquery.fcgi?term=NTN1","NTN1")	208	4	1.807300	-0.747892	264	239.45	0.907008
=HYPERLINK("http://www.godatabase.org/cgi-bin/go.cgi?query=GO:0009987&auto_wild_cards=yes&view=query&action=query&search_constraint=terms","GO:0009987_cellular_process")	=HYPERLINK("http://www.ncbi.nih.gov/gquery/gquery.fcgi?term=FUS","FUS")	3868	44	1.069054	-0.742335	265	239.99	0.905623
=HYPERLINK("http://www.godatabase.org/cgi-bin/go.cgi?query=GO:0009987&auto_wild_cards=yes&view=query&action=query&search_constraint=terms","GO:0009987_cellular_process")	=HYPERLINK("http://www.ncbi.nih.gov/gquery/gquery.fcgi?term=DLC1","DLC1")	3868	44	1.069054	-0.742335	265	239.99	0.905623
=HYPERLINK("http://www.godatabase.org/cgi-bin/go.cgi?query=GO:0009987&auto_wild_cards=yes&view=query&action=query&search_constraint=terms","GO:0009987_cellular_process")	=HYPERLINK("http://www.ncbi.nih.gov/gquery/gquery.fcgi?term=CPLX3","CPLX3")	3868	44	1.069054	-0.742335	265	239.99	0.905623
=HYPERLINK("http://www.godatabase.org/cgi-bin/go.cgi?query=GO:0009987&auto_wild_cards=yes&view=query&action=query&search_constraint=terms","GO:0009987_cellular_process")	=HYPERLINK("http://www.ncbi.nih.gov/gquery/gquery.fcgi?term=PDGFA","PDGFA")	3868	44	1.069054	-0.742335	265	239.99	0.905623
=HYPERLINK("http://www.godatabase.org/cgi-bin/go.cgi?query=GO:0009987&auto_wild_cards=yes&view=query&action=query&search_constraint=terms","GO:0009987_cellular_process")	=HYPERLINK("http://www.ncbi.nih.gov/gquery/gquery.fcgi?term=THOP1","THOP1")	3868	44	1.069054	-0.742335	265	239.99	0.905623
=HYPERLINK("http://www.godatabase.org/cgi-bin/go.cgi?query=GO:0009987&auto_wild_cards=yes&view=query&action=query&search_constraint=terms","GO:0009987_cellular_process")	=HYPERLINK("http://www.ncbi.nih.gov/gquery/gquery.fcgi?term=COL3A1","COL3A1")	3868	44	1.069054	-0.742335	265	239.99	0.905623
=HYPERLINK("http://www.godatabase.org/cgi-bin/go.cgi?query=GO:0009987&auto_wild_cards=yes&view=query&action=query&search_constraint=terms","GO:0009987_cellular_process")	=HYPERLINK("http://www.ncbi.nih.gov/gquery/gquery.fcgi?term=JAG1","JAG1")	3868	44	1.069054	-0.742335	265	239.99	0.905623
=HYPERLINK("http://www.godatabase.org/cgi-bin/go.cgi?query=GO:0009987&auto_wild_cards=yes&view=query&action=query&search_constraint=terms","GO:0009987_cellular_process")	=HYPERLINK("http://www.ncbi.nih.gov/gquery/gquery.fcgi?term=ZC3H8","ZC3H8")	3868	44	1.069054	-0.742335	265	239.99	0.905623
=HYPERLINK("http://www.godatabase.org/cgi-bin/go.cgi?query=GO:0009987&auto_wild_cards=yes&view=query&action=query&search_constraint=terms","GO:0009987_cellular_process")	=HYPERLINK("http://www.ncbi.nih.gov/gquery/gquery.fcgi?term=APLP1","APLP1")	3868	44	1.069054	-0.742335	265	239.99	0.905623
=HYPERLINK("http://www.godatabase.org/cgi-bin/go.cgi?query=GO:0009987&auto_wild_cards=yes&view=query&action=query&search_constraint=terms","GO:0009987_cellular_process")	=HYPERLINK("http://www.ncbi.nih.gov/gquery/gquery.fcgi?term=EPHB2","EPHB2")	3868	44	1.069054	-0.742335	265	239.99	0.905623
=HYPERLINK("http://www.godatabase.org/cgi-bin/go.cgi?query=GO:0009987&auto_wild_cards=yes&view=query&action=query&search_constraint=terms","GO:0009987_cellular_process")	=HYPERLINK("http://www.ncbi.nih.gov/gquery/gquery.fcgi?term=CCNE2","CCNE2")	3868	44	1.069054	-0.742335	265	239.99	0.905623
=HYPERLINK("http://www.godatabase.org/cgi-bin/go.cgi?query=GO:0009987&auto_wild_cards=yes&view=query&action=query&search_constraint=terms","GO:0009987_cellular_process")	=HYPERLINK("http://www.ncbi.nih.gov/gquery/gquery.fcgi?term=HEY1","HEY1")	3868	44	1.069054	-0.742335	265	239.99	0.905623
=HYPERLINK("http://www.godatabase.org/cgi-bin/go.cgi?query=GO:0009987&auto_wild_cards=yes&view=query&action=query&search_constraint=terms","GO:0009987_cellular_process")	=HYPERLINK("http://www.ncbi.nih.gov/gquery/gquery.fcgi?term=XBP1","XBP1")	3868	44	1.069054	-0.742335	265	239.99	0.905623
=HYPERLINK("http://www.godatabase.org/cgi-bin/go.cgi?query=GO:0009987&auto_wild_cards=yes&view=query&action=query&search_constraint=terms","GO:0009987_cellular_process")	=HYPERLINK("http://www.ncbi.nih.gov/gquery/gquery.fcgi?term=ANK3","ANK3")	3868	44	1.069054	-0.742335	265	239.99	0.905623
=HYPERLINK("http://www.godatabase.org/cgi-bin/go.cgi?query=GO:0009987&auto_wild_cards=yes&view=query&action=query&search_constraint=terms","GO:0009987_cellular_process")	=HYPERLINK("http://www.ncbi.nih.gov/gquery/gquery.fcgi?term=KATNA1","KATNA1")	3868	44	1.069054	-0.742335	265	239.99	0.905623
=HYPERLINK("http://www.godatabase.org/cgi-bin/go.cgi?query=GO:0009987&auto_wild_cards=yes&view=query&action=query&search_constraint=terms","GO:0009987_cellular_process")	=HYPERLINK("http://www.ncbi.nih.gov/gquery/gquery.fcgi?term=SV2B","SV2B")	3868	44	1.069054	-0.742335	265	239.99	0.905623
=HYPERLINK("http://www.godatabase.org/cgi-bin/go.cgi?query=GO:0009987&auto_wild_cards=yes&view=query&action=query&search_constraint=terms","GO:0009987_cellular_process")	=HYPERLINK("http://www.ncbi.nih.gov/gquery/gquery.fcgi?term=POU4F1","POU4F1")	3868	44	1.069054	-0.742335	265	239.99	0.905623
=HYPERLINK("http://www.godatabase.org/cgi-bin/go.cgi?query=GO:0009987&auto_wild_cards=yes&view=query&action=query&search_constraint=terms","GO:0009987_cellular_process")	=HYPERLINK("http://www.ncbi.nih.gov/gquery/gquery.fcgi?term=TUBG1","TUBG1")	3868	44	1.069054	-0.742335	265	239.99	0.905623
=HYPERLINK("http://www.godatabase.org/cgi-bin/go.cgi?query=GO:0009987&auto_wild_cards=yes&view=query&action=query&search_constraint=terms","GO:0009987_cellular_process")	=HYPERLINK("http://www.ncbi.nih.gov/gquery/gquery.fcgi?term=CHUK","CHUK")	3868	44	1.069054	-0.742335	265	239.99	0.905623
=HYPERLINK("http://www.godatabase.org/cgi-bin/go.cgi?query=GO:0009987&auto_wild_cards=yes&view=query&action=query&search_constraint=terms","GO:0009987_cellular_process")	=HYPERLINK("http://www.ncbi.nih.gov/gquery/gquery.fcgi?term=SCAMP1","SCAMP1")	3868	44	1.069054	-0.742335	265	239.99	0.905623
=HYPERLINK("http://www.godatabase.org/cgi-bin/go.cgi?query=GO:0009987&auto_wild_cards=yes&view=query&action=query&search_constraint=terms","GO:0009987_cellular_process")	=HYPERLINK("http://www.ncbi.nih.gov/gquery/gquery.fcgi?term=AEBP2","AEBP2")	3868	44	1.069054	-0.742335	265	239.99	0.905623
=HYPERLINK("http://www.godatabase.org/cgi-bin/go.cgi?query=GO:0009987&auto_wild_cards=yes&view=query&action=query&search_constraint=terms","GO:0009987_cellular_process")	=HYPERLINK("http://www.ncbi.nih.gov/gquery/gquery.fcgi?term=TM2D1","TM2D1")	3868	44	1.069054	-0.742335	265	239.99	0.905623
=HYPERLINK("http://www.godatabase.org/cgi-bin/go.cgi?query=GO:0009987&auto_wild_cards=yes&view=query&action=query&search_constraint=terms","GO:0009987_cellular_process")	=HYPERLINK("http://www.ncbi.nih.gov/gquery/gquery.fcgi?term=STMN3","STMN3")	3868	44	1.069054	-0.742335	265	239.99	0.905623
=HYPERLINK("http://www.godatabase.org/cgi-bin/go.cgi?query=GO:0009987&auto_wild_cards=yes&view=query&action=query&search_constraint=terms","GO:0009987_cellular_process")	=HYPERLINK("http://www.ncbi.nih.gov/gquery/gquery.fcgi?term=KIF5C","KIF5C")	3868	44	1.069054	-0.742335	265	239.99	0.905623
=HYPERLINK("http://www.godatabase.org/cgi-bin/go.cgi?query=GO:0009987&auto_wild_cards=yes&view=query&action=query&search_constraint=terms","GO:0009987_cellular_process")	=HYPERLINK("http://www.ncbi.nih.gov/gquery/gquery.fcgi?term=ARNTL","ARNTL")	3868	44	1.069054	-0.742335	265	239.99	0.905623
=HYPERLINK("http://www.godatabase.org/cgi-bin/go.cgi?query=GO:0009987&auto_wild_cards=yes&view=query&action=query&search_constraint=terms","GO:0009987_cellular_process")	=HYPERLINK("http://www.ncbi.nih.gov/gquery/gquery.fcgi?term=MAPK10","MAPK10")	3868	44	1.069054	-0.742335	265	239.99	0.905623
=HYPERLINK("http://www.godatabase.org/cgi-bin/go.cgi?query=GO:0009987&auto_wild_cards=yes&view=query&action=query&search_constraint=terms","GO:0009987_cellular_process")	=HYPERLINK("http://www.ncbi.nih.gov/gquery/gquery.fcgi?term=NTN1","NTN1")	3868	44	1.069054	-0.742335	265	239.99	0.905623
=HYPERLINK("http://www.godatabase.org/cgi-bin/go.cgi?query=GO:0009987&auto_wild_cards=yes&view=query&action=query&search_constraint=terms","GO:0009987_cellular_process")	=HYPERLINK("http://www.ncbi.nih.gov/gquery/gquery.fcgi?term=GPR98","GPR98")	3868	44	1.069054	-0.742335	265	239.99	0.905623
=HYPERLINK("http://www.godatabase.org/cgi-bin/go.cgi?query=GO:0009987&auto_wild_cards=yes&view=query&action=query&search_constraint=terms","GO:0009987_cellular_process")	=HYPERLINK("http://www.ncbi.nih.gov/gquery/gquery.fcgi?term=LIN7A","LIN7A")	3868	44	1.069054	-0.742335	265	239.99	0.905623
=HYPERLINK("http://www.godatabase.org/cgi-bin/go.cgi?query=GO:0009987&auto_wild_cards=yes&view=query&action=query&search_constraint=terms","GO:0009987_cellular_process")	=HYPERLINK("http://www.ncbi.nih.gov/gquery/gquery.fcgi?term=HBA-A1","HBA-A1")	3868	44	1.069054	-0.742335	265	239.99	0.905623
=HYPERLINK("http://www.godatabase.org/cgi-bin/go.cgi?query=GO:0009987&auto_wild_cards=yes&view=query&action=query&search_constraint=terms","GO:0009987_cellular_process")	=HYPERLINK("http://www.ncbi.nih.gov/gquery/gquery.fcgi?term=EPHA4","EPHA4")	3868	44	1.069054	-0.742335	265	239.99	0.905623
=HYPERLINK("http://www.godatabase.org/cgi-bin/go.cgi?query=GO:0009987&auto_wild_cards=yes&view=query&action=query&search_constraint=terms","GO:0009987_cellular_process")	=HYPERLINK("http://www.ncbi.nih.gov/gquery/gquery.fcgi?term=MAPK1","MAPK1")	3868	44	1.069054	-0.742335	265	239.99	0.905623
=HYPERLINK("http://www.godatabase.org/cgi-bin/go.cgi?query=GO:0009987&auto_wild_cards=yes&view=query&action=query&search_constraint=terms","GO:0009987_cellular_process")	=HYPERLINK("http://www.ncbi.nih.gov/gquery/gquery.fcgi?term=DKK1","DKK1")	3868	44	1.069054	-0.742335	265	239.99	0.905623
=HYPERLINK("http://www.godatabase.org/cgi-bin/go.cgi?query=GO:0009987&auto_wild_cards=yes&view=query&action=query&search_constraint=terms","GO:0009987_cellular_process")	=HYPERLINK("http://www.ncbi.nih.gov/gquery/gquery.fcgi?term=HIPK1","HIPK1")	3868	44	1.069054	-0.742335	265	239.99	0.905623
=HYPERLINK("http://www.godatabase.org/cgi-bin/go.cgi?query=GO:0009987&auto_wild_cards=yes&view=query&action=query&search_constraint=terms","GO:0009987_cellular_process")	=HYPERLINK("http://www.ncbi.nih.gov/gquery/gquery.fcgi?term=HES5","HES5")	3868	44	1.069054	-0.742335	265	239.99	0.905623
=HYPERLINK("http://www.godatabase.org/cgi-bin/go.cgi?query=GO:0009987&auto_wild_cards=yes&view=query&action=query&search_constraint=terms","GO:0009987_cellular_process")	=HYPERLINK("http://www.ncbi.nih.gov/gquery/gquery.fcgi?term=SFRP1","SFRP1")	3868	44	1.069054	-0.742335	265	239.99	0.905623
=HYPERLINK("http://www.godatabase.org/cgi-bin/go.cgi?query=GO:0009987&auto_wild_cards=yes&view=query&action=query&search_constraint=terms","GO:0009987_cellular_process")	=HYPERLINK("http://www.ncbi.nih.gov/gquery/gquery.fcgi?term=ITGA8","ITGA8")	3868	44	1.069054	-0.742335	265	239.99	0.905623
=HYPERLINK("http://www.godatabase.org/cgi-bin/go.cgi?query=GO:0009987&auto_wild_cards=yes&view=query&action=query&search_constraint=terms","GO:0009987_cellular_process")	=HYPERLINK("http://www.ncbi.nih.gov/gquery/gquery.fcgi?term=SP3","SP3")	3868	44	1.069054	-0.742335	265	239.99	0.905623
=HYPERLINK("http://www.godatabase.org/cgi-bin/go.cgi?query=GO:0009987&auto_wild_cards=yes&view=query&action=query&search_constraint=terms","GO:0009987_cellular_process")	=HYPERLINK("http://www.ncbi.nih.gov/gquery/gquery.fcgi?term=NAB1","NAB1")	3868	44	1.069054	-0.742335	265	239.99	0.905623
=HYPERLINK("http://www.godatabase.org/cgi-bin/go.cgi?query=GO:0009987&auto_wild_cards=yes&view=query&action=query&search_constraint=terms","GO:0009987_cellular_process")	=HYPERLINK("http://www.ncbi.nih.gov/gquery/gquery.fcgi?term=FOXG1","FOXG1")	3868	44	1.069054	-0.742335	265	239.99	0.905623
=HYPERLINK("http://www.godatabase.org/cgi-bin/go.cgi?query=GO:0009987&auto_wild_cards=yes&view=query&action=query&search_constraint=terms","GO:0009987_cellular_process")	=HYPERLINK("http://www.ncbi.nih.gov/gquery/gquery.fcgi?term=GNB4","GNB4")	3868	44	1.069054	-0.742335	265	239.99	0.905623
=HYPERLINK("http://www.godatabase.org/cgi-bin/go.cgi?query=GO:0009987&auto_wild_cards=yes&view=query&action=query&search_constraint=terms","GO:0009987_cellular_process")	=HYPERLINK("http://www.ncbi.nih.gov/gquery/gquery.fcgi?term=SYTL2","SYTL2")	3868	44	1.069054	-0.742335	265	239.99	0.905623
=HYPERLINK("http://www.godatabase.org/cgi-bin/go.cgi?query=GO:0009987&auto_wild_cards=yes&view=query&action=query&search_constraint=terms","GO:0009987_cellular_process")	=HYPERLINK("http://www.ncbi.nih.gov/gquery/gquery.fcgi?term=LRP2","LRP2")	3868	44	1.069054	-0.742335	265	239.99	0.905623
=HYPERLINK("http://www.godatabase.org/cgi-bin/go.cgi?query=GO:0009987&auto_wild_cards=yes&view=query&action=query&search_constraint=terms","GO:0009987_cellular_process")	=HYPERLINK("http://www.ncbi.nih.gov/gquery/gquery.fcgi?term=MAP3K12","MAP3K12")	3868	44	1.069054	-0.742335	265	239.99	0.905623
=HYPERLINK("http://www.godatabase.org/cgi-bin/go.cgi?query=GO:0007595&auto_wild_cards=yes&view=query&action=query&search_constraint=terms","GO:0007595_lactation")	=HYPERLINK("http://www.ncbi.nih.gov/gquery/gquery.fcgi?term=CHUK","CHUK")	19	1	4.946294	-0.734577	268	246.8	0.920896
=HYPERLINK("http://www.godatabase.org/cgi-bin/go.cgi?query=GO:0030199&auto_wild_cards=yes&view=query&action=query&search_constraint=terms","GO:0030199_collagen_fibril_organization")	=HYPERLINK("http://www.ncbi.nih.gov/gquery/gquery.fcgi?term=COL3A1","COL3A1")	19	1	4.946294	-0.734577	268	246.8	0.920896
=HYPERLINK("http://www.godatabase.org/cgi-bin/go.cgi?query=GO:0051056&auto_wild_cards=yes&view=query&action=query&search_constraint=terms","GO:0051056_regulation_of_small_GTPase_mediated_signal_transduction")	=HYPERLINK("http://www.ncbi.nih.gov/gquery/gquery.fcgi?term=STMN3","STMN3")	19	1	4.946294	-0.734577	268	246.8	0.920896
=HYPERLINK("http://www.godatabase.org/cgi-bin/go.cgi?query=GO:0006518&auto_wild_cards=yes&view=query&action=query&search_constraint=terms","GO:0006518_peptide_metabolic_process")	=HYPERLINK("http://www.ncbi.nih.gov/gquery/gquery.fcgi?term=THOP1","THOP1")	20	1	4.698980	-0.714505	272	255.09	0.937831
=HYPERLINK("http://www.godatabase.org/cgi-bin/go.cgi?query=GO:0018209&auto_wild_cards=yes&view=query&action=query&search_constraint=terms","GO:0018209_peptidyl-serine_modification")	=HYPERLINK("http://www.ncbi.nih.gov/gquery/gquery.fcgi?term=MAP3K12","MAP3K12")	20	1	4.698980	-0.714505	272	255.09	0.937831
=HYPERLINK("http://www.godatabase.org/cgi-bin/go.cgi?query=GO:0032582&auto_wild_cards=yes&view=query&action=query&search_constraint=terms","GO:0032582_negative_regulation_of_gene-specific_transcription")	=HYPERLINK("http://www.ncbi.nih.gov/gquery/gquery.fcgi?term=HES5","HES5")	20	1	4.698980	-0.714505	272	255.09	0.937831
=HYPERLINK("http://www.godatabase.org/cgi-bin/go.cgi?query=GO:0045639&auto_wild_cards=yes&view=query&action=query&search_constraint=terms","GO:0045639_positive_regulation_of_myeloid_cell_differentiation")	=HYPERLINK("http://www.ncbi.nih.gov/gquery/gquery.fcgi?term=JAG1","JAG1")	20	1	4.698980	-0.714505	272	255.09	0.937831
=HYPERLINK("http://www.godatabase.org/cgi-bin/go.cgi?query=GO:0001890&auto_wild_cards=yes&view=query&action=query&search_constraint=terms","GO:0001890_placenta_development")	=HYPERLINK("http://www.ncbi.nih.gov/gquery/gquery.fcgi?term=MAPK1","MAPK1")	77	2	2.441028	-0.705050	273	257.06	0.941612
=HYPERLINK("http://www.godatabase.org/cgi-bin/go.cgi?query=GO:0001890&auto_wild_cards=yes&view=query&action=query&search_constraint=terms","GO:0001890_placenta_development")	=HYPERLINK("http://www.ncbi.nih.gov/gquery/gquery.fcgi?term=SP3","SP3")	77	2	2.441028	-0.705050	273	257.06	0.941612
=HYPERLINK("http://www.godatabase.org/cgi-bin/go.cgi?query=GO:0001702&auto_wild_cards=yes&view=query&action=query&search_constraint=terms","GO:0001702_gastrulation_with_mouth_forming_second")	=HYPERLINK("http://www.ncbi.nih.gov/gquery/gquery.fcgi?term=ODZ4","ODZ4")	21	1	4.475219	-0.695516	280	266.24	0.950857
=HYPERLINK("http://www.godatabase.org/cgi-bin/go.cgi?query=GO:0001709&auto_wild_cards=yes&view=query&action=query&search_constraint=terms","GO:0001709_cell_fate_determination")	=HYPERLINK("http://www.ncbi.nih.gov/gquery/gquery.fcgi?term=HES5","HES5")	21	1	4.475219	-0.695516	280	266.24	0.950857
=HYPERLINK("http://www.godatabase.org/cgi-bin/go.cgi?query=GO:0002053&auto_wild_cards=yes&view=query&action=query&search_constraint=terms","GO:0002053_positive_regulation_of_mesenchymal_cell_proliferation")	=HYPERLINK("http://www.ncbi.nih.gov/gquery/gquery.fcgi?term=PDGFA","PDGFA")	21	1	4.475219	-0.695516	280	266.24	0.950857
=HYPERLINK("http://www.godatabase.org/cgi-bin/go.cgi?query=GO:0010552&auto_wild_cards=yes&view=query&action=query&search_constraint=terms","GO:0010552_positive_regulation_of_specific_transcription_from_RNA_polymerase_II_promoter")	=HYPERLINK("http://www.ncbi.nih.gov/gquery/gquery.fcgi?term=HES5","HES5")	21	1	4.475219	-0.695516	280	266.24	0.950857
=HYPERLINK("http://www.godatabase.org/cgi-bin/go.cgi?query=GO:0034330&auto_wild_cards=yes&view=query&action=query&search_constraint=terms","GO:0034330_cell_junction_organization")	=HYPERLINK("http://www.ncbi.nih.gov/gquery/gquery.fcgi?term=DLC1","DLC1")	21	1	4.475219	-0.695516	280	266.24	0.950857
=HYPERLINK("http://www.godatabase.org/cgi-bin/go.cgi?query=GO:0048675&auto_wild_cards=yes&view=query&action=query&search_constraint=terms","GO:0048675_axon_extension")	=HYPERLINK("http://www.ncbi.nih.gov/gquery/gquery.fcgi?term=NTN1","NTN1")	21	1	4.475219	-0.695516	280	266.24	0.950857
=HYPERLINK("http://www.godatabase.org/cgi-bin/go.cgi?query=GO:0051656&auto_wild_cards=yes&view=query&action=query&search_constraint=terms","GO:0051656_establishment_of_organelle_localization")	=HYPERLINK("http://www.ncbi.nih.gov/gquery/gquery.fcgi?term=NTN1","NTN1")	21	1	4.475219	-0.695516	280	266.24	0.950857
=HYPERLINK("http://www.godatabase.org/cgi-bin/go.cgi?query=GO:0051046&auto_wild_cards=yes&view=query&action=query&search_constraint=terms","GO:0051046_regulation_of_secretion")	=HYPERLINK("http://www.ncbi.nih.gov/gquery/gquery.fcgi?term=CPLX3","CPLX3")	79	2	2.379230	-0.688224	281	268.0	0.953737
=HYPERLINK("http://www.godatabase.org/cgi-bin/go.cgi?query=GO:0051046&auto_wild_cards=yes&view=query&action=query&search_constraint=terms","GO:0051046_regulation_of_secretion")	=HYPERLINK("http://www.ncbi.nih.gov/gquery/gquery.fcgi?term=SYTL2","SYTL2")	79	2	2.379230	-0.688224	281	268.0	0.953737
=HYPERLINK("http://www.godatabase.org/cgi-bin/go.cgi?query=GO:0000278&auto_wild_cards=yes&view=query&action=query&search_constraint=terms","GO:0000278_mitotic_cell_cycle")	=HYPERLINK("http://www.ncbi.nih.gov/gquery/gquery.fcgi?term=FOXG1","FOXG1")	80	2	2.349490	-0.680021	282	269.67	0.956277
=HYPERLINK("http://www.godatabase.org/cgi-bin/go.cgi?query=GO:0000278&auto_wild_cards=yes&view=query&action=query&search_constraint=terms","GO:0000278_mitotic_cell_cycle")	=HYPERLINK("http://www.ncbi.nih.gov/gquery/gquery.fcgi?term=TUBG1","TUBG1")	80	2	2.349490	-0.680021	282	269.67	0.956277
=HYPERLINK("http://www.godatabase.org/cgi-bin/go.cgi?query=GO:0008624&auto_wild_cards=yes&view=query&action=query&search_constraint=terms","GO:0008624_induction_of_apoptosis_by_extracellular_signals")	=HYPERLINK("http://www.ncbi.nih.gov/gquery/gquery.fcgi?term=TM2D1","TM2D1")	22	1	4.271800	-0.677509	289	278.52	0.963737
=HYPERLINK("http://www.godatabase.org/cgi-bin/go.cgi?query=GO:0010463&auto_wild_cards=yes&view=query&action=query&search_constraint=terms","GO:0010463_mesenchymal_cell_proliferation")	=HYPERLINK("http://www.ncbi.nih.gov/gquery/gquery.fcgi?term=PDGFA","PDGFA")	22	1	4.271800	-0.677509	289	278.52	0.963737
=HYPERLINK("http://www.godatabase.org/cgi-bin/go.cgi?query=GO:0010464&auto_wild_cards=yes&view=query&action=query&search_constraint=terms","GO:0010464_regulation_of_mesenchymal_cell_proliferation")	=HYPERLINK("http://www.ncbi.nih.gov/gquery/gquery.fcgi?term=PDGFA","PDGFA")	22	1	4.271800	-0.677509	289	278.52	0.963737
=HYPERLINK("http://www.godatabase.org/cgi-bin/go.cgi?query=GO:0021575&auto_wild_cards=yes&view=query&action=query&search_constraint=terms","GO:0021575_hindbrain_morphogenesis")	=HYPERLINK("http://www.ncbi.nih.gov/gquery/gquery.fcgi?term=DLC1","DLC1")	22	1	4.271800	-0.677509	289	278.52	0.963737
=HYPERLINK("http://www.godatabase.org/cgi-bin/go.cgi?query=GO:0021675&auto_wild_cards=yes&view=query&action=query&search_constraint=terms","GO:0021675_nerve_development")	=HYPERLINK("http://www.ncbi.nih.gov/gquery/gquery.fcgi?term=EPHB2","EPHB2")	22	1	4.271800	-0.677509	289	278.52	0.963737
=HYPERLINK("http://www.godatabase.org/cgi-bin/go.cgi?query=GO:0030316&auto_wild_cards=yes&view=query&action=query&search_constraint=terms","GO:0030316_osteoclast_differentiation")	=HYPERLINK("http://www.ncbi.nih.gov/gquery/gquery.fcgi?term=CHUK","CHUK")	22	1	4.271800	-0.677509	289	278.52	0.963737
=HYPERLINK("http://www.godatabase.org/cgi-bin/go.cgi?query=GO:0045787&auto_wild_cards=yes&view=query&action=query&search_constraint=terms","GO:0045787_positive_regulation_of_cell_cycle")	=HYPERLINK("http://www.ncbi.nih.gov/gquery/gquery.fcgi?term=FOXG1","FOXG1")	22	1	4.271800	-0.677509	289	278.52	0.963737
=HYPERLINK("http://www.godatabase.org/cgi-bin/go.cgi?query=GO:0006397&auto_wild_cards=yes&view=query&action=query&search_constraint=terms","GO:0006397_mRNA_processing")	=HYPERLINK("http://www.ncbi.nih.gov/gquery/gquery.fcgi?term=APLP1","APLP1")	23	1	4.086069	-0.660396	294	285.17	0.969966
=HYPERLINK("http://www.godatabase.org/cgi-bin/go.cgi?query=GO:0043388&auto_wild_cards=yes&view=query&action=query&search_constraint=terms","GO:0043388_positive_regulation_of_DNA_binding")	=HYPERLINK("http://www.ncbi.nih.gov/gquery/gquery.fcgi?term=HIPK1","HIPK1")	23	1	4.086069	-0.660396	294	285.17	0.969966
=HYPERLINK("http://www.godatabase.org/cgi-bin/go.cgi?query=GO:0051705&auto_wild_cards=yes&view=query&action=query&search_constraint=terms","GO:0051705_behavioral_interaction_between_organisms")	=HYPERLINK("http://www.ncbi.nih.gov/gquery/gquery.fcgi?term=POU4F1","POU4F1")	23	1	4.086069	-0.660396	294	285.17	0.969966
=HYPERLINK("http://www.godatabase.org/cgi-bin/go.cgi?query=GO:0060349&auto_wild_cards=yes&view=query&action=query&search_constraint=terms","GO:0060349_bone_morphogenesis")	=HYPERLINK("http://www.ncbi.nih.gov/gquery/gquery.fcgi?term=NAB1","NAB1")	23	1	4.086069	-0.660396	294	285.17	0.969966
=HYPERLINK("http://www.godatabase.org/cgi-bin/go.cgi?query=GO:0060445&auto_wild_cards=yes&view=query&action=query&search_constraint=terms","GO:0060445_branching_involved_in_salivary_gland_morphogenesis")	=HYPERLINK("http://www.ncbi.nih.gov/gquery/gquery.fcgi?term=PDGFA","PDGFA")	23	1	4.086069	-0.660396	294	285.17	0.969966
=HYPERLINK("http://www.godatabase.org/cgi-bin/go.cgi?query=GO:0043687&auto_wild_cards=yes&view=query&action=query&search_constraint=terms","GO:0043687_post-translational_protein_modification")	=HYPERLINK("http://www.ncbi.nih.gov/gquery/gquery.fcgi?term=MAPK1","MAPK1")	384	6	1.468431	-0.655640	295	286.67	0.971763
=HYPERLINK("http://www.godatabase.org/cgi-bin/go.cgi?query=GO:0043687&auto_wild_cards=yes&view=query&action=query&search_constraint=terms","GO:0043687_post-translational_protein_modification")	=HYPERLINK("http://www.ncbi.nih.gov/gquery/gquery.fcgi?term=HIPK1","HIPK1")	384	6	1.468431	-0.655640	295	286.67	0.971763
=HYPERLINK("http://www.godatabase.org/cgi-bin/go.cgi?query=GO:0043687&auto_wild_cards=yes&view=query&action=query&search_constraint=terms","GO:0043687_post-translational_protein_modification")	=HYPERLINK("http://www.ncbi.nih.gov/gquery/gquery.fcgi?term=PDGFA","PDGFA")	384	6	1.468431	-0.655640	295	286.67	0.971763
=HYPERLINK("http://www.godatabase.org/cgi-bin/go.cgi?query=GO:0043687&auto_wild_cards=yes&view=query&action=query&search_constraint=terms","GO:0043687_post-translational_protein_modification")	=HYPERLINK("http://www.ncbi.nih.gov/gquery/gquery.fcgi?term=MAP3K12","MAP3K12")	384	6	1.468431	-0.655640	295	286.67	0.971763
=HYPERLINK("http://www.godatabase.org/cgi-bin/go.cgi?query=GO:0043687&auto_wild_cards=yes&view=query&action=query&search_constraint=terms","GO:0043687_post-translational_protein_modification")	=HYPERLINK("http://www.ncbi.nih.gov/gquery/gquery.fcgi?term=CHUK","CHUK")	384	6	1.468431	-0.655640	295	286.67	0.971763
=HYPERLINK("http://www.godatabase.org/cgi-bin/go.cgi?query=GO:0043687&auto_wild_cards=yes&view=query&action=query&search_constraint=terms","GO:0043687_post-translational_protein_modification")	=HYPERLINK("http://www.ncbi.nih.gov/gquery/gquery.fcgi?term=EPHB2","EPHB2")	384	6	1.468431	-0.655640	295	286.67	0.971763
=HYPERLINK("http://www.godatabase.org/cgi-bin/go.cgi?query=GO:0034961&auto_wild_cards=yes&view=query&action=query&search_constraint=terms","GO:0034961_cellular_biopolymer_biosynthetic_process")	=HYPERLINK("http://www.ncbi.nih.gov/gquery/gquery.fcgi?term=FUS","FUS")	804	11	1.285790	-0.647298	296	288.48	0.974595
=HYPERLINK("http://www.godatabase.org/cgi-bin/go.cgi?query=GO:0034961&auto_wild_cards=yes&view=query&action=query&search_constraint=terms","GO:0034961_cellular_biopolymer_biosynthetic_process")	=HYPERLINK("http://www.ncbi.nih.gov/gquery/gquery.fcgi?term=CCNE2","CCNE2")	804	11	1.285790	-0.647298	296	288.48	0.974595
=HYPERLINK("http://www.godatabase.org/cgi-bin/go.cgi?query=GO:0034961&auto_wild_cards=yes&view=query&action=query&search_constraint=terms","GO:0034961_cellular_biopolymer_biosynthetic_process")	=HYPERLINK("http://www.ncbi.nih.gov/gquery/gquery.fcgi?term=AEBP2","AEBP2")	804	11	1.285790	-0.647298	296	288.48	0.974595
=HYPERLINK("http://www.godatabase.org/cgi-bin/go.cgi?query=GO:0034961&auto_wild_cards=yes&view=query&action=query&search_constraint=terms","GO:0034961_cellular_biopolymer_biosynthetic_process")	=HYPERLINK("http://www.ncbi.nih.gov/gquery/gquery.fcgi?term=HIPK1","HIPK1")	804	11	1.285790	-0.647298	296	288.48	0.974595
=HYPERLINK("http://www.godatabase.org/cgi-bin/go.cgi?query=GO:0034961&auto_wild_cards=yes&view=query&action=query&search_constraint=terms","GO:0034961_cellular_biopolymer_biosynthetic_process")	=HYPERLINK("http://www.ncbi.nih.gov/gquery/gquery.fcgi?term=HES5","HES5")	804	11	1.285790	-0.647298	296	288.48	0.974595
=HYPERLINK("http://www.godatabase.org/cgi-bin/go.cgi?query=GO:0034961&auto_wild_cards=yes&view=query&action=query&search_constraint=terms","GO:0034961_cellular_biopolymer_biosynthetic_process")	=HYPERLINK("http://www.ncbi.nih.gov/gquery/gquery.fcgi?term=SP3","SP3")	804	11	1.285790	-0.647298	296	288.48	0.974595
=HYPERLINK("http://www.godatabase.org/cgi-bin/go.cgi?query=GO:0034961&auto_wild_cards=yes&view=query&action=query&search_constraint=terms","GO:0034961_cellular_biopolymer_biosynthetic_process")	=HYPERLINK("http://www.ncbi.nih.gov/gquery/gquery.fcgi?term=NAB1","NAB1")	804	11	1.285790	-0.647298	296	288.48	0.974595
=HYPERLINK("http://www.godatabase.org/cgi-bin/go.cgi?query=GO:0034961&auto_wild_cards=yes&view=query&action=query&search_constraint=terms","GO:0034961_cellular_biopolymer_biosynthetic_process")	=HYPERLINK("http://www.ncbi.nih.gov/gquery/gquery.fcgi?term=POU4F1","POU4F1")	804	11	1.285790	-0.647298	296	288.48	0.974595
=HYPERLINK("http://www.godatabase.org/cgi-bin/go.cgi?query=GO:0034961&auto_wild_cards=yes&view=query&action=query&search_constraint=terms","GO:0034961_cellular_biopolymer_biosynthetic_process")	=HYPERLINK("http://www.ncbi.nih.gov/gquery/gquery.fcgi?term=ARNTL","ARNTL")	804	11	1.285790	-0.647298	296	288.48	0.974595
=HYPERLINK("http://www.godatabase.org/cgi-bin/go.cgi?query=GO:0034961&auto_wild_cards=yes&view=query&action=query&search_constraint=terms","GO:0034961_cellular_biopolymer_biosynthetic_process")	=HYPERLINK("http://www.ncbi.nih.gov/gquery/gquery.fcgi?term=APLP1","APLP1")	804	11	1.285790	-0.647298	296	288.48	0.974595
=HYPERLINK("http://www.godatabase.org/cgi-bin/go.cgi?query=GO:0034961&auto_wild_cards=yes&view=query&action=query&search_constraint=terms","GO:0034961_cellular_biopolymer_biosynthetic_process")	=HYPERLINK("http://www.ncbi.nih.gov/gquery/gquery.fcgi?term=ZC3H8","ZC3H8")	804	11	1.285790	-0.647298	296	288.48	0.974595
=HYPERLINK("http://www.godatabase.org/cgi-bin/go.cgi?query=GO:0000280&auto_wild_cards=yes&view=query&action=query&search_constraint=terms","GO:0000280_nuclear_division")	=HYPERLINK("http://www.ncbi.nih.gov/gquery/gquery.fcgi?term=TUBG1","TUBG1")	24	1	3.915816	-0.644102	303	294.49	0.971914
=HYPERLINK("http://www.godatabase.org/cgi-bin/go.cgi?query=GO:0007067&auto_wild_cards=yes&view=query&action=query&search_constraint=terms","GO:0007067_mitosis")	=HYPERLINK("http://www.ncbi.nih.gov/gquery/gquery.fcgi?term=TUBG1","TUBG1")	24	1	3.915816	-0.644102	303	294.49	0.971914
=HYPERLINK("http://www.godatabase.org/cgi-bin/go.cgi?query=GO:0007266&auto_wild_cards=yes&view=query&action=query&search_constraint=terms","GO:0007266_Rho_protein_signal_transduction")	=HYPERLINK("http://www.ncbi.nih.gov/gquery/gquery.fcgi?term=STMN3","STMN3")	24	1	3.915816	-0.644102	303	294.49	0.971914
=HYPERLINK("http://www.godatabase.org/cgi-bin/go.cgi?query=GO:0008629&auto_wild_cards=yes&view=query&action=query&search_constraint=terms","GO:0008629_induction_of_apoptosis_by_intracellular_signals")	=HYPERLINK("http://www.ncbi.nih.gov/gquery/gquery.fcgi?term=HIPK1","HIPK1")	24	1	3.915816	-0.644102	303	294.49	0.971914
=HYPERLINK("http://www.godatabase.org/cgi-bin/go.cgi?query=GO:0009612&auto_wild_cards=yes&view=query&action=query&search_constraint=terms","GO:0009612_response_to_mechanical_stimulus")	=HYPERLINK("http://www.ncbi.nih.gov/gquery/gquery.fcgi?term=GPR98","GPR98")	24	1	3.915816	-0.644102	303	294.49	0.971914
=HYPERLINK("http://www.godatabase.org/cgi-bin/go.cgi?query=GO:0043588&auto_wild_cards=yes&view=query&action=query&search_constraint=terms","GO:0043588_skin_development")	=HYPERLINK("http://www.ncbi.nih.gov/gquery/gquery.fcgi?term=PDGFA","PDGFA")	24	1	3.915816	-0.644102	303	294.49	0.971914
=HYPERLINK("http://www.godatabase.org/cgi-bin/go.cgi?query=GO:0051099&auto_wild_cards=yes&view=query&action=query&search_constraint=terms","GO:0051099_positive_regulation_of_binding")	=HYPERLINK("http://www.ncbi.nih.gov/gquery/gquery.fcgi?term=HIPK1","HIPK1")	24	1	3.915816	-0.644102	303	294.49	0.971914
=HYPERLINK("http://www.godatabase.org/cgi-bin/go.cgi?query=GO:0043284&auto_wild_cards=yes&view=query&action=query&search_constraint=terms","GO:0043284_biopolymer_biosynthetic_process")	=HYPERLINK("http://www.ncbi.nih.gov/gquery/gquery.fcgi?term=FUS","FUS")	807	11	1.281011	-0.640089	304	295.51	0.972072
=HYPERLINK("http://www.godatabase.org/cgi-bin/go.cgi?query=GO:0043284&auto_wild_cards=yes&view=query&action=query&search_constraint=terms","GO:0043284_biopolymer_biosynthetic_process")	=HYPERLINK("http://www.ncbi.nih.gov/gquery/gquery.fcgi?term=CCNE2","CCNE2")	807	11	1.281011	-0.640089	304	295.51	0.972072
=HYPERLINK("http://www.godatabase.org/cgi-bin/go.cgi?query=GO:0043284&auto_wild_cards=yes&view=query&action=query&search_constraint=terms","GO:0043284_biopolymer_biosynthetic_process")	=HYPERLINK("http://www.ncbi.nih.gov/gquery/gquery.fcgi?term=AEBP2","AEBP2")	807	11	1.281011	-0.640089	304	295.51	0.972072
=HYPERLINK("http://www.godatabase.org/cgi-bin/go.cgi?query=GO:0043284&auto_wild_cards=yes&view=query&action=query&search_constraint=terms","GO:0043284_biopolymer_biosynthetic_process")	=HYPERLINK("http://www.ncbi.nih.gov/gquery/gquery.fcgi?term=HIPK1","HIPK1")	807	11	1.281011	-0.640089	304	295.51	0.972072
=HYPERLINK("http://www.godatabase.org/cgi-bin/go.cgi?query=GO:0043284&auto_wild_cards=yes&view=query&action=query&search_constraint=terms","GO:0043284_biopolymer_biosynthetic_process")	=HYPERLINK("http://www.ncbi.nih.gov/gquery/gquery.fcgi?term=HES5","HES5")	807	11	1.281011	-0.640089	304	295.51	0.972072
=HYPERLINK("http://www.godatabase.org/cgi-bin/go.cgi?query=GO:0043284&auto_wild_cards=yes&view=query&action=query&search_constraint=terms","GO:0043284_biopolymer_biosynthetic_process")	=HYPERLINK("http://www.ncbi.nih.gov/gquery/gquery.fcgi?term=SP3","SP3")	807	11	1.281011	-0.640089	304	295.51	0.972072
=HYPERLINK("http://www.godatabase.org/cgi-bin/go.cgi?query=GO:0043284&auto_wild_cards=yes&view=query&action=query&search_constraint=terms","GO:0043284_biopolymer_biosynthetic_process")	=HYPERLINK("http://www.ncbi.nih.gov/gquery/gquery.fcgi?term=NAB1","NAB1")	807	11	1.281011	-0.640089	304	295.51	0.972072
=HYPERLINK("http://www.godatabase.org/cgi-bin/go.cgi?query=GO:0043284&auto_wild_cards=yes&view=query&action=query&search_constraint=terms","GO:0043284_biopolymer_biosynthetic_process")	=HYPERLINK("http://www.ncbi.nih.gov/gquery/gquery.fcgi?term=POU4F1","POU4F1")	807	11	1.281011	-0.640089	304	295.51	0.972072
=HYPERLINK("http://www.godatabase.org/cgi-bin/go.cgi?query=GO:0043284&auto_wild_cards=yes&view=query&action=query&search_constraint=terms","GO:0043284_biopolymer_biosynthetic_process")	=HYPERLINK("http://www.ncbi.nih.gov/gquery/gquery.fcgi?term=ARNTL","ARNTL")	807	11	1.281011	-0.640089	304	295.51	0.972072
=HYPERLINK("http://www.godatabase.org/cgi-bin/go.cgi?query=GO:0043284&auto_wild_cards=yes&view=query&action=query&search_constraint=terms","GO:0043284_biopolymer_biosynthetic_process")	=HYPERLINK("http://www.ncbi.nih.gov/gquery/gquery.fcgi?term=APLP1","APLP1")	807	11	1.281011	-0.640089	304	295.51	0.972072
=HYPERLINK("http://www.godatabase.org/cgi-bin/go.cgi?query=GO:0043284&auto_wild_cards=yes&view=query&action=query&search_constraint=terms","GO:0043284_biopolymer_biosynthetic_process")	=HYPERLINK("http://www.ncbi.nih.gov/gquery/gquery.fcgi?term=ZC3H8","ZC3H8")	807	11	1.281011	-0.640089	304	295.51	0.972072
=HYPERLINK("http://www.godatabase.org/cgi-bin/go.cgi?query=GO:0032504&auto_wild_cards=yes&view=query&action=query&search_constraint=terms","GO:0032504_multicellular_organism_reproduction")	=HYPERLINK("http://www.ncbi.nih.gov/gquery/gquery.fcgi?term=SP3","SP3")	86	2	2.185572	-0.633523	306	297.02	0.970654
=HYPERLINK("http://www.godatabase.org/cgi-bin/go.cgi?query=GO:0032504&auto_wild_cards=yes&view=query&action=query&search_constraint=terms","GO:0032504_multicellular_organism_reproduction")	=HYPERLINK("http://www.ncbi.nih.gov/gquery/gquery.fcgi?term=CHUK","CHUK")	86	2	2.185572	-0.633523	306	297.02	0.970654
=HYPERLINK("http://www.godatabase.org/cgi-bin/go.cgi?query=GO:0048609&auto_wild_cards=yes&view=query&action=query&search_constraint=terms","GO:0048609_reproductive_process_in_a_multicellular_organism")	=HYPERLINK("http://www.ncbi.nih.gov/gquery/gquery.fcgi?term=SP3","SP3")	86	2	2.185572	-0.633523	306	297.02	0.970654
=HYPERLINK("http://www.godatabase.org/cgi-bin/go.cgi?query=GO:0048609&auto_wild_cards=yes&view=query&action=query&search_constraint=terms","GO:0048609_reproductive_process_in_a_multicellular_organism")	=HYPERLINK("http://www.ncbi.nih.gov/gquery/gquery.fcgi?term=CHUK","CHUK")	86	2	2.185572	-0.633523	306	297.02	0.970654
=HYPERLINK("http://www.godatabase.org/cgi-bin/go.cgi?query=GO:0051704&auto_wild_cards=yes&view=query&action=query&search_constraint=terms","GO:0051704_multi-organism_process")	=HYPERLINK("http://www.ncbi.nih.gov/gquery/gquery.fcgi?term=MAPK1","MAPK1")	157	3	1.795788	-0.632710	307	297.11	0.967785
=HYPERLINK("http://www.godatabase.org/cgi-bin/go.cgi?query=GO:0051704&auto_wild_cards=yes&view=query&action=query&search_constraint=terms","GO:0051704_multi-organism_process")	=HYPERLINK("http://www.ncbi.nih.gov/gquery/gquery.fcgi?term=SP3","SP3")	157	3	1.795788	-0.632710	307	297.11	0.967785
=HYPERLINK("http://www.godatabase.org/cgi-bin/go.cgi?query=GO:0051704&auto_wild_cards=yes&view=query&action=query&search_constraint=terms","GO:0051704_multi-organism_process")	=HYPERLINK("http://www.ncbi.nih.gov/gquery/gquery.fcgi?term=POU4F1","POU4F1")	157	3	1.795788	-0.632710	307	297.11	0.967785
=HYPERLINK("http://www.godatabase.org/cgi-bin/go.cgi?query=GO:0050890&auto_wild_cards=yes&view=query&action=query&search_constraint=terms","GO:0050890_cognition")	=HYPERLINK("http://www.ncbi.nih.gov/gquery/gquery.fcgi?term=ITGA8","ITGA8")	233	4	1.613384	-0.630112	308	297.39	0.965552
=HYPERLINK("http://www.godatabase.org/cgi-bin/go.cgi?query=GO:0050890&auto_wild_cards=yes&view=query&action=query&search_constraint=terms","GO:0050890_cognition")	=HYPERLINK("http://www.ncbi.nih.gov/gquery/gquery.fcgi?term=POU4F1","POU4F1")	233	4	1.613384	-0.630112	308	297.39	0.965552
=HYPERLINK("http://www.godatabase.org/cgi-bin/go.cgi?query=GO:0050890&auto_wild_cards=yes&view=query&action=query&search_constraint=terms","GO:0050890_cognition")	=HYPERLINK("http://www.ncbi.nih.gov/gquery/gquery.fcgi?term=GPR98","GPR98")	233	4	1.613384	-0.630112	308	297.39	0.965552
=HYPERLINK("http://www.godatabase.org/cgi-bin/go.cgi?query=GO:0050890&auto_wild_cards=yes&view=query&action=query&search_constraint=terms","GO:0050890_cognition")	=HYPERLINK("http://www.ncbi.nih.gov/gquery/gquery.fcgi?term=EPHB2","EPHB2")	233	4	1.613384	-0.630112	308	297.39	0.965552
=HYPERLINK("http://www.godatabase.org/cgi-bin/go.cgi?query=GO:0000087&auto_wild_cards=yes&view=query&action=query&search_constraint=terms","GO:0000087_M_phase_of_mitotic_cell_cycle")	=HYPERLINK("http://www.ncbi.nih.gov/gquery/gquery.fcgi?term=TUBG1","TUBG1")	25	1	3.759184	-0.628559	312	302.55	0.969712
=HYPERLINK("http://www.godatabase.org/cgi-bin/go.cgi?query=GO:0007628&auto_wild_cards=yes&view=query&action=query&search_constraint=terms","GO:0007628_adult_walking_behavior")	=HYPERLINK("http://www.ncbi.nih.gov/gquery/gquery.fcgi?term=EPHA4","EPHA4")	25	1	3.759184	-0.628559	312	302.55	0.969712
=HYPERLINK("http://www.godatabase.org/cgi-bin/go.cgi?query=GO:0048285&auto_wild_cards=yes&view=query&action=query&search_constraint=terms","GO:0048285_organelle_fission")	=HYPERLINK("http://www.ncbi.nih.gov/gquery/gquery.fcgi?term=TUBG1","TUBG1")	25	1	3.759184	-0.628559	312	302.55	0.969712
=HYPERLINK("http://www.godatabase.org/cgi-bin/go.cgi?query=GO:0050852&auto_wild_cards=yes&view=query&action=query&search_constraint=terms","GO:0050852_T_cell_receptor_signaling_pathway")	=HYPERLINK("http://www.ncbi.nih.gov/gquery/gquery.fcgi?term=MAPK1","MAPK1")	25	1	3.759184	-0.628559	312	302.55	0.969712
=HYPERLINK("http://www.godatabase.org/cgi-bin/go.cgi?query=GO:0022612&auto_wild_cards=yes&view=query&action=query&search_constraint=terms","GO:0022612_gland_morphogenesis")	=HYPERLINK("http://www.ncbi.nih.gov/gquery/gquery.fcgi?term=SFRP1","SFRP1")	87	2	2.160450	-0.626198	313	304.47	0.972748
=HYPERLINK("http://www.godatabase.org/cgi-bin/go.cgi?query=GO:0022612&auto_wild_cards=yes&view=query&action=query&search_constraint=terms","GO:0022612_gland_morphogenesis")	=HYPERLINK("http://www.ncbi.nih.gov/gquery/gquery.fcgi?term=PDGFA","PDGFA")	87	2	2.160450	-0.626198	313	304.47	0.972748
=HYPERLINK("http://www.godatabase.org/cgi-bin/go.cgi?query=GO:0001666&auto_wild_cards=yes&view=query&action=query&search_constraint=terms","GO:0001666_response_to_hypoxia")	=HYPERLINK("http://www.ncbi.nih.gov/gquery/gquery.fcgi?term=MMP2","MMP2")	26	1	3.614600	-0.613707	318	311.63	0.979969
=HYPERLINK("http://www.godatabase.org/cgi-bin/go.cgi?query=GO:0007405&auto_wild_cards=yes&view=query&action=query&search_constraint=terms","GO:0007405_neuroblast_proliferation")	=HYPERLINK("http://www.ncbi.nih.gov/gquery/gquery.fcgi?term=FOXG1","FOXG1")	26	1	3.614600	-0.613707	318	311.63	0.979969
=HYPERLINK("http://www.godatabase.org/cgi-bin/go.cgi?query=GO:0007613&auto_wild_cards=yes&view=query&action=query&search_constraint=terms","GO:0007613_memory")	=HYPERLINK("http://www.ncbi.nih.gov/gquery/gquery.fcgi?term=ITGA8","ITGA8")	26	1	3.614600	-0.613707	318	311.63	0.979969
=HYPERLINK("http://www.godatabase.org/cgi-bin/go.cgi?query=GO:0007623&auto_wild_cards=yes&view=query&action=query&search_constraint=terms","GO:0007623_circadian_rhythm")	=HYPERLINK("http://www.ncbi.nih.gov/gquery/gquery.fcgi?term=ARNTL","ARNTL")	26	1	3.614600	-0.613707	318	311.63	0.979969
=HYPERLINK("http://www.godatabase.org/cgi-bin/go.cgi?query=GO:0009636&auto_wild_cards=yes&view=query&action=query&search_constraint=terms","GO:0009636_response_to_toxin")	=HYPERLINK("http://www.ncbi.nih.gov/gquery/gquery.fcgi?term=DDC","DDC")	26	1	3.614600	-0.613707	318	311.63	0.979969
=HYPERLINK("http://www.godatabase.org/cgi-bin/go.cgi?query=GO:0030324&auto_wild_cards=yes&view=query&action=query&search_constraint=terms","GO:0030324_lung_development")	=HYPERLINK("http://www.ncbi.nih.gov/gquery/gquery.fcgi?term=PDGFA","PDGFA")	90	2	2.088435	-0.604893	319	313.22	0.981881
=HYPERLINK("http://www.godatabase.org/cgi-bin/go.cgi?query=GO:0030324&auto_wild_cards=yes&view=query&action=query&search_constraint=terms","GO:0030324_lung_development")	=HYPERLINK("http://www.ncbi.nih.gov/gquery/gquery.fcgi?term=SP3","SP3")	90	2	2.088435	-0.604893	319	313.22	0.981881
=HYPERLINK("http://www.godatabase.org/cgi-bin/go.cgi?query=GO:0031016&auto_wild_cards=yes&view=query&action=query&search_constraint=terms","GO:0031016_pancreas_development")	=HYPERLINK("http://www.ncbi.nih.gov/gquery/gquery.fcgi?term=XBP1","XBP1")	27	1	3.480726	-0.599495	322	317.85	0.987112
=HYPERLINK("http://www.godatabase.org/cgi-bin/go.cgi?query=GO:0032496&auto_wild_cards=yes&view=query&action=query&search_constraint=terms","GO:0032496_response_to_lipopolysaccharide")	=HYPERLINK("http://www.ncbi.nih.gov/gquery/gquery.fcgi?term=MAPK1","MAPK1")	27	1	3.480726	-0.599495	322	317.85	0.987112
=HYPERLINK("http://www.godatabase.org/cgi-bin/go.cgi?query=GO:0070482&auto_wild_cards=yes&view=query&action=query&search_constraint=terms","GO:0070482_response_to_oxygen_levels")	=HYPERLINK("http://www.ncbi.nih.gov/gquery/gquery.fcgi?term=MMP2","MMP2")	27	1	3.480726	-0.599495	322	317.85	0.987112
=HYPERLINK("http://www.godatabase.org/cgi-bin/go.cgi?query=GO:0008544&auto_wild_cards=yes&view=query&action=query&search_constraint=terms","GO:0008544_epidermis_development")	=HYPERLINK("http://www.ncbi.nih.gov/gquery/gquery.fcgi?term=PDGFA","PDGFA")	91	2	2.065486	-0.598007	323	318.44	0.985882
[truncated: 1,012 more rows]
